# Supplementary material for: Histone deacetylase knockouts modify transcription, CAG instability and nuclear pathology in Huntington disease mice
Source: eLife. 2020 Sep 29;9:e55911. doi: 10.7554/eLife.55911 (PMC7581428; doi:10.7554/eLife.55911)
Supplement: Source code 1. [file elife-55911-code1.zip › 29_genes.txt]

Ppp1r1b|ENSMUSG00000061718
Slc29a1|ENSMUSG00000023942
Cd200|ENSMUSG00000022661
Dmkn|ENSMUSG00000060962
Dsg2|ENSMUSG00000044393
Gpd1|ENSMUSG00000023019
Inpp5j|ENSMUSG00000034570
Myo5c|ENSMUSG00000033590
Pdp1|ENSMUSG00000049225
Ppp4r4|ENSMUSG00000021209
Ptprh|ENSMUSG00000035429
Ptprv|ENSMUSG00000097993
Sbsn|ENSMUSG00000046056
Syp|ENSMUSG00000031144
Vill|ENSMUSG00000038775
B3gnt2|ENSMUSG00000051650
C4a|ENSMUSG00000015451
Foxp4|ENSMUSG00000023991
Gpr6|ENSMUSG00000046922
Homer1|ENSMUSG00000007617
Lrrtm4|ENSMUSG00000052581
Myadm|ENSMUSG00000068566
Ndst3|ENSMUSG00000027977
Olfm3|ENSMUSG00000027965
Pde10a|ENSMUSG00000023868
Penk|ENSMUSG00000045573
Rgs9|ENSMUSG00000020599
Trpv2|ENSMUSG00000018507
Vrk1|ENSMUSG00000021115
