# Supplementary material for: Histone deacetylase knockouts modify transcription, CAG instability and nuclear pathology in Huntington disease mice
Source: eLife. 2020 Sep 29;9:e55911. doi: 10.7554/eLife.55911 (PMC7581428; doi:10.7554/eLife.55911)
Supplement: Source code 1. [file elife-55911-code1.zip › Counts/countdata.csv]

chr	start	end	gene	1A_A5312	1B_A5313	1C_A5445	1D_A5446	1E_A5779	1F_A5783	1G_A5786	1H_A5788	2B_V1344	2C_V1345	2D_V1346	2E_V1347	2F_v1801	2G_v1802	2H_v1803	3A_v1804	3B_V1972	3C_V1973	3D_V1974	3E_V1975	3F_V1976	3G_V1977	3H_V1979	4A_V1980	4B_Z1355	4C_Z1356	4D_Z1358	4E_Z1359	4F_Z1360	4G_Z1361	4H_Z1363	5A_Z1365	5B_Z1367	5C_Z1372	5D_Z1392
1	3054232	3054733	Gm16088|ENSMUSG00000090025	0	0	0	0	0	0	0	0	0	0	0	0	0	0	0	0	0	0	0	0	0	0	0	0	0	0	0	0	0	0	0	0	0	0	0
1	3102015	3102125	Gm26206|ENSMUSG00000064842	0	0	0	0	0	0	0	0	0	0	0	0	0	0	0	0	0	0	0	0	0	0	0	0	0	0	0	0	0	0	0	0	0	0	0
1	3205900	3671498	Xkr4|ENSMUSG00000051951	1456	2825	1678	1749	1642	1593	1664	1662	2114	1802	1142	2314	2128	1736	1809	1618	2313	2246	1689	1591	2142	1683	1911	1973	1415	1952	1388	1313	1316	1726	1603	1297	1496	1337	1565
1	3466586	3513553	Gm1992|ENSMUSG00000089699	0	0	0	0	0	0	0	0	0	0	0	0	0	0	0	0	0	0	0	0	0	0	0	0	0	0	0	0	0	0	0	0	0	0	0
1	3783875	3783933	Gm22848|ENSMUSG00000088333	0	0	0	0	0	0	0	0	0	0	0	0	0	0	0	0	0	0	0	0	0	0	0	0	0	0	0	0	0	0	0	0	0	0	0
1	4343506	4360314	Rp1|ENSMUSG00000025900	4	14	2	1	3	0	2	2	8	3	0	0	0	0	0	3	7	0	3	2	0	0	4	2	0	2	1	0	2	4	2	0	2	0	6
1	4490927	4496363	Sox17|ENSMUSG00000025902	195	270	212	226	303	239	207	234	276	191	267	240	255	255	246	235	299	287	365	274	236	194	245	202	304	252	240	288	251	312	248	258	221	282	199
1	4529016	4529123	Gm22307|ENSMUSG00000096126	0	0	0	0	0	0	0	0	1	0	0	0	1	0	0	0	0	0	0	0	0	0	0	0	0	0	0	0	0	0	0	1	0	0	0
1	4687933	4689403	Gm6085|ENSMUSG00000098104	382	573	430	407	468	518	438	410	442	399	462	526	438	487	351	479	476	412	410	541	444	378	397	427	378	460	394	427	399	417	402	391	430	365	417
1	4723276	4723379	Gm25493|ENSMUSG00000088000	0	0	0	0	0	0	0	0	0	0	0	0	0	0	0	0	0	0	0	0	0	0	0	0	0	0	0	0	0	0	0	0	0	0	0
1	4773205	4785692	Mrpl15|ENSMUSG00000033845	1312	1920	1472	1459	1480	1352	1419	1525	1492	1272	1815	1689	1738	1538	1475	1732	2006	1729	1513	1810	1588	1478	1652	1706	1378	1463	1368	1254	1368	1415	1416	1338	1407	1152	1274
1	4807787	4886770	Lypla1|ENSMUSG00000025903	1414	2397	1716	1686	1627	1659	1616	1785	1636	1439	1753	1779	1823	1662	1683	1646	1880	1704	1672	1913	1802	1694	1734	1906	1739	1699	1516	1413	1599	1849	1687	1611	1611	1364	1651
1	4857813	4897909	Tcea1|ENSMUSG00000033813	2088	3238	2308	2192	2198	2175	2271	2444	2370	2129	2586	2350	2229	2059	2239	2420	2526	2380	2204	2543	2373	2252	2306	2488	2034	2438	1971	1991	2172	2071	2100	1899	2084	1799	1839
1	4879201	4880669	Gm6104|ENSMUSG00000062588	396	698	478	432	473	399	454	507	521	430	492	430	491	478	427	410	493	513	462	635	543	571	422	572	434	409	324	329	478	458	438	424	416	412	306
1	4927027	4927299	Gm17100|ENSMUSG00000091305	2	5	7	11	5	1	7	2	4	2	2	3	1	4	1	0	6	2	4	1	0	0	2	0	5	7	5	2	6	7	2	1	6	2	3
1	4970856	4976820	Gm16041|ENSMUSG00000085623	0	2	0	0	0	0	0	1	0	0	0	0	0	0	0	0	0	0	0	0	0	0	0	0	0	0	0	0	0	0	0	2	0	0	0
1	5063059	5064647	Gm17101|ENSMUSG00000091665	19	22	12	24	19	18	16	31	14	22	16	8	31	15	14	17	16	34	14	11	10	22	10	20	22	19	24	36	12	44	20	12	21	20	20
1	4909575	5070273	Rgs20|ENSMUSG00000002459	4609	6543	4532	4735	5023	4162	4723	4417	4220	4601	4070	3771	3581	3676	4151	3962	5120	5499	3965	3640	4203	4862	6122	5002	4456	5582	4106	4195	4342	3819	4306	4373	4903	3817	3030
1	5083172	5162549	Atp6v1h|ENSMUSG00000033793	8955	12997	9498	9890	8754	9239	9241	9495	9614	9092	10653	9831	9631	8188	9646	9649	10962	10672	8865	11251	9455	9449	10497	10034	8565	10359	7780	7933	8547	9201	8827	8347	8621	6818	8623
1	5588492	5603153	Oprk1|ENSMUSG00000025905	494	830	1099	766	563	859	932	687	1280	974	602	1332	1400	868	875	695	1557	992	878	1109	938	850	774	891	581	995	645	601	653	702	638	478	558	687	802
1	5644644	5644745	Gm22463|ENSMUSG00000093015	0	0	0	0	0	0	0	0	0	0	0	0	0	0	0	0	0	0	0	0	0	0	0	0	0	0	0	0	0	0	0	0	0	0	0
1	5913706	5917398	Npbwr1|ENSMUSG00000033774	32	32	60	24	17	76	82	43	52	42	40	78	65	38	42	39	96	38	62	91	35	48	28	40	32	51	38	28	20	48	14	21	32	32	148
1	6206196	6275575	Rb1cc1|ENSMUSG00000025907	5843	9658	6681	7078	6832	6392	6797	6725	6758	6541	6991	7933	7451	6070	6399	6789	7991	7214	5933	7059	6574	6508	7596	7639	5719	6727	5833	5946	5883	6508	6665	6162	6081	5322	6400
1	6213292	6214590	4732440D04Rik|ENSMUSG00000090031	15	24	29	14	30	28	20	29	20	13	25	27	11	14	10	24	35	26	26	18	26	16	15	16	18	28	31	33	8	10	20	21	16	12	20
1	6214611	6215292	4732440D04Rik|ENSMUSG00000073741	0	2	0	2	0	0	2	0	0	0	0	0	0	0	0	2	0	0	0	1	0	0	0	0	0	2	1	0	0	2	0	0	0	0	0
1	6359330	6394731	Fam150a|ENSMUSG00000087247	0	0	0	0	6	0	0	0	0	0	0	0	0	0	0	0	2	0	0	2	0	4	1	0	0	0	0	0	0	2	0	0	0	4	0
1	6487230	6859604	St18|ENSMUSG00000033740	1143	1717	877	1006	913	1102	1083	1394	1075	925	938	1217	1209	1081	759	1055	1358	1041	1062	1059	1067	1132	1104	1188	847	1072	1044	910	917	1083	1031	733	840	783	964
1	7088919	7172659	Pcmtd1|ENSMUSG00000051285	9065	14945	12241	12216	10439	12530	12389	11651	12092	12052	9852	12532	12593	10183	12500	10543	13047	12600	9900	12365	10514	10502	11749	11163	10068	13011	9432	9777	9962	10603	9753	10695	9870	9025	10089
1	7136198	7136586	Gm26983|ENSMUSG00000098201	0	0	0	0	0	0	0	0	0	0	0	0	0	0	0	0	0	0	2	0	0	0	0	0	0	0	0	0	3	0	1	0	0	0	0
1	7177738	7179037	Gm9826|ENSMUSG00000048538	191	254	181	187	156	184	173	166	149	157	145	210	219	200	193	172	189	220	203	239	239	213	137	184	193	192	134	162	156	186	161	129	151	111	140
1	7265802	7265932	Gm23274|ENSMUSG00000077244	0	0	0	0	0	0	0	0	0	0	0	0	0	0	0	0	0	0	0	0	0	0	0	0	0	0	0	0	0	0	0	0	0	0	0
1	7349405	7397801	Gm26901|ENSMUSG00000097797	29	56	50	31	54	80	59	52	55	56	55	28	57	65	33	57	67	52	51	70	64	55	33	41	64	66	47	76	77	62	36	27	47	63	28
1	8468425	8468825	Gm16284|ENSMUSG00000086235	69	82	55	53	56	54	70	56	56	28	46	59	37	71	30	49	45	45	44	72	42	60	43	62	48	45	54	63	56	65	66	81	67	66	46
1	8588614	8588724	Gm23358|ENSMUSG00000093970	0	0	0	0	0	0	0	0	0	0	0	0	0	0	0	0	0	0	0	0	0	0	0	0	0	0	0	0	0	0	0	0	0	0	0
1	8791922	8792162	Gm15452|ENSMUSG00000084353	13	16	4	8	7	4	3	9	7	10	16	10	10	8	2	5	3	4	3	4	7	2	3	10	5	5	6	9	9	5	8	7	9	10	5
1	8816137	8816247	Gm24276|ENSMUSG00000076135	0	1	1	1	2	1	0	0	0	0	2	0	0	0	0	1	0	0	0	1	2	0	0	2	1	0	0	1	0	1	0	0	2	0	1
1	8855927	8856267	Gm6152|ENSMUSG00000086195	0	1	0	0	0	1	0	0	0	0	0	0	0	0	0	1	0	0	0	1	0	0	0	0	0	0	0	0	0	0	0	0	0	0	0
1	8962995	8963621	Gm7493|ENSMUSG00000066693	3	0	0	1	0	2	1	1	0	2	2	0	0	0	0	7	0	2	0	2	0	0	0	0	0	1	2	0	0	0	2	0	2	0	0
1	8361474	9298236	Sntg1|ENSMUSG00000025909	1255	1841	1236	1293	1179	1199	1337	1330	1395	1282	1223	1386	1346	1097	1295	1334	1324	1299	1133	1504	1313	1202	1057	1300	1099	1265	1132	1127	1085	1245	1206	1161	1267	960	1084
1	9458669	9458772	Gm24765|ENSMUSG00000065625	0	0	0	0	0	0	0	0	0	0	0	0	0	0	0	0	0	0	0	0	0	0	0	0	0	0	0	0	0	0	0	0	0	0	0
1	9545407	9547454	Rrs1|ENSMUSG00000061024	1000	1416	1114	993	949	974	1068	1014	1111	1026	1144	1200	1083	1086	937	1093	1070	976	1032	1214	931	1051	918	901	933	976	955	894	984	1079	975	918	1062	811	990
1	9547947	9576901	Adhfe1|ENSMUSG00000025911	1248	1856	1247	1148	1275	1274	1257	1342	1365	1290	1429	1221	1212	1405	1224	1379	1341	1336	1086	1362	1306	1247	1507	1239	1270	1384	1280	1312	1145	1341	1256	1258	1517	1394	1162
1	9574547	9575649	Gm6161|ENSMUSG00000081441	2	3	11	3	7	2	0	9	11	2	0	2	4	3	4	5	2	2	3	0	7	1	11	4	3	4	3	5	4	7	4	2	2	5	0
1	9601198	9627143	3110035E14Rik|ENSMUSG00000067879	1156	1742	2065	1288	934	1105	1467	1103	2248	1437	1663	1048	2905	1362	1376	1280	1656	943	3400	1783	1367	1230	1097	1724	1142	785	973	1843	818	6216	1067	1289	1089	1003	11721
1	9560831	9631164	2610203C22Rik|ENSMUSG00000079671	29	52	34	25	45	31	48	27	44	23	47	42	36	30	44	39	62	63	43	33	29	52	40	28	42	43	37	38	38	34	29	24	44	37	34
1	9667414	9700024	Mybl1|ENSMUSG00000025912	153	243	194	155	197	176	181	190	189	145	211	246	212	225	185	200	258	150	208	271	186	129	120	208	144	154	165	162	142	213	180	139	100	132	225
1	9718621	9748382	Vcpip1|ENSMUSG00000045210	4932	8441	5900	6124	5773	5513	6066	5743	5848	5642	6025	7047	6091	5348	5614	5546	7009	5769	5080	6307	5555	5899	5912	6633	4931	6090	4921	4952	5318	5589	5521	4767	5455	4375	4991
1	9747647	9791318	1700034P13Rik|ENSMUSG00000097893	2	11	4	7	8	16	6	6	1	2	0	5	4	0	2	5	3	4	7	3	1	4	1	11	0	1	2	2	2	0	6	4	4	3	7
1	9798129	9899855	Sgk3|ENSMUSG00000025915	1887	3195	2452	2612	2404	2593	2521	2602	2567	2393	2388	2813	2617	2030	2671	2101	2366	2476	2107	2478	2241	2367	2357	2146	1919	2350	2034	2003	2221	2010	2608	2519	2096	2195	1950
1	9802193	9802553	Gm6195|ENSMUSG00000046334	51	72	55	93	42	35	52	79	48	52	57	57	54	37	35	63	46	68	52	40	49	54	32	52	80	58	50	52	44	62	44	69	57	63	69
1	9834497	9834602	Gm22607|ENSMUSG00000088916	0	0	0	0	0	0	0	0	0	0	0	0	0	0	0	0	0	0	0	0	0	0	0	0	0	0	0	0	0	0	0	0	0	0	0
1	9908637	9942085	Mcmdc2|ENSMUSG00000046101	157	192	141	141	207	258	183	212	160	176	146	192	194	195	159	184	192	207	164	200	174	196	93	159	178	201	171	210	152	154	176	152	145	174	219
1	9942462	9942549	Snord87|ENSMUSG00000093178	0	1	0	1	0	0	0	0	1	2	0	1	0	1	1	1	4	0	1	1	0	2	1	0	0	0	0	0	2	0	2	2	2	1	0
1	9941958	9944117	Snhg6|ENSMUSG00000098234	650	972	700	634	660	604	627	730	666	627	847	633	607	680	578	652	632	600	638	939	741	635	526	547	705	672	658	756	608	721	686	632	665	597	517
1	9960170	9962809	Gm10567|ENSMUSG00000073738	12	20	16	10	9	8	10	22	2	18	18	8	18	10	16	15	14	17	23	23	18	22	10	20	10	12	10	16	19	10	8	10	14	20	15
1	9960162	9967932	Tcf24|ENSMUSG00000099032	16	35	22	15	12	10	12	24	6	18	22	14	20	12	22	22	24	20	31	33	19	28	10	32	12	14	18	16	31	16	8	14	18	22	17
1	9982386	9992366	Gm15818|ENSMUSG00000087199	0	0	0	0	0	0	0	0	0	0	0	0	0	0	0	0	0	0	0	0	0	0	0	0	0	0	0	0	0	0	0	0	0	0	0
1	9968623	10009130	Ppp1r42|ENSMUSG00000025916	37	74	32	29	41	24	31	40	73	23	46	36	29	37	37	47	39	37	39	51	46	44	37	36	40	28	30	44	38	35	20	50	45	17	38
1	10009813	10009917	Gm24674|ENSMUSG00000095780	0	0	0	0	0	2	0	0	0	0	0	0	0	0	0	0	0	0	0	0	0	0	0	0	0	2	0	0	0	0	0	0	0	0	0
1	10024601	10037938	Cops5|ENSMUSG00000025917	3160	4853	3577	3366	3208	3138	3333	3653	3370	3380	4315	3961	3703	3355	3346	3607	3880	3552	3331	4395	3651	3395	3359	3597	3461	3635	3363	3276	3273	3523	3340	3171	3267	2782	3297
1	10038217	10136322	Cspp1|ENSMUSG00000056763	1450	2226	1722	1685	1815	1586	1715	1575	1714	1438	1755	1923	1577	1494	1499	1542	1685	1686	1679	1627	1560	1647	1722	1890	1609	1364	1554	1700	1722	1861	1638	1625	1661	1572	1355
1	10166538	10166778	Gm26348|ENSMUSG00000088153	0	0	0	0	0	0	0	0	0	0	0	0	0	0	0	0	0	0	0	0	0	0	0	0	0	0	0	0	0	0	0	0	0	0	0
1	10137570	10232670	Arfgef1|ENSMUSG00000067851	7680	11724	8068	8011	8185	7497	7952	8167	8073	7237	7570	9571	8382	7244	7415	7991	9729	8376	7139	9000	8058	8171	8442	9266	7091	8390	6617	7154	7567	7662	7974	6869	7549	6432	6727
1	10554097	10555553	Gm15604|ENSMUSG00000083422	4	3	2	3	8	0	0	3	2	8	8	4	2	5	8	10	4	4	2	3	1	4	6	3	2	4	2	1	1	3	4	3	3	3	4
1	10555553	10555660	Gm25253|ENSMUSG00000094979	0	0	0	0	0	0	0	0	0	0	0	0	0	0	0	0	0	0	0	0	0	0	0	0	0	0	0	0	0	0	0	0	0	0	0
1	10695122	10695614	Gm15603|ENSMUSG00000081417	0	0	0	1	0	0	0	0	0	0	0	0	0	0	2	0	0	0	0	0	2	0	0	0	0	0	0	0	0	0	0	2	0	0	2
1	10324719	10719905	Cpa6|ENSMUSG00000042501	0	2	2	4	0	0	0	0	2	0	0	0	0	2	0	0	4	2	2	0	2	0	0	0	0	0	2	2	1	4	0	1	0	2	5
1	10921669	10921760	Gm22963|ENSMUSG00000088585	0	0	0	0	0	0	0	0	0	0	0	0	0	0	0	0	0	0	0	0	0	0	0	0	0	0	0	0	0	0	0	0	0	0	0
1	10993464	11303682	Prex2|ENSMUSG00000048960	7012	11935	8312	8275	9266	9793	8538	8891	8799	8167	6478	7508	8129	8285	7759	7896	8272	10073	7255	6806	8658	9852	12410	9640	7573	8814	7989	8917	7406	7505	8594	7838	10353	8434	7258
1	11134110	11134238	Gm24173|ENSMUSG00000077318	0	0	0	0	0	0	0	0	0	0	0	0	0	0	0	0	0	0	0	0	0	0	0	0	0	0	0	0	0	0	0	0	0	0	0
1	11414104	11975901	A830018L16Rik|ENSMUSG00000057715	3693	6873	4408	4118	4257	3994	4240	4877	4573	3986	4587	5000	4808	3932	4309	4158	5137	4585	4598	5046	4853	4579	4256	4610	3808	4658	3622	3433	3783	4579	4032	3205	4129	3109	4393
1	11414111	11537707	A830018L16Rik|ENSMUSG00000095719	377	621	432	373	398	343	364	380	473	364	402	488	521	305	426	375	524	454	395	430	418	431	432	444	318	426	296	277	265	354	383	302	384	237	401
1	12374935	12375042	Gm22633|ENSMUSG00000093864	0	0	0	0	0	0	0	0	0	0	0	1	0	0	0	0	0	0	0	0	0	0	0	0	0	0	0	0	0	0	0	0	0	0	0
1	12425985	12426106	mmu-mir-6341|ENSMUSG00000098555	0	0	0	0	0	0	0	0	0	0	0	0	0	0	0	0	0	0	0	0	0	0	0	0	0	0	0	0	0	0	0	0	0	0	0
1	12565576	12566383	Gm2383|ENSMUSG00000097628	3	4	4	4	0	0	4	0	6	2	4	2	2	1	4	0	6	0	4	4	4	0	0	0	2	0	2	3	0	2	3	0	0	0	2
1	12655866	12656553	Gm6216|ENSMUSG00000098163	0	0	0	0	0	0	0	0	0	0	0	0	0	0	0	0	0	0	0	0	0	0	0	0	0	0	0	0	0	0	0	0	0	0	0
1	12667562	12673090	Gm17644|ENSMUSG00000097171	0	0	0	0	0	0	0	0	0	0	0	0	0	0	0	0	0	0	0	0	0	0	0	0	0	0	0	0	0	0	0	0	0	0	0
1	12692429	12860371	Sulf1|ENSMUSG00000016918	759	1378	773	586	470	416	650	866	758	567	678	754	902	690	488	413	1098	421	852	710	552	595	647	770	476	557	438	557	412	886	532	363	509	417	904
1	12866548	12990914	Slco5a1|ENSMUSG00000025938	1018	1578	697	510	1022	895	592	1238	933	993	925	905	955	973	722	1039	1079	902	991	1173	1233	1732	972	1085	1064	691	902	973	679	780	1058	489	862	776	577
1	13062018	13062348	Gm5250|ENSMUSG00000069620	0	0	0	0	0	0	0	0	0	0	0	0	0	0	0	0	0	0	0	0	0	0	0	0	0	0	0	0	0	0	0	0	0	0	0
1	13113456	13127163	Prdm14|ENSMUSG00000042414	2	2	0	4	2	0	2	0	2	0	2	0	2	0	2	2	5	0	3	2	2	2	2	4	0	2	0	4	2	3	0	4	0	2	0
1	13262197	13262279	AC121538.1|ENSMUSG00000099183	0	0	0	0	0	0	0	0	0	0	0	0	0	0	0	0	0	0	0	0	0	0	0	0	0	0	0	0	0	0	0	0	0	0	0
1	13334497	13334609	Gm23169|ENSMUSG00000087782	0	0	0	0	0	0	0	0	0	0	0	0	0	0	0	0	0	0	0	0	0	0	0	1	0	0	0	0	0	0	0	0	0	0	0
1	13139104	13374029	Ncoa2|ENSMUSG00000005886	6605	10797	7981	8436	8239	8111	7739	7930	8235	7669	7029	9136	8305	7123	7691	7585	10055	8565	7376	8636	7796	8478	8605	9080	7158	8272	6855	6969	7580	7503	8218	7158	8018	6401	6764
1	13564701	13589864	Tram1|ENSMUSG00000025935	1134	1799	1100	1070	1116	1003	1135	1143	1098	1035	1485	1288	1386	1144	1021	1318	1390	1201	1374	1346	1215	1136	1153	1183	1207	1010	1218	1224	1142	1260	1181	987	1094	994	1174
1	13624844	13660546	Lactb2|ENSMUSG00000025937	1169	1777	1111	943	1167	1203	1053	1325	1004	1142	1224	1285	1344	1286	1275	1417	1429	1239	1271	1527	1294	1381	970	1256	1193	1152	1156	1218	1174	1375	1136	1046	1295	1146	1179
1	13668770	13701723	Xkr9|ENSMUSG00000067813	0	0	0	0	2	0	0	0	0	2	0	1	0	0	4	0	2	2	0	2	0	0	0	2	2	2	0	0	0	0	0	0	4	0	0
1	13774333	13774464	Gm26273|ENSMUSG00000077368	0	0	0	0	0	0	0	0	0	0	0	0	0	0	0	0	0	0	0	0	0	0	0	0	0	0	0	0	0	0	0	0	0	0	0
1	13785882	13786879	Gm5523|ENSMUSG00000097711	6	6	4	8	2	2	12	5	2	2	1	2	2	2	4	2	4	2	4	4	0	3	6	2	3	0	0	3	1	2	3	1	0	2	3
1	13932377	13932685	Gm25491|ENSMUSG00000089358	0	0	0	0	0	0	0	0	0	0	0	0	0	0	0	0	0	0	0	0	0	0	0	0	0	0	0	0	0	0	0	0	0	0	0
1	14182577	14182677	Gm22616|ENSMUSG00000095853	0	0	0	0	0	0	0	0	0	0	0	0	0	0	0	0	0	0	0	0	0	0	0	0	0	0	0	0	0	0	0	0	0	0	0
1	14168953	14310199	Eya1|ENSMUSG00000025932	512	762	468	487	472	710	521	526	472	555	575	942	737	740	464	671	997	566	595	890	750	529	520	773	454	538	541	536	514	496	523	646	440	377	551
1	14753345	14755966	Msc|ENSMUSG00000025930	15	29	15	6	15	11	4	14	2	6	25	11	18	19	10	25	21	6	20	22	10	23	8	33	31	9	18	26	20	21	23	7	13	15	12
1	14755453	14758373	Gm9947|ENSMUSG00000054493	6	5	14	6	12	8	2	13	6	2	5	2	2	12	4	18	10	0	4	33	8	7	10	12	2	4	6	17	14	7	9	2	14	10	5
1	14839868	14840156	Smt3h2-ps4|ENSMUSG00000081201	1	6	2	6	8	11	3	3	2	0	2	0	0	6	4	2	1	0	0	6	2	7	4	2	4	4	2	4	5	3	6	2	0	0	0
1	14865071	14865965	Rpl5-ps1|ENSMUSG00000082193	156	224	189	142	176	179	150	156	172	139	186	202	124	165	153	141	181	138	136	240	187	132	141	151	152	110	152	150	119	154	204	124	148	114	136
1	14872647	14918862	Trpa1|ENSMUSG00000032769	2	8	0	2	4	4	2	4	0	2	4	2	0	0	4	0	0	2	2	4	0	0	2	2	0	0	4	4	2	11	2	4	2	6	2
1	15019039	15019159	Gm26345|ENSMUSG00000088159	0	0	0	0	0	0	0	0	0	0	0	0	0	0	0	0	0	0	0	0	0	0	0	0	0	0	0	0	0	0	0	0	0	0	0
1	15268798	15269797	Gm10566|ENSMUSG00000073737	9	20	13	15	4	10	12	15	3	10	18	11	11	8	16	9	12	8	8	21	7	2	10	13	13	12	12	9	3	13	16	6	8	4	10
1	15287258	15711629	Kcnb2|ENSMUSG00000092083	296	482	299	273	331	266	278	371	411	284	219	375	329	280	336	302	314	256	296	300	310	301	274	273	228	312	235	256	227	321	233	234	395	205	275
1	15685934	15686046	Gm25227|ENSMUSG00000088829	0	0	0	0	0	0	0	0	0	0	0	0	0	0	0	0	0	0	0	0	0	0	0	0	0	0	0	0	0	0	0	0	0	0	0
1	15712302	15716367	Kcnb2|ENSMUSG00000090498	281	463	327	248	357	344	328	376	352	338	308	354	352	274	350	280	343	254	291	318	292	355	288	341	277	376	280	338	317	359	268	203	310	186	223
1	15757831	15757963	Gm25168|ENSMUSG00000077377	0	0	0	0	0	0	0	0	0	0	0	0	0	0	0	0	0	0	0	0	0	0	0	0	0	0	0	0	0	0	0	0	0	0	0
1	15805657	15843428	Terf1|ENSMUSG00000025925	350	525	389	387	451	397	365	417	456	339	530	427	452	367	414	385	412	405	401	417	368	352	328	428	372	402	333	385	325	397	375	330	411	324	371
1	15879529	15879832	Gm23259|ENSMUSG00000088943	0	0	0	0	0	0	0	0	0	0	0	0	0	0	0	0	0	0	0	0	0	0	0	0	0	0	0	0	0	0	0	0	0	0	0
1	15853861	15892722	Sbspon|ENSMUSG00000032719	10	40	12	26	16	10	10	7	24	10	14	10	16	20	8	28	23	11	19	18	20	18	18	14	18	18	18	21	18	20	26	14	24	13	13
1	16065978	16093325	4930444P10Rik|ENSMUSG00000067795	9	33	6	11	7	17	20	21	18	14	23	23	15	39	12	27	24	20	32	24	23	30	9	18	6	16	18	8	17	15	24	13	29	45	4
1	16101294	16104384	Rpl7|ENSMUSG00000043716	6244	9265	7293	6112	6749	6384	6803	7362	6845	6333	8335	7621	7036	7243	6545	6734	7245	6493	6374	8394	6746	6600	6565	7126	6480	6812	6609	6626	6166	6589	6283	6284	6607	6108	6032
1	16105773	16132547	Rdh10|ENSMUSG00000025921	510	799	602	493	594	475	491	518	629	505	710	736	623	594	454	621	700	618	577	663	607	522	458	559	549	529	511	513	497	485	586	415	588	424	350
1	16253591	16267921	Gm7568|ENSMUSG00000089982	0	0	0	0	0	2	0	0	0	0	0	0	0	0	0	0	1	0	0	0	0	0	0	0	2	0	1	0	0	2	0	0	1	2	0
1	16228673	16520020	Stau2|ENSMUSG00000025920	7969	12260	9006	9726	9196	8591	9031	9482	8401	8864	9094	9110	8581	8446	8883	9384	9227	10292	9387	9722	9798	8669	9230	7942	9244	9462	8574	9161	9024	9720	8914	8421	9202	8021	8206
1	16540789	16619284	Ube2w|ENSMUSG00000025939	3633	5797	4193	4141	4008	3810	3915	4107	3929	3741	4910	4579	4215	3792	3881	4184	4680	4572	3846	4691	3851	3904	4511	4573	3630	4300	3626	3611	4062	3808	3661	3874	4014	3156	3492
1	16642765	16656865	Tceb1|ENSMUSG00000079658	3608	6518	4671	4901	4246	4772	4953	4542	4620	4223	4799	4690	4515	3967	4460	4457	4766	4943	4179	5127	4110	4156	4404	4253	4222	4847	3946	4152	4369	4475	3978	4537	4204	3647	4565
1	16657551	16662278	D030040B21Rik|ENSMUSG00000097744	1	3	0	0	0	3	0	0	0	0	0	0	0	2	0	0	0	0	0	2	0	2	0	0	0	0	0	0	0	0	0	0	0	0	0
1	16665206	16678275	Tmem70|ENSMUSG00000025940	1980	2874	2340	2229	2272	2138	2175	2065	2273	2026	2390	1874	1837	1790	2236	1940	2304	2162	1795	2681	1861	2050	2249	2398	1933	2376	1971	1775	1820	2129	2041	2086	2176	1646	1896
1	16688455	16709605	Ly96|ENSMUSG00000025779	35	31	10	12	9	16	37	26	24	16	16	35	28	28	21	34	30	34	27	28	46	24	29	34	18	31	30	47	36	39	20	17	25	19	22
1	16768269	16770138	Gm5828|ENSMUSG00000091020	72	87	70	78	74	42	96	74	97	85	143	82	99	52	56	66	171	108	98	56	61	55	136	96	52	73	56	66	64	50	68	65	58	35	76
1	16994937	17097889	Jph1|ENSMUSG00000042686	1302	2160	1708	1609	1435	1693	1742	1856	1790	1698	1704	1964	1923	1657	1665	1719	1662	1584	1507	2057	1674	1691	1488	1723	1422	1639	1452	1398	1395	1480	1471	1309	1663	1095	1604
1	17145361	17164271	Gdap1|ENSMUSG00000025777	7127	11892	8397	8870	7782	8402	8619	8286	8313	8067	8540	9470	8834	7793	7758	8549	10061	8881	7578	9829	7991	8226	8259	9158	7633	8940	7088	7170	7440	8190	7881	6974	7528	6638	7456
1	17520000	17520111	Gm25166|ENSMUSG00000089534	0	0	0	0	0	0	0	0	0	0	0	0	0	0	0	0	0	0	0	0	0	0	0	0	0	0	0	0	0	0	0	0	0	0	0
1	17601900	17630938	Pi15|ENSMUSG00000067780	37	81	28	5	12	4	14	8	16	7	30	4	12	4	8	0	28	31	10	0	18	12	2	30	8	14	6	2	14	16	14	4	0	2	6
1	17727044	17766344	Crispld1|ENSMUSG00000025776	445	915	562	633	512	604	658	569	535	552	431	513	499	473	610	474	631	630	448	537	558	546	477	554	504	747	464	474	516	500	502	495	554	369	453
1	17676026	17727255	Gm16070|ENSMUSG00000085125	79	119	78	87	76	92	108	73	85	65	51	104	75	83	64	88	69	109	62	86	105	63	84	41	96	84	87	99	71	55	98	80	53	81	71
1	18115190	18145902	Crisp4|ENSMUSG00000025774	0	0	0	0	0	0	0	0	0	0	0	0	0	0	0	0	0	0	0	0	0	0	0	0	0	0	0	0	0	1	0	0	0	0	0
1	18210052	18223564	Defb44-ps|ENSMUSG00000070977	0	0	0	0	0	0	0	0	0	0	0	0	0	0	0	0	0	0	0	0	0	0	0	0	0	0	0	0	0	0	0	0	0	0	0
1	18236472	18237443	Defb18|ENSMUSG00000073735	0	0	0	0	0	0	0	0	0	0	0	0	0	0	0	0	0	0	0	0	0	0	0	0	0	0	0	0	0	0	0	0	0	0	0
1	18260523	18265080	Gm15386|ENSMUSG00000089923	0	0	0	0	0	0	0	0	0	0	0	0	0	0	0	0	0	0	0	0	0	0	0	0	0	0	0	0	0	0	0	0	0	0	0
1	18250979	18265138	Defb41|ENSMUSG00000067773	0	0	0	0	0	0	0	0	0	0	0	0	0	0	0	0	0	0	0	0	0	0	0	0	0	0	0	0	0	0	0	0	0	0	0
1	18969761	18969833	Gm24075|ENSMUSG00000088800	0	0	0	0	0	0	0	0	0	0	0	0	0	0	0	0	0	0	0	0	0	0	0	0	0	0	0	0	0	0	0	0	0	0	0
1	19103021	19166346	Tfap2d|ENSMUSG00000042596	2	0	4	1	0	0	0	0	2	1	0	0	10	0	0	0	0	0	6	4	0	0	0	0	2	0	0	2	0	4	0	2	0	2	54
1	19063298	19104840	Gm15825|ENSMUSG00000089787	4	0	2	1	0	0	0	0	3	0	0	0	1	2	2	0	0	0	0	2	0	0	0	0	0	0	0	1	0	2	0	0	0	0	3
1	19153309	19153966	Gm10075|ENSMUSG00000060128	0	5	0	3	1	2	0	3	2	0	3	7	0	1	5	0	3	0	4	3	8	4	0	3	0	0	2	4	0	0	2	0	2	0	0
1	19208913	19238734	Tfap2b|ENSMUSG00000025927	6	16	8	12	16	10	4	7	6	10	4	4	5	6	2	8	10	12	6	16	8	2	0	5	8	10	4	12	4	4	8	14	10	10	6
1	19513854	19513919	Gm24633|ENSMUSG00000084668	0	0	0	0	0	0	0	0	0	0	0	0	0	0	0	0	0	0	0	0	0	0	0	0	0	0	0	0	0	0	0	0	0	0	0
1	19921309	19921399	Gm25568|ENSMUSG00000077860	0	0	0	0	0	0	0	0	0	0	0	0	0	0	0	0	0	0	0	0	0	0	0	0	0	0	0	0	0	0	0	0	0	0	0
1	20381092	20392300	4930486I03Rik|ENSMUSG00000089914	0	0	0	0	0	0	0	0	0	0	0	0	0	0	0	0	0	0	0	0	0	0	0	0	0	0	0	0	0	0	0	0	0	0	0
1	20444257	20444560	Gm15795|ENSMUSG00000090142	6	2	3	2	5	1	0	3	2	3	3	7	7	2	4	7	7	0	3	5	4	1	0	2	2	2	0	4	2	3	3	3	4	4	0
1	20444810	20444912	Gm24162|ENSMUSG00000070175	0	0	0	0	0	0	0	0	0	0	0	0	0	0	0	0	0	0	0	0	0	0	0	0	0	0	0	0	0	0	0	0	0	0	0
1	20057778	20618040	Pkhd1|ENSMUSG00000043760	18	21	12	6	2	4	10	5	5	6	4	5	2	6	5	4	4	8	14	6	4	10	4	6	13	4	4	15	18	14	13	6	12	9	4
1	20679009	20679082	Mir206|ENSMUSG00000065559	0	0	0	0	0	0	0	0	0	0	0	0	0	0	0	0	0	0	0	0	0	0	0	0	0	0	0	0	0	0	0	0	0	0	0
1	20682768	20682887	Mir133b|ENSMUSG00000065480	0	0	0	0	0	0	0	0	0	0	0	0	0	0	0	0	0	0	0	0	0	0	0	0	0	0	0	1	0	0	0	0	0	0	0
1	20730904	20734496	Il17a|ENSMUSG00000025929	0	0	0	0	0	0	0	2	0	0	0	0	0	0	0	0	0	0	0	0	0	0	0	0	0	0	0	0	0	0	0	0	0	0	0
1	20777150	20784270	Il17f|ENSMUSG00000041872	2	0	0	0	2	1	0	0	2	0	2	0	0	0	0	0	0	0	0	0	0	0	0	2	0	0	0	4	0	0	2	0	2	0	0
1	20802973	20820278	Mcm3|ENSMUSG00000041859	235	371	200	211	180	220	217	277	254	184	253	248	238	205	227	210	288	206	239	326	272	229	170	254	196	203	178	220	202	240	203	188	180	167	180
1	20842534	20842666	Gm24723|ENSMUSG00000088858	0	0	0	0	0	0	0	0	0	0	0	0	0	0	0	0	0	0	0	0	0	0	0	0	0	0	0	0	0	0	0	0	0	0	0
1	20888649	20890473	6720483E21Rik|ENSMUSG00000097934	29	23	22	8	21	14	27	20	4	22	33	16	26	25	14	36	16	8	15	20	15	20	19	27	30	11	25	15	27	25	15	22	16	26	18
1	20890621	20935749	Paqr8|ENSMUSG00000025931	2128	2573	1807	2099	2104	1965	1882	1882	1645	1690	1675	1829	1551	1883	1568	2022	2191	1961	1985	1715	2050	2303	2182	2110	1815	1734	2089	2034	1688	2126	2429	2147	2441	2324	2102
1	20915409	20915540	Gm24171|ENSMUSG00000077314	0	0	0	0	0	0	0	0	0	0	0	0	0	0	0	0	0	0	0	0	0	0	0	0	0	0	0	0	0	0	0	0	0	0	0
1	20951625	20990838	Efhc1|ENSMUSG00000041809	69	147	72	29	57	58	71	63	93	65	102	53	55	53	50	50	74	68	66	64	96	88	43	76	52	56	41	42	46	58	54	45	46	52	62
1	20996295	21079229	Tram2|ENSMUSG00000041779	87	148	130	78	84	80	126	103	92	67	70	95	116	98	95	109	78	98	70	81	115	76	61	95	85	105	74	76	99	97	79	92	101	59	64
1	21218574	21230167	Tmem14a|ENSMUSG00000025933	1364	2019	1842	1820	1602	1981	1929	1762	1736	1958	1637	1610	1635	1660	1662	1624	1808	1806	1432	1992	1626	1458	1645	1477	1594	1797	1489	1554	1598	1653	1491	1776	1600	1391	1776
1	21240588	21265021	Gsta3|ENSMUSG00000025934	44	67	73	47	43	51	45	58	74	69	50	69	47	60	69	65	71	65	70	72	66	68	56	41	55	50	81	51	50	45	55	65	47	61	47
1	21272337	21273082	Gm7094|ENSMUSG00000096375	80	137	121	140	90	124	116	122	116	158	107	152	104	80	72	84	115	130	96	128	135	120	107	83	110	148	72	94	134	80	69	130	106	80	120
1	21285245	21298247	Gm4956|ENSMUSG00000025936	0	1	0	0	0	0	0	0	0	0	0	0	0	2	0	2	5	0	2	2	0	0	0	0	0	0	0	1	0	0	2	0	0	0	0
1	21312516	21316320	Gm21909|ENSMUSG00000093963	0	0	0	0	0	0	0	0	0	0	0	0	0	0	0	0	0	0	0	0	0	0	0	0	0	0	0	0	0	0	0	0	0	0	0
1	21349640	21352200	Khdc1a|ENSMUSG00000067750	0	0	0	0	0	0	0	0	0	0	0	0	0	0	0	0	0	0	0	0	0	0	1	0	0	0	0	0	0	0	0	0	0	0	0
1	21354004	21355116	Gm16329|ENSMUSG00000086194	0	0	0	0	0	0	0	0	0	0	0	0	0	0	0	0	0	0	0	0	0	0	0	0	0	0	0	0	0	0	0	0	0	0	0
1	21364802	21365030	Gm16327|ENSMUSG00000094436	0	0	0	0	0	0	0	0	0	0	0	0	0	0	0	0	0	0	0	0	0	0	0	0	0	0	0	0	0	0	0	0	0	0	0
1	21368330	21370845	Khdc1c|ENSMUSG00000041722	0	0	1	0	0	0	0	0	0	0	0	0	0	0	0	0	0	0	0	0	0	0	0	2	0	0	0	0	0	0	0	0	0	0	0
1	21372669	21373764	Gm2709|ENSMUSG00000085507	0	1	1	0	0	0	0	0	0	0	0	0	0	0	0	0	0	0	0	0	0	0	0	0	0	0	0	0	0	0	0	0	0	0	0
1	21379554	21379782	Gm16533|ENSMUSG00000094926	0	0	0	0	0	0	0	0	0	0	0	0	0	0	0	0	0	0	0	0	0	0	0	0	0	0	0	0	0	0	0	0	0	0	0
1	21383555	21386373	Khdc1b|ENSMUSG00000085079	0	0	0	0	0	0	0	0	0	0	0	0	0	0	0	0	0	0	0	0	0	0	0	0	0	0	0	0	0	0	0	0	0	0	0
1	21390905	21391101	Gm16328|ENSMUSG00000085679	0	0	0	0	0	0	0	0	0	0	0	0	0	0	0	0	0	0	0	0	0	0	0	0	0	0	0	0	0	0	0	0	0	0	0
1	21511869	21513127	Gm7658|ENSMUSG00000082935	1709	2608	2000	1838	1847	1891	1963	1974	1828	1713	2351	2197	1938	1877	1831	1879	2111	1898	1652	2450	1926	1747	1840	1947	1936	1934	1798	1806	1735	1898	1703	1727	1657	1537	1631
1	21959841	21962530	Gm26580|ENSMUSG00000097109	1	4	10	5	8	4	12	1	4	0	0	0	2	0	0	2	2	0	0	1	0	0	0	2	8	3	0	7	0	0	0	4	0	2	2
1	21398402	21961665	Kcnq5|ENSMUSG00000028033	6581	9973	9188	8795	8048	9218	9248	8045	10220	8909	7028	9650	9543	7685	9624	7942	10014	10481	8671	9549	9403	9570	9234	8043	7115	10210	6905	6746	7758	7596	7729	7021	7755	6159	6702
1	22740763	22741565	Gm26866|ENSMUSG00000097642	0	0	2	0	0	0	0	0	0	0	0	0	0	0	0	0	0	0	0	0	0	0	0	0	0	0	0	0	0	0	0	0	0	0	0
1	22286250	22805994	Rims1|ENSMUSG00000041670	6632	9224	6820	6652	6883	7137	6785	6729	7133	6786	6005	6911	7283	6407	6296	7705	7585	7358	7585	7013	6747	6830	6889	6948	6910	6533	6435	7558	6906	8488	7187	6246	7437	6525	10099
1	23100472	23102253	4933415F23Rik|ENSMUSG00000073730	0	0	0	0	0	0	2	0	2	0	0	0	0	0	0	0	5	0	0	0	0	0	0	0	2	0	0	0	0	0	0	0	2	0	0
1	23245210	23245331	Gm24176|ENSMUSG00000089553	0	0	0	0	0	0	0	0	0	0	0	0	0	0	0	0	0	0	0	0	0	0	0	0	0	0	0	0	0	0	0	0	0	0	0
1	23255986	23256406	Gm6420|ENSMUSG00000073729	0	0	1	0	0	0	0	0	0	0	0	0	0	0	0	0	0	0	0	0	0	0	0	0	0	0	0	0	0	0	0	0	0	0	0
1	23272263	23272345	Mir30a|ENSMUSG00000065405	0	0	0	0	0	0	0	0	0	0	0	0	0	0	0	0	0	0	0	0	0	0	0	0	0	0	0	0	0	0	0	0	0	0	0
1	23291536	23291935	Gm27028|ENSMUSG00000097970	21	30	21	27	28	29	33	32	18	24	13	29	20	16	31	41	19	30	15	23	21	15	12	9	33	17	19	25	15	17	17	33	24	25	20
1	23291700	23291784	Mir30c-2|ENSMUSG00000065567	0	0	0	1	1	0	0	0	2	0	0	0	0	0	0	0	0	0	0	0	0	0	0	0	0	0	0	0	0	1	0	0	0	0	0
1	23366423	23383175	Ogfrl1|ENSMUSG00000026158	8200	14331	10183	10530	10422	11169	10225	10680	10152	10487	10841	10375	10598	9546	9989	9757	10901	10515	10323	12887	11017	11223	10166	10300	9842	10665	9101	10137	9814	11048	9645	8992	9673	8327	9713
1	23479538	23480527	Gm7784|ENSMUSG00000097920	0	0	2	0	2	0	0	0	2	2	0	0	0	0	0	0	0	0	0	0	0	0	0	0	0	0	0	0	0	0	0	0	0	0	0
1	23761752	23849158	B3gat2|ENSMUSG00000026156	559	897	601	499	718	516	638	729	479	479	640	685	551	816	530	667	569	473	628	997	714	537	341	673	669	505	554	691	603	759	551	461	601	529	1288
1	23844845	23922317	Smap1|ENSMUSG00000026155	3536	5078	3738	3624	3799	3612	3469	3884	3808	3530	4055	3990	3603	3506	3366	3936	4120	3964	4110	4568	3873	3952	3580	4093	3718	4016	3455	3614	3831	4253	3761	3658	3753	3401	3940
1	24005504	24005894	Gm26524|ENSMUSG00000096985	0	1	2	0	0	0	0	0	0	0	0	0	0	0	0	0	0	2	0	0	0	0	0	0	0	0	0	0	0	0	0	0	0	0	0
1	23995938	24005630	1110058L19Rik|ENSMUSG00000026154	785	1237	891	938	781	868	925	882	868	923	1211	957	992	879	872	1045	1061	1002	920	1244	950	858	768	962	932	899	732	872	937	899	847	861	910	744	873
1	24010757	24100341	Fam135a|ENSMUSG00000026153	2569	4081	2813	2743	2753	2952	3015	3171	2795	2853	2613	3159	3123	2871	3032	2940	3033	2987	2659	3118	2794	2990	2623	3062	2816	2683	2919	2987	2815	2950	2907	2592	2782	2511	2549
1	24125274	24126141	Gm26607|ENSMUSG00000097670	0	0	0	0	0	0	0	0	0	0	0	0	0	0	0	0	0	0	0	0	0	1	0	0	0	0	0	0	0	0	0	0	0	0	0
1	24177609	24252684	Col9a1|ENSMUSG00000026147	29	18	14	8	26	7	31	21	33	22	27	23	18	32	24	18	27	14	22	32	20	15	10	26	27	16	21	36	12	24	29	11	24	9	24
1	24261889	24587411	Col19a1|ENSMUSG00000026141	418	668	585	495	519	601	614	473	476	594	355	612	540	491	498	422	520	538	423	461	543	420	470	376	581	494	579	585	458	578	525	440	473	395	609
1	24548840	24548977	Gm26418|ENSMUSG00000077463	0	0	0	0	0	0	0	0	0	0	0	0	0	0	0	0	0	0	0	0	0	0	0	0	0	0	0	0	0	0	0	0	0	0	0
1	24612403	24612700	Gm10222|ENSMUSG00000067736	402	538	374	442	442	497	337	411	352	355	292	394	408	385	320	433	382	333	332	359	335	339	319	354	385	362	436	464	388	464	392	411	478	530	490
1	24678543	24766299	Lmbrd1|ENSMUSG00000073725	11502	18028	12268	13329	12298	13001	12901	13473	13373	12776	13048	14192	13724	12329	12919	13645	15026	13918	12136	14389	13134	13238	13625	13523	11635	13887	11704	11545	11458	12576	12840	11669	12360	10314	11711
1	25223729	25224173	Gm15702|ENSMUSG00000080849	0	0	0	0	0	0	0	0	0	0	0	0	0	0	0	0	0	0	0	0	0	0	0	0	0	0	0	0	0	0	0	0	0	0	0
1	25067475	25829511	Bai3|ENSMUSG00000033569	7152	11767	8696	8498	8403	9243	8437	8722	8768	8687	8134	9663	9448	8416	8725	9278	9921	9066	7703	10071	8575	9202	8644	8988	7136	9272	7249	7390	7509	7550	7325	6916	7668	6409	6637
1	25279444	25279551	Gm22260|ENSMUSG00000096866	0	0	0	0	0	1	0	0	0	0	0	0	0	0	2	0	0	0	0	0	0	1	0	0	0	0	0	0	1	0	0	0	1	0	0
1	25451070	25451174	Gm25294|ENSMUSG00000084740	0	0	0	0	0	0	0	0	0	0	0	0	0	0	0	0	0	0	0	0	0	0	0	0	0	0	0	0	0	0	0	0	0	0	0
1	25830656	25831878	Gm9884|ENSMUSG00000052558	13	9	26	22	14	34	38	27	20	11	21	32	12	21	25	27	44	35	33	26	23	47	33	21	19	41	22	35	25	48	34	29	19	26	29
1	26566832	26566938	Gm24064|ENSMUSG00000088111	0	0	0	0	0	0	0	0	0	0	0	0	0	0	0	0	0	0	0	0	0	0	0	0	0	0	0	0	0	0	0	0	0	0	0
1	26681813	26687460	4931408C20Rik|ENSMUSG00000073722	0	0	0	0	0	0	0	0	0	0	0	0	0	0	0	0	0	0	0	0	0	0	0	0	0	0	0	0	0	0	0	0	0	0	0
1	26959102	26959221	n-R5s209|ENSMUSG00000095256	0	0	0	0	0	0	0	0	0	0	0	0	0	0	0	0	0	0	0	0	0	0	0	0	0	0	0	0	0	0	0	0	0	0	0
1	28580497	28580768	Gm7846|ENSMUSG00000086240	74	118	96	98	62	80	83	96	62	109	131	92	97	96	60	88	67	76	97	117	98	83	68	112	88	87	53	91	69	93	95	70	65	71	72
1	28776143	28780252	Gm597|ENSMUSG00000048411	0	4	0	0	0	0	0	2	0	0	0	0	0	0	0	2	0	0	2	0	0	0	0	0	1	0	0	2	0	0	0	0	0	0	2
1	28800237	28802721	Gm5697|ENSMUSG00000081557	62	76	63	71	70	61	88	98	52	54	89	73	64	70	63	63	81	87	60	88	79	98	54	77	72	80	45	38	79	73	75	47	47	54	41
1	28938034	28938340	Gm6462|ENSMUSG00000058590	0	0	0	1	0	0	0	0	0	0	0	0	0	0	0	0	0	0	0	0	0	2	0	0	0	0	0	0	0	0	0	0	0	0	0
1	29280963	29281075	Gm25586|ENSMUSG00000064433	0	0	0	0	0	0	0	0	0	0	0	0	0	0	0	0	0	0	0	0	0	0	0	0	0	0	0	0	0	0	0	0	0	0	0
1	29301479	29301579	Gm22679|ENSMUSG00000080625	0	0	0	0	0	0	0	0	0	0	0	0	0	0	0	0	0	0	0	0	0	0	0	0	0	0	0	0	0	0	0	0	0	0	0
1	29361274	29361370	Gm23785|ENSMUSG00000080391	0	0	0	0	0	0	0	0	0	0	0	0	0	0	0	0	0	0	0	0	0	0	0	0	0	0	0	0	0	0	0	0	0	0	0
1	29421487	29421612	mmu-mir-6342|ENSMUSG00000099257	0	0	0	0	0	0	0	0	0	0	0	0	0	0	0	0	0	0	0	0	0	0	0	0	0	0	0	0	0	0	0	0	0	0	0
1	29985933	29986043	Gm23771|ENSMUSG00000096829	0	0	0	0	0	0	0	0	0	0	0	0	0	0	0	0	0	0	0	0	0	0	0	0	0	0	0	0	0	0	0	0	0	0	0
1	30333290	30333397	AC132241.1|ENSMUSG00000098883	0	0	0	0	0	0	0	0	0	0	0	0	0	0	0	0	0	0	0	0	0	0	0	0	0	0	0	0	0	0	0	0	0	0	0
1	30718553	30719961	Gm9898|ENSMUSG00000053185	0	0	0	0	0	0	0	0	0	0	0	4	0	0	0	0	0	0	0	0	0	0	0	0	0	0	1	0	0	0	0	0	0	0	0
1	30802341	30863256	Phf3|ENSMUSG00000048874	6058	9082	6499	7087	6559	5893	6615	6466	7119	6132	6114	8206	6837	5776	6261	6291	7319	6439	5740	6928	6131	6564	6563	7310	5450	6541	5444	5649	5818	5832	6111	5811	6214	4949	5436
1	30940302	30949587	Ptp4a1|ENSMUSG00000026064	1132	1800	1192	1075	1182	1045	1110	1509	1151	1015	1441	1239	1123	1120	868	1161	1129	1074	1195	1268	1118	1148	1106	1252	1103	1108	1149	1021	1148	1083	1243	914	1070	904	1099
1	30976949	30978965	Gm5698|ENSMUSG00000086151	0	0	0	0	0	0	0	0	0	0	0	0	0	0	0	0	0	0	0	0	0	0	0	0	0	0	0	0	0	0	0	0	0	0	0
1	30986224	30986953	Gm9458|ENSMUSG00000086726	0	0	0	0	0	0	0	0	0	0	0	0	0	0	0	0	0	0	0	0	0	0	0	0	0	0	0	0	0	0	0	0	0	0	0
1	30997866	30999905	Gm5699|ENSMUSG00000087346	0	1	0	0	0	0	0	0	0	0	0	0	0	0	0	0	0	0	0	0	0	0	0	0	0	0	0	0	0	0	0	0	0	0	0
1	31122724	31122862	5S_rRNA|ENSMUSG00000098529	0	0	0	0	0	0	0	0	0	0	0	0	0	0	0	0	0	0	0	0	0	0	0	0	0	0	0	0	0	0	0	0	0	0	0
1	31176405	31203925	Lgsn|ENSMUSG00000050217	0	0	0	0	0	0	2	0	0	0	0	0	0	0	0	0	2	0	0	0	0	0	0	0	0	0	2	0	0	4	0	0	0	0	0
1	31141077	31222661	4931428L18Rik|ENSMUSG00000086727	0	0	0	0	0	0	0	0	0	0	0	0	0	0	0	0	0	0	0	0	0	0	0	0	0	0	0	0	0	0	0	0	0	0	0
1	31222838	31224287	Pih1d3|ENSMUSG00000026063	0	0	0	0	0	0	0	0	0	0	0	0	0	0	0	0	0	0	0	0	0	0	0	0	0	0	0	0	0	0	0	0	0	1	0
1	31259592	31259719	Gm26145|ENSMUSG00000077664	0	0	0	0	0	0	0	0	0	0	0	0	0	0	0	0	0	0	0	0	0	0	0	0	0	0	0	0	0	0	0	0	0	0	0
1	31286944	31287706	Gm6489|ENSMUSG00000094215	0	0	0	0	0	0	0	0	0	0	0	0	0	0	0	0	0	0	0	0	0	0	0	0	0	4	0	0	0	0	0	0	0	0	0
1	31615457	31616843	Gm10307|ENSMUSG00000070960	69	138	62	48	76	84	109	123	90	78	92	94	72	88	70	96	118	71	78	151	102	118	61	103	86	94	107	120	92	100	95	52	82	75	96
1	31656631	31656738	Gm23032|ENSMUSG00000088620	0	0	0	0	0	0	0	0	0	0	0	0	0	0	0	0	0	0	0	0	0	0	0	0	0	0	0	0	0	0	0	0	0	0	0
1	31736055	31736892	Gm7910|ENSMUSG00000082159	0	0	0	0	0	0	0	3	0	0	0	2	0	0	0	0	1	0	0	0	0	0	0	2	0	0	0	0	0	0	1	0	0	0	0
1	32172805	32657738	Khdrbs2|ENSMUSG00000026058	392	799	504	362	500	428	436	524	560	424	535	691	579	530	493	530	699	472	443	696	579	578	506	635	420	557	394	363	460	445	371	200	498	345	246
1	32213132	32213239	Gm25814|ENSMUSG00000064688	0	0	0	0	0	0	0	0	0	0	0	0	0	0	0	0	0	0	0	0	0	0	0	0	0	0	0	0	0	0	0	0	0	0	0
1	32519562	32520999	Gm9839|ENSMUSG00000049830	0	0	0	0	0	0	0	0	0	0	0	0	0	0	0	0	0	0	0	0	0	0	0	0	0	0	0	0	0	0	0	0	0	0	0
1	32543545	32547293	Gm5415|ENSMUSG00000091318	0	0	0	0	4	1	0	0	0	0	3	0	0	0	0	0	0	0	0	0	0	0	0	2	0	0	0	0	0	0	0	0	0	0	0
1	32568358	32568421	Gm24732|ENSMUSG00000089489	0	0	0	0	0	0	0	0	0	0	0	0	0	0	0	0	0	0	0	0	0	0	0	0	0	0	0	0	0	0	0	0	0	0	0
1	32726638	32726930	Gm23024|ENSMUSG00000089395	0	0	0	0	0	0	0	0	0	0	0	0	0	0	0	0	0	0	0	0	0	0	0	0	0	0	0	0	0	0	0	0	0	0	0
1	33191992	33192102	Gm24901|ENSMUSG00000088750	0	0	0	0	0	0	0	0	0	0	0	0	0	0	0	0	0	0	0	0	0	0	0	0	0	0	0	0	0	0	0	0	0	0	0
1	33293675	33293775	Gm25792|ENSMUSG00000065223	0	0	0	0	0	0	0	0	0	0	0	0	0	0	0	0	0	0	0	0	0	0	0	0	0	0	0	0	0	0	0	0	0	0	0
1	33422732	33422838	Gm23453|ENSMUSG00000065260	0	0	0	0	0	0	0	0	0	0	0	0	0	0	0	0	0	0	0	0	0	0	0	0	0	0	0	0	0	0	0	0	0	0	0
1	33453810	33669786	Prim2|ENSMUSG00000026134	443	600	384	369	387	386	366	399	406	348	417	453	426	359	357	446	456	357	357	558	388	454	364	500	325	400	403	328	370	386	330	365	355	350	313
1	33669842	33670712	1700001G17Rik|ENSMUSG00000044744	2	14	2	5	10	6	6	7	4	7	6	4	8	1	5	8	11	7	4	0	4	6	8	15	0	7	0	6	4	10	8	2	12	2	6
1	33719881	33739583	Rab23|ENSMUSG00000004768	594	814	629	577	568	525	628	570	646	604	584	794	672	587	604	590	705	653	539	721	530	575	598	675	609	588	589	532	534	576	592	527	599	499	527
1	33745483	33757794	Bag2|ENSMUSG00000042215	159	205	153	97	149	110	116	132	160	113	179	154	142	146	114	222	182	130	131	199	154	150	102	159	122	144	136	144	135	197	163	122	171	135	120
1	33760471	33814534	Zfp451|ENSMUSG00000042197	3917	6480	4533	4669	4489	4039	4277	4533	4671	4175	4580	5103	4673	3875	4263	4401	4888	4392	3784	4543	4281	4338	4375	4746	3780	4257	3793	3647	3891	3825	4108	3597	4198	3215	3602
1	33835898	33838680	Gm15455|ENSMUSG00000081402	256	292	286	276	206	256	235	238	268	227	254	348	216	263	196	237	314	257	318	266	309	314	306	319	234	248	250	274	300	262	316	268	254	240	214
1	33852051	33907790	Bend6|ENSMUSG00000042182	4711	6610	5026	4807	4820	4459	5227	5084	4609	4511	5426	5472	5043	4978	4913	5856	5361	4686	5130	6182	5048	4163	4174	4662	5225	5062	5032	5155	4733	5753	5084	4417	5300	4220	5604
1	33908224	34307644	Dst|ENSMUSG00000026131	30282	46266	31276	33452	34519	33225	35045	30003	35441	33205	21544	39994	37020	32100	32478	33806	39843	36922	29816	31445	33586	37514	37214	37904	29586	34800	30726	30915	29585	32307	33134	27345	36988	28793	28740
1	33981409	33981502	Gm23792|ENSMUSG00000084506	0	0	0	0	0	0	0	0	0	0	0	0	0	0	0	0	0	0	0	0	0	0	0	0	0	0	0	0	0	0	0	0	0	0	0
1	34165855	34178271	Gm26788|ENSMUSG00000096992	9	42	19	22	27	20	30	26	13	11	14	22	20	7	12	5	4	5	8	8	9	10	17	24	9	15	25	10	10	10	4	8	8	5	5
1	34236595	34238820	D630036G22Rik|ENSMUSG00000098168	34	70	24	65	50	34	37	24	48	30	27	56	45	52	56	23	36	28	36	35	31	26	47	42	40	39	35	22	48	50	60	64	67	36	29
1	34433120	34433199	Mir5103|ENSMUSG00000092852	1	1	0	1	0	0	0	1	0	0	0	0	0	0	0	0	1	3	0	0	0	0	0	0	0	1	0	1	1	0	2	1	0	0	0
1	34436670	34439672	Ccdc115|ENSMUSG00000042111	804	1236	923	975	842	1014	923	814	917	957	1133	1090	1064	1009	880	1006	1192	1007	917	1257	971	958	861	1032	949	1068	832	840	896	928	933	896	786	726	892
1	34439850	34444514	Imp4|ENSMUSG00000026127	703	855	746	675	699	552	742	762	665	723	665	780	695	767	660	721	730	715	604	823	646	760	812	738	604	736	609	574	565	633	667	661	671	530	578
1	34459745	34473775	Ptpn18|ENSMUSG00000026126	45	45	55	31	47	28	54	59	40	54	73	25	40	42	50	57	31	26	60	67	38	55	46	30	60	83	62	60	71	46	37	62	76	50	63
1	34498429	34503062	Prss39|ENSMUSG00000026125	0	0	0	0	0	0	0	2	0	0	0	0	0	0	0	0	0	0	0	0	0	0	0	0	0	0	0	0	0	0	0	0	0	0	0
1	34535647	34544311	Cfc1|ENSMUSG00000026124	0	0	0	0	0	0	2	0	0	0	0	0	0	0	0	0	0	0	0	0	1	0	0	0	0	0	0	0	0	0	0	0	0	0	0
1	34543974	34560920	Prss40|ENSMUSG00000037529	0	0	0	0	0	0	2	0	0	0	0	0	0	2	0	0	0	0	0	2	0	0	0	0	0	0	0	0	0	0	0	0	0	0	0
1	34579223	34579613	1700101I19Rik|ENSMUSG00000045815	0	0	0	0	0	0	0	0	0	0	0	0	0	0	0	0	0	0	0	0	0	0	0	0	0	0	0	0	0	0	0	0	0	0	0
1	34579692	34590938	Amer3|ENSMUSG00000045174	1438	2051	1468	1408	1617	1797	1446	1552	1543	1599	1525	1771	1739	1734	1518	1728	2129	1732	1718	2311	2042	1887	1488	1922	1684	1595	1530	1503	1541	1556	1737	1361	1655	1531	1411
1	34678187	34813309	Arhgef4|ENSMUSG00000037509	7700	10700	10651	9882	8387	12147	11011	8726	10449	11059	8593	10967	10523	9664	10439	10001	11814	11943	9088	11910	9317	9533	10867	8353	9593	11218	9081	10035	8738	10010	9445	11596	8999	8537	11861
1	34723083	34724032	C230030N03Rik|ENSMUSG00000046858	74	148	129	69	127	89	123	94	129	83	63	91	124	113	107	143	103	148	101	98	129	147	117	127	94	135	114	129	113	108	126	123	105	99	84
1	34813218	34843065	Fam168b|ENSMUSG00000037503	18016	27421	21815	21096	20868	20981	21870	20366	20981	20284	18358	22419	20509	19055	19191	20955	22885	22283	18651	22937	20538	21387	21886	21557	19913	21687	18276	19136	18966	19509	20173	19706	20150	16912	18118
1	34849975	34879580	Plekhb2|ENSMUSG00000026123	16484	24051	19555	19094	17267	18696	18955	18607	19884	18393	18285	21586	19109	17805	18677	19338	21698	20899	17942	21869	18168	18881	19921	18920	17123	20575	16999	16836	17064	18071	17925	17659	18648	15819	17163
1	35178955	35179084	Gm25096|ENSMUSG00000077231	0	0	0	0	0	0	0	0	0	0	0	0	0	0	0	0	0	0	0	0	0	0	0	0	0	0	0	0	0	0	0	0	0	1	0
1	35761601	35761706	Gm25634|ENSMUSG00000064601	0	0	0	0	0	0	0	0	0	0	0	0	0	0	0	0	0	0	0	0	0	0	0	0	0	0	0	0	0	0	0	0	0	0	0
1	36068399	36106446	Hs6st1|ENSMUSG00000045216	2714	3911	3060	3484	3206	3169	3088	2921	2883	3061	3362	3253	2801	2974	2574	3429	3283	2851	2932	3907	2808	3613	2907	3405	3200	2760	2848	3096	2765	2976	3197	3295	3320	3426	3048
1	36144251	36144313	mmu-mir-6897|ENSMUSG00000098752	0	0	0	0	0	0	0	0	0	0	0	0	0	0	0	0	0	0	0	0	0	0	0	0	0	0	0	0	0	0	0	0	0	0	0
1	36141529	36244107	Uggt1|ENSMUSG00000037470	3542	5078	3790	3970	3915	3454	3512	3544	3754	3138	3381	4053	3685	3547	3229	3594	4466	3809	3592	3808	3867	4022	4060	4289	3372	3764	3354	3290	3600	3869	3985	3245	3776	3112	2945
1	36264601	36273425	Neurl3|ENSMUSG00000047180	85	104	93	60	67	98	111	119	59	98	68	76	82	57	77	90	100	102	88	148	79	103	74	62	113	77	102	94	61	83	87	70	99	66	61
1	36307732	36322988	Arid5a|ENSMUSG00000037447	504	808	503	486	481	307	509	689	745	473	397	446	361	302	416	494	336	460	305	352	315	379	422	419	426	397	407	375	433	319	373	353	720	252	449
1	36348681	36348758	mmu-mir-6898|ENSMUSG00000098680	0	0	0	0	0	0	0	0	0	0	0	0	0	0	0	0	0	0	0	0	0	0	0	0	0	0	0	0	0	0	0	0	0	0	0
1	36335729	36369181	Kansl3|ENSMUSG00000010453	3727	5342	4114	4105	4307	4169	4277	4115	4467	3799	4080	4946	4109	4207	4231	4454	4831	4358	3828	5039	4268	4127	4329	4428	4253	4173	3964	3998	4263	4603	4830	4105	4402	3710	3749
1	36372290	36422110	Fer1l5|ENSMUSG00000037432	6	18	8	2	8	5	16	14	0	0	2	0	0	1	0	1	0	0	4	0	2	2	0	11	5	1	0	0	0	0	0	0	0	3	0
1	36422064	36445271	Lman2l|ENSMUSG00000001143	3065	4295	2649	2537	3458	2685	2541	3103	2626	2323	2848	2927	2666	2874	2406	3268	3394	2624	2742	3389	2988	3224	2833	3729	2974	2684	2794	3136	2826	3050	3115	2435	3652	2888	2202
1	36471619	36508764	Cnnm4|ENSMUSG00000037408	797	1199	841	787	859	710	716	1002	1048	873	765	944	890	824	808	977	823	903	811	967	801	755	681	821	718	804	655	673	825	906	737	700	975	658	698
1	36511866	36525600	Cnnm3|ENSMUSG00000001138	740	957	700	662	741	817	766	713	841	783	766	928	822	857	660	853	995	907	847	934	782	934	802	819	797	803	774	741	794	794	781	630	767	621	681
1	36530533	36535729	Ankrd23|ENSMUSG00000067653	121	136	133	108	146	128	142	182	157	119	141	133	109	163	93	119	152	101	118	124	128	151	164	150	126	109	160	134	166	174	129	106	164	138	100
1	36538172	36547201	Ankrd39|ENSMUSG00000079610	223	342	252	283	260	272	286	332	294	278	339	318	278	337	233	388	413	294	349	454	325	320	262	320	337	279	306	298	271	309	271	239	343	301	276
1	36548641	36558250	Sema4c|ENSMUSG00000026121	797	1225	697	569	786	837	729	1010	712	833	744	660	810	976	672	900	931	956	965	1075	1019	985	835	911	896	754	801	865	809	964	740	513	863	774	544
1	36558358	36565613	D430040D24Rik|ENSMUSG00000087589	4	2	4	0	0	0	0	2	4	3	0	0	0	3	2	4	3	0	1	0	6	0	0	0	0	1	0	1	5	0	0	2	0	0	2
1	36601801	36602146	Gm6428|ENSMUSG00000089906	8	6	9	7	5	9	5	7	8	7	12	12	7	2	10	9	6	5	9	10	4	9	16	4	8	7	4	7	10	10	10	4	13	6	2
1	36663964	36664039	Gm24133|ENSMUSG00000077939	0	0	0	0	0	0	0	0	0	0	0	0	0	0	0	0	0	0	0	0	0	0	0	0	0	0	0	0	0	0	0	0	0	0	0
1	36562693	36683183	Fam178b|ENSMUSG00000046337	14	18	8	19	18	14	18	33	18	18	19	10	18	8	49	27	26	12	12	16	13	14	28	14	28	24	6	18	22	14	12	15	11	12	18
1	36691486	36693385	Cox5b|ENSMUSG00000061518	2675	4227	3819	2852	3347	3383	3279	2953	3572	3653	3842	3492	3058	3081	3916	3269	4046	3682	3180	3570	2832	2938	3034	2735	3411	3579	2795	3194	2967	3374	2833	3361	3858	3271	3277
1	36699201	36714422	Actr1b|ENSMUSG00000037351	7652	10909	8517	8132	8200	8445	8172	8252	8430	8258	8504	9155	8236	8801	8236	9364	10196	9427	8852	11026	9025	9093	8205	9248	8974	9045	8088	8441	8827	9008	8602	7996	8761	7502	8705
1	36761860	36782816	Zap70|ENSMUSG00000026117	38	66	39	47	38	30	18	35	14	14	32	18	13	25	24	31	30	29	30	39	26	47	23	14	42	20	28	35	43	33	27	34	31	31	26
1	36764862	36765874	Gm18828|ENSMUSG00000097291	0	0	0	0	0	0	0	0	0	0	0	0	0	0	0	0	0	0	0	0	0	0	0	0	0	2	0	0	0	0	0	0	0	0	0
1	36792190	36939527	Tmem131|ENSMUSG00000026116	5224	7540	5294	5507	5955	5693	5466	5477	5692	4794	4641	6314	5561	5008	5149	5628	6221	5568	5296	5985	5500	6360	5823	6443	4909	5457	4961	5373	5743	5511	5812	5188	5669	4700	4401
1	36957929	36958427	Rpl12-ps1|ENSMUSG00000080054	0	0	1	2	0	2	0	1	1	2	1	0	2	1	1	2	0	1	0	1	2	2	0	0	0	0	0	2	0	0	3	1	1	0	1
1	37005438	37005557	n-R5s210|ENSMUSG00000095944	0	0	0	0	0	0	0	0	0	0	0	0	0	0	0	0	0	0	0	0	0	0	0	0	0	0	0	0	0	0	0	0	0	0	0
1	37026595	37076725	Vwa3b|ENSMUSG00000050122	18	35	17	4	10	9	11	9	13	16	16	26	12	13	6	11	16	12	16	24	9	6	0	10	13	22	8	10	10	14	12	8	10	10	8
1	37153843	37187605	Vwa3b|ENSMUSG00000026115	18	27	11	12	7	8	3	8	15	4	25	2	10	3	6	5	11	3	9	2	4	9	3	5	3	6	3	6	10	9	5	0	5	4	2
1	37218335	37263384	Cnga3|ENSMUSG00000026114	2	3	2	5	2	2	11	2	10	0	0	4	6	0	4	0	2	2	6	4	2	6	10	2	12	4	2	0	0	2	1	1	2	2	2
1	37299864	37408259	Inpp4a|ENSMUSG00000026113	4886	7369	5656	6348	5319	5431	5539	4766	6590	5439	3948	6086	5466	4224	5564	4781	6611	6934	4523	4907	5236	5657	6754	5720	4365	6109	4281	4174	4724	4872	5423	5277	5382	3922	4574
1	37329666	37334172	4930439A04Rik|ENSMUSG00000086064	0	0	0	0	0	0	0	0	0	0	0	0	0	0	0	0	0	0	0	0	0	0	0	0	0	0	0	0	0	0	0	0	0	0	0
1	37417083	37430103	Coa5|ENSMUSG00000026112	7632	11555	9100	8743	8283	8980	8322	8372	8151	8048	8047	9284	8458	8273	7555	8864	9826	8853	8094	10204	8531	8258	8186	8554	8372	8919	7903	8324	7672	8042	8135	8464	8043	7474	7981
1	37430169	37438987	Unc50|ENSMUSG00000026111	1843	2511	1903	1669	1741	1726	1605	1828	1668	1679	2121	1953	1705	1641	1676	1873	2191	1804	1670	2100	1724	1867	1813	1922	1773	1826	1585	1608	1639	1780	1823	1573	1769	1450	1478
1	37487192	37488982	4930594C11Rik|ENSMUSG00000087233	14	6	1	0	9	7	7	4	5	1	2	6	0	4	6	4	4	4	1	10	5	2	10	2	6	6	0	2	0	4	4	0	4	3	6
1	37439339	37541016	Mgat4a|ENSMUSG00000026110	3219	4866	3677	3981	3857	3605	3556	3774	3776	3470	3420	4224	3707	3363	3611	3699	3819	3893	3528	3773	3766	3878	3895	3767	3342	3646	3206	3350	3570	3466	3545	3357	3607	2745	3015
1	37614258	37615372	4930556I23Rik|ENSMUSG00000089767	0	2	0	8	0	2	0	2	0	0	0	0	0	0	0	0	0	0	1	0	0	2	0	0	1	0	0	0	0	2	0	0	0	0	0
1	37611676	37719795	2010300C02Rik|ENSMUSG00000026090	19821	27225	25347	26428	23694	30254	25809	21966	26167	26126	20694	25270	23714	21019	25310	22467	26356	29958	20044	25686	23102	28159	32136	24944	21496	28318	20899	21639	22531	20179	24086	28435	23960	20637	20384
1	37754571	37865298	Tsga10|ENSMUSG00000060771	1506	2446	1850	1774	1722	1575	1726	1635	1739	1411	1713	1873	1675	1411	1712	1663	1840	1795	1412	1653	1495	1594	1893	1834	1412	1624	1305	1361	1439	1646	1661	1598	1695	1270	1464
1	37865298	37871388	Gm26805|ENSMUSG00000097268	120	205	220	220	171	170	210	219	224	189	135	210	188	139	215	203	213	212	188	215	204	159	178	144	131	189	157	154	162	157	139	109	164	145	105
1	37871737	37875554	Lipt1|ENSMUSG00000037216	101	210	138	160	127	145	148	139	145	158	145	179	147	164	155	139	153	162	179	196	170	114	123	139	124	161	117	134	130	127	154	161	141	118	139
1	37874800	37890276	Mitd1|ENSMUSG00000026088	425	605	423	395	397	298	488	455	446	426	499	470	409	355	380	448	380	438	341	391	340	321	408	368	395	398	380	354	380	369	395	407	455	314	371
1	37890476	37898125	Mrpl30|ENSMUSG00000026087	1682	2428	1854	1720	1808	1711	1727	1844	1722	1748	2033	1786	1713	1929	1600	1821	1765	1785	1788	2226	1826	1783	1836	1831	1868	1726	1823	1883	1727	1780	1708	1827	1808	1552	1686
1	37905920	37916493	Lyg2|ENSMUSG00000061584	4	15	8	0	1	2	0	0	10	2	5	0	3	2	0	2	6	2	2	2	3	4	0	6	0	2	2	0	0	5	1	0	4	0	0
1	37933595	37954136	Gm15457|ENSMUSG00000087374	0	0	0	0	0	2	0	0	0	0	0	0	0	0	0	0	0	0	0	0	0	0	0	0	0	0	0	0	0	0	0	0	0	0	0
1	37946735	37957759	Lyg1|ENSMUSG00000026085	0	0	0	0	0	0	2	0	0	0	0	0	0	0	0	0	0	0	0	0	0	0	0	0	0	4	0	0	0	0	0	0	0	0	0
1	37973966	37974203	Gm23409|ENSMUSG00000089141	0	0	0	0	0	0	0	0	0	0	0	0	0	0	0	0	0	0	0	0	0	0	0	0	0	0	0	0	0	0	0	0	0	0	0
1	37983866	37997243	Txndc9|ENSMUSG00000058407	2460	3635	2615	2575	2773	2623	2738	2770	2577	2665	2971	2764	2733	2635	2556	2626	3102	2835	2438	3119	2707	2898	2973	3101	2723	2674	2464	2300	2640	2631	2673	2382	2533	1925	2224
1	37998009	38055579	Eif5b|ENSMUSG00000026083	5048	7973	5557	5587	5711	5106	5267	5345	5715	5058	5901	5936	5578	5255	5250	5481	5888	5626	4722	6472	5289	5344	5565	5874	5346	5699	4941	5055	5207	5342	5176	5280	5532	4640	4679
1	38052786	38129662	Rev1|ENSMUSG00000026082	1966	2889	2369	2297	2267	2566	2469	2391	2502	2327	2464	2761	2457	2210	2355	2301	2601	2515	2195	2802	2431	2355	2408	2425	2265	2271	2278	2249	2252	2337	2402	2181	2261	2179	1994
1	38235419	38246666	Gm16150|ENSMUSG00000085391	0	3	0	1	0	1	0	0	0	1	0	0	0	0	0	0	0	0	0	0	0	0	0	0	0	0	0	0	0	0	0	0	0	0	0
1	38307901	38311930	Gm16151|ENSMUSG00000085280	0	0	0	0	0	0	0	0	0	0	0	0	0	0	0	0	0	0	0	0	0	0	0	0	0	0	0	0	0	0	0	0	0	0	0
1	38384948	38393974	Gm16152|ENSMUSG00000087131	2	1	0	0	0	0	0	0	4	0	0	0	2	0	0	0	0	0	0	0	1	0	0	0	0	0	0	0	0	2	0	0	0	0	0
1	38177325	38664955	Aff3|ENSMUSG00000037138	4884	7355	5654	6739	4995	5760	5816	4677	5378	6394	4008	5017	5047	4400	4995	4731	6445	7502	4629	4995	5237	5405	6604	5414	4847	6495	4473	4938	4963	4544	5302	6058	5368	4568	4685
1	38793668	38836090	Lonrf2|ENSMUSG00000048814	9989	15711	12216	12268	11407	10563	11213	11235	12231	10795	11042	14495	12015	9911	11416	11373	14394	12358	10475	12121	11027	11439	11890	12822	9612	11742	9647	9320	10030	10824	10848	10229	10971	8267	9818
1	38863876	38898160	Chst10|ENSMUSG00000026080	3974	5882	4605	4145	4585	4263	4412	4569	4353	4413	4730	4939	4475	4307	4261	4648	5319	4966	4186	5498	4533	4508	4339	4771	4477	4623	4262	4254	4674	4693	4521	4216	4553	3708	3945
1	38939148	38950278	Nms|ENSMUSG00000067604	4	4	5	2	2	2	4	7	8	4	6	2	6	10	4	0	1	3	2	4	2	0	8	4	1	0	3	6	2	0	0	4	8	6	4
1	38987813	38997236	Pdcl3|ENSMUSG00000026078	1464	2048	1647	1538	1603	1342	1478	1524	1441	1312	1877	1706	1454	1493	1610	1515	1585	1444	1359	1824	1420	1493	1401	1587	1533	1480	1465	1385	1421	1487	1473	1357	1433	1208	1292
1	39186895	39186992	mmu-mir-6349|ENSMUSG00000098833	0	0	0	0	0	0	0	0	0	0	0	0	0	0	0	0	0	0	0	0	0	0	0	0	0	0	0	0	0	0	0	0	0	0	0
1	39193730	39363234	Npas2|ENSMUSG00000026077	3923	5489	4641	4395	4765	4561	5155	4860	4866	4817	3793	4184	4077	4127	4309	4020	4477	5298	3852	4676	3940	5771	6390	4899	4199	5005	3915	4028	3745	3915	4307	4008	4876	5054	3148
1	39276282	39276565	Gm20428|ENSMUSG00000092553	1	0	0	1	0	0	0	2	0	0	1	1	1	0	0	0	0	0	0	0	0	2	2	0	2	3	0	0	0	0	0	1	0	0	0
1	39314898	39315453	Gm3617|ENSMUSG00000092563	6	8	5	5	5	8	4	11	5	12	11	4	8	2	13	6	13	12	6	10	6	6	11	4	11	1	9	11	4	6	8	10	9	11	4
1	39367850	39371908	Rpl31|ENSMUSG00000073702	747	1106	785	874	883	889	873	831	818	878	863	754	690	822	886	822	727	869	766	955	875	828	863	682	808	911	791	837	701	804	780	801	978	797	756
1	39371498	39478747	Tbc1d8|ENSMUSG00000003134	5799	8327	7073	7470	7209	8996	7432	7772	8401	8265	6017	7371	7230	6244	8451	7244	6977	8840	6509	8069	6985	8113	8513	6359	6894	8423	6210	7400	6454	6553	8140	9127	7104	6848	6151
1	39519532	39519747	Gm24826|ENSMUSG00000065629	0	0	0	0	0	0	0	0	0	0	0	0	0	0	0	0	0	0	0	0	0	0	0	0	0	0	0	0	0	0	0	0	0	0	0
1	39534991	39546483	Cnot11|ENSMUSG00000003135	1341	2328	1699	1605	1730	1647	1635	1695	1642	1419	1817	1778	1587	1567	1610	1563	1662	1513	1418	1909	1619	1651	1656	1628	1481	1670	1495	1435	1640	1559	1680	1566	1591	1483	1392
1	39548744	39548854	Snord89|ENSMUSG00000077704	3	9	2	4	3	4	5	4	9	9	8	4	6	4	9	0	7	3	3	2	8	10	6	6	7	1	4	8	4	5	4	4	3	3	3
1	39547569	39552002	Gm15832|ENSMUSG00000085894	387	818	580	640	530	479	640	581	627	511	523	524	564	477	726	497	480	587	531	550	579	570	551	497	567	484	471	488	599	627	565	527	444	397	376
1	39573745	39573875	Gm23722|ENSMUSG00000064936	0	0	3	0	1	1	0	0	0	0	0	2	0	0	0	0	0	3	0	0	0	0	0	2	5	1	0	1	0	0	1	1	0	0	0
1	39551295	39577405	Rnf149|ENSMUSG00000048234	1349	2378	2031	2037	1704	1774	2013	1850	1880	1814	1745	1966	1870	1681	2080	1712	1924	1922	1649	1932	1857	1847	1842	1690	1740	1764	1613	1565	1705	1905	1828	1725	1435	1403	1455
1	39650175	39657390	D930019O06Rik|ENSMUSG00000097083	24	65	26	22	21	42	36	28	28	31	37	37	48	21	10	26	35	52	46	33	30	56	20	31	31	41	26	22	20	53	16	19	34	34	52
1	39618405	39651182	Creg2|ENSMUSG00000050967	3070	5563	4708	4368	3686	4453	4326	3501	4981	4456	3571	4852	5007	4042	4354	3906	5752	5087	4704	5541	4877	4658	4519	4308	3680	4963	3318	3694	3885	5039	4077	3706	3529	3611	4340
1	39665305	39720997	Rfx8|ENSMUSG00000057173	4	7	10	10	4	8	19	13	4	12	6	8	24	22	6	13	8	13	12	16	16	16	6	9	14	8	10	19	6	12	4	8	16	8	6
1	39804140	39805332	Gm3646|ENSMUSG00000091937	0	0	0	0	0	0	0	0	2	0	0	0	1	0	0	2	0	0	1	0	2	0	0	0	0	0	0	0	0	0	0	0	0	3	0
1	39900912	40026310	Map4k4|ENSMUSG00000026074	8262	11976	8686	7398	8717	7339	8290	9184	8623	7094	7993	9765	8165	8384	6939	7959	8872	7508	7716	8818	7705	8060	7181	8154	8394	7884	8510	8565	8094	8431	8216	6782	9173	6694	7047
1	40084767	40125219	Il1r2|ENSMUSG00000026073	10	10	12	24	8	14	14	16	8	23	11	17	5	20	18	13	15	6	4	26	21	6	6	23	6	13	9	8	8	7	10	11	9	7	14
1	40076227	40085853	Gm16894|ENSMUSG00000097899	41	74	77	68	49	57	71	68	66	81	34	69	55	42	71	66	82	64	44	82	62	51	65	65	43	70	58	61	57	47	63	46	60	33	52
1	40225079	40316198	Il1r1|ENSMUSG00000026072	298	368	203	299	268	247	234	231	189	217	229	210	191	246	187	227	177	237	258	253	248	259	217	207	215	204	224	195	286	246	306	242	285	390	227
1	40324626	40365471	Il1rl2|ENSMUSG00000070942	18	45	12	7	38	32	28	25	10	28	16	24	27	34	31	28	48	33	38	53	30	44	30	42	15	26	16	27	7	31	26	31	15	26	27
1	40429569	40465396	Il1rl1|ENSMUSG00000026069	14	36	21	14	14	28	16	12	22	8	17	24	10	18	10	14	16	16	8	24	26	15	10	16	29	17	14	22	18	30	16	14	16	22	32
1	40465551	40500833	Il18r1|ENSMUSG00000026070	0	0	0	0	0	0	0	4	2	0	2	2	8	2	0	2	0	2	6	2	6	4	4	2	0	1	4	2	0	0	0	0	0	0	2
1	40515361	40551705	Il18rap|ENSMUSG00000026068	2	6	0	2	0	6	4	2	4	2	6	4	2	8	0	0	6	6	10	3	4	8	2	8	2	4	2	2	2	2	0	0	8	0	2
1	40580226	40630731	Slc9a4|ENSMUSG00000026065	0	0	3	0	0	0	0	0	4	0	1	0	2	0	0	0	2	0	0	0	2	0	0	2	0	0	0	4	2	4	2	4	0	2	6
1	40681711	40768885	Slc9a2|ENSMUSG00000026062	716	1145	802	808	891	913	801	988	773	806	910	886	860	1051	807	931	753	785	811	1273	792	961	697	839	958	717	854	896	885	919	921	771	863	901	591
1	40772037	40790657	Mfsd9|ENSMUSG00000041945	321	495	282	354	364	344	311	386	291	384	407	319	430	354	358	461	356	428	379	520	390	330	338	391	340	391	330	321	355	330	282	313	351	320	246
1	40805600	40855944	Tmem182|ENSMUSG00000079588	2	12	4	8	4	2	7	0	6	14	5	6	4	8	2	6	8	2	2	13	6	4	6	3	8	11	2	6	8	4	6	2	8	0	4
1	40863733	40864219	Gm5973|ENSMUSG00000094136	0	0	0	0	0	0	0	0	0	0	0	0	0	0	0	0	0	2	0	0	0	0	0	0	0	0	0	0	0	0	0	0	0	0	0
1	42229725	42231108	Gm9915|ENSMUSG00000053640	0	1	2	0	0	0	2	0	2	0	0	4	2	0	0	0	0	0	2	2	0	0	0	2	0	0	0	4	2	0	0	2	0	0	0
1	42590770	42694825	2610017I09Rik|ENSMUSG00000060424	2643	3693	3015	2443	2848	2435	2706	2816	2646	2700	2866	2360	2369	2758	2498	2663	2402	2521	2331	3080	2649	2520	2531	2621	2597	2573	2500	2787	2684	2845	2550	2793	2994	2581	2216
1	42694924	42740968	Gm20646|ENSMUSG00000093436	72	101	86	67	83	93	87	88	85	111	93	94	98	85	97	74	95	116	58	91	81	90	90	68	91	96	119	98	91	89	91	69	122	72	73
1	42697145	42700207	Pou3f3|ENSMUSG00000045515	4524	6625	4576	4364	5254	4315	4819	5522	5203	4371	5112	4425	4123	4324	4878	4634	4513	5041	4611	4445	4853	4535	4413	4060	5064	4515	4782	5033	5527	5325	4877	4351	5507	3818	3706
1	42707060	42713454	2610207O16Rik|ENSMUSG00000097063	31	36	35	28	53	25	29	52	33	27	29	33	36	37	30	52	35	41	29	37	39	39	28	33	50	31	18	50	40	37	45	32	31	25	10
1	42851232	42905682	Mrps9|ENSMUSG00000060679	1407	2051	1726	1547	1488	1563	1544	1637	1685	1647	1943	1875	1627	1697	1559	1648	1842	1770	1524	2134	1674	1649	1601	1643	1627	1775	1521	1508	1717	1751	1565	1536	1602	1538	1498
1	42866684	42866818	Gm23126|ENSMUSG00000077448	0	0	0	0	0	0	0	0	0	0	0	0	0	0	0	0	0	0	0	0	0	0	0	0	0	0	0	0	0	0	0	0	0	0	0
1	42952871	43033605	Gpr45|ENSMUSG00000041907	160	218	148	146	150	137	136	103	171	124	122	192	201	169	119	150	205	176	195	185	168	175	111	155	173	115	162	120	160	161	139	102	167	139	137
1	42953138	43030781	Gpr45|ENSMUSG00000096364	15	39	26	18	15	12	26	28	20	30	27	24	27	44	22	44	27	30	26	49	44	40	12	34	18	22	30	22	35	31	25	15	34	24	29
1	43036844	43036929	Gm24001|ENSMUSG00000089088	0	0	0	0	0	0	0	0	0	0	0	0	0	0	0	0	0	0	0	0	0	0	0	0	0	0	0	0	0	0	0	0	0	0	0
1	43092587	43093835	8430432A02Rik|ENSMUSG00000041878	27	52	30	16	26	58	35	40	31	20	53	37	32	60	20	17	38	34	42	45	41	52	38	56	19	45	56	58	44	42	36	45	44	37	27
1	43047268	43098622	Tgfbrap1|ENSMUSG00000070939	2839	3877	2944	2910	2941	3023	2940	3176	3124	2933	2828	3603	3240	2973	2874	3238	3590	3203	3094	3441	3298	3284	2939	3220	2985	3010	3102	3094	3151	3005	3123	2820	3230	2695	2752
1	43098709	43115947	AI597479|ENSMUSG00000010290	2414	3652	2867	2755	2685	2592	2838	2745	2870	2757	2942	3386	3010	2570	2643	2769	3201	2819	2409	3060	2586	2484	2785	2941	2524	2929	2430	2463	2589	2479	2570	2558	2689	2076	2279
1	43123073	43163961	Fhl2|ENSMUSG00000008136	480	751	482	436	603	442	427	590	561	457	637	489	555	592	466	643	522	485	568	684	554	597	507	588	478	479	504	516	532	680	471	318	583	364	930
1	43189155	43189638	Gm8210|ENSMUSG00000094497	4	9	4	8	3	13	3	2	191	148	4	157	15	303	162	186	7	147	156	247	161	172	186	188	13	5	7	7	3	10	9	5	5	6	5
1	43445750	43570515	Nck2|ENSMUSG00000066877	1050	1533	1051	1031	1194	1038	1016	1086	1065	851	1338	1188	999	1105	953	1112	1218	999	1046	1409	1199	1116	971	1241	1213	1068	1062	1071	1164	1156	1121	882	1108	941	1042
1	43730601	43742578	1500015O10Rik|ENSMUSG00000026051	47	175	20	116	4	9	22	10	72	22	37	22	35	30	4	7	76	50	12	6	18	6	22	50	4	66	5	15	8	18	18	0	6	4	8
1	43785909	43787188	Gm16103|ENSMUSG00000090243	2	4	2	2	0	0	3	4	2	2	1	1	0	2	3	2	0	0	6	0	2	4	0	0	7	0	0	2	2	6	2	1	4	1	0
1	43746965	43827762	Uxs1|ENSMUSG00000057363	2325	3665	2970	2847	2616	2850	2903	2579	2667	2622	2590	2687	2526	2239	2544	2378	2915	3032	2320	2994	2576	2683	2840	2967	2334	2834	2166	2404	2420	2562	2527	2520	2337	2055	2351
1	43902927	43903052	Gm26352|ENSMUSG00000088848	0	0	0	0	0	0	0	0	0	0	0	0	0	0	0	0	0	0	0	0	0	0	0	0	0	0	0	0	0	0	0	0	0	0	0
1	43918776	43918886	Gm24180|ENSMUSG00000095757	0	0	0	0	0	0	0	0	0	0	0	0	0	0	0	0	0	0	0	0	0	0	0	0	0	0	0	0	0	0	0	0	0	0	0
1	43934001	44002999	Tpp2|ENSMUSG00000041763	3942	5923	4018	4408	4046	3754	3821	4058	4114	3801	4170	4872	4309	3636	3881	4208	5027	4389	3589	4657	3955	4149	4391	4687	3572	4266	3372	3345	3567	3594	3760	3518	3836	3207	3366
1	44018469	44018649	Gm15838|ENSMUSG00000090106	0	0	1	0	0	0	0	0	0	0	0	0	0	0	0	0	0	0	0	0	0	0	0	0	0	0	0	2	0	0	0	0	1	0	0
1	44009407	44020034	Mettl21c|ENSMUSG00000047343	2	7	2	2	8	2	6	4	0	0	4	4	4	2	5	2	6	4	0	10	4	2	2	0	0	2	4	2	4	0	4	2	2	0	8
1	44055951	44061936	Gm8251|ENSMUSG00000091844	2	4	0	0	2	2	4	0	2	0	0	2	2	0	0	0	0	0	0	2	0	4	0	8	4	0	0	2	2	2	2	2	2	2	0
1	44086612	44102437	Tex30|ENSMUSG00000026049	144	255	181	168	159	204	172	156	192	180	166	178	173	150	162	154	235	135	160	211	187	194	150	169	161	162	113	158	144	181	158	125	146	119	161
1	44091462	44118701	Kdelc1|ENSMUSG00000026047	592	902	620	628	576	644	589	666	633	638	739	764	734	583	539	729	697	600	622	815	649	627	529	720	680	557	568	616	605	668	772	537	694	551	534
1	44118956	44144770	Bivm|ENSMUSG00000041684	1239	1997	1449	1363	1273	1458	1582	1330	1406	1488	1415	1700	1506	1432	1385	1530	1867	1485	1246	1774	1491	1419	1454	1636	1409	1349	1243	1302	1345	1366	1392	1227	1287	1278	1253
1	44147846	44181260	Ercc5|ENSMUSG00000026048	1618	2425	1944	1601	1954	1818	1791	2018	1949	1878	1930	2170	1914	1873	1634	2015	2089	1903	1737	2145	1886	2116	1844	2040	1742	1830	1675	1834	1748	1703	1867	1612	1705	1731	1549
1	44212161	44213118	Gm15833|ENSMUSG00000089703	0	1	4	2	0	5	2	2	2	2	3	0	3	2	0	2	2	2	2	2	6	2	0	2	0	4	0	0	2	2	2	6	0	0	4
1	44204069	44218913	Mettl21e|ENSMUSG00000046828	0	0	0	0	0	0	0	0	0	0	0	0	0	0	0	0	0	0	0	0	0	0	0	0	0	0	0	0	0	0	0	0	0	0	0
1	44551510	44796825	Gulp1|ENSMUSG00000056870	464	900	864	704	653	688	694	721	755	590	815	1014	840	735	760	714	788	577	502	980	624	509	455	619	607	733	568	535	751	679	541	453	573	445	476
1	44644278	44644698	Gm16102|ENSMUSG00000089877	0	1	0	0	0	0	0	0	0	0	0	0	1	0	2	0	2	0	0	1	0	0	0	0	0	0	0	0	0	6	1	0	0	0	2
1	45311537	45349706	Col3a1|ENSMUSG00000026043	76	90	79	64	70	44	46	47	28	40	28	36	52	90	36	48	76	44	51	46	36	48	36	38	93	50	52	104	86	86	43	66	62	60	49
1	45374320	45503282	Col5a2|ENSMUSG00000026042	193	258	184	129	156	148	158	150	226	131	156	152	195	154	146	132	236	175	175	160	156	136	138	222	132	126	87	158	112	175	154	85	112	92	82
1	45685455	45685562	Gm23216|ENSMUSG00000095121	0	0	0	0	0	0	0	0	0	0	0	0	0	0	0	0	0	0	0	0	0	0	0	0	0	0	0	0	0	0	0	0	0	0	0
1	45746894	45747025	Gm23974|ENSMUSG00000065255	0	0	0	0	0	0	0	0	0	0	0	0	0	0	0	0	0	0	0	0	0	0	0	0	0	0	0	0	0	0	0	0	0	0	0
1	45772961	45773164	Gm23984|ENSMUSG00000087764	0	0	0	0	0	0	0	0	0	0	0	0	0	0	0	0	0	0	0	0	0	0	0	0	0	0	0	0	0	0	0	0	0	0	0
1	45795165	45823619	Wdr75|ENSMUSG00000025995	1893	2643	2159	1848	2020	1687	2043	2018	2124	1879	2117	2208	1919	1840	1999	2023	2243	1949	1681	2195	1847	1816	1930	2104	1832	1987	1673	1707	1755	1917	1762	1820	1862	1561	1623
1	45857331	45857787	Gm5526|ENSMUSG00000084817	1337	1965	1543	1300	1291	1424	1259	1510	1421	1331	1688	1426	1370	1289	1315	1464	1589	1459	1323	2035	1285	1441	1334	1415	1468	1451	1268	1446	1246	1469	1225	1539	1406	1259	1333
1	45889524	45890078	Gm5269|ENSMUSG00000098549	0	2	2	0	2	1	0	1	0	2	0	0	1	2	0	0	0	1	1	0	0	0	0	0	2	0	0	0	0	2	0	0	0	3	0
1	45908069	45925594	Slc40a1|ENSMUSG00000025993	555	979	666	605	704	716	771	772	647	690	608	649	808	806	635	858	706	796	898	872	720	684	514	579	938	632	676	814	965	885	645	629	722	644	633
1	45981547	45982015	Rpl23a-ps1|ENSMUSG00000070896	1	3	0	0	0	0	4	2	2	0	3	2	2	0	0	0	0	0	0	1	0	1	0	0	0	2	0	2	0	1	3	0	0	0	2
1	46011546	46012020	Gm3852|ENSMUSG00000090682	2	2	2	2	0	1	0	2	0	4	0	4	0	0	0	6	1	2	4	4	2	2	2	0	1	0	0	0	2	4	0	0	2	0	0
1	46020071	46030437	Gm4776|ENSMUSG00000044457	0	0	0	0	0	0	0	0	0	0	0	0	0	0	0	0	0	0	0	0	0	2	0	2	0	0	0	0	0	0	0	0	0	0	0
1	46066737	46373550	Dnah7b|ENSMUSG00000041144	359	586	302	233	358	265	294	318	310	224	264	353	268	364	292	354	340	348	282	265	254	342	258	339	326	261	314	354	357	308	414	273	386	280	260
1	46374196	46374315	n-R5s211|ENSMUSG00000096047	0	0	0	0	0	0	0	0	0	0	0	2	0	0	0	0	0	0	0	0	0	0	0	0	0	0	0	0	0	0	0	0	0	0	0
1	46608960	46626111	Dnah7c|ENSMUSG00000095861	1	2	0	3	2	0	4	0	4	0	0	2	0	0	0	0	3	2	4	2	0	1	2	0	0	2	0	0	2	0	1	0	2	0	3
1	46807543	46854046	Slc39a10|ENSMUSG00000025986	8654	14871	10127	10181	9281	10328	9574	9995	10299	9864	9087	10809	10690	8994	9763	9362	12251	10929	9513	10572	10238	10110	10005	11414	8978	11180	8472	8613	8623	10640	9222	8952	8710	7860	9781
1	47365643	47366372	Gm4852|ENSMUSG00000081185	44	58	43	16	34	28	18	36	27	23	22	38	38	11	24	36	26	24	26	34	30	28	48	42	34	28	25	20	20	26	30	34	41	10	21
1	47467020	47467125	mmu-mir-6350|ENSMUSG00000098876	0	0	0	0	0	0	0	0	0	0	0	0	0	0	0	0	0	0	0	0	0	0	0	0	0	0	0	0	0	0	0	0	0	0	0
1	47749278	47749399	Gm22419|ENSMUSG00000094968	0	0	0	0	0	0	0	0	0	0	0	0	0	0	0	0	0	0	0	0	0	0	0	0	0	0	0	0	0	0	0	0	0	0	0
1	47751298	47751568	Gm23829|ENSMUSG00000088017	0	0	0	0	0	0	0	0	0	0	0	0	0	0	0	0	0	0	0	0	0	0	0	0	0	0	0	0	0	0	0	0	0	0	0
1	48313865	48314851	Gm5974|ENSMUSG00000096973	0	0	0	0	0	0	0	0	0	0	0	0	0	0	0	0	0	0	0	0	0	0	0	0	0	0	0	0	0	0	0	0	0	0	0
1	48462172	48462293	Gm23240|ENSMUSG00000064943	0	1	0	0	0	0	0	0	0	0	0	0	0	0	0	0	0	0	0	0	0	0	0	0	0	0	0	0	0	0	0	0	0	0	0
1	48881712	48882723	Gm8357|ENSMUSG00000097883	0	0	0	1	0	0	0	0	0	0	0	0	0	0	0	0	0	2	0	0	0	0	0	0	0	0	0	0	0	0	0	3	0	0	0
1	49095443	49095885	Gm22693|ENSMUSG00000092790	0	0	0	0	0	0	0	0	0	0	0	0	0	0	0	0	0	0	0	0	0	0	0	0	0	0	0	0	0	0	0	0	0	0	0
1	49244615	49338246	C230029F24Rik|ENSMUSG00000051616	0	0	0	0	0	0	0	0	0	0	0	0	0	0	0	0	0	0	0	0	0	0	0	0	0	0	0	0	0	0	0	0	0	0	0
1	50222388	50222520	PCGEM1|ENSMUSG00000098249	0	0	0	0	0	0	0	0	0	0	0	0	0	0	0	0	0	0	0	0	0	0	0	0	0	0	0	0	0	0	0	0	0	0	0
1	50559761	50560075	Gm25843|ENSMUSG00000084531	0	0	0	0	0	0	0	0	0	0	0	0	0	0	0	0	0	0	0	0	0	0	0	0	0	0	0	0	0	0	0	0	0	0	0
1	50900646	51187270	Tmeff2|ENSMUSG00000026109	3370	5214	3017	3600	3307	3305	3746	4991	3276	2933	3633	3535	3521	2993	3061	3333	3944	3766	3482	3409	3230	3493	3702	3811	3368	3659	3248	3146	3448	3483	3492	2769	3362	2582	3058
1	51015312	51015413	Gm25736|ENSMUSG00000092906	0	0	0	0	0	0	0	0	0	0	0	0	0	0	0	0	0	0	0	0	1	0	0	0	0	0	0	0	0	0	0	0	0	0	0
1	51289125	51302959	Sdpr|ENSMUSG00000045954	755	965	688	811	867	743	670	705	673	728	624	731	769	752	690	699	616	713	875	777	692	622	709	686	726	616	639	775	585	652	881	1008	751	911	834
1	51469497	51478399	Nabp1|ENSMUSG00000026107	340	534	442	353	393	421	423	397	451	374	420	499	458	431	361	425	495	435	438	478	401	382	432	472	368	418	369	388	378	450	387	353	396	303	358
1	51749764	51915921	Myo1b|ENSMUSG00000018417	6593	9927	7255	8061	7786	7744	7815	7521	6770	6630	6867	7788	7265	6405	7091	6825	7959	7513	6165	7844	7210	7619	7568	7480	6863	8114	6649	6695	7206	6477	7244	6594	6758	5847	5394
1	51938973	51939095	SNORA7|ENSMUSG00000099135	0	0	0	0	0	0	0	0	0	0	0	0	0	0	0	0	0	0	0	0	0	0	0	0	0	0	0	0	0	0	0	0	0	0	0
1	51940649	51941261	Gm8420|ENSMUSG00000072324	0	0	0	0	1	0	2	0	0	0	0	0	0	2	38	46	1	1	0	0	0	0	0	1	0	0	0	2	0	3	0	0	0	0	3
1	51987147	52107184	Stat4|ENSMUSG00000062939	51	60	35	29	48	37	53	27	38	39	41	30	50	34	45	60	34	12	34	70	26	26	4	31	10	29	25	43	28	31	42	22	20	16	58
1	52090634	52091066	Gm3940|ENSMUSG00000078291	1	6	3	10	4	3	3	3	4	3	8	7	2	5	0	4	6	4	0	2	0	0	0	2	0	2	5	0	2	1	6	1	2	2	4
1	52119437	52161865	Stat1|ENSMUSG00000026104	1274	1963	1454	1084	1294	1543	1326	1896	1256	1062	1587	1446	1765	1310	1092	1453	1711	1241	2205	1841	1296	1286	1228	1520	1230	1298	1293	1215	1521	1373	1278	1131	1481	1140	1309
1	52163447	52232811	Gls|ENSMUSG00000026103	14056	22553	18306	16733	17041	16727	17800	17403	16805	15156	15036	19172	17292	15400	16453	15560	19301	17381	15986	17425	16461	16808	17831	18694	15136	16414	14973	15964	15220	17350	16405	15019	16022	14732	16141
1	52444435	52444544	Gm23460|ENSMUSG00000065192	0	0	0	0	0	0	0	0	0	0	0	0	0	0	0	0	0	0	0	0	0	0	0	0	0	0	0	0	0	0	0	0	0	0	0
1	52457293	52500315	Nab1|ENSMUSG00000002881	1966	2953	1569	1585	1864	1658	1727	2222	1746	1665	1898	1891	1677	1898	1492	2030	1832	1723	1691	2036	1866	1722	1498	1681	2004	1685	1852	2064	1884	1975	1903	1692	1982	1698	1822
1	52503233	52504229	Gm5976|ENSMUSG00000097833	0	0	0	0	0	0	0	0	0	0	0	2	0	0	0	0	0	1	0	1	0	0	0	0	1	0	0	0	0	0	0	0	0	0	0
1	52630704	52651919	Tmem194b|ENSMUSG00000043015	235	274	156	100	179	200	167	251	171	211	209	151	236	279	156	200	318	184	223	234	212	201	174	229	203	206	241	224	194	205	171	146	163	175	187
1	52656285	52727358	Mfsd6|ENSMUSG00000041439	4810	6858	4433	4496	4422	4703	4871	5118	4461	4518	4633	5180	5162	4593	4446	5184	5716	5110	4513	5388	4411	4732	5049	5507	4250	5236	4130	4347	4317	5115	4885	4182	4928	3842	4586
1	52789412	52817568	Inpp1|ENSMUSG00000026102	906	1332	1057	1031	1071	929	1057	1005	1026	954	1099	1210	1149	1058	937	1067	1319	1128	990	1131	1012	1105	1052	1187	1109	1057	952	940	1050	973	1133	820	1022	846	823
1	52845012	52920986	Hibch|ENSMUSG00000041426	1020	1652	1047	918	1048	1111	1081	1218	997	1000	1153	1055	1025	1072	956	1220	1206	1033	1136	1453	1087	1131	990	1122	1008	981	971	944	1028	1164	1087	961	1197	949	883
1	52873136	52873998	Gm16107|ENSMUSG00000089802	0	0	0	0	0	0	0	2	0	0	0	2	0	0	0	0	0	0	0	0	0	0	0	0	0	0	0	0	0	0	0	0	0	0	0
1	52922323	52963260	1700019D03Rik|ENSMUSG00000043629	506	627	451	330	432	349	343	459	370	423	509	467	508	448	349	512	569	397	454	581	366	431	321	632	389	355	433	398	360	466	441	277	395	414	445
1	53061662	53068079	Mstn|ENSMUSG00000026100	2	6	12	4	3	8	16	18	22	6	6	4	2	2	14	8	4	6	2	10	4	2	6	5	6	6	0	0	0	0	0	0	2	0	6
1	53100049	53100150	Gm24349|ENSMUSG00000089334	0	0	0	0	0	0	0	0	0	0	0	0	0	0	0	0	0	0	0	0	0	0	0	0	0	0	0	0	0	0	0	0	0	0	0
1	53158576	53187617	1700019A02Rik|ENSMUSG00000060715	1	0	2	2	1	1	2	0	0	0	4	2	0	0	0	2	3	2	0	0	0	0	0	2	1	0	0	0	3	0	3	0	0	0	0
1	53189186	53296967	Pms1|ENSMUSG00000026098	304	517	310	339	251	346	327	339	378	327	319	373	377	306	335	356	413	302	274	357	303	328	268	354	258	379	286	274	281	292	333	193	281	251	254
1	53297094	53310309	Ormdl1|ENSMUSG00000026097	518	859	532	551	499	630	488	620	656	593	793	640	649	672	548	575	764	564	624	930	679	675	548	783	502	584	528	489	581	659	637	446	587	497	452
1	53313623	53326175	Osgepl1|ENSMUSG00000026096	1044	1650	1232	1069	1052	1284	1124	1363	1081	1274	1156	1313	1400	1286	1180	1298	1406	1367	1233	1398	1335	1315	1232	1255	1181	1126	1256	1173	1081	1118	1249	980	1194	1103	1072
1	53325506	53352570	Asnsd1|ENSMUSG00000026095	1159	1840	1240	1326	1226	1208	1196	1412	1279	1239	1323	1419	1297	1345	1144	1316	1443	1293	1226	1621	1405	1200	1271	1358	1269	1318	1153	1144	1203	1349	1226	1097	1268	1028	1124
1	53443270	53443395	Gm25240|ENSMUSG00000092657	0	0	0	0	0	0	0	0	0	0	0	0	0	0	0	0	0	0	0	0	0	0	0	0	0	0	0	0	0	0	0	0	0	0	0
1	53397001	53706784	Dnah7a|ENSMUSG00000096141	39	63	42	21	30	25	27	43	46	15	29	39	25	28	21	29	29	29	44	20	37	22	19	43	23	19	24	31	26	30	33	12	26	20	26
1	53755505	53785224	Stk17b|ENSMUSG00000026094	738	1133	892	834	909	637	814	826	900	821	1032	843	860	867	769	780	622	673	734	833	807	603	619	638	789	729	798	803	751	827	720	801	876	630	669
1	53849423	53849495	mmu-mir-7681|ENSMUSG00000098443	0	0	0	0	0	0	0	0	0	0	0	0	0	0	0	0	0	0	0	0	0	0	0	0	0	0	0	0	0	0	0	0	0	0	0
1	53886827	53886941	Gm24251|ENSMUSG00000087949	0	0	0	0	0	0	0	0	0	0	0	0	0	0	0	0	0	0	0	0	0	0	0	0	0	0	1	0	0	0	0	0	0	0	0
1	53806881	54195168	Hecw2|ENSMUSG00000042807	4492	7312	4931	5778	5316	5947	5567	5587	5860	6130	4466	5715	5476	4702	5379	5258	5633	5991	4804	5482	5328	5814	6208	5274	4711	5728	4423	4651	4671	5245	5398	4793	4906	4599	4945
1	54249101	54249208	Gm25829|ENSMUSG00000094013	1	1	0	0	0	2	1	0	1	0	1	1	0	0	0	0	0	3	1	2	0	1	0	1	1	1	0	1	3	1	0	0	1	0	1
1	54250682	54368603	Ccdc150|ENSMUSG00000025983	11	30	14	14	7	4	7	5	15	9	16	13	10	12	1	21	6	6	4	22	12	9	3	22	13	11	12	10	2	8	7	10	13	16	7
1	54397580	54438971	Gtf3c3|ENSMUSG00000041303	1577	2676	1566	1589	1554	1506	1638	1728	1772	1663	1669	1990	1949	1506	1541	1875	2084	1843	1575	1866	1761	1609	1666	1815	1443	1757	1404	1435	1398	1526	1523	1337	1624	1290	1320
1	54472999	54557684	Pgap1|ENSMUSG00000073678	4239	7256	4243	4810	5104	3787	4136	4830	4833	3981	4439	4893	4080	4164	4077	4396	4934	4594	4577	4048	5006	4818	4380	5051	4171	4148	4135	3955	4533	4597	4949	3494	4881	3781	2818
1	54769217	54769322	Gm24053|ENSMUSG00000089245	0	0	0	0	0	0	0	0	0	0	0	0	0	0	0	0	0	0	0	0	0	0	0	0	0	0	0	0	0	0	0	0	0	0	0
1	54645339	54926387	Ankrd44|ENSMUSG00000052331	729	1248	854	751	827	868	869	903	846	738	934	869	870	904	755	990	917	764	774	851	836	792	719	787	837	735	838	897	812	815	870	662	885	751	655
1	54985168	55027478	Sf3b1|ENSMUSG00000025982	21812	33021	24419	24422	25945	23857	22633	25225	24300	21691	24347	25399	22236	21552	22168	23633	24502	23895	20713	25367	24274	27081	27149	28521	22147	22707	22084	22321	21841	22215	25294	23166	24135	23215	20131
1	55052769	55072701	Coq10b|ENSMUSG00000025981	1598	3077	2124	2036	1859	1647	1782	2274	2949	2174	2363	2350	2108	1568	2285	2357	1570	1883	1640	2014	1809	1835	1902	1666	1551	1678	1642	1612	1753	1420	2171	2334	1888	1216	2315
1	55077834	55088243	Hspd1|ENSMUSG00000025980	6784	9988	7127	7962	6943	6857	7006	7228	7707	6752	7938	7562	7382	6420	6872	7309	7991	7806	6396	8111	6954	7378	7668	8295	6272	7879	6128	6076	6821	7047	6958	6785	7742	5388	5910
1	55088131	55091307	Hspe1|ENSMUSG00000073676	1642	2162	1479	1651	1389	1544	1492	1629	1578	1475	1775	1377	1464	1521	1529	1553	1612	1667	1431	1863	1537	1501	1748	1701	1562	1545	1333	1466	1545	1389	1635	1397	1841	1227	1331
1	55127296	55128287	Gm16581|ENSMUSG00000089670	328	440	401	374	418	331	436	449	425	325	413	479	364	421	400	435	424	427	364	480	363	475	446	476	399	349	340	396	508	437	403	437	379	255	343
1	55131230	55152783	Mob4|ENSMUSG00000025979	1198	2065	1434	1309	1360	1143	1282	1487	1408	1319	1470	1511	1418	1207	1288	1426	1558	1542	1087	1451	1383	1269	1337	1460	1167	1355	1162	1086	1191	1335	1255	1170	1283	1014	1019
1	55160739	55161053	Gm6822|ENSMUSG00000061863	0	5	1	0	4	0	3	0	0	0	0	0	0	0	0	1	1	1	3	3	0	2	0	0	0	1	3	0	0	0	0	0	2	0	2
1	55170158	55226782	Rftn2|ENSMUSG00000025978	2209	3044	2325	1937	2288	2139	2275	2757	2289	2218	2478	2434	2286	2479	2016	2465	2342	2122	2227	2583	2317	2407	2083	2368	2310	2118	2397	2317	2111	2455	2114	2024	2486	2256	1968
1	55226250	55235622	Gm10561|ENSMUSG00000097649	499	726	498	398	465	290	506	510	509	409	538	527	468	526	372	432	426	394	430	500	388	384	407	474	344	374	351	353	402	387	411	336	495	317	297
1	55237176	55240058	Mars2|ENSMUSG00000046994	655	1148	690	608	666	624	730	718	755	715	611	854	816	687	732	800	776	699	723	735	717	642	645	718	614	740	565	580	619	713	652	467	717	543	600
1	55248657	55363469	Boll|ENSMUSG00000025977	0	6	0	6	6	4	2	6	0	2	8	0	8	6	0	2	0	2	2	4	14	2	0	8	2	2	6	2	0	0	4	0	2	6	2
1	55335366	55335883	Gm8292|ENSMUSG00000089944	422	626	500	403	561	460	483	653	428	378	574	394	453	566	486	436	438	415	385	613	441	498	420	479	512	436	440	443	501	525	477	390	357	415	336
1	55406387	55751802	Plcl1|ENSMUSG00000038349	2124	2953	1546	1843	1877	2169	2056	2477	1839	1846	1891	2076	1997	1897	1607	2293	2508	1943	2131	1975	2140	2734	2319	2361	1716	1911	1970	1923	1989	2452	2624	1830	1691	2121	1922
1	55443732	55445064	Gm6644|ENSMUSG00000073674	212	330	216	219	201	216	224	226	206	232	299	222	228	189	202	213	291	202	215	306	249	250	203	251	237	236	216	163	171	187	154	192	229	132	166
1	56636052	56637451	Hsfy2|ENSMUSG00000045336	0	0	0	0	0	0	0	0	0	0	0	0	0	0	0	0	0	0	0	0	0	0	0	0	0	0	0	0	0	0	0	0	0	0	0
1	56793985	56978650	Satb2|ENSMUSG00000038331	45	55	144	79	14	21	55	8	232	92	96	40	231	60	100	44	79	38	340	129	44	44	64	97	34	30	24	128	12	528	35	61	60	62	1279
1	56971490	56975197	9130024F11Rik|ENSMUSG00000087022	10	10	18	6	4	2	14	2	29	12	2	6	51	11	11	6	7	2	49	22	10	4	4	13	2	2	4	25	0	98	2	22	6	6	169
1	56999154	56999275	Gm23943|ENSMUSG00000094128	0	0	0	0	0	0	0	0	0	0	0	0	0	0	0	0	0	0	0	0	0	0	0	0	0	0	0	0	0	0	0	0	0	0	0
1	57359221	57377504	4930558J18Rik|ENSMUSG00000097519	2	6	4	1	0	4	0	5	2	2	4	2	1	2	0	0	2	2	4	2	4	2	6	4	4	2	0	0	0	0	6	2	0	0	0
1	57377619	57385423	1700066M21Rik|ENSMUSG00000038323	1593	2594	1912	1748	1741	1633	1800	1961	1867	1648	1994	1937	1889	1658	1803	1867	1839	1819	1705	2205	1978	1819	1750	1867	1719	2020	1646	1574	1792	1879	1645	1566	1580	1266	1675
1	57406327	57417953	9430016H08Rik|ENSMUSG00000025971	952	1297	1146	960	951	1100	1119	1010	1027	946	1269	1069	943	1012	1048	1003	1299	1011	887	1261	1007	1104	1052	1056	939	1028	977	843	909	967	953	861	970	819	917
1	57388236	57406537	Tyw5|ENSMUSG00000048495	585	849	581	588	640	606	644	629	552	574	706	689	671	560	536	537	697	653	560	715	568	567	537	645	592	552	499	581	581	554	596	500	537	519	519
1	57422243	57422373	Gm22371|ENSMUSG00000077776	0	0	0	0	0	0	0	0	0	0	0	0	0	0	0	0	0	0	0	0	0	0	0	0	0	0	0	0	0	0	0	0	0	0	0
1	57467869	57468026	Gm24014|ENSMUSG00000088353	0	0	0	0	0	0	0	0	0	0	0	0	0	0	0	0	0	0	0	0	0	0	0	0	0	0	0	0	0	0	0	0	0	0	0
1	57774161	57946965	Spats2l|ENSMUSG00000038305	1121	1644	1236	1086	1130	1060	1223	1241	1149	1165	1376	1423	1280	1222	1255	1326	1280	1201	1181	1694	1132	1196	1040	1339	1078	1216	1026	1000	1064	1266	1061	1017	1298	925	868
1	57909834	57917111	Gm17234|ENSMUSG00000091283	1	0	0	0	0	0	0	2	0	0	0	0	1	0	0	0	0	0	0	0	0	0	2	0	0	0	0	0	0	0	0	0	0	0	0
1	57955100	58018956	Kctd18|ENSMUSG00000054770	1165	1559	1259	1276	1382	1544	1341	1375	1258	1351	1302	1561	1416	1490	1236	1476	1690	1435	1351	1655	1548	1558	1238	1553	1396	1335	1369	1347	1428	1470	1401	1004	1337	1261	1008
1	57995970	58025899	Sgol2|ENSMUSG00000026039	96	138	102	63	78	87	101	66	113	111	100	114	117	88	80	66	99	83	70	111	101	69	66	105	62	108	64	40	64	103	82	37	52	45	56
1	58029930	58106413	Aox1|ENSMUSG00000063558	428	654	356	377	401	562	415	428	519	477	316	401	530	527	426	539	512	589	515	444	625	574	454	478	385	418	468	538	479	578	467	442	512	511	417
1	58113129	58200698	Aox3|ENSMUSG00000064294	83	171	116	84	78	86	66	87	83	77	68	95	85	118	102	96	83	79	92	83	72	119	84	71	79	109	81	105	133	94	105	105	87	99	38
1	58154980	58155088	Gm24548|ENSMUSG00000089275	0	0	0	0	0	0	0	0	0	0	0	0	0	0	0	0	0	0	0	0	0	0	0	0	0	0	0	0	0	0	0	0	0	0	0
1	58210396	58268597	Aox4|ENSMUSG00000038242	17	19	20	9	5	25	13	4	17	14	12	19	13	29	17	7	33	24	28	24	8	18	15	31	23	12	14	17	12	14	12	6	8	10	14
1	58278325	58379264	Aox2|ENSMUSG00000079554	0	2	0	0	0	0	0	6	0	0	0	2	0	0	0	2	0	0	0	0	0	0	0	0	0	0	0	0	0	0	0	0	0	0	0
1	58254116	58315656	Gm15759|ENSMUSG00000089822	0	0	0	0	0	0	0	0	0	0	0	0	0	0	0	0	0	0	0	0	0	0	0	0	0	0	0	0	0	0	0	0	0	0	0
1	58393135	58406548	Bzw1|ENSMUSG00000051223	8716	13713	9354	9818	8986	8932	9214	9500	9690	9231	9292	10280	9646	8365	9316	9069	10463	10151	8580	9864	9049	9317	9473	9491	7990	9596	7915	7696	7992	8613	8489	8493	8713	6761	8773
1	58410188	58424066	Clk1|ENSMUSG00000026034	10050	16412	13573	12912	12505	10998	12299	13124	13945	12084	12098	13400	12579	11232	12290	12678	11000	11810	9781	11980	10170	9532	10715	11737	11703	9226	11418	11675	11419	9933	12226	12772	12056	9832	9937
1	58430993	58445486	Ppil3|ENSMUSG00000026035	678	1106	858	704	701	640	733	822	715	742	872	802	784	812	711	770	831	642	661	1029	718	667	607	775	696	723	641	656	585	761	729	656	689	532	652
1	58445150	58481816	Nif3l1|ENSMUSG00000026036	819	1203	938	842	953	888	1001	1119	838	795	1167	1018	1048	872	899	975	1217	990	848	1150	956	1021	1021	1244	918	1093	811	823	858	908	900	897	892	728	786
1	58466514	58466621	Gm23966|ENSMUSG00000094245	1	0	1	2	0	4	1	0	2	1	4	0	2	1	1	3	0	2	0	4	1	0	2	0	2	1	2	3	2	0	1	3	4	3	1
1	58462770	58505109	Orc2|ENSMUSG00000026037	1751	2762	1915	1942	1919	1713	1918	2058	1971	1900	2147	2300	1963	1788	1788	1971	2078	1963	1735	2170	1760	1562	1780	2066	1804	1980	1526	1670	1767	1811	1694	1636	1877	1413	1654
1	58505147	58523230	Gm15834|ENSMUSG00000085054	31	55	46	12	49	73	32	32	36	47	22	41	43	42	29	29	63	58	47	33	72	54	37	48	50	41	45	53	40	48	37	19	38	54	38
1	58522805	58586297	Fam126b|ENSMUSG00000038174	7155	12284	9359	10098	8248	8424	8859	8066	10001	8117	8249	11772	9714	7087	8955	7952	10509	9524	7108	8441	8251	7849	9268	9551	6765	9169	6867	6542	7201	7828	8225	7614	7454	5707	7304
1	58586383	58595964	Ndufb3|ENSMUSG00000026032	2551	3600	2938	2606	2398	2613	2783	2638	2805	2746	3062	2980	2583	2581	2588	2845	3162	3106	2478	3702	2617	2497	2667	2769	2698	2961	2454	2385	2374	2798	2625	2503	2669	2338	2416
1	58646607	58648317	Gm10068|ENSMUSG00000059647	122	212	132	137	143	116	136	145	143	150	145	145	176	121	145	137	133	154	139	148	150	146	133	153	126	147	95	121	122	132	133	135	170	96	131
1	58658116	58695989	Als2cr12|ENSMUSG00000047528	6	8	2	6	0	2	0	0	1	0	7	0	4	4	0	0	4	1	0	0	0	0	0	2	0	0	0	2	0	0	0	0	1	0	0
1	58711507	58755165	Cflar|ENSMUSG00000026031	506	736	458	460	491	438	504	442	495	421	345	464	450	535	397	525	496	554	539	421	440	543	438	467	530	484	545	473	495	495	446	467	495	492	434
1	58795373	58847503	Casp8|ENSMUSG00000026029	153	223	174	184	159	159	208	188	162	140	178	159	160	195	181	193	155	176	187	161	170	169	195	148	185	187	146	177	238	174	164	216	197	167	178
1	58900448	58973430	Trak2|ENSMUSG00000026028	22829	28774	17820	18390	21085	18435	19848	25964	16881	15893	20019	21383	19032	22196	17593	24183	22292	19790	23611	24159	23086	22298	18585	20624	21754	19885	23177	23648	23412	25432	25302	17392	24610	21821	17048
1	58973521	58994359	Stradb|ENSMUSG00000026027	1268	1814	1327	1300	1440	1229	1237	1463	1401	1230	1280	1449	1359	1330	1253	1472	1460	1359	1360	1510	1431	1366	1362	1412	1342	1385	1231	1214	1294	1371	1348	1084	1445	1136	1163
1	58997122	59003443	Als2cr11|ENSMUSG00000047383	0	0	0	0	0	0	0	0	0	0	0	0	0	0	0	0	0	2	0	0	0	0	2	0	0	0	0	0	0	0	0	0	0	0	0
1	59070987	59071118	Gm25502|ENSMUSG00000077616	0	0	0	0	0	0	0	0	0	0	0	0	0	0	0	0	0	0	0	0	0	0	0	0	0	0	0	0	0	0	0	0	0	0	0
1	59050505	59094900	Als2cr11|ENSMUSG00000072295	0	0	0	0	0	2	2	0	0	0	0	2	2	4	2	2	0	0	0	0	2	4	0	0	0	0	0	8	2	0	0	0	0	0	2
1	59119832	59122139	G730003C15Rik|ENSMUSG00000097573	58	106	87	56	75	132	121	73	83	115	94	94	104	88	109	80	127	108	120	100	78	95	110	94	64	153	66	92	60	64	69	88	76	84	71
1	59100593	59120096	Tmem237|ENSMUSG00000038079	942	1593	925	892	982	812	923	1137	981	813	1166	1117	1051	1008	852	991	1236	1056	1021	1250	981	1083	944	1183	915	939	879	876	981	1055	926	814	898	828	868
1	59120935	59163389	Mpp4|ENSMUSG00000079550	184	252	189	166	193	181	186	252	181	141	274	188	186	197	198	224	204	188	183	260	207	197	183	251	193	177	197	213	185	201	207	198	209	170	148
1	59162925	59237226	Als2|ENSMUSG00000026024	2356	3667	2384	2466	2408	2276	2471	2713	2466	2289	2287	2752	2509	2390	2338	2597	3164	2759	2637	2901	2632	2724	2398	2836	2318	2644	2279	2094	2400	2570	2653	2155	2566	2014	2132
1	59256905	59352448	Cdk15|ENSMUSG00000026023	32	46	19	10	18	29	13	19	27	14	37	34	24	23	20	14	39	44	21	26	32	21	8	23	32	11	18	35	22	56	23	14	17	26	28
1	59482146	59486947	Fzd7|ENSMUSG00000041075	455	630	373	380	439	398	401	430	570	352	478	432	429	457	381	456	400	407	535	464	488	512	469	502	376	336	359	406	397	455	507	345	478	407	345
1	59488479	59492605	Gm26813|ENSMUSG00000097819	0	2	0	0	0	1	0	0	2	2	0	0	0	0	0	0	0	0	0	1	0	0	0	0	0	0	0	0	0	0	0	0	0	0	0
1	59516263	59634508	Gm973|ENSMUSG00000047361	541	783	551	363	469	397	423	457	573	447	505	401	480	488	437	443	574	534	334	426	463	484	498	496	383	566	443	407	412	453	410	464	510	382	360
1	59626579	59626664	Gm24545|ENSMUSG00000089276	0	0	0	0	0	0	0	0	0	0	0	0	0	0	0	0	0	0	0	0	0	0	0	0	0	0	0	0	0	0	0	0	0	0	0
1	59639433	59670834	Sumo1|ENSMUSG00000026021	2871	4280	3167	2957	3068	2910	3188	3352	2910	2887	3419	3165	3027	2911	3136	2819	2992	2967	2846	3686	2999	2783	2982	3149	2862	2955	2531	2755	2806	2956	2789	2682	2757	2370	2645
1	59685005	59711510	Nop58|ENSMUSG00000026020	1633	2689	1800	1811	1799	1341	1682	1741	2136	1680	1922	2083	1854	1540	1707	1800	1857	1655	1358	1805	1483	1446	1606	1706	1520	1717	1399	1255	1389	1582	1422	1486	1637	1182	1444
1	59691933	59692020	Snord70|ENSMUSG00000077345	0	0	0	0	1	0	1	0	0	0	0	0	0	0	1	2	1	1	0	0	0	2	0	0	0	0	0	0	0	0	0	1	1	0	0
1	59692508	59692592	Gm26293|ENSMUSG00000077358	2	0	0	1	0	1	0	0	0	0	0	0	0	0	0	0	0	0	0	0	0	1	1	0	0	0	0	0	0	0	0	0	0	0	0
1	59704257	59704338	Gm26287|ENSMUSG00000089512	0	0	0	0	0	0	0	0	0	0	0	0	2	0	1	0	0	0	1	0	0	0	0	1	0	0	0	0	0	0	0	0	0	0	0
1	59704789	59704873	Snord11|ENSMUSG00000089093	0	0	0	0	0	0	0	0	0	0	0	0	0	0	0	0	0	0	0	1	0	0	0	0	1	0	0	0	0	0	0	0	0	0	0
1	59764278	59870549	Bmpr2|ENSMUSG00000067336	3078	5613	3469	3623	3368	2890	3255	2840	4085	3532	2350	4403	3960	3189	3308	3287	4828	4236	3304	3048	3773	3853	3830	4013	2767	3713	2915	2914	2740	3448	3376	2715	3476	2977	2874
1	59913005	59981515	Fam117b|ENSMUSG00000041040	736	1250	897	1009	885	842	881	882	969	905	763	1187	1094	788	880	859	1173	944	707	991	887	916	853	1043	714	995	755	699	708	856	824	741	779	696	801
1	59989069	60043087	Ica1l|ENSMUSG00000026018	2754	4290	2857	2618	3164	3041	2987	3356	2855	2848	2784	2839	2826	3020	3028	2992	3223	3106	2993	3716	3217	3378	2870	3330	2988	3020	2854	2907	2930	3067	3081	2406	3082	2615	2477
1	60076867	60098645	Wdr12|ENSMUSG00000026019	1418	2124	1494	1479	1374	1348	1308	1361	1441	1328	1745	1585	1325	1393	1419	1444	1715	1566	1289	1769	1392	1526	1449	1561	1390	1562	1334	1268	1403	1449	1303	1304	1425	1144	1376
1	60098246	60150729	Carf|ENSMUSG00000026017	707	1150	959	896	847	927	857	834	1065	1033	814	1089	1079	969	1032	910	1155	1107	860	1005	924	921	880	958	681	957	718	708	856	780	837	744	831	675	696
1	60117254	60117685	Gm15464|ENSMUSG00000082609	8	4	4	6	1	0	8	8	4	4	8	7	0	6	6	4	3	6	3	5	7	6	3	6	3	4	6	7	2	5	2	3	7	4	2
1	60180598	60331466	Nbeal1|ENSMUSG00000073664	1736	3010	1580	1690	1686	1467	1544	1525	2014	1864	1080	2047	1886	1561	1805	1640	1881	2130	1534	1137	1856	1660	1752	1677	1474	1584	1648	1573	1406	1698	1711	1291	2015	1371	1406
1	60343322	60388060	Cyp20a1|ENSMUSG00000049439	719	1128	629	601	670	680	720	874	760	709	844	777	807	714	641	766	805	684	785	822	733	712	693	713	726	684	715	787	734	786	737	620	733	569	664
1	60409618	60481162	Abi2|ENSMUSG00000026782	14592	23115	16087	16592	16577	16144	16055	17322	16783	15624	16468	16865	15629	14036	15270	15521	17110	17924	15211	18130	16557	17164	15956	16859	15275	16804	14016	14984	15232	15335	15269	14675	15292	12691	13458
1	60483190	60567104	Raph1|ENSMUSG00000026014	356	646	395	382	456	376	381	417	480	342	309	558	421	370	401	401	495	435	389	405	418	402	397	524	402	448	374	388	403	485	374	323	512	317	366
1	60522838	60523066	Gm11575|ENSMUSG00000081562	3	2	1	0	4	0	2	1	2	2	0	0	0	2	0	0	1	3	2	1	0	0	0	2	0	3	3	2	1	2	4	0	0	0	0
1	60537019	60537436	Gm11576|ENSMUSG00000084400	0	0	0	0	0	0	0	0	0	0	0	0	0	0	0	0	0	0	0	0	0	2	0	0	0	0	0	0	0	0	0	0	0	0	0
1	60592250	60592709	Gm11578|ENSMUSG00000082160	215	315	219	173	245	188	191	193	224	246	234	195	179	210	175	239	247	258	240	228	196	231	241	254	235	212	197	235	232	230	182	212	258	186	206
1	60613697	60613803	Gm23762|ENSMUSG00000088973	0	0	0	0	0	0	0	0	0	0	0	0	0	0	0	0	0	0	0	0	0	0	0	0	0	0	0	0	0	0	0	0	0	0	0
1	60700871	60701937	Gm11577|ENSMUSG00000084151	0	0	0	0	0	0	0	0	0	0	0	0	0	0	0	0	0	0	0	0	0	0	0	0	0	0	0	0	0	0	0	0	0	0	0
1	60703917	60705656	Eif4a-ps4|ENSMUSG00000082209	9697	14721	9926	9833	9930	8930	9720	10233	9769	9240	11285	11018	9875	9012	9288	9597	11332	10409	8626	11722	9829	9686	10272	10854	9133	9822	8145	8374	8909	8859	8798	9016	8888	6907	8107
1	60716799	60773359	Cd28|ENSMUSG00000026012	4	6	6	10	4	8	2	8	9	4	7	4	9	10	6	6	12	6	6	18	5	4	12	4	7	3	4	6	8	20	8	8	6	8	8
1	60778842	60803790	2310016D23Rik|ENSMUSG00000085965	0	0	0	0	0	0	0	0	0	0	2	0	0	0	0	0	0	0	0	0	0	0	0	0	0	0	0	0	0	0	0	0	0	0	0
1	60776664	60781834	Gm11579|ENSMUSG00000086795	0	0	0	0	0	0	0	0	0	0	0	0	0	0	0	0	0	0	0	0	0	0	0	0	0	0	0	0	0	0	0	0	0	0	0
1	60792489	60793832	Gm11609|ENSMUSG00000083118	0	0	0	0	0	0	0	0	0	0	0	0	0	0	0	0	0	0	0	0	0	0	0	0	0	0	0	0	0	0	0	0	0	0	0
1	60809115	60809942	Gm11581|ENSMUSG00000083355	2	2	0	0	1	0	0	2	0	2	0	0	0	5	1	0	0	1	0	2	0	0	0	0	0	0	0	0	0	0	0	0	0	3	0
1	60886999	60914769	Ctla4|ENSMUSG00000026011	3	0	2	2	0	0	0	1	0	2	7	0	2	1	0	3	0	2	0	5	3	1	0	0	2	2	0	1	0	0	0	0	0	2	0
1	60900897	60901422	Rpl18-ps1|ENSMUSG00000081382	64	159	137	106	91	110	92	129	124	100	159	110	114	86	81	105	128	85	114	169	136	104	77	105	96	79	114	86	74	149	91	90	102	109	102
1	60948229	60948465	Gm11582|ENSMUSG00000080800	0	1	2	2	0	1	1	1	1	0	2	0	2	1	1	1	0	2	1	1	0	0	1	0	1	0	0	2	1	0	0	0	0	2	0
1	60977926	61000320	Icos|ENSMUSG00000026009	7	2	0	4	4	4	5	2	2	0	6	4	8	4	0	4	0	6	2	7	4	8	4	3	8	0	0	6	5	7	0	10	6	0	10
1	61075673	61076225	Rpl17-ps1|ENSMUSG00000082804	4	3	0	4	5	0	0	0	0	2	0	2	0	0	1	1	1	2	0	2	1	2	9	0	0	2	2	1	4	2	2	2	2	2	1
1	61121377	61124004	Gm11590|ENSMUSG00000082661	0	0	0	0	0	0	0	0	0	0	0	0	0	0	0	0	0	0	0	0	0	0	0	0	0	0	0	0	0	0	0	0	0	0	0
1	61196540	61197242	Gm11591|ENSMUSG00000080785	0	0	0	0	0	0	0	0	0	0	0	0	0	1	0	0	0	0	0	1	0	0	0	1	0	0	0	0	0	0	0	0	0	0	0
1	61306635	61307746	Gm11587|ENSMUSG00000085248	0	1	0	0	0	0	0	1	0	0	0	0	0	0	0	0	0	0	0	0	0	0	0	0	0	0	1	0	0	0	0	0	0	0	0
1	61378431	61395904	9530026F06Rik|ENSMUSG00000085447	0	0	0	0	0	0	0	2	0	0	0	0	0	0	0	0	0	0	0	0	0	0	0	0	0	0	0	0	0	0	0	2	0	0	0
1	61440100	61469475	Gm11588|ENSMUSG00000086408	0	0	0	0	0	0	0	0	0	0	0	0	0	0	0	0	0	0	0	0	0	0	0	1	0	0	0	0	0	0	0	0	0	0	0
1	61470440	61470543	Gm25839|ENSMUSG00000089546	0	0	0	0	0	0	0	0	0	0	0	0	0	0	0	0	0	0	0	0	0	0	0	0	0	0	0	0	0	0	0	0	0	0	0
1	61616942	61621149	4930587A21Rik|ENSMUSG00000086009	0	0	0	0	0	0	0	0	0	0	0	0	0	0	0	0	0	0	0	0	0	0	0	0	0	0	0	0	0	0	0	0	0	0	0
1	61638823	62642284	Pard3b|ENSMUSG00000052062	216	335	295	230	256	194	242	220	252	229	245	255	222	228	211	226	210	248	205	260	252	241	191	232	218	247	245	255	188	240	225	238	264	219	234
1	61767414	61851540	4930448K12Rik|ENSMUSG00000085842	0	0	0	0	0	0	0	0	0	0	0	0	0	0	0	0	0	0	0	0	0	0	0	0	0	0	0	0	0	0	0	0	0	0	0
1	62131194	62136109	Gm12747|ENSMUSG00000085019	0	0	0	0	0	0	0	3	0	0	0	1	0	4	0	3	0	0	0	2	0	0	0	0	0	0	0	0	2	2	0	1	1	1	3
1	62456724	62499261	Gm11610|ENSMUSG00000085400	0	0	0	0	0	0	1	0	0	0	0	0	0	0	0	0	0	0	0	2	0	0	0	0	0	0	1	0	0	0	2	0	0	0	0
1	62656694	62657788	Gm11600|ENSMUSG00000081950	0	0	0	0	0	0	0	0	0	0	0	0	0	0	0	0	0	0	0	0	0	2	0	0	0	0	0	0	0	0	0	0	0	0	0
1	62660838	62661716	Gm11599|ENSMUSG00000084333	2	2	3	2	0	4	0	0	4	4	6	13	0	2	0	0	2	4	2	9	6	0	4	0	0	6	1	5	2	4	2	0	4	2	3
1	62703284	62818695	Nrp2|ENSMUSG00000025969	302	468	402	284	285	313	391	285	347	258	306	347	297	292	260	265	431	337	424	381	397	304	279	349	324	302	306	321	296	332	324	222	289	284	297
1	63032705	63032819	Gm24942|ENSMUSG00000088953	0	0	0	0	0	0	0	0	0	0	0	0	0	0	0	0	0	0	0	0	0	0	0	0	0	0	0	0	0	0	0	0	0	0	0
1	63038213	63038581	Gm11601|ENSMUSG00000081617	0	0	0	0	1	1	0	0	0	0	0	0	0	0	0	0	4	0	0	0	0	3	1	0	0	0	0	0	0	0	0	0	0	0	0
1	63073773	63074019	Gm11603|ENSMUSG00000081429	0	3	0	3	0	2	0	5	0	2	0	0	0	0	1	0	1	0	0	1	0	2	1	0	0	0	2	4	2	0	1	2	1	0	0
1	62958417	63114667	Ino80d|ENSMUSG00000040865	3921	6412	3993	4131	4548	3970	4080	4406	4587	3981	3339	4575	4452	3912	3901	4296	4837	4530	3858	3826	3893	4161	4190	4448	3910	3931	4008	3877	4068	3875	4290	3397	4440	3493	3320
1	63114470	63158290	Gm11602|ENSMUSG00000084799	129	152	152	143	148	157	132	164	182	158	158	162	157	162	134	159	117	155	147	174	118	134	114	134	184	144	138	112	103	169	117	110	145	146	140
1	63143595	63176667	Ndufs1|ENSMUSG00000025968	9185	14369	10513	10117	9394	10466	10551	9900	10690	10322	11594	12276	11452	9821	10470	10661	12827	10865	9045	13148	10180	9934	10467	10745	9257	11742	8817	8704	8688	9309	9459	9835	9189	7871	9169
1	63176824	63179622	Eef1b2|ENSMUSG00000025967	7486	11091	8679	7193	7629	7703	7640	8408	7829	7611	9750	8152	7721	8271	7538	8358	8720	7692	7302	10664	8084	8053	7228	8319	7891	7807	7772	7573	7260	8219	7899	7838	7723	7161	7121
1	63177982	63178158	uc_338|ENSMUSG00000098850	11	14	13	12	10	11	17	20	16	15	27	20	19	15	5	26	20	23	10	12	12	10	12	27	14	10	11	10	10	15	15	16	8	21	10
1	63178676	63178754	Gm26457|ENSMUSG00000064612	0	0	0	0	0	0	1	0	0	1	0	3	2	3	0	0	1	1	0	2	0	1	0	0	0	1	0	2	0	2	1	1	0	1	0
1	63179003	63179135	Snora41|ENSMUSG00000064602	6	4	2	12	1	4	5	1	2	4	5	12	0	3	6	8	1	3	3	9	4	11	1	4	4	6	4	0	4	3	2	3	5	4	1
1	63198030	63198156	Gm23611|ENSMUSG00000094290	0	0	0	0	0	0	0	0	0	0	0	0	0	0	0	0	0	0	0	0	0	0	0	0	0	0	0	0	0	0	0	0	0	0	0
1	63200312	63207614	Gm11607|ENSMUSG00000086730	0	0	0	0	0	0	0	0	0	0	0	0	0	0	0	0	0	0	0	0	0	0	0	0	0	0	0	0	0	0	0	0	0	0	0
1	63182690	63214543	Gpr1|ENSMUSG00000046856	18	23	38	20	35	32	29	50	38	22	40	41	63	22	50	41	47	21	36	48	33	19	21	21	29	50	28	24	25	31	31	28	38	21	45
1	63266847	63273120	Gm11608|ENSMUSG00000087561	0	0	0	0	2	0	0	0	0	0	0	0	0	0	0	0	1	0	0	0	0	0	0	0	0	0	2	0	0	0	0	0	0	0	0
1	63273225	63273363	Gm24513|ENSMUSG00000092705	0	0	0	0	0	0	0	0	0	0	0	0	0	0	0	0	0	0	0	0	0	0	0	0	0	0	0	0	0	0	0	0	0	0	0
1	63273264	63314575	Zdbf2|ENSMUSG00000027520	4383	8459	5419	4903	4931	2611	4238	5455	5792	3417	3690	5278	3818	2946	4070	3995	3616	3835	3226	3429	3455	3468	3723	4418	3120	3284	2946	3048	3700	3132	3771	2695	4914	2827	2831
1	63300279	63300383	Gm23448|ENSMUSG00000094214	1	1	0	0	1	0	2	0	0	0	1	0	0	0	0	0	2	0	1	0	1	0	0	3	0	0	1	0	0	0	1	0	0	0	1
1	63357433	63358050	Gm11606|ENSMUSG00000083039	0	0	0	0	0	0	0	0	0	0	0	0	0	0	0	0	0	0	0	0	0	0	0	0	0	0	0	0	0	0	0	0	0	0	0
1	63364719	63365365	Gm11605|ENSMUSG00000081643	353	456	440	446	399	460	444	403	391	426	527	421	437	448	396	475	365	422	436	515	393	375	450	447	406	453	375	422	419	393	383	429	428	334	403
1	63445890	63596276	Adam23|ENSMUSG00000025964	13779	20613	15255	15600	16455	16173	15250	15677	15420	15588	13855	16438	14807	14985	14421	16934	15950	16347	14765	17754	16038	16918	14889	14655	16006	15373	14969	15171	14716	15395	15126	15379	15551	14653	13125
1	63575487	63575590	Gm22281|ENSMUSG00000087823	0	0	0	0	0	0	0	0	0	0	0	0	0	0	0	0	0	0	0	0	0	0	0	0	0	0	0	0	0	0	0	0	0	0	0
1	63671467	63671971	Gm12748|ENSMUSG00000083066	0	1	2	1	0	1	1	0	1	0	0	1	0	0	0	1	0	0	0	0	0	1	0	0	0	0	0	0	0	0	2	0	0	0	1
1	63622850	63686910	Dytn|ENSMUSG00000069085	10	23	12	6	10	6	6	6	11	8	8	2	0	8	5	8	18	12	2	6	4	4	2	3	8	8	4	4	5	2	2	0	1	0	2
1	63698818	63730318	Mdh1b|ENSMUSG00000025963	64	95	73	34	65	37	36	55	52	47	63	52	60	49	55	64	73	28	65	80	59	51	27	56	44	52	36	34	63	65	45	23	46	39	45
1	63730613	63752465	Fastkd2|ENSMUSG00000025962	1097	1597	1255	1187	1341	1055	1182	1254	1134	1096	1337	1331	1063	1116	1043	1303	1312	1270	1076	1440	1235	1263	1291	1398	1207	1128	1079	1246	1145	1184	1281	1150	1135	1015	941
1	63754906	63769267	4933402D24Rik|ENSMUSG00000025961	0	2	4	2	2	4	4	4	8	2	0	6	0	16	0	8	3	3	0	6	7	0	1	2	7	4	6	8	4	4	8	2	2	0	2
1	63844826	63845578	Gm13751|ENSMUSG00000080817	0	0	0	0	2	1	0	0	0	0	0	0	0	0	2	0	0	0	2	0	0	0	0	0	2	0	0	2	2	0	0	0	0	0	0
1	63917847	63935932	Gm13754|ENSMUSG00000082373	0	1	4	2	2	0	0	0	2	0	0	0	0	0	0	1	0	0	0	2	0	0	0	0	0	0	0	0	0	3	1	0	1	0	4
1	63964726	63968999	Gm13749|ENSMUSG00000044689	0	2	0	0	0	2	4	0	0	2	0	0	0	0	1	0	0	0	0	0	0	2	0	0	0	0	0	0	0	4	2	3	2	0	7
1	64029462	64032927	Gm26649|ENSMUSG00000097272	10	15	23	28	10	14	7	18	0	0	0	0	1	0	0	0	0	0	0	0	0	0	2	4	2	0	0	0	0	0	0	0	0	2	0
1	64042437	64042501	mmu-mir-6899|ENSMUSG00000098487	0	0	0	0	0	0	0	0	0	0	0	0	0	0	0	0	0	0	0	0	0	0	0	0	0	0	0	0	0	0	0	0	0	0	0
1	64078653	64090782	Gm13748|ENSMUSG00000086836	0	0	0	0	0	0	0	0	0	0	0	0	0	0	0	0	0	0	0	0	0	0	0	0	0	0	0	0	0	0	0	0	0	0	0
1	64029446	64122282	Klf7|ENSMUSG00000025959	3015	5203	3233	3375	3216	3187	3468	3641	3778	3445	2943	3706	4287	3196	3384	3595	4276	3719	3199	3245	3395	3282	3409	3637	2958	3287	2949	2862	2934	3295	3181	2851	3189	2441	3377
1	64150200	64150665	Gm13750|ENSMUSG00000086721	0	0	0	2	4	0	0	1	3	0	3	0	0	0	9	2	2	4	2	0	2	0	0	0	2	1	4	0	0	2	0	1	4	1	0
1	64396333	64396403	Gm25748|ENSMUSG00000093228	0	0	0	0	0	0	0	0	0	0	0	0	0	0	0	0	0	0	0	0	0	0	0	0	0	0	0	0	0	0	0	0	0	0	0
1	64532803	64604547	Creb1|ENSMUSG00000025958	3792	6638	4386	4551	4510	3751	4274	4588	4509	3857	4637	4952	4613	3742	3916	4418	4915	4371	3816	4846	4176	4232	4508	4914	3746	4296	3628	3484	3950	4202	4320	3667	4102	3317	3411
1	64606472	64617184	Mettl21a|ENSMUSG00000025956	697	1044	740	829	807	676	790	881	758	773	854	910	877	786	751	935	951	872	759	1021	717	708	772	827	673	908	711	742	712	769	789	723	721	594	647
1	64690454	64725640	Ccnyl1|ENSMUSG00000070871	1237	1858	1499	1257	1289	1240	1302	1532	1527	1353	1317	1548	1404	1227	1325	1411	1224	1498	1200	1377	1264	1136	1228	1300	1470	1180	1355	1162	1293	1313	1246	1270	1386	1182	1130
1	64679870	64690608	2810408I11Rik|ENSMUSG00000087213	22	55	54	32	28	19	42	22	38	39	29	25	31	28	38	30	44	38	32	19	30	32	43	34	31	34	24	22	20	22	42	39	33	37	16
1	64730559	64737750	Fzd5|ENSMUSG00000045005	342	699	562	256	327	307	420	398	632	351	528	478	496	441	530	427	668	581	451	471	537	445	475	456	355	454	378	345	500	503	329	232	388	245	221
1	64934401	64934780	Rpl31-ps24|ENSMUSG00000097264	0	0	0	0	2	0	0	0	0	0	0	0	2	0	0	0	0	0	0	0	0	0	0	0	0	0	0	0	0	0	0	0	0	0	2
1	64785982	64956727	Plekhm3|ENSMUSG00000051344	3675	5410	3947	3685	3803	3742	3954	3816	4568	3519	3596	5305	4456	3723	3938	4027	5120	4478	3503	4142	3669	4106	4040	4309	3520	4443	3450	3258	3441	3460	3892	3170	4113	2925	3336
1	64993923	64994604	Rpl10a-ps1|ENSMUSG00000084416	2789	4261	3389	2876	2960	2993	3049	3366	3069	3115	4042	3400	3044	3341	2827	3223	3403	3097	3074	4243	3039	2858	2886	3224	3384	2856	3035	3226	2940	3227	2957	3436	3058	2971	2921
1	65001306	65001462	Gm24788|ENSMUSG00000077471	0	0	0	0	0	0	0	0	0	0	0	0	0	0	0	0	0	0	0	0	0	0	0	0	0	0	0	0	0	0	0	0	0	0	0
1	65028079	65028732	Gm8550|ENSMUSG00000090042	0	0	2	0	0	0	0	0	0	0	0	2	2	0	0	0	0	2	0	0	0	0	0	4	2	4	0	0	4	0	0	0	0	0	2
1	65012688	65032748	Akr1cl|ENSMUSG00000025955	0	0	0	1	2	0	0	0	0	0	0	0	0	0	0	0	0	0	0	0	0	0	0	2	0	0	0	0	0	0	0	0	0	2	0
1	65048553	65051149	Cryge|ENSMUSG00000070870	0	0	0	0	0	0	0	0	0	0	0	0	0	0	0	0	0	0	0	0	0	0	0	0	0	0	0	0	0	0	0	0	0	0	0
1	65061871	65063452	Crygd|ENSMUSG00000067299	0	0	0	0	0	0	0	0	0	0	0	0	0	0	0	0	0	0	0	0	0	0	0	0	0	0	0	0	0	0	0	0	0	0	0
1	65071524	65073521	Crygc|ENSMUSG00000025952	0	0	0	0	0	0	0	0	0	0	0	0	0	0	0	0	0	0	0	0	0	0	0	0	0	0	0	0	0	0	0	0	0	0	0
1	65080227	65082267	Crygb|ENSMUSG00000073658	0	0	0	0	0	0	0	0	0	0	0	0	0	0	0	0	0	0	0	0	0	0	0	0	0	0	0	0	0	0	0	0	0	0	0
1	65100388	65103373	Cryga|ENSMUSG00000044429	9	4	2	11	0	2	2	5	2	7	8	1	0	14	3	11	3	6	8	20	10	10	0	2	11	2	6	16	1	3	11	0	5	8	2
1	65100618	65123114	D630023F18Rik|ENSMUSG00000044816	64	146	55	49	93	47	46	135	40	45	173	81	91	155	33	154	75	28	120	211	137	98	32	106	121	40	95	110	115	139	107	31	82	117	55
1	65158615	65186479	Idh1|ENSMUSG00000025950	2095	3533	2093	1852	2396	1829	2091	2644	2152	1977	2722	2394	2375	2387	2072	2572	2482	2153	2518	2960	2335	2134	1824	2141	2278	2023	2282	2285	2208	2503	2032	1981	2442	1972	1871
1	65186749	65274012	Pikfyve|ENSMUSG00000025949	2342	3831	2479	2550	2625	2457	2378	2387	2784	2432	2045	3204	2903	2240	2410	2469	3235	2726	2170	2449	2412	2830	2847	2977	2022	2642	2068	1961	2186	2303	2364	1882	2450	1837	2079
1	65282055	65389244	Pth2r|ENSMUSG00000025946	6	18	19	7	6	8	10	12	10	5	8	4	12	4	6	9	8	12	13	7	2	9	1	12	5	10	9	8	6	31	8	3	9	2	29
1	65550463	65551237	Gm5255|ENSMUSG00000082565	0	0	0	0	0	1	0	0	0	0	0	0	0	0	0	0	0	0	0	0	1	0	0	0	0	0	0	0	0	0	0	0	0	0	0
1	65552681	65552994	Gm8805|ENSMUSG00000082774	0	2	0	1	2	4	0	1	8	0	0	0	0	0	0	2	0	0	1	2	1	0	1	0	0	0	0	0	0	2	0	5	0	0	4
1	65926521	65928306	Crygf|ENSMUSG00000025945	0	0	0	0	0	0	0	0	0	0	0	0	0	0	0	0	0	0	0	0	0	0	0	0	0	0	0	0	0	0	0	0	0	0	0
1	66032182	66032925	Gm8809|ENSMUSG00000081623	0	0	0	1	0	0	0	0	0	0	0	0	0	0	0	0	0	0	0	0	0	0	0	0	0	0	0	0	0	0	0	0	0	0	0
1	66033084	66033425	Gm15659|ENSMUSG00000083242	0	0	0	0	0	0	2	0	6	4	2	0	4	8	0	2	2	0	2	2	2	0	0	0	2	0	0	0	4	0	0	2	4	0	8
1	66062964	66063376	Gm8812|ENSMUSG00000083289	4	4	6	9	4	12	6	0	4	2	6	2	0	0	0	1	0	1	4	3	2	8	11	6	4	6	6	0	4	0	4	8	8	11	6
1	66175272	66439453	Map2|ENSMUSG00000015222	38135	59288	43063	43163	45516	41717	40061	37221	42677	41048	27732	48956	45174	44747	41150	41302	52613	47878	40737	41082	46701	48549	47356	52872	38084	45898	39648	44371	38571	43491	43146	38175	44779	38821	40254
1	66305888	66306025	Gm24729|ENSMUSG00000088850	0	0	0	0	0	0	0	0	0	0	0	0	0	0	0	0	0	0	0	0	0	0	0	0	0	0	0	0	0	1	0	0	0	0	0
1	66322275	66328796	Gm10558|ENSMUSG00000073656	1	2	2	0	1	0	1	1	0	0	0	0	0	0	0	0	0	0	0	0	0	0	0	1	0	0	0	1	0	0	0	0	0	0	0
1	66436081	66436232	Gm25411|ENSMUSG00000065694	15	8	8	4	6	2	8	6	6	4	2	5	6	10	3	3	6	4	11	4	6	4	6	4	2	6	3	4	3	4	6	12	14	3	1
1	66468366	66696663	Unc80|ENSMUSG00000055567	11474	18484	13348	13878	13488	12895	13672	11990	14998	13732	8646	16789	14996	12792	13703	13115	17682	15974	12485	12462	13884	14175	14271	14186	11463	14111	12138	12894	11947	13890	13351	12196	13869	11411	13453
1	66700830	66719805	Rpe|ENSMUSG00000026005	1733	3090	2123	2357	2066	2130	2088	2191	2168	2084	2205	2139	2118	1905	2302	2145	2529	2162	1860	2388	2282	2177	2343	2203	1974	2260	1814	1879	2045	2025	2038	1980	2013	1672	1843
1	66783912	66786445	Gm15789|ENSMUSG00000082057	10	19	7	8	30	18	15	11	12	4	20	15	11	21	9	12	24	9	17	13	25	33	9	11	23	9	9	17	13	17	9	10	15	8	18
1	66719247	66817562	Kansl1l|ENSMUSG00000026004	1203	1857	1354	1168	1248	1196	1325	1421	1519	1169	1213	1616	1354	1209	1278	1298	1227	1213	1298	1319	1371	1189	977	1292	1156	1226	1130	1203	1249	1341	1280	1069	1317	1177	1023
1	66849107	66849602	Gm15793|ENSMUSG00000082769	14	5	9	6	10	10	16	12	7	2	5	3	10	8	11	7	4	6	2	8	12	14	8	6	8	1	4	9	15	12	7	1	5	4	2
1	66856640	66856703	Gm26010|ENSMUSG00000089420	0	0	0	0	0	0	0	0	0	0	0	0	0	0	0	0	0	0	0	0	0	0	0	0	0	0	0	0	0	0	0	0	0	0	0
1	66830838	66863277	Acadl|ENSMUSG00000026003	2328	3508	2437	2173	2382	2441	2385	2676	2365	2453	2895	2601	2327	2635	2397	2723	2475	2453	2380	2856	2423	2390	2150	2559	2260	2432	2521	2498	2608	2655	2434	2320	2612	2366	2139
1	66866796	66866926	Gm25832|ENSMUSG00000077328	0	0	0	0	0	0	0	0	0	0	0	0	0	0	0	0	0	0	0	0	0	0	0	0	0	0	0	0	0	0	0	0	0	0	0
1	66924294	66945404	Myl1|ENSMUSG00000061816	0	1	0	0	3	4	0	6	4	4	1	2	1	5	4	8	3	2	3	2	5	0	0	1	2	1	2	0	4	2	4	0	1	5	4
1	66948562	66948940	Rpl31-ps14|ENSMUSG00000094191	4	9	9	4	13	3	6	9	3	10	7	7	0	7	2	2	5	2	7	7	4	4	5	3	9	5	2	5	8	9	0	0	3	3	3
1	66951828	66953469	Gm15826|ENSMUSG00000082212	0	0	0	0	0	0	2	0	0	0	0	0	0	0	2	0	0	0	0	0	0	0	0	0	0	0	0	0	0	0	0	0	0	0	0
1	67000516	67038834	Lancl1|ENSMUSG00000026000	9085	13666	10346	10202	9626	10206	9973	10333	10816	10464	10620	11198	10514	9425	10352	10314	11702	11086	9580	12703	10152	9510	9732	9927	9848	10971	9157	9107	9638	9581	9281	9493	9944	7836	9300
1	67123025	67231259	Cps1|ENSMUSG00000025991	8	11	6	4	4	14	9	13	10	12	17	22	18	2	8	8	10	12	6	16	6	10	8	6	1	2	6	1	12	20	12	4	12	6	12
1	67249199	67323609	Gm15668|ENSMUSG00000086204	0	0	0	0	0	0	0	0	0	0	0	0	0	0	0	0	0	0	0	0	0	0	0	0	0	0	0	0	0	0	0	0	0	0	0
1	67257223	67257352	Gm26342|ENSMUSG00000077745	0	0	0	0	0	0	0	0	0	0	0	0	0	0	0	0	0	0	0	0	0	0	0	0	0	0	0	0	0	0	0	0	0	0	0
1	67585052	67587036	Kif22-ps|ENSMUSG00000082473	0	0	0	0	0	0	0	0	0	0	0	0	0	0	0	0	0	0	0	0	0	0	0	0	0	0	0	0	0	0	0	0	0	0	0
1	67616974	67617052	Gm22548|ENSMUSG00000095282	0	0	0	0	0	0	0	0	0	0	0	0	0	0	0	0	0	0	0	0	0	0	0	0	0	0	0	0	0	0	0	0	0	0	0
1	67792480	67805324	Gm15669|ENSMUSG00000085075	0	0	0	0	0	0	0	0	0	0	0	0	0	0	0	0	0	0	0	0	0	0	0	0	0	0	0	0	0	0	0	0	0	0	0
1	67973675	67973777	Gm23189|ENSMUSG00000096031	0	0	0	0	0	0	0	0	0	0	0	0	0	0	0	0	0	0	0	0	0	0	0	0	0	0	0	0	0	0	0	0	0	0	0
1	68024242	68025896	Gm15671|ENSMUSG00000087329	0	0	0	0	0	0	0	0	0	0	0	0	0	0	0	0	0	0	0	0	0	0	0	0	0	0	0	0	0	0	0	0	0	0	0
1	68293279	68293726	Gm15670|ENSMUSG00000083795	0	0	0	0	0	0	0	0	0	0	0	0	0	0	0	0	2	0	0	0	0	0	0	0	0	0	0	0	0	0	0	0	0	0	0
1	68384941	68385035	Gm25542|ENSMUSG00000080539	0	0	0	0	0	0	0	0	0	0	0	0	0	0	0	0	0	0	0	0	0	0	0	0	0	0	0	0	0	0	0	0	0	0	0
1	69091912	69106740	Gm16076|ENSMUSG00000087514	0	0	1	2	0	0	2	0	0	0	0	0	0	0	0	0	0	2	0	0	0	0	0	0	0	0	0	0	0	1	0	0	2	0	1
1	68032185	69107756	Erbb4|ENSMUSG00000062209	3927	7195	4428	4127	4476	3754	4376	4898	4542	3555	3666	5116	4566	4163	4066	4255	5005	4089	4438	4479	4488	4426	4056	4788	3843	4215	3964	4152	4032	4501	4439	3081	4231	3572	4336
1	69130913	69131299	Gm8840|ENSMUSG00000084332	0	0	0	0	0	0	0	0	0	0	0	0	0	0	0	0	0	0	0	1	0	0	0	0	0	0	0	0	0	0	0	0	0	0	0
1	69531213	69685960	Ikzf2|ENSMUSG00000025997	267	468	199	274	267	229	230	261	212	239	241	324	280	198	196	328	268	228	231	229	249	303	295	382	159	246	212	224	173	266	267	203	212	241	211
1	69826987	70725132	Spag16|ENSMUSG00000053153	71	233	86	34	24	20	16	23	86	28	49	22	29	16	17	10	75	81	24	22	58	25	34	58	10	23	8	6	14	18	8	10	19	2	10
1	69921472	69921747	Gm22665|ENSMUSG00000089345	0	0	0	0	0	0	0	0	0	0	0	0	0	0	0	0	0	0	0	0	0	0	0	0	0	0	0	0	0	0	0	0	0	0	0
1	69955003	69955129	Gm23879|ENSMUSG00000080524	0	0	0	0	0	0	0	0	0	0	2	0	0	0	0	0	0	0	0	0	0	0	0	0	0	0	0	0	0	0	0	0	0	0	0
1	70596814	70596921	Gm23422|ENSMUSG00000075952	0	0	0	0	0	0	0	0	0	0	0	0	0	0	0	0	0	0	0	0	0	0	0	0	0	0	0	0	0	0	0	0	0	0	0
1	70725714	70882489	Vwc2l|ENSMUSG00000045648	109	189	152	112	99	78	131	141	133	91	75	159	114	123	141	116	162	163	111	119	143	107	136	142	91	157	144	166	109	132	143	101	134	91	109
1	71039651	71040030	Gm16236|ENSMUSG00000089965	0	1	2	0	0	0	0	0	0	0	0	0	0	0	1	0	0	0	0	0	2	0	0	2	0	0	0	0	0	0	0	0	0	0	0
1	71027497	71103146	Bard1|ENSMUSG00000026196	44	74	66	41	52	26	42	40	69	22	26	40	45	30	45	44	44	70	40	28	18	29	26	38	51	48	62	58	41	58	46	6	35	29	19
1	71243089	71414910	Abca12|ENSMUSG00000050296	2	2	0	2	0	2	0	0	5	2	2	2	0	0	0	0	0	0	0	0	4	6	0	6	2	2	0	2	6	0	0	0	2	0	0
1	71557149	71579631	Atic|ENSMUSG00000026192	1575	2340	1540	1489	1636	1458	1423	1688	1623	1480	1973	1627	1652	1774	1437	1980	1978	1698	1770	2131	1793	1782	1488	1922	1614	1546	1519	1593	1729	1765	1714	1430	1748	1304	1386
1	71585522	71653171	Fn1|ENSMUSG00000026193	1593	2303	1613	1866	1630	2391	1476	1378	2072	1734	1159	1449	1873	1778	1603	1882	1831	2294	2176	1729	1585	2010	2165	1727	2030	1913	1822	1889	2046	1893	2069	2126	2303	2633	1868
1	71652836	71662843	Apol7d|ENSMUSG00000073652	1	4	2	0	2	2	0	0	6	0	0	0	4	0	0	0	1	3	0	0	0	5	0	1	0	0	2	1	0	0	2	1	0	0	3
1	72004287	72004770	Gm5528|ENSMUSG00000059483	2	0	0	0	1	1	1	0	0	0	1	0	2	0	0	2	2	0	0	2	0	0	0	0	0	0	0	0	1	1	0	0	1	1	5
1	72159232	72212307	Mreg|ENSMUSG00000039395	57	91	49	61	70	65	63	74	51	46	96	76	57	79	44	94	65	48	82	56	58	49	57	60	50	56	62	58	66	142	79	37	48	74	157
1	72226239	72226430	Gm25360|ENSMUSG00000094655	4	4	0	0	1	0	0	0	0	0	0	0	0	0	2	1	0	1	1	0	0	1	4	0	0	0	0	0	0	0	2	1	0	0	0
1	72236464	72274869	D230017M19Rik|ENSMUSG00000097131	262	305	273	260	242	246	245	287	251	240	255	341	246	261	194	291	327	251	219	306	256	275	256	308	261	295	248	255	246	299	231	281	251	231	276
1	72236945	72237136	Gm23472|ENSMUSG00000094050	3	2	2	2	1	1	1	4	1	1	0	3	2	0	1	2	3	0	0	1	1	3	0	4	1	0	1	1	0	0	2	0	0	3	5
1	72244212	72244403	Gm24497|ENSMUSG00000093956	2	9	8	3	3	11	3	12	2	7	3	4	2	4	2	3	5	4	5	3	11	4	5	1	16	3	5	4	7	7	4	4	5	4	9
1	72255007	72255198	Gm25939|ENSMUSG00000093843	12	3	2	14	6	4	7	7	0	2	2	3	0	2	12	3	4	5	6	6	4	3	2	1	8	7	7	1	0	9	6	3	1	3	2
1	72259166	72284259	Pecr|ENSMUSG00000026189	166	327	258	210	207	222	238	250	225	243	327	325	265	284	200	283	326	223	232	425	247	249	178	214	212	236	223	207	232	255	250	151	186	224	224
1	72284368	72300773	Tmem169|ENSMUSG00000026188	127	153	137	138	134	87	116	131	108	111	110	196	139	149	137	125	155	145	116	220	143	136	122	189	92	140	104	122	120	158	127	60	135	138	97
1	72307420	72394952	Xrcc5|ENSMUSG00000026187	1308	2083	1510	1345	1372	1350	1373	1333	1548	1359	1616	1646	1706	1553	1254	1718	1720	1461	1423	1872	1487	1298	1327	1460	1241	1497	1364	1438	1358	1380	1230	1127	1407	1119	1332
1	72459498	72460027	Gm15843|ENSMUSG00000085812	4	4	2	1	0	0	0	0	1	0	2	0	0	0	0	0	1	2	0	2	0	2	7	0	1	4	2	3	0	0	4	0	0	0	5
1	72427111	72536930	March4|ENSMUSG00000039372	2359	3619	2453	2464	2635	2205	2581	2885	2400	2262	2075	2294	2172	2286	2455	2351	2639	2739	2556	2863	2829	2826	2070	2316	2620	2409	2393	2484	2666	2834	2647	2081	3010	2331	1811
1	72583250	72633134	Smarcal1|ENSMUSG00000039354	3029	4514	3517	3536	3352	3268	3629	3440	3686	3501	3128	3897	3580	3293	3402	3504	3916	3803	3250	3874	3694	3786	3559	3627	3626	3491	3270	3241	3290	3396	3351	2963	3354	3030	2765
1	72642979	72700564	Ankar|ENSMUSG00000039342	0	0	1	0	2	2	0	0	1	0	0	0	0	1	0	0	0	0	0	0	0	0	0	0	0	0	0	0	0	0	0	0	0	0	0
1	72711259	72713809	Rpl37a|ENSMUSG00000046330	1594	2155	1871	1407	1600	1620	1661	1765	1634	1435	2092	1538	1565	1828	1540	1637	1706	1522	1519	2184	1669	1621	1572	1726	1686	1590	1565	1590	1586	1756	1655	1481	1676	1439	1363
1	72824502	72852148	Igfbp2|ENSMUSG00000039323	154	328	204	263	167	118	231	137	149	124	188	123	95	239	113	145	205	185	157	204	138	177	65	118	258	179	169	289	207	261	190	256	186	292	252
1	72857931	72874275	Igfbp5|ENSMUSG00000026185	6504	9706	8802	6371	7307	6455	8553	7115	9912	6957	7791	9513	7565	7622	6064	6216	8982	7356	6574	7719	7652	8224	6172	7948	6853	6904	7153	6574	5292	7515	6553	6123	6613	5069	6804
1	73015082	73015899	Tnp1|ENSMUSG00000026182	0	0	0	0	0	0	0	0	0	0	0	0	0	0	0	0	0	0	0	0	0	0	0	0	0	0	0	0	0	0	0	0	0	0	0
1	73392245	73392399	Pinc|ENSMUSG00000098697	0	0	0	0	0	0	0	0	0	0	0	0	0	0	0	0	0	0	0	0	0	0	0	0	0	0	0	0	0	0	0	0	0	0	0
1	73763709	73763835	Gm25329|ENSMUSG00000088666	0	0	0	0	0	0	0	0	0	0	0	0	0	0	0	0	0	0	0	0	0	0	0	0	0	0	0	0	0	0	0	0	0	0	0
1	73855476	73855575	mmu-mir-6351|ENSMUSG00000098504	0	0	0	0	0	0	0	0	0	1	0	0	0	0	0	0	0	0	0	0	0	0	0	0	0	0	0	0	0	0	0	0	0	0	0
1	73910230	74124447	Tns1|ENSMUSG00000055322	3517	5170	3952	4654	4273	4099	4817	3628	3660	3696	2799	3366	3356	3816	3524	3954	3699	3934	3616	3749	3495	4137	4050	3515	4045	3971	3925	4272	3916	4398	4147	4653	4425	4728	3466
1	74125540	74147773	Rufy4|ENSMUSG00000061815	2	0	2	2	2	3	4	4	0	4	0	1	0	0	4	2	1	6	0	4	5	1	4	9	3	6	0	6	0	5	0	4	0	2	6
1	74153988	74160610	Cxcr2|ENSMUSG00000026180	0	0	0	1	4	4	6	2	0	4	2	2	0	0	2	1	2	2	2	3	2	3	0	8	0	0	4	4	0	0	0	2	12	0	0
1	74191784	74194631	Cxcr1|ENSMUSG00000048480	0	0	2	2	0	2	0	4	1	0	0	0	0	3	2	0	0	2	1	1	0	3	0	4	0	0	1	0	0	6	4	0	2	0	3
1	74206553	74206620	Mir1928|ENSMUSG00000087820	0	0	0	0	0	0	0	0	0	0	0	0	0	0	0	0	0	0	0	0	0	0	0	0	0	0	0	0	0	0	0	0	0	0	0
1	74212812	74212919	Gm25524|ENSMUSG00000094768	0	0	0	0	0	0	0	0	0	0	0	0	0	0	0	0	0	0	0	0	0	0	0	0	0	0	1	0	0	0	0	0	0	0	0
1	74236496	74267988	Arpc2|ENSMUSG00000006304	10312	14801	11548	11472	11275	11625	11074	11390	11660	11138	11832	11504	11076	10041	11075	11231	11998	12542	9491	12382	10296	11385	12142	11616	10330	12436	9883	10064	10122	9843	10215	11104	11367	9348	9510
1	74278549	74279624	Gpbar1|ENSMUSG00000064272	0	0	0	0	0	0	0	0	2	0	0	0	0	0	0	0	0	0	0	0	0	0	0	0	0	0	0	0	4	4	0	0	0	1	0
1	74279839	74284738	Aamp|ENSMUSG00000006299	7006	9652	7204	6803	7321	6820	7171	7784	7357	6872	9023	7967	7143	7372	7229	7817	8607	7743	7032	9504	7646	7698	7299	7763	7234	7594	6783	6949	7067	7308	7474	6635	7272	6150	6034
1	74284929	74353686	Pnkd|ENSMUSG00000026179	7167	9712	7115	6800	7533	7005	7638	7909	6396	6781	7826	8100	7322	7998	6381	8782	8559	6925	8106	10067	7796	7597	6400	7329	8421	7331	8013	8264	8274	8797	8412	7177	8263	7237	7438
1	74288246	74305622	Tmbim1|ENSMUSG00000006301	3516	4621	2792	2809	3235	3049	3544	4358	3251	2970	3532	3279	3372	3309	2822	3637	3757	3067	3400	3412	3278	3041	2974	2957	3107	3285	3198	3205	3380	3643	3011	2496	3327	2209	2889
1	74362107	74369321	Gm216|ENSMUSG00000073650	69	137	81	31	28	29	46	44	77	39	88	51	58	51	35	35	84	67	91	65	80	56	35	75	41	34	29	42	42	62	43	33	52	46	43
1	74375202	74386051	Slc11a1|ENSMUSG00000026177	191	203	204	146	173	156	135	203	120	154	170	161	140	172	149	145	190	236	200	248	206	190	154	157	168	176	189	172	162	208	179	129	149	157	118
1	74391508	74397282	Ctdsp1|ENSMUSG00000026176	1348	1672	1358	1120	1212	1272	1263	1470	1374	1305	1454	1492	1268	1553	1204	1483	1497	1395	1492	1693	1389	1397	1285	1386	1538	1244	1465	1515	1362	1426	1375	1275	1405	1198	1176
1	74394309	74394394	Mir26b|ENSMUSG00000065468	0	0	0	0	0	0	0	0	0	0	0	0	0	0	0	0	0	1	0	0	0	0	0	0	0	0	0	0	0	0	0	0	0	0	0
1	74409375	74435559	Vil1|ENSMUSG00000026175	64	66	44	44	42	47	56	67	37	34	49	45	33	64	54	88	53	46	46	66	47	63	38	42	77	52	73	63	56	56	69	69	39	38	45
1	74506057	74530844	Rqcd1|ENSMUSG00000026174	1673	2342	1768	1719	1706	1590	1740	1717	1854	1652	1856	1922	1790	1532	1684	1787	1825	1705	1640	1872	1600	1604	1453	1786	1637	1699	1527	1443	1565	1526	1670	1480	1665	1408	1495
1	74542887	74565977	Plcd4|ENSMUSG00000026173	988	1330	916	876	1187	828	1078	1082	944	887	1068	1014	872	876	949	1061	887	1037	780	871	813	898	1252	1118	846	1116	837	1020	974	1044	954	915	1459	900	780
1	74435509	74544286	Usp37|ENSMUSG00000033364	1827	2743	2096	2193	2114	1648	1902	1993	2258	1725	2030	2438	2102	1645	1970	1958	2110	1812	1719	2113	1728	1781	1840	2028	1614	2054	1793	1600	1900	1813	1942	1761	1855	1422	1681
1	74586895	74586972	Gm25035|ENSMUSG00000093155	1	0	0	0	0	0	0	0	0	1	0	0	0	0	0	0	0	0	0	0	0	0	0	0	0	0	0	0	0	0	0	0	0	0	0
1	74565126	74588195	Zfp142|ENSMUSG00000026135	2298	3247	2637	2582	2521	2463	2532	2473	2894	2514	2087	3007	2592	2297	2482	2613	2946	2783	2250	2593	2378	2486	2553	2646	2304	2512	2245	2278	2373	2412	2538	2335	2807	2009	2221
1	74588288	74592189	Bcs1l|ENSMUSG00000026172	759	1142	1031	862	837	911	903	1053	1068	954	989	1137	913	829	1009	1041	1108	1078	990	1134	949	973	914	896	915	1028	876	975	897	1035	904	908	872	737	903
1	74593747	74601394	Rnf25|ENSMUSG00000026171	1498	1953	1506	1305	1591	1358	1473	1558	1488	1251	1915	1759	1440	1581	1357	1680	1796	1452	1477	2000	1463	1621	1373	1579	1553	1356	1448	1450	1691	1672	1597	1363	1501	1361	1191
1	74601444	74636894	Stk36|ENSMUSG00000033276	381	519	296	260	336	210	252	274	312	229	332	382	290	354	262	325	389	329	284	343	243	326	259	429	275	244	311	318	349	358	281	253	333	309	195
1	74661744	74697841	Ttll4|ENSMUSG00000033257	772	1202	904	874	917	938	978	857	1090	872	674	1094	951	790	815	822	1051	1008	784	785	847	986	931	905	808	905	890	761	776	942	888	790	810	680	703
1	74713573	74737890	Cyp27a1|ENSMUSG00000026170	479	685	271	316	365	485	476	654	373	375	447	423	422	462	306	503	467	337	389	518	422	358	359	450	405	374	411	453	407	482	438	391	385	379	395
1	74739498	74748867	Prkag3|ENSMUSG00000006542	6	10	7	0	2	3	2	9	0	2	10	6	8	4	4	0	2	4	2	10	0	2	6	4	6	2	2	8	6	2	4	0	2	2	6
1	74764797	74764890	ZNFX1-AS1_2|ENSMUSG00000098351	0	0	0	0	0	0	0	0	0	0	0	0	0	0	0	0	0	0	0	0	0	0	0	0	0	0	0	0	0	0	0	0	0	0	0
1	74771891	74785319	Wnt6|ENSMUSG00000033227	7	10	4	4	2	8	8	6	2	2	3	12	4	6	0	12	16	6	8	14	2	14	0	6	12	12	4	4	4	8	4	8	8	6	14
1	74791515	74804179	Wnt10a|ENSMUSG00000026167	33	71	54	18	29	36	31	18	42	44	36	39	46	52	44	33	37	30	30	68	29	32	44	32	34	24	33	41	27	62	34	24	46	30	99
1	74850894	74879953	Gm16582|ENSMUSG00000089964	1	9	11	5	0	2	2	3	5	2	4	5	2	0	2	5	10	3	6	6	6	13	6	2	3	4	7	1	3	0	5	1	3	10	5
1	74855028	74857732	Cdk5r2|ENSMUSG00000090071	10548	14870	11618	12102	12289	12099	11104	10772	12232	12632	11969	10573	9700	10481	12024	11616	11828	13361	11309	12907	10918	12863	12881	10031	12818	11032	10943	11933	11227	11747	10619	13121	14134	11886	12222
1	74881508	74885322	Fev|ENSMUSG00000055197	0	0	0	0	2	0	0	0	0	2	0	0	0	0	0	0	0	0	2	0	0	0	2	0	0	0	0	0	0	4	0	0	0	0	0
1	74889933	74893143	Cryba2|ENSMUSG00000006546	0	0	0	2	2	0	0	0	0	2	2	0	0	2	0	2	0	0	0	0	0	0	0	0	0	2	0	0	0	3	0	0	0	0	11
1	74900651	74900726	Mir375|ENSMUSG00000065616	0	0	0	0	0	0	0	0	0	0	0	0	0	0	0	0	0	0	0	0	0	0	0	0	0	0	0	0	0	0	0	0	0	0	0
1	74902370	74907653	Gm15841|ENSMUSG00000089653	0	0	0	0	0	0	0	0	0	0	0	0	0	0	0	0	0	0	3	0	0	0	0	0	2	0	2	0	1	0	0	0	0	0	0
1	74902070	74935592	Ccdc108|ENSMUSG00000047021	318	593	266	110	155	95	83	145	282	64	269	170	134	187	62	184	341	213	184	223	209	138	88	411	124	109	124	157	183	133	120	67	130	135	137
1	74945318	74951651	Ihh|ENSMUSG00000006538	16	12	7	12	16	11	14	12	22	15	20	23	7	24	14	4	26	13	10	17	14	21	15	19	8	6	18	17	10	9	25	28	16	13	28
1	74967138	75046639	Nhej1|ENSMUSG00000026162	95	142	136	155	122	150	161	145	165	143	133	120	127	129	131	102	131	146	87	135	95	109	112	149	118	151	112	112	110	159	110	164	126	159	130
1	75125543	75133890	Slc23a3|ENSMUSG00000026205	20	21	3	8	11	16	9	15	6	4	11	4	4	14	10	7	6	8	13	13	18	8	17	5	25	0	9	12	7	11	14	14	40	4	14
1	75134553	75142368	Cnppd1|ENSMUSG00000033159	1793	2236	2049	1928	1818	2022	1982	1985	2091	1938	1870	1875	1782	1789	1908	1652	2055	2016	1620	2248	1814	1789	2220	1857	1713	2215	1696	1808	1835	1764	1826	1912	1794	1608	1537
1	75142785	75147909	Fam134a|ENSMUSG00000049339	8861	11575	9896	9936	9179	10251	10430	9710	9969	9611	9974	9833	9537	9169	9693	10296	11011	10580	9204	12057	9588	9730	10041	9728	9582	10277	8797	8938	9303	9849	9344	10012	9853	8126	9215
1	75168645	75171625	Zfand2b|ENSMUSG00000026197	646	711	610	488	614	629	636	699	631	565	730	676	597	657	606	746	702	660	573	868	564	557	536	570	649	643	536	657	627	622	568	518	584	548	614
1	75171716	75180376	Abcb6|ENSMUSG00000026198	1099	1486	1025	977	1089	987	1019	1099	1057	956	1264	1219	1112	1175	980	1164	1222	1080	1241	1444	1174	1188	933	1122	1034	1009	1080	1093	1194	1105	1178	1050	1156	881	1006
1	75180865	75191923	Atg9a|ENSMUSG00000033124	5929	8238	7071	7321	6574	7704	7353	6580	7690	7392	6048	7849	7190	6147	7185	7132	8375	7809	6297	7813	6323	6566	7309	6723	6583	7922	6225	6396	6432	6532	6771	7050	6839	5526	7137
1	75192150	75199387	Ankzf1|ENSMUSG00000026199	1237	1642	1390	1344	1448	1633	1443	1392	1330	1346	1291	1563	1412	1388	1279	1501	1544	1520	1380	1615	1264	1161	1287	1387	1480	1370	1448	1511	1349	1362	1529	1419	1502	1243	1177
1	75209646	75209731	AC166150.1|ENSMUSG00000099204	0	0	0	0	2	2	0	1	0	0	0	0	0	2	0	1	2	1	0	1	2	2	0	1	0	3	3	0	0	1	1	0	0	1	2
1	75198242	75210778	Glb1l|ENSMUSG00000026200	480	752	458	432	552	632	535	554	519	486	378	520	455	624	448	592	501	585	496	585	486	584	460	516	550	495	528	641	511	535	557	442	567	580	420
1	75210837	75214031	Stk16|ENSMUSG00000026201	1802	2336	1952	1534	1850	1692	1695	1915	1726	1604	1994	1833	1614	1866	1661	2026	2096	1794	1735	2202	1733	1890	1894	2107	1936	1785	1962	1909	1655	1944	1709	1756	2015	1745	1528
1	75214973	75219253	Tuba4a|ENSMUSG00000026202	18890	26423	22920	24151	18875	20799	23186	21212	22427	23044	21352	20673	20273	17898	22559	21447	23391	24797	20035	24046	21049	21178	24786	20287	19702	23244	17845	18162	18345	21751	19251	22981	21267	17200	22443
1	75220094	75232093	A630095N17Rik|ENSMUSG00000096094	0	0	1	0	3	0	0	0	0	0	1	2	0	0	1	0	2	2	1	0	2	2	0	0	0	1	0	0	2	0	3	3	0	2	0
1	75236464	75244804	Dnajb2|ENSMUSG00000026203	1995	2735	1833	1992	1981	2044	2396	2464	2138	2210	2131	2497	2385	2125	2015	2077	2677	2274	2028	2349	2106	1932	2091	2147	1919	2247	2031	1929	2021	2178	1970	1727	2214	1507	1969
1	75247040	75264208	Ptprn|ENSMUSG00000026204	23534	32010	25040	24679	25968	27631	25394	26819	25850	24620	24501	28483	25017	24427	24108	27240	32578	30403	27180	33238	27432	32667	31203	29421	23914	28024	23520	24503	24274	26265	26931	24981	26705	23975	22864
1	75272198	75278415	Resp18|ENSMUSG00000033061	1143	1383	1025	818	913	706	1083	1055	847	683	1058	952	856	1007	937	1317	1000	968	1109	1216	1083	991	789	880	1022	930	1000	1066	988	1412	1108	831	1170	936	1168
1	75307895	75317637	Dnpep|ENSMUSG00000026209	2396	3456	2366	2275	2330	2295	2481	2556	2580	2339	2637	2375	2212	2324	2515	2465	2592	2621	2208	2925	2448	2499	2718	2389	2586	2589	2586	2387	2280	2299	2419	2372	2642	1923	1872
1	75360328	75368579	Des|ENSMUSG00000026208	62	106	137	90	78	98	74	82	56	85	110	70	87	107	90	97	80	65	89	88	65	97	60	70	96	85	84	90	99	131	80	71	74	107	78
1	75368211	75375012	Gm15179|ENSMUSG00000085653	0	0	0	0	0	0	0	0	0	0	1	0	0	0	0	0	0	0	0	0	0	0	0	0	1	0	0	0	2	0	0	0	0	0	0
1	75375296	75432304	Speg|ENSMUSG00000026207	9419	12367	10589	9871	11669	9956	10351	8664	10092	9731	8356	10125	8515	9105	9950	9893	10412	11214	8717	10194	8936	10233	10462	8735	10796	9819	9738	10802	10107	10397	9342	10272	12263	10076	8377
1	75392130	75396363	Gm15178|ENSMUSG00000086053	0	0	0	0	0	0	0	0	0	0	0	0	0	0	0	0	0	0	0	0	0	0	0	1	0	0	0	0	0	0	0	0	0	0	0
1	75435929	75443173	Gmppa|ENSMUSG00000033021	1167	1591	1153	1208	1319	1185	1338	1343	1356	1188	1326	1374	1366	1342	1136	1284	1403	1327	1289	1548	1258	1306	1189	1194	1277	1171	1250	1395	1317	1341	1205	1205	1290	1146	1144
1	75450435	75474343	Asic4|ENSMUSG00000033007	5786	8380	7387	7328	6994	6412	6850	6397	7205	7527	6741	6710	6215	6751	7408	7231	7694	7834	6301	8827	6550	7216	6913	5982	7118	7528	6106	6624	6714	6347	7123	7061	7420	6297	5361
1	75474568	75479114	Chpf|ENSMUSG00000032997	3439	4806	3524	3191	3813	3426	3454	3460	3451	3579	4023	3647	3060	3765	3800	3974	4026	4115	4245	4726	3899	3850	3415	3340	3994	3826	3539	3871	3712	3945	3679	3404	4660	3614	3031
1	75479531	75485705	Tmem198|ENSMUSG00000051703	2263	3042	2388	2073	2258	1924	2033	2126	2241	2019	2210	2266	1858	1984	2231	2205	2271	2477	2073	2476	1958	2149	2431	2011	2171	2158	2125	2090	2080	2203	2234	1988	2552	1859	1792
1	75479309	75506361	Obsl1|ENSMUSG00000026211	359	568	565	455	452	419	507	420	593	485	405	597	494	435	523	471	584	553	414	551	426	477	502	401	415	511	420	518	442	506	421	434	554	457	484
1	75507076	75510366	Inha|ENSMUSG00000032968	751	981	959	777	876	974	951	751	949	861	933	1122	862	950	892	930	1242	1091	1025	1174	943	921	804	852	929	845	991	968	1021	1014	882	873	890	952	759
1	75514106	75514283	Gm15181|ENSMUSG00000082745	0	0	0	1	1	5	0	0	0	0	3	1	2	2	2	0	3	3	1	2	0	1	0	2	5	3	0	1	4	1	1	1	2	0	0
1	75521528	75536935	Stk11ip|ENSMUSG00000026213	1791	2354	1625	1635	1707	1756	1732	1908	1773	1674	1802	1972	1940	1726	1699	1924	2187	1961	1782	2061	1793	1989	1701	1847	1671	1757	1665	1786	1835	1862	1721	1633	1949	1483	1622
1	75542210	75542558	Gm15183|ENSMUSG00000082059	0	0	0	0	0	0	0	0	0	0	0	0	0	0	0	0	0	0	0	0	0	0	0	0	0	0	0	0	0	0	0	0	0	0	0
1	75546265	75560881	Slc4a3|ENSMUSG00000006576	8108	10965	8431	7796	8960	8840	9186	8976	9606	9045	8643	11102	8958	10280	8963	9962	11828	10176	9562	12524	9802	10300	8037	8357	10496	8815	9715	10032	9594	9513	9661	8031	10249	8928	7388
1	75568082	75568574	Gm15180|ENSMUSG00000083244	0	0	0	0	0	0	0	0	0	0	0	0	0	0	0	0	0	0	0	0	0	0	0	0	0	0	0	0	0	0	0	0	0	0	0
1	75624653	75626329	Gm15182|ENSMUSG00000082528	0	0	0	0	0	0	2	0	0	0	0	0	0	0	2	0	0	0	0	0	0	0	0	0	0	0	0	0	0	0	0	0	0	0	0
1	75636389	75637179	Gm5257|ENSMUSG00000082012	0	0	0	0	0	0	0	0	0	1	0	0	0	2	0	0	0	1	0	0	0	0	0	2	0	0	0	0	0	0	1	0	0	0	0
1	76509559	76509643	mmu-mir-6343|ENSMUSG00000098611	0	0	0	0	0	0	0	0	0	0	0	0	0	0	0	0	0	0	0	0	0	0	0	0	0	0	0	0	0	0	0	0	0	0	0
1	77144752	77144846	Gm25974|ENSMUSG00000089326	0	0	0	0	0	0	0	0	0	0	0	0	0	0	0	0	0	0	0	0	0	0	0	0	0	0	0	0	0	0	0	0	0	0	0
1	77496652	77496768	mmu-mir-6352|ENSMUSG00000099141	0	0	0	0	0	0	0	0	0	0	0	0	0	0	0	0	0	0	0	0	0	0	0	0	0	0	0	0	0	0	0	0	0	0	1
1	77367184	77515088	Epha4|ENSMUSG00000026235	12783	21070	16433	17957	14826	16433	16615	15430	16939	16614	14449	20091	17560	13931	15674	14774	20993	18211	13478	18937	15403	16037	17277	17645	13156	19079	12326	12377	13420	13443	14491	14295	13585	11661	12579
1	77898282	77898446	Gm26263|ENSMUSG00000065215	0	0	0	0	0	0	0	0	0	0	0	0	0	0	0	0	0	0	0	0	0	0	0	0	0	0	0	0	0	0	0	0	0	0	0
1	78101266	78197113	Pax3|ENSMUSG00000004872	0	2	0	0	0	0	0	0	0	0	0	0	0	0	0	0	0	4	0	0	2	0	0	0	0	0	0	0	4	0	0	0	0	0	0
1	78310345	78420286	Sgpp2|ENSMUSG00000032908	2270	3238	2436	3059	2116	3428	2915	2188	2247	3017	2457	2665	2772	2290	2469	2553	3346	2814	2089	2824	2307	2311	2654	2264	2448	2965	2286	2129	2273	2404	2625	3201	2149	1878	2765
1	78417957	78488846	Farsb|ENSMUSG00000026245	3003	4241	2846	2651	2728	2743	2700	3158	2775	2563	3277	3013	3125	2756	2694	2994	3627	3146	2759	3687	2900	3041	3187	3542	2653	2991	2646	2552	2711	2827	2828	2345	2746	2247	2479
1	78510990	78538173	Mogat1|ENSMUSG00000012187	6	6	2	6	4	2	8	10	2	6	4	10	2	4	0	2	0	0	2	2	0	6	4	4	8	14	0	2	2	14	2	0	6	6	8
1	78497805	78511963	BC035947|ENSMUSG00000090486	38	22	30	24	12	19	23	35	12	10	31	28	16	19	29	28	14	13	29	20	28	7	24	20	28	35	11	20	25	38	24	11	34	22	17
1	78657824	78706967	Acsl3|ENSMUSG00000032883	12379	18498	14413	13296	15094	14071	14792	14562	12504	13635	13260	13580	13535	13491	13048	14304	12286	12531	11761	13754	12290	13651	14196	13932	12157	14237	12082	13002	11462	13736	13087	12801	14665	14489	11471
1	78658037	78667584	Utp14b|ENSMUSG00000079470	1117	1738	1126	1255	1440	775	1180	1060	970	1123	804	1100	1132	842	1118	1113	843	1103	796	720	814	729	1070	872	844	1151	888	827	802	810	837	843	1700	607	786
1	78816948	78820024	Kcne4|ENSMUSG00000047330	44	106	57	57	73	93	42	80	93	110	71	46	52	71	70	55	41	70	64	51	71	36	62	49	52	32	75	42	41	32	58	65	87	60	68
1	78967636	78968079	Gm5830|ENSMUSG00000072978	151	213	182	161	195	184	197	203	194	180	174	217	176	155	143	153	157	169	148	217	192	188	176	184	177	203	154	179	142	176	147	173	179	160	159
1	79045607	79045701	AC166333.1|ENSMUSG00000098911	0	0	0	0	0	0	0	0	0	0	0	0	0	0	0	0	0	0	0	0	0	0	0	0	0	0	0	0	0	0	0	0	0	0	0
1	79434668	79440090	Scg2|ENSMUSG00000050711	26958	40106	29824	21693	27907	25561	23976	26160	23869	17726	28194	28365	24334	23032	21749	27965	31361	25175	23626	30334	23811	30585	32846	36815	20543	27337	20677	20418	23561	25006	23049	17594	24908	19939	16434
1	79513738	79513864	Gm24160|ENSMUSG00000077782	0	0	0	0	0	0	0	0	0	0	0	0	0	0	0	0	0	0	0	0	0	0	0	0	0	0	0	0	0	0	0	0	0	0	0
1	79606875	79671968	Ap1s3|ENSMUSG00000054702	305	359	155	128	400	129	134	312	140	147	317	164	158	238	120	315	210	156	254	329	312	334	263	374	289	132	252	273	345	298	294	76	338	248	151
1	79702261	79776143	Wdfy1|ENSMUSG00000073643	2809	3996	1547	2810	3175	1430	2825	2735	1687	1410	1467	1564	1411	2424	2681	1568	1546	1507	1288	1532	1381	1597	1629	1408	1448	2765	2909	1577	1599	1566	1456	2622	1490	2158	2083
1	79776017	79781445	Mrpl44|ENSMUSG00000026248	1199	1490	1366	1364	1381	1228	1398	1258	1285	1118	1421	1462	1202	1210	1184	1230	1401	1393	1133	1468	1078	1215	1459	1210	1176	1389	1181	1078	1106	1236	1273	1325	1217	1000	1112
1	79794196	79858696	Serpine2|ENSMUSG00000026249	19020	26772	19877	18764	20208	21613	19527	20867	20465	18441	21169	20646	19094	19709	19480	22034	21689	21103	18303	22695	19183	21863	24687	21608	19520	21993	19146	19241	19476	18618	19713	18150	22126	18066	15148
1	79922535	79923426	Gm5529|ENSMUSG00000067106	596	801	635	764	533	614	651	698	611	598	742	764	652	621	675	685	802	653	519	729	576	616	660	625	533	668	509	497	594	588	547	613	559	429	574
1	80135465	80135572	Gm23934|ENSMUSG00000096297	3	0	0	1	2	0	0	0	1	1	0	0	0	2	2	1	2	0	2	2	1	3	4	1	0	0	0	0	0	1	0	3	1	1	0
1	80198705	80218473	Fam124b|ENSMUSG00000043230	20	20	8	4	0	2	4	6	4	1	2	0	2	6	0	2	0	0	4	0	2	4	0	2	6	0	4	4	2	8	0	9	14	4	4
1	80264922	80340279	Cul3|ENSMUSG00000004364	8841	14985	10226	10634	10170	9761	10606	10723	10259	9903	10785	11466	10352	9064	10022	9975	11419	10930	9245	11474	10586	10822	10968	10737	9059	10988	8743	8649	9206	9552	9855	9073	9752	7849	8670
1	80383103	80385188	Gm6189|ENSMUSG00000090637	10	20	8	6	14	10	16	6	12	22	6	8	14	12	8	14	22	6	16	22	10	8	3	10	2	4	14	18	13	17	4	16	10	6	8
1	80501072	80758553	Dock10|ENSMUSG00000038608	6266	9473	6541	6645	6783	6173	7290	7953	6428	6345	5722	7621	7250	6723	6199	6728	8837	6799	6358	7218	7107	7123	7100	7852	6055	6500	6243	5945	6101	6297	6629	5148	6545	5626	4964
1	81076949	81341764	Nyap2|ENSMUSG00000054976	2493	4155	3176	3897	3885	2882	2979	2972	2801	2750	3642	4074	3515	3061	2747	2935	4122	3294	2529	3441	3144	2807	3406	4005	2627	3339	2604	2542	2692	2611	3319	2832	2702	2023	2414
1	81741984	81742686	Gm5530|ENSMUSG00000087008	33	20	10	9	8	32	17	18	16	13	28	19	26	16	6	8	10	29	18	22	41	15	14	30	18	10	14	31	26	33	41	10	20	12	16
1	82131915	82132019	mmu-mir-6344|ENSMUSG00000098797	0	0	0	0	0	0	0	0	0	0	0	0	0	0	0	0	0	0	0	0	0	0	0	0	0	0	0	0	0	0	0	0	0	0	0
1	82233111	82235933	Gm9747|ENSMUSG00000022591	1	8	0	2	3	4	4	7	0	0	0	0	0	0	0	0	0	0	0	0	0	0	0	0	0	0	0	0	0	0	0	0	0	0	0
1	82233100	82291416	Irs1|ENSMUSG00000055980	583	834	565	533	521	440	584	519	608	496	499	583	543	429	517	540	566	568	535	523	465	447	449	584	467	497	463	501	444	552	479	408	615	377	656
1	82316451	82445366	Rhbdd1|ENSMUSG00000026142	543	831	425	460	465	524	573	584	574	498	548	535	621	589	534	610	569	542	473	610	538	525	466	459	521	532	535	539	526	544	404	405	502	530	490
1	82396696	82396817	Gm22112|ENSMUSG00000096779	0	0	0	0	0	0	0	0	0	0	0	0	0	0	0	0	0	0	0	0	0	0	0	0	0	0	0	0	0	0	0	0	0	0	0
1	82452557	82586792	Col4a4|ENSMUSG00000067158	12	23	6	12	20	6	9	15	27	17	14	13	18	6	22	25	22	37	17	12	10	22	22	12	13	12	10	18	25	24	10	10	12	9	16
1	82586920	82718982	Col4a3|ENSMUSG00000079465	12	20	13	12	14	22	26	17	6	14	8	27	27	8	13	6	13	18	14	14	12	14	26	12	27	24	14	9	20	15	22	9	2	12	12
1	82635012	82635110	n-R5s213|ENSMUSG00000065055	0	0	0	0	0	0	0	0	0	0	0	0	0	0	0	0	0	0	0	0	0	0	0	0	0	0	0	0	0	0	0	0	0	0	0
1	82691927	82725117	C430014B12Rik|ENSMUSG00000097564	1	11	6	10	3	4	0	6	2	2	3	6	0	4	2	0	3	0	2	0	2	9	0	8	3	1	2	0	2	0	4	2	2	4	0
1	82724889	82751728	Mff|ENSMUSG00000026150	5480	8483	6234	6034	6056	6035	6155	6191	6061	5907	6557	6948	6537	5786	6040	6254	6977	6557	5722	7158	6140	6032	6490	6579	5761	6397	5507	5678	5315	6160	5711	5698	6132	5112	5590
1	82756648	82768461	Tm4sf20|ENSMUSG00000026149	0	0	0	0	0	0	0	0	0	0	0	0	0	0	0	2	0	0	0	0	0	0	0	0	0	0	0	0	0	0	0	0	0	0	0
1	82839445	82839498	Gm22396|ENSMUSG00000093782	0	0	0	0	0	0	0	0	0	0	0	0	0	0	0	0	0	0	0	0	0	0	0	0	0	0	0	0	0	0	0	0	0	0	0
1	82839482	82896275	Agfg1|ENSMUSG00000026159	3315	5179	3313	3547	3685	2837	3391	3452	3636	2979	3582	3866	3286	3129	3215	3321	3871	3555	3047	3647	3355	3531	3564	3941	2996	3395	2994	2859	3149	3269	3396	2898	3540	2621	2834
1	83012522	83038431	Slc19a3|ENSMUSG00000038496	257	380	293	235	332	287	271	274	219	199	271	244	222	273	259	231	251	194	256	216	223	158	199	274	297	251	283	364	271	294	287	320	253	397	224
1	83116765	83119167	Ccl20|ENSMUSG00000026166	0	0	0	0	0	0	0	0	0	0	0	0	2	0	2	0	0	0	0	0	0	0	0	0	0	0	0	0	0	0	0	0	2	0	0
1	83159751	83210574	Daw1|ENSMUSG00000053161	34	64	38	6	2	4	3	11	52	6	36	7	12	0	9	0	33	26	12	6	21	8	14	27	0	14	0	0	0	4	3	0	8	6	4
1	83216670	83216791	n-R5s214|ENSMUSG00000084443	0	0	0	0	0	0	0	0	0	0	0	0	0	0	0	0	0	0	0	0	0	0	0	0	0	0	0	0	0	0	0	0	0	0	0
1	83314512	83315298	Gm6374|ENSMUSG00000079140	48	92	59	51	60	50	45	66	50	71	38	46	52	42	30	55	63	46	48	56	38	32	72	32	60	46	48	36	52	32	26	72	49	39	52
1	83254138	83408165	Sphkap|ENSMUSG00000026163	2469	3714	2703	2261	2728	2647	2840	2731	2459	2475	2436	3135	2864	3052	2276	2740	3038	2322	2540	2933	2755	2825	2342	2894	2750	2588	2753	2933	2388	3372	2746	2372	2828	2305	2964
1	83795911	83796032	Gm25754|ENSMUSG00000094946	0	0	0	0	0	0	0	0	0	0	0	0	0	0	0	0	0	0	0	0	0	0	0	0	0	0	0	0	0	0	0	0	0	0	0
1	83921917	83922041	Gm24555|ENSMUSG00000077736	0	0	0	0	0	0	0	0	0	0	0	0	0	0	0	0	0	0	0	0	0	0	0	0	0	0	0	0	0	0	0	0	0	0	0
1	84218848	84218961	mmu-mir-6353|ENSMUSG00000098851	0	0	0	0	0	0	0	0	0	0	0	0	0	0	0	0	0	0	0	0	0	0	0	0	0	0	0	0	0	0	0	0	0	0	0
1	84036295	84364180	Pid1|ENSMUSG00000045658	1169	1780	1588	1423	1214	1413	1338	1451	1231	1160	1278	1450	1472	1423	1221	1368	1952	1484	1492	2120	1519	1457	1235	1726	1234	1660	1237	1371	1354	1589	1271	1071	1378	1118	1472
1	84369840	84696221	Dner|ENSMUSG00000036766	3813	5264	3917	3817	3758	3694	4053	3999	3297	3170	4270	4160	3691	4077	3665	4368	3871	3683	4173	4801	3898	3653	3401	3552	4140	3711	4005	4455	3978	5294	4390	3766	4266	3967	5515
1	84695838	84695915	Mir5126|ENSMUSG00000093254	0	0	0	0	0	0	0	0	0	0	0	0	0	0	0	0	0	0	0	0	0	0	0	0	0	0	0	0	0	0	0	0	0	0	0
1	84721188	84839304	Trip12|ENSMUSG00000026219	13495	20742	14690	14848	15098	13880	14370	14455	15569	13900	13820	17839	15840	13834	14398	14481	17318	15549	13146	16248	14755	15327	15425	16031	12988	14927	12254	12678	13654	13684	14262	12528	14693	11320	12165
1	84839840	84900487	Fbxo36|ENSMUSG00000073633	115	235	76	92	121	120	86	167	127	124	168	120	127	154	88	141	105	124	106	122	133	122	104	127	77	119	114	127	136	137	119	116	150	110	114
1	84905897	84935125	Slc16a14|ENSMUSG00000026220	255	344	179	139	243	207	155	251	178	153	200	248	272	365	147	348	318	211	274	402	287	314	172	375	272	273	250	298	228	310	227	100	275	242	173
1	84963668	84964559	Gm15433|ENSMUSG00000096802	1	0	0	0	0	0	0	0	0	0	0	0	2	0	0	2	0	0	0	0	0	0	0	0	0	0	2	0	0	0	0	0	0	0	0
1	85012113	85012704	Rpl19-ps1|ENSMUSG00000064281	118	234	213	145	202	155	154	200	233	194	234	233	209	179	158	205	202	202	184	209	184	218	170	204	194	156	215	183	188	185	190	191	196	148	187
1	85012366	85012446	AC167036.1|ENSMUSG00000098842	0	1	0	0	0	0	0	0	0	0	0	0	1	0	0	0	0	0	0	1	0	1	0	1	0	0	2	1	0	0	1	0	0	0	0
1	85027953	85041958	Gm7582|ENSMUSG00000061852	0	0	0	0	0	0	0	0	0	0	0	0	0	0	0	0	0	0	0	0	0	0	0	0	0	0	0	0	0	0	0	0	0	0	0
1	85061153	85062642	Gm2389|ENSMUSG00000089976	0	0	0	0	0	0	0	0	0	0	0	0	0	0	0	0	0	0	0	0	0	0	0	0	0	0	0	0	0	0	0	0	0	0	0
1	85100163	85100535	Gm10553|ENSMUSG00000073631	0	0	0	0	0	0	0	0	0	0	0	0	0	0	0	0	0	0	0	0	0	0	0	0	0	0	0	0	0	0	0	0	0	0	0
1	85105945	85114025	A530040E14Rik|ENSMUSG00000072109	2	3	2	0	0	1	1	4	5	2	6	7	2	2	0	6	6	5	5	4	8	0	3	5	0	1	8	0	4	6	6	4	3	5	0
1	85083068	85109846	A530032D15Rik|ENSMUSG00000089844	0	0	0	0	0	0	0	0	0	0	0	0	0	0	0	0	0	0	0	0	0	0	0	0	2	0	0	0	0	0	0	2	0	0	0
1	85115318	85117237	Gm16038|ENSMUSG00000090128	0	0	0	0	0	0	0	0	0	0	0	0	0	0	0	0	0	0	0	0	0	0	0	0	0	0	0	0	0	0	0	0	0	0	0
1	85156808	85157722	Gm2635|ENSMUSG00000089763	0	0	0	0	0	0	0	0	0	0	0	0	0	0	0	0	0	0	0	0	0	0	0	0	0	0	0	0	0	0	0	0	0	0	0
1	85159763	85194260	Gm6264|ENSMUSG00000089716	0	0	0	0	0	0	0	0	1	0	0	0	0	0	1	0	0	0	0	0	0	1	0	0	1	1	0	0	0	0	0	0	0	0	0
1	85199612	85213537	Gm7609|ENSMUSG00000079457	0	0	0	8	0	0	0	0	0	0	0	0	0	0	2	0	0	0	0	0	0	0	0	0	12	0	0	2	6	14	2	0	0	0	0
1	84992689	85270566	C130026I21Rik|ENSMUSG00000052477	0	6	16	18	2	0	2	0	4	0	0	1	2	1	0	5	1	2	6	2	0	6	6	6	23	0	4	15	22	7	5	0	3	3	0
1	85246850	85255465	Gm16028|ENSMUSG00000090252	0	0	0	0	0	0	0	0	0	0	0	0	0	0	0	0	0	0	0	0	0	0	0	0	0	0	0	0	0	0	0	0	0	0	0
1	85266697	85285491	Gm16026|ENSMUSG00000079455	2	1	1	0	0	1	2	1	4	1	1	8	1	0	1	2	1	4	1	4	9	0	2	3	0	1	3	0	0	2	0	5	3	4	0
1	85326728	85342615	Gm16025|ENSMUSG00000089652	1	0	0	0	0	0	0	0	0	0	0	0	1	0	0	0	2	0	1	0	0	0	0	0	2	0	0	0	2	0	0	0	2	0	0
1	85308658	85327306	Gm2619|ENSMUSG00000091199	0	0	0	0	0	0	0	0	0	0	0	0	0	0	0	0	0	0	0	0	0	0	0	0	0	0	0	0	0	0	0	0	0	0	0
1	85332715	85342086	Gm7281|ENSMUSG00000089937	0	0	0	0	0	0	0	0	0	0	0	0	1	0	1	0	0	0	0	0	1	0	0	0	0	1	1	0	0	0	0	0	2	0	0
1	85484251	85485142	Gm2666|ENSMUSG00000096292	0	0	0	0	0	0	0	0	0	0	0	0	0	0	0	0	0	0	0	0	0	0	0	0	0	0	0	0	0	0	0	0	0	0	0
1	85526601	85550577	Gm7592|ENSMUSG00000090186	0	0	1	0	0	2	0	1	0	0	1	3	0	0	2	2	2	1	1	1	1	0	0	0	3	2	0	1	0	0	2	0	0	0	1
1	85511132	85527161	Gm16092|ENSMUSG00000089714	1	0	1	0	1	1	0	0	0	1	2	0	0	0	0	0	0	1	1	0	1	0	1	0	0	0	0	1	0	1	0	0	2	0	0
1	85575675	85577295	G530012D18Rik|ENSMUSG00000094127	0	0	0	0	0	0	0	0	0	0	0	0	0	0	0	0	0	0	0	0	0	0	0	0	0	0	0	0	0	0	0	0	0	0	0
1	85576898	85598779	Sp110|ENSMUSG00000070034	55	91	32	29	75	72	59	78	68	73	76	85	80	87	57	61	77	76	79	77	69	61	67	43	50	105	86	45	24	59	43	51	60	41	66
1	85599285	85599839	Gm16094|ENSMUSG00000090103	0	0	0	0	0	0	0	0	0	0	0	0	0	0	0	0	0	0	0	0	0	0	0	0	0	0	0	0	0	0	0	0	0	0	0
1	85600377	85645032	Sp140|ENSMUSG00000070031	30	38	13	4	31	35	42	50	22	30	33	25	45	34	26	24	23	43	37	35	23	31	23	28	16	38	30	15	10	14	14	18	32	29	35
1	85604084	85611896	Gm10552|ENSMUSG00000073628	0	0	0	0	0	0	0	0	0	0	0	0	0	0	0	0	0	0	0	0	0	0	0	0	0	0	0	0	0	0	0	0	0	0	0
1	85649987	85709406	Sp100|ENSMUSG00000026222	216	317	171	159	245	227	216	232	203	194	166	194	222	177	180	185	228	254	306	208	248	190	201	197	226	219	244	248	222	223	219	194	261	230	179
1	85641221	85650585	Gm17017|ENSMUSG00000090246	0	2	1	0	1	1	0	0	0	1	0	0	0	0	1	0	0	0	1	1	1	0	0	1	2	0	0	5	0	1	1	2	0	0	1
1	85674881	85674985	n-R5s215|ENSMUSG00000064414	0	0	0	0	0	0	0	0	1	0	0	0	0	1	0	0	0	0	0	0	0	0	0	0	0	0	0	0	0	0	0	0	0	0	0
1	85717082	85778643	A630001G21Rik|ENSMUSG00000052760	36	68	45	50	60	68	48	93	42	85	53	77	70	72	40	68	59	61	67	74	47	53	61	60	58	46	50	81	64	65	75	61	39	56	73
1	85751947	85752074	mmu-mir-8096|ENSMUSG00000098634	0	0	0	0	0	0	0	0	0	0	0	0	0	0	0	0	0	0	0	0	0	0	0	0	0	0	0	0	0	0	0	0	0	0	0
1	85763793	85763871	Gm25472|ENSMUSG00000094834	0	0	0	0	0	0	0	0	0	0	0	0	0	0	0	0	0	0	0	0	0	0	0	0	0	0	0	0	0	0	0	0	0	0	0
1	85784712	85784962	Gm22906|ENSMUSG00000092932	0	0	0	0	0	0	0	0	0	0	0	0	0	0	0	0	0	0	0	0	0	0	0	0	0	0	0	0	0	0	0	0	0	0	0
1	85793440	85850365	Cab39|ENSMUSG00000036707	7280	11283	7943	8184	7492	8324	8225	7995	8416	8178	7836	9093	8546	7642	8136	8095	9864	8948	7103	9262	7942	8174	9277	9490	7156	9222	6664	6922	6935	7689	7126	7058	7245	5758	7386
1	85894280	85907791	Itm2c|ENSMUSG00000026223	26258	40042	28396	26835	28253	27920	26515	29677	32198	29501	30524	32215	29141	27139	29641	30329	33190	30690	28046	33237	28002	25758	26151	27278	28833	30966	25983	25363	28245	27256	27498	25105	28796	21951	24681
1	85928482	85940624	4933407L21Rik|ENSMUSG00000026224	200	348	313	204	264	227	327	275	275	298	275	330	336	290	247	268	361	248	217	381	251	268	188	258	211	270	233	281	188	269	229	175	216	242	179
1	85939536	85961055	Gpr55|ENSMUSG00000049608	10	14	8	12	4	8	12	10	37	3	18	10	10	2	8	8	17	21	4	10	18	4	6	15	6	20	10	10	8	2	14	2	4	0	4
1	86016815	86029921	Spata3|ENSMUSG00000026226	16	31	26	8	28	21	16	20	28	11	31	29	20	26	16	13	20	14	19	30	22	18	12	25	9	24	14	12	10	20	31	17	20	8	25
1	86045862	86055456	2810459M11Rik|ENSMUSG00000026227	610	988	808	532	647	512	695	748	1110	677	961	820	855	695	810	772	864	899	753	868	955	635	592	595	777	706	738	639	691	681	605	601	710	355	470
1	86064386	86139151	Psmd1|ENSMUSG00000026229	7356	11214	7877	7863	7537	7347	7382	7912	8210	7305	8131	9159	8188	7285	7555	7859	9343	8571	7106	9160	7887	7648	7861	8571	7055	8362	6641	6812	7097	7513	7490	6963	7446	5847	6628
1	86087300	86087422	Gm22786|ENSMUSG00000077274	1	1	0	0	0	2	0	0	0	1	0	0	0	0	1	0	0	0	0	0	2	0	1	0	1	0	0	0	0	0	1	0	0	0	0
1	86099025	86111970	Htr2b|ENSMUSG00000026228	2	9	5	5	2	4	10	0	4	0	8	2	2	2	2	10	2	4	0	0	2	4	6	0	0	4	2	7	4	3	4	5	4	4	6
1	86133636	86162788	Gm21972|ENSMUSG00000094638	855	1188	951	996	919	908	861	912	982	862	1178	1012	964	945	836	959	993	974	864	1088	861	962	828	956	848	928	828	929	957	988	887	856	910	789	812
1	86154779	86278284	Armc9|ENSMUSG00000062590	2077	2807	2239	2209	2172	2287	2338	2259	2398	2229	1885	2306	2176	2021	2362	2384	2538	2484	2207	2517	2351	2417	2334	2246	2135	2442	2058	2130	2155	2309	2482	2080	2358	1895	1820
1	86275508	86301375	Gm16341|ENSMUSG00000087538	0	0	0	0	0	0	0	0	0	0	0	0	0	0	0	2	0	0	0	0	0	0	0	0	0	0	0	0	0	0	0	0	0	0	0
1	86303220	86307303	B3gnt7|ENSMUSG00000079445	61	66	18	46	39	18	32	51	20	34	46	28	23	60	38	53	52	34	72	82	74	86	28	54	54	30	58	44	44	66	56	25	52	54	42
1	86323266	86323593	Gm5258|ENSMUSG00000091806	0	1	0	0	0	0	0	0	0	0	0	0	0	0	0	0	0	0	0	2	2	0	0	0	0	0	0	0	0	0	0	0	0	1	0
1	86351168	86351301	Snora75|ENSMUSG00000064837	3	3	4	6	3	3	2	3	2	5	6	4	3	1	2	6	1	3	0	3	1	1	5	1	4	3	2	1	0	1	5	8	3	1	1
1	86352007	86352087	Gm24148|ENSMUSG00000064696	0	0	0	0	2	0	0	0	1	2	1	0	0	1	0	1	1	0	0	1	0	0	0	1	0	0	0	2	2	0	1	1	0	0	0
1	86356260	86356330	Snord82|ENSMUSG00000064823	0	0	0	0	0	0	0	0	0	0	0	0	0	0	0	0	0	0	0	0	0	0	0	0	0	0	0	0	0	0	0	0	0	0	0
1	86344718	86359455	Ncl|ENSMUSG00000026234	18307	29983	22721	22547	20981	23177	22255	22099	23120	22743	23948	25647	24247	20607	21521	21211	24683	24249	20116	26778	21984	22442	22308	22633	19542	23921	18518	19286	19699	19651	20433	21082	19937	17322	19979
1	86359573	86373791	C130036L24Rik|ENSMUSG00000073627	146	229	193	184	161	209	190	217	171	187	171	188	198	214	177	193	278	211	211	258	262	215	173	205	184	211	158	203	175	185	165	124	159	193	163
1	86386241	86388162	Nmur1|ENSMUSG00000026237	0	3	3	0	2	0	2	2	0	0	2	6	0	1	0	5	2	4	0	2	2	6	0	12	2	2	0	0	4	0	5	2	1	0	0
1	86426328	86428049	1700019O17Rik|ENSMUSG00000036574	0	0	0	0	0	0	0	0	0	0	2	0	0	0	0	0	0	0	0	0	0	0	2	0	0	0	0	0	0	3	0	0	0	0	0
1	86526735	86530698	Ptma|ENSMUSG00000026238	2982	5047	3601	3475	3538	3533	3685	3968	3821	3472	4331	3301	3365	3285	3345	3322	3910	3837	3519	3959	3648	3420	3441	3291	3524	3423	3370	3012	3140	3404	3261	3198	3522	2525	3317
1	86542993	86582517	Pde6d|ENSMUSG00000026239	1766	2400	2020	1790	1742	1974	1810	1994	1950	1902	2318	2305	2037	1928	1992	1966	2215	1958	1913	2554	1905	1750	1743	1900	1889	1845	1670	1916	1839	1909	1887	1951	1986	1619	1792
1	86582903	86606978	Cops7b|ENSMUSG00000026240	993	1469	1172	1164	1145	1006	1035	1103	1175	956	1067	1085	1008	998	1071	1132	1068	1159	953	1206	1022	1107	1117	1104	1064	910	967	956	973	964	1059	1191	1163	956	963
1	86637551	86637608	Gm22955|ENSMUSG00000084468	0	0	0	0	0	0	0	0	0	0	0	0	0	0	0	0	0	0	0	0	0	0	0	0	0	0	0	0	0	0	0	0	0	0	0
1	86666292	86670573	Nppc|ENSMUSG00000026241	48	63	43	14	54	29	35	46	35	29	48	14	32	28	34	16	30	32	38	32	47	44	37	16	22	25	38	28	36	48	45	26	27	22	47
1	86703803	87050097	Dis3l2|ENSMUSG00000053333	1458	2376	1795	1723	1683	1902	1860	1896	1886	1857	1795	2010	1962	1786	1628	1864	2241	1850	1595	2335	1847	1974	1796	1810	1569	1839	1689	1596	1635	1822	1656	1624	1623	1466	1654
1	86908761	86909683	Gm6136|ENSMUSG00000084106	3489	4438	4171	3378	3773	3719	3897	4268	4066	3799	4917	4425	4109	4468	4016	3881	4141	3704	3662	5007	3981	3938	3893	3948	3474	3986	3632	3744	3727	3833	3834	3963	4011	3624	3527
1	87086689	87089928	Alppl2|ENSMUSG00000026246	0	0	0	0	0	0	0	0	0	0	0	0	0	0	0	0	0	0	0	0	0	0	0	0	0	0	0	0	0	0	0	0	0	0	0
1	87098001	87101606	Alpi|ENSMUSG00000079440	0	0	0	0	0	0	0	0	0	0	0	0	0	0	0	0	0	0	0	0	0	0	0	0	0	0	0	0	0	0	0	0	0	0	0
1	87125007	87127912	Akp3|ENSMUSG00000036500	0	0	0	0	0	0	0	0	0	0	2	0	0	0	0	2	0	0	0	0	0	0	0	0	0	0	0	0	0	0	0	0	0	0	0
1	87147654	87156521	Ecel1|ENSMUSG00000026247	2497	3106	2785	2476	2795	2694	2630	2165	2548	2500	2495	2780	2247	3033	2435	3101	2633	2641	2354	3280	2635	2361	2148	2317	3197	2788	3082	3257	3005	2651	2662	3030	3364	2796	1981
1	87183312	87188405	Prss56|ENSMUSG00000036480	154	211	259	83	128	116	78	103	135	162	196	133	200	140	195	202	157	292	112	100	109	103	154	177	136	226	105	144	176	124	90	112	273	109	58
1	87190651	87200069	Chrnd|ENSMUSG00000026251	0	0	0	0	0	0	0	0	0	0	0	1	0	0	0	0	0	0	0	0	0	0	0	0	0	0	0	0	0	0	0	0	0	0	0
1	87205810	87211835	Chrng|ENSMUSG00000026253	0	1	0	0	0	0	0	0	0	0	2	0	0	0	0	0	0	0	0	0	0	0	0	0	0	0	0	0	0	0	0	0	0	0	0
1	87213913	87240488	Eif4e2|ENSMUSG00000026254	2782	3800	2976	2843	2912	2647	2882	2839	2889	2627	2883	2995	2745	2640	2787	2958	3084	2857	2740	3230	2822	2831	2732	2969	2818	2637	2439	2699	2899	3045	2947	2712	2898	2406	2653
1	87251147	87251248	Gm26187|ENSMUSG00000088318	0	0	0	0	0	1	0	0	0	0	0	0	1	0	0	0	0	0	0	1	0	0	0	0	0	0	0	0	0	0	0	0	0	0	0
1	87264362	87310836	Efhd1|ENSMUSG00000026255	1928	2749	1594	1568	1794	1819	2014	2237	1926	1790	1813	1851	1850	1778	1746	1945	1833	1619	1870	1713	1604	1819	1751	1607	1882	1712	1937	1833	1856	1985	1908	1617	2028	1518	1708
1	87264480	87265174	Gm16535|ENSMUSG00000089821	5	5	2	6	0	0	4	1	0	2	0	0	2	0	0	2	0	1	0	0	2	0	0	2	3	0	0	2	0	0	0	0	0	0	0
1	87326997	87449208	Gigyf2|ENSMUSG00000048000	3209	4700	3376	3284	3405	2833	3024	3245	3423	2924	3207	3894	3376	2809	3013	3241	3823	3422	3073	3571	3213	3616	3360	4155	3024	3334	2868	2859	3056	3296	3318	2775	3243	2597	2710
1	87341454	87341561	Gm22549|ENSMUSG00000095281	0	0	0	0	0	0	0	0	0	0	0	0	0	0	0	0	0	0	0	0	0	0	0	0	0	0	0	0	0	0	0	0	0	0	0
1	87386362	87394729	Kcnj13|ENSMUSG00000079436	8	84	4	93	2	2	27	0	12	6	2	30	12	22	0	0	58	33	4	1	22	2	24	5	2	23	2	20	6	12	10	0	2	2	2
1	87415254	87415349	Gm23504|ENSMUSG00000089613	0	0	0	0	0	0	0	0	0	0	0	0	0	0	0	0	0	0	0	0	0	0	0	0	0	0	0	0	0	0	0	0	0	0	0
1	87470263	87475459	3110079O15Rik|ENSMUSG00000026258	39	39	15	18	40	10	14	24	30	18	35	27	36	45	21	89	17	27	48	51	49	62	20	28	34	19	52	49	57	22	70	29	33	41	30
1	87509888	87597827	Neu2|ENSMUSG00000079434	713	1019	733	565	836	709	844	953	581	691	573	541	540	628	628	720	600	700	598	750	663	801	787	518	828	666	696	793	629	689	728	585	759	611	487
1	87476833	87573870	Ngef|ENSMUSG00000026259	36933	49594	40055	43532	42826	42255	41790	41195	41683	43322	37643	35864	35874	35677	43497	40556	39253	50531	38604	44324	39915	47316	46840	39457	42648	46898	38196	40619	38987	37697	39826	39086	45294	32783	31036
1	87514174	87514297	Gm17181|ENSMUSG00000091123	1	0	4	2	2	2	6	4	7	2	3	10	2	2	2	3	2	3	8	2	0	4	1	0	4	2	0	2	2	0	2	6	2	1	0
1	87543634	87544692	Gm6153|ENSMUSG00000090994	4	3	5	2	2	0	1	4	4	4	3	4	5	0	0	4	4	3	0	0	2	4	0	2	3	0	0	2	4	2	2	2	2	1	0
1	87620311	87720502	Inpp5d|ENSMUSG00000026288	1106	1458	1144	1140	1292	1244	1080	1198	1018	1022	1061	1140	1234	1144	986	1170	1304	1240	1377	1348	1353	1528	1231	1291	1342	1282	1253	1360	1280	1356	1473	1206	1450	1500	979
1	87755869	87792425	Atg16l1|ENSMUSG00000026289	3968	5308	4720	4591	4466	4261	4721	4340	4910	4434	4403	4956	4103	3858	4413	4259	4896	4553	3749	4823	3896	4220	4466	4389	4205	4380	4117	4021	4029	4415	4390	4629	4202	3611	3954
1	87776937	87777209	Gm25395|ENSMUSG00000087968	15	3	14	6	9	10	10	7	1	4	3	5	11	6	6	5	0	5	2	0	6	1	3	6	9	5	1	5	1	13	6	2	4	0	3
1	87784555	87784820	Scarna6|ENSMUSG00000089281	14	9	10	2	8	5	9	5	12	2	8	10	7	6	9	4	6	4	6	15	8	2	3	6	1	12	13	7	12	7	11	9	11	7	10
1	87796466	87796817	5830472F04Rik|ENSMUSG00000073623	1	0	0	2	0	0	0	0	0	2	0	2	0	0	2	4	1	0	0	0	0	4	1	3	0	2	2	0	2	0	1	0	0	0	0
1	87803679	87845158	Sag|ENSMUSG00000056055	77	69	63	44	49	72	48	65	52	56	65	64	66	79	47	87	69	60	77	81	91	82	80	95	74	43	57	84	64	85	105	54	81	66	73
1	87853286	87944489	Dgkd|ENSMUSG00000070738	4916	6797	4687	4404	5193	4828	4475	5229	4877	4163	5219	5759	4749	4942	4367	5102	6012	4990	5347	5955	5483	6405	5409	6456	4902	4513	4795	4778	5034	5257	5933	4333	5314	4749	4124
1	87945120	88008551	Usp40|ENSMUSG00000005501	1215	1751	1237	1216	1233	1436	1325	1356	1254	1364	1201	1454	1504	1458	1303	1546	1756	1481	1430	1508	1328	1400	1393	1472	1214	1426	1479	1285	1206	1286	1486	1171	1327	1359	1021
1	88015923	88016033	Gm25198|ENSMUSG00000095942	0	0	0	0	0	0	0	0	0	0	0	0	0	0	0	0	0	0	0	0	0	0	0	0	0	0	0	0	0	0	0	0	0	0	0
1	88022380	88023962	Gm5832|ENSMUSG00000084021	0	0	0	0	0	0	0	0	0	0	0	2	0	0	0	0	0	0	0	0	0	0	0	0	0	0	0	0	0	0	0	0	1	0	0
1	88025210	88026059	Gm15375|ENSMUSG00000083478	0	0	0	0	0	0	0	0	0	0	0	0	0	0	0	0	0	0	0	0	0	0	0	0	0	0	0	0	0	0	0	0	0	0	0
1	88055387	88219004	Ugt1a10|ENSMUSG00000090165	200	280	229	134	183	218	159	202	197	180	187	160	151	195	158	173	207	169	216	242	200	215	197	194	164	146	177	184	151	176	213	183	201	163	177
1	88070799	88218997	Ugt1a9|ENSMUSG00000090175	193	274	221	129	179	215	153	195	192	173	184	159	146	194	152	170	199	166	211	241	200	210	192	187	161	142	174	175	143	172	198	175	198	160	173
1	88087812	88219004	Ugt1a8|ENSMUSG00000089675	193	274	221	129	180	215	153	195	192	174	184	159	146	194	152	170	201	166	211	241	200	210	192	187	161	142	175	175	143	172	198	175	198	160	173
1	88095061	88218427	Ugt1a7c|ENSMUSG00000090124	142	239	186	129	126	177	120	157	162	154	127	106	132	166	144	131	170	145	138	182	165	179	150	142	149	132	143	141	133	131	202	171	149	128	138
1	88097917	88098131	Gm15373|ENSMUSG00000082837	0	0	0	0	0	0	0	0	0	0	0	0	0	0	0	0	0	0	0	0	0	0	0	0	0	0	0	0	0	0	0	0	0	0	0
1	88103251	88218997	Ugt1a6b|ENSMUSG00000090145	204	286	231	136	185	230	158	203	204	181	190	171	160	207	161	176	205	173	223	246	205	220	202	206	171	150	181	190	154	179	216	188	205	171	179
1	88103251	88218997	Ugt1a6a|ENSMUSG00000054545	273	380	314	192	256	321	210	301	299	264	256	251	244	283	224	241	305	249	278	337	296	304	298	314	247	240	259	267	212	260	320	260	272	245	243
1	88126775	88127609	Gm15372|ENSMUSG00000084195	0	0	0	0	0	0	0	0	0	0	0	0	0	0	0	0	0	0	0	0	0	0	0	0	0	0	0	0	0	0	0	0	0	0	0
1	88129580	88129833	Gm15370|ENSMUSG00000081261	0	0	0	0	0	0	0	0	0	0	0	0	0	0	0	0	0	0	0	0	0	0	0	0	0	0	0	0	0	0	0	0	0	0	0
1	88146375	88146769	Gm15369|ENSMUSG00000081602	0	0	1	0	0	0	0	0	0	0	0	0	0	0	0	0	0	0	0	0	0	0	0	0	0	0	0	0	0	0	0	0	0	0	0
1	88151037	88151881	Gm15374|ENSMUSG00000082513	0	0	2	0	0	0	0	2	2	0	0	0	0	0	0	0	0	0	0	0	0	0	0	0	0	0	0	0	0	0	0	0	0	0	0
1	88153787	88154571	Gm15371|ENSMUSG00000082677	0	0	0	0	0	0	0	0	0	0	0	0	0	6	0	0	0	0	0	0	0	0	0	0	0	0	0	0	0	0	0	0	0	0	0
1	88166011	88218997	Ugt1a5|ENSMUSG00000089943	193	274	221	129	181	215	153	195	192	173	184	159	146	194	152	170	199	166	211	241	200	210	192	187	161	142	174	175	143	172	198	175	198	160	173
1	88186661	88187519	Gm15368|ENSMUSG00000081488	0	0	0	0	0	1	0	0	0	0	0	0	0	1	4	0	0	0	0	0	0	0	0	0	0	0	0	0	0	0	0	0	0	0	0
1	88191900	88192683	Gm15376|ENSMUSG00000083277	0	0	0	0	0	0	0	0	0	0	0	0	0	0	0	0	0	2	0	0	0	0	0	0	0	0	0	0	0	0	0	0	0	0	0
1	88200600	88218997	Ugt1a2|ENSMUSG00000090171	193	274	221	131	181	215	153	195	192	173	184	159	146	194	152	170	199	166	211	241	200	210	192	187	161	142	174	175	143	172	200	175	198	160	173
1	88204731	88205748	Dnajb3|ENSMUSG00000081984	44	64	58	64	52	63	60	71	51	74	65	50	56	82	64	90	86	78	87	103	79	96	103	76	90	106	38	80	43	85	66	48	56	55	46
1	88211958	88218997	Ugt1a1|ENSMUSG00000089960	195	274	221	129	179	215	153	195	192	173	184	159	146	196	152	170	199	166	211	241	200	210	194	187	161	142	174	175	143	173	198	179	198	160	173
1	88055392	88218554	Gm20528|ENSMUSG00000092220	0	0	0	4	0	0	0	3	0	0	0	0	0	0	0	4	0	0	2	0	0	0	0	0	0	2	0	0	0	0	0	0	0	0	2
1	88226985	88260169	Mroh2a|ENSMUSG00000079429	1	4	0	0	0	2	0	0	2	0	2	0	1	2	2	1	0	2	1	6	0	6	0	0	2	2	2	4	4	0	0	3	2	4	1
1	88262470	88277579	Hjurp|ENSMUSG00000044783	4574	5986	4594	4324	4520	4800	4919	4613	4913	4500	4694	5477	3288	2964	4234	3083	3575	3001	2634	5029	2824	4984	2882	3392	4449	4573	4358	4353	4221	4885	4592	4039	4967	3815	4069
1	88277660	88388851	Trpm8|ENSMUSG00000036251	2	4	2	0	0	0	2	2	0	2	2	2	2	0	0	2	7	4	1	2	0	2	0	2	2	0	8	0	3	0	4	0	4	2	2
1	88347488	88352930	4930453O03Rik|ENSMUSG00000085420	0	0	0	0	0	0	0	0	0	0	0	0	0	0	0	0	0	0	0	0	0	0	0	0	0	0	0	0	0	0	0	0	0	0	0
1	88406960	88426438	Spp2|ENSMUSG00000026295	2	2	0	0	0	0	0	0	0	0	2	0	0	0	0	0	0	0	0	0	0	2	0	0	0	0	0	0	0	2	0	0	0	2	0
1	88501122	88509886	Glrp1|ENSMUSG00000062310	0	0	0	2	0	0	2	0	1	0	2	0	2	4	1	0	0	1	5	3	0	0	0	0	7	0	1	0	0	0	3	0	1	1	4
1	88673124	88701876	Arl4c|ENSMUSG00000049866	1922	2651	1700	1423	1665	1874	1786	1988	1712	1471	2040	1853	1875	2011	1729	2019	2155	1681	2218	2533	2039	2243	1655	1993	1851	1754	1815	1999	1993	2287	1956	1292	1853	1571	1683
1	88754889	88755709	2410088K16Rik|ENSMUSG00000097398	0	0	0	0	0	0	1	0	0	0	0	0	0	0	0	2	0	0	0	0	0	0	0	0	0	0	0	0	0	0	0	0	0	0	0
1	89070414	89155068	Sh3bp4|ENSMUSG00000036206	1204	1657	949	855	1017	972	962	1407	972	752	1100	1054	886	1108	799	961	998	865	1091	1099	1052	1150	902	1156	1011	916	987	1028	1050	1219	1164	833	1133	934	885
1	89454810	89895282	Agap1|ENSMUSG00000055013	9334	13040	10319	11388	9685	10797	10567	10324	10907	10080	8937	13123	10629	9985	9341	9892	12762	11130	10079	11933	10428	11437	10437	10526	9771	10428	9856	10587	10356	10444	11715	11170	10223	10011	10414
1	89563359	89563474	Gm25180|ENSMUSG00000088371	0	0	0	0	0	0	0	0	0	0	0	0	0	0	0	0	0	0	0	0	0	1	0	0	0	0	0	1	0	0	0	0	1	0	0
1	89684801	89685112	Gm26037|ENSMUSG00000088775	0	0	0	0	0	2	0	0	0	1	6	0	0	0	0	0	0	0	0	0	0	0	0	0	0	0	0	0	0	0	0	0	0	0	0
1	89927961	89933290	Gbx2|ENSMUSG00000034486	32	72	60	29	58	41	42	39	55	40	38	52	52	57	30	55	39	56	43	48	45	51	64	42	40	42	53	46	44	49	57	42	55	60	24
1	89930233	89931862	D130058E05Rik|ENSMUSG00000092627	14	13	15	13	13	16	11	10	10	6	9	9	10	3	18	17	9	9	12	16	9	10	8	2	13	18	9	12	15	8	11	8	19	7	6
1	89952590	90014577	Asb18|ENSMUSG00000067081	40	55	39	47	51	34	42	33	49	50	26	39	65	43	33	39	46	45	52	69	39	44	30	61	35	38	33	33	32	40	54	42	30	26	29
1	90042131	90153401	Iqca|ENSMUSG00000026301	103	226	106	20	4	6	16	5	109	13	113	14	24	8	0	3	88	46	21	25	37	21	14	98	17	24	4	2	4	6	22	15	14	4	19
1	90203979	90213833	Ackr3|ENSMUSG00000044337	19	41	37	23	32	21	23	14	29	20	11	31	30	32	30	21	37	29	37	32	20	31	24	43	35	27	20	36	21	21	30	29	27	48	41
1	90327311	90327418	5S_rRNA|ENSMUSG00000098368	0	0	0	0	0	0	0	0	0	0	0	0	0	0	0	0	0	0	0	0	0	0	0	0	0	0	0	0	0	0	0	0	0	0	0
1	90603424	90613341	Cops8|ENSMUSG00000034432	4301	6417	4683	4532	4798	4490	4537	5039	4585	4401	5222	5151	4370	4397	4242	4953	5160	4761	4472	5788	4728	4825	4642	5032	4748	4759	4451	4335	4118	4589	4206	4168	4708	4048	4130
1	90675160	90679793	Gm9991|ENSMUSG00000056128	0	0	0	0	0	0	0	0	0	0	0	0	0	0	0	0	0	0	0	0	0	0	0	0	0	0	0	0	0	0	0	0	0	0	0
1	90765922	90843928	Col6a3|ENSMUSG00000048126	140	174	171	182	150	179	245	161	131	127	124	211	108	195	135	170	151	118	127	247	180	143	74	121	221	117	142	206	120	228	157	138	190	174	167
1	90915084	90951142	Mlph|ENSMUSG00000026303	153	198	201	204	242	170	169	134	115	165	88	168	135	167	146	189	132	148	168	161	135	126	178	116	145	155	161	182	185	195	174	233	254	357	175
1	90953107	90954012	Prlh|ENSMUSG00000090550	0	0	0	0	0	0	0	0	0	0	0	0	0	0	0	0	0	0	0	0	0	0	0	0	0	0	0	0	0	0	0	0	0	0	0
1	90958132	90969644	Rab17|ENSMUSG00000026304	0	0	2	0	0	0	0	0	0	0	0	0	0	0	0	0	0	0	2	2	2	0	2	0	2	0	0	0	0	2	0	0	0	0	0
1	90998726	91128944	Lrrfip1|ENSMUSG00000026305	1895	2718	1822	1850	2132	1772	1916	2159	1941	1659	2197	2254	1960	2307	1751	2077	2508	1997	2324	2716	2137	2627	2007	2552	2037	1851	1999	2111	2328	2316	2363	1761	2298	1947	1901
1	91145102	91170795	Rbm44|ENSMUSG00000070732	0	2	0	2	0	0	0	9	0	0	0	3	2	2	0	2	3	0	2	2	2	4	2	0	0	0	2	2	0	0	2	0	4	2	0
1	91179821	91225196	Ramp1|ENSMUSG00000034353	3770	5105	4307	3902	3865	4298	3937	3980	3502	3755	4168	3401	3362	3932	3626	3866	4257	4150	3561	4936	3716	4239	4154	3949	3836	4061	3383	3833	3350	4000	3957	4520	4143	4478	3628
1	91250310	91285923	Ube2f|ENSMUSG00000034343	1082	1550	1040	1222	1070	930	1040	1176	1103	1037	1255	1129	1076	986	1007	1112	1145	1093	1054	1121	1019	961	1047	1102	1081	1053	1017	1006	1022	1144	1104	1105	1148	890	973
1	91296044	91296936	Gm7785|ENSMUSG00000083064	158	203	138	127	117	123	137	150	142	153	161	158	153	155	123	124	219	180	157	202	187	169	126	185	130	169	131	162	153	159	164	107	119	132	160
1	91298337	91321075	Scly|ENSMUSG00000026307	670	886	592	521	667	502	598	722	550	517	667	582	596	739	573	759	644	594	777	732	720	686	590	672	751	610	687	813	720	794	742	531	769	658	592
1	91297202	91304405	Gm26683|ENSMUSG00000097285	0	0	0	0	0	0	0	0	0	0	0	0	1	0	0	0	0	0	0	0	0	0	0	0	0	0	0	0	0	0	0	0	0	0	0
1	91305091	91321101	Gm17090|ENSMUSG00000090322	0	0	0	0	0	2	1	2	0	0	0	0	0	0	0	0	0	0	0	0	0	0	0	0	0	0	0	0	0	0	0	0	0	0	0
1	91322074	91345937	Espnl|ENSMUSG00000049515	0	0	0	0	0	0	2	0	0	0	4	1	0	2	0	0	0	0	2	0	0	0	0	1	0	2	0	0	2	2	0	0	0	5	0
1	91351015	91362416	Klhl30|ENSMUSG00000026308	0	2	4	0	0	6	2	2	0	4	2	6	0	4	2	4	4	4	6	2	2	6	5	2	2	0	2	4	2	2	2	2	0	2	2
1	91366429	91374216	Fam132b|ENSMUSG00000047443	6	6	4	6	10	6	6	10	7	3	10	4	0	4	4	8	6	4	18	12	4	6	2	4	4	6	10	9	7	28	21	2	2	12	26
1	91375830	91398783	Ilkap|ENSMUSG00000026309	1630	2329	1831	1461	1776	1623	1689	1748	1562	1562	1962	1896	1540	1723	1537	1757	1995	1788	1523	2027	1698	1833	1750	1948	1693	1749	1628	1737	1723	1644	1648	1517	1726	1594	1481
1	91411482	91414038	Hes6|ENSMUSG00000067071	291	415	231	186	232	205	243	284	268	190	441	328	322	403	238	360	354	216	352	511	367	310	240	318	272	244	261	281	285	336	266	234	287	265	266
1	91415983	91459330	Per2|ENSMUSG00000055866	2484	2873	3126	3644	3034	2484	2960	1987	4302	2526	3391	4030	2488	1634	3803	2274	2917	3852	2455	1564	2893	2652	4418	2827	2650	3323	2922	2488	3485	2626	3679	4665	3080	1639	3020
1	91494667	91529303	Traf3ip1|ENSMUSG00000034292	895	1340	947	1034	978	858	977	1017	1050	890	1119	1240	998	841	914	1021	1011	902	939	1162	874	914	867	858	954	867	832	789	924	1049	963	966	1096	806	898
1	91540564	91559590	Asb1|ENSMUSG00000026311	3041	4309	3082	2880	3069	2869	2927	3106	2885	2699	2951	3132	3145	2965	2676	3349	3257	2932	2929	3612	3060	3053	2509	3340	3165	2967	3034	2999	2979	3197	3156	2574	2902	2624	2698
1	91801460	91848028	Twist2|ENSMUSG00000007805	0	4	0	0	2	3	0	0	0	2	4	0	2	2	2	0	0	4	8	0	2	0	0	0	0	0	0	0	0	0	0	2	2	0	10
1	91928784	91931176	Hdac4|ENSMUSG00000073617	703	865	824	886	871	749	665	769	804	686	955	741	774	695	575	775	1032	1051	898	844	930	794	1039	1024	748	729	871	815	983	893	1032	974	766	716	880
1	91989050	91992628	Gm26720|ENSMUSG00000096941	3	0	0	0	1	0	0	1	0	0	0	0	0	0	0	0	0	0	0	0	0	0	0	0	0	0	0	0	0	0	0	0	0	0	0
1	91932756	92148393	Hdac4|ENSMUSG00000026313	811	1133	779	919	962	719	822	606	830	836	669	798	843	732	669	801	1375	1263	834	703	1004	1061	1308	1124	789	878	863	853	849	828	1029	857	848	795	933
1	92464482	92464542	mmu-mir-6900|ENSMUSG00000098288	0	0	0	0	0	0	0	0	0	0	0	0	0	0	0	0	0	0	0	0	0	0	0	0	0	0	0	0	0	0	0	0	0	0	0
1	92439009	92473860	Ndufa10|ENSMUSG00000026260	5898	8220	6932	6298	6401	6710	6580	6630	6617	6542	7573	7088	6674	6472	6441	7168	7542	6659	6277	8144	6540	6584	6333	6489	6230	6951	5991	6231	6369	6944	6438	6982	6429	5785	6557
1	92479680	92480619	Olfr1416|ENSMUSG00000067064	0	0	0	0	0	0	0	0	0	0	0	0	0	0	0	0	0	0	0	0	0	0	0	0	0	0	0	0	0	0	0	0	0	0	0
1	92490817	92491753	Olfr1415|ENSMUSG00000057464	0	0	0	0	0	0	0	0	0	0	0	0	0	0	0	0	0	0	0	0	0	0	0	0	0	0	0	0	0	0	0	0	0	0	0
1	92511047	92518515	Olfr1414|ENSMUSG00000042849	0	0	0	0	0	0	0	0	0	0	0	0	2	0	0	0	0	0	0	0	0	0	0	0	0	0	0	0	0	0	0	0	0	0	0
1	92572373	92572749	1700054K02Rik|ENSMUSG00000097001	0	0	0	0	0	0	0	0	0	0	0	0	0	0	0	0	0	0	0	0	0	0	0	0	0	0	0	0	0	0	0	0	0	0	0
1	92573124	92574206	Olfr1413|ENSMUSG00000058904	0	0	0	0	0	0	0	0	0	0	0	0	0	0	0	0	0	0	0	0	0	0	0	0	0	0	0	0	0	0	0	0	0	0	0
1	92588331	92589297	Olfr1412|ENSMUSG00000046300	0	0	0	0	0	0	0	0	0	0	0	0	0	0	0	0	0	0	0	0	0	0	0	0	0	0	0	0	0	0	0	0	0	0	0
1	92596520	92597492	Olfr1411|ENSMUSG00000062497	0	0	0	0	0	0	0	0	0	0	0	0	0	0	0	0	0	0	0	0	0	0	0	0	0	0	0	0	0	0	0	0	0	0	0
1	92607838	92608847	Olfr1410|ENSMUSG00000063583	0	0	0	0	0	0	0	0	0	0	0	0	0	0	0	0	0	0	0	0	0	0	0	0	0	0	0	0	0	0	0	0	0	0	0
1	92619880	92621001	Olfr12|ENSMUSG00000061616	4	0	2	2	6	2	2	3	13	3	0	2	2	2	0	4	2	0	4	6	0	2	2	0	0	0	0	1	0	0	1	0	2	0	0
1	92637144	92641985	Myeov2|ENSMUSG00000073616	2442	3465	2620	2308	2519	2496	2425	2857	2498	2206	3091	2476	2558	2722	2353	2581	2683	2439	2450	3574	2623	2484	2511	2586	2832	2378	2379	2764	2700	3032	2554	2638	2739	2398	2557
1	92644217	92648841	Otos|ENSMUSG00000044055	14	4	6	6	4	6	4	6	2	0	8	0	2	4	4	0	0	4	2	2	0	2	2	0	2	2	5	4	2	2	0	3	0	0	6
1	92831644	92860198	Gpc1|ENSMUSG00000034220	3689	5355	3942	3515	3879	4018	3646	3824	3720	3765	4009	4164	3872	4057	3660	4332	4872	3949	4006	5703	3995	3736	3518	3796	4057	3812	3785	4090	3861	4426	3683	3633	4384	3727	3750
1	92850377	92850443	Mir149|ENSMUSG00000065470	0	0	0	0	0	0	0	0	0	0	0	0	0	0	0	0	0	0	0	0	0	0	0	0	0	0	0	0	0	0	0	0	0	0	0
1	92870128	92902906	Ankmy1|ENSMUSG00000034212	5	27	12	7	7	6	16	14	18	17	10	20	9	28	6	16	18	8	8	18	18	3	8	16	14	7	9	7	8	10	23	6	4	25	7
1	92906988	92908620	Dusp28|ENSMUSG00000047067	664	1040	885	743	869	860	782	966	821	827	1149	921	802	1016	772	897	965	817	932	1109	817	793	641	688	869	771	927	861	958	933	953	783	898	738	772
1	92908379	92910764	5033417F24Rik|ENSMUSG00000097251	64	84	102	55	92	158	126	56	89	60	58	85	90	74	68	93	121	104	82	68	78	104	118	119	83	125	80	116	104	94	76	89	102	87	78
1	92910782	92924384	Rnpepl1|ENSMUSG00000026269	1595	2118	1537	1362	1694	1617	1694	1769	1719	1488	1611	1743	1567	1680	1433	1934	1946	1743	1694	2145	1723	1745	1474	1599	1689	1630	1892	1710	1665	1817	1605	1465	1809	1627	1418
1	92934375	92947590	Capn10|ENSMUSG00000026270	1254	1885	1432	1499	1469	1189	1244	1312	1471	1283	1509	1570	1298	1297	1392	1440	1478	1314	1295	1772	1364	1312	1297	1316	1379	1309	1319	1273	1368	1402	1362	1303	1535	1211	1133
1	92973118	92986391	Gpr35|ENSMUSG00000026271	26	34	26	16	33	32	16	20	24	14	22	16	14	14	28	12	22	36	20	23	22	20	14	24	14	29	16	22	28	29	20	14	28	28	12
1	93006333	93012269	Aqp12|ENSMUSG00000045091	0	0	0	0	0	0	0	0	0	0	0	0	0	0	0	0	0	0	0	0	0	0	0	0	0	0	0	0	0	0	0	0	1	0	0
1	93015455	93101831	Kif1a|ENSMUSG00000014602	59829	80640	62434	58216	65868	61289	64956	63369	65667	60170	51036	74662	67182	68886	60783	71265	74860	67321	65646	75334	68234	72300	59328	66468	64538	64679	65500	70513	66999	71660	70244	60313	71040	61170	62638
1	93135244	93145407	Agxt|ENSMUSG00000026272	0	0	0	0	0	0	0	0	0	0	0	0	0	0	0	2	0	0	0	0	2	2	0	4	2	0	0	1	0	2	0	0	0	0	0
1	93151348	93160948	2310007B03Rik|ENSMUSG00000034159	0	2	6	2	4	4	2	0	0	0	4	2	8	4	0	2	4	0	2	0	0	2	2	2	0	0	2	0	0	0	2	0	0	0	0
1	93215898	93231072	E030010N08Rik|ENSMUSG00000084989	39	88	23	6	18	8	0	8	34	7	26	4	4	21	5	22	38	12	20	17	16	18	9	43	21	10	28	23	8	6	19	0	11	12	4
1	93235840	93296598	Sned1|ENSMUSG00000047793	393	560	424	347	417	445	537	321	480	427	309	497	498	529	419	428	513	378	394	422	363	365	319	425	432	355	489	452	439	454	446	372	437	316	415
1	93274548	93274610	mmu-mir-6901|ENSMUSG00000098997	0	0	0	0	0	0	0	0	0	0	0	0	0	0	0	0	0	0	0	0	0	0	0	0	0	0	0	0	0	0	0	0	0	0	0
1	93299210	93305879	Mterfd2|ENSMUSG00000026273	696	1055	886	859	800	719	778	781	807	699	886	872	802	770	749	780	861	808	679	944	799	661	777	825	721	870	684	749	729	765	803	799	752	622	730
1	93308769	93343482	Pask|ENSMUSG00000026274	548	762	578	446	590	404	527	498	614	417	500	701	536	621	480	472	462	459	490	582	473	401	330	528	506	405	498	524	559	551	500	436	578	389	408
1	93342853	93373489	Ppp1r7|ENSMUSG00000026275	15029	22545	16693	16574	16719	17033	16559	16493	16998	16439	16045	19716	17885	16382	16182	17851	18716	17859	15579	20191	16332	16579	15946	17418	15645	18146	15316	15652	15797	14373	15131	14997	15803	13420	12678
1	93352157	93352285	mmu-mir-6345|ENSMUSG00000098689	0	1	1	1	1	0	0	1	2	2	0	1	0	0	0	1	0	0	0	0	0	0	1	0	3	0	0	0	0	0	2	1	1	1	0
1	93363254	93363357	Gm26446|ENSMUSG00000064389	8	9	4	3	8	5	9	6	6	7	1	5	7	6	4	11	6	7	6	5	4	7	2	3	6	9	4	6	1	4	4	5	5	8	3
1	93373895	93403502	Ano7|ENSMUSG00000034107	14	25	19	19	15	13	29	27	28	19	32	40	25	13	21	20	32	16	28	50	15	19	13	23	17	12	10	19	29	21	17	15	9	20	6
1	93421681	93422488	Gm17415|ENSMUSG00000090489	2	0	0	0	0	2	2	1	2	2	0	0	0	0	4	0	0	0	0	0	0	2	0	0	2	0	0	0	0	0	0	0	0	0	2
1	93405939	93478808	Hdlbp|ENSMUSG00000034088	11481	17064	12764	13126	12134	12381	12898	12250	13237	12666	10819	13983	13033	11609	12204	12408	14753	14175	11917	13919	12624	13155	13657	13475	11583	13805	10993	11188	11469	12313	12245	11719	12439	10491	11269
1	93478963	93509733	Sept2|ENSMUSG00000026276	5080	7601	5537	5217	5222	5018	5405	6080	5561	5076	5803	5831	5769	5449	5087	5520	5568	5489	5109	5709	5336	5191	5210	5423	5171	5172	5199	5148	5075	5239	5302	4725	5406	4496	4381
1	93512078	93621972	Farp2|ENSMUSG00000034066	603	982	811	793	685	680	776	778	845	690	491	750	756	642	702	646	717	771	621	669	698	647	795	750	706	739	654	722	598	661	738	636	778	656	508
1	93621901	93635722	Stk25|ENSMUSG00000026277	8546	11658	10164	8834	9309	9952	10354	9971	10116	9489	10375	11134	10184	9889	9992	10081	11842	10534	8955	12202	9312	9555	9614	10227	9101	10524	9183	9326	9402	9573	9083	9255	9990	8101	9334
1	93685693	93695762	Bok|ENSMUSG00000026278	544	878	752	493	562	495	477	636	637	462	683	597	606	712	551	771	665	613	797	1132	696	693	392	650	722	505	556	765	616	895	577	515	681	581	1107
1	93751499	93788179	Atg4b|ENSMUSG00000026280	2376	3188	2480	2290	2433	2496	2337	2598	2532	2161	2223	2805	2555	2347	2387	2530	2806	2551	2348	2842	2326	2478	2337	2621	2240	2538	2275	2185	2163	2336	2489	2176	2428	2050	2070
1	93705390	93754838	Thap4|ENSMUSG00000026279	1055	1491	1073	1125	1232	1177	1297	1130	1177	1084	1369	1288	1171	1125	1074	1209	1254	1271	1143	1562	1154	1252	1141	1197	1221	1269	1160	1156	1179	1246	1118	1143	1185	952	956
1	93792575	93801906	Dtymk|ENSMUSG00000026281	1210	1821	1391	1137	1359	1266	1243	1249	1317	1208	1449	1367	1312	1272	1212	1299	1519	1333	1163	1417	1221	1202	1146	1350	1294	1230	1193	1163	1174	1309	1278	1181	1269	1161	1060
1	93803964	93822101	Ing5|ENSMUSG00000026283	1108	1872	1383	1403	1296	1478	1450	1468	1509	1570	1176	1637	1464	1264	1426	1383	1430	1773	1206	1480	1383	1355	1421	1196	1323	1513	1182	1132	1198	1168	1208	1158	1193	1020	1201
1	93808569	93808671	Gm22089|ENSMUSG00000088961	0	0	0	0	0	0	0	0	0	0	0	0	0	0	0	0	0	0	0	0	0	0	0	0	0	0	0	0	0	0	0	0	0	0	0
1	93825239	93852348	D2hgdh|ENSMUSG00000073609	535	790	722	677	659	779	739	633	637	664	592	719	707	689	568	682	823	668	551	852	623	732	662	724	633	715	656	662	653	553	659	677	612	582	693
1	93861343	93876494	Gal3st2|ENSMUSG00000094651	2	0	1	0	0	0	0	0	0	1	1	0	0	0	0	0	1	0	2	2	0	0	0	0	0	0	1	0	2	1	2	0	0	1	2
1	93918436	93941239	Gm9994|ENSMUSG00000093805	0	0	0	0	0	0	0	0	0	0	0	0	0	2	0	0	1	0	0	0	0	0	0	0	0	0	0	2	0	1	0	2	0	2	2
1	93990508	94011541	Gm6086|ENSMUSG00000073608	0	0	0	0	0	2	0	0	0	0	0	0	0	0	0	0	0	0	0	0	0	0	0	0	0	0	0	0	0	0	0	0	0	0	2
1	94020492	94028326	Neu4|ENSMUSG00000034000	710	890	608	556	492	661	612	656	559	523	459	453	486	476	521	605	541	511	530	591	558	677	600	634	682	521	603	585	547	554	694	567	715	617	605
1	94038306	94052553	Pdcd1|ENSMUSG00000026285	16	14	6	10	14	2	12	11	2	6	14	4	2	12	4	12	12	14	20	24	22	21	8	10	12	2	15	18	8	20	30	2	31	14	0
1	94615635	94615704	Gm23389|ENSMUSG00000077413	0	0	0	0	0	0	0	0	0	0	0	0	0	0	0	0	0	0	0	0	0	0	0	0	0	0	0	0	0	0	0	0	0	0	0
1	95039933	95040043	Gm23181|ENSMUSG00000089310	0	0	0	0	0	0	0	0	0	0	0	0	0	0	0	0	0	0	0	0	0	0	0	0	0	0	0	0	0	0	0	0	0	0	0
1	95313627	95335284	Fam174a|ENSMUSG00000051185	2683	4804	3346	2960	3546	3186	3091	3543	3119	2968	3620	3318	2917	3034	3189	3451	3473	3314	2780	3814	3080	3133	3407	3317	3234	3232	2960	2989	2954	2928	2976	2513	3069	2465	2426
1	95498583	95499151	Gm15427|ENSMUSG00000081051	5363	7141	5884	4862	5529	5443	5440	6630	5655	5361	7316	5831	5044	6137	5520	5692	6168	5415	5393	7149	5650	5198	5364	5561	5851	5202	5561	5786	5223	5865	5394	6011	5892	5528	5536
1	95587683	95667594	St8sia4|ENSMUSG00000040710	1285	2344	1396	1195	1563	1400	1486	1776	1598	1363	1950	1907	1788	1568	1685	1689	1785	1489	1648	1763	1562	1509	1252	1636	1512	1611	1586	1418	1599	1645	1285	1272	1498	1056	1236
1	95832128	95832235	Gm22360|ENSMUSG00000095955	0	3	1	0	0	2	2	0	0	1	2	3	0	1	2	1	1	0	3	2	0	3	4	4	0	1	0	1	1	1	2	1	0	2	0
1	96266850	96266941	Gm24586|ENSMUSG00000080345	0	0	0	0	0	0	0	0	0	0	0	0	0	0	0	0	0	0	0	0	0	0	0	0	0	0	0	0	0	0	0	0	0	0	0
1	96303145	96303255	Gm22917|ENSMUSG00000096585	0	0	0	0	0	0	0	0	0	0	0	0	0	0	0	0	0	0	0	0	0	0	0	0	0	0	0	0	0	0	0	0	0	0	0
1	96617098	96617205	Gm26245|ENSMUSG00000095610	0	0	0	0	0	0	0	0	0	0	0	0	0	0	0	0	0	0	0	0	0	0	0	0	0	0	0	0	0	0	0	0	0	0	0
1	96762030	96762158	Gm26078|ENSMUSG00000077255	0	0	0	0	0	0	0	0	0	0	0	0	0	0	0	0	0	0	0	0	0	0	0	0	0	0	0	0	0	0	0	0	0	0	0
1	96818783	96872171	Slco4c1|ENSMUSG00000040693	126	176	127	119	113	144	122	82	150	86	84	151	129	139	133	131	191	168	116	176	151	156	126	186	111	127	104	106	82	105	118	112	119	99	78
1	96872220	96881230	Gm5101|ENSMUSG00000097814	208	377	278	210	261	321	262	250	209	288	197	277	334	209	284	291	350	268	241	287	227	297	307	284	194	291	171	215	207	267	196	181	239	208	254
1	96911865	96997572	Slco6b1|ENSMUSG00000045463	0	0	0	0	0	0	0	0	0	0	0	0	0	0	0	0	0	0	0	0	0	0	0	0	0	0	0	0	0	0	0	0	0	0	0
1	96906175	96997577	Slco6b1|ENSMUSG00000090974	0	0	0	0	0	0	0	0	0	0	0	0	0	0	0	0	0	0	0	0	0	0	0	0	0	0	0	0	0	0	0	0	0	0	0
1	97001819	97002783	Gm9499|ENSMUSG00000097480	0	0	0	0	0	0	0	0	0	0	0	0	0	0	0	0	0	0	0	0	0	0	0	0	0	0	0	0	0	0	0	0	0	0	0
1	97024680	97025928	Gm6430|ENSMUSG00000044757	32	26	12	13	16	21	15	13	21	12	21	16	24	31	15	22	20	19	14	15	25	16	16	19	19	18	11	13	11	22	16	11	29	15	18
1	97059037	97128253	Slco6c1|ENSMUSG00000026331	0	0	2	1	0	4	0	2	0	0	0	2	0	2	2	2	0	2	0	2	0	0	0	0	0	0	0	0	0	0	3	4	0	0	0
1	97643902	97662074	D1Ertd622e|ENSMUSG00000044768	1994	3388	2352	2275	2125	2473	2281	2527	2552	2469	2677	2771	2757	2379	2317	2299	2850	2531	2303	2861	2365	2487	2354	2497	2092	2530	2085	2206	2229	2532	2210	2141	2304	1907	2772
1	97706047	97770411	Ppip5k2|ENSMUSG00000040648	2582	3695	2895	2805	2708	3082	3056	2900	2647	2761	2571	3281	2898	2773	2468	2791	3191	3133	2449	2961	2889	2509	2682	2847	2607	2555	2496	2590	2570	2630	2637	2448	2309	2675	2527
1	97770171	97793006	Gin1|ENSMUSG00000026333	424	652	549	485	502	591	530	631	530	448	619	520	511	553	516	509	677	545	491	656	551	642	604	607	498	601	435	497	399	583	506	516	463	475	423
1	97795113	98095646	Pam|ENSMUSG00000026335	10004	14716	11265	10194	11065	10206	9785	10299	9849	8943	10238	11686	10408	9951	9720	11348	11816	11471	10462	12111	10701	12053	10780	12706	9971	10586	9151	9995	10473	10392	10469	8827	10597	9101	8121
1	97936399	97936711	Gm25413|ENSMUSG00000089169	0	0	0	0	0	0	0	0	0	0	0	0	0	0	0	0	2	0	0	0	0	0	0	0	0	0	0	0	0	0	0	0	0	0	0
1	97948900	97949389	Gm3531|ENSMUSG00000089782	2361	3621	2574	2536	2698	2458	2568	2946	2700	2466	3462	2886	2846	2700	2311	2815	2869	2471	2541	3374	2749	2801	2381	2907	2621	2671	2461	2653	2504	2565	2509	2588	2699	2350	2400
1	98031115	98057680	B230216N24Rik|ENSMUSG00000089706	301	455	297	241	318	230	329	314	344	220	232	327	235	170	266	200	269	246	145	173	176	242	274	331	189	240	247	212	201	204	232	202	298	216	244
1	98049821	98049928	Gm24465|ENSMUSG00000096085	0	0	0	0	0	0	0	0	0	0	0	0	0	0	0	0	0	0	0	0	0	0	0	0	0	0	0	0	0	0	0	0	0	0	0
1	98263522	98264506	Gm7952|ENSMUSG00000097608	0	0	0	0	0	0	0	2	0	0	0	0	0	0	0	0	0	0	0	0	0	0	0	0	0	0	0	0	0	0	0	0	0	0	0
1	98421123	98516988	Slco6d1|ENSMUSG00000026336	0	0	0	0	0	0	0	0	0	0	0	0	0	0	0	0	0	0	0	0	0	0	0	0	0	0	0	0	0	0	0	0	0	0	0
1	98457767	98459162	Gm3555|ENSMUSG00000089791	313	480	290	362	357	335	326	313	339	306	226	332	361	272	352	335	296	336	245	300	361	323	265	305	276	328	282	265	311	297	264	263	359	235	286
1	98549450	98549560	Gm26134|ENSMUSG00000096193	0	0	0	0	0	0	0	0	0	0	0	0	0	0	0	0	0	0	0	0	0	0	0	0	0	0	0	0	0	0	0	0	0	0	0
1	99017363	99017463	Gm23434|ENSMUSG00000087804	0	0	0	0	0	0	0	0	0	0	0	0	0	0	0	0	0	0	0	0	0	0	0	0	0	0	0	0	0	0	0	0	0	0	0
1	99772764	100485942	Cntnap5b|ENSMUSG00000067028	1219	2424	1489	1780	1315	1051	1328	1257	1516	1430	870	1546	1412	1223	943	1179	1611	1274	1041	1410	1343	1267	1192	1462	918	1104	971	879	904	1136	1169	1052	924	1249	934
1	99790428	99791025	Gm7110|ENSMUSG00000082431	443	644	522	448	413	479	413	465	411	401	614	476	521	491	436	573	576	472	416	704	458	420	403	493	452	487	331	417	402	387	400	400	483	352	412
1	100252916	100253048	Gm23602|ENSMUSG00000087883	0	0	0	0	0	0	0	0	0	0	0	0	0	0	0	0	0	0	0	0	0	0	0	0	0	0	0	0	0	0	0	0	0	0	0
1	100861792	100861901	Gm25537|ENSMUSG00000077039	0	0	0	0	0	0	0	0	0	0	0	0	0	0	0	0	0	0	0	0	0	0	0	0	0	0	0	0	0	0	0	0	0	0	0
1	102106448	102106580	Gm24122|ENSMUSG00000077295	0	0	0	0	0	0	0	0	0	0	0	0	0	0	0	0	0	0	0	0	0	0	0	0	0	0	0	0	0	0	0	0	0	0	0
1	102413922	102414021	Gm23036|ENSMUSG00000088510	0	0	0	0	0	0	0	0	0	0	0	0	0	0	0	0	0	0	0	0	0	0	0	0	0	0	0	0	0	0	0	0	0	0	0
1	102953414	102953548	Gm22034|ENSMUSG00000087908	0	0	0	0	0	0	0	0	0	0	0	0	0	0	0	0	0	0	0	0	0	0	0	0	0	0	0	0	0	0	0	0	0	0	0
1	103236625	103236767	Gm23965|ENSMUSG00000088594	0	0	0	0	0	0	0	0	0	0	0	0	0	0	0	0	0	0	0	0	0	0	0	0	0	0	0	0	0	0	0	0	0	0	0
1	104485956	104486286	Gm23537|ENSMUSG00000088161	0	0	0	0	0	0	0	0	0	0	0	0	0	0	0	0	0	0	0	0	0	0	0	0	0	0	0	0	0	0	0	0	0	0	0
1	104744669	104744759	Gm25003|ENSMUSG00000080661	0	0	0	0	0	0	0	0	0	0	0	0	0	0	0	0	0	0	0	0	0	0	0	0	0	0	0	0	0	0	0	0	0	0	0
1	104768528	104995481	Cdh20|ENSMUSG00000050840	1122	1447	953	1054	1112	1011	1080	1199	953	982	1075	965	968	1119	887	1036	1256	1090	1037	1038	1006	1084	1127	1044	1165	1152	1231	1147	1123	1184	1271	1051	1057	893	994
1	104880923	104881035	n-R5s216|ENSMUSG00000084704	0	0	0	0	0	0	0	0	0	0	0	0	0	0	0	0	0	0	0	0	0	0	0	0	0	0	0	0	0	0	0	0	0	0	0
1	104911430	104912333	Gm15699|ENSMUSG00000089866	0	0	0	0	0	0	0	0	0	0	0	0	0	0	0	0	0	0	0	0	0	0	0	0	0	0	0	0	0	0	0	0	0	0	0
1	105356006	105361624	Gm17634|ENSMUSG00000097482	6	4	4	0	3	12	11	2	4	0	4	2	2	10	2	5	2	2	6	4	6	0	4	6	4	0	12	4	8	19	4	4	3	6	2
1	105276916	105356710	Rnf152|ENSMUSG00000047496	351	500	367	348	346	301	403	376	304	283	356	369	383	297	292	381	402	310	380	345	290	273	263	342	346	299	373	362	303	482	377	215	291	278	725
1	105455970	105458829	Gm3608|ENSMUSG00000067017	681	1017	639	632	703	522	675	670	626	562	664	746	618	781	835	732	798	649	655	685	741	614	690	804	590	718	636	668	616	705	737	570	628	547	569
1	105574686	105574782	Gm22426|ENSMUSG00000076999	0	0	0	0	0	1	0	1	0	2	1	2	0	1	0	1	0	0	4	0	2	1	0	0	1	0	0	0	0	0	2	1	0	1	6
1	105518421	105659008	Pign|ENSMUSG00000056536	1320	2160	1444	1386	1351	1388	1564	1571	1548	1351	1378	1747	1563	1346	1311	1507	1900	1467	1368	1650	1573	1609	1468	1685	1305	1525	1270	1364	1274	1504	1418	1043	1429	1240	1061
1	105663860	105755131	2310035C23Rik|ENSMUSG00000026319	4371	6920	5066	5118	4928	4927	4959	5404	5320	4741	5322	5814	5140	4585	4967	5075	5745	5010	4303	5524	4886	4926	4644	5189	4486	4921	4152	4286	4386	4832	4645	4155	4771	3870	4295
1	105780722	105847981	Tnfrsf11a|ENSMUSG00000026321	231	274	249	172	197	216	210	267	226	208	191	239	221	261	191	265	288	216	225	321	219	293	175	267	233	253	179	230	194	222	158	140	230	235	205
1	105945553	105945660	Gm26214|ENSMUSG00000089206	0	0	0	0	0	0	0	0	0	0	0	0	0	0	0	0	0	0	0	0	0	0	0	0	0	0	0	0	0	0	0	0	0	0	0
1	105990405	106034074	Zcchc2|ENSMUSG00000038866	1155	1776	1310	1172	1244	1128	1075	1357	1492	1168	1419	1609	1517	1334	1288	1513	1389	1189	1213	1486	1144	1295	1034	1451	1179	1074	1186	1214	1280	1230	1119	949	1558	1156	1143
1	106090067	106091015	Gm26509|ENSMUSG00000097612	10	6	3	4	0	6	5	6	2	4	4	5	6	7	4	5	10	0	4	7	2	10	7	3	6	0	2	8	5	7	0	9	2	6	6
1	106171751	106394250	Phlpp1|ENSMUSG00000044340	7964	10421	7290	7666	8242	7624	7925	9081	7681	7176	8065	8223	7764	7861	7008	8041	8818	8125	8148	8309	8210	8454	7932	8056	7943	7695	8055	8019	8246	8587	8724	7044	8385	7014	6656
1	106541942	106575045	D630008O14Rik|ENSMUSG00000054006	2	7	0	8	8	7	2	5	0	0	0	0	0	0	0	0	0	0	0	0	0	0	0	0	0	0	0	0	0	0	0	2	0	0	0
1	106546495	106546631	mmu-mir-3473f|ENSMUSG00000098344	0	0	0	0	0	0	0	0	0	0	0	0	0	0	0	0	0	0	0	0	0	0	0	0	0	0	0	0	0	0	0	0	0	0	0
1	106538177	106714274	Bcl2|ENSMUSG00000057329	2446	3307	2763	3172	3470	1783	2282	1988	2357	1759	2624	2561	1924	2010	2115	2149	2656	2985	2047	1944	2367	2420	3654	3249	2432	2399	2575	2363	2781	2278	2854	2822	2695	1904	1610
1	106720409	106759742	Kdsr|ENSMUSG00000009905	2057	3246	2205	2146	2306	2493	2109	2347	2404	2258	2256	2511	2224	2263	2231	2435	2260	2194	2270	2755	2430	2335	1971	2191	2229	2065	1962	2129	2145	2226	2301	1934	2219	2039	2083
1	106764070	106796577	Vps4b|ENSMUSG00000009907	3389	5435	4072	3896	3829	3860	4126	4023	4071	3732	4109	4440	4101	3642	3599	3913	4396	4039	3440	4430	3768	3621	3932	4088	3452	3879	3422	3428	3528	3672	3699	3468	3476	3118	3172
1	106861172	106883347	Serpinb5|ENSMUSG00000067006	9	5	0	2	0	2	4	6	2	6	2	2	0	0	0	4	4	2	4	2	2	0	2	2	2	4	2	2	4	2	4	0	4	7	2
1	106887851	106888897	Pou2f3-rs1|ENSMUSG00000083613	0	0	0	0	0	0	0	0	0	0	0	0	0	0	0	0	0	0	0	0	0	0	0	0	0	0	0	0	0	0	0	0	0	0	0
1	106934448	106957080	Serpinb12|ENSMUSG00000059956	0	0	0	0	0	0	2	2	0	2	2	2	2	0	0	0	0	0	0	0	2	0	2	0	2	2	0	2	0	0	0	2	2	0	0
1	106980983	107000898	Serpinb13|ENSMUSG00000048775	0	0	0	0	0	0	0	0	0	0	0	0	0	0	0	0	0	0	0	0	0	0	0	0	0	0	0	0	0	0	0	0	0	0	0
1	107020136	107025325	Gm8080|ENSMUSG00000084228	0	0	0	0	0	0	0	0	0	0	0	0	0	0	0	0	0	0	0	0	0	0	0	0	0	0	0	0	0	0	0	0	0	0	0
1	107045586	107052337	Serpinb3a|ENSMUSG00000044594	0	0	0	0	0	0	0	0	0	0	0	0	0	0	0	0	0	0	0	0	0	0	0	0	0	0	0	0	0	0	0	0	0	0	0
1	107078192	107083480	Serpinb3d|ENSMUSG00000058017	0	0	0	0	0	0	0	0	0	0	0	0	0	0	0	0	0	0	0	0	0	0	0	0	0	0	0	0	0	0	0	0	0	0	0
1	107137843	107138569	Gm15388|ENSMUSG00000083884	0	0	0	0	0	0	0	0	0	0	0	0	0	0	0	0	0	0	0	0	0	0	0	0	0	0	0	0	0	0	0	0	0	0	0
1	107153939	107278361	Serpinb3b|ENSMUSG00000073602	0	0	0	0	0	0	0	0	0	0	0	0	0	0	0	0	0	0	0	0	0	0	0	0	0	0	0	0	0	0	0	0	0	0	0
1	107191474	107193557	Gm8084|ENSMUSG00000080729	0	0	0	0	0	0	0	0	0	0	0	0	0	0	0	0	0	0	0	0	0	0	0	0	0	0	0	0	0	0	0	0	0	0	0
1	107253552	107254290	Gm15390|ENSMUSG00000081114	0	0	0	0	0	0	0	0	0	0	0	0	0	0	0	0	0	0	0	0	0	0	0	0	0	0	0	0	0	0	0	0	0	0	0
1	107271200	107278371	Serpinb3c|ENSMUSG00000073601	0	0	0	0	0	0	0	0	0	0	0	0	0	0	0	0	0	0	0	0	0	0	0	0	0	0	0	0	0	0	0	0	0	0	0
1	107290340	107302354	Gm8089|ENSMUSG00000084189	0	0	0	0	0	0	0	0	0	0	0	0	0	0	0	0	0	0	0	0	0	0	0	0	0	0	0	0	0	0	0	0	0	0	0
1	107361928	107380475	Serpinb11|ENSMUSG00000026327	0	0	0	0	0	0	0	0	0	0	2	0	0	0	0	2	2	0	0	0	0	0	0	0	0	0	0	0	0	0	0	0	0	0	2
1	107385199	107387412	Gm15391|ENSMUSG00000087210	0	0	0	0	0	0	0	0	0	0	0	0	0	0	0	0	0	0	0	0	0	0	0	0	0	0	0	0	0	0	0	0	0	0	0
1	107399654	107452688	Serpinb7|ENSMUSG00000067001	0	0	0	0	0	0	0	0	4	0	0	0	0	2	4	0	0	0	2	0	0	0	0	0	0	0	0	0	0	0	0	0	0	0	0
1	107440046	107440177	Gm24553|ENSMUSG00000089278	0	0	0	0	0	0	0	0	0	0	0	0	0	0	0	0	0	0	0	0	0	0	0	0	0	0	0	0	0	0	0	0	0	0	0
1	107511422	107535478	Serpinb2|ENSMUSG00000062345	0	0	2	0	2	4	0	0	2	4	4	4	2	0	0	2	0	0	2	0	0	0	4	0	0	2	0	2	0	0	0	4	0	0	0
1	107529002	107547072	Serpinb10|ENSMUSG00000092572	0	0	0	0	0	0	0	0	2	6	0	0	4	2	0	2	4	0	2	2	0	0	2	0	2	0	0	0	0	0	0	0	0	3	0
1	107535507	107547072	Serpinb10|ENSMUSG00000098034	0	0	0	0	0	0	0	0	2	2	0	0	2	2	0	2	4	0	2	2	0	0	2	0	2	0	0	0	0	0	0	0	0	2	0
1	107590005	107607325	Serpinb8|ENSMUSG00000026315	18	21	14	6	6	7	6	7	17	15	20	9	21	8	14	13	19	4	31	16	8	7	14	28	6	10	10	12	4	36	18	10	10	8	167
1	107687007	107693514	Gm15389|ENSMUSG00000086161	0	2	0	0	0	0	0	0	0	0	0	0	0	0	0	0	0	0	0	0	0	0	0	0	0	0	0	0	0	0	0	0	2	0	0
1	107756601	107756708	Gm24267|ENSMUSG00000096241	0	1	0	0	0	0	0	0	0	0	0	1	0	0	0	1	0	0	0	0	1	0	0	0	0	0	0	0	2	0	0	0	0	0	0
1	107892973	107893105	Gm22438|ENSMUSG00000077237	0	0	0	0	0	0	0	0	0	0	0	0	0	0	0	0	0	0	0	0	0	0	0	0	0	0	0	0	0	0	0	0	0	0	0
1	109623007	109623137	Gm22159|ENSMUSG00000089037	0	0	0	0	0	0	0	0	0	0	0	0	0	0	0	0	0	0	0	0	0	0	0	0	0	0	0	0	0	0	0	0	0	0	0
1	109804759	109805044	Gm25293|ENSMUSG00000084741	0	0	0	0	0	0	0	0	0	0	0	0	0	0	0	0	0	0	0	0	0	0	0	0	0	0	0	0	0	0	0	0	0	0	0
1	109982430	110138058	Cdh7|ENSMUSG00000026312	1025	1821	2122	1805	1305	1718	2004	1253	1472	1522	948	1819	1726	1155	1765	1184	2125	1710	986	1493	1133	1037	1398	1392	1020	1816	1071	998	1084	1207	1084	1448	1161	1003	1157
1	110889194	110977372	Cdh19|ENSMUSG00000047216	845	1226	676	569	778	1101	713	983	597	549	785	895	650	808	562	659	890	605	632	749	761	1143	879	1277	709	555	812	946	645	880	1089	790	603	1092	823
1	111858701	111864909	Dsel|ENSMUSG00000038702	2107	3477	2197	2450	2200	1796	2209	2245	2305	1862	2215	2784	2274	1820	2090	2059	2833	2393	1919	2346	1993	2167	2280	2626	1826	2365	1742	1883	1977	1922	1919	1706	1963	1594	1463
1	112467910	112468046	Gm22331|ENSMUSG00000088691	0	0	0	0	0	0	0	0	0	0	0	0	0	0	0	0	0	0	0	0	0	0	0	0	0	0	0	0	0	0	0	0	0	0	0
1	113717913	113718047	Gm24937|ENSMUSG00000084546	0	0	0	0	0	0	0	0	0	0	0	0	0	0	0	0	0	0	0	0	0	0	0	0	0	0	0	0	0	0	0	0	0	0	0
1	113891384	113964134	9330185C12Rik|ENSMUSG00000097648	0	5	8	3	2	2	4	0	4	2	0	1	4	7	7	0	10	0	4	4	0	0	2	1	2	2	4	5	0	5	5	0	2	0	2
1	115684755	116580674	Cntnap5a|ENSMUSG00000070695	1020	1457	1296	1092	821	787	1169	909	1014	672	604	1387	1179	905	968	1049	1495	984	759	1058	920	882	998	1194	737	1212	721	646	695	983	911	543	897	732	542
1	116394341	116394413	Gm23393|ENSMUSG00000092948	0	0	0	0	0	0	0	0	0	0	0	0	0	0	0	0	0	0	0	0	0	0	0	0	0	0	0	0	0	0	0	0	0	0	0
1	116803192	116821850	Gm19965|ENSMUSG00000094429	0	0	0	0	0	0	0	0	0	0	1	0	0	0	0	0	0	0	0	0	0	0	0	0	0	0	0	0	0	0	0	0	0	0	0
1	117536300	117536464	Gm24030|ENSMUSG00000065865	0	0	0	0	0	0	0	0	0	0	0	0	0	0	0	0	0	0	0	0	0	0	0	0	0	0	0	0	0	0	0	0	0	0	0
1	117561229	117561339	AC112986.1|ENSMUSG00000098815	0	0	0	0	0	0	0	0	0	0	0	0	0	0	0	0	0	0	0	0	0	0	0	0	0	0	0	0	0	0	0	0	0	0	0
1	118298516	118311132	Tsn|ENSMUSG00000026374	4727	7078	5377	5080	5028	5356	5706	5582	5230	4997	5601	5920	5714	5436	5151	5252	5966	5275	4971	6592	5441	5647	5353	5598	4850	5541	4717	4852	4997	5012	4919	4562	4778	4170	4523
1	118321838	118332941	Mki67ip|ENSMUSG00000026377	868	1230	964	914	842	674	936	918	798	857	1142	1067	981	921	939	792	967	850	801	1037	780	894	823	991	748	865	751	719	814	818	813	715	863	571	720
1	118389057	118609432	Clasp1|ENSMUSG00000064302	5308	7857	5714	6079	5895	5794	5963	5655	6278	5464	5445	7149	6083	5949	5479	6285	7454	6254	5614	7099	6229	6165	6028	6778	5413	6337	5175	5108	5773	6107	6088	5498	6212	4827	5319
1	118453354	118453485	Gm26080|ENSMUSG00000077257	0	0	0	0	0	0	0	0	0	0	0	0	0	0	0	0	0	0	0	0	0	0	0	0	0	0	0	0	0	0	0	0	0	0	0
1	118458669	118458747	2900060B14Rik|ENSMUSG00000073596	0	0	0	0	0	0	0	0	0	0	0	0	0	0	0	0	0	0	0	0	0	0	0	0	0	0	0	0	0	0	0	0	0	0	0
1	118459140	118459265	Gm22710|ENSMUSG00000080542	1	0	1	3	0	0	0	0	0	0	0	0	0	0	0	0	1	0	0	0	0	0	0	0	0	1	1	0	1	0	0	0	0	0	0
1	118627944	118685167	Tfcp2l1|ENSMUSG00000026380	631	884	693	876	806	777	673	521	629	603	497	647	532	466	513	579	615	821	666	587	680	907	1141	853	684	744	705	813	734	793	943	770	891	958	630
1	118638287	118638404	Gm22094|ENSMUSG00000089601	0	0	0	0	0	0	0	0	0	0	0	0	0	0	0	0	0	0	0	0	0	0	0	0	0	0	0	0	0	0	0	0	0	0	0
1	118681820	118681950	Gm23497|ENSMUSG00000088363	6	8	11	6	8	5	2	8	5	3	6	8	3	3	4	6	1	7	6	6	8	17	6	14	6	1	8	9	10	8	5	6	12	7	10
1	118954219	118954300	mmu-mir-6346|ENSMUSG00000098273	0	0	0	0	0	0	0	0	0	0	0	0	0	0	0	0	0	0	0	0	0	0	0	0	0	0	0	0	0	0	0	0	0	0	0
1	118834131	119053339	Gli2|ENSMUSG00000048402	248	400	218	275	328	318	242	276	318	240	202	242	269	314	186	252	280	280	293	300	233	368	266	291	304	210	293	264	243	289	345	306	307	319	208
1	119058468	119059848	Gm26831|ENSMUSG00000097408	2	6	0	2	12	2	11	4	6	0	6	3	4	2	0	2	2	3	0	0	4	5	16	6	2	0	3	15	0	3	2	2	6	4	8
1	119157585	119158565	Gm8321|ENSMUSG00000096939	0	0	0	0	0	0	0	0	0	0	0	0	0	0	0	0	0	0	0	0	0	0	0	0	0	0	0	0	0	0	0	0	0	0	0
1	119415464	119422248	Inhbb|ENSMUSG00000037035	161	344	165	130	144	132	168	188	250	187	194	205	239	203	228	254	179	213	164	226	210	175	144	134	173	163	208	202	183	216	162	154	159	86	197
1	119470304	119504794	Ralb|ENSMUSG00000004451	674	986	656	568	767	596	691	697	584	499	815	705	712	799	559	818	780	682	785	990	787	801	550	590	759	580	713	850	777	836	731	539	918	681	615
1	119520092	119526359	RP23-386K20.2|ENSMUSG00000098447	4	6	4	1	2	3	4	5	4	3	8	5	7	9	6	0	7	4	3	6	2	4	10	11	5	6	3	8	4	4	4	4	7	2	2
1	119526159	119527229	TMEM185B|ENSMUSG00000098923	281	356	267	278	244	238	263	290	324	281	319	339	257	209	287	312	378	325	264	305	302	259	301	252	310	285	220	256	244	214	237	244	276	197	242
1	119526424	119528224	Tmem185b|ENSMUSG00000037015	676	841	701	620	658	606	655	689	667	580	714	756	629	557	629	722	704	751	585	812	639	614	634	673	684	706	600	618	654	611	613	595	631	495	543
1	119530210	119530314	Gm25322|ENSMUSG00000084505	0	0	0	0	0	0	0	0	0	0	0	0	0	0	0	0	0	0	0	0	0	0	0	0	0	0	0	0	0	0	0	0	0	0	0
1	119545032	119649000	Epb4.1l5|ENSMUSG00000026383	632	978	597	567	679	444	520	666	696	625	650	605	596	745	529	693	617	600	653	667	747	638	546	681	556	477	525	583	637	621	557	422	715	493	411
1	119658043	119836999	Ptpn4|ENSMUSG00000026384	2771	5164	2910	3317	3139	2677	3016	3001	3158	2974	2206	3544	3115	2575	2916	2824	3572	3454	2559	2631	3213	2981	3216	3443	2443	3345	2423	2631	2336	2839	2882	2471	3018	2421	2594
1	119787768	119788086	Gm3851|ENSMUSG00000091876	0	0	2	4	2	2	0	1	0	0	0	0	0	0	0	0	0	0	0	0	0	0	0	0	0	0	0	0	0	0	1	0	0	0	2
1	119817762	119818125	Gm8338|ENSMUSG00000090277	0	0	0	0	0	0	0	0	0	0	0	0	0	0	0	0	0	0	0	0	0	0	0	0	0	0	0	0	0	0	0	0	0	0	0
1	119907889	119913208	Tmem177|ENSMUSG00000036975	483	652	486	483	527	431	460	537	484	408	562	601	550	544	493	515	602	538	538	606	596	564	511	659	497	502	508	493	508	585	570	468	596	438	472
1	119986794	119987314	Gm17973|ENSMUSG00000092245	0	0	0	0	0	0	0	0	0	0	0	0	0	0	0	0	0	0	0	0	0	0	0	0	0	0	0	0	0	0	0	0	0	0	0
1	119923340	119997234	Gm101|ENSMUSG00000036962	28	76	21	10	25	6	3	16	25	11	23	7	21	12	3	19	31	19	27	29	37	31	13	41	22	11	22	18	11	30	10	2	29	12	0
1	120006979	120063528	Sctr|ENSMUSG00000026387	20	29	28	10	15	14	13	20	13	11	16	6	14	21	12	4	30	6	16	19	16	17	14	27	17	14	6	4	5	12	11	14	12	7	14
1	120067376	120074074	Tmem37|ENSMUSG00000050777	34	32	48	36	36	30	38	37	26	28	40	36	38	30	38	42	40	60	34	32	48	18	40	48	38	25	27	38	45	35	47	39	28	43	39
1	120113279	120121014	Dbi|ENSMUSG00000026385	5761	7981	5884	5161	5414	4601	5775	6400	5210	4411	7018	5057	4802	5560	4820	5435	5423	5089	5288	7211	6048	5888	4805	5621	5880	5004	5195	5558	5454	6059	5668	4950	5774	5322	4294
1	120121186	120188189	3110009E18Rik|ENSMUSG00000026388	71	128	56	86	79	96	80	101	88	90	90	103	92	108	90	82	100	123	84	146	128	113	102	105	108	87	76	103	67	78	70	75	83	71	53
1	120190756	120272705	Steap3|ENSMUSG00000026389	233	403	292	224	283	270	253	264	293	256	265	181	161	265	254	213	294	257	271	304	324	311	229	241	314	203	245	331	261	310	254	322	317	205	255
1	120340581	120343171	C1ql2|ENSMUSG00000036907	39	47	34	24	25	26	48	19	18	14	60	41	24	57	27	36	57	37	50	39	53	24	20	40	47	20	38	24	38	43	39	19	48	40	16
1	120474537	120505084	Marco|ENSMUSG00000026390	0	0	0	0	0	0	0	0	0	0	0	0	0	0	0	0	0	0	0	0	0	0	2	2	0	0	0	0	0	0	0	2	0	0	0
1	120602417	120609296	En1|ENSMUSG00000058665	2	6	4	0	0	2	0	0	0	0	2	0	0	4	0	3	0	3	6	0	2	0	0	0	5	8	0	6	0	2	4	0	2	0	0
1	121087404	121120956	B230209K01Rik|ENSMUSG00000097881	148	218	175	131	176	158	173	176	156	123	133	165	135	159	120	154	155	156	120	168	148	143	147	169	140	112	145	139	139	175	164	142	127	152	171
1	121304352	121332550	Insig2|ENSMUSG00000003721	3633	5345	3187	3097	3703	3146	3254	4004	3303	3109	4038	3430	3306	3201	3374	3829	3695	3571	3422	4061	3749	4161	4001	4180	3533	3596	3439	3098	3336	3473	3576	2710	3733	2770	2607
1	121431048	121501588	Ccdc93|ENSMUSG00000026339	571	869	608	614	637	529	570	577	664	507	552	827	600	559	559	623	683	624	554	565	541	639	657	733	524	594	617	580	601	700	699	522	637	508	526
1	121489295	121493203	Gm15392|ENSMUSG00000085857	0	0	0	0	0	0	0	0	0	0	0	0	0	0	0	0	0	0	0	0	0	0	0	0	0	0	0	0	0	0	0	0	0	0	0
1	121507584	121507803	Gm15393|ENSMUSG00000083582	0	0	0	0	0	0	0	0	0	0	0	0	0	1	0	0	0	0	0	0	0	0	0	0	0	0	0	0	0	0	0	0	0	0	0
1	121520582	121521047	Gm8217|ENSMUSG00000081130	0	0	0	0	1	0	0	0	0	0	0	0	0	0	0	0	0	0	0	0	0	0	2	0	0	0	0	0	0	0	1	0	0	0	0
1	121509841	121528465	Htr5b|ENSMUSG00000050534	44	82	36	6	11	6	2	10	42	4	32	15	17	2	11	14	30	20	15	16	17	17	4	19	12	6	1	7	7	16	9	5	12	22	4
1	121553834	121567989	Ddx18|ENSMUSG00000001674	539	852	603	560	517	499	610	673	740	565	627	656	542	432	603	580	655	592	527	621	540	478	698	702	469	613	539	439	527	554	556	609	610	455	558
1	121969216	121970524	Gm15394|ENSMUSG00000083584	0	0	0	0	0	2	0	0	0	0	0	0	0	0	0	0	0	0	0	0	0	0	0	0	0	0	0	0	0	0	0	0	0	0	0
1	122510548	122510697	Gm24547|ENSMUSG00000089274	0	0	0	0	0	0	0	0	0	0	0	0	0	0	0	0	0	0	0	0	0	0	0	0	0	0	0	0	0	0	0	0	0	0	0
1	122553172	122553316	Gm25771|ENSMUSG00000089190	0	0	0	0	0	0	0	0	0	0	0	0	0	0	0	0	0	0	0	0	0	0	0	0	0	0	0	0	0	0	0	0	0	0	0
1	123095383	123095443	Gm22610|ENSMUSG00000088912	0	0	0	0	0	0	0	0	0	0	0	0	0	0	0	0	0	0	0	0	0	0	0	0	0	0	0	0	0	0	0	0	0	0	0
1	123389800	123389931	Gm24791|ENSMUSG00000077472	0	0	0	0	0	0	0	0	0	0	0	0	0	0	0	0	0	0	0	0	0	0	0	0	0	0	0	0	0	1	0	0	0	0	0
1	124044822	124046412	Gm10543|ENSMUSG00000073586	5	7	4	12	13	7	7	14	2	0	2	3	4	3	3	7	14	1	10	6	3	8	0	7	11	4	2	8	2	6	2	4	1	2	0
1	123332141	124045559	Dpp10|ENSMUSG00000036815	4492	7955	4869	3102	4453	3342	3995	5479	5569	3977	5896	6945	5896	5142	3730	4421	7181	3969	5219	6530	5351	5215	3678	5353	3759	4366	4124	3460	4543	4731	4466	2097	3960	3321	3856
1	124490855	124490959	Gm25578|ENSMUSG00000065340	0	0	0	0	0	0	0	0	0	0	0	0	0	0	0	0	0	0	0	0	0	0	0	0	0	0	0	0	0	0	0	0	0	0	0
1	125392904	125435727	Actr3|ENSMUSG00000026341	10234	15930	11298	11199	12065	11296	11330	12160	11228	10724	12097	10899	10396	10568	11555	11514	11407	12546	10341	12898	11819	13247	12913	12669	11236	12187	10218	10599	10771	10556	11118	10038	11366	8869	8498
1	125561015	125595684	Slc35f5|ENSMUSG00000026342	828	1330	755	722	936	788	659	963	893	690	882	732	787	911	704	908	826	742	917	980	757	990	737	895	875	711	848	831	828	1010	896	532	955	644	687
1	125676994	125873173	Gpr39|ENSMUSG00000026343	28	113	33	52	69	53	55	56	3	8	7	17	2	6	5	7	6	3	12	8	6	7	9	20	34	20	9	9	8	13	11	10	0	3	0
1	125867621	125913101	Lypd1|ENSMUSG00000026344	7802	12366	5626	4370	7381	5237	4966	8215	5406	4614	7863	5611	4829	7563	4330	8317	6215	5088	8769	8932	8310	12338	5461	8174	7256	4519	6204	6836	6920	8179	7566	3670	7292	6900	3310
1	126468134	126468224	Gm24397|ENSMUSG00000080557	0	0	0	0	0	0	0	0	0	0	0	0	0	0	0	0	0	0	0	0	0	0	0	0	0	0	0	0	0	0	0	0	0	0	0
1	125913619	126830481	Nckap5|ENSMUSG00000049690	204	266	180	168	216	175	211	265	223	190	168	220	187	245	162	218	235	192	176	202	179	211	189	197	171	180	183	229	202	207	153	158	205	166	162
1	127204985	127483704	Mgat5|ENSMUSG00000036155	1614	2583	1907	2332	1807	1671	2064	1619	2029	2094	1293	1954	1993	1780	1790	1681	2269	2366	2032	1769	1972	2077	2005	1819	1740	2088	1719	1684	1674	1995	1968	1640	1971	1648	1827
1	127331812	127331941	Gm23370|ENSMUSG00000093146	0	0	0	0	1	0	0	0	0	0	0	0	0	0	0	0	0	0	0	0	0	0	0	0	0	0	0	0	0	0	0	0	0	0	0
1	127375130	127375239	Gm23734|ENSMUSG00000065687	0	0	0	0	0	0	0	0	0	0	0	0	0	0	0	0	0	0	0	0	0	0	0	0	0	0	0	0	0	0	0	0	0	0	0
1	127486545	127678096	Tmem163|ENSMUSG00000026347	338	402	268	240	299	278	273	317	300	282	351	396	377	319	268	452	361	244	359	417	324	309	239	306	305	284	293	328	343	477	310	330	321	262	933
1	127729412	127767564	Acmsd|ENSMUSG00000026348	0	2	0	0	0	0	0	0	0	0	0	0	0	2	0	0	0	0	0	0	0	0	0	0	2	2	0	0	0	0	0	2	0	0	1
1	127774163	127805932	Ccnt2|ENSMUSG00000026349	4654	7173	6341	6065	5937	5374	6259	5330	6327	5507	4811	7232	5881	4973	5730	5233	5960	6337	4840	4873	4772	5082	5624	5789	5144	5290	5312	5209	5407	5449	5847	5753	5390	4597	4938
1	127815270	127840290	Map3k19|ENSMUSG00000051590	351	476	425	248	402	168	266	225	291	192	207	272	178	200	192	198	248	256	198	195	234	217	348	293	214	201	228	216	238	222	282	213	342	194	123
1	127868772	127942911	Rab3gap1|ENSMUSG00000036104	4267	6515	4823	4853	4700	4192	4975	4588	5148	4489	4438	5542	4875	4380	4446	4497	5888	5384	4187	5505	4870	5244	4800	5643	4280	5101	4087	3969	4039	4241	4628	4101	4513	3656	4010
1	128038526	128038982	Rpl28-ps1|ENSMUSG00000058603	1481	1980	1756	1666	1632	1754	1598	1697	1652	1740	2098	1979	1819	1905	1589	1646	1929	1781	1675	2575	1803	1756	1576	1692	1818	1741	1902	1940	1786	1875	1658	2045	1704	1589	1758
1	127954183	128103047	Zranb3|ENSMUSG00000036086	559	777	520	491	590	482	534	599	528	443	513	580	504	516	448	533	598	528	571	496	535	697	534	560	557	526	531	601	592	639	604	378	639	484	452
1	128103305	128237735	R3hdm1|ENSMUSG00000056211	12105	15383	11058	11876	13479	10694	11256	12251	11449	9436	10080	11092	10433	9764	10324	11364	11639	12749	11510	10146	11035	12468	14112	12673	11159	11585	11523	12138	13117	12753	12600	11268	13430	10899	11860
1	128202354	128202436	Mir128-1|ENSMUSG00000065520	5	1	0	1	1	1	3	1	1	1	0	3	1	0	0	0	1	0	1	0	2	2	1	2	0	1	1	0	2	2	0	1	0	0	1
1	128244180	128279377	Ubxn4|ENSMUSG00000026353	3998	5883	4528	4069	4251	3793	4288	4420	4573	4010	4599	4805	4321	4262	3973	4485	4615	4146	3770	4794	4043	4093	4217	4533	4155	4336	4013	3813	4200	4188	4315	4191	4422	3604	3796
1	128284755	128328318	Lct|ENSMUSG00000026354	4	10	4	2	18	6	2	4	2	4	10	0	4	10	10	6	10	6	0	6	4	6	6	11	4	2	8	0	0	6	4	0	0	4	4
1	128331590	128359656	Mcm6|ENSMUSG00000026355	337	583	347	270	297	318	273	344	341	244	351	327	312	311	259	244	409	281	337	338	292	296	300	310	256	283	266	298	217	274	283	224	303	263	241
1	128363707	128417416	Dars|ENSMUSG00000026356	3622	5575	3899	3647	3623	3706	3742	4079	3378	3525	4277	3975	4065	3714	3628	3808	4405	3715	3472	4493	3705	4059	4184	4141	3381	4010	3265	3402	3327	3742	3584	3278	3637	3099	3222
1	128490039	128490173	Gm23902|ENSMUSG00000088196	0	0	0	0	0	0	0	0	0	0	0	0	0	0	0	0	0	0	0	0	0	0	0	0	0	0	0	0	0	0	0	0	0	0	0
1	128515114	128515219	Gm25384|ENSMUSG00000088432	0	0	0	0	0	0	0	0	0	0	0	0	0	0	0	0	0	0	0	0	0	0	0	0	0	0	0	0	0	0	0	0	0	0	0
1	128588198	128592293	Cxcr4|ENSMUSG00000045382	98	148	53	28	26	20	20	38	90	52	80	36	60	42	36	40	83	65	37	45	52	22	46	49	26	58	14	22	28	32	9	11	36	10	30
1	128770598	128774421	Gm26686|ENSMUSG00000097283	0	0	0	0	0	0	0	0	0	0	0	0	0	0	0	0	0	0	0	0	0	0	1	0	0	0	0	0	0	0	0	0	0	0	0
1	128885908	128886019	Gm23056|ENSMUSG00000064737	0	0	0	0	0	0	0	0	0	0	0	0	0	0	0	0	0	0	0	0	0	0	0	0	0	0	0	0	0	0	0	0	0	0	0
1	129273301	130219276	Thsd7b|ENSMUSG00000042581	128	175	165	104	94	116	81	117	115	74	89	137	168	126	94	120	169	101	180	174	141	128	128	140	117	117	97	140	93	252	100	75	113	94	232
1	129796607	129797858	Gm15790|ENSMUSG00000089648	172	294	212	179	208	211	173	214	201	176	186	224	245	176	209	196	208	186	158	246	194	184	151	219	152	188	131	187	193	152	143	195	182	151	174
1	129801386	129801764	Rpl31-ps9|ENSMUSG00000094122	6	11	13	2	6	8	6	10	18	5	12	7	10	8	4	5	10	20	8	6	5	9	5	7	6	6	11	16	6	11	13	11	18	4	7
1	130269949	130281258	Gm16081|ENSMUSG00000086633	0	0	0	0	0	0	0	0	0	0	0	0	0	0	0	0	0	0	0	0	0	0	0	0	0	0	0	0	0	0	0	0	0	0	0
1	130422823	130437914	Gm15674|ENSMUSG00000087691	0	2	0	0	4	0	0	2	0	0	0	0	0	0	0	0	0	0	0	0	0	0	0	0	0	0	0	0	0	0	0	0	0	0	0
1	130388536	130423009	Daf2|ENSMUSG00000026401	3	14	4	4	8	4	3	6	9	7	5	3	3	4	0	3	5	3	2	5	9	4	5	12	5	8	6	7	4	4	10	5	6	3	5
1	130429780	130437191	Gm15675|ENSMUSG00000086825	106	119	69	53	81	91	64	113	82	99	83	63	56	93	74	96	91	70	91	85	117	113	56	91	114	61	126	94	122	114	143	111	82	93	82
1	130439026	130462731	Cd55|ENSMUSG00000026399	237	474	257	236	264	290	254	282	248	205	218	151	218	238	226	253	229	213	239	231	281	283	211	248	239	190	277	294	275	327	284	275	271	232	232
1	130462575	130557075	Gm16083|ENSMUSG00000085526	16	32	9	18	16	4	18	13	26	12	1	8	25	10	8	4	15	6	9	10	16	18	16	12	8	10	13	19	4	17	20	5	10	8	16
1	130595569	130595676	Gm23623|ENSMUSG00000064395	0	0	0	0	0	0	0	0	0	0	0	0	0	0	0	0	0	0	0	0	0	0	0	0	0	0	0	0	0	0	0	0	0	0	0
1	130576712	130629612	Zp3r|ENSMUSG00000042554	42	63	11	29	58	35	17	49	39	31	24	26	23	22	34	52	42	41	29	21	34	30	47	81	30	12	44	42	39	45	47	38	49	29	31
1	130634772	130661610	C4bp|ENSMUSG00000026405	0	0	0	0	0	2	0	2	0	0	0	0	0	0	2	2	0	0	2	0	0	0	0	0	0	0	0	0	0	0	0	0	0	0	0
1	130717326	130722055	Yod1|ENSMUSG00000046404	594	1106	795	670	746	764	704	813	670	656	708	998	880	705	784	705	975	902	669	912	866	797	824	970	607	850	622	607	612	770	659	562	602	527	576
1	130689042	130729253	Pfkfb2|ENSMUSG00000026409	4030	6287	4311	3918	4335	4785	4653	4630	4489	4382	3965	4664	4383	4760	4189	4848	4899	4696	4319	5158	4884	4928	3948	4637	4478	4088	4140	4411	4579	4660	4681	3915	4280	4251	4130
1	130731975	130744621	AA986860|ENSMUSG00000042510	147	272	199	171	178	237	155	193	235	238	233	245	245	182	212	222	270	293	249	245	227	191	129	164	201	166	186	202	195	199	242	220	209	183	203
1	130800901	130814740	Fcamr|ENSMUSG00000026415	2	0	0	0	0	0	0	0	0	0	0	0	0	0	0	0	0	0	0	0	2	0	0	0	0	0	1	0	0	2	0	0	2	0	1
1	130809976	130824084	Gm15848|ENSMUSG00000086706	0	0	0	0	0	0	0	0	0	0	0	0	0	0	0	0	0	0	0	0	0	0	0	0	0	0	0	0	0	2	0	0	0	0	0
1	130826683	130852249	Pigr|ENSMUSG00000026417	0	0	0	0	0	0	0	0	0	0	0	0	0	0	0	2	0	0	0	0	0	2	0	0	0	0	0	0	0	0	0	0	0	0	2
1	130865668	130880790	Faim3|ENSMUSG00000042474	0	2	0	0	0	2	2	0	2	0	4	2	8	2	0	2	0	2	4	6	13	2	8	2	2	2	0	2	2	2	0	0	0	2	2
1	130882073	130887454	Il24|ENSMUSG00000026420	0	0	0	0	0	0	0	0	0	0	0	0	0	0	0	0	0	0	0	0	0	0	0	0	0	0	0	0	0	0	0	0	0	0	0
1	130907191	130911296	Il20|ENSMUSG00000026416	0	0	0	0	0	0	0	0	0	0	0	0	0	0	0	0	0	0	0	0	0	0	0	0	0	0	0	0	0	0	0	0	0	0	0
1	130932657	130940073	Il19|ENSMUSG00000016524	0	2	0	0	0	0	2	0	0	0	0	0	0	0	0	0	2	0	2	4	0	0	0	0	0	0	0	0	0	0	0	0	2	0	0
1	131019844	131024974	Il10|ENSMUSG00000016529	0	0	0	0	0	0	0	0	0	0	0	0	0	0	0	0	0	0	0	0	0	0	0	0	0	0	0	0	0	0	0	0	0	0	0
1	131073657	131073751	Gm25549|ENSMUSG00000088705	0	0	0	0	0	0	0	0	0	0	0	0	0	0	0	0	0	0	0	0	0	0	0	0	0	0	0	0	0	0	0	0	0	0	0
1	131053703	131097543	Mapkapk2|ENSMUSG00000016528	1127	1491	1022	817	1082	970	1000	1225	937	913	1292	1129	998	1208	906	1160	1120	890	1141	1569	1099	1111	884	1227	1193	958	1067	1200	1060	1280	1100	956	1146	1070	1081
1	131102392	131102745	Gm25717|ENSMUSG00000089256	0	0	0	0	0	0	0	0	0	0	0	0	0	0	0	0	0	0	0	0	0	0	0	0	0	0	0	0	0	0	0	0	0	0	0
1	131128440	131138234	Dyrk3|ENSMUSG00000016526	156	210	144	112	141	98	122	147	196	120	178	145	128	109	133	155	169	136	151	190	146	111	131	134	137	136	116	105	134	111	92	87	161	83	124
1	131153180	131187658	Eif2d|ENSMUSG00000026427	1255	1824	1447	1328	1386	1486	1372	1458	1519	1416	1485	1650	1375	1253	1316	1479	1555	1414	1270	1719	1387	1370	1322	1436	1328	1289	1335	1443	1394	1387	1422	1307	1359	1221	1452
1	131176409	131245258	Rassf5|ENSMUSG00000026430	419	558	456	412	375	417	453	348	332	374	410	451	383	396	358	453	410	402	502	427	418	376	361	391	432	402	416	467	396	629	411	334	467	459	776
1	131254342	131279606	Ikbke|ENSMUSG00000042349	85	116	78	76	79	82	57	65	91	59	80	87	33	70	57	55	96	106	70	81	62	74	73	88	78	63	59	111	103	68	92	48	67	79	38
1	131498638	131498802	Gm24273|ENSMUSG00000076287	0	0	0	0	0	0	0	4	2	0	0	0	0	1	0	0	0	0	0	0	0	0	0	0	0	0	0	0	0	0	0	0	0	0	0
1	131285250	131527361	Srgap2|ENSMUSG00000026425	5341	8147	5617	5400	5562	5497	5871	6096	6301	5444	5039	6520	5974	5585	5164	6547	6398	6184	5468	6132	5427	5507	5417	5755	5714	5533	5312	5879	5580	5989	5669	5010	6201	5496	4747
1	131527902	131539872	Fam72a|ENSMUSG00000055184	78	83	48	33	60	62	44	55	70	33	72	44	45	59	48	78	69	67	36	58	56	58	34	49	56	60	45	77	45	52	52	58	74	67	48
1	131599238	131612000	Avpr1b|ENSMUSG00000026432	2	2	6	0	4	3	0	0	0	0	2	3	4	4	0	4	0	0	0	2	0	2	0	0	4	0	0	2	2	0	2	6	4	2	0
1	131632505	131632874	Gm8532|ENSMUSG00000095841	3	6	2	1	9	2	9	5	2	0	9	4	2	8	2	8	0	0	0	8	5	1	6	4	5	3	0	3	2	1	5	2	1	6	0
1	131638305	131675503	Ctse|ENSMUSG00000004552	0	0	0	1	0	0	2	0	2	0	0	2	2	0	0	2	0	0	0	0	0	4	0	2	0	0	0	4	2	4	5	0	0	0	0
1	131688694	131711830	5430435G22Rik|ENSMUSG00000052688	58	79	45	40	55	27	52	57	46	64	28	53	48	38	46	47	34	55	34	50	59	47	51	46	46	43	56	57	86	49	71	54	53	40	40
1	131744021	131771504	Slc26a9|ENSMUSG00000042268	2	0	2	0	4	2	2	2	2	0	2	0	0	2	0	2	15	4	4	2	10	0	0	2	2	2	2	0	4	0	5	0	0	0	6
1	131797380	131821473	Pm20d1|ENSMUSG00000042251	111	161	89	97	82	116	85	112	96	94	73	91	81	102	95	146	105	139	101	89	75	88	137	88	82	115	78	115	127	100	123	127	155	78	141
1	131827492	131846629	Slc41a1|ENSMUSG00000013275	2730	3689	2842	3379	3180	3063	2822	2568	2930	3240	2027	2883	2490	2347	2992	3102	2748	3386	2378	2738	2803	3029	3596	2762	2922	2892	2616	2548	2282	2322	3010	3437	3311	3085	2783
1	131867223	131872502	Rab7l1|ENSMUSG00000026433	118	152	114	110	122	88	143	148	83	97	152	107	117	112	108	127	119	119	130	174	98	117	113	107	127	122	127	118	123	122	120	96	135	78	98
1	131910457	131936321	Nucks1|ENSMUSG00000026434	10642	17841	13133	12635	12732	12627	12935	12837	12707	12131	13426	14582	13200	12058	11489	12465	13671	13444	11081	14970	12681	13234	12499	13240	11654	13117	11249	11643	11413	11740	11281	10075	11343	10253	10527
1	131962966	131982963	Slc45a3|ENSMUSG00000026435	174	239	83	153	105	102	164	245	140	132	230	242	193	171	128	202	156	51	107	188	118	112	79	119	116	88	125	135	164	186	128	104	126	66	148
1	132007606	132031694	Elk4|ENSMUSG00000026436	858	1448	810	823	898	776	709	882	950	768	642	964	876	825	773	838	831	847	904	881	921	901	781	826	794	778	870	924	759	897	974	741	867	743	736
1	132036804	132067945	Gm26892|ENSMUSG00000097454	0	2	2	2	0	2	1	0	0	2	2	0	0	0	0	4	0	6	2	3	0	0	0	0	4	2	3	0	2	0	4	0	2	0	0
1	132022805	132067900	Mfsd4|ENSMUSG00000059149	460	743	263	244	380	274	297	519	315	282	515	289	414	502	261	528	329	231	803	659	442	431	252	477	554	271	429	491	541	812	538	268	494	445	1156
1	132100638	132100754	Gm26034|ENSMUSG00000088779	0	0	0	0	0	0	0	0	0	0	0	0	0	0	0	0	0	0	0	0	0	0	0	0	0	0	0	0	0	0	0	0	0	0	0
1	132113549	132139605	Cdk18|ENSMUSG00000026437	1150	1400	891	981	891	899	1167	1265	1017	890	1175	1135	1146	965	828	1095	1207	887	1191	1244	843	888	819	872	911	1012	1111	979	1086	1311	1039	817	1050	813	1089
1	132191435	132257381	Lemd1|ENSMUSG00000079330	11	11	11	5	16	9	6	5	6	6	20	10	7	5	19	15	17	11	14	10	4	30	19	13	9	6	8	6	14	13	10	16	13	12	7
1	132198087	132198184	Mir135b|ENSMUSG00000065435	0	0	0	0	0	0	0	0	0	0	0	0	0	0	0	0	0	0	0	0	0	0	0	0	0	0	0	0	0	0	0	0	0	0	0
1	132201068	132203803	1700037F24Rik|ENSMUSG00000097540	0	0	0	0	0	0	0	0	0	0	0	0	0	0	0	0	0	0	0	0	0	0	0	0	0	0	0	0	0	0	0	0	0	0	0
1	132229047	132229767	Gm10188|ENSMUSG00000066936	0	0	0	0	0	0	0	0	0	0	0	0	0	0	0	0	0	0	0	0	0	0	0	0	0	0	0	0	0	2	0	0	0	0	0
1	132284446	132284809	Gm7241|ENSMUSG00000089808	21	17	32	35	21	32	18	11	34	22	23	23	34	40	18	21	29	22	17	26	24	22	17	27	22	38	28	32	25	18	17	26	18	11	21
1	132298625	132307357	Klhdc8a|ENSMUSG00000042115	597	512	377	331	386	423	514	414	233	250	469	481	331	490	370	543	414	347	427	655	387	352	323	277	499	315	435	391	358	482	438	321	374	360	307
1	132316125	132333293	Nuak2|ENSMUSG00000009772	26	64	55	54	42	26	49	35	39	28	36	27	22	52	24	35	35	45	39	43	55	38	50	41	44	33	50	52	49	56	44	33	66	45	31
1	132381128	132382509	Gm15849|ENSMUSG00000090079	0	0	1	0	0	0	0	0	0	0	0	0	0	0	0	0	0	0	0	0	0	0	0	0	0	0	0	0	0	0	0	0	0	0	0
1	132356314	132391281	Tmcc2|ENSMUSG00000042066	10133	13419	11397	9630	11161	11016	11032	11449	10848	10661	10752	12391	10868	11688	10291	11475	12730	12046	11343	13334	11303	11618	10214	10096	11301	11629	11319	12555	11555	12175	10907	10106	11857	10497	9927
1	132417452	132466959	Dstyk|ENSMUSG00000042046	5835	8763	6405	6328	6057	5954	6146	6146	6735	5750	5866	7765	6713	5527	6234	6142	7632	6694	5634	6960	6356	6453	6716	7163	5400	6403	5150	5152	5515	5676	6094	5083	5805	4834	4614
1	132466432	132477045	6030442K20Rik|ENSMUSG00000097760	37	46	22	35	42	39	34	33	22	37	62	37	30	26	38	24	29	20	18	32	34	52	30	32	27	49	26	20	15	41	36	25	14	35	24
1	132477366	132505665	Rbbp5|ENSMUSG00000026439	3130	4468	3637	3557	3282	3742	3502	3326	3479	3319	3636	4425	3883	3333	3285	3657	4447	3734	3078	4200	3649	3709	3734	4058	3051	3777	2926	3001	3119	3253	3464	3229	3396	2930	2886
1	132506229	132508637	Tmem81|ENSMUSG00000048174	257	392	236	197	285	351	303	302	335	297	294	322	291	306	289	281	396	306	301	367	308	336	278	287	246	295	269	297	244	351	322	218	247	257	224
1	132509424	132542940	Cntn2|ENSMUSG00000053024	13221	17653	10971	11506	12346	11946	14033	15633	12574	11184	12336	13772	13189	12731	10553	13818	14912	11593	13140	14403	12528	13561	11898	12670	11857	11628	12828	12490	12746	13862	13578	10272	13004	10435	12304
1	132564690	132741797	Nfasc|ENSMUSG00000026442	18716	25753	17266	19255	18719	19156	20883	20721	20300	17588	14098	19720	19636	17471	17172	20184	21473	20461	19886	18630	17526	20193	21604	20000	17575	19706	18404	18241	18864	19499	21092	16977	22093	17680	18861
1	132814227	132814348	Gm22609|ENSMUSG00000088911	0	0	0	0	0	0	0	1	0	0	0	0	0	0	0	0	0	0	0	0	0	0	0	0	0	0	0	0	0	0	0	0	0	1	0
1	132880272	132937150	Lrrn2|ENSMUSG00000026443	300	506	314	259	338	385	324	345	410	342	287	357	294	295	373	317	490	445	343	451	337	387	364	252	324	392	305	299	268	358	302	255	379	309	214
1	132989844	133025366	Mdm4|ENSMUSG00000054387	3148	5189	3620	3477	3826	3433	3883	3821	3820	3510	2623	4503	3980	3565	3411	3736	4170	3820	3065	3284	3508	3749	3388	4113	3285	3408	3337	3625	3275	3513	3509	3045	3594	2999	2954
1	133045666	133108687	Pik3c2b|ENSMUSG00000026447	4031	5545	4325	4683	4672	4657	4946	4280	4571	4322	3821	5188	4216	3665	4366	4090	4624	4439	3663	4045	3623	4327	4763	3975	3893	4388	4247	4280	4120	4467	4589	4268	4515	3715	3768
1	133131142	133139783	Ppp1r15b|ENSMUSG00000046062	4254	6877	5090	4629	4423	4056	4510	4878	5523	4564	4666	5618	4854	4090	4633	4827	4685	4475	3768	5018	4155	4233	4151	4558	3851	4037	3904	3617	4022	4004	4294	3756	4446	3204	3902
1	133131179	133131782	Gm26616|ENSMUSG00000097341	2	2	2	6	8	4	2	0	1	0	1	2	0	2	0	0	0	0	0	2	0	2	0	0	0	2	2	2	0	0	0	0	0	0	0
1	133246096	133303435	Plekha6|ENSMUSG00000041757	5204	7425	7576	7345	6180	8595	7433	5349	7706	6868	5639	8380	7807	6436	7487	6946	8189	7752	5894	7904	5839	6858	6747	6294	5827	7301	5841	5917	5999	6064	6699	7764	6607	5383	7001
1	133309799	133323026	Golt1a|ENSMUSG00000041717	5	3	8	2	4	3	2	2	2	5	2	3	4	2	1	2	10	0	7	6	6	4	7	2	7	4	0	6	5	10	9	4	5	4	14
1	133309826	133329901	GOLT1A|ENSMUSG00000098306	6	6	6	4	8	4	5	4	2	7	5	1	4	6	3	6	10	2	19	9	7	0	11	2	9	5	2	8	8	12	12	4	3	11	17
1	133309826	133329722	Kiss1|ENSMUSG00000091251	1	4	2	2	6	2	4	2	0	4	6	0	0	4	2	6	2	2	14	3	1	0	5	0	2	2	2	3	5	2	4	0	0	8	8
1	133350509	133360325	Ren1|ENSMUSG00000070645	0	4	0	0	0	0	0	0	0	0	0	0	0	4	0	2	0	2	0	0	2	2	0	0	0	2	0	0	0	0	0	2	0	0	0
1	133363571	133380316	Etnk2|ENSMUSG00000070644	56	55	54	54	49	43	41	42	34	54	58	36	46	68	53	57	57	44	86	68	43	31	28	26	55	48	42	70	39	115	41	64	54	34	115
1	133382302	133424377	Sox13|ENSMUSG00000070643	477	578	438	378	439	419	526	488	564	367	541	469	471	475	495	506	506	486	399	462	444	494	470	312	603	469	564	577	503	625	458	513	440	346	398
1	133601222	133601355	Gm23939|ENSMUSG00000064814	0	0	0	0	0	0	0	0	0	0	0	0	0	0	0	0	0	0	0	0	0	0	0	0	0	0	0	0	0	0	0	0	0	0	0
1	133603870	133610249	Snrpe|ENSMUSG00000090553	701	1074	773	667	705	641	709	788	690	639	765	734	682	659	648	757	781	728	719	894	754	774	678	828	687	781	631	687	690	693	590	660	640	600	684
1	133610410	133614422	Gm26706|ENSMUSG00000097014	3	3	2	3	2	1	0	0	2	2	2	2	1	3	1	4	0	0	0	0	0	0	2	4	0	2	5	0	2	2	0	0	4	0	0
1	133619939	133661318	Zbed6|ENSMUSG00000094410	13561	20659	15470	15497	15685	14474	15301	14784	16760	13905	13074	17514	15159	13691	14683	14636	16231	15718	13356	13441	14141	14347	14943	15701	13735	13617	14056	13652	14775	14574	16234	13947	15348	12315	12531
1	133619870	133661380	Zc3h11a|ENSMUSG00000026464	8900	12766	10125	10060	10286	9364	9932	10080	10138	8580	9858	10957	9513	8971	9389	9746	10710	9989	8752	9716	9214	9413	10005	10404	9045	9058	8971	8759	9937	9585	10542	9185	9783	8081	7922
1	133679028	133690108	Lax1|ENSMUSG00000051998	2	4	0	0	1	8	0	4	12	0	2	0	22	4	6	12	3	6	5	8	2	3	2	5	2	3	2	4	8	15	6	10	10	4	4
1	133701638	133701881	Gm17678|ENSMUSG00000091176	0	0	0	0	0	0	0	0	0	0	0	0	0	0	0	0	0	0	0	0	0	0	0	0	0	0	0	0	0	0	0	0	0	0	0
1	133726557	133726645	mmu-mir-6903|ENSMUSG00000098606	0	0	0	0	0	0	0	0	0	0	0	0	0	0	0	0	0	0	0	0	0	0	0	0	0	0	0	0	0	0	0	0	0	0	0
1	133702673	133801036	Atp2b4|ENSMUSG00000026463	4608	7783	5167	3525	5505	2610	3533	4580	4251	2664	4354	4456	4975	5196	3738	5741	4909	3693	6542	6921	5859	5081	3388	6619	4374	3515	4298	5085	4637	6865	4723	2096	5250	4545	5576
1	133906530	133914822	Gm15851|ENSMUSG00000090208	4	1	2	4	1	0	5	0	2	0	0	0	0	0	0	0	0	0	0	0	0	0	0	0	1	0	0	0	2	0	0	0	0	0	0
1	133897198	133907999	Optc|ENSMUSG00000010311	16	12	18	17	12	19	10	18	8	8	15	20	4	15	24	10	19	8	6	40	13	16	16	12	12	12	12	27	12	26	10	14	23	18	10
1	133910303	133921411	Prelp|ENSMUSG00000041577	753	1363	1033	827	595	684	852	724	1015	721	760	590	761	688	674	632	946	1183	742	691	782	796	1109	969	577	995	574	593	653	685	540	643	919	589	616
1	134037253	134048277	Fmod|ENSMUSG00000041559	85	132	62	69	66	62	65	33	60	25	59	62	40	148	55	62	90	46	64	76	53	78	36	42	70	74	96	106	63	81	53	144	54	133	39
1	134075169	134079120	Btg2|ENSMUSG00000020423	588	1264	583	439	537	331	436	729	617	856	508	431	827	454	518	657	397	518	510	531	476	391	391	343	450	304	367	371	458	411	397	456	581	329	497
1	134109367	134109799	Gm8618|ENSMUSG00000073559	0	1	2	0	1	1	0	2	0	0	0	5	0	2	0	0	1	0	0	2	1	0	2	0	0	0	0	0	0	0	0	2	0	0	2
1	134111241	134151540	Chit1|ENSMUSG00000026450	9	4	14	3	11	8	11	11	10	10	13	34	18	17	8	14	18	13	21	31	10	5	8	12	7	18	2	6	18	13	12	6	6	6	18
1	134182175	134190027	Chi3l1|ENSMUSG00000064246	488	638	701	500	502	476	518	516	553	549	569	586	466	488	462	475	584	433	458	597	651	608	449	479	657	520	486	661	572	539	557	575	604	535	422
1	134193447	134201231	Mybph|ENSMUSG00000042451	25	42	32	37	18	21	21	39	23	25	7	23	27	12	35	19	20	26	19	23	18	18	30	24	23	27	25	12	24	31	33	20	16	30	20
1	134199222	134235431	Adora1|ENSMUSG00000042429	9619	13953	11731	12187	10229	11423	12149	9983	11212	11289	9450	11503	12011	10194	10694	11082	12588	11633	11073	13063	10754	11404	11377	10406	10372	11446	9451	10522	10822	11590	11377	12305	10386	9927	12238
1	134280884	134280991	Gm24517|ENSMUSG00000096676	0	0	0	0	0	0	0	0	0	0	0	0	0	0	0	0	0	0	0	0	0	0	0	0	0	0	0	0	0	0	0	0	0	0	0
1	134290003	134292547	Myog|ENSMUSG00000026459	0	3	0	0	2	2	0	0	4	0	2	2	1	0	4	4	2	4	2	2	0	6	6	4	0	3	4	4	0	0	0	0	4	0	2
1	134296782	134332928	Ppfia4|ENSMUSG00000026458	6103	8316	5221	4964	6909	5228	5425	6680	5514	5286	6062	5884	5111	6827	5263	7338	5573	5806	6716	8328	7144	7218	4796	5766	7257	4970	6715	7208	7287	7016	7246	4979	7754	6823	4212
1	134346096	134361999	Tmem183a|ENSMUSG00000042305	3617	5245	3773	3524	3695	3253	3317	3666	3603	3059	4157	3795	3784	3483	3408	3950	4462	3848	3658	4826	3711	3575	3392	4122	3596	3700	3442	3548	3559	3866	3352	3151	3566	3185	3158
1	134385939	134390981	4933406M09Rik|ENSMUSG00000050526	0	0	0	0	0	0	0	0	0	0	0	0	0	0	0	0	0	0	0	0	0	0	0	0	1	0	0	1	0	0	0	2	0	0	0
1	134405780	134410969	Cyb5r1|ENSMUSG00000026456	430	552	433	427	426	490	415	452	499	447	537	575	484	540	480	511	626	571	489	643	493	479	429	455	425	525	472	451	416	510	415	371	501	380	457
1	134415377	134433348	Adipor1|ENSMUSG00000026457	4735	6776	4920	4679	4789	4684	4471	5031	4915	4791	5330	4928	4954	4769	4648	4900	5397	5128	4596	5601	4854	5038	5187	4933	4858	5010	4771	4508	4724	4926	5156	4827	5348	4503	4581
1	134455530	134490873	Klhl12|ENSMUSG00000026455	2182	3225	2379	2287	2245	2096	2267	2239	2315	2201	2370	2639	2350	2173	2044	2584	2649	2205	2030	2859	2326	2300	2290	2582	2087	2311	1848	2036	1990	2034	2070	1899	2288	1962	1841
1	134494659	134507882	Rabif|ENSMUSG00000042229	1520	2274	1573	1520	1655	1423	1591	1581	1720	1571	1671	1849	1764	1443	1486	1657	1819	1566	1594	1963	1636	1523	1543	1735	1539	1598	1450	1443	1458	1739	1621	1593	1554	1318	1457
1	134505337	134505463	Gm25612|ENSMUSG00000077202	2	0	0	0	0	1	1	0	1	1	0	3	2	0	0	0	3	0	0	0	0	0	1	1	1	0	0	4	1	1	2	0	0	0	0
1	134518080	134518563	Gm15454|ENSMUSG00000096712	2	2	3	0	0	2	3	1	2	3	0	0	0	3	2	6	0	0	0	2	0	0	2	0	3	1	2	4	0	1	2	2	1	0	0
1	134540940	134549682	4931440L10Rik|ENSMUSG00000046367	0	3	0	0	0	0	0	0	0	0	0	0	0	0	0	0	0	0	0	0	2	0	0	0	0	0	0	4	2	0	0	0	0	0	0
1	134560170	134632877	Kdm5b|ENSMUSG00000042207	4962	7677	5206	5397	5492	5083	4683	5634	5728	4992	5306	6672	5997	5147	5377	5915	6633	5688	5026	6465	5441	5671	5169	6437	4866	5213	4543	4731	4794	4962	5281	4516	5436	4067	4422
1	134642253	134646520	Gm26783|ENSMUSG00000097435	0	6	2	2	4	6	4	2	0	5	2	10	2	6	0	6	0	2	4	0	2	2	10	4	4	6	6	2	2	0	0	6	0	6	8
1	134709299	134753149	Syt2|ENSMUSG00000026452	3900	5026	4818	5454	3292	5320	6845	3638	4253	5026	3491	4162	3906	3891	4960	4412	4004	5002	3387	4324	3750	3060	4079	2097	4502	5170	3945	3906	3721	5100	4993	5618	3850	3515	5002
1	134809274	134809368	Gm22232|ENSMUSG00000077846	0	0	0	0	0	0	0	0	0	0	0	0	0	0	0	0	0	0	0	0	0	0	0	0	0	0	0	0	0	0	0	0	0	0	0
1	134754657	134955942	Ppp1r12b|ENSMUSG00000073557	6335	9649	7860	7334	7519	7078	7044	6850	7818	6753	6210	8908	7546	7415	6986	7191	9616	8320	7353	8090	7864	8746	7697	8711	6890	7206	6876	7360	7225	7728	7831	6567	7845	6704	6884
1	134962564	134974162	Ube2t|ENSMUSG00000026429	30	45	31	30	41	40	27	36	42	33	32	59	54	24	38	38	50	47	24	49	12	39	51	46	26	36	20	23	22	15	23	23	34	28	39
1	134986347	135105276	Lgr6|ENSMUSG00000042793	48	60	35	31	27	32	31	48	23	30	49	19	34	42	14	30	49	23	30	56	51	37	38	37	26	17	35	36	20	32	41	18	41	42	40
1	135108496	135132568	Ptprv|ENSMUSG00000097993	838	1088	1930	1970	1186	2431	2637	967	1937	2409	482	1166	1194	943	2011	935	1355	2588	788	887	1073	1104	2707	639	1403	1838	1216	1430	1071	1098	1230	2601	1412	1802	1361
1	135108960	135113378	Gm10535|ENSMUSG00000097988	2	3	0	9	0	2	3	3	1	2	1	0	0	0	0	0	0	0	0	0	0	2	4	2	3	0	1	2	0	2	4	0	0	2	0
1	135132724	135144899	Ptpn7|ENSMUSG00000031506	276	430	796	903	346	921	856	332	702	864	225	388	544	267	730	310	465	1031	278	338	320	242	818	190	410	786	347	366	340	335	330	1011	395	409	727
1	135146823	135155328	Arl8a|ENSMUSG00000026426	3512	5030	3581	3503	3917	3597	3562	3990	3643	3688	3711	3926	3934	3818	3469	4152	4088	3789	3951	4369	3805	3689	3269	3760	3944	3778	3676	3801	3775	3814	3701	3749	3979	3399	3772
1	135150665	135150766	Gm26280|ENSMUSG00000087721	0	0	0	0	0	0	0	0	0	0	0	0	1	0	0	0	0	0	0	0	0	0	0	0	0	0	0	0	0	0	0	0	0	0	0
1	135152962	135153806	Gm15445|ENSMUSG00000085311	27	31	24	15	21	24	22	29	30	43	32	25	31	39	26	29	27	25	28	28	28	36	29	26	29	19	34	44	36	23	31	15	30	18	35
1	135160233	135167681	Gpr37l1|ENSMUSG00000026424	11957	15471	10806	10422	11134	11094	11087	11594	11142	10722	11894	10260	9417	11320	10918	12313	11649	12111	11887	12940	11912	11217	10972	9298	12124	11411	11897	12850	11569	13188	12363	12185	14049	10887	11748
1	135232044	135233404	Gm4204|ENSMUSG00000079139	9251	14605	10751	10483	10809	10163	11061	10930	10236	9433	10622	10645	10446	9347	9835	9733	10239	10519	8835	11446	9485	10159	10900	11688	8609	11045	7860	8666	8986	9091	8743	8489	8893	7879	7831
1	135248560	135266443	Gm26642|ENSMUSG00000097680	16	23	5	8	6	20	9	7	2	0	0	0	0	0	0	2	0	0	0	0	0	0	0	2	6	2	4	0	0	0	1	0	0	0	0
1	135253573	135258472	Elf3|ENSMUSG00000003051	2	2	0	0	0	0	0	4	2	0	0	0	0	2	0	2	0	0	0	2	0	0	0	0	0	0	0	2	2	2	0	2	2	0	0
1	135262711	135284084	Rnpep|ENSMUSG00000041926	2703	3621	2668	2497	2721	2653	2482	2836	2655	2308	2935	2936	2761	2669	2534	2969	3395	2996	2530	3520	2646	2981	2913	3481	2672	2733	2518	2723	2547	2637	2713	2453	2840	2297	2175
1	135301531	135313778	Timm17a|ENSMUSG00000062580	2182	3142	2562	2538	2395	2512	2472	2322	2341	2441	2757	2699	2629	2399	2384	2443	2808	2578	2133	3016	2397	2426	2553	2586	2184	2542	2220	2039	2420	2395	2389	2497	2249	1912	2202
1	135324806	135368065	Lmod1|ENSMUSG00000048096	20	57	22	19	21	30	22	18	24	20	28	20	31	12	8	20	22	11	18	26	16	46	26	22	18	23	29	29	26	24	32	36	33	32	16
1	135353716	135353822	Gm22796|ENSMUSG00000087859	0	0	0	0	0	0	0	0	0	0	0	0	0	0	0	0	0	0	0	0	0	0	0	0	0	0	0	0	0	0	0	0	0	0	0
1	135371056	135375077	Shisa4|ENSMUSG00000041889	2717	3836	2383	2276	2461	2501	2683	3180	2533	2507	3067	2482	2831	2686	2281	3019	2777	2402	3165	3430	2651	2751	2270	2277	2712	2618	2640	2843	2806	3404	2474	2468	2655	2345	3997
1	135382311	135430419	Ipo9|ENSMUSG00000041879	7469	10702	7817	7920	7956	8073	7993	8135	7930	7361	7223	8903	8010	8222	7252	8417	9232	8677	7555	9610	8411	8575	8054	9218	7896	7958	7854	8256	8028	8602	8176	7453	8647	7325	7605
1	135454602	135454683	Gm23720|ENSMUSG00000093515	0	0	0	0	1	0	0	0	0	0	0	0	0	0	0	0	0	0	0	0	2	0	0	0	0	0	0	0	0	0	0	0	0	0	0
1	135434579	135585355	Nav1|ENSMUSG00000009418	6448	9769	5384	5822	6575	5698	6157	6858	5682	5325	5108	6274	5692	6414	5060	6612	6428	5994	6805	7059	7321	8138	5247	6306	6766	5181	6738	6669	6981	7131	7345	4842	7219	6228	5155
1	135584772	135599950	Gm4793|ENSMUSG00000054412	47	68	43	46	54	70	40	55	46	45	45	80	64	31	44	66	29	38	56	79	54	57	32	62	54	37	71	53	58	53	51	41	41	60	64
1	135606446	135688105	Nav1|ENSMUSG00000090399	27	24	17	20	28	23	21	12	23	24	9	32	35	41	24	17	29	27	32	10	16	32	26	20	19	11	15	21	10	27	18	14	13	32	16
1	135720060	135752232	Csrp1|ENSMUSG00000026421	19820	25758	17654	16862	18620	19162	20756	23773	16918	17270	20913	18371	17483	19009	15202	18976	19778	16680	18402	21972	18417	17930	16492	17526	18588	18108	19298	19561	17611	22063	19101	17767	19326	16946	18726
1	135766118	135768922	Phlda3|ENSMUSG00000041801	677	865	613	677	596	571	680	837	550	529	710	657	675	613	572	772	696	528	653	735	569	498	466	548	624	567	610	603	574	774	670	518	721	511	766
1	135783064	135810989	Tnni1|ENSMUSG00000026418	459	620	306	271	440	468	360	594	344	409	563	364	470	491	333	528	349	297	590	663	517	500	331	420	449	345	508	570	487	542	633	425	479	481	383
1	135818597	135833341	Lad1|ENSMUSG00000041782	99	107	96	97	96	120	102	116	101	93	103	100	75	121	66	73	98	97	77	119	88	126	83	74	92	76	105	125	106	86	76	98	88	79	97
1	135836385	135852260	Tnnt2|ENSMUSG00000026414	185	294	165	113	215	144	145	211	139	136	406	322	246	277	163	286	235	159	206	380	209	193	131	329	194	116	222	222	234	189	195	101	245	172	90
1	135871394	135919120	Pkp1|ENSMUSG00000026413	8	10	2	6	2	4	0	1	0	0	2	0	10	6	4	0	6	2	21	10	2	4	2	0	4	2	2	18	4	25	0	10	4	2	95
1	135953577	136006342	Igfn1|ENSMUSG00000051985	16	25	10	11	4	6	14	3	16	10	2	8	15	11	6	0	12	4	16	23	12	14	4	9	4	6	10	23	6	102	8	19	5	16	237
1	136008218	136035024	Tmem9|ENSMUSG00000026411	2039	2814	1973	1654	2066	2009	1814	2068	1991	1763	2517	2156	2133	2398	1919	2513	2534	1942	2105	3319	2296	2166	1597	2270	2380	1920	2139	2038	1955	2490	2009	1711	2252	1999	1891
1	136050803	136051370	Ascl5|ENSMUSG00000097918	0	2	0	0	0	3	0	0	2	2	0	2	6	0	0	3	2	1	5	2	0	0	0	0	2	0	2	0	2	0	2	1	0	0	1
1	136052749	136119529	Cacna1s|ENSMUSG00000026407	22	43	38	18	24	26	27	24	68	43	40	22	37	42	22	42	60	24	42	38	46	42	61	34	32	33	38	32	30	36	29	46	38	23	36
1	136126177	136131171	Gm15850|ENSMUSG00000086264	5	18	18	0	10	27	16	10	8	12	13	19	18	12	23	10	32	31	19	30	16	18	28	20	18	37	12	17	10	12	8	7	21	5	18
1	136131388	136177998	Kif21b|ENSMUSG00000041642	3976	5434	3118	3077	3735	3787	4140	4215	4018	3115	2795	3847	3948	4240	3399	4105	3922	3468	3760	4156	3726	3719	2834	3219	4253	3377	4197	4599	4305	5039	3881	2979	3870	3346	4253
1	136181473	136207097	Mroh3|ENSMUSG00000087230	20	23	20	18	11	16	16	22	11	5	13	28	8	10	7	6	17	25	7	29	17	11	9	13	12	10	16	18	10	8	17	16	19	8	19
1	136216073	136225071	Gm26568|ENSMUSG00000097315	0	0	0	0	0	0	0	0	0	0	0	0	0	0	0	0	0	0	0	0	0	0	0	0	0	0	0	0	0	0	0	0	0	0	0
1	136213521	136234119	5730559C18Rik|ENSMUSG00000041605	81	157	62	82	71	63	73	119	89	76	84	94	71	89	74	89	81	84	87	106	67	92	87	93	126	105	103	97	115	116	103	72	101	61	101
1	136258913	136260873	Gpr25|ENSMUSG00000052759	133	259	226	209	192	392	237	244	239	266	240	277	352	249	259	253	369	337	248	347	206	282	298	229	199	300	189	237	181	210	184	238	272	237	309
1	136259406	136274406	Gm26781|ENSMUSG00000097433	18	11	8	21	27	12	10	18	15	11	16	22	28	10	8	14	17	12	9	17	2	21	15	33	26	14	16	10	26	11	6	4	7	9	6
1	136268122	136346104	Camsap2|ENSMUSG00000041570	10156	16374	11808	13162	11678	11408	11620	11876	12821	10712	11624	14184	12605	9909	11664	11233	13793	12129	10406	12262	10897	11142	11826	12606	10105	12174	9761	9712	10770	11006	11228	11146	10703	9073	10699
1	136411915	136415519	9230116N13Rik|ENSMUSG00000097403	16	19	28	3	24	30	18	15	24	19	30	28	23	30	14	15	9	17	8	24	18	13	7	26	15	11	16	22	13	10	13	15	13	20	8
1	136415270	136440158	Ddx59|ENSMUSG00000026404	520	791	471	591	556	712	715	632	567	668	560	620	641	613	588	536	686	612	506	674	567	619	653	547	564	832	481	476	484	514	563	509	490	512	616
1	136467957	136531511	Kif14|ENSMUSG00000041498	23	46	29	31	29	22	20	45	39	16	24	16	43	20	19	4	40	23	18	17	26	27	11	32	40	34	25	24	26	42	32	11	28	34	30
1	136622097	136624650	Gm26598|ENSMUSG00000097229	0	6	4	0	0	0	2	3	2	6	4	6	4	2	1	8	0	2	0	6	0	2	2	2	4	6	0	2	0	4	4	4	2	0	2
1	136624900	136630053	Zfp281|ENSMUSG00000041483	3520	5800	3723	3893	3606	3319	3290	4267	3883	3492	3561	4225	3802	3056	3638	3592	3722	3670	3164	3457	3369	3239	3479	3891	2825	3209	2845	2800	2782	2688	3518	2816	3307	2503	3333
1	136670768	136690802	Gm19705|ENSMUSG00000097113	39	55	25	31	43	37	36	55	51	43	31	30	28	30	26	41	38	24	34	44	39	51	36	38	41	39	50	43	32	45	42	29	30	33	45
1	136696210	136726142	Gm16880|ENSMUSG00000097448	4	0	4	0	2	0	8	0	2	0	0	1	1	1	0	0	0	2	2	0	0	2	0	0	0	2	0	0	0	0	0	0	0	0	0
1	136697373	136697471	Gm24086|ENSMUSG00000092912	0	0	0	0	0	0	0	0	0	0	0	0	0	0	0	0	0	0	0	0	0	0	0	0	0	0	0	0	0	0	0	0	0	0	0
1	136757509	136757609	Gm22132|ENSMUSG00000096432	0	0	0	0	0	0	0	0	0	0	0	0	0	0	0	0	0	0	0	0	0	0	0	0	0	0	0	0	0	0	0	0	0	0	0
1	136843583	136960427	Nr5a2|ENSMUSG00000026398	1	10	4	6	0	2	2	2	0	2	4	8	2	4	12	0	4	0	6	2	2	2	8	2	4	2	0	0	2	4	2	2	1	2	2
1	136990210	136990270	Gm23763|ENSMUSG00000088970	0	0	0	0	0	0	0	0	0	0	0	0	0	0	0	0	0	0	0	0	0	0	0	0	0	0	0	0	0	0	0	0	0	0	0
1	137215543	137215647	Gm25609|ENSMUSG00000077207	0	0	0	0	0	0	0	0	0	0	0	0	0	0	0	0	0	0	0	0	0	0	0	0	0	0	0	0	0	0	0	0	0	0	0
1	137367150	137367247	Gm23534|ENSMUSG00000088164	0	0	0	0	0	0	0	0	0	0	0	0	0	0	0	0	0	0	0	0	0	0	0	0	0	0	0	0	0	0	0	0	0	0	0
1	137734317	137734433	Gm22727|ENSMUSG00000088715	0	0	0	0	0	0	0	0	0	0	0	0	0	0	0	0	0	0	0	0	0	0	0	0	0	0	0	0	0	0	0	0	0	0	0
1	137898597	138000384	Gm4258|ENSMUSG00000098243	9	7	1	9	4	8	4	2	6	4	3	8	12	10	6	8	9	11	5	3	10	7	15	9	7	10	7	8	10	9	6	8	9	7	8
1	137917689	137921312	Gm26979|ENSMUSG00000098045	0	0	0	0	0	0	0	0	0	0	0	0	0	0	0	0	0	0	0	0	0	0	0	0	0	0	0	0	0	0	0	0	0	0	0
1	137928169	137930273	A130050O07Rik|ENSMUSG00000051480	8	10	2	0	2	2	0	2	2	0	0	0	4	2	0	2	2	0	4	0	0	0	0	2	6	0	0	2	0	3	0	0	0	0	2
1	137932040	137933296	Gm26930|ENSMUSG00000098063	12	9	0	2	0	4	4	2	8	4	4	0	0	2	1	8	3	0	0	6	2	2	5	1	10	0	5	0	13	2	5	0	7	3	2
1	137966454	137966541	Mir181a-1|ENSMUSG00000065565	0	0	1	0	0	0	0	0	0	0	0	0	0	0	0	0	0	0	0	0	0	0	0	0	0	0	0	0	0	0	0	0	0	0	0
1	137966530	137969918	A430106G13Rik|ENSMUSG00000098206	54	120	59	43	43	29	31	68	47	50	70	40	56	44	44	67	58	48	52	34	48	44	39	58	36	25	37	67	35	51	27	46	68	32	27
1	137966638	137966718	Mir181b-1|ENSMUSG00000065458	0	2	0	0	0	0	0	0	0	0	0	0	0	0	0	0	0	0	0	0	0	0	0	0	0	0	0	0	2	0	0	0	0	0	0
1	137928388	137969215	Gm26936|ENSMUSG00000098145	0	0	0	0	0	0	0	0	0	0	0	0	0	0	0	0	0	0	0	0	0	0	0	0	0	0	0	0	0	0	0	0	0	0	0
1	137987656	137987776	Gm23782|ENSMUSG00000088564	0	0	0	0	0	0	0	0	0	0	0	0	0	0	0	0	0	0	0	0	0	0	0	0	0	0	0	0	0	0	0	0	0	0	0
1	138062860	138175706	Ptprc|ENSMUSG00000026395	278	439	342	280	313	322	355	319	291	301	332	293	272	320	218	329	444	438	444	371	424	354	318	332	386	313	420	383	323	380	335	273	312	371	259
1	138273737	138289460	Atp6v1g3|ENSMUSG00000026394	0	0	0	0	0	0	0	0	0	0	0	0	0	0	0	0	0	0	0	0	0	0	0	0	0	0	0	0	0	0	0	0	0	0	0
1	138484713	138619696	Nek7|ENSMUSG00000026393	2835	4378	3055	2742	2906	3125	3037	3540	3007	2639	3056	3556	3132	3225	2625	3095	3427	2743	2812	3280	3064	3082	2971	3365	2975	3008	3040	3065	3088	3148	3043	2704	3139	3131	3252
1	138825185	138848576	Lhx9|ENSMUSG00000019230	7	8	2	2	8	4	4	2	4	2	15	2	2	2	9	3	2	0	2	11	0	11	17	6	6	10	2	0	1	4	7	2	6	6	0
1	138851978	138856854	2310009B15Rik|ENSMUSG00000079283	181	201	188	158	159	173	200	170	241	161	281	194	193	260	167	203	213	173	190	298	169	154	169	147	185	206	185	170	208	170	227	199	165	161	163
1	138878261	138878377	n-R5s217|ENSMUSG00000065275	0	0	0	0	0	0	0	0	0	0	0	0	0	0	0	0	0	0	0	0	0	0	0	0	0	0	0	0	0	0	0	0	0	0	0
1	138963435	139171912	Dennd1b|ENSMUSG00000056268	418	715	410	457	460	491	475	438	543	425	432	533	514	403	453	459	573	497	485	426	485	444	501	475	458	427	403	423	472	426	478	398	474	482	326
1	138977656	138979240	4930596I21Rik|ENSMUSG00000086113	2	0	0	0	2	0	0	0	0	2	1	2	0	0	0	1	0	0	0	0	1	0	0	0	1	0	3	1	3	0	1	0	0	0	2
1	138991549	138992021	Gm16305|ENSMUSG00000085361	0	0	0	0	0	2	0	0	0	1	0	1	0	0	0	0	1	0	0	0	0	2	0	0	0	0	0	0	0	0	0	0	0	0	1
1	139133890	139134665	Gm16304|ENSMUSG00000085481	0	0	0	0	0	0	0	0	0	0	0	0	0	0	0	0	0	0	0	0	0	0	0	0	0	0	0	0	0	0	0	0	0	0	0
1	139197055	139377041	Crb1|ENSMUSG00000063681	141	234	58	62	157	62	39	205	92	80	147	142	80	136	65	88	82	71	135	241	124	129	41	163	137	89	107	125	130	157	134	26	144	120	48
1	139422382	139453005	Zbtb41|ENSMUSG00000033964	2052	3440	2701	2268	2310	2084	2367	2407	2901	2436	2273	2827	2836	2307	2345	2342	2599	2571	2243	2340	2327	2162	2105	2362	1997	2165	2048	2006	2179	2176	2200	1949	2169	1753	1887
1	139454772	139494083	Aspm|ENSMUSG00000033952	69	175	90	76	72	50	77	47	118	50	70	74	70	58	68	59	113	101	48	39	77	73	76	76	42	57	37	40	33	51	37	20	42	27	16
1	139501706	139523756	F13b|ENSMUSG00000026368	0	0	0	0	0	0	0	0	0	0	0	0	0	0	4	0	0	1	0	0	0	2	0	0	0	0	0	2	0	0	0	0	0	4	2
1	139547061	139560158	Cfhr1|ENSMUSG00000057037	0	0	0	0	0	0	0	0	0	0	0	0	0	0	0	0	0	0	0	0	0	0	0	0	0	0	0	0	0	0	0	0	0	0	0
1	139593754	139608282	Cfhr3|ENSMUSG00000090623	0	0	0	0	0	0	0	0	0	0	0	0	0	0	0	0	0	0	0	0	0	0	0	0	0	0	0	0	0	0	0	0	0	0	0
1	139671603	139671707	Gm26271|ENSMUSG00000096117	0	0	0	0	0	0	0	0	0	0	0	0	0	0	0	0	0	0	0	0	0	0	0	0	0	0	0	0	0	0	0	0	0	0	0
1	139697634	139781239	Gm4788|ENSMUSG00000070594	0	1	1	0	2	0	0	0	2	2	0	0	0	0	0	0	0	2	1	0	0	0	0	0	0	1	0	4	0	3	0	1	2	3	1
1	139786982	139787086	Gm25619|ENSMUSG00000095393	0	0	0	0	0	0	0	0	0	0	0	0	0	0	0	0	0	0	0	0	0	0	0	0	0	0	0	0	0	0	0	0	0	0	0
1	139810292	139858689	Cfhr2|ENSMUSG00000033898	0	6	3	0	3	0	0	1	0	0	1	2	1	2	0	1	5	1	1	4	0	2	0	0	2	2	3	4	1	4	4	2	0	3	2
1	139862201	139936469	Gm16332|ENSMUSG00000089991	10	9	12	10	13	2	4	4	9	6	2	2	3	5	9	5	7	10	14	6	5	9	3	0	11	11	0	15	3	3	8	11	5	8	8
1	139939600	139994205	Gm5834|ENSMUSG00000085867	1	3	0	1	0	2	2	1	0	0	0	0	0	0	0	0	2	0	0	1	0	1	2	4	2	0	6	0	1	0	0	2	3	1	0
1	140003824	140003966	Gm26048|ENSMUSG00000087930	0	0	0	0	0	0	0	0	0	0	0	0	0	0	0	0	0	0	0	0	0	0	0	0	0	0	0	0	0	0	0	0	0	0	0
1	140085854	140183411	Cfh|ENSMUSG00000026365	1607	2788	1828	1772	1752	1897	1718	1858	1676	1724	1724	1912	1710	2004	1567	1863	1980	2241	2309	2126	2061	1949	1731	1767	1848	1879	1861	1970	1911	2139	1895	1852	2123	2120	1427
1	140246215	140612063	Kcnt2|ENSMUSG00000052726	1125	1994	784	857	1396	941	746	1280	925	846	1280	1066	1053	1374	761	1355	1062	830	1224	1324	1309	1155	771	1215	1338	781	1311	1384	1312	1588	1393	818	1207	1115	1462
1	141256567	141257158	Gm4845|ENSMUSG00000095238	0	0	0	0	0	0	0	0	0	0	0	0	0	0	0	0	0	0	0	0	0	0	0	0	0	2	0	0	0	0	0	0	0	0	1
1	141298099	141298206	Gm25457|ENSMUSG00000093879	0	0	0	0	0	0	0	0	0	0	0	0	0	0	0	0	0	0	0	0	0	0	0	0	0	0	0	0	0	0	0	0	1	0	0
1	141314354	141314468	Gm22016|ENSMUSG00000089418	0	0	0	0	0	0	0	0	0	0	0	0	0	0	0	0	0	0	0	0	0	0	0	0	0	0	0	0	0	0	0	0	0	0	0
1	143605161	143606608	Cdc73|ENSMUSG00000078284	397	655	529	562	524	482	531	508	514	448	547	663	572	502	456	497	567	524	468	500	527	511	533	646	420	609	433	403	455	445	499	392	458	390	413
1	143640663	143650406	B3galt2|ENSMUSG00000033849	914	1579	1035	792	851	548	872	1019	826	665	1017	1023	1169	919	825	1004	1160	778	1132	989	1058	918	736	1105	675	738	762	714	847	1370	859	518	765	684	1449
1	143683229	143684298	Gm6397|ENSMUSG00000089640	2	6	4	2	1	1	3	4	4	5	0	9	3	3	4	6	10	4	6	2	3	1	3	5	4	1	3	1	4	8	3	1	5	7	0
1	143598796	143702893	Cdc73|ENSMUSG00000026361	3729	5964	4153	4610	4307	4032	3968	4102	4186	3776	4326	5082	4546	3731	4065	3782	5013	4181	3746	4604	4151	4230	4509	4855	3611	4441	3436	3420	3723	3818	3896	3448	3514	3223	3470
1	143739028	143746775	Glrx2|ENSMUSG00000018196	1376	2111	1375	1485	1432	1358	1478	1678	1361	1323	1549	1454	1370	1524	1347	1303	1428	1432	1516	1648	1600	1535	1353	1384	1569	1526	1521	1555	1599	1789	1552	1446	1584	1367	1380
1	143750789	143776922	Trove2|ENSMUSG00000018199	4709	8700	6005	5988	5892	5351	5790	5643	5886	5665	5561	6700	6114	5279	5683	5556	6724	5826	4894	5753	5513	4938	5406	5993	4935	5740	4913	4902	5176	5331	5226	5056	5013	4181	4863
1	143777277	143807466	Uchl5|ENSMUSG00000018189	1405	2087	1609	1506	1461	1501	1700	1484	1399	1352	1681	1538	1479	1546	1330	1617	1573	1421	1339	1880	1451	1505	1304	1629	1551	1559	1534	1557	1479	1761	1506	1426	1557	1279	1532
1	143778927	143779062	Gm25663|ENSMUSG00000088323	25	18	14	11	13	14	16	19	5	17	9	7	18	12	15	9	7	14	18	14	14	16	15	18	5	16	12	9	16	9	10	12	10	10	9
1	143999337	144004121	Rgs2|ENSMUSG00000026360	15649	26917	15756	13851	15612	6114	14343	20484	15829	12523	14054	12227	12626	10014	18079	15971	8555	13641	9861	9914	10040	8770	10741	10224	11667	12958	11346	9764	14782	10314	9929	12225	17762	6046	10724
1	144138666	144177372	Rgs13|ENSMUSG00000051079	10	12	23	11	6	16	19	0	16	6	22	23	33	12	16	8	40	14	2	12	4	2	10	12	6	26	2	6	6	4	0	8	8	4	10
1	144243971	144249060	Rgs1|ENSMUSG00000026358	10	12	14	6	10	12	12	8	5	8	8	10	12	8	2	2	12	10	6	8	10	2	12	10	4	14	3	8	14	8	16	0	18	29	6
1	144516672	144567667	Rgs21|ENSMUSG00000098509	0	0	0	0	0	2	0	0	0	0	0	0	0	0	0	0	2	0	0	0	0	0	0	0	0	0	0	0	0	0	0	0	0	0	0
1	144609003	144609110	Gm23672|ENSMUSG00000088096	0	0	0	0	0	0	0	0	0	0	0	0	0	0	0	0	0	0	0	0	0	0	0	0	0	0	0	0	0	0	0	0	0	0	0
1	144752682	144775435	Rgs18|ENSMUSG00000026357	0	2	0	2	2	2	2	6	2	0	0	2	0	0	4	0	0	4	0	4	5	0	2	2	0	0	7	5	0	10	2	0	2	0	0
1	144960733	144960839	Gm22681|ENSMUSG00000065787	0	0	0	0	0	0	0	0	0	0	0	0	0	0	0	0	0	0	0	0	0	0	0	0	0	0	0	0	0	0	0	0	0	0	0
1	144979483	144979585	Gm25708|ENSMUSG00000096352	0	0	0	0	0	0	0	0	0	0	0	0	0	0	0	0	0	0	0	0	0	0	0	0	0	0	0	0	0	0	0	0	0	0	0
1	145183893	145184889	Gm5262|ENSMUSG00000097130	0	0	0	0	0	0	0	0	0	0	0	0	0	0	0	0	0	0	0	0	0	0	2	0	0	0	0	0	0	0	0	1	0	0	0
1	145291353	145291480	Gm25460|ENSMUSG00000088579	0	0	0	0	0	0	0	0	0	0	0	0	0	0	0	0	0	0	0	0	0	0	0	0	0	0	0	0	0	0	0	0	0	0	0
1	146420433	146420874	Gm5263|ENSMUSG00000090323	0	0	2	0	0	0	0	0	2	2	0	0	1	0	0	2	1	0	0	0	2	0	1	0	0	4	1	1	3	0	0	1	3	0	2
1	146495628	146902471	Brinp3|ENSMUSG00000035131	1302	1872	1065	824	1171	910	813	1425	922	726	1209	1404	1098	1251	989	1319	1435	1006	1136	1769	1336	917	836	1374	1268	1044	1156	1267	1189	1300	1087	661	1127	912	1028
1	146725580	146729090	Gm15583|ENSMUSG00000080078	0	4	0	0	2	2	2	0	0	0	2	2	0	0	2	0	0	2	0	0	2	1	0	2	0	0	1	2	0	0	0	0	0	0	0
1	146802964	146806022	A230059L01Rik|ENSMUSG00000087627	2	0	0	0	8	5	5	0	10	10	14	10	0	12	3	5	10	10	0	10	5	4	26	3	0	8	6	4	2	2	8	13	4	1	2
1	146809830	146841696	Gm15584|ENSMUSG00000085822	0	0	0	0	0	0	0	0	0	0	0	0	0	0	0	0	0	0	0	0	0	0	0	0	0	0	0	0	0	0	0	0	0	0	0
1	147280757	147281942	Gm9931|ENSMUSG00000053988	0	0	0	0	0	0	0	0	0	0	0	0	0	0	0	0	0	0	0	0	0	0	0	0	0	0	0	0	0	0	0	0	0	0	0
1	148326979	148327108	Gm22966|ENSMUSG00000088582	0	0	0	0	0	0	0	0	0	0	0	0	0	0	0	0	0	0	0	0	0	0	0	0	0	0	0	0	0	0	0	0	0	0	0
1	149025227	149026047	Gm15443|ENSMUSG00000082588	65	150	113	96	122	111	92	78	103	97	71	122	138	64	98	82	123	107	70	91	121	128	83	113	99	76	96	80	118	99	82	54	103	85	61
1	149707376	149707482	Gm23535|ENSMUSG00000088167	0	0	0	0	0	0	0	0	0	0	0	0	0	0	0	0	0	0	0	0	0	0	0	0	0	0	0	0	0	0	0	0	0	0	0
1	149734749	149734858	n-R5s218|ENSMUSG00000084532	0	0	0	0	0	0	0	0	0	0	0	0	0	0	0	0	0	0	0	0	0	0	0	0	0	0	0	0	0	0	0	0	0	0	0
1	149841529	149841661	n-R5s219|ENSMUSG00000077516	0	0	0	0	0	0	0	0	0	0	0	0	0	0	0	0	0	0	0	0	0	0	0	0	0	0	0	0	0	0	0	0	0	0	0
1	149829617	149961255	Pla2g4a|ENSMUSG00000056220	397	604	264	315	337	391	404	573	310	311	493	369	391	390	347	401	516	363	448	322	394	409	338	438	366	382	419	424	438	447	354	345	379	256	327
1	150074872	150099874	7530420F21Rik|ENSMUSG00000097028	6	2	14	4	4	2	7	4	1	1	3	5	10	1	13	0	9	8	3	9	4	3	10	2	3	6	2	1	2	2	3	0	2	6	6
1	150100123	150108010	Ptgs2|ENSMUSG00000032487	147	224	177	137	108	173	144	99	200	129	149	169	241	178	159	166	239	164	174	131	148	155	146	182	90	157	100	113	116	175	143	109	151	88	199
1	150159042	150164948	Gm26687|ENSMUSG00000097754	2	0	2	2	0	1	0	1	4	0	4	4	2	4	2	5	2	0	0	4	0	6	0	0	0	0	0	0	1	2	0	0	0	6	3
1	150264924	150266056	Gm15453|ENSMUSG00000081535	728	1064	869	914	784	942	922	835	947	1120	1306	1451	1201	1301	798	1025	1115	853	763	1597	1248	890	590	786	982	794	941	918	882	738	1000	842	717	680	877
1	150319416	150333905	Pdc|ENSMUSG00000006007	0	0	0	0	0	0	0	0	0	0	0	0	0	0	0	0	0	0	0	0	0	0	0	2	0	0	0	0	0	0	0	0	0	0	0
1	150361304	150392747	BC003331|ENSMUSG00000006010	3102	4777	3429	3441	3265	3683	3741	3388	3450	3513	3398	3858	3630	3384	3266	3599	3957	3632	3239	3990	3498	3291	3481	3553	3067	3530	3098	3184	2991	3346	3432	3168	3264	3109	3311
1	150392837	150449791	Tpr|ENSMUSG00000006005	7564	12135	8922	8876	8733	8062	8655	8345	9332	8195	8167	10765	9544	7490	8407	8198	10291	9218	7327	8860	8368	8730	8802	9323	7467	8846	7150	7054	7672	7693	8316	7869	7968	6614	7078
1	150449411	150466165	Prg4|ENSMUSG00000006014	13	41	5	14	5	14	11	2	12	0	8	4	0	22	0	2	8	6	4	0	2	7	0	7	5	2	0	2	0	0	2	2	1	0	0
1	150625264	150783499	Gm20631|ENSMUSG00000093650	0	0	0	0	0	0	0	0	0	0	0	0	0	0	0	0	0	0	0	0	0	0	0	0	0	0	0	0	0	0	0	0	0	0	0
1	150563526	150993435	Hmcn1|ENSMUSG00000066842	265	502	363	381	348	309	312	273	352	287	160	296	264	317	292	287	309	321	286	204	305	217	133	161	442	276	395	345	329	403	339	356	307	326	308
1	151062003	151062110	Gm22756|ENSMUSG00000096851	0	0	0	0	0	0	0	0	2	0	1	0	0	0	0	0	0	0	0	0	0	0	0	0	0	2	0	0	0	0	0	1	0	0	1
1	151136506	151137780	Gm8941|ENSMUSG00000097426	2	13	5	3	6	4	10	14	3	6	5	6	2	8	6	3	3	3	4	7	3	5	2	2	8	6	7	7	5	14	8	9	0	8	6
1	151260823	151260914	Gm24402|ENSMUSG00000088498	0	0	0	0	0	0	0	0	0	0	0	0	0	0	0	0	0	0	0	0	0	0	0	0	0	0	0	0	0	0	0	0	0	0	0
1	151344497	151364445	Ivns1abp|ENSMUSG00000023150	44947	71396	38459	41160	48838	42072	41771	51286	35180	37716	37593	32367	33155	39480	33712	42109	33626	38690	38553	42473	41539	42097	35636	38765	53479	38956	46151	50045	46457	47771	43401	40179	43117	38614	32417
1	151344368	151344736	Gm10138|ENSMUSG00000063886	5	14	5	6	11	10	13	5	8	4	0	4	0	7	2	0	8	1	3	4	2	4	3	4	14	9	4	2	6	8	2	6	2	1	7
1	151367698	151428436	Swt1|ENSMUSG00000052748	949	1274	1000	1142	1046	821	850	977	1078	820	938	1177	963	810	879	855	851	821	822	858	753	810	772	870	745	880	745	820	878	884	944	943	1189	679	792
1	151428647	151458182	Trmt1l|ENSMUSG00000053286	1565	2368	1784	1826	1686	1540	1616	1741	2098	1611	2089	2286	1834	1658	1666	1890	1913	1647	1541	2319	1512	1552	1672	1929	1547	1723	1387	1491	1533	1619	1707	1555	2085	1208	1560
1	151469405	151500823	Rnf2|ENSMUSG00000026484	1862	3242	2157	1909	2160	2027	1964	2358	2074	1915	2580	2367	2152	2212	1960	2309	2246	1859	2077	2654	2232	2355	1994	2518	2075	2152	1787	1933	2232	2092	1972	1569	1988	1566	1477
1	151571185	151719342	Fam129a|ENSMUSG00000026483	84	112	108	86	142	132	85	114	92	76	93	103	85	113	83	85	118	95	143	110	123	106	78	127	95	104	98	138	108	132	107	116	104	108	161
1	151755373	151822328	Edem3|ENSMUSG00000043019	3837	6066	4169	4144	4458	3698	3829	4068	4133	3401	4129	4873	4081	3775	3851	3712	4554	3917	3676	3893	4098	4056	4275	4492	3526	3980	3535	3438	3912	3806	4079	3393	3609	3322	3210
1	151854822	151854955	Gm25279|ENSMUSG00000084557	0	0	0	0	0	0	0	0	0	0	0	1	0	0	1	0	0	1	0	0	0	1	0	0	1	1	0	0	0	1	0	0	0	0	1
1	151884523	152090320	1700025G04Rik|ENSMUSG00000032666	3458	5769	3326	3085	3803	3088	3207	4112	3683	3199	3518	3957	3957	4313	3621	4508	4347	3615	4375	5099	4687	4360	3305	4664	3891	3510	3586	4246	3961	4535	3974	2516	4564	3263	3331
1	152370734	152386688	Tsen15|ENSMUSG00000014980	408	648	447	384	484	472	471	520	427	469	657	571	545	561	476	584	592	436	500	711	463	522	431	549	478	463	498	532	467	462	506	405	526	518	459
1	152399829	152509818	Colgalt2|ENSMUSG00000032649	245	312	197	243	272	216	263	216	211	276	316	293	303	351	276	323	297	312	385	399	332	261	208	228	263	223	245	231	234	293	231	232	278	196	202
1	152407073	152407525	Gm15618|ENSMUSG00000080878	0	0	0	0	0	0	0	0	0	0	0	0	0	0	0	0	0	0	0	0	0	0	0	0	0	0	0	0	0	0	0	0	0	0	0
1	152516758	152766317	Rgl1|ENSMUSG00000026482	5776	8663	5368	4940	6160	4826	5153	6428	5463	5069	5724	5824	5471	5947	5287	6635	6419	6056	6841	7412	6998	7226	5666	7360	5970	5365	5483	5718	6072	6089	6322	4685	7262	5222	3718
1	152684025	152687501	Gm15479|ENSMUSG00000086145	4	0	0	0	0	0	0	0	0	0	0	0	0	0	0	0	0	0	0	0	0	0	0	0	0	0	0	0	0	0	2	0	1	2	0
1	152729158	152730559	Gm7278|ENSMUSG00000080950	59	70	49	69	37	64	65	48	72	85	78	72	48	60	54	84	64	56	62	69	66	74	109	86	62	72	46	72	60	67	67	51	69	68	36
1	152750550	152757544	Apobec4|ENSMUSG00000055547	0	0	0	0	2	0	3	0	0	0	2	0	0	2	0	0	2	2	0	2	0	0	0	0	0	0	0	0	0	0	0	2	0	0	4
1	152766541	152774395	Arpc5|ENSMUSG00000008475	1715	2706	1517	1551	1778	1305	1406	1838	1562	1354	2011	1936	1519	1464	1347	1809	1879	1716	1644	2045	1705	1712	1648	1980	1579	1723	1538	1501	1607	1580	1622	1252	1849	1349	1347
1	152807889	152836990	Ncf2|ENSMUSG00000026480	126	197	156	145	124	119	160	146	129	112	177	173	120	152	135	136	172	163	194	223	145	156	133	126	169	137	105	172	165	180	161	138	190	159	131
1	152836995	152902646	Smg7|ENSMUSG00000042772	5411	8272	5787	6292	6382	5354	5831	6046	6403	5294	5176	6654	5925	4945	5819	5716	6322	5877	5301	5557	5434	5956	6064	6077	5408	5923	5139	5233	5563	5929	5968	5333	6160	4812	4899
1	152955100	153119260	Nmnat2|ENSMUSG00000042751	6962	9752	7104	7073	8003	6993	7040	7313	6259	6308	6608	6885	6622	6977	5977	7740	7053	7082	7057	8441	7022	8127	7727	7929	7031	7219	6776	7206	7299	7615	6985	6394	7388	6688	6458
1	153122755	153186447	Lamc2|ENSMUSG00000026479	190	446	245	136	286	177	175	214	247	170	349	359	286	370	169	366	324	134	271	562	322	338	246	414	188	150	222	207	245	255	224	118	266	231	222
1	153305431	153306478	Gm8818|ENSMUSG00000079138	19	22	24	23	17	12	12	14	23	12	16	12	21	23	16	21	23	21	14	18	18	17	22	27	9	24	18	12	14	26	22	18	22	11	10
1	153218921	153332786	Lamc1|ENSMUSG00000026478	2745	4065	2948	2945	2916	3261	3078	2921	3208	2777	2395	3150	2834	2795	2710	2775	3162	2861	2443	2647	2913	3141	2959	2938	2623	2743	2938	3059	2649	2700	3070	2801	2994	3027	2524
1	153404826	153408429	E330020D12Rik|ENSMUSG00000073538	14	19	15	9	8	13	10	11	3	9	10	6	2	2	17	6	13	0	3	4	6	0	12	21	14	7	13	14	23	12	24	12	16	16	8
1	153425161	153452574	Shcbp1l|ENSMUSG00000042708	202	315	258	224	243	218	245	293	228	213	165	226	193	228	207	226	214	284	213	244	255	243	209	229	243	199	241	235	249	217	253	189	236	267	141
1	153440078	153440218	Gm25588|ENSMUSG00000064435	5	11	5	3	5	0	5	5	5	3	0	6	5	3	0	0	1	1	1	2	4	1	2	9	0	3	4	3	1	3	4	5	5	8	5
1	153455757	153487660	Dhx9|ENSMUSG00000042699	8651	14113	10052	10090	9233	9167	9396	9440	10807	9344	9119	11010	10041	8477	8934	9381	11203	10234	8177	10878	9511	9865	10413	11520	7799	10271	7448	7341	7624	8369	8638	8059	9042	7550	7451
1	153503015	153549714	Npl|ENSMUSG00000042684	459	759	442	533	570	446	505	621	466	365	496	370	398	374	537	417	394	469	473	422	475	549	481	473	543	418	528	470	629	580	597	457	539	377	350
1	153653024	153697667	Rgs8|ENSMUSG00000042671	17091	25267	19577	20434	18216	17516	19108	16868	19027	17430	15645	20773	18339	14899	18474	18314	22716	20649	14745	19335	15872	18937	22911	19481	16555	20041	15811	15530	16524	15655	17519	19051	17629	13626	14395
1	153740348	153745468	Rgs16|ENSMUSG00000026475	199	353	124	169	195	207	150	294	285	203	318	263	257	281	209	285	255	187	427	383	309	524	174	293	230	138	173	216	249	314	329	149	252	213	315
1	153749425	153762614	Rnasel|ENSMUSG00000066800	164	338	281	160	216	219	224	188	241	179	196	275	304	231	183	259	290	235	257	249	226	195	183	234	175	242	155	199	171	297	211	126	189	140	250
1	153779380	153844134	Rgsl1|ENSMUSG00000042641	53	92	70	29	61	64	53	95	93	58	62	108	75	82	58	96	79	47	56	98	66	42	88	64	60	34	45	84	42	72	57	59	69	73	105
1	153874344	153876871	Gm5531|ENSMUSG00000043282	6	10	7	4	4	10	2	9	1	4	3	0	6	2	4	8	2	0	4	12	6	14	1	10	4	0	2	2	6	10	6	6	13	9	4
1	153891645	153893060	Teddm1|ENSMUSG00000047053	0	0	1	0	0	2	0	0	1	0	0	0	0	0	0	0	0	0	0	0	0	0	1	0	0	0	0	0	0	0	0	0	0	0	0
1	153899925	153900036	mmu-mir-8114|ENSMUSG00000099227	1272	1526	1164	1032	1240	1381	1226	1319	1006	1076	789	1196	874	1030	1038	1047	981	1159	952	1077	1167	1192	1226	1096	1123	1030	951	1190	1014	1366	1221	1514	1396	1434	1158
1	153899943	153909723	Glul|ENSMUSG00000026473	86734	117192	84943	86138	93804	97624	90554	95450	76991	77550	81057	82831	72084	83194	69606	76418	78608	79232	79609	92648	88073	92598	91491	90644	88422	78797	86282	97379	84559	98998	97272	96059	98817	101619	85196
1	153849541	153900208	5830403L16Rik|ENSMUSG00000045968	24	40	33	13	53	32	25	41	51	17	33	36	41	35	29	35	56	28	14	40	28	45	50	60	32	30	36	17	23	36	31	17	31	31	37
1	153905300	153916910	A930039A15Rik|ENSMUSG00000078493	60	104	80	59	72	62	69	67	63	63	74	84	46	54	42	27	56	44	60	53	51	58	67	35	74	41	48	70	30	36	56	59	85	60	71
1	154080094	154080199	Gm25336|ENSMUSG00000088669	0	0	0	0	0	0	0	0	0	0	0	0	0	0	0	0	0	0	0	0	0	0	0	0	0	0	0	0	0	0	0	0	0	0	0
1	154201186	154205674	Zfp648|ENSMUSG00000066797	2	8	0	0	4	6	5	4	0	0	0	4	3	4	0	4	8	0	9	8	8	3	4	7	7	2	5	3	4	8	7	2	2	18	9
1	154311407	154311527	n-R5s220|ENSMUSG00000064860	0	0	0	0	0	0	0	0	0	0	0	0	0	0	0	0	0	0	0	0	0	0	0	0	0	0	0	0	0	0	0	0	0	0	0
1	154392518	154725920	Cacna1e|ENSMUSG00000004110	16799	27809	21860	24340	19679	22725	21753	17755	26479	23361	12309	23415	22945	16829	23661	18883	25615	28289	19190	17706	21114	23171	24682	21474	17148	23774	17108	17346	18349	18511	21289	20397	20449	17998	17279
1	155063522	155083266	Gm9530|ENSMUSG00000096950	5	10	1	2	2	1	4	0	3	2	6	0	11	0	2	12	9	8	9	6	4	5	5	3	4	8	2	5	3	0	4	4	4	0	6
1	155096366	155099636	Ier5|ENSMUSG00000056708	3235	5151	3365	3539	3576	3409	3228	3425	3929	3453	3402	2702	3049	2796	3536	3193	3161	3623	2873	3174	2908	3402	3367	2744	3176	3279	2795	2830	3241	3519	2939	3298	3249	2148	3758
1	155127877	155146780	Mr1|ENSMUSG00000026471	263	398	284	267	258	255	260	299	228	236	239	204	208	332	246	210	303	226	294	193	227	249	233	250	238	267	243	313	248	263	246	198	294	246	241
1	155158702	155203517	Stx6|ENSMUSG00000026470	4916	6596	5043	4774	5092	5120	5038	5478	5075	5212	5188	5237	4817	5055	4941	5596	5667	5382	5065	6502	5060	5265	5003	5163	5181	5428	4703	5029	4985	5199	5116	5140	5365	4465	4583
1	155212473	155232724	BC034090|ENSMUSG00000033722	560	766	454	402	380	499	514	584	565	477	496	541	554	576	472	556	580	512	487	517	489	414	376	372	426	537	475	467	416	520	497	430	637	389	417
1	155315965	155316089	Gm22569|ENSMUSG00000093286	0	0	0	0	0	0	0	0	0	0	0	0	0	0	0	0	0	0	0	0	0	0	0	0	0	0	0	0	0	0	0	0	0	0	0
1	155275700	155417395	Xpr1|ENSMUSG00000026469	10760	17239	9979	9895	11609	9694	9874	12303	11650	10352	10516	11534	10809	11023	10702	11836	11932	11755	12025	12439	12830	13926	11775	12673	10993	10805	10299	10889	10676	11355	11328	9038	12189	9766	9381
1	155520172	155527111	Gm5532|ENSMUSG00000073535	6	10	4	4	4	4	2	14	4	12	0	6	10	4	6	8	12	10	8	2	14	2	5	10	8	8	10	6	4	4	8	8	12	6	7
1	155558119	155687233	Acbd6|ENSMUSG00000033701	1303	2035	1578	1182	1453	1358	1303	1451	1455	1449	1711	1622	1355	1607	1397	1515	1727	1575	1489	1997	1466	1608	1462	1391	1496	1529	1394	1524	1322	1503	1286	1212	1690	1360	1305
1	155698035	155751710	Lhx4|ENSMUSG00000026468	0	1	0	2	4	0	0	2	2	0	0	6	2	0	4	0	4	4	0	0	0	0	0	16	0	0	0	0	0	2	0	0	0	0	0
1	155778154	155812838	Qsox1|ENSMUSG00000033684	1233	1854	1264	1072	1383	1316	1265	1371	1070	1103	1313	1228	1268	1585	1008	1617	1432	1171	1267	1720	1411	1336	976	1407	1354	1128	1265	1294	1392	1542	1476	964	1380	1258	1210
1	155954573	155954722	Gm23744|ENSMUSG00000077419	0	0	0	0	0	0	0	0	0	0	0	0	0	0	0	0	0	0	0	0	0	0	0	0	0	0	0	0	0	0	0	0	0	0	0
1	155844965	155972890	Cep350|ENSMUSG00000033671	4702	7519	5168	5045	5073	4311	4843	4827	6074	4764	4187	6396	5407	4472	5054	5236	5542	5247	4443	4700	4876	5015	4715	5345	4219	4946	4233	4366	4344	4905	5073	4336	5362	3630	3984
1	156035402	156064842	Tor1aip2|ENSMUSG00000050565	3197	4566	3209	3282	3118	2913	3119	3470	3383	2982	3834	3632	3264	2801	3061	3351	3412	3212	2766	3316	2921	2760	3179	3339	2931	3010	2819	2873	2945	2961	3401	3126	3186	2413	2919
1	156004598	156036147	Tor1aip1|ENSMUSG00000026466	2359	3623	2492	2302	2474	2493	2450	2634	2531	2461	2492	2650	2673	2590	2320	2576	2702	2521	2421	2670	2575	2507	2407	2655	2448	2467	2362	2527	2462	2557	2466	2342	2559	2179	2160
1	156075965	156205026	Fam163a|ENSMUSG00000015484	561	756	534	642	554	644	626	512	600	487	372	424	462	422	601	486	465	606	433	501	515	497	562	516	561	655	539	615	632	497	533	568	742	511	499
1	156255295	156303606	Tdrd5|ENSMUSG00000060985	51	67	15	17	49	42	29	44	19	12	48	34	32	64	28	52	46	20	67	90	57	42	20	63	44	20	58	62	53	88	52	22	45	77	93
1	156310726	156328035	Nphs2|ENSMUSG00000026602	0	2	0	2	0	0	0	0	2	0	0	2	0	0	2	0	0	0	0	0	0	0	0	0	0	0	0	4	0	0	0	0	0	0	0
1	156366039	156366484	Gm2000|ENSMUSG00000078193	2474	3517	2858	2416	2777	2799	3018	3152	2620	2728	3696	3011	2952	3211	2595	2692	2675	2525	2553	3836	2941	2753	2697	2972	2869	2740	2870	3029	2914	3073	2778	2786	2899	2659	2570
1	156323508	156421159	Axdnd1|ENSMUSG00000026601	31	44	17	10	33	23	22	16	26	11	22	17	24	14	7	23	33	13	20	23	22	28	18	30	6	6	17	23	13	16	23	15	15	18	19
1	156428107	156474328	Soat1|ENSMUSG00000026600	2244	3503	2178	1931	2736	1342	1863	2215	1843	1523	1879	2004	1747	1856	1735	2272	1729	1712	1849	1773	1875	1635	1689	2066	2021	1704	2014	2178	2197	2300	2232	1531	2313	1699	1535
1	156524091	156526659	Gm10031|ENSMUSG00000096493	2578	4095	2748	3048	2852	2622	2709	2770	2964	2645	2560	3229	2985	2295	2759	2556	3433	3262	2375	2790	2640	2736	3203	3014	2470	3216	2193	2355	2434	2557	2558	2546	2780	1981	2381
1	156558785	156649568	Abl2|ENSMUSG00000026596	5887	9002	7312	7393	6793	6323	6507	5987	7934	6300	5211	7974	6502	5815	6718	6833	7275	6912	5865	6621	6238	6712	7205	7091	5553	6853	5394	5582	5788	5982	6321	6093	6930	5428	5584
1	156653616	156674314	Tor3a|ENSMUSG00000060519	406	523	453	384	356	434	344	375	462	490	511	426	463	465	418	521	526	485	522	550	500	447	452	425	396	433	431	459	424	421	376	409	518	401	379
1	156678544	156718910	Fam20b|ENSMUSG00000033557	6683	10467	6485	6619	7620	6203	6647	7588	6465	5987	7021	6804	6401	6838	6340	7490	6820	6846	7186	8317	6814	6833	6034	6888	7439	6664	6699	7348	7701	7902	7222	5692	7245	6474	5615
1	156793511	156793844	Gm15428|ENSMUSG00000046057	2	15	7	9	0	5	5	2	11	3	12	2	6	0	6	6	9	2	8	0	7	8	3	5	0	6	0	2	0	5	3	0	1	0	0
1	156838561	156861078	Angptl1|ENSMUSG00000033544	54	68	34	26	50	73	48	41	32	26	58	48	38	48	20	26	44	35	24	50	56	54	36	28	23	31	50	36	36	52	44	30	35	25	34
1	156804165	156939626	Ralgps2|ENSMUSG00000026594	3573	5515	4257	4446	4036	3963	4010	3868	4280	3814	3814	4016	3845	3549	4155	3575	4308	4516	3394	3965	4017	4415	4750	4293	3424	3935	3323	3564	3717	3700	3980	3667	3803	3283	3130
1	157099147	157108680	Tex35|ENSMUSG00000026592	1	2	3	1	0	4	1	3	2	0	4	3	0	0	3	0	3	0	0	1	3	5	0	1	1	1	0	1	2	3	0	0	0	2	4
1	157383930	157384329	Gm6058|ENSMUSG00000087632	0	0	0	0	3	2	1	0	4	0	0	0	0	1	0	0	0	0	0	0	0	0	2	0	0	0	0	0	1	0	0	1	0	0	1
1	157135182	157412595	Rasal2|ENSMUSG00000070565	4465	7551	4933	5328	5145	5169	4987	5119	5583	5154	4330	6076	5872	4666	4994	5204	6588	5703	4836	5289	5263	5187	5513	5706	4641	5068	4440	4461	4485	5031	5027	4898	4921	4470	5253
1	157412351	157420235	2810025M15Rik|ENSMUSG00000049881	384	471	422	348	387	431	361	401	383	372	424	370	426	382	358	460	492	347	425	486	369	345	352	429	322	367	339	373	397	415	410	344	325	301	388
1	157458579	157489060	BC026585|ENSMUSG00000033488	457	685	463	403	409	354	419	490	384	436	536	439	380	469	408	467	494	528	493	494	445	406	348	481	430	418	406	506	464	479	488	459	505	492	426
1	157506727	157568422	Sec16b|ENSMUSG00000026589	14	23	12	6	13	26	16	10	20	25	13	10	21	15	34	15	24	10	18	27	14	26	17	25	17	18	8	26	12	19	10	8	8	8	20
1	157497874	157511721	Gm15486|ENSMUSG00000087093	0	0	0	0	0	0	0	0	0	0	0	0	0	0	0	0	0	0	0	0	0	0	0	0	0	0	0	2	0	0	0	0	0	0	0
1	158245270	158356260	Brinp2|ENSMUSG00000004031	2584	3725	2859	2842	3071	2501	2649	2546	2834	2377	2960	3084	2859	2714	2616	2954	3448	2876	3225	3308	3017	3373	3276	3410	2697	2792	2714	2718	3026	3370	3463	2701	2795	2738	3263
1	158362303	158691786	Astn1|ENSMUSG00000026587	13250	20313	14910	14073	14115	13448	14293	15180	14898	12863	13389	16659	15332	14032	14256	14757	17830	15340	13422	16195	14554	15570	14599	15690	12626	14836	12342	12441	13094	14140	13903	11389	14260	11785	12147
1	158505624	158505733	Mir488|ENSMUSG00000070103	0	0	0	0	0	0	0	0	0	0	0	0	0	0	0	0	0	0	0	0	0	0	0	0	0	0	0	0	0	0	0	0	0	0	0
1	158711726	158980490	Pappa2|ENSMUSG00000073530	4	6	2	2	8	4	2	0	6	8	6	2	2	4	0	2	0	2	0	6	6	4	8	4	6	2	2	8	0	11	6	14	2	4	28
1	158967700	158980463	1600012P17Rik|ENSMUSG00000047661	0	0	0	0	0	0	0	0	0	0	0	0	0	0	0	0	0	0	0	0	0	0	0	0	0	0	0	0	0	0	0	0	0	2	0
1	159168156	159168642	Gm4953|ENSMUSG00000061992	8	5	1	4	9	2	4	10	8	6	7	9	6	4	15	9	8	4	7	19	3	4	11	6	6	3	6	3	0	3	2	6	3	7	9
1	159232325	159347580	Rfwd2|ENSMUSG00000040782	1092	1642	1161	1161	1250	1161	1149	1278	1100	980	1258	1134	1099	1097	1033	1108	1213	1146	1192	1365	1262	1298	1198	1315	1226	1151	1151	1249	1220	1191	1159	1092	1187	1047	1080
1	159331795	159331878	Gm26472|ENSMUSG00000080410	0	0	0	0	0	0	0	0	0	0	0	0	0	0	0	0	0	0	0	0	0	0	0	0	0	0	0	0	0	0	0	0	0	0	0
1	159340282	159340422	Scarna3a|ENSMUSG00000089536	2	2	1	7	3	1	2	2	0	2	1	2	0	1	0	0	3	3	1	8	4	2	1	2	2	3	3	2	2	4	2	0	1	3	2
1	159614748	159684875	Gm10530|ENSMUSG00000073528	2	5	3	3	2	5	2	5	3	3	2	2	1	0	2	8	6	0	3	0	2	5	2	2	0	2	10	6	3	3	3	2	0	1	0
1	159737509	159924397	Tnr|ENSMUSG00000015829	2628	4413	2819	2830	2720	2602	2825	2567	3154	2575	1413	3290	3171	2735	2539	2645	3656	3244	2578	2391	3054	3064	3120	3268	2494	3221	2408	2646	2165	2993	2730	2025	3134	2451	2629
1	159983495	159983605	Gm24719|ENSMUSG00000088145	0	0	0	0	0	0	0	0	0	0	0	0	0	0	0	0	0	0	0	0	0	0	0	0	0	0	0	0	0	0	0	0	0	0	0
1	160044383	160075461	4930523C07Rik|ENSMUSG00000090394	31	50	32	18	38	33	29	43	38	37	19	35	27	46	36	45	22	42	35	36	22	34	28	22	38	20	22	40	47	58	33	36	36	25	37
1	160044583	160071509	4930523C07Rik|ENSMUSG00000050883	7	10	6	3	5	9	10	6	9	5	4	2	8	19	13	10	4	8	6	3	5	9	7	5	12	7	4	4	6	16	4	4	9	5	5
1	160074734	160077985	4930562F07Rik|ENSMUSG00000026729	0	4	0	1	0	0	0	2	0	1	0	0	0	0	0	0	0	0	0	0	0	0	2	0	0	0	0	0	0	4	0	0	0	0	2
1	160085035	160153580	Tnn|ENSMUSG00000026725	2	3	4	0	2	3	4	2	2	0	0	0	0	2	0	2	0	0	0	0	0	2	2	0	0	1	0	0	0	0	0	0	0	0	4
1	160195214	160199812	Mrps14|ENSMUSG00000058267	1355	1953	1659	1498	1274	1499	1471	1599	1532	1436	1546	1446	1465	1455	1492	1454	1629	1552	1372	1732	1420	1502	1625	1579	1255	1519	1172	1181	1373	1310	1453	1385	1463	1082	1308
1	160202366	160212892	Cacybp|ENSMUSG00000014226	4166	6928	4473	4744	4576	3785	4210	4676	4737	4176	5082	4445	4153	3805	4108	4184	4529	4605	4030	4872	4363	4389	4683	5178	4303	4629	4043	3568	4187	4218	4263	3806	4553	3591	3660
1	160295863	160295972	Mir1927|ENSMUSG00000089204	0	0	0	0	0	0	0	0	0	0	0	0	0	0	0	0	0	0	0	0	0	0	0	0	0	0	0	0	0	0	0	0	0	0	0
1	160219173	160792938	Rabgap1l|ENSMUSG00000026721	5780	9832	6621	6731	6564	6231	6626	7164	7121	6224	6658	7591	6727	6231	6297	6775	7394	6799	6824	8094	7494	6744	5704	6815	6190	6649	5831	6359	6487	7382	6715	5629	6195	5634	6202
1	160645572	160645704	Gm23528|ENSMUSG00000077759	0	0	0	0	0	0	0	0	0	0	0	0	0	0	0	0	0	0	0	0	0	0	0	0	0	0	0	0	0	0	0	0	0	0	0
1	160876201	160876322	Gm24988|ENSMUSG00000077648	0	0	0	0	0	0	0	0	0	0	0	0	0	0	0	0	0	0	0	0	0	0	0	0	0	0	0	0	0	0	0	0	0	0	0
1	160893119	160893584	Gm6177|ENSMUSG00000057499	2	0	2	0	0	0	2	2	0	2	0	2	0	2	0	0	0	0	5	2	0	2	2	0	3	0	2	4	2	2	0	0	2	4	1
1	160906417	160967817	Rc3h1|ENSMUSG00000040423	1057	1602	850	1004	951	813	849	904	1112	974	673	1226	1132	902	899	1011	1151	1032	938	673	1023	987	947	1084	787	955	848	799	734	931	873	662	977	721	779
1	160978605	161003010	Serpinc1|ENSMUSG00000026715	0	0	0	0	0	0	2	0	0	0	0	2	2	4	0	2	0	0	0	0	0	0	2	0	0	0	0	0	0	0	0	0	0	1	0
1	161034421	161038537	Gas5|ENSMUSG00000053332	6365	9389	7579	6445	7445	7098	7211	7315	6823	6792	8727	8133	7139	7904	5961	7229	7161	6330	6554	8657	6683	6488	6252	7520	6733	6593	6898	7120	6822	6957	6985	6923	6662	6741	6110
1	161008793	161034816	Zbtb37|ENSMUSG00000043467	607	1235	563	705	754	626	711	677	741	719	400	775	783	674	666	681	839	874	746	491	832	718	687	708	690	610	685	634	631	697	754	473	733	589	523
1	161035393	161035473	Gm26224|ENSMUSG00000064440	2	1	1	2	1	3	1	2	0	0	1	1	2	1	3	1	0	0	1	0	0	0	0	0	2	0	0	2	1	0	2	1	0	0	0
1	161035849	161035911	Gm22489|ENSMUSG00000080463	0	0	0	0	0	0	0	0	0	0	0	0	0	0	0	0	0	0	0	0	0	0	0	0	0	0	0	0	0	0	0	0	0	0	0
1	161036056	161036139	Gm22357|ENSMUSG00000064816	14	25	17	26	21	22	25	16	23	21	24	16	26	25	9	10	20	17	22	15	15	20	18	8	21	16	17	20	24	19	20	13	20	16	17
1	161036681	161036741	Gm23212|ENSMUSG00000084667	0	0	0	0	0	0	0	0	0	0	0	0	0	0	0	0	0	0	0	0	0	0	0	0	0	0	0	0	0	1	0	0	0	0	0
1	161036983	161037049	Gm23436|ENSMUSG00000077220	0	0	0	0	0	0	0	0	0	0	0	0	0	0	0	0	0	0	0	0	0	0	0	0	0	0	0	0	0	0	0	0	0	0	0
1	161037355	161037439	Mir5117|ENSMUSG00000065160	11	19	8	2	5	9	3	6	1	3	6	9	4	10	5	1	7	2	9	14	3	9	4	10	2	7	2	10	9	3	11	4	6	5	3
1	161037600	161037681	Gm24489|ENSMUSG00000065735	4	9	8	2	7	4	1	5	5	6	8	5	3	6	7	5	4	5	3	3	1	6	2	2	6	4	4	9	9	7	4	12	7	10	3
1	161038081	161038158	Snord47|ENSMUSG00000064968	2	6	5	3	11	4	4	3	3	1	4	3	1	8	3	5	4	0	6	4	4	5	4	2	4	7	1	4	6	4	6	2	3	7	4
1	161038307	161038383	Gm25789|ENSMUSG00000065228	1	2	2	1	1	4	1	3	2	2	3	1	3	2	1	3	2	3	1	2	3	3	2	1	2	1	0	3	2	1	1	3	4	3	3
1	161040600	161070607	Dars2|ENSMUSG00000026709	891	1458	975	947	930	975	986	1024	1001	1015	1133	1083	1082	973	1007	1051	1237	1133	1130	1353	1132	1062	966	1136	985	1067	955	881	938	1061	859	770	1019	744	908
1	161070766	161086338	Cenpl|ENSMUSG00000026708	110	139	91	75	67	68	93	88	92	106	98	75	129	84	87	94	118	73	106	113	66	75	78	107	70	90	76	48	68	56	73	70	84	61	78
1	161088374	161131511	Klhl20|ENSMUSG00000026705	1406	2031	1187	1204	1452	1305	1355	1478	1287	1264	1280	1483	1453	1327	1245	1488	1478	1428	1299	1571	1337	1548	1231	1491	1308	1298	1192	1313	1240	1344	1366	1023	1308	1089	1175
1	161142690	161169106	Ankrd45|ENSMUSG00000044835	2437	3604	2260	2041	2726	2153	2173	2564	2171	2061	2562	2753	2560	2363	2100	2595	3080	2433	2402	2918	2754	3076	2876	3666	2313	2634	2180	2210	2133	2426	2499	1764	2626	1977	1774
1	161154557	161159314	4930469G21Rik|ENSMUSG00000049160	0	0	0	1	6	0	2	1	2	1	2	1	0	0	0	0	2	0	0	3	0	0	0	0	0	0	0	0	0	0	4	2	0	0	0
1	161240111	161251166	Prdx6|ENSMUSG00000026701	13935	19490	14555	12835	13788	13526	13390	13977	14211	13843	15510	13596	13355	14436	12798	15055	14578	15231	13423	16205	13339	12980	13276	14045	14662	14457	14232	14516	13738	13892	14144	15065	15168	12739	11598
1	161395408	161418410	Tnfsf4|ENSMUSG00000026700	0	0	0	0	0	0	0	0	0	0	0	0	0	0	0	0	0	0	0	0	0	0	0	0	0	0	0	0	0	0	0	0	0	0	0
1	161494654	161505290	Tnfsf18|ENSMUSG00000066755	0	2	0	0	0	0	0	2	0	0	0	0	0	0	0	0	0	0	0	6	0	4	2	0	0	0	0	0	0	0	0	2	0	4	3
1	161552548	161552666	Gm25488|ENSMUSG00000089353	0	0	0	0	0	0	0	0	0	0	0	0	0	0	0	0	0	0	0	0	0	0	0	0	0	0	0	0	0	0	0	0	0	0	0
1	161725535	161727489	Gm15429|ENSMUSG00000040323	766	1138	852	766	757	807	770	859	794	639	827	913	813	800	743	880	967	942	778	978	803	822	803	872	860	846	778	774	759	755	880	723	809	644	695
1	161780690	161788495	Fasl|ENSMUSG00000000817	0	7	0	8	4	2	6	4	4	2	4	9	4	0	4	4	6	2	6	2	4	4	4	14	0	5	0	2	4	6	3	0	2	5	8
1	161816111	161876661	Suco|ENSMUSG00000040297	3324	5607	3929	4033	3960	3730	3935	3903	3823	3586	3447	4066	3841	3519	3635	3628	3735	3797	3304	4012	3373	3418	3513	3741	3146	3785	3117	3105	3435	3627	3550	3326	3214	3179	3048
1	161969185	162027106	Pigc|ENSMUSG00000026698	777	1235	894	973	964	984	1015	847	875	881	945	873	842	790	890	977	883	982	945	985	867	1002	989	871	829	857	772	885	891	893	1032	1018	967	1015	853
1	161942085	161979636	4930558K02Rik|ENSMUSG00000086277	8	8	2	2	3	10	0	8	4	9	4	4	6	14	3	6	0	5	0	2	11	1	3	0	10	3	0	4	1	4	4	0	4	0	4
1	162004968	162016494	2810442N19Rik|ENSMUSG00000090260	0	1	0	2	0	0	0	0	0	0	0	0	0	0	1	0	0	0	0	1	4	0	0	0	2	0	0	0	0	0	0	0	0	0	0
1	162217622	162225548	Dnm3os|ENSMUSG00000078190	2	2	0	0	0	2	2	0	0	2	2	0	0	0	10	0	2	2	0	0	0	0	0	2	0	2	0	0	2	2	0	0	0	2	0
1	162217813	162217923	Mir199a-2|ENSMUSG00000070126	0	0	0	0	0	0	0	0	0	0	0	0	0	0	0	0	0	0	0	0	0	0	0	0	0	0	0	0	0	0	0	0	0	0	0
1	162223367	162223477	Mir214|ENSMUSG00000065516	0	0	0	0	0	0	0	0	0	0	0	0	0	0	0	0	0	0	0	0	0	0	0	0	0	0	0	0	0	0	0	0	0	0	0
1	161982452	162478012	Dnm3|ENSMUSG00000040265	13522	21012	14467	14330	14320	14518	15605	15515	14665	14025	14028	16279	15257	14149	14495	15375	16721	15311	13907	15959	15169	15261	13986	14874	13469	15605	13851	13746	13727	14874	14397	12395	14430	11969	11534
1	162316091	162316521	Gm16101|ENSMUSG00000089933	0	0	0	0	0	0	0	0	0	0	0	0	0	0	0	0	0	0	0	0	0	0	0	0	0	0	0	0	0	0	0	0	0	0	0
1	162477679	162479943	Gm10176|ENSMUSG00000066752	8	7	18	6	8	12	6	0	0	2	4	0	2	2	0	2	2	2	0	2	0	0	0	0	1	2	0	0	0	2	0	0	1	0	4
1	162532126	162548528	Mettl13|ENSMUSG00000026694	980	1345	1036	934	1090	1087	1013	1108	1063	1061	1056	1164	1094	1080	967	1097	1238	1130	1142	1416	1233	1313	984	1181	1028	1009	973	1131	1003	991	1292	872	1005	913	936
1	162570514	162599078	Vamp4|ENSMUSG00000026696	4995	8150	5531	4803	5786	5259	5531	6365	5492	5522	5893	5827	5712	5792	5680	5956	6307	5831	5738	7098	6118	6454	5716	6327	5687	5846	5095	5402	5573	6001	5763	4808	5620	4813	4701
1	162628356	162629067	Gm5705|ENSMUSG00000091743	0	0	0	0	0	0	0	0	0	0	0	0	0	0	0	0	0	0	0	0	0	0	0	0	0	0	0	0	0	0	0	0	0	0	0
1	162639149	162649693	Myoc|ENSMUSG00000026697	18	73	8	8	6	7	8	10	22	14	22	12	18	25	2	6	23	12	13	7	8	14	3	8	4	8	6	9	1	20	2	15	11	5	22
1	162647202	162658173	7420461P10Rik|ENSMUSG00000091060	0	2	0	0	0	0	0	0	0	0	0	0	0	0	0	0	0	0	0	0	2	0	0	0	0	0	0	0	0	0	0	0	0	0	0
1	162674157	162674220	AC132867.1|ENSMUSG00000098259	0	0	0	0	0	0	0	0	0	0	0	0	0	0	0	0	1	0	0	0	0	0	0	0	0	0	0	1	0	0	0	0	0	0	0
1	162670724	162740487	Prrc2c|ENSMUSG00000040225	12924	19657	14217	15214	14949	13849	15346	13758	16441	14287	11904	18815	16394	13669	13987	14243	18368	16087	13042	14354	14494	15294	14875	16750	12529	14391	13021	12965	13483	13695	14608	12735	14397	11943	11376
1	162793882	162813972	Fmo4|ENSMUSG00000026692	4	14	3	4	2	6	3	10	8	6	0	4	9	2	7	4	1	6	4	0	4	4	4	1	0	0	7	4	14	6	10	2	2	0	2
1	162829560	162866548	Fmo1|ENSMUSG00000040181	538	765	782	506	685	474	558	614	614	560	691	570	648	546	651	651	564	747	539	685	644	720	741	761	588	648	557	600	592	506	550	570	768	547	342
1	162874316	162898720	Fmo2|ENSMUSG00000040170	168	272	136	275	210	342	146	133	296	240	209	253	346	239	217	340	164	446	472	236	263	307	370	189	201	245	164	204	240	200	378	509	382	492	228
1	162916550	162937225	Fmo6|ENSMUSG00000095576	0	0	0	0	0	0	0	0	0	0	0	0	0	0	0	0	0	0	0	0	0	0	0	0	0	0	0	0	0	0	0	0	2	0	0
1	162953801	162984528	Fmo3|ENSMUSG00000026691	0	0	0	0	0	0	0	0	0	0	0	0	0	0	0	0	0	0	0	0	0	0	0	0	0	0	0	0	0	0	0	0	0	0	0
1	163054817	163054951	Gm22671|ENSMUSG00000077608	0	0	0	0	0	0	0	0	0	0	0	0	0	0	0	0	0	0	0	0	0	0	0	0	0	0	0	0	0	0	0	0	0	0	0
1	163024301	163085670	Mroh9|ENSMUSG00000071890	0	0	0	2	0	0	0	0	0	0	0	4	0	0	0	0	0	0	0	0	0	0	0	0	1	2	0	0	0	0	0	0	0	0	2
1	163118226	163118348	Gm22434|ENSMUSG00000089174	0	0	0	0	0	0	0	0	0	0	0	0	0	0	0	0	0	0	0	0	0	0	0	0	0	0	0	0	0	0	0	0	0	0	0
1	163280355	163287045	Gm20471|ENSMUSG00000092188	0	0	0	0	0	0	0	0	0	0	0	0	0	0	0	0	0	0	0	0	0	0	0	0	0	0	0	0	0	0	0	0	1	2	0
1	163301789	163303620	Gm26523|ENSMUSG00000096984	0	0	0	0	0	0	0	2	0	0	0	0	0	0	0	0	2	0	0	0	2	0	0	0	0	0	0	0	0	0	0	0	2	0	0
1	163245115	163313671	Prrx1|ENSMUSG00000026586	731	1011	772	685	792	559	743	735	741	577	808	753	720	688	685	764	678	682	690	687	772	609	546	619	622	660	805	739	669	806	773	716	734	508	537
1	163402282	163402390	Gm24940|ENSMUSG00000088951	0	0	0	0	0	0	0	0	0	0	0	0	0	0	0	0	0	0	0	0	0	0	0	0	0	0	0	0	0	0	0	0	0	0	0
1	163384908	163403641	Gorab|ENSMUSG00000040124	612	911	645	646	723	622	672	773	699	654	764	767	710	649	620	725	770	592	652	831	674	707	622	749	591	699	620	574	673	690	626	554	650	494	512
1	163702256	163725232	Mettl11b|ENSMUSG00000040113	127	172	136	154	152	114	68	115	140	104	120	112	70	47	94	140	129	153	123	90	76	148	197	138	88	163	119	138	166	155	162	176	167	158	102
1	163729568	163730610	Gm2343|ENSMUSG00000089700	0	0	0	0	0	0	0	0	0	0	0	0	0	0	0	0	0	2	0	0	0	0	0	0	0	0	0	0	0	0	0	0	2	0	0
1	163779582	163917109	Kifap3|ENSMUSG00000026585	16312	24770	18285	17954	16860	17646	17452	18081	17809	17274	19879	20399	19250	16641	17078	18462	21719	18370	16663	21651	17641	17169	17389	19729	16147	19496	15484	15249	16122	17172	16501	15312	16169	13495	15860
1	163929099	163955114	Scyl3|ENSMUSG00000026584	1827	2949	2166	2018	2091	2745	2265	2417	2400	2569	1995	2467	2422	2463	2477	2473	2729	2651	2232	2762	2575	2940	2654	2329	2339	2487	2068	2274	2134	2252	2271	2148	2009	1957	2019
1	163945992	163994764	BC055324|ENSMUSG00000041406	161	216	152	165	178	207	206	177	242	184	162	211	210	168	191	166	203	186	178	235	160	135	167	124	149	177	153	142	139	146	157	154	158	114	131
1	163994888	163997243	Mettl18|ENSMUSG00000041396	219	348	280	291	312	343	294	289	284	322	373	317	374	396	326	320	428	360	357	490	377	371	398	366	285	349	246	298	276	295	299	276	249	237	231
1	164048233	164057677	Sele|ENSMUSG00000026582	0	0	0	0	0	0	8	0	0	2	0	0	0	0	0	0	2	2	0	6	0	0	2	0	0	0	0	3	0	6	0	0	2	0	0
1	164062075	164080782	Sell|ENSMUSG00000026581	12	3	2	2	2	8	2	10	6	15	6	12	16	10	14	8	10	6	2	10	27	7	12	0	7	24	14	6	10	8	6	2	10	4	4
1	164115263	164149154	Selp|ENSMUSG00000026580	0	0	0	0	0	0	0	0	0	0	0	0	2	0	0	0	0	0	0	0	0	0	0	0	0	0	0	0	0	0	0	0	0	0	0
1	164143431	164146366	Gm16587|ENSMUSG00000090081	0	0	0	2	0	0	0	0	0	0	6	0	0	0	0	0	0	0	0	0	0	0	2	0	0	0	0	0	0	0	0	0	1	0	0
1	164151837	164220277	F5|ENSMUSG00000026579	64	385	58	296	41	56	142	31	68	86	34	60	126	93	56	47	181	134	60	41	56	85	56	39	69	193	62	104	118	106	109	44	59	87	52
1	164148590	164152217	Gm16548|ENSMUSG00000086593	0	1	2	4	0	0	2	0	0	2	4	0	0	2	0	0	0	0	1	0	0	4	7	0	2	0	0	0	0	2	0	0	3	2	0
1	164166578	164166933	Gm16588|ENSMUSG00000089790	0	0	0	0	0	0	0	0	0	0	0	0	0	0	0	0	0	0	0	0	0	0	0	0	0	0	0	0	0	0	0	0	0	0	0
1	164249045	164263451	Slc19a2|ENSMUSG00000040918	249	276	202	178	187	182	192	196	210	207	251	240	214	179	181	252	317	266	260	256	250	220	210	240	175	172	173	187	159	246	235	164	210	173	191
1	164275584	164287847	Ccdc181|ENSMUSG00000026578	1155	2095	1441	1377	1476	1561	1488	1603	1490	1391	1514	1614	1535	1515	1437	1517	1661	1653	1446	1941	1564	1603	1507	1706	1312	1636	1306	1371	1387	1506	1491	1339	1359	1358	1271
1	164289799	164307489	Blzf1|ENSMUSG00000026577	1352	2118	1634	1519	1699	1413	1439	1604	1583	1580	1611	1729	1493	1420	1509	1479	1556	1474	1392	1663	1542	1326	1454	1490	1433	1469	1365	1376	1528	1403	1394	1405	1538	1118	1304
1	164312878	164348181	Nme7|ENSMUSG00000026575	455	829	559	582	514	542	524	591	602	591	653	614	551	540	600	578	607	548	490	701	506	550	454	577	517	600	482	499	437	511	537	439	527	418	404
1	164437266	164458355	Atp1b1|ENSMUSG00000026576	51683	77419	56144	56041	54336	53689	59439	60127	55420	52683	61700	66059	59312	53895	56299	58909	68826	58292	54529	68736	54413	57907	56803	60447	52679	57887	49572	47802	51755	57817	56488	51445	54445	44256	56783
1	164503306	164514882	Gm26685|ENSMUSG00000097281	9	15	4	3	0	3	2	0	6	0	7	1	4	0	1	2	2	4	0	0	0	2	0	4	2	8	0	0	4	0	0	0	3	0	2
1	164796731	164824266	Dpt|ENSMUSG00000026574	0	0	0	2	0	0	0	2	0	0	0	0	0	0	4	0	2	0	0	2	0	6	2	2	0	0	0	0	0	0	0	0	2	0	4
1	164931643	164935527	Xcl1|ENSMUSG00000026573	0	0	1	0	0	0	0	0	2	2	0	0	0	0	0	0	0	0	0	0	2	2	0	0	0	1	0	0	6	0	0	0	0	2	0
1	165024344	165024456	Gm26042|ENSMUSG00000080561	0	0	0	0	0	0	0	0	0	0	0	0	0	0	0	0	0	0	0	0	0	0	0	0	0	0	0	0	0	0	0	0	0	0	0
1	165148823	165148949	Gm16550|ENSMUSG00000089967	18	33	18	22	20	15	17	10	20	18	19	25	21	24	15	9	28	15	16	19	15	9	7	21	17	20	9	16	18	22	12	26	18	20	12
1	165137854	165160773	Tbx19|ENSMUSG00000026572	0	6	0	0	0	0	2	0	0	0	2	0	0	10	0	1	8	0	2	2	0	0	0	0	0	0	4	0	4	0	6	0	0	0	2
1	165174340	165194433	Sft2d2|ENSMUSG00000040848	3435	5199	3572	3203	3775	3652	3260	3950	3837	3475	3440	3887	3717	3522	3485	3936	3921	3834	3508	3869	3549	3637	3433	3772	3578	3408	3593	3776	3650	3633	3769	3247	4090	3431	2896
1	165214921	165236922	Tiprl|ENSMUSG00000040843	2416	3536	2733	2433	2605	2369	2394	2605	2561	2348	3002	2811	2632	2362	2487	2754	2933	2750	2340	3187	2664	2703	2572	2931	2251	2593	2264	2214	2423	2330	2382	2244	2538	1884	2084
1	165301862	165322930	Gpr161|ENSMUSG00000040836	152	243	186	122	148	130	137	142	173	154	152	223	208	202	134	227	267	151	191	304	192	227	100	250	169	154	185	141	165	178	193	108	168	156	110
1	165440624	165440709	Gm24637|ENSMUSG00000089299	0	0	0	0	0	0	0	0	0	0	0	0	0	0	0	0	0	0	0	0	0	0	0	0	0	0	0	0	0	0	0	0	0	0	0
1	165329510	165460465	Dcaf6|ENSMUSG00000026571	5366	7493	5406	5652	5660	5324	5428	5964	5601	5340	5667	5741	5708	5329	5708	5718	6076	6028	5476	6650	5910	6094	5590	6125	5453	5907	5272	5337	5801	5528	5609	5134	5785	4694	4608
1	165461036	165481119	Mpc2|ENSMUSG00000026568	2426	3772	2662	2615	2676	2711	2630	2685	2452	2402	3027	2612	2469	2622	2822	2770	2869	2726	2622	3487	2741	2713	2651	2610	2739	2853	2475	2658	2577	2921	2574	2606	2626	2230	2349
1	165485182	165576774	Adcy10|ENSMUSG00000026567	0	6	3	4	3	1	2	2	4	8	0	4	6	0	0	4	3	2	0	2	10	5	0	2	2	1	0	7	4	0	0	0	0	0	2
1	165497998	165498249	Gm23599|ENSMUSG00000087886	0	2	0	0	0	0	0	0	0	0	0	0	4	0	0	0	2	0	1	0	1	0	0	0	0	0	0	0	0	0	2	0	0	0	0
1	165571849	165571976	Gm23208|ENSMUSG00000089291	0	0	0	0	0	0	0	0	0	1	1	1	1	0	0	2	0	0	0	0	0	1	0	0	0	0	0	0	0	0	0	3	0	0	1
1	165592180	165634541	Mpzl1|ENSMUSG00000026566	1406	1957	1264	1261	1435	1272	1476	1765	1287	1125	1673	1398	1367	1378	1191	1343	1554	1270	1267	1573	1192	1240	1193	1227	1442	1278	1389	1424	1591	1498	1375	1124	1551	1102	1081
1	165648944	165708094	Rcsd1|ENSMUSG00000040723	446	584	446	451	529	375	490	441	355	325	423	438	347	416	374	424	328	312	360	442	376	389	300	311	513	403	476	488	439	507	513	484	486	543	377
1	165763745	165773918	Creg1|ENSMUSG00000040713	593	910	542	551	622	580	561	693	550	541	605	586	562	623	527	632	675	590	588	751	640	606	485	604	638	513	564	608	614	647	557	505	603	544	496
1	165781074	165789367	Gm16565|ENSMUSG00000089829	3	10	8	2	2	4	2	2	6	4	2	4	0	4	2	6	1	1	4	8	6	4	8	2	2	2	2	4	6	0	0	3	2	4	2
1	165785833	165785951	Gm24808|ENSMUSG00000088618	0	0	0	0	0	0	0	0	0	0	0	0	0	0	0	0	0	0	0	0	0	0	0	0	0	0	0	0	0	0	0	0	0	0	0
1	165788680	165877276	Cd247|ENSMUSG00000005763	4	14	2	12	6	30	6	7	4	2	6	4	6	2	2	4	2	2	4	6	4	6	4	6	8	8	8	2	6	2	2	0	6	6	8
1	165809635	165809742	Gm23402|ENSMUSG00000094394	0	0	0	0	0	0	0	0	0	1	0	0	0	0	0	1	0	0	1	0	0	0	0	0	0	0	0	0	0	0	0	0	0	0	0
1	165869797	165870243	RP23-36P10.7|ENSMUSG00000099187	100	199	107	91	105	109	107	109	127	114	92	123	134	106	104	106	118	134	109	92	134	130	90	117	99	89	107	106	100	116	90	74	112	125	65
1	165865153	166002609	Pou2f1|ENSMUSG00000026565	2830	5362	3126	2835	3027	2966	2929	3434	4086	3436	2670	3728	3797	3344	3276	3448	3700	3740	3443	3044	3407	3366	2861	3243	2912	2969	3171	3000	2915	3183	3069	2516	3398	2314	2435
1	165941617	165943526	RP23-36P10.3|ENSMUSG00000099008	0	0	0	2	0	0	0	0	0	0	0	0	0	0	0	0	0	0	0	0	0	0	0	0	0	0	0	0	0	0	0	0	0	0	0
1	166002959	166038256	Gm26665|ENSMUSG00000097196	0	0	0	0	0	0	0	0	0	0	0	0	0	0	0	0	0	0	0	0	0	0	0	0	0	0	0	0	0	0	0	0	0	0	0
1	166098152	166127898	Dusp27|ENSMUSG00000026564	6	28	14	17	26	34	26	13	16	18	16	6	27	14	24	28	8	20	22	5	18	30	12	20	10	24	24	34	22	32	22	18	13	20	13
1	166130237	166166509	Gpa33|ENSMUSG00000000544	0	0	2	0	0	0	0	0	6	0	0	0	0	0	0	0	0	0	0	2	0	2	0	0	0	0	0	0	0	0	2	2	0	0	0
1	166201384	166238744	Mael|ENSMUSG00000040629	0	5	0	2	2	0	4	0	0	0	2	0	0	2	4	2	2	0	0	4	0	0	1	0	0	0	0	0	2	4	0	8	0	0	0
1	166254138	166316823	Ildr2|ENSMUSG00000040612	3020	5022	3512	2236	3192	2682	2450	3348	3375	2510	3294	4122	4470	4119	2811	4236	4686	2970	3908	5215	3974	4693	2879	5660	2898	3216	2817	3005	2767	3663	3154	1594	3476	2897	3114
1	166306740	166309585	5330438I03Rik|ENSMUSG00000091393	2	4	14	0	4	6	6	0	0	0	0	0	0	2	0	0	2	0	0	2	0	0	0	2	0	2	0	0	0	0	0	0	0	0	0
1	166379096	166393621	Tada1|ENSMUSG00000026563	2716	3930	2803	2709	2865	2893	2869	3031	2888	2641	3251	2933	2801	2736	2749	2926	3383	2801	2784	3290	2886	3036	2864	3210	2699	2593	2711	2592	2821	2897	2892	2488	2913	2268	2321
1	166379838	166380493	Gm15853|ENSMUSG00000089853	3	15	2	4	10	5	4	8	5	8	6	8	11	11	3	13	3	10	9	16	9	4	9	2	8	10	9	7	5	4	13	4	14	2	16
1	166384621	166409863	Pogk|ENSMUSG00000040596	6396	8972	5839	5450	6610	6154	6444	7607	6312	5594	5924	7284	6546	6537	5284	6697	7031	5571	5685	6820	6429	6862	5621	7052	6389	5630	6694	6314	6427	6432	6691	5301	6214	5324	5557
1	166431704	166431875	Gm16418|ENSMUSG00000084093	364	409	368	283	350	373	370	324	374	344	405	348	367	430	348	367	455	364	399	475	329	376	371	295	406	378	344	351	389	444	365	384	400	370	338
1	166483612	166497588	Gm4846|ENSMUSG00000086056	0	0	0	0	0	0	0	0	0	0	0	0	0	0	0	0	0	0	0	0	0	0	0	0	0	0	0	0	0	0	0	0	0	0	0
1	166620361	166620482	Gm22992|ENSMUSG00000096172	0	0	0	0	0	0	0	0	0	0	0	0	1	0	0	0	0	0	0	0	0	0	0	0	0	0	0	0	0	0	0	0	0	0	0
1	166628970	166647693	Gm4847|ENSMUSG00000051081	0	0	0	0	0	0	0	0	0	0	0	0	2	0	0	0	0	0	0	0	0	0	0	0	0	0	0	0	0	0	0	0	0	0	0
1	166662054	166681835	Fmo9|ENSMUSG00000026560	0	0	0	0	0	0	0	0	0	0	0	0	0	0	0	0	0	0	0	0	0	0	0	0	0	0	0	0	0	0	0	0	0	0	0
1	166762144	166770485	Gm4954|ENSMUSG00000085841	0	0	0	0	0	0	0	0	0	0	0	0	0	0	0	0	0	0	0	0	0	0	0	0	0	0	0	0	0	0	0	0	0	0	0
1	166945596	166946358	Gm6286|ENSMUSG00000086925	15	11	12	10	12	10	10	16	9	2	12	22	8	4	19	10	26	7	13	9	8	6	15	7	10	14	3	17	4	13	15	10	12	1	5
1	166974023	167000841	Gm16701|ENSMUSG00000097823	775	1242	1176	964	973	1212	1128	1010	1031	957	988	1207	1163	973	909	907	1286	1166	902	1105	871	1044	1050	1160	794	1155	868	885	830	820	905	936	866	807	803
1	167001416	167091009	Fam78b|ENSMUSG00000060568	2279	3242	2264	2236	2340	2413	2275	2643	2656	2156	2186	2796	2420	2214	2274	2429	3111	2666	2266	2441	2268	2560	2723	2771	2187	2627	2251	2223	2325	2145	2192	1938	2494	1935	1979
1	167223826	167223919	Uck2|ENSMUSG00000053664	3	11	3	7	8	3	5	12	11	3	5	15	8	12	8	11	9	7	9	7	4	2	10	8	6	9	9	8	11	9	10	7	11	7	9
1	167226089	167285127	Uck2|ENSMUSG00000026558	416	756	489	505	482	379	419	451	420	429	434	463	505	504	496	540	540	461	434	494	471	466	451	449	428	519	446	439	416	400	426	414	414	346	480
1	167290124	167290225	mmu-mir-6347|ENSMUSG00000098379	0	0	0	0	0	0	0	0	0	0	0	0	0	0	0	0	0	0	0	0	0	0	0	0	0	0	0	0	0	0	0	0	0	0	0
1	167308669	167333978	Tmco1|ENSMUSG00000052428	2354	3599	2549	2522	2390	2384	2455	2661	2270	2401	2706	2376	2472	2409	2309	2614	2727	2545	2271	2778	2332	2334	2525	2697	2336	2617	2075	2198	2355	2404	2348	2287	2571	2014	2102
1	167340368	167340424	Gm25911|ENSMUSG00000088246	0	0	0	0	0	0	0	0	0	0	0	0	0	0	0	0	0	0	0	0	0	0	0	0	0	0	0	0	0	0	0	0	0	0	0
1	167349024	167349131	Gm24182|ENSMUSG00000095752	1	2	2	2	2	2	2	0	0	0	0	0	3	0	0	1	2	0	2	1	0	0	1	1	0	1	1	0	1	3	1	0	1	3	1
1	167349990	167368530	Aldh9a1|ENSMUSG00000026687	1992	2760	2006	1788	1875	1961	1987	2102	2217	2016	2224	2370	2047	2259	1977	2348	2292	2185	2072	2478	2018	2191	2034	2090	2014	2129	2001	2064	2173	2115	2026	1725	2528	1776	1852
1	167371965	167393841	Mgst3|ENSMUSG00000026688	1566	2060	1611	1375	1400	1439	1512	1672	1573	1562	2160	1713	1707	1797	1503	1805	1919	1401	1630	2362	1716	1524	1245	1697	1612	1441	1551	1483	1469	1835	1445	1517	1637	1327	2042
1	167445674	167466780	Lrrc52|ENSMUSG00000040485	3	0	0	2	6	6	2	4	2	2	6	0	4	6	6	10	4	2	9	6	10	11	9	10	6	3	3	8	4	18	8	2	13	6	2
1	167598383	167639621	Rxrg|ENSMUSG00000015843	9712	13260	11901	14447	11454	11148	12302	9883	11839	13591	9754	8768	9271	9055	11971	11746	10024	15149	10264	11353	9522	11424	12247	8510	12954	12479	11423	11925	11553	9740	9824	14480	13192	9285	9299
1	167689238	167848741	Lmx1a|ENSMUSG00000026686	2	8	0	20	0	2	4	0	2	0	0	6	8	4	2	0	12	5	0	0	0	1	2	2	0	10	4	2	0	0	0	0	0	0	0
1	168115243	168122465	Gm20711|ENSMUSG00000093538	0	0	0	0	0	0	0	0	0	0	0	0	0	0	0	0	0	0	0	2	0	0	0	0	0	0	0	0	0	0	0	0	0	0	0
1	168405550	168405621	AC096625.1|ENSMUSG00000099251	0	0	0	0	0	0	0	0	0	0	0	0	0	0	0	0	0	0	0	0	0	0	0	0	0	0	0	0	0	0	0	0	0	0	0
1	168153526	168432169	Pbx1|ENSMUSG00000052534	8417	13910	10326	9733	10129	9451	9362	9039	9530	9018	8153	9727	9895	8854	8595	9386	10953	10381	9811	10461	9931	10785	10147	10705	8702	10146	8383	9130	8852	9794	9162	8077	9535	7996	8791
1	168490642	168490762	mmu-mir-6348|ENSMUSG00000098407	0	0	0	0	0	0	0	0	0	0	0	0	0	0	0	0	0	0	0	0	0	0	0	0	0	0	0	0	0	0	0	0	0	0	0
1	169018973	169019089	mmu-mir-6354|ENSMUSG00000098829	0	0	0	0	0	0	0	0	0	0	0	0	0	0	0	0	0	0	0	0	0	0	0	0	0	0	0	0	0	0	0	0	0	0	0
1	169453527	169453869	Gm5265|ENSMUSG00000058622	2	2	3	3	0	1	2	0	1	1	2	2	4	2	3	1	2	2	0	0	0	7	3	1	0	0	1	2	2	0	1	1	4	0	0
1	169497933	169531428	Nuf2|ENSMUSG00000026683	221	368	242	126	160	130	182	160	273	181	327	198	214	210	176	124	236	200	110	169	208	212	210	264	111	187	144	104	97	134	105	95	114	68	123
1	169655500	169695813	Rgs5|ENSMUSG00000026678	6825	11169	8986	8509	8456	9023	8693	8114	6675	6371	7701	7736	6517	7613	6131	5749	8066	7020	7390	8177	8250	7936	6534	7521	9180	6441	8263	8997	7483	9143	8354	8814	6761	8327	8292
1	169741476	169747623	Rgs4|ENSMUSG00000038530	61505	96761	63901	87766	71861	67890	70993	67739	56466	69895	53054	41920	42955	44850	59151	60138	49522	73751	59485	60262	58430	66850	65002	47357	71049	66863	55317	56632	60591	61899	59713	73248	71629	57724	49407
1	169799449	169799556	Gm22114|ENSMUSG00000096772	0	0	0	0	0	0	0	0	0	0	0	0	0	0	0	0	0	0	0	0	0	0	0	0	0	0	0	0	0	0	0	0	0	0	0
1	169928647	169934378	1700084C01Rik|ENSMUSG00000070532	829	1029	631	402	670	474	762	766	642	715	790	667	754	730	706	703	781	693	607	564	661	448	470	686	644	651	651	592	561	776	485	435	686	386	484
1	169932697	169934248	Gm15852|ENSMUSG00000089990	6	36	6	7	12	13	17	7	0	4	6	2	5	4	0	9	8	4	0	11	3	6	3	8	10	11	2	5	4	2	2	0	4	2	2
1	169949534	169969241	Hsd17b7|ENSMUSG00000026675	1039	1409	1219	1097	1092	1297	1263	1155	1136	1166	1016	1337	1359	1145	1172	1198	1376	1241	1004	1387	1127	1164	1024	996	943	1296	926	839	941	1115	906	948	1402	824	1131
1	169969408	169972395	3110045C21Rik|ENSMUSG00000097503	18	56	25	19	29	42	43	49	29	26	33	38	22	24	31	47	22	29	45	51	25	25	39	41	40	26	38	28	43	34	29	31	53	31	35
1	169972307	170110501	Ddr2|ENSMUSG00000026674	260	485	277	281	313	285	337	354	318	297	267	281	267	294	275	295	342	301	298	239	285	314	324	300	333	255	289	354	292	363	313	311	278	287	384
1	170141937	170174789	Uap1|ENSMUSG00000026670	2365	3485	2534	2241	2586	2459	2280	2668	2256	2527	2667	2516	2611	2611	2250	2853	2824	2518	2588	3351	2682	2920	2532	2908	2729	2579	2520	2628	2409	2828	2448	2138	2686	2219	2546
1	170193419	170215397	Uhmk1|ENSMUSG00000026667	19528	29656	21470	21559	20445	20073	21400	19500	20406	18437	19682	24076	22336	20182	19459	21687	25916	22176	19495	23196	20329	19878	20183	23184	19465	21891	18500	19328	18782	20443	20636	18171	19976	16412	18491
1	170214859	170215556	4930500M09Rik|ENSMUSG00000044306	2	2	4	1	2	0	0	0	0	2	0	1	0	0	0	1	0	0	0	0	0	2	0	1	2	0	1	2	0	5	0	0	0	0	1
1	170232748	170251653	Sh2d1b2|ENSMUSG00000073494	0	0	0	0	0	0	0	0	0	0	0	0	0	0	0	0	0	0	0	1	0	0	0	0	0	0	0	0	0	0	0	0	0	0	0
1	170254048	170255580	Gm6345|ENSMUSG00000096964	14	26	22	4	18	24	18	28	16	30	18	20	21	28	22	14	23	30	18	18	29	18	11	32	16	20	14	21	12	26	16	28	32	32	18
1	170277375	170285662	Sh2d1b1|ENSMUSG00000096334	0	2	2	0	3	0	2	0	0	0	4	4	0	0	0	0	6	4	0	3	4	2	0	2	1	2	0	0	2	0	2	2	0	2	0
1	170298192	170306332	Gm7694|ENSMUSG00000096603	264	354	233	239	253	215	224	273	295	221	268	251	264	236	189	307	289	213	265	347	287	262	213	283	299	203	274	308	393	323	329	236	273	263	224
1	170308802	170312125	1700015E13Rik|ENSMUSG00000042800	0	0	0	0	0	0	0	2	0	0	0	0	0	0	0	0	0	0	0	0	0	2	0	0	0	2	2	0	0	0	0	0	0	0	0
1	170302667	170589849	Nos1ap|ENSMUSG00000038473	1987	2890	2326	2186	2256	2075	2229	2116	2367	2016	1751	2411	2406	2201	2118	2286	2958	2303	2239	2393	2207	2641	2452	2613	2110	2321	2051	2086	2057	2578	2267	1712	2247	1964	2564
1	170644531	170682789	Olfml2b|ENSMUSG00000038463	228	297	226	177	187	257	295	309	239	221	245	265	263	259	212	314	289	219	236	295	250	271	183	184	173	207	222	259	182	263	211	160	254	163	276
1	170751716	170751823	Gm23523|ENSMUSG00000096310	0	0	0	0	0	0	0	0	0	0	0	0	0	0	0	0	0	0	0	0	0	0	0	0	0	0	0	0	0	0	0	0	0	0	0
1	170832764	170832871	Gm25235|ENSMUSG00000096547	0	0	0	0	0	0	0	0	0	0	0	0	0	0	0	0	1	0	0	0	0	0	0	0	0	0	0	0	0	0	0	0	0	0	1
1	170704673	170867771	Atf6|ENSMUSG00000026663	7514	11871	8076	9126	8407	8183	8601	8446	7960	8002	5823	7021	7127	6610	7953	7707	7928	8771	7671	8208	8040	9721	9861	7914	7530	8577	6874	7155	7301	8159	8196	7854	8463	7979	6584
1	170868644	170881721	Gm9929|ENSMUSG00000053925	33	33	30	30	35	45	40	50	26	26	18	22	29	34	21	28	28	20	35	25	44	26	25	43	33	12	31	52	19	19	28	21	65	38	14
1	170885064	170885881	Gm26620|ENSMUSG00000096968	4	25	7	16	8	16	15	22	5	4	2	6	8	6	18	10	12	7	10	16	1	21	14	15	12	17	8	14	4	7	6	12	16	16	4
1	170873497	170885396	Dusp12|ENSMUSG00000026659	942	1368	1068	1102	1072	1157	1203	1141	1006	1118	982	1062	1009	1056	1063	1019	1026	1295	993	1234	1104	933	1041	945	1093	1076	1045	1070	1131	1112	1064	988	1062	915	929
1	170907272	170912941	Fcrlb|ENSMUSG00000070524	21	18	16	13	13	15	9	11	8	16	28	22	14	13	21	12	36	17	30	24	14	8	3	11	20	17	11	20	7	8	14	11	18	9	14
1	170925308	170925644	Gm2962|ENSMUSG00000089838	902	1354	1077	1167	848	971	922	1059	955	1081	1200	1096	1025	960	922	973	1078	1127	974	1325	1012	994	959	1019	942	1110	896	925	883	959	1055	1009	1063	865	994
1	170917575	170927555	Fcrla|ENSMUSG00000038421	2	0	2	0	0	2	0	0	2	0	2	0	2	0	4	2	0	4	2	2	6	2	4	1	2	2	0	4	2	0	0	0	0	2	0
1	170960557	170976547	Fcgr2b|ENSMUSG00000026656	203	292	244	214	203	205	239	174	171	173	171	183	181	169	198	174	240	223	260	319	249	278	238	221	254	152	249	209	161	239	188	198	274	258	137
1	171018919	171029761	Fcgr4|ENSMUSG00000059089	4	14	6	10	11	18	13	4	17	8	14	9	11	10	10	7	12	22	26	25	20	18	16	6	10	17	2	8	8	14	8	12	16	13	8
1	171027964	171028129	Gm26110|ENSMUSG00000065905	0	0	0	0	0	0	0	0	0	0	0	0	0	0	0	0	0	0	0	0	0	0	0	0	1	0	0	0	0	0	0	0	0	0	0
1	171051173	171064935	Fcgr3|ENSMUSG00000059498	827	1103	978	949	932	747	976	884	722	725	994	820	721	806	794	755	819	973	937	996	1009	827	925	922	879	786	890	993	973	921	982	975	909	990	720
1	171064590	171064652	mmu-mir-6546|ENSMUSG00000099119	0	0	0	0	0	0	0	0	0	0	0	0	0	0	0	0	0	0	0	0	0	0	0	0	0	0	0	0	0	0	0	0	0	0	0
1	171072225	171072287	AC117796.1|ENSMUSG00000098356	0	0	0	0	0	0	0	0	0	0	0	0	0	0	0	0	0	0	0	0	0	0	0	0	0	0	0	0	0	0	0	0	0	0	0
1	171079839	171079901	AC117796.2|ENSMUSG00000098965	0	0	0	0	0	0	0	0	0	0	0	0	0	0	0	0	0	0	0	0	0	0	0	0	0	0	0	0	0	0	0	0	0	0	0
1	171113917	171126967	1700009P17Rik|ENSMUSG00000026649	102	172	67	54	42	48	35	44	113	43	127	64	54	40	34	31	94	54	58	51	74	39	74	81	21	52	44	25	21	42	42	32	43	30	34
1	171127164	171150591	Sdhc|ENSMUSG00000058076	4682	6583	5218	5067	4577	4994	5294	4797	4886	4805	5864	5571	5167	5139	4921	5483	6136	5549	4728	6238	5077	4893	4866	5255	4939	5189	4732	4680	4748	5093	5063	5193	4936	4134	4764
1	171150710	171160230	Mpz|ENSMUSG00000056569	6	10	16	22	10	10	16	17	30	27	17	8	14	16	30	3	13	22	2	10	9	13	19	14	7	32	0	8	23	7	9	18	4	6	16
1	171173261	171196268	Pcp4l1|ENSMUSG00000038370	30678	46409	34469	32968	36850	34884	34059	37331	35550	34780	35734	32942	31367	32309	33042	36683	30761	36568	31742	39902	33601	36863	34043	32421	37837	36013	33557	35214	35564	32128	34489	36297	39202	32712	26908
1	171213969	171218718	Nr1i3|ENSMUSG00000005677	10	37	18	15	44	29	33	30	29	20	15	21	25	33	29	24	15	25	9	30	20	27	17	24	33	14	23	23	20	28	25	16	31	21	12
1	171217801	171222496	Tomm40l|ENSMUSG00000005674	3824	5102	4352	3909	4045	4125	3952	4022	3918	3744	4453	4268	4019	3918	3830	4244	4814	4386	3669	5035	3784	3924	4104	4128	3927	4295	3842	4057	3803	4115	3965	4272	4082	3626	3729
1	171225053	171226337	Apoa2|ENSMUSG00000005681	11	19	20	16	13	14	24	11	18	10	17	15	12	15	19	23	26	15	14	17	9	12	21	11	17	19	8	15	19	7	18	21	12	14	9
1	171229571	171234339	Fcer1g|ENSMUSG00000058715	549	617	547	464	546	409	565	532	411	390	500	426	399	478	354	471	512	525	538	579	524	470	548	500	551	486	521	537	454	550	460	561	638	542	458
1	171234852	171247122	Ndufs2|ENSMUSG00000013593	8809	12328	10236	9911	9321	10231	10656	9918	10412	9741	10804	10822	10187	9322	9722	10570	11609	10600	9063	12245	9502	9119	10013	9173	9489	10493	8876	9061	8794	9495	9407	9973	9225	8008	9706
1	171250420	171260637	Adamts4|ENSMUSG00000006403	2838	4101	2038	2315	2606	2126	2830	3724	2876	2528	2487	3027	2989	2363	2283	2914	3067	2495	2596	2443	2348	2528	2493	2234	2613	2543	3028	2462	2868	2959	2502	2091	2696	1828	2728
1	171270327	171276894	B4galt3|ENSMUSG00000052423	2412	3119	2635	2597	2398	2231	2324	2620	2866	2370	2970	2828	2644	2504	2473	3114	2707	2750	2502	2955	2297	2448	2499	2277	2479	2369	2472	2365	2701	2498	2555	2687	2655	1861	2314
1	171275989	171281186	Ppox|ENSMUSG00000062729	1046	1335	1072	904	1159	1187	1288	1196	1056	909	1165	1286	1168	1370	1073	1236	1376	1126	1145	1450	1181	1100	877	1242	1146	980	1334	1326	1190	1247	1161	1036	1059	1098	914
1	171281944	171287959	Usp21|ENSMUSG00000053483	2199	2903	2326	2211	2389	2088	2260	2464	2414	1996	2272	2354	2029	1989	2239	2266	2408	2564	2215	2459	2075	2117	2075	2102	2391	2154	2110	2274	2478	2205	2408	2258	2455	1876	1978
1	171288562	171294940	Ufc1|ENSMUSG00000062963	2532	3616	3121	2644	2717	2997	2936	2793	2817	2760	3394	3164	2983	2842	2692	2826	3259	3112	2571	3926	2825	2872	2715	2759	2994	2815	2553	2852	2620	2863	2643	3054	2458	2519	2929
1	171305083	171305494	Rpl27-ps1|ENSMUSG00000079137	4	12	5	8	11	8	8	8	5	5	4	2	26	7	7	8	13	1	10	14	8	11	7	6	4	6	2	5	9	7	8	7	7	4	2
1	171308046	171308137	Gm25151|ENSMUSG00000087747	0	0	0	0	0	0	0	0	0	0	0	0	0	0	0	0	0	0	0	0	0	0	0	0	0	0	0	0	0	0	0	0	0	0	0
1	171329144	171341616	Dedd|ENSMUSG00000013973	1382	2062	1581	1436	1479	1470	1656	1538	1653	1335	1642	1660	1520	1383	1402	1531	1476	1655	1464	1658	1457	1381	1598	1495	1524	1377	1431	1442	1496	1477	1458	1518	1583	1146	1361
1	171338007	171345645	Nit1|ENSMUSG00000013997	1721	2404	1773	1555	1705	1726	1826	1911	1763	1655	1827	1837	1770	1682	1538	2128	2064	1871	1732	2189	1781	1931	1803	2120	1726	1853	1650	1717	1764	1971	1886	1659	1749	1670	1518
1	171345669	171357970	Pfdn2|ENSMUSG00000006412	1699	2694	2148	1854	1963	2132	2049	2032	2310	2230	2109	2110	1991	2166	2041	2114	2284	2261	1959	2381	1972	1964	2128	1883	2118	2152	2049	2083	1919	2260	2037	2207	2211	2026	2126
1	171358445	171360798	Klhdc9|ENSMUSG00000045259	147	233	225	159	165	281	243	212	233	276	218	239	268	282	264	230	352	269	195	392	259	219	178	210	250	275	163	225	133	222	167	159	196	235	231
1	171370098	171388285	Pvrl4|ENSMUSG00000006411	162	279	169	130	108	132	193	188	172	122	160	145	151	187	122	194	177	190	203	271	196	194	133	133	194	142	162	158	165	212	182	139	189	182	167
1	171388953	171410240	Arhgap30|ENSMUSG00000048865	252	367	338	263	308	356	314	284	262	294	256	257	316	408	247	333	317	310	345	370	364	297	283	304	290	292	339	351	338	319	310	331	295	288	240
1	171411312	171418431	Usf1|ENSMUSG00000026641	1534	1934	1514	1563	1564	1577	1520	1660	1721	1516	1800	1772	1619	1854	1432	1766	1962	1801	1547	2229	1641	1684	1530	1703	1653	1600	1574	1519	1663	1813	1582	1479	1630	1558	1488
1	171419032	171420352	Tstd1|ENSMUSG00000091166	7	14	13	7	9	6	3	14	13	6	7	14	5	3	4	19	9	12	9	6	12	10	6	5	9	7	11	8	7	12	8	9	19	14	5
1	171423184	171437318	Gm26641|ENSMUSG00000097045	16	36	17	18	21	20	23	27	8	18	17	17	12	27	13	22	28	23	32	29	24	29	13	16	22	12	25	33	15	31	34	21	27	32	9
1	171437534	171463645	F11r|ENSMUSG00000038235	438	680	465	434	469	466	437	503	452	435	619	407	418	505	386	529	587	585	613	690	530	476	415	507	501	400	595	532	586	584	612	529	537	472	465
1	171500567	171504111	B930036N10Rik|ENSMUSG00000091993	2	5	10	2	8	3	4	5	4	0	2	8	0	2	6	0	0	0	0	1	4	0	0	0	2	3	4	2	0	4	0	2	6	0	2
1	171503047	171503163	Gm24871|ENSMUSG00000094668	0	0	2	0	0	0	0	0	0	0	0	0	0	0	0	0	0	0	0	1	0	0	0	0	0	1	0	2	0	0	0	0	0	0	0
1	171503477	171504750	Alyref2|ENSMUSG00000060244	127	177	122	149	126	148	153	138	118	146	206	157	141	174	147	178	165	150	148	219	137	144	144	189	143	114	117	132	132	158	108	146	119	110	110
1	171515232	171516922	Gm9765|ENSMUSG00000038218	0	0	0	0	0	0	0	0	0	0	0	0	0	0	0	0	0	0	0	0	0	0	0	0	0	0	0	0	0	0	0	0	0	0	0
1	171518121	171535294	Itln1|ENSMUSG00000038209	0	0	0	0	0	0	0	0	0	0	0	0	0	0	0	0	0	0	0	0	0	0	0	0	0	0	0	0	0	0	0	0	0	0	0
1	171559192	171585318	Cd244|ENSMUSG00000004709	4	4	2	0	2	5	0	8	17	2	5	0	6	2	2	5	16	4	6	5	2	6	0	4	4	0	0	4	2	2	4	5	0	1	6
1	171588623	171607360	Ly9|ENSMUSG00000004707	26	50	29	28	25	32	42	15	27	34	49	31	28	24	26	28	50	70	72	80	74	24	67	47	40	60	54	36	54	54	18	54	40	25	46
1	171641839	171641900	mmu-mir-7683|ENSMUSG00000098316	0	0	0	0	0	0	0	0	0	0	0	0	0	0	0	0	0	0	0	0	0	0	0	0	0	0	0	0	0	0	0	0	0	0	0
1	171634924	171649007	Slamf7|ENSMUSG00000038179	0	0	0	0	1	0	2	0	2	0	0	1	0	0	0	0	0	0	2	1	0	0	0	2	0	0	0	0	2	1	0	0	0	0	0
1	171682008	171705249	Cd48|ENSMUSG00000015355	63	62	46	51	34	78	68	60	48	39	68	50	44	47	64	41	73	73	44	92	57	44	53	64	54	60	62	46	60	68	43	74	60	41	58
1	171711076	171711282	Tma7-ps|ENSMUSG00000059058	668	953	784	770	792	792	722	734	836	761	1009	826	786	875	696	821	791	802	784	1018	874	789	667	829	827	752	777	761	765	917	801	815	894	685	751
1	171732059	171732114	Gm26412|ENSMUSG00000088291	0	0	0	0	0	0	0	0	0	0	0	0	0	0	0	0	0	0	0	0	0	0	0	0	0	0	0	0	0	0	0	0	0	0	0
1	171733298	171733405	Gm22950|ENSMUSG00000095636	0	0	0	0	0	0	0	0	0	0	0	0	0	0	0	0	0	0	0	0	0	0	0	0	0	0	0	0	1	0	0	0	0	0	0
1	171767126	171801184	Slamf1|ENSMUSG00000015316	2	8	6	4	4	6	4	2	2	8	0	3	0	14	0	6	4	4	7	2	8	10	4	7	2	2	8	6	4	4	6	2	4	2	6
1	171839696	171889076	Cd84|ENSMUSG00000038147	219	276	222	147	177	188	220	194	199	190	169	209	121	178	161	167	209	178	218	213	259	169	186	209	185	151	159	195	146	253	160	203	187	206	143
1	171895663	171898237	Gm10521|ENSMUSG00000073492	16	24	7	6	12	9	23	25	2	12	5	4	5	14	10	20	19	10	9	5	28	24	10	13	10	29	16	6	14	18	6	18	12	19	7
1	171917536	171943868	Slamf6|ENSMUSG00000015314	8	13	11	13	19	16	10	21	10	20	18	11	16	15	17	22	22	27	23	34	41	20	9	14	9	15	20	19	15	14	13	17	16	4	8
1	172000959	172028444	Vangl2|ENSMUSG00000026556	447	590	367	282	390	360	465	425	510	313	481	517	465	471	380	459	536	480	605	620	577	525	311	432	478	458	471	451	499	545	479	371	432	383	495
1	172052291	172057573	Nhlh1|ENSMUSG00000051251	0	4	0	2	0	2	0	0	0	0	0	0	0	2	2	0	0	0	6	2	6	2	0	0	2	0	0	0	2	12	2	6	2	0	26
1	172082528	172122328	Copa|ENSMUSG00000026553	10988	16499	11130	10739	11672	10742	11110	11742	12068	10586	11442	13085	12245	11381	10347	12491	13828	12137	10509	13470	11788	11841	11210	12776	10932	11694	10816	10796	10609	11404	10752	10005	11916	9859	10554
1	172066012	172082795	Ncstn|ENSMUSG00000003458	2966	4056	3099	3091	2919	3218	3139	3280	3221	3163	3312	3652	3338	3082	2986	3353	3874	3415	2940	3810	3122	3445	2973	3224	3076	3067	3008	3092	3210	3101	3275	3142	2943	2627	3098
1	172126754	172136493	Pex19|ENSMUSG00000003464	3911	5729	4379	4001	4185	4491	4201	4559	4266	3986	4760	4676	4485	4439	3989	4890	5033	4388	4243	5712	4538	4657	4064	4699	4246	4443	4319	4186	4085	4610	4202	3871	4491	3637	4223
1	172144271	172144901	Gm10171|ENSMUSG00000089803	36	46	38	37	14	42	54	39	66	38	64	43	36	42	36	44	46	70	39	53	38	50	68	44	45	58	43	39	53	48	30	50	49	38	36
1	172148014	172196393	Dcaf8|ENSMUSG00000026554	6979	10642	8098	7368	7720	8100	8154	8477	8161	7662	7921	8697	8537	8101	7706	8392	8912	8431	7692	9691	8300	8204	7585	7895	8023	8652	7974	7772	7810	8154	8027	7499	7915	6775	7735
1	172196727	172206804	Pea15a|ENSMUSG00000013698	26083	36545	24216	21078	25870	22399	23078	29648	26376	23848	29179	27778	26039	26534	22401	28731	26740	25501	28107	30698	26026	25852	22771	26155	26256	25444	26692	26882	27027	27628	26809	22953	29787	24116	22666
1	172213020	172213680	Gm17224|ENSMUSG00000092085	4	4	4	4	0	2	2	2	2	1	5	10	3	6	0	6	6	3	4	12	11	8	11	6	4	3	4	1	9	4	1	9	5	5	1
1	172209893	172219715	Casq1|ENSMUSG00000007122	55	94	54	44	51	79	56	57	54	42	96	76	82	57	40	88	104	51	41	92	44	57	51	83	40	77	62	64	57	54	78	48	54	53	80
1	172223512	172258414	Atp1a4|ENSMUSG00000007107	89	138	109	101	137	91	105	73	109	93	97	114	93	97	82	106	103	123	96	114	103	107	92	87	127	113	131	140	127	147	87	87	123	99	132
1	172261640	172319841	Igsf8|ENSMUSG00000038034	5788	8664	6686	6077	6570	6619	6241	6837	7949	7099	8058	7438	6754	6751	7366	7192	7743	7716	7554	8876	7106	6646	5508	5180	7284	7177	6763	6949	6789	7692	6683	6268	7501	5885	7223
1	172271708	172298064	Atp1a2|ENSMUSG00000007097	69319	89547	66227	62239	69154	69385	69263	66341	63140	61751	59188	62706	62734	71354	61319	74263	65146	72103	68779	72831	68018	67265	64239	62392	72402	67420	72219	78677	69688	79809	75711	72236	80352	70478	62787
1	172321032	172329263	Kcnj9|ENSMUSG00000038026	1448	2402	1857	1700	1844	1767	1714	1919	1854	1785	1635	1949	2095	1704	1622	1884	2050	1824	2130	2304	1835	1666	1392	1676	1848	1731	1712	1854	1791	2310	1835	1671	1795	1741	3164
1	172341209	172374085	Kcnj10|ENSMUSG00000044708	15533	20117	11347	12245	13130	13810	14385	15808	11628	11877	11272	12422	12528	14158	11793	14393	14764	13563	16400	14102	15052	14519	11551	12652	14341	12642	14899	16125	14972	16855	16490	13970	14881	13722	13814
1	172376530	172384099	Pigm|ENSMUSG00000050229	1280	1754	1266	1164	1202	1194	1218	1319	1119	1123	1233	1267	1249	1275	1119	1156	1469	1192	1167	1361	1387	1270	1202	1404	1161	1034	1190	1073	1151	1260	1295	1018	1177	1211	1105
1	172475357	172478575	Slamf9|ENSMUSG00000026548	44	47	76	37	49	90	56	62	43	43	40	61	42	63	10	33	50	61	66	93	81	51	34	77	59	43	74	56	43	47	54	41	36	53	63
1	172481787	172498601	Igsf9|ENSMUSG00000037995	403	613	445	428	413	660	518	456	582	605	344	479	405	377	512	429	492	567	451	609	430	632	436	374	441	474	426	446	467	508	443	409	514	392	339
1	172500046	172506733	Tagln2|ENSMUSG00000026547	286	312	317	275	219	270	279	204	342	232	266	278	287	268	193	264	266	255	289	332	298	299	204	254	261	277	300	271	251	253	304	306	287	274	231
1	172521043	172545870	Ccdc19|ENSMUSG00000026546	111	190	84	22	56	16	34	89	50	10	135	47	50	111	18	80	92	67	96	127	108	113	29	117	91	46	71	86	71	124	89	4	100	73	27
1	172538132	172558129	4933439K11Rik|ENSMUSG00000085184	17	22	8	10	15	5	4	10	17	4	27	12	3	15	6	16	8	7	17	22	15	21	2	10	22	7	16	20	12	16	19	6	32	6	9
1	172555937	172563716	Vsig8|ENSMUSG00000049598	27	36	15	16	34	14	16	30	12	17	53	27	17	49	9	36	27	16	35	66	37	41	17	34	36	18	24	39	38	27	27	14	17	34	16
1	172581376	172590568	Slamf8|ENSMUSG00000053318	16	10	12	14	12	16	19	20	9	14	28	8	12	17	8	12	14	14	15	25	26	23	6	18	12	18	8	17	8	12	12	6	20	4	11
1	172596639	172602551	Fcrl6|ENSMUSG00000070504	0	2	0	0	0	2	3	2	2	0	3	0	0	3	2	2	2	1	2	1	2	0	0	4	0	0	0	4	0	0	3	0	0	0	2
1	172630768	172632974	Dusp23|ENSMUSG00000026544	100	127	78	88	84	118	96	130	83	59	130	149	106	116	77	135	144	103	137	186	121	119	79	119	75	79	75	107	104	128	89	70	111	109	114
1	172684514	172684841	Gm22383|ENSMUSG00000088813	0	0	0	0	0	0	0	0	0	0	0	0	0	0	0	0	0	0	0	0	0	0	0	0	0	0	0	0	0	0	0	0	0	0	0
1	172698055	172699966	Crp|ENSMUSG00000037942	2	0	0	0	0	0	0	2	0	0	2	0	0	0	0	0	0	0	0	0	0	0	0	0	0	0	2	0	2	0	0	0	2	0	0
1	172843533	172843638	Gm24817|ENSMUSG00000070182	0	0	0	0	0	0	0	0	0	0	0	0	0	0	0	0	0	0	0	0	0	0	0	0	0	0	0	0	0	0	0	0	0	0	0
1	172893961	172895054	Apcs|ENSMUSG00000026542	0	0	0	0	0	0	0	0	0	0	0	0	0	0	0	0	0	0	0	0	0	0	0	0	0	0	0	0	0	0	0	0	0	0	0
1	172936211	172936334	Gm26077|ENSMUSG00000077252	0	0	0	0	0	0	0	0	0	0	0	0	0	0	0	0	0	0	0	0	0	0	0	0	0	0	0	0	0	0	0	0	0	0	0
1	172956767	172957817	Olfr16|ENSMUSG00000037924	0	0	0	0	0	0	0	0	0	0	0	0	0	0	0	0	0	0	0	0	0	0	0	0	0	0	0	0	0	0	0	0	0	0	0
1	173130199	173131236	Olfr1408|ENSMUSG00000062527	0	0	0	0	0	0	0	0	0	0	0	0	0	0	0	0	0	0	0	0	0	0	0	0	0	0	0	0	0	0	0	0	0	0	0
1	173150130	173150372	Olfr1407-ps1|ENSMUSG00000066680	0	0	0	0	0	0	0	0	0	0	0	0	0	0	0	0	0	0	0	0	0	0	0	0	0	0	0	0	0	0	0	0	0	0	0
1	173183441	173184504	Olfr1406|ENSMUSG00000058981	0	0	0	0	0	0	0	0	0	0	0	0	0	0	0	0	0	0	0	0	0	0	0	0	0	0	0	0	0	0	0	0	0	0	0
1	173203357	173204299	Olfr218|ENSMUSG00000046643	0	0	0	0	0	0	0	0	0	0	0	0	0	0	0	0	0	0	0	0	0	0	0	0	0	0	0	0	0	0	0	0	0	0	0
1	173215606	173216640	Olfr1404|ENSMUSG00000049456	0	0	0	0	0	0	0	0	0	0	0	0	0	0	0	0	0	0	0	0	0	0	0	0	0	0	0	0	0	0	0	0	0	0	0
1	173221270	173227229	Fcer1a|ENSMUSG00000005339	0	0	0	0	0	0	0	0	0	0	0	0	0	0	0	0	0	0	0	0	0	0	0	0	0	0	0	0	0	0	0	0	0	0	0
1	173270146	173271137	Olfr418-ps1|ENSMUSG00000049605	0	0	0	0	0	0	0	0	0	0	0	0	0	0	0	0	0	0	0	0	0	0	0	0	0	0	0	0	0	0	0	0	0	0	0
1	173274460	173277756	Mptx2|ENSMUSG00000079180	0	0	0	0	0	0	0	0	0	0	0	0	0	0	0	0	0	0	0	1	0	0	0	0	0	0	0	0	0	0	0	0	0	0	0
1	173331885	173333503	Darc|ENSMUSG00000037872	1693	2327	1995	1821	2073	2080	2039	1949	1850	1716	1728	1812	1641	1805	1826	2149	1778	2260	1943	2252	1932	1763	1764	1792	1990	1973	1815	2058	2086	2006	2015	2056	2045	1796	1860
1	173350878	173466032	Aim2|ENSMUSG00000037860	316	469	381	360	319	432	455	394	512	511	448	527	520	473	365	384	537	536	362	554	402	400	358	398	332	452	331	408	308	352	336	400	325	377	367
1	173334253	173367633	Cadm3|ENSMUSG00000005338	16591	24935	20803	20757	19126	21073	20381	18169	21670	19890	16638	23206	20475	18092	20778	20074	24105	22523	18295	22299	17209	17952	18623	19504	17110	22575	17121	17475	18239	18259	18504	19730	18878	15097	19868
1	173468508	173491041	Gm4955|ENSMUSG00000037849	2	2	2	0	0	0	0	0	6	2	0	5	4	2	4	3	0	3	14	6	4	6	4	2	0	2	0	4	0	2	1	2	1	0	6
1	173519716	173535957	BC094916|ENSMUSG00000070501	0	0	0	0	0	0	0	0	0	4	2	8	0	0	0	0	0	0	0	3	0	2	0	0	0	4	0	0	0	0	0	2	0	0	0
1	173566283	173599109	Pydc4|ENSMUSG00000073491	2	11	13	9	3	6	7	4	13	7	7	9	8	5	2	4	6	12	16	8	20	4	6	3	10	13	6	4	12	12	15	4	3	11	7
1	173630858	173647928	Pyhin1|ENSMUSG00000043263	8	12	12	14	6	11	6	23	7	10	6	10	20	21	2	5	20	25	43	28	34	16	7	16	8	15	6	6	9	10	17	4	24	6	10
1	173673674	173697467	Pydc3|ENSMUSG00000066677	0	2	0	1	5	4	8	4	3	0	6	4	2	8	0	0	7	16	2	12	6	2	7	2	4	0	2	4	0	6	5	3	5	6	2
1	173723429	173741747	AI607873|ENSMUSG00000073490	8	18	9	18	10	16	12	11	24	8	8	8	18	12	9	4	10	13	14	14	8	10	1	4	12	13	6	8	8	16	12	14	14	2	10
1	173747292	173766876	Ifi204|ENSMUSG00000073489	12	22	21	12	13	26	19	38	13	13	16	28	16	21	21	21	27	20	62	30	31	16	19	20	9	10	15	13	16	14	7	12	16	16	10
1	173775836	173802720	Gm16340|ENSMUSG00000090222	2	10	11	14	7	4	8	9	2	8	9	0	5	2	12	5	10	8	7	18	14	2	3	7	12	5	12	9	5	10	9	11	9	5	2
1	173896354	173912922	Mnda|ENSMUSG00000026536	2	7	5	3	4	5	7	5	1	3	4	4	2	3	2	0	7	5	9	6	6	5	4	1	3	3	2	2	3	4	1	12	13	4	0
1	173920406	173942672	Ifi203|ENSMUSG00000039997	88	125	70	83	76	61	76	73	49	50	55	56	45	72	39	46	102	75	72	56	102	78	65	53	79	65	99	66	47	93	82	110	92	81	63
1	173857220	173942491	Mndal|ENSMUSG00000090272	24	46	32	43	20	28	37	46	35	31	35	32	28	22	18	13	38	30	39	41	30	28	33	26	50	25	20	38	31	51	29	49	36	45	26
1	173962568	173982844	Ifi202b|ENSMUSG00000026535	0	0	0	0	0	0	0	0	0	0	0	0	0	0	0	0	0	0	0	0	0	0	0	0	0	0	0	0	0	0	0	0	0	0	0
1	174011997	174031755	Ifi205|ENSMUSG00000054203	2	2	0	5	1	1	4	0	0	0	2	0	1	1	0	0	1	0	4	3	0	1	0	2	2	1	0	0	1	0	1	0	0	3	0
1	174041932	174042936	Olfr433|ENSMUSG00000045381	0	0	0	0	0	0	0	0	0	0	0	0	0	1	0	0	0	0	0	0	0	0	0	0	0	0	0	0	0	0	0	0	0	0	0
1	174050374	174051313	Olfr432|ENSMUSG00000047048	0	0	0	0	0	0	0	0	0	0	0	0	0	0	0	0	0	0	0	0	0	0	0	0	0	0	0	0	0	0	0	0	0	0	0
1	174069299	174070253	Olfr430|ENSMUSG00000050134	0	0	0	0	0	0	0	0	0	0	0	0	0	0	0	0	0	0	0	0	0	0	0	0	0	0	0	0	0	0	0	0	0	0	0
1	174089037	174089980	Olfr429|ENSMUSG00000049528	0	0	0	0	0	0	0	0	0	0	0	0	0	0	0	0	0	0	0	0	0	0	0	0	0	0	0	0	0	0	0	0	0	0	0
1	174099459	174100407	Olfr427|ENSMUSG00000059371	0	0	0	0	0	0	0	0	0	0	0	0	0	0	0	0	0	0	0	0	0	0	0	0	0	0	0	0	0	0	0	0	0	0	0
1	174117090	174118014	Olfr231|ENSMUSG00000046486	0	0	0	0	0	0	0	0	0	0	0	0	0	0	0	0	0	0	0	0	0	0	0	0	0	0	0	0	0	0	0	0	0	0	0
1	174136745	174137693	Olfr424|ENSMUSG00000051528	0	0	0	0	0	0	0	0	0	0	0	0	0	0	0	0	0	0	0	0	0	0	0	0	0	0	0	0	0	0	0	0	0	0	0
1	174151480	174152530	Olfr421-ps1|ENSMUSG00000091950	0	0	0	0	0	0	0	0	0	0	0	0	0	0	0	0	0	0	0	0	0	0	0	0	0	0	0	0	0	0	0	0	0	0	0
1	174158721	174159767	Olfr420|ENSMUSG00000055033	0	0	0	0	0	0	0	0	0	0	0	0	0	0	0	0	0	0	0	0	0	0	0	0	0	0	0	0	0	0	0	0	0	0	0
1	174172775	174247556	Spta1|ENSMUSG00000026532	0	3	3	0	2	0	2	0	0	3	0	0	0	2	0	0	0	2	0	0	0	2	0	0	0	4	0	0	2	0	2	2	0	0	0
1	174249888	174250976	Olfr419|ENSMUSG00000050788	0	0	0	0	0	0	0	0	0	0	0	0	0	0	0	0	0	0	0	0	0	0	0	0	0	0	0	0	0	0	0	0	0	0	0
1	174330517	174332873	Mptx1|ENSMUSG00000026531	0	0	0	0	0	0	0	0	0	0	0	0	0	0	0	0	0	0	0	0	0	0	0	0	0	0	0	0	0	0	0	0	0	0	0
1	174368918	174369848	Olfr417|ENSMUSG00000066672	0	0	0	0	0	0	0	0	0	0	0	0	0	0	0	0	0	0	0	0	0	0	0	0	0	0	0	0	0	0	0	0	0	0	0
1	174391045	174392055	Olfr248|ENSMUSG00000059503	0	0	0	0	0	0	0	0	0	0	0	0	0	0	0	0	0	0	0	0	0	0	0	0	0	0	0	0	0	0	0	0	0	0	0
1	174430429	174431384	Olfr414|ENSMUSG00000051509	0	0	0	0	0	0	0	0	0	1	0	0	0	0	0	0	0	0	0	0	0	0	0	0	0	0	0	0	0	0	0	0	0	0	0
1	174448624	174449602	Olfr220|ENSMUSG00000066671	0	0	0	0	0	0	0	0	0	0	0	0	0	0	0	0	0	0	0	0	0	0	0	0	0	0	0	0	0	0	0	0	0	0	0
1	174501824	174822717	Fmn2|ENSMUSG00000028354	3703	5569	4124	3831	4233	3876	3847	4019	4093	4059	3977	4672	4458	4178	3897	4292	5152	4711	4225	4773	4240	4060	3911	4370	3857	4064	3713	3858	3839	4142	4104	3765	4351	3428	3753
1	174833784	174921819	Grem2|ENSMUSG00000050069	1403	2133	1983	1956	1382	2037	1784	1717	1945	1916	1617	2066	2211	1696	1682	1669	2263	2193	1922	2222	1755	1649	1859	1913	1505	2357	1399	1371	1548	1771	1550	1552	1391	1295	1446
1	175059735	175491130	Rgs7|ENSMUSG00000026527	2018	2857	2124	2087	2026	2243	2185	2241	2285	2338	2013	2329	2236	1994	2241	2087	2186	2399	2067	2409	2189	2422	2192	2164	1910	2270	1814	1961	1953	2049	2057	1865	2267	1837	1858
1	175620380	175662116	Kmo|ENSMUSG00000039783	4	0	2	4	5	4	0	2	4	13	2	8	8	2	2	2	2	3	2	2	6	0	10	0	4	14	4	4	2	2	2	2	4	2	0
1	175600373	175625573	Fh1|ENSMUSG00000026526	3670	5290	3978	3671	3637	3751	3969	4084	3939	3729	4475	4206	3919	3774	3669	4116	4611	4284	3829	5010	4167	4054	3864	4071	3706	4164	3519	3455	3615	4073	3834	3726	3861	3138	3383
1	175686487	175688353	Chml|ENSMUSG00000078185	305	442	263	269	315	173	267	367	315	240	176	285	312	212	275	271	287	282	243	204	349	308	313	291	230	302	298	300	254	256	283	184	314	198	234
1	175662420	175692776	Opn3|ENSMUSG00000026525	208	266	219	205	237	186	249	235	234	206	183	218	200	184	209	201	179	229	186	184	197	163	214	194	191	186	203	220	234	236	224	191	259	188	174
1	175698592	175815734	Wdr64|ENSMUSG00000026523	3	0	0	0	0	0	0	0	0	2	0	0	2	0	0	0	2	2	2	0	0	0	0	0	0	4	0	6	0	0	2	0	0	0	0
1	175800513	175800689	Gm25560|ENSMUSG00000077794	0	0	0	0	0	0	0	0	0	0	0	0	0	0	0	0	0	0	0	0	0	0	0	0	0	0	0	0	0	0	0	0	0	0	0
1	175880777	175911396	Exo1|ENSMUSG00000039748	31	51	28	21	19	20	18	11	25	33	56	39	41	38	20	16	46	33	37	50	34	28	24	32	24	37	22	20	14	25	20	7	17	16	27
1	175904544	175904651	Gm23805|ENSMUSG00000094820	0	0	0	0	0	0	0	0	0	0	0	0	0	0	0	0	0	0	0	0	0	0	0	0	0	0	0	0	0	0	0	0	0	0	0
1	175977776	175979114	B020018G12Rik|ENSMUSG00000078184	225	344	235	251	272	246	264	253	263	232	324	293	268	232	170	250	284	232	198	303	220	273	242	282	226	219	242	279	309	233	236	241	226	216	218
1	175962305	176275274	Pld5|ENSMUSG00000055214	1514	2459	1325	1606	1680	1744	1609	1656	1353	1527	1297	1260	1529	1464	1415	1600	1739	1733	1180	1493	1411	1609	1905	1719	1436	1990	1404	1481	1340	1237	1294	1263	1328	1079	1218
1	176700616	176700724	Gm26104|ENSMUSG00000087875	0	0	0	0	0	0	0	0	0	0	0	0	0	0	0	0	0	0	0	0	0	0	0	0	0	0	0	0	0	0	0	0	0	0	0
1	176772324	176772423	Mir350|ENSMUSG00000065573	0	0	0	0	0	0	1	1	0	0	0	0	0	0	0	0	0	0	0	0	0	0	0	0	0	0	0	0	0	0	1	0	0	0	0
1	176793955	176794220	Gm25288|ENSMUSG00000084749	0	0	0	0	0	0	0	0	0	0	0	0	0	0	0	0	0	0	0	0	0	0	0	0	0	0	0	0	0	0	0	0	0	0	0
1	176733652	176807124	Cep170|ENSMUSG00000057335	4775	7882	5501	5438	5229	4730	5346	5568	5980	4838	5111	6693	6044	5155	5159	5285	5860	5171	4818	5371	5382	4838	4922	5464	4645	5047	4724	4794	4773	5271	5230	4390	5163	3869	4614
1	176814659	177020437	Sdccag8|ENSMUSG00000026504	917	1344	1004	974	1009	1062	1029	1081	946	1005	1068	1122	1111	1111	975	1099	1281	1092	998	1295	1127	1128	1092	1236	1064	1057	1097	1061	1023	1147	1038	947	1036	964	841
1	176879833	176879913	Gm25993|ENSMUSG00000093132	0	0	0	0	0	1	0	0	0	0	0	0	0	0	0	0	1	0	0	0	1	0	0	0	0	0	0	0	0	0	0	0	0	0	0
1	176927998	176932711	Gm15423|ENSMUSG00000087082	0	0	4	2	2	5	6	2	0	2	2	0	0	0	0	0	3	2	0	2	2	2	0	0	4	0	2	2	2	0	4	2	0	0	3
1	177020072	177258203	Akt3|ENSMUSG00000019699	8711	14468	9858	10205	9812	9454	10062	9667	9851	9716	8203	10415	10378	9130	9814	9717	11408	10831	9115	10507	10027	10400	9938	10353	9298	10141	8927	9075	8490	9584	9282	8884	10032	7903	9059
1	177429046	177443270	Gm26801|ENSMUSG00000097892	2	6	3	7	5	2	13	0	9	4	2	2	2	4	1	7	4	3	4	7	2	6	4	8	1	4	0	2	3	1	2	2	0	4	5
1	177444660	177450760	Zbtb18|ENSMUSG00000063659	6998	11493	9851	10580	8126	10716	9922	8646	9369	10219	7742	7173	8528	7435	9869	8603	8871	11345	9246	9073	9173	9798	11152	8038	8397	10069	7753	8314	7905	9474	8544	11357	8476	7099	12041
1	177729813	177753324	1700016C15Rik|ENSMUSG00000015962	0	8	0	0	0	0	0	1	2	0	0	0	2	0	0	0	0	0	0	0	2	0	0	4	0	0	0	0	0	0	0	0	0	0	0
1	177786855	177787465	Gm16585|ENSMUSG00000089657	4	6	4	0	0	4	7	8	3	0	4	2	2	4	4	0	2	3	0	7	0	6	1	1	0	4	0	5	0	4	1	3	4	2	4
1	177762961	177796501	Adss|ENSMUSG00000015961	5027	8183	6005	5755	5552	6077	5785	5768	5908	5868	5957	6017	5785	5197	5830	5805	6455	6392	5422	7092	5918	5783	5713	5724	5344	5945	4990	4943	5297	5671	5372	5267	5294	4678	4814
1	177991434	178048291	Gm16432|ENSMUSG00000091476	38	58	46	52	44	72	46	45	60	44	36	38	41	42	51	49	61	77	35	56	64	38	38	41	43	39	53	44	30	52	46	45	36	45	41
1	178028032	178028139	Gm25312|ENSMUSG00000095731	0	0	0	0	1	0	0	0	0	0	0	0	0	0	0	0	0	2	0	0	0	0	0	0	0	0	0	0	0	0	0	0	0	1	0
1	178187416	178249338	Desi2|ENSMUSG00000026502	183	334	209	183	219	199	178	214	339	222	221	255	228	204	223	258	240	196	206	251	220	199	178	218	244	199	200	232	215	196	158	151	239	169	155
1	178256102	178257295	Gm9982|ENSMUSG00000055831	71	68	37	59	38	35	56	45	54	62	50	52	57	41	33	50	47	51	45	56	45	60	36	33	33	39	37	49	47	54	69	47	31	12	51
1	178276092	178276639	4930527J03Rik|ENSMUSG00000070489	0	0	0	0	0	0	0	0	2	3	0	0	0	0	0	0	1	0	1	1	0	0	0	0	0	0	0	0	0	0	0	0	0	0	0
1	178313327	178318549	B230369F24Rik|ENSMUSG00000086350	305	370	344	380	271	377	376	322	315	389	271	349	373	300	395	327	458	400	325	364	320	340	399	358	269	413	318	289	261	320	281	286	309	278	293
1	178319129	178322693	Cox20|ENSMUSG00000026500	806	1375	965	858	916	918	884	952	914	877	1153	1038	949	937	834	986	1076	1026	828	1286	883	843	849	859	906	928	935	1000	918	971	869	958	897	733	825
1	178321107	178324171	Gm16586|ENSMUSG00000089788	2556	3796	2685	2369	2982	3281	2763	3451	3011	2840	2839	2767	2921	3271	2529	3107	3092	2715	2866	3415	2910	3240	2486	2854	3015	2347	2994	3292	2953	3173	2904	2550	2629	2830	2541
1	178323073	178337797	Hnrnpu|ENSMUSG00000039630	25059	39436	30133	28891	29235	28352	31055	29818	29976	28158	28926	32226	28544	27199	28396	28005	31182	31515	26553	31104	27976	27910	28046	27876	27524	28536	26538	27273	27616	27471	27753	26174	26505	23246	24091
1	178363400	178363521	AC170257.1|ENSMUSG00000099303	0	0	0	0	0	0	0	0	0	0	0	0	0	0	0	0	0	0	0	0	0	0	0	0	0	0	0	0	0	0	0	0	0	0	0
1	178390818	178390924	Gm24919|ENSMUSG00000064954	0	0	0	0	0	0	0	0	0	0	0	0	0	0	0	0	0	0	0	0	0	0	0	0	0	0	0	0	0	0	0	0	0	0	0
1	178405880	178483247	Efcab2|ENSMUSG00000026495	637	1123	688	634	660	723	767	747	736	732	612	872	753	865	697	816	815	709	739	731	780	712	700	705	665	727	753	724	707	776	709	592	777	590	645
1	178529124	178932855	Kif26b|ENSMUSG00000026494	702	1175	681	719	790	768	768	573	890	641	440	900	813	879	735	859	1081	782	801	828	743	750	544	717	562	859	608	670	733	762	794	530	846	621	461
1	178636904	178637071	Gm24405|ENSMUSG00000064967	0	0	0	0	0	0	0	0	0	0	0	0	0	0	0	0	0	0	0	0	0	0	0	0	0	0	0	0	0	0	0	0	0	0	0
1	178898581	178917614	Gm16564|ENSMUSG00000089713	15	24	8	10	31	15	18	30	30	17	14	20	12	26	13	13	10	21	14	18	16	13	10	12	15	16	7	10	11	11	31	26	13	25	9
1	178951959	179518041	Smyd3|ENSMUSG00000055067	2040	3201	2577	2424	2457	2334	2627	2681	3014	2670	2263	2790	2612	2315	2698	2451	2656	2723	2350	2890	2560	2433	2202	2266	2333	2597	2249	2254	2220	2358	2529	2294	2470	1956	2133
1	179520374	179520857	Gm5561|ENSMUSG00000096474	1	4	3	3	2	1	3	1	4	2	0	5	0	2	2	0	0	1	2	1	0	2	2	2	1	0	3	0	0	1	2	2	0	2	1
1	179538416	179538935	Gm15480|ENSMUSG00000082395	0	0	0	0	0	0	0	0	0	0	0	0	0	0	0	0	0	0	0	0	0	0	0	0	0	0	0	0	0	0	0	0	0	0	0
1	179528054	179545892	Tfb2m|ENSMUSG00000026492	449	717	575	541	588	670	541	641	470	613	595	547	619	583	555	581	620	587	533	677	652	568	489	552	587	479	507	541	555	556	563	543	543	463	571
1	179546369	179627478	Cnst|ENSMUSG00000038949	5987	9928	8363	8947	6993	7477	8190	7660	9902	7969	7447	9113	7695	5997	7979	7061	8336	8176	5433	7881	5851	6165	7726	6398	5911	7865	5929	5722	6769	6097	6702	8070	6551	4416	7335
1	179668209	179686825	Sccpdh|ENSMUSG00000038936	4104	6181	3256	3203	3884	3283	3508	5005	3640	3130	4989	4087	3749	4020	3074	4366	3964	3283	3796	4672	3863	3921	3320	4055	3656	3478	3940	3683	4024	3695	3782	2864	3838	3049	3340
1	179695296	179745185	Gm1305|ENSMUSG00000087236	3	6	2	0	6	2	2	1	1	1	10	1	0	0	0	4	2	5	2	0	0	8	2	3	6	6	2	6	6	2	7	5	2	4	3
1	179744893	179803606	Ahctf1|ENSMUSG00000026491	5395	8559	6604	6632	6362	5716	6050	5950	7014	6088	6070	8039	6821	5418	6224	5936	7447	6583	5669	6769	5847	6148	6475	7393	5464	6237	5262	5146	5790	5753	6028	5592	5702	4791	5046
1	179803375	179804676	Gm10518|ENSMUSG00000073486	2	0	0	4	4	1	0	0	0	0	0	0	2	0	0	0	4	0	2	0	0	0	2	2	0	0	0	0	0	0	0	0	0	0	0
1	179960471	180162294	Cdc42bpa|ENSMUSG00000026490	14773	22693	14911	15626	16698	15932	15585	16074	15546	15165	11610	17350	16413	15811	14759	15880	18166	16524	14799	15970	16441	17747	17302	18686	14767	16372	15182	16020	14893	16348	16122	13532	17235	15244	13732
1	180165237	180199602	Adck3|ENSMUSG00000026489	1774	2929	2355	2184	2194	2526	2313	2204	2408	2396	2515	2667	2404	2330	2194	2368	2714	2372	2198	3255	2258	2189	2032	2231	2354	2468	2120	2311	2307	2262	2257	2104	2140	2044	2425
1	180227003	180263438	Psen2|ENSMUSG00000010609	487	736	573	429	508	540	512	626	496	524	704	635	613	619	466	661	571	528	504	714	554	611	446	548	569	507	614	592	567	660	535	469	555	558	559
1	180330484	180424802	Itpkb|ENSMUSG00000038855	1717	2029	1354	1175	1164	1315	1541	1325	1090	898	1377	1342	1159	1443	1294	1464	1516	1336	1368	1515	1268	1338	1227	1183	1431	1361	1564	1411	1260	1736	1590	1146	1455	1214	1235
1	180326969	180330550	Gm5069|ENSMUSG00000055676	73	97	51	81	79	53	83	71	66	39	82	68	87	96	60	71	88	81	71	82	65	51	52	100	58	88	62	88	83	81	52	83	77	47	92
1	180432386	180483504	6330403A02Rik|ENSMUSG00000053963	8925	14253	12053	11742	10198	12181	11314	9598	11860	11980	9886	14697	13439	10822	10132	11564	14737	11680	10916	15532	10573	11146	9602	11101	10841	11643	10013	11183	10392	11203	11048	11355	10632	9992	11737
1	180568954	180601253	Parp1|ENSMUSG00000026496	3546	5027	4119	4271	3926	3853	4094	3691	4073	3723	3786	4702	4294	3379	3923	3727	4538	4284	3471	4498	3416	3880	4261	4021	3425	4075	3396	3348	3591	3623	3752	3869	3517	2919	3645
1	180587200	180587267	mmu-mir-6904|ENSMUSG00000098926	0	0	0	0	0	0	0	0	0	0	0	0	0	0	0	0	0	0	0	0	0	0	0	0	0	0	0	0	0	0	0	0	0	0	0
1	180641149	180690518	Lin9|ENSMUSG00000058729	159	324	212	159	190	208	205	198	223	222	239	283	263	186	177	208	328	225	217	303	226	206	258	249	183	223	196	163	131	179	203	156	185	171	207
1	180693042	180697034	Mixl1|ENSMUSG00000026497	0	0	0	2	0	0	0	0	0	0	0	0	0	0	0	0	0	0	0	0	0	0	0	0	0	0	0	0	0	0	0	0	0	0	0
1	180726042	180754203	Acbd3|ENSMUSG00000026499	1959	2935	2406	2170	2324	1970	2144	2287	2276	2074	2586	2718	2205	2141	2125	2355	2541	2210	2043	2434	2029	2023	2020	2432	2117	2363	1897	2047	2216	2332	2319	1828	2046	1756	2010
1	180802567	180809483	Gm17275|ENSMUSG00000097347	4	9	11	6	15	19	6	6	0	0	0	0	0	0	0	0	0	0	0	0	2	0	0	4	0	0	0	0	0	0	0	0	0	0	0
1	180800831	180813943	H3f3a|ENSMUSG00000060743	2635	5080	3420	3092	3295	3330	3289	3781	3616	3162	4329	3448	3628	3462	3344	3399	3969	3538	3350	4344	3633	3395	3224	3380	3443	3371	3105	2976	3153	3425	3064	2989	3296	2692	2761
1	180813775	180816859	Gm16067|ENSMUSG00000073485	48	96	58	73	82	153	107	88	52	82	65	82	113	144	96	72	112	69	114	105	124	129	100	126	72	86	83	83	66	90	65	42	65	92	41
1	180832768	180832876	Gm24836|ENSMUSG00000084558	0	0	0	0	0	0	0	0	0	0	0	0	0	0	0	0	0	0	0	0	0	0	0	0	0	0	0	0	0	0	0	0	0	0	0
1	180851150	180868097	Sde2|ENSMUSG00000038806	1536	2407	1733	1669	1729	1404	1668	1957	1797	1731	1630	1839	1700	1485	1727	1781	1668	1707	1485	1712	1562	1618	1722	1713	1467	1722	1389	1386	1364	1479	1534	1387	1748	1157	1434
1	180893107	180897487	Lefty2|ENSMUSG00000066652	0	2	0	1	0	3	0	2	1	1	3	2	0	1	3	2	3	2	2	3	3	0	2	0	0	1	0	3	1	2	1	1	0	4	0
1	180904273	180908087	Pycr2|ENSMUSG00000026520	1087	1461	1142	1015	1055	998	1097	1122	1175	1018	1349	1175	1026	1172	997	1265	1288	1136	1043	1520	1125	1207	1077	1139	1219	1144	1024	1014	1003	1198	1195	960	1099	1037	1022
1	180935021	180937810	Lefty1|ENSMUSG00000038793	4	16	11	19	10	18	4	10	18	13	20	11	15	24	26	13	18	20	14	18	13	14	31	6	18	12	4	18	10	12	13	8	14	10	8
1	180942343	180975103	Tmem63a|ENSMUSG00000026519	3834	5126	2860	2966	3496	3235	3858	4867	3749	3223	3766	3716	3553	3500	3010	3745	4022	3258	3649	3527	3379	3945	3355	3194	3657	3442	4058	3514	3440	3683	3891	2970	3533	2703	3114
1	180952063	180958149	2210411M09Rik|ENSMUSG00000085563	0	0	1	0	1	0	2	2	0	0	0	1	0	0	0	0	1	0	0	0	0	0	0	0	0	0	0	0	0	0	0	0	0	0	0
1	180976154	181020904	Ephx1|ENSMUSG00000038776	1684	2527	1699	1922	1820	2420	1759	1832	1967	1834	2037	1653	1742	1821	2061	2278	1458	2137	1788	2232	2134	2230	2276	1943	2093	1969	1858	2135	1946	1743	2337	2397	2228	1925	1818
1	181051236	181060667	9130409I23Rik|ENSMUSG00000038768	1	0	0	0	0	0	0	0	0	0	0	0	0	0	0	0	0	0	0	0	2	0	0	0	0	0	2	0	0	0	0	0	0	0	0
1	181093422	181144157	Nvl|ENSMUSG00000026516	2155	3312	2763	2613	2460	2700	2561	2238	2584	2416	1889	2853	2555	2259	2210	2355	2862	2683	2170	2328	2487	2448	2581	2758	2466	2508	2266	2485	2247	2559	2506	2420	2343	2315	2284
1	181150930	181166349	Cnih4|ENSMUSG00000062169	543	1000	630	652	604	576	568	664	676	633	735	715	666	572	572	700	751	712	565	659	609	661	628	711	602	652	602	539	624	597	726	624	651	578	557
1	181173227	181211426	Wdr26|ENSMUSG00000038733	9329	14286	9934	10451	10560	10014	10252	10381	10310	9330	10084	11978	10093	9519	9944	10402	11636	10779	8987	10747	9991	10294	9855	10796	9653	9843	9059	9214	9590	9756	10354	9591	9847	8359	8596
1	181225985	181228490	A430110L20Rik|ENSMUSG00000054135	90	128	95	109	120	105	146	108	158	152	130	143	123	145	108	107	112	149	128	174	143	138	135	156	160	121	153	132	122	139	121	110	142	163	98
1	181241944	181242320	Rpl35a-ps2|ENSMUSG00000081214	170	176	164	117	91	68	102	84	158	112	140	133	88	118	107	142	136	154	104	188	146	129	96	147	150	166	132	125	76	134	135	86	108	100	94
1	181352627	181459287	Cnih3|ENSMUSG00000026514	206	230	282	228	202	152	190	168	165	131	236	222	234	252	172	189	333	162	317	420	286	175	107	257	217	127	192	194	171	365	199	204	200	253	440
1	181400463	181400756	Gm16547|ENSMUSG00000089888	0	0	0	0	0	0	0	0	0	0	0	0	0	0	0	0	0	0	0	0	0	0	0	0	0	0	0	0	0	0	0	0	0	0	0
1	181431722	181432400	Gm16539|ENSMUSG00000089927	0	0	0	0	0	0	0	0	0	0	0	0	0	0	0	0	0	0	0	0	0	1	0	0	0	0	0	2	0	0	0	0	0	0	0
1	181509632	181511451	Ccdc121|ENSMUSG00000050625	32	87	18	20	6	8	18	9	42	12	24	8	24	20	12	8	45	38	19	12	26	12	12	49	6	20	8	12	4	7	10	2	8	2	2
1	181738987	181769674	Dnah14|ENSMUSG00000047369	3	8	2	0	0	0	0	2	0	2	5	2	0	2	0	0	3	0	0	1	1	1	1	2	2	0	0	2	1	5	2	0	2	2	4
1	181813606	181813700	Gm23690|ENSMUSG00000064970	0	0	0	0	0	0	0	0	0	0	0	0	0	0	0	0	0	0	0	0	0	0	0	0	0	0	0	0	1	0	0	0	0	0	0
1	181840452	181840568	Gm26004|ENSMUSG00000089429	0	0	0	0	0	0	0	0	0	0	0	0	0	0	0	0	0	0	0	0	0	0	0	0	1	0	0	0	1	0	0	0	0	1	0
1	181815315	181842401	Lbr|ENSMUSG00000004880	779	1150	806	715	762	719	747	877	915	687	827	938	845	809	690	899	728	748	770	892	748	780	682	761	657	722	702	707	724	779	877	635	857	680	824
1	181851573	181853189	Gm5533|ENSMUSG00000056699	0	0	0	0	0	0	0	0	0	0	0	0	0	0	0	0	0	0	0	0	0	0	0	0	0	0	0	0	0	0	0	0	0	0	0
1	181904444	182019980	Enah|ENSMUSG00000022995	3906	5856	4309	3995	4310	3671	4065	3888	4416	3596	4044	4976	4383	4212	3739	4775	5169	4479	4223	4473	4259	4595	4192	5036	3848	4228	4049	4007	4032	4175	4178	3251	4902	3815	3171
1	182124736	182132407	Srp9|ENSMUSG00000026511	1944	3095	2186	2151	2091	2383	2189	2421	2184	2095	2621	2415	2487	2340	2064	2208	2578	2255	2232	3081	2292	2251	2079	2456	2274	2272	2005	2134	2022	2285	2174	2147	2085	2062	2153
1	182157143	182158319	Vmn1r1|ENSMUSG00000091013	0	0	0	0	0	0	0	0	0	0	0	0	0	0	0	0	0	0	0	0	0	0	0	0	0	0	0	0	0	0	0	0	0	0	0
1	182275771	182282804	Degs1|ENSMUSG00000038633	5662	8628	5581	5814	5825	6028	5652	7036	5383	5512	7163	6626	6345	6167	5601	6729	7136	6001	5912	7677	6167	6180	5862	6628	5768	5899	5871	5654	5684	5786	6116	5374	5752	4841	5478
1	182313101	182341606	Fbxo28|ENSMUSG00000047539	2667	3926	3028	2909	2841	2575	3024	3056	3021	2526	3075	3584	2951	2635	2607	2813	3141	2762	2490	3052	2732	2627	2617	3011	2607	2763	2445	2597	2692	2899	2956	2544	2734	2291	2723
1	182392542	182393535	Gm5706|ENSMUSG00000097260	0	0	0	0	0	0	0	0	0	0	0	2	0	0	5	0	0	0	0	0	0	0	0	0	0	0	0	1	0	0	2	0	0	1	1
1	182408618	182409020	Gm10517|ENSMUSG00000073482	0	2	0	0	0	0	2	0	0	0	0	0	0	0	0	3	0	0	0	0	0	0	0	1	0	0	0	0	0	2	1	0	0	3	0
1	182409171	182462432	Trp53bp2|ENSMUSG00000026510	2231	3130	2227	2117	2373	2417	2452	2747	2435	2409	2371	2611	2298	2482	2124	2532	2305	2244	1962	2636	2397	2778	2327	2521	2216	2260	2187	2450	1860	1999	2511	1986	2552	2477	1927
1	182467255	182517495	Capn2|ENSMUSG00000026509	4784	6291	4724	4573	5115	4903	4803	4832	5069	5089	5256	5432	5031	5212	4717	5441	5155	5710	4823	5725	4888	5034	5167	4865	5025	5632	5059	5552	5409	5087	5233	5115	6230	4873	4409
1	182565006	182632352	Capn8|ENSMUSG00000038599	0	0	0	0	0	0	0	0	0	0	0	2	0	3	0	0	0	0	0	0	0	2	0	0	0	0	0	0	1	1	2	2	7	0	3
1	182747125	182749180	4922505E12Rik|ENSMUSG00000043429	0	0	2	0	0	0	0	0	0	0	0	2	0	0	0	0	0	0	0	0	0	0	0	0	2	0	0	0	0	2	0	0	0	0	0
1	182763859	182896598	Susd4|ENSMUSG00000038576	4183	5611	4991	4606	4260	4268	4710	4581	4948	4490	4780	5584	5345	4553	4705	4688	5903	5114	5247	6175	4978	4950	4177	4339	4352	4922	4264	4688	4828	5438	5316	4384	4819	3949	5324
1	182954787	182976044	Tlr5|ENSMUSG00000079164	25	39	35	38	19	23	48	39	28	23	39	27	26	29	24	22	40	39	36	18	13	32	40	36	31	26	26	40	35	38	35	25	40	34	22
1	183086263	183221529	Disp1|ENSMUSG00000030768	405	547	317	330	347	352	358	418	432	400	333	492	407	490	407	432	501	405	388	511	454	370	333	375	407	379	388	403	418	415	385	359	457	341	277
1	183276341	183297256	Brox|ENSMUSG00000046836	2896	4309	3291	3057	3220	3138	3303	3352	3186	3175	3622	3661	3341	3277	3080	3417	3682	3361	2919	3706	3405	3464	3082	3460	3103	3375	2984	2897	3066	3185	3350	2776	3214	2931	2823
1	183297059	183324501	Aida|ENSMUSG00000042901	1698	2714	1711	1608	1957	1586	1595	2021	1707	1483	2011	2137	1831	1894	1553	1969	2059	1814	1822	2314	2033	1918	1617	2110	1840	1723	1779	1772	1922	2032	1892	1599	1920	1505	1619
1	183326724	183369529	Mia3|ENSMUSG00000056050	6970	10322	6555	6696	7384	6295	6914	7694	6984	6489	7031	8197	7126	6739	6399	7371	7879	7104	6254	7805	7147	7797	7229	8039	6522	7036	6518	6584	6793	6807	7364	5804	7311	5835	5578
1	183388980	183409353	Taf1a|ENSMUSG00000072258	465	757	499	437	528	466	526	486	511	407	464	536	516	438	499	518	541	444	427	444	401	491	454	512	456	467	455	425	447	460	512	386	488	357	401
1	183418502	183437053	Hhipl2|ENSMUSG00000053461	29	36	26	20	26	17	33	39	13	22	32	34	17	29	32	49	23	29	35	40	31	45	21	37	46	23	30	33	34	41	25	13	51	50	18
1	183681777	183682194	Gm8214|ENSMUSG00000090533	0	0	0	0	0	0	0	0	0	0	0	0	0	0	0	0	0	0	0	0	0	0	0	0	0	0	0	0	0	0	0	0	0	0	0
1	184013301	184075636	Dusp10|ENSMUSG00000039384	259	381	211	208	298	299	294	392	266	278	279	353	270	337	203	289	354	291	306	301	358	287	339	376	323	291	317	340	266	318	327	229	269	295	285
1	184033031	184033998	1700056E22Rik|ENSMUSG00000044854	0	4	4	4	0	4	0	4	2	2	2	0	2	8	0	6	6	0	2	12	8	2	2	2	2	0	2	4	4	4	0	2	0	4	0
1	184580108	184580206	Gm23349|ENSMUSG00000089057	0	0	0	0	0	0	0	0	0	0	0	0	0	0	0	0	0	0	0	0	0	0	0	0	0	0	0	0	0	0	0	0	0	0	0
1	184712496	184718989	4930488B22Rik|ENSMUSG00000092578	0	0	0	0	0	0	0	0	0	0	0	0	0	0	0	0	0	0	0	0	0	0	0	0	0	0	0	0	0	0	0	0	0	0	0
1	184727139	184732451	Hlx|ENSMUSG00000039377	29	43	19	13	25	26	30	16	36	34	14	16	19	16	14	19	20	22	24	16	27	35	14	26	63	21	16	28	17	12	26	27	38	28	18
1	184786775	184811197	Marc1|ENSMUSG00000026621	18	36	18	2	4	2	2	0	12	0	12	4	0	4	2	3	4	6	5	6	6	12	2	7	0	8	0	2	4	2	2	2	0	0	0
1	184822406	184822488	Mir1981|ENSMUSG00000088559	0	1	1	0	0	0	0	0	0	0	0	0	0	0	0	0	0	0	0	0	0	0	0	0	0	0	0	0	0	0	0	0	0	0	0
1	184813067	184846451	Marc2|ENSMUSG00000073481	1717	2635	1854	1783	1859	1990	1787	2026	1911	1779	2238	2003	1946	2026	1898	2198	2002	1976	2054	2739	1970	1960	1866	1941	2067	1794	1731	2040	1907	2204	1898	1659	1912	1893	1864
1	184858137	184858412	Gm23780|ENSMUSG00000088562	0	0	0	0	2	0	0	0	0	0	0	0	0	0	0	0	0	0	0	0	0	0	0	0	0	0	0	0	0	0	0	0	0	0	0
1	184871925	184883218	C130074G19Rik|ENSMUSG00000039349	556	1039	832	692	716	772	966	821	713	720	834	685	881	963	670	938	824	688	1146	1141	793	697	495	720	1132	745	1049	1149	986	1455	736	791	773	775	1711
1	184896442	184999549	Mark1|ENSMUSG00000026620	7261	10279	7247	7298	8501	7506	7445	7972	7589	6569	7855	8065	7175	7313	7060	8135	9049	8513	7672	8932	7879	10218	9124	9241	7704	7851	7538	7760	8268	8113	8912	7014	8411	7006	5983
1	185204167	185286743	Rab3gap2|ENSMUSG00000039318	5807	8289	6190	6312	6699	6068	6381	6197	6532	5804	6381	7701	6596	6025	6051	6543	7670	7117	6058	6729	6520	7128	6973	7347	5905	6408	5790	5687	6125	6025	6662	6142	6296	4965	5412
1	185242906	185243038	Snora36b|ENSMUSG00000077571	0	0	0	0	0	0	0	0	0	0	0	2	0	0	0	1	0	4	3	0	0	0	2	0	0	0	0	0	0	0	0	0	0	0	0
1	185313318	185313385	Mir194-1|ENSMUSG00000065581	0	0	0	0	0	0	0	0	0	0	0	0	0	0	0	0	0	0	0	0	0	0	0	0	0	0	0	0	0	0	0	0	0	0	0
1	185313580	185313692	Mir215|ENSMUSG00000065562	0	0	0	0	0	0	0	0	0	0	0	0	0	0	0	0	0	0	0	0	0	0	0	0	0	0	0	0	0	0	0	0	0	0	0
1	185284725	185329396	Iars2|ENSMUSG00000026618	2875	4175	3233	2996	2860	3170	3204	3359	3159	2983	3155	3755	3429	3209	3076	3352	3839	3390	3182	4011	3261	3120	2921	2935	2903	3212	2879	3067	2781	3040	2989	2632	2811	2582	2963
1	185332148	185356781	Bpnt1|ENSMUSG00000026617	1996	2841	2041	1855	1903	1745	1932	2072	2079	1880	2095	2381	2171	1926	1890	2158	2394	1883	1652	2420	2011	2077	2083	2304	1986	2164	1838	1703	1855	2071	1995	1631	2207	1668	1799
1	185359460	185362865	4930532G15Rik|ENSMUSG00000097261	2	0	2	5	2	0	0	1	0	0	1	0	3	3	0	0	3	2	0	0	3	7	5	0	1	0	0	2	3	1	3	4	2	2	0
1	185363094	185428355	Eprs|ENSMUSG00000026615	6782	10513	7213	6667	7232	6768	6970	7714	7660	6698	7172	8224	7169	6791	6807	6943	7840	7345	6245	7997	6988	7655	7944	7875	6339	7248	5942	6243	6094	6440	6586	6179	6729	5760	6012
1	185429356	185441819	9630028B13Rik|ENSMUSG00000051295	16	16	25	16	6	8	18	8	3	4	12	2	12	20	2	8	16	6	12	19	0	6	10	18	14	8	10	20	8	4	7	14	2	6	7
1	185454847	185468762	Slc30a10|ENSMUSG00000026614	2618	4172	2602	2422	2603	2403	2492	2662	2442	2662	2871	2964	2759	3073	2538	2981	3275	2644	2608	3390	2875	2664	2315	3054	2739	2500	2563	2678	2551	2878	2610	2034	2611	2110	1784
1	185447115	185455568	Gm2061|ENSMUSG00000097615	393	615	409	415	400	451	370	470	387	438	407	440	486	560	357	482	422	425	339	584	365	379	311	384	457	389	431	475	429	428	432	381	466	382	277
1	186087730	186117310	Lyplal1|ENSMUSG00000039246	207	327	191	178	176	175	200	248	185	192	225	188	230	168	188	211	279	199	220	343	219	161	204	174	179	207	155	158	217	213	212	186	228	158	180
1	186123200	186123306	Gm23821|ENSMUSG00000089363	0	0	0	0	0	0	0	0	0	0	0	0	0	0	0	0	0	0	0	0	0	0	0	0	0	0	0	0	0	0	0	0	0	0	0
1	186676741	186676876	Gm26169|ENSMUSG00000089045	0	0	0	0	0	0	0	0	0	0	0	0	0	0	0	0	0	0	0	0	0	0	0	0	0	0	0	0	0	0	0	0	0	0	0
1	186623185	186705992	Tgfb2|ENSMUSG00000039239	526	785	490	344	479	488	483	574	456	383	562	567	524	640	414	441	609	591	521	653	588	630	496	679	572	419	504	546	547	497	443	347	350	403	369
1	186720977	186749325	Rrp15|ENSMUSG00000001305	470	750	520	458	547	531	524	512	550	513	667	669	608	645	518	575	607	595	522	731	530	592	542	637	502	534	498	585	417	589	596	443	581	566	515
1	186749395	186752921	A430105J06Rik|ENSMUSG00000097784	30	24	13	12	26	21	6	23	14	18	29	12	16	16	19	18	32	24	19	24	16	30	12	18	25	29	22	21	9	30	19	8	8	21	16
1	186960507	186961513	Gm3809|ENSMUSG00000097935	6	11	2	2	2	2	4	11	4	2	1	4	1	6	4	4	0	6	5	4	0	2	1	5	0	2	0	0	1	2	0	6	2	2	3
1	186967415	186970627	D1Pas1|ENSMUSG00000039224	2	1	1	1	0	0	3	0	0	1	0	0	0	0	0	0	2	0	0	0	2	0	0	2	1	0	0	2	0	0	0	1	1	4	1
1	187073010	187073335	Gm15508|ENSMUSG00000089831	0	0	0	0	0	0	0	0	0	0	0	0	0	0	0	0	0	0	0	0	0	0	0	0	0	0	0	0	0	0	0	0	0	0	0
1	187120868	187124365	Gm15509|ENSMUSG00000089947	1	0	0	0	0	0	0	0	0	0	0	1	0	0	0	0	0	0	0	0	0	0	0	0	0	0	0	0	0	0	0	0	0	0	0
1	187125137	187127852	1700007P06Rik|ENSMUSG00000089730	0	0	0	2	0	0	2	0	0	0	0	0	2	4	0	0	2	0	0	2	0	0	2	0	0	0	0	0	2	2	2	0	0	3	24
1	187044647	187215446	Spata17|ENSMUSG00000026611	36	64	22	33	24	21	30	35	38	12	29	31	27	26	28	27	54	29	26	26	25	17	51	30	22	32	26	17	26	32	18	22	37	20	30
1	187215507	187351427	Gpatch2|ENSMUSG00000039210	1216	1820	1157	1155	1300	1001	1203	1300	1334	1056	1226	1503	1197	1329	1142	1372	1331	1234	1226	1335	1204	1379	1152	1297	1191	1251	1098	1301	1293	1252	1367	1085	1388	1036	1143
1	187608790	188214884	Esrrg|ENSMUSG00000026610	1762	2252	1693	2086	1540	1623	2355	1762	1380	1263	2048	1895	1531	1705	1791	2165	1969	1446	1564	1904	1638	1552	1490	1398	1684	1724	1660	1656	1590	2518	2055	1597	1746	1466	1814
1	188262022	188964965	Ush2a|ENSMUSG00000026609	2	5	6	2	0	2	2	2	2	0	0	1	2	2	0	9	2	2	0	1	2	2	0	4	2	0	2	0	2	2	2	2	4	2	2
1	188519352	188519443	Gm24557|ENSMUSG00000077884	0	0	0	0	0	0	0	0	0	0	0	0	0	0	0	0	0	0	0	0	0	0	0	0	0	0	0	0	0	0	0	0	0	0	0
1	188622922	188623053	Gm25095|ENSMUSG00000077235	0	0	0	0	0	0	0	0	0	0	0	0	0	0	0	0	0	0	0	0	0	0	0	0	0	0	0	0	0	0	0	0	0	0	0
1	188760475	188760579	Gm25269|ENSMUSG00000084550	0	0	0	0	0	0	0	0	0	0	0	0	0	0	0	0	0	0	0	0	0	0	0	0	0	0	0	0	0	0	0	0	0	0	0
1	188971097	189007840	Kctd3|ENSMUSG00000026608	4233	6216	4276	4428	4527	4209	4468	4651	4107	3875	4486	4471	3889	3776	3563	3996	4554	3930	3754	4496	4277	4566	4984	4824	4256	3991	4186	4249	3909	4375	4982	4250	4378	4326	4178
1	189207930	189343832	Kcnk2|ENSMUSG00000037624	8621	12245	10631	11662	10094	10666	10399	9156	9106	10609	8898	8900	9536	9663	10186	10457	9269	10894	9153	12219	10443	9767	9200	8980	10629	10579	9632	10443	9482	8978	9255	11756	9826	9241	8161
1	189393349	189393470	Gm24092|ENSMUSG00000093791	0	0	0	0	0	0	0	0	0	0	0	0	0	0	0	0	0	0	0	0	0	0	0	1	0	0	0	0	0	0	0	0	0	0	0
1	189640598	189688035	Cenpf|ENSMUSG00000026605	127	280	132	72	81	64	114	62	160	39	173	106	138	76	52	58	120	76	92	71	132	89	56	107	54	83	36	36	50	76	73	28	47	22	24
1	189728267	189876695	Ptpn14|ENSMUSG00000026604	330	581	341	362	362	382	347	305	428	343	208	369	325	366	299	380	379	413	356	263	327	465	370	357	370	375	338	406	299	365	370	375	431	412	306
1	189833140	189836620	Gm26574|ENSMUSG00000097925	0	0	0	0	3	0	0	0	0	0	0	0	1	0	4	0	0	2	0	0	0	2	0	0	0	0	0	0	5	0	0	0	0	0	0
1	189880491	189922253	Smyd2|ENSMUSG00000026603	775	862	706	669	703	705	804	787	699	561	873	895	810	817	619	849	905	681	831	1002	759	573	609	768	749	681	743	805	726	957	821	684	682	650	1122
1	190118037	190170680	Prox1|ENSMUSG00000010175	1746	2713	1377	1457	1595	1611	2012	2644	1741	1464	1972	2153	2011	1790	1505	1876	2156	1467	1681	1643	1564	1747	1577	1751	1563	1803	1804	1657	1627	1783	1510	1225	1587	1046	1255
1	190170295	190217276	Gm17566|ENSMUSG00000079045	88	125	58	65	68	93	73	112	96	82	93	96	95	115	52	120	93	56	39	113	61	67	62	88	111	71	73	76	54	80	89	56	81	34	84
1	190482844	190483157	Gm23153|ENSMUSG00000093064	0	0	0	2	0	0	0	0	0	1	0	0	0	0	0	0	0	0	0	0	1	0	0	0	0	0	0	0	0	0	0	0	0	0	0
1	190700201	190911769	Rps6kc1|ENSMUSG00000089872	2422	3446	2360	2586	2843	2499	2401	2524	2654	2390	2581	2997	2493	2506	2409	2684	3270	3033	2675	2814	2769	2944	3218	3059	2608	2662	2718	2436	2900	2805	2969	2463	2587	2164	2178
1	190925111	190946962	Angel2|ENSMUSG00000026634	4455	6139	4926	4864	4823	5589	5223	5200	5423	5413	4913	5358	5351	4746	4933	5000	5852	5528	4635	5848	5204	5393	5294	5267	5126	4887	4464	4563	4745	4739	5173	4879	4619	4274	4243
1	190947647	190979296	Vash2|ENSMUSG00000037568	84	127	91	52	63	71	83	94	106	70	74	60	74	92	73	78	108	88	95	101	96	90	86	130	68	62	54	64	64	84	68	77	46	70	92
1	191025349	191026186	A230020J21Rik|ENSMUSG00000097845	0	0	0	0	4	0	0	0	0	2	0	0	0	0	0	0	0	0	0	0	0	0	0	0	2	0	0	0	0	0	0	0	2	0	0
1	191005831	191026190	Mfsd7b|ENSMUSG00000066595	800	1141	786	728	783	716	683	877	911	741	809	961	803	897	753	829	853	728	699	817	724	806	637	872	703	635	814	722	899	748	851	561	815	658	697
1	191036821	191042941	1700022P22Rik|ENSMUSG00000057072	0	0	0	2	0	0	0	0	0	0	0	0	0	0	0	0	0	0	0	0	2	0	0	0	0	0	0	0	0	0	0	0	0	2	0
1	191045825	191062904	Tatdn3|ENSMUSG00000026632	855	1285	815	650	813	1193	1106	1223	603	756	1003	897	1298	1074	737	1353	1044	856	966	1090	662	1208	608	623	881	975	1143	1275	1214	904	1338	723	1162	880	902
1	191063011	191084558	Nsl1|ENSMUSG00000062510	64	92	53	36	53	60	50	49	67	47	39	71	71	88	38	69	87	56	78	68	65	55	22	58	44	58	55	53	39	77	55	32	55	38	26
1	191098413	191108943	Batf3|ENSMUSG00000026630	13	45	28	13	24	29	8	17	21	15	23	10	17	15	20	12	19	21	24	35	28	22	11	25	20	15	27	27	19	27	39	20	27	15	17
1	191162583	191164817	Fam71a|ENSMUSG00000091017	0	0	0	0	0	0	0	0	0	0	0	0	0	0	0	0	0	0	0	0	0	0	0	0	0	0	0	0	0	0	0	0	0	0	0
1	191170295	191183108	Atf3|ENSMUSG00000026628	78	224	64	32	71	32	50	130	194	115	52	74	48	32	45	49	30	40	49	60	30	40	42	44	45	42	30	37	50	58	41	52	119	33	40
1	191196905	191197013	Gm24748|ENSMUSG00000088461	0	0	0	0	0	0	0	0	0	0	0	0	0	0	0	0	0	0	0	0	0	0	0	0	0	0	0	0	0	0	0	0	0	0	0
1	191224473	191225686	D730003I15Rik|ENSMUSG00000073478	104	125	102	87	114	109	119	130	124	112	170	156	153	155	88	118	145	123	93	118	87	122	100	134	119	106	149	136	117	121	117	96	130	111	97
1	191306788	191318194	Nenf|ENSMUSG00000037499	1214	1723	1534	1262	1327	1346	1309	1392	1497	1336	1661	1657	1322	1615	1432	1491	1684	1372	1289	2183	1431	1253	1362	1293	1411	1412	1267	1367	1486	1462	1325	1394	1302	1263	1651
1	191325911	191350914	Tmem206|ENSMUSG00000026627	407	678	417	450	460	482	450	455	549	468	513	579	481	509	439	548	605	534	548	540	572	485	412	530	476	416	466	476	572	512	510	391	534	389	341
1	191351980	191397041	Ppp2r5a|ENSMUSG00000026626	4336	6684	4484	4401	4890	4319	4505	5090	4767	4456	4942	4686	4262	4443	4429	4678	4744	5118	4610	4900	4455	4955	5136	4465	4739	4760	4231	4566	4700	4519	4626	4333	5207	3960	3961
1	191537364	191575534	Dtl|ENSMUSG00000037474	92	206	76	34	48	63	62	66	84	55	122	94	105	84	50	32	172	53	156	145	83	303	96	134	64	57	40	34	66	127	46	22	28	36	145
1	191575762	191622672	Ints7|ENSMUSG00000037461	1911	2796	2365	2080	2019	2564	2843	2672	1881	2156	2073	2442	2479	1719	2065	2430	2463	2399	1920	2075	1687	2484	1888	1646	2014	2499	2301	2316	2463	2043	2471	2192	2500	1780	2437
1	191717833	191779977	Lpgat1|ENSMUSG00000026623	4904	7838	5288	5953	5164	4900	5531	4830	5639	4938	3813	5861	5726	4675	5305	5141	6549	6248	4656	4822	5129	5349	6000	5566	4483	5946	4313	4536	4497	5415	5190	4489	4989	3771	5383
1	191762199	191762303	Gm22446|ENSMUSG00000095504	0	0	0	0	0	0	0	0	0	0	0	0	0	0	0	0	0	0	0	0	0	0	0	0	0	0	0	0	0	0	0	0	0	0	0
1	191772720	191772834	Gm26203|ENSMUSG00000064845	0	0	0	0	0	0	0	0	0	0	0	0	0	0	0	0	0	0	0	0	0	0	0	0	0	0	0	0	0	0	0	0	0	0	0
1	191821443	191833050	Nek2|ENSMUSG00000026622	277	495	219	205	332	247	186	311	334	289	372	233	274	318	297	315	343	337	375	443	572	432	291	259	417	281	269	301	303	360	326	124	239	343	158
1	191890232	191907527	1700034H15Rik|ENSMUSG00000055833	199	245	262	233	241	189	208	162	306	234	191	214	163	197	249	141	285	227	207	215	302	203	301	312	194	148	150	179	154	209	169	275	167	204	183
1	191906766	191909173	Slc30a1|ENSMUSG00000037434	248	511	344	286	321	333	302	273	438	391	287	292	296	339	390	293	451	402	326	355	364	348	329	287	305	347	245	233	233	285	254	211	378	226	210
1	191977372	191986392	Rd3|ENSMUSG00000049353	18	32	10	2	0	2	2	2	0	2	8	2	6	3	4	2	16	8	2	0	4	12	0	0	2	24	0	10	0	6	6	0	4	2	6
1	191986831	191990138	Gm26670|ENSMUSG00000097416	31	57	39	41	30	18	14	14	59	23	30	44	8	66	32	14	66	52	36	49	70	20	71	73	24	18	16	12	14	48	14	29	22	43	8
1	191998553	191998634	Mir3473c|ENSMUSG00000093003	0	0	0	0	0	0	0	0	0	0	0	0	0	0	0	0	0	0	0	0	0	0	0	0	0	0	0	0	0	0	0	0	0	0	0
1	191997429	192092559	Traf5|ENSMUSG00000026637	80	90	61	44	72	82	86	82	47	75	40	56	79	54	80	69	84	78	80	62	76	85	47	31	65	72	89	94	65	78	107	55	87	78	96
1	192092371	192099630	Gm26879|ENSMUSG00000097089	0	7	2	6	2	1	1	4	0	0	0	0	0	0	0	0	1	2	0	0	0	2	0	0	0	0	0	0	0	0	0	0	0	0	0
1	192136897	192151013	Gm10516|ENSMUSG00000097316	227	286	228	183	216	292	296	309	130	171	281	247	319	231	185	324	205	218	198	290	171	326	147	141	229	288	270	358	232	231	304	186	310	199	251
1	192098655	192138010	Rcor3|ENSMUSG00000037395	757	1273	826	828	1027	1124	928	1079	803	988	1177	1181	1128	1206	874	1099	1232	1047	1067	1261	1096	1277	820	1015	956	914	1013	1104	971	1003	937	658	888	922	844
1	192190783	192505645	Kcnh1|ENSMUSG00000058248	1032	1733	1490	1341	1179	1245	1148	926	1693	1234	891	1662	1696	1150	1370	1153	1952	1284	1289	1661	1272	1237	1585	1552	833	1278	857	765	807	1053	1082	1079	1076	813	1156
1	192745570	192745686	Gm22265|ENSMUSG00000094131	0	0	0	0	0	0	0	0	0	0	0	0	0	0	0	0	0	0	0	0	0	0	0	0	0	0	0	0	0	0	0	0	0	0	0
1	192512827	192771060	Hhat|ENSMUSG00000037375	37	58	60	33	41	40	27	38	47	39	36	60	54	42	40	34	66	47	37	88	57	76	31	46	54	52	39	43	35	51	55	31	22	49	24
1	192833168	192834719	A730013G03Rik|ENSMUSG00000047384	2	2	4	2	4	10	0	0	2	2	4	6	0	6	4	2	6	2	4	6	10	4	2	8	2	2	0	2	2	0	4	2	0	4	0
1	192854927	192856466	Gm15867|ENSMUSG00000089812	20	43	32	33	30	36	40	40	39	24	33	35	50	39	38	48	58	43	33	56	37	60	65	51	34	40	34	34	38	31	35	32	32	30	30
1	192844430	192855486	Sertad4|ENSMUSG00000016262	2612	4161	3997	3629	3522	3603	3587	3116	2911	3557	3407	4042	3589	3215	3438	3645	4168	3382	2745	4318	3358	3893	3779	4144	3144	3801	2964	2931	3092	2865	3095	3320	2917	2646	2495
1	192998285	192998574	Gm23583|ENSMUSG00000089158	0	0	0	0	0	0	0	0	0	0	0	0	0	0	0	0	1	1	0	0	0	0	0	0	0	0	0	1	2	0	2	0	0	0	0
[truncated: 37,110 more rows]
