# Supplementary material for: Histone deacetylase knockouts modify transcription, CAG instability and nuclear pathology in Huntington disease mice
Source: eLife. 2020 Sep 29;9:e55911. doi: 10.7554/eLife.55911 (PMC7581428; doi:10.7554/eLife.55911)
Supplement: Source code 1. [file elife-55911-code1.zip › Counts/Langfelder_wt_q111_countData.txt]

feature	23346_1_513L_striatum_Q111_WT_M_L4.LB18	23359_1_514L_striatum_Q111_HET_M_L3.LB19	23372_1_515L_striatum_Q111_WT_M_L6.LB20	23385_1_516L_striatum_Q111_HET_M_L1.LB21	23398_1_517L_striatum_Q111_WT_M_L4.LB22	23411_1_518L_striatum_Q111_HET_M_L7.LB23	23424_1_519L_striatum_Q111_WT_M_L1.LB25	23437_1_520L_striatum_Q111_HET_M_L6.LB27	23450_1_521L_striatum_Q111_WT_F_L3.LB1	23463_1_522L_striatum_Q111_HET_F_L7.LB2	23476_1_523L_striatum_Q111_WT_F_L7.LB3	23489_1_524L_striatum_Q111_HET_F_L5.LB4	23502_1_525L_striatum_Q111_WT_F_L6.LB5	23515_1_526L_striatum_Q111_HET_F_L5.LB6	23528_1_527L_striatum_Q111_WT_F_L7.LB7	23541_1_528L_striatum_Q111_HET_F_L5.LB8
ENSMUSG00000000001	1435	1467	1575	1688	1393	1668	1428	1450	1376	1444	1511	1677	1461	1592	1396	1567
ENSMUSG00000000028	67	76	64	79	59	89	62	90	55	78	75	79	61	91	72	83
ENSMUSG00000000031	4	0	1	2	2	4	3	1	0	2	4	2	2	0	8	2
ENSMUSG00000000037	41	81	60	60	48	54	56	55	54	86	66	78	53	55	50	70
ENSMUSG00000000049	7	3	10	4	9	7	5	5	3	6	6	6	7	6	10	6
ENSMUSG00000000056	2445	2591	2739	2736	2500	2872	2367	2517	2423	2560	2840	2872	2828	2833	2512	2794
ENSMUSG00000000058	778	815	833	840	713	797	784	696	811	915	834	835	864	931	820	827
ENSMUSG00000000078	1379	1322	1353	1354	1074	1374	1081	1138	882	1110	1187	1451	1455	1363	1190	1347
ENSMUSG00000000085	2814	3533	3395	3510	3417	3923	2829	3190	3466	3285	3385	3380	2863	3034	2944	3144
ENSMUSG00000000088	1360	1226	1279	1263	1339	1723	1356	1208	1254	1203	1488	1132	1609	1730	1423	1374
ENSMUSG00000000093	138	164	147	141	157	190	155	136	179	180	206	147	167	178	137	163
ENSMUSG00000000120	591	562	729	726	335	420	641	209	750	712	709	635	591	755	615	565
ENSMUSG00000000125	421	223	286	189	134	176	172	184	213	185	212	205	484	299	243	187
ENSMUSG00000000126	125	54	82	44	48	39	44	78	37	41	65	50	208	66	78	64
ENSMUSG00000000127	556	607	672	720	606	736	609	610	618	655	635	697	631	641	516	640
ENSMUSG00000000131	4445	4665	4965	5092	4277	5429	4270	4572	4702	4884	4853	5259	4730	5292	4511	5185
ENSMUSG00000000134	1854	2048	2106	1957	1755	2250	1719	1901	2083	2095	2280	2163	1928	2024	1788	2058
ENSMUSG00000000142	980	1094	1062	915	852	884	777	829	1003	1058	1140	1094	995	962	830	993
ENSMUSG00000000148	1401	1396	1475	1420	1216	1515	1149	1219	1462	1492	1528	1456	1340	1364	1300	1342
ENSMUSG00000000149	5290	4857	5273	5103	4289	5085	4535	4248	4953	4749	5198	5238	4703	5509	4650	4616
ENSMUSG00000000154	30	39	31	37	25	37	32	31	31	48	44	47	26	41	34	46
ENSMUSG00000000157	5	10	2	6	7	5	8	1	7	1	7	7	7	7	4	5
ENSMUSG00000000159	21	28	21	27	29	28	29	16	29	17	28	36	19	19	16	27
ENSMUSG00000000167	74	99	111	81	88	98	75	84	100	112	91	113	95	88	94	77
ENSMUSG00000000168	3278	3114	3365	3318	2836	3567	2849	3019	3057	3404	3261	3529	3353	3701	3137	3389
ENSMUSG00000000171	2730	2780	2870	2972	2475	3148	2416	2477	2741	2959	2840	2958	2589	2996	2583	2827
ENSMUSG00000000184	3844	3806	3904	4417	4899	4539	3557	3807	3765	3716	4644	4906	3933	4335	3777	4464
ENSMUSG00000000194	2342	2440	2509	2422	2255	2711	2210	2416	2392	2348	2430	2544	2507	2706	2432	2496
ENSMUSG00000000197	5003	5406	5863	6058	5146	6181	4844	5117	5303	6108	5825	6176	5428	5817	5062	5355
ENSMUSG00000000202	864	598	648	646	642	731	603	571	749	642	695	681	747	776	716	586
ENSMUSG00000000204	3	2	3	1	3	0	2	0	2	2	4	4	1	1	1	2
ENSMUSG00000000214	255	284	339	285	274	340	305	246	290	295	299	284	251	273	284	295
ENSMUSG00000000216	7	3	12	5	8	4	10	5	7	4	9	12	7	5	5	5
ENSMUSG00000000223	3924	4699	4385	5140	4029	5667	4092	4792	4337	4803	4619	5311	4294	4997	4235	4980
ENSMUSG00000000244	11	10	11	17	2	5	10	7	10	10	11	10	14	10	9	12
ENSMUSG00000000247	1056	995	1107	1099	1118	1337	1026	1030	1136	1044	1089	1155	923	993	1132	1141
ENSMUSG00000000253	2198	2150	2430	2228	2265	2579	1948	2067	2335	2299	2451	2455	2105	2313	2083	2177
ENSMUSG00000000263	29	19	42	34	11	12	13	13	17	24	28	17	65	62	39	22
ENSMUSG00000000266	1502	1655	1633	1885	1461	1901	1395	1504	1623	1804	1667	1848	1586	1754	1400	1746
ENSMUSG00000000275	465	480	512	444	435	449	416	394	440	453	527	500	458	471	400	446
ENSMUSG00000000276	2995	3465	3342	3536	3027	3806	2802	3202	3357	3742	3550	3826	3285	3483	2985	3347
ENSMUSG00000000278	453	522	539	515	408	535	456	406	428	497	500	515	420	466	396	455
ENSMUSG00000000282	1289	1504	1628	1440	1205	1470	1175	1381	1374	1667	1519	1631	1375	1699	1370	1761
ENSMUSG00000000290	380	404	389	421	337	405	327	339	427	391	413	415	317	409	362	327
ENSMUSG00000000295	332	430	405	389	351	421	323	374	394	440	441	493	347	400	331	457
ENSMUSG00000000296	1451	1198	1375	1345	1229	1372	1117	1203	1396	1330	1379	1373	1491	1375	1207	1227
ENSMUSG00000000301	41	50	57	38	36	61	40	37	47	52	60	56	55	56	47	53
ENSMUSG00000000303	12	20	25	20	16	18	26	24	26	36	30	25	22	24	33	22
ENSMUSG00000000305	1083	1174	1599	1404	1516	1289	1193	949	1579	1125	1496	1276	1347	1159	1338	1287
ENSMUSG00000000308	6215	5496	6548	5743	5256	5935	5085	5073	5669	5677	5901	5562	6444	6003	5649	5413
ENSMUSG00000000317	127	67	169	178	178	153	110	93	70	77	104	159	160	128	95	116
ENSMUSG00000000318	12	12	25	17	16	17	18	13	18	11	18	24	33	29	28	37
ENSMUSG00000000320	61	69	56	67	50	63	39	50	72	67	78	50	53	59	39	37
ENSMUSG00000000325	1420	1265	1297	1430	1226	1619	1189	1167	1223	1369	1373	1446	1414	1447	1373	1464
ENSMUSG00000000326	3317	3469	3694	3623	3619	4054	3266	3441	3756	3541	3735	3692	3364	3623	3360	3696
ENSMUSG00000000339	871	840	936	897	721	1015	823	825	940	878	975	903	888	868	848	857
ENSMUSG00000000340	932	946	982	1005	919	1083	920	888	1004	990	1053	1020	952	1072	923	917
ENSMUSG00000000346	4995	5170	5697	5379	4690	5565	4902	4719	5371	5257	5800	5521	5157	5504	5023	5080
ENSMUSG00000000355	1234	1408	1373	1531	1243	1599	1249	1369	1286	1396	1293	1524	1347	1438	1271	1382
ENSMUSG00000000359	33	35	47	39	36	39	39	31	29	40	40	43	36	37	21	31
ENSMUSG00000000365	73	99	89	50	50	99	58	62	40	48	58	58	52	92	70	44
ENSMUSG00000000374	5208	5026	5359	5367	4701	5598	4661	4687	5146	5195	5427	5354	5212	5515	5114	5260
ENSMUSG00000000378	3786	3310	3988	3428	4240	3870	3505	3282	4155	3094	4176	3525	3547	3528	3610	3392
ENSMUSG00000000384	1470	1554	1626	1615	1442	1689	1313	1465	1468	1516	1600	1717	1469	1658	1419	1601
ENSMUSG00000000385	4	3	3	3	6	4	1	1	1	5	10	4	3	0	4	4
ENSMUSG00000000386	21	10	11	12	5	10	8	10	16	14	30	10	18	8	7	7
ENSMUSG00000000392	25	38	36	32	22	23	43	55	30	32	44	32	24	23	25	36
ENSMUSG00000000399	3439	3757	3786	3853	3229	4108	3166	3528	3654	3796	3948	3955	3662	3886	3492	3746
ENSMUSG00000000402	138	94	137	147	115	178	133	130	151	118	171	157	136	156	117	131
ENSMUSG00000000409	68	111	90	118	70	120	82	81	83	121	89	118	72	90	60	86
ENSMUSG00000000416	8882	8247	9378	9559	10144	11190	9339	9484	8684	8202	9703	10122	9738	9811	9732	10375
ENSMUSG00000000420	2049	2043	2241	2251	1841	2214	1867	1809	2072	2154	2098	2209	1926	2185	1879	1908
ENSMUSG00000000439	909	938	1088	1026	939	968	885	950	975	1046	1092	1094	856	1011	879	913
ENSMUSG00000000440	28	24	35	25	18	25	45	29	26	33	24	27	40	42	31	24
ENSMUSG00000000441	4328	4536	4521	4922	4142	5220	4105	4378	4289	4681	4853	4998	4222	4789	4233	4726
ENSMUSG00000000486	56	50	56	37	37	45	43	51	50	51	59	49	50	55	47	45
ENSMUSG00000000489	934	970	857	948	795	967	892	822	1065	1015	1110	930	828	905	872	875
ENSMUSG00000000530	1937	1771	2135	2002	2279	1981	1910	1739	2380	1739	2632	2046	1962	2039	1994	1851
ENSMUSG00000000531	1754	1757	1934	1852	2093	2161	1954	1804	1958	1641	1957	1801	1509	1757	1823	1757
ENSMUSG00000000532	4858	5239	5509	5691	5105	5972	4407	5206	5442	5753	5605	5917	4940	5503	4928	5446
ENSMUSG00000000538	11967	12240	12382	12396	10538	12930	10468	11205	11980	12150	12202	12134	11608	13137	11577	12073
ENSMUSG00000000544	0	1	0	0	1	0	0	0	0	1	3	0	1	0	0	1
ENSMUSG00000000552	4237	3517	3937	3393	3159	3663	3254	2916	3346	3166	3654	3337	3809	3895	3435	3277
ENSMUSG00000000555	1775	1480	1922	1585	1978	1522	1507	1252	1870	1092	1843	1451	1402	1243	1365	1195
ENSMUSG00000000560	1233	1510	1507	1800	1547	1828	1354	1457	1513	1490	1417	1563	1232	1378	1284	1466
ENSMUSG00000000561	1954	2106	2123	2259	1932	2470	1935	1998	2089	2270	2212	2348	2061	2306	1956	2186
ENSMUSG00000000562	53	58	56	46	55	51	56	53	47	50	50	60	53	58	57	62
ENSMUSG00000000563	6131	6085	6761	6666	5436	7027	5642	5822	5988	6245	6498	6832	6385	6685	5694	6164
ENSMUSG00000000567	1375	1276	1317	1151	1167	1226	1021	911	1088	1120	1126	1105	1177	1067	919	1034
ENSMUSG00000000568	4377	4774	5165	5238	4671	5384	4628	4432	4982	4749	5269	5330	4923	5011	4546	4875
ENSMUSG00000000579	16	29	17	25	21	21	23	12	24	29	28	26	20	21	12	25
ENSMUSG00000000581	1308	1476	1648	1687	1331	1643	1348	1330	1414	1463	1496	1721	1388	1426	1288	1513
ENSMUSG00000000594	2449	2203	2389	2310	1974	2382	2035	1981	2350	2352	2479	2270	2355	2375	2141	2218
ENSMUSG00000000600	2063	2197	2211	2386	2109	2587	2130	2352	2058	2291	2174	2490	2108	2409	2216	2437
ENSMUSG00000000605	6929	6990	7084	7377	6247	8160	6264	6782	6734	7397	6965	7565	6987	7685	6576	7247
ENSMUSG00000000627	1409	1700	1605	1720	1402	1775	1332	1534	1569	1718	1637	1774	1304	1530	1429	1627
ENSMUSG00000000628	172	211	184	206	176	183	180	185	211	204	247	230	186	200	192	217
ENSMUSG00000000631	11113	9925	12087	10347	10889	10688	9522	9295	12058	9221	11439	10163	10137	9723	10041	9233
ENSMUSG00000000632	22480	23890	26923	23415	27957	25764	21293	21288	31544	22923	29348	25599	21603	22823	22472	23171
ENSMUSG00000000673	10	14	8	11	5	9	5	9	19	15	16	16	17	12	12	18
ENSMUSG00000000682	46	54	66	55	52	47	44	47	79	87	94	80	43	65	60	56
ENSMUSG00000000686	26	26	23	23	16	34	24	20	14	16	22	23	27	26	40	28
ENSMUSG00000000690	0	0	0	0	1	0	0	0	0	0	1	0	0	0	0	0
ENSMUSG00000000693	226	221	252	198	203	241	208	175	266	213	259	215	188	225	204	190
ENSMUSG00000000708	1785	1782	1807	1720	1487	1981	1648	1723	1566	1773	1653	1903	1752	2021	1643	1836
ENSMUSG00000000711	3605	3914	4068	4064	3435	4219	3529	3696	3803	4054	4201	4190	3794	4157	3561	3904
ENSMUSG00000000732	320	314	420	441	319	350	318	319	344	365	429	411	345	367	353	366
ENSMUSG00000000738	2207	2260	2413	2310	1957	2536	1982	2126	2311	2169	2280	2458	2326	2383	2120	2299
ENSMUSG00000000739	23	15	9	12	8	8	13	9	11	8	10	20	10	11	8	9
ENSMUSG00000000740	3360	3321	3299	3496	3453	4597	3652	3256	3738	3728	4329	3506	3595	4255	3785	3885
ENSMUSG00000000743	3425	3709	3820	4009	3433	4056	3180	3634	3863	4068	3833	4020	3487	3844	3350	3804
ENSMUSG00000000751	2000	2100	2170	2211	1687	2236	1800	1853	1880	2218	2101	2210	2005	2234	1984	2000
ENSMUSG00000000753	452	338	488	318	244	374	374	298	307	404	474	318	514	572	445	341
ENSMUSG00000000759	2027	2200	2241	2256	1994	2420	1944	2138	2149	2376	2297	2493	2142	2376	2143	2339
ENSMUSG00000000766	66	94	71	100	100	104	65	93	73	71	78	94	80	87	83	96
ENSMUSG00000000776	697	701	689	734	647	845	614	647	643	708	787	705	759	774	697	757
ENSMUSG00000000782	853	702	918	742	927	833	885	672	890	607	840	731	779	668	778	703
ENSMUSG00000000787	8346	9205	9551	8441	8041	9622	7867	8043	11116	12585	12043	13052	11619	12155	10471	11272
ENSMUSG00000000791	68	53	51	60	41	55	57	77	47	71	57	87	58	79	69	77
ENSMUSG00000000792	368	364	328	366	212	329	305	298	253	365	327	335	387	396	332	428
ENSMUSG00000000794	720	799	813	828	811	904	691	855	763	745	783	782	840	769	864	791
ENSMUSG00000000804	5413	5379	5875	5822	5267	5922	5139	5275	5347	5389	5657	5741	5910	5691	5488	5356
ENSMUSG00000000805	956	576	667	558	450	556	502	453	559	507	583	481	943	635	671	457
ENSMUSG00000000811	120	121	133	112	110	112	110	87	135	130	142	151	175	135	120	130
ENSMUSG00000000823	4256	4902	4838	4802	4347	5267	3761	4427	5200	5243	5070	5152	4033	4500	4158	4714
ENSMUSG00000000826	13414	14108	14893	15293	13059	15795	12921	13806	13869	14445	14347	14787	14024	14856	13183	14164
ENSMUSG00000000827	1986	1985	2071	2173	1914	2245	1887	2014	1989	2114	1998	2266	1915	2240	1972	2165
ENSMUSG00000000838	2636	2816	2949	3000	2650	2995	2640	2654	2716	2832	2747	2867	2791	2864	2486	2761
ENSMUSG00000000861	1860	2384	2281	2817	2106	2931	2094	2584	2121	2588	2240	2740	1855	2316	2036	2683
ENSMUSG00000000869	310	294	323	339	255	365	338	292	298	316	332	291	323	326	312	282
ENSMUSG00000000876	645	634	706	650	574	638	553	563	703	696	754	643	590	702	610	658
ENSMUSG00000000881	6093	7022	7062	7789	6490	8096	5967	7193	6596	7223	6906	7738	6370	6880	6247	7374
ENSMUSG00000000884	146	138	118	145	115	164	111	146	142	175	153	154	136	138	144	134
ENSMUSG00000000889	4	3	2	5	5	7	1	4	7	5	3	3	8	15	8	10
ENSMUSG00000000901	112	132	124	92	96	141	87	81	137	142	120	125	94	111	86	101
ENSMUSG00000000902	2908	2940	3126	3151	2806	3328	2650	2714	3131	3150	3253	3228	2664	3021	2667	2879
ENSMUSG00000000903	5	8	6	4	6	5	0	5	6	9	6	9	3	1	5	4
ENSMUSG00000000915	4460	4921	4788	4969	3872	5132	3742	4159	4851	5140	4709	5078	3944	4824	4033	4558
ENSMUSG00000000916	526	573	521	554	492	601	546	514	599	568	584	629	543	594	563	575
ENSMUSG00000000934	409	421	427	425	347	452	357	362	417	418	431	430	432	438	403	449
ENSMUSG00000000942	0	2	0	0	0	0	1	0	1	0	0	0	0	0	0	0
ENSMUSG00000000948	16637	15784	16795	16885	13436	17704	14030	15190	15045	16091	15690	16875	16387	17430	14931	17052
ENSMUSG00000000957	557	498	517	454	413	567	433	402	453	382	402	434	443	445	390	354
ENSMUSG00000000958	94	114	120	109	94	111	119	87	113	123	110	121	106	109	115	130
ENSMUSG00000000959	1837	1967	1937	2057	1771	2199	1686	1814	2038	2050	2110	2137	1756	2018	1885	1997
ENSMUSG00000000976	1719	1722	1879	1834	1797	2002	1652	1610	1962	1864	2015	1946	1678	1789	1715	1750
ENSMUSG00000000982	11	13	15	5	14	5	17	14	14	16	13	6	13	12	19	9
ENSMUSG00000000983	24	34	36	48	17	29	26	19	25	39	36	34	40	46	32	28
ENSMUSG00000001016	2550	2872	2839	2915	2569	3067	2514	2772	2894	2892	3065	3005	2728	2961	2530	2812
ENSMUSG00000001017	5719	6007	6592	6349	5760	6954	5699	5680	6143	6038	6237	6528	5826	6395	5785	5770
ENSMUSG00000001018	1851	2092	2107	2129	1716	2109	1862	1887	2204	2203	2273	2275	1933	2219	1856	1960
ENSMUSG00000001020	50	47	64	53	57	64	52	51	50	59	61	53	48	51	53	58
ENSMUSG00000001021	32	28	41	30	34	31	28	32	49	29	47	38	28	27	35	32
ENSMUSG00000001023	4	1	2	0	0	0	2	1	2	0	0	1	1	0	1	6
ENSMUSG00000001025	327	363	405	447	328	460	351	347	433	432	433	443	367	427	385	377
ENSMUSG00000001027	1	2	2	0	1	1	0	2	3	1	4	2	3	8	0	0
ENSMUSG00000001029	109	80	113	126	127	138	126	130	117	98	121	124	127	150	140	103
ENSMUSG00000001034	968	947	1022	943	819	1016	773	782	953	1030	992	1027	844	945	840	937
ENSMUSG00000001036	6595	6990	7198	7581	6637	8177	6709	6892	6828	7045	7102	7757	6284	7550	6673	7367
ENSMUSG00000001039	557	613	579	620	469	632	469	529	608	660	579	698	516	577	499	563
ENSMUSG00000001052	2813	3138	3143	3326	2957	3561	2910	3181	3005	3117	3262	3391	3146	3336	3041	3258
ENSMUSG00000001053	569	432	607	575	493	482	550	421	591	431	615	470	524	539	605	530
ENSMUSG00000001054	1982	1843	2073	1950	1977	2074	1923	1931	2218	1938	2319	2075	1941	2005	2139	2093
ENSMUSG00000001056	1030	1033	1135	1058	1082	1166	1036	903	1233	1022	1365	1204	945	1091	1059	1081
ENSMUSG00000001062	2816	2684	3022	2673	2666	2882	2594	2498	2834	2570	2859	2768	2595	2665	2769	2707
ENSMUSG00000001065	1035	984	980	993	849	1179	1058	1058	994	1028	960	1245	1048	1331	1163	1140
ENSMUSG00000001082	880	1061	947	998	847	1153	757	894	934	1076	1006	1180	869	1017	946	1063
ENSMUSG00000001089	3953	3516	3736	3861	3189	4153	3532	3645	2907	3266	3328	3463	4337	4247	3736	3631
ENSMUSG00000001095	0	1	0	1	1	0	0	0	1	0	3	0	2	1	1	0
ENSMUSG00000001098	881	926	948	982	926	1062	822	888	951	1002	941	995	848	892	876	932
ENSMUSG00000001100	3250	3349	3336	3305	2963	3511	2913	2868	3187	3412	3537	3597	3265	3542	3085	3394
ENSMUSG00000001103	22	33	34	20	14	22	18	25	23	26	31	20	18	16	19	17
ENSMUSG00000001105	1508	1638	1676	1696	1401	1769	1447	1440	1637	1669	1772	1720	1489	1582	1419	1566
ENSMUSG00000001119	5466	7085	8182	7705	7051	9052	6769	7494	8323	8175	7719	8879	6681	6265	7303	8809
ENSMUSG00000001120	1838	1729	1934	1846	1617	1868	1649	1525	1727	1668	1887	1819	1951	1765	1723	1776
ENSMUSG00000001123	276	310	289	300	270	304	277	214	340	288	379	304	299	322	274	280
ENSMUSG00000001127	6944	7132	7804	7555	6788	8115	6392	6676	7188	7545	7392	7843	6806	7509	6611	7226
ENSMUSG00000001128	833	821	835	826	844	956	869	785	783	763	883	856	819	915	910	863
ENSMUSG00000001131	24	27	25	19	16	26	16	28	32	28	19	20	27	27	23	28
ENSMUSG00000001134	149	154	147	150	126	147	115	132	151	134	139	162	107	120	114	131
ENSMUSG00000001138	1598	1721	1770	1674	1508	1832	1400	1464	1712	1811	1688	1827	1573	1779	1500	1752
ENSMUSG00000001143	1870	2280	2054	2480	1953	2571	2057	2316	1998	2413	2184	2281	1766	2312	1903	2248
ENSMUSG00000001150	3349	3405	3734	3804	3667	4071	3233	3434	3629	3666	3952	3850	3379	3730	3442	3687
ENSMUSG00000001151	1748	1752	1881	1859	1614	2053	1522	1636	1779	1944	1893	2021	1781	1903	1651	1870
ENSMUSG00000001155	17	16	17	9	4	18	13	13	15	28	13	15	11	15	13	10
ENSMUSG00000001156	1916	1747	2138	1897	2092	2007	1862	1713	2009	1691	2310	2053	1935	1839	1864	2012
ENSMUSG00000001157	1512	1540	1762	1736	1506	1819	1447	1494	1516	1649	1750	1747	1434	1616	1357	1633
ENSMUSG00000001158	1031	1066	1089	1065	987	1150	940	938	1030	1011	1004	1142	990	1050	974	1058
ENSMUSG00000001166	43	42	45	48	35	33	34	25	58	34	73	42	52	45	43	39
ENSMUSG00000001173	3452	3592	3764	4002	3359	4110	3350	3569	3643	3963	3927	3947	3812	3827	3603	3979
ENSMUSG00000001175	74939	70930	80029	77598	74117	78754	71102	70207	79536	73408	81713	77371	78429	74979	74599	73045
ENSMUSG00000001211	11465	11179	11788	11303	9894	12176	9971	10581	11269	11112	11836	11731	11967	12460	10824	11243
ENSMUSG00000001225	10	8	19	10	13	14	9	9	18	15	10	21	17	7	17	11
ENSMUSG00000001227	4546	4093	4547	4209	4359	4631	3978	3794	4638	4433	4820	4445	4535	4487	4164	4427
ENSMUSG00000001228	70	56	62	76	72	53	54	59	74	72	72	69	52	65	58	53
ENSMUSG00000001229	3085	2944	2962	3122	2923	3363	2903	2895	2929	2924	3038	3001	3048	3116	2888	3038
ENSMUSG00000001240	456	430	397	427	443	478	498	497	524	450	505	470	499	574	572	554
ENSMUSG00000001247	101	115	95	100	114	133	117	95	94	93	104	98	82	105	99	122
ENSMUSG00000001248	4128	4464	4409	4770	3893	5252	3666	4107	4238	4627	4094	4785	3939	4546	4226	4688
ENSMUSG00000001249	81	63	82	48	55	43	60	33	83	49	71	44	64	62	66	48
ENSMUSG00000001260	1153	1317	1318	1738	1227	1529	1239	1080	1304	1600	1294	1547	1396	1436	1331	1286
ENSMUSG00000001270	70039	58935	71135	60405	64965	64792	59440	54507	71570	58003	74546	61742	61894	64268	62649	58783
ENSMUSG00000001280	1856	2042	2133	1937	1754	2068	1614	1814	1817	2119	2129	2115	1808	1893	1686	1899
ENSMUSG00000001281	33	30	41	27	24	26	28	21	32	31	38	48	32	34	23	27
ENSMUSG00000001285	1047	1159	1145	1149	1053	1188	1009	1018	1044	1202	1079	1105	985	1209	966	1102
ENSMUSG00000001288	926	939	968	783	748	868	731	682	948	893	930	889	659	672	628	723
ENSMUSG00000001289	3556	3898	4102	4158	3464	4683	3762	3751	4143	4148	4378	4455	3641	4051	3734	4111
ENSMUSG00000001300	2451	2947	3268	3425	3136	3816	2686	3061	2962	3184	3234	3743	2363	2779	2473	3134
ENSMUSG00000001305	319	448	396	520	415	488	382	380	418	479	428	522	393	494	363	472
ENSMUSG00000001313	5791	5628	6215	6126	5168	6295	5180	5031	6153	5568	6125	5684	5477	6083	5613	5587
ENSMUSG00000001323	1657	1948	1896	2075	1887	2160	1824	1884	1909	1969	2148	2164	1752	1958	1687	1946
ENSMUSG00000001333	30	27	26	36	27	21	30	25	25	30	24	35	21	28	24	35
ENSMUSG00000001334	3982	3103	3507	3025	2708	3142	2973	2629	3000	2967	3426	2829	4045	3856	3285	2775
ENSMUSG00000001348	13	6	9	6	4	10	5	6	9	10	14	3	12	10	7	7
ENSMUSG00000001349	16	21	10	11	9	16	6	10	11	13	15	13	16	20	12	24
ENSMUSG00000001366	3217	2991	3129	2934	2550	3294	2650	2668	2722	2899	3122	3129	3550	3406	3004	2950
ENSMUSG00000001376	2518	2528	2749	2957	2498	2779	2419	2549	2743	2745	2876	2837	2722	2670	2434	2548
ENSMUSG00000001379	1917	1927	2043	1959	1802	2229	1754	1816	2025	2155	2130	2224	1917	2099	1979	2081
ENSMUSG00000001380	2183	2304	2428	2555	2041	2588	2028	2304	2086	2311	2286	2554	2260	2460	2094	2419
ENSMUSG00000001383	4224	4749	4931	4701	4442	5419	4455	4628	4966	4726	5192	5188	4355	5054	4510	5004
ENSMUSG00000001403	16	16	16	9	17	15	8	15	14	14	15	17	13	14	12	12
ENSMUSG00000001415	6936	7074	8097	7004	7331	7204	6723	6559	8603	6948	8239	7331	6555	6854	7078	6573
ENSMUSG00000001416	4648	4720	4913	4975	4445	5608	4453	4625	4705	4724	4590	4871	4293	5021	4288	4765
ENSMUSG00000001417	1	4	3	4	1	4	2	1	5	3	7	0	2	4	5	1
ENSMUSG00000001418	1589	1551	1534	1540	1363	1725	1376	1424	1626	1644	1664	1688	1552	1683	1463	1569
ENSMUSG00000001419	8719	9637	9875	10186	9518	10608	8454	9496	9332	9514	10373	10581	9296	9989	9624	10453
ENSMUSG00000001420	9	7	6	7	5	11	7	6	9	9	13	5	10	3	7	4
ENSMUSG00000001424	3598	3756	4048	4116	3420	4332	3266	3458	3922	4203	3937	4120	3422	4038	3652	3638
ENSMUSG00000001435	245	225	257	229	207	198	168	160	222	199	216	227	278	204	238	202
ENSMUSG00000001436	714	844	844	760	691	890	688	740	952	917	887	874	739	814	733	801
ENSMUSG00000001440	7086	7239	7462	7496	6638	7840	6566	6712	7067	7114	7585	7702	7121	7413	6759	6960
ENSMUSG00000001441	7027	7040	7652	7591	7053	8161	6818	6785	7166	7161	7323	7274	6992	7461	6684	7017
ENSMUSG00000001444	3	4	2	4	3	0	5	1	2	3	2	1	1	1	4	2
ENSMUSG00000001445	1390	1378	1531	1486	1240	1546	1307	1276	1520	1508	1549	1564	1445	1560	1348	1427
ENSMUSG00000001467	2030	1877	2124	2401	2013	2118	1915	2151	1562	1683	1916	2137	2068	2048	1681	1998
ENSMUSG00000001472	19616	19545	20266	20188	16870	21257	17335	18549	19007	19648	20425	20628	20373	21486	18752	19830
ENSMUSG00000001473	263	244	222	248	202	262	229	213	217	261	248	229	229	253	237	218
ENSMUSG00000001482	2301	2455	2469	2428	2053	2749	2059	2278	2259	2536	2322	2597	2463	2703	2348	2500
ENSMUSG00000001493	48	38	40	37	30	38	41	36	46	27	40	34	48	52	35	23
ENSMUSG00000001494	3	1	3	2	2	1	1	2	0	2	2	1	3	6	3	2
ENSMUSG00000001496	260	310	312	360	326	390	363	222	369	343	357	303	253	297	307	330
ENSMUSG00000001504	38	23	21	18	13	15	21	8	19	14	14	16	40	39	26	12
ENSMUSG00000001506	320	293	262	302	202	243	228	214	289	311	252	231	261	295	246	264
ENSMUSG00000001507	1122	880	1012	869	627	894	730	712	764	903	871	931	1141	1035	853	857
ENSMUSG00000001508	14	5	21	14	15	18	11	11	16	11	18	10	7	13	11	10
ENSMUSG00000001517	81	74	90	81	70	76	70	75	78	89	81	78	82	97	92	84
ENSMUSG00000001518	1054	1148	1184	1137	926	1238	935	1003	1101	1195	1151	1120	1135	1188	1011	1069
ENSMUSG00000001520	760	667	696	691	508	689	576	506	631	737	642	655	841	874	673	649
ENSMUSG00000001521	1194	1259	1269	1225	1149	1451	1149	1171	1253	1192	1343	1340	1267	1293	1185	1355
ENSMUSG00000001524	513	480	506	494	411	548	443	472	495	523	535	496	448	488	475	527
ENSMUSG00000001525	12845	13247	13774	14635	11387	14926	11683	12397	12662	13359	12915	13331	12965	12993	12042	12712
ENSMUSG00000001542	1202	1177	1339	1471	1212	1677	1270	1408	1084	1250	1177	1523	1425	1548	1264	1435
ENSMUSG00000001552	2759	2924	3098	3024	2800	2874	2564	2404	2798	2896	3068	3011	2562	2882	2567	2742
ENSMUSG00000001555	209	208	214	219	189	220	183	186	232	198	231	228	199	200	202	228
ENSMUSG00000001569	1113	1132	1238	1194	1009	1391	1012	1134	1088	1144	1145	1272	1171	1229	1089	1258
ENSMUSG00000001576	4510	4276	4687	4639	4382	4801	3940	4241	4458	4182	4723	4596	4551	4560	4352	4406
ENSMUSG00000001583	0	0	2	0	3	2	2	2	6	1	3	0	4	1	3	2
ENSMUSG00000001588	35	39	41	18	32	31	16	21	50	36	33	39	31	15	34	9
ENSMUSG00000001604	19	18	14	16	12	23	16	5	18	12	11	12	18	14	19	14
ENSMUSG00000001627	914	903	1041	1019	903	1133	964	932	876	958	965	1095	958	1042	941	973
ENSMUSG00000001630	1238	1104	1370	1304	1191	1460	1196	1275	1199	1034	1305	1292	1354	1399	1242	1307
ENSMUSG00000001632	1518	1480	1598	1625	1450	1660	1398	1490	1464	1490	1588	1710	1490	1610	1443	1597
ENSMUSG00000001642	659	774	749	825	652	828	633	666	735	871	827	850	697	829	681	785
ENSMUSG00000001663	238	246	283	264	195	246	179	220	259	250	283	282	291	273	253	267
ENSMUSG00000001665	108	116	94	99	93	96	90	75	88	95	101	97	107	94	68	74
ENSMUSG00000001666	143	136	140	131	117	129	110	123	149	158	160	137	129	175	138	144
ENSMUSG00000001670	1	1	4	4	1	2	3	1	2	3	2	4	5	2	2	2
ENSMUSG00000001672	56	47	61	61	54	40	55	40	63	52	68	62	38	46	45	40
ENSMUSG00000001674	593	586	623	661	597	727	581	587	539	585	631	681	569	625	576	608
ENSMUSG00000001687	9078	8562	9328	9292	9093	10125	8407	8256	9000	7956	8810	8904	8229	9042	8265	8489
ENSMUSG00000001700	962	839	956	1040	846	973	800	785	864	833	918	910	908	876	851	803
ENSMUSG00000001707	604	613	640	673	574	724	583	548	595	639	637	644	588	648	591	658
ENSMUSG00000001729	6846	6755	7020	7027	6299	7656	6079	6353	7065	6857	7189	7403	6814	7289	6376	6944
ENSMUSG00000001739	19	18	19	10	22	11	16	7	9	11	13	16	10	8	11	10
ENSMUSG00000001741	101	90	103	72	95	98	84	73	92	93	96	117	91	99	92	79
ENSMUSG00000001750	965	973	963	985	872	1061	942	842	971	962	1039	1055	954	1127	1014	974
ENSMUSG00000001751	401	455	423	362	333	430	326	356	535	488	454	464	377	402	351	376
ENSMUSG00000001755	833	793	936	909	781	980	752	752	862	928	835	900	833	906	765	889
ENSMUSG00000001761	623	618	604	630	566	678	554	516	663	636	649	626	607	685	623	614
ENSMUSG00000001763	942	471	663	476	348	445	410	410	433	498	481	517	942	513	508	424
ENSMUSG00000001767	759	814	821	847	798	919	736	835	699	823	855	908	741	798	746	835
ENSMUSG00000001768	1448	1476	1483	1439	1346	1591	1434	1457	1351	1520	1486	1546	1440	1634	1506	1650
ENSMUSG00000001773	377	423	402	450	312	367	305	341	362	421	405	421	387	484	363	338
ENSMUSG00000001774	2008	1887	2040	2533	2136	2805	2420	2464	1777	2063	1837	2165	2247	2390	2277	2428
ENSMUSG00000001783	3447	3452	3775	3840	3215	4054	3315	3488	3655	3748	3994	4018	3445	3750	3417	3782
ENSMUSG00000001785	877	885	988	1044	911	1122	839	877	908	1008	1007	1080	902	987	923	934
ENSMUSG00000001786	2529	2747	2871	2970	2446	3059	2491	2597	2833	3043	2799	3165	2488	3072	2506	2874
ENSMUSG00000001794	4655	5058	4901	5104	4108	5478	4450	4613	4887	5234	4991	5147	4734	5431	4788	5091
ENSMUSG00000001802	2596	2526	2548	2492	2197	2792	2117	2303	2425	2716	2434	2709	2375	2680	2322	2567
ENSMUSG00000001827	46	15	17	16	30	17	16	15	31	20	60	23	25	21	37	25
ENSMUSG00000001829	1896	1950	2008	2101	1905	2193	1847	1899	2012	2003	2113	2181	1905	2107	2010	2045
ENSMUSG00000001833	11536	10889	12611	11925	10667	11842	11346	10647	11317	11015	12105	11730	12060	12176	10776	10946
ENSMUSG00000001844	1140	1211	1177	1227	1028	1257	1023	1056	1256	1261	1303	1391	1160	1272	1168	1266
ENSMUSG00000001847	10274	10781	11481	12022	9948	12378	10136	10312	10941	11092	11332	12055	10402	11548	10276	10831
ENSMUSG00000001855	1692	1963	2000	2021	1837	2061	1573	1719	1939	1946	1952	2083	1826	2064	1762	1985
ENSMUSG00000001864	636	616	621	601	495	732	556	487	587	577	626	597	489	683	520	514
ENSMUSG00000001865	3	1	1	0	1	0	0	0	0	1	1	1	0	1	0	1
ENSMUSG00000001870	213	197	194	246	172	194	158	162	205	188	200	222	201	210	189	211
ENSMUSG00000001891	3102	2879	3204	3353	2786	3252	2934	2785	2981	2860	2818	3035	2933	3027	2825	2757
ENSMUSG00000001901	140	247	199	215	190	229	175	172	210	236	233	258	175	214	185	184
ENSMUSG00000001909	3209	3186	3384	3277	2944	3511	3089	3086	3518	3214	3521	3317	3330	3294	3208	3332
ENSMUSG00000001910	4828	4708	5071	5053	4612	5449	4368	4642	4830	4818	5036	5103	4805	5317	4835	4988
ENSMUSG00000001911	3849	4219	4126	3919	3336	4019	3807	3670	4030	3910	4389	4050	3740	4433	3748	4233
ENSMUSG00000001918	187	253	217	205	223	197	188	197	263	253	275	264	219	266	228	237
ENSMUSG00000001924	12981	13920	13934	14978	12197	15739	11636	13610	12899	14141	13725	14888	13320	14352	12291	13665
ENSMUSG00000001930	1293	1382	1122	1111	1201	1382	1205	1386	1349	1413	1426	1618	1228	1392	1368	1597
ENSMUSG00000001942	914	1002	1012	1061	903	1043	875	893	1063	1015	1093	1051	873	1007	808	926
ENSMUSG00000001943	343	316	328	361	339	351	335	345	350	286	346	335	298	308	286	325
ENSMUSG00000001946	900	895	956	950	881	1031	957	926	982	879	1028	1038	857	1006	989	1022
ENSMUSG00000001948	65	93	82	81	86	102	71	76	92	85	114	92	74	81	63	77
ENSMUSG00000001962	898	976	986	1051	847	1091	871	874	933	966	1005	1104	949	1073	917	997
ENSMUSG00000001964	995	1126	1115	1278	1053	1376	967	1143	1112	1166	1151	1272	1032	1197	1104	1271
ENSMUSG00000001983	348	359	342	384	298	422	299	334	373	337	369	338	354	358	343	349
ENSMUSG00000001985	5013	6525	6297	6416	5692	6761	5232	6016	5880	6167	6630	6221	5314	6190	5760	6438
ENSMUSG00000001986	9029	9073	9887	9647	8937	9748	8380	8795	9343	8655	9606	9445	8951	9035	8526	8679
ENSMUSG00000001988	205	190	215	205	135	161	199	110	224	226	190	161	196	256	200	193
ENSMUSG00000001995	1743	1505	1734	1528	1158	1477	1411	1390	1416	1478	1631	1532	1967	2120	1760	1600
ENSMUSG00000001998	850	947	1027	1001	854	1049	775	822	900	1062	1002	1123	885	986	802	932
ENSMUSG00000001999	572	561	594	577	472	517	421	527	557	546	536	555	509	636	496	542
ENSMUSG00000002006	4719	4706	5202	5223	4988	5734	4789	4565	5373	4902	5413	5260	4816	4844	4974	5222
ENSMUSG00000002007	519	560	486	481	409	490	508	431	512	499	497	517	464	605	489	468
ENSMUSG00000002010	4664	4744	5017	5047	4216	5357	4572	4488	5138	4991	5556	5047	4886	5262	4752	4922
ENSMUSG00000002012	1912	2207	2385	2798	2144	2737	2056	2036	2581	2987	2414	2621	2213	2523	2395	2652
ENSMUSG00000002014	1390	1609	1604	1695	1391	2000	1456	1536	1679	1739	1599	1868	1407	1649	1413	1715
ENSMUSG00000002015	1948	2166	2041	2095	1769	2210	1773	1854	1918	2158	2094	2206	1866	2142	1787	2012
ENSMUSG00000002017	1682	1669	1692	1739	1466	1809	1571	1532	1450	1659	1722	1800	1722	1853	1591	1726
ENSMUSG00000002020	49	57	66	64	54	59	51	56	51	64	86	91	60	83	58	70
ENSMUSG00000002028	14094	14223	15103	15397	15014	15863	13594	14179	13510	13645	14292	14986	14691	14304	14909	14846
ENSMUSG00000002031	1283	1370	1464	1358	1094	1388	1141	1208	1417	1561	1516	1464	1334	1380	1251	1244
ENSMUSG00000002032	1852	1504	1597	1269	898	1184	1153	1207	1133	1482	1368	1300	2020	1838	1558	1346
ENSMUSG00000002033	2	3	4	0	1	3	1	1	1	1	4	0	0	2	1	1
ENSMUSG00000002043	253	304	254	275	243	314	242	231	285	331	324	338	262	314	244	278
ENSMUSG00000002052	8469	9208	9924	9728	8971	10041	8115	8694	9337	9174	9824	9764	9016	9289	8845	8908
ENSMUSG00000002055	209	180	172	207	143	182	183	198	149	237	182	201	256	259	235	218
ENSMUSG00000002058	611	456	543	536	379	487	483	399	471	516	507	499	607	592	547	523
ENSMUSG00000002059	1018	1393	1260	1295	1032	1504	1083	1182	1574	1560	1512	1406	1025	1308	1060	1470
ENSMUSG00000002064	1279	1308	1330	1450	1177	1542	1241	1267	1266	1402	1404	1424	1255	1438	1344	1461
ENSMUSG00000002068	299	291	339	236	233	280	251	234	225	277	275	297	343	296	255	291
ENSMUSG00000002076	13	22	10	8	7	15	16	13	7	15	13	15	8	12	16	10
ENSMUSG00000002083	215	200	221	197	175	161	154	146	286	281	246	215	157	175	194	178
ENSMUSG00000002100	25	14	23	14	23	16	27	10	31	18	31	23	22	16	14	18
ENSMUSG00000002102	3800	3797	3980	4014	3466	4254	3412	3662	3676	3808	4128	4059	3907	4300	3664	3856
ENSMUSG00000002103	2594	2714	2794	2916	2379	2868	2338	2521	2604	2936	2893	3072	2795	2920	2463	2684
ENSMUSG00000002104	61	68	71	72	75	81	86	76	108	84	98	91	68	77	76	61
ENSMUSG00000002105	1255	1254	1191	1137	1007	1267	1007	1111	1094	1249	1290	1201	1132	1199	1082	1190
ENSMUSG00000002107	23589	23783	25902	24853	24778	26005	21945	22952	26984	23812	26437	25702	23164	21911	22842	23684
ENSMUSG00000002108	200	210	186	222	166	232	213	191	190	246	215	227	181	265	185	215
ENSMUSG00000002109	377	502	464	471	367	437	367	405	449	551	472	483	386	489	410	476
ENSMUSG00000002111	144	168	147	179	140	159	150	126	186	178	193	180	147	185	168	182
ENSMUSG00000002129	3435	3750	3935	4229	3685	4569	3665	3935	3573	3884	3961	4286	3594	4072	3718	4260
ENSMUSG00000002147	983	943	973	960	824	1085	786	918	855	890	883	995	916	890	803	986
ENSMUSG00000002190	724	739	733	683	582	754	590	604	714	723	678	714	655	787	671	640
ENSMUSG00000002204	69	89	91	59	50	60	52	79	103	101	102	64	53	69	46	65
ENSMUSG00000002205	1167	1264	1293	1296	1124	1254	1051	1142	1230	1176	1368	1307	1129	1200	1097	1198
ENSMUSG00000002210	1545	1585	1815	1656	1401	1726	1389	1500	1815	1664	1741	1739	1438	1616	1496	1610
ENSMUSG00000002221	1768	1836	1888	1986	1814	2136	1694	1820	1918	2032	1942	2150	1873	1986	1840	1983
ENSMUSG00000002222	8197	7605	8587	8204	7929	8514	7469	7370	7557	7459	8242	8376	8368	8160	7357	7725
ENSMUSG00000002227	833	846	916	955	917	1047	879	872	997	912	940	1036	750	851	865	919
ENSMUSG00000002228	27	24	16	16	19	13	23	14	22	23	19	21	35	18	26	19
ENSMUSG00000002233	453	456	493	510	433	483	461	393	569	415	546	466	469	505	435	415
ENSMUSG00000002249	198	198	236	173	182	193	179	150	227	176	259	179	187	203	186	173
ENSMUSG00000002250	1328	1085	1193	1064	1037	1176	957	1085	1046	1014	992	1192	1344	1331	1147	1219
ENSMUSG00000002257	72	63	82	76	70	78	77	72	105	95	85	73	88	85	91	93
ENSMUSG00000002265	22180	21515	23527	24229	19674	23628	20160	20070	17797	20647	20813	22870	25197	24210	21435	21502
ENSMUSG00000002266	142	158	174	249	135	185	159	124	145	190	124	192	210	178	217	170
ENSMUSG00000002274	149	145	127	150	138	164	134	127	155	116	130	135	141	148	125	161
ENSMUSG00000002279	1195	1238	1208	1308	1077	1140	1149	1136	1365	1117	1341	1470	1122	1387	1234	1288
ENSMUSG00000002280	1173	1138	1229	1155	1136	1264	1071	1071	1261	1054	1269	1195	1149	1157	1093	1137
ENSMUSG00000002289	46	70	68	58	48	68	54	78	69	77	80	62	72	75	90	68
ENSMUSG00000002297	75	70	63	83	63	67	74	69	53	56	57	67	60	64	71	71
ENSMUSG00000002307	911	1069	963	1041	938	1191	899	942	957	1024	979	1138	908	1099	917	1036
ENSMUSG00000002308	453	455	451	466	452	533	420	430	435	412	522	473	420	479	425	449
ENSMUSG00000002319	3488	3671	3836	3931	3449	4047	3270	3498	3853	3726	3770	3881	3748	3879	3678	3615
ENSMUSG00000002320	930	1060	1077	1108	988	1233	893	959	1112	1052	1106	1151	995	1116	1026	1096
ENSMUSG00000002324	334	277	337	333	304	441	268	282	342	477	471	437	349	471	337	347
ENSMUSG00000002325	816	705	745	728	727	812	757	696	563	644	821	777	785	736	694	763
ENSMUSG00000002326	937	1007	990	1076	894	1156	835	996	936	1003	1031	1112	903	1050	878	964
ENSMUSG00000002329	1021	1077	1088	1131	994	1175	990	1032	1057	1207	1119	1191	1053	1149	1029	1038
ENSMUSG00000002332	2042	2224	2146	2310	1731	2450	1841	1943	1906	2274	2187	2414	2076	2375	1987	2209
ENSMUSG00000002341	8243	8199	8540	9207	9207	9653	7865	8459	8983	8262	8866	9524	8424	8745	8345	9076
ENSMUSG00000002342	1300	1293	1386	1473	1364	1622	1232	1397	1443	1475	1340	1521	1286	1582	1275	1529
ENSMUSG00000002343	868	897	850	923	749	965	751	817	766	955	806	948	844	984	791	893
ENSMUSG00000002345	1080	1130	1079	1077	986	1240	934	988	1025	1157	1156	1203	1018	1143	994	1064
ENSMUSG00000002346	1949	2053	2068	2183	1920	2307	1899	1962	1954	2025	2159	2216	2000	2267	2039	2291
ENSMUSG00000002365	567	508	521	560	446	555	497	488	551	522	544	515	591	604	505	517
ENSMUSG00000002372	3008	3012	3269	3411	2803	3539	2681	2953	3181	3108	3178	3430	2926	3357	3002	3146
ENSMUSG00000002379	2352	2144	2377	2250	1897	2408	1860	1960	2317	2198	1997	2372	2227	2560	2124	2246
ENSMUSG00000002393	373	218	267	247	263	323	329	198	247	211	309	203	325	301	257	270
ENSMUSG00000002395	2037	2131	2347	2252	1765	2313	1851	2014	2240	2222	2210	2335	1996	2294	2106	2093
ENSMUSG00000002396	854	931	885	886	761	952	736	838	831	1022	877	912	778	839	754	897
ENSMUSG00000002409	1628	1566	1695	1556	1688	1824	1504	1441	1556	1556	1784	1828	1606	1650	1542	1670
ENSMUSG00000002413	6191	6114	6713	6643	6268	7110	6140	6330	6316	6268	6512	6825	6644	6457	6289	6508
ENSMUSG00000002416	695	684	634	667	567	708	595	598	554	639	641	629	662	686	599	579
ENSMUSG00000002428	1239	1283	1284	1324	1144	1324	1112	1092	1186	1305	1243	1382	1253	1308	1175	1247
ENSMUSG00000002455	2696	2818	3010	3154	2751	3421	2686	2846	2852	2973	3041	3187	2924	3137	2898	3146
ENSMUSG00000002458	412	479	422	523	391	643	408	448	411	513	405	556	407	501	445	564
ENSMUSG00000002459	2057	2015	2172	2329	2372	2527	2267	2212	2526	1771	1990	2060	1857	2005	2276	2241
ENSMUSG00000002475	2685	2363	2515	2461	2017	2539	2145	2041	2312	2296	2404	2390	2649	2716	2367	2214
ENSMUSG00000002477	940	899	1026	1116	909	1056	876	900	927	915	1071	1108	990	1031	923	964
ENSMUSG00000002486	636	600	676	616	586	762	582	625	694	703	678	718	602	752	596	640
ENSMUSG00000002489	5654	4982	5777	5682	5130	5694	4624	4838	5315	5226	5675	5944	6985	5598	5565	5554
ENSMUSG00000002496	6114	6414	6533	6799	6056	7272	5742	6137	6642	6389	6365	6869	5912	6489	6051	6582
ENSMUSG00000002500	42	42	48	37	51	52	46	58	40	33	38	57	39	37	29	49
ENSMUSG00000002504	1385	1131	1257	1185	1134	1578	1359	1401	1226	1246	1227	1237	1475	1600	1553	1595
ENSMUSG00000002524	4950	5069	5383	5520	4531	5552	4456	4676	5267	5107	5255	5458	4654	5235	4641	4952
ENSMUSG00000002546	4759	4694	5169	5073	4476	5406	4093	4445	4969	5157	5230	5224	4807	5128	4616	4839
ENSMUSG00000002550	1070	1229	1150	1180	1127	1386	1093	1036	1248	1277	1327	1278	1055	1293	1143	1273
ENSMUSG00000002578	775	811	914	875	687	835	682	710	912	831	884	819	709	701	654	683
ENSMUSG00000002580	433	413	445	422	415	489	378	394	486	396	516	416	404	422	406	455
ENSMUSG00000002588	2	1	1	0	1	0	0	1	1	2	4	0	2	2	3	0
ENSMUSG00000002602	2647	2446	2646	2653	2302	2702	2278	2259	2643	2458	2630	2688	2543	2651	2429	2484
ENSMUSG00000002603	229	244	225	216	217	260	216	196	201	241	267	222	215	247	288	233
ENSMUSG00000002608	2513	2398	2684	2528	2400	2843	2246	2320	2510	2407	2470	2459	2342	2638	2316	2583
ENSMUSG00000002617	983	1171	1161	1400	1085	1316	998	1038	1082	1301	1083	1387	1018	1095	919	1193
ENSMUSG00000002625	6683	6683	6984	6853	6710	7643	6621	6463	7931	7068	7736	7064	6619	7127	6980	7346
ENSMUSG00000002633	98	90	91	90	84	109	97	80	90	112	105	76	89	87	81	76
ENSMUSG00000002635	392	409	418	459	406	496	411	426	429	467	483	508	409	463	412	434
ENSMUSG00000002658	2193	2368	2493	2539	2151	2688	2173	2299	2429	2510	2490	2711	2299	2505	2229	2551
ENSMUSG00000002660	1505	1378	1542	1537	1236	1575	1303	1281	1642	1565	1572	1569	1325	1558	1349	1460
ENSMUSG00000002661	491	459	498	394	462	470	395	378	499	466	482	428	382	441	401	382
ENSMUSG00000002664	16	17	26	19	25	21	15	14	12	9	14	19	12	19	12	19
ENSMUSG00000002668	124	139	135	120	112	109	100	102	120	127	132	139	123	132	118	126
ENSMUSG00000002679	567	600	633	670	635	715	569	590	579	634	636	699	609	623	604	634
ENSMUSG00000002688	839	798	840	804	765	839	761	833	856	770	914	904	735	857	833	790
ENSMUSG00000002699	126	135	124	157	147	150	130	135	142	154	136	174	127	144	143	153
ENSMUSG00000002718	2094	2280	2312	2466	1969	2500	1907	2217	1978	2414	2179	2446	2316	2561	2058	2259
ENSMUSG00000002728	1231	1189	1346	1328	1134	1406	1160	1130	1157	1261	1233	1385	1305	1296	1095	1232
ENSMUSG00000002731	458	463	449	480	344	538	400	418	405	509	506	437	499	555	423	425
ENSMUSG00000002732	83	105	85	101	87	108	94	105	114	119	123	128	91	135	80	116
ENSMUSG00000002733	1409	1390	1439	1570	1417	1778	1369	1467	1270	1355	1519	1571	1455	1601	1474	1520
ENSMUSG00000002741	2789	3065	3305	3174	2864	3457	2800	3154	3094	3352	3422	3332	2865	3254	2919	3303
ENSMUSG00000002748	7112	7124	7369	7987	7186	8472	7117	7545	7236	7489	7821	8070	7569	8004	7897	8021
ENSMUSG00000002763	2492	2447	2437	2634	2254	2667	2245	2320	2554	2530	2283	2538	2319	2496	2329	2426
ENSMUSG00000002767	898	940	993	979	755	1055	736	832	1006	994	983	1034	923	975	833	1033
ENSMUSG00000002768	1171	1191	1291	1343	1104	1392	1105	1140	1288	1348	1229	1432	1203	1389	1252	1341
ENSMUSG00000002769	46	40	46	36	44	39	40	38	36	52	54	39	35	42	37	46
ENSMUSG00000002771	919	699	823	744	620	665	649	500	775	724	758	640	1105	972	829	680
ENSMUSG00000002778	1889	2023	2014	2078	1830	2258	1823	1860	1980	2120	2328	2146	1943	2239	1828	2137
ENSMUSG00000002781	871	883	941	861	838	868	809	815	1070	980	1012	971	888	898	831	843
ENSMUSG00000002797	489	540	533	554	439	566	476	422	512	527	515	572	527	558	434	519
ENSMUSG00000002799	1757	1656	1814	1701	1549	1774	1499	1512	1755	1754	1795	1678	1642	1696	1633	1656
ENSMUSG00000002803	1861	1863	1885	2041	1872	2161	1678	1795	2002	1915	2006	1907	1851	1862	1757	1984
ENSMUSG00000002804	167	169	185	158	121	153	136	112	150	170	180	163	156	163	159	150
ENSMUSG00000002808	4081	4100	4352	4401	3833	4830	3786	3990	4076	4645	4512	4502	4242	4962	3979	4427
ENSMUSG00000002812	3105	3021	2980	2956	2488	3209	2544	2676	2705	2983	3005	3098	3048	3325	2812	3078
ENSMUSG00000002814	386	406	401	362	321	370	281	352	378	421	393	431	347	344	295	363
ENSMUSG00000002820	991	894	881	968	897	1087	882	821	851	879	928	1011	941	1050	944	937
ENSMUSG00000002825	604	606	615	654	548	727	559	604	535	575	604	707	541	576	576	619
ENSMUSG00000002831	239	259	207	205	258	380	538	510	212	317	304	452	327	738	772	1040
ENSMUSG00000002833	3312	3417	3746	3662	3318	4123	3351	3358	3873	3615	3746	3901	3496	3901	3594	3936
ENSMUSG00000002835	168	221	209	161	134	154	123	128	212	229	203	188	144	171	120	133
ENSMUSG00000002844	2497	2554	2577	2756	2141	2818	2101	2272	2523	2716	2587	2769	2510	2701	2303	2521
ENSMUSG00000002845	630	590	616	653	634	662	636	638	569	619	651	671	685	748	609	681
ENSMUSG00000002846	671	617	643	682	636	792	608	607	644	628	634	666	644	705	582	635
ENSMUSG00000002847	76	77	70	69	83	86	83	80	79	89	92	108	78	102	106	104
ENSMUSG00000002870	201	236	230	239	173	195	140	192	229	258	230	254	159	236	200	187
ENSMUSG00000002871	1597	1459	1483	1508	1381	1721	1349	1477	1515	1582	1594	1582	1488	1607	1467	1552
ENSMUSG00000002881	1115	1037	1143	993	919	1073	921	877	928	911	1026	1060	1088	1118	900	886
ENSMUSG00000002885	487	475	492	462	461	529	456	469	544	506	542	515	493	553	539	558
ENSMUSG00000002897	436	548	522	461	441	477	504	501	439	459	520	475	398	444	469	537
ENSMUSG00000002900	1656	1877	1976	2213	1791	2269	1488	1826	1858	2078	1935	2309	1628	1822	1453	1798
ENSMUSG00000002908	575	494	574	508	434	506	444	441	495	543	572	531	553	533	477	542
ENSMUSG00000002910	687	833	814	870	639	1089	973	1235	775	822	892	1125	950	1260	1438	1243
ENSMUSG00000002930	6	6	12	11	6	4	9	3	15	13	14	11	14	18	12	12
ENSMUSG00000002944	34	56	34	67	33	51	34	29	50	55	67	55	53	73	73	46
ENSMUSG00000002948	5071	4991	5309	4963	4918	5363	4683	4722	5440	5048	5822	5272	5083	5444	4928	5006
ENSMUSG00000002949	3096	3427	3510	3238	3120	3559	3002	3037	3992	3488	3697	3561	3050	3232	3094	3313
ENSMUSG00000002957	5796	6304	6582	6703	5950	6770	5965	6170	6323	6305	6499	6549	6267	6349	6340	6718
ENSMUSG00000002963	887	908	924	987	827	1120	814	872	950	1016	947	1108	865	1044	907	991
ENSMUSG00000002968	3115	2977	3147	3120	2889	3449	2750	2945	3111	2946	3283	3327	2966	3185	2982	3396
ENSMUSG00000002980	879	754	791	821	716	851	786	720	873	825	804	790	762	906	758	821
ENSMUSG00000002981	7467	7225	8136	7884	7433	8140	6938	6983	8054	7309	8745	7901	7255	7641	7236	7322
ENSMUSG00000002983	221	283	248	288	210	295	200	222	226	220	235	239	173	236	231	229
ENSMUSG00000002984	2196	2031	2176	2105	1792	2220	1651	1809	2066	2038	2075	2231	2093	2200	2105	2108
ENSMUSG00000002985	55200	49862	55693	51974	46369	59484	50684	44748	56134	53167	55861	53090	53206	59205	55452	53917
ENSMUSG00000002992	1	0	0	0	0	0	0	0	1	0	0	1	2	0	1	1
ENSMUSG00000002996	2255	2400	2258	2372	2119	2516	2048	2079	2167	2416	2324	2584	2184	2391	2025	2309
ENSMUSG00000002997	4296	4830	5417	5607	5376	6049	4585	4707	5315	5066	5051	5680	4181	4663	4435	5035
ENSMUSG00000003031	2246	2183	2281	2188	1922	2419	1807	1883	1934	2178	2093	2349	2131	2235	1965	2126
ENSMUSG00000003032	370	278	345	437	522	576	395	317	159	216	264	462	413	500	453	485
ENSMUSG00000003033	3151	3316	3340	3498	3012	3955	2830	3178	3476	3393	3442	3513	2930	3522	3132	3379
ENSMUSG00000003037	1248	1239	1313	1406	1231	1472	1229	1294	1262	1304	1388	1456	1353	1383	1241	1360
ENSMUSG00000003038	1793	1948	2155	2106	1887	2133	1914	1734	2296	2206	2359	2275	1926	2069	1842	1810
ENSMUSG00000003039	2430	2590	2662	2756	2272	3078	2252	2444	2927	2622	2807	2849	2536	2650	2492	2532
ENSMUSG00000003051	0	1	0	1	1	1	0	0	1	1	3	1	2	0	1	0
ENSMUSG00000003053	0	0	0	0	0	0	0	0	0	0	0	0	0	0	0	0
ENSMUSG00000003062	1215	1244	1281	1418	1144	1478	1162	1232	1329	1338	1345	1383	1222	1408	1229	1338
ENSMUSG00000003068	2572	2425	2608	2502	2344	2859	2393	2230	2510	2538	2500	2673	2419	2650	2472	2561
ENSMUSG00000003070	288	265	319	281	234	255	226	212	247	284	270	306	247	276	222	251
ENSMUSG00000003072	4982	4594	4388	4524	4481	5450	4354	4471	4740	4848	5482	4592	4839	5505	4664	4929
ENSMUSG00000003099	2702	2608	2816	2900	2376	3034	2420	2591	2777	2862	2933	2918	2875	3001	2741	2919
ENSMUSG00000003119	1345	1482	1556	1474	1205	1456	1111	1161	1313	1418	1410	1574	1358	1437	1200	1267
ENSMUSG00000003123	529	572	510	609	441	590	449	505	487	532	503	601	463	597	499	542
ENSMUSG00000003131	7106	7381	7851	8070	6660	8496	6853	7014	6938	7437	7454	7826	7382	8226	6986	7335
ENSMUSG00000003134	5043	4929	5730	5132	6137	5572	5246	4772	6445	4808	6129	5394	4915	4875	5197	4715
ENSMUSG00000003135	1011	1087	1073	1134	999	1264	1066	1051	1044	1050	1086	1120	1055	1050	1015	1164
ENSMUSG00000003153	5447	6475	6474	7172	5872	7625	5778	6253	6052	6856	6443	7032	5526	6342	5944	6809
ENSMUSG00000003154	1851	2172	1995	2166	1976	2460	1873	2031	1905	2011	2122	2214	1897	2148	2026	2259
ENSMUSG00000003161	1879	2019	2032	2205	1700	2122	1811	1908	1948	2091	2016	2187	1921	2198	1830	1951
ENSMUSG00000003166	2649	2742	2905	3007	2548	3191	2558	2619	2758	2990	2863	3182	2673	2995	2614	3078
ENSMUSG00000003178	1252	1344	1304	1359	1184	1344	985	1218	1274	1318	1313	1293	1315	1342	1251	1294
ENSMUSG00000003184	1115	1118	1105	1233	1019	1451	1034	1105	956	1172	1110	1218	1068	1282	1176	1308
ENSMUSG00000003190	34	65	41	45	24	51	37	35	58	51	51	48	44	47	46	54
ENSMUSG00000003198	229	308	272	257	273	261	257	247	298	294	286	259	239	287	189	245
ENSMUSG00000003199	2622	2699	2714	2759	2408	2967	2287	2402	2670	2899	2817	2845	2413	3008	2548	2779
ENSMUSG00000003200	1251	1168	1365	1354	1227	1468	1198	1200	1226	1232	1213	1341	1234	1368	1293	1399
ENSMUSG00000003206	9	12	8	18	7	14	13	20	12	13	12	9	11	12	15	11
ENSMUSG00000003208	333	331	332	360	276	347	243	299	366	337	362	352	283	288	288	291
ENSMUSG00000003226	5206	5360	5862	6759	6523	6690	6097	6112	4979	5141	5368	6290	6356	6197	6685	6119
ENSMUSG00000003228	756	677	786	808	708	761	600	618	708	645	728	690	814	704	673	637
ENSMUSG00000003233	1839	1741	1863	1674	1485	1942	1480	1672	1578	1738	1754	1899	1679	1971	1636	1866
ENSMUSG00000003234	2700	2749	2830	2876	2521	3131	2494	2491	2684	2762	2814	3109	2873	3001	2700	3036
ENSMUSG00000003235	1872	1982	2158	2140	1865	2322	1812	2072	2043	2092	2092	2262	1958	2188	1871	2190
ENSMUSG00000003269	2234	2240	2244	2322	2085	2480	2063	2277	2046	2184	2293	2459	2142	2261	2139	2421
ENSMUSG00000003271	105	181	140	137	126	181	120	143	148	188	151	173	119	153	144	211
ENSMUSG00000003273	12149	10820	12887	11521	13155	11992	11802	10718	14596	11112	13973	11877	10915	11105	12341	11003
ENSMUSG00000003279	7073	6596	7219	6936	5267	6213	5963	6455	5798	6102	6866	6263	7514	6638	6767	6450
ENSMUSG00000003282	343	339	447	347	378	319	279	300	460	359	449	347	325	316	298	298
ENSMUSG00000003283	105	131	127	129	122	161	121	118	128	130	148	131	122	138	125	115
ENSMUSG00000003299	1566	1540	1623	1632	1415	1789	1397	1478	1540	1559	1586	1632	1406	1640	1468	1666
ENSMUSG00000003308	2024	2010	2137	2191	1896	2298	1870	1847	2224	2220	2333	2305	1878	2131	1893	2097
ENSMUSG00000003309	29	43	31	41	29	48	24	23	44	48	45	36	33	30	31	36
ENSMUSG00000003316	10844	11361	12131	12277	10766	12876	10254	11070	11114	12079	11866	12639	11487	12246	10774	11542
ENSMUSG00000003344	3209	3156	3162	3314	2822	3478	2785	2946	3237	3330	3368	3404	3201	3410	3046	3330
ENSMUSG00000003345	5735	5542	5874	5855	5376	6078	5176	5336	6062	5475	5899	5934	5473	5755	5414	5806
ENSMUSG00000003346	3473	3194	3068	3185	3198	3827	3128	3114	3278	2953	3460	3137	3270	3667	3281	3451
ENSMUSG00000003348	116	109	134	124	113	138	134	126	105	138	105	128	110	125	113	108
ENSMUSG00000003352	6682	6462	7407	6734	6941	6544	6382	6006	7610	6081	7863	6711	6021	5840	6585	6422
ENSMUSG00000003354	119	126	140	126	78	134	106	109	124	158	116	115	128	145	104	104
ENSMUSG00000003355	21	21	18	22	21	23	7	20	26	26	25	22	23	26	22	21
ENSMUSG00000003360	3413	3488	3697	3620	3081	3908	3116	3394	3537	3617	3610	3607	3277	3656	3400	3649
ENSMUSG00000003363	21229	21400	24017	23232	23898	24171	20614	21947	27387	22364	26639	25007	20511	22910	22615	23735
ENSMUSG00000003378	9909	10146	10748	10576	10792	11331	9677	10057	12053	11189	13122	12009	10229	11625	11104	12379
ENSMUSG00000003379	15	9	14	13	15	7	12	10	12	7	10	12	7	8	9	8
ENSMUSG00000003380	4003	3972	4215	3925	3260	4527	3391	3762	4127	4544	4532	4491	3909	4597	3715	4452
ENSMUSG00000003382	1667	1774	1836	1821	1573	1894	1455	1579	1473	1737	1675	1935	1666	1731	1573	1682
ENSMUSG00000003402	3229	3341	3385	3658	3173	3940	3181	3212	3295	3415	3445	3885	3215	3654	3267	3634
ENSMUSG00000003410	11922	12448	12218	12494	10876	14171	10788	11622	11681	12469	12460	13229	12121	14236	11650	13111
ENSMUSG00000003411	1455	1841	1826	1985	1450	1975	1569	1617	1607	1841	1710	1775	1214	1580	1449	1929
ENSMUSG00000003418	196	177	212	198	169	204	198	135	194	217	243	182	243	287	194	183
ENSMUSG00000003420	665	657	673	640	599	667	559	544	775	699	724	746	666	754	670	674
ENSMUSG00000003421	1747	1770	1860	1853	1522	1789	1482	1535	1853	1835	1955	1861	1528	1711	1476	1598
ENSMUSG00000003423	630	654	666	700	541	739	532	594	651	743	691	750	518	635	617	638
ENSMUSG00000003429	4794	5110	5170	5502	4437	5804	4871	4811	5199	5295	5562	5561	4703	5397	4804	5256
ENSMUSG00000003435	7081	7460	7786	7374	6733	8099	6233	7104	7478	7174	7012	7805	6757	7395	6907	7403
ENSMUSG00000003436	31	32	44	46	35	38	28	44	37	54	31	43	43	32	30	36
ENSMUSG00000003437	2330	2587	2676	2760	2480	2954	2411	2485	2514	2716	2844	2842	2433	2816	2504	2796
ENSMUSG00000003438	1031	969	922	966	825	1038	820	815	876	967	934	988	879	1025	877	980
ENSMUSG00000003444	305	321	324	348	308	366	262	328	326	331	352	337	271	340	332	308
ENSMUSG00000003452	1583	1638	1605	1810	1433	1840	1485	1507	1377	1744	1521	1849	1728	1923	1503	1620
ENSMUSG00000003458	2733	2797	2889	2860	2670	3230	2578	2625	2958	3060	3094	3204	2781	3115	2691	2962
ENSMUSG00000003464	2744	2838	2972	3045	2614	3196	2491	2661	2803	3016	2892	3138	2715	3132	2587	2901
ENSMUSG00000003469	21491	22351	25811	24330	26574	25368	22362	22572	27755	22646	28637	26182	20835	22793	23286	24519
ENSMUSG00000003476	50	61	64	70	49	86	61	57	91	111	89	90	56	60	83	99
ENSMUSG00000003477	59	85	94	74	106	103	87	95	100	90	96	94	105	99	99	94
ENSMUSG00000003484	30	40	47	29	30	27	23	26	51	41	45	32	41	31	19	20
ENSMUSG00000003500	2510	2563	2657	2625	2511	2816	2188	2386	2696	2686	2708	2634	2408	2570	2398	2498
ENSMUSG00000003518	5172	5653	5410	5642	5121	6417	5074	5601	4829	4818	5012	5651	5092	5885	5282	5518
ENSMUSG00000003526	1594	1724	1752	1596	1654	1872	1612	1718	1948	1897	1969	1998	1663	1865	1795	1853
ENSMUSG00000003527	1051	1047	1118	1161	948	1184	957	959	1060	1081	1126	1243	994	1140	972	1085
ENSMUSG00000003528	1670	1783	1940	1844	1682	1871	1604	1541	2000	1917	1938	2045	1562	1886	1576	1785
ENSMUSG00000003531	836	893	818	866	718	924	718	753	765	865	780	843	794	869	779	821
ENSMUSG00000003534	5202	5282	5334	5074	4137	4900	4267	4145	5182	5446	5352	5370	4477	5393	4250	4238
ENSMUSG00000003541	319	236	264	250	240	234	205	206	284	225	282	252	289	270	229	237
ENSMUSG00000003545	527	785	852	987	1028	1152	777	914	550	720	767	1013	666	743	811	883
ENSMUSG00000003546	1186	1052	1106	1096	923	1156	945	1021	1077	1195	1135	1120	1149	1236	1082	1046
ENSMUSG00000003549	1208	1357	1423	1301	1297	1385	1100	1198	1450	1312	1375	1445	1237	1272	1295	1305
ENSMUSG00000003555	2	3	3	2	3	3	0	0	3	3	1	2	2	1	1	0
ENSMUSG00000003559	483	499	551	493	413	539	446	437	528	573	569	572	489	629	468	445
ENSMUSG00000003573	325	349	359	306	243	343	256	253	363	341	359	397	378	348	323	347
ENSMUSG00000003575	11682	12450	12846	13091	12589	14204	11406	12054	14384	12822	13539	13690	11298	12463	12402	13166
ENSMUSG00000003581	1104	1239	1239	1302	1154	1434	1116	1170	1233	1353	1286	1355	1106	1331	1142	1272
ENSMUSG00000003585	1474	1446	1676	1548	1382	1440	1313	1273	1720	1530	1742	1619	1549	1660	1510	1486
ENSMUSG00000003604	376	342	372	365	342	375	342	367	398	362	405	356	367	413	358	361
ENSMUSG00000003617	687	817	799	755	707	822	735	679	742	698	753	842	754	804	768	740
ENSMUSG00000003623	1442	1424	1610	1668	1399	1652	1569	1398	1530	1519	1654	1675	1494	1683	1555	1564
ENSMUSG00000003644	761	771	826	818	655	805	662	646	763	803	873	794	768	881	722	726
ENSMUSG00000003657	574	242	380	296	106	161	182	173	219	291	250	187	807	281	318	261
ENSMUSG00000003660	6566	7193	7540	7647	6903	7755	6167	6802	7479	7447	7888	7629	6727	7281	6590	6907
ENSMUSG00000003662	2032	2102	2134	2104	1977	2335	1720	1962	1969	2177	2064	2211	2008	2257	1956	2210
ENSMUSG00000003665	139	169	147	162	140	226	139	160	129	167	149	163	122	169	132	163
ENSMUSG00000003680	377	390	388	412	351	404	336	257	416	408	394	382	330	372	365	362
ENSMUSG00000003721	1867	1810	1899	2003	1711	2073	1652	1774	1663	1741	1850	1804	1793	1892	1716	1751
ENSMUSG00000003731	4038	4234	4265	4319	3816	4810	3846	4150	3909	4203	4140	4483	4389	4652	4179	4494
ENSMUSG00000003746	2099	2118	2667	2722	2410	3074	2288	2357	2634	2397	2237	2480	2095	2147	2259	2397
ENSMUSG00000003752	459	481	466	478	429	515	444	460	488	502	471	476	470	498	457	513
ENSMUSG00000003762	603	614	646	716	593	722	554	517	728	789	635	695	672	686	666	691
ENSMUSG00000003778	3083	3248	3542	3531	3283	3804	3140	3257	3583	3483	3572	3654	3216	3511	3098	3242
ENSMUSG00000003779	79	122	98	92	74	115	80	80	93	100	83	98	77	72	77	88
ENSMUSG00000003808	1510	1565	1612	1692	1419	1714	1401	1466	1513	1558	1610	1609	1472	1596	1439	1580
ENSMUSG00000003809	1222	1418	1479	1402	1183	1524	1137	1314	1257	1445	1421	1496	1256	1490	1197	1430
ENSMUSG00000003810	3912	4298	4082	4156	3445	4397	3662	3828	3669	3965	3981	3874	4033	4062	3989	4078
ENSMUSG00000003812	205	259	216	226	180	226	211	194	228	261	239	271	227	241	247	225
ENSMUSG00000003813	1579	1548	1670	1642	1438	1712	1376	1492	1583	1683	1680	1663	1666	1757	1482	1569
ENSMUSG00000003814	12540	12620	12924	13818	11948	15083	12515	13374	12805	11479	11169	11625	11006	12083	11886	12612
ENSMUSG00000003824	79	93	88	92	71	114	84	79	96	103	105	91	93	80	69	90
ENSMUSG00000003847	6102	6484	6702	6636	6105	6760	5580	5815	6346	6477	6477	6699	6136	6246	5828	6012
ENSMUSG00000003848	1198	1291	1237	1411	1195	1530	1180	1233	1193	1278	1256	1419	1230	1325	1197	1311
ENSMUSG00000003849	243	239	261	257	219	253	227	231	237	270	302	258	231	280	236	232
ENSMUSG00000003863	6567	5884	6806	5990	4962	6613	5392	5808	5851	6424	6899	6757	6737	7255	6335	6583
ENSMUSG00000003865	932	909	941	867	732	896	808	809	898	955	944	912	932	972	898	884
ENSMUSG00000003868	1046	1028	1110	1163	984	1215	927	1017	1058	1103	1102	1132	1105	1140	1026	1065
ENSMUSG00000003872	1719	1664	1981	1689	1847	1801	1605	1579	2230	1804	2311	1913	1674	1700	1635	1720
ENSMUSG00000003873	1060	1040	1047	1131	974	1227	931	980	1128	1041	1103	1173	1021	1165	1047	1143
ENSMUSG00000003882	20	18	19	20	9	25	15	20	28	19	29	30	18	31	13	14
ENSMUSG00000003923	1189	1170	1363	1343	1193	1429	1159	1135	1216	1224	1319	1385	1255	1335	1154	1288
ENSMUSG00000003929	1201	1358	1420	1455	1246	1494	1109	1217	1395	1461	1476	1510	1252	1307	1116	1250
ENSMUSG00000003934	9526	9895	11131	9640	9031	9709	9240	8198	11147	10111	12228	10848	9426	11267	9556	9477
ENSMUSG00000003948	6702	7707	7690	8697	7967	9970	7255	8219	7715	7919	7442	8866	6485	7616	6707	7966
ENSMUSG00000003949	10573	7765	9726	8859	9420	8965	8061	8702	8986	8315	10125	9721	12455	10048	9540	9580
ENSMUSG00000003955	907	956	953	979	893	1084	854	837	901	965	963	975	891	950	833	894
ENSMUSG00000003970	8501	8618	9139	9298	7439	9717	7696	7911	8742	9016	9190	9433	8026	9129	8254	9012
ENSMUSG00000003974	3029	2959	3367	3413	3055	3078	2943	2762	3372	3017	3582	3229	2777	3388	3052	2884
ENSMUSG00000003992	2221	2593	2655	2942	2377	3017	2506	2636	2761	2831	3009	3132	2485	2905	2708	2954
ENSMUSG00000004018	208	213	226	257	221	243	177	169	226	251	228	264	197	224	231	246
ENSMUSG00000004031	2359	2197	2344	2514	2093	2573	2200	2518	2243	2274	2398	2584	2703	2715	2617	2804
ENSMUSG00000004032	3856	4152	4578	4139	3912	4744	4059	3947	4450	4335	5262	4352	3834	4374	4174	4352
ENSMUSG00000004035	1052	1120	1085	935	750	939	969	873	974	1136	1245	1100	1050	1258	1054	981
ENSMUSG00000004038	2	3	5	2	1	2	1	0	1	1	3	1	4	2	0	2
ENSMUSG00000004040	2740	2869	3059	3108	2760	3421	2662	2802	2900	2998	3062	3236	2720	3129	2863	2951
ENSMUSG00000004043	129	151	165	129	122	130	92	102	159	149	169	155	131	160	110	111
ENSMUSG00000004044	991	1074	937	941	825	1099	952	908	1087	1020	1009	981	897	937	1002	993
ENSMUSG00000004054	1821	1562	1732	1588	1612	1729	1534	1435	1614	1468	1767	1830	1607	1797	1618	1691
ENSMUSG00000004056	4350	4453	4602	4555	4898	4827	4331	4155	5240	4292	4991	4336	3777	4173	4209	4118
ENSMUSG00000004069	2236	2323	2311	2643	2168	2640	2170	2257	2342	2304	2423	2586	2292	2463	2224	2430
ENSMUSG00000004070	1705	1694	1877	1793	1570	1984	1623	1696	1628	1677	1880	1911	1719	1817	1684	1739
ENSMUSG00000004071	8615	9021	9471	9833	8014	10181	8129	8809	8840	9133	9242	9891	8811	9605	9030	9428
ENSMUSG00000004085	547	492	548	512	419	551	446	427	415	457	465	575	566	581	529	512
ENSMUSG00000004096	2265	2270	2523	2557	2086	2621	2209	2187	2403	2332	2388	2469	2214	2440	2076	2311
ENSMUSG00000004098	216	303	316	227	168	279	170	191	246	278	197	239	240	248	220	215
ENSMUSG00000004099	2311	2356	2442	2531	2128	2656	2191	2209	2382	2487	2410	2585	2397	2531	2378	2418
ENSMUSG00000004100	625	684	728	678	559	764	589	581	686	670	692	758	605	677	572	678
ENSMUSG00000004105	225	169	198	158	185	147	197	182	317	254	321	249	280	267	258	235
ENSMUSG00000004110	13081	13928	15056	15203	15848	15158	13194	13458	15639	13508	16145	15195	13357	13522	14300	14175
ENSMUSG00000004113	5677	6324	6487	6718	6043	7373	5443	6409	6343	6828	6496	7184	6104	6483	6023	7119
ENSMUSG00000004127	258	299	368	327	267	304	292	264	306	316	367	351	355	307	282	283
ENSMUSG00000004151	1744	1978	1924	2081	1666	2131	1757	1786	1814	1854	1720	1877	1814	2191	1795	1938
ENSMUSG00000004187	18406	18758	19567	19062	16230	21015	16517	18359	19689	19698	19359	20412	18116	19681	18257	19725
ENSMUSG00000004207	57774	61683	63747	63661	53696	67456	54410	58651	61462	64129	63718	67167	59255	65015	59001	64269
ENSMUSG00000004221	1770	1927	1976	2123	1713	2087	1681	1752	2050	2032	2060	2141	1945	2017	1789	1908
ENSMUSG00000004231	1	4	2	2	1	1	2	1	0	0	3	1	0	1	2	0
ENSMUSG00000004233	374	386	387	423	380	405	346	359	373	389	395	478	400	402	333	386
ENSMUSG00000004263	6388	6362	6484	6231	5611	6563	5361	5571	5505	6061	6025	6192	6262	6703	6165	6650
ENSMUSG00000004264	1665	1761	1844	1833	1634	2144	1672	1592	1737	1752	1819	1937	1813	1965	1754	1958
ENSMUSG00000004266	182	202	224	210	194	222	197	170	207	235	217	218	169	202	219	195
ENSMUSG00000004267	42187	41359	45200	43752	41138	46336	37400	39060	44850	41562	43850	43826	41088	43648	40328	42255
ENSMUSG00000004268	1166	1146	1215	1201	1102	1318	1067	1104	1139	1123	1199	1267	1017	1126	1024	1110
ENSMUSG00000004270	954	1094	1024	1115	915	1162	924	909	948	1026	1087	1041	857	971	920	923
ENSMUSG00000004285	2127	2235	2321	2316	1861	2513	1997	2103	2226	2381	2343	2435	2138	2348	2045	2338
ENSMUSG00000004317	835	890	869	837	675	820	782	718	773	850	886	880	955	1031	846	784
ENSMUSG00000004319	7062	6956	7729	7670	6557	7969	6350	6844	7043	7371	7262	7869	7581	7764	6834	7199
ENSMUSG00000004328	414	357	301	266	357	475	599	654	442	406	482	541	486	797	805	731
ENSMUSG00000004341	258	111	222	123	315	114	223	123	422	149	505	150	315	213	332	165
ENSMUSG00000004347	1455	1807	2009	1927	2070	2057	1612	1604	1968	1716	1821	1898	1467	1655	1582	1551
ENSMUSG00000004356	1198	1293	1297	1462	1220	1520	1187	1426	1220	1401	1359	1542	1354	1454	1258	1387
ENSMUSG00000004359	1	2	2	0	1	1	1	1	1	2	0	0	1	0	0	2
ENSMUSG00000004360	4261	4249	4485	5029	4420	5603	4710	4938	3800	4245	4142	4989	4577	4961	4682	5103
ENSMUSG00000004364	4826	4787	5408	5411	4749	5572	4755	4709	4761	4923	5036	5447	5181	5140	4650	4973
ENSMUSG00000004366	5059	5318	5666	5902	4716	5924	5166	5422	5093	5536	5468	5449	4518	5222	5367	5893
ENSMUSG00000004383	3308	3585	3732	3678	3243	3645	3071	3276	3622	3493	3512	3472	3103	3264	2985	3244
ENSMUSG00000004393	1147	1251	1380	1369	1116	1447	1035	1213	1258	1383	1273	1448	1216	1360	1203	1341
ENSMUSG00000004394	2398	2497	2554	2791	2167	2877	2396	2467	2454	2529	2701	2703	2379	2792	2508	2699
ENSMUSG00000004415	246	219	214	152	162	196	174	146	283	307	262	248	327	344	261	256
ENSMUSG00000004446	170	219	210	216	145	183	177	154	206	228	268	199	192	223	173	224
ENSMUSG00000004451	667	619	625	545	437	584	540	511	623	612	623	607	673	749	622	580
ENSMUSG00000004455	2741	2689	2911	2823	2852	3223	2711	2800	2933	2679	3091	2856	2441	2734	2669	2722
ENSMUSG00000004460	1679	1604	1761	1761	1606	2008	1720	1797	1694	1593	1698	1737	1588	1638	1672	1845
ENSMUSG00000004462	531	571	584	579	479	619	460	526	524	595	598	640	531	642	495	573
ENSMUSG00000004473	73	61	73	67	39	63	52	54	69	73	62	66	86	87	85	76
ENSMUSG00000004500	388	450	504	566	452	586	465	491	446	478	496	575	416	559	447	538
ENSMUSG00000004508	1367	1423	1508	1424	1063	1425	1154	1160	1337	1395	1422	1452	1413	1641	1252	1277
ENSMUSG00000004530	3072	3085	3366	3521	2632	3463	2516	2911	3180	3244	3241	3603	3109	3474	2962	3053
ENSMUSG00000004535	5424	5402	5947	5783	5166	6263	5207	5162	5280	5506	5785	5777	5776	5876	5345	5527
ENSMUSG00000004552	3	1	1	2	0	0	0	0	2	0	2	3	0	2	0	1
ENSMUSG00000004558	34162	35967	35088	33451	29747	34898	31747	29386	35687	35519	36497	33897	34351	36505	34001	32433
ENSMUSG00000004561	1239	1253	1365	1302	1360	1441	1252	1212	1456	1248	1485	1284	1269	1269	1423	1302
ENSMUSG00000004562	1740	1489	1594	1474	1192	1538	1245	1120	1400	1534	1411	1480	1717	1607	1444	1323
ENSMUSG00000004565	3110	3110	3217	3265	2797	3422	2569	2874	3168	3400	3087	3293	2877	3383	2993	3147
ENSMUSG00000004567	2615	2732	2867	2804	2534	3108	2506	2592	2850	2812	2994	3040	2649	2902	2714	2858
ENSMUSG00000004568	2764	2651	2841	3030	2731	3426	2729	2889	2582	2792	2841	3214	2803	3239	2890	3271
ENSMUSG00000004591	1488	1481	1591	1683	1534	1824	1499	1569	1451	1450	1493	1695	1512	1703	1524	1550
ENSMUSG00000004609	357	432	477	421	355	385	331	330	494	428	486	457	388	399	351	364
ENSMUSG00000004610	1042	1124	1120	1165	936	1226	1042	1011	1100	1215	1134	1189	1033	1218	1026	1113
ENSMUSG00000004612	4	1	3	2	1	1	6	1	3	1	2	4	0	0	2	0
ENSMUSG00000004626	3253	3822	3770	3804	3373	4441	3192	3699	4054	4289	4071	4068	3279	3975	3371	4196
ENSMUSG00000004630	24	23	16	19	18	22	23	27	29	23	23	33	20	20	23	19
ENSMUSG00000004631	1122	1240	1320	1335	1117	1337	1157	1142	1262	1236	1285	1322	1090	1229	1146	1220
ENSMUSG00000004633	1716	1835	1967	2176	1754	2224	1887	1743	1923	2002	1985	2211	2001	2188	1994	1989
ENSMUSG00000004637	630	681	769	662	518	611	514	532	597	717	795	697	738	771	641	606
ENSMUSG00000004642	515	476	507	473	373	532	409	383	386	515	491	467	539	505	457	464
ENSMUSG00000004655	56	25	17	23	34	30	24	25	35	39	51	23	25	28	31	25
ENSMUSG00000004661	757	597	846	799	941	902	812	647	645	510	722	728	748	704	766	768
ENSMUSG00000004665	286	296	285	278	234	305	215	234	307	326	326	305	240	302	252	275
ENSMUSG00000004667	1793	1711	1831	1871	1677	1937	1570	1614	1819	1848	1913	1979	1648	1818	1633	1755
ENSMUSG00000004677	4857	4953	4727	5141	4689	5880	4739	5166	4947	4798	4781	5152	4743	5214	5130	5317
ENSMUSG00000004698	1067	620	854	700	516	681	595	598	586	596	669	621	1100	759	795	602
ENSMUSG00000004707	35	38	29	25	20	25	27	24	24	40	53	44	32	36	33	28
ENSMUSG00000004709	2	2	7	5	4	6	2	2	3	1	6	7	1	5	5	4
ENSMUSG00000004730	297	316	331	410	308	353	317	249	334	334	379	345	342	372	291	317
ENSMUSG00000004748	960	820	918	885	614	769	783	699	666	833	886	745	1074	1009	952	815
ENSMUSG00000004768	1314	1318	1356	1419	1156	1450	1211	1277	1180	1348	1328	1382	1379	1408	1286	1325
ENSMUSG00000004771	3116	3170	3484	3525	3033	3495	2929	2911	2840	3163	3273	3336	3367	3455	3058	3143
ENSMUSG00000004788	1024	1133	1076	1168	937	1213	959	1007	998	1159	1099	1194	1014	1119	1044	1199
ENSMUSG00000004789	5314	5086	5563	5336	4684	5794	4759	5000	5103	5166	5687	5417	5401	5922	5199	5357
ENSMUSG00000004791	58	52	54	66	36	66	65	69	79	70	65	65	59	71	58	51
ENSMUSG00000004798	4317	4337	4679	4941	4254	5380	4252	4431	4413	4742	4783	5221	4661	5008	4313	4897
ENSMUSG00000004814	4	7	11	0	2	4	4	3	4	4	2	5	6	5	9	3
ENSMUSG00000004815	2208	2275	2305	2286	1839	2449	2066	2070	2141	2458	2210	2364	2290	2617	2164	2241
ENSMUSG00000004837	196	228	200	210	188	236	182	175	249	223	266	245	196	232	183	204
ENSMUSG00000004843	1569	1677	1764	1899	1689	2075	1613	1544	1529	1781	1859	1912	1690	1877	1584	1741
ENSMUSG00000004846	1349	1296	1242	1277	1161	1574	1222	1286	1188	1253	1242	1344	1138	1405	1273	1448
ENSMUSG00000004849	10676	9494	12055	10606	11644	11165	10759	9628	12818	9495	12752	11118	10369	10102	10741	10081
ENSMUSG00000004864	10	8	5	9	2	4	11	26	6	14	8	6	9	5	11	22
ENSMUSG00000004865	3761	3747	3889	4556	4514	4966	4280	4372	3977	3649	3885	4322	4109	4329	4731	4579
ENSMUSG00000004872	0	1	0	0	0	1	1	0	1	0	1	1	0	0	1	0
ENSMUSG00000004880	687	675	719	730	626	731	685	653	586	638	646	744	716	747	656	659
ENSMUSG00000004885	116	93	119	153	109	140	92	81	132	120	105	127	95	92	133	112
ENSMUSG00000004891	673	629	710	946	799	885	743	781	615	586	631	859	762	838	811	833
ENSMUSG00000004892	14218	13311	14110	13058	12046	14780	11710	11478	14762	13404	13734	13673	13525	14745	13306	12964
ENSMUSG00000004894	3003	2903	2910	2649	2330	2898	2862	2584	2946	2782	3323	2955	2928	3658	3084	2947
ENSMUSG00000004895	1416	1420	1431	1579	1328	1672	1322	1432	1477	1418	1451	1604	1326	1571	1439	1615
ENSMUSG00000004896	1800	1869	1917	2012	1798	2197	1739	1702	1843	1883	1807	2045	1778	1872	1841	1976
ENSMUSG00000004897	5458	5373	5738	5577	5156	6130	5057	5057	5660	5378	5666	5837	5333	5633	5189	5707
ENSMUSG00000004902	1007	855	935	891	524	795	642	574	662	877	813	718	1175	1047	878	728
ENSMUSG00000004929	1610	1585	1656	1665	1556	1879	1405	1565	1693	1659	1755	1734	1541	1665	1518	1697
ENSMUSG00000004931	791	662	682	699	636	806	684	672	692	719	731	784	768	806	824	715
ENSMUSG00000004933	8141	8698	9039	9217	8772	10226	8205	8558	10235	9494	10077	10178	7909	9025	8554	9586
ENSMUSG00000004934	1208	1126	1210	1221	1117	1408	1082	1105	1181	1185	1266	1250	1108	1258	1089	1228
ENSMUSG00000004936	9957	11164	11780	13096	11560	13719	10356	11297	12095	12175	12000	13461	10070	11511	10950	12405
ENSMUSG00000004937	4247	4227	4568	4426	3916	4718	3845	3911	4434	4338	4549	4503	3965	4539	4167	4416
ENSMUSG00000004939	4	7	12	9	9	9	10	7	11	5	8	6	13	10	13	10
ENSMUSG00000004945	1254	1327	1391	1370	1175	1553	1121	1160	1363	1434	1505	1534	1283	1489	1187	1424
ENSMUSG00000004947	423	378	443	430	404	508	341	396	416	410	437	449	389	442	386	466
ENSMUSG00000004951	248	207	182	189	171	207	217	186	191	137	149	173	221	178	195	210
ENSMUSG00000004952	370	223	347	208	165	196	192	138	218	240	248	188	387	321	238	209
ENSMUSG00000004961	3893	5053	4884	5719	4789	6041	4380	5274	5267	5678	5327	5954	4088	4722	4359	5700
ENSMUSG00000004980	21048	22529	23694	24930	22027	26846	22018	21838	22298	23671	22654	24925	21704	23619	21591	22768
ENSMUSG00000004988	10	14	19	18	14	11	23	14	18	16	30	18	19	15	15	16
ENSMUSG00000004994	528	571	594	596	529	630	465	526	596	596	568	642	474	511	514	586
ENSMUSG00000004996	573	672	602	634	509	795	490	544	580	652	638	749	539	659	537	638
ENSMUSG00000005034	19883	23321	23701	26995	22274	27333	20941	23877	22273	24616	23296	26433	20583	24415	21362	24147
ENSMUSG00000005043	272	288	283	250	196	235	189	230	290	300	275	283	272	309	207	226
ENSMUSG00000005045	7984	9323	9374	10124	7529	10343	7940	8870	8541	9759	8613	9708	8547	9284	8640	9819
ENSMUSG00000005054	613	615	688	655	543	692	611	631	621	686	692	691	636	647	584	605
ENSMUSG00000005057	125	119	107	138	99	108	116	94	122	144	117	107	92	142	138	126
ENSMUSG00000005069	1912	1979	1943	1950	1738	2231	1731	1844	1751	2004	1865	2083	1852	2095	1789	1971
ENSMUSG00000005078	1448	1641	1649	1676	1441	1909	1406	1483	1513	1597	1664	1706	1534	1709	1512	1565
ENSMUSG00000005087	129	172	172	173	106	162	173	95	180	184	184	194	134	200	145	174
ENSMUSG00000005089	115384	115616	124254	125164	119067	132479	114435	111430	132413	117596	132498	124697	118440	117207	116952	119218
ENSMUSG00000005102	1444	1476	1459	1626	1294	1685	1246	1367	1490	1554	1526	1589	1467	1646	1405	1575
ENSMUSG00000005103	3926	4165	4367	4352	3234	4371	3593	3848	3910	4207	4122	4297	4090	4354	3906	4067
ENSMUSG00000005107	39	31	38	42	40	30	33	40	54	38	57	57	35	38	33	38
ENSMUSG00000005124	22	33	28	17	10	17	37	43	18	23	36	20	28	23	32	63
ENSMUSG00000005125	5610	5328	5707	5267	4397	5398	5479	5208	5343	5059	5875	5723	5142	6313	5562	5201
ENSMUSG00000005142	2824	3109	2870	3158	2724	3212	2617	2886	3120	3325	3227	3321	2716	3265	2571	3119
ENSMUSG00000005148	290	332	401	439	507	511	373	369	264	321	386	488	378	357	390	441
ENSMUSG00000005150	720	751	767	792	683	840	707	750	804	822	844	844	660	810	756	726
ENSMUSG00000005161	5069	5264	5323	5627	4498	6016	4642	5110	5062	5800	5392	5662	5033	5709	4950	5525
ENSMUSG00000005198	4102	6039	4857	5033	3928	5804	3701	4973	4539	6286	5236	5842	4632	5844	4328	5746
ENSMUSG00000005204	3155	3089	3427	3330	3074	3555	2949	3053	3286	3052	3336	3358	3051	3181	3114	3230
ENSMUSG00000005220	8	16	9	8	7	7	5	6	7	10	7	13	7	5	7	12
ENSMUSG00000005225	879	798	873	892	846	957	830	741	725	772	790	944	944	915	771	867
ENSMUSG00000005232	0	0	0	1	0	2	0	0	0	0	0	0	0	0	0	0
ENSMUSG00000005233	17	25	21	20	18	21	10	19	18	22	20	22	12	28	17	27
ENSMUSG00000005237	324	503	417	476	421	488	354	323	440	531	441	528	404	364	407	408
ENSMUSG00000005251	50	34	51	41	25	36	36	34	29	34	43	47	39	34	41	52
ENSMUSG00000005262	2673	2921	3076	3135	2659	3265	2747	2739	3114	3174	3300	3501	2899	3083	2821	2942
ENSMUSG00000005267	826	946	977	1003	811	961	777	860	759	945	938	1063	807	915	801	863
ENSMUSG00000005268	94	55	83	129	65	61	86	37	85	159	106	61	131	125	102	70
ENSMUSG00000005299	3454	3616	3685	3963	3269	4136	3242	3292	3525	3734	3875	3997	3423	3836	3201	3692
ENSMUSG00000005312	7532	7088	7798	7787	6993	8109	6912	6914	7236	7075	7625	7737	7901	8122	7154	7262
ENSMUSG00000005320	6	19	14	15	15	27	18	15	19	24	21	19	10	21	9	21
ENSMUSG00000005338	12854	13886	14842	14565	13835	15825	12874	13865	13981	14474	15359	15074	13544	13843	13059	14692
ENSMUSG00000005354	3561	3664	3927	3931	3505	4313	3355	3715	3920	3826	3998	3877	3463	3969	3550	3721
ENSMUSG00000005357	183	182	167	203	128	170	160	168	158	190	181	183	247	220	188	152
ENSMUSG00000005360	20426	22706	22786	24384	21105	25413	20862	20901	24088	23881	24732	24128	21100	23070	22473	23015
ENSMUSG00000005362	2067	2116	2246	2271	1907	2281	1916	2082	2088	2163	2352	2227	2182	2152	1988	2061
ENSMUSG00000005370	808	776	773	871	751	922	718	779	692	794	804	884	784	911	727	841
ENSMUSG00000005371	4834	4844	5240	5645	5109	5928	4950	5078	4744	4920	4926	5343	4835	5221	4772	5107
ENSMUSG00000005373	280	306	300	223	254	257	240	189	328	294	269	286	203	263	256	246
ENSMUSG00000005374	1140	1235	1234	1319	1234	1367	1147	1202	1134	1230	1456	1313	1135	1332	1177	1248
ENSMUSG00000005378	957	1054	1071	1077	986	1253	993	951	956	956	980	1175	952	1057	948	1131
ENSMUSG00000005397	527	577	500	538	491	530	473	463	529	540	519	575	512	597	467	537
ENSMUSG00000005410	311	319	350	355	353	393	291	345	369	361	365	371	270	340	317	304
ENSMUSG00000005413	159	163	185	196	169	184	170	145	201	171	193	186	157	171	147	160
ENSMUSG00000005417	19608	18973	20135	20401	19920	21222	18014	18646	19691	18285	20439	20787	18976	20077	19136	19695
ENSMUSG00000005442	8711	8478	9252	8437	8343	9006	7682	7919	9439	8399	9153	9129	8304	8966	8615	8987
ENSMUSG00000005447	146	167	184	207	124	209	171	146	159	209	168	177	160	218	170	168
ENSMUSG00000005465	24	40	35	39	36	54	33	33	44	35	33	43	28	44	30	48
ENSMUSG00000005469	5998	6171	6577	6614	5458	6783	5405	5544	6055	6175	6278	6553	6546	6817	5910	6274
ENSMUSG00000005470	34	40	30	39	34	35	27	21	34	38	31	49	24	32	29	42
ENSMUSG00000005481	584	654	689	703	614	748	653	674	734	677	701	762	589	650	646	686
ENSMUSG00000005483	1891	1682	1851	2016	1912	2293	1861	1828	1398	1568	1694	1912	1932	1912	1799	2129
ENSMUSG00000005501	1190	1286	1233	1195	1126	1417	1057	1157	1241	1380	1303	1341	1187	1291	1163	1266
ENSMUSG00000005505	310	278	296	284	260	298	266	260	244	248	282	264	250	271	262	241
ENSMUSG00000005506	13988	14541	16557	15410	16841	17168	15220	15058	16288	13959	16120	15675	14915	14403	15568	14766
ENSMUSG00000005510	3115	2951	3315	3197	2956	3359	2837	2826	3272	2968	3516	3355	3170	3111	2899	3012
ENSMUSG00000005514	2953	2819	3150	3179	2894	3271	2620	2809	3293	2960	3296	3226	3012	3074	3138	3058
ENSMUSG00000005533	1551	1518	1585	1557	1271	1533	1166	1459	1273	1424	1610	1679	1610	1562	1380	1545
ENSMUSG00000005534	3660	4046	3987	4092	3812	4094	3443	3675	3949	4086	4258	4443	3759	4136	3584	3967
ENSMUSG00000005540	39	50	64	43	34	45	31	27	73	52	70	36	32	38	34	36
ENSMUSG00000005547	38	39	80	78	60	71	67	43	91	75	94	64	60	51	69	54
ENSMUSG00000005553	10	14	16	19	7	20	7	9	13	13	24	16	18	15	17	18
ENSMUSG00000005566	4541	4860	5033	5071	4737	5628	4413	4755	4937	4951	5130	5348	4698	5171	4615	5045
ENSMUSG00000005575	3566	3610	3756	3795	3424	4045	3416	3447	3618	3496	4009	3774	3663	3882	3580	3743
ENSMUSG00000005580	2214	2235	2399	2422	2445	2567	2175	2380	2422	2293	2644	2609	2479	2573	2442	2408
ENSMUSG00000005583	5283	5763	5540	6573	5113	6388	5151	6130	5324	5823	5551	6551	5668	5521	5463	6408
ENSMUSG00000005609	2844	2842	3033	3011	2555	3117	2554	2686	2619	2860	2872	3238	3054	3153	2618	2858
ENSMUSG00000005610	24530	25115	25623	27169	23169	28572	23518	24420	23187	25000	24669	27367	25913	27670	23922	25500
ENSMUSG00000005611	587	219	326	202	165	200	165	165	190	164	188	180	687	289	248	178
ENSMUSG00000005615	1903	1911	1924	2033	1684	2110	1778	1942	1779	1898	1955	2098	1985	2158	1883	1982
ENSMUSG00000005621	1682	1844	1843	1977	1617	2040	1520	1737	1612	1836	1713	2107	1670	1858	1587	1937
ENSMUSG00000005625	3076	3150	3368	3313	2735	3642	2750	2932	3105	3169	3328	3396	3110	3526	3213	3205
ENSMUSG00000005628	22	25	17	12	12	23	15	14	11	10	16	10	22	13	13	11
ENSMUSG00000005640	70	78	90	86	59	106	65	60	97	112	85	105	67	101	89	103
ENSMUSG00000005656	1430	1478	1583	1720	1330	1726	1460	1392	1418	1567	1528	1659	1531	1633	1369	1420
ENSMUSG00000005667	382	378	364	376	322	395	306	333	295	316	360	411	440	470	354	402
ENSMUSG00000005672	1574	1829	1968	2137	1922	2130	1759	1904	1895	1897	2105	2015	1494	1766	1611	1852
ENSMUSG00000005674	665	615	690	689	693	811	598	724	772	752	628	708	654	693	666	740
ENSMUSG00000005677	52	68	68	85	69	83	62	68	79	56	51	84	65	59	61	48
ENSMUSG00000005681	16	27	18	19	8	13	11	17	9	17	12	18	22	25	22	12
ENSMUSG00000005682	2098	2189	2330	2164	1957	2139	1853	1799	2562	2173	2333	2177	1890	1928	1743	1884
ENSMUSG00000005683	9897	10164	10582	10741	9007	11126	8902	9406	9909	10300	10475	10769	10181	11175	9486	10145
ENSMUSG00000005686	1516	1485	1651	1540	1488	1661	1494	1372	1780	1588	1900	1627	1550	1690	1628	1567
ENSMUSG00000005687	2274	2459	2476	2570	2203	2570	2260	2224	2312	2437	2401	2642	2160	2547	2166	2349
ENSMUSG00000005698	2910	3044	3320	3347	3089	3531	2975	2916	3125	3154	3370	3393	3013	3255	3001	3184
ENSMUSG00000005699	694	639	708	643	612	766	604	588	647	628	674	776	652	728	656	708
ENSMUSG00000005716	3363	2164	3107	1180	895	1584	2063	1576	1184	1693	2749	1359	3006	3280	2681	1314
ENSMUSG00000005718	145	160	137	174	122	167	121	134	178	190	151	174	152	148	129	162
ENSMUSG00000005732	1305	1324	1515	1416	1354	1632	1392	1259	1457	1401	1490	1438	1451	1536	1347	1394
ENSMUSG00000005763	8	0	1	4	4	4	3	1	2	5	4	5	9	8	3	5
ENSMUSG00000005774	637	658	692	715	569	681	562	542	753	768	752	766	663	743	532	666
ENSMUSG00000005779	3504	3495	3725	3750	3217	4062	3188	3397	3334	3566	3854	3710	3295	3798	3412	3629
ENSMUSG00000005800	1	2	0	0	0	0	1	0	1	0	1	0	1	0	1	2
ENSMUSG00000005802	2259	2480	2388	2451	2240	2747	2157	2335	2251	2555	2436	2620	2482	2577	2278	2572
ENSMUSG00000005803	238	283	268	260	230	284	244	217	253	258	310	229	268	279	238	234
ENSMUSG00000005804	888	901	1008	1006	925	1037	874	835	1044	1024	1040	978	889	897	884	935
ENSMUSG00000005813	1301	1338	1457	1458	1296	1628	1311	1425	1274	1370	1342	1533	1363	1595	1343	1560
ENSMUSG00000005823	1251	1283	1289	1255	1100	1413	1101	1170	1191	1358	1197	1300	1121	1427	1196	1221
ENSMUSG00000005836	3	0	3	3	2	5	0	2	2	2	2	1	1	2	3	3
ENSMUSG00000005846	1799	1817	1938	1942	1802	2119	1693	1797	1807	1956	1925	2076	1776	2023	1813	1911
ENSMUSG00000005871	13903	13724	14453	14550	11402	14264	12050	13309	12259	13306	13701	14629	15074	14835	13585	13849
ENSMUSG00000005873	12972	13051	13781	13538	11165	14251	11652	12003	12360	13828	13717	13906	13539	13790	12166	12752
ENSMUSG00000005881	3319	3687	3764	3838	3218	4303	3277	3503	3722	4023	3999	4219	3343	3929	3505	3859
ENSMUSG00000005882	1936	2066	2142	2096	1687	2241	1743	1781	1984	2182	2070	2129	2009	2190	1818	1853
ENSMUSG00000005883	4	3	15	12	10	7	12	8	18	10	16	10	14	10	11	5
ENSMUSG00000005886	5117	5537	5562	5832	5090	5967	4840	5439	5063	5466	5515	5984	5572	5734	5229	5636
ENSMUSG00000005892	309	185	317	138	132	166	218	185	148	192	248	213	341	443	300	186
ENSMUSG00000005893	2682	2918	3035	3217	2787	3138	2494	2765	2925	3018	2959	2972	2806	2841	2655	2643
ENSMUSG00000005897	550	598	609	626	559	602	554	578	650	624	634	621	627	612	566	556
ENSMUSG00000005899	3717	3928	3879	3953	3487	4229	3664	3746	3838	3744	3677	3774	3483	3579	3692	3750
ENSMUSG00000005907	1099	1145	1248	1269	1100	1285	1148	1093	1087	1123	1249	1255	1229	1256	1103	1219
ENSMUSG00000005917	125	139	120	110	98	102	93	98	120	125	133	108	125	128	97	146
ENSMUSG00000005936	2776	2950	3183	3438	2834	3556	2882	3038	2836	3132	3086	3389	2870	3214	2788	3178
ENSMUSG00000005947	18	14	23	15	22	12	11	15	21	21	24	19	26	23	16	16
ENSMUSG00000005949	935	982	1013	1039	966	1165	958	915	1071	995	1071	1062	908	995	899	986
ENSMUSG00000005950	62	49	64	29	20	37	47	29	32	39	38	34	48	70	54	35
ENSMUSG00000005951	195	252	215	227	183	218	172	181	240	230	245	232	189	215	169	215
ENSMUSG00000005952	4	8	9	3	9	6	11	4	12	7	7	7	3	7	3	7
ENSMUSG00000005958	451	441	462	420	343	414	294	297	386	398	368	361	335	391	320	383
ENSMUSG00000005968	97	104	110	81	59	109	69	77	62	95	94	73	103	100	72	79
ENSMUSG00000005973	1960	2436	2441	2783	2387	2686	2069	2225	2474	2564	2668	2660	1976	2273	2067	2344
ENSMUSG00000005980	271	329	300	352	276	342	301	295	326	323	333	304	267	308	276	276
ENSMUSG00000005981	2755	2653	2871	2912	2476	3066	2399	2698	2751	2839	2839	2990	2814	3065	2660	2739
ENSMUSG00000005982	2504	2697	2623	2917	2508	3116	2476	2540	2647	2797	2678	2911	2474	2755	2418	2752
ENSMUSG00000005983	137	121	132	138	120	169	127	136	171	151	142	150	143	126	120	140
ENSMUSG00000005986	1794	1684	1918	1796	1400	1857	1455	1546	1626	1809	1688	1729	1866	1783	1762	1758
ENSMUSG00000006005	4826	5136	5467	5611	4916	5938	4787	5015	4921	5334	5315	5801	5265	5587	4960	5405
ENSMUSG00000006010	2094	2141	2321	2365	2062	2386	2043	1982	2307	2204	2357	2423	2260	2347	2080	2112
ENSMUSG00000006014	53	64	63	61	55	80	52	58	69	84	74	67	64	55	71	57
ENSMUSG00000006019	700	724	702	715	624	738	571	632	850	755	705	793	617	761	634	677
ENSMUSG00000006021	1088	1249	1310	1311	1169	1427	1048	1224	1328	1391	1275	1419	1057	1300	1081	1262
ENSMUSG00000006024	8530	7952	9312	8367	8199	8471	7315	7400	8713	8032	9204	8808	8421	8688	8056	8278
ENSMUSG00000006050	1167	1220	1228	1295	1132	1341	1098	1137	1209	1254	1219	1364	1123	1267	1145	1290
ENSMUSG00000006057	3008	3059	3052	3078	2637	3714	2622	3014	2856	3153	2883	3403	3097	3525	2894	3459
ENSMUSG00000006058	1766	1789	1932	1855	1626	2027	1680	1732	1854	1871	1885	1915	1729	1887	1693	1756
ENSMUSG00000006095	1694	1728	1797	1825	1431	1948	1435	1702	1671	1899	1738	1827	1672	1916	1633	1790
ENSMUSG00000006127	2025	2036	2204	2066	1942	2241	1858	1976	2137	2249	2214	2180	2086	2213	1969	2071
ENSMUSG00000006134	1967	1981	2156	2213	1886	2361	1839	1919	1722	1934	2024	2312	2008	2198	1958	2064
ENSMUSG00000006154	449	535	335	408	292	603	243	373	364	419	484	198	439	247	345	299
ENSMUSG00000006169	2156	2176	2276	2528	2218	2657	2169	2261	2042	2194	2369	2415	2402	2427	2290	2393
ENSMUSG00000006179	4	5	3	2	1	0	5	8	3	3	7	3	4	1	2	4
ENSMUSG00000006191	463	497	498	482	423	535	422	420	458	433	452	453	454	469	451	412
ENSMUSG00000006205	4743	4491	4643	4878	4487	5651	4962	4687	4774	4496	4753	4548	4713	5304	5204	5194
ENSMUSG00000006215	1740	1788	1816	1833	1776	1995	1716	1777	1924	1747	1847	1935	1680	1776	1848	1894
ENSMUSG00000006218	159	131	149	128	88	129	123	61	93	127	117	120	141	144	138	98
ENSMUSG00000006219	176	175	199	187	162	189	167	176	189	134	162	170	138	182	141	142
ENSMUSG00000006221	3	1	5	6	0	2	4	6	6	7	7	3	6	4	4	6
ENSMUSG00000006235	542	582	657	519	596	562	517	513	880	648	755	692	511	540	556	537
ENSMUSG00000006241	610	727	650	670	601	685	595	561	705	704	750	716	604	657	662	661
ENSMUSG00000006262	1405	1652	1674	1742	1523	1759	1378	1420	1485	1690	1705	1769	1526	1628	1350	1540
ENSMUSG00000006270	50	33	56	41	37	40	32	24	59	62	46	40	25	31	37	44
ENSMUSG00000006273	18308	19149	20306	21113	17537	22116	17391	18612	18229	20098	20294	20989	18949	20400	17992	20139
ENSMUSG00000006276	2810	2770	3134	2976	2822	3118	2770	2627	3135	2754	3193	3035	3020	3090	2806	2904
ENSMUSG00000006281	397	445	416	446	367	440	344	356	387	446	420	372	406	447	407	417
ENSMUSG00000006288	1466	1600	1618	1556	1367	1681	1305	1452	1715	1666	1630	1773	1485	1612	1431	1535
ENSMUSG00000006289	1045	1057	1089	1109	1003	1176	987	1020	1099	1103	1157	1094	988	1086	907	1032
ENSMUSG00000006299	4972	5246	5424	5511	4678	5913	4426	4872	5309	5262	5169	5611	4847	5509	4862	5300
ENSMUSG00000006301	2934	2862	3033	2805	2225	2770	2473	2395	2804	2828	3173	3019	2725	3325	2524	2641
ENSMUSG00000006304	6487	6711	7026	7449	6921	8161	6459	6952	7064	6533	6911	7439	6342	6805	6350	7095
ENSMUSG00000006307	4849	4995	5439	5063	4603	5550	4170	4747	5563	5393	5469	5730	4957	5331	4775	5229
ENSMUSG00000006310	64	74	75	83	58	85	55	64	68	103	69	83	79	91	61	78
ENSMUSG00000006313	40	34	40	27	37	39	29	30	22	23	42	43	28	40	33	48
ENSMUSG00000006315	1720	1798	1812	1867	1576	2125	1670	1753	1741	1766	1953	1921	1751	1949	1746	1936
ENSMUSG00000006333	6618	6905	7504	7464	6013	7793	6109	6343	7081	7512	6667	8009	6202	7479	6552	7008
ENSMUSG00000006335	608	651	677	660	585	737	634	637	675	695	752	724	584	714	678	742
ENSMUSG00000006342	314	315	366	392	268	364	309	277	355	404	422	361	365	421	387	398
ENSMUSG00000006344	157	178	148	153	157	201	144	146	179	143	160	157	148	179	151	157
ENSMUSG00000006345	128	131	135	128	130	147	123	129	152	165	146	178	115	147	109	118
ENSMUSG00000006356	3912	3875	4609	4260	4352	4274	3886	3730	4699	3690	4533	4253	3495	3743	3978	3835
ENSMUSG00000006360	149	162	148	148	140	148	136	136	155	140	156	138	130	137	128	175
ENSMUSG00000006362	562	597	659	778	647	689	692	635	544	491	573	571	561	508	746	658
ENSMUSG00000006369	208	245	219	228	242	241	215	207	234	260	245	206	225	236	223	233
ENSMUSG00000006373	7042	7824	8295	9503	7539	9207	7221	7566	7999	9041	8353	9614	7226	8065	7543	8682
ENSMUSG00000006378	306	282	317	270	225	250	208	232	247	275	257	270	225	282	272	246
ENSMUSG00000006386	763	777	826	751	706	755	651	595	892	781	854	796	718	740	686	602
ENSMUSG00000006389	1	7	3	1	1	3	3	1	2	8	2	2	3	4	4	4
ENSMUSG00000006390	1192	1150	1199	1135	1074	1239	1142	1058	1228	1127	1343	1251	1157	1263	1161	1163
ENSMUSG00000006392	895	904	1003	958	909	1051	870	919	946	863	932	1049	982	1030	1006	973
ENSMUSG00000006395	449	476	468	474	449	454	438	409	452	410	445	499	465	460	372	418
ENSMUSG00000006398	55	68	53	79	47	69	28	49	61	62	59	61	52	57	49	37
ENSMUSG00000006403	3058	2862	3028	2752	2166	2678	2512	2156	2506	2673	3001	3005	2613	3378	2565	2501
ENSMUSG00000006411	235	171	186	141	130	126	124	131	145	136	175	135	264	183	155	135
ENSMUSG00000006412	2015	1957	2208	2171	1904	2235	2001	2005	2218	2051	2197	2120	2039	2184	1993	2046
ENSMUSG00000006418	2414	2605	2641	2701	2230	2952	2343	2502	2517	2665	2728	2799	2364	2711	2441	2717
ENSMUSG00000006423	1562	1654	1745	1773	1541	1814	1481	1496	1558	1741	1628	1814	1756	1791	1482	1619
ENSMUSG00000006435	6794	7474	7537	8295	7787	9210	7207	7705	8382	7564	8182	8292	6576	7643	7345	8031
ENSMUSG00000006442	2098	2164	2345	2405	2359	2578	2137	2329	2367	2170	2415	2406	2134	2391	2418	2435
ENSMUSG00000006445	101	74	80	107	100	112	88	93	92	92	94	85	80	87	126	100
ENSMUSG00000006456	878	907	949	1007	917	1147	838	978	855	896	861	1113	866	1056	960	1059
ENSMUSG00000006457	19	21	18	23	9	23	13	8	16	35	24	22	23	25	26	27
ENSMUSG00000006462	2	1	2	1	3	2	1	1	4	2	3	0	2	3	2	2
ENSMUSG00000006463	1000	977	981	965	838	1018	837	908	1007	1052	979	1053	984	1094	903	980
ENSMUSG00000006464	2359	2447	2515	2676	2199	2985	2094	2532	2326	2713	2391	2827	2173	2453	2251	2688
ENSMUSG00000006471	2098	2168	2268	2204	2122	2274	1951	2044	2311	2184	2324	2268	2047	2227	2051	2205
ENSMUSG00000006476	18471	12498	14388	11836	10168	13010	10605	12200	11608	11636	11696	12441	18973	14429	13174	12586
ENSMUSG00000006494	1228	1583	1450	1599	1205	1572	1194	1253	1317	1685	1547	1618	1198	1471	1236	1441
ENSMUSG00000006498	1434	1587	1529	1371	1260	1585	1253	1304	1451	1585	1506	1585	1369	1489	1376	1502
ENSMUSG00000006517	621	545	612	795	687	674	546	695	496	550	620	644	594	572	471	691
ENSMUSG00000006519	256	217	245	233	218	239	203	157	240	262	215	234	219	245	208	204
ENSMUSG00000006522	1637	1605	1658	1301	1394	1427	1485	1039	1775	1466	1677	1293	1733	1624	1437	1185
ENSMUSG00000006526	1160	1260	1263	1300	1053	1442	1057	1159	1211	1297	1277	1398	1155	1375	1135	1268
ENSMUSG00000006527	1219	1240	1423	1251	1153	1171	1163	1095	1242	1212	1341	1287	1397	1276	1051	1092
ENSMUSG00000006529	1	0	1	0	0	0	0	0	0	0	0	0	1	1	0	0
ENSMUSG00000006538	21	15	26	22	14	19	15	19	17	17	21	26	17	21	19	15
ENSMUSG00000006542	13	8	12	5	10	6	7	7	9	12	15	12	15	15	10	9
ENSMUSG00000006546	2	5	2	1	0	1	1	1	0	1	1	4	0	1	3	2
ENSMUSG00000006567	154	140	147	153	117	131	130	115	134	160	132	156	161	152	118	119
ENSMUSG00000006574	6	4	5	6	5	3	4	1	4	1	10	7	3	4	2	4
ENSMUSG00000006575	10436	9610	10621	10250	9295	10988	9007	9442	10612	9799	10458	10272	9762	10088	10091	10246
ENSMUSG00000006576	10432	10741	11251	10565	9707	12085	8976	9587	11868	11123	11176	11755	10087	10988	9852	10604
ENSMUSG00000006585	36	43	38	35	28	32	26	29	34	49	51	48	24	39	35	40
ENSMUSG00000006586	1524	1677	1750	1741	1794	1911	1579	1678	1647	1523	1694	1735	1536	1564	1406	1594
ENSMUSG00000006587	86	73	79	125	116	143	116	125	66	70	104	95	107	105	120	119
ENSMUSG00000006589	459	557	542	592	466	560	450	470	522	624	522	588	515	515	456	531
ENSMUSG00000006599	1433	1574	1559	1617	1530	1742	1512	1489	1602	1630	1647	1760	1460	1534	1527	1616
ENSMUSG00000006611	169	163	214	213	156	170	157	154	211	196	201	198	178	208	182	214
ENSMUSG00000006638	16	28	12	22	15	26	14	16	18	18	14	13	15	16	14	13
ENSMUSG00000006641	1001	1110	1018	1167	835	1141	851	1017	1042	1264	1149	1195	1056	1301	987	1123
ENSMUSG00000006642	13	14	11	7	9	17	11	14	21	16	19	9	15	18	18	10
ENSMUSG00000006649	165	151	169	198	180	195	167	129	173	164	174	167	121	156	147	157
ENSMUSG00000006651	53075	52482	56059	54936	49596	57575	48440	49327	58111	54556	55107	60707	49061	59043	52512	53818
ENSMUSG00000006673	3804	3999	4255	4186	3844	4522	3613	3822	4011	4100	4120	4241	3791	4173	3745	4181
ENSMUSG00000006675	2212	2409	2476	2493	2127	2632	2059	2183	2382	2581	2526	2702	2140	2483	2293	2476
ENSMUSG00000006676	7277	7401	7282	7546	6932	8495	6707	7292	7268	7346	7376	7781	7036	7891	7458	8013
ENSMUSG00000006678	196	201	210	199	180	209	206	170	192	190	187	197	180	203	182	176
ENSMUSG00000006699	9755	9838	10448	10796	9224	11303	9226	9409	9658	9971	10224	11069	9999	10679	9174	10081
ENSMUSG00000006705	934	966	1004	987	993	1035	955	907	1038	946	1061	1047	870	895	877	903
ENSMUSG00000006711	1779	1723	2041	1922	1816	1875	1762	1716	2063	1951	2345	2067	1893	1847	1770	1921
ENSMUSG00000006715	164	167	191	186	201	212	160	159	178	217	251	207	179	186	155	169
ENSMUSG00000006717	1357	1328	1440	1448	1211	1518	1293	1318	1373	1485	1564	1486	1403	1475	1303	1365
ENSMUSG00000006720	96	122	115	151	110	153	106	98	81	130	108	152	88	108	70	126
ENSMUSG00000006724	55	71	80	60	72	77	67	70	65	58	63	72	50	51	65	68
ENSMUSG00000006728	1784	1761	1950	1980	1734	2023	1646	1695	1972	1877	2007	2096	1661	1849	1736	1803
ENSMUSG00000006731	4247	4553	4369	4495	4267	5187	3893	4259	4618	4101	4305	4440	3889	4264	4200	4551
ENSMUSG00000006732	434	472	499	539	476	566	466	506	549	565	518	572	516	524	478	516
ENSMUSG00000006736	1180	1175	1281	1282	1195	1466	1162	1282	1205	1332	1325	1445	1204	1306	1196	1298
ENSMUSG00000006740	19367	19179	20807	20395	15589	21393	18151	17126	18979	19504	20079	19722	20307	22784	19132	18046
ENSMUSG00000006763	488	536	586	552	486	540	491	471	534	573	587	577	464	605	549	531
ENSMUSG00000006764	39	60	66	51	45	44	44	24	88	33	67	81	44	41	29	38
ENSMUSG00000006777	10	15	13	13	14	7	19	9	17	20	12	20	19	17	11	6
ENSMUSG00000006782	26196	26562	28443	26688	20622	25558	23759	22229	27011	26710	29709	30011	24978	32159	24570	24794
ENSMUSG00000006784	113	134	107	112	115	113	91	82	149	135	139	120	102	105	118	92
ENSMUSG00000006800	2537	3032	2915	2908	2158	2943	2481	2715	2640	3165	3086	3343	2636	3683	2821	3237
ENSMUSG00000006818	4823	4880	4938	4964	4429	5571	4320	4512	4247	4998	4948	4954	5099	5554	4551	4817
ENSMUSG00000006850	511	480	514	533	493	580	441	476	517	525	536	462	444	502	441	505
ENSMUSG00000006906	1096	1200	1259	1289	1138	1333	1121	1114	1246	1217	1299	1311	1148	1277	1092	1202
ENSMUSG00000006920	3425	3721	3815	4033	3434	4008	3361	3568	3886	3839	4127	4112	3386	4082	3621	3922
ENSMUSG00000006930	5856	7127	7904	10097	6733	8874	6649	5997	7981	9750	7815	8881	7621	7628	8721	8420
ENSMUSG00000006931	478	513	503	512	398	511	433	377	537	530	600	512	469	607	532	447
ENSMUSG00000006932	17363	17297	17873	18383	14991	18587	15080	16109	16405	18039	17664	18343	18751	18405	16734	16892
ENSMUSG00000006941	2072	2145	2114	2459	1951	2466	2121	2165	1893	2164	2182	2428	2215	2461	2133	2484
ENSMUSG00000006958	620	706	686	621	543	635	568	661	664	681	705	624	522	546	536	598
ENSMUSG00000006998	6927	7207	7711	7756	6734	8159	6583	7064	7068	7450	7549	8052	7113	7707	7000	7283
ENSMUSG00000007021	4774	4718	5138	4987	4179	5184	4268	4079	4713	4941	4702	4998	4511	4707	4322	4760
ENSMUSG00000007029	1962	2177	1995	2036	1785	2113	1765	1787	2165	2059	2037	2128	1950	2118	1920	2072
ENSMUSG00000007030	194	145	250	149	244	137	159	103	289	120	302	181	210	157	194	118
ENSMUSG00000007033	67	79	70	68	61	74	69	64	77	73	86	76	56	52	53	55
ENSMUSG00000007034	8	10	10	10	4	3	4	4	9	9	6	15	6	10	9	12
ENSMUSG00000007035	47	43	49	39	49	27	45	26	59	60	53	39	32	38	39	32
ENSMUSG00000007036	2863	2932	3053	2939	2601	3240	2512	2663	3105	3255	3183	3258	2715	3066	2738	3053
ENSMUSG00000007038	1820	1860	1948	1872	1561	1934	1523	1660	1798	1990	1952	1939	1783	1961	1798	1789
ENSMUSG00000007039	298	327	338	357	305	335	302	293	346	354	342	341	300	366	298	333
ENSMUSG00000007041	341	368	360	380	328	377	340	340	391	365	407	366	308	364	330	328
ENSMUSG00000007050	271	304	276	240	251	302	241	250	255	262	272	265	252	255	229	292
ENSMUSG00000007080	81	116	99	109	70	85	59	82	109	104	97	134	74	104	77	89
ENSMUSG00000007097	56321	50511	52214	48486	45215	54693	47766	45942	55586	51106	53309	50656	58343	59388	53843	50068
ENSMUSG00000007122	41	56	67	46	37	49	47	39	51	68	55	52	52	71	57	53
ENSMUSG00000007207	1262	1776	1610	1888	1393	1647	1674	2099	1408	1760	1743	1859	1364	1443	1766	2255
ENSMUSG00000007216	490	447	483	442	371	437	381	380	479	541	512	498	422	467	378	447
ENSMUSG00000007279	171	56	101	43	32	44	64	49	43	52	76	53	242	95	109	52
ENSMUSG00000007338	1100	1146	1281	1229	1113	1284	1108	1112	1179	1203	1294	1311	1185	1244	1104	1242
ENSMUSG00000007379	40	40	50	37	27	47	41	19	58	46	45	36	28	38	31	22
ENSMUSG00000007411	2553	2799	2721	3161	2640	3584	2784	2976	2579	2748	2894	3159	2811	3018	2973	3191
ENSMUSG00000007415	2291	2037	2249	2274	2131	2429	2131	1976	2221	2026	2163	2163	2104	2129	1963	2033
ENSMUSG00000007440	4329	4773	4767	5319	4146	5411	4101	4869	4226	4899	4513	5079	4818	4889	4081	4940
ENSMUSG00000007458	3662	4039	4327	4217	3625	4455	3720	3853	4066	4084	4238	4323	3829	4171	3823	4025
ENSMUSG00000007476	465	436	536	500	426	518	527	437	425	437	443	491	569	603	540	532
ENSMUSG00000007480	7	10	5	9	5	10	8	2	10	15	4	7	7	6	5	2
ENSMUSG00000007564	17545	18239	19308	19772	16470	20475	15842	17762	18049	18565	18773	19766	17543	19112	17027	18777
ENSMUSG00000007570	896	905	980	775	766	888	749	773	1013	966	950	897	768	833	773	797
ENSMUSG00000007589	469	482	508	484	388	529	409	408	462	512	525	566	454	509	464	504
ENSMUSG00000007594	3223	1970	2648	1668	1137	1645	1909	1414	1430	1705	2279	1435	3562	3225	2498	1709
ENSMUSG00000007603	3450	3429	3414	3399	3031	3822	2991	3110	3551	3560	3505	3475	3357	3578	3280	3450
ENSMUSG00000007610	1154	1052	1126	1001	1069	1157	976	932	1176	1078	1210	1103	1101	1140	1062	1070
ENSMUSG00000007613	1452	1620	1751	1680	1592	1785	1694	1520	1716	1746	1801	1868	1711	1971	1722	1775
ENSMUSG00000007617	5665	4711	6692	6489	7824	7164	7409	6862	5785	3734	4926	5224	6069	5561	7978	6345
ENSMUSG00000007646	87	64	99	87	70	87	75	79	81	69	79	78	82	80	84	84
ENSMUSG00000007653	4558	4526	4563	4838	3687	4547	3471	3816	3667	4449	4095	4329	5527	4688	3980	4117
ENSMUSG00000007655	622	612	646	715	601	736	639	614	655	722	689	731	691	734	646	694
ENSMUSG00000007656	19236	15540	22446	19389	23855	18752	21699	17827	23023	15522	24442	19473	19070	17412	20862	18653
ENSMUSG00000007659	3620	3621	3812	3828	3557	4440	3880	4102	3924	3834	3869	4179	3758	4803	4588	4431
ENSMUSG00000007670	4420	4623	4722	4616	4736	5046	4392	4330	4824	4452	4561	4571	4417	4613	4450	4724
ENSMUSG00000007682	2685	2077	2347	2745	2536	2974	2497	2562	2389	2000	2287	2413	2647	2751	2916	2569
ENSMUSG00000007721	1833	1673	1827	1741	1415	1861	1513	1596	1660	1719	1779	1905	1618	1771	1577	1810
ENSMUSG00000007739	3062	3023	3181	3345	2836	3824	3078	3112	2974	3122	3120	3329	3158	3355	3030	3333
ENSMUSG00000007777	442	496	529	524	442	560	441	435	483	484	510	562	471	513	423	463
ENSMUSG00000007783	4515	4951	4719	5260	4332	5845	4104	4867	4853	5281	5153	5574	4232	5168	4667	5553
ENSMUSG00000007805	2	7	3	6	3	3	4	4	1	3	2	6	4	5	4	2
ENSMUSG00000007812	1136	1132	1288	1300	1133	1271	1009	1056	948	1126	1156	1389	1136	1244	1003	1076
ENSMUSG00000007815	4351	4350	4674	4894	4191	5170	4449	4305	4711	4621	4827	4756	4427	4871	4362	4511
ENSMUSG00000007817	5093	5695	5598	5620	5020	5144	4572	4728	5612	5278	5689	5454	5225	5312	5129	5279
ENSMUSG00000007827	734	716	783	915	727	954	746	776	683	790	786	865	866	891	790	774
ENSMUSG00000007833	297	297	330	277	233	325	204	234	349	350	311	301	258	302	225	261
ENSMUSG00000007836	4008	3943	4209	4131	4129	4890	3907	3637	4329	4144	4306	4402	4072	4364	3837	3985
ENSMUSG00000007837	209	205	186	181	160	190	178	194	200	208	212	201	172	204	191	185
ENSMUSG00000007850	12689	13217	13341	15397	13251	16291	13026	13293	12599	13426	12829	14765	12859	14180	12938	14323
ENSMUSG00000007867	272	324	342	324	272	345	297	308	363	331	355	330	326	349	321	287
ENSMUSG00000007872	1485	1066	1397	1190	1177	1604	1187	1034	1246	1311	1338	1384	1285	1356	1249	1328
ENSMUSG00000007877	19	20	22	12	17	17	18	22	17	15	25	14	24	15	16	14
ENSMUSG00000007880	7850	8210	8561	8534	8077	8768	7438	7679	8149	7761	8306	8756	7681	8016	7656	8104
ENSMUSG00000007888	14	21	20	9	15	11	12	12	15	9	14	18	19	13	17	9
ENSMUSG00000007891	13200	13691	13623	14034	12110	14151	12308	11862	13824	13968	15150	13668	13340	14707	12901	13412
ENSMUSG00000007892	12739	13645	13919	14943	12307	16128	12829	12674	15146	14864	14826	15507	12867	14720	13945	14771
ENSMUSG00000007908	896	913	995	997	866	1020	837	814	912	949	998	1029	908	923	785	907
ENSMUSG00000007944	913	958	981	949	990	1145	1028	1068	1063	984	1168	1014	971	1033	1029	1192
ENSMUSG00000007950	7975	7145	7459	7374	7044	8716	6822	7177	7371	7427	7887	7401	7735	8226	7656	7993
ENSMUSG00000007987	1005	1114	1173	1254	991	1321	966	1112	1075	1288	1121	1247	1028	1177	1046	1167
ENSMUSG00000007989	268	279	292	333	286	298	269	251	214	252	264	271	295	325	295	228
ENSMUSG00000008028	170	182	193	144	170	163	147	144	225	192	217	175	167	163	167	171
ENSMUSG00000008035	2758	2445	2635	2549	2139	2599	2315	2178	2603	2512	2682	2637	2504	2667	2324	2417
ENSMUSG00000008036	2885	2974	3104	3234	2541	3241	2772	2820	2942	3032	3204	3451	2923	3214	2802	3235
ENSMUSG00000008090	638	592	639	588	600	672	487	491	653	583	693	535	576	667	530	522
ENSMUSG00000008129	89	88	94	77	72	77	61	64	99	79	92	80	51	70	49	65
ENSMUSG00000008136	267	379	317	385	274	378	321	433	326	371	341	414	282	321	284	445
ENSMUSG00000008140	6132	6415	6586	6736	6328	7597	5989	6291	6603	6956	7154	6921	6081	7104	6427	6954
ENSMUSG00000008153	14554	13044	14901	14039	12086	14544	11973	12592	12707	12494	12873	13109	14403	14579	13662	13232
ENSMUSG00000008167	492	558	573	598	506	614	505	496	624	615	583	660	536	579	531	578
ENSMUSG00000008193	1	0	4	2	2	1	1	2	1	1	3	4	0	1	3	3
ENSMUSG00000008200	3161	3688	3794	3665	3062	3850	2901	3205	3673	3883	3831	4019	3192	3610	2964	3490
ENSMUSG00000008206	2064	2253	2174	2443	1900	2511	1875	2138	2157	2252	2251	2433	2095	2311	2116	2290
ENSMUSG00000008226	1576	1507	1677	1606	1449	1589	1342	1410	1531	1554	1766	1577	1533	1650	1437	1325
ENSMUSG00000008301	1107	1124	1265	1363	1070	1345	1114	1130	1151	1175	1199	1286	1124	1160	1057	1251
ENSMUSG00000008305	2370	2328	2464	2929	2747	3251	2490	2644	2513	2630	2643	2993	2484	2797	2538	2845
ENSMUSG00000008307	69	81	67	71	68	69	58	45	66	81	74	78	64	77	55	65
ENSMUSG00000008318	855	594	701	478	388	540	434	431	519	508	597	515	844	740	577	464
ENSMUSG00000008333	641	702	715	732	658	828	624	668	690	732	722	799	710	682	687	746
ENSMUSG00000008348	999	1037	1090	1008	832	1071	948	870	1079	1023	1090	1002	980	1034	918	929
ENSMUSG00000008373	1153	1227	1249	1287	1056	1393	1042	1160	1155	1308	1243	1361	1199	1317	1059	1215
ENSMUSG00000008384	288	235	359	250	276	272	263	208	344	261	322	268	252	255	256	294
ENSMUSG00000008393	3941	4713	4716	4892	4153	5443	4361	4578	4907	5017	5102	5747	4039	5469	4414	4935
ENSMUSG00000008398	390	450	385	413	414	440	431	379	405	393	409	448	376	373	386	386
ENSMUSG00000008429	1548	1604	1785	1768	1671	1906	1577	1627	1606	1730	1749	1803	1670	1898	1595	1871
ENSMUSG00000008435	958	1063	1062	1079	946	1157	889	860	930	990	1058	1127	985	1086	956	1062
ENSMUSG00000008438	52	44	43	45	40	36	51	48	44	40	48	43	37	45	39	56
ENSMUSG00000008450	647	672	735	770	623	749	671	618	712	692	754	736	710	728	638	701
ENSMUSG00000008475	2350	2557	2559	2916	2375	3413	2463	2773	2448	2639	2655	3009	2413	2830	2476	2946
ENSMUSG00000008489	2126	1845	2043	1968	1379	1930	1707	1505	1657	1878	1746	1771	2453	2140	1965	1923
ENSMUSG00000008496	214	169	224	214	195	184	191	145	248	161	232	180	178	170	156	182
ENSMUSG00000008540	356	430	345	377	346	411	274	349	359	415	409	431	340	354	304	355
ENSMUSG00000008575	1711	1866	1900	1861	1602	1941	1718	1768	1780	1899	1927	1874	1841	1810	1717	1879
ENSMUSG00000008601	5	5	7	2	7	2	7	2	6	4	5	3	5	4	7	2
ENSMUSG00000008604	6815	6815	7381	7231	6850	7553	6478	6390	7225	6242	6958	6862	6247	6717	6433	6607
ENSMUSG00000008658	14220	14586	16008	15740	16348	16562	13889	14478	15864	14047	15740	16222	14575	14831	14160	15643
ENSMUSG00000008668	2954	3221	3315	3520	2854	3876	3176	3131	3439	3536	3674	3479	3011	3473	3273	3555
ENSMUSG00000008682	4456	4814	4888	5233	4276	5654	4406	4605	4797	5223	4984	5523	4254	4809	4456	4962
ENSMUSG00000008683	3538	4032	4073	4446	3469	4483	3806	3558	3985	4188	4526	4230	3719	4154	3776	4001
ENSMUSG00000008690	3227	3142	3369	3510	2810	3520	2806	3092	3357	3161	3368	3366	3145	3434	2983	3237
ENSMUSG00000008730	6105	6150	6541	6600	6096	7209	6087	6205	6276	6160	6655	6755	6400	6862	6448	6586
ENSMUSG00000008734	9775	9168	9896	8914	7416	8951	8262	7598	8932	8742	10037	9226	9392	10620	8615	8213
ENSMUSG00000008763	5372	4791	5467	5843	5335	5808	4992	4984	5215	5133	5506	5680	5851	5749	5324	5467
ENSMUSG00000008822	431	419	445	403	310	420	340	330	342	453	431	448	412	434	360	361
ENSMUSG00000008845	391	601	502	431	491	592	380	477	482	488	483	521	431	465	424	434
ENSMUSG00000008855	9149	8052	8571	8428	7295	8941	7373	7807	7797	7831	8245	8520	9048	9157	8723	8841
ENSMUSG00000008859	1952	1981	2175	2252	2014	2305	1901	1943	1990	2054	2028	2171	2057	2175	1852	2017
ENSMUSG00000008892	1971	2125	2239	2316	1886	2402	1949	1951	1911	2290	2176	2376	2105	2281	1998	2184
ENSMUSG00000008958	1051	1090	1096	1055	1022	1221	957	969	1074	1130	1129	1108	992	1156	1014	1047
ENSMUSG00000008976	1383	1358	1426	1669	1487	1774	1362	1481	1358	1468	1433	1565	1291	1497	1347	1460
ENSMUSG00000008999	400	481	489	491	452	534	453	437	504	531	567	504	478	519	507	608
ENSMUSG00000009013	5517	5313	5963	6159	5721	6057	5562	5360	5493	5134	6192	5951	5129	5227	5286	5789
ENSMUSG00000009030	1105	1063	1140	1129	902	1128	946	985	982	1164	1109	1143	1017	1102	969	1018
ENSMUSG00000009035	3755	3836	3986	3716	3316	4082	3337	3485	3816	3987	4051	4196	3794	4145	3721	4000
ENSMUSG00000009073	4854	5120	5354	5099	4662	5791	4584	4913	5273	5300	5385	5636	5044	5451	4776	5300
ENSMUSG00000009075	356	499	488	523	349	526	469	413	485	498	448	495	491	747	493	534
ENSMUSG00000009076	304	299	324	291	258	316	233	278	305	320	269	305	287	292	262	308
ENSMUSG00000009079	11547	12609	12806	13353	11677	14964	11431	12761	13191	13109	13197	14258	11779	13302	12278	13217
ENSMUSG00000009090	7336	7375	7774	7728	6503	8079	6298	6831	7262	7762	7567	7828	7619	8002	7230	7558
ENSMUSG00000009092	93	85	74	80	83	79	76	106	90	77	83	82	72	78	71	102
ENSMUSG00000009097	91	87	77	102	89	82	84	60	75	87	106	58	73	82	77	94
ENSMUSG00000009108	8	16	5	6	10	12	8	8	10	2	9	4	3	7	4	5
ENSMUSG00000009112	1727	1800	1833	1946	1634	1985	1636	1781	1730	1812	1824	1983	1847	1913	1747	1877
ENSMUSG00000009115	3	2	3	1	1	1	1	4	1	2	1	3	2	2	4	0
ENSMUSG00000009145	49	78	73	77	59	69	54	72	71	88	81	81	62	84	56	72
ENSMUSG00000009185	9	3	7	4	5	7	7	4	5	3	7	7	5	7	4	7
ENSMUSG00000009207	1587	1567	1620	1768	1496	1779	1419	1432	1621	1769	1686	1771	1725	1766	1532	1555
ENSMUSG00000009216	2114	2191	2515	2499	2530	2227	2505	2292	2984	2457	3456	2629	2460	2594	2830	3027
ENSMUSG00000009246	6	8	7	12	3	6	3	7	7	10	3	1	7	6	9	6
ENSMUSG00000009281	113	160	158	101	121	155	110	93	150	165	152	157	119	118	140	127
ENSMUSG00000009291	4669	4932	5274	4810	4552	5272	4628	4507	5802	5195	5509	5184	4484	4839	4650	4658
ENSMUSG00000009292	2388	2525	2420	2484	2062	2696	1857	2148	2258	2628	2464	2803	2677	2744	2183	2526
ENSMUSG00000009293	1731	1654	1793	1833	1643	1931	1539	1583	1923	1791	1913	1924	1579	1769	1570	1836
ENSMUSG00000009350	2	1	2	0	1	1	0	1	0	3	1	1	0	4	5	0
ENSMUSG00000009356	89	70	90	66	66	72	57	58	84	81	87	67	79	85	74	56
ENSMUSG00000009376	40	46	63	22	17	22	53	33	18	33	69	30	49	79	60	45
ENSMUSG00000009378	105	124	116	103	105	117	101	108	132	140	136	128	138	167	119	103
ENSMUSG00000009394	9144	11110	11212	12672	9784	12868	10089	10947	10566	12026	11087	11784	10239	11644	10994	12149
ENSMUSG00000009406	2736	2650	2990	2931	3027	3048	2558	2611	3111	3105	3444	3160	2718	2953	2713	2800
ENSMUSG00000009418	5718	6111	6274	5889	4856	5826	4812	5174	6143	6381	6132	6110	6399	6531	5743	5536
ENSMUSG00000009470	3594	3825	3951	4258	3444	4484	3463	3483	3776	4141	3881	4333	3795	4353	3781	4034
ENSMUSG00000009535	2400	2382	2638	2699	2244	2558	2260	2297	2464	2488	2651	2660	2678	2654	2341	2428
ENSMUSG00000009545	21	42	31	36	27	31	17	22	43	26	37	25	29	36	26	29
ENSMUSG00000009549	2280	2375	2494	2681	2225	2760	2156	2262	2464	2509	2572	2847	2221	2555	2280	2509
ENSMUSG00000009551	47	39	47	29	22	30	37	31	36	46	39	30	36	44	43	34
ENSMUSG00000009555	3591	3744	3903	3770	3650	4004	3655	3501	4121	3803	4008	3907	3441	3786	3629	3664
ENSMUSG00000009563	856	886	905	939	821	1078	777	828	949	926	887	1006	846	919	842	928
ENSMUSG00000009566	386	396	390	384	315	399	289	302	424	442	431	447	281	372	291	347
ENSMUSG00000009569	11241	13474	12949	14846	13973	15759	12743	14099	13983	13826	13648	14955	11518	12698	13061	14279
ENSMUSG00000009575	8709	8919	9764	10015	8599	9875	8252	8372	8981	9036	9710	9916	9465	9673	8902	9081
ENSMUSG00000009585	234	185	202	236	219	218	205	208	246	243	281	257	221	243	223	209
ENSMUSG00000009596	11	23	29	29	17	39	17	22	37	33	34	32	29	34	17	44
ENSMUSG00000009614	510	481	494	519	385	501	389	423	550	508	541	525	532	537	489	500
ENSMUSG00000009621	545	700	596	586	538	658	561	514	592	617	645	614	630	714	585	678
ENSMUSG00000009628	52	46	39	42	32	51	36	32	34	58	38	44	77	55	49	62
ENSMUSG00000009630	3073	2988	3155	3144	2675	3227	2740	2874	2874	2931	3116	2960	3213	3122	2765	2934
ENSMUSG00000009633	148	123	139	135	97	107	84	112	144	141	135	155	142	155	146	132
ENSMUSG00000009640	934	986	1072	1071	862	1110	837	900	1070	1075	1033	1077	928	1071	939	990
ENSMUSG00000009646	0	0	0	0	0	0	0	0	0	0	0	0	0	0	0	0
ENSMUSG00000009647	1119	1268	1132	1262	1077	1560	1058	1359	1165	1323	1102	1353	1256	1327	1085	1395
ENSMUSG00000009654	0	3	3	7	1	4	1	1	2	4	4	2	1	4	2	4
ENSMUSG00000009681	18880	17772	21628	19558	23235	20705	19336	17155	23149	16928	22433	19616	17877	17703	19493	17994
ENSMUSG00000009687	450	483	504	483	452	489	491	462	423	431	495	447	422	404	463	481
ENSMUSG00000009731	911	833	1008	879	896	909	855	766	1014	865	1058	905	806	909	806	827
ENSMUSG00000009733	902	973	984	1011	823	1067	819	874	861	925	979	1038	998	1050	930	928
ENSMUSG00000009734	146	146	115	168	79	140	91	118	82	177	110	175	183	191	119	182
ENSMUSG00000009739	3696	3734	4009	3740	3690	4077	3453	3411	3890	3497	4010	3948	3426	3646	3527	3500
ENSMUSG00000009741	4828	5084	5429	5381	5184	5617	4890	4884	5617	5207	5736	5684	5100	5268	5196	5227
ENSMUSG00000009772	55	58	70	69	47	60	50	42	43	66	61	61	52	58	56	55
ENSMUSG00000009828	1791	1471	1530	1594	1248	1597	1456	1393	1360	1420	1514	1609	1917	1765	1410	1488
ENSMUSG00000009863	3966	4141	4347	4387	3751	4672	3677	3754	4188	4364	4328	4440	3915	4346	3869	4198
ENSMUSG00000009876	117	98	115	100	104	88	109	96	79	107	111	103	112	115	108	91
ENSMUSG00000009894	8653	8530	9270	9226	7192	9476	7715	8007	8096	8881	8584	9293	9417	9616	8251	8806
ENSMUSG00000009905	1662	1636	1838	1825	1702	1805	1618	1514	1853	1800	1846	1952	1706	1695	1540	1774
ENSMUSG00000009907	2049	2215	2409	2467	2098	2553	2136	2100	2223	2289	2344	2558	2163	2353	2185	2238
ENSMUSG00000009927	3322	3747	4092	4137	3642	4338	3745	3711	4227	4021	4116	4186	3653	3876	3876	4056
ENSMUSG00000009995	2811	2880	3026	3037	2569	3093	2533	2609	2981	2991	3071	3143	2772	3129	2638	2859
ENSMUSG00000010021	220	187	234	216	182	250	140	176	201	230	245	236	175	191	204	198
ENSMUSG00000010025	2098	2218	2247	2256	1831	2352	1797	1873	2031	2263	2246	2315	2054	2329	1889	2121
ENSMUSG00000010044	211	208	263	254	278	253	222	179	260	265	295	286	210	211	219	227
ENSMUSG00000010045	1111	1099	1233	1247	1052	1323	1002	1045	1249	1169	1175	1314	1052	1231	1086	1194
ENSMUSG00000010047	282	332	273	375	251	394	273	297	312	334	314	339	275	350	310	356
ENSMUSG00000010048	425	480	412	490	508	548	455	500	480	504	534	588	453	559	477	605
ENSMUSG00000010051	163	193	176	167	149	186	169	149	157	181	182	176	143	166	141	176
ENSMUSG00000010054	1818	1840	1964	1982	1657	2040	1723	1734	1722	1909	1848	2002	1860	1955	1751	2003
ENSMUSG00000010057	1211	1196	1328	1241	1161	1346	1103	1141	1244	1183	1305	1345	1267	1200	1182	1187
ENSMUSG00000010064	3724	3669	3693	3454	3397	3738	3297	3300	4250	3778	4058	3956	3848	3860	3597	3429
ENSMUSG00000010066	6559	6990	7169	7427	6372	7630	6076	5521	7640	7380	7821	7157	6274	7359	6637	6766
ENSMUSG00000010067	260	296	281	271	284	296	246	229	265	284	322	348	258	281	244	285
ENSMUSG00000010080	525	125	283	41	46	58	67	86	70	90	117	55	662	228	180	51
ENSMUSG00000010086	18907	17115	19362	17345	18762	18604	16096	15941	20626	16953	20090	17478	18752	16833	17864	17055
ENSMUSG00000010095	3322	3327	3471	3455	2999	3702	3110	3184	3271	3433	3609	3660	3671	3774	3435	3661
ENSMUSG00000010097	4471	4923	4861	5262	4407	6093	4658	5036	4649	5060	4977	5611	4629	5408	4860	5580
ENSMUSG00000010110	3023	3087	3195	3378	2930	3764	2980	3028	3060	3333	3374	3515	3086	3418	3092	3566
ENSMUSG00000010122	83	69	56	75	47	60	82	46	76	89	46	69	49	55	51	58
ENSMUSG00000010136	20	25	24	31	31	36	26	27	46	52	29	43	24	24	26	32
ENSMUSG00000010142	66	76	70	87	66	64	49	46	94	88	101	60	64	59	43	60
ENSMUSG00000010154	706	703	755	728	544	757	566	623	673	708	713	689	652	777	601	735
ENSMUSG00000010175	2145	1648	1864	1601	1177	1548	1208	1297	1370	1646	1748	1631	2271	1906	1574	1367
ENSMUSG00000010205	1638	1722	1771	1857	1678	2009	1566	1720	1631	1800	1737	1967	1767	1903	1747	1785
ENSMUSG00000010277	14710	14343	15373	15200	14125	16046	13775	13544	15070	14327	16122	15779	14967	15487	14445	14438
ENSMUSG00000010290	1624	1704	1765	1898	1592	1916	1675	1612	1635	1757	1711	1892	1722	1771	1587	1699
ENSMUSG00000010307	524	540	521	496	459	531	453	447	625	621	622	540	529	503	468	476
ENSMUSG00000010311	20	8	22	27	16	23	22	10	18	28	17	24	19	23	21	20
ENSMUSG00000010342	21	27	23	16	10	21	22	11	20	26	10	21	29	34	16	12
ENSMUSG00000010358	68	81	85	77	63	78	78	65	56	74	88	79	90	71	90	90
ENSMUSG00000010362	228	282	274	283	220	286	223	198	248	300	260	274	205	266	226	231
ENSMUSG00000010376	1988	2052	2137	2121	1694	2197	1833	1854	1956	2062	2221	2193	1905	2095	1897	2049
ENSMUSG00000010392	2173	2337	2363	2505	2036	2616	2133	2169	2298	2432	2457	2486	2339	2549	2160	2396
ENSMUSG00000010406	687	641	662	799	641	832	708	691	792	747	814	823	659	741	666	771
ENSMUSG00000010453	4029	3932	4091	4281	3563	4558	3678	3839	3920	4022	4110	4220	4295	4478	4145	4269
ENSMUSG00000010461	93	126	135	130	75	108	73	115	117	113	98	148	113	136	102	174
ENSMUSG00000010476	47	51	55	40	40	38	39	27	57	42	52	58	56	58	36	44
ENSMUSG00000010492	96	100	101	106	95	121	72	95	74	103	108	115	86	96	90	95
ENSMUSG00000010505	780	892	788	870	682	922	605	727	783	885	853	947	809	876	710	826
ENSMUSG00000010517	1107	1337	1239	1394	1087	1378	1093	1208	1297	1456	1330	1361	1173	1384	1177	1211
ENSMUSG00000010529	144	125	131	115	112	179	147	119	115	115	113	119	151	124	113	114
ENSMUSG00000010538	27	31	37	41	26	27	29	17	41	38	32	43	31	27	25	20
ENSMUSG00000010554	1304	1395	1380	1526	1286	1619	1389	1370	1279	1361	1370	1376	1361	1541	1356	1447
ENSMUSG00000010592	356	457	460	541	522	537	414	487	504	476	465	544	358	485	371	419
ENSMUSG00000010601	2	1	0	1	0	1	1	0	1	1	0	2	0	0	1	2
ENSMUSG00000010607	596	558	608	604	486	628	496	520	566	607	584	623	520	554	473	497
ENSMUSG00000010608	7063	7852	8016	8323	7552	8667	7429	7691	7908	8059	8249	8398	8038	8454	7770	8002
ENSMUSG00000010609	604	603	629	566	453	617	519	519	576	661	574	661	619	698	510	586
ENSMUSG00000010651	21	29	34	18	27	13	12	22	40	20	48	20	14	23	16	25
ENSMUSG00000010660	398	489	469	413	340	396	381	376	459	475	508	438	417	443	383	394
ENSMUSG00000010663	9545	9420	9649	9793	9220	9844	9266	8743	9798	9081	10377	9533	9615	9803	9212	9105
ENSMUSG00000010721	1233	1265	1428	1413	1182	1518	1185	1261	1254	1516	1446	1546	1348	1428	1273	1412
ENSMUSG00000010751	45	60	56	74	29	52	46	49	70	72	62	65	75	67	34	46
ENSMUSG00000010755	1306	1403	1365	1387	1152	1376	1228	1326	1309	1363	1379	1345	1449	1457	1342	1337
ENSMUSG00000010760	0	0	0	0	0	0	0	0	0	0	0	0	0	0	0	0
ENSMUSG00000010797	278	400	402	479	405	541	296	400	400	486	392	496	264	371	297	405
ENSMUSG00000010803	9125	9530	9309	10054	7367	9989	7601	7339	7800	9322	7851	8641	9513	9875	7646	8467
ENSMUSG00000010825	833	130	321	80	74	64	78	148	81	86	172	80	1195	266	341	97
ENSMUSG00000010830	15	16	22	17	19	17	17	12	28	17	23	16	14	21	14	16
ENSMUSG00000010911	362	343	349	361	319	386	283	322	344	372	382	396	353	399	326	360
ENSMUSG00000010914	1498	1350	1499	1490	1289	1576	1266	1293	1245	1353	1376	1447	1553	1494	1330	1443
ENSMUSG00000010936	1254	1323	1280	1337	1184	1398	1123	1204	1243	1364	1314	1419	1149	1402	1209	1353
ENSMUSG00000011008	1	1	0	0	0	2	0	0	2	0	0	1	0	1	2	4
ENSMUSG00000011034	2	0	2	0	0	0	2	0	0	0	2	2	3	3	3	0
ENSMUSG00000011096	1494	1347	1391	1346	1294	1572	1218	1312	1475	1433	1533	1518	1332	1456	1375	1493
ENSMUSG00000011114	1261	1421	1481	1566	1368	1679	1275	1401	1443	1547	1525	1659	1321	1436	1278	1554
ENSMUSG00000011148	1160	1268	1237	1055	884	1144	1122	1026	1213	1260	1327	1301	1133	1490	1052	1175
ENSMUSG00000011154	34	65	52	44	38	67	36	35	40	66	53	74	46	28	44	45
ENSMUSG00000011158	1665	1893	1907	1865	1602	1968	1560	1588	1752	1920	1904	1960	1709	1892	1565	1682
ENSMUSG00000011171	429	72	221	64	27	22	32	53	34	43	43	34	549	204	150	39
ENSMUSG00000011179	1725	1918	2012	1947	1630	1960	1663	1606	1862	1879	2111	1879	1743	1845	1738	1694
ENSMUSG00000011254	299	338	333	333	324	334	297	288	358	322	335	345	291	315	327	287
ENSMUSG00000011256	727	764	737	727	637	706	589	626	754	744	694	719	706	720	603	651
ENSMUSG00000011257	769	951	924	979	791	1065	836	907	907	1051	844	939	874	967	870	965
ENSMUSG00000011263	3	5	4	6	3	6	3	4	1	7	7	6	0	6	4	0
ENSMUSG00000011267	33	26	15	21	19	24	20	29	22	20	19	21	34	29	22	18
ENSMUSG00000011305	50	57	52	52	51	65	48	46	31	39	51	64	41	45	58	53
ENSMUSG00000011306	1872	2017	2098	2106	1726	2165	1633	1812	1999	2095	2040	2228	1769	2068	1764	2022
ENSMUSG00000011382	667	762	862	704	719	796	687	621	868	839	866	882	742	759	621	754
ENSMUSG00000011427	669	795	807	819	687	844	673	707	585	760	695	897	795	726	709	794
ENSMUSG00000011463	6	3	3	4	1	0	1	5	2	1	1	4	7	4	7	1
ENSMUSG00000011589	1690	1707	1779	1753	1505	1820	1521	1553	1680	1612	1567	1828	1560	1733	1540	1756
ENSMUSG00000011658	996	1173	1151	1216	1033	1311	991	1075	1168	1219	1165	1213	1011	1137	1016	1161
ENSMUSG00000011751	13617	12681	13374	13826	13291	16328	12508	13382	14369	14203	14635	15233	13387	15262	14477	15629
ENSMUSG00000011752	2028	1948	2143	2071	1743	2229	1787	1862	1920	2033	2099	2091	2089	2176	1929	2070
ENSMUSG00000011831	2666	2656	2816	2797	2472	2945	2549	2425	2677	2773	2807	2716	2866	2831	2602	2688
ENSMUSG00000011832	4209	4196	4473	4288	3663	4498	3608	3690	4267	4199	4348	4471	4302	4483	4030	4273
ENSMUSG00000011837	873	820	984	927	742	945	795	780	1008	997	953	866	787	827	854	867
ENSMUSG00000011877	15410	13218	15641	13312	14850	13702	14086	12370	14894	11498	15034	12837	13908	13028	14085	12513
ENSMUSG00000011884	2833	2927	2901	2820	2422	2892	2611	2531	2809	2804	2899	3171	2657	3587	2638	2821
ENSMUSG00000011958	1277	1352	1375	1425	1251	1569	1243	1329	1313	1326	1379	1429	1301	1437	1305	1381
ENSMUSG00000011960	1857	1920	2007	2212	1850	2274	1800	1924	1682	1941	1905	2294	1969	2187	1802	2059
ENSMUSG00000012017	157	151	173	118	119	127	124	141	195	196	238	160	172	126	174	177
ENSMUSG00000012076	2573	2766	2744	2870	2517	3205	2431	2668	2657	2660	2774	2947	2676	2865	2514	2741
ENSMUSG00000012114	2771	2720	2979	2949	2730	3143	2577	2819	2893	2755	2983	2903	2847	2988	2744	2983
ENSMUSG00000012117	2434	2395	2476	2315	2075	2546	2017	2280	2296	2543	2460	2454	2479	2511	2272	2361
ENSMUSG00000012123	85	79	110	67	79	66	84	65	151	106	94	93	85	77	77	72
ENSMUSG00000012126	932	1063	1037	1033	997	1141	843	939	1307	1265	1222	1213	902	990	953	933
ENSMUSG00000012187	18	12	8	7	7	9	12	6	3	9	8	10	23	16	12	12
ENSMUSG00000012296	1370	1303	1217	1448	1228	1703	1332	1402	1144	1282	1278	1535	1365	1617	1425	1535
ENSMUSG00000012350	1	1	3	2	0	1	2	0	1	5	0	0	4	0	1	0
ENSMUSG00000012405	2788	2897	3009	3081	2686	3254	2678	2678	2862	2964	2979	3098	2618	3038	2785	2984
ENSMUSG00000012422	2006	2049	2199	2305	2147	2355	1879	2006	1969	2123	2061	2249	1916	2130	1876	2138
ENSMUSG00000012428	18	19	16	20	16	19	20	9	21	8	9	15	15	13	13	12
ENSMUSG00000012429	301	279	301	333	327	335	239	277	336	341	277	277	277	313	278	280
ENSMUSG00000012443	90	126	110	111	91	122	59	86	103	115	88	117	92	80	75	103
ENSMUSG00000012483	219	230	261	226	215	227	190	220	221	214	221	235	236	239	194	206
ENSMUSG00000012519	16	14	20	13	11	21	17	15	18	13	15	17	16	14	20	14
ENSMUSG00000012520	1	1	0	0	1	2	0	0	0	0	0	0	0	0	1	0
ENSMUSG00000012535	2378	2375	2615	2603	2385	2864	2350	2391	2370	2499	2654	2777	2551	2730	2432	2583
ENSMUSG00000012609	1723	1613	1778	1591	1294	1592	1460	1382	1524	1626	1724	1540	1836	1851	1577	1430
ENSMUSG00000012640	1178	1296	1328	1469	1152	1383	1106	1156	1074	1244	1228	1417	1257	1339	1135	1193
ENSMUSG00000012705	50	43	51	32	66	51	53	40	75	51	58	42	46	60	51	43
ENSMUSG00000012819	48	81	66	58	74	58	56	49	87	91	89	80	89	260	72	74
ENSMUSG00000012848	5845	6104	6282	6637	5378	6815	5557	5637	6471	6518	6344	6468	5346	6341	5922	6345
ENSMUSG00000012889	4	9	7	5	6	7	0	1	4	13	8	4	10	12	12	6
ENSMUSG00000013033	20545	20620	21263	21662	20185	22822	18712	19373	22653	20993	22245	22497	20017	20673	19878	21323
ENSMUSG00000013076	5869	2779	4011	2462	2111	2601	2312	2396	2444	2449	2820	2457	7345	3397	3454	2386
ENSMUSG00000013089	2436	2169	2525	2878	2495	3088	2660	2952	2538	1692	2028	2209	2717	2608	3130	3168
ENSMUSG00000013091	13	20	13	12	6	15	8	11	9	14	14	11	12	13	8	10
ENSMUSG00000013150	599	595	603	604	541	704	534	536	514	585	581	626	665	657	593	625
ENSMUSG00000013155	189	226	223	268	195	272	194	243	254	290	257	276	183	223	213	259
ENSMUSG00000013160	5870	5954	6240	6319	5495	6607	5600	5675	5857	6019	6221	6300	5969	6208	5733	6235
ENSMUSG00000013236	15588	15822	15919	16419	14672	17268	13793	14484	16231	16192	15842	16504	16310	16789	15584	16178
ENSMUSG00000013275	4653	4746	4935	4912	5007	5257	4740	4907	5013	4365	5176	5067	4855	5197	5228	4869
ENSMUSG00000013367	1655	1652	1687	1522	1290	1584	1304	1397	1661	1555	1673	1606	1554	1703	1405	1596
ENSMUSG00000013418	9	8	9	5	12	15	16	11	12	10	12	10	11	12	8	16
ENSMUSG00000013419	3383	3055	3248	3173	2775	3622	2995	3012	2957	3042	3223	3279	3016	3325	3111	3289
ENSMUSG00000013465	1623	1604	1498	1561	1142	1670	1366	1442	1365	1665	1591	1619	1662	1788	1551	1605
ENSMUSG00000013495	1341	1462	1527	1539	1319	1676	1237	1396	1651	1636	1677	1694	1358	1532	1335	1439
ENSMUSG00000013523	10489	10339	10292	9795	7759	9743	9823	8572	10616	10203	11055	10777	10320	12973	10250	9248
ENSMUSG00000013539	2100	1993	2116	2164	1806	2164	1887	1884	2021	2150	2165	2138	2229	2233	1960	2047
ENSMUSG00000013584	129	145	205	169	131	128	146	111	153	174	163	171	143	151	146	132
ENSMUSG00000013593	7088	7053	7507	7290	6427	8034	6332	6647	7075	7048	7620	7571	7059	7672	6793	6974
ENSMUSG00000013622	1942	1633	2145	1743	1741	1694	1820	1491	2141	1830	2297	1793	1861	1760	1805	1641
ENSMUSG00000013629	1153	1326	1194	1332	1079	1307	1008	1089	1254	1282	1214	1361	1133	1341	1140	1209
ENSMUSG00000013646	1949	1873	1922	1963	1676	2122	1679	1862	1727	1801	1810	2004	1990	2065	1867	1971
ENSMUSG00000013662	3279	3506	3739	3950	3356	4128	3270	3217	3385	3735	3773	3982	3540	3911	3272	3474
ENSMUSG00000013663	4466	4813	4844	5788	5085	6301	4676	5284	4297	4936	4497	5379	5104	5415	4850	5586
ENSMUSG00000013698	16630	17827	18251	19732	14424	19002	16622	16131	17294	18640	18956	19204	17734	20608	17289	17626
ENSMUSG00000013701	360	309	369	396	271	369	308	340	312	328	317	369	335	337	303	351
ENSMUSG00000013707	96	96	112	108	97	104	78	101	104	92	99	128	95	119	98	93
ENSMUSG00000013736	959	1091	1059	1050	934	1109	901	941	974	1071	999	1183	1050	1091	934	1032
ENSMUSG00000013766	12	12	8	10	6	12	19	13	21	16	24	17	16	13	17	31
ENSMUSG00000013787	9504	10066	10411	10617	9399	11478	8538	9395	11083	10713	10665	11185	9325	10422	9489	10635
ENSMUSG00000013822	965	946	954	986	844	1101	892	929	892	996	963	1018	948	1026	946	1013
ENSMUSG00000013833	2398	2545	2696	2628	2418	3001	2180	2425	2724	2743	2773	3080	2316	2873	2573	2713
ENSMUSG00000013846	689	658	702	637	465	612	483	642	538	609	607	645	815	630	646	646
ENSMUSG00000013858	4541	4348	4416	4338	4366	5124	4217	4018	4623	4357	4670	4635	4313	4703	4396	4575
ENSMUSG00000013878	867	929	1020	963	812	1059	816	893	912	990	1022	1094	910	990	869	933
ENSMUSG00000013921	14064	14805	15282	14908	12148	14783	12554	13299	13019	14565	14121	14995	15237	15907	13896	15051
ENSMUSG00000013936	25	17	26	16	6	13	10	20	17	17	16	21	43	23	18	13
ENSMUSG00000013973	251	307	249	245	227	263	218	259	211	261	241	294	237	256	201	237
ENSMUSG00000013974	31	45	70	46	37	56	47	42	62	45	65	51	41	45	48	63
ENSMUSG00000013997	1206	1285	1270	1415	1224	1540	1167	1236	1314	1406	1422	1376	1177	1366	1217	1409
ENSMUSG00000014030	4	6	0	1	0	1	0	1	1	1	5	1	2	1	2	1
ENSMUSG00000014039	937	953	942	1186	1111	1247	1067	1127	889	941	995	1144	977	1010	1043	1179
ENSMUSG00000014074	1452	1491	1612	1669	1458	1833	1418	1572	1450	1603	1621	1797	1541	1675	1425	1648
ENSMUSG00000014075	414	444	495	486	415	508	376	475	547	568	491	571	414	478	412	449
ENSMUSG00000014077	4283	4316	4484	4464	3635	4748	3796	3996	3962	4300	4246	4487	4386	4734	3965	4257
ENSMUSG00000014158	129	158	147	108	111	151	117	126	177	148	177	164	125	139	133	144
ENSMUSG00000014164	880	1154	1119	1150	1054	1273	1029	1227	1012	1021	1025	1153	1119	1099	1208	1224
ENSMUSG00000014177	1040	1060	1148	1202	1052	1224	1023	1047	1060	1189	1206	1224	1057	1178	1004	1057
ENSMUSG00000014195	6688	6782	7668	7067	6974	7991	6824	6819	7188	6699	7488	7478	6477	6897	6801	6900
ENSMUSG00000014198	92	33	43	29	13	26	20	10	34	35	27	21	60	24	19	22
ENSMUSG00000014226	2114	1931	2250	2352	2008	2505	2083	2035	2033	2130	2058	2193	2149	2331	2100	2084
ENSMUSG00000014232	539	627	635	655	566	673	569	563	604	650	653	712	563	631	585	635
ENSMUSG00000014243	313	376	340	363	295	365	315	340	403	394	382	434	316	372	288	384
ENSMUSG00000014245	379	373	401	413	306	381	326	328	393	410	430	391	398	419	331	379
ENSMUSG00000014294	2123	2050	2150	2244	1878	2402	1947	2075	2183	2143	2118	2300	1990	2236	1920	2249
ENSMUSG00000014301	392	414	426	460	399	494	379	362	422	429	396	471	395	440	404	415
ENSMUSG00000014303	596	603	677	576	525	607	463	485	540	594	583	579	593	615	552	560
ENSMUSG00000014313	6427	6379	6584	6932	5598	7487	5976	6100	6436	6590	6511	7242	6157	7202	5914	6642
ENSMUSG00000014329	363	366	373	365	237	319	310	267	341	379	377	405	326	406	333	295
ENSMUSG00000014349	3047	3149	3251	3353	2753	3647	2837	2948	3025	3204	3268	3323	3083	3269	2917	3249
ENSMUSG00000014353	2004	2180	2244	2297	1886	2426	1904	1993	2033	2169	2242	2395	2014	2222	1886	2208
ENSMUSG00000014355	5036	5702	5676	5884	5072	6169	4610	5205	5393	5856	5615	6378	5360	5685	4895	5433
ENSMUSG00000014361	1889	1917	1936	2017	1944	2359	2045	2144	2155	1908	2220	2335	1887	2418	2097	2487
ENSMUSG00000014402	1523	1535	1699	1738	1517	1892	1594	1481	1646	1704	1683	1788	1657	1770	1530	1733
ENSMUSG00000014418	1136	1164	1169	1261	1071	1379	1131	1074	1157	1114	1294	1338	1176	1289	1178	1297
ENSMUSG00000014426	742	806	780	890	788	1076	776	887	775	867	905	913	905	1030	895	972
ENSMUSG00000014444	301	369	299	280	289	327	311	289	367	316	377	362	328	300	347	318
ENSMUSG00000014453	3	1	1	1	2	1	1	1	2	1	3	1	1	0	0	2
ENSMUSG00000014470	1721	1666	1970	1848	1901	2014	1781	1684	1985	1672	1821	1777	1672	1653	1876	1819
ENSMUSG00000014496	3491	3798	3980	3852	3295	3757	3149	3314	3862	4013	3966	4063	3262	3995	3164	3421
ENSMUSG00000014498	4043	4084	4348	4382	3761	4591	3769	3954	3733	4102	4133	4401	4284	4490	3987	4257
ENSMUSG00000014503	478	433	467	557	423	499	390	435	447	478	470	448	452	541	444	497
ENSMUSG00000014504	1088	1143	1219	1195	1087	1351	1131	1132	1178	1197	1204	1351	1138	1278	1116	1184
ENSMUSG00000014542	0	0	0	1	0	0	0	0	3	1	1	0	0	0	0	0
ENSMUSG00000014547	346	358	394	434	298	412	334	351	337	369	404	420	398	441	360	361
ENSMUSG00000014550	2297	2689	2677	2634	2354	2902	2324	2516	2491	2656	2678	2830	2569	2817	2515	2651
ENSMUSG00000014551	978	1030	1044	1154	940	1148	998	916	972	1077	1087	1128	962	1124	1010	1111
ENSMUSG00000014554	983	944	1037	1029	1010	1107	885	927	1071	1015	1158	1024	878	955	868	1012
ENSMUSG00000014592	10117	9561	10633	10307	9099	10169	8943	8780	9535	10275	10371	10098	11339	11112	9901	9628
ENSMUSG00000014599	1227	1288	1321	1179	1041	1140	1020	1088	1117	1230	1433	1246	1156	1507	1085	1105
ENSMUSG00000014601	1614	1643	1695	1820	1214	1853	1433	1573	1411	1666	1600	1761	1768	1969	1723	1719
ENSMUSG00000014602	58677	57753	61420	59738	49516	61078	50641	54446	56694	57643	57992	59247	60915	63454	55891	59569
ENSMUSG00000014606	3582	3768	3918	4002	3457	4373	3280	3762	3810	4210	4135	4340	3748	4253	3621	4209
ENSMUSG00000014609	6	7	8	4	4	7	4	7	8	7	10	13	6	4	6	9
ENSMUSG00000014633	326	310	318	318	284	331	321	285	292	299	344	302	338	372	299	312
ENSMUSG00000014668	1397	1448	1550	1589	1424	1836	1425	1517	1423	1404	1519	1667	1487	1550	1434	1546
ENSMUSG00000014686	48	35	31	22	11	30	16	20	12	28	12	30	44	30	21	20
ENSMUSG00000014747	131	137	137	114	115	151	111	121	101	109	134	154	128	119	126	127
ENSMUSG00000014748	1988	2092	2199	2314	1898	2478	1779	1961	1992	2106	2090	2181	1986	2305	1927	2306
ENSMUSG00000014763	3603	3746	3961	4214	3611	4495	3456	3703	3855	4215	4004	4238	3785	4217	3783	3792
ENSMUSG00000014767	1326	1369	1468	1528	1338	1582	1339	1308	1319	1402	1434	1548	1358	1452	1361	1464
ENSMUSG00000014769	3209	3324	3598	3685	3111	3939	3222	3280	3354	3457	3780	3758	3215	3670	3052	3579
ENSMUSG00000014773	447	422	461	441	424	451	330	334	457	506	485	474	378	394	312	377
ENSMUSG00000014776	498	572	602	626	458	673	479	513	654	791	653	765	596	760	559	703
ENSMUSG00000014778	831	845	840	841	850	956	797	802	901	809	777	842	779	801	836	787
ENSMUSG00000014782	618	339	496	486	643	488	581	528	594	304	413	361	470	400	655	425
ENSMUSG00000014786	3819	3280	3752	3624	3956	3892	3583	3675	4419	2900	3445	3432	3501	3340	4055	3396
ENSMUSG00000014791	268	278	295	291	250	287	210	248	341	351	291	315	239	237	242	271
ENSMUSG00000014813	299	314	385	366	334	340	307	307	324	320	417	397	381	442	362	338
ENSMUSG00000014837	490	566	486	529	379	603	444	482	434	550	389	580	499	566	453	574
ENSMUSG00000014846	2036	2331	2343	2140	1744	2158	2019	2055	2060	2282	2290	2642	1907	2689	2311	2471
ENSMUSG00000014850	754	1003	930	1027	898	1118	824	943	988	1088	952	1196	864	1031	899	998
ENSMUSG00000014852	8	6	6	9	4	5	4	10	10	11	35	7	4	5	8	7
ENSMUSG00000014856	771	783	737	782	674	817	650	723	752	742	728	765	651	696	674	782
ENSMUSG00000014859	1269	1323	1402	1448	1322	1621	1302	1390	1343	1296	1381	1476	1316	1441	1267	1474
ENSMUSG00000014867	2331	2497	2642	2706	2217	2876	2303	2478	2437	2553	2662	2732	2395	2663	2349	2603
ENSMUSG00000014873	1131	1155	1156	1225	1055	1344	986	1034	1043	1189	1184	1247	1068	1183	1052	1213
ENSMUSG00000014905	1456	1517	1612	1643	1428	1649	1373	1349	1433	1526	1542	1664	1603	1628	1406	1470
ENSMUSG00000014907	436	450	532	561	499	584	443	389	463	475	496	518	445	535	423	451
ENSMUSG00000014932	730	707	799	830	705	910	688	706	762	847	750	854	756	874	753	755
ENSMUSG00000014956	11420	10865	13106	11990	12010	12300	11472	10414	11779	10780	11956	11939	11886	11177	10935	10754
ENSMUSG00000014959	2823	2954	3222	3220	2709	3362	2651	2882	2937	2883	3021	3230	2834	3069	2939	3082
ENSMUSG00000014980	390	417	371	428	335	483	365	419	339	445	416	424	366	403	361	399
ENSMUSG00000015002	2695	2183	2481	1956	1419	1901	1936	1850	1632	1894	2216	1830	2901	2764	2366	2074
ENSMUSG00000015013	987	1074	1113	1226	938	1310	980	1091	1244	1283	1273	1249	993	1217	1039	1189
ENSMUSG00000015016	842	862	919	867	736	950	639	761	885	932	949	982	792	949	756	821
ENSMUSG00000015023	754	802	891	872	836	949	760	794	813	766	888	844	798	849	754	868
ENSMUSG00000015027	204	299	258	300	205	322	169	237	239	340	266	381	232	252	228	276
ENSMUSG00000015053	251	194	242	246	236	334	306	265	302	221	283	282	277	293	281	282
ENSMUSG00000015083	192	189	171	186	172	180	147	172	217	205	198	228	160	227	182	176
ENSMUSG00000015085	289	305	282	296	246	358	274	250	277	267	243	290	284	266	300	270
ENSMUSG00000015087	7689	7482	8104	7826	7791	8580	7316	7207	8012	7501	8262	8113	7290	7708	7379	7772
ENSMUSG00000015090	10287	10199	12105	8891	7009	8936	9075	6954	9989	10346	11897	9317	10258	11528	12194	9747
ENSMUSG00000015092	2832	2723	2861	2939	2473	3124	2436	2471	2841	2754	2758	3018	2572	2925	2576	2803
ENSMUSG00000015093	135	138	130	111	107	150	122	107	124	112	114	164	94	125	140	135
ENSMUSG00000015094	5385	5435	5444	5706	4899	6127	4877	5190	5368	5756	5265	5813	5414	5797	5349	5939
ENSMUSG00000015095	4141	4443	4373	4513	4083	4922	3926	4074	4436	4562	4712	4695	4081	4550	4010	4555
ENSMUSG00000015112	272	300	284	299	216	350	237	276	248	324	285	345	277	389	276	350
ENSMUSG00000015120	2409	2775	2790	3006	2621	3223	2403	2616	3086	2981	3053	3070	2634	2894	2515	2869
ENSMUSG00000015126	685	727	735	715	598	795	589	621	673	761	761	763	674	694	661	710
ENSMUSG00000015127	987	926	1000	1017	938	1009	819	916	1051	969	1044	1015	977	990	921	1028
ENSMUSG00000015133	256	321	306	345	244	316	283	290	290	304	291	299	257	356	347	337
ENSMUSG00000015134	8	11	10	9	6	9	10	11	12	11	9	7	15	13	16	14
ENSMUSG00000015143	8519	9217	9599	9942	10254	11250	8440	10078	9979	8581	9105	10549	7884	8986	8495	9625
ENSMUSG00000015149	7096	6972	7449	7602	5864	8034	6367	6612	7206	7690	7703	8110	7022	8440	6905	7592
ENSMUSG00000015165	12589	14005	13974	14682	13744	16743	12689	13459	13640	14408	14336	15783	12319	14359	12250	14355
ENSMUSG00000015176	2737	2718	3099	3048	2792	3212	2704	2719	2941	2792	3035	3063	2863	2938	2851	3006
ENSMUSG00000015189	2849	3183	3333	3556	3134	3711	2832	3019	3070	3388	3431	3560	2851	3100	2754	3022
ENSMUSG00000015202	502	208	312	318	211	288	255	249	218	231	251	293	492	440	324	288
ENSMUSG00000015214	1679	1928	1903	2031	1863	2340	1809	1934	1871	2068	1941	2098	1828	2076	1884	2056
ENSMUSG00000015217	863	843	967	906	844	903	834	760	949	887	1004	923	853	863	807	867
ENSMUSG00000015222	33334	39062	36962	46067	35724	43506	35108	38559	38062	40341	36552	41545	36137	39994	36368	40467
ENSMUSG00000015224	1073	1124	1114	1131	917	1121	999	921	968	1049	1221	1039	1046	1203	1131	1044
ENSMUSG00000015243	3824	3987	3924	3899	3185	4429	3286	3076	3677	4238	3769	4060	3719	3947	3362	3256
ENSMUSG00000015247	295	302	345	393	292	377	309	334	334	372	366	416	336	398	326	343
ENSMUSG00000015289	420	394	451	428	349	465	367	386	479	469	416	444	365	447	398	374
ENSMUSG00000015290	2400	2536	2912	2788	2365	2918	2374	2508	2601	2660	2804	2788	2490	2676	2421	2684
ENSMUSG00000015291	21141	23012	22777	23556	20037	26644	19874	22472	21264	23668	23003	25229	22047	24639	20793	23872
ENSMUSG00000015305	5830	5076	5655	5460	4350	5502	4464	4328	5238	4917	4990	4956	5643	5643	4826	4514
ENSMUSG00000015312	423	505	455	445	449	488	390	443	526	544	543	440	380	426	400	437
ENSMUSG00000015314	11	12	5	17	16	9	14	17	15	14	17	9	11	11	13	7
ENSMUSG00000015335	237	244	258	238	222	264	196	192	330	283	283	273	214	258	202	224
ENSMUSG00000015337	119	111	110	100	115	156	117	134	116	133	143	121	118	147	112	113
ENSMUSG00000015340	38	38	29	36	38	20	35	25	39	43	53	41	44	41	37	32
ENSMUSG00000015341	2792	2737	2962	3077	2433	2992	2645	2626	2754	2885	2985	3190	2870	3312	2715	2860
ENSMUSG00000015342	700	821	821	887	766	801	708	760	713	782	793	856	723	827	684	772
ENSMUSG00000015354	482	485	489	438	358	443	405	463	471	460	576	562	468	605	369	518
ENSMUSG00000015355	28	44	33	50	39	27	39	25	38	35	41	44	28	50	35	32
ENSMUSG00000015357	1271	1246	1426	1355	1291	1571	1296	1310	1285	1273	1312	1404	1352	1435	1310	1405
ENSMUSG00000015363	967	970	1041	937	811	1076	873	881	1029	983	1041	1002	952	1100	951	995
ENSMUSG00000015377	4153	4824	4622	4575	3958	5295	3972	4419	4914	5230	4858	5399	4426	5281	4485	5017
ENSMUSG00000015396	328	261	328	334	214	264	255	184	258	351	321	278	452	374	333	291
ENSMUSG00000015401	6	3	0	6	1	7	3	2	9	5	6	1	1	3	5	4
ENSMUSG00000015405	94	93	112	88	79	111	68	77	82	78	110	81	94	103	94	95
ENSMUSG00000015437	0	1	2	0	0	2	3	1	3	0	1	3	0	2	1	2
ENSMUSG00000015451	201	187	237	178	263	219	221	196	225	159	192	183	218	180	224	184
ENSMUSG00000015452	59	53	69	46	49	47	31	33	46	53	60	55	42	46	37	40
ENSMUSG00000015461	2501	2271	2356	2455	2205	2568	2019	2175	2449	2261	2403	2448	2331	2500	2331	2399
ENSMUSG00000015467	48	44	55	43	54	49	37	28	55	51	51	45	49	37	51	46
ENSMUSG00000015468	458	360	432	423	437	467	486	502	521	374	511	432	459	564	596	578
ENSMUSG00000015474	583	619	565	644	562	633	544	542	572	592	571	587	573	645	553	608
ENSMUSG00000015476	6378	6339	6523	6212	6431	6860	5945	5671	6501	6105	6615	6123	5678	6149	6136	6061
ENSMUSG00000015478	896	926	1027	1034	828	1033	821	861	1007	929	1056	924	936	1066	921	912
ENSMUSG00000015484	806	426	648	407	309	420	434	413	391	350	471	405	848	639	542	332
ENSMUSG00000015488	1460	1805	1635	1747	1521	1869	1461	1632	1664	1718	1731	1781	1590	1801	1558	1770
ENSMUSG00000015501	9655	10973	10396	11459	10594	12717	10441	12547	11298	10206	10282	11009	10315	10727	11621	12186
ENSMUSG00000015519	0	0	0	0	0	0	0	0	0	0	0	0	1	0	0	1
ENSMUSG00000015522	2768	2853	3031	3188	2660	3370	2730	2894	2887	3016	3071	3129	2799	3048	2843	3050
ENSMUSG00000015536	1429	1436	1533	1519	1269	1602	1330	1440	1347	1536	1518	1592	1457	1565	1348	1469
ENSMUSG00000015542	467	517	519	500	429	533	439	426	557	521	552	536	475	480	460	517
ENSMUSG00000015568	2307	3094	2870	3167	2855	3596	2509	2946	3088	3586	3173	4020	2321	3207	2428	3276
ENSMUSG00000015575	1259	1274	1410	1371	1368	1429	1191	1289	1423	1321	1507	1387	1295	1449	1413	1478
ENSMUSG00000015597	2620	2936	3113	3102	2525	3182	2511	2631	2722	2822	2907	3088	2692	2921	2453	2767
ENSMUSG00000015599	5364	4937	4894	4968	4624	5694	4515	4753	4510	4469	4461	4987	4579	5011	4775	5065
ENSMUSG00000015605	3116	3093	3336	3665	3655	3817	3115	3132	2678	2769	3221	3572	2986	3317	3356	3479
ENSMUSG00000015619	2	17	3	0	1	0	2	2	1	2	2	5	13	7	1	3
ENSMUSG00000015627	0	0	0	0	0	0	0	0	0	0	0	0	0	0	0	0
ENSMUSG00000015647	1413	1310	1291	1119	894	1237	988	1062	1265	1191	1190	1165	1217	1219	1135	1115
ENSMUSG00000015652	13	10	7	8	11	11	11	9	13	11	17	6	4	14	10	12
ENSMUSG00000015653	936	815	854	787	526	768	700	610	709	810	842	694	944	1076	768	621
ENSMUSG00000015656	32237	31286	32087	36033	29094	38117	31562	33703	26559	29207	27796	30218	29692	31729	29684	31330
ENSMUSG00000015659	1059	1045	1052	1204	1023	1278	976	1119	1126	1128	1207	1233	1070	1137	1001	1183
ENSMUSG00000015668	830	851	867	852	756	935	742	746	868	883	999	917	852	882	821	846
ENSMUSG00000015671	2062	2142	2304	2336	1989	2432	2088	2092	2105	2172	2298	2352	2098	2274	2071	2134
ENSMUSG00000015672	473	469	497	561	435	513	430	461	402	461	462	557	470	479	478	469
ENSMUSG00000015697	2934	2887	3144	3164	2915	3392	2920	2961	2783	2830	3270	3376	2902	3136	2922	3252
ENSMUSG00000015702	51	58	46	70	29	63	47	31	54	66	45	68	43	60	57	51
ENSMUSG00000015709	11983	13581	13773	14373	11872	14566	11861	12467	13878	14359	14344	14735	12434	14866	12562	13704
ENSMUSG00000015711	866	957	959	991	792	1048	775	848	888	1109	941	1009	851	931	871	953
ENSMUSG00000015714	3689	3871	3952	3613	3092	3818	3531	3349	3723	3880	4189	4280	3759	4568	3550	3617
ENSMUSG00000015733	7614	8200	8898	9101	8021	9318	7763	7818	8228	8148	8620	9225	7940	8398	7612	8066
ENSMUSG00000015745	682	647	638	638	539	670	578	546	556	621	637	687	565	663	646	689
ENSMUSG00000015747	1058	1103	1116	1323	1021	1284	978	1055	1140	1115	1128	1180	1004	1161	1049	1115
ENSMUSG00000015748	1083	1144	1229	1270	1187	1461	1201	1240	1121	1180	1220	1326	1179	1235	1165	1258
ENSMUSG00000015749	4227	4563	4629	4813	4256	5094	4220	4296	4671	4743	4666	5136	4346	4887	4242	4633
ENSMUSG00000015750	743	851	801	774	721	843	714	704	776	830	808	832	780	819	703	814
ENSMUSG00000015755	3588	3732	4024	3922	3384	4230	3371	3368	3798	3572	4078	4095	3681	3844	3440	3703
ENSMUSG00000015757	1795	2050	2078	2211	1984	2403	1973	2053	2012	2038	2051	2160	1977	2168	1867	2046
ENSMUSG00000015759	1936	1955	2117	2314	1916	2311	2017	1927	2082	2194	2125	2224	2075	2269	1847	2095
ENSMUSG00000015766	1208	912	1031	1036	824	991	870	853	921	937	933	903	1365	1168	1044	947
ENSMUSG00000015776	1329	1453	1475	1506	1332	1516	1265	1311	1407	1517	1554	1526	1281	1429	1290	1457
ENSMUSG00000015790	1841	1842	2070	2032	1675	2168	1677	1717	2027	1961	2068	2178	1771	1980	1774	1998
ENSMUSG00000015804	2247	2300	2362	2511	2201	2731	2212	2196	2292	2319	2453	2382	2046	2332	2142	2271
ENSMUSG00000015806	10847	9806	11149	9871	8640	9874	9858	8397	10861	9916	12276	10889	10618	12338	10172	9531
ENSMUSG00000015812	39	32	44	34	22	31	25	17	24	22	29	48	36	20	32	26
ENSMUSG00000015829	2208	2217	2366	2579	1994	2301	1808	2033	2036	2323	2283	2429	2259	2170	2057	2141
ENSMUSG00000015837	13756	14372	14803	15802	12628	16360	12959	13719	13993	15105	15009	15873	13621	16017	13973	15430
ENSMUSG00000015839	853	948	960	952	920	994	879	885	805	970	1041	1085	914	1104	973	1091
ENSMUSG00000015843	5524	5131	6317	5387	7399	6317	5512	5070	6487	4401	6222	4737	4575	4647	5174	4863
ENSMUSG00000015846	1654	1630	1769	1912	1681	1841	1582	1649	1681	1717	1778	1912	1616	1791	1774	1834
ENSMUSG00000015850	1186	1088	1118	1167	961	1023	996	885	1098	1182	1256	1181	1119	1365	1012	975
ENSMUSG00000015852	799	814	883	910	780	893	781	729	1004	1077	1025	988	906	1059	1172	933
ENSMUSG00000015854	0	1	0	1	0	0	0	0	3	0	1	1	0	0	0	0
ENSMUSG00000015869	1634	1695	1703	1913	1562	2094	1609	1675	1437	1689	1722	1863	1776	2062	1620	1880
ENSMUSG00000015879	1089	1137	1296	1299	1551	1453	1327	1217	1549	1131	1554	1415	1228	1289	1558	1315
ENSMUSG00000015880	9	23	22	24	18	25	7	23	15	22	19	19	16	19	13	16
ENSMUSG00000015882	689	732	831	879	776	918	757	657	738	795	821	935	724	845	673	792
ENSMUSG00000015889	1909	2070	2222	2054	1786	2168	1852	1846	2131	2131	2303	2133	2002	2042	1824	1869
ENSMUSG00000015890	1	1	0	1	0	2	1	2	1	2	0	0	0	2	0	2
ENSMUSG00000015932	3945	4043	4246	4327	3550	4309	3534	3668	3581	4044	3954	4422	4064	4305	3576	3830
ENSMUSG00000015937	3104	2845	3168	3146	2909	3398	2819	2839	3066	2999	3092	2999	3131	3183	2959	3105
ENSMUSG00000015942	599	650	646	591	479	694	521	576	569	664	634	640	672	692	653	646
ENSMUSG00000015943	353	336	370	345	304	342	271	307	381	368	371	373	281	330	293	342
ENSMUSG00000015944	5279	5274	5306	5821	4801	6387	5079	5754	4738	5365	5052	5555	5505	6003	5908	6344
ENSMUSG00000015947	161	188	188	178	157	182	163	166	188	200	174	168	140	177	145	163
ENSMUSG00000015950	279	286	258	311	244	326	300	273	268	295	349	295	266	353	329	313
ENSMUSG00000015957	7	15	9	8	10	7	7	4	12	13	6	14	17	12	8	6
ENSMUSG00000015961	3178	3222	3643	3372	3434	3644	3254	3069	3567	3246	3741	3543	3422	3443	3180	3334
ENSMUSG00000015966	133	156	145	160	112	172	130	139	120	174	140	196	138	196	136	159
ENSMUSG00000015968	2651	2939	2954	3169	2747	3294	2564	3021	2918	3088	3191	3353	2841	3069	2759	3180
ENSMUSG00000015970	473	648	465	619	417	759	485	611	445	669	539	733	517	835	595	684
ENSMUSG00000015971	1756	1813	2005	2053	1820	2174	1730	1843	1909	1874	1961	2069	1820	2009	1828	2039
ENSMUSG00000015980	297	334	371	341	298	340	295	278	300	327	319	318	325	318	275	322
ENSMUSG00000015981	6391	6335	6848	7056	6713	7539	6229	6922	7197	7015	7664	7502	6174	6752	6651	7739
ENSMUSG00000015994	1942	1881	1992	2036	1650	2100	1776	1733	1787	1936	2015	2045	1985	2121	1778	1865
ENSMUSG00000016018	2382	2597	2669	2854	2561	3045	2524	2583	2453	2796	2686	2872	2551	2715	2468	2668
ENSMUSG00000016024	111	124	115	73	101	115	101	57	129	137	156	144	116	75	122	70
ENSMUSG00000016028	479	505	587	557	572	627	457	518	550	543	556	649	396	485	512	544
ENSMUSG00000016087	153	195	199	205	181	181	192	181	182	166	163	158	182	193	206	235
ENSMUSG00000016128	843	787	734	785	686	995	899	863	779	830	863	989	696	1063	946	1024
ENSMUSG00000016150	1198	1176	1190	1503	924	1204	1050	969	1014	1295	1138	1138	1490	1335	1117	1034
ENSMUSG00000016179	1034	1060	1225	1482	1514	1782	1536	1690	1512	1158	1256	1413	1526	1519	2030	1799
ENSMUSG00000016181	906	983	908	995	933	1040	849	963	909	950	1005	1047	919	983	900	963
ENSMUSG00000016194	408	322	373	303	200	289	272	270	235	202	296	268	453	385	317	222
ENSMUSG00000016200	249	240	284	302	303	281	228	250	221	242	294	300	274	287	244	260
ENSMUSG00000016206	113	95	103	88	74	99	94	87	113	92	119	112	123	92	123	90
ENSMUSG00000016239	267	268	254	264	250	279	271	250	226	245	271	274	305	350	281	281
ENSMUSG00000016252	2417	2508	2655	2670	2307	2832	2292	2359	2498	2579	2602	2834	2356	2609	2246	2571
ENSMUSG00000016253	1382	1470	1518	1517	1184	1573	1224	1311	1379	1529	1537	1581	1460	1585	1366	1467
ENSMUSG00000016255	1	2	2	1	1	3	2	1	2	6	2	4	1	1	3	0
ENSMUSG00000016256	1846	2125	2079	2093	1978	2350	1808	2019	2164	2188	2239	2244	1665	2046	1764	1907
ENSMUSG00000016257	1382	1394	1399	1433	1188	1637	1196	1299	1269	1433	1362	1516	1464	1465	1277	1354
ENSMUSG00000016262	1499	1851	1669	1946	1714	2344	1559	1869	1770	1929	1851	2042	1458	1720	1506	1913
ENSMUSG00000016283	0	0	0	0	0	0	0	0	0	0	0	0	1	0	1	0
ENSMUSG00000016308	1142	1199	1212	1317	1178	1327	1045	1162	1108	1209	1157	1267	1189	1188	1072	1214
ENSMUSG00000016319	7521	7682	8054	8136	6989	8655	6908	7525	7561	7870	8139	8561	7842	8308	6973	7635
ENSMUSG00000016344	1095	1171	1206	1225	1034	1320	1018	1064	1130	1251	1135	1278	1023	1126	1067	1165
ENSMUSG00000016346	27284	26979	29226	27784	29472	28981	26291	25389	30968	25778	30986	27515	26508	26146	26634	26386
ENSMUSG00000016349	25892	25125	28607	26662	24487	27468	23711	24145	26416	25834	28916	26196	26753	26970	25787	26326
ENSMUSG00000016356	417	351	303	292	337	263	323	292	423	309	417	308	382	285	375	304
ENSMUSG00000016382	3373	3286	3488	3487	2835	3303	3214	3226	2975	3384	3565	3538	3657	3532	3206	3290
ENSMUSG00000016386	1763	2107	2199	2269	2108	2402	1781	2021	2213	1994	2100	2250	1685	1824	1691	1978
ENSMUSG00000016409	619	693	690	791	664	838	620	675	624	731	691	772	701	734	649	701
ENSMUSG00000016427	1713	1725	1704	1839	1635	2062	1688	1695	1805	1694	1897	1901	1728	1877	1567	1816
ENSMUSG00000016458	3	11	3	4	3	12	2	5	3	29	3	20	3	5	1	21
ENSMUSG00000016477	1129	1301	1239	1516	1234	1695	1188	1419	1180	1279	1152	1454	1266	1456	1305	1466
ENSMUSG00000016481	495	539	474	570	466	579	475	472	504	545	498	548	523	588	484	477
ENSMUSG00000016487	1427	1247	1320	1416	1113	1317	1224	1221	1015	1293	1440	1428	1491	1446	1423	1315
ENSMUSG00000016493	192	222	279	218	189	191	167	203	212	242	262	251	214	197	218	194
ENSMUSG00000016494	719	809	789	783	684	928	780	790	908	826	922	836	788	910	776	861
ENSMUSG00000016495	766	772	823	864	705	857	727	795	742	828	793	896	718	788	727	785
ENSMUSG00000016496	127	118	117	114	87	87	89	84	101	118	166	106	101	111	116	115
ENSMUSG00000016503	152	161	169	164	157	198	139	121	163	186	198	175	195	225	163	191
ENSMUSG00000016510	385	451	438	426	385	456	369	442	384	431	405	450	341	441	373	408
ENSMUSG00000016520	187	165	199	189	153	202	171	173	197	216	190	229	190	215	186	208
ENSMUSG00000016526	100	109	111	133	99	95	80	104	85	95	85	121	109	115	113	96
ENSMUSG00000016528	911	927	922	857	639	917	757	721	799	960	917	897	987	1046	854	820
ENSMUSG00000016534	3547	3544	3693	3797	3234	3915	3245	3331	3387	3610	3687	3850	3607	3936	3427	3417
ENSMUSG00000016541	6910	7357	7691	8281	6335	8213	6636	6897	7121	7809	7933	8284	7273	7781	6756	7397
ENSMUSG00000016552	792	825	843	895	714	852	694	760	936	1059	1033	969	785	886	764	802
ENSMUSG00000016554	1098	1123	1140	1258	992	1283	972	1072	1112	1190	1154	1203	1043	1293	1146	1116
ENSMUSG00000016559	4777	5228	5684	5424	4472	5550	4467	4576	5748	5547	5462	5774	4579	5081	4548	4662
ENSMUSG00000016619	1724	1794	1868	1958	1623	1938	1631	1651	1534	1745	1834	2028	1888	2035	1642	1861
ENSMUSG00000016624	584	498	536	521	431	530	423	495	470	465	462	587	507	494	417	476
ENSMUSG00000016637	664	670	749	658	627	722	583	636	714	693	692	675	619	695	686	636
ENSMUSG00000016664	3653	3390	3710	3085	2865	3328	2992	2853	3133	3059	3506	3077	3562	3567	3141	2705
ENSMUSG00000016756	5	7	14	6	5	10	5	7	7	6	13	4	8	7	9	5
ENSMUSG00000016757	514	615	564	582	507	722	503	560	539	564	551	628	573	666	574	680
ENSMUSG00000016758	4	5	4	7	2	6	4	2	5	11	2	3	4	5	4	4
ENSMUSG00000016763	230	333	261	301	224	197	292	347	213	280	359	296	249	235	337	425
ENSMUSG00000016831	2340	2706	2633	2911	2596	3053	2520	2654	2458	2615	2768	2911	2538	2799	2494	2865
ENSMUSG00000016833	569	589	698	676	580	749	594	560	624	657	667	708	584	684	582	601
ENSMUSG00000016918	593	718	687	713	589	775	653	748	714	790	769	832	588	690	661	736
ENSMUSG00000016921	6180	6717	6628	7062	6192	8163	6228	6613	6087	7091	6432	7486	6360	7233	6452	7111
ENSMUSG00000016933	4704	4845	5196	5190	4911	5586	4702	4686	5146	4998	5108	5277	4786	5199	4805	4944
ENSMUSG00000016940	1874	1913	1962	1896	1569	1962	1642	1738	1859	1958	1959	1937	1942	1951	1702	1847
ENSMUSG00000016942	130	79	160	84	142	80	162	91	167	51	150	61	89	71	131	35
ENSMUSG00000016946	1000	923	1063	1083	932	1162	949	920	954	976	968	1060	1018	1077	930	1065
ENSMUSG00000016984	361	390	456	424	346	456	374	411	367	413	443	457	407	455	339	429
ENSMUSG00000016995	517	484	526	547	462	572	480	469	531	559	531	543	534	560	504	508
ENSMUSG00000017002	17	15	20	20	20	14	13	20	24	25	26	23	11	21	17	23
ENSMUSG00000017007	60	67	58	68	69	77	56	55	62	73	74	70	60	81	68	78
ENSMUSG00000017009	2383	2276	2420	2347	2176	2740	2471	2412	2423	2303	2418	2429	2689	2986	2937	2822
ENSMUSG00000017057	290	335	334	373	295	424	302	323	317	403	391	399	341	381	303	374
ENSMUSG00000017119	8657	9061	9723	9820	8550	9881	8063	8367	9196	9171	9518	9802	8791	9350	8344	8627
ENSMUSG00000017132	3959	4236	4276	4398	3702	4727	3900	3911	4048	4355	4436	4678	4098	4972	4190	4439
ENSMUSG00000017144	901	777	982	1035	998	1080	700	661	461	667	646	1036	1002	919	728	780
ENSMUSG00000017146	128	179	194	193	168	176	122	149	171	187	173	208	161	149	123	149
ENSMUSG00000017167	17418	15927	18066	16318	16624	17062	14969	15186	17507	15053	18123	16063	16426	16785	15587	15049
ENSMUSG00000017176	1654	1817	1868	1853	1588	1913	1584	1647	1660	1808	1871	1695	1664	1657	1581	1588
ENSMUSG00000017188	1488	1550	1545	1641	1445	1711	1429	1495	1612	1654	1577	1663	1465	1633	1429	1677
ENSMUSG00000017210	5010	5351	5501	5455	4785	6151	4571	5333	5385	5535	5179	5818	4766	5294	4989	5596
ENSMUSG00000017221	5043	4907	5230	5211	4784	5681	4642	4696	5397	4966	5452	5330	4968	5315	5026	5316
ENSMUSG00000017264	2348	2386	2633	2559	2277	2713	2260	2312	2574	2631	2690	2724	2297	2639	2332	2528
ENSMUSG00000017286	1681	1706	1941	1904	1599	1950	1602	1487	1820	1947	1907	2083	1837	2038	1707	1859
ENSMUSG00000017288	2183	2219	2468	2447	2149	2665	2139	2141	2264	2284	2406	2481	2308	2335	2164	2491
ENSMUSG00000017291	5928	5879	6231	6753	6139	6635	5750	5715	5822	5729	5976	6420	6279	6203	5902	5881
ENSMUSG00000017299	441	441	472	481	381	505	422	410	421	491	462	497	461	473	436	455
ENSMUSG00000017307	393	423	440	422	323	441	374	350	410	445	422	416	354	396	392	409
ENSMUSG00000017309	11	11	8	8	15	9	12	10	15	11	12	14	10	8	10	6
ENSMUSG00000017314	4854	4998	5367	5361	4998	5734	4782	5190	5235	4995	5003	5650	4702	5406	5335	5747
ENSMUSG00000017344	3108	3314	3254	3290	2901	3262	2870	2817	3259	3166	3357	3226	2761	3251	2650	2811
ENSMUSG00000017376	2393	2651	2577	2805	2540	3252	2473	2689	2582	2520	2623	2879	2415	2734	2505	2998
ENSMUSG00000017386	322	320	288	286	241	326	226	240	308	349	288	299	272	312	240	277
ENSMUSG00000017390	32371	33011	32814	30956	28420	33479	30109	28890	33589	32446	35386	32504	32090	35992	33432	32193
ENSMUSG00000017400	1363	1477	1496	1462	1048	1319	1320	1489	1262	1277	1334	1282	1214	1519	1433	1552
ENSMUSG00000017404	2329	2421	2594	2672	2167	2767	2212	2288	2759	2591	2589	2853	2439	2609	2483	2680
ENSMUSG00000017405	164	182	187	175	147	188	141	148	186	190	190	183	160	156	154	159
ENSMUSG00000017412	8184	8436	8824	9046	7838	9239	7280	7886	8076	8281	7793	8880	8572	8289	7503	8001
ENSMUSG00000017417	1570	978	1400	1071	1034	1045	1021	883	1196	1002	1213	1042	1673	1218	1057	925
ENSMUSG00000017418	857	899	969	992	885	1017	813	841	690	854	837	986	1005	943	824	856
ENSMUSG00000017421	5634	6609	6275	6765	5970	8085	5922	6788	6391	7168	6199	7096	5979	6848	6228	6819
ENSMUSG00000017428	1936	1996	2197	2338	2215	2523	2043	2198	1940	2067	2178	2372	2198	2445	2161	2360
ENSMUSG00000017446	31	35	56	55	38	35	62	38	41	43	45	50	32	33	39	48
ENSMUSG00000017453	258	252	330	187	353	218	221	132	460	235	346	204	277	216	276	170
ENSMUSG00000017466	11676	12978	12947	14384	10817	15100	11030	11815	11959	14536	13316	14397	13343	14023	12677	13626
ENSMUSG00000017478	2299	2418	2400	2503	2247	2646	2155	2220	2350	2410	2299	2616	2304	2507	2400	2484
ENSMUSG00000017485	4015	4147	4318	4665	3746	4655	3763	3924	3917	4223	3916	4670	4101	4264	3854	4295
ENSMUSG00000017491	4238	4854	5170	4842	5420	5495	4473	4448	5494	4585	4923	5008	3888	4105	4374	4295
ENSMUSG00000017493	1366	1603	1862	1860	1744	2088	1659	1713	1973	1856	2208	1952	1478	1650	1668	2037
ENSMUSG00000017499	38	22	35	33	21	27	23	25	27	29	34	34	27	23	32	27
ENSMUSG00000017548	1702	1752	1795	1941	1717	1990	1645	1706	1679	1837	1716	1995	1729	1837	1618	1807
ENSMUSG00000017550	284	381	368	329	259	355	257	281	344	395	347	397	303	316	257	316
ENSMUSG00000017561	782	827	808	823	754	829	728	741	797	841	913	945	863	881	759	819
ENSMUSG00000017607	12	13	11	9	5	10	8	6	15	11	15	7	12	13	8	5
ENSMUSG00000017615	1784	1937	2017	2025	1837	2201	1744	1881	1696	2030	1983	2136	1786	2023	1871	2007
ENSMUSG00000017631	13310	13504	14425	14691	12490	14731	12138	12229	14108	14580	15236	14722	14535	14189	13646	14193
ENSMUSG00000017639	12479	12731	12936	13206	11309	13791	11439	12290	12450	12482	13167	13570	13155	13653	12569	13243
ENSMUSG00000017652	23	14	18	12	23	20	13	17	28	11	24	16	22	21	18	21
ENSMUSG00000017664	1889	1972	2023	2204	1803	2125	1747	1876	2225	2110	2048	2116	1804	2045	1785	2030
ENSMUSG00000017667	1356	1658	1512	1651	1338	1755	1283	1489	1345	1674	1549	1710	1335	1557	1354	1614
ENSMUSG00000017670	6298	6301	6845	6392	5977	7032	5594	5732	6756	6652	6831	6801	6356	6509	5881	6083
ENSMUSG00000017677	4058	4954	4739	5342	3824	5839	4099	4328	4755	6146	4864	5622	4686	5603	4661	5244
ENSMUSG00000017679	2505	2823	2917	3037	2720	3237	2470	2731	2496	2931	2830	3167	2766	2913	2746	2946
ENSMUSG00000017686	2676	2595	2762	2808	2550	3009	2508	2629	2502	2659	2688	2648	2670	2754	2529	2594
ENSMUSG00000017688	1	0	3	6	1	1	0	0	1	1	2	0	1	0	1	1
ENSMUSG00000017692	1663	1597	1916	2150	2042	2296	1917	1876	1777	1654	1906	2104	1786	2008	2047	2021
ENSMUSG00000017697	26	48	37	35	35	44	36	47	53	51	69	65	40	71	49	81
ENSMUSG00000017707	10083	10701	11007	11364	10031	12149	10351	10383	10568	10802	11560	12055	10695	11841	10654	11203
ENSMUSG00000017713	189	198	197	186	160	197	158	176	206	226	210	233	171	226	181	236
ENSMUSG00000017715	1811	1767	1982	2014	1753	2129	1612	1810	1852	1786	1968	1993	1818	1907	1749	1970
ENSMUSG00000017716	28	27	28	26	21	28	17	18	15	33	40	19	24	25	24	27
ENSMUSG00000017718	24	38	29	31	25	40	23	28	33	41	29	34	23	43	28	32
ENSMUSG00000017721	2872	3011	3264	3111	2671	3356	2622	2738	3055	3160	3031	3248	2886	3566	3045	3068
ENSMUSG00000017723	7	5	1	3	3	5	0	2	5	0	8	2	4	4	4	5
ENSMUSG00000017724	455	391	389	437	375	450	350	382	416	330	343	371	334	388	350	333
ENSMUSG00000017734	4040	4250	4257	4104	3649	4446	4247	3738	4207	3983	4671	4539	4066	4549	4235	4117
ENSMUSG00000017737	26	23	31	27	17	28	21	25	25	30	19	28	31	28	23	26
ENSMUSG00000017740	27988	27444	29628	30136	28287	31821	25212	26527	31454	29187	29766	30016	27948	29256	27555	28642
ENSMUSG00000017747	357	352	365	343	279	384	316	305	364	334	344	340	344	384	320	343
ENSMUSG00000017754	2352	2434	2500	2254	2227	2504	2098	1875	2854	2685	2643	2638	2352	2420	2208	2185
ENSMUSG00000017756	291	283	302	274	251	325	264	243	327	347	337	304	272	287	274	274
ENSMUSG00000017760	4504	4668	4824	4981	4241	5023	4133	4175	4990	5004	5203	5272	4312	5176	4279	4759
ENSMUSG00000017764	599	576	610	612	542	666	529	592	673	669	649	649	579	646	584	639
ENSMUSG00000017765	931	885	888	905	829	997	802	814	951	895	877	942	869	992	908	972
ENSMUSG00000017774	819	834	758	845	651	948	726	859	713	797	733	875	861	915	817	982
ENSMUSG00000017776	4979	4994	5304	5816	4834	6211	4915	5362	4660	5047	4998	5591	5183	5553	4993	5435
ENSMUSG00000017778	1876	1822	1972	1976	1621	2106	1698	1611	1908	1951	1969	2077	1748	1930	1738	1893
ENSMUSG00000017781	9031	8025	9031	8441	6998	8918	7693	7556	7406	7675	8578	8118	9906	9366	8558	8106
ENSMUSG00000017801	844	885	910	981	844	1037	824	826	755	924	903	1001	856	917	848	943
ENSMUSG00000017802	3132	3142	3401	3415	2855	3567	3011	3167	2955	3138	3385	3544	3095	3597	3072	3396
ENSMUSG00000017817	79	93	92	95	95	87	89	75	78	92	79	97	83	95	90	98
ENSMUSG00000017830	87	93	74	88	76	88	76	66	94	89	84	79	80	82	77	79
ENSMUSG00000017831	2926	2846	3128	3218	2548	3267	2620	2693	2715	2714	2815	3035	2942	3004	2578	2735
ENSMUSG00000017837	418	429	462	442	390	552	365	441	451	486	468	487	391	449	379	398
ENSMUSG00000017843	5816	6191	6263	6337	5813	6852	5741	5733	6053	6195	6315	6589	6102	6440	5769	6142
ENSMUSG00000017858	1283	1371	1407	1457	1200	1539	1136	1197	1341	1460	1466	1520	1274	1466	1260	1378
ENSMUSG00000017861	76	74	100	69	88	82	69	67	78	77	85	87	62	79	87	78
ENSMUSG00000017868	183	193	177	211	133	160	143	135	205	170	187	234	165	214	139	139
ENSMUSG00000017897	47	59	61	49	32	55	51	30	58	51	53	43	42	70	55	50
ENSMUSG00000017929	1718	1477	1620	1661	1300	1579	1332	1396	1352	1427	1449	1452	1799	1633	1478	1482
ENSMUSG00000017943	1534	1473	1627	1631	1139	1634	1305	1244	1357	1652	1468	1636	1638	1660	1475	1581
ENSMUSG00000017950	0	0	0	0	1	1	0	0	0	0	0	0	2	0	0	0
ENSMUSG00000017969	144	113	138	131	109	150	128	125	175	134	160	147	132	137	144	138
ENSMUSG00000017978	278	594	523	582	301	309	643	669	340	597	553	496	427	354	554	802
ENSMUSG00000017999	1468	1583	1552	1654	1520	1806	1520	1509	1517	1522	1577	1631	1538	1656	1485	1549
ENSMUSG00000018001	1345	1398	1398	1446	1228	1606	1423	1291	1413	1424	1503	1541	1351	1602	1423	1426
ENSMUSG00000018008	572	664	658	724	570	646	550	544	689	673	741	681	561	685	606	623
ENSMUSG00000018012	455	411	462	430	423	419	366	367	459	445	446	465	472	461	479	441
ENSMUSG00000018040	2076	2039	2270	2389	2029	2543	1913	2045	2260	2152	2143	2392	2058	2305	2140	2222
ENSMUSG00000018042	2354	2666	2734	2820	2384	3019	2339	2520	2788	2838	2877	2911	2537	2940	2541	2876
ENSMUSG00000018068	1216	1451	1400	1534	1256	1545	1169	1313	1406	1593	1515	1516	1252	1426	1225	1426
ENSMUSG00000018076	5276	5993	5750	6275	5716	6828	5368	5880	6050	5893	5901	6570	5508	6593	5666	6174
ENSMUSG00000018102	1081	945	1027	1097	1122	1035	1007	855	1077	942	1124	1080	890	979	909	928
ENSMUSG00000018126	86	59	104	69	80	69	81	71	134	110	141	112	77	69	90	78
ENSMUSG00000018143	397	393	397	425	358	445	354	367	401	436	451	510	406	474	407	484
ENSMUSG00000018160	2535	2866	2805	2899	2672	2994	2480	2642	2604	2745	2721	3048	2519	2797	2626	2870
ENSMUSG00000018166	1433	1386	1429	1480	1253	1397	1222	1199	1053	1281	1452	1467	1392	1679	1338	1335
ENSMUSG00000018167	1744	1732	1748	1901	1597	1991	1611	1712	1798	1795	1754	1900	1647	1934	1806	1876
ENSMUSG00000018168	121	99	123	118	115	126	116	103	126	103	122	117	89	104	100	102
ENSMUSG00000018169	180	157	173	152	151	190	161	159	206	205	204	207	196	214	193	187
ENSMUSG00000018171	3795	3497	4076	3897	3585	4018	3655	3632	3880	3454	3768	3973	3668	3973	3757	3688
ENSMUSG00000018189	933	937	994	962	775	1014	868	829	818	904	902	936	1004	962	855	886
ENSMUSG00000018196	2201	2416	2366	2498	2275	2596	2198	2065	2318	2399	2531	2438	2246	2395	2242	2340
ENSMUSG00000018199	2857	2503	2829	2901	2384	2777	2240	2303	2213	2548	2481	2814	3108	2892	2345	2528
ENSMUSG00000018209	1622	1578	1701	1885	1555	2054	1658	1825	1551	1694	1619	1909	1722	1873	1719	1855
ENSMUSG00000018211	0	0	0	0	0	1	0	1	0	1	0	0	0	0	0	0
ENSMUSG00000018217	1736	1585	1816	1476	1371	1556	1495	1279	1559	1448	1784	1571	1634	1828	1492	1443
ENSMUSG00000018238	35	43	33	33	33	43	38	32	30	26	37	33	29	26	22	34
ENSMUSG00000018239	282	278	316	310	316	354	322	287	270	292	285	320	303	288	282	334
ENSMUSG00000018286	2583	2662	2864	2837	2453	3066	2350	2516	2831	2716	2677	3080	2594	2871	2555	2760
ENSMUSG00000018287	1225	1244	1269	1251	1157	1407	1184	1196	1331	1300	1336	1377	1227	1340	1199	1240
ENSMUSG00000018293	3400	3262	3580	3487	3457	4020	3296	3272	3669	3292	3787	3517	3371	3847	3347	3623
ENSMUSG00000018322	2659	2922	2982	3259	2703	3366	2706	2837	2995	3343	3161	3197	2782	3066	2824	3072
ENSMUSG00000018326	17908	18011	19958	20036	16998	20894	17145	17921	18122	18871	18918	20475	19618	20119	17932	19606
ENSMUSG00000018334	2007	1966	1896	2079	1691	2208	1767	1948	1661	2040	1994	2252	1972	2247	2051	2169
ENSMUSG00000018339	124	202	208	207	99	159	150	133	159	227	200	142	196	221	178	165
ENSMUSG00000018340	4899	5094	5221	5396	4780	5602	4224	4783	4970	5367	5041	5413	4965	5302	4732	5076
ENSMUSG00000018341	296	291	321	325	290	311	287	318	305	304	327	335	330	319	272	294
ENSMUSG00000018347	599	655	626	679	591	677	572	629	575	638	600	718	598	670	626	632
ENSMUSG00000018362	285	288	318	349	307	405	317	342	317	331	340	367	409	416	341	350
ENSMUSG00000018363	1939	1951	2145	2263	1914	2399	1843	1891	2019	2117	1968	2506	1891	2072	1809	1986
ENSMUSG00000018372	699	713	706	735	620	774	599	684	668	707	749	777	695	704	623	670
ENSMUSG00000018377	2107	2106	2098	2166	1829	2453	1884	1935	1772	2046	2000	2089	1996	2289	1881	2028
ENSMUSG00000018378	1510	1631	1509	1525	1211	1556	1307	1255	1509	1714	1573	1738	1570	1698	1436	1448
ENSMUSG00000018379	7803	8201	8467	8711	7963	9520	7901	7853	8315	8528	8464	8915	8210	8643	7826	8511
ENSMUSG00000018381	33	41	42	38	23	52	43	39	40	40	46	40	39	57	35	39
ENSMUSG00000018387	496	508	458	511	425	491	475	450	471	525	541	574	485	578	469	508
ENSMUSG00000018395	4671	4823	5249	5140	4352	5282	4501	4649	4664	5018	5111	4915	4854	5026	4721	4732
ENSMUSG00000018398	10708	11147	11281	11995	9778	12372	10124	10898	10130	11281	11447	12128	10558	11711	10361	11315
ENSMUSG00000018401	4443	4338	4768	4775	4326	5430	4741	5037	4347	4609	5015	4970	5043	5247	5007	5392
ENSMUSG00000018405	397	356	371	358	313	374	305	300	344	391	382	374	458	392	331	326
ENSMUSG00000018411	20374	21118	21820	21524	18271	21764	19089	19720	21182	21643	22522	21676	20502	22642	19963	20962
ENSMUSG00000018412	4193	4440	4450	4999	4269	5405	4061	4641	4452	5034	4520	5249	4334	5159	4346	4848
ENSMUSG00000018415	3551	3583	3774	3832	3471	4107	3565	3470	3749	3757	3809	3909	3557	3783	3512	3651
ENSMUSG00000018417	3618	4177	4175	4399	3911	4626	3713	3914	4204	4140	4350	4666	3869	3897	3513	4064
ENSMUSG00000018425	1374	1693	1659	1722	1462	1872	1404	1502	1532	1748	1673	1820	1396	1684	1340	1581
ENSMUSG00000018427	5829	5565	6141	6448	6605	6909	6063	5641	5843	5067	6223	6473	5751	5887	5596	5700
ENSMUSG00000018428	2861	3016	3270	3316	3114	3701	2743	3018	3243	3371	3614	3426	3063	3248	2832	3333
ENSMUSG00000018433	831	977	968	1014	896	1138	941	945	832	1003	946	1075	973	1002	858	1013
ENSMUSG00000018442	1131	1194	1247	1322	1122	1380	1200	1287	1189	1207	1202	1290	1178	1244	1229	1256
ENSMUSG00000018446	1454	1526	1595	1706	1475	1785	1391	1459	1650	1662	1767	1772	1628	1739	1499	1626
ENSMUSG00000018449	602	610	665	589	646	710	577	602	596	587	696	693	602	625	616	762
ENSMUSG00000018451	5237	5647	7023	7347	6000	6742	6007	5334	7056	6856	6873	7293	5684	5805	6384	6845
ENSMUSG00000018459	510	518	516	522	504	518	439	466	599	574	549	543	569	683	528	435
ENSMUSG00000018470	1713	1127	1357	841	625	905	985	808	782	889	1116	745	1536	1510	1136	766
ENSMUSG00000018474	23423	26761	25678	29371	21139	31924	21520	25655	25069	29811	24755	30028	24799	27730	23559	28401
ENSMUSG00000018476	1727	1958	1906	1878	1612	2074	1420	1525	1476	2040	1706	1986	1672	1926	1658	1921
ENSMUSG00000018481	3770	3804	4038	4085	3462	4477	3546	3610	3525	3989	3875	4175	4171	4354	3731	3905
ENSMUSG00000018486	262	25	68	4	2	1	9	19	2	4	20	3	362	45	46	2
ENSMUSG00000018500	178	144	162	148	117	166	163	114	133	176	185	160	162	196	183	185
ENSMUSG00000018501	9623	10288	10310	10799	9324	11338	8753	10030	9494	10331	10001	11034	10095	10430	9298	10402
ENSMUSG00000018507	550	614	598	692	509	658	449	622	501	600	534	631	556	569	517	576
ENSMUSG00000018509	696	743	797	798	724	834	674	655	810	802	727	808	687	710	683	748
ENSMUSG00000018537	1423	1764	1699	1691	1523	1841	1319	1452	1841	2045	2024	1932	1477	1757	1432	1753
ENSMUSG00000018541	682	815	768	756	664	887	628	635	661	767	826	878	675	777	646	737
ENSMUSG00000018547	5837	5881	6468	6405	5963	6583	5472	5676	6250	5852	6120	6291	5729	5954	5699	5953
ENSMUSG00000018548	12396	11569	12511	12283	11179	12784	11013	11359	11366	11575	12438	12127	13220	12457	11187	11933
ENSMUSG00000018554	118	158	158	138	110	172	100	127	137	164	145	158	119	177	147	157
ENSMUSG00000018559	2403	2267	2456	2292	2357	2533	2167	2175	2449	2097	2405	2328	2044	2371	2292	2300
ENSMUSG00000018565	1660	1661	1636	1711	1500	1876	1488	1537	1582	1584	1607	1824	1570	1763	1599	1691
ENSMUSG00000018566	112	121	119	97	75	122	110	74	119	135	116	98	100	123	102	119
ENSMUSG00000018567	4152	4280	4473	4652	3931	4799	4123	4255	4386	4627	4846	4810	4073	4568	4160	4481
ENSMUSG00000018569	4	1	2	1	1	0	3	3	3	2	6	3	7	2	1	1
ENSMUSG00000018572	1402	1394	1531	1517	1293	1614	1316	1286	1292	1353	1431	1496	1422	1471	1331	1504
ENSMUSG00000018574	1007	1037	1014	1025	847	1095	876	911	1008	1089	1021	1063	994	1047	992	1012
ENSMUSG00000018581	75	88	87	49	57	71	53	39	71	105	92	88	77	47	60	59
ENSMUSG00000018583	2724	2760	2961	3212	2575	3211	2622	2803	2702	3036	2908	2957	2796	3040	2774	2900
ENSMUSG00000018585	810	825	823	835	600	922	692	777	814	916	814	851	732	931	800	821
ENSMUSG00000018589	437	504	521	669	362	586	462	459	424	600	499	587	499	488	479	523
ENSMUSG00000018593	18071	16342	17735	14047	12330	14511	14977	11148	15590	15519	16123	13386	19665	18771	16791	13033
ENSMUSG00000018595	8	10	15	15	9	17	10	9	10	13	20	5	10	14	9	8
ENSMUSG00000018599	579	627	583	585	426	624	466	500	584	711	594	624	590	586	550	588
ENSMUSG00000018604	181	125	151	167	190	196	176	142	143	160	172	184	157	209	146	195
ENSMUSG00000018623	0	0	0	0	0	0	0	0	0	0	0	0	0	0	0	0
ENSMUSG00000018634	519	519	580	605	399	579	514	477	565	548	551	454	477	645	577	514
ENSMUSG00000018648	1584	1368	1987	1999	2809	2269	2202	1840	1026	983	1489	1734	1947	1751	2231	1874
ENSMUSG00000018651	1058	1209	1185	1306	1034	1361	1096	1149	1111	1199	1196	1295	1070	1192	1071	1293
ENSMUSG00000018654	320	374	366	440	395	440	368	385	340	358	406	438	397	384	346	371
ENSMUSG00000018656	3	2	0	0	0	0	0	1	0	1	1	0	1	1	1	1
ENSMUSG00000018659	1206	1282	1321	1281	1088	1527	1052	1138	1206	1400	1282	1440	1365	1453	1229	1419
ENSMUSG00000018661	2007	2038	2165	2160	1998	2302	1799	2056	2080	2105	2080	2125	1959	2147	1998	2118
ENSMUSG00000018666	1523	1526	1598	1592	1423	1832	1495	1458	1554	1587	1620	1677	1453	1674	1508	1604
ENSMUSG00000018669	1070	1130	1203	1122	935	1196	844	914	1285	1296	1317	1264	1141	1230	1087	1160
ENSMUSG00000018672	145	172	181	163	145	140	138	130	188	172	168	142	146	147	170	165
ENSMUSG00000018677	2139	1990	2090	1998	1793	2218	1818	1757	1958	2045	2018	2106	2093	2296	2021	2059
ENSMUSG00000018678	918	947	996	902	820	850	764	783	1078	917	915	847	762	824	788	806
ENSMUSG00000018697	370	416	455	461	399	511	426	421	450	493	433	452	391	497	417	502
ENSMUSG00000018698	13	17	14	4	4	3	3	5	10	9	4	6	25	68	15	1
ENSMUSG00000018707	28576	30147	30851	32359	26572	32730	25358	28289	28175	30652	30123	32673	30943	32271	28729	31124
ENSMUSG00000018727	203	199	171	228	229	242	205	204	181	196	151	215	172	214	206	202
ENSMUSG00000018733	468	457	495	549	458	533	488	444	478	470	518	528	488	479	497	470
ENSMUSG00000018736	3555	3527	3973	3895	3719	4200	3583	3757	3700	3581	3921	3826	3614	3835	3656	3801
ENSMUSG00000018740	306	366	421	329	332	360	307	321	394	391	395	425	336	387	312	346
ENSMUSG00000018750	7861	7016	7720	7338	6500	7532	6352	6545	6712	6913	7190	7368	7921	7802	7048	6977
ENSMUSG00000018761	1479	1587	1589	1608	1307	1712	1308	1448	1566	1607	1584	1763	1522	1636	1481	1590
ENSMUSG00000018765	4929	4834	5038	5004	4468	5385	4609	4389	4945	4863	5056	4925	4852	5047	4917	4984
ENSMUSG00000018770	8177	7975	8698	8558	7413	9525	7568	7991	8247	8417	9108	8842	8003	9000	7861	8376
ENSMUSG00000018774	606	567	631	653	674	710	552	601	701	676	736	758	587	709	578	677
ENSMUSG00000018796	2284	2619	2606	2651	2320	2694	2215	2372	2568	2692	2608	2932	2283	2530	2244	2532
ENSMUSG00000018800	2367	2151	2406	2345	1862	2368	1968	1944	2033	2124	2085	2304	2566	2498	2114	2008
ENSMUSG00000018809	408	442	481	528	402	557	388	451	442	483	506	553	469	503	429	472
ENSMUSG00000018819	164	166	219	156	113	165	148	175	178	171	233	191	155	212	161	174
ENSMUSG00000018820	3785	4003	4263	4127	3515	4375	3491	3786	4068	4303	4119	4429	3911	4204	3661	4068
ENSMUSG00000018821	782	710	871	771	709	819	599	648	712	741	763	851	888	834	696	787
ENSMUSG00000018822	115	112	101	76	111	111	114	70	179	131	144	126	157	161	118	107
ENSMUSG00000018830	727	781	814	725	670	744	654	580	760	698	788	752	751	770	668	727
ENSMUSG00000018841	836	941	834	962	734	962	708	775	861	1004	912	967	758	854	764	892
ENSMUSG00000018844	160	171	155	149	166	186	146	177	114	142	163	187	158	159	173	174
ENSMUSG00000018845	64	70	70	57	71	80	81	61	61	72	80	58	70	81	68	83
ENSMUSG00000018846	2952	3163	3240	3435	2934	3298	2730	2876	2645	2929	2989	3613	3154	3290	2775	2938
ENSMUSG00000018848	1342	1402	1434	1510	1310	1544	1240	1321	1310	1406	1471	1499	1373	1485	1315	1278
ENSMUSG00000018849	3886	3402	3851	3661	3496	3873	3478	3439	3908	3149	3577	3447	3944	3495	3983	3546
ENSMUSG00000018858	1031	950	1043	1081	849	1089	864	974	1061	1152	1089	1099	986	1074	939	1025
ENSMUSG00000018861	778	724	761	722	590	709	582	602	743	662	707	743	725	799	649	669
ENSMUSG00000018865	11625	11236	11832	11551	9453	12413	9777	10763	10389	11265	10982	11719	11721	12192	10778	11704
ENSMUSG00000018868	1	0	0	0	1	0	0	0	0	0	0	0	0	1	0	0
ENSMUSG00000018882	1193	1158	1252	1229	1082	1260	1084	1078	1223	1199	1224	1263	1150	1264	1059	1228
ENSMUSG00000018893	38	27	40	20	19	17	15	13	21	24	32	28	57	33	33	17
ENSMUSG00000018899	243	231	221	204	186	176	198	181	208	238	235	207	174	226	194	184
ENSMUSG00000018900	580	632	564	614	534	665	519	518	650	659	709	655	519	659	545	628
ENSMUSG00000018906	805	783	770	806	751	1052	821	932	649	654	699	863	895	933	928	943
ENSMUSG00000018909	15792	17274	17271	18534	16649	18937	15761	16713	18014	17217	17494	17592	15475	16879	16292	17555
ENSMUSG00000018919	7	6	8	17	10	7	12	10	7	11	6	12	7	12	8	9
ENSMUSG00000018920	42	45	55	37	42	55	49	48	68	59	57	47	56	69	45	46
ENSMUSG00000018921	1447	1577	1633	1636	1481	1801	1387	1493	1547	1521	1531	1737	1534	1693	1464	1685
ENSMUSG00000018923	232	225	270	263	196	269	228	224	238	264	272	284	242	252	236	276
ENSMUSG00000018924	0	4	3	2	3	3	1	5	7	1	2	6	0	0	2	0
ENSMUSG00000018927	62	69	65	69	49	90	53	71	79	81	82	90	76	88	100	69
ENSMUSG00000018930	5	5	5	5	2	5	4	1	11	4	8	10	7	4	9	1
ENSMUSG00000018931	689	676	713	701	597	713	581	659	637	729	733	737	636	729	618	753
ENSMUSG00000018932	425	438	388	440	350	499	402	392	364	430	435	483	464	458	383	490
ENSMUSG00000018965	9072	8001	9511	8291	7174	8233	7689	7671	7778	7855	8730	7918	10807	8629	8102	8172
ENSMUSG00000018974	2073	2130	2275	2304	2110	2467	1982	2031	2281	2271	2268	2251	1954	2255	2103	2264
ENSMUSG00000018983	18	22	26	26	14	36	17	23	34	25	31	24	22	23	13	26
ENSMUSG00000018995	658	699	683	765	674	804	672	631	669	711	658	756	651	728	633	715
ENSMUSG00000018999	3310	3498	3642	3741	3394	3825	3262	3425	3642	3622	4051	3826	3238	3529	3233	3572
ENSMUSG00000019027	893	840	1036	835	975	756	814	605	1150	824	1153	886	831	659	896	669
ENSMUSG00000019039	2070	2038	2090	2076	1915	2249	1966	1907	2243	2246	2231	2065	1988	2061	2101	2107
ENSMUSG00000019054	3757	3908	4264	4104	3423	4399	3638	3616	4072	3962	4471	4385	3906	4224	3939	3988
ENSMUSG00000019055	1552	1429	1430	1354	1147	1441	1256	1258	1397	1323	1332	1582	1383	1628	1457	1393
ENSMUSG00000019066	238	264	289	239	234	234	218	222	277	274	266	248	182	200	200	223
ENSMUSG00000019080	226	254	274	268	187	240	174	188	267	287	234	316	211	254	202	245
ENSMUSG00000019082	5323	5417	5866	5659	4879	5630	4769	5199	5264	5126	5584	5645	5602	5619	5391	5834
ENSMUSG00000019087	11086	11752	11699	12139	9547	13002	10076	11380	10825	12225	12150	12602	11223	12515	10771	12205
ENSMUSG00000019088	89	83	70	90	67	103	69	69	82	83	86	92	72	99	79	81
ENSMUSG00000019102	14	12	12	4	8	5	17	8	12	7	11	5	12	28	16	11
ENSMUSG00000019122	54	49	45	39	43	64	47	38	62	54	62	55	47	66	65	44
ENSMUSG00000019124	15202	16084	18207	17478	17070	17745	15292	15494	18436	16273	18640	17236	15771	16036	15229	15439
ENSMUSG00000019132	9419	10197	10449	10827	9465	11521	8994	9416	9683	10189	9975	10995	9441	10105	8903	9992
ENSMUSG00000019139	2185	2258	2563	2389	2300	2573	2082	1926	2657	2372	2603	2388	2057	2250	2073	2167
ENSMUSG00000019143	1551	1629	1564	1682	1395	1717	1462	1575	1550	1691	1605	1777	1472	1780	1574	1679
ENSMUSG00000019146	3708	3133	3655	3212	2933	3195	2995	2889	3214	2915	3384	3075	3920	3577	3312	2998
ENSMUSG00000019158	518	395	452	404	360	513	421	405	450	470	453	450	426	519	476	526
ENSMUSG00000019173	5065	4992	5442	5243	4814	5677	4817	4908	5520	5210	5558	5521	4864	5491	5039	5439
ENSMUSG00000019179	9198	9305	10205	9998	8258	10563	8123	8715	9416	9793	9684	10371	9203	10293	8850	9685
ENSMUSG00000019188	2128	2350	2238	2490	2001	2686	2080	2218	2140	2408	2207	2479	2191	2368	2142	2475
ENSMUSG00000019189	4249	4297	4811	4618	4267	4873	4012	4168	5021	4763	5079	4696	4325	4547	4236	4516
ENSMUSG00000019194	10211	7843	9275	7395	7170	7731	7684	7232	8222	7054	9539	7343	10296	8913	8352	7889
ENSMUSG00000019210	9095	9494	10249	10309	8868	10815	8859	9221	9598	9937	10124	10519	9474	10197	9123	9993
ENSMUSG00000019214	79	73	75	79	70	98	48	76	68	98	69	106	50	80	76	84
ENSMUSG00000019230	194	37	88	16	8	5	7	23	8	11	21	7	306	40	84	9
ENSMUSG00000019232	1568	1410	1712	977	1064	1435	1390	1360	1209	1187	1532	1326	2065	1692	1842	1560
ENSMUSG00000019235	1606	1531	1723	1601	1768	1669	1592	1547	1735	1647	1672	1764	1667	1660	1770	1572
ENSMUSG00000019254	6760	5954	6833	6283	6361	7001	6094	5868	6962	5683	6590	6166	5923	6146	6144	6207
ENSMUSG00000019256	296	328	367	303	264	312	236	284	272	301	300	307	254	281	231	298
ENSMUSG00000019261	2389	2334	2447	2345	2307	2643	2095	2244	2549	2367	2621	2519	2234	2546	2343	2462
ENSMUSG00000019278	1	1	0	0	0	0	0	0	0	1	1	0	0	0	0	1
ENSMUSG00000019295	1077	987	964	1035	877	1146	916	936	909	975	1029	1031	1067	1112	990	1022
ENSMUSG00000019297	462	520	499	550	497	531	431	470	440	489	490	551	475	487	457	463
ENSMUSG00000019301	32	28	25	21	14	21	6	19	19	17	16	21	20	21	16	19
ENSMUSG00000019302	17201	19132	18430	19983	16257	21856	17066	19033	17889	20059	18987	20585	18634	20735	19215	21270
ENSMUSG00000019303	118	141	145	155	127	157	119	159	166	161	143	154	127	128	123	127
ENSMUSG00000019312	313	321	353	299	321	337	291	291	394	361	312	330	250	274	283	274
ENSMUSG00000019326	41	49	52	46	41	63	44	25	44	45	32	44	45	49	43	42
ENSMUSG00000019338	1755	1833	1882	1912	1606	2056	1554	1635	1869	1890	1947	2055	1729	1881	1611	1845
ENSMUSG00000019359	272	255	225	269	176	248	233	202	217	251	237	234	264	270	246	212
ENSMUSG00000019362	1642	1520	1618	1603	1458	1757	1422	1479	1556	1595	1611	1650	1434	1698	1543	1581
ENSMUSG00000019368	64	13	29	3	3	3	5	2	9	2	6	8	76	31	23	7
ENSMUSG00000019370	42032	40775	43688	43119	39192	44284	38386	39019	43513	40853	46684	43457	41409	44415	40311	42531
ENSMUSG00000019373	1313	1315	1361	1398	1239	1483	1214	1215	1370	1425	1421	1355	1393	1471	1191	1226
ENSMUSG00000019428	12255	11978	13004	12395	11557	13318	10810	11217	13487	12318	13415	13099	11022	12523	11739	12458
ENSMUSG00000019429	31	24	45	16	34	13	31	16	58	26	55	21	33	19	31	15
ENSMUSG00000019432	7025	7700	7729	8234	7091	8901	6466	7404	7758	8193	7851	8417	7188	8204	7111	8235
ENSMUSG00000019433	1684	1591	1657	1740	1416	1884	1362	1487	1701	1741	1720	1863	1490	1720	1539	1745
ENSMUSG00000019437	625	551	558	605	539	579	570	499	581	546	551	604	624	597	537	533
ENSMUSG00000019461	558	662	637	603	510	714	508	526	616	737	666	684	544	600	526	604
ENSMUSG00000019464	1063	1087	1089	1043	1064	1302	963	927	1175	1086	1287	1117	990	1234	997	1097
ENSMUSG00000019467	2708	3104	2870	3139	2330	3366	2484	2888	2666	3163	2847	2961	2615	3046	2655	3137
ENSMUSG00000019470	1859	1891	2033	1940	1749	2051	1686	1855	1930	2085	2108	2125	1872	2053	1796	2016
ENSMUSG00000019471	4326	4075	4623	4572	3780	4630	3851	4000	4391	4149	4518	4504	4140	4491	4119	4281
ENSMUSG00000019478	1601	1514	1658	1681	1442	1700	1408	1483	1458	1555	1683	1736	1659	1624	1422	1652
ENSMUSG00000019487	200	191	189	166	174	208	198	191	171	184	208	176	206	238	202	200
ENSMUSG00000019489	3	2	3	2	2	5	2	4	1	1	5	7	1	4	1	4
ENSMUSG00000019494	2858	2921	3186	3233	2853	3353	2753	2779	3101	3052	3303	3051	3025	3168	2846	3015
ENSMUSG00000019505	8785	9011	9977	9731	8105	10424	8216	8492	9522	9467	10161	10423	8715	9515	8619	9423
ENSMUSG00000019518	686	688	674	672	675	737	608	620	861	728	767	722	660	631	623	655
ENSMUSG00000019528	785	861	900	910	741	831	744	752	798	879	879	853	793	949	784	805
ENSMUSG00000019539	152	137	144	160	143	153	126	120	153	174	180	168	141	161	161	122
ENSMUSG00000019558	5539	5435	5871	5295	5149	6001	5333	5212	5641	5295	6167	5873	5735	6057	5511	5794
ENSMUSG00000019564	412	395	388	385	392	420	338	341	399	420	453	374	339	381	343	372
ENSMUSG00000019577	658	701	767	814	649	905	739	823	552	690	738	880	714	941	898	811
ENSMUSG00000019578	3312	3437	3515	3545	3131	3746	3132	3183	3732	3626	3696	3388	3055	3355	3311	3314
ENSMUSG00000019579	1161	1172	1244	1238	1016	1262	1078	1128	1294	1216	1240	1243	1113	1200	1068	1128
ENSMUSG00000019590	1956	2210	2150	2404	1909	2493	1963	2108	2066	2361	2205	2409	1960	2228	2037	2305
ENSMUSG00000019647	1921	1629	1796	1672	1280	1614	1424	1326	1605	1593	1742	1734	2137	1980	1489	1416
ENSMUSG00000019659	700	745	899	803	723	864	696	650	859	731	815	769	681	707	743	747
ENSMUSG00000019689	481	447	456	481	364	527	454	458	470	498	474	486	430	536	457	450
ENSMUSG00000019699	5538	5575	5916	5736	5370	6098	5206	5478	5369	5330	5755	5694	6023	5589	5313	5348
ENSMUSG00000019710	988	1170	1157	1256	1045	1261	1077	1176	1141	1283	1167	1302	1045	1242	1149	1234
ENSMUSG00000019715	2098	2160	2266	2254	1949	2339	1951	2107	2114	2215	2203	2255	2081	2263	1986	2194
ENSMUSG00000019718	88	126	119	99	65	121	74	79	118	116	124	116	113	113	79	101
ENSMUSG00000019726	2319	2820	2706	2971	2581	2894	2524	2609	2474	2543	2731	2780	2577	2596	2654	2588
ENSMUSG00000019731	3009	2853	3103	3152	2918	3343	2913	2873	2876	2883	2987	3151	2991	3120	2958	3062
ENSMUSG00000019732	82	92	98	70	62	62	62	77	84	74	92	81	78	85	70	62
ENSMUSG00000019734	306	287	326	352	327	356	341	313	316	302	307	289	296	311	334	276
ENSMUSG00000019737	350	338	398	331	408	354	349	297	351	333	374	330	337	389	393	346
ENSMUSG00000019738	450	435	442	447	402	517	401	388	437	495	466	524	440	417	452	463
ENSMUSG00000019761	852	839	1011	891	982	998	856	777	1115	915	1178	992	788	777	783	783
ENSMUSG00000019762	43	12	23	2	4	5	4	6	5	15	9	6	52	16	12	2
ENSMUSG00000019763	888	911	801	919	707	971	759	890	853	901	844	955	831	994	830	890
ENSMUSG00000019767	49	60	62	29	44	67	35	25	61	72	50	68	49	35	58	39
ENSMUSG00000019768	30	49	56	65	45	43	36	32	35	74	42	59	55	52	42	56
ENSMUSG00000019769	14964	14329	15901	15383	14430	16214	13346	13895	16048	14638	15399	15659	13936	14635	14269	14773
ENSMUSG00000019772	42	65	47	68	26	36	65	73	35	42	44	62	43	33	83	60
ENSMUSG00000019773	83	73	91	78	49	76	51	66	86	112	83	83	65	75	70	63
ENSMUSG00000019774	294	342	322	376	332	397	333	328	282	385	296	357	314	367	325	348
ENSMUSG00000019775	2470	2777	2882	3158	2435	3215	2788	2794	2623	2589	2543	2680	2940	3150	3022	3133
ENSMUSG00000019777	3263	3649	3621	3753	3323	4216	3278	3341	3503	3732	3526	3845	3307	3642	3168	3571
ENSMUSG00000019779	21	21	20	20	18	16	18	24	16	29	16	23	21	23	18	14
ENSMUSG00000019782	719	667	746	780	688	826	709	689	701	714	719	764	669	710	652	757
ENSMUSG00000019785	705	733	847	900	723	930	662	770	730	776	793	913	732	824	653	759
ENSMUSG00000019787	2	9	4	9	6	7	5	1	6	4	4	7	2	5	7	6
ENSMUSG00000019789	211	211	219	227	220	259	201	203	214	194	205	254	209	236	196	238
ENSMUSG00000019790	3423	3913	3986	4271	3645	4576	3597	3993	3568	4235	3859	4381	3502	3979	3604	4165
ENSMUSG00000019791	329	392	367	357	318	361	299	304	307	354	354	416	333	397	324	320
ENSMUSG00000019792	279	248	296	285	233	295	269	249	281	292	266	288	302	324	248	250
ENSMUSG00000019794	517	485	554	555	540	627	524	496	508	526	608	607	528	558	524	582
ENSMUSG00000019795	4700	4760	5140	5259	4621	5229	4622	4534	4825	4995	5270	5143	4971	5164	4708	4906
ENSMUSG00000019796	5246	5246	5698	5530	4839	6086	4869	5390	4980	5496	5601	5766	5232	5824	5022	5363
ENSMUSG00000019797	550	581	613	622	494	635	511	521	585	591	589	597	564	567	495	567
ENSMUSG00000019802	3651	3673	4018	3927	3352	4253	3542	3508	3675	3788	3812	4014	3896	3891	3551	3671
ENSMUSG00000019803	679	753	782	849	789	873	668	713	804	749	818	856	679	798	749	761
ENSMUSG00000019804	4371	4426	4789	4956	4601	5338	4508	4560	4445	4315	4694	4786	4047	4776	4176	4658
ENSMUSG00000019806	1323	1421	1449	1478	1157	1489	1267	1308	1272	1391	1444	1420	1395	1571	1335	1414
ENSMUSG00000019808	208	224	198	239	197	246	171	230	201	266	198	247	206	210	180	238
ENSMUSG00000019809	834	889	942	951	795	959	762	779	919	928	939	927	805	902	809	894
ENSMUSG00000019810	1403	1370	1451	1482	1131	1514	1220	1222	1285	1486	1388	1381	1349	1432	1321	1306
ENSMUSG00000019813	248	281	265	262	286	316	255	268	300	285	298	323	258	305	233	254
ENSMUSG00000019814	569	661	602	740	590	734	575	653	592	602	605	703	609	688	570	557
ENSMUSG00000019817	1020	1111	1081	1139	901	1232	956	1040	983	1140	1056	1252	1035	1309	1150	1211
ENSMUSG00000019818	2737	2588	2781	2828	2403	2839	2581	2357	2636	2760	2825	2749	2741	2943	2627	2615
ENSMUSG00000019820	6170	6456	6777	6838	6035	7018	5796	5669	6857	6367	6418	6649	5958	6643	6043	6021
ENSMUSG00000019822	564	588	600	691	540	647	520	552	657	658	598	588	567	645	531	661
ENSMUSG00000019823	433	466	473	481	358	470	325	353	473	478	415	474	335	437	352	379
ENSMUSG00000019826	618	581	631	708	590	716	528	574	647	588	607	733	597	608	560	584
ENSMUSG00000019828	5460	3569	4706	3586	3643	3466	3106	3110	3996	3356	3820	3503	5908	3929	3799	3226
ENSMUSG00000019831	6718	8001	8590	8639	8158	9319	7112	8024	8286	8564	8431	9329	7074	8022	7436	8706
ENSMUSG00000019832	68	86	72	86	63	85	65	74	84	94	79	111	71	84	76	69
ENSMUSG00000019837	431	527	514	554	454	607	420	479	559	502	579	565	513	557	397	459
ENSMUSG00000019838	57	66	69	59	50	43	65	58	59	51	63	67	56	60	54	63
ENSMUSG00000019841	1609	1740	1903	1924	1599	1855	1473	1411	1651	1954	1773	1909	1801	1693	1517	1485
ENSMUSG00000019842	573	579	680	598	556	681	549	496	676	627	712	700	580	558	555	541
ENSMUSG00000019843	4072	3958	4323	4330	3604	4448	3652	3675	4043	4122	4020	4451	4062	4184	3747	4108
ENSMUSG00000019845	110	130	138	132	114	128	92	119	123	132	138	139	109	143	130	127
ENSMUSG00000019846	262	374	307	390	275	325	292	286	270	336	326	339	373	302	309	288
ENSMUSG00000019848	62	62	80	61	63	67	38	56	75	69	76	58	44	57	47	70
ENSMUSG00000019849	1014	924	986	964	900	979	829	844	856	903	994	1001	1091	1109	933	958
ENSMUSG00000019850	245	301	267	324	294	310	254	260	282	312	333	299	257	297	249	326
ENSMUSG00000019851	177	215	204	175	188	235	194	177	188	219	234	244	166	199	159	186
ENSMUSG00000019852	1223	1291	1355	1567	1146	1382	1083	1265	1104	1316	1190	1466	1450	1441	1362	1337
ENSMUSG00000019853	79	73	69	79	59	71	58	56	85	71	91	63	84	103	89	71
ENSMUSG00000019854	1615	1646	1711	1614	1453	1650	1388	1515	1502	1736	1610	1799	1591	1666	1493	1587
ENSMUSG00000019856	1636	1750	1804	1913	1839	2174	1673	1863	1951	1855	1869	1936	1820	1818	1849	1944
ENSMUSG00000019857	413	508	468	498	419	476	436	394	432	440	394	464	471	475	419	488
ENSMUSG00000019861	1710	1850	1948	1954	1640	2062	1753	1794	1934	1863	2002	2110	1916	1957	1762	1880
ENSMUSG00000019863	636	707	682	677	548	746	522	555	626	699	693	721	642	696	567	660
ENSMUSG00000019864	603	625	628	672	551	737	567	576	672	686	666	694	609	678	527	611
ENSMUSG00000019865	20	18	24	41	17	32	26	18	27	26	26	26	18	31	20	29
ENSMUSG00000019866	184	126	161	81	76	98	95	72	115	91	123	90	218	153	142	89
ENSMUSG00000019868	928	885	927	1075	881	1088	885	962	949	1057	987	1020	963	1036	858	952
ENSMUSG00000019872	942	1015	1053	1132	949	1191	993	970	1095	984	1179	1063	961	1079	984	1002
ENSMUSG00000019873	2433	2419	2547	2602	2229	2756	2365	2268	2384	2487	2463	2655	2465	2874	2319	2479
ENSMUSG00000019874	418	364	412	519	272	457	319	277	308	383	290	325	406	421	327	333
ENSMUSG00000019876	152	132	142	146	114	169	88	100	128	141	130	121	173	134	166	101
ENSMUSG00000019877	27613	29541	30454	31114	25894	33046	25961	28630	27090	30310	30130	32575	29320	30805	26271	29445
ENSMUSG00000019878	741	841	973	976	864	1088	824	837	862	918	880	1077	901	929	842	943
ENSMUSG00000019880	80	79	78	91	73	88	93	86	91	90	104	101	95	81	113	111
ENSMUSG00000019883	203	208	221	231	190	253	229	197	193	217	255	208	220	270	183	200
ENSMUSG00000019888	206	289	320	339	239	365	234	262	275	317	256	324	233	277	244	266
[truncated: 16,667 more rows]
