# Supplementary material for: Histone deacetylase knockouts modify transcription, CAG instability and nuclear pathology in Huntington disease mice
Source: eLife. 2020 Sep 29;9:e55911. doi: 10.7554/eLife.55911 (PMC7581428; doi:10.7554/eLife.55911)
Supplement: Source code 1. [file elife-55911-code1.zip › Counts/LangfelderStudy.SVAcorrectedcount.txt]

23359_1_514L_striatum_Q111_HET_M_L3.LB19	23385_1_516L_striatum_Q111_HET_M_L1.LB21	23411_1_518L_striatum_Q111_HET_M_L7.LB23	23437_1_520L_striatum_Q111_HET_M_L6.LB27	23463_1_522L_striatum_Q111_HET_F_L7.LB2	23489_1_524L_striatum_Q111_HET_F_L5.LB4	23515_1_526L_striatum_Q111_HET_F_L5.LB6	23541_1_528L_striatum_Q111_HET_F_L5.LB8	23346_1_513L_striatum_Q111_WT_M_L4.LB18	23372_1_515L_striatum_Q111_WT_M_L6.LB20	23398_1_517L_striatum_Q111_WT_M_L4.LB22	23424_1_519L_striatum_Q111_WT_M_L1.LB25	23450_1_521L_striatum_Q111_WT_F_L3.LB1	23476_1_523L_striatum_Q111_WT_F_L7.LB3	23502_1_525L_striatum_Q111_WT_F_L6.LB5	23528_1_527L_striatum_Q111_WT_F_L7.LB7
ENSMUSG00000000001	36.5320860545274	38.6628176152085	36.3839281317597	36.3827795809877	36.5764119872919	38.8401236616628	37.32946059291	37.5270824878401	36.6269967341912	37.1682070033896	36.2969876615079	37.4358755712001	36.3030401627542	36.9104872288847	36.7122060127646	35.7086010285331
ENSMUSG00000000028	1.97324707498272	1.84587485890717	1.98140412978505	2.23302654715832	2.03311093071339	1.83544613137703	2.05879137833405	1.87638986175844	1.73339167569891	1.58298629965889	1.57909647891959	1.57438448881839	1.58619465022678	1.85744504512234	1.43127404105893	1.71443353292118
ENSMUSG00000000037	2.00219542414874	1.460952765208	1.23763856515687	1.59011444746374	1.8771973130222	1.66731305861953	1.2757101454985	1.72495467505389	1.14628277045383	1.46069379811134	1.33107423046497	1.63607910992877	1.0832621259962	1.41872319258336	1.40374165829623	1.34413952598229
ENSMUSG00000000056	65.7820840476924	64.4020702070275	64.5351512126042	64.6893963447208	63.6173002116785	65.7968387783184	64.3937178228491	65.6612044818561	62.6840799386763	65.9348876058902	67.7246745171527	62.9842592802153	63.1493549084027	67.9009831430331	68.6089854582796	62.2628183271083
ENSMUSG00000000058	20.5797269859957	20.4826619281129	18.8374553198563	19.1939470823893	21.5466927828738	18.94598846683	20.5431209465008	19.8776267729398	19.3935520492368	19.9120057620856	20.5534074678118	21.865944179029	19.9793416641662	19.1293634391349	20.001480213598	20.291085426645
ENSMUSG00000000078	32.5137151275291	31.6885995983272	32.1499541509131	29.0683074847616	30.0415226543913	36.1363667320875	29.7179407586844	33.483812127581	30.2454806366508	29.9930552553359	30.9018681470956	28.2507769897267	27.5406995780706	30.1780791190944	30.8818584802163	28.6756945709873
ENSMUSG00000000085	84.6246925213654	77.3453523940671	80.9313293050753	80.9564354308961	78.3781362484094	75.3076053097006	77.5729326179555	78.7962554111968	76.8498903308829	79.133925062671	82.8950384753086	75.2982668715778	81.5037438974095	80.5339559071168	83.8447741926976	83.3719426373763
ENSMUSG00000000088	32.2621300530081	30.2527235022692	39.4870927802948	30.0176822386823	31.7688883748194	26.8164801350479	38.0546804702719	30.8169862660557	33.9979741499172	31.3730103606818	37.3591515826056	35.2732396285363	35.616516962921	36.4980654403473	36.5029974062258	33.1829478526194
ENSMUSG00000000093	4.13402488415501	3.41896936670187	4.27332032900387	3.78848402995703	3.98548190722413	3.08479131391144	4.12743913482721	3.88080610084984	3.85328252994081	3.6611255590676	4.25677059872507	4.38984047437645	3.95022836965673	4.58970953144419	4.38348691110737	3.57647504637135
ENSMUSG00000000120	13.6975744379787	18.9925432312526	11.8692844994744	9.37798904037642	13.8571215478945	13.6856993100858	15.7756291088977	14.9831460343136	13.9025472760091	16.9614945102793	12.3411246429186	20.2275714558005	15.1903290940383	14.1979370268872	12.4013936277648	15.7253648798105
ENSMUSG00000000125	5.10113857982924	5.34878075647254	6.05675836144511	6.22670877649374	4.96376534476465	6.3632144489462	4.98290283219146	5.83416455647242	6.81914369543437	5.19541350230601	6.49024976168835	5.36827212322587	7.18319237561324	5.21981629937276	7.53492662632483	5.08127223080325
ENSMUSG00000000126	1.41643869251473	1.38088284264326	1.65168337933191	2.23342576452355	1.54594585861765	1.83950347067908	0.675162344996587	1.66376979854521	1.82036370306152	1.55499674000391	2.3472501258894	1.19058450158822	2.14323270037722	1.82425769233702	3.30745172757086	1.21010083514648
ENSMUSG00000000127	14.7930190682268	16.277675050966	15.7231286118917	15.4991032634196	16.0390058281993	15.8850138433767	15.5503077204862	15.7185426002689	14.538751143123	15.7190513361921	15.3389056064834	16.1799606825973	15.3620969561295	15.2757811255694	16.8126227257075	13.8990553557427
ENSMUSG00000000131	117.71890349256	119.951813885868	121.64126466537	119.280563063847	118.463091738106	119.069652654414	121.347931355312	123.091967305907	115.321375176685	119.514600142988	115.517542756814	115.118099158756	118.079448860117	114.456827588296	116.868013016028	113.714656993395
ENSMUSG00000000134	50.4037766623517	46.163400629809	50.3011422100738	51.6593854876255	48.1804129773974	48.0506351391809	47.289303589747	50.686488066752	48.4142086611278	49.9426342961324	47.253781023751	48.0021786141859	48.4658655087417	52.1854111701264	49.5307880424205	47.2585792698314
ENSMUSG00000000142	26.2021458904176	22.2140366353271	20.9462422681457	24.4491937234764	23.2322611503682	24.6705751336974	21.8051108408779	25.967714039624	23.7292999406237	24.1216123299819	24.5183012945482	23.0080930966013	22.3468242213629	25.3489518044836	23.9729155823151	22.323285364875
ENSMUSG00000000148	33.5547646056199	33.5086877318903	34.3289199620118	34.1049768968412	33.9674021267703	32.8686982075622	31.7689261110412	34.4360793845856	34.9654748449436	33.8629666673817	33.3705728846284	32.7148810639113	33.7756805685747	34.7951855002193	33.637022752703	34.9499303037209
ENSMUSG00000000149	117.289513547732	119.932462402335	116.267074390902	115.83093525965	113.173419119255	122.069032190616	126.279419447771	117.791260531211	127.446464927015	119.706346075778	119.022169570059	125.726309583569	122.78838196385	121.975462275856	112.059426940982	121.572765940664
ENSMUSG00000000154	1.02851232302412	0.941867260502649	0.878062425307879	0.892555226198951	1.04816768125974	0.980640190100851	0.897943052136906	1.04575706202686	0.873282380586883	0.827791541973496	0.740117880744203	0.930121685087453	0.641480448647529	0.943334185313747	0.643019093006128	0.823954867748411
ENSMUSG00000000159	0.684778232068359	0.577008409989006	0.524015544526837	0.370348923304486	0.3812834144097	0.756431884592719	0.542496085050166	0.639702753168429	0.681689759439886	0.533232893199204	0.642225753288895	0.765258086783588	0.622596682968614	0.651328599795088	0.68681006130752	0.49785293072079
ENSMUSG00000000167	2.39192596970844	1.93478042449625	2.21391746735848	2.39691194315645	2.46772815044555	2.47909237995988	2.07026897942122	1.97878088894922	1.93484510032067	2.6007476429321	2.39855188648561	2.18376966697541	2.16916117616211	1.99548632856513	2.47621289991753	2.55526189483982
ENSMUSG00000000168	78.1557124095056	79.461530393732	82.5258393659502	80.7241989850272	82.6226135565213	81.5616697665874	82.592694991063	81.8550114659525	80.6655783836618	79.3649447711716	80.1186982819742	77.9128478697146	78.3807668928855	76.8017690653316	77.7452413085078	77.8263989288053
ENSMUSG00000000171	67.8505025394928	69.5205000962239	70.5560524651294	66.6414839205509	69.9666349728249	67.4246166631586	69.6889843568635	70.4771440890647	68.6300321522829	66.6610891851712	66.9118332365647	66.6690351222347	66.4072746906492	66.2153250622366	64.6415335587167	67.9257190229051
ENSMUSG00000000184	97.8530795605869	100.431340894875	95.1907321327533	92.2358269207362	92.9541280775447	108.435011192772	104.49879472694	101.270799931772	109.099346001905	98.1131776993378	123.2159291093	91.3541390321381	94.9510647932784	111.671457298614	108.0636205675	96.7909883835188
ENSMUSG00000000194	61.5945001630734	56.8027822174009	60.8254115104202	62.0693672645963	58.6354898608605	58.6723317253392	61.6921643395049	59.0273226773766	59.4387018840425	59.9317013548871	61.0061746027839	58.7289040291997	62.4818248417498	58.444486161176	60.596736540438	60.6715042578119
ENSMUSG00000000197	132.295076655869	141.189809499583	137.251545474405	136.695343820002	144.158595558199	139.617493068319	136.45703431608	132.646053219435	128.211152406298	137.34865251446	137.305495302462	133.209741319985	127.222422974014	135.660816659889	138.410927798383	133.75536465399
ENSMUSG00000000202	14.6262650250802	15.5892841173725	17.2710917162088	15.8541385980354	15.3678046086844	16.064770549003	17.1652488493513	14.8456808006594	20.5202139227341	14.6922808136088	18.5387123373299	16.863499547158	18.9533011414818	16.2507596573973	16.8233930041169	18.0867823543425
ENSMUSG00000000214	6.99696050794501	6.39628619639239	7.17563469030777	6.14404654216634	7.18883480738067	6.35171539292694	6.71041882773217	7.10619877138825	6.93320291292019	8.07891463290982	6.80603603298415	8.08485711651808	7.09987497589192	7.15567794367361	6.9670313554886	7.60890511752193
ENSMUSG00000000223	118.956359849177	119.115784489865	123.709176222211	121.803567254474	117.8284788375	119.230967735964	117.189997308636	116.414517146448	105.995198460204	107.23945339691	104.515881945951	108.162794716052	109.229602279554	110.122193122061	111.236477174012	107.79047126861
ENSMUSG00000000247	25.1877318141065	24.5859668602408	27.8138694759301	24.9631504523918	25.9336038813405	25.4532944718445	24.5979432155275	26.3077596728017	29.8698745632571	27.3605054372199	27.2939975792971	26.4907269920432	28.1985252268283	26.3089501986162	26.3969897999697	29.7603733535775
ENSMUSG00000000253	52.3781629473045	51.2212514027515	56.1056476216166	54.6313284647838	53.9620085519951	54.9204550150446	55.4841742563639	53.9122214311209	57.7275773122988	57.1629953505319	58.8800066045792	53.2906532820004	55.1702574309692	57.1026348945964	56.0810125782255	56.1105701819663
ENSMUSG00000000263	0.535781233838127	1.04378426454786	0.677947467864277	0.584409523270655	0.613129530004275	0.567535760870494	1.02640720324074	0.564013108006468	0.256935659466187	0.903878754945975	0.848129459495875	0.481497229530647	0.691191528944071	0.628408170928348	0.830014757242758	0.662860381694552
ENSMUSG00000000266	40.5175350156642	44.0686682226608	42.3326643167961	40.4501093970804	42.2725213565004	41.6312413102211	41.078843356215	43.2392504148513	38.5771343471856	38.3020993092154	39.1291075539734	38.5800008804629	38.5919306585413	38.5860177629533	40.460729568251	37.0700091246286
ENSMUSG00000000275	11.5404818860817	10.3686970876743	10.1403416098136	10.7687859467293	10.641234008066	11.5193544373331	10.9617192889944	11.424785651479	11.373619414292	11.6588063287193	11.8470974015842	11.5797908191839	10.6151842527408	12.2870851764418	11.31151723513	10.6787582043103
ENSMUSG00000000276	85.086731409381	83.2214684984306	85.05952279303	86.964689169252	86.4400507134224	85.3335565579177	81.4294374388065	82.7293494741895	77.8826970757213	78.9899055304372	81.4634288079021	78.2522309419758	78.1650532934532	81.2470538459062	84.2349897272747	79.0398335459108
ENSMUSG00000000278	12.1993497236652	11.6019070761148	11.6419207967277	10.828721479158	11.8915852100483	12.0573052545229	11.3280012836082	12.0808027032519	10.8931168490533	11.8955232836967	10.5763359643423	12.4973842245882	10.4026864553319	11.9128208326569	10.9065023090173	11.1348052836127
ENSMUSG00000000282	38.3370721336029	35.4145788757097	34.6124627609656	38.0740986208429	38.6857415699494	36.3147837124077	37.5660722494643	41.8619832832449	33.211720326401	39.5861642284699	34.7692102026129	33.0988778869851	32.9523839802062	34.3748434918468	32.1741376691513	33.681254366025
ENSMUSG00000000290	9.54830286047907	9.75938910394154	8.96232128567016	9.46882458151468	8.76277058008741	9.31083825880131	9.80952924430926	8.64224376605747	9.59857454437342	8.81252066308846	8.95322860212472	9.31696293096858	9.62533216750517	9.37766280634396	8.42294986322365	10.0867536989994
ENSMUSG00000000295	10.7541101654635	9.27306066753698	9.36109874158159	10.2311302335652	9.86014773610175	10.6495780062805	9.38657117210794	10.9836673119704	9.2430644737073	9.94084849834169	9.37188444868343	9.11638115266648	8.69614068975613	9.8589271697407	9.29544485821922	8.74030403141485
ENSMUSG00000000296	28.987424164783	31.9351018462635	31.7709582571377	33.1256488786816	31.4838632589438	31.9905637374124	31.0978929325882	31.2860416125201	34.797460571492	31.2414003388633	34.5719450724603	31.2653313607741	34.4914448364165	32.1408213773875	35.2379699562977	31.2699602111181
ENSMUSG00000000301	1.27830229928387	0.994562990100539	1.47793742407104	1.10920423956938	1.14045514808398	1.23091385716091	1.19290390426077	1.27044602687329	1.03485357802226	1.38666564161228	1.12356234401084	1.18203616654222	1.0663000125555	1.31463450739054	1.24274582459946	1.14077334945141
ENSMUSG00000000303	0.591316040654087	0.551586005722281	0.450608324046185	0.681252910082586	0.776532629926848	0.466020218658143	0.49340007530681	0.408664929609274	0.456061684326206	0.725056373542219	0.492621873855435	0.748143966093124	0.537170296115754	0.619184368917157	0.546931289353052	0.764364900759287
ENSMUSG00000000305	29.2375273049406	32.1280526932003	26.9345234454592	24.4367974348331	25.7483595627806	27.1501437279367	28.7536848187723	30.5713314287213	31.3910667719232	39.056287310923	38.1954427881248	32.3495096848729	36.1404570235429	34.4402033293014	38.2151455365704	36.1676073680035
ENSMUSG00000000308	132.764507038118	135.397651450038	137.667711236045	137.342099641795	138.892834080089	133.195613759884	134.959073030905	138.38501897106	144.540467982679	147.249041612881	148.303927011299	139.912910501316	146.803894123434	140.751518995763	148.282981248572	144.836555854231
ENSMUSG00000000317	1.55199047518667	3.7544927194991	3.05931790073634	1.78178917977861	2.59935421460187	4.01724987857293	3.21632640109125	2.85598280578036	2.97011695016375	3.73994491187019	4.30809942133951	2.47905082963694	2.63270890824861	3.03017091809112	4.08424339455884	2.50493275062841
ENSMUSG00000000318	0.478106539055961	0.514419838392173	0.485579469853217	0.302547633188479	0.327583826411765	0.510632267376831	0.503250547856861	0.660631331850741	0.391602710475313	0.766199429385895	0.569567671435423	0.450994152129328	0.583203307336575	0.418491302224462	0.619907110848102	0.457580880875021
ENSMUSG00000000320	1.46449870320429	1.54248259407207	1.42771650134312	1.6057846870273	1.33805237082512	1.14316791211541	1.47203436312284	1.28348349833009	1.36459911165283	1.07866168683852	1.37531700481027	1.27778929955407	1.41170136470562	1.69367597092535	1.42696006123624	1.32950929934011
ENSMUSG00000000325	32.1706277386047	33.9917781080409	36.9368221854559	30.3229871504498	33.9636677367303	33.4130248717232	32.3305679332092	34.6061488483774	35.6110014134698	31.0635056632121	34.0215039734102	31.8602887505223	32.2102976578716	32.7950310367533	33.1511194364827	33.7398668278976
ENSMUSG00000000326	86.5103826482444	82.7458595347574	86.793268198578	87.484183435358	85.6860842697746	82.1547519589062	87.1622950131135	87.9296949090192	90.1209787939922	89.2155386875693	92.2150628280054	86.8428321365612	91.7361391551058	88.5487940158579	90.7383499828862	88.4551669656787
ENSMUSG00000000339	20.7145547718713	21.0961845841322	22.8028908800688	22.0988045501837	20.7790747657429	20.4761639349116	20.0562796706547	21.0598267937497	22.1389832153137	22.0104957563986	19.579498916143	22.6341319237686	22.8703086768004	22.7182673011684	22.1021839506981	22.0249587906889
ENSMUSG00000000340	23.4148811585483	23.4838343452398	24.0495397248168	23.4945977883847	23.5278246163396	22.9871798470946	25.0180247569333	22.313411874993	24.1375664815239	23.2881979073243	24.5199240423595	25.1103441750658	24.3922143204208	24.6074566074925	24.1947352688341	24.0452209085679
ENSMUSG00000000346	127.488114773185	126.381757651702	124.836053363018	126.405817325102	124.216997911042	124.930781306629	127.535698706009	124.768826783793	127.469044370777	134.135289535383	126.831484694298	134.812564828988	130.170122067046	135.030290181846	129.023673395765	130.734235632004
ENSMUSG00000000355	34.8165618894871	35.0677005851532	34.9067403583265	34.7887060511206	34.7950997412593	35.1576985294537	33.8790540776316	33.4353558524765	31.5060660825583	32.2490110442437	32.3589384694806	32.9903959348005	33.2217633495895	31.3943663037259	34.1523965086116	32.913201894107
ENSMUSG00000000359	0.780542931159985	0.851073858280528	0.824459676884119	0.817770415447247	0.966198933684557	1.0210605026916	0.92868906498049	0.870386012391206	0.767779424601037	1.011062676634	0.906764230871832	1.06214152311576	0.706123752108097	0.967744673308967	0.961454301085348	0.651744988212204
ENSMUSG00000000365	2.20561190608739	1.02363913923179	2.21459648137927	1.58396370365345	1.4101870185715	1.66733469530037	2.16680872814621	1.43015574366053	1.28197383088925	1.69480412301475	1.36090747438371	1.50737322724921	1.37930777194673	1.59452734362713	1.02726424367863	1.94026403199402
ENSMUSG00000000374	125.232815308406	126.648262214652	126.736087440239	124.059597472097	125.594115823959	122.680747106895	125.790943229524	127.46824491726	131.099819730961	126.527814488197	128.700004016521	126.843975248542	129.333753902409	127.878542799778	126.302618526837	129.973104781568
ENSMUSG00000000378	81.5261207070695	76.5306141630646	80.7247245267127	81.9391221298493	75.6054915643249	78.5565889795953	87.0609319750087	81.4605042462713	102.651501762782	95.3093681840136	106.215921551823	92.5060093327699	101.445052106799	99.7731497031268	98.3830003281233	97.0384823743275
ENSMUSG00000000384	38.3850991825207	37.4960039122298	37.4270743213229	38.2518740912929	36.7950050438197	39.2455339771863	38.6667082618296	39.0379376609214	37.4602084847229	38.2338553218973	38.3773824354931	35.4180354669196	36.7134881733146	37.9492012149562	36.8832124589459	36.7910694364864
ENSMUSG00000000386	0.199566490987462	0.327307925609177	0.299397373426306	0.402989775564269	0.232517052705656	0.23101858361527	0.146173561689295	0.270463659374482	0.439562432617662	0.199237552965532	0.237509935799655	0.31627115196495	0.288747627614478	0.634919833026538	0.37117516357022	0.216322638496443
ENSMUSG00000000392	0.96354476291391	0.679235484089888	0.412493826366677	1.30982375806471	0.864515413120807	0.724846843585004	0.604759929392197	0.806928593056174	0.736778054781714	0.889156711052488	0.455074886059295	1.07174816449818	0.824809700576108	1.10745909686686	0.725947488437813	0.653185980497334
ENSMUSG00000000399	93.1733783312865	90.8398068172066	92.5334058255084	94.1632120732596	90.2638472218479	89.6862219161107	89.3931757938423	91.3003696525565	87.59207441219	89.5053205411187	87.8914484033337	86.8834045193628	89.484838591964	92.1087146524818	90.5505760980479	89.9000773780564
ENSMUSG00000000402	2.43600332488491	3.46855363458293	3.9388410639449	3.38592744799744	2.79581499560651	3.45367754806685	3.62068613920636	3.02189642631658	3.7600319078252	3.39711723663538	3.04349812773597	3.59798421522037	3.65051108684545	3.97481636208348	3.51604147293167	2.95850069131546
ENSMUSG00000000409	2.5371332999937	2.66053701943933	2.5714655310093	2.27578811571023	2.70178005707806	2.64786373562131	2.28854085004996	2.3856207554183	1.71421969118903	1.95331657264759	1.7413901809838	2.35110691174311	1.71490975513812	2.00694853605737	2.10076850780622	1.89653120793402
ENSMUSG00000000416	219.336830222212	217.564778912113	237.807318723791	220.573599183106	220.740237099345	229.289565264716	229.851827745566	225.419124034201	247.646993251885	238.31759969536	256.224291766202	232.604785410415	241.775637575246	242.863047199616	251.858749469632	235.955324974869
ENSMUSG00000000420	48.7038893813725	52.0589950637984	49.3369612686838	49.0378509045063	50.7910361270537	50.9437991433357	51.5117039707645	49.3125854726359	50.2542515842224	50.7235571687499	49.3861971283749	51.7450379173315	49.9266227543792	49.0981051237648	48.4785009131286	50.781604477578
ENSMUSG00000000439	22.7635081400738	23.6061504793582	20.9888091756485	25.2339479684112	24.4425772914575	24.4646022084077	24.2906251681279	22.762258400318	23.8606662839154	25.5151148263925	24.3863692654657	24.3033335517553	22.8181189496516	25.3722962967462	22.9563936405769	23.8332806069359
ENSMUSG00000000440	0.648071020913515	0.639105834358684	0.651152430652349	0.753542088645325	0.880772716348991	0.680735709695399	0.854887976830519	0.528906187217127	0.602432359794398	0.831681093271774	0.609317182276549	1.20068804560195	0.818224515609104	0.605864840194587	0.767840063756933	0.654790348977616
ENSMUSG00000000441	112.829487668554	113.997212575823	114.71024516098	113.160194437783	113.75382508057	113.333304403741	112.330298036556	113.729850562359	112.67513100136	107.656851390018	108.867577208674	110.075737576794	107.009600491909	115.157298807787	107.941333333383	109.573501967908
ENSMUSG00000000486	1.21685982835582	0.924345409103679	1.10538106884972	1.45419132517368	1.17986411404569	1.14992219563406	1.19479819486202	1.16049930646604	1.29603061501026	1.26832611194705	1.13044254839299	1.23958655015334	1.22630771968696	1.35017465922739	1.08446485622933	1.18597888016371
ENSMUSG00000000489	23.6532644324388	22.447374182876	21.6196090171244	23.0033200134162	22.5312611640766	20.2112432886445	21.3662857135553	21.9267772591939	24.6780686117366	20.3261364581556	21.3969713534592	25.355917318476	23.6863513227824	24.8875751829229	21.9161767340715	23.5756986404312
ENSMUSG00000000530	44.7052880273029	46.4202523607342	42.171697498197	45.2935174228515	39.7751850278966	43.5931754617101	49.2660594216781	43.224949726642	55.0913010163881	52.9240714820444	58.374202874337	51.9775654129039	54.7276831221536	60.5195479561693	54.6969300199645	52.8946653761521
ENSMUSG00000000531	43.4668809396905	39.7302841698526	42.9131479679731	42.2053248972522	42.0125410293357	40.0909637330309	45.3282799237325	41.0930984081366	49.9027257270402	46.8378171210303	49.0498789237779	49.6441899498851	49.2712668846488	48.3977134377945	45.8709430388359	49.6925645588247
ENSMUSG00000000532	129.337266243088	132.169960974324	130.681820428631	137.690606275418	134.843689290295	131.403433075802	130.710780817271	132.538781639087	129.530056430223	131.559503736721	133.585306864395	120.66071764358	128.367326543446	129.873015303628	130.755692093891	130.739130289101
ENSMUSG00000000538	300.893733569554	291.502698164115	293.165416419598	299.345673813255	292.428379862066	280.275874251202	300.9207545523	298.704671285408	295.556878681792	287.381750235484	289.356469726954	286.767280510044	299.646370746753	287.435818083416	280.056197960933	298.079264452421
ENSMUSG00000000552	83.6972266771747	79.5274611194739	85.6909889816214	79.0310556925472	79.4606861495409	82.5532681064489	87.1688133279057	86.0199112145914	95.0078329049335	85.8115558581741	90.284141130444	89.1686143020788	89.9507050595688	88.6362063245685	84.1691502379052	88.1381658060469
ENSMUSG00000000555	32.8100342503644	32.8174882207608	29.2513714688015	31.0545180810333	26.6125621147535	33.6615936903951	34.4601348033587	33.3929007782162	45.5409148042452	42.008374409381	46.799589717582	39.9134336961715	44.3600988374674	44.8871124819817	42.8501032746012	41.9499921149163
ENSMUSG00000000560	36.2100272688777	39.1482031735761	36.7749310969908	35.4838750705383	36.7248554583116	35.0364351935731	35.9592866827001	36.1934266696022	34.3802680886806	35.2869044425148	36.1598845129026	35.0165590502114	36.6606502120787	34.6522904006653	37.4416795303146	36.5947116873358
ENSMUSG00000000561	52.516083057033	52.9005566200499	54.8574149911847	52.5869762290511	54.1398409819452	52.7729661576329	53.660127719617	52.6157568639853	51.1037493300526	50.8133870619858	51.534657291888	52.6217471900954	50.9509429644223	51.7191947064362	52.3497194051075	50.514408312167
ENSMUSG00000000562	1.5115212219196	1.07163338508278	1.1249538690564	1.28029786069129	1.32293531505499	1.38461486760011	1.31280470915483	1.38739616590787	1.39370543379138	1.38818322865101	1.458077541362	1.43268059668128	1.3274397159262	1.24699743225101	1.27603255114285	1.36344261347157
ENSMUSG00000000563	148.74208373024	155.551111507551	158.262623746135	154.307013600106	151.774499680648	158.709856479507	153.991869434032	153.432413042182	150.22160984103	155.850247127779	148.058770970966	153.587218796311	151.525396324865	154.352697795906	154.875600790417	147.365290757118
ENSMUSG00000000567	28.3721417654012	25.3195605054524	26.9431070800821	24.7762710092772	27.4018992887464	27.5691078847563	26.1003784619714	29.8867742308763	30.3461958247519	26.8420317841657	30.850174514394	28.1807054482512	27.5760992370354	27.5580010047521	29.0181928708991	26.8973018958877
ENSMUSG00000000568	118.912465824996	121.301462004752	117.646898233194	114.712058206625	114.216491406593	119.601450051145	118.296055498182	116.874580680025	116.126622204217	123.740937363478	122.052660871473	124.601475136213	121.968100849924	124.143616777921	127.870214251145	118.436363772043
ENSMUSG00000000579	0.694881295121865	0.59804322723459	0.464774301739685	0.393649207333178	0.582208935989512	0.53003235498447	0.516772964950406	0.646177427178582	0.467858071126131	0.409501089762507	0.557880033394381	0.69084860294872	0.427465462890614	0.583893623898629	0.588435051240603	0.377317321060166
ENSMUSG00000000581	35.8376765616201	38.4453823736015	35.4555900326224	34.4113458583486	35.3043851628337	39.1669827098577	34.4040177239184	37.5400549005682	33.8209280962328	38.3712298554908	34.1373688406018	36.2727153872	34.5890100876799	35.5793031876349	36.6829073034722	34.6957982968852
ENSMUSG00000000594	53.4928092930063	54.9896163069841	55.1161512825987	54.8876258905871	55.1988525767077	52.5156328579083	53.7855232305528	56.2727095051192	59.2599468707689	54.6242096786119	55.677913036909	57.0990470917791	57.3323992841678	57.4289509885939	55.8005809306767	55.5662393837446
ENSMUSG00000000600	56.3408973542038	54.9194275187793	56.0993930700913	58.0245915430001	58.2905586328683	56.6151368884392	56.2238592057663	55.8067513707552	55.3269461796563	54.3426602187632	54.4364502197369	55.0153556941478	54.645519764577	53.1901793024474	53.7620222426062	55.2480615632584
ENSMUSG00000000605	173.107089326305	172.580662448488	183.259612335172	177.99206015496	180.400815519784	174.491377588678	176.643640804444	176.738398187697	173.233612907451	165.893894558537	169.430113061167	169.341795758669	171.14099112788	165.650045035297	170.161197287802	168.098244791553
ENSMUSG00000000627	41.2899414947385	39.4079031732341	38.2834382803457	40.5726529373574	40.0940449797868	39.4961501036714	37.1717362983647	40.4551465108605	37.4600704626608	37.7215611107353	35.8762344715557	36.5155919022136	36.4404095232859	37.9969227291845	35.7753253419247	39.0185285325932
ENSMUSG00000000628	5.44344304951686	5.00795357209285	4.14783651251238	5.03085875450709	4.57671831640601	4.89036975573108	4.5587165437377	4.98412164985328	4.89780757339538	4.71217143791492	4.80343826602705	5.03464281982365	4.76929118169838	5.52991586576738	4.82742396952378	4.83642524855723
ENSMUSG00000000631	234.808383746744	232.453286237048	228.384640908232	244.023041820677	219.175974837927	232.465595514101	238.970351058475	238.260756496507	282.5184688338	275.423110355646	278.867426529334	259.044952885825	289.542726059746	270.743247789055	271.808547853248	277.790070413101
ENSMUSG00000000632	578.791918952269	530.311227700147	532.820164620827	569.915432110639	497.294329531711	535.138921889665	581.857059149919	572.20102272556	653.126172077856	651.885665444079	693.250090539972	593.960475363608	679.612271584361	659.839101435357	658.056227343673	641.715898470859
ENSMUSG00000000673	0.388098139170582	0.347580391476617	0.28880070942188	0.352373494353436	0.24733275239464	0.302641001385174	0.200153517240057	0.407422716233583	0.288253760358377	0.245452913737652	0.251123395550446	0.220361230604866	0.350702573389467	0.279445982446683	0.353289804309115	0.255909306062658
ENSMUSG00000000682	1.38376780578348	1.47341757114618	1.1522953008522	1.61174209165957	1.57494993171963	1.49666558732091	1.47983001288694	1.3435915352943	1.50595347630134	1.74101067082018	1.52892581608932	1.49937880897831	1.26152295634925	1.83062254685134	1.27846705011556	1.63796067104093
ENSMUSG00000000686	0.727397682731853	0.565690864117923	0.805257079716603	0.43480305009193	0.530165374299064	0.582834057207851	0.507087856449982	0.564839938130845	0.616324954552934	0.588976922442527	0.493130903299027	0.571850466954673	0.578240817514072	0.596886470604451	0.49477557133401	0.868827983701642
ENSMUSG00000000693	5.19574850118484	4.5774036365979	5.29530598460005	4.96190492999703	4.65111877793523	4.73927177070014	5.46285760965299	5.03289157786339	5.82057645681434	5.76154049526962	5.34183334702159	5.9455937479344	5.86701690627039	5.83208587700014	5.13778208511297	5.77327183767243
ENSMUSG00000000708	44.4103566060627	40.4051879383929	45.1353339717935	44.6682567249967	44.7034424589965	44.9510776466375	45.5543946693748	44.4978581802077	43.1178489634936	41.9910888044782	41.2205643428969	43.9861772662907	42.2892861189733	40.2157932950611	40.4302135322319	40.7535196909895
ENSMUSG00000000711	96.7453617080066	95.3520813406285	94.5119342513775	98.3346428724001	96.5117254977714	95.0479655666586	96.2543943420051	95.4672167497821	91.97973187588	95.9144681246209	92.7503053305496	96.615207854448	93.001099182456	98.2165431607266	94.6850915409699	92.2839421689358
ENSMUSG00000000732	7.88883797792753	10.4013290799639	7.83458648914996	8.48708139128261	8.59624638975019	9.16781451295544	8.48021945018503	8.75965164570204	8.4443109210715	10.0999254308122	8.59410046907707	8.71848359014744	8.26567533722864	9.94479138702349	8.73272138100379	9.07272947124218
ENSMUSG00000000738	55.760144676144	54.2549580381892	57.2544257626344	56.4538644494955	52.3864520366551	56.5745551769654	54.6493238185845	56.4899518511498	54.9334920611129	56.3311661981244	53.4761638817307	54.0676658664226	57.901799402111	53.8047799848089	56.5727962636838	54.4406134294104
ENSMUSG00000000739	0.321472149169556	0.270842616870578	0.198516248350825	0.267948937557663	0.199748052223669	0.505179930428665	0.251438634479622	0.300056566819986	0.478400707892391	0.137042597217244	0.24297062899058	0.370845488569832	0.295965446822458	0.248856943856396	0.193423421052887	0.238079050960259
ENSMUSG00000000740	88.123364224443	84.1381956321778	102.706928223383	83.4877820213138	89.5185916028773	75.6109804736357	96.6309853106936	85.7929913998581	94.6471012516825	85.5735888045312	92.8035678007545	97.850286826796	92.1314483283126	100.548594714442	91.0115991613301	92.1698360689028
ENSMUSG00000000743	91.0123293830858	93.292467507129	89.3420890241122	96.9152522017851	95.1887778505415	89.8023371241021	90.9209575038938	93.6195156335032	89.7234287692976	90.3172513714702	90.6148673560222	87.5522858672251	91.285151450416	88.7091010609652	91.0347468852856	89.1078219621954
ENSMUSG00000000751	51.2777854468809	52.3362619393118	51.4316265956837	50.4105510824011	53.0295420584256	51.3927040409196	50.6345396368083	50.2714057799643	48.0754690138068	49.7402611519464	47.409485230409	49.8806726536939	47.0271248082505	49.2519931507294	47.1304836794543	51.0544855328323
ENSMUSG00000000753	8.63443371413524	8.67875822347074	10.4309550416168	9.11286162142291	9.89446694834113	8.20739071804599	11.1920476026006	8.54802772587315	8.97269982006919	10.98020424184	9.37012443005969	10.8401091219676	8.98490006080562	11.0128280254447	8.77090499089444	9.8106013600401
ENSMUSG00000000759	55.7135126613167	53.5832988854437	54.4356783297206	56.4608574813546	56.5905367778669	55.7237683430115	54.3608804694252	55.2481658675539	53.4500867877845	54.5057499935242	54.1082126169356	52.9602504101462	52.6244533015807	53.3986045630605	53.3424550538764	54.1098811905785
ENSMUSG00000000766	2.41325074381684	2.20215015260407	2.11175547997695	2.11992876633313	1.94373279490051	2.13050020683331	2.14664237465798	2.13424387877	1.9165854308747	1.79707021600728	2.4030776799683	1.53324169473128	2.03255963483807	2.004605164924	2.23945428044794	2.10905568749202
ENSMUSG00000000776	17.7421815680999	17.4321877297543	19.249065509382	16.8794753476291	17.4914166671449	16.2811503721416	17.369696736497	17.9642635632927	17.4767026722805	16.4615266941784	17.9082611235054	16.4946165882095	16.7994201307276	18.7295930917246	17.932859229867	17.2022147451762
ENSMUSG00000000782	16.9492097412837	15.8331627983519	16.6916803195333	15.7617312806931	15.8612604090252	16.8480899601829	17.2063535454215	17.1375078307316	22.6920169308075	21.4183554470069	22.3417759400111	22.7480516819712	22.8249743174055	20.9354770689289	22.0315759155635	21.3048843505872
ENSMUSG00000000787	253.164601468557	236.088544992736	249.826993655572	252.168607425634	260.634947147744	268.624734081623	247.422363843396	248.927353643281	236.671080837391	258.125086050753	262.364216448347	243.522014472436	232.187472201899	245.267421984282	261.14688749722	239.51723124515
ENSMUSG00000000791	1.52282105582166	1.54991136673929	1.38316465298884	1.98731918122456	1.81064202248011	1.97550042452682	1.59983412879824	1.6037350794619	1.76664274016291	1.38679619923403	1.30828754240233	1.50057674952891	1.38928164097032	1.35503465900945	1.1218439649922	1.44000123747052
ENSMUSG00000000792	9.33140386769469	9.18513808961701	8.41385889571495	8.18916773246293	9.24220221860186	8.23812626891439	7.99048628516298	10.2649083311512	8.06955598662868	7.59523215876697	7.14408795061362	8.38595937976502	7.51475363202567	7.84923213686946	7.33225864763768	7.38239186715174
ENSMUSG00000000794	20.2837234699369	18.8183883735908	19.4564029338665	20.8726532598699	19.4376040684215	18.099231111995	18.0835269555283	18.2252997407364	18.928200909845	19.6387413761687	20.8148110847912	17.5463971989312	20.681500700137	19.4665531415077	21.316315214875	21.7483002158351
ENSMUSG00000000804	133.598523313341	135.018401051372	131.911024315949	135.524935685495	134.67515932237	133.662886316886	131.196920705373	129.543922285759	135.115214792083	137.606465778887	141.158967002097	136.761886255052	139.613654348326	136.673824713055	144.279551121571	139.661170651643
ENSMUSG00000000805	13.1763566355843	14.0139259205601	15.30688047459	13.7497397447247	13.3451027389178	13.9308911981075	12.1564774420102	13.6262613980493	17.9115020682858	12.8026000512478	16.0396957003572	14.4849242878977	17.1214573551072	14.4596246172933	16.8737292905416	16.0381802393917
ENSMUSG00000000811	3.12801519667986	2.95990440073512	2.90475117645597	2.69838001832065	2.84463896739897	3.35619679367894	2.75114980216392	3.10322857972203	2.93527666142889	3.24225982429002	3.49469518845154	3.26784085448193	3.1451755033354	3.07603783072387	3.84660645988142	2.81570153296095
ENSMUSG00000000823	118.190559788366	111.328298602448	114.562262387968	121.602893119999	116.861676684572	112.002181531842	109.649209122304	118.993379976397	114.860924205066	114.030011036038	112.719857523546	106.728188755671	113.996968515322	113.899767024142	112.480782946084	115.950085242218
ENSMUSG00000000826	346.658881770491	352.30937041041	347.797371965751	357.379949706051	354.2623913452	340.85647792031	348.563760031173	347.250873154912	339.066158057113	347.445119718391	344.578708162636	346.299901403319	351.133775724552	343.667432240352	353.029257040344	343.561091152007
ENSMUSG00000000827	49.9663141637096	50.5152092511589	49.4954234079752	51.5687969246196	52.0182666416097	51.4934967801574	52.0466481688205	51.2735636005644	51.8127578971894	49.7898553669451	50.5846241831406	50.1940909245413	50.6133373212853	47.766550665591	48.2348350285578	50.119215002243
ENSMUSG00000000838	68.5267835070269	68.4415665968022	65.3521913856069	68.3056083279241	69.8493697677183	66.5600364585172	67.9026606511413	68.5174724160745	66.06259927945	68.0151707440201	69.2079298005268	70.5391005223808	69.0660253859146	66.3090544331384	70.8823946281203	65.664032750236
ENSMUSG00000000861	59.7647192703552	63.144067633127	60.8605160985594	63.3694734634078	64.1500851106032	60.8850761459743	57.3978670337492	62.7671441580373	53.2140435100358	55.9514279274594	50.4553612616307	53.8501696477998	52.8871681076379	54.4128603422695	53.6411857612482	54.1164402353492
ENSMUSG00000000869	7.26434937865439	7.8378839857689	8.14484574619616	7.47202603382682	7.97004609497945	6.88543952340822	7.50136445879932	6.8761126090719	7.59360360618929	7.47974339544917	6.85667236407878	8.9958611589856	7.92030297089098	8.07928521844724	7.77422619595482	7.93600970947251
ENSMUSG00000000876	15.5185365700194	15.6037085440272	14.6550446952074	15.9077722336452	15.6066080877547	14.2274512473818	16.1307720972341	16.468126222132	16.4933954001177	16.6106194420014	15.9701739362619	15.8442432461443	16.0033036736095	16.9534082767573	14.7359450985767	16.0965227003246
ENSMUSG00000000881	173.706821588597	176.967928532042	173.162826770954	182.031905794365	177.370358812691	175.017774336743	165.978767629528	177.37872381153	162.462562297462	168.157624198616	164.244613391225	157.197117439951	164.731571237014	165.99264531374	170.429210180635	165.029760083953
ENSMUSG00000000884	3.44127591040597	3.50701386767455	3.77742852162967	4.04066276387489	4.0154091776234	3.42126944232623	3.11016273976697	3.26951589834478	3.74969984060782	2.83107110847765	3.24681978881197	3.15830715019223	3.30438804946015	3.45160259907669	3.31758704600322	3.69456680762214
ENSMUSG00000000901	2.9684329166827	2.18001415343863	3.19072078309512	2.63485593893809	2.86101951380913	2.71627286091533	2.71928620415085	2.94400602736202	2.76597053682967	2.68869312705614	2.64086755226814	2.75517397776777	2.63212232376491	2.49720218783614	2.60252662241907	2.68877672449635
ENSMUSG00000000902	70.7992014157645	72.5078543111766	72.5185210885407	72.8954382244542	72.8880026087544	72.1691251253852	72.8058907743717	72.682709957471	75.6955911947156	72.6928497367253	73.019817175942	73.366076829095	72.5604693746991	75.1822480343378	71.4722845788345	73.0650838191647
ENSMUSG00000000915	116.811963953424	116.043388300184	114.865393164731	116.707496543981	115.944424991367	114.315797030813	114.415485762791	118.957594352434	111.534278640966	108.62949459041	104.525353969181	107.206077580766	109.538478859132	106.552794856673	102.22670226129	111.68068578468
ENSMUSG00000000916	14.6556034604082	13.268251391886	13.5337436188863	13.6182074058837	13.3601509832093	13.8443289703706	13.5516913332045	13.3417074137481	14.2094813072098	12.9602097224978	13.3663496852623	14.9259832308454	14.434795291792	13.4280412448059	13.663773770913	14.1374803400918
ENSMUSG00000000934	10.5256564496251	10.2268680454635	10.4807225609277	9.85842174031671	9.91990156823455	9.82435155871559	9.77059512551438	10.9111273085318	10.1610203570734	10.0959908716093	9.85081226832405	9.90378052073716	10.3417626664443	9.99219797478506	10.1542953500933	10.1068375304177
ENSMUSG00000000948	389.558077854968	397.893259785216	405.711248307906	401.727351870022	397.79777025367	397.592436417489	392.724170098361	420.248083137623	399.653865345734	386.907388918833	375.485862313768	380.110074532014	394.226442158759	376.199072600915	379.984673429446	375.731511757081
ENSMUSG00000000957	10.9643499928088	9.70463173393672	12.2561534466206	10.4451400057317	9.91107146048967	11.1423234982627	11.0164111952227	10.5256875537549	12.0906405267443	10.3227903670366	10.6002639053528	11.5879747731181	12.1179916643474	10.2978743461509	10.9195492716037	11.3612897135577
ENSMUSG00000000958	2.95919387153237	2.63599721927505	2.5110669980905	2.30151878059781	2.88584827506878	2.62601612194085	2.46131293757181	2.9736168663571	2.61823267050282	3.02045543360318	2.56672845736764	3.25052573560752	2.70605538481048	2.50795920294137	2.6692350793984	2.84702160481924
ENSMUSG00000000959	48.8646358126697	48.2459002013894	48.6058387335804	48.4381482126198	47.6290551974485	47.2016794248807	47.4403519667024	48.3034996917087	49.0367847230932	46.6232735251698	46.9216140714498	46.4745598849802	47.7940417410184	48.5206934830273	46.0007747707752	49.5063158426524
ENSMUSG00000000976	42.4557390394585	42.4559854654524	43.3986159261307	42.6761882114988	43.0798983238067	42.6501713239417	43.0214499618172	42.5573703736754	46.6507131072318	45.1304579049044	46.5173265991941	45.3646348863994	45.3651404195537	46.382877008748	45.6011595453505	46.014989545658
ENSMUSG00000000982	0.350193883943623	0.129204626709148	0.118356799965416	0.353982762200543	0.396642240457974	0.127757706080255	0.260735211321122	0.17735134615307	0.306126408306973	0.384778355054389	0.383904503250797	0.450900703365628	0.366007542335482	0.30798717427412	0.310127439897914	0.455933929161678
ENSMUSG00000000983	0.830096174268616	1.21958654343465	0.802783327160895	0.657967932362966	0.869494836772975	0.814424914133488	0.935742364349588	0.74998242713252	0.436434567374499	0.79455020115583	0.666861779765783	0.808335373549859	0.606698557804252	0.786426261560588	0.749644176380097	0.761565434284783
ENSMUSG00000001016	71.0525722049608	68.0106943971447	67.7753916545233	73.3705739982664	68.3156223625278	67.308771070491	69.4984303298501	68.3936658514848	66.8288192025449	67.5577380734306	68.0883657111744	68.7228668573012	69.5252130573107	71.3729603668521	70.2838166976044	66.3182931108975
ENSMUSG00000001017	146.883555513534	145.338806616838	151.490930228453	147.062090476742	146.480000590627	148.976039500329	152.139795163179	142.093572947047	147.041064723416	154.080816860025	149.7820657273	153.227587688804	152.073386465018	148.499478879913	151.010023798894	153.207872480279
ENSMUSG00000001018	51.4585661096816	50.8335295726662	47.9304963035074	52.5208829520669	49.6914535930133	50.2860871420637	51.2882906765255	48.6147087098276	48.0842744959548	49.9657961966847	47.2372582646129	52.7906660322143	50.3020353579394	51.1949045495555	48.9911735137902	48.9637128287873
ENSMUSG00000001020	1.17892027788344	1.18988178499468	1.34440898088425	1.25627685443706	1.45356205537931	1.17829332323636	1.25021450690661	1.36332552777181	1.3839246008401	1.55014816932223	1.41758402107315	1.35704747610383	1.24404924432494	1.46606377015915	1.33462940873005	1.39743559356306
ENSMUSG00000001021	0.705200342148376	0.708564046961375	0.650320043726064	0.88410596509438	0.576671047870047	0.755632799604379	0.68089133854176	0.752972178266888	0.984965330650341	1.03681151144297	0.855054185448428	0.805771054186204	1.01231643235353	1.02285582377269	0.873903540357567	0.968523994752315
ENSMUSG00000001025	9.12316079183953	10.6758113656128	10.3118189592188	9.54920450156954	9.69719725374957	9.55657145042895	9.92511314441488	9.01720212159343	9.01604446407583	9.92908994364853	8.8667744512056	9.89106761641425	9.73964498206062	9.67782989279913	9.62330330801211	10.057367931453
ENSMUSG00000001029	2.28561383830163	2.93091293601798	2.98331277074115	3.00669496559367	2.71861539288481	2.79811858211578	3.4117823130033	2.00660619095834	3.0949803613055	2.98737640641612	3.27713694718643	3.11475474658896	3.35000634837241	3.04712222851393	3.15670541391588	3.25650138674855
ENSMUSG00000001034	22.5363636340803	22.1952973024536	23.0185609439748	22.1256780289703	23.331316192336	23.2564435474456	22.1145620243559	24.3569784889509	23.9400193051594	23.2244542024906	22.4726179841805	22.148182072686	21.7656911196487	22.5083473115873	21.2497637703129	22.8961755464967
ENSMUSG00000001036	174.58813032913	173.078295085247	176.02526180421	173.301797538034	174.430361519597	175.653016473773	179.802947359451	174.959269486858	175.390175980491	172.728530500483	169.587113334489	176.687072625711	172.828384768712	171.062861041336	165.643085036593	173.288829571407
ENSMUSG00000001039	14.635439466138	14.6233537930813	14.2729736931581	14.9951258112669	14.7319156479314	15.6083086217471	13.5786846058414	14.6195777572918	14.0310262821781	13.2414727903155	12.830673831824	13.5592292244671	13.5349526543231	12.9354639898901	13.272649261617	13.7300430875421
ENSMUSG00000001052	79.5914844824977	77.0931232924275	78.0221177417721	80.3441486288448	77.6473552628392	76.9130204711444	77.6370821852074	75.9361235408687	74.5367440104541	76.3600822130897	77.4587984976263	76.574534482816	77.4469966178038	78.4266244316681	79.7154065175125	76.6799324529474
ENSMUSG00000001053	11.1394759313757	13.5806051863501	10.8322574758506	10.7538561001065	10.69999178806	10.6424805587663	12.2302211281758	12.2582218872677	14.8380403920627	14.7590242984586	13.330799243146	14.6922090839008	15.1096216064495	14.604171661429	12.8020452479241	15.0585974193642
ENSMUSG00000001054	47.7171185599036	46.0313213674348	45.5404009972599	49.6416650296092	46.3499449528817	45.2111068189754	46.5429419796257	47.6156320697415	54.9742033588812	52.0116096218403	52.0291822693328	51.5605782833359	53.9935197577439	54.0398584556771	50.600536886104	53.9180985501935
ENSMUSG00000001056	25.9791520492357	24.7930531533757	25.2004446697767	24.0901375032649	22.8881860530068	25.5909134340349	26.2135947077765	25.5248716828073	29.3224740251531	28.1591150848155	27.9195272376243	28.6301326954463	27.5914352759663	30.9363055430019	26.5413679409609	28.187739374043
ENSMUSG00000001062	66.0444615306547	61.1534751323506	62.7300000418736	64.0702462689799	63.1071501819325	63.3889622452994	63.1933404683504	66.0051962995254	72.3607768722017	70.9458447718486	69.4707897761121	69.288751022127	71.1904990638565	68.4594842253782	66.7172928167752	72.530591988645
ENSMUSG00000001065	26.5696728493377	24.4424549958215	27.4905417312522	26.928079919838	26.1182518817646	28.2728085090177	28.8066850045738	24.7572246917362	27.1066269833811	25.1220846207639	24.3721199017928	27.9097348246113	27.1583737242768	22.9984103572997	23.3736635108625	26.6426410159239
ENSMUSG00000001082	26.4973737881955	23.7814357580275	25.9463633039022	24.2914026693711	24.782063040085	26.0816739264997	23.470654117807	25.6490130988203	23.3548859561758	22.9106141870626	23.0340455753495	21.172181395935	21.6750143874647	22.8525957287351	22.1371181626136	24.4964757026241
ENSMUSG00000001089	88.484132495334	89.9632625750752	95.9702557960242	90.0266200228938	91.1232970668592	87.8071138448845	92.8447293756823	86.8610081606364	88.8054112641473	84.7317136259393	90.2218347418528	90.2576343210335	91.9603904106333	86.5224665045433	92.7743122578099	88.1717680734195
ENSMUSG00000001098	22.6346331373594	22.3361277228075	22.7316081003241	22.9580998376849	23.8974457446064	22.2579543181915	21.7132508104512	22.845888782245	23.48225839901	22.4163198490422	23.5665816427866	22.1297836635621	22.7656871314318	22.1816990888484	23.0828738694648	23.6297283980756
ENSMUSG00000001100	83.0929840247102	78.7571273507179	80.2453810041192	77.858601455498	80.4108671145961	81.6174597614792	80.5491111642589	83.0453131985349	81.8955458013739	78.7133137041274	82.1189356241986	80.7524542498186	77.5913166241426	81.8901671964433	79.1436019301834	78.9177135045856
ENSMUSG00000001103	0.709618480915731	0.43703681915901	0.488271853721325	0.738451460770523	0.567050601589278	0.492188231262897	0.417556286882228	0.576088316152534	0.446001100256977	0.680365539290481	0.374575395773714	0.547068638809215	0.490102566454303	0.711683415196775	0.471255125310625	0.617161576165014
ENSMUSG00000001105	39.6010543407042	39.3466680249499	39.0561543462056	38.9416435047591	38.6995047637399	38.6848224840399	37.6142897746136	39.4951746465825	38.687187485229	38.8986021222327	37.0746299887814	40.174088653081	38.2892297012803	40.9539116218092	38.807671692926	38.3964730198551
ENSMUSG00000001119	184.179323717423	177.857632880714	189.413450055009	188.98846598626	189.88854065411	185.229021302548	155.183535025148	197.75944236315	175.010962516694	211.516316160784	172.155534945693	180.146343340242	189.133380470434	176.528752018652	198.047979884195	191.248013322552
ENSMUSG00000001120	42.5511338984444	43.2888642846721	42.4880010159456	40.2456511272517	41.1160529566701	42.6593527467085	40.0788686834796	43.8626902517318	44.6354385886419	44.6449282057455	44.5266224343978	44.6802798629644	44.6553695854017	45.0912666755247	46.3625013762408	43.8658594883712
ENSMUSG00000001123	7.6533017884184	7.28796532251337	7.00372104006071	6.25795558940636	6.19210425660717	6.5570516898332	7.38758543093239	6.94342459492611	7.28406062473667	6.93851320686665	7.54021777408838	8.01548552728924	7.46828408455232	8.38626225699794	7.59914953155094	7.23895923105747
ENSMUSG00000001127	173.546946960084	174.212050584624	178.379492976481	176.21912649805	179.936960528201	178.427220860807	177.882840968143	179.79743760971	177.275228967231	181.58776792131	178.710498114542	174.218353113552	174.586160315171	173.919115014135	175.366744855063	176.072476750267
ENSMUSG00000001128	21.1975330319392	19.0243219954905	20.8128203398912	18.9945303796515	19.8889097174334	19.6270783763406	21.1683405983303	19.4860663978004	22.1000768131587	20.5617178378835	21.9584180519352	22.3661582277507	21.2893445348868	21.7315956668608	20.4851852587592	22.4489706397323
ENSMUSG00000001131	0.668171958542444	0.487729484036176	0.640081435767124	0.808377800615065	0.629066311927579	0.456109399931476	0.576824811027658	0.70276242148807	0.565188602324902	0.580144050814346	0.510575094585529	0.482117276639778	0.75982660409728	0.410699885359724	0.592763806193176	0.571787289616251
ENSMUSG00000001134	3.52450130030343	3.31313239408151	3.08718513176285	3.54439136022941	3.0920527899559	3.71121667497844	3.07881639950008	3.56875838892169	3.72357246666442	3.20598406679629	3.12825947144182	3.1928285102246	3.45930641758811	3.26140121788657	3.06537932846039	3.39746898322553
ENSMUSG00000001138	41.9727138284829	39.549189151034	41.3495657709623	40.3206950824545	41.7034291823568	41.0631851135914	41.3163587779169	43.848365232923	40.584957958564	41.3151377400438	41.1313786677252	39.3791813620676	40.022199494885	38.5427274380589	39.5892338821335	39.7557904464103
ENSMUSG00000001143	56.1776032734099	55.9010160086816	54.4149640797475	58.2215087347248	59.3542971221576	51.5592742398785	56.256334607843	54.1847473525641	50.2398013619391	48.8399593845931	48.4958203191202	54.0697069400134	49.8882342039652	52.7264531335783	48.5885798172081	50.8321287745991
ENSMUSG00000001150	85.2443975981208	87.4954384216365	87.7286587726185	87.8164256818717	88.2729506892725	85.5278685764849	89.0901177011515	87.4233593404711	90.9820369427833	90.481421268935	94.2411424520317	86.3027482749689	88.3082140243852	93.2390607933825	90.4337922956794	90.0752040386879
ENSMUSG00000001151	43.2428470032609	44.0155811624256	46.423152929197	44.372150126326	45.5098431702466	45.5995179471405	43.7893037223684	45.9953158779117	44.5026311858558	44.3369034935552	44.1711335837829	42.2978106173996	42.6237178416171	43.6726701676694	44.1728135679498	42.8552574900575
ENSMUSG00000001155	0.346720274827518	0.244267622697471	0.460481503722344	0.461782803335848	0.581682747339099	0.346145530437418	0.32320895773205	0.339399157628612	0.348296385115637	0.341506806097857	0.187858987864463	0.438380804479083	0.275180942961161	0.247220962141578	0.217274675913603	0.379104902506188
ENSMUSG00000001156	44.1774017472643	43.4499132492883	42.8321091420572	42.9378537505984	41.3570757671997	45.5611009604963	44.0627233001685	46.9948966716201	52.4174812940792	52.180294179411	53.5030893160471	49.225585646017	49.5960144864491	54.8463956379153	51.7890901479906	48.3398815247258
ENSMUSG00000001157	37.2097121364239	39.4168296868158	39.1564183863542	38.7693602838575	39.6091070048579	39.6996903889765	39.1251547514278	40.7270831090348	39.1231657742214	40.9136649003559	38.5326948908758	39.015994022721	36.7753798725901	41.5087339127447	38.3199861194872	36.8913357407843
ENSMUSG00000001158	26.0536618376493	24.416229053142	25.1815565634079	24.2975270277057	24.6706205583377	26.2390903541689	24.8468127197404	26.1163760177983	26.1589442322306	25.31883610126	25.8691983133395	25.253178235826	25.7810905881748	24.0097587214442	25.2706923366865	25.6712183278995
ENSMUSG00000001166	1.04723093391695	1.24451129392201	0.86586695621965	0.881405829855718	0.602140056438012	0.871173294753506	0.954880147164028	0.986327666881539	1.10214531649508	1.08944206538653	1.11185326913998	1.08948562381002	1.189554227359	1.5507873245349	1.21897543731142	1.1031007807606
ENSMUSG00000001173	90.9934228363384	94.521497711727	92.1698821701961	93.2804028552536	95.6607035156022	88.8725686762716	87.5519478164434	93.9564252500536	90.3013893657367	91.1985086094264	90.7936729384622	90.4828183981972	90.9139692811597	92.2381287745506	94.5121381905481	90.698719147635
ENSMUSG00000001175	1765.13702267655	1803.05379683867	1737.33162749299	1823.9650613751	1778.6066283445	1754.08772552011	1752.15013857278	1758.78484842867	1942.43286171997	1902.88979182068	1962.85186475574	1915.15943440808	1976.39378525256	1933.00621368104	1989.27730260012	1928.27052500386
ENSMUSG00000001211	277.050710057097	269.040344954125	280.589443956388	284.1534528771	268.730979162875	272.291970872486	280.220867067674	276.130974195864	279.725626388551	274.470202399176	277.757669210649	273.690496662251	285.978616639213	278.72082922742	280.672363423997	273.01398687249
ENSMUSG00000001225	0.215839964623093	0.258889279240182	0.323241115808615	0.27212250908206	0.30458652344778	0.433617557505496	0.15498751044871	0.246733016212171	0.310656733059687	0.484329865071588	0.362697149443635	0.274103393313693	0.368846208743893	0.191621886250911	0.451321664825879	0.437900010631566
ENSMUSG00000001227	101.67070328876	99.4113569873758	104.085102082367	101.714958089179	104.425828406253	99.9065493349357	103.581817802272	107.658735239746	117.155254854899	108.071263645406	118.012213568062	109.493096014933	112.041720641153	111.797917454312	113.547261383833	107.661416475092
ENSMUSG00000001228	1.31284770488578	1.73890303190427	1.12063998294698	1.6198442523542	1.60482517093725	1.50953060388362	1.61146411025368	1.38693283492373	1.85477959697268	1.42931679133001	1.84825101349911	1.52896109449639	1.61894079004627	1.6287742247418	1.49448306753023	1.66008501891599
ENSMUSG00000001229	73.194630896299	71.5295427315393	73.652927898962	72.9334734928303	73.9379736864728	69.8281123148285	72.8590727483995	72.9732803289843	78.2403400823996	69.6716127929892	76.6483364769653	76.3383963988173	77.0065976093619	74.1383345428214	76.0726845126391	73.8668728603316
ENSMUSG00000001240	12.2622307634838	10.7212278227484	11.055304184525	12.3739581771272	11.3352280333445	10.0752657704043	12.3339835615826	11.1601776053125	13.1937101282302	11.1832647846806	12.3882763647189	12.9949457800855	13.827050367793	11.8667319871258	11.7319590489767	12.7986390828503
ENSMUSG00000001247	2.90383024404067	2.14555982630591	2.68916325371272	2.11521874950528	2.50344043721987	2.2292678049124	2.63384001011479	2.78966805362204	2.83485283551005	2.34177880511802	2.68670065397756	2.91187361042915	2.56127730335956	2.65140583701852	2.38904350672145	2.584141824348
ENSMUSG00000001248	110.279837095923	110.393030265902	115.632750294766	106.840937050724	111.878943829658	108.763378914248	106.827024014969	114.058047897533	106.546171984693	104.103890321182	102.49371417965	98.7176659163236	105.068925976585	97.058335232715	100.678600698913	110.219995124817
ENSMUSG00000001249	1.42467000125298	1.17258163597047	1.08522894800559	1.10669784818429	1.03136376421148	1.06262310142902	1.38848170797338	1.4163514668857	1.80575054372441	1.75363134257347	1.64697885941396	1.79620235132976	1.91153921945436	1.58292294612384	1.4376165558365	1.81134068120401
ENSMUSG00000001260	32.5406543110593	40.9859708149966	34.4280379554923	29.3397183190253	37.4261299059777	34.7402909592232	33.193521292284	31.5507609681701	29.6814409492365	31.2076933375816	33.3658717813713	34.3665767567974	30.9873238350588	29.7335887675047	35.0216180073999	34.6606560591074
ENSMUSG00000001270	1427.91452078523	1396.57856659493	1427.81033164109	1456.67799500404	1363.13748347012	1398.10289220335	1522.82759155064	1474.42561463568	1788.22785164396	1653.43556219911	1720.05493597609	1633.8686186612	1716.08788387385	1740.51536330535	1596.5049478565	1674.26621064876
ENSMUSG00000001280	48.759985352326	44.8215643545676	45.9926813497754	49.3916106049958	49.4345867034494	48.3581752841289	44.8627832619754	48.9592219601669	45.9799429569456	48.4893163917247	46.9229888619491	45.071469870273	42.8515516360237	49.4557050036208	46.1106998339609	45.9482354493809
ENSMUSG00000001281	0.700054539573532	0.67919871280194	0.649885749730348	0.69335829652028	0.628590285050555	1.07975525556328	0.756283947215037	0.747815342856045	0.773125916606595	0.92025000271655	0.73827761031839	0.862770959659982	0.662796219627681	0.814304951256295	0.7441542844967	0.633784241204175
ENSMUSG00000001285	27.9311470704079	26.262933972588	26.0084201840237	26.7474432449126	28.9669365611076	25.5039457394596	28.748774868408	27.8293703155572	26.1667651457677	26.1817894050233	27.6173876724977	27.3836463644196	25.7367425662225	25.6676558848228	25.2887671853867	25.9841706473474
ENSMUSG00000001288	20.6632613883849	17.328220064385	18.5912386664988	19.8516611883892	19.3060497050564	20.2666725073933	17.5052247601921	21.3332546744269	22.4012126744804	20.4224092725267	19.0732825598027	21.3894657374567	20.0472018270892	20.999611091197	18.9262187738838	20.0306906822975
ENSMUSG00000001289	97.7016512570289	97.0885054799847	102.520032374297	98.5057663768794	97.2316474969241	97.9333496091079	95.7912735511398	97.8107575754169	97.1508806709496	99.8924905910484	90.3415332976697	102.485673264753	97.8220832675369	101.25648414265	96.8259031628082	97.6183388753497
ENSMUSG00000001300	71.5288969450771	74.9832910570415	76.9064332705471	75.8497624151363	75.8713569089087	81.7076659702844	72.7552127948137	75.9723572222273	71.9760809313225	78.6155662990899	73.1193890947971	70.4266112643019	68.0236008946114	76.8055313479733	74.8574241600706	70.9367963245559
ENSMUSG00000001305	11.3127148743304	12.1740243645513	10.6244874399216	9.97166997094565	11.1251859979579	11.3334689365933	11.6979603691836	11.0939147610955	9.13925337913279	9.86421285171038	10.7782076299217	10.4240153202682	9.63610353066039	9.78499042547539	10.6662028911115	9.48555822627149
ENSMUSG00000001313	136.901736050802	142.683276797811	140.524046387877	134.831656570764	132.01002326568	129.941110605722	142.112321750765	139.845087144745	145.388502729624	143.948207479005	138.913965400863	142.471200712732	149.697990740404	143.365396904625	137.41145035704	148.130213125621
ENSMUSG00000001323	48.4786386467487	47.3576525151441	45.8913877280365	48.0834498378125	47.0563998017227	47.7492608735804	47.5357638457536	46.3037498573864	46.0059045749412	46.0557529100015	47.548088472711	48.7364666874115	45.6006572627387	50.5440006881801	48.4271462362787	44.9712711684203
ENSMUSG00000001333	0.68177048220037	0.823342002218163	0.439807710297094	0.613490263206896	0.751404943600058	0.792747307261272	0.667386980697677	0.822930910943637	0.801934452768654	0.632769961142779	0.685561957224173	0.784208452431719	0.646760423241378	0.58663660379873	0.559639913305183	0.614789238041343
ENSMUSG00000001334	74.8319602169442	74.1909647257282	78.8098433350613	74.3986054268079	74.4485126054753	72.2094649803161	81.3959372468371	73.1769053465188	84.3699530804044	75.7046201298477	84.5460327067464	83.1924282501465	83.5531334524546	82.3353719577398	81.5461542385109	79.9098514494145
ENSMUSG00000001349	0.538301075502443	0.311350116403888	0.434346340598038	0.318895663836979	0.299253508839454	0.311812575951948	0.387063966780502	0.581591143054815	0.343078342894597	0.235144591500935	0.34586992009406	0.196036187682721	0.29403203455077	0.331717683634384	0.266000233224954	0.245693265489763
ENSMUSG00000001366	74.5068986036493	71.1918510998965	78.6796203847495	72.3507838106639	72.0658094448731	75.0352845244971	73.565714598563	72.6887916743673	73.9411961647672	71.6398239407466	75.5042742636644	72.7341065455813	73.5998988060636	74.5116231343059	77.0682252083964	72.8828092267156
ENSMUSG00000001376	62.1069961285597	68.6932673707773	61.3731041610854	67.3195247048514	65.3763414079387	64.208596257355	62.7703179859887	62.609828308696	64.8415152427057	64.6482216186534	66.2179897042319	65.9499274694149	66.6827244721466	67.4345993986474	69.5526160605132	64.0283775000028
ENSMUSG00000001379	48.6643428476749	46.8688217067535	50.3911698670706	48.8704791461794	50.2778962736006	49.2577891229771	47.9882348241727	49.5111213466069	50.6718227559237	49.6760088407891	49.2440962783848	48.4972593540841	48.2278851768323	48.8039809372386	47.9912190798153	50.4029348555845
ENSMUSG00000001380	56.8964128564564	58.9585783805769	57.3249926775452	59.1549879881491	57.721136802778	59.4671588296026	57.1332945541933	58.9402366450838	54.3662745834707	56.5618867843254	54.276756109371	53.8345286526584	54.5791256194954	55.4027873470173	55.539922516553	53.686489216737
ENSMUSG00000001383	120.075194376551	109.396366616194	117.896566308636	119.426998780628	112.586112703767	114.115372799336	119.389236988252	117.205925306772	116.518149351225	121.131221180787	115.152139952814	119.781448091803	119.630589647785	121.257019463722	115.897609633146	116.56120104465
ENSMUSG00000001403	0.367478835304244	0.198037718089839	0.326228404754046	0.411188863790945	0.321076771301442	0.392858486576021	0.344532436052891	0.333103941106046	0.388053946103918	0.348044349968551	0.445262235133468	0.229585091765328	0.321090405414973	0.349073820988993	0.345441226756196	0.348928038744672
ENSMUSG00000001415	171.781246285996	160.453378118773	153.870887968598	174.91763080581	158.147813072498	159.955617833238	167.975406830944	163.2725831402	188.11350964596	192.074661978303	187.480203792236	185.627085068767	196.285249051017	189.072415054446	182.833545235023	194.238857463448
ENSMUSG00000001416	114.847785886634	112.238275172409	120.715285408104	117.379358327041	117.190765992647	112.55071315774	120.653640989048	117.596505057069	118.660809258009	113.822250534624	113.507550543157	117.873229626961	119.440345573125	111.46847811557	112.315016419518	114.237231909412
ENSMUSG00000001418	38.4112726180971	36.8503661730385	39.4897324760426	39.038610690069	38.233546971765	38.0586741488678	38.2920660357888	38.5556586052656	40.210195483679	36.2238842170435	37.9450019027206	38.4857734204025	38.9195762881594	38.1620897220208	37.8114402284719	37.6341020238615
ENSMUSG00000001419	245.537311914225	236.713792501363	231.314586444806	240.497727387053	233.60593228995	236.42174226892	233.610457951963	242.287624507835	236.688235488385	242.6912296334	248.181263272869	223.167372096989	234.799223546871	246.646825925709	240.45658471278	243.829602785594
ENSMUSG00000001424	91.0747307704952	95.9830282166566	96.1729291980838	93.8929152888325	97.341782076069	92.4860066109116	95.3282939413165	91.4741778235212	92.3636141697008	94.3107182400581	91.2052866484198	91.0388446440147	91.6028924104321	90.5569348587547	88.6327706306921	97.9788628116287
ENSMUSG00000001435	5.38948999549575	5.51774548203284	4.82637919877828	4.59579216460318	4.76315585321226	5.48315347304482	4.40730010414395	5.31948529416808	5.44163642232849	5.67137466572573	6.11127882210255	4.78874795599258	5.68997887676392	5.06492785783399	6.14036377061888	6.06908967378239
ENSMUSG00000001436	20.6424743262799	18.2183682706334	20.0057861558552	21.0487309026227	19.8924710237425	18.7232514279421	19.168894281074	20.0090053708242	19.3024825164293	20.2033911932426	18.7423734076152	19.9697343383704	20.5338495827888	19.4123067029367	19.7350779498088	19.9133205001782
ENSMUSG00000001440	177.242146403297	173.574164675506	173.923518699355	176.140478081231	172.464582772342	177.18286482637	173.255372210262	172.111530315312	178.047951505999	173.372987868799	176.950967002751	177.828867603118	176.571087120531	180.055381706366	178.158862552267	176.699552416189
ENSMUSG00000001441	171.561349439716	172.230377548962	176.562351595748	173.139590135679	176.863487216049	167.945684686382	178.347653109829	173.145669897203	178.919089586025	177.553461599025	182.028748843831	181.328540130602	181.354911488163	176.820495419342	180.894924592215	177.206816489797
ENSMUSG00000001445	34.1115046588169	35.523146206716	35.3656312452488	35.1096099452774	34.8695517424998	35.1217906682674	35.5878400228641	35.0886293184218	35.352081860904	36.2009261045223	34.4637426918035	36.6160831835387	36.0847685745692	35.4055577016071	35.4639952499341	34.8064965184773
ENSMUSG00000001467	45.637173403049	52.6959758569238	44.5336033506379	50.6807411323782	47.6308205510332	52.6399212589169	49.1643446053013	48.8311816105261	48.6478540967828	47.7928311525798	50.4550700686268	47.364745821801	47.6373847404626	50.5685353689019	51.2243459989614	43.2637395458989
ENSMUSG00000001472	485.199057726178	479.236661278171	488.185948505434	495.264595955714	477.189205925889	478.703751934217	483.96925581921	485.177744664613	480.037960702429	472.859315848511	471.865295065072	473.833591949751	484.94510413382	482.452858542295	478.786663325595	472.384848743826
ENSMUSG00000001473	5.9162773179169	5.81150782583987	5.99050986809234	5.71451625073397	6.36108845822669	5.43296600681937	5.75659096281959	5.53740660923329	6.25604473183393	4.99016572336733	5.62477166798832	6.26919619011366	5.58728451222247	5.91084715726045	5.33964759496342	6.11643600041588
ENSMUSG00000001482	61.3542137530454	57.906052559948	63.1969628636716	60.74402595514	61.5755817690562	60.0341055409892	60.6394331813802	60.5833523300855	56.5998952351488	58.0841585016812	57.6534172088834	56.2273003855248	57.8069466040405	54.7843863211978	57.5970914167538	58.6681736423274
ENSMUSG00000001493	0.87976420818752	0.878938851538762	0.926956496636938	1.01128759437264	0.682193290717925	0.878319310030994	1.14708575311715	0.674558979288169	0.999262330874351	0.822064586302793	0.91425908379842	1.14568636765384	1.22943767962138	0.968706453449119	1.00834727011509	0.898373888913961
ENSMUSG00000001496	7.74389183958497	8.13450063582577	7.99981756137736	5.57617047508933	7.82781496544231	6.22559624222126	7.59177420724805	7.73045739273141	8.01241345589917	7.85764691302426	7.80041959132121	9.79313769398048	8.14273019781716	8.16824077547914	7.99069768570409	8.4952550320974
ENSMUSG00000001504	0.537833963975921	0.51713131014259	0.547852721983459	0.341037116933607	0.392586252528427	0.529183561030633	0.705915190038647	0.403542438212695	0.590116098576381	0.353162101994295	0.638214019941791	0.635485784327222	0.666962648788998	0.353384379257886	0.541965337165384	0.540718367598637
ENSMUSG00000001506	6.81100870143257	7.27190525037844	5.95896958036698	6.44504486710535	7.09112380020996	5.5878584317279	6.54467862211941	7.27855978594755	7.06049828763327	5.51203311656578	6.15577419546841	6.73289210912839	6.90990489951017	5.70340192537	5.6680670108865	6.57403607220648
ENSMUSG00000001507	20.9591568139433	21.7701492703245	23.2221408534261	21.2345172690765	22.0498780855045	23.6356409203281	21.134122048474	23.1358786806813	22.6617192384478	21.3881336526997	21.290559048894	21.1936889077125	21.2318858055149	20.5819838161592	21.7650821014768	20.5445943725941
ENSMUSG00000001508	0.0921913771964313	0.288040592989759	0.34920654675079	0.274737365859753	0.251018000720279	0.215938769369488	0.363649843319781	0.276219739028754	0.389080764417175	0.477233204789142	0.332622707127645	0.293699191449165	0.349451057681233	0.426125529809199	0.276713427591752	0.354960395205186
ENSMUSG00000001517	1.91031336074196	1.99878745966687	1.83262242852401	2.03468602275681	2.14911967949577	1.79427425029854	2.0942464280625	1.97071816089122	1.99401421466114	2.16876203626205	2.06246369434586	1.93144518160428	2.01507206158582	1.88350277730522	1.7973821633871	2.2114492665874
ENSMUSG00000001518	27.7037562487172	26.9426696000585	28.4587433388088	27.8217349544429	27.940271453331	25.9051800098043	27.1237442150369	27.4042279311913	25.2699427827392	26.9075387447694	26.0113069070236	26.3546913740948	26.6132056862255	26.6103264839792	27.1527189330878	26.5593678980744
ENSMUSG00000001520	16.3708573640961	17.5315461205425	17.8118887416275	15.2886748900979	17.4568501036049	16.0517282307709	18.0679471349049	16.7921405926315	16.0728265047392	15.3587662953682	16.9401420880263	16.8115093180499	16.5754861557238	14.7145914174451	16.4974792133102	16.0226510213
ENSMUSG00000001521	31.8040512322698	28.7124209500628	32.2197083928387	30.2351905856867	29.0654157346084	30.2378195267559	29.8497576078824	31.9884595850425	31.3402189200833	30.7077649540556	30.6391646589428	30.7877240264595	31.4795335595709	31.7742062511766	31.7862240122401	29.9636152712721
ENSMUSG00000001524	11.8934561101073	11.611898196177	12.2926973279398	12.5505841916112	12.4646255931839	11.2469250087633	11.2661029929026	12.8499882536477	13.0989117381246	11.9568490888521	11.1273661204971	12.1220797332701	12.1333504946155	12.5091566520678	11.1372668932523	12.2675655678253
ENSMUSG00000001525	318.277523795778	335.050255600569	329.794084456032	324.48822455277	327.715326728673	313.18581188639	306.371676338513	322.981282857407	312.146572514654	311.341993980085	301.774897691446	315.298897199335	321.782062944043	311.008555940193	322.448181108985	320.059575936967
ENSMUSG00000001542	30.7162166887375	33.8733498847756	36.9113777957208	33.69193964465	33.9311950003049	35.8674910355959	35.224960008467	32.2973847330372	30.7403662323557	32.6186172457307	31.8813860785082	31.8396753532353	32.1190539992145	30.1485761488046	33.9875914572286	29.9975991291856
ENSMUSG00000001552	70.0263355498662	69.2410842719278	62.6398440365392	64.208122513163	68.1279465857908	68.4999762342792	69.2591405514465	69.929149420567	69.9664667313588	71.0249813000471	73.1934922993523	70.5098349567055	66.4291386539728	71.8181424847443	67.3591616249714	70.1623444726251
ENSMUSG00000001555	5.19639120420192	5.16045605968758	4.887042457629	4.96835180015685	4.59702970926849	5.03611476961929	4.66871670020197	5.48315153700815	5.56340761954703	5.17107410527561	5.04290559857813	5.04032935195414	5.48672917680904	5.31413492355704	5.14775964751297	5.25509973219146
ENSMUSG00000001569	28.320258261083	27.8391633617679	31.0724744284318	29.1956378673998	28.4715899878429	29.4058040706528	28.2054248226121	30.1849134187864	28.0446366779987	29.2663162281585	27.1584250581346	26.9275785322617	28.346485029151	27.5659177228194	28.4981680835646	27.4628224465017
ENSMUSG00000001576	105.807388597985	107.075941263375	105.88394955762	109.107911815192	103.493357789742	106.000671622369	106.44570819837	106.917265641979	114.392176771835	110.030878439059	116.007507765713	105.042285375897	113.911808337416	113.362012529519	113.791375178895	112.261594789491
ENSMUSG00000001588	0.804106276579428	0.418912534280874	0.702248737812463	0.785354891003656	0.613475699436668	0.84109085137684	0.430944854751434	0.472661129604577	0.827368404287428	0.830443836216271	0.874175710717972	0.61544110443571	0.885039365477114	0.633298024480636	0.905806362697919	1.12446458923564
ENSMUSG00000001604	0.4252669666459	0.374353354600413	0.53081017242321	0.147003474724454	0.297728016874807	0.302537603817709	0.312720146872153	0.376655034489414	0.4227084944544	0.293961271217288	0.347117055470953	0.442815418694561	0.468732064062493	0.267792978359672	0.403528709018926	0.495820951602269
ENSMUSG00000001627	22.7681359399468	23.4076554202486	24.7682879692465	23.2180097752404	24.338128088215	25.2465807705668	24.2962646161864	22.8759545592267	23.6234870530841	24.8770994522217	23.5656056837977	25.1971707957881	23.2901908179632	23.5980302139268	24.0034767723463	23.7657947861138
ENSMUSG00000001630	28.3790884371143	30.0511434892076	32.1669953730285	31.1432479313717	27.6747619692937	30.3236170099848	32.0296094664103	30.043727808186	31.5599933756362	32.9515590826745	31.4382597192972	30.5808376230558	33.4548098381675	32.4999592172926	32.7293879963944	30.3020599905572
ENSMUSG00000001632	36.9437387297874	37.5664493302021	36.5232597338174	38.0844788115804	36.9437938344632	39.1947365029954	37.5394992425369	38.2488137138414	39.02755842738	37.9383053370137	38.242512712599	37.1151380188831	37.5710706428335	38.1532761501186	37.4143534565714	36.9177473183961
ENSMUSG00000001642	19.1863223981482	19.7449129908655	18.828814805458	18.515427623894	19.7684624043767	18.7332183471504	19.0750011179438	19.2355020494394	17.2785967717274	17.9351343128199	17.9769220778125	17.9592621525137	16.706583201126	18.6094871395912	17.6091922142026	17.7870400782348
ENSMUSG00000001663	6.20578787687306	6.62618135711362	6.07949654820571	6.39011651476401	5.65604629850651	6.39268963950446	5.79498831370202	6.52731645710952	5.72767164213118	6.70869354714258	6.02844866831471	5.25932299654551	6.20787839255447	6.32715718397643	6.43888327331583	6.17815842229151
ENSMUSG00000001665	2.58889005046817	2.22378159524806	2.16799510664163	2.12762410985542	2.26183069115561	2.40811030241469	2.25134896038417	2.23509090392939	2.3057167997689	1.84374275046284	2.53778970827091	2.54316546027034	2.17646725741143	2.41850027452623	2.57017836470329	2.01577275975494
ENSMUSG00000001666	3.4229374946675	3.31369065307338	3.16770615147619	3.61369505239572	3.49143955248195	3.01892301954834	3.82001797531206	3.52442666869911	3.58189564161695	3.36052192141728	3.52754139785138	3.25378158905362	3.39706998107159	3.51013068316596	2.91263143616312	3.44171086934879
ENSMUSG00000001672	1.06815819819985	1.37175773164438	0.808449595866271	1.12448116057225	1.10465398752445	1.34123160074041	1.20168148876768	1.09677708330979	1.50981238584802	1.3916081636967	1.33579065388598	1.56439862242983	1.3066751967998	1.5269912250072	1.19706996191329	1.36703770214133
ENSMUSG00000001674	14.5315472789609	14.8872977740243	15.5419223187712	14.4382230706271	14.9377128254111	15.7283513540365	14.9803993058034	14.5320886351625	15.4053433455225	14.714377896621	15.1239790670799	15.0496752624238	14.2473886907621	15.5285508986127	14.8434929780052	14.9771846506256
ENSMUSG00000001687	207.162075755882	206.569706547349	214.257229218131	205.135550600732	201.345393331981	207.03305382947	220.596832916134	210.041911305616	232.227590352545	215.051533233806	228.612184220164	219.78403096141	231.186497784952	216.608263071472	218.925025361205	222.085089445397
ENSMUSG00000001700	19.8896693282673	23.6252486788443	21.4030784528584	20.3795198534854	20.7800226717881	21.6962171814254	20.7672291686013	20.7677688587559	23.0208374131375	21.2649037174481	22.3296114118182	21.4554640666793	22.3550108851541	22.3514909403023	22.4711050714562	22.7608634322857
ENSMUSG00000001707	15.1813276753993	15.5504527917195	15.9268677005697	14.1222754644372	15.6122972275054	14.7120165966723	15.1961975847333	15.943758466688	15.5299812889948	15.112401573641	15.1118799357265	15.6213616139054	14.9739668926415	15.1930703875402	14.9205379407201	15.3235259030245
ENSMUSG00000001729	166.700590159721	164.70153242867	171.401608223079	169.009736592829	163.37684634755	168.210110399953	168.902746680653	170.192671397959	174.226308720821	165.134756812214	169.936122932116	166.395777811551	173.049610142655	168.237404525919	170.015183365381	165.48846686314
ENSMUSG00000001739	0.375848179423671	0.162893540424009	0.182208862853377	0.145235594668408	0.30191893611816	0.407319536359622	0.261632505661133	0.327217853069814	0.435032511408072	0.369359067841712	0.50646473850155	0.408030520432167	0.246985733777923	0.353302420207838	0.325145638946982	0.378250178871646
ENSMUSG00000001741	2.18945071053033	1.71396100958305	2.23052374246068	2.02979597744062	2.14134470910271	2.64959800198128	2.2829176753573	1.9986151898537	2.53192546909365	2.39100360801823	2.60935966500321	2.3616960466523	2.16630354925416	2.19722116387334	2.25040020754164	2.42358892275752
ENSMUSG00000001750	24.7213974717523	23.6089129152353	24.264572456448	22.3468643634495	23.1200488140937	23.847020253802	25.3776484845622	22.9488911284806	24.8060621661185	23.3263503765198	24.2011967498853	25.6840019605985	24.305432592757	24.2550207169428	22.8496805743206	25.2280152005905
ENSMUSG00000001751	10.7219595412328	8.8639581061947	9.9661999164728	11.0255176186059	9.87678282902489	9.90436141001591	9.45129951527315	10.1526013007979	10.3389783520546	9.70970632416109	9.43918659797675	10.1387367328924	10.7780821548562	9.46575541298928	9.97282812533844	10.0544639665597
ENSMUSG00000001755	19.3253025086811	21.1960250465276	21.8699759255038	20.1470135281909	21.994039735645	20.5084062004013	21.1584398131052	22.1418300386363	21.0096349162235	21.7622637872004	20.9845467231357	20.6894240251194	20.9076963490109	19.5056049692997	20.9445055354911	20.1818713173733
ENSMUSG00000001761	15.3717214267041	15.0673888425733	15.4882608931373	14.1348844221869	14.787899846873	14.0449647064875	15.6058370699578	14.9757632929932	15.9102941062628	14.3633463644019	15.6791066581033	15.4522360478841	15.8692012490253	14.8731630087546	14.8635468369634	15.9949990767843
ENSMUSG00000001763	10.1969593679172	12.2394580260796	13.3050054012879	13.1857416383683	13.0149624872693	15.1849151826873	9.01991537182827	13.5586550548133	16.4084015827584	12.0487356612088	13.9500079010121	12.3324151775045	14.1313839214789	12.0163580623159	15.9341968423844	11.9057903913423
ENSMUSG00000001767	20.2227979306616	19.0983712364733	19.5776627250567	20.7353773756986	20.727228835546	20.7838008970919	19.1968698445749	19.9091144800453	19.9988111462552	19.5252269510652	20.1830960209376	19.1095793583783	18.1803585581837	20.8658673219255	19.5721298455928	19.4588577018401
ENSMUSG00000001768	38.0674034875202	34.0223612968392	35.7858811798754	36.8834111305896	38.2726505841845	35.3901754641613	36.8395161292956	37.9212493862554	37.5636671590356	36.3375866088122	36.514715762311	37.7680839070602	36.0392039057966	35.8445827796059	34.4630202198287	36.6164150925882
ENSMUSG00000001773	10.0898440381874	10.8556332776372	8.88961771896507	9.90873872479009	9.69711310298973	9.92189660729269	10.7645056317619	9.03563425836448	8.4173187450566	8.84314930317654	9.32875496614953	8.89489984947315	8.75195150342611	9.24613038812967	8.54633884486091	9.44687548307449
ENSMUSG00000001774	50.5210050011026	56.5271971671288	59.0704740091051	54.6311995108997	59.6276196952612	51.4946359308049	55.837749903787	51.9821453576452	54.0015911050974	51.3101543985379	52.6461143638494	58.0373306275338	56.4537024167429	49.8435406727039	56.1404012537618	53.690569791696
ENSMUSG00000001783	86.5422239206887	90.0403092629806	89.8665421723981	91.6328786841046	89.1897942573804	89.7999270050185	87.3045962763546	90.3633013988307	91.1009853073345	90.9763037034068	85.5193546054076	90.0743729839946	88.7810216751951	93.2041790059278	88.0858168063521	88.0313788632246
ENSMUSG00000001785	22.0295450534619	24.1848247372182	24.547387478084	22.7553636604431	24.1724390021018	24.2233698282679	23.3152717748748	22.4239673984498	23.2537676698098	23.6647750540226	23.8047246288027	22.6084782398238	22.1344248571421	23.6892457830111	23.5187095168901	24.0927812907879
ENSMUSG00000001786	68.0202214000883	69.8012023822905	68.0546424890796	69.7059577245454	70.8793450796121	70.4365562508886	71.8058333433214	70.0119772090717	66.5719079993695	68.5348916634527	65.3994949888817	68.8294246824078	66.7468429491699	64.3279779384107	64.1932675190291	65.7488939349348
ENSMUSG00000001794	126.378241437709	121.378368412031	124.691142150521	123.477817140442	124.797500393745	116.8803681274	123.411448619748	123.052050682184	118.023009964994	116.521884610153	113.638514145072	122.180271341345	120.779802785172	116.282408633034	114.502902244882	121.410043972742
ENSMUSG00000001802	61.6100347826264	58.7226664266768	63.4682762384728	62.3988359864718	64.5230727710409	62.4093850174432	61.4702458599123	64.3239595852038	63.8202994064926	58.6710426518185	60.6033180844019	58.6550571469674	59.6298347225894	56.8470732080133	57.3709417281611	60.4112384522253
ENSMUSG00000001827	0.442825252547622	0.481593012471905	0.471480297967441	0.510075227739536	0.353043967178385	0.433140884282974	0.397739670307538	0.535056691118827	1.25859107483173	0.499591100348877	0.925982675458444	0.521370481973386	0.626322720445012	1.29659349885363	0.563824988620079	0.879550518579266
ENSMUSG00000001829	49.3326434997653	49.0469085331259	48.2447324096035	48.8692728761029	48.5520713634982	48.8128953749078	49.0964834400153	47.9887072845548	50.6236167180153	48.903500793209	50.2045617970814	49.438349985873	49.9471225542728	49.8630081319621	48.8385430970419	51.2612775119128
ENSMUSG00000001833	267.765647873932	276.397823304233	264.603929391322	276.411604395727	273.296953462312	274.138222971198	281.254625589428	269.170761738252	284.484755114722	292.188707742861	287.038648214737	304.578788570161	292.637209054623	291.197657792811	293.646341702252	276.801833124695
ENSMUSG00000001844	30.5817518670239	29.797026254527	28.9776612157611	29.2553742866359	28.6723392504252	30.5997940307659	28.6921257361943	30.278391959485	30.0341601199065	28.7203811092327	28.8334035434516	28.893711858605	29.1770628026157	29.2980348503607	28.5796983810624	29.6366618541564
ENSMUSG00000001847	265.505576508856	277.713493997991	271.692337348783	268.635816794119	267.572695216075	273.805633376813	272.334431378312	264.495025765998	265.343170897598	270.427378525305	261.147591236634	273.602386097165	269.81085762542	268.145724439878	267.216387095664	269.556301052583
ENSMUSG00000001855	48.5150620232519	47.310585747366	45.7287641126743	45.8637137936316	45.6386916425533	46.5833897918257	48.325999225739	48.4336897011268	44.2930606511276	47.539703230444	48.9647777614991	43.2745509913382	46.2019128894676	45.1916102774151	46.9364074537667	46.2252946190277
ENSMUSG00000001864	14.3212136552638	13.6979100670133	16.2521344023114	13.3261094393714	13.624608544649	14.0529587714766	16.2624296143658	13.9004202236326	15.1010840220952	13.5351957778311	13.2107602157357	15.4614698880739	14.1795748736075	14.7639247462793	12.2994782819433	14.4716924734722
ENSMUSG00000001870	4.82035844340102	5.85097709329814	4.51294341380925	4.48250207943678	4.42596280399933	5.12178092476413	4.73102079312825	5.28744903068645	5.1735929291359	4.46051847504601	4.86735227998916	4.43307251774292	5.03772439089525	4.63469188820751	4.72511968151576	4.85525899523121
ENSMUSG00000001891	69.0280045370966	75.6157410926667	70.5746110119807	70.7924446601082	72.2313974127773	72.0250054553849	72.2338741962043	69.7987499774799	75.6864913140752	72.2794830685086	72.2166758115466	77.7096376423038	77.8464645626385	69.4504109270313	73.836491306334	75.1581930432002
ENSMUSG00000001901	6.02605275235675	5.06464853197235	5.01055548743768	4.86696674217798	5.0779044229499	5.4902957133855	5.1816989002693	4.59898185960554	4.03527570234879	4.80930192384481	4.96436553015225	5.05591127859335	4.29090970769529	5.09635291289833	4.98748843384335	5.15771879768212
ENSMUSG00000001909	79.8670213988681	77.1190426726067	78.4740273199381	81.1733828530641	77.0215782156408	74.7002275942497	75.9660193151432	79.7189861521867	83.4232635174683	81.1571851462999	79.2141100211992	83.8987975036996	86.6891199377042	82.476020649862	83.3513936219956	82.0009521147525
ENSMUSG00000001910	117.838029671553	117.925501730458	121.314989039609	120.08241839424	118.324641774794	116.775070031714	122.731477805691	119.407081032546	123.574868794216	120.610817646182	123.484413413281	116.954855448296	122.948773582041	120.045041834702	118.895378489625	122.995988197353
ENSMUSG00000001911	105.408334511686	93.3454323521249	91.7099916734019	98.3418085808156	93.0667368995455	91.8695483018627	100.742085177899	102.310668269135	97.7195575718907	98.1317155254255	92.3032168263918	104.551548181705	99.4150699576619	102.225987605232	90.4361040751618	94.9599474267367
ENSMUSG00000001918	6.51473733090873	5.20383349649475	4.66593835932575	5.73585366900404	5.33955556412696	5.46785202659184	5.95596384590097	5.49975213652324	5.37439804818249	5.58448819015072	6.33576193005412	5.5460089300202	5.56342972557709	5.87150574641433	5.58213583432766	5.76144687337473
ENSMUSG00000001924	339.24452706836	345.257345943885	348.195465363103	355.853111891542	344.899994623953	344.576795680094	336.536983858992	339.837487482142	323.1278233045	321.231403987638	323.75500547644	313.808117315343	325.304494157207	328.009709069372	333.072838862741	322.748755071243
ENSMUSG00000001930	36.9461417957331	27.5019387824749	31.4210693021458	36.1527592778376	33.3827299973338	34.7632731440705	30.9232296438652	34.9815123940946	36.870804339764	30.0480149012339	32.9698698743401	32.5740702532661	32.7129689913437	32.5209631375239	30.6650498799193	32.5884419173106
ENSMUSG00000001942	23.8891903133666	24.4053619749821	22.6892581353281	24.35116984828	23.0436932038942	23.3915707071264	24.426558360426	23.8006789441108	23.7599132995141	23.3246669040956	23.46664312567	24.5142979344419	24.0733205997811	25.0281831038527	23.7125907552657	22.6569798977269
ENSMUSG00000001943	7.68070189641068	7.89504734631013	7.15311250445089	8.37711176524999	7.35361550637759	7.70732178886837	7.74992791608254	7.90346564762389	9.08383458270285	7.66419230946774	8.19214400301409	8.61890583378486	8.98718298125645	8.57632342095469	8.3445197914111	7.79234969794852
ENSMUSG00000001946	23.3563424803385	22.2060590134868	22.4156046555683	23.0941147944095	21.7603584110127	22.8903930632103	23.3896768576221	22.8829714558833	25.1200080895481	24.1626046181017	22.8413618480211	25.1325514401984	24.8176144299786	24.4400227192424	22.346431318405	24.5795748739836
ENSMUSG00000001948	2.23121063791201	1.84050261053867	2.14695132062229	2.07655779638144	1.82592837545813	1.93655562523364	2.05820856063163	1.94895405051184	1.89336414556606	1.96106593082156	2.1346159820242	2.01270877571132	1.89592135446011	2.55790334363138	2.2421136098142	1.86287030529686
ENSMUSG00000001962	24.397596990841	24.795583088427	24.5752322460316	23.1171066810763	23.1985227967646	25.0580692563907	24.5925208840122	24.0033386598242	22.9804711516616	23.4882131333036	23.0579409933123	23.7203817687002	23.1751918390477	23.5647646430213	23.3243160828487	23.3311353244956
ENSMUSG00000001964	28.6553907460958	29.5895005136272	29.8305840849656	28.9111909012188	28.4653264280753	28.2547177625781	28.2473987481263	29.5053809124288	27.4208754372455	27.5332872683926	27.0942540601379	25.4927195798183	27.6503217161482	27.3248414632119	27.2831898089848	28.1970243414672
ENSMUSG00000001983	8.79933257768045	8.94565311629679	9.43357301852313	8.8360786233457	8.13358659612988	7.78771234241187	8.30641370655061	8.63805329110259	8.69552707784148	7.93606310653978	8.03261143856063	8.14101452881794	9.28799130535834	8.72334819459129	8.75756880108862	8.92695372527046
ENSMUSG00000001985	162.490966099369	147.257696991319	145.403425909597	154.226274322943	148.336682391724	138.262238317313	148.332815597658	153.638742604312	136.747290520317	151.955805197301	145.466466977471	139.695619995841	142.705764330782	156.45776261222	143.249256746332	151.509077795018
ENSMUSG00000001986	219.693970761387	218.706878914438	210.585118660096	226.259213068893	212.495469953915	218.016688240023	216.917766990223	216.485256498121	228.804599626083	228.032099704572	230.754737942219	223.961214516629	234.085581307388	230.924562978407	232.228792849629	227.983751888237
ENSMUSG00000001988	4.66377388401616	5.24677609964086	4.23798194050404	3.67773500173122	4.93803148471655	3.68698020986213	5.42729270355306	4.98066534798226	4.68053564954005	4.92249583617931	4.49284762027755	5.9438181452564	5.17617975643187	4.07017955163144	4.02318366209167	4.97536089655306
ENSMUSG00000001995	38.9307452134609	39.2554420690694	38.7065477990325	38.9729099684388	37.2288433029553	37.6461328828454	42.9488742755398	38.1842101572908	37.9542734307498	40.3161262949325	38.8477704081257	39.3245350614373	40.5141179927656	38.6315220442838	37.2642167896401	39.4776742811545
ENSMUSG00000001998	22.8182694373778	23.4864637762387	23.491750221849	22.8058106471057	24.2099165149112	25.1814907926356	23.2046502488608	23.7214809320877	21.6279631389935	23.7806853744728	23.0514309659006	21.9624425050776	20.4686766862562	22.7895152434073	22.7683097498736	21.7672168108202
ENSMUSG00000001999	13.4333844211754	13.6217252436622	12.0095056115799	14.550712933918	12.9172743462248	13.0543692811425	14.4931787786691	14.0433874284372	13.4235721823387	13.2945716728366	13.3203069313608	11.8608914583654	13.7603056133549	12.5187898377974	11.8453179607366	13.0224751265807
ENSMUSG00000002006	118.777598551589	120.191989448363	123.126684510051	115.769206930787	118.117618269971	115.912924283433	116.048663956254	122.29269121176	130.187569776511	127.477232315873	127.385314261222	127.518437078825	130.596530459465	127.606063815381	129.84261000964	129.524779497615
ENSMUSG00000002007	13.7417435032251	11.5247022548587	11.4500344827528	11.8736484324357	11.838170484534	12.0027748572317	13.6148894988267	11.7395539481931	12.4902625628733	11.1609648419204	11.6822750670623	14.1347113085875	12.725060136616	11.5604018372011	10.6833926540708	12.4751254060819
ENSMUSG00000002010	119.160496739561	120.413181226857	121.557204949475	120.805884600769	117.098081112692	112.758423135246	120.028986112036	118.042206969021	121.129853720519	120.721345272175	115.90561412366	126.191403657564	123.965641299564	128.172194976979	120.739323361701	120.984712409175
ENSMUSG00000002012	56.6721862641148	67.334930683926	61.3504471778583	55.8511515529004	67.1670714640483	55.3046152229185	58.3280029156415	61.8137625310702	55.0747365347409	60.2754831320161	57.8703867559727	57.9123645935806	57.2627656844748	53.1555028749173	58.7027192914157	61.5748975396755
ENSMUSG00000002014	39.9824456016023	39.2403891031156	43.3734498090683	40.2977602061672	40.5738094043216	40.9837575203263	39.5607120980372	41.2121499298129	38.3290898627843	38.9115678772766	35.667651209603	39.6895608104666	39.1038098694931	36.8818744848788	38.4638721312883	37.6580554056809
ENSMUSG00000002015	52.4248484503849	48.8184015177073	49.5052919866367	50.0818736086658	50.9463280450878	50.5502755376136	50.0319751726091	50.896149008671	48.3356955704674	46.8013566027404	47.7904034858374	49.0749331781485	46.3270013896855	48.874698029105	46.6039816288409	47.5374664618875
ENSMUSG00000002017	41.774618441562	41.0064390936929	41.3298187108821	39.8170684845118	41.5838104142201	42.2528900720394	41.6352446152858	41.5966777179229	40.992981410273	39.6001254931833	40.6836979219486	42.0666291104503	38.8776299315824	41.5289426695168	39.9662649232884	39.3896631997075
ENSMUSG00000002020	1.54921288743032	1.63672434185115	1.42848015309292	1.56550585405512	1.42846399398043	1.95412587384652	1.79348883549442	1.53600467743216	1.39645398143975	1.72970508723318	1.59676958317999	1.45334763981573	1.15763035585395	1.90576932026999	1.40210941791743	1.3355529920294
ENSMUSG00000002028	357.490151915525	348.750982230263	340.516094739619	345.692308205673	354.167505443028	347.945508138861	338.25199248443	348.390886094565	365.821573390419	360.319676797031	385.079562300216	348.778344194742	364.708093146906	354.953221675141	374.144758892507	379.205333009477
ENSMUSG00000002031	33.0321034966421	32.7876554472206	32.3489365397942	34.9433367549895	34.6972431083783	32.7726553318694	31.452821760421	32.1563707791596	31.7038663026752	33.7220844312275	31.2358341907791	33.3006326274418	31.7849692327398	33.7544482827698	32.5904061261727	33.3574094768915
ENSMUSG00000002032	36.8211146192005	33.7387290769718	34.4565727645562	36.8034909038557	37.076688326358	34.8314784850899	34.9639471288726	35.8506786534843	34.6375522644976	33.5302633015556	35.0007102223515	33.8983416319262	34.5347257166171	32.4842496053964	33.8823241840021	34.8161450020129
ENSMUSG00000002043	7.51472098992564	6.72893223461596	7.25300652864486	6.73840833790923	7.19549684432288	7.3189688385342	7.17745818250515	6.88938743371742	6.69568138678879	6.12518497086607	6.85252311904594	7.08433135089109	6.09165193916781	7.07091624521994	6.64104161124014	6.44233059782281
ENSMUSG00000002052	226.03948897429	223.859258776413	219.003855532524	226.57818505782	220.23527763881	220.928887085245	220.819288930574	218.278991256775	220.226827576988	233.626562582043	234.105179253145	219.214899587892	228.012583231495	231.930449644426	234.564741337176	233.947176739758
ENSMUSG00000002055	4.95934664498774	5.4019956710868	4.84982406568979	5.34422434385046	6.05451579970875	4.84517278268221	5.04146637406942	4.78514368600808	4.75811715725426	4.29850455496551	4.89844608077119	4.96647260082573	4.61408998116678	4.35085812863414	4.73736925779395	4.93857935771909
ENSMUSG00000002058	11.5019228360551	13.3851427024358	12.3692949838469	11.2809766216164	12.7474759653111	12.1814628575693	12.1900583709205	12.8810745525372	13.6148133313885	12.3879414053968	12.2081783213597	13.4964271877417	12.9565897728414	11.9769634609093	12.0766462074696	12.8219091730095
ENSMUSG00000002059	34.5053017918037	31.1954922751518	33.3048004647544	33.9917841940747	32.6118208603121	28.6276280275145	31.3565807479006	35.8769744229092	30.141585828631	31.4067518251166	27.3356100326956	31.9268941607578	31.737925367184	32.1921930266967	29.7650827930552	29.3985148815952
ENSMUSG00000002064	33.2813042061585	34.089327319575	34.3691116187807	32.605947170076	34.3179789445529	32.1648682777033	32.9828653472692	34.2060540252972	33.5823708623535	32.3777978327029	31.5514504668565	33.1526408924679	32.1750697192884	33.2952512811953	31.1444367534911	33.6722598318929
ENSMUSG00000002068	7.09506203375572	5.74193883341104	6.82342599558157	6.45055296040568	6.93595456956166	7.30681890705634	6.31112250463826	7.42308784792426	6.46963011631722	7.53895425861977	7.04010737268152	6.93519959304968	6.2930381367567	6.63110816512619	7.22999851735398	6.20569146533356
ENSMUSG00000002076	0.535553828833758	0.181905139386786	0.339313522443238	0.336153485820571	0.382023114069002	0.364084956290421	0.27292319150841	0.256615363426249	0.295721936695396	0.216361852046963	0.195037649124041	0.427702401964219	0.20843875255513	0.322447164334236	0.171430003598298	0.410711685157123
ENSMUSG00000002083	4.6112381543556	4.90596758350658	3.82669239482766	5.02447213398639	5.35183180919438	4.32566271207463	4.17838090249715	4.97066757859862	5.73566100376269	5.11665186433063	5.00609306692365	5.11424718323225	5.18908103865964	4.8583837640953	4.45003874886424	5.72922869795264
ENSMUSG00000002100	0.338173439555681	0.339919013431783	0.347624630575564	0.321304654747828	0.334300095051625	0.459586958423805	0.398915239515886	0.452175697155433	0.714198800289858	0.565800046988563	0.603455074631461	0.785628809964957	0.618140412925572	0.662994498977019	0.641402232310974	0.414266294637722
ENSMUSG00000002102	94.3241832068191	94.4618066977471	96.3665355099749	96.5288031236442	92.99524726246	93.8452985624504	98.0213274159444	93.8387905899504	94.3712377160393	93.2833575978683	95.0468569978661	92.4691493853153	93.8659580270431	97.956221922003	93.756746549204	92.882364507704
ENSMUSG00000002103	66.7369306202065	69.3313233067591	65.7853791245252	68.8839451623372	69.0088697433928	70.1017755489056	66.4338042508141	66.6706284776712	64.2821834351926	65.1081557026197	66.3020416302488	65.2161402983782	63.2099953571502	66.9159200861242	67.4403315631486	63.4987017717406
ENSMUSG00000002104	1.76444339436789	1.71626438477145	1.71013910618939	2.06292260600854	1.75661500246223	1.79113128835505	1.89401769206433	1.34118369111026	2.01595036344464	1.90258298217655	1.87770977136863	2.41824968161021	2.2321498913832	2.11534900560226	2.10477633633649	2.05393729127534
ENSMUSG00000002105	30.3469591135813	26.74457285723	28.9513533740208	30.2028995297649	29.7977211741008	28.0260191418736	27.4223465188999	30.2549562468082	30.2132856745346	26.9892275622323	27.9791909403777	27.9451678478156	27.1736055825683	30.2816448366214	26.9472252949112	28.2618212874397
ENSMUSG00000002107	579.557667126242	564.086334642378	552.590610427709	596.066742089738	561.41141589422	570.629420689693	538.833294891147	582.576260867022	633.823934948683	613.110912610276	627.93140314181	593.729399987453	637.008802894434	619.261164038679	637.654161277845	621.922957521672
ENSMUSG00000002108	5.28263871100078	5.32913793840185	5.33274487344555	5.16405727665109	5.82380979685717	5.12678622539381	5.98789217663	5.1622911792266	5.08818082504186	4.46631624290797	4.66790251609034	5.87835856647	4.66002797240419	4.9663223387134	4.30234015180611	4.62939012063692
ENSMUSG00000002109	12.3196205505221	11.3771536745106	10.1002195614289	11.5744285899191	12.2593016922112	10.5917278605713	11.2083620517883	11.8976551989948	9.74952349041688	10.9832551811193	10.319478992437	10.6635853128737	9.8919901304055	10.4110758163733	9.68307804318763	10.8439494734722
ENSMUSG00000002111	4.36394530283207	4.446970662801	3.71086034928966	3.61036570552972	3.85626460736106	3.75013077051493	4.13972538303649	4.18969132716761	4.09855626620341	3.81002124662759	3.97025028436774	4.31394741259816	4.06640406789256	4.18644367735487	3.73053623890135	4.20342437688147
ENSMUSG00000002129	95.8191151851149	96.7859541143983	98.0287547419578	96.7785176393925	98.0477027102883	96.5948323482019	96.3653226803682	97.9092407506805	93.8760200231051	96.793533281147	93.6582329165706	94.7713265472269	92.9827948264245	96.2891022976615	94.3897328391278	94.0302884774271
ENSMUSG00000002147	22.6861170953189	21.747397101124	23.8485596997159	23.5509663638485	22.4823662602168	23.6635923565275	21.0074529588598	24.8691415931972	23.7144104407453	21.8803324835437	21.6731723132038	20.8131936968487	22.5832383214333	21.7221511924425	22.5654029504867	21.1931729321468
ENSMUSG00000002190	17.6672080261546	16.193338650537	17.4487942378495	16.9636093605682	16.8414045353917	16.6545204031225	17.9586136033059	16.7432503425889	17.0861275659568	16.3933043499236	16.4852195913597	16.7396661830676	17.2623785798028	15.6517045091539	15.4015302864302	17.7397498005155
ENSMUSG00000002204	1.95766410732728	1.43228533120435	1.40493686962414	2.55236651855448	1.913078212783	1.3246720621309	1.70272032217558	1.99136293213302	1.69479358299496	1.96064618517079	1.43225920061681	1.77759947747809	1.85184409827569	2.08552673365218	1.52506806818797	1.57539878948357
ENSMUSG00000002205	30.598830910585	29.8433308518093	27.4689357206516	30.3436704440457	27.7671184709168	29.6531980459655	28.6179280783717	30.0795814600717	29.8109445161341	29.9531157438894	29.49876209242	28.8123750613288	29.4664199490186	32.0378922166671	29.3843971703903	29.5467476756023
ENSMUSG00000002210	38.4122938950212	38.6988829822417	38.2107057200105	41.0620784441466	37.7669055499121	38.5467290407508	38.3945150247229	40.4551387552414	40.2963073257273	42.5414932760544	37.2146955832406	39.0424362257839	41.5442896555198	39.6192255798438	37.9629104460398	40.5251959723752
ENSMUSG00000002221	46.4341137647054	46.6723273947304	47.2909746080378	47.5155713031205	48.4881207860648	47.8219820031788	46.135429393343	46.7269665550282	47.3861682796242	46.0839344579944	48.1873696861305	45.8259141194716	46.7131057133037	45.2994433417828	47.9862489282684	47.0078003315371
ENSMUSG00000002222	185.97229736575	187.528278690017	187.310034879875	188.083699063025	187.815262893207	196.628795949869	191.103553821723	190.525338404956	202.634070869841	197.836216481261	209.418505441391	198.061867603424	198.019552331575	200.690730305363	207.102992308805	190.864736323291
ENSMUSG00000002227	21.1697841543784	21.4963862679413	21.6560883776041	21.8222780578941	21.6891816849798	22.4215072988884	21.3008049020655	21.5257353973367	24.0871435565039	22.6419744063868	22.3120440477351	23.2770699525159	23.3928255767899	22.0898172281895	22.2172344641249	23.3666177668816
ENSMUSG00000002228	0.620465874259685	0.440412588755668	0.388671655794383	0.428261654759686	0.551473533954977	0.506802490691026	0.315763138424163	0.453090270565035	0.59792313466907	0.37476861177404	0.642176916466658	0.658658982093193	0.59393684365022	0.430756254006836	0.694891888674005	0.582972109743548
ENSMUSG00000002233	11.0772181520983	11.9181683901109	10.7078701297561	10.7422806394282	9.42570551865314	10.3567598635255	11.9400987493498	10.4223776566605	11.7606480612751	11.5529874263854	11.5313710739476	12.8584012757124	13.2361397108428	12.5116099369041	12.2189208782016	11.7090831337834
ENSMUSG00000002249	4.71865061056555	4.10241792346053	4.38248544317002	4.33086489030857	3.8350206165255	3.97962351964267	4.76205704866878	4.52621751611525	4.97895203760592	5.42105836447398	4.98877402344228	5.15725905243632	5.08814676981316	5.84590791183119	4.78189314980671	5.08793676518591
ENSMUSG00000002250	27.3580301609998	25.6369567600145	28.098288305217	28.330806589259	26.6142693158325	29.1780833896077	28.5934214899244	29.4542964995152	30.4037435263182	27.3595835856378	30.3658046306775	25.4371494733961	30.0956813549965	24.6227830507334	28.4444867643411	27.0933654899834
ENSMUSG00000002257	1.75164225604204	1.95184919827767	1.85443450500077	2.00234395250029	2.11420956012222	1.46971272837588	1.82874410152924	2.01922358458507	2.1076419705325	2.19483697806192	2.02732509032795	2.17858878380727	2.40229834853839	1.83088064130694	2.15691487733104	2.16146245493516
ENSMUSG00000002265	532.160407069018	565.260029095583	543.572994397533	511.803338966628	543.214871101043	560.117932330606	538.518280307801	527.902496029718	506.682094250351	533.046244145232	550.941880439861	529.757399309199	517.584738517658	521.158928817933	562.351489998067	525.69809351406
ENSMUSG00000002266	4.12276046511383	5.99718291078859	4.39932162925464	3.20873262164756	4.82599669505212	4.52658301507875	3.7589455353444	3.89766659469516	3.37642361520934	4.19329156512611	3.99124947880414	4.23694985996329	4.10401397739157	3.03109346458907	4.58177761793976	5.13513835523337
ENSMUSG00000002274	3.60706809407027	3.41087771512662	3.5475509325535	3.14737264558218	2.9724045451738	3.12602976976242	3.50144694392335	3.85553007357072	3.83936520936505	3.00624853454508	3.55644753623937	3.49627263423315	4.03554409715972	3.19547961171308	3.60084882169822	3.21613553631211
ENSMUSG00000002279	31.7058397952019	31.4546434802064	25.9227871411181	30.4020144378287	25.9494179979011	32.3260483017265	31.5229968837904	29.9562620556724	32.188374386892	29.9994954633171	29.5358850427909	31.6357809222283	32.6394424166598	30.6487594845291	28.0510680287337	30.9300078857821
ENSMUSG00000002280	27.9099074683846	26.5220099272332	27.5499107112844	27.8591797831767	25.3739326425413	27.0857511571223	27.5255250172623	27.8869713574535	30.3922780418275	28.8889912466837	29.6247586875156	28.9064194575224	30.8934790199486	30.0079424195425	29.8616665314782	28.9283890348337
ENSMUSG00000002289	1.92763882269807	1.52367925026126	1.65921208978081	2.10752322268546	1.79821373125925	1.30731408803581	1.55001844096376	1.40713630837029	1.32196587412104	1.82236794941484	1.47631786002754	1.50078282536504	1.69802530975565	1.79049763064997	1.61504298520527	2.06955845561028
ENSMUSG00000002297	1.7439794933144	1.82015515873715	1.39222129236925	1.55208772615426	1.6505346620008	1.66755302745443	1.52720678819713	1.66967800882798	1.83496271780297	1.44537513315575	1.55551912134094	1.80561536667161	1.69659403063241	1.56295589863482	1.46633866973349	1.77626308963071
ENSMUSG00000002307	26.4950925206711	23.9939019096863	26.0115086471783	24.3070327536876	24.7900035751064	25.715675602217	25.9763037321615	25.0020953452405	23.9222035888739	22.931392660177	24.4343198330941	24.1081928858981	23.6436360531173	23.2189494498873	23.6103599175081	23.9657543602106
ENSMUSG00000002308	11.2369536893559	10.5743785304067	11.4742420982592	10.8403307060507	10.2429699744678	10.8022014338467	11.4555496708599	10.8345018118393	11.8228087581527	10.6611500461001	11.5767750194364	11.0774280869889	11.0302763412817	12.5676676959861	11.0222463981706	11.1572524202506
ENSMUSG00000002319	91.1041388584355	91.9271757085792	90.1907557465598	92.0798764481868	89.4960516373897	88.0815251360005	89.993225602738	87.6746928451921	89.5519263708246	90.8485829829995	92.4627884862346	88.8197425525181	95.1594841669708	88.6533859366025	93.9230183098643	94.9856555039256
ENSMUSG00000002320	26.557933222824	25.9573197722837	27.1526934179358	25.2768170142367	24.6653399274139	25.3804062935229	26.2146149223455	26.1309176941344	25.185951970585	26.1622788591344	26.0366735134725	24.3774965733955	26.4003015054837	25.5642526838982	26.0797122324445	26.6982939888302
ENSMUSG00000002324	7.26772313010578	8.73722518576815	10.7164291756218	8.73943129312403	10.0837881086982	9.17978486554995	10.1930211748344	8.162562098572	9.02146576443643	8.57610462782065	9.32833720835973	8.26274562197143	6.9335524943665	9.94494485640337	8.17471711216442	8.27270672575979
ENSMUSG00000002325	17.706838277831	16.5119644229704	17.8362783467682	16.75716955705	17.5495875103462	18.7351090294929	16.9078068034652	18.0455037231193	19.9897708379871	17.3627917521374	19.1551806028071	19.3015836423984	16.7754798449888	20.7412570698434	18.6396135941432	17.0854004219174
ENSMUSG00000002326	24.4845798972344	24.6450085773775	25.2670372588754	25.9685947047486	24.278356329978	25.4811233101689	24.9626758594283	23.9801570549083	23.8057619578676	22.9220762241448	23.3138955889053	22.5108154704898	23.1594824119807	24.5322832025226	23.3028855481787	23.3932979815119
ENSMUSG00000002329	26.6162023582241	26.5339993535554	26.2731964261989	27.5025882762849	28.6192898625006	26.9144954648192	26.6722490538215	25.3797482447522	26.2063041005993	25.7064495078373	26.7645736662736	27.1519446324913	25.6401603368802	26.0734033491645	26.4670993549879	26.756146733133
ENSMUSG00000002332	54.9091257357588	54.8433837800302	56.2072892625372	52.4603614791104	54.5188892556026	55.7239150118452	53.6936020816273	54.5166481498099	49.8982888583362	49.8780252452525	48.5904033871187	50.7710655840352	47.8556303881196	51.2549785327585	48.9249022668325	50.5195042287435
ENSMUSG00000002341	207.500734326	210.111709270889	205.387631427034	210.510813964166	204.181473743489	212.282210133202	209.812340514439	210.986726228536	226.490257573552	209.552367348148	233.621637563945	205.622000454746	224.648527283821	212.646791778698	226.451429307595	215.894782527948
ENSMUSG00000002342	32.7643098570827	34.2072618970227	35.3598256830984	35.7856780217772	35.6685964965946	33.8196644751925	37.1954206377952	35.8589327925238	35.2736599173167	33.9376640117731	35.4912208831821	32.8399073091392	35.5349794001173	31.62545880262	33.7111816005773	32.6968847360144
ENSMUSG00000002343	21.9947685475123	21.7122833079381	22.0518534960993	21.7785504662214	23.3000889449932	22.2194927028318	22.3434858350263	22.2214620690824	20.8494491233448	19.462889530933	20.8287364748204	20.4903294928285	19.7732836429432	19.211626526918	19.7498592256166	20.1615480399483
ENSMUSG00000002345	27.5158696142253	25.1826120882923	27.7892951473558	26.6467552424877	27.2870673572754	27.424792219731	26.6244188167571	26.6608382898969	27.0964347714291	24.9721730407829	26.6509685252021	25.8344120999735	24.7172364855157	26.9271443948851	25.4558751638917	26.2447412677339
ENSMUSG00000002346	52.4903886375637	51.2046049285834	51.2503943245122	49.8555044253622	50.2838796321089	50.1983310467471	51.9771019085977	53.17701320337	51.3543321428575	50.5628490779494	51.2357069132623	50.2358894790851	50.4820480830571	51.6102638823838	49.560076098412	50.647376691202
ENSMUSG00000002365	12.5986863960813	13.4314887959444	13.0306898476194	13.2224088372631	12.69871877897	12.1285627071444	13.3684371721765	12.756713609679	13.5099567191131	12.0190302693267	12.8532239100469	13.6860739146574	14.196393104421	12.8385182619027	13.4155362313953	12.5482876859856
ENSMUSG00000002372	74.4267911998402	79.4415686483697	78.484511648338	77.6783806333138	74.533155908748	77.8217575011002	78.3810535864055	76.7123811864917	77.3173634775389	77.162224201	74.636656650168	72.8144785780206	78.2064277035557	74.7570714190736	74.0550111842798	78.1318967752087
ENSMUSG00000002379	52.4305708074925	53.6517811943544	55.9170802414321	53.7007289568283	52.512718004087	55.3271763696809	57.5865120952816	56.3949745923531	56.3086289018536	54.4562107781728	53.9169283918437	51.7819350807273	58.0676162585625	46.7003503389096	51.4918834594444	54.2110549677004
ENSMUSG00000002393	5.42008834766722	5.69471634116184	7.37517140384851	4.80048657917987	5.9266605004477	5.25731934018187	6.6751334017603	6.570397952898	8.65939158690462	5.98851903352802	7.29876308992922	8.55749680972143	7.43476719900983	7.84526616174044	7.1536374174109	6.18376881757262
ENSMUSG00000002395	52.3182602755777	53.275263508178	52.4406083246171	54.8313911070889	51.8585732862979	52.8453263144455	52.8159837072686	51.9533175465765	51.3871210835699	54.9479100720073	48.5260363817858	51.5896764929911	53.6522357526703	50.9396789423074	49.3005861383262	54.9207828994897
ENSMUSG00000002396	22.2911866097856	20.4848596111599	21.1214023635302	22.7118213412191	23.9315035130435	20.8266181109105	19.9137681668099	22.9756386857576	21.2827234669318	20.1306750970637	20.2867354709091	20.4870105519653	19.6486681140215	20.3783437618354	19.9322303870176	20.522065617353
ENSMUSG00000002409	39.1784070732556	35.8910944619437	39.7846881639813	36.7857358600533	38.0056963075778	41.2586220283871	38.8879327096044	39.760534039595	42.9426780977989	40.6871077334975	44.0814442600617	40.0925284088433	38.8669723866917	42.4113815417142	41.5043965209384	39.8436604715915
ENSMUSG00000002413	153.798255531011	152.713782698774	155.04788596327	159.024235220565	157.535824094043	156.386415465929	151.181012306888	153.499987971674	161.243215780169	160.77229518318	163.460732356225	161.176098803825	164.165984409894	157.939017974316	168.233173560618	160.003890465275
ENSMUSG00000002416	16.340202529678	15.3238441364703	16.043328494077	15.679973899954	16.1800653943934	15.4084629238896	15.7355773577806	15.0377665761841	15.8577193111144	13.8234683524254	15.5823014844481	15.9923566915783	15.0739921048222	15.7614090579163	15.2855857987717	15.5677346736548
ENSMUSG00000002428	31.3837117410791	31.0483695940322	29.9519127920396	29.2755410735743	31.2942838676404	31.8805833176483	30.0816421671577	31.0731514890258	30.5422083667492	29.6573750454208	31.2798632693471	30.5287926551794	29.4989033435211	29.2463922432044	30.465643078888	30.489432214994
ENSMUSG00000002455	71.7846429293127	73.609279752433	75.4323293726313	72.3977375236142	73.2899507618663	71.8682097195386	72.6273924186733	73.2575503726715	71.6796195317517	73.430382198415	72.642566387303	71.14801057572	72.6484586332353	72.5237431075185	73.8420656513841	72.8784299376174
ENSMUSG00000002458	12.2606761751407	12.1464028880143	14.0741217053517	11.206158186594	12.7154400193243	12.4897572247146	11.674366942951	13.0392751500241	11.1942308810915	10.4717791677684	10.1368680496367	10.6681055439284	10.5757453985448	9.75014021698025	10.4740547571053	11.1424880202117
ENSMUSG00000002459	51.1744616720891	50.4784753284624	50.1381836586368	50.650322413498	46.8990003522598	45.736131668399	51.2399880875668	50.5495502199969	59.5780999830782	54.0069664187393	55.261184245835	56.4940608477401	65.2332967020875	50.2284105911579	55.3740469867462	60.1095310020525
ENSMUSG00000002475	57.2661912187805	58.7928273473211	60.1778461344188	56.1155013466806	56.348741493606	57.80016081489	59.8889767803431	56.8414332489335	60.9560697822141	55.9554632568409	58.9739636125204	59.4414618875019	60.8538275123872	57.2881994483445	58.223866110105	59.6080260091169
ENSMUSG00000002477	22.4248053831542	25.9695263312828	23.4335745616121	23.2608889598942	22.4841259127372	25.3583736389509	23.8977700873408	23.1747391886531	24.0375892185045	24.314540609219	24.2362381465784	23.4587585929167	23.5696680786272	25.5232313793053	24.645125426253	23.6004798179082
ENSMUSG00000002486	14.9131297261201	14.6085635094246	17.1019978405333	16.8917915744799	16.3049873964318	15.961677955143	17.4269478308606	15.556458148522	16.6360072267569	16.1670732417245	15.8674464751367	16.1618588386637	16.3678499570984	15.5228540887372	15.2950080448886	15.5106673521524
ENSMUSG00000002489	126.657007665403	137.763436281822	134.791707093268	129.582846655018	128.94788676718	138.959717521037	120.872425952676	132.616610951729	136.299108895884	136.531951520591	148.151313754038	126.162151191547	140.317336483993	134.396912794613	158.089391485344	134.358159526534
ENSMUSG00000002496	158.203589648784	155.785801906101	157.452798300252	158.024762788049	154.513731112459	155.010497260585	155.02591709277	159.687808408304	160.899603086252	154.932045094819	156.16519590363	153.807878100244	163.135158002136	151.09277817428	155.930063051379	159.784162892755
ENSMUSG00000002500	1.03856358201634	0.721808668167215	0.974259587294514	1.28931802087769	0.968577699446461	1.32181470025809	1.00456354363238	1.13174877533417	1.1859160101248	1.14776270213015	1.11972160021591	1.08302601987312	1.14267208011119	1.03628171208474	1.19706356149921	0.804525222471382
ENSMUSG00000002504	31.7132597940488	29.0580522081198	36.577437627933	33.8475555557792	33.977389750801	28.8557573759854	33.9416200988215	33.5607879052327	36.0503776481236	32.7242798952468	32.2711280707603	34.3781497166984	36.7073950937807	30.7805504672614	32.0750884539565	34.1712720805896
ENSMUSG00000002524	122.399626992063	127.448696532595	122.364358657215	124.88412465965	120.5151863653	124.208138217866	124.210784234472	124.892922505311	125.366205862688	124.209161072874	119.684357527619	122.529434764552	126.419854447189	122.920665403637	120.015322877311	124.781838886554
ENSMUSG00000002546	115.227890116046	119.614719524247	121.819671942612	120.560285644938	120.535771878987	117.952807622145	118.67107187295	119.861673846352	120.941902234539	121.233614228162	121.806077749896	113.810754899217	118.733590347016	120.79093228885	120.077954032167	120.79637881868
ENSMUSG00000002550	31.0118001029599	27.9123151920282	30.575687560331	27.647713376048	29.3367319501663	27.5961548849784	30.3436168738346	30.0621294863982	29.7334656438685	28.4756091473222	29.7670801209219	30.1398631242858	28.7016866835548	30.1932108537344	28.1755437546783	29.7354167820423
ENSMUSG00000002578	18.4304139250949	19.8357731900488	18.0844835978245	19.987462572688	18.4210077274649	18.5218662892548	17.5607685824408	19.0015817167689	19.1946930407888	20.0929898391435	17.7327077313472	19.5810855298576	20.1016298400259	20.1202904088183	19.5187213666569	19.4345378117774
ENSMUSG00000002580	10.2611384198257	9.79654329983481	10.656996835198	10.3632112934534	9.2431716288777	9.13366187672136	10.0570996014463	10.9622424872702	11.6651428582134	10.7321241734334	10.7974366423123	10.3125614356163	11.4765178720962	11.9649966240728	10.7946748252673	10.7364038150771
ENSMUSG00000002602	59.924521911866	62.1995470059002	60.9418105350273	60.4600200831645	58.7960102450228	61.7652947828889	61.1195552404925	61.6763201960131	65.9241674595541	61.4194887885825	62.7082667194096	62.5126708132944	65.3456197177743	61.7608542146219	62.3239799292568	63.0877489751361
ENSMUSG00000002603	6.31233542907824	5.19911826127465	5.92759116622982	5.05615114256457	5.92654604713132	5.00977795368835	5.49653918419609	5.29677649411724	5.98800379839764	5.57632330476199	5.99311090869231	5.77910570353027	5.22652053369324	6.30669094316979	5.08952966119863	7.05732877017571
ENSMUSG00000002608	58.7128132390282	57.6887093669024	62.0137046696558	59.4204873631071	59.4807619580122	56.8201043591387	62.4658551899255	63.4247428467394	63.7795337501348	62.4816850244858	62.5612333742484	59.7952056783336	63.7202138833822	59.5560271523848	59.7886672264495	60.8066238036813
ENSMUSG00000002617	28.0831048334894	31.7025704663555	27.9624919288617	27.1144837659381	30.6667755260558	31.1287867997241	27.1006658022727	30.0175876968727	26.0473972650075	26.9318530293726	27.2604469373344	27.1193193274383	25.2261722238417	25.4142359650071	28.3184854586574	25.7541168222562
ENSMUSG00000002625	170.036211882559	161.494938522532	167.829573799844	169.463787462664	165.107684400595	152.998315398062	167.098340796084	171.370002707972	184.970464877666	173.370379281106	176.35945202056	180.258693724967	187.493818785596	178.020825440221	175.265172594927	179.74811961223
ENSMUSG00000002633	2.09696515550646	2.04388087712737	2.39709764566245	2.17007805889518	2.64135373919809	1.77499110649492	2.10073634560943	2.03926129506043	2.38407324842412	2.0029294095543	2.21150395156564	2.68460342596945	2.14513692914211	2.46782539987464	2.29310155283662	2.26079965860169
ENSMUSG00000002635	10.4220891236096	10.7692015802433	10.8789870611794	11.0604416701195	11.079862011609	11.1622950342308	10.8407671647315	10.0707437246896	10.8219882866476	10.3699231232988	10.6411812052385	11.0963858697039	10.2939124111746	11.2238254459106	10.754212256077	10.5463991915912
ENSMUSG00000002658	59.3213086067286	59.4826869257763	59.4872420195639	60.3549131619546	59.6933572527697	60.5417228703225	58.4236591758125	60.9671550723667	58.1852519871119	60.1193651206571	57.0870188600588	59.0276781541679	58.8926968794654	58.0667195937548	58.9937444083554	57.5103923004683
ENSMUSG00000002660	33.5254005555953	36.5047537745925	35.694162511643	35.838096806159	35.3125662267468	34.8866429977747	36.1862080995225	36.7178042241273	38.533987672928	36.1035684674361	33.9319106443994	37.0271941272261	37.6123646079082	35.4561547210201	33.6170938947763	35.9626514520848
ENSMUSG00000002661	10.5614353197028	8.8606108055525	10.1767743993487	10.4717794076264	10.570622832301	9.74596753327166	10.8858039410618	10.4360361783437	12.2097761736079	11.0113946560328	11.9944638666918	11.1600159597664	11.3064911657205	11.1037573058365	10.4077055744022	11.5808421062183
ENSMUSG00000002664	0.38077318196442	0.35970509273344	0.379554083413612	0.269470171090039	0.302284179583225	0.473771241323262	0.523872135892784	0.492902227022057	0.400773063788731	0.567744284651511	0.552435012196505	0.336938057588239	0.375309796933019	0.406980172694212	0.394690819151468	0.373911152742018
ENSMUSG00000002668	3.3817667933006	2.90238299027641	2.58842817988194	2.91486454264251	2.90560318452084	3.18469303577553	2.9579629033159	3.21116329063641	2.97905690211644	3.09358925360368	3.21706046222402	2.87421360248589	2.84444067289482	3.00000863501372	2.87077059529811	3.0603188154408
ENSMUSG00000002679	15.0779441132362	15.3183341506913	15.3729656150919	14.7524249311088	15.7088627482229	15.7747969410641	14.8411338292166	14.9087169732806	15.2306485480297	15.3040539842709	16.2655867502841	14.9242461274186	14.6912091154051	15.3116887722509	16.0176047414867	15.6031643902234
ENSMUSG00000002688	20.0139544950068	18.696882023898	18.4140037493022	21.5618871727804	18.626849617779	20.3131763489843	20.0620285803291	18.7491667686823	22.1378624153392	20.2400405901429	20.1204974557033	20.4349530610393	21.161035508796	21.566646482441	18.9158011201682	21.4555441465031
ENSMUSG00000002699	3.51802631328056	3.66469613850945	3.21366941038639	3.39508922286895	3.69066885260401	3.76111669157652	3.40891980738781	3.42062836158633	3.67406576483319	3.21321794095271	3.7619883306115	3.43909881206803	3.41811644519628	3.17114874498837	3.47822650189387	3.62171377108581
ENSMUSG00000002718	56.1910946791879	57.9058244809507	56.9464026540579	58.5328257068233	59.3851314503583	57.3435272480757	58.1594018519415	55.7204387008928	50.4010752688699	53.3188075412491	54.4774639650864	51.6349833397356	51.6201652335161	52.1876456603752	54.4901105344638	52.1226802811979
ENSMUSG00000002728	28.9457596489904	30.6879507670653	31.3653194247379	29.5345806562884	31.0453125202269	32.3638890272281	30.0985302436346	30.727827547852	30.0885092454821	30.8663502858751	30.4660960180811	31.2710824287438	29.7340325851063	29.6427706342808	31.9201320412218	28.4842541215181
ENSMUSG00000002731	11.3072751656089	11.6527797083485	12.8451643101558	11.730715678979	12.1577385890801	10.4282869194951	12.1431131632269	10.848704328016	10.3650309744977	10.0831569373035	10.3837690123179	11.2923373496077	10.3876884206548	11.8030359600349	10.8632265940796	10.5509817244338
ENSMUSG00000002732	2.7442925401437	2.52182514136635	2.48833865346199	2.93431164195116	2.58308083422675	2.66431881606823	3.05654194669544	2.6413496653836	2.44979343598996	2.25467305418869	2.43642667454911	2.69606102345102	2.45455515014289	2.66227576278319	2.36780863595652	1.98107184967667
ENSMUSG00000002733	35.5671779175487	35.9775112046474	38.7370960295998	35.6707507098518	35.5615685064429	36.452635758675	37.137756478923	34.8899468476756	36.66448219994	34.8841110846318	36.8001248806438	34.945512446298	35.2084264860932	37.6934181301531	36.1292683605314	36.470103081329
ENSMUSG00000002741	76.9439597578742	73.9916926542484	75.7769006225386	82.157880573198	79.8727204441717	73.9542329703356	76.5016735094373	78.4625478215062	75.173499704489	80.1094281333434	75.0469407777794	75.649308656403	74.7987262370482	79.9729754357906	74.9093760772991	75.5917473491014
ENSMUSG00000002748	185.031145421775	186.986145900356	186.842537482019	188.380735761682	188.552651263483	182.06903106076	183.427764432533	181.349483301058	191.104456335192	183.39607167698	189.901308335854	185.75902007792	189.809861581711	188.459570867829	188.880952729894	194.097646420624
ENSMUSG00000002763	59.6614205378163	60.5961913867364	58.6373717733869	60.574480628597	61.3725525650346	58.3723402867325	58.9076107066528	60.1858021655983	62.9264473447705	56.4468283662324	59.3788283937448	60.6190702531011	63.5847630830149	54.4232815478321	58.9066008166545	61.4435554201084
ENSMUSG00000002767	23.0971430474268	23.5595397066409	24.3045041545955	23.4376874186491	22.4615272844883	23.0906066323968	22.1778637764234	25.7249184988522	22.7220112395755	23.3486231576635	21.3054757451166	21.1186613054274	23.2425968643626	22.0937577577635	22.6222641195567	21.7364253293831
ENSMUSG00000002768	30.2664874763186	32.1160889744675	31.5561136871653	30.4732684462766	31.7522059279328	31.8540903611292	31.596225332992	31.6738630372825	30.9041212057151	31.489439262355	30.2977337278869	30.3748595415506	31.1657166383694	28.2643297348476	29.7653374287797	31.5467264428992
ENSMUSG00000002769	0.980082460549148	0.84017085907528	0.863068893082539	1.01963397542079	1.2185994836771	0.871356835810654	0.989244344190716	1.13527553768183	1.19187668934313	1.08397649492739	1.17105601188842	1.10347374235866	0.844354790178768	1.25214887497636	0.908031456949514	0.982641646937422
ENSMUSG00000002771	17.3237646705503	19.3874162475647	18.3215569027538	15.7035869949536	17.3107396516995	16.2206837375901	19.2810103091276	17.6240910162636	18.8406567510645	18.1022135619851	21.347730803861	19.0895990873689	20.9088139476876	17.4138461592667	21.0349970491946	19.1666465900512
ENSMUSG00000002778	50.6775976213569	49.2735569465	50.7693841149164	49.7562097707663	49.8207249370008	47.8603884163305	51.5537226059478	51.323044999855	49.4752823204077	48.5079867178168	49.6448412834204	50.1594293640942	47.547639660241	53.8254771703943	48.7777746815914	46.8476034124949
ENSMUSG00000002781	21.6191516217999	20.6245935905731	19.6440392456068	23.0320684570456	21.5354577889385	21.0710690205012	20.9758811150399	21.0502501894935	23.0553302357275	22.412385288255	22.8535563889631	23.2418050374081	23.698270224567	22.4271893189605	23.1319757907814	22.3108399895882
ENSMUSG00000002797	13.0636173963418	13.0464334684402	12.8868516157363	11.6314950928409	12.3485529050202	13.1527238684003	12.8497409741602	13.1928099938764	11.9109413169254	12.1744653908684	12.1432123690991	13.2944161123914	12.3659441640308	11.9363618142777	12.8332765821392	11.453528203647
ENSMUSG00000002799	40.2060899267336	39.7912167769607	39.8922110738364	40.8758458285951	41.4053697000705	38.4191485277877	39.4189964975249	41.6563339819035	43.7890771016246	41.8622374679144	42.0204833568054	41.4817686284434	42.542429703123	41.8557051060131	40.7842930360732	43.0665883085471
ENSMUSG00000002803	45.901125413977	46.8225358086865	46.8206141746333	46.389001271195	46.0766113271783	42.908816108027	44.5508511462044	48.2337549278721	49.0030509148634	44.709341842402	48.3853375023481	45.0847680505414	48.8552673915215	47.4351458150102	48.8080852594656	46.5300426916874
ENSMUSG00000002804	4.02505874469442	3.85584901404946	3.71236441683669	3.38894069646341	3.82972549055994	3.80131891528119	3.59256869173854	3.99424410770894	3.8145120286826	4.11953277115663	3.65386744038277	3.99508452727873	3.51243354368738	4.05943845905007	3.47854623454227	4.16495620777266
ENSMUSG00000002808	102.770267382056	104.856494585314	110.125910551559	106.76185155841	110.927302010402	102.281410366275	112.575314577736	106.707132497067	103.416806727775	103.622035711488	106.09180228219	103.904809141081	101.099645183498	105.199121989505	102.235165049539	100.342563165632
ENSMUSG00000002812	74.7825737777786	70.7977608186752	74.9969346145129	72.3062584224659	72.751713106121	72.8964151233238	73.7437782295337	76.0114864832517	73.8237801400853	68.6413576735094	71.423355193868	69.9564288665858	70.3258655117352	71.1160320951827	68.7987254217438	70.0358593698739
ENSMUSG00000002814	9.44464422716368	8.46191351572767	8.40248298788759	10.0770624286495	9.41219285000207	9.84747617654029	8.15105243523728	9.82610398337492	9.27228658500275	8.82910733780676	8.82393111473099	8.22980957868342	8.44723839833904	8.86913507975186	8.76819759929301	8.37276742661425
ENSMUSG00000002820	22.5620205174823	22.5932557255874	24.3546579011495	20.7835868853464	22.3356732905541	23.5544665410412	23.918335434429	22.1660581835788	24.8728698739723	20.9286888128518	24.2280411190563	23.2647822802436	22.8431158957911	22.5848353343822	22.490364840778	23.4668783450775
ENSMUSG00000002825	14.9314436972842	14.6905316586221	15.5440004533247	14.9342810972518	14.689282592143	16.381747785586	13.8703593004705	14.9441023539184	15.5462502384666	14.4046168097405	13.8164786614967	14.4808168335564	14.1422563638328	14.9074312033086	14.1193778587277	15.0691785058355
ENSMUSG00000002831	13.2828553160764	7.55780160113094	9.9583460884056	9.42245490810681	11.1089492681894	8.40644614138855	12.9110204223272	15.3427336648719	11.9466553518001	12.2598357468822	8.8104991552022	11.5533939917359	10.7333263834942	8.00059636922092	4.38515318605278	11.1026930834311
ENSMUSG00000002833	87.7530260100948	86.7161755978555	91.5151055914471	87.2741595386628	86.20050579243	85.8356943596175	89.997380556129	91.0150033884794	90.543611580011	92.9243278941536	88.3840096252033	90.4466270265453	94.3717358201927	87.0652971571354	89.5261065240616	90.4923192764048
ENSMUSG00000002835	4.78040209553804	3.8705035890986	3.67977234094375	4.51908348819747	4.40350397943761	4.16411532295587	4.14285126258725	4.39098165508904	3.7548328175073	4.27602949567754	3.93118815467041	4.2071175811924	3.82259296250652	4.12881843364173	3.79100872861783	4.01914006234152
ENSMUSG00000002844	61.9859923502112	65.2500196551066	64.4642630281586	62.7383885838508	63.3550836784605	63.4303153515229	61.8612819299348	63.8479686316234	61.1512235287806	59.1458566285053	59.6615335209395	59.0952455739997	60.5917993162124	59.6467327961538	60.7734659946271	60.3960820065297
ENSMUSG00000002845	15.3442959876359	15.3454401125454	14.8561466400559	15.8397693789853	16.050927650159	15.5644439622041	16.8387165862321	15.4636382758084	16.1843958063639	15.0985519818439	17.1302711797164	16.5061328866144	15.7889915381774	15.9790510577015	16.2436614517892	14.5293142902196
ENSMUSG00000002846	15.0380823852459	15.4765067276648	17.2442247854658	15.4185160204706	15.7103734747464	15.5285127787888	16.7289103991486	15.6732921118611	16.8538173853682	14.8260714035231	16.5159011685142	16.0937584737357	16.6089983824244	15.4472131600638	16.3682510149563	15.3120641026738
ENSMUSG00000002847	2.25871452443659	1.79139858403777	1.99641239683152	2.00517250860822	2.15369161439181	2.25313476852083	2.17512983527695	2.02558913292839	2.36504302641597	2.08156006359723	2.32490005991927	2.18674518460296	1.99961390669707	2.09334092051848	1.87605305264219	2.34932263336083
ENSMUSG00000002870	5.51021465999544	5.73426756344941	4.55078374966393	5.81665601845766	5.43601731833507	5.61015250318193	5.52104897379681	5.14186691469277	4.94498270394074	5.15376295485051	4.91438023158911	4.37729737586912	4.68754979483554	4.92859690929054	4.08081029649731	5.65080045036563
ENSMUSG00000002871	36.3664531741322	35.4729860523302	38.7026093425493	38.9146625203123	38.2432672748605	36.1337991880998	36.8622565271907	37.5264761312628	40.5444497511214	35.1194543596437	37.4950284201674	36.6101607564277	37.9635445355867	37.58901830118	36.4607496864406	37.4048741002584
ENSMUSG00000002881	24.3863716014554	22.8951568756361	24.5858140345135	23.5939009149353	22.7516034300404	25.9286918273131	25.6070923624114	23.6839551584671	24.951958876842	24.7456410292515	25.5856178657365	25.1845584319727	24.6150559413694	24.9454345966626	24.9754845672561	23.7351509954363
ENSMUSG00000002885	12.5123775546855	11.3110171356546	12.1114765258081	12.3845755748534	11.9670984805736	11.2056057623721	12.320697904677	12.5622761302044	13.3204689251519	12.5406266690048	12.7752112201702	12.4256207955615	13.297215700796	12.4287558394136	12.059098098419	13.0939540299218
ENSMUSG00000002897	13.707317558784	10.2935987461296	9.96680944647032	12.2108710677093	11.7616510172902	10.8538930682125	10.7644409005392	12.6261015854095	11.7056825961933	12.5406309427926	10.9306135734896	13.0038649726873	11.5477477367123	12.7860948501534	10.7142013751193	12.1530066303932
ENSMUSG00000002900	44.0199177769569	49.7476571476247	48.0593492333253	48.5857700448991	47.949312065981	51.7201052189142	45.7903803839424	46.7650722211737	43.5010021536748	45.0149443180774	44.6706322686193	41.1137461819272	41.8704617247211	44.933787507499	46.4404952385465	42.3224522424836
ENSMUSG00000002908	12.0460152953123	12.3030779846384	12.0743730824383	12.4230026481364	12.7870086615121	12.4324871678177	11.7252466859432	13.7393386096585	13.5352204221015	13.0720226985522	12.7142435583398	12.5732027227544	12.3034994577945	13.2356676556696	12.4664113164741	12.0905253562877
ENSMUSG00000002910	26.7833064295163	22.6688570778145	25.6767765570631	28.4912300899522	23.7140193826241	24.4897529785297	25.2595435493491	21.2755728667145	22.0597012497749	25.5346879064461	18.9414308102281	23.2763707266666	25.3185190652528	22.3221846325697	19.6075839304758	28.9049116115022
ENSMUSG00000002930	0.199475497056775	0.345150914657531	0.176056493393585	0.174549184016395	0.222836771815964	0.197503665940334	0.334368572568147	0.246033380197579	0.183333962323251	0.344310683852888	0.276054157134742	0.313921007212476	0.284946885954004	0.247142247336602	0.264963973106495	0.239333797798389
ENSMUSG00000002944	1.53908343772655	1.79810716045447	1.37038233574699	0.982717291177059	1.13095087310854	1.1302496533368	1.45603961250917	0.967260300167527	0.936932697980084	0.97482383254469	1.19524475647381	1.07867435744543	1.07825451665063	1.38646746222402	1.06173592831719	1.66389340190741
ENSMUSG00000002948	124.225697883539	117.047532287616	120.038523030313	126.049985349162	118.778684455287	118.004115669786	126.113439589871	121.129924195316	131.931238810992	126.781453513579	132.502665702201	128.652501515738	131.015142830569	135.030417721397	128.364642535033	127.522004008583
ENSMUSG00000002949	83.8640839272753	75.8250265724849	77.8533592211439	83.3349684596912	77.4220785232842	76.7173966860852	77.7781312723773	81.8996987023248	84.6211685523192	84.1679532074598	81.6260937425632	84.6573660840579	88.6297252684515	82.8788937096363	83.7880274749233	84.4158405262043
ENSMUSG00000002957	159.59904689256	155.507918305554	148.187411909184	156.435490235551	155.843635485781	147.952275729261	148.054752974856	157.266098179286	153.912760423352	159.697046930667	155.850901624649	157.779645507919	160.930536807615	155.518984237226	159.649608028925	160.790904679361
ENSMUSG00000002963	22.912785149817	23.4493404580621	25.1216373347	23.2801933850495	23.802643283009	24.566962052792	24.0456759203508	23.5537044856624	23.5934490484614	22.5110746454907	22.3774616713577	22.3935975951741	22.6711659285047	21.7558582249579	21.9080453670352	23.1813822562718
ENSMUSG00000002968	75.2433747095443	72.8669234860687	76.2420516147043	75.7094300942992	72.0563787581519	75.0870804103736	73.8184788645928	80.1577509764634	81.8682480841114	76.1552075756007	76.5944820226726	73.4034000189194	78.293780062869	77.8769455904531	74.8703463992271	75.6130906545646
ENSMUSG00000002980	18.6597695921871	19.3778814545695	19.2783345821314	19.2634262433833	19.7084407096908	18.0537514793611	20.7653711279371	20.1097176036167	22.1199059159492	18.5738402358344	19.6181317310259	21.5536737475246	21.5747347416988	18.8123991339055	18.5574342721554	19.4587320466544
ENSMUSG00000002981	177.563212341181	181.9316495343	177.374290011359	183.212969820935	173.112199873659	176.955800191004	182.057555230479	179.090004312258	196.311936814086	192.656184100458	193.824512774005	188.633459595949	193.248770500645	204.682766958203	190.982789690409	192.161181599909
ENSMUSG00000002983	6.64079592345307	6.32390893620063	6.1750119457134	5.61191678385838	5.45734879115523	5.61019166734377	5.94652564322891	5.99202199405508	5.50251403736787	5.47887509091234	5.10212353942034	5.27854015239352	5.63805415406417	5.76690173462937	4.87199460834698	6.52309696072279
ENSMUSG00000002984	50.1517495020186	50.4399016837246	51.62000454308	49.5193172337156	48.514385635052	51.589742599667	49.1723750314874	52.2175191722704	53.3898163254099	50.4941564778396	50.9418406236521	45.9985482238774	51.5661972302486	48.3197194068765	48.5956647889648	53.3658962888481
ENSMUSG00000002985	1257.62335744458	1249.35415826351	1367.4705341135	1205.54515234721	1266.32200305584	1204.20245203941	1329.52846720882	1291.57177470235	1398.61800895966	1332.0321784574	1299.11038840604	1394.351025321	1392.20281199104	1297.5564652797	1265.99082851229	1389.98554880135
ENSMUSG00000002996	58.4907286605422	55.0805733648469	55.9607272452607	55.3203066343863	57.6483127239782	59.1050895414578	55.9833959645513	57.5897904659158	56.7021936149864	52.2670597281139	56.6790453980273	56.0639451034743	52.9994052364969	54.6212875131561	54.9541801590217	53.4804584866818
ENSMUSG00000002997	117.153525857833	123.345610592781	122.74514799332	116.819622388672	121.099496280836	124.531491893511	120.524468195499	122.535400693181	122.934440220442	129.552593314341	127.886745002594	120.723843362283	124.075714847087	120.187819533059	127.660112314201	125.271691623194
ENSMUSG00000003031	52.4697390052446	50.8289494734342	54.7538666603775	50.4243330368903	53.0447515867254	55.4409967973376	51.4907857313378	54.3816329216543	53.3020166326832	51.2088348342822	52.7166639117556	49.474179642343	49.4038903465521	50.0040293010622	50.7829783032052	51.5038853178795
ENSMUSG00000003032	8.2671574413276	9.49898641274984	11.9110365154622	5.02185922428186	8.54912272378833	11.2829534299265	11.481208111993	9.32689106094682	10.2265608249235	9.26157755961957	12.748018111157	8.21275617387016	8.22564158707696	8.36679053527076	9.90725829342973	9.725569209914
ENSMUSG00000003033	81.5938572998408	80.9049301272749	86.5345539581692	83.618331268941	80.2011943323138	78.5793947881118	83.6688061569568	82.5813881061672	82.9987274393825	79.2338591633257	78.5911902260371	77.0906784739365	83.1527976894675	80.3448314243255	77.2897705597951	83.0854309004628
ENSMUSG00000003037	31.4279979047967	32.7786769617239	32.5408083653577	32.9825817982689	32.3061197308828	33.0893447069074	31.9519723560679	31.8670112821561	32.663598750694	31.7781475467122	32.6406749618288	32.5779466623892	32.4240170094688	33.2134527566057	33.8305154105884	31.1874043950524
ENSMUSG00000003038	47.5626892779182	49.6866186499564	47.1844247492017	48.4235417529766	48.6160506375584	49.135155527462	49.3094207164731	45.1038022760131	48.7046593271483	51.5091188717517	50.0836902512503	54.3947518400228	50.2338757270469	52.615481004547	52.0698540633585	50.2213931344627
ENSMUSG00000003039	63.7540546488363	64.6709837285574	68.3219459495163	66.0218545109653	60.3118793338649	63.133406027042	62.341016438941	62.2071801968568	64.0303186864735	63.3143669214805	60.5327749029647	62.6201322778203	68.2918496607015	64.2735937620168	65.9718438484506	66.0529729989391
ENSMUSG00000003062	31.1813373623527	33.2741191430293	32.8539044270806	32.3722992205975	31.9274623829064	30.9919322315949	32.6828094224094	31.9881858427886	31.9364211598891	30.84545747884	30.5488646726264	31.5609215970997	32.4628923469562	31.4268038106913	31.013533268924	31.5740842171342
ENSMUSG00000003068	60.2895123219215	58.2472038915724	63.4949618800101	57.9576553497681	61.815761590832	61.0563421977571	61.5143172319952	61.8872016397526	65.7872934083215	61.7084114936784	62.5513169404737	64.4408913936778	63.1164956372689	59.3911212537991	60.4019269410692	63.5545789345877
ENSMUSG00000003070	6.10524910942317	6.53712342728683	5.85338944418976	6.05209706326912	6.57344827916401	7.204419922104	6.438421026808	6.861690788362	6.62553055929202	6.9389704046088	6.51110061944099	6.4631022982071	5.86354265150874	6.25810274610163	5.93131718095053	6.16120848257322
ENSMUSG00000003072	116.899815286399	108.509483433465	124.413274462248	118.280428400447	116.926889613932	103.929998107366	123.931307588025	116.159884838519	127.872179959228	106.477585490157	124.064595284773	118.449128770377	119.228646869098	128.328626355554	115.924109239924	115.532249342758
ENSMUSG00000003099	66.2198552967067	69.7158429150858	69.8456115232726	69.3344031741007	68.4680392696365	66.0918799239695	67.0808106893106	69.3094512794948	68.8198995127852	67.860973116191	66.6779504160339	66.3828123218811	69.3266234226544	68.2384141318148	68.338710670997	67.994508608364
ENSMUSG00000003119	34.7312153585176	34.3520334431386	33.1805965219237	32.6852631041936	32.8508303324113	36.7479116093675	33.5149563202324	34.0630406783016	31.3448195007392	34.2489736167769	33.3279098167513	31.6464466795639	31.2003810328243	32.6645286584285	33.0304595830426	32.8939292999583
ENSMUSG00000003123	13.9541459561617	14.1425480674257	13.2295811845959	13.3042626441082	13.0152339672651	14.0079678132258	13.8151302349834	13.52318902689	12.9217634179447	11.6675108982703	11.9413620947328	12.1624850725568	12.433694143359	12.0362033010284	11.2016067109388	12.9618150242219
ENSMUSG00000003131	181.47407344083	186.714759904321	189.228690095555	181.620751524046	184.51750612133	182.694255320467	190.565540571331	180.247968529214	175.371934267476	181.844126726132	178.510830045602	183.426411653799	179.98234758429	179.778928130818	180.253456482133	179.767274127916
ENSMUSG00000003134	121.027291251619	114.393035388251	113.80741325795	120.920124427667	112.046460848945	115.926334251826	123.869858343759	113.166952120086	144.168768916157	139.060936895895	150.479503186737	140.567265896951	148.532561604617	143.02509121206	145.418286830819	143.711033753229
ENSMUSG00000003135	27.3113911574864	25.83136236338	27.2174200532907	26.0369175432061	26.5246562844495	25.5701211316198	24.9264828535391	27.3988712701466	26.7518598392518	25.8222106700164	25.5045891652735	27.7949777751131	27.1455334825957	26.4769925197424	27.3535178418848	26.0036642219178
ENSMUSG00000003153	161.020826231353	163.319481928406	162.621627397409	158.149881713146	166.434060348585	156.930390432177	153.594600994358	162.384330450928	148.960867878466	156.092819124963	147.580162374385	152.961075736099	148.173404878067	153.442963056079	151.179875143992	157.239381763128
ENSMUSG00000003154	55.0327176097405	49.6221984562793	53.0505924981948	50.346585690213	50.5145273205101	50.0155424988768	50.7625532512919	52.4684823946892	49.9822651953498	48.7737147587133	50.5807296052451	48.6814232781689	49.2519664928778	51.386074373176	49.5316168290357	51.5327852096216
ENSMUSG00000003161	49.5773718700468	51.6854742725199	47.8177071336578	50.9157972215492	50.0736392812706	50.1791161667122	50.7006515717807	48.2806836046245	46.8363792130762	47.2796337058417	46.2995688412021	49.6221242924734	48.2270603574703	47.3623347181043	47.0997404522703	47.4430226749604
ENSMUSG00000003166	68.8247018620539	70.5017362775052	70.8414596966862	68.5225371139212	71.6368358193726	71.4275946931376	69.5180329995633	73.4769690331093	69.6939989352893	69.9751371793497	67.9254717879684	69.2638746885681	67.7015342953183	67.0719343703323	67.818007464112	66.9818872477711
ENSMUSG00000003178	32.9289304268088	32.0666406535637	30.6622201391302	32.8799365047853	31.4398092626029	29.8497123528945	30.6367292539329	32.2513271725722	30.705605001033	30.1297727037867	32.7062962590046	27.254195051048	31.5635802117141	30.7391638487588	31.6501566258477	32.3160130143427
ENSMUSG00000003184	28.7448223421849	28.7184698137374	32.2063531610339	27.3341378885074	30.1437811749755	28.1905242533388	29.2111232713311	30.1422180327083	28.7755587928699	26.9127837039497	27.1461707742699	26.705907122459	26.3988152877858	27.3040396978515	25.7283223445388	28.7314343099874
ENSMUSG00000003190	1.62226608199005	1.16409900514744	1.24779560955551	1.12141397022798	1.02130207896983	1.0008860949768	1.01482366094433	1.33564500604929	0.900018376777545	1.00870936452463	0.791688578044832	1.15513989488982	1.19647417614049	1.04274669178494	1.04700923579821	1.18175741595491
ENSMUSG00000003198	7.22759890311506	5.7995980607883	5.55465079169538	6.76690785345472	6.61215705495533	5.74426418196582	7.11594390160759	6.49384759969633	5.955509464176	6.14650285990882	6.96828523934966	7.22429251234689	6.59111470190229	6.52491706981099	6.73118131056053	5.60852805304055
ENSMUSG00000003199	66.6889769494992	65.3763940267828	67.0694800255215	65.2462326243073	67.6395550067087	63.9323879501768	69.3252901741862	68.2356401420511	67.1171521057622	64.1639175631188	65.8233917613919	63.6288258044139	63.6205557509702	64.8183466229953	60.0669586775198	66.1966829140939
ENSMUSG00000003200	29.7645311516894	31.2321236777057	32.111168420051	29.7157022809942	31.3895085180497	30.7789459235757	31.7623784613979	32.5516588772774	32.7096301355464	32.9956614021051	32.0801194674937	31.1410149806497	32.5185786829331	29.6840986581019	30.901376553023	32.3671298500184
ENSMUSG00000003206	0.323221693798708	0.409737414526924	0.294517420648123	0.472443670687963	0.362930468759951	0.21091975258544	0.278121105447691	0.220817711801986	0.254710717466086	0.214379707395171	0.164132741890263	0.312385144911881	0.359042916676624	0.314190654320544	0.276802410939736	0.355413810289968
ENSMUSG00000003208	7.69702719355911	8.31835285840767	7.66071415146981	8.44839966163241	7.43377781530662	7.88550803264166	7.02532035172776	7.83520760256437	8.3632001754873	7.42052869174495	7.30664630248047	7.05716250504628	8.07057351846922	8.16577918774296	7.60319601345229	8.23107509660275
ENSMUSG00000003226	142.890109081436	152.055180873026	140.480647661669	136.441375649257	146.338110059752	146.600799422602	144.918282102901	130.121881521439	142.719855177052	147.923900658674	163.238746368152	147.422754588096	150.90045227233	141.038943040967	160.900319471987	160.245138892312
ENSMUSG00000003228	16.0106645462594	18.4910420355795	17.026974480089	16.2751848164289	16.0980026596126	16.6604745418953	16.4291320875686	16.6409570579321	17.6161540737098	17.3426673747333	19.0944460728442	16.2114836940847	18.4370985130678	17.7005664798861	19.6147826295213	17.8601560494968
ENSMUSG00000003233	43.0908592110852	39.6197012609977	44.5771507072961	44.34189915827	42.7908710489161	44.5210199261025	44.3761057983416	45.8336000939023	44.43888556142	43.1229788620047	41.5816954021203	40.1909076571555	41.2138237003876	41.8687074181162	38.743777592653	41.0779391984821
ENSMUSG00000003234	69.6428819253617	68.2937037960719	70.9785898226172	65.238824169313	67.2692260638013	70.760040982689	67.8727359407217	71.8934523102763	69.1432900134403	68.1382154666603	69.1884601356016	67.360038928638	68.2194435900095	66.3981024091945	69.3354359674656	67.1993430802804
ENSMUSG00000003235	49.696368666148	49.7474863500963	51.0547746368808	53.5531826212412	50.720842019133	50.9542838151619	51.1748047227232	52.1609395336139	49.4103575102878	51.884532215289	49.058965241877	48.5523390213092	50.753473538458	49.4922869645586	50.1536204597919	48.0826226062573
ENSMUSG00000003269	56.3082172233928	53.340202765893	54.1754257947094	57.0698699043786	55.3524369745763	56.6733117459893	52.7682166071085	57.2300201536822	57.680568955418	53.6164896720971	54.4340919354919	53.8658182912378	54.1130921213265	55.9060329055419	53.7447558730973	54.1377988693412
ENSMUSG00000003271	4.7344931120754	3.3575733185774	4.02905184454429	3.82547140455358	4.24076815636482	3.56653823412194	3.51692521214979	4.76489912195039	3.29905534543876	3.73201192675962	3.36382193135327	3.33677227230952	3.24662953504799	3.30849796963178	3.25916608834768	3.58911240365846
ENSMUSG00000003273	268.451923460991	262.210589738367	251.054154713092	276.338850555426	257.732913817061	255.510005724911	274.453564333469	262.293268061906	340.635020553066	314.124681562472	330.623449199007	319.119356381142	338.169201110502	323.785148346348	311.665485687448	333.324295861443
ENSMUSG00000003279	162.921874763365	164.364786198606	147.12676306851	169.440966593687	157.855775815495	154.426235506113	144.207052003172	159.900229425935	159.819600566439	162.947103286391	153.035974257394	159.652752511063	164.282493873595	168.609814027367	162.912210562442	165.443579214814
ENSMUSG00000003282	7.7036329986942	7.94059500898458	6.83172030866303	8.74388890978111	7.42274494750189	7.44968105735481	8.02273740004128	8.25045671377315	9.02200625835707	10.1266608539936	9.75968284644452	8.29298729463803	9.5038047558356	9.89430665484296	9.41668827579353	9.01888005526104
ENSMUSG00000003283	3.26364026349602	2.97853249369485	3.49523718848763	3.05931400144224	3.08224179209703	2.89105666098951	3.29151933913087	2.73953828570082	2.87473586376132	3.07485581230931	3.145074338716	3.26795972723986	3.05323155988183	3.45850225823308	3.26864457532582	3.29194515918891
ENSMUSG00000003299	38.0055585052409	37.613937246613	39.2790170307557	38.1886658280602	38.0712766243012	37.3156609016039	38.572572384166	40.553775646849	40.1753213111543	38.1866355966711	37.1514458658757	37.43218791007	38.6408120138125	37.8388958215414	35.8246170177026	38.2506020557173
ENSMUSG00000003308	49.3132791827025	51.3706128216066	50.8140780389858	50.2463261648752	50.6179768465536	50.7440133405601	50.4468980288707	51.7179736267175	53.7061602005991	50.8646401501343	50.2770793974173	52.2287130993111	50.8384270917942	53.1307370400476	49.7307202488503	50.7191367355687
ENSMUSG00000003309	1.00947604668555	0.993168017926268	1.08951052897954	0.772987115361934	0.942686949992438	0.728428373253683	0.729774935756795	0.972816810397933	0.793979482487391	0.719081670702382	0.803592343018482	0.786253150277814	0.796945169877965	0.921187284772968	0.934220551236345	0.922059169067029
ENSMUSG00000003316	280.588935565875	285.437713908035	285.768644041958	289.839652339844	292.21621609933	288.680193748783	285.336035811364	281.620917943261	276.251167628118	285.25334301581	287.082283296576	277.277352443564	277.092301218009	280.929637208378	288.146014570863	279.39533131038
ENSMUSG00000003344	78.6859034345929	78.9197687678503	79.3326950094935	79.395686350323	78.841926416851	77.1484327369361	77.4629070482162	80.8709992371464	81.3298113354445	75.0312822360419	78.0984539227715	76.8889441783947	79.2764654739868	78.1393729352412	77.6662186320262	77.5272172608887
ENSMUSG00000003345	137.033421260939	135.573411558429	133.552337886539	139.100604909009	131.876504630913	134.336650399251	135.412899851032	141.042949205029	148.699208255065	139.067880387909	141.566070135474	139.783512313818	149.213587896829	139.267503317157	140.395663675974	141.397847508735
ENSMUSG00000003346	81.2136255414183	74.0132531037622	84.7442394510957	78.0789057345464	75.268601614116	72.3905076132132	84.2511464410515	80.4889725958196	89.4725471061794	74.1075656066549	85.0029978430018	81.9437199061796	86.8170134222592	84.0307446935238	80.1696283468834	81.5605488730824
ENSMUSG00000003348	2.65682049831531	2.74605480308306	2.92537218177732	3.08933106734274	3.5427245198415	3.01883772032735	3.02020534002223	2.63756378649315	2.92605673086976	3.09243852206228	2.83039604686708	3.47195384508748	2.84908928085909	2.65611884241912	2.8563707432147	2.97527612453113
ENSMUSG00000003352	157.791552835903	152.199629049081	137.076962910994	154.887840503928	142.928975552807	147.703845397137	145.077601186037	157.038939793551	181.868596783568	176.36284913274	174.235920327687	172.235228303636	178.69326922968	184.103230955048	169.49720262745	179.592926019761
ENSMUSG00000003354	2.90793357789283	3.07296908839917	3.27020585889811	3.31013251495493	3.55807715647458	2.75127852791953	3.20753811430748	2.94720869193335	2.51612245844232	2.98898047400255	2.47790674562486	3.1766326092984	2.88856231992493	2.58054605751304	2.78574742244384	2.79516123069192
ENSMUSG00000003355	0.522505665700897	0.567790600374839	0.569619295209136	0.625539684715971	0.529493801210907	0.463709172944436	0.564744669381027	0.528564577346345	0.537456880968058	0.436394460136256	0.638949649382537	0.262479125744275	0.535417276819378	0.515320097752265	0.539466394146143	0.565945188817506
ENSMUSG00000003360	86.3878186533279	84.4355464796074	86.9272283172783	89.125145515541	87.1625791865339	82.0965945155774	84.9827287291502	88.747953507095	87.3408085009821	87.2906183253768	82.3869940414811	84.4621162780442	87.7091905092292	85.1476256705085	82.1537423326493	87.9537456009902
ENSMUSG00000003363	542.320045197714	539.869674329293	514.622702225555	572.684821642188	510.194773286	529.773323900103	554.99432129292	552.623126644737	615.751524879318	601.325262349466	607.573580905426	561.767417836409	623.356294170797	607.567875280472	583.59677642676	599.827435777404
ENSMUSG00000003378	267.970864269343	256.733599821207	252.798145329678	266.525458325762	255.13498430806	252.121335060874	266.409688423404	276.790243005655	289.443829565438	280.0557489826	289.151811922931	265.973077336809	277.194887759522	295.576913624867	270.241192561901	276.470264346048
ENSMUSG00000003379	0.186577361251562	0.253484005692522	0.103537478923355	0.22339909097759	0.197406145678053	0.292167820300892	0.242433688772407	0.232110683501531	0.376118098944148	0.293674514533519	0.33218885787709	0.299246218901939	0.311936123143072	0.2687049508676	0.244756566253003	0.291235662367251
ENSMUSG00000003380	99.5770078029246	96.2810729877569	105.918334368899	105.758015444472	103.379609111032	99.9070241112553	102.537857247376	108.348516416144	101.922334872521	100.987249379255	94.1215681544339	96.9206987479196	96.3030934947937	101.820167568836	92.8996007748391	93.8171501193512
ENSMUSG00000003382	42.8403980799986	41.7539706106466	42.0006471523021	41.1807397912183	42.895899392238	45.4425566676176	40.544744377929	42.4692013240309	40.3503423136388	41.6318510214129	41.9283492796381	39.1147689543063	38.0645612930199	40.4827791998952	40.9499676401484	41.4107021465908
ENSMUSG00000003402	84.4003249903042	84.9586138810465	86.4228445671565	81.8453509473565	83.7792254877608	87.6017090832778	85.3063012605183	85.4627706127323	85.6851331849026	82.125232307516	83.1854965230727	84.530690982015	83.1162905987444	82.0690185279238	82.2403135465669	83.163750001298
ENSMUSG00000003410	312.774000950139	296.261850563825	321.913953813856	306.016474589899	303.718111819149	303.302791355159	322.620462864667	314.092432558818	300.444266683848	290.827140010684	299.797854430642	292.195177766531	297.808070994305	294.518542127817	289.711067480488	291.346327705059
ENSMUSG00000003411	44.3819376755614	44.253571794994	41.1025886238393	41.007120153531	44.2542225133826	39.7942349150474	39.8072413975038	47.8762880054135	39.3078526185444	42.6655934012956	34.976348301712	41.7653195559412	38.2734178841916	40.813472275723	35.631799764824	40.5222135902944
ENSMUSG00000003418	4.51183107822805	5.09561253663319	5.19061081874161	4.11663504614657	4.95764392626828	4.19693988163456	6.05899074557007	4.4701971746445	4.53427972996342	5.00186561245187	5.39547427347438	5.74420462431079	4.7667540233925	5.44507387916614	5.07599208001718	4.56934526231031
ENSMUSG00000003420	16.5275210655295	15.8891415874674	15.7669846924523	15.7890631715241	15.2957360003319	16.2288864219055	16.8181481663694	16.3500497480709	17.3498344194273	16.3553754499499	17.2551435743968	16.2834586178132	17.4471667813721	15.8392563814796	16.1524173433787	17.0724456061024
ENSMUSG00000003421	41.4887413904136	42.9040513002833	39.6923217392199	43.0888034693392	41.1986206292913	41.9879761325795	41.1308145281496	42.4661263783454	43.5718020199357	41.8165475912253	40.5887473592604	42.3560039434257	41.6433318856598	44.4884595303219	40.2028668999518	41.6391091016615
ENSMUSG00000003423	15.789432134451	16.3492520989154	16.3611000638409	16.3554622554007	16.8578067730896	16.6343640098746	15.1371972858136	16.1418083470568	16.4056505640573	15.5480072213868	14.3595032533592	15.0448904796251	14.6262915755012	15.664238544079	13.8195740631066	16.8032111084376
ENSMUSG00000003429	127.244825856146	128.448626757953	128.139222126442	126.455493822587	125.790457009715	124.39195656669	126.436307711033	126.54401638818	126.461210356722	123.943181198518	117.308001528299	132.471628690201	125.745895125327	129.850385653852	121.309000257196	124.93199180902
ENSMUSG00000003435	182.19524116675	169.145814200874	177.224650195604	184.97801447709	173.854651923191	178.63057792001	175.339691178926	182.938148948224	180.528980869101	181.318233584792	176.175905797058	167.920651974456	185.309593781978	166.919556164915	173.669610141682	182.680117811693
ENSMUSG00000003436	0.753927975204938	1.06215261017352	0.840322896051334	1.19025762439268	1.26614682270891	0.982469732318697	0.766485889998882	0.934041124524716	0.765491665819995	0.999286229078977	0.930019094938381	0.784190469218023	0.869758621949059	0.717638526323121	1.1028972758606	0.828666468749087
ENSMUSG00000003437	65.52125129909	64.3417973060941	64.6971811631028	63.8307701679659	65.5749513974119	63.2254264520712	65.917173897802	65.4982025504993	63.137134435847	65.4538748146467	64.9270907681552	64.5051608774399	61.9281700950109	66.9545198482226	63.207219359618	64.0018037232525
ENSMUSG00000003438	23.5777710459368	22.6802481021227	23.6707380494096	21.9290637581677	23.3853940513772	23.1304338454256	23.4011325847768	24.6486959174843	24.8799453678329	20.9687227375839	22.8575117387172	22.5265044059711	22.1929463550382	22.1189201722855	20.7474198015803	22.6664579691554
ENSMUSG00000003444	7.92991217176454	8.00492435541812	7.9287400361483	8.51836418711117	7.90313873620043	7.53050124435669	8.12297256471845	7.45382212122908	8.11964419510318	7.73093337675704	7.94979395354842	7.05746430818472	7.86413632070809	8.275255345325	7.25240383570613	8.77980496865211
ENSMUSG00000003452	40.5868861119984	42.6881953035253	42.2777792600668	39.6461617667071	43.4170228860295	43.6638766494945	43.1934900388709	39.7318687825889	37.6220545072001	36.9582161427917	40.1553313821124	40.0478542804924	36.9519242740801	36.7274775731897	39.6690217086277	37.4149588847499
ENSMUSG00000003458	70.1549318119855	67.9068406378	72.4372733128902	70.4621188101567	71.303956642411	70.9728305160076	71.9636948580145	70.9788594965306	72.3755922245244	69.916428145084	72.154659720939	71.1832957173584	70.1064970268926	71.022073612659	70.6613949869486	69.3069172441427
ENSMUSG00000003464	69.5284056445235	71.0020174344694	71.26340958961	70.8126051789848	71.8573505296567	71.5098970437468	73.0278293889787	71.781931293283	69.4479613318065	69.361560022433	70.1463615236439	68.2198122901949	68.4844970228821	67.7907768334643	68.1620588528204	67.8285578965658
ENSMUSG00000003469	563.849123467332	552.454457644897	522.491506657551	571.855596321394	524.581606134972	553.639912092684	569.404112322837	568.590804522455	638.977908899264	645.917211035688	654.00064341491	598.238249512978	633.439347106803	662.203572789407	621.546998725143	628.62086911
ENSMUSG00000003476	1.75251789415604	1.87332507205762	2.00292871281631	1.73230592582988	2.2260291147609	1.62518498792759	1.30312519870796	2.09025029211125	1.87456939027481	1.93520964331681	1.4208522271012	1.86254399319577	1.6468586161436	1.72718156322263	1.63038058963641	2.03002737887497
ENSMUSG00000003477	2.33506028688157	1.76580585801543	2.21627761401961	2.32455410357008	2.20190536824214	1.95926584508516	2.29115519947169	1.91389013526891	1.94072276384638	2.54110029422885	2.72963222782635	2.25077850739412	2.4722698512027	2.24619897852577	2.81038608125466	2.37924227302089
ENSMUSG00000003484	0.830112865128926	0.705264878558576	0.661781835106661	0.956195783760475	0.725823337297102	0.700182255597563	0.758166075255084	0.755248055179831	0.641596049062437	0.95673969602753	0.886136700360402	0.829316553137292	0.925058450707186	0.904782586934252	1.06946267437537	0.703812266448198
ENSMUSG00000003500	62.168142544718	60.5067778013598	61.6173398487739	63.5242332911072	63.0252138498109	59.2590527465437	61.4099189229589	62.4547901399744	64.917808553913	61.9491081607232	65.7918405235592	60.1378065108809	63.9010768121899	63.0587584655745	63.2955459172348	64.6104645192523
ENSMUSG00000003518	140.921188949318	126.619505786744	137.959257080822	135.742132634975	128.402644115451	133.664932163762	139.00756815215	130.836682483046	130.806898197394	126.998799130942	130.596479530579	128.880086271653	134.871606710149	127.09948969766	127.783915783156	134.192443981074
ENSMUSG00000003526	44.6843255677509	38.6687767474733	41.9366747457727	45.9322183011245	43.377852196333	42.6505862175629	42.7994118078119	42.2403935977576	45.2550046975795	44.6117634075226	44.5673944086126	44.5392234935078	44.9616330803819	44.3499985363148	43.3950404596092	45.2447287700633
ENSMUSG00000003527	25.6880884694793	27.1196442837137	26.38023395383	25.6203810506355	25.5487055518835	28.1497230075705	26.6217265635206	26.7869983682805	26.8514386522538	26.2183005866882	25.4102083740363	26.2936928080935	25.5964650398489	26.2495860908781	25.1582069514802	25.5369091687085
ENSMUSG00000003528	43.2787433633873	43.1776153281441	41.1754451269033	42.6786393163147	42.6781350176766	44.6246208629814	45.1235185615583	44.724342022798	44.709106071561	45.9253027127302	44.3723730742476	45.4108839035267	44.2933432950983	43.4752635298227	42.4580306070985	43.2436211163682
ENSMUSG00000003531	21.5848477227501	20.0946923476176	20.8333496053524	20.0219856581942	21.1126177121711	19.8828947062038	20.0636319533452	20.8371208900857	19.9924759266761	18.4290494245011	19.592669482547	19.5679034162128	19.554226119941	18.675127032464	19.0278567513195	20.3632431317569
ENSMUSG00000003534	122.313416295621	119.760663771502	113.377152996739	121.890067524509	120.898603635059	123.646844365801	125.695948075397	117.527521000328	122.098944341287	116.300797110486	116.642128895925	125.160969159886	116.411315481606	120.336909191496	109.493188324722	119.077256356591
ENSMUSG00000003541	5.59229019852718	6.01322162657742	5.61646365794763	5.94331449440686	5.20698909237951	5.9763259750902	6.00636462525371	6.28256865043023	7.3804491776401	5.80686582305591	6.97918622488072	5.90570364910421	6.95354899197373	6.50599267171168	6.55827471046873	5.97790369659542
ENSMUSG00000003545	20.3711194407403	20.4531051491418	21.7930103241965	18.7019631499693	20.8802125227966	22.8173024948003	20.0099022148647	18.7503572984846	17.3953556472698	21.7258351501561	22.3361848309207	17.3982786035833	16.6574829413438	20.7578304090989	21.6227946007808	21.2737434335778
ENSMUSG00000003546	25.909527033605	26.5217625287324	27.3514494373169	28.2930746199551	28.3790177674559	26.1401624486263	27.3000147646313	26.1797959605011	28.2099413036874	25.409335799271	26.8929243239839	26.5302253571182	27.0134087848434	26.3466999173877	25.9314055446534	27.2076732585244
ENSMUSG00000003549	33.3679523824393	30.2366414475372	30.2476200241902	32.0116410497467	30.2378185153018	31.8593407846858	30.3978115057422	31.9633155119405	32.3874135354646	33.9420202990776	33.9261723210888	30.3859363642614	33.639201561114	31.5658564665954	33.0844232016828	34.636297536987
ENSMUSG00000003559	12.1424939973109	12.1051832657921	12.7805734158312	12.8227566154226	12.6786049321303	12.8204349808301	14.131786876561	11.4273201206176	11.826885306684	12.7689779246729	12.105053440593	13.0652792033548	11.9050336527128	12.5943896047253	11.5395250459468	12.2217789746507
ENSMUSG00000003573	8.68682381384853	7.84319393462529	8.51588106828569	7.78423797963896	7.35446523451159	8.86839734613674	7.3785255756776	8.68011414979582	7.85542438549348	8.46190021315759	7.68359457788894	7.74128068827337	8.22223732116931	7.76030514675023	8.44471054221451	8.05974277429277
ENSMUSG00000003575	311.769736361045	301.93163722191	303.606856002956	312.693245624689	298.648738598611	296.118646470607	301.929280986186	311.555088242365	329.030550395956	315.96238738364	319.844623217208	308.858402470226	334.518822792412	312.575183119718	315.749684559598	329.767249363464
ENSMUSG00000003581	30.805458266199	30.2441360133828	31.3392738655598	30.6854320387141	31.9237800956978	30.0305282307493	31.5392248869192	30.6016042211596	29.7205596603366	29.8483782758509	30.0963981444984	30.3530102970329	29.303029636855	29.8946161849082	29.3424903835522	30.0492169283157
ENSMUSG00000003585	36.0232671833687	37.6784176000142	33.6236006084012	36.1406490507849	34.1619063815885	35.6906386131987	37.4574031593203	36.4152468252965	37.9798783468686	40.0720816928402	39.0835775798814	37.6270237862749	39.537366753609	38.961977209293	37.8900189140288	38.8633819754523
ENSMUSG00000003604	8.60236570130047	8.63947213119667	8.46700624141603	9.68534018791334	8.70828327947548	8.06089486024583	9.44147233890238	8.6202581009672	9.66333945965547	8.91197552024488	9.31377513203888	9.29850092104492	9.89910621071152	9.49721972697242	9.0047076927415	9.05962320744686
ENSMUSG00000003617	20.4037924046035	17.5218418429513	18.1699705836475	17.4019787320782	17.257625023047	19.2627873044027	18.6689149222844	17.6751230346117	17.6761233223292	19.0055257369534	18.754292221228	19.6121758198635	18.9477319579175	18.0354572238434	18.8428771141038	19.6145876949075
ENSMUSG00000003623	36.4437374949934	39.1863021091529	36.6533813867352	35.7802793720018	37.1857855605759	37.6179561211528	38.7312517037254	36.217362060282	38.3789822018431	39.4071074588427	37.2679752321415	41.90597097755	38.6575185217512	39.169131125077	37.4907298135394	38.9545808749906
ENSMUSG00000003644	18.701763909871	19.6235641933449	18.806497115975	18.2953668128798	18.4875155666516	18.2284109800942	19.9002525771506	18.5552138460094	18.31687581128	18.9039084505433	18.7317680365164	18.8697599928115	18.1836942132286	19.9698258266698	18.0807872288378	18.7881391053924
ENSMUSG00000003657	5.41255724938598	8.71843945200666	7.48323493604422	7.08008738262805	7.79162679640997	7.13204131811593	2.90431589129377	8.42403862497666	7.8719966562194	6.41930799505716	8.12430437671509	6.23746965663327	8.70640221577738	6.16763950953166	11.9998780342928	5.90409926851635
ENSMUSG00000003660	175.224034367166	176.554281207899	169.116458933479	180.982275223616	173.737376365682	170.26093551791	174.333456972102	171.479043054357	172.576256974272	177.312340454047	180.062663735009	169.601077489094	175.487564884394	182.964350969919	178.771370091578	177.680812534754
ENSMUSG00000003662	52.0399986456297	49.1799669308875	52.2387444705999	51.5691001082391	52.7229165131582	50.6595159397651	52.1442598675098	53.8674297266075	51.3587716591154	50.1656414132383	53.2802674902954	46.5882371530747	49.4009983319071	48.849311307654	49.5580145244432	50.30604383258
ENSMUSG00000003665	4.09592230639789	3.56352631204849	4.78101814447465	3.94718687155325	4.21122563595217	3.77561997023064	4.16039187360315	4.01447148093629	3.61054343492126	3.39256340177033	3.41386573746644	3.5910731855193	3.34809069366337	3.69118773038919	3.36705799585414	3.58803729575402
ENSMUSG00000003680	9.28611102723975	9.64489130687402	9.00734049594673	7.3868014887409	9.05435324596557	8.45742234036956	8.87643327668335	9.39749840761685	9.64888589164004	8.9091884261833	9.41593237437876	9.6289591533784	9.21947211374897	8.82583521619916	8.72942425111397	10.0850039807795
ENSMUSG00000003721	43.7714491212541	45.3125189474653	45.3112972927767	44.9020194127312	44.4868143052345	43.0923610214179	44.6693034546442	43.8281414629102	45.274748133107	42.9603098764392	44.7272066921621	43.3980555624599	44.5337067966075	45.7027272047526	44.3063264495422	44.9558454333369
ENSMUSG00000003731	107.420935059698	101.511529646865	108.336860734371	106.021965219572	105.865305402469	103.886950381087	105.276946563193	105.692480279782	101.910900033175	102.119446192372	103.849397554786	101.689364736486	104.183999514684	100.183638344532	104.628707906656	103.002516006816
ENSMUSG00000003746	51.7337941300342	59.6564274056183	62.6658150249524	57.247459363073	59.1968093186444	55.0917668512026	55.3137471176132	57.5751333371261	59.223384748903	63.7613173104103	56.7646185724947	59.1699794734835	64.2900970139938	54.5275735881293	62.2423927278975	62.3840265945481
ENSMUSG00000003752	12.1107798230998	11.2514364212672	11.5226355635848	12.0049756153175	12.1569639352088	10.7661189859507	11.436472696718	12.1975138752288	11.9123632610978	11.22133227299	11.5595440690627	11.979764910417	12.214106669555	11.1052677515796	11.6570317466106	11.5622502055914
ENSMUSG00000003762	15.492778028348	17.4502467677952	16.6905334699417	14.6986120034721	17.6931035552789	15.0622376066309	15.4715359290794	16.6231549281884	16.0267452495136	15.7955430577573	16.6896852693778	15.8892593470959	16.4783367465158	13.9434851034683	16.7038663275032	17.0487232498125
ENSMUSG00000003778	79.9904543065586	81.1258550040258	82.2318231013363	84.869706226635	82.5693554257836	81.4069563118046	84.2416869318093	78.8145718294379	82.4857322589632	84.3867134441251	84.5800892599679	85.022220834222	85.5818885607223	83.6295753313899	86.1385107083817	82.6699930076718
ENSMUSG00000003779	2.80551168182502	2.02337435273565	2.44882459543642	2.17713241908033	2.30414549274172	2.25967410670033	1.86395521357393	2.43191956276222	1.92381806047109	2.10857149668812	1.83443580526301	2.23662896716931	2.10709555858089	1.94152324675732	2.16685239448141	2.3082187102082
ENSMUSG00000003808	38.277487715934	38.9116207405015	37.6510971088156	38.0715690348379	38.0102345979661	37.0367511720963	37.6284485539133	38.987089625851	38.1858380049037	37.4679526094811	37.3230065152794	37.6693084171961	37.9647075391196	38.445197988395	37.3424971436038	37.8141624974818
ENSMUSG00000003809	34.7355749862431	32.7497455590427	34.0864475657141	35.0583366293975	34.3991716368357	34.1350705086784	34.6529619056219	35.4282489434445	30.7647489364758	34.477348717834	31.8904999555337	31.2079708813421	30.714015177996	33.2835956924873	31.3492177585186	31.3490159887157
ENSMUSG00000003810	106.036408020409	96.4023275857182	98.7291834817597	98.7217810132547	99.7805461811975	91.7098916874192	92.9740166155106	99.8917968816641	94.9874927278723	94.1861429484364	93.4215651632766	97.5022385677802	97.6642287552567	96.8449825825418	96.0233482180545	101.329202829264
ENSMUSG00000003812	6.56397155417451	5.61252415006799	5.38098078365755	5.51201669024542	5.91052696471568	5.98437109833065	5.27863629482393	5.36414638361129	5.2926264370846	5.28299204762343	5.28390198896925	6.02377771859963	5.29431414315317	5.30530864533216	5.33460758740857	6.15740501307613
ENSMUSG00000003813	38.0852546037831	38.9879151423981	39.2639331071076	40.4680266819951	40.0028814014386	38.2579152745269	39.8993351644236	38.9278338493829	38.8301178378786	38.8021068602497	40.0542378247837	38.1314685353362	39.1188316916684	39.1701355656605	39.8496674976218	38.0040153546228
ENSMUSG00000003814	305.761811015472	300.031270574763	311.244016208836	319.997254336027	304.075662411267	275.554206290822	301.527760716758	308.393316478759	322.151142920963	297.07305837035	287.186780002732	316.859735279269	344.190096581466	286.613880637806	300.050242374083	319.482589029924
ENSMUSG00000003824	2.23355792115389	2.15547876093522	2.53503734057768	2.20927492594782	2.30815581649544	2.00607018755669	1.91148506659085	2.29946999079889	2.05077737037633	2.04181980677489	1.89658361605451	2.38757332984081	2.13333731760521	2.36940787929906	2.44824001582057	1.9167089075743
ENSMUSG00000003847	156.194602546308	152.006391460194	147.930961424028	153.651270265976	154.688454985548	153.476189639332	149.143959958415	152.062099513629	153.797388847238	153.859382050837	160.080291572458	152.17510640765	154.276432344823	152.964523231212	158.474891704053	157.076693164367
ENSMUSG00000003848	32.0976972798461	32.2575486330887	33.2121692564325	31.0522439123942	31.903278219605	32.5273257472647	31.3540513080812	31.3960702573504	31.1117785444084	29.353038675015	30.855350469053	31.037976629536	30.7446036268507	30.4593573222996	31.6109289940073	30.9578875265089
ENSMUSG00000003849	5.89578137450098	6.11973302625132	5.78237487046716	6.32033233849333	6.28808322256261	5.82286982847395	6.40596703975696	5.73182431205613	6.13880242491904	6.13843121342669	6.06426221145532	6.3386181227024	5.65196482330031	6.95646643912377	5.65143976726928	6.10861446940838
ENSMUSG00000003863	149.630844241783	148.308254495931	159.359107866912	160.007880820486	154.14530891141	156.644713584002	155.898509811916	158.115897580039	157.869698421612	161.196861796278	149.139721326801	150.413212951827	150.621697785982	160.136359301712	146.815301278872	152.327295808865
ENSMUSG00000003865	22.4966887847381	21.0818621993478	21.264651974039	22.5098870348696	22.5043701839425	21.0959484153202	21.419544601392	21.9521511272657	22.4044828282152	21.8356780183538	21.3721713981907	22.7161583760656	22.2604000446942	21.7757160008463	21.1794624549622	22.5583482308182
ENSMUSG00000003868	25.3945277638452	27.2031805326157	27.2642509555125	26.810651279687	26.7278314149794	26.0297395303337	26.2733239832919	26.0694466147059	26.2232484978244	25.9782814720251	26.6388291305304	25.1594389972922	26.5857297781321	26.0859755606894	27.1190047901627	26.3915730317124
ENSMUSG00000003872	40.8286694778814	39.7008529138741	39.0542030848356	43.8488169047588	38.7271473249146	40.1682855912957	41.3713624471245	42.2649609178551	48.441154857	48.1474641256737	48.0077311685003	45.7482608679268	47.8184298023985	51.3214664179181	47.4289153598517	45.1660896750694
ENSMUSG00000003873	26.2218978492637	26.6955317812358	27.4286837981561	25.7930619334916	24.8264045272838	26.2524777661913	26.8460412171154	27.1552411979042	27.8625426776111	25.3688986598559	26.2156948639233	25.3091857946299	27.6197647949372	25.7158621725386	25.6599100986509	26.6572857622814
ENSMUSG00000003882	0.427638033426006	0.523698683506078	0.620574862614598	0.65934373776632	0.329167489590496	0.641996755745157	0.687304644726081	0.392057502523362	0.496599764915658	0.440319428524951	0.326358751444044	0.505994800090843	0.541869728385252	0.590108592114434	0.42127755519361	0.360354583174677
ENSMUSG00000003923	29.0911228139399	31.0895921384996	31.4558900090218	29.2500168389729	29.9251901326004	31.5583054309755	31.2409054151869	31.0433385940136	30.7154272452681	32.3159934296334	31.460481067987	31.0364211540373	30.5856448943302	31.4130667758563	31.8096475271309	29.7987915410669
ENSMUSG00000003929	32.2544592170548	33.5450677278321	32.6443167836065	33.4803975514071	32.9950574097271	33.600743628635	31.7498233536409	32.3620200575707	31.1285734951794	32.6393946015	32.5365349452981	31.3534459343383	31.1597440448302	33.6139750542635	33.8522195837309	31.4089021009219
ENSMUSG00000003934	244.409340671798	233.632553779199	223.720096343209	234.230565505159	222.242730968621	236.983957455429	258.313122186979	234.568626289972	248.890774122601	265.653818608189	251.816821168981	265.290977663331	249.411941742058	272.54943861928	237.551772201708	250.972033578216
ENSMUSG00000003948	189.107384884416	190.20560053703	203.0736959694	199.388814342885	197.168747959929	197.965077823659	194.25600248731	190.329590924205	189.281828169233	184.585066148963	187.909682501529	186.238717945971	190.497734035736	182.314971936291	193.280064123536	185.048651244427
ENSMUSG00000003949	202.525965640415	217.29852932922	215.835567360365	228.542354236459	212.444759971778	230.060690092529	212.742899629665	222.44283365347	254.4471330604	232.727633988923	274.065713659688	216.095892799039	248.403658416255	243.266539954076	274.229186586507	221.681454025119
ENSMUSG00000003955	23.0007580735947	22.2986903348509	23.6308930442766	21.9090939950765	23.2575091762212	22.4383134110811	22.7589001351978	22.6026975899458	22.8236511309908	21.8021165304401	23.2467183144153	23.1340833542924	22.1329096226036	22.9077903714174	23.0925891446884	22.5042639792122
ENSMUSG00000003970	212.332216366436	218.327099240967	217.791359575464	212.040232380679	212.87578619532	213.390871783381	211.732303082523	221.538197616687	217.003742891752	215.061960557849	201.122420883825	211.908516331417	211.393524738283	213.730869093951	201.100570761679	215.172031421747
ENSMUSG00000003974	72.6008161175896	79.0953409678518	67.1878711890098	73.2456429630683	70.5387020457944	71.9069534108118	80.5471299994213	70.8293070230411	79.8668938204301	79.7652880902082	79.9861630882706	80.643320477422	79.7499047270205	83.192086342182	73.5539081749708	81.3162334462887
ENSMUSG00000003992	67.8390638605885	70.1246800456322	66.6782808119891	68.3507303949358	66.6565230802075	67.4359702509659	67.0030959470092	66.3156354106049	64.2123719829634	68.1265689456683	62.8821690322532	67.6458170610348	65.7762762330966	69.1421393532074	65.2284050692363	67.488463857257
ENSMUSG00000004018	5.36049622186222	6.10556921353654	5.4080357438977	4.61562811612849	5.69343948701353	5.71496650580445	5.23399778177414	5.87071994333883	5.72302239742173	5.55860427246182	5.9091322465271	4.96199120142305	5.09192961876067	5.11313660484864	5.22290458758021	6.03116201950355
ENSMUSG00000004031	59.2905417377375	60.995282752293	59.701603625617	63.1537467663743	59.1646366652595	59.425043928436	58.4637252554479	61.4947337518392	61.1246833530548	59.4256180308161	59.2393675221322	57.0349141467019	62.9949946828521	58.3258658644422	60.9431820190867	59.7540464458564
ENSMUSG00000004032	104.685155571445	97.2029677831322	104.016434597107	104.055459122892	100.781995778697	94.5300769852915	103.095335295778	102.698533914207	106.448497215919	112.280102013211	102.500505966899	110.938052941729	104.065200213436	121.210857247342	102.29842484201	108.640419697931
ENSMUSG00000004035	27.9759717465242	23.8533526703852	23.7100155684981	25.8261742242036	25.7476711452259	25.1870280722209	26.75980212698	24.4167577103249	24.7208762766649	25.3486279953535	23.8457140729388	28.2128940910141	23.3377353948017	27.8726087595031	22.1842535768015	25.7903135389918
ENSMUSG00000004040	71.4694233786628	71.833122687472	74.7540315038218	72.26881367071	72.5248705324881	72.870065456233	73.8255509378401	70.7080392857387	72.3611984327225	73.2062027263368	71.9892430827718	71.3663695635594	71.576543809686	72.4631598381294	70.6682022924875	74.457072638291
ENSMUSG00000004043	3.44151609118785	3.16196459708111	3.12293046267478	3.36184544590099	2.95240934475427	3.43242599649089	3.70344608216817	3.2404172223665	3.02581239875328	3.61413723557729	3.57554527483996	3.00245601551059	3.15801266032648	3.5759019519079	3.25046465763396	3.22097082829972
ENSMUSG00000004044	26.5445364065661	22.0487076248301	24.4187433226157	24.2243547967086	23.9572144265268	21.9357362709674	21.9210843142454	24.2310051268521	25.8070961831537	22.2776272746317	22.0174200634123	26.1493915179582	26.0237517203261	23.3759442300946	23.002079360275	26.2306544254986
ENSMUSG00000004054	39.0411979671512	37.1803437585221	38.7974961319479	37.2158406200342	36.2738201843321	42.1402497385607	41.1936762663354	40.6725035451292	45.990456042402	40.9465287423487	43.5743536154522	41.1743057843634	41.445766738539	42.1669624614613	39.062108623947	40.9639546242144
ENSMUSG00000004056	107.333312826905	100.719234549346	98.6011831585305	105.771548915844	100.757141122655	94.6661336619302	106.690391459253	101.908265624387	120.767697707424	109.063062864928	119.219478328969	116.145961009736	121.294457184052	117.303697817176	112.864043132479	118.560916803443
ENSMUSG00000004069	58.0694560230689	61.1771209203899	57.8934492139463	57.8362135316019	56.5192907285014	58.7097004760435	57.698797021546	57.9942865282471	58.408078117762	55.2961851074418	56.8551891582633	57.8314469451947	59.0223754605799	57.8089074967349	58.4468824822398	57.1821769372271
ENSMUSG00000004070	42.1388750534973	41.4680182422273	43.8855341870701	43.4692913445354	41.7423490542416	44.1121218579556	42.1930198018571	41.8875588684984	43.2213067444915	44.2322400720459	41.6609319184763	43.15478461037	42.1521630339088	45.2415177991034	42.6156815422278	43.0444940283758
ENSMUSG00000004071	225.912378602379	229.735086566575	226.800518804568	228.250517334272	223.75155383902	225.90130180772	221.531617052216	225.504778737307	221.020284818526	225.624959811811	214.737654225866	217.890655558028	224.573139196923	219.980657040395	218.106878463994	229.606491958841
ENSMUSG00000004085	12.3508047729011	12.3149121279425	13.1114245585715	11.2388831728637	11.834329191979	13.9310515489728	12.5101298281658	12.4402286987829	12.4565732741449	12.5621154934608	12.3633178072272	11.9564156362561	11.936614861835	11.4189513484159	11.968672064337	12.6505418958502
ENSMUSG00000004096	55.0055901791026	58.6059730647234	57.3394808610625	57.2006584398356	56.2891820512478	56.6475528291915	58.0141816357871	57.7353794082762	57.3233914533011	58.3066248103526	54.5128979716947	59.7873464986667	59.244835511098	56.7392939370332	56.9844576410398	55.4553786870569
ENSMUSG00000004098	6.83986958884507	5.36253144829375	6.59214379389336	5.87118410134589	6.20220304517352	5.77711428755935	5.69809972654286	6.36076711585081	4.37442922910067	6.59280009118135	5.02160553867827	5.19549013579896	5.6308304979671	4.40528838211477	5.48513810058286	6.25703275323241
ENSMUSG00000004099	58.895074452193	59.65789861539	59.820472296474	58.2636595050591	59.9712499603189	58.8394657824787	57.9466377592935	58.2082853939765	58.935584697116	58.0750674285346	57.8949281186318	59.531189052336	59.5058933466944	56.6876547307739	58.7766527392274	60.4957068479551
ENSMUSG00000004100	16.5062202465965	15.765325611447	16.9456664459689	15.8202193455906	15.4660743578236	17.0836231736433	16.0373329897584	17.1521450412383	15.926662719983	16.85217749044	14.8835101676425	16.4245725676081	16.018610715348	15.9394946480946	15.6728247793521	15.4991076238234
ENSMUSG00000004105	4.98064833339739	4.83671140124417	4.29045407536136	5.93076108534838	4.89198140755401	4.79241272656011	5.18218048944997	4.88200564913104	6.54113532683292	5.70900073664366	6.29721290973496	6.19825998851295	6.57720789001903	6.43222447334331	6.19157692815723	5.71829314138698
ENSMUSG00000004110	347.75063215287	343.763159145562	315.391657418243	337.736335259012	323.922690952764	331.877063657776	334.217319440089	333.710412292543	369.933075910578	368.21980590481	394.460749332754	349.148625902002	373.112660518122	381.080766536992	378.774232831325	382.427481239859
ENSMUSG00000004113	160.102934883216	156.544875305309	161.160509916151	165.124527564599	164.022299262726	159.269497105432	152.315978998265	167.073438292164	154.887989754072	159.032357785694	157.682128555328	145.697097278751	154.892156346246	152.448282107226	159.755396298973	154.523271562389
ENSMUSG00000004127	7.37101478935516	7.82858361640946	7.01334223243037	7.32952363845849	7.28194409650906	7.91676110895147	6.96379443141109	7.02137001972037	6.4681847828056	8.64658568631089	7.47752074197528	8.20661638556812	7.24466217182984	8.39953726449003	8.66374275119648	7.28845152460409
ENSMUSG00000004151	48.8873020537686	48.0961280232944	47.3902403637664	45.7688377204644	46.5495399980378	44.0182877758701	50.6704055289376	47.2021219203189	43.0608950579374	44.7246560771721	44.5563669833659	46.6628264999299	47.6877673311233	41.9120310276348	44.0560591568449	45.8063109937879
ENSMUSG00000004187	467.376044369536	450.561709245573	472.889647116444	489.936138036396	466.419062705537	459.784695913579	452.77117484982	477.511754520509	474.344135308192	466.191894461889	441.183231517358	453.530992544611	478.981456557386	449.703081788246	450.71267422085	469.182069892528
ENSMUSG00000004207	1541.30860461121	1502.85723478327	1515.93452137742	1556.44163180291	1527.34731976247	1514.62147242778	1495.08726470055	1547.95092639055	1492.52617764214	1522.84765716786	1456.27907298541	1487.03192737627	1505.90121502617	1485.81436084714	1472.92196261509	1509.77654846284
ENSMUSG00000004221	47.4966416135276	50.2408450887423	47.0424401898924	47.8464104265906	46.8449754777991	47.7928014578642	46.7213373285359	47.0072238653319	45.7527938666627	46.7867074166111	46.6298632440157	47.0032756577186	48.1002456053186	47.0830629008003	49.1316237331565	46.8961766934037
ENSMUSG00000004233	9.49179828729456	9.82160131993724	8.96115465027185	9.44329994746502	9.33873839955691	10.8786324426113	9.41711875379316	9.47562752132361	9.55817139683555	9.07916096447936	10.1010174848379	9.39788959053525	9.17817319716722	9.31032680012841	10.1308162582884	8.71945531051935
ENSMUSG00000004263	158.16580267046	146.61622472036	150.213961865745	145.086337247591	152.380905877842	146.763076420062	150.573358999854	161.936591864454	153.772342645412	150.259811825625	155.823096779635	143.4887495185	147.987674860262	145.971398925159	144.212811107244	153.671995691471
ENSMUSG00000004264	44.8444522330141	43.1735236415885	47.9084637977081	40.893478579687	43.0705550855156	43.8649063809084	44.9332117605602	45.8113987084654	43.5604560454942	44.8121115471651	43.9673498624272	44.6466013868478	44.3464035044261	43.2112733333677	44.7153968324603	43.7310157814736
ENSMUSG00000004266	5.00865278294381	4.88667327378734	4.82605046068905	4.52012212335022	5.4299766353898	4.74973908933355	4.8368071630445	4.70476383251977	4.99714348697442	5.41221638036171	5.03466530447358	5.4179810511816	4.74060595186021	4.96728270675184	4.62774857684914	5.82569122115612
ENSMUSG00000004267	1012.33995476863	1010.04541279632	1018.03423965844	1025.51431462084	995.462078178689	995.637769915147	1031.53028225372	1042.00791869992	1083.04999212199	1058.23406435311	1083.38335736705	1015.27455196903	1096.30210133835	1033.5917340167	1056.2744993994	1065.57504394716
ENSMUSG00000004268	27.4958501025548	26.8890782189224	28.0690916183066	28.2694107918432	27.4018539169952	29.072705329954	27.589239314899	27.9259411662625	29.9057196110341	27.9009068727038	27.8093740770922	28.4828718831241	28.1023321266675	28.8259247989215	27.4186114713997	28.0282172090509
ENSMUSG00000004270	25.9601722473247	25.0371672716152	24.8797267201275	23.6944556324509	24.6507886817762	23.9723724577983	23.8668917361166	23.8377393581104	24.051227748653	23.0972597696054	23.1863488744059	24.9981204289424	22.9527059388609	25.9182412943701	23.1163315064075	25.5440118179159
ENSMUSG00000004285	55.289812000261	54.6934602454016	56.6767272529799	56.5376594761194	56.1761043538245	55.0590603410174	54.0606144139249	57.2471695667415	54.2067677518516	54.7934952603228	50.7996476524128	55.0989612671555	53.9069780168466	54.3590371769813	52.9978559167423	52.8918806416026
ENSMUSG00000004317	22.1910334824612	20.67473304317	20.1443731855955	20.1731819296188	20.4265452926956	20.8247223996497	22.1263074633773	19.4217511532409	19.0635751165211	19.9939540538464	20.6189427421824	21.9621137850429	20.1170408785502	20.6255458644401	20.364024945897	20.5014208073177
ENSMUSG00000004319	171.783576304454	179.959331986952	180.120779550855	180.915729567064	179.322405590674	181.999986087273	177.663947764397	176.663381304899	174.728386425148	180.144177313766	179.243762011111	172.50582662396	178.706509602488	172.296042831075	183.164039314794	174.710569133161
ENSMUSG00000004328	13.714095645947	8.45993363497142	12.0384597844342	14.8332614753748	11.976643147453	10.9997912866988	15.1804891543307	10.8282620506978	14.3874891147329	12.2661183538428	11.4463530658659	14.4022639864396	14.650745741407	11.7199963141291	8.91115882217803	14.3815152031659
ENSMUSG00000004341	3.69296511310062	3.88519632837539	3.08638424815932	4.19131216613492	2.03133818493793	1.97590058768649	4.37870205272892	2.81723413186456	8.51057398242435	6.75683140497169	9.13839903530624	6.86447845991487	8.39757910485543	10.5305168758993	8.27473824854197	7.94978509879178
ENSMUSG00000004347	42.5900556820332	41.4706203656842	40.747953861361	40.019478740118	40.445022169528	41.6518986216263	44.0620070840461	39.4187981854676	41.4317313332701	46.8280376207346	48.6501437115756	42.745762316447	44.8477605572965	43.2749102702881	46.5653840993907	46.6561609499849
ENSMUSG00000004356	32.9591959873682	34.1631110107337	33.6767727434806	36.3242877356429	34.804371355794	35.0517659190584	33.4465671505675	32.2412497717349	31.4650106977615	31.5816164569021	32.4339971847797	31.3144567293763	31.6705356037496	32.606350126192	33.6424273183894	31.3262065130491
ENSMUSG00000004360	111.626603694405	113.649993803633	119.703562115056	113.911141302543	117.807904584505	116.784499696741	115.347087721322	112.420933506024	113.524979585492	111.345060707865	111.557427605278	115.824694801697	113.728193172691	107.73422005704	114.058908396975	112.327951587788
ENSMUSG00000004364	118.024632052233	124.147860442513	122.295494874087	120.05227889878	122.919076116997	126.372180829282	120.51148868148	121.087629811341	121.5736404569	126.244364568795	124.841216119588	126.142064001271	123.410474214458	122.055753634358	129.686192881706	120.236348281785
ENSMUSG00000004366	133.374048703553	134.452842967899	126.886713401313	135.062741280732	138.486239385274	123.785974067987	124.60199858706	139.143986133607	134.691334237476	136.267709816692	119.530698574923	134.958394221679	130.989543520756	132.688970915125	119.167289723845	138.530185423126
ENSMUSG00000004383	84.5499230244012	82.634121288896	77.9131236067018	86.3646844186425	82.8880542166166	79.6338268562897	80.4528664502837	84.3107406063103	83.4405321341133	84.1825344983127	82.5446459147655	83.7808396156886	86.4412710937171	83.1478533971198	83.7870018997329	83.8227227855924
ENSMUSG00000004393	31.0287201197307	32.2913358724805	32.4955291841481	32.5327951587058	32.5436997082417	32.5613357851147	31.4352508520723	32.6749991747093	29.6081935647537	32.7629596490555	30.2497544012317	28.5680383378688	30.2461224800456	29.4463460852574	30.4948518238076	31.169290937084
ENSMUSG00000004394	63.2996503480297	65.4260853760982	64.0572344453481	63.4120098768529	62.2398664425484	61.3576285348734	64.1547739955129	63.421864441151	62.5263056575479	61.798207734223	58.0073712680286	63.9192604885231	62.6844210195176	64.2850716419596	58.9090720706017	62.951681278982
ENSMUSG00000004415	5.99306779555974	4.99490811618464	6.05486451005135	5.56461806072237	6.14502669662498	5.25170148362345	6.41353451269727	5.94268832656278	5.8363724117409	5.5351835800573	6.59528705043777	5.91045501394344	6.09254967902101	5.01218246275941	6.03314201804606	5.56906374099046
ENSMUSG00000004446	5.44975683706851	5.4047708168132	4.45815848757061	4.69389453359235	4.86346405805079	4.28532635535228	4.91117868161701	5.55239164406372	4.35602388342504	5.04205253886519	4.39356176820292	5.28260423130884	4.40732577526236	5.82987863771297	4.55306373272371	4.43187916430971
ENSMUSG00000004451	15.4271054087467	13.8977020264934	14.8211472653107	14.9935964834058	14.236648542218	14.313298891848	15.7336677006958	14.542920493995	15.1299598883322	14.3327140722588	14.1494100415205	15.6253517029433	15.6857148944135	14.1254466551283	13.7676531963542	14.9857667042254
ENSMUSG00000004455	66.2286545997378	62.9481315017414	67.315418783198	69.796824268215	65.843266472501	63.9389567461554	67.6009956228877	65.3340166232348	74.5181183686916	69.5503846435319	70.390487062286	71.1792311006446	72.1843657437422	74.295472525445	68.5547713981088	71.8156108927404
ENSMUSG00000004460	40.6536457686292	39.4986573167493	42.4121377236153	43.318485081228	41.4544512151869	39.7780283814862	39.397956175943	42.676234615375	45.0698762637708	42.7107106293573	39.915121890342	43.8711300121699	45.1470870799685	42.224833130531	42.0555439938498	42.6881929388435
ENSMUSG00000004462	14.0250587774194	13.7683870294148	14.1638748810723	14.3851426761612	13.9441786690638	14.5838907162808	14.6538707503139	14.2476641531261	13.1801286938132	13.6064382722356	13.3404428034615	12.8630639704885	12.6552594394345	13.8121593756508	12.8220869173914	12.7995774938316
ENSMUSG00000004473	1.63741631870552	1.82302614144914	1.75490880095554	1.64647046180753	1.70853407767741	1.55384073735568	1.6550805310695	1.77072150574601	1.62116359687844	1.76723025602462	1.5164699487795	1.54457418152548	1.82204950373007	1.36492502307871	1.54650559439805	1.86544334304913
ENSMUSG00000004500	11.6283720854469	12.9602671803481	12.4541934981379	11.9882086631909	11.9869230274435	12.7608810223243	13.3101061544607	12.1632252118833	11.0996571477636	12.614023617673	11.2963361984724	11.9987442704055	11.4015361993672	11.9834763330485	11.3120032765221	11.3043310967
ENSMUSG00000004508	34.1890203284755	34.4386317394141	34.1087056095799	33.3717268436534	32.3872821120092	34.1782049053502	36.4179060646503	33.426298975856	31.0518980513726	33.6636526113914	31.6902900587743	33.1819984450969	32.7383846839255	32.6482543810988	31.4626228782259	32.2629991989572
ENSMUSG00000004530	75.0606231395322	83.5357778595907	79.4877649230252	80.3032127619279	75.6800572634843	82.5275870791986	79.2891314654608	77.1253821166022	75.1425198224204	77.5203854997731	73.7013754603125	70.8439594503181	76.6452014082447	74.7275507541734	74.7843079543811	77.2447600946111
ENSMUSG00000004535	133.847235396877	134.25498091135	139.627256971833	133.342453398838	136.545151283085	134.152268574768	135.645052511512	134.282458319654	135.463815862071	139.128219419881	138.617358419755	139.246247185361	136.702009689982	139.082894606887	141.309215247586	136.528601998748
ENSMUSG00000004558	882.417680471915	800.012628821637	806.206817328447	813.267587179471	828.161851181593	773.889514936768	827.466861170516	811.175563444843	842.428101333753	814.776754004272	835.886384527797	889.830418783885	861.199056675061	839.920609845963	822.650118911897	878.409856896637
ENSMUSG00000004561	31.8862153945157	30.0847057613967	30.9510952701447	30.6962777713061	30.0483623417549	28.0431574793542	30.2628498142637	30.0281441991266	34.5402285632207	33.793807483787	34.8688793022775	33.3020828329775	35.3778040265979	34.9187028201961	34.1807152293494	36.7628225792966
ENSMUSG00000004562	35.1294930079454	35.7861257541503	37.7159209627668	32.9019582707695	36.4947554910038	36.3672769007183	34.6938065277075	35.9085803675227	37.4320988429094	34.1056793263142	36.6423506913999	35.8664381920761	36.0396566377784	32.9687021142591	36.2299146830851	36.8914482754319
ENSMUSG00000004565	75.96000318892	76.881416062435	77.2936469644261	78.1046231076209	79.7142340244431	74.840623265731	78.2396496363549	78.5854373701731	78.051764519041	74.7925155468406	76.3871922281859	71.5365003637418	76.0770405778995	71.3910193587639	71.2643997848552	78.5125211965
ENSMUSG00000004567	68.638736333344	65.9813392016746	69.0615355072847	68.277801352227	66.6583462775155	67.713601705767	67.3871530681915	68.0491143192966	69.384406284037	69.3617325549877	67.6338323781215	68.2418040712386	68.9611416010956	69.627909142828	67.6470224619199	69.7561803748181
ENSMUSG00000004568	69.4134393218694	70.5529951216924	75.2985319080635	70.5844090604912	72.2182916921927	73.2715541448531	74.1184868745652	73.4710845874779	73.9027689071753	70.8207978977801	71.770248280482	70.0130617838503	70.501076724503	69.7673210678909	69.2211069764046	69.8883878798415
ENSMUSG00000004591	37.2369329717091	38.0978491793512	39.203442821727	38.2795542717871	37.7279876289835	39.3366620598098	40.2465147955674	36.3258555347069	38.6359500202059	37.9547263183985	39.192229199127	38.4720524493363	39.2334944528009	37.1855006103786	38.5718406440932	38.7346304238932
ENSMUSG00000004609	10.1723526098311	10.047841599859	8.76436087716819	9.93801640667441	8.84224003667346	9.90050190267145	9.49804425228268	9.75497188507398	9.20075143016063	10.9547723980581	9.76243899503284	9.9745987995333	10.2430738740201	10.516213154536	10.3304128650941	10.013684686794
ENSMUSG00000004610	27.742891880446	27.4866291153378	27.6391620647083	27.2461296612066	28.6182933953225	26.8790088951486	28.1031358542386	27.3438133546888	26.5293253948641	26.3869709083614	25.5209090400241	28.7730290772752	26.5448206399949	26.274152872804	25.6605737077678	26.6320013275354
ENSMUSG00000004626	95.7529812043627	89.7080107912704	97.6125505634762	99.340188528841	97.6614983063931	87.4687171397923	94.0776830585356	100.256767533169	90.9418609148399	92.729360549574	88.5249787855423	88.7475885689255	91.6343907151584	91.9445369928427	89.0422075718834	89.0730141697867
ENSMUSG00000004630	0.593759965993446	0.459361947050904	0.485446312342366	0.722697992082323	0.51271717873413	0.703960337656997	0.467311369966585	0.42510379244547	0.688835278629445	0.424947882709504	0.475085573314908	0.638120903466855	0.654308915357841	0.50866977757348	0.546628116474625	0.590587711671136
ENSMUSG00000004631	30.3258641359552	30.5439358653778	28.8332276577347	29.6891553180541	29.4819736542652	29.7099097839449	29.5991549316893	29.9725660091678	29.592806149828	31.1107395261837	28.6534199780092	31.2714290817342	30.3777136455208	30.265233560614	29.2037348859215	30.7271230919004
ENSMUSG00000004633	47.289734113962	51.702370950813	49.9875516270411	45.1591936599981	48.5312834488298	49.4478610584022	49.7245928838891	45.7431629503107	45.8218566091552	48.5742756383705	47.5635554601463	50.7403363013673	48.2865777158164	46.5818769411393	49.4235199899654	49.3836928539128
ENSMUSG00000004637	16.5817870688246	16.5983218424938	15.3968247808349	16.0659669936442	16.1463707422728	16.2145804533815	16.4931520725112	15.761290788863	14.112557271969	17.4288419861321	16.286507476035	15.3293319405806	14.1785661087284	17.8246920645255	15.8170729135834	16.0913220017694
ENSMUSG00000004642	11.5190329949097	11.4380130941798	12.7927302916399	10.7526879007585	12.5547693348015	11.3971806305914	10.8968573290688	11.9845497412521	11.34545493686	11.1921817822049	11.2752345968683	11.4636388149607	10.3366378640141	11.6428196449347	11.4904410358656	11.3877612497033
ENSMUSG00000004655	0.576317430397448	0.572598547742604	0.717135732618951	0.781435657291621	0.823641510992852	0.503153712910098	0.63680606500735	0.692466116629364	1.38677606765191	0.362350744547374	0.976681924488155	0.743236857597562	0.729887661987404	1.12450614985596	0.60754536725636	0.855246614065681
ENSMUSG00000004661	15.2607849825898	16.8658912317686	17.860422822356	13.1851839810067	15.5786713879518	17.3048871448544	17.7579260391816	17.1721517356118	20.5405594331036	20.4103984649754	22.220996301061	19.2815570438321	19.5042853338263	19.4403066882236	20.6280117047672	19.5791413938056
ENSMUSG00000004665	7.0599390668969	6.72946764217953	7.06785091011153	7.00204111581314	6.97293251499224	6.69278241161331	6.9855025107225	7.21450472004911	7.20149138245634	6.54198852726493	6.63687401247274	6.47811015135358	6.50611486606185	7.09854748321681	6.07269768673161	6.92718706935039
ENSMUSG00000004667	41.7591445146433	43.4729320184456	42.7441866828542	43.1562386154179	43.2959233238324	44.496786105524	42.9882142588386	43.5510138848257	46.3445169981825	42.9393781972729	44.3902384367337	43.2429585588439	43.1656020110606	44.4143502058189	42.7562492490631	43.5333891334084
ENSMUSG00000004677	126.527752034584	117.980051628817	127.459217749992	127.242493345864	122.817264274573	117.582034986737	121.906824770023	122.191474437713	129.19678653496	115.774385962137	120.875467545352	122.310363293828	131.014194793197	117.335842013257	120.846978926557	128.48887542075
ENSMUSG00000004698	14.5700102074009	17.3665545222513	18.3294008215777	16.9969191480657	16.4783534691396	17.6769142961732	14.5497809674941	16.7464012581271	20.1159222101175	17.1981490673704	18.1336549630853	16.4973636856886	19.3470779803312	17.0929767429034	19.6687132147071	18.4201050578632
ENSMUSG00000004707	0.955827751272542	0.704954978027548	0.705830074035544	0.81919171141907	0.819120451028599	0.969078714622923	0.713810932424813	0.70919452904347	0.827485614058599	0.692135450938437	0.735167492113668	0.864977883473053	0.468878776830556	1.12886449445451	0.62753899826307	0.795653086736715
ENSMUSG00000004730	7.75023272728021	9.649079284948	7.94254019408686	6.80809609731207	7.75571338197086	7.75743804136763	8.63581722736805	7.86206689454623	7.58827662922184	7.77239617363903	8.3583177703157	8.81011676829646	7.91005595714744	8.73660770516275	8.60583665813509	7.65183597295799
ENSMUSG00000004748	20.682889226419	22.1703325495976	20.0615604839642	19.4495982149975	21.4341121032843	19.0598360498359	20.3137752210132	20.1272374379001	20.0647736459473	20.5751800812579	20.4168133714148	21.5996064353049	20.0872872261185	21.4623553478539	20.3009107682323	21.8014462069843
ENSMUSG00000004768	32.709384199487	33.1755962334111	32.8587890669075	33.097677071251	33.8368393802306	32.6041256489091	31.9117071517678	32.2591708247089	31.8539035505301	31.4413310241595	31.7431799392483	32.3351742879686	31.5692687491288	32.1959076220988	32.3955224036894	32.2787436535602
ENSMUSG00000004771	77.7112027384783	81.4433043989117	78.1814638824239	75.0061505601642	79.5580655474143	78.9249041954056	79.6131767334315	77.6503930760347	75.3253176005555	79.9695091254583	81.7635475044742	78.0231684720494	75.5829259773619	79.6476773296378	80.8387346907213	78.2923279845077
ENSMUSG00000004788	28.3633169270964	27.4461847289184	27.167202417954	26.373321100717	28.0284488074037	27.1152094466002	25.7164155143382	28.7603448186641	26.3456300028694	25.7097091384994	25.3000830861739	25.9314979862779	25.0031311633505	25.9129751116362	25.0605483674573	26.547377419352
ENSMUSG00000004789	127.503032134436	126.497019464069	132.266443600674	131.688411900262	126.727973807338	125.338492220506	133.599819475578	128.944610955457	132.018905017422	131.333959170405	129.820245284197	128.797199953912	131.50593688726	134.981957237617	127.608163451193	129.944273769009
ENSMUSG00000004791	1.32671293219531	1.62147771075202	1.54089083371971	1.92392820586425	1.56598138799233	1.40857700601068	1.58894798122826	1.20799159246525	1.53737422907991	1.33548741544585	1.05818720027462	1.84670710551688	1.8192631630026	1.43344546565969	1.44026411799519	1.46188358457875
ENSMUSG00000004798	110.006159798318	115.766565275905	119.48606699967	114.03658460737	116.021634100343	118.041647974888	115.460172926741	115.100902751689	113.335534942729	113.39797248382	113.466025008132	113.585157251494	111.765922303383	113.51323215404	116.544949838035	108.533487310197
ENSMUSG00000004815	56.4584055989471	54.94583602316	57.1638591044062	56.3771756993235	58.9472580688287	54.8784569433949	58.3012474792411	55.1644319112378	53.2407425617202	53.6136764303102	52.798325356108	57.2058686971369	54.1782099724298	51.6490377480747	52.4734101057716	54.1856700092624
ENSMUSG00000004837	5.5748493546006	5.08503479076706	5.36128713930506	5.13511541001016	4.6746422781377	5.21753733519446	5.42582925551113	5.12581283818998	5.2999696789854	4.80909288197992	5.17255942668548	5.36968201581107	5.22085218100789	5.78344202849116	5.21491707878573	4.99534381433538
ENSMUSG00000004843	41.7009923568703	43.7025438119762	45.3221486743205	39.3321725321711	43.7630042932578	43.5437509926576	44.230289116933	41.7964364671784	40.8850495426437	41.9283305869794	44.0471519047167	42.9004821880168	38.7217523572136	44.4835836366568	43.3764428384151	41.0346038565265
ENSMUSG00000004846	32.7723921276806	29.3002679402148	34.4482898924637	31.8547323132781	32.1826943082541	31.1367573678189	32.647256731469	33.9613548312395	34.7856263681718	29.818816066647	30.2875363305141	31.6700621450525	31.9998345701678	30.6031190127825	28.2745729859588	31.8946520448593
ENSMUSG00000004849	236.431197715348	241.206602015868	234.568256298465	245.703078296881	223.702085831777	241.822805769771	248.28275274209	239.111494667471	297.833071740908	293.222802605137	292.793872074039	288.794162527346	302.230063246374	298.037210894164	290.829317754742	287.952398969002
ENSMUSG00000004865	101.140067862536	102.821808094011	103.492245559197	98.4747008450372	100.68594829478	97.3569982048824	102.397489096732	96.186238109142	108.650260743993	101.523728278255	111.264801672704	104.314994600567	112.761799726388	99.5057715629477	108.863646991809	114.22462842536
ENSMUSG00000004880	16.729082405042	16.7472644128972	16.2803137063561	16.3045047429293	16.7542578708602	17.8452103638895	17.1154003864168	15.9616417883814	16.5014821700233	16.547654572278	16.7832295091104	17.8514703909361	16.5446975179636	16.1975361990123	16.8682833711658	16.4137696296926
ENSMUSG00000004885	2.26766850489934	3.51065558782248	2.98542163048562	2.12987795215509	2.75684343340337	2.76394405927551	2.29417916175531	2.74429715215951	3.19002411607938	2.85351501636072	2.74035272786593	2.52235514720964	3.00771428080955	2.40461950556362	2.72263052833258	3.61716498020881
ENSMUSG00000004891	17.0674726336906	21.2592090423356	18.4893198527503	16.9999518921369	17.4185395538813	20.0653956920565	19.5861540916905	17.5355909176547	18.5802659399226	18.1505754466417	19.7552837066592	17.5283541430945	19.2826513101498	16.9981076245873	19.2831923054347	19.0977488972246
ENSMUSG00000004892	324.978175046803	311.365192116036	339.728957315975	317.969070371578	311.881395729052	312.582626667269	335.787672621344	326.112818314759	350.385525622999	326.217444695528	336.935869866114	329.038369659212	355.779213933993	315.961225831811	325.376969801378	345.830877883353
ENSMUSG00000004894	75.0160227075951	66.235712472107	69.8710984324386	70.8516663264541	66.28512552923	67.1799478734031	79.029914937564	68.6612674348591	74.9100761314741	70.963947134516	69.5324366590883	79.3960751185183	74.6575791421855	76.5798273566695	64.3824681985459	73.5380422901845
ENSMUSG00000004895	36.1332296037178	36.7214739966959	36.6399074824595	36.3105173251307	34.9770442450029	36.0678259974232	36.5934199204949	37.6350801800522	37.8476063752263	35.0277216442611	34.7538547710692	34.9365541703237	37.4220407580032	34.6385418290078	33.939599904982	36.3642760704857
ENSMUSG00000004896	46.5008539416419	46.0921178155096	47.6361742773699	43.0663392270618	46.4085272906404	46.4583338303354	44.440527298075	47.3187816373126	47.26700476963	45.7040887639371	46.4234525761099	46.0453408907884	46.5168606963381	43.4325913653243	46.221805492611	47.8457466859089
ENSMUSG00000004897	133.215861573489	129.303914668141	135.047402188085	131.504312196428	130.061009889989	132.382135587027	132.055068270098	138.173633415388	141.317000026177	136.039374178185	136.126425917083	136.313362787324	140.224168713696	134.039528704385	135.931674497291	134.788690703692
ENSMUSG00000004902	20.3088998377708	22.8890337347003	22.0850275231822	18.4059229174354	21.3614400751457	19.3024044792912	20.4265080990198	20.3667467561885	18.2781518495147	19.135182998061	19.9734086465258	19.2710825030888	19.2049596022653	19.0702782948281	20.6075261274179	20.5451203915821
ENSMUSG00000004929	39.2213252170571	38.5979632491739	41.1998921280047	41.0153833747109	39.4495398309592	38.8425112368684	39.3659792994295	41.1626470343741	42.3650259938834	39.4575568896316	40.8023137002072	38.131992704011	40.8825073682439	41.0836699721806	40.1797167394993	39.8986779192625
ENSMUSG00000004931	17.2547501105156	16.9839199975096	18.782411667093	17.4981994642608	17.9584342275529	18.0705299212236	17.5446969747605	16.3353514101602	19.9052700754085	16.7014209239804	18.1475190245289	18.3288803463383	18.4894032100142	17.4150496872027	17.3502202769142	19.7034866064274
ENSMUSG00000004933	219.800949957443	215.008541583729	219.87868254929	224.976271031859	216.634676284033	216.692387257527	217.508472692415	224.632436881353	234.788717573804	226.015510055136	224.130462213339	224.699735319215	231.708529948138	228.976547884503	223.220374894779	226.803082237819
ENSMUSG00000004934	27.7953040887948	28.1426049575593	30.8649035396437	28.6084054607678	28.750660152972	28.4189497199117	29.674317382545	29.8636810285924	31.2317765151318	28.56262691422	29.2606792980276	29.073457331952	29.3218237190344	30.0561678636729	28.4855566256725	28.4852923054516
ENSMUSG00000004936	280.624557559119	298.724002092235	288.939678457947	285.754962289097	289.464634183077	292.764164980566	282.193260108883	290.609293103664	286.217968166408	291.159545247454	287.115908926701	275.167967212939	285.24210077968	281.111528761982	287.667638139729	291.562806230352
ENSMUSG00000004937	104.429977927741	103.425320655363	104.872049308444	103.682783258148	103.010379650072	101.619014535133	105.917763512249	107.828635488378	109.567384588649	108.020636629865	104.615622753901	105.091672420198	107.678731853063	106.26691742477	100.647132649485	108.693840061483
ENSMUSG00000004945	32.8931740831285	32.8594173311179	35.3457824212074	32.2684681376433	32.5090133055193	33.9327498572595	34.1853348558001	34.9202566112033	32.6374014811074	33.2145840578787	32.4784688269058	31.7826125017593	31.2757320612328	33.968880219698	32.1932534580597	30.9260947384496
ENSMUSG00000004947	9.43772783196939	9.94265654948814	11.129912843106	10.1914946995912	9.9689427628598	10.1391513661861	10.3978041492775	11.1720567524094	11.1002091728652	10.5946443993114	10.5733008265303	9.10530816094303	10.3447800722808	10.3689847621441	10.03347711588	9.99330217245935
ENSMUSG00000004951	5.10581839540755	4.20891367397055	4.57335138896674	4.36948168531367	4.11608024532634	4.47194500207041	4.03970440694618	5.10024838512263	5.72800313538357	4.0293386606038	4.53993556209083	5.45037994579641	5.88631707563889	4.09054890784713	4.98089332489249	4.77261756215924
ENSMUSG00000004952	4.95762387785113	5.58161972489637	6.02698107567164	5.06180844399194	5.75243405329245	5.49330128297586	6.07835237308964	6.45998730152984	6.35112425915412	6.79546733660546	6.67662294454618	6.04190138730363	6.29385417609518	5.7745565699107	6.38036123992676	5.60856736968553
ENSMUSG00000004961	127.274536122412	130.247284569618	125.5653973481	134.247809231702	132.104578021671	126.505973055284	118.14456936483	132.873992938099	118.530498905948	123.085650112404	116.070450188567	117.077479197295	118.979231524209	122.832183108132	123.514228338551	118.290371863727
ENSMUSG00000004980	556.715606463563	567.066026954301	577.359636727538	551.981754454445	582.977573684606	566.712537759826	566.091920497886	548.889854129389	553.804433887231	561.546384840632	562.488316283426	582.674364832573	560.671440095852	545.52969313646	572.326214203801	567.944749273858
ENSMUSG00000004988	0.388803267866665	0.445707372125761	0.246953918222676	0.374679240601304	0.348106276408507	0.355835840102523	0.338705696396888	0.32765282464529	0.346617754729322	0.514675199835577	0.376310556075824	0.634582840881411	0.390699565646463	0.670961189506705	0.511125514267983	0.360681047977297
ENSMUSG00000004994	13.8320893080506	13.5976724897167	13.4687240253472	13.9105972894043	13.7836974502298	14.1794746322387	12.5874603161514	14.570489479544	14.2242447352491	14.0136351018036	13.4125582774756	12.7698072123287	13.6632707972829	13.1155319546225	13.2912510215174	14.1731175169342
ENSMUSG00000004996	16.3128445711047	14.8514757233981	17.7598363154754	14.8956688863222	15.0217830739827	16.8577999289608	15.4696960085749	16.0570230439249	14.5994076059704	13.9779441922701	13.7091581992149	13.7576570119716	13.4538957275228	14.6270425432667	13.8128235316703	14.4134807421652
ENSMUSG00000005034	578.935613220528	612.476721613161	580.337468792638	600.89572264671	602.715348946757	593.255274455096	591.647024265258	576.212675145302	541.088013914326	569.237077397301	558.389256383879	551.000955345245	551.493701006429	558.833112761565	562.189845202387	565.752411667864
ENSMUSG00000005043	6.65430017934808	6.2144388086018	5.90609899087852	7.25392348680809	6.37372675803601	6.55442995096758	6.83797674758775	6.45470448286959	5.96707394198725	6.05749642487866	6.16022834458267	5.97260291343124	6.34699853376419	5.91973797467382	6.04221987277627	5.68493322123908
ENSMUSG00000005045	232.18117262209	235.827932956646	229.641737081237	230.383559666978	237.832956517635	221.607680740276	215.324537547673	236.657267087901	204.830094567393	222.368979051153	200.730916972452	213.232091502573	215.558728723487	204.894424449701	213.345116468252	221.461251255449
ENSMUSG00000005054	15.0767404721669	15.2834860144708	15.4770120948125	16.7536814569872	16.4398135163076	15.8233623296499	15.0244888080225	14.9731972855466	15.3985949339021	16.0308774366136	14.6367635286522	16.6900592746425	15.3322357888237	16.281938656305	15.8097601260393	15.2307363805098
ENSMUSG00000005057	3.02597348833442	3.35588098470299	2.54435851007323	2.60640953895441	3.34951038487638	2.371956053115	3.15985246092648	2.99426705786268	3.21753596859889	2.61310502536649	2.83668786849899	3.24510555519696	2.92767359395096	2.64659867966267	2.14066999316776	3.44830140668342
ENSMUSG00000005069	48.7049446547726	45.1790439031616	49.7602876754899	47.894050162761	49.4945689882374	48.4915801922167	48.4756226298843	48.3911200668817	47.3415040359726	45.0480714243233	46.6761017267774	46.4129308685327	45.2914337446215	44.8944680025704	45.1773080687295	46.0048374525384
ENSMUSG00000005078	40.391979747534	38.7761777558707	42.1700101276749	38.6738501980127	38.7373434710028	39.0205181231184	40.0467234918954	38.3203884397934	36.8921505981246	38.6506798307408	38.1431801784148	37.924016664897	37.7477392876955	39.5004133308887	38.7785061475859	39.445931435152
ENSMUSG00000005087	4.32774275575307	4.35659534427488	3.8859143372677	3.04391021400433	3.81047347933159	4.09306321760536	4.46221526224246	4.23905505578047	3.50855598674057	4.23827464835575	3.20690627246565	5.12113520769382	3.71042534666526	3.85952185205845	3.30656011884416	3.73661270802484
ENSMUSG00000005089	2877.35736512676	2885.24760742877	2863.80711552018	2881.87031030144	2800.19591361069	2764.30737628465	2803.84915437848	2853.4470112132	3113.02374328111	2995.25198621964	3071.78769747138	3084.36910347053	3185.74187534652	3105.80129246957	3159.02742538739	3080.83621055996
ENSMUSG00000005102	36.7693718639477	38.6394073757457	38.3618015290892	36.7991272506838	36.8422509536571	36.047864293643	37.4603672745462	38.2845361813272	36.5559407773958	34.5844315987262	35.7799313685581	34.3852621116297	36.540996030676	35.435429806705	35.601306306908	35.7865537069045
ENSMUSG00000005103	102.241285939001	103.034482761674	100.538218072721	103.779980342211	101.38711331007	100.096005869535	98.3728996904247	101.2967267804	94.5784544579923	100.612732536692	90.9627837396909	98.9607626195448	98.8458113714262	97.085013273941	95.9348141110102	99.705189011443
ENSMUSG00000005107	0.801376750120176	1.02347855017607	0.655728777290761	1.13615004820832	0.743428948187953	1.15301335557416	0.911488562870097	0.876596751800609	1.19825330756015	1.00007085673795	1.05210547584583	0.973333927756897	1.07844781286665	1.21612093457425	1.03937294853258	0.895819790628124
ENSMUSG00000005124	1.04076248206367	0.47317727847884	0.427335680193598	0.961022786231832	0.733277393131372	0.43754326487069	0.384490061361139	1.2069424043929	0.70221498469847	0.880641121989409	0.330450732535653	0.870023270053257	0.720631143616453	0.920965308169913	0.52707014498805	0.511623743362245
ENSMUSG00000005125	134.427941362488	125.754059089564	124.521428572956	137.223608588045	124.682056331536	132.485521455066	141.286544514789	124.000719179715	139.188963779821	135.39672102092	123.566309972035	148.314575821689	138.680299435472	139.449252701528	118.884113368367	137.557200066611
ENSMUSG00000005142	76.4720777655396	74.3133790064008	71.5265949245151	78.3843699284074	76.3594159572951	73.5153793563575	76.6045386948698	76.8008114431391	74.2669612484073	68.2554880572372	72.9304104123574	73.0955173025854	72.0248476544012	73.5868078822272	70.647021527373	68.3510502758989
ENSMUSG00000005148	8.93858003990676	9.42487155302419	10.0236767779553	7.47297062782633	9.2791759838596	10.9453506240177	9.08091241363512	9.17809079855523	9.15102994170915	10.4462650194358	11.7485101341754	8.56494840678674	8.02575321045391	10.1674885334719	11.0721754598128	9.70512103175733
ENSMUSG00000005150	18.683441831054	18.5310897316362	18.4713312349834	19.9296274358183	19.127895997645	18.5947060005756	19.1140010687856	17.4795020060995	19.3679269540689	18.5193241851137	17.9677348694588	19.4211435931162	18.8340863428788	19.4329206579935	17.4904844662655	19.8824496188979
ENSMUSG00000005161	130.636237875533	132.562021627474	135.635689965712	135.891344818451	138.879357746209	129.019530549001	131.04476463667	134.578361624373	128.316078036323	125.602423435615	122.709775271282	126.928387014118	125.335777094373	126.355279257026	123.392358269282	126.895732206536
ENSMUSG00000005198	149.539063709347	122.910143506658	135.350451687544	140.672757704817	142.257675119613	129.981880456084	131.43000324881	142.002899619506	103.698675345003	115.230069163322	113.351498266053	107.558530217615	102.927886462572	116.492081208323	111.047909596523	111.197970319375
ENSMUSG00000005204	76.3774346216562	76.1394737654787	76.994651244598	77.869292729121	74.9780189939893	76.4200683577592	75.7184252960276	78.049584768787	82.2612197389079	81.1027453075946	79.4193960845125	78.4021377754777	82.3749092544381	79.9001659246233	79.393361417994	81.5263646013596
ENSMUSG00000005225	19.8662963933881	20.4583496143821	21.256116909765	18.3228943550837	20.3208400882243	22.5285590007972	20.9863215720093	20.8655057066123	21.359746712326	20.2152431404673	22.6002433972365	21.560030919193	20.4445123957757	19.8159898508785	22.4564305674386	19.2049595440916
ENSMUSG00000005233	0.61680043068592	0.482924743586206	0.483058909040123	0.534514839348638	0.492320132059868	0.484986573708744	0.642794097699981	0.666810174476616	0.439858322206552	0.499012903657561	0.502569734060011	0.297084835905784	0.40108418147769	0.444175202907719	0.298067588756524	0.445288112406811
ENSMUSG00000005237	12.1483474167152	11.1184715764966	10.6303936104959	9.18470852369599	11.5781431346879	11.321021657419	8.96929310207497	10.3486170751728	9.07256345967206	9.91972346149602	10.9504560061869	10.2252778598583	9.06271238491604	9.64464085794751	11.4052752758648	11.4335507420617
ENSMUSG00000005251	0.868895234292762	0.990233842688641	0.872970728304581	0.88279870980491	0.900483554749421	1.13977680210545	0.699800604425852	1.24618501490896	1.15893640559662	1.18442936807383	0.766112081813362	0.955329585295026	0.874830583158181	1.05715206603251	0.783898862457733	0.956681131896564
ENSMUSG00000005262	73.1008870854162	74.3067144019903	72.8866021249861	73.8993292052983	73.0493844977393	76.989235514102	71.7307222654734	70.5938873755406	71.8816166797067	74.609072499081	71.4066134652851	76.2101896617116	72.3472035758588	75.2301909117968	74.984472450913	73.3968016707102
ENSMUSG00000005267	22.7429790874364	22.8957296695444	21.0230628563942	22.5201686942705	22.9311675029143	24.6131934632643	21.7988849960528	21.8965623897975	20.4417637015031	22.2526993808778	21.22945066037	21.0108201009925	18.932942806747	22.416162998717	20.6109014589259	21.5367654726007
ENSMUSG00000005268	1.41808233175456	3.46571017513914	1.97254885514192	1.63078965977757	3.42080982453418	1.39074896925574	2.37241428750729	1.82634872014344	1.9624433280218	1.91619125203658	2.56483228425381	2.78086133797273	1.85859634240448	2.14356254595637	2.41985778213638	2.33674314383044
ENSMUSG00000005299	88.5061953310626	91.9991736039098	91.4902523308783	87.239144226387	88.7852866707017	90.6720074149478	90.1948467491938	91.2575992973713	88.4006705628003	86.211534188619	86.7393323895316	88.5926892901402	85.4886254244005	90.8199036242052	87.4488280173353	84.5753422584421
ENSMUSG00000005312	175.836796512816	181.554816820774	182.308518834778	179.118997694029	176.483162566273	180.789353336067	185.911636018329	176.556401494743	185.908833864949	181.83258224442	189.69198932467	184.957689584307	189.054387445087	183.729973463318	189.942122734551	181.236338691014
ENSMUSG00000005320	0.487405881977297	0.351003991258577	0.560675311977029	0.407323422934764	0.497753049493286	0.347422564403542	0.533647330153653	0.475707402230715	0.296641468213637	0.394272713103257	0.345740642678094	0.510184135290365	0.33308798652976	0.43974140433033	0.392743251405315	0.272897502902
ENSMUSG00000005338	345.848403559073	333.785590201466	340.791000176772	354.320703562536	350.379201270869	337.184558136813	331.457727879851	350.854748934124	345.918602994012	356.858422236184	354.843997289238	343.136368416577	342.87891706226	364.041544109102	360.418209820287	342.713931134547
ENSMUSG00000005354	90.2313629997681	90.5109034944889	94.0010749158593	96.7535756053859	91.6469494304112	87.2842441291153	94.3554330563781	90.6764019782229	93.3918628770772	92.9709661015828	91.1227947018031	90.5985569599889	95.3550190050101	94.204641965859	90.8386171987464	93.8234728390171
ENSMUSG00000005357	4.57823320188831	5.10395219802792	4.42497871618587	4.7728499706625	4.68690205358597	4.50602728233143	4.46451688585555	3.78209063849842	3.83359755527426	3.7515850046588	4.2911263611082	4.51981628925215	4.42360785247397	4.26464198275029	4.89102751349685	4.3280172589356
ENSMUSG00000005360	568.569094583469	569.898916107587	556.626806825948	550.227280826902	558.750905017974	529.320237000967	545.111143445017	548.125217220966	557.071263022168	554.968312948079	552.409206671568	569.352189471255	567.97821649091	571.119640485968	559.921620472992	587.628881614333
ENSMUSG00000005362	51.8439905455534	52.8634730141877	50.9784376803861	55.0144647457636	52.2497508087462	51.2917875991254	49.9563279764009	51.0294805168441	51.6046166458396	52.1538229166745	51.3382843735094	52.1210608092357	52.1260970249872	55.6393265679593	54.0085800538496	51.7497358952184
ENSMUSG00000005370	19.3846962325991	20.1590301621876	20.4951756744761	19.7639311130548	20.1245266508404	20.6491960311032	20.9748812156159	20.1679680514874	20.1789617281455	18.1649316267327	20.0717780540152	18.8869532166552	18.5935519305145	19.6233199429801	18.9706053482527	18.2701042231242
ENSMUSG00000005371	120.020601549097	126.099270705541	125.220220619092	123.366713587432	127.043929730314	123.893445511332	126.23802722106	121.757718639276	126.199253782459	123.692324810287	127.758233537555	127.036547801442	126.337484415025	122.803124650675	127.558378319138	124.529935835925
ENSMUSG00000005373	7.14822750264262	5.23194095478024	5.72206639991103	5.69612651513865	6.18518624240243	6.22309086323076	6.39529710705226	6.65926763897882	7.19637619784905	6.80115720448939	6.80196285463231	7.10087773683259	6.85091763693936	5.80619893608791	5.65247949210638	7.37511898607061
ENSMUSG00000005374	30.9973818073473	30.3323761524975	29.5571136358924	30.4592411736533	30.1690100163216	29.5140844356578	31.5446832225605	29.4407782651081	30.5539686842107	29.8495470136885	31.8529975179993	30.3669986949224	28.4185939423524	34.6916307377801	29.79210597987	30.4110826695996
ENSMUSG00000005378	26.3058509556306	24.29385805657	26.7620738130141	23.2869852851617	24.3363892612372	26.8951132236883	25.3409061398435	26.8132278416708	25.3149709586206	25.5853561808962	24.8773198584946	25.7387602646998	24.9691834939724	24.0923698028019	25.0749021665052	24.5601885739825
ENSMUSG00000005397	14.121615691918	12.7029357352277	12.0688736452638	12.5914754688672	12.7400939735949	13.1620529610543	13.7118541392683	13.4055122777259	13.0641921183258	11.5699136957442	13.5113854656235	13.124824404356	12.8833887997665	12.0576923170956	12.4631760737375	12.152152562039
ENSMUSG00000005410	7.72088767540782	7.94970169486762	8.16899540254332	8.91567489505635	8.39965867300517	8.09184498882338	8.55329607303785	7.49285778682501	8.68899738563185	8.34392351829136	8.66887250655515	7.86271419311788	8.41494825782074	8.49605889681231	8.05108231618238	8.86816359454017
ENSMUSG00000005413	3.90618625280336	4.46713563860056	3.90364708715124	3.87907086416298	3.87448967382673	4.06976405865791	4.23730521816566	4.03772746452884	4.31535564469232	4.34666436988592	4.26512270936986	4.70113785920395	4.52636384812103	4.42467310707949	4.45516705237909	4.14740292581413
ENSMUSG00000005417	472.301483359981	466.292804239336	458.808592569756	470.552000978252	454.730833762576	474.03344825525	476.123472948078	470.716404467654	512.547664356548	479.33845739685	515.01366294942	475.031823006521	501.023654532819	492.602259491409	491.236591268744	496.199731754579
ENSMUSG00000005442	211.560780656963	198.292702901593	200.366308341379	209.729143406591	198.493230616919	204.023544382801	208.495332156077	216.347180267418	228.351763755852	221.759834428625	223.126167137288	209.965263610598	228.095672792758	212.733897785259	211.526267467564	222.886218257034
ENSMUSG00000005447	4.14551078507211	4.95637855749706	4.83394347494537	4.01531608330325	4.94056204557676	4.05309201998833	4.90601282769291	4.13171881224717	3.5719204458703	4.3128525965285	3.5628354092371	4.75833533537568	3.91298579267134	3.87863009346891	3.72785253335011	4.30244722660334
ENSMUSG00000005465	1.0291099392699	0.888829721957039	1.12357879097074	0.817429133285216	0.806307723452392	0.887183923800578	1.08997122652527	1.08707527733186	0.809270771377665	0.920175113174032	0.856357282783155	0.872963868771195	0.991262603447709	0.752318685821951	0.890011264502085	0.804277234125057
ENSMUSG00000005469	152.511788572829	156.626744716831	155.417124226319	148.632591910082	149.257457919708	151.907757250033	154.2143018884	154.466503532187	146.508845575751	152.947469753164	152.096100798725	148.188458994398	153.260257878419	147.980618901841	155.000640029193	150.011881486997
ENSMUSG00000005470	0.972143464709985	0.912740470285484	0.761064681834986	0.601919257221239	0.823428091463202	1.05816740857362	0.781232884430239	1.04752590742211	0.937410677668601	0.721027137193937	0.885316076887033	0.778285401545543	0.701928656332756	0.672763424325964	0.700452781546796	0.814045542686619
ENSMUSG00000005481	16.5106851288823	16.1471145210273	15.889573870499	17.1846743279642	16.077375263424	16.5877039059278	15.7517844351356	15.9842520010174	16.62953477349	17.0495943006935	15.3992160009906	17.451350065605	17.423382252048	16.37684639489	16.4661185721884	16.9999041955764
ENSMUSG00000005483	43.4259003633754	44.7902538162211	48.7702848990997	40.9184069615794	45.4633812500636	46.2150688120381	44.7246328604424	48.1800663290322	48.1855327030265	44.4789565524964	48.1556764389475	45.0289852025067	44.4938452875426	45.1800122172706	47.363371703418	43.3830501412531
ENSMUSG00000005501	31.736879436516	28.2781714277842	31.8786244020541	31.3844592968309	32.1045537586786	30.0217290069222	29.892869400438	31.1048138870184	30.6834462837309	29.1946911248855	30.5863139335317	29.4254929162199	29.332729675346	29.9213073787887	29.9097029324324	30.3870006867131
ENSMUSG00000005505	6.53902735156035	6.26300414555627	6.41395176454809	6.51852757087356	6.4670968593556	6.47376643413838	6.53534271934662	6.2946801612111	7.31107256934244	6.4620052327354	6.67678001969862	6.95869045850629	6.66302415370404	7.08666787119766	6.22088883044052	7.06287739506066
ENSMUSG00000005506	364.942087757839	342.532563337402	354.650152663601	364.408306919553	352.070540974436	350.107470113694	356.377416652724	342.702376711571	390.222831405273	402.912925179558	413.764366713542	392.297039318203	411.094817141008	392.782552316674	415.741413248124	410.334857226891
ENSMUSG00000005510	72.5401566645916	74.4228867987573	74.4008669067622	74.9121873019993	70.408027512264	75.8396801701932	72.9801511192818	74.0158024519038	80.1664489419361	78.0167604389142	78.6331196829363	77.547668271998	79.30633516058	82.244911916148	80.8238367643158	76.1692980516963
ENSMUSG00000005514	71.2137453753274	74.9879910495291	72.7792337408073	74.0006765725867	70.0273350443228	71.5622072444571	71.1947948150229	72.3271651792186	78.6917141325383	76.6082479233073	77.3828596391016	71.3628459302968	79.6258857938895	76.5014371506937	76.8376674932575	80.3796864212815
ENSMUSG00000005533	37.3461420774859	36.9560763221108	35.7689122804433	39.0076133987379	35.3095797713571	39.8663263950715	34.6478796220558	38.4389201508349	36.2771920346086	36.1319860458641	36.2603038576592	31.8022201687543	33.9421906327198	38.5318803442748	36.3450028081938	34.4406948511543
ENSMUSG00000005534	99.9559408107949	95.6345914543418	90.5385108929532	97.8723841528951	95.7953888127849	99.2585629078875	97.1501119203406	96.7596042860135	96.0793819663341	94.8828471975414	101.225970744574	94.5976781139737	93.808371907717	98.6490529054047	97.2174904394078	94.28980366357
ENSMUSG00000005540	1.06056474704219	1.03135550747076	1.01630010025234	1.04828158776977	0.841698478887559	0.681874986704315	0.99454321183096	1.16217909979615	1.02390943335637	1.40029627561951	0.929561848885681	1.11175352151343	1.22860172978161	1.39697465618955	1.0411947758588	1.19736711242354
ENSMUSG00000005547	1.03375644508691	1.87127105668364	1.50177042111441	1.24433314865574	1.48218065392021	1.156061346352	1.29006623167417	1.19933267896259	1.43189334920758	2.10764540932376	1.49501770123643	1.94195329782559	1.73738751172486	1.98177489594187	1.91756597555848	1.89974911468618
ENSMUSG00000005553	0.3771429862452	0.498688550484911	0.50397411565199	0.294138215563952	0.266349444238497	0.340204426519698	0.290684605766502	0.412330228655278	0.259656394177314	0.409688844243225	0.265438016422863	0.229962309490089	0.284512342751787	0.519670674313459	0.381739842133937	0.390226219819683
ENSMUSG00000005566	121.277098920066	117.155924843487	122.713369818225	122.493015005494	119.676630704978	120.068823007678	122.183874603037	120.529349355336	120.69998760762	120.899635276998	123.325906693416	118.199473116737	121.552367591352	121.301255932392	122.508902784029	119.999219748714
ENSMUSG00000005575	90.5661043148097	88.465918177571	89.7515941645194	88.7708486967904	86.0269275506575	86.1129767523929	89.7811998312635	89.1444013850035	91.9811836830921	89.7486940289976	91.2596825343777	91.2918844488161	92.0640175532048	95.5337194003939	91.2325309819444	90.9801853003895
ENSMUSG00000005580	57.7673059905178	56.9033822696054	56.5585844851752	60.4712275348103	56.2994898030908	58.0632335197159	59.3611754629872	54.712117700029	60.2966040054876	59.7056862950565	64.6242975131709	57.5667373859447	61.1073472078161	62.6076072603264	63.0239599305386	60.8466443432516
ENSMUSG00000005583	146.300244488751	151.446700831284	138.96639411058	152.998459496034	147.272039943898	149.579942313467	128.953031469371	149.274786003882	139.548172598654	134.576657264587	132.498772815253	133.716518704767	140.273179766397	135.390012101968	143.71976748443	137.259758855709
ENSMUSG00000005609	69.993488546045	70.7621768003503	71.1249996466841	71.0178966509697	70.4632384117288	75.8790595254266	71.4780498008695	70.5987075698079	68.5461714279927	69.9028540586448	70.7710652079433	69.2408284072914	68.199601223541	68.7176334759994	71.860822406059	66.3017078465147
ENSMUSG00000005610	625.005332651778	629.386010424263	636.425874481461	623.370224092254	630.325991575516	639.556186124928	636.839586971586	614.8530497828	609.561881178623	599.848759205048	620.996052298816	622.369807112101	615.85826101814	600.684784213832	627.612623075762	604.573909546828
ENSMUSG00000005611	4.45554906606502	5.70239909544062	7.38181385650237	5.99275193146784	5.31146116977875	7.14450518152836	4.04286179123885	6.66011576854086	8.48234634698943	4.83599374538774	8.40958828545327	5.18647232643448	8.3035664545728	5.28599349586223	10.3241056701086	4.88286399643882
ENSMUSG00000005615	48.2732771148096	47.8758291570758	47.8519571259275	50.0218531578022	47.7481319615195	48.8532226010757	48.6578314081372	46.9891425560859	47.3488035080473	45.6859482907548	46.2712091397235	47.2570322442464	47.4806802975115	47.2200806828178	46.7151674451641	46.4249578532498
ENSMUSG00000005621	45.356757435929	45.4685104821347	44.7862179432863	44.7720136121365	45.1300251633956	48.464937096198	43.7030208489173	47.3713150659596	42.6854325448272	43.0628540232955	42.4586897051143	40.5617147863108	40.9916155454367	41.1614734248863	42.2498496555883	41.3785541733081
ENSMUSG00000005625	78.5415345655383	78.4643411582137	82.7599308389065	77.9827677099483	76.4026027216336	77.7932081029151	80.1402497271527	77.6865053399018	77.141527101266	79.5228044060333	75.479753537283	75.0869762543867	77.957464637255	78.2141794573676	74.730639777822	81.4661213158833
ENSMUSG00000005628	0.540660382613303	0.24216218649245	0.526041088611666	0.366164074612012	0.313500963105805	0.338179381499895	0.302343099501502	0.386413210704253	0.3679318638919	0.270575718563571	0.342655908935761	0.394793270096519	0.389250881007295	0.442470053468693	0.449987141325601	0.373336067422696
ENSMUSG00000005640	2.0372808533701	2.21705006577886	2.51777586053308	1.87110898119028	2.32615634640723	2.14801104549065	2.22348737610644	2.41137598803537	2.02434333174106	2.31802515307978	1.78639443219277	1.99446503014544	1.94937148718355	1.70785945890978	1.680665304556	2.23982868573552
ENSMUSG00000005656	35.9705109290812	39.7183293833401	38.3557754338666	36.4050818171103	38.3734043127615	38.6033748546089	38.1045367168119	35.4468918095804	35.1884717859107	36.356140934522	35.5352999667473	39.4163428230777	36.0865122832047	36.610850338549	37.8294450088691	35.8006727574859
ENSMUSG00000005667	9.65535829613492	9.16261162306034	9.53387800229975	8.73068032963241	8.29815343105245	9.96041502199921	10.0124455489721	9.54380785171756	8.68941378972584	8.47813703153974	9.62091245282704	8.1553064862785	8.69208863707424	8.82576235820659	9.15543952782484	8.11786173908362
ENSMUSG00000005672	44.5355136183696	47.0830380396819	43.0100592131125	47.2400788528143	45.6848321776327	44.221921593022	45.4323758866775	44.8243196434111	45.0621417306053	47.1765076379227	45.5233973783035	46.1512448849257	44.6293016954067	50.2208887211943	45.6805984395232	45.2909690712074
ENSMUSG00000005674	15.5509232598763	15.85232580467	17.449142883901	18.4503923340102	18.1402087826052	15.6131888693611	16.5595677646052	17.3410075757804	18.281797056107	16.9304987024093	17.7293905871883	15.8729111244462	18.8282528933663	14.8321342620003	17.5938225010377	17.3101549493367
ENSMUSG00000005677	1.59668005040143	1.82902353390063	1.65173119598196	1.65686298928518	1.39558054977715	1.90701984770995	1.57661131526068	1.23417953904358	1.42647264296138	1.5526854038188	1.58508647647267	1.60194245392377	1.92035175924832	1.27392703756038	1.94838032285548	1.77320332977223
ENSMUSG00000005681	0.648610295545462	0.48434295612682	0.390056287737457	0.502220531288742	0.449285289924945	0.499795300523844	0.485642830468025	0.350333522301316	0.212204630796624	0.347597113872675	0.350921472931351	0.322303421813356	0.337513407106089	0.304899534807255	0.322358461510327	0.506015248874314
ENSMUSG00000005682	50.5067806278565	49.4823763545674	46.4117512583675	51.1339182725241	47.2427800046076	48.2270130465989	47.969718900732	51.2027907306125	53.5519774512906	52.206435456184	50.7970909652594	53.4742463470243	55.6070891981839	52.3226456464686	52.5961619264606	51.3563731068967
ENSMUSG00000005683	249.943361420739	252.537369108982	252.115110459856	251.2105023901	247.901902327918	248.456315432403	256.034998578557	250.845569621182	244.49408684803	245.800472257189	247.156340027544	243.803100631404	247.900447061951	246.732030637782	246.148195935198	244.111880970945
ENSMUSG00000005686	37.7998299760569	37.0791240650043	37.5035563522397	37.2616636310827	36.2010608532766	35.2038948248744	38.7641595721337	36.8139454160714	41.2110661212105	40.7585251380279	40.5047277597157	41.5743336694176	41.348545606631	43.0654016710241	39.6266627183271	41.5877129917605
ENSMUSG00000005687	59.9399791122945	58.9216831011488	56.104686862442	57.8857171475592	58.9747691757434	60.4510685173436	60.4807525874321	58.2179398005417	57.9707169645839	57.5416607631664	57.508226247573	60.9733820246936	57.1868687439094	57.1179699037584	55.7560697929182	57.5351382537214
ENSMUSG00000005698	75.8887813942014	76.962957162858	76.4759148649813	74.5006430856148	76.6099479084638	76.2385844390895	77.3546767813207	76.0154319863614	77.571838973256	79.6558685176429	79.8196040891956	79.3854309337074	77.2179625553924	79.998230806826	79.1857676352927	78.2949206140671
ENSMUSG00000005699	16.0806060956086	15.168726809606	17.2536692879032	15.3385211318904	15.3659451930451	17.7332984648281	16.6003459117241	16.8984479312311	17.681014278418	16.8941517148585	16.652658431699	16.2739942435977	16.4741356747919	15.9796674428057	15.8269276187954	16.500323761442
ENSMUSG00000005716	50.702836557307	34.9310751651983	52.4193466102296	51.4016714517685	46.3739809437693	45.2080341133524	60.0584141594562	41.3962972343241	53.9411944656123	61.0060717974457	47.2484220570929	60.706040926776	46.9370343125804	67.480710123808	37.3725177902735	58.681388467262
ENSMUSG00000005718	3.87616596490254	4.20691407667087	3.85929997698906	3.9432655388562	4.11270731734428	3.7869859535129	3.40742389171815	4.13226934185321	3.74132978442162	3.21306983787981	3.45435709012773	3.60538464379389	3.82481190576449	3.24230835420577	3.86351632550004	3.49973396592845
ENSMUSG00000005732	33.1797040668115	32.9812373704215	36.0307600762772	32.5707129906016	33.9573028323314	32.4461808656564	35.8063735400793	33.2240105249138	34.2083025228405	36.3180191807921	35.8373275454794	37.4392319904878	36.2273927101996	35.2197752741498	36.8586236589054	34.5842224237403
ENSMUSG00000005774	15.83632732101	17.3863584480448	15.9304172282468	16.2509796885157	16.4398535768852	16.7865600134932	17.0219235825849	17.2109686818835	16.1291696451973	16.077633647295	16.2623813211711	16.7665063904709	16.130310074719	16.3072900688604	16.5701135796855	14.4665395476719
ENSMUSG00000005779	86.4202261605466	86.7855915009599	89.8111159902674	87.9527231874624	87.4229450540886	85.2530630978707	88.6048284592754	88.247970436584	89.0343982066259	87.5073670771995	85.3117814963345	85.4484916891898	84.5745350168177	92.0044341741752	82.4863249582484	88.1874533655005
ENSMUSG00000005802	62.3364493552654	57.5940792615484	61.5763900962698	60.6839290438224	62.4887369353467	59.8179854271525	59.0004830155554	61.2815990557758	57.8694105684531	57.1307675138618	60.5300109743311	57.9195385222261	57.40447941036	57.8690980527149	60.84828063664	57.3636847372347
ENSMUSG00000005803	6.83576198941796	6.10044721687169	6.44446195257066	5.94491785184752	6.07689964225643	5.30487223742021	6.44482269724998	5.99018044930889	5.76561466565442	6.09772819941514	6.32489884172889	6.78819476000984	6.14833385922118	7.23145198772775	6.54000951085034	6.28974582412795
ENSMUSG00000005804	22.0059251112347	23.2258998090976	22.4323475445861	22.2888299487691	23.5529371220693	21.4286414913879	21.7339192127679	23.048706662005	23.9721997387477	23.9888999297046	23.8785384452426	24.1190586838272	23.9314412126272	23.8730447505493	24.2809617637985	24.0162835633016
ENSMUSG00000005813	34.3324889917312	33.8070240079447	35.8499840986716	35.3474050737775	35.1438984761716	35.262320054287	36.6821009719256	35.9645164637649	33.9718647498871	35.4411704906217	34.1619527548333	33.9508100065832	34.4243151521	32.9335244876749	33.5532073070226	33.018228260933
ENSMUSG00000005823	31.2304131046868	29.3018720881032	31.8295833766829	31.2771976002583	32.6437017557024	30.1281894053543	32.9868814484411	30.633922100145	30.6912672322617	29.5880790837902	29.9651063118618	30.1847680542562	29.6903314939054	28.2649864777688	27.2501981981298	31.2205168553702
ENSMUSG00000005846	45.404193895492	45.0968457937528	46.6579622962909	46.4306706061435	47.5267518317464	46.9867668906424	47.2802639345488	45.7056432074225	46.9905447925848	46.3475459062643	47.5442028951357	45.3855977843567	45.1189532783253	45.6461943646184	45.2408296586646	46.6801587374286
ENSMUSG00000005871	342.16455112354	345.74400272843	332.582721463261	350.283880490691	335.550899726417	348.731593049546	327.181938343398	337.598524709993	326.970465876126	333.555484814504	325.66775379803	324.290782702039	333.822472656613	331.496311921742	337.795979566687	333.40802837612
ENSMUSG00000005873	318.970795963546	319.95283814099	326.578333019264	324.940591064688	331.269213649201	323.042736024884	313.199343359586	319.549555687585	313.865037770701	316.616462789492	311.576883191332	321.859817857048	309.311906255219	322.08907144689	321.40515655604	313.124106693596
ENSMUSG00000005881	92.439397977925	90.6138517455114	95.6082226379888	93.480951945428	93.6005287896904	92.952184859162	91.6106250159953	92.2372750287733	89.4090412230477	91.4603377787058	85.8405992099836	90.255101079631	87.3841672547698	91.7569614821955	86.8326160114375	90.9376101562587
ENSMUSG00000005882	49.4851612278308	49.4687372032328	51.3510974514118	49.630762642757	50.7952842943301	49.2292040100072	50.3322918727624	48.1089681826911	46.301191896085	48.3341938846324	47.1577317308728	49.2367027283407	47.5480813378184	47.7828318599832	48.4087191159078	48.3125785705574
ENSMUSG00000005886	138.515554465615	135.505183973546	132.4905460307	139.397758958067	136.077493673752	137.953539759468	132.334405013433	134.734688800325	130.040454200281	131.888295986494	135.819970992123	128.413173007346	131.708333977133	132.856930179873	137.197366864771	132.400098619876
ENSMUSG00000005892	5.00700520901238	4.36851928795183	5.65066951785442	5.71974362983216	5.20136363596528	5.89492167118685	8.21818950138968	4.47122712673182	5.45204357948987	7.08732675921192	6.17048643489959	6.28663373200735	5.54130882106685	5.95562866866223	4.45551212428045	5.84794620902709
ENSMUSG00000005893	69.8863928964529	73.2467705635615	68.0538374968343	72.7239546510743	72.152894118197	68.110452470494	68.5594047926699	67.3100251066378	67.7833872074868	69.3842450893544	72.2291978963984	67.8233801156948	70.8980401997822	70.0768094012041	73.5399807540452	72.3228018393042
ENSMUSG00000005897	14.7706464218645	14.7065242498345	13.4566920078835	15.4799428406436	14.6556854861332	13.9434662707766	14.2372845739058	13.608041995572	14.2195814999424	14.4226145065713	15.0376509809925	15.2609613477825	15.5971296867833	14.6870575029233	15.8726773659346	14.7806721133045
ENSMUSG00000005899	95.9957147768027	89.0065425577559	90.5037667220973	94.4166253469936	93.4011471867524	87.1450877753259	86.4501580753368	91.8817197993575	95.531299901736	90.3074006713475	88.5001378818039	96.570602610496	97.881547094104	89.5939682408674	91.4373691004835	97.8726240299507
ENSMUSG00000005907	28.7759592735061	29.4320098765643	28.454830312902	27.6856299876132	28.2670859469598	28.9931614790867	28.9832789648239	28.9351386684526	28.0112852467494	29.6855337534253	29.2483170180582	30.333271422551	28.6076010752129	30.2164960007587	30.2558555660414	27.752111744666
ENSMUSG00000005917	3.3994467111823	2.73517840633307	2.52546452534881	2.88727435999751	2.8267619719482	2.4927136606333	2.77634435551476	3.70387039290727	2.929972341227	2.73735116941177	2.9668390761827	2.73287180264049	2.84873402766697	2.98851887680008	2.77040278458927	2.44774324452252
ENSMUSG00000005936	73.4244820595869	78.436807154626	76.7258762162396	76.3588819072707	78.0238635965649	77.3889327743267	76.4179290185186	75.9229897241201	72.8321200899272	75.7442444955043	72.5995364820969	75.729094304965	72.7614633272906	74.7478960879643	74.6628538773574	72.3462097235967
ENSMUSG00000005947	0.348864265408705	0.400710036233386	0.328942493313833	0.480267837409676	0.436449828638643	0.415998955996723	0.486787215891978	0.407995479117486	0.432895333705617	0.542734919181225	0.671799034889558	0.359136478323508	0.453409886512741	0.510275644762422	0.585970313905054	0.397628977121964
ENSMUSG00000005949	24.0781487328245	23.6371186435772	24.8685061921387	23.6349770019639	23.5664948486916	23.5507277589243	24.265137499548	24.0304026368468	25.295656591909	24.1406267700075	24.4231725251277	25.8422658480668	25.3925380160403	25.124689590486	25.0319575501897	24.3357310522511
ENSMUSG00000005950	1.15306118222301	0.783714656455881	1.08755873765759	0.919491688046056	1.0284509248823	1.00676440156709	1.38285982738003	1.02048711630362	1.06588764130362	1.29911250860328	0.893953037683742	1.35088712086753	1.06877407289442	0.943793408859117	0.611929952067181	1.24666331300639
ENSMUSG00000005951	5.94907405979287	5.34437668363079	4.89928133619983	5.29159636292454	4.92436035887244	5.10276739838885	5.14627693988365	5.70330265867531	4.95777931122507	4.87241308779371	4.96186543073178	5.08641702206639	5.09724274471421	5.3998722651699	5.03889170239803	4.8493060264389
ENSMUSG00000005958	9.76275605066984	9.47650249945538	9.31303046726173	8.55604096941071	9.26404404198714	8.88099316716345	9.42365924097181	11.106342120907	9.87258671517028	9.44436643145119	9.33634403297818	8.48517999598713	9.21879942254238	8.68610804806358	8.15413600716019	9.43638867104786
ENSMUSG00000005968	2.33950058734892	1.90860816805146	2.64597259039843	2.23770729750208	2.35423572144557	1.98374226852912	2.18221975888922	2.34231464824849	1.76933030865833	2.17886079044104	1.88162396332991	1.98536858843328	1.76974341152914	2.28953783919447	2.04819098019356	1.91423834403904
ENSMUSG00000005973	58.924401059461	62.8219867324537	55.922279695851	58.0522393753222	58.9228871856275	57.7565030809568	57.3750084191173	58.018923949975	55.4187609732429	58.1911758693569	58.6795022941036	56.4274064839417	55.2315292942413	61.6026579633435	58.7072692263029	58.4218376781321
ENSMUSG00000005980	7.89573980172358	7.96412067284512	7.27867611966068	7.72454343724507	7.61172133647457	6.82290865154283	7.58025840877971	6.98926456708887	7.12931629146436	6.93754342380835	6.94083495000704	8.18788552331799	7.67003143710033	7.81961866991241	7.39224733963764	7.66129538367299
ENSMUSG00000005981	65.8140915557104	68.6829484951521	69.5440239463696	71.6575717529531	68.5996102375318	68.7682279139431	69.9156695444388	66.8619255786045	68.6823198630576	67.3355023553612	68.028517771093	65.4383125774779	69.2108189391072	66.9322741093821	67.8524441312706	67.7512019441034
ENSMUSG00000005982	66.4555849047543	66.8023273183137	67.4635172276185	65.3444474773637	67.6688497502364	65.7580843935286	65.8532535298862	66.8509542451003	65.8595298023178	62.1383921229388	64.5835339771494	66.3252457137355	65.066121102895	63.624584255308	65.2871657138604	63.9717891072283
ENSMUSG00000005983	3.00406679142794	3.2477945448892	3.7244938925471	3.67829025612943	3.42205118688123	3.2492218152816	2.99504100694521	3.39239611397919	3.72981525591162	3.20741826332319	3.15910965306831	3.54257221717299	3.90299931328306	3.20071295064714	3.81927067432311	3.20356705068711
ENSMUSG00000005986	41.3808347725788	42.9788674519888	43.6323828156887	42.0881444438216	44.0584279764971	41.056545612429	39.2760895642006	43.9633195564401	41.8742541134073	43.7836079471622	40.5877031162876	40.2038164157408	42.2954802571251	39.9813359954219	41.8712823074934	44.1852673756434
ENSMUSG00000006005	128.579909755496	130.258438270456	131.165522184997	128.622705237502	131.477909896032	132.529512420217	129.805734300649	128.982716164781	124.588054587268	130.321861824132	130.228325839421	127.475467665005	125.771424683468	127.227996798594	131.883176501171	126.451875644205
ENSMUSG00000006010	52.8311438919184	55.4133465081398	53.2733935821399	52.8629869896408	52.1403951289089	54.7355553664416	54.5934489819525	51.7413492781765	53.7720724739469	54.7708060863798	55.4113733473738	56.0485040142063	55.8896054697032	54.91847325776	56.9790705426916	54.2380769725197
ENSMUSG00000006014	1.59972543367594	1.48409523940719	1.81007542410417	1.64843161085315	1.84383396394829	1.41142111053488	1.27387251929018	1.37852367711894	1.47647952859266	1.55170699597212	1.50950271044313	1.5122113147905	1.46869266152274	1.61394254392563	1.68579612951341	1.87253585103887
ENSMUSG00000006019	17.4197418019143	16.9865714970514	16.6464852355327	18.0545358426814	16.4475456109597	17.3706271357641	17.9259368269212	17.3641627950545	18.1698337350161	16.3684606663699	16.9927890343226	16.6299951309453	18.6816101518439	15.493065564443	16.2235145516941	17.4050339411147
ENSMUSG00000006021	30.4088665494094	30.1867432745947	30.7779412513446	32.7086799580322	31.8495018566874	31.0926842817388	31.5751760279007	31.2401142491117	29.6371620670645	31.141963515723	29.9549560808579	29.0336558441496	30.0321130857689	29.1238558974595	29.4819482945968	29.7307832186003
ENSMUSG00000006024	195.510891696532	196.197381169858	190.022229908062	198.004540343608	190.410709267477	200.176675710305	201.437315348214	204.120015584806	216.32668366845	218.284306589979	221.466014574698	201.036573552063	212.275485058559	214.912434807071	210.130713402233	209.985186948323
ENSMUSG00000006050	30.3632512449754	30.0741067041574	29.4679110396657	29.5708671996573	30.1540379544055	30.7140755483201	29.7532705647616	31.0427179767469	30.6321785081266	29.3557527888153	29.7823535759714	29.6148876910885	29.688001835371	28.7153667239964	28.9327637258962	29.736563488553
ENSMUSG00000006057	77.5210026169919	73.1237701527714	84.5476607079119	78.499977045878	78.0442443601675	78.5093169312404	79.205178710302	82.0299403159892	75.4649738262773	72.9862295906854	73.0974487058328	70.2678079996609	74.796038124832	68.9006122787431	72.8100858955908	71.0882249820608
ENSMUSG00000006058	43.6921097512444	42.9382747279863	44.8081671034224	45.7428276525583	44.7632438214273	43.6745449356276	44.3836287037714	43.5492265401974	44.8729511032585	45.012792629365	43.1146294002902	45.7712991567343	45.3840233325236	44.3909762446001	43.9766132973429	44.6907085676908
ENSMUSG00000006095	42.5575602091836	43.2798903495138	44.5846704115053	45.9696758715368	45.3044215842413	42.0829036775667	43.5064922455028	44.3044686412193	41.6242357336919	41.7646959401123	39.9559079248616	39.6877829436987	41.5036588635746	40.6103601356447	39.783030074097	41.8075072911731
ENSMUSG00000006127	50.3004180095179	48.7325292924544	50.4539142304007	53.0925978289955	53.0227590118454	49.2410002527809	51.1002592206724	50.7819041162697	51.6999784819381	51.9984812100548	52.7468118973837	51.2625475238571	51.6440306848569	51.3670757025395	51.9854118505004	51.0983791623114
ENSMUSG00000006134	49.296020146761	50.8475926027376	52.1130684585991	48.1825769811102	49.546800190803	54.1884440147196	50.9215307040661	49.6143134389595	48.9692874625572	50.4389670400023	49.9137889905413	48.0687859113857	46.7572169882279	49.7829905594639	48.9534568645485	49.5682916877561
ENSMUSG00000006154	11.6389017298358	8.92974762128999	13.4493787362268	10.5490662163785	10.011135295116	5.62017164273897	6.2463716311433	9.69200484675332	9.04656486645271	5.8210673656869	7.88552522921378	7.05357959496132	9.0163864507917	11.6836614019679	10.6066005222488	10.4653627919014
ENSMUSG00000006169	55.6602305299104	58.3018303421114	58.2338196646172	55.5420874273124	56.8653689517021	55.9083034650808	56.0042378973067	55.124783361172	55.9727105106401	55.1479287040742	58.1462892446569	55.8730624757748	55.8692233305509	58.375665517332	59.3117927119513	56.5989749889226
ENSMUSG00000006191	11.8113156574182	10.8886020757375	11.7373166878427	10.9209634737079	10.7583296556143	10.795934233176	11.1664283661055	10.6975326163359	11.060789748564	11.0683591291485	11.1058690912078	11.3356617503483	11.7568253228307	11.0067602305513	11.3294787976966	12.1272735691434
ENSMUSG00000006205	117.493537149798	113.393796102306	124.044239902587	113.850348801797	117.08505817844	103.982017813982	121.382879949623	116.069540098165	126.478903853617	115.78370533137	117.70162463411	127.636303086398	129.70681666012	117.056163503412	116.304277232806	126.444459776119
ENSMUSG00000006215	45.2893033844854	42.0964340254336	42.8053995388888	44.6572964031519	42.8597360733393	43.0331672267269	42.3095329498146	44.0256175257295	47.6253977379382	44.5884144083468	45.3639554527122	45.2325280367058	47.8638449904878	44.0357441149731	44.8227488426507	47.6056673537839
ENSMUSG00000006218	3.01123955368053	3.11786667388256	3.28835251118957	1.94956874373782	3.1265578575771	3.15001924369911	3.01725203989749	2.86032937277237	3.08921820828273	3.02496093930021	2.92431494598202	3.53109533326981	2.64664854510714	2.81274813433555	2.62038048424985	3.49227873434831
ENSMUSG00000006219	3.98788604805076	3.98975173361826	3.8612656424167	4.40143533483414	3.43547133623513	4.08074763466869	4.63550456783512	3.85832551852937	4.27975720469077	4.31152531094427	3.87966040743493	4.37521972581045	4.80674619468646	4.0706154993425	3.87757650902415	4.12580953063771
ENSMUSG00000006235	14.1578819507996	12.5177974022688	12.223301161192	15.3000164555177	12.5152931740858	13.7403991080832	13.4050281212318	13.4627258866774	16.2578572015088	16.2611862265964	15.5422856307378	15.6241807746153	17.1526282008329	15.7083650310472	15.6399362994682	16.0093254145767
ENSMUSG00000006241	18.0073987575061	15.9310252364288	15.3510619072187	15.474155644144	15.875149901266	15.625192449726	15.3381843626115	16.1350967141581	16.3134992004323	15.66116318187	16.2162840166396	16.7544467031991	15.9645010442622	16.9085587337639	15.7521942466211	17.4648519833301
ENSMUSG00000006262	39.7699486568771	40.0129884114677	38.4758026752556	37.841949036247	39.8306376805424	40.1657731442682	38.9774314207369	38.9924051173772	35.7807680458094	38.5590117363667	39.8697612616164	37.861093528524	35.2773762887181	39.894142644658	39.8999497137583	36.7652016252365
ENSMUSG00000006270	0.705584696766808	0.977014488030864	0.893828793106598	0.85734501625556	1.20373109182647	0.802407239449	0.800677257211989	1.25227579747551	1.32381143963674	1.26254429385218	0.994693473062846	1.05188592594934	1.05215433902551	0.906545180331398	0.80932212765549	1.17329123353708
ENSMUSG00000006273	474.07337247368	489.789805074414	489.725086452825	483.357960623923	490.512436384286	480.858619266321	475.342284245513	489.193516986083	466.409559666684	478.087469383595	466.035373675501	467.261480514652	460.101940125631	483.256816332207	474.565424588196	464.586345341988
ENSMUSG00000006276	69.2597250751713	69.6660070892157	69.2089829495703	68.8133566118516	66.0251479807565	68.2921005126652	71.8133774916133	69.6041943081465	73.3900870180185	75.0174814618254	75.2608264576616	75.0827148563179	77.0392919038376	74.9074909554217	76.4527113604715	72.2094014864631
ENSMUSG00000006281	10.8416009679419	10.5197155363125	10.090514416737	9.67236089711489	10.682333041754	8.70430604144324	10.1721372386303	10.5052110944323	9.52429372513333	9.49154976543798	10.2276533132138	9.52401786283656	9.68592003036296	9.86914848605629	9.59765042601745	10.521913677945
ENSMUSG00000006288	39.1279238325378	36.9502177175097	37.9180421949556	40.2942786945948	37.5886155498651	39.2729205493434	37.5545128432659	38.326634266393	38.0253998959746	38.154941350835	37.2517596656049	37.069836026602	39.1212044618734	36.7068899125759	38.0390443094121	38.1211185399952
ENSMUSG00000006289	25.4678806990391	25.3209434822771	25.5207816974182	26.8942650113407	26.1556272603716	24.8131962519064	26.1494372214038	25.9819630420432	26.8403321162835	25.1608872020329	25.9747364458921	26.9168929039587	26.3299897635921	27.2027123176473	26.1389210379743	24.715301544256
ENSMUSG00000006299	128.478746242292	127.951872165614	130.950759725504	128.966008318614	125.44763201406	127.540240367753	129.304984093923	130.941298856197	126.870093891623	126.829571689728	124.334787004586	120.827312017286	129.42062697211	121.338461345743	123.308087352959	128.049348278764
ENSMUSG00000006301	69.0779660505895	67.9824622683207	66.0287826199413	68.9378696381726	64.6664660168777	69.8736072259971	74.2887910496081	68.4274299427097	69.0252780023076	68.6124990506078	65.4645151872549	71.1579152633164	66.9649740509366	72.2904285447247	62.0274882459969	65.4175054995532
ENSMUSG00000006304	166.108416393775	166.497141965765	171.079566825007	171.480672148707	163.467824157709	168.156143487437	167.11283063156	169.239283035103	175.387341015675	167.960045812294	171.046027186046	167.754726192538	178.124017370979	168.293347877121	174.533924377204	168.958492955324
ENSMUSG00000006307	123.597793484018	120.818363450193	125.513881434512	130.768890557574	122.519295504547	126.584813638154	123.22923172641	128.258231957162	126.885095752019	129.805205662551	125.805881732964	117.81631394938	128.246167807733	123.586964254205	125.9511127817	125.124803802289
ENSMUSG00000006310	1.80239104593941	2.05365221781625	2.05462558061179	1.91481722322673	2.30848676025443	1.87930419461258	1.99875582919619	2.00050355430098	1.50136713660571	1.720765837222	1.77084430899722	1.65414389886308	1.53226795499599	1.49885476311806	1.7877293710729	1.56284392595861
ENSMUSG00000006313	0.893036957769388	0.620846879701082	0.854860056515906	0.694711538816734	0.655555126104352	1.00168738059484	0.908691059034435	1.08449442641372	1.04146614858844	0.98473899470166	0.972480942906343	0.714139118452006	0.682369060164819	1.05024751590903	0.662934993503968	0.774576298142665
ENSMUSG00000006315	45.5180863988105	43.7593299528238	47.3063396243475	45.0837914503679	43.4659204333067	43.6242864729092	44.7989746746641	45.5778123955064	44.792218073884	43.7941233490897	42.1782899368683	44.5511342256794	44.4483972911285	46.4706537135421	43.3959769607957	43.8481063106963
ENSMUSG00000006333	168.606917417739	174.433054767287	173.690367530221	170.874113128887	175.992742468199	180.860240989307	175.142140914144	174.349866650444	169.061247711617	175.430583069485	161.256103354496	169.021220880122	168.692271528515	154.279956852149	158.001585412265	173.482284233734
ENSMUSG00000006335	16.8632792427019	15.7240406910106	16.3607638012089	16.5622656051325	16.4678853795563	15.7454578466482	16.4306509221107	16.9333343260311	16.960109908987	17.0625997983684	15.5794042845517	17.1313280296438	16.2763327766314	17.3830011562924	15.1015829640757	16.9637304112173
ENSMUSG00000006342	8.38470333563132	9.97197562731082	8.92218377075646	7.99372356896037	9.107970550373	7.79679375780449	8.91818304140758	9.08625366812102	8.29356937676081	9.28104947610144	8.26067128522019	8.88718712885132	8.3176173937326	9.30523852108321	8.18445722970274	9.15415596456792
ENSMUSG00000006344	4.35049887062744	3.48673609193089	4.36304794536338	3.78352080808124	3.44213600815219	3.55547282960055	4.28338684525426	3.86876558898431	4.08352728448664	3.46641943225404	4.05371626852933	3.87856428078983	4.3693134403986	3.79224961113911	3.91017197335945	4.03436035842197
ENSMUSG00000006345	3.14828891605032	3.01009911099332	3.22760708614856	3.64596582294493	3.57408158235038	3.83423857355664	3.55438877360468	3.01388362732876	3.49420134522199	3.20367798211219	3.41790585418232	3.55588224214778	3.1725796381192	3.18864893712203	3.24362229405434	3.09162880235574
ENSMUSG00000006356	94.0780951044616	94.7795940337389	87.667124084975	94.4413167105227	87.4001457269938	93.4422963882825	94.8721056293719	93.8512617196297	108.440330626392	109.681303425833	106.447860982332	103.748303848447	110.209515729119	106.929816610953	102.571080918299	110.26256944161
ENSMUSG00000006360	3.97714795492979	3.37165944095411	3.17785203095819	3.49531389030012	3.38844964133635	3.11767838424911	3.30055819470935	4.27439877592218	3.90494781451003	3.49093761580614	3.59135964974324	3.64323922772646	3.8015305842287	3.70697474195688	3.45920228984221	3.41196491951753
ENSMUSG00000006362	15.4295066691414	16.7850182059777	13.5444387393911	13.3938562676517	14.6536541405587	13.51377448199	12.8146701266533	14.3755394084382	15.6078146440575	16.2139511261596	14.9147992331526	16.3916324089585	16.5614074967925	15.5305884571652	15.5114257115665	18.7964263456981
ENSMUSG00000006369	6.08864111078943	5.29772812412031	5.27094954022013	5.42253130327092	6.16150420648829	4.56246464684919	5.57934955635995	5.60793522712693	5.5571604745332	5.2687249701992	6.35065088889787	5.84104029771895	5.60752792472998	5.71205103713656	5.89554447837598	5.8455930817282
ENSMUSG00000006373	195.47182071276	220.085373227945	198.939619898067	196.842878987463	212.778278216582	211.366249268516	193.267139086117	207.001109708518	194.655115899986	201.956082348832	193.60972039224	195.595460143089	187.930702658054	193.772906932532	196.648582601266	199.295621402107
ENSMUSG00000006378	6.55654592730617	6.28564047476901	5.8068280958161	6.48722412395163	6.56047783288097	6.52981485346094	6.4729658566675	6.70424760818805	6.88866749369698	6.84417510635164	6.35893540409446	5.88220252510009	6.1896829065554	6.08123782810946	5.10719681529909	7.30939036902307
ENSMUSG00000006386	18.022281176811	17.5802451158657	16.9730477255596	17.5065610109478	16.8022322042068	17.7415657375359	17.7628508806152	16.5914734199908	18.971667190686	18.4619332022227	19.1320465117981	19.1181651093439	19.337329486161	18.9601782870307	18.8871538329946	19.5725558987368
ENSMUSG00000006390	28.9276411486964	26.95183997277	27.9482103750423	28.1054070209563	26.7769770022921	28.0848248001094	28.9091818980162	27.7405472704066	30.9626048841194	28.8707092612458	29.2337316140152	31.2190261736271	30.0579244102413	31.2543106681362	28.671571967968	29.5048940731366
ENSMUSG00000006392	23.2597476138241	22.4545584604763	23.3562530608682	23.1273208699988	21.8129787588207	23.9042917469903	23.5132808962764	22.3067003668566	23.49108522195	24.5162421692374	24.2719650792829	22.8137975537906	24.846780118991	22.50613144662	24.1195193927716	24.8305530268663
ENSMUSG00000006395	11.3631528704534	10.6987251532653	9.84335497686752	10.5953452461442	10.1123390506584	11.6833954603083	11.0349096335865	10.7132963133922	11.0076352947852	10.5202482635624	11.6777236109637	11.7674878044284	11.4190570897294	10.7700549590951	11.8700119294027	10.1025506630058
ENSMUSG00000006398	1.47410958252309	1.8095557845631	1.55601677518583	1.49381356216243	1.32628223716229	1.43771960266825	1.4014027100708	1.22601816027748	1.18732518127393	1.02107455917993	1.28815546673131	0.909213109472151	1.29264850683722	1.31624605988546	1.3381398179633	1.51828687451512
ENSMUSG00000006403	68.3857333866629	66.3919119192929	64.5450132172472	62.1611300360681	62.819278335537	71.570988695639	74.9090127498544	66.1619386412288	68.9089801350939	66.7686127753715	64.682542315733	71.6345922042873	62.6757917397907	69.6437253184167	56.5264609740275	66.0513113885445
ENSMUSG00000006411	3.95405096512967	3.61538245996474	3.64393223025235	4.03980712089845	3.4701449952608	3.81724609837257	3.51919919380044	3.96030139833197	4.28961627719631	3.6314824560673	4.62191975862479	3.67191630184111	4.34050659281634	4.23106988565761	4.78819752139087	3.64735223525008
ENSMUSG00000006412	48.672241928395	50.4285247390695	49.2667127288383	52.1544370021509	49.5918250370827	47.9945288004093	51.0991042059846	49.3069718205905	52.347430652564	52.5125450882087	50.3127684627888	53.9474498686554	54.9463334957012	51.9265622310758	51.9108343995588	51.6040873105299
ENSMUSG00000006418	64.9819856214716	63.0003188385995	65.316216722167	65.2970455795475	64.1530916450454	63.1496009921322	63.2034089724743	65.2707890620209	63.0247561864171	63.1369542538237	59.1478410226483	63.2880589217933	62.1225710124177	64.2276073062882	60.1023387758133	62.9459737582186
ENSMUSG00000006423	40.3830237632023	41.4064932431989	40.9030813386102	39.8060529033681	42.1171664507844	42.0878178375969	41.273146502329	40.4093707045506	38.1985802247828	40.1648349019163	41.9740724430847	40.4330134743524	39.2304679237128	38.5889749474951	42.6912574404168	38.4467922085727
ENSMUSG00000006435	188.233072302403	187.178079976822	191.605144951034	191.557834176608	182.356588214309	179.924690280039	189.164143361757	186.462327518529	196.657169337993	187.285373047234	190.277409437998	189.215230167315	200.440791662323	193.687895806033	191.131375298404	195.790977783394
ENSMUSG00000006442	55.9148269056106	55.1649016676459	54.8958040822399	57.1635558368159	54.3835753585202	53.2586529924635	56.7916083094007	54.8912238009929	58.9642739302839	58.7217579892393	59.757962806331	55.2384881781777	60.222081648392	58.1662208106	57.2155265214463	61.1837532835397
ENSMUSG00000006445	2.02849155737428	2.44981081862357	2.3603284972258	2.12972707838657	2.43730499723121	1.87652835819443	2.04578100378827	2.08962311070302	2.88958445284145	2.12776248968573	2.49560384131532	2.16433481225988	2.51836625355523	2.34383284950053	2.13854042061724	3.0796822928652
ENSMUSG00000006456	23.4536387813663	23.1002525601015	24.7828961990763	23.7185197256444	23.260159388505	25.357314534642	24.6425419134879	23.9831919726625	23.6938839311626	23.4729730908712	23.5301888433226	21.2723452497378	23.1700282260883	21.346353940007	22.1015104638553	23.7357288424715
ENSMUSG00000006457	0.563480527543259	0.660687261202192	0.65729003077122	0.365043359447481	0.726722462164222	0.465593577892584	0.448134904266144	0.641348545941081	0.444866188656867	0.46194762257485	0.434818329611133	0.460202700885094	0.308049644028472	0.46134987166053	0.395135734302962	0.579627635338115
ENSMUSG00000006463	24.061816915914	23.240133542637	23.7170042333923	25.1708933334313	24.5279548244829	24.0528510999336	24.5952202482295	24.3998641041186	24.5582716503452	22.8266180619578	23.8536268841868	23.5893010724882	24.3719382753304	22.4394493284971	23.1943976833411	23.087750691876
ENSMUSG00000006464	60.3198958260383	61.2661109602134	64.7721694394983	65.1293693418359	65.899666291977	64.0971713393164	58.5603611337194	65.2964983104064	61.71371721282	59.4753905958995	56.6143106689473	55.8722059051384	57.642639590469	57.0210058158698	57.1153702630165	59.3538461686701
ENSMUSG00000006471	53.5440836996517	51.0992455182341	49.7701213580368	53.7503901893685	51.6776275601339	50.688710966921	52.7364015076116	53.629461758289	55.3015557308292	53.9747322974224	55.654538953772	53.1143892848137	55.4652781754857	54.2484933271302	53.5699813751868	54.1015170104232
ENSMUSG00000006476	299.677779359657	293.508558483979	338.30007093456	341.109480817165	310.192608307075	334.166289651866	287.557397461075	335.249879860371	367.796368404088	298.080053661672	338.479426510313	293.912682586591	357.759890685801	293.759595462118	356.729210509957	306.509142562372
ENSMUSG00000006494	38.0731461668927	37.3821981451891	34.9966561841862	34.8269691689025	38.2474537898522	36.0958031861437	34.9156249258875	36.8277557515384	31.4807518045802	33.4915208502678	32.2622761263818	33.9060260994632	29.3975945653846	35.0845687701015	31.4642452583822	33.9088321089488
ENSMUSG00000006498	38.7207621744005	32.5224930980553	36.0581167595216	35.9472780569237	36.7287773827742	35.9158899963984	34.2797248527959	37.6987422814078	35.8581937806813	35.4947404447786	34.7744614124482	35.2109763579437	34.3455051197183	34.5398420060997	33.743136696025	36.1713474846751
ENSMUSG00000006517	13.301364441996	17.172826307387	13.4886351858232	16.0062438313728	15.3126880928626	15.4172705819601	14.4439049619894	16.5774687481562	16.0231229540518	14.1236825797356	16.3731642042844	13.1534173193022	14.4865727561987	16.2561997707801	16.1680633025539	12.564773022593
ENSMUSG00000006519	5.03422872708043	5.48749951722062	5.49811703546649	4.6256571931719	5.92734166761169	5.40729948518162	5.69829118276461	5.54438707224646	6.07456239068062	5.3844704263353	6.08010076030588	5.87074901088918	5.51316407605688	4.8582295940046	5.34599258021488	5.7338384097408
ENSMUSG00000006522	37.7100255168579	31.4748732225725	34.1025802123601	31.4540154189607	32.6366545881625	30.2711063844812	36.628973721167	32.6814871905472	37.6510580827101	36.3948824312228	40.4938296701962	43.2104854569801	41.4360047916514	37.8325668826552	40.4625276670307	38.6006989428897
ENSMUSG00000006526	31.0859510271035	30.6412024191662	32.4642244416781	31.1736133237955	30.5804463334406	31.6464538556882	31.7471884015897	31.1604845911541	29.5031068805379	29.7299936393455	28.675297697344	29.1919049102791	29.2813414597821	29.6341488669934	28.6935307146065	29.4691483815887
ENSMUSG00000006527	29.4723019095355	29.1850370788462	26.7640919022903	30.0109195922213	28.8458245268453	30.2928234346254	29.446428236788	28.6461824883576	28.5976806289923	31.7918144399185	31.8339392713942	32.3499797831795	30.7197897781531	31.5503925552591	33.6156533357278	28.0221467695836
ENSMUSG00000006538	0.350447819270948	0.51385311970701	0.439049208554654	0.519042785732135	0.411454613526414	0.616068592318835	0.479425850881064	0.401689176291959	0.480880572833794	0.578307106047883	0.397005360150695	0.417906523898618	0.434059025584387	0.498981280977381	0.387973161518219	0.500685773791723
ENSMUSG00000006542	0.209821868143028	0.169578828562143	0.204284952673825	0.253264268752972	0.250182155417958	0.274243484200329	0.284349189013429	0.224829150982118	0.284205159866533	0.282947799991998	0.362594021563476	0.235766827687313	0.20494555400952	0.31648908561175	0.272363023063222	0.215696023408436
ENSMUSG00000006567	3.26451441415215	3.65680263473776	3.1654205720596	3.3529906274517	3.74066471990617	3.7460808813401	3.38047164962566	3.28068602443145	3.37362310173703	3.14046892626703	3.47230382066224	3.74012125368952	3.30826688157079	3.05243089083773	3.58750655058661	3.12147813800216
ENSMUSG00000006575	238.183729349143	238.586248978873	243.835938495179	246.795861703186	237.246836479732	234.095847352421	234.806006251789	248.742694593676	267.213365363762	250.850342455675	247.809881756058	243.340596287918	264.220444277408	247.405484024645	245.096587554104	260.937484461694
ENSMUSG00000006576	261.114972962401	248.465985860371	269.879971789404	264.120619538048	252.522580863193	261.272349756896	258.573939586293	266.135983449686	270.044557486616	263.696281647595	260.967697294225	253.248572791481	272.483561039447	253.645518648775	261.458334955844	264.798885568056
ENSMUSG00000006585	1.05024392198537	0.890445226036452	0.781722152029874	0.931435729845199	0.994545843796501	1.01454812765303	0.875371067334283	1.02307912746864	0.948037418792761	0.909770295140901	0.841661757922496	0.834576642118112	0.615313727874703	1.0681285677823	0.603803279143844	0.943985342816504
ENSMUSG00000006586	40.3740469313733	37.715121929853	38.9105029529187	40.8324548896876	38.60355682875	39.7814646324262	39.8228999209374	39.3111082006751	40.6407451488043	40.6047745128834	43.1736845925409	40.6681080836972	41.6828493385678	41.8845816443803	43.7031635208912	39.1134091487359
ENSMUSG00000006587	2.20657440432553	2.72029749368824	2.85848081370216	2.40685463844089	2.46472807624329	2.23125607840736	2.48809671668287	2.16732406928219	2.64773407033027	2.27085899089195	2.66585027269651	2.49958264780109	2.56622699678925	2.94420456008859	2.8137312594759	2.64147141324117
ENSMUSG00000006589	13.4430806956475	13.8668475718885	12.5270841020405	12.9771371435442	14.3145600814554	13.1961784796641	12.1347241003065	13.4889680068025	11.6674073680146	12.5352281484634	12.5581055474075	12.696245240981	11.9763025657224	11.8825952397153	13.2296519383463	12.3520871011348
ENSMUSG00000006599	39.6376348920844	37.2856445342423	37.4681601609802	38.0134113701625	39.1007262681712	38.8318155137364	36.6772066303927	37.9130404751639	39.5581022126285	38.2385034160307	39.1742406195162	40.4052045676264	38.740492727279	38.7134660365518	39.3648190969538	39.7896305829003
ENSMUSG00000006611	4.1758823089798	5.21705900668158	3.99460294170019	4.3473841512037	4.3804638764295	4.28694005137636	4.64428862774022	5.07947194992831	4.51224300998115	5.25682754796302	4.45361935683235	4.48757227389974	4.84039580654794	4.44936232015053	4.34694134158987	4.567730199965
ENSMUSG00000006638	0.618761527282803	0.465076823395283	0.545139849986855	0.426174914521007	0.43600355303297	0.333934669376092	0.427295114733344	0.41669576572867	0.339404750715913	0.198863501066398	0.357765232662095	0.384157461169443	0.435575001513361	0.35113447462048	0.41978767207389	0.453799810350969
ENSMUSG00000006641	27.729513835261	28.7445043537161	27.2680768749389	28.9838700004399	28.77312679268	26.8544392556508	28.6553593261338	27.5976314425384	24.7239384234624	24.1524703367784	24.8524064063877	24.6404727861451	24.446535013393	25.6861176635302	24.1737778738109	24.685874404991
ENSMUSG00000006642	0.370405059297503	0.217464323199707	0.430670874254322	0.439268183974771	0.314397413527884	0.166876582177696	0.37279039347054	0.225624798907933	0.353218964545692	0.293218915532494	0.310129941831385	0.350802891671739	0.443693530007988	0.387615905820536	0.335380926169969	0.436223449942688
ENSMUSG00000006649	3.5612086179206	4.31383763974882	3.91538507894876	3.16989176801731	3.93295657756505	3.70752207486225	4.08740231949425	3.95735267793625	4.53344885985041	3.92508294362818	4.24830684669751	4.41742294299236	4.04196480692573	4.17102717117837	3.81427495017426	4.26115604756179
ENSMUSG00000006651	1304.05576339639	1293.848716468	1284.10645101353	1321.191723603	1273.72019192235	1353.02410238655	1374.63503529268	1304.8959292948	1391.80972703471	1340.80974685744	1330.51277359067	1335.39714565048	1382.3998088037	1269.76523408567	1255.65043942338	1368.11773590136
ENSMUSG00000006673	98.6982110170912	96.2811947791117	98.6245942295871	98.7779781070852	99.3259156937529	96.1435323914814	98.8816594308947	101.578070815346	99.0763760490342	100.611677179298	100.16817045868	96.9634691049381	99.1828422092324	97.8154849749508	98.3314940131332	98.2885404539291
ENSMUSG00000006675	59.8097896768983	58.7339187964044	58.6449912554673	58.6638165210103	60.0080372766356	59.9929968717776	57.9300017849345	60.1012008152271	58.39468971226	59.3106499497168	56.9881729963428	56.9647571868804	55.9792359186736	58.0102950022454	55.1486920132801	59.9457996448376
ENSMUSG00000006676	187.633093743183	175.525333035606	187.293657749788	184.940444516043	182.738975967589	176.920932016502	182.644215655484	187.636037196141	190.742704166059	176.546834145194	183.087615336844	176.964131345996	187.337818330197	177.228895045985	176.367991094131	187.713386340419
ENSMUSG00000006678	4.81691164446939	4.48446444717871	4.53288728802389	4.36353415797293	4.71408924910265	4.63072838803124	4.85894851326656	4.47911947927586	4.82088539779623	4.74892790194252	4.66235543979517	5.51253174122256	4.90202006293754	4.55150002036341	4.59228336869042	4.88623738066789
ENSMUSG00000006699	242.254938495218	249.741573306961	250.275203366087	244.289211559339	244.395575132144	255.060077187532	249.116627950731	246.77500935208	245.84939613332	243.990041995164	245.199082172132	247.865774459806	244.919637607614	244.418545845817	249.445190384104	237.792369787642
ENSMUSG00000006705	23.4135561882306	22.0784802647186	21.603191407715	23.1871761296976	22.5323555460081	23.3122680886512	22.3538350470296	22.2876811967171	25.2486140934824	23.6737104447017	24.6536205223087	25.6081298731025	24.5975597444615	25.0823088737925	24.615600006242	24.2141383392317
ENSMUSG00000006711	43.4480283598337	45.6937418527679	41.7014065983715	46.3516936630723	44.3934484191136	44.7552844658532	43.110843735248	45.6558018914097	48.7391267183715	50.0216557446448	48.5230215441911	48.9724746267159	47.2915766924483	53.2762865589772	49.6594330457962	46.0654765526848
ENSMUSG00000006715	4.08251454738567	4.34458718422733	4.61249226408259	4.36966658623277	4.826865638972	4.43468935773015	4.50477229723147	4.17228515433192	4.56293551974965	4.60422963114135	5.2340756344679	4.52232147657263	3.78682730834433	5.65772903772209	4.97724638857482	4.28216278641156
ENSMUSG00000006717	32.9786734733816	34.2881078090801	34.39440103457	35.3794932593992	35.2002821045817	33.689282156782	33.7595638328986	33.2784924991231	34.4500113039347	34.0484973621264	33.2244443818476	35.5964710181561	33.5523461132596	36.3902322879799	34.4292731817889	33.4280891587953
ENSMUSG00000006720	2.83399692757982	3.27615234313086	3.12182312641772	2.40967447184529	3.19482981261665	3.49554763191005	2.82765695899946	3.25812489953095	2.50237246440421	2.55928201729461	2.56591630884067	2.7753500824537	1.96650538820268	2.66149139989433	2.65170729676369	2.14677135200102
ENSMUSG00000006724	1.73964527203406	1.23266625250708	1.47694215541967	1.60362606911123	1.51955367867362	1.61484334066243	1.39408516702445	1.60342361867204	1.60581262268393	1.91799913543882	1.60904958667238	1.66260882937755	1.66021454794984	1.5988860443959	1.61005601773465	1.80882231133492
ENSMUSG00000006728	43.1514345127129	45.8126497057425	44.0394047101711	45.030236795088	43.5982391071053	46.4752333864415	44.307913851136	44.3051275291277	47.504049749968	46.316202770316	45.0721227712383	45.2309222263515	46.018358909487	46.3784560713227	44.615208901595	46.6220947653642
ENSMUSG00000006731	111.837676291912	101.004153826513	110.076597747195	107.054985073361	101.114552661228	100.558345700219	104.055199514072	110.322603220299	112.746207513065	103.346542740196	106.995915594236	102.434340434065	114.88390211669	103.856319714332	105.765683682045	112.168903704915
ENSMUSG00000006732	12.04362101837	12.7301375855865	12.4801962967872	13.3016763780614	13.2244477025443	12.4560724137818	12.2316017112612	11.9960153290209	12.0972559540556	12.4121371248558	12.5696515007505	12.7020173919917	12.9717536737484	11.8860789930237	13.5316560879395	12.2485133728907
ENSMUSG00000006736	29.7751850076623	29.7162787177244	31.9789545928411	32.6862255998191	32.5020689285084	32.3645516092939	30.6671033953437	30.3443546063754	31.7638050043015	31.2462738677727	31.0948934106558	30.8533015865536	30.1093162407409	31.4603117359918	31.256121979953	30.555486942711
ENSMUSG00000006740	471.174985637673	487.711427053356	499.856517352394	467.973264198344	470.511273882687	463.828656393425	508.188351635069	451.917055956662	456.792826089281	476.651078463201	449.306865255206	502.595326630887	484.509940434339	472.223489009741	461.711221714151	482.585808325741
ENSMUSG00000006763	13.4041458456929	13.117889895739	12.1629954836787	12.718779362721	13.3166516428815	12.7905645243194	13.9578311971059	12.7800569713676	12.8619141590354	14.1003100868831	13.1949066318057	13.5996214882333	12.6120428432593	13.4567921775733	11.7425962422763	14.1698295957382
ENSMUSG00000006764	1.32706455606072	1.19411683261795	0.930808225726506	0.927383984147809	0.367599232216369	1.64669897043532	1.12076991636992	1.16209031244429	1.15489673756786	1.50421699122432	1.13814295198056	1.4453892747349	1.53464420900128	1.31541809947078	1.48388506497856	1.09771172863755
ENSMUSG00000006777	0.362814965048419	0.33318668654878	0.188970538286348	0.304544972077091	0.414612944460127	0.433645400987583	0.377390969909819	0.170554071731359	0.249259521857853	0.303761038072076	0.419139941450728	0.567222256754871	0.343263201522792	0.235024302220991	0.460902372623603	0.296063249077963
ENSMUSG00000006782	652.142045309647	653.564562556888	611.194830364718	642.289056908465	601.768161978364	680.400664809685	716.018290888893	626.149662965384	636.245050156648	660.600806568278	608.804690759575	685.255462186778	632.368194797524	667.884660062942	574.54610422779	628.847596583249
ENSMUSG00000006784	3.15765316199774	2.69353131754857	2.55573151678546	2.58983990581468	2.69940319809198	2.50045391141355	2.5434396029881	2.50801009066075	3.01776381017955	2.47567445797374	3.13109224228374	2.81927003631312	2.9220778466917	2.91949002431468	2.85634347038707	3.39186971870818
ENSMUSG00000006800	78.2175032744311	72.5030269064801	70.5570764160372	75.2135228214469	73.6332938090504	74.6201552846317	80.205085806329	75.6946617905357	64.8855887303295	71.8081922682302	64.4794123377915	69.859818313143	64.3248251877808	69.7627922034578	59.0548070676105	67.5978326515767
ENSMUSG00000006818	120.425272712069	116.51417931136	126.998185818994	118.415568357193	124.331289865788	117.175026626667	125.709870908499	118.603290866478	115.553985279951	113.595170145648	122.644782519873	116.375310093541	112.75447623905	119.210661009297	118.856458411132	114.579359902497
ENSMUSG00000006850	11.4976218531171	12.0223806954287	12.4304624013848	12.3566149960145	12.6049660997401	10.5347430060491	12.2502954933567	12.728478521601	13.145531409253	11.8185200013318	12.5573508587903	11.8911309718354	12.520129011518	12.7401021296152	11.9718774026618	12.108416521539
ENSMUSG00000006906	29.5971219888854	29.8343156202559	29.1282046479582	29.2455866867664	28.8151664661832	29.3239194236781	30.3031871221413	29.2683938200045	28.9709534402283	29.9328244186765	29.7263385659368	30.4905592194891	29.8705215238032	30.3516708257907	30.1490967571993	28.9027143184327
ENSMUSG00000006920	93.7064933139701	94.881142662631	88.6392059204875	94.0855211287867	90.2312283147449	90.702635969438	95.2375081085746	92.967750864335	92.5102607844128	93.0526721506812	91.0866277193647	91.71442892808	92.6778294575467	95.4416486771297	87.9975669360378	93.4060926457775
ENSMUSG00000006930	185.064745687985	243.878675038482	200.901072265409	164.87178423477	220.633278628273	188.410875492556	173.502220538411	193.555092569706	169.218940746837	200.941926772315	184.433847446789	186.874767637447	178.971067818629	172.34181263809	197.225456829434	220.730392541901
ENSMUSG00000006931	12.7466516842277	12.7615877146731	12.3127060320201	11.3076164275661	11.5380735151419	11.2740607678523	13.4057653817892	11.1368262262944	11.9728807341847	11.9548214943757	11.9064024908495	12.7647395010011	12.0356304795376	13.1744264698806	10.8879504099996	13.5774915555517
ENSMUSG00000006932	425.719539895286	436.374330507299	429.670993464894	434.020175377138	437.301298122687	429.194848687053	412.91932937891	419.711900494754	416.120128210196	411.31692082008	422.887470581436	414.574193731259	419.716930525231	417.378409027048	436.263460200365	423.662787836457
ENSMUSG00000006941	55.4968901338572	57.6230648923418	55.087626704012	53.7427989459585	55.8216221973825	56.1042563442155	55.6048863561942	56.7973842975166	53.5068532509369	51.7989779916518	52.4729787776534	55.0266932241427	52.2977994682206	53.5132326553055	52.8859321025602	51.3318528043151
ENSMUSG00000006958	16.5345172643142	13.927144246755	13.5656501366847	17.7329720405147	15.8217147100238	14.2165114765002	13.6223791326455	15.8126770375417	15.6227120056828	15.3541264374834	13.7824403897205	15.734763600979	15.365840912778	16.4703506316555	14.3636525561989	15.3574266737979
ENSMUSG00000006998	178.511015282329	179.895118012111	180.379468065581	183.575162959557	181.357578606012	183.90387282207	179.891807953987	176.661263580024	177.375055697808	181.933011360232	178.609655335265	177.032802630658	177.360828100365	179.435976408143	179.07563829147	181.090370604409
ENSMUSG00000007021	113.493202518488	115.533439931524	115.604284334168	109.686941340961	117.428429744328	115.227212958063	110.500935821657	120.984186784182	117.858849989356	117.27643691072	112.208899984698	117.576833715104	114.867230622528	110.454430456847	112.922334139229	115.427692192683
ENSMUSG00000007029	53.5792223073751	48.2993788360365	47.9473549750851	48.8631710024805	47.7768592612761	47.910545342983	48.7453666563821	51.2427224561786	49.8585483045022	46.9015660201691	49.0033479371324	49.2932410446772	51.5212237979351	46.7273805684148	48.3899675030503	50.0590545969876
ENSMUSG00000007030	3.41869134545334	3.56473960441924	2.98182579472428	3.28182172275996	2.00260193705782	3.61671621216784	3.91515421820452	3.13798333870047	5.47987030790632	5.97718867419879	6.43644970964823	4.81117617665307	5.81857223069814	6.52587853679784	6.03320118327521	5.58068885492502
ENSMUSG00000007033	1.80337532064575	1.49719968785257	1.53460393153053	1.7619824877076	1.60371892744574	1.68074906436389	1.38912769205749	1.53671328444662	1.75180181115084	1.54494052360021	1.48267498943563	1.94970659529721	1.63177500294962	1.96191700796022	1.69788592146246	1.64928116558665
ENSMUSG00000007035	0.961630044040929	0.917079837757743	0.586905691403824	0.873640657817069	1.18821134346143	0.78587125623221	0.971678529532683	0.938007553724433	1.25993224064172	1.10657866512492	1.29266187404426	1.37921066764021	1.08908423136926	1.09353322789939	0.996291400905192	1.21539291108151
ENSMUSG00000007036	72.2509410233169	69.9686289058887	73.1416127633162	73.56395750402	73.9991598926041	72.0147234890654	71.1006186740016	75.298514913692	74.6772091538745	72.585265214378	70.9645220235451	70.9621326758348	71.1922732529303	71.9406031308032	69.2747001246281	72.1611018087122
ENSMUSG00000007038	45.4708534436839	44.7472001738912	44.7333378101708	46.036658482905	46.3560465840117	44.3553608670361	44.4179428996132	44.9855770688969	44.5657118063823	45.0427220312948	44.0553860116028	42.9644120451936	43.2624650134824	44.8733305268733	42.4608147596469	46.5601846758621
ENSMUSG00000007039	8.06750790034243	8.38331264697717	7.44935946493245	7.9012287900705	8.20878128653533	7.57065082762742	8.57262216289227	8.15606385122571	7.82968188392575	8.04194626522374	8.15193160985753	8.36594409445946	8.11554256051678	7.84903389453646	7.75988775019752	7.8610479385058
ENSMUSG00000007041	8.9061448215619	8.71999675307117	8.14267559568802	9.05634337522188	8.45211738744148	8.13008186941443	8.81504307956425	8.2210788837965	9.00477070887218	8.43242425945608	8.44497338230786	9.36004325099682	9.07225678746513	9.423556612666	8.39787613551632	9.02734601538118
ENSMUSG00000007050	7.34079552569938	5.42650474664736	6.58676908657626	6.47759202603517	6.43012274700294	6.17569286316668	6.09244521537761	7.33911224526867	6.73802203075011	6.28802245650438	6.5412522972309	6.46806006998811	6.43144947098018	6.54846065677502	6.43520453437659	6.13982339133952
ENSMUSG00000007080	2.71624974572186	2.63774044802992	2.00081854672471	2.56379612200703	2.07578647049647	2.92958506935521	2.43486143985454	2.44765933884361	2.01951622446929	2.226521760077	2.01967538495116	1.91106088676201	2.1469172666543	2.00823357602523	1.93099304530606	2.23166591297892
ENSMUSG00000007097	1267.26739364169	1186.34764969246	1300.2944158741	1263.76204752646	1223.81141444665	1177.56744774448	1297.4202178129	1219.1820400237	1358.55688357506	1224.1165524482	1321.77274893997	1328.827732229	1410.24445854413	1239.66817559237	1312.17217074936	1325.44023295347
ENSMUSG00000007122	1.41380057161764	1.21318404425978	1.26345621932115	1.22506891425955	1.49140215214253	1.15375580278191	1.5016153954577	1.30713332949449	0.96908204159315	1.59504062515515	1.22150263808681	1.41451042487447	1.14720162451085	1.17183396857818	1.08737356941735	1.39039630437005
ENSMUSG00000007207	48.1327213508868	43.4202664914423	34.133740529048	49.2667124860456	46.2305151555264	40.6264059759495	33.8923960615136	47.7019334650447	39.1215236495806	43.270688713769	33.8210412860723	41.2495990095708	38.9332193555017	43.1692273143159	37.1131884945713	41.8845701871303
ENSMUSG00000007216	10.5895539892476	10.734837294901	10.3313055023302	11.378782381031	11.7928890352328	11.1642275244914	10.638216967714	11.8336654430169	11.9245017727346	10.9202613260259	10.7447885285097	11.3581887299175	10.4461338970093	11.2466646482998	10.2221363538584	10.3047163723224
ENSMUSG00000007279	1.40571386373455	1.59436591971789	2.19555534321216	1.84603582801971	1.73805960824078	2.1178579886143	0.972878103756703	1.59915657583823	2.37174359672846	1.77633659192371	2.50343099891451	1.96384167151539	2.42384772348697	2.00089421199185	3.36868660410034	1.81496234269489
ENSMUSG00000007338	28.7471543159565	28.7650219554742	28.4463037808003	29.0243743978565	28.8902989491274	29.4528520146994	28.9217817535843	29.629143409723	28.9419521919043	30.7967338481098	29.6026751993277	29.9543388422583	29.0106562560246	30.3778848082066	30.0992643562269	28.3213262555931
ENSMUSG00000007379	0.825008324271854	0.855941908826836	1.04964921129906	0.728046984381366	0.852485607459739	0.770902268933944	0.975948089459073	0.793675410606041	0.961624305101548	1.04090348879138	0.728345846086572	1.29409594147008	1.07654919334885	0.916638939556739	0.846926634449597	1.05613669540442
ENSMUSG00000007411	73.2168782891553	72.8006433095903	77.5192582318616	71.5058642600534	71.7851775359285	71.6816318640504	70.0491470773823	70.8562416738386	70.0233952303707	68.5067352800047	67.5838604509198	70.6161643673564	70.6178977288382	71.5490429587365	71.4820910618932	72.5203864115712
ENSMUSG00000007415	48.9733752752912	50.965754394737	52.0673602312197	49.9960874698754	50.6304425915859	50.5082547667037	51.5359589823517	50.9908537167293	57.6043789092839	51.3451316196196	54.3962073145025	56.4434271742664	56.6616129881794	52.7844325615884	54.7912782593231	52.8018857539896
ENSMUSG00000007440	117.305767435476	122.194035459042	119.477744748835	124.712117300249	122.785336990002	118.947315980744	113.994914840272	121.07071860118	106.92375123296	110.225065398639	109.740679166847	108.499572664418	111.325950767268	110.076732257654	118.660158985672	105.120114626842
ENSMUSG00000007458	99.9360155954923	97.7629327508695	97.9426560644883	100.649654842684	98.0093910637439	97.6089984276477	98.1409669116936	97.6680307683048	95.4649911679217	102.616535429457	95.3810396172216	100.637515199299	99.6075544715038	99.7974515251414	98.5050156722135	99.901266454634
ENSMUSG00000007476	11.6862694651084	12.0499096971484	12.1063324049247	10.6836633748276	11.8717252182191	11.7153183552432	12.9560895470206	11.7393508007415	11.4314812999727	13.1677184523415	12.1749043806954	13.5879503125203	12.7447856330453	11.1404146393821	12.3503444267144	12.2267982937663
ENSMUSG00000007564	448.12384669602	458.101528646133	453.101019681135	465.255639724866	449.099205628504	452.396066965875	447.37105252227	461.30767958997	445.320889564307	451.516564277894	437.377111107442	428.473905299863	449.014352892396	444.968721143218	442.123831725246	444.726807570159
ENSMUSG00000007570	21.2071258965665	18.1700029110506	19.9217197533687	22.2659029175158	21.1085498665174	19.9304210035969	19.9512475710151	21.3229041068788	22.5221198755195	22.1653718840945	20.7196183109829	21.841558062785	22.1257278585911	21.1249281576526	20.2691036708991	21.8660265767056
ENSMUSG00000007589	11.9981194626958	11.7155660878797	12.2579932152446	11.3885576082146	11.7591854910174	12.697413213295	11.4424920462044	12.3407144416756	11.8781579644455	12.0653114921623	11.0299179281917	11.5742494127821	10.8885142413995	11.9127630279298	10.8928892258445	11.8425128803762
ENSMUSG00000007594	48.1263551150982	47.3178045167675	54.1239305503067	46.2538188866433	46.9417684417565	45.7062505241229	57.6766403823924	47.8080410363964	53.0823560050751	52.8948215534815	54.1498574019494	55.9155530006051	53.4579973269759	56.1327300893773	51.0165743144839	51.4624987125146
ENSMUSG00000007603	84.4944048766467	80.3194808587099	86.4902520700257	83.9439737194322	84.0610329944927	78.9885142683624	82.2011151667352	85.0666721436476	86.9605667785756	80.0261119095696	83.0355170465786	82.6975272071982	86.3608910447731	81.4036734871727	82.5374943843366	84.9475314842605
ENSMUSG00000007610	25.9992953594876	23.7624630992666	26.181135160333	25.3332892873055	25.1249567740835	24.797518401213	26.2378618656556	26.2737070697834	29.4997586693278	26.6087754011338	29.1859500328531	27.1118691795013	28.1461956239215	27.89551168974	27.3889056342914	27.5668521434438
ENSMUSG00000007613	42.3488116001262	40.5029150879575	40.360938949964	39.650220461253	41.707836151576	41.0012342349871	44.527762598517	40.0261970764336	39.979502826899	44.1333549190016	43.410314277787	45.8173738063244	42.2533926010491	41.6805464774464	42.4751720235682	42.1312105655539
ENSMUSG00000007617	131.691945534687	134.408852053857	135.052044477627	130.783173716896	131.948071503146	123.808435839134	140.451513781582	122.661515077116	168.497528933216	173.936730036074	176.592202174893	165.1215513774	189.77160084403	144.809944841695	170.895558388103	192.348619849694
ENSMUSG00000007646	1.60409534051307	1.99856918655165	1.92713624050135	1.96644177741533	1.81772374880102	1.86041130522345	1.83601924940037	2.0084998787656	2.14476936233782	2.31417196003517	1.86223238960125	1.94385120239415	2.22445930561643	1.96791308470397	1.95893825263846	2.1029782581352
ENSMUSG00000007653	108.286744888168	115.372308572047	109.740854103888	105.397794287551	111.244247445238	108.196871272857	101.426126547372	108.368466965861	95.9855135039253	98.092104358648	110.338120996589	96.3540933541737	101.748247588423	99.3577200766918	118.034398219921	99.3029574161149
ENSMUSG00000007655	15.7371503418341	17.0867390094738	16.6838693650524	16.1197283643855	17.3573419275226	16.3547639971152	16.5835992508986	16.1066192271226	16.4082336052037	15.9047073846278	16.4806044425039	17.3202728188024	16.3308703811061	16.072073480705	16.8975967747264	15.9658874020695
ENSMUSG00000007656	403.44059675952	431.461617286902	373.211711745751	420.097582691558	388.926649000605	417.849022781786	437.732431524455	411.604665851731	568.651633903043	566.499937352315	578.7300417037	558.685968486634	566.134975770789	586.706975868166	556.194050636146	545.989905307083
ENSMUSG00000007659	99.0482776405154	92.491937914681	100.044503772493	101.370853749346	97.7877412082382	92.6029521081733	106.491648034719	93.8706517707634	101.117863525751	100.147105617097	96.6945353716898	100.400880956928	105.252846135561	92.928751161279	90.00854027569	106.895007844202
ENSMUSG00000007670	114.831788437194	104.748165271042	107.873162174897	108.761712343959	109.999723878904	103.410198964035	110.796241248944	112.911268504639	117.471200746609	112.80675217748	120.797508543177	115.812589090101	121.079823561935	109.844179196188	117.179554569555	116.646929623852
ENSMUSG00000007682	55.4160771646272	62.7263809585935	64.5484863538096	58.9330435417592	57.193679119019	57.2194774354456	62.7035642131537	55.6884475567211	70.0038451597753	58.4310994955784	65.6602781252977	61.266480124198	71.0765454740777	59.5476025365625	63.6489573585764	69.3307289584665
ENSMUSG00000007721	40.9987019690499	40.9548684412779	42.2753413599175	42.7724533959104	41.342584964237	44.0479927059802	40.4924046368411	44.9705995069122	45.0964640593437	42.2397276607285	39.0332773974917	41.5296590207444	41.5476154491991	41.8985468067924	38.824998104732	40.6563975840841
ENSMUSG00000007739	76.2919029698679	77.06900233312	83.9965637241305	77.7830256308501	79.4043669404682	76.9813767354745	77.8498411109039	78.4497439754672	78.7497390267631	76.0791550711327	74.405210119188	80.4453307612307	79.1419342362627	76.3230731255654	78.4206835748861	76.1243840596795
ENSMUSG00000007777	11.9668325201085	12.0627923287603	12.3066882623822	11.5847614777599	11.4410140994983	12.7930922385717	12.2079415588224	11.6952930149017	11.2040090040007	12.2017283476675	11.6220777312723	12.098552877424	11.5895767330537	11.9527458282441	12.1895736519102	11.4265629866719
ENSMUSG00000007783	125.250881924548	123.374111600252	128.577035817705	127.033424233995	125.039692366457	122.790278637699	120.988617456735	130.751815872673	123.275155890475	116.191776282945	113.805738122062	111.098175408382	116.27539979547	119.591675177666	111.197885088902	119.993032225268
ENSMUSG00000007812	27.0240970977801	29.4399578881505	27.8376789244307	27.1429848280206	28.267780198071	32.8685899157569	29.4757643579387	27.5124398722439	27.2220648964847	28.8813128365712	29.7516653584429	26.8405689887256	25.0001252055052	28.3148970542438	28.2000892056726	26.755581168842
ENSMUSG00000007815	108.426615867533	113.512636872521	113.600868819351	111.424346397204	111.883961041644	107.411513473055	114.244785246995	108.202926869796	113.882096563042	111.640451367243	110.176525420545	119.630075461035	116.752176569276	114.203007607745	113.461511642495	112.913595966524
ENSMUSG00000007817	138.862413624543	131.541455527185	115.213886326851	127.978004733633	123.372154710973	123.524771486271	124.044031411047	132.004088135127	128.922053996095	130.24470239891	135.35759343547	126.862543169741	134.099783030398	131.836763177035	131.839022639807	135.694449940945
ENSMUSG00000007827	18.2881628959278	21.3126525807302	21.3059749469025	19.3652550323123	20.3922505304613	20.2316459137029	20.2301138325067	17.964469468043	18.464475702357	18.7530289161873	19.5566934436081	19.3932829632384	18.9300554251381	19.3640504580501	20.6603686037526	19.3335893063225
ENSMUSG00000007833	6.6807722469733	6.63853586916036	7.54345838063436	7.40471623848485	7.21128596843367	6.68338133568321	7.14541698401422	7.50549028000016	7.08141666628785	7.16336373566102	6.65662441720246	6.47738537296637	7.09068006521698	6.59248210347029	6.62182560956362	6.7231445051714
ENSMUSG00000007836	97.2068607452014	95.2095666114817	106.704303707117	94.7740583435818	98.9019508645306	98.8437871173057	103.715195494673	96.9651845466567	105.423178037302	99.8988139862234	107.63308531591	105.744700507273	104.809317709517	101.184929718991	106.713331513578	101.434692563082
ENSMUSG00000007837	5.03723080350654	4.31459127376558	4.36049292824608	5.30006652309331	4.8636577329392	4.5715960448153	4.65166118334058	4.60346138020379	5.21939537586065	4.33578509042175	4.4594971265608	4.96919355779756	4.81997483283961	4.89017220691027	4.1550510197302	4.9465384748635
ENSMUSG00000007850	331.647863681077	348.162516536596	347.76486507175	324.250176781355	343.839648345442	339.14337242423	338.696289077644	336.604046425697	335.426751837319	320.014383210826	334.750127991948	335.37317354095	333.778257418217	317.46680334236	336.149126949313	332.413642673675
ENSMUSG00000007867	8.06992185468714	7.74363665552059	7.81861000791226	8.42067689516802	7.57612463116959	7.28389244869847	8.0267852454758	6.96355196400865	7.14853887715726	8.20559771179106	7.46342413432748	8.3124207949852	8.48983327996569	8.06584202085036	8.21297145884651	8.32038171638748
ENSMUSG00000007872	26.4209697644487	28.1324775423392	36.3813259312063	27.567254547497	31.6757109978345	31.8988362458162	30.846673771884	32.5130787062833	36.9791894187254	32.682522992874	32.4197750121259	32.4193146279148	31.4016103119345	31.542326054723	30.8126332841376	31.8162874567778
ENSMUSG00000007877	0.476419639864221	0.268427498179177	0.383476096715366	0.569763511981583	0.394995405947558	0.356808111264685	0.344178859316854	0.368726885866977	0.424287035847361	0.481915764251444	0.462720140853751	0.477685724881727	0.473442817077354	0.615578444568619	0.56165000110339	0.415320366303584
ENSMUSG00000007880	201.197349122488	193.573144623484	188.149044393771	195.426223948526	190.636039565788	199.737742357365	192.934484541896	197.998631818387	204.191224047347	200.899843681663	206.824407201741	197.55455966535	203.586670697322	199.536760675571	202.562400254118	203.25620143021
ENSMUSG00000007888	0.493099400591155	0.209560156834879	0.263507752827298	0.337526055126854	0.221066296070894	0.440143648577354	0.292367582476192	0.263861244343059	0.289362382374202	0.428569180248741	0.427436540533352	0.338040263986043	0.388267844352379	0.336210962931704	0.430942965202866	0.451694680308948
ENSMUSG00000007891	338.632950611555	333.831323051863	322.641626290276	323.413790092862	326.480623283082	308.597283175347	336.225206674353	329.586825499927	334.299989547985	321.256122133052	334.403485353858	342.368086474548	332.404112446437	349.411718447842	326.901370755486	332.809897342954
ENSMUSG00000007892	345.882826237876	354.366221058243	358.28247414922	337.600025832332	344.261325957302	337.789177345727	342.29357443029	347.634042135284	349.660616072196	343.730022473512	328.129808134737	352.924209844777	354.62708478287	338.318815929942	336.077145902021	358.883974065038
ENSMUSG00000007908	21.9256606606428	22.9421095148637	22.4277568276688	21.7624840859456	22.3977953402269	23.4694137466351	22.0039292662498	23.0284137595832	22.5912849431807	22.8366433578251	22.818684707532	23.019055497994	21.8342643637725	23.3761996042897	23.4535145348371	21.3072704996619
ENSMUSG00000007944	25.6088311894562	22.2317191921612	24.6363994355265	26.1975605937709	24.4746982696079	21.8191142210136	24.0554450179742	25.8779020119091	26.8013801001328	25.7323290436309	25.3177742986213	26.6467341440501	26.8898196253171	27.755063939304	25.8445518357983	25.0826232335977
ENSMUSG00000007950	181.2578818599	173.996610863332	196.828417704306	184.924660956017	185.15575001577	170.927121548598	186.02121727634	188.661817765558	201.852702958268	178.679504871317	192.323661285758	181.717609463299	193.048541126284	189.106572777103	184.670264110115	189.676431761975
ENSMUSG00000007987	27.4587795631308	29.1099947794492	29.0962865460512	29.2688844116663	30.6740030155077	28.1026059742145	27.7326140041571	28.5045885924809	26.1797448899599	27.7449460568769	26.1090647173215	26.2826352202385	26.0227582465212	26.2600269358023	26.5566752779336	27.5047122202896
ENSMUSG00000007989	6.80640595499331	7.51441995940678	6.55536322156252	6.08617959183901	6.87193087316448	6.73404392588003	7.52754947197653	5.64204822793806	6.17996106692406	6.53453438884316	7.5617966027814	6.86796118119579	6.43531394670789	6.81460823634513	6.90410762301074	7.47448935690735
ENSMUSG00000008028	4.43152745848037	3.5242621395449	3.71803060978693	4.2862135334318	3.96561698435182	3.64534602070093	3.8339034904634	4.32414085009555	4.62149298655624	4.62988300614398	4.66710199093797	4.39352068220041	4.66971868472281	4.65906179290936	4.49301690839412	4.58600937535932
ENSMUSG00000008035	59.115545186249	60.3911902390997	59.9013720133385	60.167988343494	59.0935300012793	61.1287043062799	60.7301992108216	61.6534569278333	66.6275107688536	59.9518752704618	60.042352483429	64.7658114974933	63.6394175244132	62.3213353866767	59.4967156621827	60.6661865559162
ENSMUSG00000008036	74.7507614046849	76.5744070956004	73.2011237193542	74.6115425126476	72.6844499094566	78.0442653925561	73.3639841805205	77.4019396161488	74.3083126385823	74.4231348421294	69.416776356015	75.5202398216129	72.9469982651468	74.94236270003	71.7187492407829	70.8354749258513
ENSMUSG00000008090	13.8076630638238	13.6006885741902	15.0449247557163	13.7852825978258	13.2942986859036	12.335875505293	15.8205274605387	14.0340657626771	15.4676283083583	14.1627475689962	16.1901678344929	13.8664539896412	15.1819861371887	15.9760389700729	14.6193311892528	14.7545478905306
ENSMUSG00000008129	1.85164954961731	1.67986160114467	1.61542904329609	1.93928398051637	1.59737155753371	1.80378036787301	1.87679928192896	2.0545378451906	2.14376085542124	1.9226776181536	1.79860939887509	1.86365688362838	1.97277213082544	2.03296723848297	1.61613727558504	1.76099788153207
ENSMUSG00000008136	9.78628277228345	8.794723441402	7.9139134802513	10.6805603425916	9.23011031841707	9.08126177156252	7.74638373440736	10.0599146202577	7.89873798539459	8.12008576681457	6.65249891068102	8.24097217745176	8.22314752034841	8.2149023231925	7.89638126998756	7.16728014779387
ENSMUSG00000008140	162.264812474405	157.378980950839	166.70754925778	162.816172273762	166.48548104067	153.22768592043	166.367322612733	163.359745295963	166.088892225935	161.224404745669	166.065683182769	161.139576514162	160.720769211483	167.446266402731	158.541306485879	164.971573051017
ENSMUSG00000008153	319.11033442757	326.514700322157	331.966773344957	326.302101511487	320.630344388047	318.290184778469	329.019248006495	329.707363007106	339.699590883112	337.067282635227	334.926576126027	318.67302307862	348.034535405051	317.24083382047	329.07632653993	344.218611807694
ENSMUSG00000008167	13.9685882392928	14.2322286083932	13.6932540501201	13.5705704880113	13.8652866568039	14.3001124516857	13.5321014591502	13.8767284812727	13.5124142061802	14.0139326702273	13.5665074476203	14.1722283408959	14.0995312391321	13.0500482425902	14.1323699007014	13.9361331144491
ENSMUSG00000008200	88.4825855937101	85.9294946978611	85.8483199584149	89.6073180526809	86.9180026407693	89.2140676175532	85.7377613511869	89.4647191121766	81.3927337431361	87.8439089516392	82.1605411758317	82.9792930685945	81.7549247876791	86.2819687164201	83.9508233573755	81.7665185144943
ENSMUSG00000008206	56.0321426344647	57.1644068883526	55.9911020028747	56.1689272087704	54.2262665627931	55.2385449467299	53.5192707252847	55.3797515451473	53.0392727160242	51.6161023289248	50.9836330186744	50.829185804974	53.4965543695703	52.9989059845947	52.3551888194625	54.4349685099141
ENSMUSG00000008226	35.9450553373576	37.3698289799224	35.8248800980515	38.4496812288909	36.6437987672878	36.5866050582014	38.4869982276167	34.4589376910758	38.1753238782343	37.8380154042876	39.4263630295458	37.3661139163245	37.13376337714	41.3114251541325	37.7772592278754	38.4857413775791
ENSMUSG00000008301	27.6782768587349	31.0333479562356	28.9688883488055	28.6066756336629	29.0557696435802	29.4033815889504	27.7920329396317	30.3552614399312	28.7929101766322	29.7878278885353	27.343242218078	29.4730229422599	29.1100150127302	28.9286927279094	29.4025394347151	27.8337614973822
ENSMUSG00000008305	60.5962781421119	66.7567497461306	68.7572917153461	63.6985313526335	66.546343569652	66.3534670359289	66.9052409731042	63.5677543638312	67.5179229313797	62.4349609519541	68.6283575444955	63.6188604311787	64.8329013483469	64.3096139709078	67.4531153091409	63.9949742655256
ENSMUSG00000008307	1.88995565489772	1.68476306857528	1.59437957668188	1.38410864964374	1.76674845895946	1.76533651537579	1.80169629868315	1.77952516246542	1.65046379185187	1.46555153217274	1.90007271139312	1.72447493229008	1.41012081975233	1.63451791586544	1.60086475480801	1.56325510487906
ENSMUSG00000008318	13.5553576993943	12.4961907348931	15.2747829089369	13.9778083991516	12.4850353644897	14.3240028980334	14.4610936707745	14.0291971317178	15.4807450265281	13.6707537851559	14.809136340228	13.2532296423115	15.0371237543903	14.1493840164437	14.4230266317542	13.784433039314
ENSMUSG00000008333	17.6864248900896	17.0628437671658	18.207230368109	17.2367964576534	17.6772386126143	17.8888612140781	15.9459956838194	17.6232473836488	17.1245972710085	17.350364354906	17.3049377759844	16.7287106117039	17.0398613120881	17.0151428191969	18.2552342799502	17.6095187606079
ENSMUSG00000008348	24.8246757676558	23.6649610747278	24.28901231872	24.1684667623086	23.6236703506794	22.9679243646827	24.0446223363791	24.0570205023605	24.4154118017247	24.7498676954818	22.8858299731822	26.6698774008435	25.5504531054705	25.1142778208224	24.2431307822916	24.6510571196702
ENSMUSG00000008373	29.9054381149856	30.1391328494245	31.3684364657844	31.1994191217347	31.0898182327756	31.2293514948565	30.4817914640157	30.4086002721062	28.5753660261559	28.8411548868749	28.7602964722814	28.7468419191231	28.2775489005938	29.0854300710886	29.5270097687428	27.7522402834968
ENSMUSG00000008384	5.69231013796134	5.81790896887153	5.91845241849719	5.73876782077211	5.77281980122616	5.78404097887179	6.1793187859457	7.32832281372278	7.74902276219068	8.51424028018008	7.2025396886381	7.39151044715511	7.70067682867714	7.26792365254472	6.93391657899359	7.03556268903391
ENSMUSG00000008393	120.211764515337	116.000002030914	120.031786867334	121.229306111234	115.671236362062	124.301552486427	127.837695996214	114.603370618399	111.722367892985	118.029825762205	109.509379689202	119.671146307708	113.368862261675	116.040284987346	108.109585044859	113.52573492996
ENSMUSG00000008398	11.0345552021903	9.18517183550622	9.18202017210161	9.37943509945379	9.77032172031466	10.1691404926742	9.22665573864407	9.34425541231856	10.4061131466501	9.09576160423283	10.2617975126691	11.318190602417	10.1520937406332	9.93979445481034	10.3363679677196	10.372472737088
ENSMUSG00000008429	40.9245123669882	41.1625818104533	41.8903573855494	41.1248192236895	42.8648728286356	40.7086430028739	44.014872005147	43.5158913778188	41.2260276164673	43.5422574701954	43.9926752803072	41.6094959977812	41.2052200620627	41.8752647207019	42.2482880278193	39.9919043568859
ENSMUSG00000008435	26.2139600280314	25.120288146685	25.7850800610591	22.5503322771151	24.0173310404449	25.8517095245397	25.2092326790381	26.0045446983641	24.1659323931829	24.8651078850102	25.3686700229928	24.0628747573404	23.3326776676509	25.0775405497699	24.4581891033588	24.7399973132929
ENSMUSG00000008438	1.12640275895606	1.02629916086492	0.768416834987922	1.1668427050856	1.05477362554109	0.996362898342621	1.04932691433341	1.29466313293671	1.36000031144204	1.04784720835377	1.02653139317574	1.31324358889202	1.20216653331409	1.19056588510577	0.929401201239365	0.959506184490062
ENSMUSG00000008450	16.6624404635023	18.0134857741234	16.6901578203949	16.3168045951756	16.5467143690111	16.6655300470283	16.9097329729789	17.034165812094	16.6473448977787	17.4070015295022	16.6991140181293	18.2740742998832	17.4768060825812	17.6808437702366	17.8499090903097	16.5143273419419
ENSMUSG00000008475	65.4388008052747	66.6947829255974	73.3575513224	68.1445323401966	66.786367471753	67.8060907889393	66.9972160856915	67.5739981173607	64.3976259906276	63.208250539589	60.024670538678	63.4846792514644	63.8486851621633	64.6770447680433	63.5364646347479	62.4916752914494
ENSMUSG00000008489	45.8347276449492	48.8131775780498	48.811393685513	42.2484777137134	47.461689113455	44.5905370176841	43.7793098312871	48.3212867308198	44.9131264412434	45.4136388491743	44.8312037571502	47.4379240637016	47.4781990227929	42.1040149540037	48.5616334716571	45.9693495778735
ENSMUSG00000008496	3.88691727967889	4.80860307452747	3.86309576373916	3.94883365983688	3.59077636892382	4.00400826169813	4.31477542209687	4.81847388588854	5.55164528102308	5.0737614885463	4.91006730733777	5.32478525119242	5.60537092130281	5.3494188271872	5.05223829706074	4.58608275854654
ENSMUSG00000008540	10.1739706879507	8.73312408446963	9.1134413090467	9.74349603446925	9.35161956179602	9.70411632858184	8.51584373958329	9.3564036588408	8.92641883364506	7.74458910981055	9.21843413271584	7.87693606974937	7.98396845135611	9.29516955494829	8.95212142253166	8.57679774889196
ENSMUSG00000008575	46.3681989170728	43.4821432316726	43.3162434261663	46.2683926817494	46.0727636091113	42.8194815223913	41.830683700697	45.4921331209198	43.5922417934825	44.9147738687969	43.0322074490276	46.4299795742328	44.6743527231175	45.6184072670583	45.6831854121977	44.0418002681975
ENSMUSG00000008604	164.479163790397	161.318254731157	159.513168936322	161.058345276842	154.518756996229	157.712560093296	164.909547176307	164.346773089116	176.171964921001	170.638231208741	171.882969112558	171.237573125116	180.508003532185	168.691112264361	168.807845762826	174.605849720058
ENSMUSG00000008658	362.891744148933	354.591858384776	348.052614134068	360.203898046441	346.384016478353	363.052990004864	362.147341726598	371.385547219584	387.999562899838	385.599087047065	409.863945291654	363.82544389061	393.279964767852	378.349191931624	399.095300149723	375.210136179225
ENSMUSG00000008668	82.136162910223	82.9716601375306	85.4846852063174	81.7302650942161	83.504648117541	76.0049516343211	80.9271132767923	82.7386484800433	81.5450366950756	82.2139876480405	75.2501609267195	86.102255643688	82.2930152353661	85.0292113563842	78.781694853101	83.5575709977701
ENSMUSG00000008682	118.762022432946	120.694072087913	122.853561219739	120.367362974587	123.676503233469	123.151098227552	115.042601447846	120.542176938984	118.955879577286	116.636431674287	110.39166973259	119.540781523987	114.313017670389	116.445929979822	113.773988282101	118.454431037896
ENSMUSG00000008683	100.107267388035	104.006085857543	99.110180605311	94.4105292448538	98.3898561751619	94.1155586629846	97.4658465530718	96.8047338596214	93.7331701459004	97.549379904046	91.9075373735167	104.236532129423	94.8378195264793	104.956792317041	96.3961364153292	98.8063717916254
ENSMUSG00000008690	76.8741122550251	81.9154069465864	78.8671293596822	82.2610007524559	75.7843329189759	77.3003741251011	79.6651994237594	80.3444799726348	80.6605284791273	78.202911796556	75.9293204346111	76.755355958332	82.9837831484939	79.2860443685989	77.8273508302519	77.8412717404706
ENSMUSG00000008730	156.505957867337	153.447763933228	158.747043609566	156.538615964562	154.108472530073	153.670352908269	158.733712046399	153.148560934612	160.477337098661	158.806451771521	160.822051216063	160.303366571547	162.671025163017	160.171582631198	160.332124442062	161.727719515904
ENSMUSG00000008734	221.458696916062	215.190077184326	213.97915358223	215.298100063977	206.030002835703	218.252295137035	235.427446196317	212.883822489094	224.960902980471	221.922698761171	218.490595649269	233.99722543335	223.028175136239	233.005685285021	209.025223688408	220.163310052294
ENSMUSG00000008763	121.954600609698	136.610839688335	129.616889140222	126.350103626711	129.255230869206	130.810963659241	131.254657710446	127.967242103761	137.596796901698	131.463131681933	143.252249484385	131.717943851111	137.370204468856	132.994046030848	142.508637748642	132.208387993898
ENSMUSG00000008822	9.85253953064155	9.69442116006934	10.0755828295761	9.64233977904453	10.5257851894499	10.6795927394525	9.63073754532816	9.80801006036392	9.52645889646734	9.6502788813659	9.28680171006059	9.85394002039229	8.3611167077137	9.92939193167869	9.08041556654946	9.47390070435702
ENSMUSG00000008845	14.2369273090014	9.49634887983827	12.5077596354969	12.5195511350112	11.4501918956053	11.7804008290558	11.6942089638819	11.3151823611732	10.1682444184549	11.3705358967251	12.2501286735031	10.3618716176612	11.181758122006	11.378035334986	12.154014785202	12.1330727756113
ENSMUSG00000008855	203.650831344125	201.274373633983	208.300011689784	203.352631860113	199.372462406091	202.579424057257	200.829593087875	211.252896563907	219.555161886869	200.895565859483	207.818848074724	196.900893429831	213.574804749119	200.034092141263	201.748048610824	211.369044073149
ENSMUSG00000008859	48.3980612339001	51.3147435274397	50.1194119898011	49.61372395161	50.8962025256368	50.245121237186	51.6390190046123	49.6458510998767	49.402130770001	50.4777691243449	52.3381754783982	50.5090492383979	50.7897187378322	49.075161579436	52.5595199175645	48.7594329496775
ENSMUSG00000008892	52.7014421160617	54.2030098283207	53.8736543733402	51.2189971015619	55.6241776540891	54.5440118868631	52.5045488665883	53.1268191458588	49.5996453575011	52.6427319400228	51.036013616438	52.7545254794163	48.329398926053	51.5832171448418	51.5936732826375	51.1375419935615
ENSMUSG00000008958	26.6500417884947	24.5131699304991	27.0424649125592	25.804405628074	26.7330798475368	25.0789884905987	27.177727959325	25.9565437793454	26.9093301182715	25.6294812528157	27.1761772808326	26.2488103700518	25.8750889979388	26.3653823173091	25.3854938815734	26.8269973325053
ENSMUSG00000008976	33.5804725841715	37.1277889706203	37.0669429488161	36.0001947899832	37.3360539761255	35.7734771637325	36.759433283413	34.7745098168326	37.025530282938	33.9134613937223	36.5573947165306	34.9319675338107	35.239003141472	35.4354119919314	35.4614285078684	35.7253271956155
ENSMUSG00000008999	12.8636837763833	11.9991918873406	12.0376367489128	11.4265397473075	12.3951451538185	10.6044689363298	11.6655818243072	13.4256232055851	11.7955400489057	12.8647493093727	12.2776713523128	12.3066161959803	11.9560378944005	12.8727730531813	12.2204306726609	12.2555437404914
ENSMUSG00000009013	131.73798598423	137.596637703171	126.191981821839	130.896843874638	129.760357470814	135.070725418035	128.523649510903	137.71575649226	148.313337341953	142.407198404008	141.55382319645	144.190121064001	140.241258889057	151.025424593086	140.478325541267	139.949383016536
ENSMUSG00000009030	25.452192674263	26.3460672233731	25.6198273130148	26.7615155010014	27.795879674271	26.7429271877943	25.4424112106935	26.2468113755628	26.3975219235396	25.6312286695456	24.8524219400667	26.2183780974859	24.3505437073155	26.1151552042924	24.4416921374187	25.6413797079669
ENSMUSG00000009035	96.1353499481167	89.4742820920868	94.06531105888	94.800438611335	93.7179750785239	94.7406074438456	93.2772213836167	96.6806098099337	95.2307465744932	95.0777348745316	93.037111686259	92.7232309164576	92.9307241373634	93.3133531403575	90.9173419646642	93.9182175432168
ENSMUSG00000009073	127.435528171873	119.876790202348	129.254099313196	130.351534930499	125.630052928458	126.647198566925	126.430564335135	128.155034823948	126.221592196657	127.739329622844	125.228844159923	125.384693305182	127.919644922878	125.362737896568	127.372740257434	123.436038064341
ENSMUSG00000009075	13.2267054217655	13.2122142738689	12.825251683756	11.3762931931304	11.8305753565537	11.0866738221611	16.0487796687263	12.0324170650006	9.06230063313829	12.284653426634	10.8274187730623	13.0328066953784	12.3396675328566	10.1527091658258	10.4958895324153	11.2422148255398
ENSMUSG00000009076	7.14140805663413	6.79362030815346	7.15366011447425	7.61040509663729	7.53209633130814	7.07552885389111	6.7847898789646	7.9358226716956	7.34115913954813	7.30875372872565	7.0719856298366	6.52651268235548	7.38757047428855	6.26672117784497	7.02369334079883	7.01304560384031
ENSMUSG00000009079	317.149484311967	310.024138347925	326.197554439457	329.630283344441	313.830111829333	316.31539955944	314.249929264926	312.074409582779	313.675068069995	312.085673227085	303.125747068589	306.996994425362	320.174821619428	309.472794670354	310.941032635863	318.169982673818
ENSMUSG00000009090	182.511327556445	183.789937695624	185.541607784283	184.380157374424	185.710178925613	180.285306792472	180.757677682076	185.893962999516	180.611392990048	181.497660533868	181.769801511994	173.77533860378	181.367454882882	176.989444352843	180.775605287018	183.81957792001
ENSMUSG00000009092	2.1480751879224	1.78323096576281	1.63479100921217	2.59482678664373	1.99715598447	1.86818400451404	1.89090879097389	2.37450970683914	2.50190849369235	1.80830695168558	2.05547473081308	1.92469510715666	2.36532949460155	2.05971249687174	1.94325404078109	1.82055514947744
ENSMUSG00000009097	2.10658209410623	2.31721972626107	1.76117796615793	1.52462020483673	2.13382670292183	1.34903793241895	1.97457129567587	2.33877589011492	2.31020924636593	1.76840721021666	2.29762387491262	2.24564482588154	1.88482383275429	2.54109177904012	1.90939857339498	2.06415415080084
ENSMUSG00000009112	45.190063086833	45.4979407850674	44.3662227523403	45.9428905933511	44.8372160490597	45.5719971558673	43.8733061225383	44.7522243617858	43.9394377541245	43.6354808352118	43.9826700943134	43.6521371755575	44.6843223487583	43.6902586410791	45.1643199272692	44.0142965161586
ENSMUSG00000009145	1.91924573980055	1.86090121783618	1.58059306452278	2.05407756478363	1.91764377422418	1.74140567743761	1.94636213920436	1.79046864251389	1.33052035663125	1.7537605228529	1.63787689499839	1.59154390041939	1.49583280644032	1.76689109456755	1.61605469002562	1.50568345724396
ENSMUSG00000009207	38.5912627559936	42.0380843500987	40.7278543419993	39.1657840559818	41.5497679585181	40.3322423364433	40.2075487668199	38.5384300558118	39.5284815589417	37.8480140792535	41.5635508542853	39.5556029136534	39.294937267946	38.9470594331641	41.7869037898811	39.4856534234813
ENSMUSG00000009216	61.6480560134164	62.2046268857674	49.903226228158	59.7042534126744	55.3782139645421	52.1841860585328	58.1481084011252	62.7879587495782	67.9229699278797	70.1686884506069	67.972978975188	68.2027506822776	68.1361174436132	77.1458116474803	65.7488722666722	67.4404754029327
ENSMUSG00000009281	3.85427753217203	2.4769008845638	3.52143953233281	2.88281504806261	3.41131603642687	3.31292730284207	2.80014253290985	3.29067062278466	3.06622614219969	3.73872724190676	3.33159430002293	3.33798986658848	2.95076035394921	3.20566925731676	3.24359457549714	3.89340927651867
ENSMUSG00000009291	120.161554687241	112.189284030055	115.335064901977	123.147573385542	116.544548488004	112.726684827221	116.371142678984	115.935427748535	125.75787257405	125.391967926589	119.084178346892	129.841447392468	130.293553444128	124.469597293991	122.211162157586	126.801072545884
ENSMUSG00000009292	62.2409197314653	60.5592972657867	64.0286518769544	60.6432239017519	61.3044819395293	64.6744417977987	60.3772924726356	63.2112742473025	56.7261801764504	55.8205523096192	60.6044322278309	53.0814547190203	55.3325448864907	56.3569880887576	60.7818447725043	54.8110732216023
ENSMUSG00000009293	40.7641481644673	42.7298304661995	42.2887677326786	42.4080163534318	41.166524960392	42.2834032134104	42.1424585038591	44.8354078863535	46.426330423562	42.9566300062306	43.027622742506	42.5685430330356	44.4213082874421	43.8248554305073	42.3310305756672	42.0096618433513
ENSMUSG00000009356	1.5951140342421	1.62312472129198	1.77260609056587	1.8203060847553	1.76161091238328	1.58387027557833	1.89114029717326	1.62985660836519	1.97813178242029	1.93404587257141	1.99745044825585	1.7511126352614	1.90659462560606	1.92981686957873	1.76129555795548	2.0079488852458
ENSMUSG00000009376	1.30531595324791	0.736334045951708	0.81040083915262	0.956757268293682	0.905296081898216	0.795143843458901	1.46066120449026	0.93924591748028	0.75945484889679	1.54530903443324	0.885436112765827	1.46639240705893	0.772470200782664	1.63293041159384	0.569159657073884	1.13982545224268
ENSMUSG00000009378	3.15656730070754	2.70299399892831	2.9505180592797	3.24870816957115	3.04716678962175	2.80893265274513	3.5789412115287	2.49235990342641	2.59983393068718	2.8195417803668	3.27288470304864	3.02801254016105	2.98516006336391	2.92553451316698	3.06011954528401	2.89110706146079
ENSMUSG00000009394	282.854059874256	294.973543706331	281.304030523052	278.33290089103	293.514145124995	262.749034697395	272.166412084259	282.21799199216	249.675307201618	275.644014100813	254.827230017262	267.442402381475	264.560972110121	263.083232863811	265.21909071816	278.839667123558
ENSMUSG00000009406	65.9356012975726	68.6283295976255	66.4643714209373	70.0716095775004	70.6154303434912	68.2725379177363	70.4942698536134	67.3741712973105	75.5184203337415	72.8249242677823	79.1180790226054	70.9649900976742	70.312321339604	78.3300625090625	73.974349781403	72.4037375586719
ENSMUSG00000009418	149.343359591737	144.362469785468	140.147325128509	149.339554985422	145.430446235554	140.222302624466	143.850246653628	141.170775355475	135.391476920374	144.008226149961	144.076323199752	139.601346428542	146.097013715593	138.145516337011	145.960929262652	146.683913257821
ENSMUSG00000009470	95.8942706901585	100.767275795542	101.177202260893	92.4802285156766	98.9169994177174	97.9258372358954	99.5974928001219	96.8368489796068	92.4832182008073	94.5338220824696	93.9961004661729	94.5973431357936	93.14131521586	90.5615100260202	93.3334478548072	96.0820415614607
ENSMUSG00000009535	59.0544524818358	63.7763702496839	58.3178333148673	61.2818812258091	59.9908595204931	61.2247634208686	60.3265799356403	59.3966978770417	59.5480514561375	61.7874812671956	61.9304089786373	61.8148091597347	61.9082906724343	62.3786325302469	64.4089281886664	59.5480264297886
ENSMUSG00000009545	0.983040194514943	0.863738536443819	0.714554354649936	0.709375261903455	0.480997877329876	0.524647897098003	0.855859023214543	0.803033542372614	0.531424500867233	0.694678690585803	0.75560948464519	0.562682631114852	0.868562862950458	0.778853514525434	0.776584144820946	0.766117599036138
ENSMUSG00000009549	59.0137357922686	62.4584575095215	60.6302491759019	59.5678833511711	59.1632816801618	63.4141231173871	60.2640147467619	60.5414772823602	60.6852903168623	59.8501450702822	58.4530313381289	58.7767094540961	58.7995069582096	59.7872719008847	58.1857627235483	59.7987176260356
ENSMUSG00000009551	0.933176826935608	0.75385186777788	0.810360618901412	0.955715972080798	1.06514795912404	0.74941354650326	0.905141966998618	0.92195504454509	0.990596977360175	1.02350724680166	0.781695768934709	1.09243568690931	0.910951722742602	0.882355401116129	0.650853835932671	1.06594612881437
ENSMUSG00000009555	92.5046951876722	86.7722222527181	86.4599182393613	91.2942267313163	89.8207916232288	86.5767325143418	90.8322736061949	88.6669403566519	96.506683360885	93.4642344834185	94.0942553236135	99.1069717957021	98.0807505610316	93.5505978981398	92.6077517440199	96.5222889550356
ENSMUSG00000009563	21.8868362198525	21.8288487954272	23.7049245151696	21.8662228206806	21.8293545845856	22.4770756148669	21.7206443949406	22.5873433609687	22.5691577558595	21.557326386552	21.5795513207476	21.2222308212375	22.6765726013567	20.6249974084347	22.0959362942236	22.2034461883293
ENSMUSG00000009566	9.06635431700865	9.03741978826925	8.95176156985718	9.22608405079873	9.13878144314321	9.74211312121666	9.06525133158373	9.63137538788367	9.80486891216141	8.68099560565155	8.52777734111216	8.85865848282655	8.41066507471187	9.25558762237916	7.85653946736961	8.75984269060846
ENSMUSG00000009569	341.660246334557	332.274503102024	322.634271777677	343.295103666692	339.278108492349	324.849159139593	317.881935977721	326.308587370188	333.115099493209	325.318092087665	335.916161051852	328.894834001147	340.003701257031	327.392847179897	339.765443304314	346.368980257841
ENSMUSG00000009575	221.456711193806	234.075952565812	220.761232763896	219.263814191284	219.530522719791	226.984474807525	223.333838105024	220.263353749141	220.863561595804	230.26345037732	231.475907265831	223.081764238188	225.816986841778	229.97497990235	234.006166738366	228.362007618785
ENSMUSG00000009585	4.78297182417109	5.73952867926563	4.98246790726332	5.70760297346225	5.47590810987401	5.52211415526593	5.51919415744908	4.8355397494677	6.40407553670889	5.10029854025773	6.02977643857482	5.76146309100955	5.61060069712977	6.30274254341247	5.62201009264276	5.63746362537961
ENSMUSG00000009596	0.647938700560445	0.773653001714397	0.921441545566931	0.68696941598671	0.626172832474996	0.587079667271293	0.741788188807664	0.977096179058846	0.460505561088255	0.819921163091972	0.523308697424124	0.550867685973278	0.69674713963632	0.661472176255671	0.772254875172827	0.393348689937077
ENSMUSG00000009614	11.9777718559154	12.8872520890536	12.1404541605251	12.3363420609694	11.3548960954728	11.807980626306	11.6654513082871	12.4056245677482	12.4861731316033	11.6415393513779	11.6294626808072	11.3972995277699	12.8784075137025	12.0194728817151	12.1158178906466	12.2728451163531
ENSMUSG00000009621	17.6811119209246	14.2199390555577	15.2843350718345	13.9352592818167	14.6504708277673	13.8974547379682	15.9060504695248	16.1725268004273	13.7842439682606	14.3569139012205	15.2520261767665	15.4948370485669	14.697035703161	14.9165578349519	14.8061750973141	14.4494050154985
ENSMUSG00000009628	1.24294709502726	1.17531857204918	1.42181195384463	0.978284952571905	1.43006931808351	1.09211909823027	0.967290966784259	1.44156961697495	1.07392260709742	0.935073132022726	1.2414292481004	1.04544766142819	1.04398356782043	0.869523931183764	1.37930364485179	0.965058141538384
ENSMUSG00000009630	72.7958986442338	73.0136701620317	72.9055663057397	75.382418330723	72.9111970447366	70.2989841619818	71.529013406677	73.4352571699543	73.4861465740733	71.742660244197	73.1078639314565	73.8497443684778	75.2355058775404	75.2121774586742	76.3671875013809	71.045632509194
ENSMUSG00000009633	3.10128460062604	3.5162412107831	2.86669113391151	3.46585615917529	3.07226755561127	3.51432495039118	3.17832979639119	3.29168626076788	3.46166509025894	3.26580022667234	3.24683605372559	2.62841242031134	3.35835708334576	2.89501252871123	2.88484168280026	3.53013003608594
ENSMUSG00000009640	24.0369640278091	25.2941577475529	25.0055860319103	24.8284345157448	24.5858391377746	24.0716631199782	24.9408526015749	24.7984084250058	23.906566637456	25.0965341637674	23.470499352691	23.6116384790922	24.8123505546279	23.4930887246296	23.5645924020487	24.9554405999454
ENSMUSG00000009647	32.0747322926568	29.3254843166544	34.5033761987325	34.5379751169253	33.0718912250803	31.0051537930901	30.6172517989497	32.8176230741394	29.0173189505852	27.3274092330551	28.5250356952486	27.7731437346133	30.4937329349441	26.7259731446549	31.133082885339	27.074670301655
ENSMUSG00000009681	437.160778415394	431.458342395575	417.623019548754	423.185871245092	404.756353243216	425.043231773907	453.61093125451	428.775226557274	539.311971209109	524.378235262934	563.670171570298	509.879473811231	545.09057380247	531.414999420876	532.699055724431	537.199412483607
ENSMUSG00000009687	11.9518502807759	10.6439067803621	10.1368376176819	11.0344245833001	11.3179032410828	10.4285749474717	9.93785886764405	11.4471390439568	11.7851772562395	11.8831721864761	11.0998289349422	12.5294378049651	11.4381861015451	12.3995674572461	11.2923118847607	12.1189254103762
ENSMUSG00000009731	20.002498741858	20.185149714182	19.6699354303781	20.6682278351405	19.7436842549621	20.0449311885973	22.0376884254412	20.9271799234234	23.9409351086811	23.5258859370143	23.2279109306725	23.7241475716423	23.2558767166704	24.3541421957702	21.9463457564122	22.2430636835044
ENSMUSG00000009733	24.1298482951892	23.8804975850294	24.4152491474251	23.12776152717	22.7618528309474	24.2444280928037	23.6772778079134	22.7066305055936	21.8524702620929	22.8659945891515	22.9309549374712	22.2147617666418	22.4053766625437	23.3382202217771	23.3688375291886	23.3958073501812
ENSMUSG00000009734	3.77119911845404	4.39898936639659	3.87305718595757	3.54170959817518	4.30881180070693	4.27891829195067	3.66408267418756	4.43153800528949	2.90858022432309	2.61077790330822	3.13301394546609	2.70126591514904	2.51617446183894	2.52058237597583	3.13170618871134	2.40475322806989
ENSMUSG00000009739	90.4109588472548	84.6156598398831	87.405789429448	88.2060453414771	84.117721776419	89.5773195729368	88.5568722310417	87.1834304737792	96.0011817684612	93.27281547332	94.306990941638	92.9509276428915	94.4844182160261	95.1953349500194	91.8294507542608	95.4638309810287
ENSMUSG00000009741	127.986453670007	125.271267805187	122.294798200763	126.763497077445	123.413718318966	125.183110283221	124.61082829409	123.221618011827	131.946677477964	132.606634646463	135.011142322502	132.089497246808	134.654558584347	133.630773701161	135.069650451801	135.014688861809
ENSMUSG00000009772	1.36481361985591	1.60725196702908	1.37468635526731	1.16817665222545	1.57608239649793	1.4507906110271	1.33595748322348	1.45854995041298	1.2532207300796	1.54614137323974	1.31240203685284	1.39745550645192	1.07561037778804	1.44021900620513	1.21836354777496	1.49599011714656
ENSMUSG00000009828	36.2466418448088	38.3805375607192	38.6697499373005	37.4354631185274	36.5904649836374	39.8776388615024	37.7308862626462	37.3659611163031	39.4267906665468	33.9024733054951	37.6501481904862	39.5450180300716	38.8644485759963	37.0765678659389	40.179551504979	33.6516976397508
ENSMUSG00000009863	101.47574273485	102.331705051626	103.845636057769	100.296271820302	102.975488143734	100.346387924288	101.810482028964	103.778854622223	101.625217322562	101.931258419204	100.205742088418	101.086244571614	100.722563784345	100.789496601551	99.6878332696111	102.000107171054
ENSMUSG00000009876	2.42404302645142	2.33487940228673	2.04409125441881	2.45319584357578	2.78890803188257	2.53009384614244	2.55727858837977	2.23610231793423	2.70547610380397	2.60910489094685	2.90178542451676	2.88048642348	2.31594730821293	2.75696504868777	2.47864251184751	2.65885436645691
ENSMUSG00000009894	211.04148552651	219.805585763746	220.438329105976	214.977118290966	217.594816839366	218.830148757079	213.891753829585	217.388979700924	205.189208733486	213.646413788765	205.391885568771	211.173446258855	211.278168444874	204.055076239284	214.763773475496	205.857730481085
ENSMUSG00000009905	40.3133458118878	42.4453352254852	39.4941644564876	40.3038322569179	41.8511727719352	43.2419448916843	40.334493051826	43.3153707198038	44.2737935701237	43.8536505459804	44.6279353858814	44.4759360668915	43.3850029572534	42.5797409040197	45.1391131241907	41.0467074494415
ENSMUSG00000009907	55.0917053509197	56.9995772436128	55.7669081562549	54.1436130565327	55.4247091661722	57.715285710696	55.5418457421828	53.7376271661947	53.9803456037677	57.4978225012227	54.7242647656362	57.3049185124555	54.94737442073	55.5228473851921	56.0541561320436	56.8786877520607
ENSMUSG00000009927	95.2795201384429	96.2014848887218	93.6735808343286	95.3538362393915	95.3301211232243	91.061529281801	92.2009845095516	94.083811563163	93.8739179011605	101.470834781376	93.5191593478312	100.598721241905	100.838209853922	95.7441911845162	98.8247713333225	100.388222010347
ENSMUSG00000009995	70.3683474303065	71.5672316255015	69.8097931922201	71.1376056506501	69.6268684668032	71.0967562121678	72.4980618157784	71.3730509046512	70.988217749997	70.5629399684296	70.0627406000932	70.6271423134292	70.9639602312839	70.8076746487422	69.1764164946577	69.4194418065657
ENSMUSG00000010021	4.42473718066143	5.0713411051219	5.60995871742199	4.99113097622709	5.13831340789662	5.27772972281901	4.52798169765596	5.15848233248403	5.55481104656745	5.35743584207196	4.93295767557421	4.07849773850896	4.44235969350922	5.53321559091482	4.54734449333315	5.60126208226303
ENSMUSG00000010025	53.4057887799535	53.133097141458	53.6720994037846	51.735706982895	52.9692916943169	53.4169531715923	53.615149670878	54.3530076271822	50.7212979484695	51.0139512787005	50.8094828962462	50.4765783251046	48.9526035326319	52.061950337607	49.6926059774373	50.0047109803403
ENSMUSG00000010044	5.10706451298475	5.81374745781656	5.24781122146722	4.79296605101452	5.81771400603608	5.97858298461212	5.37093578925553	5.49061728544373	6.28263119970252	6.47468927530769	6.91943165016047	6.18058563607893	5.42373533076149	6.60629272601737	6.41459631331969	6.17940022064876
ENSMUSG00000010045	27.1079082003753	29.1023552527656	29.1818954414964	27.8791963538808	27.2470092632643	29.2486109673707	29.0394716723099	29.1693353608574	29.3102132791099	29.3498733950747	27.7917561750273	27.5835275045212	29.4871008494374	27.1156943348532	27.5271526842584	28.722975236325
ENSMUSG00000010047	8.42131733562005	8.84525293579646	8.77889938941785	7.75642581498303	7.9929649978131	7.54230438788827	8.06607727673108	8.36511139669649	7.54975023451646	6.72636648609485	6.7244249302701	7.38067311667962	7.65596162931506	7.32533286753875	6.95864912630194	7.83946167533625
ENSMUSG00000010048	13.0038350657011	11.6946793693618	11.9326058692259	12.408264218621	12.2548891846481	12.5255937658799	12.8526042170411	12.9539536228832	12.8585496298345	11.2722019318311	13.2162512430511	11.8787061474996	11.8648144847914	12.4603805296529	12.0487080345537	11.3970772486657
ENSMUSG00000010051	4.62024327263411	3.78599302685464	4.03300316912129	3.93542414282817	4.30850499976434	4.03256756195053	4.01733212709045	4.48858927906312	4.11066486750077	4.00525328759534	3.84665447340721	4.61102638949366	3.77294578291858	4.29939101292696	3.78486302632901	3.88496875538092
ENSMUSG00000010054	45.8458197340642	46.2616869452798	45.7100300784264	44.8849607607695	47.2275766469917	46.3458527650239	44.8362322164258	48.3719617579555	45.5390335179892	46.2135616410774	44.7677449504126	46.1215570011075	44.6677082276778	44.3592036985278	45.12625156369	44.3312392734084
ENSMUSG00000010057	29.4123411974521	28.7610232118305	29.7897145076045	29.8872681421875	28.602067205284	30.7424022034658	28.0887707277486	29.126956040696	30.802942870849	31.1068211046545	30.8530037845358	29.8517186026529	30.8958273682944	30.893722080207	31.9409746805973	30.8461524168536
ENSMUSG00000010064	90.8485422173797	83.4876359745228	86.0826651845487	92.379002959107	85.1766125913282	87.611804501118	87.9164360138147	84.5022182081937	95.8346386296741	87.8933068378656	94.7604194975051	93.7031502764378	98.3763935581519	91.2781608276244	95.3049847260895	93.397760333745
ENSMUSG00000010066	170.218087452395	175.560039000326	170.792976718395	154.963783281091	164.671670756321	156.780968362312	173.163387508202	169.685375268262	172.165936280542	169.209642545508	171.78518634656	172.909290848481	171.054297307242	175.701196171771	164.520480615302	178.837530398436
ENSMUSG00000010067	7.29767280823501	6.3358143524903	6.49856213870902	6.17696021047152	6.49501231498431	7.66747434048885	6.68000710100751	6.9646230666284	6.99272446472799	6.73815584192695	7.47800594126802	6.82868467340225	6.0251999515992	7.36227275771868	6.89088927075914	6.53071563420696
ENSMUSG00000010080	2.07164573782785	2.39274133928177	5.03157911622786	4.55130618466248	3.47737571770811	4.70992174507071	1.88742847109651	3.9067123696074	5.74809834631268	3.44123997409598	6.31950016156352	2.89459238627858	5.70342525214856	3.50429768381484	8.16563682316542	2.66276520030419
ENSMUSG00000010086	418.027103703761	401.263135835929	408.219135556354	423.17334775576	398.728526658462	392.658517786353	400.091593867607	422.165363390485	489.993931962242	454.671698722095	494.346525704064	441.013178474245	493.750894483832	468.490839993557	487.09232440751	475.452073600416
ENSMUSG00000010095	85.3197722571915	83.301662466706	85.589048318985	83.9284889741248	83.9345448961357	83.608342243208	83.5073839798792	85.6138670048344	84.1687950692775	84.1581226698253	84.5242406511338	84.2103254075664	84.4632303956353	85.0024607255849	85.6330754495299	83.466323668254
ENSMUSG00000010097	126.768898674595	122.486678856741	133.456649750636	125.982529192254	126.364601254383	126.122760165877	125.362776181259	127.628030766693	121.272949160125	120.597853846263	114.965559068999	121.80759880894	120.364336493458	119.694064539847	117.903638386889	120.751842062312
ENSMUSG00000010110	78.8531425977317	79.2766376570937	83.3522615999256	77.5465533502238	81.3927854767209	78.8120199937088	78.844193582318	82.9874533596592	80.7133015834689	78.406362332714	77.8022788958316	79.4330144414222	77.1433144362376	79.8651154034384	77.8731785746726	77.5233155367716
ENSMUSG00000010122	1.53802495880798	1.70730559051878	1.32663943867622	1.35473650441983	2.00885133925332	1.60101651586337	1.36335808357594	1.66998463535877	1.97395388044899	1.14332529879033	1.24852280878122	2.33883567285912	1.69592900230833	1.03078676036916	1.30085054068484	1.53783452936178
ENSMUSG00000010136	0.649370936536017	0.763957944837248	0.763273782063125	0.814557549129409	1.01628395568195	0.783207427005216	0.621876901401361	0.729840888447661	0.790869542529077	0.695368786583419	0.775302069796041	0.806535314934648	0.777671616890566	0.518065743303716	0.859922992247598	0.759033791229252
ENSMUSG00000010142	1.6467669511077	2.04699842413236	1.43695867170487	1.60579348617924	1.64957438612531	1.23009780878503	1.51275883026497	1.83447615592867	1.67355558225757	1.48659558648983	1.78401995341449	1.64470495364011	1.66838951301018	2.09930298368532	1.87708123757678	1.50715954422843
ENSMUSG00000010154	16.9120057224499	17.2310760039892	17.5007064162958	17.2372805419787	16.741045911578	16.1551194289157	17.6534026326907	18.8518559000856	16.6501871296854	17.0103656446056	15.4470517382682	15.9062742617293	16.6132984381524	16.6288596663263	15.1905029192257	15.7012841612049
ENSMUSG00000010175	38.2132069373781	40.5007227949908	41.7949330751652	40.3886951793086	39.6605020169355	42.6360203688988	38.2050246062858	39.4479117955843	40.8773752305031	37.6900180184598	41.4723731289853	36.377403418043	38.1243360027202	41.0058043868818	42.1440919290176	38.3359066769048
ENSMUSG00000010205	43.4852436465002	43.2648207814101	44.5220768930054	43.8883047675501	44.6768060330086	44.9470083518111	43.9049516794313	42.0449683446172	42.4196857927288	42.5742016387756	44.6462029318206	41.4665622564151	42.2176288680404	41.7277383016346	43.8416617844742	44.0047212164119
ENSMUSG00000010277	356.597367085391	354.818767378512	356.795165132202	354.398681527829	346.185587592793	358.636880432865	359.530575568676	348.934009311105	378.002723547939	364.53691761369	377.582107941502	372.64953236902	374.680318435634	380.4665552733	375.221587178459	372.179962658495
ENSMUSG00000010290	42.0129663504162	43.5998701509123	41.968643093596	41.2777637590933	43.405841338394	43.5807131668665	41.6673313339399	41.356678421164	41.3211323718606	41.3422401923795	41.7122421733064	44.6423100927065	41.7630678055528	41.2142571242533	43.5643835182177	41.2444894657958
ENSMUSG00000010307	12.9351773231688	12.0573781085674	12.3075265465452	13.3564140524785	13.2062219883604	11.6909943001875	11.6527266653363	12.4475638014398	13.4203476952554	12.0867840524599	12.9372866294981	13.5274250476543	13.244030366533	13.4804397245145	13.5318456253287	12.8684340651514
ENSMUSG00000010311	0.224347657434586	0.661868981127618	0.540662814768541	0.287733759226538	0.646950817955158	0.524791695171646	0.503358754245694	0.458253221878881	0.531866467633902	0.549633904362506	0.466149116766345	0.616217143676864	0.422503614452437	0.374322191239228	0.447208267347871	0.510426412650109
ENSMUSG00000010342	0.608191816899495	0.432393244834778	0.596540362535666	0.432280085355687	0.582587724355042	0.556454413305975	0.695192672150926	0.423386576118882	0.303231880892725	0.426977444739032	0.442816450175235	0.688023796563005	0.506558316362887	0.205907583248846	0.496326344868059	0.401892396970445
ENSMUSG00000010358	2.14895934604772	1.87413424040697	1.83242794345113	1.61938058515201	1.93637213846816	1.84479531543023	1.48554518858759	1.99841221945366	1.71016251288084	2.10902383299502	1.81461779627649	2.03559248793415	1.65822516019936	2.14129001660303	1.98903896945947	2.06904018504291
ENSMUSG00000010362	6.58000165265946	6.52811311037518	6.32368823109465	5.63759072921081	6.73798822469298	6.18298207424198	6.43144954875882	6.22752846338948	5.64678901605013	6.10823543596061	5.83549440525647	6.39489226191203	5.45045013016702	5.88095854523239	5.48075929154764	6.44264282746598
ENSMUSG00000010376	50.3846833060466	49.8156258923466	49.5160453047407	49.7346659987239	49.021764265381	50.097058075235	48.3380515219918	50.710533972588	49.8490375213178	49.8441209988733	46.1734209520308	50.4257798444521	47.9222533282728	51.9268257358766	46.915161164954	49.3117794943476
ENSMUSG00000010392	58.1632482155145	59.075015869212	58.9750065846153	57.6410721146647	58.1881218004877	56.4903096179511	58.4863097806766	58.0993374841185	55.3082333143364	55.9991856315423	55.4931270274684	58.288349508072	56.8046285329309	57.516025472414	57.5228312949928	55.2303351709543
ENSMUSG00000010406	16.4926137935822	18.7881529652196	18.1473195098268	17.9635793030406	17.4610893346346	17.754754035724	17.4522171693244	17.7366469448624	19.4286372517404	16.7548130724385	16.6352879726378	19.1819526213576	18.6186268803625	18.7231065895374	17.7796120877449	17.0861704519383
ENSMUSG00000010453	99.9646559740293	101.817114677264	104.211401038533	99.8828184778917	99.9004748490283	97.5636543396775	100.093261382763	100.71673571637	100.930234692745	97.9554654529977	99.0630308336552	98.5852947774007	102.895784332077	98.1837511995963	100.655053609883	101.769997888763
ENSMUSG00000010461	3.28936998155584	3.25869940752655	2.64780797352562	3.1839570721062	2.62747280329468	3.30369397002968	2.88924106344115	4.06288859819095	2.38397185025769	3.34479267843223	2.33174267846862	2.08067138499969	2.88478966552837	2.18462147886606	2.47655726029675	2.34879478231041
ENSMUSG00000010476	1.21631032081991	1.03815073686766	0.991410315068249	0.946757067696245	0.826137780665967	1.30158122794134	1.2561241907628	1.19229559073719	1.07816706245692	1.2390163143379	1.26649900007888	1.22810378182328	1.22242673944206	1.08984755000172	1.25391180167761	0.949989051539032
ENSMUSG00000010492	2.39855554284801	2.39296636531958	2.62467346308182	2.44781795464924	2.53342953223162	2.67409519905241	2.31185426877243	2.40478986307039	2.38739326826524	2.29195126335753	2.45246628938085	1.9155826635981	1.88298338965294	2.60622226083927	2.2255708314894	2.42674543748784
ENSMUSG00000010505	21.5741707445171	20.8045747353158	21.3295290436711	20.5923890447753	20.1818929325509	21.5686614536204	19.9434246068919	21.1575741776424	18.9484474288724	17.9775596654214	19.3435157926138	17.4577879022218	18.24806740223	19.3437289782184	19.4461691034319	18.7438604723371
ENSMUSG00000010517	32.7487413877505	32.9511420741239	31.0262374364951	33.1809298892824	33.3898269763244	30.3063391077504	32.2115383516828	30.1570242531517	28.5785458391245	29.1740405403785	29.5634851451825	30.7636970813358	29.9586071022487	30.2314113399814	29.8736956079358	31.1843822572953
ENSMUSG00000010529	2.98644778519269	2.51919874768955	3.91900122691837	2.88322018330939	3.16313681092568	3.01472376225868	2.91396604824586	2.90233898348351	3.29814188457992	2.84992207677797	2.91580639322956	3.78435535992801	3.38956033740128	2.96947299101536	3.58368395909894	2.91810020007806
ENSMUSG00000010538	0.678034647853802	0.97020269079071	0.61760313858216	0.606971965564957	0.734507571748464	0.931588117547558	0.670480352820569	0.632446143542004	0.669981217009971	0.805446047561148	0.718596635261641	0.913358366142977	0.768028453357408	0.64556060040604	0.859375042815117	0.790670236321501
ENSMUSG00000010554	35.1257332243034	34.9307903938477	35.3317946497353	33.8010558881879	35.1327416699179	32.1117044084512	35.89397997802	34.0227011233566	33.3758085791799	32.8793112497148	33.4811588262631	36.0004759949221	34.7051847590379	33.8966676108284	33.8030053164504	34.076345480088
ENSMUSG00000010592	11.0061669959149	11.7922978374621	10.6061287105336	12.1228481839098	11.2275068789542	11.7790720139634	12.6824275981613	10.244975169796	10.6384443596591	11.0519560241988	12.1596358027266	10.895066235344	11.4341959885151	11.00206082111	11.654721659437	10.8685219056678
ENSMUSG00000010607	12.9029169968042	13.7931515048685	13.9016000161857	14.2822053751556	14.1589803876878	14.4953410122169	13.3190009058751	13.4605656002147	14.2897836458454	13.3182964864322	12.9206567488769	13.9080126053257	13.3776476478047	13.6490432343046	13.288871194988	13.3314380918149
ENSMUSG00000010608	198.736399785877	194.456110765255	191.307717637083	197.645046269294	196.564947895937	188.900647020207	196.117311108616	187.578976929452	187.516384324825	194.747258132034	199.907757395655	198.448457471904	198.47940238158	195.450957942953	203.659870424424	196.987627072689
ENSMUSG00000010609	14.6375179385908	13.8736570359519	14.8664867932647	14.9669400289334	15.2709900577038	15.3903860024753	15.3512869886456	15.0771601099427	13.9561244984275	14.2200213466018	13.6544019391173	14.9540254603862	13.9791565323277	13.0310474827556	13.744274190459	12.9630718751065
ENSMUSG00000010651	0.659521008670547	0.432021776524339	0.269417095430477	0.720660828809554	0.270191092648	0.346363178266568	0.607154578908996	0.697812881475854	0.639563368803454	0.800352679124589	0.69512225923216	0.445225271762931	0.673953865325395	0.995381513594801	0.535730067882199	0.564088825613575
ENSMUSG00000010660	11.6867230808453	9.98526727875579	9.32343430088421	11.0566027825274	10.4100043871074	9.84071113118034	10.116742949001	10.4081589323177	9.6435844493437	10.6453112766434	9.78707961910599	11.198252785459	10.1855976311316	11.2880405258752	10.1433947209894	10.3627096476772
ENSMUSG00000010663	233.073127205518	226.739608405142	217.177007818036	226.666876836966	221.652440451793	218.072880173761	229.167940399635	221.039053873241	244.172103385127	227.372663103191	244.228087589031	249.175385272622	245.900683784562	246.833344643472	242.353910536589	238.651634251655
ENSMUSG00000010721	31.8985159311627	33.6975176546257	34.431063244357	33.7567647424251	35.847902399337	34.6679098555901	32.4903809213707	33.7241124437787	32.0380388611655	34.4076586255004	32.4854259016303	32.5943439186504	30.4829949434778	33.4476390045462	33.1695589256123	32.2049372359289
ENSMUSG00000010751	1.38615288662487	1.86746867170619	1.36739368501958	1.65310822308666	1.45289391273752	1.46922096013634	1.4371992281079	1.34377582302079	0.930888882793041	1.19759077731267	1.05885869675707	1.50749034954481	1.44704038831464	1.2650129165132	1.66444428898518	0.941094823856898
ENSMUSG00000010755	35.0408334599593	33.0006028556326	31.7977386654273	35.1388391706265	33.5097857045733	31.4298402653117	32.5336991498873	32.4062322390647	31.7486918464753	31.9501146657205	32.4158494561567	33.3398674302414	34.051961787819	32.8034702788632	33.6089996485249	33.3876054970399
ENSMUSG00000010797	9.46824863335192	10.5032826074445	10.8756508953303	10.3168964703185	10.972121917056	10.5428138871795	9.98359853775254	10.1756109945067	8.58498563051885	9.60015181828484	9.26753584935753	8.05283859641912	8.26526385045466	8.949270508902	9.29172293053221	9.14271744695966
ENSMUSG00000010803	223.092323958362	233.739399901566	231.444999011806	201.736737800491	229.222492837713	213.57670124377	224.296380197742	228.062857489292	197.536173055243	197.733534268387	209.815617105673	210.671114516213	206.007897041266	190.287731344624	213.968803236245	202.109047856566
ENSMUSG00000010825	2.57647183216788	4.59634711989834	7.76233608907066	6.94609305395803	4.8855888622863	7.29079376838815	-0.0563088711864657	5.21351378678074	9.50942683097875	3.34498146750042	10.5836501887932	3.33658305513236	9.52738355300068	5.50277119864658	15.5032275242153	4.17955166599245
ENSMUSG00000010830	0.376358722489674	0.40002658554435	0.361969530281255	0.370165069285668	0.315294667386525	0.307820456916107	0.525634441567953	0.417514555646915	0.448534275893912	0.529063869034961	0.485932451446647	0.510347140563078	0.547856446360727	0.481668446824218	0.449095226975418	0.428321098708157
ENSMUSG00000010911	8.49871883206444	8.67377713818763	8.92520308958384	8.86719686698721	8.68431914543992	8.99309932504616	8.99982862440066	8.86639780787765	9.02426225099962	8.20159951409063	8.98590163381025	7.95213816993018	8.31197957573501	8.77734398189871	8.41183952728223	8.31157821422547
ENSMUSG00000010914	33.1842490445735	34.6321059561561	35.8092322820656	33.2984390047602	34.6945588923826	34.8699401229033	33.7584622837921	35.6423411117197	35.2972757802031	34.1007350116374	35.5156151024625	33.5804936822073	34.3303285609984	33.8923734586363	35.8437058422067	33.3431279782629
ENSMUSG00000010936	32.7753624832832	31.2800957111696	31.1170286287687	31.8437030605501	32.5047497790993	32.0575914896855	32.6256138670744	32.9094271293031	32.3599647808296	30.3500341512399	31.6879715413958	30.6348147488216	30.325954946889	30.7371081234934	29.0389685623608	31.383279464829
ENSMUSG00000011096	33.8045507265242	31.9682281637704	35.3720594722063	35.0485517246655	33.7301383135352	33.8994993041428	33.4493193474482	35.8066506614398	38.978077501476	33.525608618796	35.1333150056732	33.488588349987	35.594576996316	35.4520358184464	33.3407023264286	35.1936631219075
ENSMUSG00000011114	35.3870102433821	36.0622301184428	36.1384702038344	36.2611601974766	36.6015952018664	36.5731176187336	34.5681471913071	37.1573547816791	34.7334630881871	35.9098468542439	34.9397428309599	34.3781499718669	34.155652642528	35.5811566898222	36.0038640352925	33.9209915065066
ENSMUSG00000011148	31.4082353613666	26.4059655150367	27.8088959243067	29.9211427646832	28.247778945617	29.3719149806549	32.7494607877437	29.3672042432971	28.1371307976108	28.9673611136243	26.8053640325645	32.5016750181832	28.2973532801566	29.5647933908644	25.4689048361687	26.4399136489079
ENSMUSG00000011154	1.53189126346044	1.03457172832558	1.48536889515839	1.06429372395299	1.39780736955884	1.60955837067062	0.711727964303647	1.21465368314857	0.908286867115899	1.18933174131007	1.00858555888493	1.09467987637409	0.71991444297601	1.13316421983453	1.28953376559891	1.2884336868307
ENSMUSG00000011158	45.2958433033897	43.4179596856494	44.0490345652624	43.6288327992066	44.5143154875463	44.7188259453869	44.527480271722	43.4219078213454	41.166984471307	43.3892519368843	43.2278789255662	43.7413895473529	41.1694906846664	43.9865752482563	43.2517254613733	42.4703865557201
ENSMUSG00000011171	1.02419122286559	2.71448177021096	3.70423319998596	3.13846334148038	2.43993115199403	3.84340786075008	1.72538904568259	3.05076131679126	4.34163473615011	2.50325989001394	5.09571243230723	1.61320819850522	4.64814550110791	1.82651799423321	6.33714997620083	1.94684507182446
ENSMUSG00000011179	46.125178084117	45.2605881374376	43.6383687479976	43.7836547860016	43.6359522605901	42.6782417148131	43.5663446107691	43.3170836985766	43.2609270547993	46.1988676926344	43.6600371268979	46.3418473464985	43.8872213033866	48.9015948342724	44.5277134038002	46.8788539673818
ENSMUSG00000011254	8.22999559375435	7.6246281784717	7.16721735003934	7.60408340594871	7.48399577481955	7.63857222158291	7.66032051318442	7.11294442750903	8.00744145926234	7.86905630352657	8.31279813834267	8.13161363879925	8.33659501110215	7.76335273052597	7.97453737696314	8.87579819379162
ENSMUSG00000011256	17.877301992019	16.9220073848518	16.0495947871781	17.618313283185	17.1251901757885	16.7510631409346	16.8816195577363	17.5333595951562	17.1546609853437	16.1496258124729	17.5191637326589	16.8040061105025	17.7733904826947	15.9939099459729	17.3828532482018	16.6658715146145
ENSMUSG00000011257	23.7347317727904	22.8414476663981	23.5563804675699	23.6747214799846	25.2654475855201	21.1428683231171	22.5511683766531	23.1512585809087	20.1871777989391	22.1304447381952	20.9654804357996	22.5848366745099	22.3471834387844	19.8592120389048	22.2509207228543	22.4322762040209
ENSMUSG00000011267	0.629716065583766	0.508058097862534	0.605825579373227	0.770948037444571	0.561337982070405	0.576106429621106	0.597772507973284	0.477804060179207	0.66346492879429	0.283260058183805	0.606421785867254	0.532664638272396	0.699344555386283	0.499333301234152	0.650611944583577	0.50420217301487
ENSMUSG00000011305	1.43546404449985	1.12562859357345	1.34719399567975	1.00918428297688	1.13041155219947	1.51517286202595	1.10007668401025	1.2145411355746	1.3041409651611	1.23877644278783	1.23199386319994	1.15436963368798	0.991113638777298	1.34021199310196	1.0796168310328	1.47059314365882
ENSMUSG00000011306	48.9053910429265	49.2230253527452	48.2785231636437	49.3594380514165	48.4499926014896	50.1697840466393	48.6331900470582	50.8670932226088	47.7107754426473	48.7520837439152	46.3213163032426	45.6571637251033	46.7602791853486	46.9036339877071	45.395170085926	47.3201227581419
ENSMUSG00000011382	18.4617242285221	16.7548232134944	17.7655627669769	17.8319960843202	18.0802759347877	18.9820702175346	18.070470308166	19.0494778835492	18.0162162460976	20.4594737574988	19.2978955651538	19.8951429786093	18.4779328458187	19.0061285776539	20.0111159594555	17.2279133913229
ENSMUSG00000011427	19.737956473752	18.8077967078822	18.6621888816228	17.7324635784971	19.4867116871793	21.0972667354331	16.7690958313947	19.1569189708982	16.4444255664657	18.7942727473101	18.2324177679222	17.5587228862981	16.1719713239567	17.2202190547168	19.2676997060788	17.908340484312
ENSMUSG00000011589	41.6654164333485	40.2742214066642	40.0815188297994	40.3102522400225	39.5593461651069	42.3038376133396	40.7467577745237	43.4819620474742	42.3092877237338	41.1365160544629	39.7262271363991	40.8601969452163	42.4858324714593	37.6316778045166	39.1929640531658	40.4062524049179
ENSMUSG00000011658	28.6869351704889	27.972879696087	28.40417377404	28.352859619314	28.539811593459	26.9402986885608	27.3998320987088	28.5731846580312	26.6107609847848	27.2634585580288	26.6001547489166	27.0923013474856	27.3720531831703	27.0523676151734	27.3439096740125	27.4410896900262
ENSMUSG00000011751	332.943695737606	329.850418657677	363.786918618358	343.031403321935	343.55623718953	334.337487914	347.846686416679	351.974035761432	375.58863429695	340.00021034648	355.814362062049	333.646848499826	357.371476753959	342.03319660793	338.291553940263	355.744015204744
ENSMUSG00000011752	48.3527913786398	49.0333997003286	51.0193867966131	49.5031630463865	49.5812943543668	48.6193719947236	49.0930189407575	50.6172174218549	49.645376264509	49.9827333777688	48.5545932247542	48.679756669301	49.2476582689691	49.745122413177	49.1915599827594	48.6208707322001
ENSMUSG00000011831	65.7458012502467	65.715110334238	66.5701713624914	64.1037347322145	67.343738277868	62.7182883624808	64.7271194110222	65.7308642220041	66.3166153743202	65.8595731313948	67.5506965241525	69.2758176490533	67.7178165840746	66.4666388338307	69.4120351698503	66.4390099996398
ENSMUSG00000011832	103.35849281175	102.139700909963	103.450586770418	100.705857022492	99.283186694784	102.570100235314	101.494840444995	105.897226419503	103.721989178565	104.146505185448	102.538293506817	100.332595211214	104.884405701746	100.971624647978	102.649521571636	103.276774471142
ENSMUSG00000011837	19.793473274347	21.7695341596029	21.0479131160425	21.673409936983	22.4685277291208	19.0740619272361	19.6196717713463	21.9323088280925	22.7007784962805	23.0214012482891	19.8745138056071	22.5256383797881	22.782021311405	21.4987940967765	20.721974609645	23.1710697283528
ENSMUSG00000011877	319.678218699691	296.728092549404	291.640711754183	309.046892596105	292.868476294471	301.488756092827	315.185503165466	311.148624917288	388.114216394111	359.253517134457	379.861342531601	370.607825926713	384.738292475433	368.277940394683	360.204273444232	374.60417037744
ENSMUSG00000011884	72.6629217847098	67.8573244994696	67.3937590977113	69.3350723859571	66.3223814103951	72.7187881982798	80.6434071019981	69.3264558285643	69.5919104160709	67.9393573145195	68.8936257109525	72.6549464671355	69.4789289683854	67.1374139730729	61.7143789548055	66.5107860502518
ENSMUSG00000011958	33.7422376856054	32.8161498802653	34.3492750655003	33.7945341568562	32.9348934949154	32.7095820758943	33.6803286547849	32.985882242015	33.0710917267635	32.7169823606627	32.7135522745058	32.8885421005562	33.6622257937113	33.2096770996197	33.0027484328527	33.5001295835535
ENSMUSG00000011960	48.0406664567235	50.877034856111	50.0426200558168	48.2015275872281	49.5725945963658	53.4395497444971	50.7324161205265	49.0765613981744	46.8359582629122	47.3589226892992	48.7626185502059	46.9623927521776	45.4831160225977	46.8487021025727	48.401636617557	45.4151520823676
ENSMUSG00000012017	3.95719216052021	3.25714446824527	3.27239383168257	4.4089940323752	3.9466058890854	3.19579950772618	2.55953491529521	4.14594405262122	4.34382273370463	4.4397155014519	3.77408412703385	3.89501407063813	3.94180849497039	4.97405730717211	4.09496782610198	4.29768099694768
ENSMUSG00000012076	68.2812685407232	65.9784981721714	70.2602394196232	68.5769009744036	65.4796871256392	67.6171136622811	67.4227293875969	66.6116858749401	65.8568245407277	64.4830815866122	65.933646571076	64.8120578342297	67.3228265102002	66.5350845255667	67.989714574238	65.3871181438115
ENSMUSG00000012114	68.2844974965509	68.3050538296109	69.0936827149233	71.9984317356619	68.1347540812559	66.1581101167092	69.6453717712905	70.8606101138343	72.0795408889918	71.3110905228875	71.9054077054159	68.3707936847928	73.7295803872577	71.4498984123247	71.87001202414	69.9856663761572
ENSMUSG00000012117	58.8145804850215	55.1222489326044	58.8161312856391	61.8862003305912	60.8767179167457	57.0370465216209	56.5308219575154	58.8621884451715	58.8510252948099	57.0724988502759	58.446135633377	55.8830900394005	57.5961836090164	57.6284330302243	58.1256459192047	57.9521127244951
ENSMUSG00000012123	1.84145249580546	1.69220547568026	1.54100702144622	2.18881257148559	1.9361927120252	1.82725458735579	1.85950824489198	1.96895425183141	2.37625880718909	2.60976012850055	2.20828522809559	2.66737241648419	2.88664566829575	1.80206981922578	2.43102185038641	2.29196248446624
ENSMUSG00000012126	25.5807988488427	24.5363645822042	25.0606457487471	27.3615041289462	26.2349631295393	25.1775149310331	24.2517558633264	23.8480306133333	26.4259490504855	24.9725072413177	26.2059686057335	25.1639020118397	26.1218488057625	26.0414386499189	26.2622006437897	27.2065913795148
ENSMUSG00000012187	0.318717324426059	0.215819002401998	0.305242542595275	0.178620440312645	0.288078967650393	0.311289961657856	0.253890937977505	0.289575121480714	0.295856508539356	0.154033408324308	0.329288345067767	0.324376544162325	0.233978787761968	0.223263858871159	0.326242305500495	0.192758700740713
ENSMUSG00000012296	34.4157114216627	33.8815255250883	37.9536206986181	33.7643133394228	34.4545589126177	35.784688193249	36.2386307336349	34.0030080416886	35.5004029168682	30.4217294635984	32.919476957048	33.6890149769336	33.4604457870593	32.179156859663	31.9241596826037	33.4046126568335
ENSMUSG00000012405	71.6310085043845	71.0848289350704	71.1764165355676	69.3427825587866	71.6718707395171	70.1569532258896	71.7550915345402	72.3632994954134	72.6108791386947	71.2882625752239	70.209562821728	72.020030539403	70.6907056008514	70.5829716565223	67.7305562586594	72.8586517951117
ENSMUSG00000012422	49.8749596057324	51.7183732853768	49.9734235767569	50.3434506655201	52.7427308965719	51.6677641809044	51.8160790593417	52.5099431619789	52.0272177946447	51.208371902752	54.2062684597348	49.3511939952839	49.8872293751001	50.1587341363111	51.2412090612645	50.335481169362
ENSMUSG00000012428	0.415144396154365	0.408636006554289	0.370849319445145	0.201403172867329	0.226792990590411	0.377103007946619	0.363806063717766	0.357394318481305	0.42033885732282	0.314974479029323	0.35957620189201	0.519114517442	0.54216813017844	0.252852265187745	0.436754953346481	0.410541905641291
ENSMUSG00000012429	6.6086067636739	7.557533743192	7.20020945830894	7.36667568167957	7.97885299832326	6.24328310943648	7.65156739442161	7.19442504566954	7.75813320919972	6.88076096775835	8.41182587070436	6.57847763970969	7.86811889303668	6.4624143673226	7.52989781734717	7.73795979478027
ENSMUSG00000012443	2.83532479682986	2.49283817524844	2.65199262304509	2.4738711232895	2.54257805615345	2.68431873236863	2.04805753819599	2.92242309550872	2.12853556160158	2.31996647751144	2.35390744800091	1.76645018644841	2.20755454583269	1.98404057644721	2.5275911341939	2.33782673110399
ENSMUSG00000012483	5.45328601670566	5.16581138145328	5.06136806470464	5.8377720920792	5.24326505864785	5.58457932457836	5.60975984159305	5.37478578390154	5.14859524500294	5.80922805305934	5.77346745522849	5.1734792509338	5.62238278999299	5.32200899975092	5.76810083570344	5.20741605670348
ENSMUSG00000012519	0.357737119984443	0.303504906552252	0.467218719270896	0.37800224555609	0.331859247971908	0.391145833288744	0.31877874788529	0.323075729671574	0.412000767958046	0.480521836980295	0.29399726957239	0.448671742837541	0.471507504519528	0.364297056401369	0.390040513338069	0.500568632748367
ENSMUSG00000012535	60.1841949705233	60.7931765956758	63.524298376966	61.0835117678938	61.8289161459928	63.1988955638662	62.9257551688634	60.6556973305401	61.9447193458038	63.0931185438136	63.5228649167433	62.4314503381229	60.9381216049237	63.4434384914757	63.4361846015143	61.1183278715807
ENSMUSG00000012609	39.0254325794369	38.6551578364357	38.7425064306829	39.0896548925147	39.104772817715	37.3142746321321	40.1962053488335	37.18975828499	38.2067367396257	39.4786519637668	39.1218722924958	41.2131857694979	39.5375139594999	40.4496523104231	39.4573209081471	39.5058752962844
ENSMUSG00000012640	31.2444578306159	33.5957915174265	30.5938090001969	29.885829306407	31.1136609712107	33.524079827053	31.3785356773897	30.1934613071357	28.1904243527016	29.9424678277429	30.6107663087506	29.531784821547	28.259719927535	29.9572476068844	30.7633760929759	29.8398946193859
ENSMUSG00000012705	1.09465487597829	0.76069713677152	1.08249673528865	1.09333841199149	1.07856392715484	0.809633158111734	1.4591189963243	0.989595308329967	1.51159309030245	1.31070143750523	1.69359826273892	1.48965961291101	1.60750675792538	1.26113561474662	1.37531875286061	1.38441130061539
ENSMUSG00000012819	2.32321300667633	1.99679242718885	2.0404448935518	1.95813369361765	1.75044027176893	1.67223565297409	5.30717101220952	1.56843210897154	1.04374803855511	1.82439488708538	2.98131073160459	1.97073515860136	1.90502978900984	1.64518407178536	1.20455700195799	1.23075979951441
ENSMUSG00000012848	150.737520219271	154.759904789891	150.144320469598	149.832810382285	152.703629086455	143.928618600397	149.618616528807	154.682784210337	154.239519016429	149.700563151206	141.823610724412	152.495730740206	153.377492769224	146.832054909681	139.989229768649	156.252747958784
ENSMUSG00000013033	509.809151615223	502.657502054805	499.20052955302	510.199273751568	494.336257979409	500.753336462383	490.687871253499	517.685890265999	544.83944289205	507.903454768822	528.349542741345	510.289546113776	540.087620942159	517.517500827689	526.73352381236	525.13031001742
ENSMUSG00000013076	62.8372247815942	68.7445153321562	86.7077383047861	78.3316242231467	71.4566295505689	82.7622003628612	51.6299248001262	75.6301448089288	92.0377493191759	71.498400857544	95.6800566903148	69.2572040577706	94.4538266152312	73.4840310611075	117.856170917843	71.2835688139727
ENSMUSG00000013089	60.7999186422835	64.5745680840816	64.6831523211489	63.0054269620101	54.9459354577049	52.5609638497048	59.7758987559392	64.6898122751633	67.7061149717233	66.0398352081226	61.2989023588763	61.1716335184473	80.6936933321609	56.6465324410449	66.8969460354791	71.5110618717473
ENSMUSG00000013091	0.434326052264384	0.278612195434524	0.365101674063238	0.349635567453724	0.316552442675807	0.295589562417656	0.295762944611132	0.344787702687855	0.213222902531967	0.221639066942002	0.203826350289491	0.25611486547205	0.214261401252621	0.325126482583714	0.240943873930553	0.251505604576439
ENSMUSG00000013150	14.9811909005853	14.2812648359895	16.1405746151856	13.8067636867978	14.9063885049725	14.8442717034608	14.6055898085341	14.9519284412631	14.4276476039873	14.1191709242209	15.1186387134441	14.1738913223397	14.1730691417293	14.1695163953428	15.1992941799139	14.4770781686602
ENSMUSG00000013155	5.70672001143462	6.30652581022692	5.87790484061889	6.53175821660467	6.47072076202788	5.77831613897222	5.39440289503191	6.10074178364782	5.63729771196176	5.6400863407268	4.97302693344945	5.43111433014806	5.45785996153631	5.69749910606812	5.33584389124474	5.71591750849468
ENSMUSG00000013160	148.07864630115	146.79950780881	146.556498072615	146.721146288451	147.854599443938	144.594785708835	144.022344729521	150.485758317638	149.541405270107	147.424246477032	146.417690969453	150.01631342486	149.054490013017	148.590397904443	148.462710153516	146.893846819901
ENSMUSG00000013236	393.960352722583	388.002417859929	390.816526232737	385.285585894519	388.341816367374	376.210579029105	383.523966841914	392.412285992568	394.473996133211	376.660275544405	401.382257311623	376.99423434332	403.231730957054	371.251376150522	397.986358061853	397.423394204219
ENSMUSG00000013275	122.07243452582	113.192832415726	113.629101983964	120.953565948802	111.1615010631	114.346611614974	121.468120331854	110.300504247928	125.936784638523	121.923045956889	129.421636287955	122.870480293652	130.761960915959	125.571850386897	124.727905793906	130.881301589618
ENSMUSG00000013367	39.8081716560596	36.4859410777373	37.0889629826222	39.5046814522847	35.8040559808254	37.1490768848598	38.4692158731877	41.1184632340551	39.4395787777009	38.1855067692257	37.0096639355386	37.2720207412314	39.806226650378	38.3194043988445	36.3913161292118	36.8037083274291
ENSMUSG00000013418	0.247007470577223	0.116255037281424	0.308626259242802	0.23584832522816	0.264438824700188	0.195748671733813	0.282819085762305	0.307451411807282	0.32115235397674	0.279242765990212	0.286234371355881	0.399113437529458	0.314861400161913	0.291604517409012	0.318574673149623	0.167541586235249
ENSMUSG00000013419	76.0909575857973	73.5053289901722	80.7210595697186	76.8520661748259	76.8192898384515	76.7171295203646	76.4329584243804	79.2811245101309	84.2856872588495	76.0836245983498	74.4380137039236	79.2976277830748	78.4677474000802	78.3569404594206	72.7634482940288	78.6311930328731
ENSMUSG00000013465	40.297280647988	38.3936785778777	40.3933727267971	39.7041219712761	40.4786975835517	38.2872553402245	38.2465654796437	39.1644511496239	37.7273239479399	34.7531807150325	34.9052594224663	37.9871774848026	36.1364914781144	37.3270016898586	35.2931665266885	37.2820155803673
ENSMUSG00000013495	35.7902859000971	36.3969814617781	37.2586122363757	38.7607024021729	36.2817061188629	36.7655937733561	36.2853662442728	35.7246036409438	36.1387262212028	36.5038694342156	35.2183274215612	35.2932088481235	36.3971496258449	37.440799595365	36.3707627029005	36.1510819266511
ENSMUSG00000013523	258.374380364391	244.462334319854	239.070948220918	246.865857691632	234.712786530063	247.263558412223	281.541514214691	228.608980990755	250.340646412291	240.905488853184	237.495603272121	280.771908536752	258.901608136404	250.048698537157	224.838169865565	252.482203887851
ENSMUSG00000013539	49.4070356738222	51.6150255739184	50.1054562455672	50.866273486157	51.7770706007221	49.5901651552073	50.0338716851722	50.3281886024448	51.1459478594892	49.256795888564	50.9572091847958	51.9576845549199	51.1453013631194	50.828169304024	52.1309932821494	49.3623296549086
ENSMUSG00000013584	3.42988584714115	3.99536153972411	2.93301408883687	3.23340211295452	3.87946786542472	3.84436614302762	3.53226521187661	3.49024772172012	3.17724788932095	4.68811078233979	3.62061017947561	4.20308095527948	3.3998696274387	3.65129947673411	3.61483543658681	3.99508131947378
ENSMUSG00000013593	173.369901929543	170.470729899515	180.3255923421	176.312180267471	169.747489831387	173.966044621861	177.266617279204	172.058559754731	177.266587666245	174.92505154622	174.083117165061	172.712189255283	176.205487336429	179.715369146744	173.646685088839	175.956126873752
ENSMUSG00000013622	39.7210259096334	41.4439505299035	38.3879608581681	41.8741600937854	40.9908821631165	39.6272816324104	40.987884995103	41.3304618924027	50.0039896134889	50.3625589940632	47.5116624431453	51.5103823090914	48.9469618865929	52.0383202273185	47.4819417650044	48.1423084450815
ENSMUSG00000013629	32.2886431847913	31.4123906045346	29.5667258060022	29.9538088289665	29.6252842999341	30.7690391054396	31.0918137874814	30.4177844972432	28.9851902441872	27.6908977742678	29.5218362952469	28.3323592007986	29.5582920678514	27.814943384355	28.2800983265834	30.1671291708633
ENSMUSG00000013646	46.91946920984	45.9394945822574	48.1405554642406	47.6620165176708	46.13008940423	47.4937276013053	46.4940435678517	47.3323397932468	47.3052870325479	44.8578508472713	46.1027366436637	44.3022998158501	47.2554782491901	44.3927096695544	46.1554661246369	46.1210781424432
ENSMUSG00000013662	86.1446618494349	91.6712049411115	91.3776561673245	84.5811844336366	89.7302360870617	90.7219845105962	91.6102684614717	85.3769334593935	83.669306189257	87.6298189605773	89.1595657895182	88.7960221000996	83.3943551188407	88.9877202302031	89.6462894205186	85.6823187485186
ENSMUSG00000013663	123.571130469309	130.578056673789	134.35274916838	124.660929938703	132.092450105113	125.122305353152	127.780832071818	127.029084516757	118.694030954679	118.259675616775	128.182235250846	116.269417668238	122.304523712308	114.998171297667	130.247029611686	120.059163285062
ENSMUSG00000013698	445.372163976437	472.58978455405	439.522389239695	437.481567677924	443.269710329894	438.754973768931	462.837677887603	428.196214797361	413.253692675212	431.321509624551	408.287063047983	459.587535967322	429.364119240485	440.381559595099	417.64808126019	434.643627146975
ENSMUSG00000013701	7.4924059917858	9.07925894875606	8.22004646671574	8.71694862953628	8.37601477559626	8.83270239968974	7.79772284834508	8.77107694941417	8.57809454720729	8.34271073289703	7.27095638570343	8.14724952745259	8.43645701380314	7.84139952284134	7.97567763979496	7.80159933353625
ENSMUSG00000013707	2.36926742550914	2.52645338523941	2.32319245017024	2.67819407209697	2.19556624814055	2.90851573721463	2.76372282850767	2.27741443238364	2.44777978345793	2.63591089922987	2.6077398812117	2.13154635109232	2.55069270730149	2.32000304646625	2.37786975603102	2.54593529830105
ENSMUSG00000013736	26.790425141798	24.6557347514223	25.0495810962838	25.1733841165927	25.6415807938175	27.1627807842937	25.1002741659268	25.5596206139979	23.8088055401449	24.6131972133929	25.4967334533836	24.7230741667059	24.1443023201988	23.4602077616871	25.661801440674	24.179232312421
ENSMUSG00000013766	0.437648436042493	0.334171077337067	0.325000784944256	0.361580274288345	0.323583947916116	0.273938199411474	0.211141475540919	0.564139554902932	0.492369618518939	0.371279408923503	0.234871811943204	0.535235121690267	0.453681860167248	0.486352075951086	0.372036049699256	0.290970847378502
ENSMUSG00000013787	248.945759125861	248.912310988689	253.205948188799	252.784443076039	246.079173778175	245.76814843325	246.350351430045	258.984779859163	254.909258420163	250.009404948462	248.3879360779	237.052206196658	256.116104830088	243.38278474316	246.94581358667	251.83569189715
ENSMUSG00000013822	23.810733457453	23.1288563034418	24.7400211336904	23.9552635243928	24.7338725611143	23.5068495624879	23.3680833963913	24.1150932447081	24.3700889714294	22.7006419233457	22.9045103996912	23.7916531576535	23.3093362658075	23.1241585750418	22.8244033357848	23.6595633685683
ENSMUSG00000013833	64.1791048257864	62.3671090820169	66.7480022546515	64.9816576124393	63.1858854194535	67.3366539448897	66.8960916009782	64.3531129617379	65.4048249670404	66.092440922793	64.5977085817854	60.3215983240235	63.2582815188933	63.1200633940004	60.5810575023433	66.6009442129474
ENSMUSG00000013846	16.2307146934097	15.5541851521238	15.2376704088937	17.478340345141	15.6049327646598	16.1454499078348	12.9745063179986	16.2823702127831	14.6067330069535	15.5591534719175	14.6386011249236	13.2612558360529	15.5760227802419	14.8136069519238	16.5909692106696	15.3411211114598
ENSMUSG00000013858	109.040878013681	100.895853241546	112.80790574325	103.637611291062	105.70211863208	104.391540542238	109.874559123008	108.830395045859	119.3334735077	106.308721550599	115.162226276192	113.153350061156	114.878613251004	110.448383212473	110.213817864152	112.95322208029
ENSMUSG00000013878	22.9316244125691	22.7052705313104	23.805050447746	24.0403697089076	23.2393877026682	24.6673723595513	22.9041663996357	22.9025063669107	22.2110810794466	24.0766224930327	22.0441281294507	22.5653900741975	21.8722233485196	23.6605722379316	22.7864688739149	22.6220340561446
ENSMUSG00000013921	368.232213528279	355.726015245187	344.929166682425	354.916602288016	359.149339787633	353.529360055069	352.665259178061	368.407522364239	334.173914499359	354.035916496357	346.658645698229	342.000089432796	343.496658152125	336.821814471719	345.226908373894	344.093544230568
ENSMUSG00000013936	0.401102982127964	0.471910793004606	0.482612510963689	0.663669898360542	0.42394190562314	0.597565553443211	0.356050445617211	0.405796557202219	0.335161966357585	0.506740614064767	0.42209214410619	0.346137572196078	0.547456762461927	0.371746775510949	0.69098078641344	0.351229512942598
ENSMUSG00000013973	7.23792166560426	5.51919512334016	5.8043951353284	6.84136253255094	6.42343977366766	7.01615175285962	6.08980454233057	6.28793249006555	5.82481218549355	5.38004125398085	6.01891881650672	5.91384760083883	5.43042409294263	5.86067074294863	5.83491724550378	5.51787336355127
ENSMUSG00000013974	1.18381432261778	1.10830306893157	1.21220230306311	1.12782539776469	0.958257833915594	1.01028366518721	1.07569318640516	1.42350238721982	1.04460900132092	1.79578584073965	0.941039527836917	1.31059737322968	1.3293483323905	1.43168710282474	1.20658112653773	1.24696616270724
ENSMUSG00000013997	32.1886976008395	32.879698105781	33.5810823465087	32.1488142584098	33.3377503480467	30.3672693367361	32.3602329309743	33.5351235665359	32.7552389787537	30.9056693855109	31.8069110714348	31.5512906795904	31.4270880857326	33.1513319011339	31.3059330703488	31.7835991253012
ENSMUSG00000014039	25.210023728675	26.257622207193	25.4501960830332	25.1849211278167	26.0930572830013	26.0093181430593	24.5515743636576	25.4269744438793	26.9043779633957	24.1804130185586	26.6244130969236	25.7784342955488	25.6718540136574	25.7543778973353	26.7042106414743	25.6501262974669
ENSMUSG00000014074	37.4963757859774	38.6307651850449	40.2255598882636	40.060681449357	39.5909730510941	40.8574134374573	39.1111036575381	39.0255044384096	38.0241044122023	38.7160486667474	38.2471308342687	37.5563283971664	37.0459109334981	38.8436702840165	39.0999520470888	36.3018565838248
ENSMUSG00000014075	10.818743355157	11.5267813394887	11.2617586344088	13.3383929677484	12.369923782364	12.2375133808264	11.4206116603633	11.2218527563972	11.3865069410055	11.8792713873602	11.037066114221	10.9164985120283	11.6509386387338	10.707589133819	11.4025742669884	11.3555956230168
ENSMUSG00000014077	105.631017854211	104.816739688948	108.523918097815	106.192854050751	105.780698965082	105.893834561182	107.357083579147	106.250080247799	102.044960222851	102.394669199927	101.1804218327	103.256074234786	103.056869632663	101.629963395094	102.414906150489	100.993535571239
ENSMUSG00000014158	3.92368366129112	2.71765962696897	3.48821821975807	3.74252303074086	3.00673794526048	3.41612007047558	3.19657411005798	3.54398851078166	3.58002244950647	3.61384832775851	3.1365007922248	3.51842973420608	3.64190597409128	3.76398541801671	3.31497288644108	3.55942106540768
ENSMUSG00000014164	30.2284763428653	26.2739686129223	27.2243115033643	29.1078751636694	27.281937243328	26.2814422024072	25.5940398599422	26.8392431741708	24.4845943607014	28.1865805013824	26.7027253935537	25.598375066558	28.2856001153209	25.8145595664899	28.5423991679758	29.3744026024462
ENSMUSG00000014177	26.012084036241	27.7976491023858	26.8771298068317	27.4982551839279	28.3991967416631	27.6959786092214	27.8336274410538	25.9644294814314	26.9034138045468	26.9987002451676	27.6665110059826	27.7904883594407	25.7667622465776	28.3543628989201	27.2968670497513	26.524290378215
ENSMUSG00000014195	167.78964784481	159.207358248933	169.377399152843	170.847717787994	165.252219934811	168.670833492363	167.669716376961	165.305668211598	179.292458951703	182.857203334727	175.257410088836	179.727484524846	179.130195621327	180.115213678273	175.574462927645	180.222617081027
ENSMUSG00000014198	0.488640837959585	0.737966019954914	0.895225345599354	0.654896253283777	0.795842947932685	0.839979578950079	0.373933440604566	1.1323760082384	1.45208610054476	0.472101882250905	0.782238104309034	0.781140836301779	0.963039496149827	0.640904416212204	0.848654541520615	0.613576474003132
ENSMUSG00000014226	48.0725370147813	53.9176620165623	54.9773276857049	51.0437192160786	54.1673850189296	51.257712436526	54.3489769868197	49.9833922232796	53.2595837693892	52.8219748513409	52.7180255535642	54.6134235560482	54.1149323469853	50.5639702340993	53.2119063777414	53.5056324745634
ENSMUSG00000014232	15.6864960752692	15.2862708657241	14.7495353002782	14.7580077159534	15.333922319746	15.7626788456926	14.8766776759867	15.1451986473652	14.5942481881506	15.3937429220999	14.8320006983755	15.470577900501	14.3804028632347	15.1599037186316	14.8275242881619	15.2518130936852
ENSMUSG00000014243	9.33700982037377	8.70120281806105	8.18870436392128	9.4959834993693	8.63990690884102	9.3270377231065	8.71185558469888	9.35339467582854	8.61900193555869	8.30799350214433	7.97348204458137	9.01443591837809	8.79041935525606	8.39964837900538	8.44271597157876	7.70000179694687
ENSMUSG00000014245	9.05234314466011	9.99900105400283	9.03061045218962	9.4374269367021	9.30896952861072	8.93137237905613	9.36900353030851	9.69216484960491	9.09924134114106	9.18501487848586	8.93167813845913	9.41280565130745	9.23114559174399	9.72224131955652	9.29620346245048	8.58779283748044
ENSMUSG00000014294	50.7753975695708	52.0172806495025	52.9643756451501	53.9891434829531	51.9253858827942	52.3007739210811	52.3708605316448	54.5529924312631	54.7369720701768	50.8612719115202	49.593723175189	52.4489064578589	54.2737323419685	50.2046287684858	50.5721682838502	49.8533147881566
ENSMUSG00000014301	10.191249195345	10.6077722292703	10.8004131616608	9.41718904510654	10.2964200141358	10.6426395103097	10.4334724589409	10.1276220976147	10.224278886472	10.0641047763669	10.4171564148113	10.2371225759594	10.3057019079298	9.34662151124386	10.2817681057086	10.6519611117145
ENSMUSG00000014303	14.3198314238433	13.5304521403542	14.0393601422013	13.454127211041	14.1776717304677	13.7942206888329	14.0111892610554	14.7151893104338	13.6841987678815	15.0048863287071	14.779149915316	12.995692276142	13.5249350815635	13.7298493816181	13.7829003043267	14.5624868168279
ENSMUSG00000014313	157.451989418091	161.900922817613	167.372269654215	160.844472170381	159.037553020972	165.761296415318	166.780828172905	162.602528316827	162.334042643617	154.364170860321	150.823107673204	162.376674549623	160.40860967343	153.768516075445	152.460518810956	152.826771821747
ENSMUSG00000014329	8.72949989794014	9.01058505875906	7.91270119671679	8.19709900237958	8.3740237371147	9.35964468624517	8.89940941443554	7.95360095283272	8.2534402533862	8.28640471936153	7.43981555501185	9.2256450659834	7.82337943586742	8.34661689672615	7.09169515698798	8.68456240567216
ENSMUSG00000014349	77.557785029248	77.9230671757721	81.1877023289607	77.1859198447694	77.9240154413986	76.4419085894985	75.9532365078493	79.6653820861063	76.6743363040485	75.945668606548	73.7174796766001	76.6664110843577	76.1244335063189	77.6589829452845	76.5262879183595	75.5404536110976
ENSMUSG00000014353	53.3355076655801	53.1386035441812	53.5712420964641	52.4260527665439	52.1042426674694	54.666853290687	52.263163089258	54.5702259759649	50.947912480791	52.3316486006029	49.9159281416984	51.7155116927874	50.0175694794911	52.9362105600491	51.2113170061115	49.7151700891249
ENSMUSG00000014355	138.777262427831	136.752202477368	136.736250085286	139.435424382011	137.734719080529	144.418268699283	133.954460306505	135.736571036385	128.427805372801	132.083899148515	135.003246785731	127.161475882962	128.78296980756	130.652675549132	137.270488301	130.517543541892
ENSMUSG00000014361	52.0317348513372	48.0127905895314	51.6628213263968	52.8258261470765	47.6001772670652	50.5319865853253	55.2220614248637	53.3434131952734	55.2019358703239	51.5322949141075	50.806869363183	53.0823313658135	55.0359194358106	52.5916704827396	48.7980885198945	49.8221957073871
ENSMUSG00000014402	38.7907725167039	40.7480724613155	41.9686163702437	38.3993315806286	41.1654813853223	40.1550261021428	40.9868866397421	40.9532584733525	40.2335645456623	41.1389476930595	40.3933206499544	42.9196985768412	40.8645929214755	39.6207052656657	41.8861592626287	38.874621289119
ENSMUSG00000014418	29.9006186377031	29.7597209688587	30.7522381235403	27.4619632296714	27.3903505720915	30.0710911573937	29.4513220773946	29.93693502451	30.203802638717	28.8213734129182	28.7254786926293	30.1324869362955	29.4466283840528	30.6510054237009	29.2032097662886	29.1937487510812
ENSMUSG00000014426	21.681809342846	21.3639849823795	24.2461196822858	22.1052427037376	22.0004711977897	20.4350083018661	22.9064660964958	21.1095600204231	20.3549238361384	20.2167951754956	21.4629454941555	20.1161076716059	20.9080756566233	21.7244994533584	21.6866632725455	20.8812655489201
ENSMUSG00000014444	9.39232895747258	6.81937911587508	7.42259732468844	7.88159226138767	7.13716561149715	7.80855914403639	6.82517386925836	7.40507404089172	8.27104667384982	7.49661761702102	7.91954363964426	8.68227095099396	8.46381578248087	8.48161029570327	8.36856198438978	8.82070173144811
ENSMUSG00000014470	41.7476081789807	41.3423748307946	41.8705040230458	41.0871972223507	41.6569983731964	39.5435913680525	40.807395143279	42.5495783200692	47.7013313288535	47.8552191787429	46.8963658339953	46.2789441794164	49.5195995239017	44.0923844038141	46.6464269948806	49.5133101122645
ENSMUSG00000014496	90.3168683134115	90.0807556110038	84.1468302040253	92.8983749215614	90.3957333096474	91.2719172839491	94.5786908675092	89.2132136366188	87.6798007176345	90.8001647069946	88.9236892572071	89.9217297722339	87.1772901347511	89.8571134387994	84.4968397336194	87.4258037332151
ENSMUSG00000014498	101.846715407197	102.142254671183	103.204987354903	101.558997385144	103.284339249198	103.133062131944	102.391545187711	102.658358671582	99.6275860909866	101.754033975893	102.072765959667	100.07156537398	99.5855667831303	100.326546226878	102.133233695921	100.039944355179
ENSMUSG00000014503	10.7295199548337	13.0662283549873	11.3218716596913	11.423473773923	11.7683238076482	10.4715480854557	12.324399855656	12.1463900504707	11.7389290283499	10.8653521700354	11.6153106377936	10.5241431693631	11.5694913032401	11.23765358813	10.7136487144286	11.2379977762573
ENSMUSG00000014504	28.7517099640071	27.8408734855721	29.7374367528821	29.2390231271509	28.9666754031781	30.352470516106	29.840678313452	28.0203258832983	28.8574044275628	29.4498589809271	28.6356739318045	30.3614246431943	29.1919719029836	28.4216579741298	29.1565717134791	28.605641248201
ENSMUSG00000014547	8.96781901479441	10.3673943579691	9.57938145850578	9.38254740859695	9.03430333785326	9.78520019089505	9.80406750355559	8.74943925998388	8.33770727177545	9.2278510035469	8.52721084478107	9.12000068503537	8.78516864610538	9.56124245015975	9.09982246769285	8.88733310508131
ENSMUSG00000014550	67.5347716502034	61.8721434666253	64.8031780433686	65.6284654737358	64.3603383578428	64.088129167366	64.8752087029892	63.1014682374117	59.6331317829084	64.2482151822262	63.2730803842508	62.6595457987711	62.3919062350922	63.1861106253202	63.8945831936973	63.8478298587476
ENSMUSG00000014551	25.9428253102927	26.990359709199	25.4602313788402	23.6474826345604	26.200947170523	25.4894180755003	26.0157303371923	26.3375702515274	25.6035142751913	25.1747905370672	25.028589439034	26.7843988917515	24.4141203774769	25.7274962752939	24.1803560183931	25.6661778580389
ENSMUSG00000014554	22.9162988675398	23.3829987301781	23.5279836970259	24.2838808252916	23.6090890144575	22.5336167621127	23.5262887472738	25.0064153237562	26.5823479832159	24.567548510752	25.5359866616229	24.1265807260783	24.7472040876669	26.9152849112693	24.6497345726795	23.9464090875489
ENSMUSG00000014592	237.560033185816	247.595058302458	239.063676857235	238.179486941194	249.437161234411	236.919657176407	245.58938017525	236.921919443513	241.100281463105	246.385098220649	260.738386821929	246.449010872251	246.101761847638	244.40734074114	258.345238048135	246.208052004197
ENSMUSG00000014599	30.9987163927325	28.4125453261833	27.1523919313096	30.9225207908466	28.5187802374226	29.1460868982362	33.8156641988808	28.8105274107569	28.4565853716045	29.6609572669128	30.2750196651429	29.2044184346098	27.1115290564495	32.9975012802036	26.1532673862033	28.1573121984319
ENSMUSG00000014601	41.7333343473593	44.1076328717209	44.1037909823627	41.8144181258818	41.9312557818306	41.9438707981628	42.4119744816043	41.0707707046045	37.6088479217058	39.7035101544561	36.3454785185258	38.7760322784091	39.1121804328616	38.4772976896824	37.6841099312656	40.9874648959527
ENSMUSG00000014602	1430.16479158207	1419.6547336508	1412.26449079886	1456.24049282433	1408.22980450512	1387.78956083831	1421.20827839601	1465.14942817215	1413.61473683352	1422.89489276362	1396.82431014907	1384.23289289547	1462.43115882215	1375.68533851041	1409.56749777076	1403.07198882201
ENSMUSG00000014606	95.3404098117265	95.4374374563021	98.7452280506105	100.350814497444	99.2296873191598	96.6023977689349	97.1726045691626	99.8860486442589	94.4785834759819	95.2917997806243	94.3644024444665	90.1188862528154	92.0145626232995	95.4064828219853	93.3165437869105	91.5959417621365
ENSMUSG00000014633	7.76714625754097	7.5220947166425	7.61437071748974	7.41432357827247	7.54478937433146	7.1582183032698	8.32520107978907	7.51802994688029	7.87540209561028	7.42159954872294	7.93675045436362	8.60532460816994	7.86259662995607	8.30237153448034	7.75620148496086	7.35124604020161
ENSMUSG00000014668	36.4553570024051	36.1009519822438	39.5242251081823	37.3724334321841	35.9154891106779	38.2307254077303	36.7415269656815	36.2203885523886	36.8434819166634	37.2378094782564	36.3102476823562	36.8493693119515	37.5434258372533	37.2856317372589	38.3929822145602	36.6030977483092
ENSMUSG00000014686	0.723360941244522	0.55179260028425	0.864926056187629	0.675848283642188	0.755429608074668	0.936829119452907	0.544342896892723	0.760604943312858	0.676673445586967	0.440498377602937	0.564583068815377	0.506961709213924	0.531677683079686	0.350817733490907	0.625963336297626	0.517394624689999
ENSMUSG00000014747	3.38073847491597	2.60002376291985	3.34182963354134	3.04142837757607	2.8361924203917	3.64112611028763	2.75170439687231	3.09261520448003	3.19720574953704	3.16071696593903	3.05454534268344	2.89439491388822	2.79975987570143	3.30894454104134	3.08183287982239	3.20224079345326
ENSMUSG00000014748	51.7189069778208	53.5971847370935	54.882649853844	50.7597422138659	51.71164610639	50.2206789753778	53.6829635466104	56.1351985446599	50.31698132279	51.5900988207311	50.4436420719737	47.6288594782367	50.6761010931983	50.0142302669755	49.4993726130245	49.7142892781344
ENSMUSG00000014763	93.1287492047757	98.5146149701449	99.8073847817133	97.5054344507092	100.658896770081	95.5318374042556	98.2321018477621	91.648580188557	93.6686643620023	94.3340016258634	96.3065851987359	93.9875036019457	94.2154696796163	93.7686775805983	96.0055605106032	97.9987989330983
ENSMUSG00000014767	34.3011110567427	35.1585410225091	34.4778847762618	32.9942312282534	34.8692726101925	35.3112818096347	34.116656406711	34.7508981608463	34.6658360162469	35.1162230242294	34.8244281484145	35.3405738982462	33.8812743519815	34.5693460567236	34.6916002078334	34.8846308517089
ENSMUSG00000014769	82.522478606311	85.2071174945273	86.2265426518981	84.9593296898005	83.4650568878104	84.7985040963657	86.5412336892949	86.3199231195016	84.1923840062118	85.7019056342535	81.3093766284612	86.6690463423677	82.6435558899894	89.340310811087	83.2161243738449	79.6001386710102
ENSMUSG00000014773	9.44959832677737	10.123209641115	9.92409316145955	9.93756474026699	10.8501862154915	10.568353378443	9.8082576927907	10.6924697757474	11.0770903011607	10.0270453688268	11.2042429732949	9.8733758601642	9.39513181445707	10.7233037621832	10.4479405988556	9.60749623805915
ENSMUSG00000014776	14.9314866650075	16.1678588373597	16.3755824225883	15.5015230181291	16.8468387152324	16.1030754972318	16.4512172760941	16.4713491779485	13.7209836107386	15.3669943671465	14.1018984540791	14.5115717975876	13.7571963975555	13.5596295003939	14.1056509946846	13.6427742370175
ENSMUSG00000014778	20.6377765266865	18.7969867642438	20.2221311998907	20.1048113253331	20.0374959231093	19.2101919733753	19.6100324729102	19.2216439114968	21.8177479435994	19.6935201464137	21.3377431432274	20.9810412680349	22.5572707405264	18.8771122960184	21.0545656696104	22.3913676211334
ENSMUSG00000014782	8.9867587277642	10.0696805997083	9.16551728186016	10.882493890513	9.83197569259671	8.61376771465929	10.2913779237024	8.83300922003952	17.0569227014205	12.3484012177283	14.9366628516896	13.6111380658747	17.3496822608764	11.5364421886505	13.2830328426177	16.5724920839683
ENSMUSG00000014786	82.6294851329127	80.3973732056002	80.2983662790618	88.272709246087	75.1564999591247	77.452282231516	82.2519786497939	78.3280874076934	104.308037538068	91.2126949977299	97.3744062419364	91.5296143959351	113.413620372129	85.2447774849027	96.2463955939976	105.819990273304
ENSMUSG00000014791	6.51989588777179	6.85526038230751	6.35189544766376	7.29736702676925	7.39523844559976	6.71563844722805	5.83120074329221	7.16956485347457	7.15864621444925	6.83018215037441	6.64018150265508	6.33446069817779	6.92265692626321	6.20531621177348	6.76449639715122	7.03629568324481
ENSMUSG00000014813	8.24063858353193	8.96786337906392	7.99558240353134	8.18675335842398	7.69169865143287	8.9019843838045	9.71872521722733	7.65533913156287	7.79499814148712	9.53518678791635	9.50773124960329	8.38797235080837	8.21152716288484	9.67038380556142	8.85545613477407	8.64781128570279
ENSMUSG00000014837	13.98392044001	12.4886293225419	13.8737492314106	12.7105041120624	13.7093809480966	13.7534574169296	12.6564768890734	14.1382390742374	11.5140428071811	11.1148923400051	10.7585038085537	11.98156870553	11.6923573810508	9.46818558879217	11.2671727581232	11.2580205666498
ENSMUSG00000014846	60.2559852108698	52.6451187160505	50.7189711107392	55.394790679223	54.0635710244865	59.0365822027887	59.258443560679	57.1650061769973	53.0415054977547	57.8934766956715	50.2391121745801	55.6581505850107	51.1052740540586	52.5463739706331	43.9081532607724	55.9252021817061
ENSMUSG00000014850	25.3296400645137	24.1255301334798	24.3922404840828	24.9293818264363	25.0553318828739	25.8628818390664	24.4441733666952	23.4173277024594	21.6041168710929	23.1656865343498	23.3475958755865	22.6225875603682	22.5509984753693	21.5981815764259	23.5794046823028	23.5400622373437
ENSMUSG00000014856	18.8964301452362	17.7098986867227	17.6427274214907	18.7069908113026	18.0617771316318	17.6203365752219	16.8097309045283	19.5943879917471	19.5500215227549	16.906598189901	17.3214755292564	17.4393036654344	18.6452744672298	17.4570629410041	17.0776702260638	18.1841764832342
ENSMUSG00000014859	33.3949862547264	32.9199425867644	34.7298469107801	34.3013802645138	32.8480558668883	33.5478845268449	34.2825576386302	34.4371424517637	33.9960290225013	33.941952101057	33.5636300732715	33.7470558704782	34.8748310358431	33.7015712551726	34.4851048277416	32.4285469065347
ENSMUSG00000014867	62.0978116778797	62.7474542727871	63.3989502000358	64.1445914867678	62.1959462688759	62.1537480192148	62.2514862678301	62.7176035980089	60.308571567371	62.7293044258527	58.5085785802233	61.7782894627733	61.094506665864	63.2542002750854	60.7039956786463	60.6321625666201
ENSMUSG00000014873	28.3498267635237	28.3196594304568	29.7036209136072	26.9813577125131	28.8595191468834	28.6058899440434	27.7303560495902	29.8229843996648	28.6496051645674	26.9717979881737	27.9602796693799	26.6004671145336	26.0981067047577	28.1455736567149	26.9224599292025	27.4979938075639
ENSMUSG00000014905	37.1108498098585	38.2775275495954	37.0609634051034	35.6347469710482	37.1640281117522	38.6460845725418	37.570350407991	36.5399715367443	35.7345827495168	37.1814631227996	38.7204463737241	37.2903577226151	36.34243878717	36.6994976485892	39.0494206724919	36.4020694886582
ENSMUSG00000014907	10.7702867150785	12.6359015278054	12.4706400003148	9.96769867584921	11.4878641210621	11.8275813470608	13.0470401212219	11.3695148545673	11.2541407146657	12.2529377350058	12.6525689278044	11.8796115230838	11.2811432895104	11.858775941449	12.0330309372716	11.6292505235423
ENSMUSG00000014932	17.6363026786016	19.5552536439331	20.4382869163743	18.7292407265923	20.2294830759032	19.3307903649018	20.1220535673933	18.2403744769591	18.73790688649	19.0039796403067	19.1125933981494	18.7890756605566	18.746589368391	17.5267305687912	18.7415647754416	19.3019853010418
ENSMUSG00000014956	263.939952074756	269.663714753008	262.875098744596	262.425943821001	268.773615016262	276.033545069771	270.159534341568	265.60141232946	291.852042190045	303.889801609847	306.986592540646	303.46648963459	299.348120155452	290.380220805715	310.56112697651	291.513694102136
ENSMUSG00000014959	73.3641526826496	74.2417093020449	73.7254336091357	73.8450393921859	71.1008727008414	73.9040478785047	72.0071027542552	74.2624566884898	72.7467907421565	76.2411937502152	71.0270767896612	70.5245150838727	74.5745619875189	72.4451618307436	71.914667465339	75.9235748588271
ENSMUSG00000014980	10.2094891342839	9.80020699173784	10.6180942787813	10.777621794672	11.0234775792658	9.87373257785388	9.47481924353887	9.82810484343523	9.73466744757783	8.56230777746713	8.79252832763924	9.71189883976854	8.7989961688087	10.0628829696289	9.15565340229104	9.41260236896774
ENSMUSG00000015002	54.2817763245343	50.2014469803907	52.0916670586001	52.4099853251572	50.5966063229516	49.6295437046033	54.1027904983038	52.9855387678163	52.1432836202111	53.4526761889314	51.2306515046902	53.7598795276262	52.9525821492401	54.6485869289408	50.1835301089284	52.6268083431954
ENSMUSG00000015013	27.0502438300895	29.2755966339887	29.2295592313373	29.8291156297016	28.8008684887685	26.7551340584636	28.4047357123603	28.3466875092242	27.4631835807762	27.5048103096384	25.1686693902846	27.6008571911846	27.8141845707839	28.4414420445354	26.4373374880225	27.1964425284518
ENSMUSG00000015016	20.6383772061963	20.7470199678653	21.8663330449035	21.9081530303474	20.6705717792128	22.0387424437849	21.8937386618324	21.327042335219	20.843894383259	21.0390089011581	20.6704741618872	18.7411695099498	19.7991618072269	21.2031502555722	19.6235871719527	20.4319068831835
ENSMUSG00000015023	19.9340011973908	19.7211284797954	20.2276385730108	19.7702859021049	19.1467360849427	19.1713255740651	20.4340376949643	20.7074076168913	20.0747456432267	21.2579406403484	21.1740146730079	19.8694085651518	20.6616271082981	21.4903919359002	21.2054247907241	19.7553979999851
ENSMUSG00000015027	7.25866250559937	7.20520910943637	7.31877135945284	6.89657871606243	7.37329473935351	8.31107537080001	5.89062766115802	7.00771137152424	5.4217978486018	6.10025731177526	5.68566264194023	5.10575787974712	4.85265300617938	5.7213398924002	6.09899322591067	6.24271933012518
ENSMUSG00000015053	5.52430675599291	5.86537872970848	7.30307317826414	6.34091826582176	5.69535291150804	6.08332114882542	6.63678574906353	5.72588835027173	7.41250363110188	6.592373716233	6.12664880892621	7.87044406309127	7.89756316236739	6.79021404555091	7.0940251831839	6.53172812555042
ENSMUSG00000015083	4.68999676359506	4.56060588507326	4.19725792657976	4.9627844100356	4.43542471997055	4.94392362947928	5.17387899293371	4.34240709610294	5.05542886109074	4.13545316657098	4.85632468577192	4.32667358728988	4.75185715728451	4.29531166919887	4.02391406297353	4.76560358574567
ENSMUSG00000015085	7.42793720548032	6.70421895030219	7.84558433100124	6.28604432867407	6.82853684329197	6.89021380374771	6.27074584455475	6.69997792711447	7.06088220814002	6.41850558503199	6.42479996456135	7.2062141066224	7.37855978294756	6.04803277029729	7.01887794415451	7.81017924774814
ENSMUSG00000015087	184.899581395397	178.357044807865	184.385102827384	183.75211893386	182.47562856682	182.846565779076	185.13709315548	187.550662050033	203.579713417834	192.791730721418	199.676577849185	194.994826873104	197.555583302164	196.752036870493	193.829562676517	194.923567209813
ENSMUSG00000015090	258.056067518569	231.116912335022	230.719406617804	212.772946207818	233.121442493089	213.253894368478	238.615310642765	239.25281168476	240.878209301432	285.542771313522	230.272973081399	266.126764413348	241.236399862828	264.66473286663	209.405081990131	295.592653802555
ENSMUSG00000015092	66.3568376980517	68.3089131303364	69.5238780284024	65.8030431813417	65.6388625322726	68.9905195160601	68.4398359313943	69.8455333146259	71.3230458782436	66.3446121744742	66.1942232824803	66.7255509757855	69.4434586986176	64.7654995470525	64.7057195808441	67.9318503846957
ENSMUSG00000015093	3.46548095442138	2.56344883993778	3.27564386128724	2.71491608358898	2.74684354646816	3.69648166149988	2.93964724935163	3.18928459213667	3.57684266675221	3.14357222828631	2.77791159667762	3.24660182694901	3.10524866700317	2.71793565317409	2.45076942011819	3.6001852193834
ENSMUSG00000015094	136.679071044375	134.41914891536	137.845855992257	135.462239355359	140.365620225352	132.701061270569	132.320552285712	141.771909613505	137.569973780171	130.15092234692	133.081496165963	131.383806001233	136.294490877136	124.793817382682	131.98376803906	134.709240437963
ENSMUSG00000015095	110.012878914203	105.083474112691	108.344788088787	107.505151658059	107.751478438895	104.858620658056	107.204289992861	110.533525907159	109.184602858194	104.380906279752	107.631238190163	107.132581842539	106.237379229221	109.717074800797	106.159352356451	105.318842570394
ENSMUSG00000015112	7.75301344331243	7.42264257613382	8.34009281975076	7.52941702361474	7.76461115585771	7.8670618212698	8.42069214973332	8.20333747938849	6.73930604884706	6.93014432419011	6.5149019470488	6.58015127948692	6.38291343016904	6.57047812359797	5.99029684983419	6.47622173668725
ENSMUSG00000015120	68.9176265683991	70.3775112821974	70.5196330808606	70.2141093096638	67.8814356890682	66.5348226546177	68.9664379065074	69.2589650903742	66.6123808602967	67.8458352808354	68.4630198388889	66.708046626944	70.1286529604288	69.3137166308904	71.3538564126282	67.157588470553
ENSMUSG00000015126	17.7023919597222	16.8796900360841	18.0147298250045	17.0433986856337	17.7201033984319	17.3378664946337	16.0181631937958	17.8462117936039	17.0950180540115	17.0230947204673	16.4372069274332	16.5014507948856	16.0040808277956	17.5457495613816	16.6540658942992	17.4036634241919
ENSMUSG00000015127	23.0374136494436	23.9236082917093	22.5499945074737	24.3786717379483	22.8839299926406	22.7699377160495	22.9545013103304	24.904658782113	25.6295909749741	23.8517250658363	25.2248881181636	22.4635779486919	25.4174451503589	24.2574069760471	24.6746661336121	23.8382483493807
ENSMUSG00000015133	8.33578748116175	8.20410956234791	7.12991445309653	7.37330668824021	7.56689188815455	6.73717910625367	8.01319489894546	7.63560662636676	6.82536557332272	7.62107158754836	6.65448296006382	7.48304992506698	7.57498735951942	6.94152591677377	6.16081330732736	8.45154995499997
ENSMUSG00000015134	0.326545704282707	0.257357169245853	0.251580940238243	0.294690382422681	0.277926455648895	0.154586701243409	0.23364838484227	0.274506431421696	0.208462046019229	0.283411307941871	0.228689729078343	0.270682706642847	0.340661034559521	0.204748272636464	0.281145622555308	0.323610154204271
ENSMUSG00000015143	227.239839903368	216.041383661646	226.298578184179	242.7173245635	215.668737232935	234.745510638093	230.404907346139	227.852591095097	242.114658900376	231.887768860172	242.042363682733	214.7431789539	247.112526890097	223.602625851307	236.769340047297	233.174742692113
ENSMUSG00000015149	175.215073674919	183.932579204603	186.616021716313	181.467171134423	179.941409272345	183.136458738162	188.783799678349	183.505447989311	178.894555167227	177.814137754611	167.356679862604	177.953828650367	175.113007429206	176.57771710719	165.548279378984	173.018645793512
ENSMUSG00000015165	345.111950342601	332.360662419293	355.90843870575	342.189431776189	347.455782945105	352.409628076529	349.930132268587	346.55774710103	341.758861660924	334.094001267104	345.286519604777	337.639908609306	329.883638913262	340.387824055762	339.99046448291	329.251646726126
ENSMUSG00000015176	68.4821976034566	70.4627202190285	70.0497987890623	69.0648085598403	68.6542432807083	69.0870936345986	69.0092273045613	70.8802401136688	72.6636493815498	74.8047390809875	72.7727261799321	71.7267718360376	74.0537949117323	72.4224246119558	73.731226552319	73.0572737056459
ENSMUSG00000015189	76.4138132681971	79.9982185231639	78.5963873693007	78.1416139656551	80.5545288106308	80.0837867332846	76.7617791451978	75.9229803444147	75.3912118241614	77.3951232536083	78.5245527056854	76.3844759796488	72.6079766120868	81.0761025994248	79.2827338123366	76.5545297685038
ENSMUSG00000015202	5.24307442068222	8.23118411212199	8.28503177084534	7.02576974892512	6.88593884906991	8.40969704767466	8.21154154414469	7.41675297177121	9.39731437366112	6.32616289191756	8.19062546691328	6.94769520447021	8.32240102977494	6.63063619153388	7.74874707286045	6.55376365088172
ENSMUSG00000015214	49.0566406116183	46.896584597499	50.6752456048012	48.665544725661	50.7721838726231	46.7575127642145	48.974168105815	47.5659223306993	46.1189348720664	46.9032749711305	47.9424003301738	47.6378105330427	46.9715441163562	46.3174961869991	48.0857455115587	48.0298189128953
ENSMUSG00000015217	20.5821243124863	21.065340574934	19.8582263195637	20.4197972130491	20.5568532978363	20.5649319377288	20.5060171039875	21.4919008016152	22.5684308830645	22.7831028054423	22.2653077064871	23.0407021145421	22.2269713750808	23.1827816523183	22.3727013544392	21.6252712084704
ENSMUSG00000015222	976.777393932673	1056.48708377773	937.264666347519	974.006612516353	992.917320270517	937.550997048271	951.905549306351	959.747719767711	892.77630194657	890.672917798088	914.209310865542	925.819520940986	957.284573245942	878.205587095602	950.984654017965	943.742668650936
ENSMUSG00000015224	27.9292800446393	26.8780794254734	25.8912959781464	24.5725887020157	25.6686190797615	24.3086681473421	26.9657293776131	25.5214821487175	26.0097666370153	25.9350980910049	25.8156348936136	27.242296191692	25.0896158189152	28.9366216914415	24.1144510204718	28.3949293835725
ENSMUSG00000015243	93.1024634832046	91.1674491325317	101.064123605265	87.7016815033641	97.5552023248463	94.6977716177366	91.9421028305636	88.5715792362767	89.2644637385147	85.6775690759365	88.6768094754095	93.9912639387463	86.34542100897	86.6655042870173	90.3880540764094	92.3966991727053
ENSMUSG00000015247	7.78875237909568	9.42269802389033	8.55321861149227	8.88018638088588	8.76974414596071	9.2028107422823	9.02520305051759	7.93635147653102	7.94402085228823	8.54552388762314	8.02508905660255	8.4656333398939	8.08081593212772	8.41530556178545	8.32583928102926	8.10241800377039
ENSMUSG00000015289	9.41687058485957	10.0663321021559	10.4481402407704	10.8082699245989	10.5665461893231	9.91905854478799	10.5249553803301	9.66648870357211	10.6443975618118	10.3855943304367	9.47353093603121	10.4706145291508	10.8859109570042	9.36360140484732	9.4185994125456	10.8377083307588
ENSMUSG00000015290	62.5290064376575	64.3986094156759	63.9587040740747	65.3467236967483	64.0321241393831	63.1399136106792	63.203612370744	65.4127197052926	62.3268089091737	68.7607451220924	61.9698450320682	64.0896335232716	63.9039586578275	66.2324043470142	64.2336913798587	63.5444276419358
ENSMUSG00000015291	573.765609747897	550.350085596184	593.880876844023	585.739113554416	576.191555893444	575.895659876989	569.3837310366	574.941093318993	540.81583626263	540.641146008807	537.387044038079	534.980047920571	536.570928113457	545.777951572907	546.936220062092	530.947459329133
ENSMUSG00000015305	118.773984912927	128.160276210891	128.801032286598	120.74082004004	119.110235245974	121.35419057463	127.303829831163	122.185383134306	129.308005639318	121.647771178293	125.151919599272	125.116494479097	134.528387098958	118.9223596534	126.966813433927	127.018436997699
ENSMUSG00000015312	12.0139760057305	10.216466187858	10.4641218812311	12.2779726897144	11.9483205782707	9.4090442271585	10.6201930127562	11.2824595821069	11.497310519849	10.6180835441108	11.4806556262878	11.156011946729	11.1831758673332	12.1382581151817	11.0308284879389	11.5152248875457
ENSMUSG00000015314	0.305158403028941	0.374381471684446	0.157525249619391	0.410000713632976	0.342751238277556	0.181861095635911	0.29231853396399	0.143869459359876	0.347093086250836	0.143994627150906	0.370483888057338	0.357651992473775	0.356154118531991	0.407191811044736	0.355341579599363	0.354847024410282
[truncated: 15,034 more rows]
