# Supplementary material for: Histone deacetylase knockouts modify transcription, CAG instability and nuclear pathology in Huntington disease mice
Source: eLife. 2020 Sep 29;9:e55911. doi: 10.7554/eLife.55911 (PMC7581428; doi:10.7554/eLife.55911)
Supplement: Source code 1. [file elife-55911-code1.zip › Counts/ThisStudy.SVAcorrectedcount.txt]

1C_A5445	1F_A5783	2E_V1347	2F_v1801	3B_V1972	4C_Z1356	5D_Z1392	1D_A5446	1G_A5786	2B_V1344	2C_V1345	2H_v1803	3C_V1973	3H_V1979	5A_Z1365	1B_A5313	1A_A5312	1E_A5779	2D_V1346	2G_v1802	3A_v1804	3E_V1975	4A_V1980	4D_Z1358	4E_Z1359	4F_Z1360	1H_A5788	3D_V1974	3F_V1976	3G_V1977	4B_Z1355	4G_Z1361	4H_Z1363	5B_Z1367	5C_Z1372
Xkr4|ENSMUSG00000051951	30.716888337703	29.2036457779445	35.1636785103213	30.1719493384081	30.85011195724	33.5743323505258	32.7041492565269	32.1788502484294	30.3620644940049	31.356441026878	31.2744108135336	31.5750069943929	33.812559493541	32.416522264488	32.7391983341686	30.6845038241112	27.2518885627964	31.0852620901579	27.7630195025361	30.7644375249517	26.9467805975962	28.6337788109022	27.9205756940646	30.1015696418132	27.81847340895	27.2818738310884	29.7007121291982	28.7767040250208	35.1440478478277	26.3802096799055	30.8278388369573	31.3682738252963	30.144575283675	28.3707982753733	31.1789145754597
Sox17|ENSMUSG00000025902	4.06876191685638	4.41323615226794	4.55319373755674	5.11205766225099	4.537508566713	4.80763799515808	3.88777351090225	4.87439377169241	4.15746542153921	5.03571319135998	3.83659835942681	4.75286516494372	4.51069231692836	4.8724425972043	4.52688507807701	4.04843657614958	3.67683314121909	5.87641288305346	4.58462914552472	4.2843064051468	4.01063748030028	3.91962312872536	4.21088028095474	4.12619689323528	4.69818372710646	3.99689878201794	4.70385030827902	5.89793734874375	3.9855367003714	3.37744804303389	5.04140023358035	4.70995363527948	4.03793270440435	3.52939842487895	4.85972624243216
Gm6085|ENSMUSG00000098104	7.43674500979392	8.7974100163421	8.45626984198143	7.5366908528213	7.75170830495242	8.29929027850968	8.01417041278242	7.28198769267012	7.67386938016312	7.87533020204496	7.20075869171706	6.52508184393038	7.30391028957675	7.6633423032211	7.2711870263204	7.76799616793899	7.85310134672998	8.2562729960197	8.14006944414318	8.46556388845561	8.15374080926907	7.60690602726444	7.47531071299023	7.50938873134906	7.75011618720275	7.52258756800881	7.05268512643481	7.66774443113375	7.83845583661413	6.60309207891283	6.80668961666177	7.36353881008751	7.17697297609221	7.61830823533769	6.9722822245058
Mrpl15|ENSMUSG00000033845	27.367307016766	25.6285237786692	25.5329294079053	28.5513576359607	27.7071083439955	24.3396349521267	26.0494254224558	27.9410290031413	26.6595221790166	25.9405163430444	22.7378085820053	26.6687210165835	27.3352031323705	26.9707124516433	26.7693937129689	25.3196594090218	25.9069104991034	28.1114973766626	27.3727228122	28.0963135092891	28.6996213748144	25.5570148209306	26.8260450452834	27.4919806403913	25.58846449026	25.573345605465	26.7367256820258	27.3026200002898	27.0271419166384	24.898335520847	26.7773320151581	26.0207075812464	26.0987196423318	26.95485615984	27.4583465208403
Lypla1|ENSMUSG00000025903	30.255032532454	29.7182808165902	28.1146216481774	30.5569203321809	28.2615109512953	29.6113972327653	29.2885769648668	29.8782069836886	28.3134757036399	29.3272946436623	26.7587316799377	31.7699984974637	29.3319549513125	30.0797417382648	31.2099397832807	30.3827585518439	27.2272106848795	29.309368827193	28.877325136295	30.7866261348462	28.4785368351889	28.4836164489865	31.0498436754464	30.1903061469168	27.5402886014244	30.6085887231454	30.1747223729021	30.6791148859766	32.312999942709	29.5781736490214	33.2163022958174	31.5802967285094	30.374745415229	30.1096474328031	29.740612549098
Tcea1|ENSMUSG00000033813	39.6368376624372	40.4191092378873	36.4086856452319	38.0816678799493	36.9999779702484	41.337684657443	39.4097041631099	39.6220859387248	40.0558661821114	40.1319823004153	39.6640208396815	41.3722077802978	39.4740289872698	40.0507828548099	38.7523957409469	39.2935045241648	38.6805825615111	39.0301565544955	40.5667016335429	38.0168876819736	41.4508244727784	37.9132162082908	39.6959819416683	38.8515877793007	39.5799817527951	40.9950233370352	40.6099871579565	41.8117231962857	41.3518692782114	38.9176181189841	38.5088403513787	38.2958413494819	38.3739131155815	38.1751470828392	41.0586766396184
Gm6104|ENSMUSG00000062588	7.6599632699628	6.40932901063624	6.25805197380431	7.81551097492921	6.48197211271574	7.23546935821462	6.98338476436816	7.26996150169338	8.35929944870339	8.1090746849305	7.52857356365305	7.85136832672348	8.3821438743411	7.92443147482101	8.94193195006774	8.19753156020677	7.9117569332949	8.74622930178518	7.71522171974721	8.52320531172211	7.51885330596338	8.58439350355901	8.39844968567868	7.35186269266522	7.36289836845379	9.79222911839516	9.08734579430694	8.63463943252191	8.90108968642658	9.57816311456736	8.87014908999151	9.02556154795502	8.27079791512747	8.52257549521884	8.72891943517975
Gm17101|ENSMUSG00000091665	0.269522599879108	0.319492809818003	0.191596164758307	0.506195178262566	0.284799332608737	0.338171484038428	0.216152822320807	0.486938086399649	0.19463669129848	0.358949059833438	0.48833549992743	0.300447445163757	0.629800826896508	0.243573451023578	0.30000697755106	0.240904244975726	0.301348495954529	0.341840463747136	0.468739301215157	0.223992488617681	0.263026368173659	0.267523603046909	0.409186464377628	0.391333834148725	0.566227303616896	0.19922960911369	0.463963672079502	0.196652135915689	0.214317425196669	0.397233367993794	0.369272808012388	0.591847207700559	0.330933447048288	0.360739870417199	0.398432947476562
Rgs20|ENSMUSG00000002459	81.4844853149367	80.3342730463895	67.0413055551649	79.4542218721716	80.6517094837904	91.4628487316548	82.0846681810602	86.4888020003332	82.3845114129214	79.2537451139938	95.9657931526957	85.7578647683714	85.8976945183679	85.2179331041214	84.617413155895	79.7681371823955	75.4182899308622	79.3386306598141	75.8164474905341	76.6485534642341	73.7065402663437	76.1542042300366	74.8127656716764	71.0160887662723	75.7384382695529	74.6947377478788	73.4648106882089	78.35205016964	75.1898477683195	73.9055371220441	77.9919559226199	70.402930910891	67.3987423908891	76.623725459719	73.7997902082205
Atp6v1h|ENSMUSG00000033793	168.428656786575	172.316723855329	152.580046788347	163.776076663332	155.623567669376	175.373493686564	167.29515990435	178.056219931956	165.730046004754	169.524070368992	170.646276952453	180.831738806518	175.665422854756	175.715999271631	164.239519071094	160.303297467876	166.268191977771	159.814715089601	160.667789075441	156.23210979504	166.152401859939	167.025585087295	158.643750164727	156.968994789184	161.467444186425	160.374877520685	159.812175432005	164.023738675233	167.765682274095	164.651786852047	166.137976212428	163.313601955469	159.649832059733	163.75642386104	160.93440902385
Oprk1|ENSMUSG00000025905	18.7919136644429	15.5792387225103	20.188015867205	19.9056542148222	20.3815103094174	18.0814943698755	18.375211799855	17.7780980924643	17.8848619483242	18.0286584899287	16.1951193169442	14.4470881170645	15.7105392637519	16.4867023999782	15.159478933523	10.292542938162	11.7707247303552	13.020322496763	11.582158651944	11.853764136248	11.2597662954916	13.5953026977212	12.2981183830029	13.9694133729575	11.7479475292952	15.152573233969	14.2032372517792	13.5913427881746	12.1975932644783	12.3910264250637	12.0498447922638	13.0160650340772	14.0623583611441	12.0617740746459	14.9543001268672
Npbwr1|ENSMUSG00000033774	1.01290142423661	1.3838139391833	1.35090558440153	0.761221070328859	1.3843748288342	1.07800930014943	1.63593073649022	0.737257919735987	1.30626681625753	1.10254269151046	0.885376160180924	0.898005440349171	1.11417295400293	0.841954597052869	0.668663596868609	0.587864871292924	0.809708649140813	0.619375572224923	0.544533531538794	0.414205136363117	0.724784400679373	0.952208946258544	0.656069566369093	0.812138007830645	0.335614787740475	0.746558649152662	0.790916201860806	0.754780110235607	0.532574525082352	0.873271380268452	0.656669023595017	0.145543754488438	0.479990472702861	0.95762943674954	0.739188866886483
Rb1cc1|ENSMUSG00000025907	118.643428896146	114.980506996858	122.297263450328	122.797592661359	120.271422925218	114.79653819492	116.884438730335	120.463728941155	120.071985460804	117.374039941686	118.37342751554	119.718387270069	120.346809175796	120.419811090518	119.674850961257	120.033369848176	113.103108485317	119.487967448496	120.941386124957	118.34716293156	118.108240119175	112.918103801744	116.69249805739	119.732403748973	120.382742799316	115.300713245995	113.595862063503	112.700196575846	119.06445815557	110.040277473607	115.286439376957	117.540632198336	119.569851882562	112.898740477429	118.864881579207
4732440D04Rik|ENSMUSG00000090031	0.47734268258763	0.549079147429773	0.502895058494776	0.332319359591215	0.582172794079304	0.47080017552531	0.544371084111514	0.34189154692161	0.317005110984821	0.414512814883325	0.339665887963638	0.242102693542234	0.47977110385163	0.265846677003821	0.421584321113575	0.338391352297629	0.222373070876202	0.493153279867927	0.341272198461134	0.228029758384133	0.432899993422088	0.264073703239117	0.294396742462329	0.483727625437449	0.521537864292462	0.108168711398614	0.461431473325936	0.502887226150374	0.435490444875415	0.248714225676111	0.220168126290694	0.154187124907746	0.330644599463167	0.222683098868529	0.198588230675693
St18|ENSMUSG00000033740	16.5269553022027	18.8565017143636	18.7574880124803	18.0579607573982	17.9167204027824	17.1581027559101	18.0689866537263	17.7843465163735	17.2269512840436	20.7230960992117	18.6696541863605	15.0167900165307	17.1972721524665	19.0351061164961	18.4671676718235	18.0443051101325	19.7125502638258	16.6982235056899	18.829621481578	19.4166215135345	17.9770297711938	18.1191066813308	17.3374499886324	21.0683718401356	18.6113338094834	18.0873259670511	21.6114750086475	19.1792545579344	18.7320537521062	18.8842124181283	17.6544641258922	17.7725107064801	18.6186724905161	18.0975146994968	19.4562884808998
Pcmtd1|ENSMUSG00000051285	213.952747743515	213.872762927506	196.907547138462	210.065570399139	203.124323201413	225.325104052585	207.923909641416	219.651243557219	210.049345290324	216.793066591467	223.49011815252	232.524782365197	217.858399333284	221.294874603688	217.225906355147	185.705657415275	176.056326178853	181.743783393714	181.244593346773	176.047085048878	177.003225049087	183.041401284599	186.5679280578	180.396466050515	182.838263757969	188.814700050018	189.155247209506	189.180096404637	184.502307362495	180.803682398132	185.187748408619	190.731084216548	175.818593145725	180.368276229829	187.518214518844
Gm9826|ENSMUSG00000048538	3.32885630037142	3.00872499733524	3.18769633783303	3.17965673879904	2.29668621004885	3.24819951029206	3.1103196384554	3.69517399677452	2.93786354087788	2.68006778568661	2.942123287869	3.49702330056587	3.58661706346814	3.09047126567086	3.31142099904663	2.85409069633944	3.62602924713777	3.13600317084856	2.78033086459728	3.08045316427026	2.7331927375921	3.27078107033441	2.98627609070593	2.69885135100394	3.16180367794335	3.01216039293349	2.69392776122614	3.50423752540084	3.87604896400945	3.62005084713773	3.68819612610752	3.2114366931356	3.06904154109944	3.24102335635616	2.62965136211942
Gm26901|ENSMUSG00000097797	0.915702938075945	1.25579503384544	0.602534226883795	1.11129808470866	1.01472478443903	1.20874939677583	0.987154312932482	0.951049151815124	1.00740655688595	1.15626199895265	1.18270984235474	0.685974004673976	0.929729736837034	1.00207900525953	0.707515813497184	0.908800640061563	0.629191847951428	1.05205344685452	1.11701053560107	0.756022531550157	0.926176412970584	0.778115637439566	0.867597333332219	0.635199332218384	1.07396747930613	1.34179845581581	0.949014734678371	0.805910845420786	0.887641786501197	0.808871438040392	0.8724332272276	0.977152712192041	0.607354022579493	0.816406588789214	0.902936475548971
Gm16284|ENSMUSG00000086235	0.820297690238821	0.775337497350857	1.18108112020389	0.96800191982828	0.899868849084511	0.912984043615994	0.842761743218771	0.832250415863657	1.14130025602673	1.14148693906941	0.718987363957507	0.780410162519964	0.911434836005763	0.914507000227647	1.39367741995087	1.03051081239151	1.20705870326003	0.855879084911687	0.934267377389874	1.30359089252775	1.04114049126722	1.16287130097438	1.15543108534284	0.918515404248013	0.997290694106246	0.994366217889919	0.965578756129331	0.83098103886666	0.818758393377966	1.04825947687764	0.741855502066599	0.971557142143659	1.01068349438773	1.08148841710464	0.907610465154183
Sntg1|ENSMUSG00000025909	20.6961617741095	21.6030935687149	21.3558014933327	21.5093875193722	20.7039320309158	22.3062311451691	21.147995514666	22.277099164314	22.9310742570807	22.475648409417	22.9372639172097	22.9758575079647	22.2875411629245	21.4361612477851	23.6459999814035	21.3146162042923	23.6083365026989	20.8216851566863	21.2506364151201	19.5704061542421	22.1812918374386	22.5906765841514	22.4988543301091	22.6058679657698	22.1379181158194	20.6501084923236	21.5131639897411	21.5198236575064	23.6063699341475	22.3072805882205	21.0056002198811	22.4361495249646	22.4364293687842	22.6422744383835	21.8196607362657
Rrs1|ENSMUSG00000061024	18.7404969887503	18.6142549726624	19.4382201596612	18.3762081801962	17.3243704168381	17.75390890251	17.8832212293786	18.1693753549759	18.7610134387643	18.020258880839	18.703996323856	16.7256942420743	17.2181596837819	18.5650609319258	17.7153921226206	17.6910579062292	18.9493333064417	17.1514956247195	18.4133893113509	19.3092159055011	18.2745344663434	17.6532821434079	16.6561840193555	18.3390439096153	16.5356282018814	18.2482134843666	17.0491983289711	18.7559338476437	16.8508373868195	19.6690695394384	16.9458650132202	18.1465691511043	18.0357098006584	18.195669761445	17.7341349249775
Adhfe1|ENSMUSG00000025911	21.3937938517254	24.3332194312108	21.3516909244372	23.7559712493752	23.1192937688806	24.8932150502917	23.6164439663588	22.09927122067	22.382079886883	23.5004738795981	24.6844605889702	23.4353746898447	23.1119381002455	25.6701037258451	23.2539382657611	25.4769903247375	23.7584379210389	21.5078461597365	25.1442771764441	25.605591753869	24.1593202840785	21.9323786364667	21.503171219473	22.6589451861694	22.1931669820658	20.73870952485	23.696956325617	20.0504318672151	23.0379514722548	20.7287721992883	21.5687415911681	22.7377305127207	21.569081238502	23.8341094530564	26.2456524182605
3110035E14Rik|ENSMUSG00000067879	36.1719222778362	44.7035622668415	33.9213768182157	22.2575419423258	34.2827786750471	41.9899598518914	56.0789601204297	26.4131607769082	24.9969441093255	34.1244954522159	27.3281485382021	32.0189322435708	48.3726398174283	21.7555609168582	16.7920314223834	31.2669190044757	29.7404385816294	40.501006895937	33.1625622784297	35.231788007003	32.3833787172542	34.0571036986823	36.1839818438037	36.7991693422808	23.4759536617064	41.6636718972617	36.7924443139817	18.7727354005308	41.2139664583473	39.6631356952321	42.1372283338174	29.0735660976307	30.0952483189853	29.5626016529647	29.5957493053988
2610203C22Rik|ENSMUSG00000079671	0.656661014259763	0.765086879370024	0.804424850651856	0.771147252304666	0.875287678804294	0.733771051951781	0.894226289849056	0.727897573091857	0.916610957951215	0.738587518354908	0.548442072058636	0.844418104189356	0.951933665578545	0.648421423788924	0.577135393196012	0.68504260450697	0.416975337068378	0.869054547419034	0.758596999559916	0.496359549942946	0.653325447904379	0.58801141843493	0.498321644108881	0.567306996631577	0.581748464239337	0.59413633843423	0.536833594568815	0.655266182019938	0.412838634961269	0.816661868459384	0.653115557918382	0.486952561686376	0.480321935139672	0.654983710189555	0.753146195741796
Mybl1|ENSMUSG00000025912	3.24994936385816	2.94301456866915	3.80601377701724	2.88669249427013	3.53719388314344	2.90483625657373	3.13756445423564	2.95496615616335	3.07112387969421	3.31108796929648	2.62893780079133	3.40802444838668	2.97894672507598	3.05565708235874	3.17020626232702	2.98867475271659	3.19490998389243	4.05623998071724	3.19243265614872	3.61113313303005	3.41184449038204	3.20354435204528	3.48330418178556	3.56799025640396	3.19036283773219	3.14911739074001	3.25220190893701	3.41613614142003	3.11403175509752	2.4951241902819	2.95941937509578	3.17340396965875	3.64303413095331	2.61765406765587	3.13385428896305
Vcpip1|ENSMUSG00000045210	100.847762978292	98.7286959710973	107.873779255323	99.9367726347306	104.827873025675	103.160299013326	100.523554548986	105.660954351764	104.832433768968	99.0639551016664	103.142775782226	104.205565020397	97.532476067086	98.9937143203042	98.2002472017722	101.004051737667	93.4736218700122	100.08711852979	101.45841428712	100.491930083515	96.3594580261189	97.4661898626708	101.341660017207	100.160650738497	100.635810307671	104.909914915073	93.9835222511595	98.8836576005365	98.1512362433984	100.224025583285	97.468182561417	104.11683180696	101.183187114219	101.666140553416	99.8153272146039
Sgk3|ENSMUSG00000025915	41.721168472516	41.8431797387847	42.8789951878045	45.1334659783956	39.1601505976254	41.3418949365395	41.0238153228263	40.7585565218293	44.176553227549	44.5718737112193	41.6357022748921	48.8153905900342	41.8687201582015	43.9963105569847	44.4530724032671	39.9787487612932	38.0558850689607	40.0164156613941	41.8501795055238	38.3527350120945	35.8605451472219	36.3373633372619	37.1151853488029	40.983639446182	40.4481159185935	40.8837165480077	42.9071381490693	43.2685016593615	42.0165874191805	43.0793405694671	36.6307144099044	40.5843997929694	45.7286037852005	37.3043127836562	44.0455934375934
Gm6195|ENSMUSG00000046334	0.898254615775283	0.568473870081654	0.930025291055595	0.98813784736499	0.914619496390177	1.07253354908109	0.977465534903708	1.37599300544803	0.828414890495852	0.905488867579659	0.966607142978022	0.669461987475412	1.26543912280032	0.709305597318796	1.04978405662498	0.804563468610495	0.88907618414721	0.638130209466963	0.921329688244256	0.842419634371743	1.09584648178655	0.679821978771315	1.09324388241241	1.00687294835903	1.03633793178926	0.7380855264955	1.20825096084082	1.06783849792331	1.13470290273852	1.20812256063064	1.49580679691004	1.01467787703242	0.724942281455643	0.969495834493631	1.33880446216381
Mcmdc2|ENSMUSG00000046101	2.76024198299262	3.88500417094611	3.14198310650723	3.0760046554016	3.25846201421618	3.65785026394007	3.9587019188613	2.60325188896367	2.95108515874886	3.46853406723424	3.23834115611634	3.01826936692536	3.80345632767321	2.39292963966332	2.9111771765361	2.79434988794804	3.43953365736551	3.70574433879777	3.51450862502105	2.95316713141591	2.90996842478243	2.71579792316601	3.14006628975087	3.04783074301529	3.46457942352175	2.76823561019889	3.47811166412802	2.94875200610464	3.10066702897026	3.40157852015468	3.04917269862199	2.42378571168292	3.03567543988675	2.71226424848874	2.96575007890572
Snhg6|ENSMUSG00000098234	10.9252718518431	10.9969480055902	10.7744107084919	11.7909148946937	10.5257147463742	12.2771881148493	10.7743714224717	12.014202987439	10.6699402525287	11.6042121130469	12.3119378565679	10.9783635803032	11.3787296448152	12.0525292306618	11.8791300281834	12.6234323787807	12.0793512108244	11.673725828239	11.8862686079566	11.4856983802043	11.3825766417367	12.1927876148753	10.7001752429741	11.8613319069717	13.325603198499	11.00308135811	12.0528516311348	12.0305667699583	13.0025120437147	12.0274033624882	11.6430619901717	12.2373729785508	12.486841883305	11.4774564897024	11.8849888646714
Gm10567|ENSMUSG00000073738	0.314789755609268	0.108464912886357	0.0891801220286388	0.241625766895025	0.161042695745897	0.216903567878418	0.220004175918067	0.176746524294901	0.214643825728202	0.0392962743313812	0.286631155408914	0.280231384964376	0.267831405579422	0.165308042014179	0.181193137021111	0.297483314131421	0.299876399775747	0.210450329318714	0.292517771677732	0.173252143533711	0.244298988313602	0.280875875211486	0.309362450190464	0.246097720325846	0.340130097289547	0.379930374018915	0.41863586915112	0.39210618704151	0.301977066397237	0.372035351674635	0.235022003840992	0.183524093746904	0.161051086711784	0.315193458927221	0.429999294047582
Tcf24|ENSMUSG00000099032	0.42407347887149	0.139624137163008	0.181818445099909	0.261543935941775	0.257465015879769	0.261297156464588	0.264224714259881	0.237319366952821	0.286085250526454	0.0669594468096979	0.276423630150647	0.383609678605347	0.262638076393038	0.177757449061792	0.256489794461437	0.435851666852836	0.34854008561455	0.295598348835854	0.354745245822577	0.232882213835023	0.373983823047024	0.4447078510506	0.506725912649863	0.441581414114303	0.392529461632683	0.588367800988977	0.483860209234716	0.50876264498305	0.319574773274323	0.49351421108647	0.313605246990602	0.292678585320373	0.154052012120439	0.410728952232823	0.487829069059133
Ppp1r42|ENSMUSG00000025916	0.444308892155209	0.714097685535008	0.598557943131414	0.488714128595817	0.650852832223484	0.569154893058796	0.643341396773147	0.582499095812641	0.638122334454443	0.918151728710769	0.345620888084857	0.573464491735743	0.607967145250989	0.699789063869532	0.990219476819599	0.89672540446578	0.665345994534263	0.770539390152934	0.618641549846364	0.721275095294296	0.799790004007847	0.808625283918251	0.65315614809797	0.617967218298973	0.837646457989783	0.737599965880285	0.772184431287491	0.650946921485755	0.801997038918366	0.848698078444269	0.756690766366032	0.581770374035509	0.446606608798706	0.64286756005105	0.488249051784144
Cops5|ENSMUSG00000025917	62.0232619751375	59.7515650916636	62.2171378107513	63.4673497964963	58.779856953491	63.0216929036353	61.7877154032696	62.9504819754897	59.2948472073366	58.9607497700592	62.3837344891658	61.2909390331688	61.8217973060491	61.0761435889734	60.667348987758	63.9501281208631	61.2946466655445	58.801722166765	62.61764432484	60.6721345497353	60.4889674004513	60.3846995744565	61.5575235957453	65.1015191113323	62.717400122994	61.1567664227924	61.2488458739277	61.7731306787038	64.7397129285704	61.3870276745983	63.5292539835376	61.4034606730475	61.8860407507667	59.8864656479017	63.7541131317539
Cspp1|ENSMUSG00000056763	28.8117731442032	28.5921371717601	32.8496241969138	30.3738427522853	27.8730357332509	25.0401614643719	25.9766315030587	29.5434158605854	30.6344539208321	29.2541592158342	27.6269031436478	29.4821488287024	28.886582465777	28.9502196322637	29.6304837769861	28.6903611195944	27.0531561709101	30.852321770193	31.0261628024314	28.6801521989183	28.5803869520937	26.6895234610213	31.193652026979	29.4210142684983	30.8269036900557	32.1921602088561	28.2211329975637	30.9998459776529	28.0334578331718	27.695656753462	29.2158071630388	31.8045602191744	27.861507071635	27.4180563688956	29.0206535033857
Arfgef1|ENSMUSG00000067851	141.750543296297	133.914997717751	149.385470691272	141.22914371755	143.762669732353	142.137937188822	140.601112776536	137.926134861724	140.048680888445	137.564232531776	133.730865418814	139.028392391111	135.31365949473	137.268273083265	139.522296976695	139.22865253931	142.60256075109	142.239195120942	135.137560212849	138.247714212247	139.353332140462	146.252319812315	142.089580838509	133.52185228958	143.840854048476	144.518494527483	137.120072634698	135.99289945017	142.315571375967	136.436681308731	139.533533687194	141.886478377521	141.546525524548	137.617203776546	140.855058471168
Prex2|ENSMUSG00000048960	150.572868270939	175.23068493014	129.004265873954	155.798537771696	146.325356658787	151.768187378587	158.086454216393	148.833317879264	148.867883391412	156.409854235868	154.478260436396	155.362475855653	166.675140929645	171.972694710354	151.233131108587	163.130699061356	137.861221904113	143.107065181003	161.122241503431	161.545387061086	145.301849880786	143.641213553622	137.198654073494	143.394368981723	153.116964160882	144.10985932283	158.502396751716	141.761335067639	151.327950352272	139.953823277542	137.817773722355	137.856125958015	140.041863068576	159.902734170428	144.704954524643
A830018L16Rik|ENSMUSG00000057715	75.6611346805485	76.7586679506736	75.2493123141003	72.339634112862	72.298901646831	79.703278145065	78.3517970177456	73.3814236455615	73.6607092383047	73.1776180104342	71.9157744687624	77.3131041118748	77.4905900159946	75.2702902579495	71.7442241939815	78.9584597888801	68.3870363823355	78.937997103922	73.9002708268005	72.7380884688315	70.3247969985521	76.5601888665929	70.5593677665412	76.7077287264603	72.2961190770564	76.6698399465528	80.444303283532	83.6300182074908	85.04558192204	81.1015591300089	78.1721100861079	79.5868110431877	77.7119384838895	80.04834723859	80.0126201789957
A830018L16Rik|ENSMUSG00000095719	7.28059019684999	7.29208462390822	7.13476981586	7.81296589248251	7.24065822958876	7.25672477933768	7.48744553026031	6.47666364859807	6.76815961510943	6.4558699997243	6.11348604412698	7.31683168189915	7.11776973805623	6.68563378275046	6.92796077475447	6.79389834943021	6.95930180527144	7.3425709639606	6.46167767101701	6.2136290602755	6.44301331426211	7.18457774323211	6.13134468456571	6.80122366985548	6.46799364270694	5.79187328793354	6.62737148765325	7.19095938668917	7.19761227229207	7.38319270195707	7.12500115700417	6.68639767742538	7.53067226404311	7.12605104890976	6.84086447029776
Sulf1|ENSMUSG00000016918	11.4833066705486	9.73278796915446	12.482398494716	12.4673629012964	13.8424133970545	10.2847923277073	10.471065519433	10.6529222722429	10.0872564769201	10.8784693722462	12.2656557178419	9.89311294195618	8.64229944867299	12.9228345026226	12.1541706751699	12.3148882335602	11.3203320526311	10.2136025261225	10.3047600549369	12.9487081169501	8.84308866779223	11.9710833788557	10.1404625249848	11.0243595582951	12.219454918493	10.9987875486529	14.1735988556793	13.1321787971737	9.4033021047446	11.1686976765355	11.7185411091509	11.0841277914534	11.4779409870759	12.2264560505108	13.114329927086
Slco5a1|ENSMUSG00000025938	12.8873557359689	15.9081419312311	12.1983430992782	13.0437948585925	13.8948036725919	10.5987740074791	15.3852715033307	10.506865164694	10.8754453287797	14.4442354088051	16.8251371853176	12.4676290568105	13.7184869208817	13.8419869488632	14.0493960942096	19.8951272702198	21.3305687285057	18.5941676103241	18.249399139624	16.6003303572092	17.3317201250872	17.9217220271429	13.061420969666	18.7657253044288	19.8105385578485	15.4295990445342	21.7449152692358	18.5597763051105	18.9922276576316	26.3197646365903	21.6007086183193	16.6625540250346	20.3572616348978	17.0172712782198	17.9855265116993
Ncoa2|ENSMUSG00000005886	143.578870659876	140.994292267661	142.006867169802	140.561660810771	151.959591127249	141.886852898507	142.357307825307	144.572995927667	140.179285481003	140.639124082461	137.152176708866	142.844627508367	135.741043025484	137.009023576498	138.131591655917	134.784317767806	128.89221879039	142.720161817827	132.958829147711	136.19070927764	131.371123860186	140.609260356137	140.463476560893	137.91377730632	139.025289462227	143.178719505492	138.012087147528	140.211461934646	137.835416691373	139.448978040265	140.499763143956	142.439181902425	143.527780152493	142.767732267007	132.057241369485
Tram1|ENSMUSG00000025935	20.1743863397682	19.8497195260783	21.2192639226855	23.3094209012448	19.9626498451441	17.9669525596021	19.5909417626405	20.8968204108807	20.7763156024246	19.0926787759571	19.6385145822761	18.9105271575534	19.8680715101333	20.8688492587345	19.4965683626377	22.9420303167381	21.0325706331653	21.6895598052691	23.6781072008358	20.7329377768188	22.1598079097769	19.9882343860546	20.5604258486019	23.6559275416197	22.9402039342303	20.8525358852579	20.185130801779	23.1786850309771	21.482594210106	20.470804182317	22.6698847771876	19.5783484101307	21.384154191982	20.0786685744996	22.4233167539744
Lactb2|ENSMUSG00000025937	21.2223608526144	21.2896042983062	20.3780118343305	21.0520966791056	21.3294897797055	20.5957563777399	21.2818758706024	18.3592612328572	19.1443202058742	17.7482913420667	20.2232586096834	22.7330981043193	20.3092946641591	19.1746136401575	20.8204004244486	23.5481750352718	23.6493041271241	22.418119195034	22.9228558476588	21.6507929180847	22.6498142767596	22.0839268196943	22.5988433721142	22.2678905429645	22.2845876605456	21.367996419601	23.2328697968048	21.7228833461766	22.5002006388782	24.3009596909469	22.1938930945409	22.8672716436221	20.591215973181	23.4783598174095	24.021587719154
Eya1|ENSMUSG00000025932	10.1528151702292	10.5809443951089	13.7343543202663	10.3001516736793	12.4864651898878	9.00287023182502	10.6742528934427	9.35262328369069	10.2744729908838	9.77008468843795	9.1744565330337	8.26614133820853	8.32946515980531	9.38726570546876	12.9777014833232	11.0270331557963	12.014349175409	10.4012711072894	9.79013761906472	12.1278098544554	10.6237664558726	10.6263640669085	12.0538778158723	11.7416723442517	11.3701653985631	9.91121436279816	9.96262305378923	9.95822849364242	12.1387577605229	8.39007030101194	9.71472215232082	9.37516065877406	9.68408321655705	10.922435480392	8.33345130687696
Msc|ENSMUSG00000025930	0.299178546350693	0.203292377644033	0.185531101642705	0.310364746510292	0.278526994798055	0.153395691233218	0.188792152801456	0.154640495333454	0.0940948280235568	0.0761295805153422	0.124056575619973	0.207985365675162	0.0904154712447292	0.0814559733473075	0.139486485950056	0.422512090299762	0.309808135636563	0.302941180450932	0.405301274019433	0.337828137864189	0.434816779914564	0.308900495573967	0.52270816578418	0.346317633198641	0.474577079239696	0.381101521218682	0.276577390221615	0.325747218628271	0.153548181881701	0.358724329108127	0.574463623079061	0.330339683155401	0.406106736701079	0.264104095329853	0.302947386769574
Rpl5-ps1|ENSMUSG00000082193	2.79102450814215	3.08532106086326	3.27343024896605	2.30917249345716	2.83973665014786	2.0709817023811	2.85338573881553	2.46885151490814	2.57820758589196	2.77676438683884	2.64096833569022	2.93324276296679	2.64238596110309	3.03195643694089	2.44230477180119	2.75804364402254	2.99327525717604	3.08780747580667	2.56001414316258	2.8672862694581	2.66402947485891	3.09632954159061	2.49412192657103	3.00455227347095	2.86551650222785	2.45211997632765	2.65930638782468	2.6494129815307	3.17812710328675	2.39247240162882	2.72720050043345	2.80775945683734	3.78256750561581	2.76005537715164	2.22403179831747
Gm10566|ENSMUSG00000073737	0.200162407703355	0.160959430603545	0.144792741514677	0.167333757907464	0.15523248110449	0.175564118197642	0.145351091476089	0.252200704614491	0.147338233079543	0.135765973518131	0.227505322330247	0.319688814345043	0.207539915489668	0.244879513086235	0.142281920110705	0.216770228266667	0.142304612328954	0.074114912436833	0.152878653727295	0.135300034624518	0.151519959518135	0.223137411664174	0.222305986286533	0.241515667202796	0.204904398884761	0.0750649372470287	0.162723305941926	0.189510116813908	0.147799082282237	0.0905820391781696	0.240309174583323	0.212858365908993	0.317460498590833	0.237155684762446	0.19332418216167
Kcnb2|ENSMUSG00000092083	4.70203204402108	5.82427119410303	5.63575480281151	4.68358628076209	5.57293655513948	5.57382478847159	5.14624538517587	4.62574172441505	4.64909478087321	5.24666986786397	4.52405444939549	5.33793820672145	4.41605224524626	5.20399358272312	5.39066331679536	5.12500602331377	5.46553454775852	5.50973557478305	4.72859594459016	5.20572853990022	4.75324019844351	5.60385565489711	4.5981506246295	4.81187220200984	5.02546545507302	4.70563708958741	5.92348148502326	5.74865687686061	5.66662625167524	5.62841752234215	4.61720334608269	5.95532756082663	4.77680197994032	6.1103125569892	5.40075583959277
Kcnb2|ENSMUSG00000090498	5.47813034094886	6.82619367416619	5.44009871758542	5.60701877613631	5.57891978107287	6.18415475517626	5.20768052365421	4.98035944991457	5.11448608444605	5.75392259215006	6.36234809619415	6.22858181617355	4.67893410720177	5.23778671156611	5.26324182484623	5.36590962786255	5.06998152453256	5.97294334662302	5.63645985807218	4.56831802382134	4.42443881532404	5.20678690064886	5.44235751680008	5.02655564906412	6.0795863760788	6.25269499803593	5.57670173606296	5.80824162903037	4.94949677451118	5.97797014237938	4.90550987584352	6.50133452076065	5.25349744044877	5.19488282188744	4.84324837272401
Terf1|ENSMUSG00000025925	6.12160335351479	7.75743646588888	6.66312355232759	7.68869468125599	6.71061356512412	7.27313453533866	6.7963739061166	6.68872284499558	6.52368101900073	6.87110410761611	5.9019912909811	7.33970289012577	7.14611312852248	6.17707073675685	6.25305649764603	6.44472615908063	6.71893839485349	7.93554371727153	8.04592475784294	6.92348780504644	6.65492755465712	6.0397667251887	7.2820397379041	6.75815162493334	7.55245958620588	6.38347253474109	7.09383730483575	7.62229512780606	6.67023090846835	6.61715713391582	7.05231020356449	7.17415265052915	7.10834408886857	7.03928721459138	7.35112299834732
Sbspon|ENSMUSG00000032719	0.229148829174608	0.212287894308267	0.177276244367422	0.266753161338106	0.353740121668163	0.35399288465794	0.225411186864836	0.43579582118829	0.240156116612862	0.308522663804718	0.140923828592911	0.114524869345784	0.098412119400361	0.301648294236632	0.234776029118972	0.466374707118499	0.169082006407506	0.300351026454374	0.348394057981083	0.409919225678867	0.478683437718029	0.37895426504096	0.256590765076823	0.380800460194655	0.417558417334631	0.30267850523023	0.188342563765855	0.29948332191526	0.371466063756728	0.328093636280352	0.375963117627539	0.343131059204914	0.437457976833876	0.361573538371072	0.243273587134106
4930444P10Rik|ENSMUSG00000067795	0.145511501124531	0.131468257361447	0.344901963148468	0.197779919056237	0.246524519049821	0.32666907348	0.254289587929985	0.204784768839406	0.457401653757521	0.270489470083575	0.18225771181742	0.194146287670335	0.217182754963021	0.284217880378529	0.262349689803243	0.450498665412813	0.27722947089187	0.216072599533558	0.516862759016898	0.600650771461178	0.456014591911918	0.241964750009706	0.294547879837748	0.406290501712616	0.19237690101188	0.307723706772908	0.495359847070139	0.513408740132312	0.304879285399711	0.462977522300309	0.151130821932126	0.345808320132734	0.411906209585115	0.591607015260331	0.766923424596056
Rpl7|ENSMUSG00000043716	119.722072173727	118.843109333549	123.140551616977	126.044504979076	117.050433280643	120.496508773709	119.459571678955	115.760486452198	117.676718063173	117.646985369326	118.925659253963	122.592812937453	119.232643184732	122.263548007584	122.57010406956	123.970131096211	122.339962376373	118.214279153376	125.999011721468	127.41375444061	116.894515115285	115.18619337239	120.31827536153	123.835136543441	120.231672402462	119.144931338669	123.745073907101	121.204449067961	116.833721716302	115.112787394183	114.00451782788	115.828093142623	116.46423630193	115.861266233665	127.432667950265
Rdh10|ENSMUSG00000025921	9.97469098298666	9.59078179173169	11.3330767487405	10.69287895277	10.1966268015112	9.20762190692189	9.70386094209598	9.38160570407789	9.53275896327116	8.73402614049954	8.60873496927674	7.39979073160962	9.42527564878907	8.84307191562522	8.58983835492513	9.64510457971946	9.60492092653314	10.9119512275335	10.5398402384183	10.5487081475657	10.22549947564	9.35623611174167	9.46707286363366	10.1144961900737	10.3531725581518	9.02170219974622	9.24923145160328	10.7725690911006	10.0386393718051	9.31054587175663	10.1490755769392	9.97790934142765	11.0293858429766	9.92869623955155	9.85631314545159
Stau2|ENSMUSG00000025920	163.841089429416	156.253922860923	152.691822323	155.988199257746	148.793978653718	166.481527817329	158.140120283248	179.636154389387	158.124599191262	155.825770935031	169.481543499365	167.226120369958	173.480943258939	169.898284206305	155.484627011235	159.339985761611	147.698950674198	162.589334881061	159.604956066795	152.530943368904	156.57102386918	151.233986121262	147.41286175917	156.184715989049	163.465492240673	156.558381797177	158.814536061675	170.87703258293	178.737263431451	155.579152240086	162.807986063106	161.946366419631	153.024198179711	155.63453162127	162.351020990077
Ube2w|ENSMUSG00000025939	74.4468736415304	71.9550084851223	71.538605309215	74.8793231390243	69.5287440335878	72.8747989278745	70.895871965859	73.2697066867334	71.7807574393298	68.2800124149372	68.8072613707534	72.0979963081194	74.0887082183232	72.6057914776015	71.6342115036735	74.3200851488808	68.4253799861885	71.0839659480718	74.3298701795321	73.9312460059542	71.847592205283	70.8693525632814	73.9554122500273	71.7537926212889	72.6069994970675	74.2336921949885	70.1792841248273	73.0371309019623	69.5063957052404	68.0242005774157	69.2333073319284	70.4960514818772	64.9187843028377	71.9911425578539	71.5370154131083
Tceb1|ENSMUSG00000079658	80.4943319334428	83.7398776501938	76.8546183250258	80.1866069875576	76.3209145816961	86.2969016160161	82.0262981603869	85.3500385162585	85.1288896523844	84.8362372460164	80.5670079754938	85.0364519727389	87.319202568651	84.3416721562846	83.4180432769362	82.1918265591593	67.2383762262563	74.7098380695471	78.3471980948906	72.9172393167548	77.033268175766	75.216587084557	76.4329863836423	75.5649885725494	77.4466660765081	79.6237629319726	74.6038836779859	77.9482229113474	76.7326854150686	77.1178944628862	76.8723199485709	74.6203587450625	69.8091785840288	75.6348441632507	75.3497498049302
Tmem70|ENSMUSG00000025940	37.2485627431535	39.5356054435146	31.1561886120237	35.9012488773547	37.3112038514136	41.9380399441442	37.2535526878056	38.7784189608882	37.6286948589735	39.2636546469093	39.5176371054698	43.8236528004958	39.01665206927	38.2994438024056	38.7458781173344	36.3038016990513	36.3149662878084	38.1720592083245	35.0008562058294	34.9119543798502	36.3526876592259	40.0088255687653	38.534547172344	37.8230009912883	33.673540176915	35.2164977073477	34.6972526372735	35.3163520680607	33.633865832636	35.5875244129271	35.0504409087676	37.6232152289519	36.1971025271159	37.8837262879209	33.507506655992
Ly96|ENSMUSG00000025779	0.364138017502625	0.416451253859055	0.66286256433706	0.44010909152328	0.333574799066861	0.481172845267275	0.433617811607181	0.568140772859117	0.618220542628139	0.578627419695561	0.443939534801563	0.430417296394997	0.528179169513484	0.481048940751086	0.59472381446557	0.429731354697621	0.582312959509722	0.277576821448583	0.458294738704412	0.348364182495722	0.488999783876749	0.517904833102766	0.584182316341383	0.41436731462978	0.686174880550313	0.606259093863056	0.433895781038459	0.30159015621504	0.700492831323028	0.294025308153557	0.240394064464193	0.436071883324711	0.347547659156313	0.444239188198009	0.447446879010559
Gm5828|ENSMUSG00000091020	1.35016521145738	1.34785505387702	1.31534800698223	1.81855264621453	2.04190275503868	1.06153338630326	1.4020540743547	1.71792854396228	1.93120742675029	1.66584429773578	1.79482904706601	1.15205651916091	1.5475794710383	1.66588852202123	1.43503318884153	1.02266384820346	1.05594884754603	1.57561983009166	1.53292117394189	1.28140786972757	1.24775524827574	0.932159313531065	1.15245422561296	1.22098819879342	1.53548879597264	1.20355459792022	1.39989977330701	1.58273722999004	0.97647253237815	0.816965151747167	1.17241885618583	0.735980546756469	1.26660061862256	1.26671759320386	1.39619908969588
Jph1|ENSMUSG00000042686	28.9079217094096	30.81461741461	28.2156046452391	27.9774469574542	26.7305817433813	28.217708892262	29.3172235717507	28.8784039351917	29.2472890755357	29.0306670447045	28.4306221421967	28.2802115736978	29.2692924330955	28.6924133129033	27.9205169849703	27.6727505748729	27.9948058120233	25.3598181208507	28.3752685463782	28.3023728803214	27.2525153214714	28.0843988937056	28.2763071482313	29.42533739869	27.4968979748831	29.0235282587143	29.4282752771631	29.7183998649735	29.3971135596732	30.3076114044416	27.5635050805102	27.9957920992935	29.5379166674979	30.8296454240396	27.4211849724087
Gdap1|ENSMUSG00000025777	146.775124932211	144.400804622392	146.593550253894	145.014015744277	146.805335817272	153.557339733944	146.771863915526	156.040632301617	149.824057474528	147.824222386039	149.525428600276	145.748358566172	149.96418397545	147.654844202307	141.769457376108	144.881336937172	136.487418036791	139.736256356383	143.974097274097	141.135135740207	147.403124630611	144.256426343768	145.303820387727	143.101387143031	143.088760129208	143.746075561512	137.650357798027	142.091421698833	140.120301089956	141.49380617417	147.908241709957	147.003526771725	142.832405633985	145.315603752321	145.313509932278
Crispld1|ENSMUSG00000025776	9.68174000064854	10.213816814672	8.27193333768975	8.68527038082784	9.66207971996522	12.5795195513866	10.6582650266882	11.0302862759327	10.525642670695	10.0120297754445	11.0933198188895	11.6881447687354	10.7038938518862	9.55317832595266	10.7284964204646	9.92977144525891	7.17974138158286	8.49393090577995	8.48240351807017	8.28827164868234	8.03418279770733	8.94830075504741	9.4591157369502	8.52556164004633	8.93073854779818	9.22407100607118	8.30089660189404	8.91320473738925	10.061309776706	9.68484358875592	9.06005858127218	8.92127629123393	8.69638628907037	9.99948310010997	8.03607851315998
Gm16070|ENSMUSG00000085125	1.43098222300294	1.39881463716795	1.87775738229613	1.51897875176389	1.21228721561162	1.47722428477972	1.76297816876522	1.709077499159	1.72405752397377	1.83935568425872	1.44480883410652	1.33946728981953	1.9131902316814	1.86210024633396	1.61189095684071	1.515750840682	1.38826289107679	1.25467623560602	1.30101391434557	1.25173243059555	1.47262581936481	1.35013044848139	0.953737300810308	1.35331170902035	1.5157119793934	1.1146055373489	1.1036414261088	1.14946173222119	1.83309075793907	1.05700488503301	1.46255696259032	0.829447802290286	1.57681932944177	0.83155532508959	1.27281205648866
Mcm3|ENSMUSG00000041859	3.2260010703537	3.7221854117678	3.76911080459685	3.56167971081835	3.60506983070969	3.54377120719835	3.47855071706694	3.80272461391984	3.73324158618711	4.26568348107386	3.53353350516623	4.22587350448226	3.51809530990806	3.93938575061978	4.38849747113908	3.99450809569875	4.24387190689131	3.66260634878472	3.68156626334043	3.40589233702963	3.68267661029441	4.24517349635671	4.0472013688312	3.88326444325249	4.62069408615748	4.06694382239219	4.59637004456194	4.18046985445815	4.5333571073562	4.20228060745913	3.97247980226931	4.08559275414042	3.95980990617167	4.09385323087632	4.08972767178067
6720483E21Rik|ENSMUSG00000097934	0.412062940315506	0.263563846620187	0.278781352240975	0.493503456725933	0.309902052995834	0.171000222727651	0.260904929840323	0.1940543174457	0.422334720498373	0.212217908708395	0.459405195155372	0.29855231454633	0.225292589031953	0.323674163773032	0.388876554033946	0.391024957742974	0.574634728488412	0.352828239009148	0.496758449877081	0.429554201785371	0.594694606696404	0.253535247963754	0.503042048962985	0.405384390716785	0.205082186341152	0.485471189584505	0.281635431550595	0.299086675985409	0.295242205793413	0.354444417282362	0.480567623639938	0.371722162820315	0.26184034392254	0.280609925799864	0.541514550570938
Paqr8|ENSMUSG00000025931	32.7594014499055	33.0559161432859	34.4264418822763	33.2026830987515	37.6506888219759	32.8632729514909	35.5570649246105	34.8411906601708	34.3161732463822	31.7755688927002	33.8367644912113	33.8671791280854	32.4532312013701	32.0394907327751	35.1039460750708	34.8886656956317	39.7541175718907	34.7163054469669	37.199215569263	38.590973235502	38.9862180894237	33.760967442854	34.7635622681122	38.8892107522249	35.1316409309417	30.0981002652973	35.9186096589797	35.0098423835032	38.732699781832	37.2023767503792	33.2945311074212	33.1487445570382	37.9011751945033	39.2179123328887	37.6484352024702
Efhc1|ENSMUSG00000041809	0.85700655701533	1.21229354854957	0.88720134869612	0.911875560103656	0.803110863581904	1.077715301885	1.2337715615984	0.536738599027557	1.29801589390289	1.14448555925721	1.32072847536304	0.991752451567589	1.18054922805729	0.955703571726168	1.27908296383123	1.44933665251718	1.07015740577655	1.16088850465034	1.29123417564839	0.977369334882208	1.14187636216075	0.84973069981638	0.943160136185534	1.03917169684016	1.013693336845	1.15953604332839	1.20436891956595	1.06855441099365	1.47753222116348	1.51110533000082	1.14419620340998	0.937544905890071	1.14746840108536	1.03782314918935	1.25897403602922
Tram2|ENSMUSG00000041779	2.11703397958446	1.57800730900617	1.55051086165595	1.95789053312607	1.38844904419161	1.78144168669665	1.63002964470861	1.4960308856781	1.93333741092612	1.46196175805106	1.35635454906673	1.67253077382903	1.79817761741849	1.56408079696895	2.18200176254749	1.50877203326551	1.37445313579005	1.34695849215341	1.3965006176366	1.5714013389605	1.72499068353908	1.3845714968731	1.81645290025119	1.22476566417856	1.27725424917655	1.78786500076436	1.38980382026344	1.42818949626127	2.03831137967105	1.47144517789328	1.3827641140224	1.68494728022072	1.50275010062077	1.59707945847271	1.44183222145905
Tmem14a|ENSMUSG00000025933	31.6247586563427	33.2435256486154	26.7372144894611	29.2416406158547	30.7111151839508	32.588952621292	32.0434212490262	32.6944716869149	32.4632570378561	33.2721567165664	37.0473489858709	31.8456105453076	33.6971821433213	33.6293660347757	32.3710462305956	27.6865271694887	27.3828723928608	27.8552422546953	27.8214031205203	28.4024873299439	27.6980307201059	27.1847351015326	27.9369636740595	27.2430498858002	26.9299463968139	29.4002129620359	28.8841188826692	27.0523830745289	29.7785926431585	26.8092539249458	27.4283558248185	27.2983188579457	26.265039330514	28.4228110612169	26.1892239639998
Gsta3|ENSMUSG00000025934	1.28406443561	0.973285447870215	1.18280070143042	0.88856902089873	1.12305538034764	0.981147558919638	1.15159792266693	1.08199682977572	0.957603537987315	1.11695861777658	1.20012945390616	1.20030965208043	1.01536893534929	1.16502528630811	1.22663901552263	1.05916094582489	0.97346084036393	0.86119600567091	0.851354848053864	0.925583186653236	1.06129576315938	0.92787341243498	0.830887268494983	1.45953633897326	0.811358419375029	0.861326428743986	1.20308554251848	1.1614799058641	1.02128372484833	1.13036934909017	0.882400209394253	0.81009810764572	0.98958346018525	0.681263529068307	1.04313671882169
Gm7094|ENSMUSG00000096375	2.12386562275362	2.08852454231302	2.28530652211555	1.83710024873598	1.91690349559727	2.58279656159435	2.42562335392602	2.23685145802807	2.11997190057684	2.06199150685868	2.73762761357207	1.23835951891813	2.17433109324272	1.93770730091679	2.09009919952856	1.88063719024921	1.70004107677302	1.50709132159015	1.54554868771953	1.59554386309446	1.36202229818668	1.72844563812144	1.55703218137337	1.48200929152005	1.94593166568408	2.37130679194504	2.02594384173658	2.01206852777627	2.5634970313645	2.27843954139514	2.05756005097115	1.71373410067083	1.20044071244183	1.87382870781365	1.71253567966998
Gm7658|ENSMUSG00000082935	33.2833419783029	33.9258002428985	35.1816422285105	34.858699602918	32.4049906254955	33.246048074392	33.3993374673731	34.6720914232156	33.2591359640361	33.9796079974536	33.4039112694241	35.0755303310206	34.7783307091497	35.2100968513607	34.1102170788524	34.136831497671	32.5838109056906	32.7731935003598	33.6103746125275	32.5963704599636	32.504403941005	32.3109518459942	32.9575607246715	33.6037454656955	33.4312246346291	32.8641749624331	31.8350841435683	31.8463393333656	33.4408225310515	30.9374333678207	33.9908628020639	33.3002503738734	31.4027758292694	31.1356194804413	33.2545925799265
Kcnq5|ENSMUSG00000028033	164.887600569815	166.034999046502	148.595394433834	154.098583682575	144.2954523764	174.375037656144	161.125360640941	172.369200130604	166.2517258135	169.243220928366	159.803546900536	172.425720938919	168.109515355792	165.166172852971	156.032397026814	125.624724746758	131.049799780298	147.036867440814	130.968295269564	128.085531722724	129.468646190004	141.430430675726	125.31774096869	132.924319665637	128.114088027805	148.066510015718	139.424506897251	158.566051098319	152.799199704384	154.554979029205	132.770740314973	144.698309856786	143.058221312706	139.632334704276	132.705351958374
Rims1|ENSMUSG00000041670	127.31399037422	136.090335077357	123.915626929256	121.655320312673	128.544467114856	127.672344471543	137.44669630349	121.292827576829	122.297293961011	123.799722767756	125.796222954919	119.820926182413	128.970641006258	119.98175955362	110.524984656109	123.832658096724	128.692291239783	127.716197774354	129.96219444606	121.547039880624	133.344088941648	124.470296882884	127.479277206204	123.940792379835	129.324205273319	128.851215039233	125.738628214305	120.437747135858	129.003418809974	122.881867677563	131.322638128504	116.262615015492	123.475790720146	122.196153054434	123.94431806776
Gm27028|ENSMUSG00000097970	0.39496391709608	0.404021503907029	0.442887009115761	0.330381627669621	0.45940397487416	0.295985813373394	0.437417206710479	0.404420654957562	0.490201969735462	0.417571090785695	0.411161169850543	0.528667387176726	0.57050798883648	0.439325862906078	0.547074986572881	0.391758129627723	0.432624313925883	0.421992180672671	0.357714137703462	0.223075004737388	0.593454937297417	0.317411480805906	0.372176984366354	0.288204041877931	0.404038851935064	0.17815489293275	0.406866690796532	0.38094024102027	0.469155227418178	0.384865707868582	0.517555544347352	0.342105268714831	0.276621419309044	0.361876435976747	0.477113306314576
Ogfrl1|ENSMUSG00000026158	177.201921985977	191.512460224902	163.555621490888	175.949145740616	167.333262304448	188.526528061717	176.797237331905	190.475861198083	177.177342347316	184.358597277662	193.357983461597	188.44490105649	186.62811045228	187.543812935387	175.817246379653	188.523843934423	166.303128345765	187.602961899909	183.12494078033	167.526852877048	168.05741285362	180.996739940961	169.557982846481	178.577014769896	190.094021055886	190.775802077319	181.218512806184	190.43147794055	193.030942927049	193.381774335094	183.933745030571	190.528899362105	175.491460951159	182.22018722629	171.342019237794
B3gat2|ENSMUSG00000026156	9.90162548814919	9.36728324765482	11.4737145671497	6.91028944613818	10.8211275379466	10.6807320965907	13.8277033594419	8.8597577678287	9.7863135908983	9.14566670856937	8.57164237601456	10.0508433387021	12.1042953980134	8.69851293108355	8.47560697086613	12.7434075302241	12.4548849393387	13.6706107411464	11.2584843308587	13.9736944199241	11.4546541103945	13.3920692298373	12.811167516988	11.3535062808439	11.5458271175708	13.487920977902	12.0941839721689	10.0444569026796	13.9224225249354	11.1601428461676	12.8874536954213	8.6393723307976	11.1752741863097	11.7804325208915	11.3503156296533
Smap1|ENSMUSG00000026155	66.6210266521107	66.3999474150714	66.2597440357225	63.8301546895278	63.4645120735126	72.8963809713373	67.2842109902066	65.0126280097458	64.1940603820591	66.5049214516551	65.4499819293006	63.7486345487254	66.3604278872152	62.1558872157876	65.5954132993385	67.1942572237498	68.175281991705	69.7230740727588	66.8868134281066	66.2822154803977	68.7383314535925	68.9645727254321	70.500303471217	67.8053557592908	67.8363579465251	70.3030864967977	70.1091458815386	72.1328008096028	70.2509371687478	70.0358271380843	69.8346533958551	69.8469845196923	65.7005590105545	66.296099427769	68.8581994593862
1110058L19Rik|ENSMUSG00000026154	15.7806474252203	15.5187817463922	14.6588844720165	16.4132021643264	15.2930404660352	16.0486594023982	15.775352001488	17.0464386929234	17.2632422976713	15.0990228376957	16.3378695876073	15.5521534139867	16.8031179534609	15.5280674648106	15.5440511856818	16.5235320812582	15.9069087824472	15.3260605075254	17.171545155031	15.6041409047565	17.2708558509666	15.7434936125105	17.378529467925	14.9911545815574	17.3732399039596	17.0578746439724	15.475811639529	16.4573245477837	16.8882247367394	16.3444583573171	17.5414408964165	15.796688700738	15.7131758718479	17.5099914118646	16.7836214036613
Fam135a|ENSMUSG00000026153	50.678315612579	50.7966227517469	50.8835386841542	51.633391690272	49.1322988526298	47.0223571459733	49.7444299400547	50.5390993540383	50.6838765273595	50.779872015848	52.8803555269474	56.0385675488042	51.960113317513	50.4396797011998	52.6250289965811	51.924705871064	50.1000142522655	48.0878138392294	52.5327825422113	48.8241563875284	48.2487886237735	48.1794920987318	53.568497329673	54.1536192720523	53.1477324365736	52.2332224892583	51.883261303599	49.2391648761397	49.5442601680389	51.6185644796632	50.6697677881999	50.4133866675386	51.7517859741551	48.5555282151714	50.6121890528344
Col9a1|ENSMUSG00000026147	0.172175088410999	0.308970711974481	0.430588228314437	0.280299801268789	0.465543272775586	0.306459459693566	0.36455203864994	0.378893790156606	0.478057835061766	0.503812202024257	0.470374418213709	0.428393869192712	0.381283602160076	0.314282721544366	0.408386922737436	0.254871181522594	0.530710504754425	0.505624276572053	0.375722640895793	0.43998521969875	0.27919738372397	0.414802793445838	0.482869594817409	0.305455983013257	0.515756024230615	0.296711201408726	0.323971652756288	0.329016496189734	0.276343759184588	0.261166658656922	0.394359910824793	0.255542238593093	0.621522359939294	0.370307423653431	0.268523255185323
Col19a1|ENSMUSG00000026141	10.2412698242346	10.7588385959906	11.0253095597554	9.73948266420217	9.80741212407544	9.11435963421771	10.672957610528	10.037488230193	9.53601401818395	9.40259569312677	11.9849381460328	9.73892367150102	10.6060996429245	10.1016163721893	9.09494885960433	8.88744072728579	7.73015473784232	8.72946317118174	8.40274542289835	7.67228030262566	6.9507177596984	7.57952191474915	7.81610050114873	9.49415672313315	8.6452588442837	8.31621671770518	7.2638951731106	7.47522589755211	9.80623274533852	7.40482391422247	9.24655555002916	8.1807742110232	9.13504443482796	7.27827113714921	6.81539003001846
Gm10222|ENSMUSG00000067736	6.53620958063722	7.76558263898754	7.34574893881312	7.86293724589792	8.02367180518521	7.47350685019365	7.47683820003492	6.62902476239127	5.75589313316893	6.48112179272719	6.47342422988618	6.37577683812772	6.12394540594938	6.38651831586145	6.00661479594463	7.25886233118225	7.99926235452661	7.0332711953337	8.13653112270672	7.35393105858862	7.80476380801399	6.81124770809555	7.39294730672801	7.99311407947259	7.59215702233375	6.73725630264439	7.42119853228715	6.02714476023448	7.03662980013894	6.34196027202968	6.76254575037492	7.14740006442506	5.94676894565118	7.0832365853206	8.13844383313572
Lmbrd1|ENSMUSG00000073725	222.73572884063	232.324366555455	219.636391045724	225.129695764893	224.857289467731	237.439618549453	228.998442644286	238.854101085606	227.622154164381	235.884884095931	232.359712725607	237.431528405743	229.964811697327	234.120265163908	231.432417549477	226.854642949596	222.90684104071	219.935138980596	228.27205012062	225.432486803295	228.204454518944	220.005847294291	219.460622884845	230.756491903077	225.21464032161	215.306456525254	225.835360613741	226.055879823483	233.080436001435	227.332197271897	223.362014971308	225.68583822053	230.732961383794	226.515274673711	227.773724132019
Bai3|ENSMUSG00000033569	154.920018812368	158.227136968062	142.690593387226	147.10747393023	146.558038595804	156.298384725307	149.325046227058	153.873232116614	147.00784558665	149.77861495227	152.31214903992	155.910515463244	149.952635905885	153.969608345702	148.255854802438	147.625875248553	146.13468229289	149.037214596646	148.780059207067	145.071996899938	152.336851301771	146.395113409695	139.682812746816	144.677946065882	146.17647511127	147.214741304416	144.239388376681	148.930604387793	144.739213628679	152.423632030778	138.032803132316	148.43762344386	136.783780468318	144.384964210088	142.015210274663
Gm9884|ENSMUSG00000052558	0.609326309274378	0.580021534489073	0.669667958922632	0.368076492931458	0.566513414706441	0.674323647819709	0.538713230399029	0.659984892665312	0.643375353901329	0.732204888880107	0.440717977627617	0.657011861015744	0.61576879892935	0.488467935877682	0.603772029199957	0.279011578337765	0.194839853439974	0.327301132302529	0.335477611094115	0.289113188252434	0.496935476622243	0.346911650402214	0.344102747483394	0.254112374248949	0.463351087762534	0.384734581243745	0.485383256797799	0.465108294413663	0.335954396990442	0.67259007474009	0.214661275231235	0.590386134610554	0.507091439071938	0.42013036427225	0.392626342608877
Gm7846|ENSMUSG00000086240	1.52226566939117	1.20981395505251	1.2714787250124	1.45295457948453	0.881430587151447	1.52386807867703	1.11478461994146	1.61627923429312	1.40426098404281	1.164423522456	1.94380151628478	1.13504586780038	1.51208399747336	1.39820202005392	1.36799892677759	1.52953392489537	1.62266432246645	1.183232669487	1.74547983969014	1.68589943430314	1.57376944848386	1.2461958483143	1.72081210525933	1.27182898726838	1.94045453490842	1.5505618761314	1.56720391314822	1.89017960265067	1.70653761094934	1.52430829739651	1.78533652081597	1.72095221778334	1.87073566095105	1.58689672087214	1.66874821703709
Gm5697|ENSMUSG00000081557	1.14499443123542	0.888871759386716	1.00897140023044	1.0410223181775	0.927132517483673	1.15893034310119	1.17446587115649	1.28180647834627	1.38811881396604	1.30904638394571	1.17279573196345	1.27763060850568	1.50339403511288	1.03570494806973	1.12626297729966	0.812994387845761	1.07574810317027	1.27722938139927	1.11790353961124	1.17635063103076	1.04633818094076	1.02718263039257	1.14317727606589	0.892824464862556	0.908727534098203	1.46464667298496	1.37888765716902	1.27188567274423	1.34427038108319	1.69452744914907	1.34237032360021	1.42270005876002	1.37973937803541	1.25748205121843	1.44829978509793
Phf3|ENSMUSG00000048874	109.775723701169	106.66835146401	125.785289645398	112.485684579603	114.455222078758	112.515446225084	110.353322779932	118.279216903858	115.670374145266	114.173914424429	108.14651168632	113.392149446021	107.090560288205	109.21409388249	115.601395113548	107.162052351668	115.565529507629	110.896582389407	109.204061896901	111.407887058373	108.819460509824	112.657885258952	113.581426079908	111.602015669774	114.93232008479	114.070602601519	107.177409035969	113.330189269903	110.551136792997	112.935529128465	108.59791890046	112.269515402774	111.23521978969	109.539391637685	110.418895055882
Ptp4a1|ENSMUSG00000026064	19.7173286990185	19.8180806010585	19.1871038355915	19.2448646773364	17.7028238421268	18.712034799917	19.9707815527936	17.5292070157792	18.4389752076085	19.9351624887398	19.2655814249905	16.3218038292434	19.2000213995551	19.1267661868155	17.6947134857826	20.9711858699313	20.1720584829826	20.0808283989333	21.8504467455767	21.956861528734	20.2435247328575	19.6973745053868	20.4136867615282	22.884281102297	20.7367524714095	21.9139302887737	23.7801654378935	23.5367684737976	21.1610162261642	21.2966998175268	21.2167066695478	19.2213795416064	22.6856416510144	19.5924535716659	21.9234343408695
Gm10307|ENSMUSG00000070960	1.14528459297661	1.47656180048084	1.53314248367039	1.05445164513441	1.73344892540173	1.57537692055476	1.72224332334776	1.29265358328283	1.6879201273555	1.92014309402186	1.63280595517465	1.39425782659501	1.50064080941056	1.31248728559944	1.44362036499405	1.91009219847373	1.40382495336631	1.4705056709389	1.56501150250317	1.20718003078152	1.55243869537873	1.96552163068425	1.69325356201836	1.87164394511732	1.97386475836707	1.87271368246539	1.92997263665308	1.33242580362679	1.61451981634699	1.91209537666456	1.42925911696466	1.45849790574046	1.84005941421303	1.68732623382713	1.64938208590223
Khdrbs2|ENSMUSG00000026058	8.47737468111461	8.50929593026322	9.53089649560593	8.14748313216904	9.09296332662467	8.76591411370323	8.52578306137285	7.60767213970474	7.91334992184906	7.69561476152133	6.89872454144469	8.03879943364523	7.15329743841246	8.33327777996192	6.90777824237553	9.34505091873646	7.93852282322686	9.23230995087413	8.43254233026003	8.79145038844529	8.48660250642852	9.8058139006062	8.36540498252174	8.34439017029824	8.09989636836561	9.88091096240904	8.75347558803233	8.71482760111737	8.54455542767233	8.79235829307186	8.58020595602936	10.0638449942097	8.03971375864366	9.634595127556	9.5876632935348
Prim2|ENSMUSG00000026134	6.49498037597944	6.53754443836521	6.95187412757772	7.04038459385611	6.57345677263957	6.96342519325011	6.4351677021284	6.26301583728583	6.55845819018378	6.79346034590242	6.25838370833581	6.68426257973311	5.8990019370413	6.28934421928832	7.34383778588057	7.33385465557877	8.64455010585029	6.9078638619557	7.01724498918217	6.62552280399712	7.89381716327378	8.19031359832084	7.66625235319768	8.27740281528466	6.75934411521067	7.34817475228671	6.93356323692634	6.74283455233539	6.6546245121402	7.62349124393819	6.51715909694737	7.24760813796562	6.0210331815289	6.84174814968434	7.375126696282
Rab23|ENSMUSG00000004768	10.8528301095475	10.0056349567136	12.6816301937454	11.4144772460857	11.0373082558041	10.2692044222949	10.8890381382243	10.8275334108855	11.1146308276196	10.506388579182	10.9904352081847	10.9120781781378	10.9820463870048	10.6560174209364	10.7544828592934	10.2609191575958	11.3812508056038	10.0199562968442	10.1047775323956	10.4764378834039	9.90279851750825	11.0616292359726	11.2218564295371	11.228642521235	9.90603682167968	10.1126816135893	9.69405093506638	10.0090125239696	9.15472165066424	9.84113511992665	11.1800322004288	10.3282230464828	10.8314260222135	10.2035495529568	10.7386551428633
Bag2|ENSMUSG00000042215	2.6174324215017	2.40423055831107	2.56173681125711	2.49080299041065	2.76546141869378	2.6779231030757	2.30268526227223	1.96494418269563	2.3235604077901	2.27246981960579	1.97439887334005	1.93146107639497	2.02169277209021	1.95232913852588	2.33206284260464	2.62893438829574	2.99440136787343	2.84857608043293	2.76605179019915	2.65249298117854	3.74016926509759	2.96681966683616	2.86701930683285	2.63999674206141	2.68616393737071	2.42199615472914	2.52519317256233	2.16901288282723	2.64517483892613	2.73175362475405	2.2401935207948	3.34468639683671	2.99076051298698	2.79059921540354	2.91087147718399
Zfp451|ENSMUSG00000042197	75.4497831557565	74.6588443621959	76.5402526063314	76.2742090730619	75.9011259674222	72.4556221549385	74.8840410164565	77.3306554600306	74.4545024943355	73.0479382837985	73.2310359649443	76.01289713798	73.1987349006187	74.2967999334985	72.4876483372241	75.1751884213094	73.7405865198006	76.0216680079283	77.2802514610204	74.9424329255637	75.3754741588057	72.6616343235308	73.9020592858656	78.1468100690501	76.0960393690921	76.2881049115202	73.742153352919	76.0329197128535	77.3163538358908	76.3494784703671	75.3360841784805	75.3554857704391	76.0748520816206	74.4283202316026	75.6588384441776
Gm15455|ENSMUSG00000081402	5.21000713511782	4.5588933763612	5.97840093345716	4.42679755592347	4.48413390603618	4.4447861853804	4.59311033334801	5.16827721556941	4.70789780818144	4.75993148839563	4.41743746051666	4.04738279361905	3.79415149961275	4.49667478403356	4.79913954013198	4.07859602756206	4.8707633069881	3.76843252559392	4.37318142508844	5.1009233700515	4.50904197542217	4.30876746727025	4.90174464070325	4.81050427876624	5.1077227036751	5.4250643383412	4.83062246887481	5.50073673655985	5.22333545800162	4.85775832549399	4.36884346614484	4.5424500769739	5.20147867060278	4.39861099096408	4.1586376964062
Bend6|ENSMUSG00000042182	89.1908773354739	86.5425911503654	91.7707534708212	86.1697661151017	89.9069220159563	91.9597639039872	90.1259540829978	92.5174822962705	89.0754835270694	83.6252603383783	85.437872851083	89.9917566621767	86.807538312475	86.1866985438108	82.6666939688666	88.0641744325963	89.5867000714441	88.2844038994698	88.9108904913572	86.4663635982374	95.4298001344678	89.7263216857756	92.172945329997	91.6833517926258	88.845661573045	84.7662028707654	83.1588186587416	90.2919092912965	93.863249473136	81.1397918961646	91.0164125597347	87.8231089686718	92.3744782142549	90.2699136727975	91.3043582182968
Dst|ENSMUSG00000026131	583.062780431855	594.537940399252	641.257910095183	601.977515588282	631.128855255085	601.655164547098	609.897177868092	613.128368366249	617.64547102553	582.962685857402	592.860443625553	593.99027527973	583.31340533406	580.336915456485	587.883813283828	574.433366606912	591.775855947042	585.866867059219	573.061895064129	581.817848728532	568.979510460635	595.255498695963	578.323886715868	585.671117127146	562.43831668101	570.996789550446	526.583160511878	545.917610101745	575.395558890817	578.149231480685	569.564226522019	585.448670283914	576.90018948694	608.959626017653	562.150701269364
D630036G22Rik|ENSMUSG00000098168	0.446641165416588	0.556181430349705	0.877003489075804	0.817550347256145	0.729911788208276	0.743861020239304	0.501029323598585	0.847698632420359	0.736490608117879	0.701562490431391	0.40083695981737	0.961665206108162	0.336688396538671	0.782648493655317	0.914597332236253	0.821288850003545	0.647371649098376	0.777273213001324	0.681442010637711	1.15332828708293	0.37843314885912	0.768993751079674	0.848012009692776	0.759835324517186	0.533220340522718	0.759879601037964	0.440642747624849	0.754500315361677	0.753187459235271	0.596536881430783	0.828774410606703	1.00756819020294	0.957090311552037	1.00510961126899	0.665799121710686
Ccdc115|ENSMUSG00000042111	16.8444921134297	17.1078656568312	16.8515627230093	17.6104745955742	16.565385403117	18.6752844298343	17.2624485484534	18.2118896070467	17.0906181617253	17.0479879005349	17.391638244792	16.349587321236	16.672608253635	16.2784085911499	17.0712687857048	16.8327679398636	16.597999982079	16.438672210172	17.1376713673912	17.4533684298558	16.915494871831	16.0016039703565	17.3163232985087	16.7532155281646	16.5780171011228	16.6953436487826	14.5219444919455	16.2781303923194	16.5311655979335	16.705240972695	17.9130785921903	16.4351981968651	16.9607797919724	16.0669884186883	15.4809938308612
Imp4|ENSMUSG00000026127	13.070469941989	10.4367655745636	12.0049423001031	11.7058050990163	11.667318787425	12.1588657599098	11.7615924230941	12.6109546543836	12.4408118755553	12.0143587221386	13.4386173152518	12.297119927668	12.728541903623	13.0621473732829	13.5855407694055	11.2930937105394	13.768128343823	11.7646847865849	11.0685114061355	13.911111986251	12.110193485219	12.5661790305219	11.3452696010723	11.4291316101175	10.7089798796323	11.1966209306004	12.1271260709578	12.0606433375891	11.3370296798961	12.5052276937665	11.0911820293564	11.6697213710756	12.3075546432982	11.8750089896193	12.0852989349311
Ptpn18|ENSMUSG00000026126	0.990927929360493	0.900945638081413	0.548312853762457	1.00126963400073	0.900838686857411	1.48277420725895	1.03125922143038	0.822014321149936	0.939524113471266	0.793223592815347	1.05111216674463	0.887941353662086	0.63982167085759	0.770132928414084	0.879362402951878	0.988783511627954	0.896340289472025	0.743277649698686	0.878004693979709	0.778308127510108	0.838324792056447	0.95728766697169	0.902852886616382	0.856505020523394	0.777375548023046	1.11302564766074	0.942522929483408	1.14849268258419	0.815737024573286	1.10226766912359	0.75760008911653	0.634322576153089	0.646359476717474	0.935073510555756	1.05396181691741
Amer3|ENSMUSG00000045174	27.6222738319943	28.9874005011604	27.3451549341259	27.7918682170486	29.8232502762533	28.3607124966041	30.1348144390883	27.2156417653616	27.8252458769062	27.1804234052021	27.7085869979089	27.8076742389388	27.2280031281004	26.6224536700845	27.2675514439232	29.0173396466432	31.5535176037678	31.0930369702577	28.4228746536704	28.8490902094851	29.1195295050758	31.3745448996706	30.4405945316643	30.6338548401445	28.6432351280168	29.6659403121483	29.7002162507795	29.885636110209	33.1312992598963	29.8770489507931	32.0634358073907	28.8412124426015	31.1683241506062	31.8340766059855	28.9629193136592
Arhgef4|ENSMUSG00000037509	200.7398657543	209.146472463124	189.439417030163	189.815760327611	192.562459072811	206.221242574863	206.242628825893	197.148143520548	197.84768712205	207.155448308477	208.963530554136	201.140681483911	209.927743077221	204.174396296627	208.118644015281	169.316761448871	164.227117759183	156.954449993675	158.659071700657	161.177828051271	167.181232453606	165.059996600206	160.194571532629	160.569431508624	163.457741326738	154.558977211198	160.01665347723	152.830155266096	164.189963709852	162.569977739274	162.293406236394	152.421845483911	160.873407752051	155.945019332955	147.618724860775
C230030N03Rik|ENSMUSG00000046858	2.46356263351956	1.78882093467966	1.65804891702678	2.25335664195564	1.78564953910758	2.37861819948377	2.05398833958007	1.70939371030606	2.22898131198657	2.15225971396358	1.55321000884867	1.97726277060761	2.35705131117093	1.7389930496256	2.63274437151111	2.15408997310674	1.49903339451921	2.17620242644064	1.90702187243089	1.86491432328322	2.35897284213662	1.93043624640882	2.06522583785777	1.85471392455649	1.96372031901785	2.05678141781147	1.79629337498617	1.70855481469855	2.05934915326028	2.11431410320231	1.51683534736402	1.8161918378763	2.14542895197215	1.39700158099463	1.64506751285675
Fam168b|ENSMUSG00000037503	382.745554134294	367.91077296847	362.657176653382	362.980584155814	366.711897420868	376.908944943585	372.907473518708	379.059907022983	379.174618731972	374.828037668215	379.395070349236	364.5770037401	379.98917597517	374.6346958538	382.50784992599	354.463714616844	348.16971051832	355.471570792596	339.87647855274	346.578876323443	362.273144541386	360.131756928225	352.093510940362	343.774587872343	350.888138024086	355.892589526297	342.910196209907	355.598946643216	363.136772669757	356.365954971302	362.847995947621	349.680543619326	352.693248883554	347.953775223139	334.231937637803
Plekhb2|ENSMUSG00000026123	348.687255040003	340.716306646287	347.25792317186	333.180537405334	335.815136114041	360.050607353668	346.326134139736	354.375761198005	341.3417648364	345.258498868172	337.650272666462	345.463972370056	347.104728720548	347.28973105516	339.015885671478	317.209865727811	321.490183041258	307.847036096812	313.16230619433	321.722460345485	327.086527143233	329.256317966543	317.82636668074	323.503432419697	313.013026840425	314.038791048629	323.160179687648	329.568538358147	318.286561907261	321.924679085842	313.674314550259	320.436181859766	318.055977098819	324.302735229967	325.947150931281
Hs6st1|ENSMUSG00000045216	51.062601218692	49.4986554213697	53.1857793807935	52.2963792163293	56.6871551043283	52.3692321597782	53.036650833794	56.528506612235	56.0639963435746	52.2568124907543	54.2757946604332	50.596397215223	51.7035270225944	50.3122496572946	53.1874572705489	56.8868979530663	58.9019389217801	54.1017821492339	58.5518855104198	56.3631286007212	62.9033654581656	55.3001424233521	57.0161790716563	56.637994211614	57.4868010382204	53.7515748310453	53.9491420097978	56.4281878308458	51.8416611799927	61.8474689165388	59.385420540297	53.7667033059719	54.5867335832742	58.2903005721947	59.4143841213004
Uggt1|ENSMUSG00000037470	66.6705632343851	62.0320020148301	66.3308933365509	66.4456880729001	66.7739343712859	64.9956710975655	62.6791096775818	69.5762662189036	63.3100610539058	63.9944649914967	59.8032817892541	62.7230857540315	60.1287047610191	63.3657922817953	64.0109635347903	61.0271722719908	64.4650601358448	67.5242458562993	63.2818467518285	68.690623240022	65.0498745641688	65.7168431943791	65.3922673576792	65.8435816541277	63.9676660132647	67.5385403502058	62.4552013604759	66.4400729447347	67.8382801899323	65.1359547738788	65.0133685976908	69.4074974040305	68.2641731302354	65.8462473413313	62.2962393433154
Neurl3|ENSMUSG00000047180	1.70225486596956	1.65929726607757	1.27790331808208	1.49952130641169	1.58734070794783	1.21302951038038	1.56676794932293	1.45364852680776	1.68960548809065	1.51548874593964	2.0741160203323	1.52129636666533	1.95606753379458	1.71751840407754	1.6031463893735	1.45848968813669	1.58736121057302	1.17936100094446	1.07107091968179	0.647018946517765	1.3743364728707	1.91251524189562	1.27219857772608	1.59536169357146	1.43476812821226	1.01439182309066	1.72028335517787	1.68967547587319	1.29822168982053	1.77159489311889	1.70976904696884	1.34060529419065	1.57222340861899	1.81938707375075	1.36983360242626
Arid5a|ENSMUSG00000037447	6.84913180844931	8.6394359289861	6.7708536032316	6.07751291121795	8.26109325463467	7.00826448673941	8.72116682940529	6.84157082424532	8.00681339012313	8.94088087380844	7.82254112651841	6.10685091572065	8.348669283221	7.63997494918563	6.95868957867372	7.53627096106303	7.82210372363954	6.39544840565541	7.26195545505021	7.30383948651281	7.9701132693581	8.7602932259231	7.98867953658027	7.86353396790927	7.55085907460767	8.12013777454718	9.92758282101444	7.55559145579839	7.34786865184569	8.5420906623531	8.05569836703883	6.67164604861148	7.38624295862887	9.4466395844551	7.96435981556589
Kansl3|ENSMUSG00000010453	74.4274678928093	74.8216900308937	80.9077621640749	73.7670419616116	77.3235106563242	73.7372809166046	74.7388450247825	75.4210056485729	77.0912714504581	79.5569049465141	69.8478663078746	78.7414843941956	72.4210817062741	75.9941495221495	75.3207861118945	72.3507900953846	73.0778376727335	75.9456532380539	71.9839149268344	76.2151293363952	75.0435409872354	76.6255567353283	77.4558652639796	73.8936750434409	72.4636460399095	76.3585543182422	71.6948604033317	70.4518254281886	76.2506315603075	71.1536375731443	76.2803482699624	80.5774854093449	84.0323274511149	74.5800830362895	73.1807504414402
Lman2l|ENSMUSG00000001143	45.9893063417451	48.6063887179979	48.1764972691943	49.2166235867052	55.3062665676707	47.0050525677015	47.6317853989521	43.9524493624171	45.5294757712294	43.5872873803822	42.8219703632313	45.8842387751017	42.5225986682428	43.1264770019062	46.1284226720296	54.8328308123746	58.3132487794459	57.7820986456898	55.3885684576088	55.0733497555826	57.9487925153637	58.0525033401734	59.1227631636779	53.0330653096982	57.994994212067	53.0414980682029	54.5426419992995	52.3490097537252	52.910431212795	52.0068428573244	55.1223215493985	55.9354805984614	53.3180364128092	60.0659543360858	55.4327429493269
Cnnm4|ENSMUSG00000037408	14.3064967202113	14.1919183737852	13.9316307640949	13.1911526650909	13.6013500959088	14.5521589094762	13.4654128761013	12.9209126408394	13.2005787725804	14.2917435434514	13.8008746344605	12.5301066466179	14.3217882558236	13.8260492816715	13.652094838751	13.5978406553862	15.4100266744887	15.26056122556	14.1645382702499	15.2995736570703	15.2839118130551	15.6080193828995	15.1414540717061	13.7666842945545	13.9378413957028	15.203145430283	16.911406209584	15.3047413334432	14.9056824193744	14.93940889189	14.3496660497584	17.2385060312983	14.1321797179227	15.8290436133296	15.9543665398568
Cnnm3|ENSMUSG00000001138	13.7684794722567	15.0966760801559	15.1331388537706	13.8116303362511	14.0459237271332	13.8429024249884	14.6064728147845	14.1490875913854	14.4093874239905	14.9666892731442	14.524587126899	12.0941831319216	14.041463912652	13.6555796602428	13.2276917661709	13.2075073345942	14.6297309564433	14.3024851699202	14.1292924876188	14.4991411778807	13.9016017563051	13.9930569943124	13.53503924175	14.3539222520165	13.2558736435627	14.285996253521	13.1936696350845	14.2519118976105	12.6752155191184	14.9882777133164	14.4541329124532	13.4931387793103	13.8093193876949	13.6560662444141	12.6582668827661
Ankrd23|ENSMUSG00000067653	2.23539598271047	2.56214281779441	2.40872318085546	2.30302023211288	2.69494102341632	1.86799656731094	2.16696941393345	2.31540956531215	2.32867607835472	2.89142022327738	2.50135432823435	1.94467106502068	1.95760363105783	2.5864913683504	2.18333444814176	1.96704750600497	2.21396557766832	2.33901313990856	2.52208075209138	2.89501166990408	2.15452081713648	2.12743484706543	2.41858534655494	2.65775940612545	2.04825664188412	3.1279392598504	3.04074044856625	2.25386857546109	2.17854051544541	2.31757763139887	1.97423218228204	2.8648198667678	2.22762369549266	2.52250202614235	2.57516297428622
Ankrd39|ENSMUSG00000079610	4.72471897911249	4.74063851510334	4.97228765261965	4.44460949280412	6.08678729530011	4.98934026586594	5.2188490573726	5.88338061051828	5.34771213336929	5.36321199831379	4.88401517104167	4.1579372150227	5.03937766454586	5.08822486272617	4.64737222706968	5.28066076970099	5.06420740647484	5.17774933242746	5.32489171993701	5.44415657304833	6.31838333253209	5.67937689829085	5.57440015616377	5.82512361562902	5.35370877231138	5.12222191394818	6.04616604314082	6.04971862119665	5.3267148575177	5.40895467284091	6.04324148282828	5.30787044633547	5.07774720513692	6.43576623892615	6.12970482474887
Sema4c|ENSMUSG00000026121	13.6036258406095	14.4436671639322	10.7733701384683	12.7285122740297	12.1847180700546	12.6689140301985	12.8918831674919	13.257287641638	12.7197740580431	13.5133007463014	16.2438142795642	12.7655093159505	15.4031027096077	15.5632874196474	13.3654561212606	15.7468238619878	15.412856539943	15.3259470167012	15.1567238560873	15.1748624584944	14.7416761761578	15.7255125422143	14.3571443892272	14.6057683271074	15.1069249075308	15.2865124624102	17.5853542664751	16.1779082730753	15.8897040135989	15.1189834358028	16.1059379719295	15.9881218643303	13.4160190197364	16.4779753770284	15.6828645211263
Fam178b|ENSMUSG00000046337	0.245121003825904	0.331947312971362	0.0748398726039256	0.218329342100046	0.419368682738434	0.323062244688984	0.325786357404593	0.387045416298905	0.261890500763602	0.417089348176017	0.308257193393052	0.845574017077432	0.216694178186883	0.459727837801978	0.306427416871805	0.26388212344562	0.278336243803532	0.314067618740011	0.257239674172348	0.140202489683127	0.322089302006356	0.23197242248136	0.298477039085676	0.076151387451996	0.346205704583712	0.353521154818029	0.422596309755653	0.284894981086103	0.290286278266128	0.302996237654198	0.496262134904066	0.27005625409065	0.251715776510279	0.205056985416925	0.48464381131641
Cox5b|ENSMUSG00000061518	63.535859837281	67.3723967368907	61.3112668562046	60.8463453030904	68.9527755753806	67.6718332371647	65.93572070267	56.7475867369319	61.8890518926098	55.6201998994119	67.4041555790001	71.1444146591242	62.9608930519983	60.9205771468234	58.8610592683217	59.5196079313899	51.4598190560496	60.1447263447695	58.9686965793181	54.3406787288917	55.7801413108349	50.6867370110527	55.352706568118	49.1894561234311	53.6546589363654	51.0092583216851	55.2489632513552	56.0181996364772	49.7759603845753	54.3723724576488	56.2417938823729	56.5295878925416	50.0597462081599	58.7812027336643	61.5765946643918
Actr1b|ENSMUSG00000037351	157.730364065311	152.170595020193	151.48378460452	143.190886398845	155.284385263686	162.614230492095	161.882233554912	157.872553089178	151.635436479099	151.472912100041	152.015870517886	153.513517987726	155.885729337732	147.100574240337	149.270401639576	152.67918927314	153.81856596726	153.778714366323	147.541340048207	154.473407796993	157.382101366032	160.161020264814	161.775404466624	152.535604959084	151.439923828624	159.909719843764	150.765005504201	152.579821581858	156.605205679456	155.304081610187	162.46018697524	149.197455959826	151.031701940016	154.287552756352	147.152881842667
Zap70|ENSMUSG00000026117	0.625896627891544	0.41806342341451	0.393096377276889	0.439249861689584	0.515603725754469	0.396953517470488	0.519920571405264	0.649980097729294	0.297058827197666	0.343220094855635	0.374021766350042	0.55601669058338	0.475257316745567	0.531696350623028	0.450050532580829	0.71195510555897	0.556662247145174	0.609145234084087	0.518239225978669	0.565383463142208	0.631210990188511	0.663115518351556	0.373879508393597	0.525993457467453	0.676276622096199	0.657485811830355	0.566828224143094	0.588136475386494	0.590555843719634	0.942057412543811	0.737017293795867	0.530975997914758	0.342942451943286	0.521393832335303	0.483641608044854
Tmem131|ENSMUSG00000026116	96.293722629413	98.1681184550289	101.348323783774	97.1118794231002	97.1663940207429	94.3846961573376	93.3394699256035	94.6104168213319	97.9230406535907	99.1656282944419	87.2759785029573	97.34499372704	88.1062168257746	91.755907943199	99.3518583129951	94.9141719816663	100.585082071183	101.342007043458	96.0964689201409	95.2933047090345	97.9670703584824	102.208735926562	101.651812778102	96.3886293787497	102.136678556776	106.627044672527	95.6446445829444	99.8342096104908	97.8112452551415	103.462436859207	94.005083163497	101.58499664045	98.963555513202	97.0613601533016	91.0417224254906
Vwa3b|ENSMUSG00000050122	0.241951143081897	0.188742998431352	0.42588745874598	0.208385201326484	0.191237781202698	0.40480525033413	0.24651805605739	0.0704477960261739	0.208463204174574	0.133061330120129	0.30898288389999	0.0823025158258468	0.171890143880244	0.161406171041576	0.202145997227609	0.337998355986637	0.267002673561756	0.218814234155237	0.178434803707276	0.208305065557653	0.186193516979205	0.315894382692946	0.226638627867247	0.173788285377212	0.225546551951398	0.156154208222305	0.148632983302348	0.269644839596464	0.142198710795768	0.177382254689063	0.23645285902477	0.248427201561119	0.237278940193724	0.190087509875895	0.260219143377491
Inpp4a|ENSMUSG00000026113	100.634430535236	100.112782004935	97.9329443238232	96.9180692790672	99.1209657849289	105.021019273261	101.518625563916	108.306133766362	101.887399798815	106.385112721625	99.9851309986414	104.314497607512	105.526949492376	103.034091032585	103.723092461044	84.3910980041574	86.9755932607578	89.9959311165693	81.4695418250623	87.0256406291118	85.7869847143861	93.8967540218621	85.11614015929	86.432918094678	85.1141297098341	87.3032194276674	84.9231706588683	84.8819029946487	93.2053183641605	91.5048523129774	87.7542229055242	92.1725189199528	91.882826027698	90.058608388392	80.7016304204533
Coa5|ENSMUSG00000026112	159.024237592054	151.864106826822	153.20800413748	152.247442011532	155.86515757087	159.896672233882	156.73561683216	156.055743338766	146.686240465553	148.803379135836	151.306341196079	145.165194240798	151.943750116787	151.761045022442	157.180417741091	151.982447471236	149.013061854431	145.573057710184	142.91941616916	147.658942656021	154.542385918151	150.363539043778	147.736183771539	149.58830901866	151.676537033563	140.907924185376	145.069422441483	149.337842746961	151.541185195002	142.488188294736	150.993757976765	139.100686334624	140.57054039844	142.203977403395	140.881866671564
Unc50|ENSMUSG00000026111	32.8004743470094	32.4461276228794	31.4025104531838	31.4815950617879	32.351474133569	31.2075597170372	31.5683103738416	30.0781147269109	29.1539645832051	28.888428286131	32.0899292931474	31.7971048879988	29.4232159844417	30.5430651316418	29.8585006445804	31.3166497309361	33.6451189068394	30.9504205533907	31.4711671358081	31.3201108207877	32.8449584427591	31.3326205699441	31.3132744867588	30.7698040672788	31.6380813614938	29.7909162165528	31.2227377304244	31.3749431809333	30.4836282279402	32.4807883727381	32.8211592002637	32.1887422470529	32.2223040547544	31.68211513325	31.7729871917817
Mgat4a|ENSMUSG00000026110	65.56789017124	64.9158273390855	65.410192491612	62.5358164581878	60.8035706016987	62.2651062584515	62.3447234697584	68.6844290575466	62.7630719565785	64.1012154852427	61.6274673588448	65.5162707248402	63.7202828611755	64.6103698842161	64.1676715112434	60.8627704836431	62.3200123200091	65.7045659784557	62.8250254967071	63.6951028718575	61.9678074990535	61.4917383695383	61.3469426274472	62.7511614873741	65.2133514725565	66.304260699154	62.8751550048131	68.4900007254579	68.2532867193863	66.5560833703103	63.6947341882243	65.4634643019939	62.7545997787484	61.9105774939023	59.2599363205906
2010300C02Rik|ENSMUSG00000026090	468.878483166269	507.90461171005	411.825103775691	458.586125439446	427.213466656926	486.80684096393	467.242598527175	470.006347283734	472.315446604012	498.87154688018	483.142574955576	494.659172983759	485.471319625312	488.062897014595	502.312274214445	404.276264302027	411.024745026715	389.945162084513	395.737406766012	400.619805308142	398.22303575363	408.369214648679	389.446476995103	384.614027959979	393.170672992213	406.661412605228	397.097305883908	395.284580787153	406.214336133508	436.462600537249	385.028170775172	395.051144962726	392.789503746054	402.231551970638	354.662942723155
Tsga10|ENSMUSG00000060771	30.9124239451766	29.6613186858314	29.7580416546528	29.8787875198089	29.068858442493	27.9777745319716	28.4326272560254	29.1173163921002	30.1918821894511	28.5340364182816	26.2826410895951	32.3225347443511	30.1132897060426	30.3819356879066	30.3312311691503	28.6656685419264	26.9427954152701	28.7162813761843	28.3473870127755	28.9560335018738	29.9246516001765	28.1720725385753	28.5820310780625	26.4688487203089	27.6958158890431	27.5609416533584	27.0894480195981	27.8619036670407	27.8975815460129	27.8590085227028	27.7203252824482	30.0991936557627	29.3409108135231	29.2741446294838	28.1542490199525
Gm26805|ENSMUSG00000097268	3.69339405883541	3.00395904478971	3.09395553222253	2.82922793717875	3.2711640650848	3.18719235669662	3.03099865207937	4.1745095349109	3.51234663702496	3.51219849375884	3.3118963281015	3.67248851817986	3.5926713188912	3.81149550740236	2.78862779785244	2.27762807871697	2.34078011242956	2.98400173213789	2.56983984462922	2.06961662533527	3.1804782596864	3.0489319716156	2.42454704711972	2.97260900830119	2.92059718377858	3.13613195537327	3.43233963303877	3.69363325319285	3.34296543873015	2.75451621844082	2.35469270713271	3.20585709344845	2.7663704039243	2.90197477561773	3.3269093839163
Lipt1|ENSMUSG00000037216	2.50548309385768	2.31153595610548	2.70868206769221	2.23498040932428	2.24445715714558	2.95409077378114	2.50999172475815	2.76269722518607	2.78137664603684	2.46884406089345	2.63666154330115	2.69569776007474	2.65569635881801	2.68585950967432	2.91065356318931	2.78980808088347	2.24560894467746	2.4891114664099	2.41642937373911	2.81325591960524	2.2245896792497	2.49628696552336	2.59672573366097	2.47016052768665	2.68650393718081	2.37532698041104	2.50343504371802	3.1996581405595	3.01735144675221	2.20841618620889	2.42286600303877	2.32150387984165	2.81430880815149	2.7287357541351	2.43775865495482
Mitd1|ENSMUSG00000026088	6.97792811831733	6.70705077134058	7.55844284154069	7.49455264798087	6.8343829108112	6.79211312864323	7.11416322179031	6.84820005981501	8.24255671637902	7.19097818861613	7.97795346280801	6.68333483439586	7.74094704709239	7.42447844462569	7.52034388682393	7.1534180846115	7.29037214897599	6.4749810256656	7.39091185625938	7.05631403633339	7.31735368972866	6.54196001334037	7.04025566516914	6.95419572846347	6.65816723206392	6.59336789086497	6.84778167027813	6.95063656912082	6.8215777543853	6.59561311991436	6.94502098610664	6.51132982987506	7.20350231662841	7.05675189742689	7.86310079048849
Mrpl30|ENSMUSG00000026087	31.8237555945952	31.3483403043698	30.0193185056271	31.822323476794	29.5147913323248	31.1396190498402	31.0262607858653	32.4105125493113	30.3913158573096	31.1497447206176	33.0964144064543	30.632561051197	32.2026362175691	33.084875367372	33.4169917209092	33.9519980740715	33.2145721255014	31.7093692475262	32.7104785771503	34.5253880317356	31.6456429331531	31.9507615246333	32.1544870742934	33.5080304261898	33.0446691515706	32.0579994687767	31.9400234383948	32.931406385283	32.5083652466422	30.9986523341224	32.5690475486923	29.7138277272672	30.2232945689448	30.7182549101059	30.131102431046
Txndc9|ENSMUSG00000058407	46.8539369298902	47.7946831373216	42.7987378938713	47.0245450776667	45.5921197501632	44.1454846509418	46.0963509528792	47.5562127732143	47.7251332289382	47.6626307408187	50.4256955526056	48.5427921196405	47.7538120322457	48.1448640985799	47.8847755435296	46.8632962033678	46.9743671795889	48.9279156202413	47.2093164579867	48.5556814237234	44.8997800871474	46.4094659176133	48.2654882017881	47.5385689117284	44.7738005756951	50.0280879498408	45.6138298151074	46.632664284584	47.2169295425571	48.18782321897	50.918442199281	47.785268142813	48.0846092987139	47.2491552588774	43.7151456750398
Eif5b|ENSMUSG00000026083	93.7266189436865	93.5317786793692	95.0436922070861	100.057276135796	94.678139660407	100.404804975174	94.9289015742891	97.2948231131495	93.8002533899526	95.3295931254113	92.4435193376028	97.403997181559	95.3266410487318	96.6903339234322	98.4527325888995	101.261173316385	96.2588660320828	97.9960771949452	97.0458731035248	99.0413489124303	95.5537225726601	99.0206596748114	97.9192588505382	95.8048465717459	96.6017569801035	97.195994887243	91.1766760496248	91.0872090645648	95.2410528671871	93.541655334826	98.8057280758654	97.7786325576502	91.9523743120441	94.408845793534	96.0465686084286
Rev1|ENSMUSG00000026082	41.3705121982043	44.1842261584149	44.4708236479359	43.5327893659594	40.9931141691275	40.1436741478154	41.8699567378353	42.6650595987974	43.9307115535333	44.7523299651264	42.7968770361469	44.206615276124	43.1646307377263	43.8807761967101	41.4273732963222	39.7227321942542	40.0129420697606	40.0170337783245	41.9910433216245	38.384614540754	39.4139665419947	39.4307753774028	40.9108065756123	42.8420282732009	40.8847710423955	42.0803315277058	41.5912799071454	41.1102399741207	41.8124825067716	39.5544742114734	40.4084386715857	42.209822236494	42.629978401901	40.0013071349327	42.1550345165128
Aff3|ENSMUSG00000037138	104.679110711464	95.9776000324765	86.2685738787338	98.6754226653702	98.2770597778074	113.295758407707	103.912906171055	116.107054356055	106.036234252536	100.780637058977	123.75764680576	100.198444877984	116.523563044018	105.668748657282	109.855092398057	91.2058256661821	87.4989200816686	84.389168954923	84.6483308537605	87.2582532791859	86.3065278957063	90.557503505082	87.8335714392285	84.3422070066102	92.7110835418861	84.7918103050161	84.1608479733805	85.1943568423712	94.9156885492956	87.4243287090466	90.0257485932364	81.2711207469574	82.9554120464223	91.044587276393	80.0205206534452
Lonrf2|ENSMUSG00000048814	211.747711891996	196.52437615816	222.761897428096	198.907531125809	214.968008368099	200.435015705477	201.959776892081	210.889921730274	202.081985318953	196.307838398084	191.85216388942	206.707518477989	198.583917086369	194.194319902263	203.664223481143	186.567518036902	188.104119525563	199.595700559779	186.554555002832	192.407594129004	195.525601605566	194.489466774317	198.650339744097	198.409501741	193.444641308527	192.780079168184	190.788799919094	200.290721357892	196.051227979122	196.233941988378	192.423308506718	205.395930079078	196.969581687985	196.471489575828	190.513077829101
Chst10|ENSMUSG00000026080	83.2705215132737	78.4543519750304	79.9869090875617	79.8548004484458	81.9625500551874	80.3845466976894	80.8272076054131	78.2112686417472	79.9114534810901	77.72439268801	82.0084121784228	78.8606771014244	81.9698927246645	76.6066976406104	79.140461888023	78.7416943677104	76.6587975636444	82.531004483485	77.36892092831	77.5091994887129	77.5940429750461	81.0446958216384	83.0418759370494	79.6510816173345	78.3949199974747	83.4272509580491	78.8252658111682	76.6298557056662	79.9633340006693	78.3248580620779	80.2574046122908	82.4600558878194	79.5998782155268	78.9903039287222	77.120563402476
Pdcl3|ENSMUSG00000026078	26.923234688372	25.3939917447066	27.3647146540876	26.695033268282	25.6497676704619	25.7244715756723	26.0771699914476	27.703959181881	25.375208596372	24.8157420092473	24.9163865395192	30.1407881900973	26.0890102398282	25.8014240321407	25.6535535621789	26.1249655257482	27.3719251392051	27.5862499150389	27.246292530416	27.4548062367573	26.309049190868	25.8231929851663	27.1888879757384	27.674715159325	26.0756515082576	26.6032323628735	24.6828088848345	26.6891835286119	25.5960548590652	27.0555303314414	27.2772522799965	26.6726459367549	26.9032230317516	24.9888650880918	26.5053529327487
Npas2|ENSMUSG00000026077	79.2142031952585	78.8751435151021	70.075951081625	80.5780639012574	75.7389750230559	84.7160033405401	80.0463187965836	82.2590657883126	88.2653473501475	88.9054940287448	93.381726554815	87.4780453094067	91.6280547902202	93.9203678642519	80.8855595174838	76.8603751803457	77.9323734175858	73.9233821435672	77.5596444744054	76.2989984877278	75.5308187053606	79.8968368143361	67.2389834395761	69.1697329393658	68.9338341208412	75.3799006278445	84.2091938107879	78.3392263137168	64.7090052805861	83.0670815852419	73.4056042412685	75.7629431405034	72.6949638737723	79.5046367686079	89.9852856404168
Gm3617|ENSMUSG00000092563	0.11319211388428	0.144041254767398	0.0726147354709066	0.175514292015942	0.19528079929781	0.0182752381022342	0.116992717759326	0.118581114654603	0.103114912597045	0.112274453388713	0.220729440626547	0.24065622034794	0.179527322345349	0.196060881851887	0.145125096086125	0.15855203128571	0.134336186204218	0.105591950754254	0.140731456676269	0.0302869831247484	0.0900746165436226	0.110351341536813	0.10172986368903	0.152119266568534	0.190499376344384	0.0349500540144827	0.214721156667439	0.100187412776522	0.100571274210821	0.105096687357093	0.174655448145528	0.113668017993408	0.126759059011328	0.148008737079488	0.200180744304428
Rpl31|ENSMUSG00000073702	13.1941941789878	15.801340421021	12.7843170325394	13.2589940696204	13.4090652240036	16.4412265116522	15.0097591621817	15.9394139174538	14.9092977549197	14.6938689067501	16.4791280198517	16.7516816084017	15.8477396898148	16.1383990813597	14.3779873666578	15.3066536783011	14.7500084814021	14.6721873909461	15.1783480919231	14.555978721295	14.1235171307528	14.2451194393628	12.6550618899472	14.021011419243	14.2001148437748	12.745786193484	13.8929607233405	14.8333327793823	15.8494330844681	14.5100083521369	13.5554799678318	13.9682612979017	13.5573379260935	15.8109096471964	14.7806919180878
Tbc1d8|ENSMUSG00000003134	132.577887713226	148.781434119418	118.522297954931	133.57037431283	121.806369461512	148.760883706256	134.101440250294	130.909512951934	135.205128437413	156.766895885164	146.386339563497	156.755763384935	145.78649768868	146.333842291965	156.907819237658	125.269517578834	125.154600168365	120.456003912441	120.000916786204	112.808881823554	119.600518490294	121.684982429037	115.290915945696	112.49928447742	131.278608600954	111.113368193505	136.495725752224	127.401114157619	127.132775310397	136.265790255374	120.078701209363	126.025859153634	136.058155265377	115.141388050623	120.165077729538
Cnot11|ENSMUSG00000003135	28.3447260201734	28.6254845360497	28.2935832548446	29.0950648286573	27.512495661985	29.3501832328925	28.4833109011355	27.0256938176215	28.5221816974145	28.8353577759637	26.0547877643658	30.4082258345838	26.6191861213077	29.2415211271576	28.1562859556194	30.3268371501946	26.2227447350405	29.0450671598145	29.3124209432478	29.3870567651554	27.5409176601373	28.0011887570929	27.3006594407648	28.7827568677028	27.3515308102065	30.6828607949182	28.3235956298665	28.3857803826967	29.4717023130609	28.9959452450436	26.968792207126	29.1501608013331	29.6201920154093	27.6225034273765	29.7206156703274
Gm15832|ENSMUSG00000085894	9.80474138732619	8.55516391977077	8.26841273451933	9.37389603394114	7.49728486873276	8.31990070796245	7.87664146043046	11.5834081801308	10.6017662329088	10.8810332750548	9.72325764760227	13.3396970575776	10.3066610650255	11.360856815566	11.0551822381322	9.4256707415474	6.80094164450424	9.28930911709038	8.94569922346106	8.1548594322436	8.18199464898216	8.1567093248762	8.87784582846513	8.88851768765853	9.15379399368572	11.0560038730528	8.94748295625426	10.1085395037382	10.3317574560025	10.4843980539605	10.2366691593267	10.9345062114034	10.3578510258931	8.02607641935336	9.01096060686876
Rnf149|ENSMUSG00000048234	34.8473499132276	30.282400177636	31.1259478904332	31.7833167853678	29.6923569478029	30.4211792993766	29.9662933926198	37.1663810984826	33.8200924453762	34.3668125279507	34.4351834153001	39.1199058673355	34.0933767042616	35.8534476288793	35.0396698794918	29.5753280731155	25.7295304835067	29.9500307559512	29.1954028928515	28.7752282880047	29.0130480358572	27.0972897824339	28.6744073180775	30.5433516832408	29.1278341718414	32.202352210564	29.57581317785	31.4972404520994	32.5026031656958	32.3892535931303	31.3826771987366	33.6024688689721	33.158712365174	26.9318132946689	29.6468170652627
D930019O06Rik|ENSMUSG00000097083	0.484457653750502	0.740789703775621	0.640736690158513	0.707279804893924	0.37157439673355	0.773180558855458	0.674213865393315	0.431414178148685	0.648267626478047	0.500705444894978	0.631001878888195	0.244468515425658	0.878666845685623	0.395249971040534	0.490589924800339	0.739979079880716	0.417588666492563	0.512766673272758	0.706252738540988	0.365071467908515	0.505611060184496	0.512446293226195	0.442037369758399	0.596904209928429	0.445323724696487	0.45847190913454	0.555124054682049	0.655025343133981	0.49581845483703	0.954811622964043	0.685752046550289	0.698546071415494	0.304870254714142	0.762476029102973	0.726734685204921
Creg2|ENSMUSG00000050967	84.9225820783	77.2185547826885	79.2662654528093	79.5887737585776	77.4001772035103	90.7468568189499	79.2168825268901	87.2636628421097	81.7757381743519	83.8044368602923	81.9186984029081	81.81371496033	82.3895837841842	84.330736235795	80.0708294648134	72.3165089808635	63.049889707363	75.5114148455114	65.5822642894273	66.8981662262834	68.6987775330769	77.5866062680538	66.7576537729567	68.4519485044956	69.6060590663462	77.3374087449142	69.6383241679637	75.045694370511	77.8370077966906	75.0246569061594	72.3875098745446	81.6595049978464	74.7546652209569	70.6860456266758	70.6917468140644
Rfx8|ENSMUSG00000057173	0.207797349446633	0.110024675150783	0.112017940229276	0.31779844886823	0.145740024098297	0.126458139449203	0.123491812348742	0.327573784017373	0.264505304488852	0.141644918847068	0.221956583090791	0.0904505219732129	0.307094038105243	0.220238419605299	0.295403422425909	0.168733018360452	0.163119702764375	0.0942275765655868	0.205451515810316	0.230030761774649	0.148733266885651	0.142611651550834	0.174421538307251	0.120994914139822	0.243673474153148	0.159296684268553	0.171754905417474	0.204398921904636	0.212410589212858	0.229322125812751	0.191029337445013	0.168415105395928	0.127876103999409	0.309908313214418	0.160065968043376
Map4k4|ENSMUSG00000026074	143.760603504259	145.093553615477	163.879496590128	148.886445970366	152.986702244794	138.958438628151	146.657136727365	137.901158412468	137.567713580319	141.13275784271	137.149465051455	127.702224969359	133.785412225399	136.345883725722	138.608904484669	143.921519017147	146.26351375821	145.231518720799	143.846457812002	150.182530956373	134.671240000748	146.856742419369	145.979290866483	152.186439768756	149.31067087858	147.73919082747	147.146292676525	147.13158941997	139.246386028841	143.925722713154	144.596075723408	143.605710054714	147.134190468603	144.250874027355	140.482577444962
Il1r2|ENSMUSG00000026073	0.170406632763087	0.106597295271241	0.1743137081192	-0.0382995228324191	0.22543674931291	0.224574452223544	0.212610976369184	0.350243496882227	0.201253842951784	0.177671607701159	0.359013476223394	0.318593894519863	0.187308875981688	0.194325175116044	0.222786190578259	0.144864926305769	0.312164359198862	0.137940946252041	0.153099928918512	0.313352420311704	0.217155027247857	0.227734168025439	0.339965256569311	0.253273140384094	0.221130146580988	0.24948051068919	0.225452338197366	0.147854298122959	0.366048276944579	0.120497025393614	0.168473426091658	0.203934040323696	0.237678501131605	0.295474256450847	0.173127228614556
Gm16894|ENSMUSG00000097899	1.36943520495084	1.03448749229172	1.01594065435645	0.819416152313804	1.32827863189463	1.16328044316469	1.17570379869398	1.2778592983413	1.18102899914992	1.1186612653904	1.43309884072395	1.23676985080907	1.11026499449052	1.17199297087667	1.02780274761156	0.94125806787797	0.849678994166477	0.81270237203602	0.717560021517908	0.684745402002401	1.02388376060627	1.24844798077441	1.06710675603711	1.07993410598158	1.12354100930852	1.10359194438204	1.05229151556048	0.908503818768658	1.06851103471631	0.848700542469345	0.783105732836294	0.940664748550602	1.18851296404114	1.02960407895161	0.795629354008917
Il1r1|ENSMUSG00000026072	3.42201846670662	3.1803403198371	3.90757007283011	4.15078953100523	3.20802265032005	4.19574991755015	3.99153768439425	3.96063022108088	4.38190727022922	3.54217830002499	4.09913015434594	4.0071876990806	3.71613378866926	4.17567077725914	3.18694959576574	4.42135831693093	5.54542507087788	4.40712682832194	5.12645788979214	5.09121956953047	4.56943913372941	4.4613721381992	3.95052664033308	4.57091835617841	3.78318583732483	4.85360000954968	4.46300836694213	4.73770573560103	5.00351354426446	4.77359281107299	4.14784471102467	4.19895667609944	4.55216010444365	4.79547899431657	6.20185254601537
Il1rl2|ENSMUSG00000070942	0.359365473265461	0.344238858424022	0.329697242825054	0.26909388761259	0.505109631363529	0.432633146180612	0.370497782738883	0.207623533864593	0.514973828043342	0.395060262512372	0.516578878107981	0.659042547944521	0.543974394931568	0.432112711383041	0.740498735067906	0.700172825032049	0.529057235618887	0.818159440870621	0.443428923439142	0.495728808783612	0.501413514369811	0.649242380523621	0.482511471089758	0.401306421936944	0.533259371963187	0.274635896640636	0.525308914056988	0.571438935209522	0.397818574834283	0.563101887401365	0.396158632065954	0.473357277279623	0.476382055352717	0.563737651296075	0.455859953385287
Il1rl1|ENSMUSG00000026069	0.272183215032529	0.464507202219503	0.495390116571346	0.254318341708074	0.300924113872662	0.395065321587151	0.474779256215462	0.254155245155928	0.257676511333964	0.381449698596856	0.22194817379738	0.263003363090747	0.368461960003384	0.322559376169996	0.250538658294808	0.451984259927419	0.237584655826348	0.255097471167654	0.301936255056916	0.294158821896534	0.334179634633497	0.329707647198794	0.318305992348397	0.250317472549768	0.326586622275593	0.369107909382276	0.252151359275045	0.0836781467597386	0.453318162281521	0.281476274791093	0.488075470950963	0.3785333515755	0.26703584648747	0.272887426006258	0.286213360877277
Slc9a2|ENSMUSG00000026062	13.9136962140979	13.6280048250096	13.7480261111107	14.5788447097847	12.8785919857109	12.9749846356141	12.8382352740908	14.3769811278468	13.61813265728	14.8210414007007	14.1627890323334	14.7896964604391	14.4318569810765	15.4583186544453	14.0512189960216	16.3458064045125	15.8933025400326	15.5320959103094	16.3646133460375	17.0381487863402	15.2708679526825	16.2912001210145	15.6003629405413	15.8548959735077	15.8895087623049	16.4199263558388	16.4809301147526	15.904187171293	13.7783057391235	16.8884660444796	16.5669054906147	17.1791958091097	16.4868895146805	15.6887556589489	16.5002575648213
Mfsd9|ENSMUSG00000041945	5.74473845306278	5.61116815641121	4.28184394472161	6.45755050410344	4.95009426330086	6.54751704894043	5.31341038628685	6.35890069160021	5.83197470111746	5.37692212479935	6.32001570979872	6.04644230062289	6.66342394118226	6.25512204791967	5.88819328955677	6.77921786170249	7.00625009205561	6.905989476277	6.96855057226017	6.05560470132444	7.0678255672318	6.97009840462723	6.79308033159635	6.68728141383194	6.57977758068271	6.34087933617796	6.54706944547751	7.10366917111398	6.82925288935426	5.86276840360499	6.60181315280834	6.60270991495846	5.20192833601296	6.8358793147995	7.27347104939208
2610017I09Rik|ENSMUSG00000060424	48.4534269633512	45.3066342698015	41.6609031528692	47.5217321937431	44.4357478508399	47.6783103914345	44.1081736317128	44.307828366247	46.4686733207695	44.5929307404499	51.8982395434854	47.8353506739731	46.6022368279977	48.5858918150222	50.650159904019	48.8795267627865	49.5395219741975	47.1436475215017	47.8866147550544	49.8417597382133	47.4855562905336	46.902519812605	48.227199310436	44.2808346509299	47.337351880986	49.0217628616312	47.8746690892763	44.694404728935	48.0317595186174	45.0670988586122	43.1876483630384	48.3245625084223	44.3845670065093	46.7746306881466	47.5558192555811
Gm20646|ENSMUSG00000093436	1.64726219884885	1.96599581179279	1.62189819263929	1.90004881066758	1.74393533481399	1.63544783820173	1.85793156089198	1.60472065136638	1.54895295148787	1.48970942065831	2.07340289229699	1.69340185345723	1.92476210598299	1.58511450217059	1.31648614639124	1.58010548879521	1.39842667294599	1.39634172174239	1.69804478216143	1.38384880713851	1.04010817157107	1.46792669983593	1.44083984125268	1.89539727798507	1.46945756907256	1.44348645762275	1.46526218582415	1.09183725175202	1.39189620288605	1.51005983639568	1.32499794566457	1.56897089544782	1.58274128919009	1.71508147614503	1.42257091445716
Pou3f3|ENSMUSG00000045515	79.4524277807983	89.3682702848403	77.3487610290355	81.4307358847832	79.3747342401362	78.9627069096492	80.6462634117538	83.133402271091	82.837593765277	87.9326755967098	85.8510311742081	89.0221560920287	84.6583896024184	84.5001427867187	81.6464265190151	80.9273092086846	75.7819605964815	89.0440930227364	86.4387543309366	79.4202471263194	75.3056883897394	76.5464359081123	82.1824908163954	81.652744348273	86.3839422717334	91.8473454616611	88.7757349159429	86.3620486408939	90.5958592138949	85.6203131560702	83.7057345082048	89.3483189314069	84.0342515558378	82.4846799380522	81.4050304035172
2610207O16Rik|ENSMUSG00000097063	0.682864121758221	0.458626687628274	0.470450884123561	0.610706467449266	0.614132217873459	0.461186204322846	0.474545412811561	0.539620241176299	0.46900513874155	0.615990277083728	0.461667908762167	0.482160167426066	0.656180937948026	0.51573353014851	0.639985229205291	0.481173942823255	0.605640614390384	0.876693595858879	0.573912209392217	0.615576995594831	0.758306792634496	0.584258942807002	0.640946449657949	0.255427700038832	0.894476509699145	0.648661866179814	0.773651164563453	0.64374487243833	0.703171982890695	0.685139244433836	0.837370586776542	0.783017633044152	0.798492971944549	0.460479070787852	0.589574984634953
Mrps9|ENSMUSG00000060679	30.1818104355928	28.6753241275368	30.5545756073088	29.6136182410545	28.3006639262629	31.7376493714759	30.0752239680175	29.8037013592174	28.7674545437685	29.4330279130725	30.3042219551523	28.8615298184808	29.9209901842413	29.6342785000456	27.9478433866105	28.9593002011319	28.2659784752094	27.5496712710081	29.0252567318897	29.931886715659	28.0109241262486	28.7347629058371	29.0312451936948	28.6679515947725	27.6245041537538	31.1453609009232	29.4151805719985	27.4705212475556	28.8846581760283	28.9170333544043	28.7568138736427	30.6769926144523	28.0453400868496	28.1977627636483	31.0170677888241
Gpr45|ENSMUSG00000041907	2.66504260242173	2.51372629197277	3.23570999508363	3.23108774692564	2.81625075366127	2.27985121103449	2.79279020188247	2.89780590257379	2.74261349193287	2.36390892023557	2.15303396874573	2.03648820502439	2.53398231570018	2.40549699112642	2.3104547616909	2.51580662501202	3.01151497149931	3.05345972893418	2.7093175704627	2.82197780841593	2.54224764732108	2.94629476872371	2.68810319445667	3.2532306179527	2.24728513400417	2.93571649148111	2.24620979739227	3.02659336786852	2.67937294218933	2.96747600062097	3.3328908704271	2.61578910816167	2.49070021646946	2.88647031805357	2.63053481354004
Gpr45|ENSMUSG00000096364	0.52433149547074	0.207410904394287	0.306168393526614	0.245780936507568	0.348221489698985	0.409300916757633	0.461033730774423	0.445180558013537	0.505720965811963	0.284455107063735	0.432455318977091	0.302648703763494	0.500975573710096	0.321878594877423	0.390607059656982	0.594255647764495	0.454684685917278	0.390701474680057	0.518446431265921	0.651892287491688	0.646581267455205	0.58186516991203	0.587033686858537	0.621950933107624	0.409304067459233	0.715419071640499	0.538198095539282	0.387841247101904	0.692187693593536	0.679094449121935	0.375823731351165	0.530164689488937	0.54287760928504	0.677138677093205	0.564565268408586
8430432A02Rik|ENSMUSG00000041878	0.558722547503325	0.963696673244517	0.753296676511233	0.775723135664535	0.539747601377688	0.802631762007832	0.662486403026966	0.519038549681484	0.632756248239773	0.775784961647151	0.548377175262601	0.560115880726212	0.617687478149716	0.572913387382278	0.898593861564496	0.886063101585856	0.552692539053391	0.486765913924961	0.906062279998971	0.970108735880822	0.404463960909816	0.584956613982356	0.857227240255164	0.919273298822872	0.876954967559078	0.822074597028807	0.80378938907279	0.677621209448926	0.579658564479322	0.678014151543192	0.204890749951389	0.608885190006589	0.556344568656778	0.796709936244277	0.443938783390027
Tgfbrap1|ENSMUSG00000070939	54.7488840829071	54.8545477127508	58.3086658038167	55.5607761645879	56.4668492921484	53.0278401083474	55.9862249374242	54.9042311440095	53.6976910718406	53.9558005968722	52.6610617820646	52.0130297219355	51.5319166158041	51.2732192423431	53.8566923940264	52.1248516185334	56.2688228116364	52.7250163399784	53.905682907028	52.7726961534069	53.1475502434498	53.7906166772792	55.8956784086302	58.0829330145536	56.0300359660614	56.5953812023759	56.0165610812137	55.6999283203926	57.7781432661545	55.6285211496453	54.2190665317703	52.9650995881384	54.6752178825622	54.299806861943	53.8593409770419
AI597479|ENSMUSG00000010290	49.7653537419554	48.5591979439409	52.426494979874	51.6763405438952	50.4191963321401	49.9260049066682	48.6053840949662	49.3778480639782	50.1351567510427	48.1699672624939	49.5306596185779	47.410919517612	47.2453704590003	48.2457754293681	49.4553207754834	46.5183978893807	46.5983535875186	46.370417507844	47.3244868641328	47.4571127604833	45.9538004665026	45.8830439364658	49.0832230669387	46.8470226809868	47.7160286921199	48.0146250876877	45.1590370029821	47.2586771796394	46.1950345873394	43.678875720567	46.6622335989721	47.1751509577981	46.8465276676614	46.462905442208	46.846567899634
Fhl2|ENSMUSG00000008136	8.67334490175758	10.0982608558189	7.70634081998417	7.34380083907952	8.77778113209341	9.18944821292408	10.6347490168569	8.16764602353454	7.57727118906323	8.64338983917031	7.52371897424414	8.03968425974568	9.52798431868709	8.00493975261058	6.12013828480656	10.3277347068333	10.1705772249033	11.5673535349959	10.9133881906417	11.3955244372424	10.701878325831	10.8696604162899	9.74072361281226	10.6942443705549	9.58614813701469	11.4478726054319	10.5387695522108	9.10158113071795	10.5938479032399	11.0650610608507	10.1282628948348	9.31427292734801	9.52584148065123	10.3526936154072	9.5706556737035
Nck2|ENSMUSG00000066877	17.5461490721413	19.183986455305	19.5521292024026	18.369559813894	18.9500539802585	18.9931677539707	19.8146551593953	18.8260475948336	18.0189889244316	18.596337830584	16.343742047636	18.3024735697292	17.6018991934681	17.3756188361458	16.4835494661248	19.9306595130433	19.8506150172622	21.236150667551	20.3783820188706	20.3211435812916	19.7396987450606	20.2821582395235	20.8536434280077	20.3381087116752	19.9812963540019	21.8495002570634	18.7083931006209	19.3248096707917	21.2049950376896	19.6011127238396	21.9987121488794	19.7679381331863	20.0632521771767	19.7003009604861	19.448231455739
1500015O10Rik|ENSMUSG00000026051	-0.0186968179761169	0.0309456841960642	0.30984007421116	0.448492287082065	0.534769397385618	1.1609146958919	0.39449396494702	1.49626122007136	0.361055029386748	0.726473471752615	0.597915734963951	0.18195599762795	0.491631381118301	0.647507712355501	0.473790569604497	0.933129286671532	0.127758669072997	0.134640142534165	0.673173663657195	0.883035159968303	0.499373257646349	0.567113435677706	0.4160784753344	0.649106416824754	0.987823593153914	0.282670321381118	0.0992206173057585	0.158470397250259	0.347026718193918	0.291805098981251	0.635626185138572	0.380379146978914	0.308202325817553	0.527347434849255	0.460829395414992
Uxs1|ENSMUSG00000057363	49.9213060323215	48.569192030269	44.0308434847824	46.070150133364	44.1278642526131	49.3438773833462	47.2824708644691	49.4974929457385	49.7702755145615	48.7816068718941	51.4290194632156	50.8182391324609	52.6198259187871	48.8961621669209	49.5723519969862	44.7705092014143	42.7845900528332	44.8496378619789	43.6087484894777	41.9465100834767	44.2107043446344	45.6993623286044	46.0230262965393	42.3581616072262	45.9752263713943	46.8834359098562	43.3162903722578	44.1920585294794	45.3215210455033	44.661802227886	43.7660637964745	44.8943274417919	44.0072848695468	43.6336951867877	40.5150517682215
Tpp2|ENSMUSG00000041763	70.3212231877803	67.1900770881902	73.5749549450322	71.3261929772556	72.9133920973864	71.8145784120533	71.0805768829652	74.0824978015174	69.0561998281334	68.0623193267213	67.7655503227193	71.199390959101	69.5710788634287	70.1649679837526	69.535857935018	70.4094924873293	74.6506013272259	70.7602285762713	69.7786704639509	71.201016962861	73.0038726664991	73.5302960632623	70.7145453427495	70.6359921075648	71.3416272931213	68.6821938973428	68.7242243133676	69.6645636038591	70.2704920960505	70.2890566768686	72.4497274364623	70.3221788436106	67.6186024935319	71.332184631291	73.1900457491242
Tex30|ENSMUSG00000026049	2.87396223370819	3.44978832128275	2.80343839305348	2.71281199041805	3.3375879628395	2.95183745309859	3.0130720397038	3.01099266942874	2.9660402000323	3.13973979312125	3.36841775932508	3.08432967246705	2.44426960916827	3.08955458166877	2.84955670425678	2.95722155962405	2.77561467212756	2.98389707780823	2.75521824144058	2.52757542886474	2.83672863251332	2.86328216321001	2.53801047891418	2.45077547967684	3.12598285472501	3.07060933129867	2.71842332440955	2.8362379747746	3.08021095070072	3.3099364533857	3.17222166412959	3.09208654010273	3.01318355215717	3.00295185180887	2.48538043317088
Kdelc1|ENSMUSG00000026047	10.7432270226322	11.1787121938168	11.4638024701772	11.8929240779587	10.7388651757331	9.90196459431707	10.2865733782268	10.3226003512434	10.811939716822	10.2342618526993	10.7431408009146	9.29071365813854	9.85163982425524	10.0833831274745	9.67387784017364	11.3845983555407	12.0117561909467	10.3699315114017	12.0631344628508	10.7980568306732	12.1031184573924	11.5196629070549	12.435433299937	11.7870624267152	12.555826776457	11.2935345212779	11.4213336761411	11.8765105097841	11.8049043669543	11.6253406852906	13.1761809066518	12.6940916258868	14.0677548389275	12.6110900999734	12.0721513193842
Bivm|ENSMUSG00000041684	25.6672740215405	24.3696808493123	26.8781058991821	24.8831320639885	27.0830609094476	23.4994643198853	25.8414343296299	25.6922579131746	27.9821579781728	25.3731851847158	27.6408018840454	26.202999363827	25.0795406019776	26.662477299709	25.5475097388277	25.9370862586415	24.9145253930137	23.5158467540845	24.7995156631102	24.3077931273779	26.3375180892745	24.793599530152	26.0046248025266	24.3541409333442	24.5685668740196	26.1255145737354	23.1983609994595	22.4800001448199	24.7725427109558	23.1566199971669	26.3473543845324	24.2294320636052	25.2086477438781	24.8648333952861	25.752017393184
Ercc5|ENSMUSG00000026048	33.7442397599431	32.0668923202963	33.9162769148717	32.5449426181798	32.9353302107566	31.931710676058	33.1766243864973	29.4615829134362	32.0817253310157	32.8360350823618	33.3368339916042	29.8826947254657	32.2258179593483	31.1916109161436	31.8111179602732	32.8451643781073	33.486830416509	33.9988988925587	34.1209252620305	33.2150048562427	34.4145923275278	31.5115239605534	32.2736864301419	32.3251425787094	34.2169867984634	34.0359535612415	35.259344669114	33.1318269347203	31.9972750511264	34.5502017962685	32.2160788405419	32.3279653016662	33.8544495408772	29.7660239105716	34.7165272994019
Gulp1|ENSMUSG00000056870	13.749934802014	12.2702120104265	14.6983841120453	13.0335690489442	12.513918788949	12.5425452144774	11.9205303320501	12.6975599744657	11.4862022980628	11.7249870422025	9.75990471431927	12.4624099865862	10.7526976726527	12.1496387068757	9.88932460106594	10.717637058878	9.49831926763158	11.5811733696411	11.2173438893246	11.6573512290616	10.8503413780105	11.6280358474999	11.742380903277	11.1265151405724	10.8044599267044	14.2565946638227	10.5665878376292	10.8582449378854	10.7385256146329	10.533960276474	10.7324116691272	13.9919017816172	11.3255329405742	10.707552567844	11.6475642415714
Col3a1|ENSMUSG00000026043	1.37972130820358	0.775639182569725	1.06971070821099	1.37651978963739	1.45257522364957	1.04802363867463	0.966353918834069	1.37030190320607	0.672546444457521	0.727647697622359	1.14579983450713	0.906893140974715	0.83433175349252	1.06822964959677	1.2244188411224	1.08254091719185	1.09434892561935	1.17689810338319	0.942948014679607	1.46445486048634	0.90561313924971	0.998232532528664	1.11814232856614	0.578884407989551	1.40946740835351	1.27500038268404	0.792191660477944	0.724100851468584	0.702744590611213	0.900091210420711	1.30083334070632	0.981676537270072	0.498337741510852	0.735009531351567	0.655416576538039
Col5a2|ENSMUSG00000026042	2.70075715740925	2.91575218782293	2.56102748803577	3.11162167661809	2.76475512115972	2.25615672369754	2.19817496964261	2.62587048125445	2.76863389130328	3.0756318512763	2.777669101206	2.82394849580064	2.73774321403094	2.88159557365214	3.00734664832831	2.11815593715118	2.97903427663495	3.09767193333064	2.67936516902681	2.57843043800953	2.66410300583248	2.63470145548452	3.00864462680921	2.01635488934394	3.25923259434456	2.56407810338522	2.7140944658466	2.78727359850267	2.16843611071274	2.09675910583104	2.77555528117962	2.85492285963472	3.02424907622363	2.38930005380117	2.2472712720908
Wdr75|ENSMUSG00000025995	35.3991121823803	32.9536609359471	35.3982061085791	34.1397657869953	35.6660419613002	34.497324845552	33.8327525467033	33.8631660491085	35.3108355850926	34.6309579053667	35.3017109986388	36.8754439980791	34.1482531485584	34.7113291879034	36.6238908684134	32.3743211936736	34.8479737852581	34.7942149101534	32.6307553143061	33.7453926076393	34.9965113838876	33.0467421361838	34.8435882637666	31.812156105564	32.2085150686605	33.4688252482288	33.1536670420929	32.4947834307603	32.5154072527414	32.0249012307623	33.1751762784855	34.4733593256156	32.5542329823713	31.7677852043706	34.6764549551687
Gm5526|ENSMUSG00000084817	25.6995573748421	25.8159805031157	23.7117097252992	25.8390435345297	25.1508325413167	26.4695919307611	24.945483687192	23.8967706863549	22.9467909121686	25.0354578003174	25.1002823789991	25.0692348895748	25.9381830704816	25.5280452952685	27.4158458383609	27.0043870130793	26.1940972819691	23.4193558295878	23.7905284823022	23.3105533894838	25.8754760434764	27.2930884311529	25.2635249530381	24.1291158705273	26.5847802523481	22.917933006033	26.6770240601214	24.246917780605	22.8293190988749	26.0999467858324	25.9215576202318	25.0645210326374	21.9063231424248	24.9650148839388	24.9612216094914
Slc40a1|ENSMUSG00000025993	13.4408873828199	12.3910975632694	11.2556566713224	13.2487091984233	11.3201706871919	11.6284771592397	11.6514738031939	12.9235510888169	13.3919997880824	12.6970864307438	12.9791439041046	11.164010330235	13.3207048701345	13.2210656744159	12.3905791380412	13.2480032998727	10.8098184700649	13.7718245575286	12.9789886586582	12.1335673925951	12.7271955533305	12.4156335259332	13.4976365554947	11.3727935692312	13.0676795695659	15.9625836558242	12.9327331141319	14.8485059316281	12.7714413317467	13.0308744247802	15.6675392984383	13.3439335212368	11.1779762108747	12.1972625248961	12.458203794063
Dnah7b|ENSMUSG00000041144	5.48853275239876	5.25411066237816	6.26295549745795	5.16275873672334	5.72228342196229	4.69958771450701	5.82613772148003	4.01393848825959	5.24923195986833	4.80020687819198	4.37079935784719	5.34865259497657	5.14865792061996	4.58439856623046	5.26401562859458	6.60876217895916	5.86610721311339	6.01153486555967	6.23680206904058	6.92449665622142	5.96239720983293	5.85315307004011	6.33547768703782	5.59905430249854	6.26377460838324	5.82737927277133	5.43808265985561	4.99552247306777	4.84288628853812	6.08444804015493	5.80141831192196	5.13586396202249	6.81437247495243	5.5953041345448	5.38234247704893
Slc39a10|ENSMUSG00000025986	178.832998121087	181.191427376313	172.228917877459	174.027165493588	175.728274396194	195.806529706599	180.176351457241	180.04645384514	168.602793897303	178.205083544206	185.048549391026	185.722890568967	180.800239828916	173.505688245467	185.636281651232	176.641663526106	161.385715268005	169.699413689218	166.613574120154	165.788371058353	165.463935553917	167.078996791125	177.503780020014	173.289811906275	170.507095504472	168.819087451762	172.67166705469	168.896120388306	178.651713708442	170.452657898572	178.62080446188	180.436746155914	165.10226618271	167.056921282885	168.125467817083
Gm4852|ENSMUSG00000081185	0.724440893681952	0.694705628246117	0.546833682980834	0.677000417219579	0.477243041726546	0.414748080786713	0.48205882596423	0.164626606498895	0.321252628470806	0.3115249600055	0.370716925459009	0.393992064709731	0.344983880530229	0.538819158958058	0.637472786807422	0.648736799017643	0.76455123258757	0.473758880924679	0.350047936135218	0.410228286282445	0.618842771738353	0.765168654751	0.577579007342365	0.521881402371964	0.486862571819433	0.391418626170912	0.553841034896555	0.614163399058021	0.611517429686553	0.474289979102072	0.704129055598235	0.601441989604002	0.541936740206859	0.589853653754234	0.408024400518799
Tmeff2|ENSMUSG00000026109	55.862842921335	60.5928812575755	54.3541471480485	58.55277490157	57.6692070159843	57.3322792314562	59.3397481786037	61.7629998379142	59.3185410144367	65.9145443033383	59.804450202747	59.3160947320292	64.2009003249645	61.664945765262	58.7163431101199	57.3462785348825	55.9151279515937	56.157223225644	60.932684364424	57.945721538874	55.2705737280242	58.086844182092	61.5161595723343	62.139317974416	63.0188983943508	62.4251655420344	74.2563502631299	68.432050032768	61.734118823923	62.8401023858573	64.2979935007853	59.8215737577082	61.6434389831781	64.3226558505767	66.7181624194435
Sdpr|ENSMUSG00000045954	11.973884647267	11.0684225975795	12.7067733245039	14.3064406502926	12.0357709933394	12.7995593925983	12.1324181324915	11.6920396788303	12.5977159801534	11.8589087547408	12.4660193898634	13.343495083752	12.3732563976529	13.0676800539548	15.2130686461464	13.6289187068181	15.9399289214213	14.6970703490362	13.7373884362348	14.9032246110234	12.9490145148792	12.5947850997144	13.1684466775516	12.9533831572334	14.0904829446209	10.5133096784135	13.6849880936041	15.8811486319635	13.9777015668401	11.6436818807416	13.8060663068597	10.6824523611687	14.217023158806	12.1118751505505	14.569708480804
Nabp1|ENSMUSG00000026107	7.82391592112639	7.97731224003612	8.07032275487448	7.66242108566992	7.29080987180255	7.30404038339934	7.02358042858583	7.14142851698756	7.57534461855612	7.63569098908723	6.98426427683223	6.68310668233071	7.32417068581869	7.54777287657455	7.5328532246806	6.9673584730082	6.61074565786715	7.29826892855333	7.14394831393262	7.47230094567219	7.22054777036192	7.07965998981777	7.57068561702854	7.04197703878167	7.09409773107347	7.31977155005716	7.00279143715242	7.68699196180555	6.63864211656184	6.23461693859644	6.80176528086661	7.61369592467576	7.14182114143228	7.11260359681268	6.51299299070948
Myo1b|ENSMUSG00000018417	127.701295321414	129.071935351031	123.337630115444	132.399994164539	125.579169995482	134.877877373138	128.205453739521	138.817535498139	130.295579494422	130.982500499673	128.601191453696	137.636661949877	127.146871605788	129.406920127768	128.184254300379	121.757088000876	121.422365863376	127.935317611755	123.843025308219	118.178051286752	117.977914536441	123.989578782217	121.124265532759	123.496723827617	126.742751147101	130.90387738664	117.385083838181	126.416605103527	130.063757107937	128.012391158346	123.769175397945	123.722057161958	123.705143654236	120.612617306876	118.717283283876
Stat4|ENSMUSG00000062939	0.528863224423183	0.591123719166932	0.407265447500732	0.537854897689924	0.58242748840498	0.610148011429229	0.561528592750217	0.413759820404376	0.807782683080479	0.593624686872748	0.632494797793263	0.751761324847886	0.41970288771063	0.487237253747605	0.521125085219181	0.640120967667954	1.05193862467483	0.933501949152487	0.774727671831631	0.504517125034513	0.963015252217024	0.903263599265469	0.655201069737892	0.611114507878112	0.835793201040582	0.671447421297088	0.350922391315947	0.574238771347373	0.538470383538838	0.667443025788949	0.294930921238754	0.365076121831967	0.896560940937405	0.509404130657128	0.491474909705609
Stat1|ENSMUSG00000026104	26.7936247256819	27.7898715550117	22.2016430111868	27.8835444496322	23.6232323628128	22.562585602854	22.402377391803	19.2910656306282	23.9200946083553	22.3135010731687	19.246793208768	19.5508226705493	20.0408776369598	23.9693370553138	22.4117640669855	23.6259488641068	24.0021681517795	25.3624852757655	25.2340800218686	23.5399036559032	23.7241687685757	26.1553545502431	26.4922001538186	26.5090383878771	24.7619599894947	27.7923037502945	32.1165067620645	38.9771855866097	23.3899449435748	24.2417839451335	24.3811400396642	22.7882560534758	23.4797570660006	28.9552858648333	27.1259805729332
Gls|ENSMUSG00000026103	314.422580475903	296.550851276055	315.866104105787	301.114278209399	306.986327092964	290.188283474564	300.104423187977	300.854704374821	304.066998529329	296.928538711002	289.671292378957	319.200390934035	305.938825700165	302.541498701441	301.774394802924	284.376361133575	267.550783415967	292.628155349824	283.896367411957	282.159579685051	279.150804177642	281.2365720047	295.217943346664	286.780348344366	291.077552161801	299.040859761225	296.127738460548	295.569497734223	289.924431468873	276.452415366095	282.388466746264	292.708518654528	289.917343085985	282.086542150508	291.075394452453
Nab1|ENSMUSG00000002881	27.8482180290153	30.8556076123601	32.0485601697032	29.8815446621102	31.4015351171476	30.2952421807411	32.3164580159726	27.993848936462	28.951965147906	31.3635733427704	31.9460678065329	27.6070496104029	30.2271837085926	30.3364885850164	31.2665851428435	36.4046887436978	35.4162380132017	32.3686675292443	34.6127004586975	34.3738680566408	33.5047200425263	33.006222111537	33.1925106065819	33.6834985722053	36.5256751671548	32.5238606146349	35.9129581462044	30.9196726072158	35.5931176505924	33.0553395648565	35.2551878256573	31.5068589906818	32.9983557218142	32.5270634099056	35.2769813762664
Tmem194b|ENSMUSG00000043015	3.23891102915587	3.70144455151915	2.71370600171506	3.85869619808637	4.21322457487953	3.49979982238676	3.71218139888418	2.97044061342325	2.87319516418722	3.57313168599855	4.42702730383201	3.10488645068054	3.0213122074085	3.43045943145861	3.79003647290287	3.61226528795148	4.3332241024992	3.78100082472542	3.90502266797286	4.27872409222716	3.21748938220617	3.31524137827445	3.85883539463468	4.22411517838858	3.65857797410108	3.52331656380803	4.37098824043468	3.34907195490091	3.21039118727872	3.09417911306607	3.47197996928639	2.76526700660679	3.09216599189966	3.2738155978809	3.65637279022501
Mfsd6|ENSMUSG00000041439	83.3657551072824	85.6785846600638	82.0069801287303	84.713441068588	84.0430505918256	88.5640868254645	83.5058740102568	80.8528539464041	84.5548668983315	82.6689966713705	85.4142156371765	83.836959573801	83.9134128482885	83.1793514406521	84.3947732318522	83.99300441798	89.2361553501922	79.6462910807453	84.4048210260448	85.7894849076057	87.0792945641995	87.7916664257706	89.1279512221441	80.916737933839	84.0334015998347	80.0370273921082	84.5612337904574	81.6785950236685	80.0521713100494	81.0234668094493	82.5381809686035	86.1305737409697	86.2003630819218	90.7832424047536	86.764366093858
Inpp1|ENSMUSG00000026102	19.0704309349412	17.1936783800183	19.0560945875577	19.9106326928195	19.6063289287116	17.733967631789	18.7215813660586	19.4652488341959	18.9683900565253	17.8202839223534	17.6679521668316	17.2756355064405	18.1188327589633	17.3365563402691	16.713864219221	17.0333160058568	17.243810554221	18.9904475844094	18.653950008404	19.1315907141264	17.9115691981429	17.4062060797049	18.9958586959451	18.0937363263029	17.9293134535637	19.3506060320496	17.0904343905283	18.5533518770023	17.2931641242264	18.2292858968556	20.438567619412	18.1045367423896	20.2041159976366	18.0403212941165	18.3257948283114
Hibch|ENSMUSG00000041426	18.3185698585527	19.1132808023828	16.5985247550072	17.182813327573	17.9603961894717	17.2190916818185	17.2321602892806	16.1147280507078	19.0179405026935	17.7460833587901	18.5006280458164	17.7714842557412	17.4529055307782	19.1000862190507	18.6728241455162	20.5915724870981	19.5528559089436	19.0654910904452	19.115154992187	19.0407353534867	20.7308957720939	20.8023788891397	19.2148152481309	19.1338295192202	18.3097692178606	19.0460892741559	20.5236020737775	20.9079522392241	19.2634373140687	20.1970128487681	18.8947690386709	20.4410453925321	19.5006156043026	22.2085181960186	20.056809222709
1700019D03Rik|ENSMUSG00000043629	7.67348843834844	6.36776149423991	7.26231292719166	7.74464321190191	7.97988702065648	6.53118544027667	7.07432213738634	5.80696479242523	6.34960316972584	5.59638633759644	7.50248096511792	6.40898712954263	6.69233975441607	5.60986329234394	6.00144381794439	7.55854532804619	9.94510105893298	8.31073035406449	8.64995807727992	8.21012014790932	9.09029096698653	8.57258414365639	9.75355071878593	9.29813683795382	8.12540097569597	7.64787930768894	8.41335610661716	7.70961941153976	6.19086810234743	7.34953559432815	8.1736504339613	7.72449956243666	8.33779960544104	7.8320073716522	9.09663332098575
Pms1|ENSMUSG00000026098	5.29048759465035	5.97684324291201	5.49547742181471	5.58803767631944	5.75622662810025	6.436636233878	5.78932661756774	5.92664268103932	5.55715763808725	6.02639733416774	5.85311165927125	5.89387080153947	4.83793710345319	5.47151738026298	4.84182402608789	5.49984998995749	5.57528803812588	4.59139064387475	5.93425137925985	5.22982636536048	5.87462568948278	5.41457707389506	5.57973770880361	5.942418211844	5.74718064215833	5.52521762160357	5.39639611048456	5.17293860783143	5.10984814881635	5.75688373671914	5.25074898407818	5.58846582745323	6.29457161350508	5.52074233185366	6.01925051815216
Ormdl1|ENSMUSG00000026097	9.05111037278986	10.5798550006856	9.18720022933593	9.85857322571933	9.49460232998404	10.26715316544	9.25869877879263	9.99659249260384	9.64384014442449	10.5649617549975	10.1464514786579	9.87606531314438	8.90654582520097	10.0792869601499	9.34439336352059	10.9803386302191	11.0080424273711	10.2099743770101	11.4011802997914	11.7586643906761	10.1275505478779	11.5787942915508	11.643349800141	11.8187322997844	10.8980560360905	11.9206570821378	11.6473850039518	11.0289180806602	10.8490759250582	11.3115089823552	10.5872318249776	12.5488728614245	12.2043936325468	12.605784388305	11.1613418090272
Osgepl1|ENSMUSG00000026096	23.1241287748925	22.064186670891	20.4079029713072	22.4220398055579	20.9062395915186	19.3917431166484	22.1919587227675	20.7975021994054	20.0471547223088	19.5121385043929	22.824848545456	21.3773151806811	22.4704748116072	22.2144442597354	20.3817248917364	22.2051549140471	21.643392684592	19.4494216029241	22.2952070602956	21.547993263147	21.01180923898	20.3247498584839	20.7325356468732	23.9117829440853	21.509293796367	20.3346410453198	23.5999780483396	22.1616343062277	22.4700036322849	21.5634048694947	21.8446996273613	20.0163318455435	22.5480535662358	21.8251581436537	22.5853993420677
Asnsd1|ENSMUSG00000026095	21.7044409221808	21.401451040156	21.8926344427127	21.1203303968219	21.5846099845449	22.7771394337373	21.7254387741515	23.6916502896688	20.8588293343581	22.2933245912486	22.5627416086985	20.9040995709867	22.0170770605346	23.4290976877994	21.8931177940558	22.9171237134337	22.4585043123902	22.1259366141695	21.7518817413863	24.0806787751561	22.0945757007428	23.4282388512699	22.5449618177919	22.8909743728115	22.4133596731332	22.8375202521001	23.447882712972	22.9287787887704	24.8326087719249	21.2754425677222	24.062577216504	24.0648320066377	22.4826743689506	23.6417554810112	22.9312716382417
Dnah7a|ENSMUSG00000096141	0.560955533194751	0.57585116719197	0.6678205570938	0.38805277010822	0.392105357708415	0.378470747689442	0.50318949975208	0.323278985864225	0.442579262029068	0.511389819454569	0.323912568156314	0.382016461400147	0.480774616713725	0.439665089753329	0.451435353687549	0.475070980559957	0.538195815157788	0.529903288288916	0.541770602339234	0.551809126050456	0.59052114880962	0.479236515109933	0.633868638326022	0.546109615608007	0.653868375444568	0.579694573515235	0.726681648087768	0.760091279973845	0.625857957325539	0.419773237472362	0.514047093068337	0.465373878758698	0.645690422705938	0.437000130567862	0.520003656056502
Stk17b|ENSMUSG00000026094	13.3193538101169	13.3102649986002	13.7531347146616	15.5813076631288	12.7162922860448	13.6838973782315	12.409300659224	14.6589230136765	13.6332517328395	13.1845808270394	14.6448581427136	13.1502510968384	13.3056442499156	14.1814091743767	14.6200224722883	14.1030286638333	13.7877061201184	15.0858032328286	15.4462721187726	15.5733200262654	12.9192752541757	11.8936935353994	13.345459808789	14.6363996793664	14.2339320219727	13.8635538265132	12.9640620956342	14.7455254031006	15.2770284187405	12.8563979001487	13.2690737872021	14.6003439593685	13.7749258605575	13.1647693728134	13.878543946889
Hecw2|ENSMUSG00000042807	90.0711216244092	99.8552674082547	87.9896474254676	88.0286024414747	87.9095042714821	98.9765201511539	94.5811950134514	98.2081337750123	96.7465744373285	104.460623470946	109.932569284705	100.101925109236	99.8205742756948	103.760343687559	93.6392164288627	92.3089733489766	90.4412975456384	91.3524855907874	92.4143264230866	87.2200368974038	89.451965073265	89.201039002714	82.1568896989423	88.7164443269989	90.3542927180381	90.409227579369	94.1952164074082	91.5924298769716	95.7362733935999	96.5763523632319	92.6142623450302	95.8384941300642	94.9535443551807	89.1678257524058	93.8024362943769
Gtf3c3|ENSMUSG00000041303	28.0505992205577	28.0984504896225	29.6302001645199	30.0345444776401	29.3487450563484	29.5156588387654	28.5418010647403	28.2162164719902	29.4392902067412	27.8358281231427	29.1673241493058	26.6909167022376	28.6265581368304	29.0519531738203	29.2667101130446	30.8143564658777	29.5108094146906	28.4212578702323	29.5111647477901	27.5884197042099	30.7599540315005	29.4874602801597	28.3532950148423	29.140267781513	30.0444288740903	26.7323204667796	28.8649689986473	29.2235565625964	30.4238405006252	27.808970727563	29.2581801364363	29.1068664756136	28.4610774517167	30.0715512652205	31.4597035420327
Pgap1|ENSMUSG00000073678	71.2133273557979	70.394256407875	76.819385456869	70.9468454568115	74.2156262790937	70.7291396969051	69.5391256563284	79.1097933606693	74.0897829881048	73.1818850722853	72.5275264598634	74.1431464610377	69.6688441860655	72.4395544496715	71.4808512899398	78.9599138054135	73.0620739096526	86.2881442150651	82.6089709727263	82.3542431844455	77.3880614303168	74.498270299317	78.7638374000425	83.4937008171348	81.8119536445609	83.8102842171922	81.3559990443256	88.3586357445181	89.3872930198956	82.7504555035701	82.2874782785449	88.8798801569191	86.7633834321178	82.5295387011222	82.5420490856541
Ankrd44|ENSMUSG00000052331	14.4988142344778	15.7126066307264	14.2575767788672	15.2643888347238	15.1805865143153	13.013940071838	14.3182493486144	14.0999876399931	14.6926325449605	14.3700994563463	13.8568467002419	13.7269047881722	13.398506668899	14.8021251964936	13.4814638402098	15.5431900897602	13.604285231165	14.2615311625915	16.7954937604512	15.3507219772522	16.4240918421101	12.8310751556839	14.4437682977703	15.158797756633	15.8155890768237	14.7118190748459	14.6777163251508	14.6121257325114	14.6833923594049	14.1478046308466	14.4147484172481	14.2977920921577	15.6363400284434	14.6963158849144	15.2371965875274
Sf3b1|ENSMUSG00000025982	409.110364090793	410.718329021168	406.079552991532	412.435255718562	404.96046787158	398.143338314519	411.169743462162	399.303161792677	402.575606953614	416.442520042133	394.981233192411	431.352720063862	406.709863705836	410.392356692627	419.03064075457	432.056256427006	431.979375269798	421.910011722917	437.09285381681	429.688950610395	437.464028495398	415.120108953798	429.028612425551	436.72385818082	431.181943473495	429.819566559418	442.155252361922	416.150902472759	436.155113410567	437.257319366808	423.288539178435	426.016225274373	435.910961650622	412.146201930737	441.661300905667
Coq10b|ENSMUSG00000025981	33.8272175476699	35.7686101973691	32.9322840750586	31.483478722713	30.8701860835565	31.5886799265855	35.7666122675247	28.5518036417809	33.8228748601173	39.121850916242	31.1433632144197	35.0309959186386	32.2599457517992	34.4951824362376	38.1114941607753	37.9823876516651	33.6464335239573	31.1610268835826	35.369679824392	34.5419404110961	37.5030233936244	31.5853441735403	31.8147165049569	37.0691827573239	36.1175523321532	33.7584900455552	38.3770770821258	34.1497907428136	37.8382532196735	39.8711138668673	33.2092177176512	29.9753032657316	42.2612392263832	28.6027004159851	33.9219668555949
Hspd1|ENSMUSG00000025980	123.041494825746	128.01025901339	116.469088889093	128.644486781421	120.959586249466	134.544558406078	121.632802592611	135.271148991688	126.814205688631	127.583240149024	122.050653634692	126.355287180725	126.151221869522	123.488412146526	127.69011411486	121.342831234957	126.450856052442	119.76278356969	126.569165444638	127.633172422606	126.941439138668	128.453327958366	131.725214944879	124.284017199141	125.312790360284	127.344714493695	122.252317608468	124.442820954427	126.507296627804	128.754634353787	122.831158394206	133.362995795898	123.918677712372	136.798732408573	122.298737453614
Hspe1|ENSMUSG00000073676	25.6831493324197	29.023439561636	22.1377438339704	26.9047892796126	25.0142619882025	26.6824475995362	27.16883194333	28.9883207379581	26.9379711222558	27.0284266117784	27.5835786574304	28.6120189176377	27.3162939994022	29.4199443711186	25.5549079155338	27.0886048866918	30.2821033225369	24.029257869151	28.0692981303908	29.4110018710244	26.9498093571132	29.0965293827809	28.4980088410379	25.7924404320908	28.4503329838154	27.8338414494768	27.6950172583942	27.1929459381097	28.0305546183251	26.5446996371651	28.9583609259601	25.2048734326737	28.5956897090784	31.7204107041691	26.4725170932264
Gm16581|ENSMUSG00000089670	7.59537132417264	6.46268480622829	7.54024402883939	6.36362373476767	6.75278378744367	5.70942823803723	6.51743700983768	7.21890600978023	7.69349165254168	8.07569074628235	5.99478419837187	7.3886716040417	7.27575809941848	6.95624209739666	8.15498221670046	6.42990080962248	6.56379537773832	7.34116194013669	6.51269682789727	7.77350079646245	7.0293747978268	7.1995432279657	8.03805825714688	6.19583978287367	7.2294809726366	9.20993425206381	7.40509501966195	6.93538661837158	6.60666629276709	8.10057324174015	7.14186590368434	7.68776719268611	7.18059764297016	6.54600627859594	5.91600266382942
Mob4|ENSMUSG00000025979	24.3203059929366	21.877724193329	22.75084206904	23.5204928602662	23.1123101206916	22.7073339093224	22.596242037316	22.5095701561087	22.6173135575468	22.2732823813005	23.7419211682464	22.8957136204395	25.080984262413	23.1622314697576	23.9688576732748	23.8479926751423	21.7582379294857	23.7178759688197	23.2299575417299	22.987555785229	24.0397214501769	22.5993399750149	23.2550148540068	23.5490832584181	22.7686144506378	22.5008205256953	24.2088002416355	21.4945371099747	24.5963991382895	22.6102240532772	22.8170969940362	25.7001438544746	23.2424781201493	22.9945279796106	24.677172229327
Rftn2|ENSMUSG00000025978	39.0752863628821	39.8128366459097	40.1160136293849	40.3668106093151	39.875766288734	37.7035801369006	38.8265263139261	37.4129673511374	38.3440705630305	39.4406862235648	41.6413730956136	37.3829413147961	39.0939736094506	39.49010143037	40.5286293346429	40.4889076398339	43.0274019601833	39.2602590800398	42.9257079077982	42.6287342758464	41.6681827237301	38.1555906429616	41.3331404478778	43.4331333829924	39.9326745951761	40.1324433213204	45.8277766797248	41.9024724377871	40.4449656710371	41.5298196448745	39.8386975811687	41.9861668548913	38.6262049548602	41.4237632693393	45.5461509118096
Gm10561|ENSMUSG00000097649	7.36350085388847	6.35626254798815	8.06065160998291	7.69124906469294	6.81696774699325	6.40830284391894	6.54467685681051	6.78945278000004	8.39932295534021	7.01292138429882	7.47528299056242	6.37938266616885	7.09112526921809	7.99064571356704	7.72322955803445	7.57369249723711	8.62588057293934	7.79964681444075	8.1111432018001	9.72051898897227	7.45724209119912	7.87166260684489	7.6293857902545	7.11540612385887	7.28185847032229	8.11256750003495	7.8283581060085	8.65109252697944	6.90345622086361	7.28987253179694	6.62619558200907	7.39201350167742	8.14741394171394	8.44047766814929	8.32795616994278
Mars2|ENSMUSG00000046994	12.206338594859	12.1448455273411	12.8842324611152	11.7656871162199	11.5623933827005	12.7422259609808	11.9040705853659	11.1426152904268	12.5846169073758	11.1753687125336	12.3707100612619	12.29547634996	11.281546262388	12.4318144770177	11.2888565998663	12.8243716845727	12.1745980787018	12.1411587989485	12.3216212986502	11.9358341179126	12.6357844874901	12.2025422181361	11.9020437850973	11.4613552412571	11.5139567014745	12.0036963544577	11.5965135608912	13.1136708570247	12.4621344771307	11.4882382376415	12.2173898165554	12.749919927293	12.5616394510708	12.6022103795026	13.4777154816302
Gm8292|ENSMUSG00000089944	8.09089851545024	7.57198204511069	6.2297795263956	8.13165148793727	7.12114880398052	7.2164927096743	7.31204734156499	7.5138716353446	7.22257934621004	8.91907487409904	7.8743808658277	9.6027125868203	8.49819914477348	8.82182369792292	8.24361222644989	7.9397728923822	7.90450146797074	9.48895294616205	8.57693669520422	9.35987867855292	7.50187800476936	7.85754885391978	8.20721187744217	7.79981506495179	7.82504150978953	9.62289936161828	9.72010126561707	8.03681243942521	7.72503199127891	8.80601757687068	8.59264282173135	9.18275670106467	8.80829824402193	7.05452035488523	8.85638735709492
Plcl1|ENSMUSG00000038349	32.0364290373635	34.2949219797641	33.8088217578637	33.048367838775	33.8945644532995	31.79846009557	32.8023848687967	31.5304602672911	35.7191471505577	39.8662026642549	37.0096224840014	33.9772656587058	30.6128401758531	34.7868311285683	36.3105272028763	36.4640876680751	39.6090318297717	34.3569570321565	39.332407967327	36.2830772768117	40.826157087041	34.0979271641632	34.8394713594465	39.438038419975	37.6158806851135	37.2389353332116	42.5512512211151	37.1015671762949	38.4493432707364	43.8468725381505	35.1767069125569	39.6180453913701	43.7815318329339	35.2427203149376	42.6075421468104
Gm6644|ENSMUSG00000073674	3.45854349149548	4.07170427994505	3.21421914441805	3.82718803244849	4.02755218858075	3.85602650027648	3.82139609048533	4.12203644067482	3.87890001358286	3.5163867122001	4.3682185781601	3.72692123747422	3.57554998373382	3.66986254026981	4.14469580825879	4.06267793850504	4.00712507597729	3.67437666346096	3.69445314734792	3.35694516797609	3.6788371580594	3.85666563649754	3.79454012509076	4.33476029233044	3.48667761156881	3.47360084696847	3.58476244636552	4.24797942221746	4.15604822658433	4.35419765747189	4.44404616329667	3.68049427802458	3.12148660083676	4.58050590637099	3.57389041868756
Satb2|ENSMUSG00000038331	2.43623220659231	3.52785565551473	2.52035639314911	0.85638446148648	2.42225312567829	3.98223197063108	5.44847755892182	1.68593325327236	1.41122486021169	2.57058624880033	1.23049681564767	2.23010830824276	3.97164772359949	1.04366774549688	-0.20353848582481	2.03083951088872	2.08213925017336	2.97714905551614	2.19210980911814	2.55041105817571	1.94265132908238	2.88740815915272	2.45050039017596	2.72618505313025	1.2746897942424	3.23530994948086	2.76104784976958	1.21090407157538	2.6789538164947	2.81538746013209	3.17122743558948	0.591512990704912	1.91590296961956	1.72315226530175	2.06216376224844
1700066M21Rik|ENSMUSG00000038323	32.8805621221224	31.3710878835189	29.9448912118333	31.1218124999664	27.8843946219061	34.4404488384966	31.680696623003	32.3606194221675	30.6699838771675	32.2734968762666	30.6921948797517	32.8813695279491	32.0610890801938	31.9029802627486	32.1670552667	32.1109567277288	29.8657822334634	31.20791073151	30.2563645182784	29.8725184471189	31.0600145595597	31.8760225610614	31.1255581017668	31.9406162476928	30.427024739332	34.1562205289022	31.3796178692445	32.2017475111454	35.1505425255667	32.7262917725558	32.0053416955442	32.7634283442029	30.9948654187464	29.1359108980192	30.9373921167107
9430016H08Rik|ENSMUSG00000025971	18.8369098060809	20.0941318381135	17.6032222472378	17.6987332788103	19.2868167495244	17.7008670839122	19.469409391033	18.7844319732936	19.2979669888832	18.7762479370178	19.0485733484015	20.635575461029	18.2881900216555	19.1169038511601	17.6832741233376	16.8923706280116	17.7203552434693	17.0157186819949	17.8960498158826	17.6829043779822	18.1233460866231	16.8536751420945	16.7709803814547	18.2186457896895	15.4887134738329	17.6059318430939	16.9167185082114	16.6262630204722	16.7888044404715	18.5420325922648	16.4316179278839	16.6929907438619	17.426030789875	18.1880524986406	17.1599423514617
Tyw5|ENSMUSG00000048495	9.86251133797808	10.2120262786648	10.8977714461445	11.6066200281644	10.3151518954489	9.54559790766883	10.4400996300161	10.1066023458765	11.0889902505203	10.0851270526394	10.9404236151571	10.2837258528074	11.2345029915163	10.2073792141917	9.79219292273782	10.2463037468909	10.9301467179696	11.3824241876853	11.3337894387459	10.1299626680331	9.44717071521907	10.1683373718898	10.6701109237058	9.91557102085958	11.3906120741351	10.9210170126636	10.3208359307185	10.6302771642441	10.1099734632994	10.0886605050115	11.1062088854581	9.88849102808942	10.6416675114693	10.3483628450037	10.9994209190393
Spats2l|ENSMUSG00000038305	21.0202574382868	19.6609651601787	21.2096686422563	20.3207363802431	19.1086590149515	20.7883688917598	18.5366844519774	20.260616975434	21.5105496684705	18.6829122465242	20.4112928327864	21.893817575811	20.6823432896287	20.349808907809	21.0752301477623	20.8412328846852	22.3695962031611	20.631645107251	20.616727171716	21.0030925349463	21.504502310408	22.8208297976261	22.5480179889218	20.3344212634925	19.832248148026	20.5062065914334	20.2871124434537	22.5959719387028	19.3555985058522	21.4876842396226	20.1097630034059	23.8291670245958	20.5961712374641	23.9300073448727	22.0844912323811
Kctd18|ENSMUSG00000054770	23.8530044071131	25.1201322986229	24.7178820958585	23.5406173457162	24.6602881410637	22.8562519597426	23.8246893154358	25.417629866231	23.8835966133288	24.038973305455	24.8964847051382	23.1671282112786	23.4024080497639	22.6786492774278	21.2197734686952	21.783892120105	24.366262731839	25.3859129059454	25.2885900900834	24.1016145763891	24.3320745137839	23.0933278662311	25.4049630547145	25.39940337194	24.1092003794308	26.5314403998817	24.1023667728284	24.373684308328	25.2012657126575	24.5750403426529	24.9804057286489	26.6721865997344	24.7552952537241	24.9230591358683	23.9349268653376
Sgol2|ENSMUSG00000026039	1.49201282673631	1.65139788514079	1.68082955434995	1.68518358882806	1.12733862027267	1.83928933874025	1.40047732179744	1.27063498169019	1.680568928553	1.58642061753402	2.09957469276252	1.41283940978365	1.45462515804749	1.54704352542181	1.42994370104167	1.27577060527571	1.67127056555434	1.54267367900825	1.42282572036905	1.37446980309113	1.18467625824663	1.43952736093631	1.43814919432417	1.43584495512815	0.993194742801635	1.51948517525027	1.01644254817385	1.25349303335304	1.49575884262954	1.16950668674224	1.31397698673556	1.87776925095263	1.76870504423034	1.26641254937565	1.38318824688143
Aox1|ENSMUSG00000063558	7.57701680034799	9.35669506752804	7.19464254178306	8.5098143111392	7.26575377792428	8.06713202524384	7.94040194117522	7.96719043744957	8.22054112985861	8.83637175194587	8.5742199860007	7.88281028696438	8.66543609293632	8.42562615847333	9.189426285338	8.84709702011767	8.82186361075825	8.12986417390951	9.48247409387808	8.49641269599571	8.97954688431622	7.67951023998066	8.24782877639462	8.80640068055283	9.06472403118453	8.59402418903122	9.01331577004748	7.55043492371949	10.1549368019209	8.83814070364745	7.23910117442943	8.98280029634758	7.73214940604695	8.72604948181009	8.35023395728914
Aox3|ENSMUSG00000064294	2.13199460130972	1.4173265973544	1.69658395359917	1.76239958571382	1.39657855786198	1.9774217945807	1.42922847958543	1.4768187178055	1.28413714412708	1.37056821378495	1.44389227855347	1.8697577358873	1.0122271118072	1.70191433829803	1.86336604265586	2.09664567874774	1.43376332531729	1.30142245601269	1.66635849758706	2.09255905179086	1.58785646140247	1.54166803715157	1.51322598609794	1.37109327204803	1.82256541411012	2.08782425846601	1.58851775782507	1.67290929828808	1.29388588319509	2.07508274270928	1.27807764593763	1.77214186882438	1.6190742784324	1.19054159128652	1.60997263381409
Aox4|ENSMUSG00000038242	0.359095429953305	0.407146794882195	0.390639715712418	0.234632467885486	0.31798646251493	0.248832667007928	0.351048518647256	0.349678900817423	0.283591256245848	0.307037758431856	0.35195076449101	0.394030516977116	0.357299785471683	0.330727879880978	0.290702323960669	0.243162392650761	0.308439424548012	0.220612168254875	0.243793389129804	0.395216296163557	0.192391436694904	0.282649280995649	0.428529036005497	0.262332728508542	0.26016185499821	0.270040598619521	0.206254837136862	0.336370319860073	-0.0248203199395989	0.17890331647513	0.411450580054911	0.125179592547593	0.212113753534765	0.246673594371272	0.0714998898525825
Bzw1|ENSMUSG00000051223	161.956527957754	163.77443644766	159.473594992075	158.343812441209	157.52444204917	165.943054025512	165.500887618927	167.588266790034	161.551144444319	161.274483027673	168.218090100405	170.791471792276	168.824981821282	164.953805204813	168.369436555872	161.419424619781	161.560272748982	158.644437912807	158.055687373124	159.646858117815	155.530358774733	156.584342993486	152.943590283834	161.384304168515	156.402682517169	152.500423397401	157.540336728464	161.311746016196	164.517141965304	165.806106229868	158.121997603519	154.174339374664	153.955229747549	158.670949396385	155.725738978398
Clk1|ENSMUSG00000026034	217.996351386131	200.380374621022	210.292180387552	221.068656722164	211.180142707189	171.078523985807	197.66668995055	206.653443300366	212.124246900576	214.080007405377	205.016408810278	212.720080986259	210.824183516245	214.061109250091	224.492356810121	204.481145225619	197.874442244016	200.53154002877	213.327239481532	210.99520615224	211.343415383325	187.08850843494	221.826291233121	219.00336594424	218.649212860507	209.637519130249	213.491338343853	204.401966388394	197.771695268415	187.979271868742	210.645887631343	194.493934502881	220.821272165862	184.003801062393	200.467129238213
Ppil3|ENSMUSG00000026035	13.6174955073553	11.6088484462427	12.1442337106286	12.5808487205831	12.8739878549001	12.7272843237519	12.0197547472751	12.5405666299281	12.144528266153	11.8167512784594	13.5698077585692	12.8394276188974	12.3663636114453	13.0389443667419	13.6040001445246	13.4620718687613	13.1561990578039	12.584742444539	12.3449749642356	14.0189868931776	13.090569538267	13.3821811729996	13.15653322476	12.8708550276966	12.8736108651488	11.9556311776104	12.982542867269	12.8520267710463	12.623587064108	12.6291609576622	12.9539401611633	13.5258575561678	14.2577115190766	13.2535467416434	12.7610689297921
Nif3l1|ENSMUSG00000026036	16.8363018862257	16.330238424788	15.2012221743634	18.040249802502	17.4363994783846	17.4224562736831	16.638314782195	15.8277267040569	17.1390233837698	16.6267656492155	15.3610598145484	17.3494515558978	17.1495663488078	15.3649856518387	18.2408174691628	16.0367309539697	15.8556086478636	16.7415029413585	16.526272756294	16.2326521202229	16.6654261910487	16.0796707076434	18.6316897259889	15.7087361918808	16.4526078369217	16.7043543263284	17.873018496723	16.9097264636912	16.5339987664249	16.6584567669211	17.2185376614663	17.0280472541368	16.5580087692205	17.5955234854399	17.675849513981
Orc2|ENSMUSG00000026037	32.2327306494536	32.3615859227956	34.9232264575851	32.2372019153598	32.5168675042642	33.9352370421676	32.4028808126109	32.9374520065438	33.2138668238413	32.0348757433813	33.8770547337693	31.5616333214409	33.5379168746305	32.6677861255272	31.8549532453195	32.8009880213972	32.7621886081106	33.3779808639794	33.3966593129722	33.687279613891	32.752274129404	32.4601631024495	35.0001136521297	30.85125177192	33.9246627847726	33.2469187056692	32.8387850257358	34.1719925854617	32.5364663657742	29.5696089656901	34.5452657426464	33.8443023326449	31.6516617144346	33.4682297035778	34.3112934850471
Gm15834|ENSMUSG00000085054	0.857122935689766	1.17579064473182	0.837931481144202	0.832892784239779	0.866174678803096	0.801573604456611	1.03198887948829	0.486621763099899	0.635683239909635	0.644559370972321	0.976544845173369	0.660144390076177	0.887062889352969	0.667309211895409	0.583213397060689	0.799529888298678	0.641157007029472	0.950040080636811	0.826462550250607	0.545523991512875	0.596232322872497	0.55311938432486	0.6799595216555	0.749675599396378	0.762660853863488	0.785118870769064	0.790800940010005	0.645792696725583	1.00837291609119	0.617893889599994	0.826091180423461	0.721759821558305	0.575510762929797	0.638894541897105	0.646007880370728
Fam126b|ENSMUSG00000038174	157.789610236691	153.556415671367	177.773789137786	157.547508572527	155.594449014728	155.369921345195	153.279753634795	166.793911851796	156.533762106002	157.817732702552	143.012031780959	161.522821849812	153.982592424085	154.161327760697	155.151433406189	137.233577087225	132.031154763981	141.490660575579	139.453949757828	140.397842727906	138.299847289492	137.676106788175	143.638567879178	146.566900243741	143.307458021764	142.139430692789	132.489275202585	141.410679479433	148.045620827055	136.563446135791	140.744493378317	154.292988871044	151.165304880705	137.317511746049	137.980138460963
Ndufb3|ENSMUSG00000026032	50.0202617748098	47.9151857029497	48.8720701384782	47.1450458712331	47.3114525986474	52.3735085107541	49.5281169904229	49.8314187892036	50.0479866181293	49.2040750751667	52.4708275637513	48.8978282300936	53.1738536253599	50.8041465765033	48.2156130107178	47.1360831859821	48.3215587709316	44.2161685098085	44.6814539946711	45.3586221033884	49.2846973734449	50.7495401674983	47.8840480712283	46.3943245281132	44.2824704983146	43.4996758689696	45.7613554633297	44.8914814824576	44.9155546639287	44.1560708539135	47.9125650140715	48.2699226195547	47.3323934530144	48.2934241529172	48.5630455937256
Gm10068|ENSMUSG00000059647	2.31161725073505	2.33797310480715	2.04732551449092	2.65726117589118	2.14119503039178	2.55239173218356	2.29467394638063	2.23116969695175	2.47919554338791	2.02795463035007	2.40409517143217	2.37942889675099	2.50755888192823	2.19023250530038	2.5895420729188	2.57255698498371	2.45379956297375	2.50611771824218	2.50642562254557	2.40668887005055	2.17431765073273	2.41387928782294	2.51016789282972	2.09533138084338	2.56963816049843	2.38316660040986	2.42528057737806	2.68568598570265	2.79719359690433	2.69453048826365	2.61481565276074	2.55521304156414	2.54357771566687	2.91400208883907	2.49974122081308
Cflar|ENSMUSG00000026031	8.45621030859984	7.88691135774564	8.72239781751152	8.56439722544327	8.13880733043342	8.94237045695988	8.79337625073031	8.94809886836261	8.82708938256815	8.73962933089171	8.57357680765999	7.82165589152936	8.89901052465534	8.2845544631036	9.36425661088479	8.96295030105117	8.78380095518637	8.62877968863135	8.75994912206307	9.32614103108071	9.08900534224507	8.16058070612515	8.65645252033739	9.51088229745177	7.5623773136095	8.41417850127179	7.92449691931255	9.00348396421727	7.74763071485724	9.06895719047322	9.09951043239853	7.38320921947638	7.11552331062416	7.56274368463638	8.47130720654893
Casp8|ENSMUSG00000026029	3.3365009690558	2.99829672769391	2.85992211069346	3.212103674966	2.82430628168787	3.31804125022249	3.16181329702143	3.42491942724901	3.63324913477799	3.30887704029341	2.79626911690821	3.46822854536214	3.01627143895505	3.51771689444009	3.62280148899824	3.15271566112371	2.77925198691898	2.7211155961428	3.1434995174502	3.61342756762882	3.14162360348954	2.6710579755192	3.15667300566406	2.39438612279166	2.9060894361177	3.89289482929478	3.09959422289953	3.39533122312539	3.35257422951485	3.18237548702238	3.03402064593296	2.66491119218765	2.62444008575882	3.0605768690392	3.22555232771515
Trak2|ENSMUSG00000026028	347.891806696001	331.688324501295	370.580354865414	351.821772394889	354.270627562929	343.044423083571	340.305282661219	354.613007795981	339.815083452935	342.554133905816	323.252773994186	339.576436189583	323.361789099063	343.446678180946	330.708874892446	368.485409503759	409.873299471057	374.298595854336	390.561189983434	390.939826223742	396.159934750015	397.7399822242	390.599630441816	406.06345058307	406.142404910757	390.291006740064	429.093105466657	419.182798652076	420.944908639982	392.085481035293	372.186956084259	407.821513502275	424.100243969625	413.033033264324	433.628832179137
Stradb|ENSMUSG00000026027	23.5165937243268	23.318780842354	22.7907262436235	22.7304683659426	23.2418466654318	24.0020224573192	23.4377700276176	23.5147311719382	21.9350512619314	22.9067956522057	21.9207060160544	22.3813892039427	22.3742612248541	23.2161935278197	21.5118215598581	22.7364187559812	24.3121650038114	25.0740774059858	23.3480940753847	24.4934977275321	24.455778639638	24.4133611126164	23.4813195000548	23.6846194187421	22.9520139310478	24.1155002990738	24.7215781705103	25.4919271158184	25.4745681588999	23.531098824747	25.0957967925121	24.7968996187546	24.2934232984673	24.3201325690506	24.6940757700172
G730003C15Rik|ENSMUSG00000097573	1.73287671088957	2.24162125196311	1.55983857304104	1.83240028084901	1.69600392871671	2.58068301177062	1.84279273748516	1.52006070060748	2.16441010430739	1.80878158747987	2.28657783372924	2.15845465805917	1.78405840189381	1.87480130995989	2.00327353644841	1.68615650647419	1.27637267636784	1.48780663014388	1.65842461878464	1.24992814226178	1.32872417718852	1.22542495662656	1.39905534926356	1.07541199655613	1.49504217244834	1.13950540559129	1.35004537767574	2.05853617190621	1.0445176226936	1.26377217664017	1.0113906227016	1.08292540266111	1.21931790912697	1.52683369403929	1.53090401183477
Tmem237|ENSMUSG00000038079	16.2031079518975	14.9717281143793	17.3297200631603	17.0142931494511	16.7027568572696	15.9847430533525	16.323952352084	16.0145910788504	16.5491537527771	16.764946998502	15.3272466434212	15.9936750004542	17.2285855383404	16.3485383797541	17.1652238820358	18.8131481299041	17.2435442731351	18.4936079507632	18.1379331140927	18.6876001327984	17.2910603839201	18.4645915805429	18.3338552951062	18.2641768005034	18.1524744676922	18.9497336552787	19.4046557379479	18.2319972157612	16.9751232925979	18.7877794589639	18.339400785336	18.2530186503534	17.0707551075438	17.8984530451931	19.470243861724
Mpp4|ENSMUSG00000079550	3.19740011078109	3.36902533049659	2.93018917085907	3.42208364978996	3.19101194530409	2.96414304819821	3.04548568205259	3.11609910082144	3.22126321831884	3.3951676211595	2.69541738233558	3.75284921938466	3.41398453671556	3.15123786849762	3.70682580804283	3.50182267298101	3.60949779645166	3.36784056604414	3.79200691234759	3.5751051987679	3.83463634238348	3.45090344293863	4.18964064667704	3.68721987931123	3.99439543957779	3.47340309352179	4.13861251981065	3.61681557615267	3.65363870481682	3.44710322539402	3.39756478011686	3.66507871796277	3.78671255636679	3.80403402094155	3.76674100462919
Als2|ENSMUSG00000026024	43.9505920598953	40.6421095868237	43.1027923785067	40.9261726258937	44.6487578960452	44.9208717209608	43.7495535251789	44.1276326144283	44.281551135618	42.8960231122903	42.5369667944863	43.2250080891335	43.115556714426	41.3158731255021	44.433047861875	43.1628417031277	43.1405217451665	44.1766449773487	41.3487952815585	43.9914267680116	43.7511214340511	46.1602461016697	45.6947862841705	45.5289607603616	42.139067090664	44.009735264926	46.0576029864341	47.5199414931543	46.1726415693369	46.6811464727714	45.3547881557323	45.5022774781191	46.9587834381659	47.677070955694	44.9984816144728
Cdk15|ENSMUSG00000026023	0.311696161377811	0.570541672933406	0.711028325869595	0.486884858810718	0.391137346248409	0.284602529446276	0.454842396153759	0.328165237883737	0.300851936160002	0.438356229231977	0.416395718387686	0.454103422299725	0.677574379690462	0.371769807258963	0.37496204939601	0.460945656899778	0.434973667653482	0.511695804981665	0.532126828376993	0.344042659277405	0.323910918241545	0.343315971750786	0.461137903000334	0.348331943804706	0.610574843780828	0.352949354417717	0.458097372844241	0.124703119883538	0.478726673091148	0.404066112418253	0.57039643724116	0.704701805660071	0.384836155737428	0.38423438325364	0.468068187913581
Fzd7|ENSMUSG00000041075	6.07481045923136	7.69515147283878	7.00235221961529	7.08911669853061	5.82025832794812	6.32667143499718	6.34708224473878	6.74785609751876	7.70745639636349	8.22611533351919	6.09498518839248	6.91854795144001	6.39854107810284	7.73412244393115	7.12573809374877	7.54569649877251	8.72519004538654	8.02218294317573	8.67925781466542	8.68040637079338	8.32733478716519	7.69986932825293	7.48392554597856	7.63799006212113	8.05377356101206	8.09344524272912	8.32053732662417	9.31007157689777	8.22656557295504	8.43105932547719	7.70557663470516	7.97881024237746	9.2431708030497	8.24572730900864	8.29386211000554
Gm973|ENSMUSG00000047361	8.83360377942088	8.83969808286411	7.24138686077798	9.58694009306483	8.85823523440007	9.97624883821561	9.00336548654913	7.21390683317612	7.71187322023931	8.31352478220328	9.01054120674465	8.27124987899977	8.43648358448482	8.31082805007157	9.88224990008281	8.85183015358433	8.76684515827167	8.00534805923659	8.31627118687997	9.29656454978347	8.16190697816977	7.97919336501199	7.93087590582046	8.04312430117496	7.37289110387408	7.4561168330705	8.10864170912173	5.96387059888102	7.77394002758017	8.03574146074252	6.70526096428697	7.84784633191511	7.18472232165415	7.67580263241272	7.98743547255066
Sumo1|ENSMUSG00000026021	52.2138086640901	52.1465369427494	49.6987670652202	51.778529969504	46.8964305072465	51.0190491355753	50.2561122446909	52.2084831341589	53.0702568249206	51.8603726478135	54.9209088257371	59.1586386877579	54.4714470362698	56.4375310513452	53.6640837608805	52.5440088027652	53.9304875627947	53.3553510771929	52.4495101592203	52.335318049902	48.9058764431569	52.1781197389334	52.3974003811198	49.1765580270029	52.7211090152955	54.3989298919944	53.2046952524896	55.2440608988935	53.7994001342317	50.2899712614944	52.647676333763	51.83689267726	51.6604812433859	51.3821147810905	53.04798233175
Nop58|ENSMUSG00000026020	27.8726049140569	27.9269314953888	31.1645482929539	29.8925518275351	30.1054613809654	29.9443917855274	28.5556656690795	29.5756113896922	29.1437593994762	30.2118413922057	28.8062070983532	28.8504067169013	28.4231365151058	29.8800247711846	30.0628809268915	29.5431276943755	29.5015151671433	30.4818345219831	29.287238920367	30.2113355894743	30.348542640822	28.6634655892343	28.2496190850728	29.3583526864767	27.1367112069826	27.4433917103967	27.5040135207494	27.7956458724245	27.7071202438936	28.2453148345634	30.1514251648083	30.7647181691294	27.8832605866243	27.5514981121261	30.960564164458
Bmpr2|ENSMUSG00000067336	61.9921131544391	54.627760730729	70.297603658836	62.4507312916366	67.7205134538337	65.4976047987519	62.9522885043007	65.6175548169973	61.9361068015529	58.1121499631903	62.4290406008102	59.4459676492176	61.5242521353068	59.6373271114227	62.9184894487683	62.4451264058739	56.1324747933509	61.3300403601083	57.5320175804363	60.2160704491401	58.1933628335154	59.9378747046433	56.5040672196968	61.4515091435416	59.269991953884	54.9327460681202	54.9249304869101	56.0687630660513	61.8882728428489	59.2868261918295	59.0895034506832	62.8253747708775	60.143813736773	59.8871721064828	61.8395963053281
Fam117b|ENSMUSG00000041040	15.5566641878299	14.2861771255891	17.4562357317094	16.5015833863865	17.3184209391284	16.9946028639214	16.0053367313148	16.8574023676302	15.3770134182194	15.605790684035	15.4377827923916	15.6504985814873	15.5391908549192	14.429001317237	15.782356056317	14.5675728192669	14.8363729307234	15.512445099158	14.5992063873526	14.5838791521539	14.5637137308492	15.40383789063	15.4491055971104	16.2263935891367	14.9984210908198	14.7197249371146	14.6670196984379	13.8644503446181	15.4693723642434	15.3663081164343	15.1051951203856	16.7190353730574	15.4616971942991	15.0319235628023	15.9539406562497
Ica1l|ENSMUSG00000026018	50.7304549712307	52.6675899966252	45.5507309446895	47.5180706036875	49.3006899614407	52.1225204764128	51.9671658050605	49.4393347179157	50.9931538844088	51.6190996760959	53.790559210297	57.1371213337259	53.1300994492437	51.9081700310385	50.7817897921273	54.5788247080153	53.2642564003006	55.8491573315216	52.5128419536261	51.8001156932359	50.7749494930301	56.2209568747011	54.2788969914623	53.5213406596619	52.7580470868131	55.6702329968569	56.2012069256545	55.2761389346734	54.9128553231557	55.8257066134479	54.3333150598118	53.6709350725465	55.0699108345145	55.3961401117567	52.8682113897691
Wdr12|ENSMUSG00000026019	25.5107849719686	25.7300186203994	25.8194586750285	24.320145686159	25.3592387369384	27.3939993176489	26.9560608184424	26.789408310861	24.0768286419738	24.3994925443839	25.2486421886685	26.8799777221349	25.8868009833024	24.8026442326057	24.4326322700732	26.7196911045567	26.0078037680383	24.9097237109889	25.7229419204202	26.5991409607156	25.6138560607266	26.2031386186393	25.7231323233844	26.2181371294603	24.8799250977683	25.8250829323553	23.8914083876887	23.4870275832474	24.7072882679827	26.8980397176919	25.9977343123251	25.2219279726305	23.170020118772	25.5294530499877	24.8910420659279
Carf|ENSMUSG00000026017	17.4337263656057	16.3920769010242	16.0516577536801	16.2297462914103	16.2795104430643	16.7183191213225	16.4028585501775	16.6833708389946	16.4556568949503	16.0200820912861	17.0717245746286	17.4226067987774	16.7135714554972	16.3012183271305	15.9613785467806	14.2668800682814	14.8935285746562	16.1020519303735	15.5390343281825	16.5278504904206	14.4452965785821	14.604787224034	15.3458694036196	15.0221835039506	14.5841064350689	16.3142745461124	15.316069892953	15.4094860748435	15.0021094268127	15.3447735734821	13.7956267922231	15.7688254032889	15.7502460139641	15.1531614581305	14.8613713446465
Nbeal1|ENSMUSG00000073664	28.3736750952429	30.1337490992575	33.4217250067126	29.860640509895	29.6871169895196	28.408389990472	30.6197950882333	29.8970842666036	28.3595845560574	26.608385721401	32.5152572659839	30.6122552064377	31.0561673567762	29.8841880544021	29.2504194588441	32.1060768092323	29.9038144304572	29.1347520962106	30.6404384901616	29.6714363020932	26.8652425637316	27.8714422384708	27.5815847497822	32.3702596235751	29.9800806137866	25.5331691017653	27.1829483601952	26.5697797654614	32.7483476110094	28.0606428938423	29.5275352625836	30.2392053399085	30.109336445668	30.2552589423702	29.4326857237721
Cyp20a1|ENSMUSG00000049439	11.4756093000098	13.3827187087248	12.4566473292654	13.2568387976504	12.1723657065519	11.7528797222707	11.9567768270334	11.6319702172876	12.4348891020149	13.2718847961741	13.3577600941634	11.5188644496651	11.6169597859236	13.0612203539907	12.7517629446586	13.9213936104965	13.1397052875174	12.4270336607614	13.9522745799659	12.6508461874896	12.3227256335643	12.5275320763697	12.7716610703579	13.4860213500683	14.5746605903351	13.2715899959919	14.2707123469147	13.9739624049849	13.1928388539762	13.0855407923972	13.3024736171189	12.8045070097408	13.5211083401118	13.0011527862527	13.5493608435333
Abi2|ENSMUSG00000026782	275.94927679046	286.441937190646	266.032155496667	272.114603055804	262.077895042751	289.548529126201	281.129446690508	288.155800124457	279.92510304298	290.174634916038	291.163040145354	286.279450931513	300.554016977718	280.145173407003	287.00059275779	281.286798188585	272.067931880267	286.982137200302	277.859498818538	261.891860061247	269.484600087922	278.816335846469	274.06061133908	274.497933695854	291.783573530048	285.162849461988	287.891355950915	291.853051391216	295.169163933831	297.524914837171	287.03865383488	281.097960002409	271.259197492455	274.092522757243	270.699659489348
Raph1|ENSMUSG00000026014	6.90435612225635	7.6787066652921	8.93594872883756	6.84251949050809	7.99365968247072	7.83355613479893	7.45430829316949	6.8355317760397	6.79335807484588	6.97575913479295	5.94513450694468	6.98680477288777	6.84545731048633	6.2651233154177	6.93625067864058	7.48758779082517	6.44535738305303	7.75986080265244	6.84401917775725	7.1079451015407	6.70463000925086	7.81874973888644	8.3989079830229	7.29035866952827	7.35171685749042	7.67354295226771	7.16486020026357	7.17001746436403	7.42163011459426	6.71297202777335	7.79262167118738	8.69518832653671	6.76237177113472	8.09741384457707	7.04701372769975
Gm11578|ENSMUSG00000082160	3.95723703731801	4.02889791993107	3.50062431476802	3.52692386002692	3.95818606985503	3.90140057012004	3.8525481900047	3.46391401083358	3.7942532612015	3.48045075526496	4.5822065365778	3.26938471297069	4.03774028564496	3.63394851491694	3.8268186644781	4.31916643545903	4.01477378725302	4.41403309515063	4.11820260836619	4.1003007157856	4.20110145960664	4.00379129704553	4.29332681209078	3.63280883536814	4.1353107985103	4.13027923508335	3.83797107535813	4.04542055703399	3.43906489597275	3.8050105075767	4.24289045714139	3.73259509172219	3.06116103029708	3.93621030073869	3.55548027078684
Eif4a-ps4|ENSMUSG00000082209	167.815375110508	165.296514161643	168.897775184907	169.249740124773	164.947045446374	164.416547415954	168.023638393389	170.347951738646	169.98713053063	167.252643917874	172.987439194104	173.53978402567	174.660762731719	174.505318211285	179.887218970932	175.744161995827	177.998785828838	174.607903960145	167.614348780611	172.281631792398	167.403413250494	173.910380653002	169.465935357263	165.122993690058	173.106068178263	170.340904717274	166.706107115913	168.295647287951	174.933490229452	170.119394876958	176.549328159222	165.777376435717	161.210895249566	167.648597701378	165.425347729951
Rpl18-ps1|ENSMUSG00000081382	1.89053298778953	1.89966971003156	1.72203507069054	1.90993821916417	1.89769913807127	1.61896092276625	1.59316465719913	1.83694741158484	1.65083919980141	1.84677847968723	1.79746645816469	1.52997098793886	1.80104711647049	1.92470213963466	1.75298316847954	2.01752915506289	1.38648478912634	1.7718268548547	1.88924720811458	1.45463279095568	2.04519937270884	1.82364776721684	1.69205198531556	2.46036442400874	1.7763000724452	1.7573514841649	2.33631077533722	2.07026476670265	2.27262861933463	1.98651188955597	1.86047715754478	2.55707914637522	1.89197507847604	2.13061065866869	2.2640944323723
Pard3b|ENSMUSG00000052062	4.49117790898021	3.86474891679837	4.47921681761649	4.33559192514755	4.0702745258806	4.71499055689195	4.41978932600787	4.22807917817962	4.15288283673233	3.75263945422107	4.30787418264451	3.96835301805848	4.70897266287874	3.71500577381463	4.499446706756	4.36217168499384	4.08483259593996	4.19208569144854	4.17319142141283	4.12545954706294	4.15469274479978	4.07044626069317	4.1153287900952	4.4393484851893	4.28003582215926	3.71796562910841	3.85418400069305	3.88732538321454	4.46760654601912	4.24239969333767	3.66104815148416	4.01223058998774	4.08115359130134	3.93892647357028	3.99006996756041
Nrp2|ENSMUSG00000025969	6.34407823901913	5.77370187482516	6.48101740354864	5.6826399025926	5.90207696755146	5.6762769802775	6.12207032907843	6.14191841666154	6.78054756316136	5.7960035778979	5.87214403757647	5.54969321475866	5.94156224994506	5.97696166163826	5.62095353569668	5.23518371191075	4.8791730983554	5.54869942562408	5.02414471303423	4.64685005641527	5.32845148400493	5.56361393823211	5.50462748031439	5.63998191894473	5.46239541761239	5.87475574314138	5.28380670444386	6.86675087773056	6.17364952088785	4.84954123707857	5.65094642929072	4.64919388739086	5.8235864974375	5.44261833408874	5.17020023144678
Ino80d|ENSMUSG00000040865	71.3792044136779	72.7901817324981	73.1210516331737	74.584092840128	77.3087602935207	68.0918014859227	72.8832517396721	70.7252613304648	71.5670579273319	72.7445030914477	71.5072570028879	69.7774695849417	70.6358977534403	71.4591890345242	69.6313394553664	73.5152735769906	70.9295185383446	76.8178103900904	74.8968775340533	73.5205240449582	71.8171068751089	72.4814803667712	73.5513824730274	77.2157328437454	73.844222232899	74.0307839468761	73.8805196250505	72.7052858470357	70.3737903297601	70.778306661381	74.6932702289474	71.5959828871492	74.5202419121013	71.8261394534717	72.7548666847521
Gm11602|ENSMUSG00000084799	2.36971609248918	2.85528309843139	2.56438818280699	2.56239524722091	2.19058125509922	2.72148313281741	2.53938904413161	2.64988842198355	2.22948107943891	2.84620310805469	2.72649408619565	2.30134995192982	2.98243973556992	2.62986492061265	2.15694554195933	2.07300017735591	2.7380086836981	2.5863583429324	2.64268264054555	2.66153434386309	2.62969122064736	2.26662675030445	2.52326453481243	2.61041176215486	1.92553013462261	2.10468815727337	2.75459565600519	2.78843860603434	2.06160333352337	2.50718372650461	3.23819048460874	2.96501223074838	2.31339688772857	2.40790443188529	2.95258294297571
Ndufs1|ENSMUSG00000025968	183.589008588576	187.19433059214	187.876762881268	191.1638544296	187.020437025783	200.987515394208	189.107790215354	185.289020203205	188.50566519548	186.762404151609	187.684781489557	191.699193966513	182.78971128586	188.778481845366	194.877471684473	184.924984284825	181.115873518141	172.009525426527	175.049868017406	175.095275644935	179.424204958352	180.054682033012	174.508777161815	175.622190293184	173.532678626103	165.433610745421	166.507630214464	170.792769500536	175.580886486493	173.001324570532	174.884325394984	173.087641122521	175.1851292603	175.624221001752	178.341076405712
Eef1b2|ENSMUSG00000025967	143.075544500983	138.064841544703	133.186615060011	141.016049178083	137.085588084171	140.611174531027	138.529292758928	133.373117133125	135.108863766099	137.173082798311	143.675501931007	142.995811062211	139.037143665831	140.586202574238	146.979385508206	148.528124304865	146.49977866003	136.988124940736	143.05504359001	145.722970590008	146.809235164801	142.167505912867	144.154590479619	147.780879807066	139.356413812326	137.297550416576	144.790308501785	135.989941959874	140.765790804034	143.388167172684	139.669865414607	142.547406065381	143.696914819514	139.286319206028	144.757590422376
Gpr1|ENSMUSG00000046856	0.702131006345526	0.758798761170399	0.52356908782754	0.905717831461845	0.832859567173946	0.846516571459176	0.726798472575422	0.4280121826963	0.49590937489936	0.573805475947786	0.245545224059628	0.73225544476006	0.432302376642776	0.491283901869243	0.52199375286136	0.396600210709655	0.4668087734097	0.656812583862173	0.477529485809167	0.345719419498284	0.491165356377155	0.567496967591377	0.528432489881649	0.529284631233127	0.459708719536429	0.451536361862203	0.741292399970767	0.721091009366252	0.644899607486786	0.498573519317246	0.51254433172676	0.590293240916394	0.696778811602894	0.622920197003686	0.759361946447198
Zdbf2|ENSMUSG00000027520	72.1346782338197	60.0974252342637	77.6395334531854	61.1934241395108	68.8698281017526	57.5293754942313	66.3876880317665	62.463343459456	67.2826239699157	63.4550803020978	55.7290822711322	65.7700921061467	65.6841698398436	69.3517476291953	60.4269830630158	72.265842202283	66.5314347255665	70.692670065796	67.0459031524644	69.8114159742508	72.5719739663884	77.186551633917	68.0676891984286	67.7318293707691	73.6901365957343	76.8236348253145	79.9070510089921	77.4506610908245	70.8881088606831	72.3156770471349	68.670452873842	72.3168638987418	73.8738346631642	72.9136163889041	79.1018250301392
Gm11605|ENSMUSG00000081643	7.8199672544906	8.23641663941846	6.66116788967982	7.78626181929932	6.29453583496463	7.99325560835575	7.11864285463497	8.22023720955006	7.85132678112799	7.45268202797825	7.67799864932739	7.36715078808752	7.72745334693825	7.88638730838604	7.37356859713056	7.07824690034413	7.57857385030586	6.97617139206989	8.10306249866302	8.05902764434627	7.9304712427534	6.86747441478662	7.93520619481656	6.97209144371807	7.57567228970561	7.77323415529417	6.82976059385727	8.33837965450098	7.19560267918879	6.65935753485418	7.13025631657356	6.91204184495685	6.88438859006393	7.48767635528262	6.78420971787335
Adam23|ENSMUSG00000025964	272.078665094277	271.894003633146	268.541271933727	264.165564923098	267.0171780359	275.328713035631	271.957828122429	278.197305203506	269.090971657631	276.53145658991	283.33574930547	268.539648614101	276.698709674326	274.456969009961	282.222036496513	278.260274610309	277.415421004589	282.654534343774	270.528948748886	264.067789559563	285.900226344456	269.940560926889	260.285028229366	277.268230346814	270.074184652807	265.660372212686	270.515296591689	278.301888566776	285.988336839612	289.378217471731	284.198167014451	276.729486684028	259.780494959498	260.44964698683	270.960961720491
Mdh1b|ENSMUSG00000025963	1.12758650320764	0.812045620418765	0.771173522949787	0.868728473606775	0.983595611765011	0.966116981807598	0.82897236092892	0.569048891260219	0.683592126392683	0.543822199556538	0.798329583440214	0.897599409857127	0.426351188418647	0.734083822676205	0.614509454775293	0.932582053296246	1.11356453217745	1.27369654659093	0.872554054258756	0.887305695097609	1.0926409011309	1.14499255925326	0.945609213278881	0.861688813670027	0.818400683961017	1.24406810029899	0.956062964790002	1.12196070950705	1.00701744811897	1.04089019117487	0.944472904849559	1.13913291647167	0.942803758348442	0.884707400600857	1.08097728419762
Fastkd2|ENSMUSG00000025962	21.6131538085643	18.9556073656157	21.3075523748696	19.9039916288609	20.7299926088169	19.1975279734301	19.8413914271902	21.1162944473463	20.8726312764623	20.5769671352958	20.6838675118933	20.2160559678598	21.7603675458182	20.4672205161217	21.3311206181999	21.3872999972763	21.2582996069698	22.7744572523993	21.2057059694985	21.2418111249711	23.0625674476531	21.6571305870349	22.1027016129892	20.5324442386946	23.5248152467696	21.6018646490529	21.2852966592124	21.1564084260063	21.8946020434072	20.9234624311781	22.0354433646763	21.9199481878702	22.4655022082934	19.9220843658495	20.6915559004578
Klf7|ENSMUSG00000025959	59.1373845919657	59.5400550295773	55.9816499840005	63.6229802694889	62.8977887896745	56.5751335449927	60.1246818553069	59.4998441102744	60.3754996458641	60.6325503616633	60.5149468869949	59.1615879951673	60.1869465092914	60.4156152270764	62.5484583759441	59.1759940760795	56.6328635838864	58.9481122114088	59.6710508936408	58.3441870849677	58.3539291727005	55.3882673144514	58.3349850769557	61.0468055363952	57.8595947369532	57.24409928505	60.2878968729761	57.0951836845418	60.654036217768	57.7543209987023	60.8744048614946	56.8670868939081	59.364542169107	58.5446261751325	59.6797671027828
Creb1|ENSMUSG00000025958	73.8829190877923	68.5163961027965	74.0887872709922	76.0954684821019	73.4433412241057	72.1863766363364	69.555340451934	74.0927094465985	74.7173265117562	73.3839375268257	68.9367920252302	71.4060118225827	72.0646670525127	74.0918227915268	72.8605816188947	76.7073134950709	70.1012219267084	77.199912721447	75.1613162864547	74.3192727832013	76.8745567257429	76.8249422666472	75.0288950008317	76.0919976056998	74.9433683465128	77.0070047107653	74.671474257028	76.2362631166973	76.0207839941725	74.3242717002447	75.9648482278493	81.1085923255425	78.9205910524748	75.661741956361	78.8338956012661
Mettl21a|ENSMUSG00000025956	13.9809309589079	12.1069862950026	13.4641833761917	13.928000573298	14.0867207376123	15.0643611091275	12.924805685137	14.9331886894939	13.8400393823609	14.0119772410386	13.7363399359207	13.2743735052155	14.3570970161047	13.7023014490975	14.0594450281597	13.4047040566232	13.7500723583793	14.6381597606399	13.7879344275227	14.1364502513458	14.7865784996846	14.663991686472	14.1741037811787	13.9391905656674	14.7569108996127	12.8293675096636	14.0721511296768	14.5389061303612	13.0477390013169	12.8339438556174	12.8250675230024	14.2813582323992	14.4197155513453	13.6185772984957	14.4657885965096
Ccnyl1|ENSMUSG00000070871	24.9587324174965	23.9797836260849	24.9514182959236	24.7718035018066	21.8674097966849	21.2715152907522	23.6553021121646	22.0786341557553	22.6981189661929	23.6685264102978	24.0294317462075	23.01229588254	25.6494680451026	24.3349169263094	23.8669445294767	22.8380125926622	23.1322450346499	21.5991015999503	22.932545703391	22.28976611813	23.1103010388111	21.8096376740495	24.5329868126607	25.1848176977932	21.173730966648	23.0919402289438	25.2288936859757	23.364808182674	23.3510658436506	21.6225048306694	25.9847751146674	24.0289955600146	22.5659402618325	21.37692893571	24.996302829964
2810408I11Rik|ENSMUSG00000087213	0.823859942999737	0.402043342620938	0.476446110795858	0.69467690893348	0.69058907127067	0.627262229628134	0.565530937617572	0.598077459603485	0.782992731603985	0.500430366975683	0.775111542342427	0.748891150344404	0.598521543816756	0.715291449389989	0.800571834369514	0.632914735053281	0.329893469746161	0.442211526489975	0.48184534738003	0.545936462681796	0.623497824379349	0.380603785614449	0.483688022737704	0.440981287866675	0.397687518793078	0.392739430653261	0.45265899719267	0.597674866268501	0.462307985221269	0.474568699954515	0.538915852302165	0.441035645292135	0.722008654618177	0.475492680612858	0.642212681927347
Fzd5|ENSMUSG00000045005	9.51715322222958	8.44971060106885	8.00338178492096	8.41521404743561	7.8673305450228	7.58502356628053	7.85209571154401	7.86336449789846	8.31864307509161	8.38603562997132	7.13344912370259	9.15528323513793	8.32629441955066	9.05539129621204	7.95306361472545	7.51990579158597	4.8848635688353	7.34554259885501	7.03049532999009	6.87995869217954	6.98223883546143	6.988189910596	6.92926784682057	6.92585742162722	6.48296910091845	9.2204996146031	7.54180016313657	6.7303023271358	7.39516266407052	7.04066146798622	6.25484187087762	8.53907601907291	6.87261117457668	6.66295556390763	7.2253478257176
Plekhm3|ENSMUSG00000051344	70.6971909058555	73.3047143418722	82.4160253443319	73.5068931306564	76.5840635142285	74.8932929499948	76.7544098495596	68.667283180955	71.6378955817521	71.5666576168262	62.220887343993	69.0280389927524	69.4240184187286	66.0279894115446	67.9590733352058	64.5262025101355	68.3952961864704	66.9533693351749	65.736988678807	68.6273754527794	65.9723110823686	69.4031187813053	68.0337654906259	67.219977996506	64.2634744114503	64.0212643444638	64.778639366456	65.7101903631739	62.7786447177871	68.4087627239962	67.4427113295938	66.5751986222804	70.9436405901915	69.4694515042998	67.9907557699412
Rpl10a-ps1|ENSMUSG00000084416	55.9933719129643	53.4852937931207	56.4017515784163	57.194316528147	55.176701725439	52.7937663844655	53.7011218573298	53.5020292842213	54.8282876896072	54.8795255055829	58.4294082562362	53.7348222307692	56.887924926545	57.6246016205864	60.8258111102277	60.2558864432757	56.1456018226279	53.6795800503808	57.2006155130845	58.8190248154917	56.4875944974219	54.1525844304115	58.8965990434073	57.0588558259287	58.1418112079142	54.3756318317079	59.0465310127847	56.6291536140348	53.840604565765	52.5904758394676	58.7326827203515	54.7555710376725	53.390087488973	54.3851073175441	58.2094427160406
D630023F18Rik|ENSMUSG00000044816	0.983014946279947	0.533100659081946	0.987928025545791	1.08627176210467	0.890655886066267	0.733306171063427	0.669595616309139	1.04427105472568	0.835138886761337	0.910902033803999	0.591324694200374	0.454878281961672	0.743620772967926	1.21071148446858	0.62205506231302	2.2540350888726	1.76986032397572	2.03335677946318	2.24812075602213	2.35604512692817	2.42388847238449	2.05295779042146	1.92577104472239	2.01669284716565	2.17911212830875	2.3389346023183	2.30080042563302	2.14232648340312	2.25432306622108	1.88468794837593	2.26985585971114	2.45716908433516	2.23043075383995	2.06103819384259	2.68171712213661
Idh1|ENSMUSG00000025950	36.4890556261706	35.7780865082721	37.9807554735282	39.2768643135467	38.5312128448305	35.8575030782546	35.2053012399992	35.5954542974998	36.9315511376508	35.5265343732274	35.7988521475212	36.1118085091669	37.0030619255964	38.2104321057998	39.219548379809	44.7231123518976	39.7384874553552	44.4537864109485	42.6379488438217	41.2007969489123	41.3185581681684	41.674541305284	40.3179944566547	43.2445168318133	42.3551807918752	39.777225797773	43.9622593996936	45.4052578591369	41.5384466931403	40.5483866276033	40.9087210811031	42.528356454617	38.1061262585888	42.6997966352804	45.0240353347002
Pikfyve|ENSMUSG00000025949	44.3039755611659	45.1333651135061	48.1691662406645	45.1389131949133	46.9508677964034	44.1594607335472	45.174523117842	43.1120665801747	42.7855580608345	42.7904600589598	42.1559681343432	43.0479125768071	41.376522377991	42.620820409158	41.7393615737708	43.356472432753	44.1284742976336	45.2837903796939	42.9702954011267	43.7901718135273	42.3854277893561	44.8534475022482	41.8673283174382	43.8572716655079	41.98717027083	43.8423474872103	40.9562717160415	41.4091270285228	41.6737411651213	45.182904064465	43.2013254947847	45.3665062691968	42.8657526887754	43.7528303680444	42.4998258164619
Map2|ENSMUSG00000015222	796.98800259993	731.528946471128	816.57671383589	760.854639011866	820.104421565963	820.152850517932	797.24642689247	804.479496991257	728.488631828497	710.559726979253	747.962392916477	784.277733557148	759.135710837558	716.518350199836	792.949848856784	767.970019848435	757.881909425964	791.570161516187	738.511889475963	813.940367494402	731.80027986371	765.691871376931	795.372248622804	760.740366134423	791.646124608657	756.893334252238	705.740834579094	707.398632336212	786.63050462995	722.922963621607	735.039407402635	746.308080544962	735.831837404065	743.852830470131	692.708465145476
Unc80|ENSMUSG00000055567	249.905993882937	235.82239411177	275.913827368489	243.521593607305	273.532424749968	252.65204171835	258.560347258959	258.172731368432	248.781548027922	242.979816608763	246.185587848069	249.598760732955	250.472386100645	236.201399391272	252.872091701738	228.871838528104	221.248619334651	241.473986423441	221.122222993128	231.253625542109	220.556959027194	230.843766009831	228.500902912399	234.588749198193	234.096893556879	224.65921957718	220.074855818731	212.857055678512	239.955020649464	227.695563955845	222.417673437175	234.467783940545	232.064113367749	229.227064802068	222.157851417985
Rpe|ENSMUSG00000026005	37.2979599807377	37.5771674899953	32.8302801336346	35.9288298249108	38.1421022462365	38.5934350223116	37.3333042024339	41.0515346687706	36.8647481931754	38.139500173215	38.0791026748171	42.8188105231457	35.9729005862726	40.0895637800975	38.1290779369377	38.7198979264968	33.3714668105007	36.1956366160024	36.3569216596728	35.7438194447066	36.754153006743	35.8267627294949	35.2800400023182	36.1868061753532	37.4363408899261	38.4931084483234	36.572305427404	35.859027015971	40.7349033203962	37.6178374703889	37.8026313295752	37.5757794009244	36.4509521121264	37.0392874741535	36.5957628357879
Gm15789|ENSMUSG00000082057	0.111929233528071	0.328433688569156	0.258730485290054	0.188432185584683	0.354027871913555	0.155788459241314	0.318469928082954	0.217822585906432	0.243900669712485	0.24881414816142	0.10947458852392	0.203700062203592	0.204184998030782	0.136837692177249	0.256166116600915	0.287653608392007	0.214132122304178	0.549262370817381	0.321050886899173	0.336623034148549	0.228824687156974	0.153440961239715	0.128391660335101	0.154617595546718	0.274396181707054	0.296175010224416	0.19611593018408	0.289158920603036	0.393833601558349	0.513756767932851	0.403758210665662	0.249236940537801	0.180653139022492	0.29900466431882	0.147421059363751
Kansl1l|ENSMUSG00000026004	21.8092651976983	22.2274253667726	25.8531065136011	22.390259151692	20.4774780710826	22.3974121456741	21.4834183309183	20.3733686872289	22.8909482318342	22.5623950592469	20.6168203490873	22.2200971439576	20.7680365442898	21.1339549106438	22.1756001779749	21.169609868566	22.30798727257	21.5569588551316	22.5913427462827	21.1282948448066	21.7124928652152	20.7611431558375	23.1185870744309	21.9242907507077	22.5248857488949	23.5584684461776	23.6487760689859	24.3892023717671	24.2389726163309	22.0174969215729	21.2691260156313	24.221144760415	23.7290299059147	21.5699937030085	24.8144816494734
Acadl|ENSMUSG00000026003	42.6974485017081	44.1470576855533	42.9208712555054	41.901940271651	40.4198085834704	43.7770444517879	41.8991118046615	39.9989536700982	42.5330088208737	41.3552977019528	45.3669776014607	44.1109641904675	41.9276110084718	41.8476590355209	42.457394770023	46.4635664585522	44.9640261067526	42.4232207820396	48.6377890570995	46.6532241760155	45.6123662125253	41.5652464260939	47.2133228124399	46.7881538611173	44.9051314166618	46.4048439360403	45.9025398385021	43.6003950308089	43.5775869203786	43.3122043238535	39.6107010085512	45.6350908573919	42.8660707421539	44.1761287981948	47.2968465681872
Lancl1|ENSMUSG00000026000	181.583008536274	186.821135313762	176.101716790346	178.772290852824	180.23068408479	192.57484188252	186.816856428273	186.627922779932	179.232552844732	183.736346316808	188.983562543205	186.1084664094	185.47815765591	184.493892853945	181.100400472646	175.793620826357	176.460925600879	174.598204908126	169.476177418559	167.930443553533	170.103407414419	181.475479818449	175.592732056118	176.80765565351	173.662181693962	175.122144669653	175.201297405266	177.570453837871	180.096143111919	172.478681816941	180.424399164649	172.191424223068	168.774459016853	175.881449012254	171.050360933975
Erbb4|ENSMUSG00000062209	75.2451715659268	70.3587930995072	81.8773437568019	71.2089690023914	77.3367213057555	74.0909483140884	77.1899427054349	71.9706569755621	72.7840378063744	72.5696406559628	66.25372460315	74.9588177353005	70.5113534296747	72.5624947021841	70.1620395286837	80.4758373161748	70.1063727318518	78.1590711741037	75.2107725843005	76.5035047449291	73.6319453935139	78.4246192100046	75.5080991734823	79.313349443149	79.5025641831292	80.5502710351374	80.1452653240309	80.631839053553	80.1046841506748	76.5333891105737	76.246026585509	74.7419175431935	81.5215487532198	74.9903232671172	80.0859581693576
Ikzf2|ENSMUSG00000025997	3.67882349008231	3.56080571019869	4.57216938993879	3.9105203134979	3.68207822928141	4.01088467099446	3.37422281442666	3.71120101694923	3.98759895451	3.59951310201255	4.02182482174092	3.75561107378229	3.51560289470445	3.62787157376994	4.17618660790762	5.26637981629268	5.26804178950757	4.44373305484252	5.3257527206212	4.47297065673398	5.94123098890363	4.5264204008957	4.87608458545221	5.10187070831349	5.29783912125128	4.0096310116964	4.38560166109977	4.6166621656935	4.65236354827226	4.73577017207046	4.25478530293414	5.20406486260892	4.73071775605198	4.46753373209766	5.50053097132526
Spag16|ENSMUSG00000053153	0.819445478386235	0.658232545987396	0.467782186994795	0.549824373061381	0.464633546598211	0.531140884733562	0.766094759007798	0.223052038119881	0.424811857055212	0.346423475344413	0.752882668947849	0.380482001787726	0.938472533204389	0.8779146914126	0.902958617051576	1.53606956840739	0.399193448271404	0.543807400830935	0.586122917102562	0.64572208526279	0.725628342493457	0.879036983486043	0.418406946510976	0.699300211764109	0.778353532713638	0.499915331715132	0.57983952211536	0.229481410397915	0.81843162455433	0.52999268690551	0.690798344930074	0.369179224477749	0.234046715201738	0.504764734260434	0.388017364898595
Vwc2l|ENSMUSG00000045648	2.75970117204196	1.90790466779026	2.85485992636294	2.12416219625422	2.52827235319562	2.65791057301548	2.52613845025983	2.62922477739115	2.18056012462261	2.23118275429342	2.01737239190316	2.68356326358905	2.67544560124297	2.25977267436675	2.55047340025985	2.22833552876224	1.66674440213785	1.71917142328552	1.76384091703064	2.06928950471704	1.91799393098603	2.38597715859812	2.36054360292228	2.35459079080021	2.67279213859309	1.92489075487612	2.32725824151563	1.83607207056073	2.34439954846738	1.60075821603739	1.4240579046295	1.96663405500321	2.51292056022213	1.97550809123778	1.94509251560231
Bard1|ENSMUSG00000026196	1.01255881534174	0.781870112738799	0.889522238746915	0.961658692337373	0.764798357491133	0.876945350798895	0.777387498276666	0.999052236225541	0.633564258294211	0.914246225618133	0.636655824009587	0.837457782601098	1.14129918017788	0.732814440245996	0.494426131543524	0.573806936606656	0.408725936240097	0.864359928983619	0.721097526922512	0.43114172171026	0.76142960470602	0.811800826739261	0.791323018189737	0.939862301822764	0.833983742079982	0.643714696047545	0.60344270628642	0.626169837565464	0.237372330868452	0.514446003773915	0.728463834414912	0.817955623170508	0.800721055194931	0.275448450699641	0.573985140347997
Atic|ENSMUSG00000026192	28.1677621395636	27.4774914573249	25.3408078510714	27.2812097461751	28.0184587346908	27.0979722126911	26.8068333511631	27.9264149138306	27.2837623701334	26.8637172456507	26.2566905880891	25.6106719973999	26.5727927639659	26.1535102899808	27.5463250966424	30.2640639364677	30.7138772926559	31.2614663912498	31.2735590097397	32.2529931072619	33.0397551270787	30.7546337534046	32.3000437974334	30.4963394432307	31.4195431851714	31.6391943514984	30.4541880566425	31.0317615330282	31.0557525819679	31.2633290059219	30.9761751296954	31.1116938142336	31.0852708516037	31.9532758286244	29.1771221650314
Fn1|ENSMUSG00000026193	32.5859023815852	38.510916073692	29.5208814829971	38.8900974816722	31.8062445230965	39.064426014192	35.490162326575	32.6122048656614	32.460952442667	35.7885191153559	30.9206037115505	31.776504017663	32.496869589877	35.8640740755117	31.3574328760493	35.0783087469833	33.123129404331	29.1992839265034	35.6326346388318	33.8981258636318	34.4686958190938	33.2170982087649	33.22195304914	33.2768821850013	30.522328227608	32.8600220872893	33.6549216472102	34.3795436664265	28.6806215271292	31.6778778936982	36.1139064449043	30.1441388427188	29.6015354846956	33.4684611945257	36.481978781594
Mreg|ENSMUSG00000039395	1.0009017911928	1.25995220365292	1.3896754340454	0.736334902799933	1.02543095464097	1.18187059377987	1.22074003705331	1.00366178651906	1.0249976472981	1.20378478555817	0.971457694460559	0.981768019563808	1.12665366983766	1.04609680135225	0.496768315979125	1.20617918370252	1.07374438864361	1.48321854048902	1.65021258864502	1.59236479237324	1.68062335703344	0.919305081556084	1.17616273514146	1.3575891026328	1.03429096360886	1.34691311157407	1.29491822723762	1.1110306915172	1.34046250685464	1.13589056079213	1.14449679159358	1.61055641699495	1.41273573558517	1.10624919409143	1.68263485149467
D230017M19Rik|ENSMUSG00000097131	4.89442098362487	4.46684258410963	5.61541872593144	4.50002803058387	5.24597940663113	5.14988585053643	4.93020618712933	4.75599954364738	4.27656325256584	4.80838005650224	4.60096673124243	3.83420699710085	4.44178854333494	4.11237442231715	5.13630594712158	4.26834596915439	5.10891155377461	4.19805095951938	4.19684216499191	4.88656419264928	5.06662723831172	4.6410577024041	5.13606436083294	4.63376990249851	4.60795731566999	4.57621919240955	4.88990761261453	4.07925537071669	4.66636277681296	4.67130222542628	4.720463640097	5.00614198002118	3.99863958702525	4.40872104329976	4.66219665904113
Pecr|ENSMUSG00000026189	4.44513592358455	3.55983109189175	4.80177985493706	3.94549412682179	4.44321700182378	4.1829425354603	4.29228899817992	4.15032690732144	4.3084923705669	4.06459137013474	4.22333080057345	3.49629089465093	4.03756216032747	4.27073849913152	3.15345426571255	4.56662576558159	3.84262815315267	4.30150237025346	4.3925731480805	4.41995020124526	4.59692311936977	4.67297793683061	3.71859639286061	4.58679342046946	4.13778603067492	4.60243330081663	4.31925328978944	4.14136793933172	3.97039239150468	4.53800523210325	3.97134854959437	4.60844447276784	4.95287723789807	4.24108177142986	5.03155030315507
Tmem169|ENSMUSG00000026188	2.36477177868565	1.36557067312361	2.9372182723098	2.00192371802897	2.14236402504454	2.4155701871716	2.06045307085575	2.58160514190488	2.06903679113368	1.71227275133134	1.87285879461411	2.49546172386517	2.44158260948266	2.0436799902133	1.57950475584487	1.96060182702197	2.73388760573481	2.46245461355131	2.1099840119491	2.51606850192291	2.17284036550108	3.13108636092376	2.68008338865782	2.22385083043972	2.44030512898989	2.6312465829467	2.34632867916816	2.13799706979838	2.23423381762551	2.02788544681255	1.93815508987969	2.98782594369715	2.45120041225737	2.68397817778211	2.89136496933981
Xrcc5|ENSMUSG00000026187	26.3669883702941	25.8250125342862	25.867276790371	27.3788525323405	25.8804243601094	26.7758311582717	25.6116422345806	26.2241100613337	25.0309467945703	24.3355885899696	23.8455687313622	21.6699692840939	24.4305930572244	25.6602378460083	23.5745351988537	26.7275706412116	25.9978507492349	25.8908060367293	27.1191869490666	26.6174233247386	28.2174361386789	26.7814884301652	25.0467770833654	26.6811860900447	26.9313539217016	25.9176182684991	23.5144098397236	24.9847039568261	25.1753567138583	22.898978505888	23.2381826821806	23.9498680988419	23.4398795490144	24.8961616501463	24.8896996039961
March4|ENSMUSG00000039372	42.4875412967946	39.4190959921631	39.2702781201017	39.9956064610625	42.436688809347	42.5153421579639	41.9638048446445	45.599053374617	43.9607389063891	41.4758230554	44.3168122187673	46.0140472826545	45.4567628995454	42.1193941186251	42.3778413217414	42.4995724116935	41.1042158144821	45.5250434967262	40.7010798048975	39.5121540165549	39.6255281851734	46.5299518402723	42.6472134498997	42.7934439173288	43.726988219729	46.4899993258441	47.4928288541238	47.017752020516	49.9764613170008	49.8447606591313	45.3255701096736	48.59566262645	45.6021314963304	49.8414642831889	45.7889556875609
Smarcal1|ENSMUSG00000039354	61.9215024132289	58.4448937511664	62.6267616515253	61.483692578737	60.7070019391665	60.451832622756	61.491421428021	67.5328104033092	63.5764020917273	63.4134814865956	64.8992423222224	62.9863343695872	63.7338444651865	63.2823682753094	61.6368878731505	58.2364955932612	58.9927567737632	58.7875549676655	58.1868658101974	56.7383342552391	59.1404962138019	59.1107999835274	59.1451291120671	60.9274288572212	58.654278477859	62.0335833607271	58.7026781679598	60.3578477745274	62.4193149594447	62.1013119963621	65.3463300415706	61.2987124062147	60.0971809138604	57.9881593232592	61.0688731912351
Rpl37a|ENSMUSG00000046330	30.0220098738148	30.1421693408007	26.124226069247	30.113950282963	27.2245218776331	28.3451668175993	28.0973297703363	27.8611698255172	28.4299849031054	29.0936032533777	28.7739093697373	30.0503918302055	28.6797463823372	30.6651408935009	29.1564513614473	28.8344765025356	29.9887135992499	28.2417468513103	29.7324991829053	31.5179857399118	29.2915547155252	29.078668886675	29.6809609434127	28.2946003577502	27.8256626645154	30.1172816337861	29.6826462835473	28.424365502162	28.3616997174457	28.2495881232765	28.4022190760238	29.6493576921182	30.2373677015161	29.550649912287	28.8924139185959
Igfbp2|ENSMUSG00000039323	2.91310399709311	1.41545605655854	3.51088722305526	3.21489368375833	3.96520419422058	4.16703059099747	3.53720910417814	4.72356518687631	3.77845774008932	3.38659285357272	3.48747122502891	3.16077758544828	3.99541329816754	3.0592154136867	4.03495090917059	4.17921469470204	2.22530891667488	2.95316298477701	3.45225129748099	4.02645337604701	3.37429938894659	2.91216234932839	3.39537379259228	2.57114468249462	4.15272156939824	3.3506389426066	2.67264491331156	2.17703664168238	2.78342696675775	3.65721399824189	3.80762067826574	2.72855927027246	2.65963149896286	2.90347176710107	3.7383516689777
Igfbp5|ENSMUSG00000026185	130.002728829634	133.004773022641	158.848920293448	131.580595821353	140.957296862046	125.542695305125	138.76541531007	132.340724713453	143.313686162454	149.447246658748	136.66092105452	114.595490012464	140.928319014875	121.888260273718	148.327796556465	114.002777454419	117.619961454457	128.697018509075	119.768713130203	127.47750793746	116.02387722779	111.182527409372	120.734783082424	134.461899251329	114.998912634072	118.48030370576	120.624536920505	119.167738612439	120.799181450707	135.855234256851	121.253618039612	124.466809131886	130.594657175337	113.620239092071	109.528392487453
Tns1|ENSMUSG00000055322	68.6311172097431	63.1170622366993	65.5694368328218	72.5404455631863	71.5738185912041	74.9731098574906	65.9602506746369	80.7488354328562	80.2605795903011	75.2010462540733	76.2558708115913	74.9231688532193	71.9114254716562	75.7022286960166	80.2705672566588	70.1342492496081	65.3355385279493	67.4834083714953	69.2823945581265	68.6159204691295	73.3095375080509	66.1878494171982	67.0147768331904	65.8219596193576	66.4420168634656	67.760304949762	62.3375583888282	67.4130015308952	66.3182077701669	69.2866467241079	65.5535438406971	68.9131615535046	63.5485878961938	68.3051485833935	71.4806956218257
Arpc2|ENSMUSG00000006304	199.473833875194	210.643680578327	183.61107974334	203.918916624428	194.138399581085	214.86249220384	204.396928492954	200.973689918677	196.933655480596	202.592572832863	205.374770665339	207.501626773174	210.163102972443	201.897252310892	204.122810390015	193.118875880221	197.776886704034	189.587976130795	195.988951290229	191.164881562321	194.615222239993	191.819965621736	191.647638730552	187.537547298377	190.812263719951	185.43136255613	192.614473857719	187.502280517978	185.84414174761	194.541087537577	188.031430327124	186.216123286889	177.930115000295	192.110090217968	190.84554641435
Aamp|ENSMUSG00000006299	126.195908897112	127.289749764469	126.110302892624	127.372257747753	127.6670447536	129.831912993009	128.444188861822	130.140660914061	129.471703703713	130.543683150094	128.80082373372	134.286123265143	130.065391411024	129.234492964583	128.074631046346	128.540979199763	134.889833806871	133.166532623707	132.422560781335	131.974367500972	132.171121800218	131.453328742357	130.165465373136	128.815905418548	131.983129094137	129.450420701561	132.609712762218	131.071615013185	131.929213628874	133.534519741343	130.305725871077	131.862769058987	135.454043016681	131.934929718533	134.805029447155
Pnkd|ENSMUSG00000026179	133.813932503935	124.431318867716	138.121021171849	132.517070959445	139.604804687561	132.165806848841	131.762832962462	132.952200246696	134.433384098989	127.744659195248	130.025259645728	120.921291768827	121.443340249693	126.173915794764	128.096964924784	138.496415779901	140.682182946211	138.102204468777	135.608299230282	137.081404723113	143.893535616802	144.50676500888	143.441699778998	142.657485887285	140.195317016563	142.702838444185	135.270376512255	142.216788418314	141.630115211038	137.41567814104	143.645721581451	139.03330907313	145.182603957503	141.743795778743	140.288388849255
Tmbim1|ENSMUSG00000006301	52.1168939605335	60.9677875761683	52.5988770259096	54.8743806928704	56.8800138048269	53.3954410075996	54.5086488391003	55.5279464297155	56.5799361185231	61.685105009138	59.8391245524483	51.4948862579554	53.6532967703119	58.3495637151524	55.9446840021233	52.6409637605035	59.6433136824916	58.4283732824832	58.9512023539697	57.3209198954992	56.5949668057779	54.432656823126	55.0189960120309	57.2479080808495	58.092583508712	59.1096929784517	64.8856166435189	62.2648730550357	60.3794460938756	57.5927408884729	54.8785537867709	57.7463366099854	55.3265199406864	59.5601778367575	58.7811399905706
Gm216|ENSMUSG00000073650	1.02581935452765	0.81825543519736	0.975743955354829	1.02221443922682	0.746500766153336	0.785027185572427	0.85362445039139	0.675728025088023	1.03745707523272	0.660251819825643	0.880415804894687	0.704260778326914	0.954909143550163	0.91195547398214	1.07758966753267	1.18531853705406	0.910841532366996	0.82980732650726	0.992296360341924	0.960877080549984	0.939441209654604	0.924244953565557	0.986064110206216	0.866144128133317	1.05042781679663	0.988619865349325	1.09376629345934	1.26795179604756	1.12685666235959	0.99841251573596	0.988393668213343	0.855788333029006	0.916097044539545	1.12666691833604	1.10376623369087
Slc11a1|ENSMUSG00000026177	3.66278826044134	2.7037348923483	2.91859248547726	2.860671037927	2.49035106199952	3.03316227132545	2.97265482093629	3.18892973612593	2.39933564887273	2.5609255264865	3.39204007255796	3.10617789291313	3.87340006718289	3.05869109390815	2.76505206128782	2.58278427152613	3.31996436933183	3.31920058278431	2.58945975285133	2.78728630484221	2.59920095851891	3.44814939875017	2.722003824256	3.30791397464306	2.95326109033097	2.74891899172341	3.54744298641132	3.38123686068388	3.33161923520164	3.11775476006191	2.75831820052487	3.31924430026576	3.023924252493	2.83824794417205	2.95313635509952
Ctdsp1|ENSMUSG00000026176	24.5984885759743	24.3666579334069	25.5635110254278	23.3611498070775	23.6404679382206	22.3139936513662	23.9061176880771	24.2340617005782	22.860617785623	24.6413012224578	25.0459881768565	22.4113610823391	23.8147912586075	24.5146766068835	24.9004195275994	23.9502354596514	26.2169857040654	22.6004774157774	24.1021852358871	25.9439915739871	24.4667231301429	24.0157815575986	25.5727088277557	25.7142876001051	25.3767197257375	24.0277046098302	26.0447974574748	25.8096577128328	23.4141503533934	23.8499807528607	25.790386092826	23.0617020670805	24.4175233853939	23.3403430063805	23.3855951119933
Vil1|ENSMUSG00000026175	0.975459420659141	0.809580328477401	0.825872637830936	0.705662546814254	0.895980864553366	0.824697701184437	0.930658631210709	0.988973949206061	0.849094663852543	1.11435832934861	0.826613466046352	1.07628135433054	0.849407858325935	0.880971516819384	1.27418413082622	0.972122276784335	1.13093373956177	0.752727327146882	0.826558979823753	0.999702845291591	1.33489733115886	0.920730502158155	1.05733776374704	1.10853488666809	0.933947062865675	0.762168180653652	0.933998515418411	0.840226264199918	0.917319663423724	1.19636823820699	1.14678772404059	0.785404089336382	1.1273655887813	0.660274871748229	0.782460009412747
Rqcd1|ENSMUSG00000026174	29.2064669082403	29.4847543861829	30.1353683055914	30.4618655266376	29.087469365496	30.1631760932643	30.0375185206462	29.3555159206451	30.6876657238754	29.2268665129475	29.5366950462227	30.076528260553	28.8785079919251	27.8568567508741	28.5182205717243	27.773111969743	31.3446799634191	29.6975286940271	30.386128299726	28.4708893035325	30.391355358091	28.3386344645689	30.8152189960689	30.3212202042772	28.4819498131055	29.2792722402402	28.5622244472975	31.391086275875	29.0399488578514	29.6562777581252	30.7831977802824	28.1992732398994	30.5524185633516	28.6720563051959	30.9680130597565
Plcd4|ENSMUSG00000026173	16.1146395127403	18.3954087601566	16.9018167503975	17.667339124786	17.4316310346543	18.6071211878395	16.4570256022567	15.501731337547	18.473430217782	15.8106586351365	16.6901652144226	17.5868336330201	17.6179108430938	17.1181996152559	16.137729102486	17.6537899018857	17.6864712128152	18.0406853795952	19.168584620309	18.5743406785071	17.9354588636062	17.9554551535393	18.6441787263254	14.2097494261309	17.8831130056496	17.1589986702338	17.2196019553856	16.6000550535888	16.1067917666141	15.0417072555474	14.499268896481	19.1867320149863	16.1246549633765	21.2733183666694	19.3893832329523
Usp37|ENSMUSG00000033364	34.4927056713041	32.0055359477688	37.3679675660508	35.640236006256	34.8271392089545	35.7080193316915	33.2646988753968	35.4073554856599	33.3362353130204	34.6289045537204	29.8240452267732	34.5801973740835	30.3315019743549	32.0424188467622	32.8249758860264	31.4860343053782	33.5680301123038	35.2974842989108	33.0281498837599	33.1907856157721	33.1982962907307	34.5811742880513	34.1253356039151	36.348599850461	33.1989218439494	35.5892139204064	32.0946451889533	34.8418324190445	33.0515167936469	33.5993584634757	31.6684665499718	35.0188707734808	35.48285682378	30.8131848353469	33.8057386060199
Zfp142|ENSMUSG00000026135	46.4351162768358	46.3078846882597	48.2230777041402	44.5573271892937	48.2788700080661	44.5036350079722	46.260595795899	45.5964633736814	45.8136046921329	45.6753405889585	44.2229936971846	44.0488036690581	44.6910298369464	43.657799522902	44.7208968465173	40.3146541441587	43.9263083338939	43.0187523691917	41.4459090732967	43.090700137413	43.670412975924	44.3067361555317	44.9807680496539	43.065968119991	42.6797232647874	43.3233851729701	42.9628688641418	42.2850553770488	42.8071661714368	42.8577402347803	43.0246225169768	44.4750262305405	44.7255250636133	44.988220598959	41.2041410812358
Bcs1l|ENSMUSG00000026172	18.6168983769842	17.9118548447741	18.4045643315281	15.6813137000691	17.1155100571867	18.0853497089765	17.4762971364017	17.4809560712753	16.4863415196598	18.3279825352608	17.4622162803576	18.0738635845484	18.1495103557637	17.0157078100677	17.5969299458432	15.7851305591203	14.922454225459	15.7319512834409	15.3041361343227	14.2852777081128	16.7999009631941	15.9678098470902	16.3255057118788	16.1549855111088	17.51194520977	16.0550724448088	18.2532960896108	17.5135148402786	16.4702038116758	17.319757584383	16.1059737992673	17.5068622988086	16.5854314513155	14.9031888329253	16.2513006574264
Rnf25|ENSMUSG00000026171	26.3415957994885	25.2748570391805	28.8012666318574	26.8955309919855	27.0728302714392	23.6809680685977	25.2165172764613	25.0163712843165	26.9410121667853	26.6042405054585	23.894718717343	25.4769472494663	24.2169956396954	25.3752827959126	25.1389515064502	26.2058056693833	28.3654097348693	29.0748858145774	28.0820476530259	28.304612598801	28.6093768231461	27.6679342858472	27.9197785204404	27.0082660129626	26.9146620768928	30.0213737769357	27.0178475684509	26.9890347178558	25.5410055026009	28.7547996240682	27.3128015667729	29.2781182849968	28.3037556940153	26.5716832588173	28.4266908151102
Stk36|ENSMUSG00000033276	5.01508636167201	4.18650508989245	6.59699534472026	5.46517781291512	5.59899337787292	4.48119598884912	4.63574657052764	4.76984111446502	4.90854368386276	4.48946944216553	4.45045366680819	4.96699611292034	4.77607694239627	4.35680202449171	5.21644482898467	5.8760176887688	6.56270525716356	6.08343757681466	6.20406582443011	6.69311773070247	5.95441152206049	6.12878475869089	6.94900337600063	6.06597027232647	6.05981421069518	6.30081615488091	5.28745340695444	4.75407485403091	4.04771727980937	5.38837837191178	5.24268101647287	6.15938995694869	4.74205811495632	5.43767260248509	6.00840333425314
Ttll4|ENSMUSG00000033257	15.8370137886447	17.0581946240837	18.0182837412471	16.4777137974231	16.3339870279634	15.582914449413	15.9269167449003	16.3348158687019	16.7551232804614	18.4084367665175	16.6930800366242	15.3801799298377	16.5482789242088	15.9963359326903	17.206402834905	14.0927386435875	13.8615612319569	15.6392518499031	14.5651838791755	14.0378560586364	14.2086512209677	14.0649496916955	14.2482223774604	16.5227079585297	13.7139970319018	14.6466118955254	14.3535058262149	14.4877899841722	14.4176653341895	15.8982717287339	14.7965739577636	16.5757654098246	15.5664887876685	13.497328062548	13.5906752474886
Cyp27a1|ENSMUSG00000026170	5.33568997842985	7.72788428366664	6.6175577878569	6.5071344986915	6.910784753875	6.07553145992013	6.52914409241163	5.42480489267098	7.19467457441171	8.60810150310624	7.69639000181302	6.10705032436464	6.42765399662705	7.6791688247777	8.15887511614396	8.07016400733662	8.70186277298517	6.59347166569324	8.09270408156853	7.78527833582634	8.12192673994287	7.45820730912564	8.18086243130967	7.68852958445535	8.40368999820063	7.33971330042695	9.68691053339017	7.30374926714425	8.00595983031473	6.8614953565005	7.42384690509794	7.51121286015097	7.76866913458936	8.07118074279713	8.71691813759048
Wnt10a|ENSMUSG00000026167	0.850273593634913	0.869851802558595	0.771703726050367	0.637451490335738	0.728969616536151	0.674462282247064	0.93279081552575	0.460420821272372	0.571934468873248	0.516035699653632	0.765550049109335	0.80965907761558	0.76483823769186	0.888829410971751	0.470438441328423	1.05912520037474	0.769943427284302	0.657306752424175	0.687734768667966	0.904901532652132	0.638237405570064	1.00983597095902	0.595172625073055	0.69907500629664	0.585999080943314	0.739079813445322	0.507721916145845	0.255600855482776	0.525816626986477	0.613992175076842	0.685879427638076	0.601160837226203	0.731964227934948	0.750445547546599	0.551735856117209
Cdk5r2|ENSMUSG00000090071	202.208048755171	224.856383112858	189.946062028118	199.785528808052	213.940101950492	210.903833622651	221.059001912637	218.748999358627	209.933563057046	208.442726136327	232.296806237853	228.289578739911	227.262686898928	221.929800591222	211.969339861456	218.725498837167	210.314643191369	210.922014409268	210.27894929292	200.958339855012	205.966108433176	203.922861448006	190.700397473319	197.974528467668	202.635227246896	195.566495477346	205.188072574304	202.942781874136	203.026088077071	225.360975847692	221.24234600231	194.712207658804	174.632768425942	216.324540636999	205.271998253559
Ccdc108|ENSMUSG00000047021	3.04986008735267	2.45134819663176	3.1982678246904	2.49212236736315	3.3126825767318	2.48250453270265	3.35601874599386	1.35027745590773	2.2179796462286	2.06956394901028	1.70399040098584	1.48500660056837	2.52758316154921	1.8126088308746	2.84208612543263	4.64368955780686	4.15800144591983	3.40626170997865	3.75569177990931	4.22749104745362	4.76817381006312	4.35218665422008	5.26890153936366	3.87063930423106	4.44973964370647	4.24555107186687	3.63168075821908	2.36932856240726	2.92097527994462	2.28461731085081	3.64306308425204	2.10144910886595	2.36317710400119	2.90127203144284	3.16406786328557
Ihh|ENSMUSG00000006538	0.113768315283419	0.210592985359975	0.412256182792915	0.173077062292274	0.423981385422793	0.162838478856391	0.365107972791389	0.210640682983826	0.3126892118604	0.376241869865871	0.264999212109955	0.296264192873154	0.238031575355847	0.176924286607614	0.42654872596742	0.262308332583127	0.36979400191387	0.307052865950305	0.280071842243704	0.485482574844604	0.130665228440814	0.229741525623409	0.297453818763656	0.373148599737406	0.30429959444101	0.216660091813713	0.31320026723996	0.133807382596334	0.25593564492989	0.342718620555472	0.167737130671885	0.0992051286051656	0.426939228283767	0.273569589991645	0.175598618684695
Nhej1|ENSMUSG00000026162	2.03882069651132	2.30970734741255	2.136144102585	2.51126363541892	2.40099856670874	2.89305729342804	2.27641990955372	2.58277757432735	2.67627879052311	3.04191369921215	2.79496467336633	2.69047931124062	2.8881769161471	2.40539762526569	2.9011144132261	1.91651951745193	1.90629155657065	1.97722344365625	2.30381941313001	2.26980279580908	2.03260101190987	1.81275389677562	2.65223935283779	2.08512121628357	1.88503577301131	2.17326303386041	2.4830484789636	1.72012517066012	1.76285008577415	1.95464009743162	2.00537896591619	2.63044551379452	1.86938599622715	2.20295100170067	2.64616774640686
Cnppd1|ENSMUSG00000033159	35.0757534341457	36.2971065587593	31.6713676967775	35.0212372129509	33.1875861285944	38.4097723146372	34.5943987361588	36.3416393518042	34.3828259672117	38.5708738483986	38.1331532151938	37.3807881226787	35.0122649135759	38.6015440048506	36.3023643886974	30.1365571581694	33.5968075140706	30.6488735880328	30.2482156291931	32.1912971306124	29.3904759212458	33.5364866318937	31.0998140403311	30.133417090188	31.8126681400242	33.3153087062953	33.4640463077436	31.2258850278645	31.5690464874476	29.5924162415111	28.9971766944847	31.3385535779302	31.4025865112221	30.2704631116432	30.6543569253886
Fam134a|ENSMUSG00000049339	176.924118556283	182.043028715105	161.898602092877	172.511706518711	173.549408289538	181.298353938264	176.590930024489	185.714730475301	184.799214480982	186.148764526735	181.859501662736	184.294418698165	182.736017726715	182.2981643122	184.826011549587	159.818287695013	173.592195487904	164.423319679482	162.173492676808	163.13291007533	175.083176826361	172.273825308271	171.511727449641	163.039252028894	160.725296387595	167.956149355391	166.442192099662	168.525079645224	170.792110074712	169.86673611774	169.506563874843	167.154140644076	163.526827659043	174.16637534115	161.843016542496
Zfand2b|ENSMUSG00000026197	10.921475472275	11.7693695152509	11.1771259177466	10.5683097509341	11.1259292107631	11.3327769363061	11.8542793535804	10.2012640362172	11.0338458219151	11.8014369011918	10.8328405845526	11.1374623497022	11.797037322524	11.200415657043	9.9841101993564	10.0171518609394	12.5387791254727	11.4213815733474	11.1093984748658	10.8118673476132	12.0416803654704	11.5769545571192	11.1162713740597	9.37476826181819	11.2809153889278	11.0324899759026	11.5751010916467	10.2267100015271	9.86766045447565	10.2864747285456	10.8343043747463	10.0727058107912	10.3711598042923	10.2309392104631	11.6183855621738
Abcb6|ENSMUSG00000026198	18.7284880022271	18.35750218673	19.7062995225134	19.1388520000545	18.2596690716838	18.1150147348428	18.7092735228986	18.3139704882281	19.18165170466	18.1442425351609	17.2277300987484	17.6742661235646	17.4230467435444	17.49053091086	19.2335822517813	19.77754919911	21.402064769661	20.6009363047206	20.1688901156062	21.1288407069794	19.2694487362329	20.6620406205003	20.2975381643207	20.9050138669847	20.6013362314267	21.2081194148998	19.6930130150215	21.7525195734422	20.8432386762019	21.4823889080716	19.0653522459262	18.7612809921975	20.9769873558237	20.4782621140454	18.6870993110013
Atg9a|ENSMUSG00000033124	129.834552892016	137.737291441511	127.797080367313	125.571616393019	135.166399329485	140.278860502345	136.478299846381	133.908935189617	131.661129539055	137.796929098947	134.793011986474	132.63267757761	130.489431185871	129.247452464311	129.39459215933	112.324253497097	117.768513536243	116.131403073121	111.985458762515	111.169013212342	118.293123584541	120.329292076755	119.566608235722	116.26563665646	115.327741855189	114.865568895091	113.912459916452	115.153236187527	114.709612285843	114.266779916286	118.878784776613	112.78805128038	117.471106269575	115.637303125119	109.29329452854
Ankzf1|ENSMUSG00000026199	25.6522164279614	27.7013401382885	26.3647986315751	26.4961264509847	26.245718352343	24.5054436906074	25.0775609394195	24.8887358757428	25.4246400279008	25.5317639598197	25.215178339487	24.0560816205466	25.6346894618664	24.8212009243192	25.0199684092483	23.2451365875314	24.4951029298161	24.9873294488238	24.812775112249	23.8907541459575	24.6931038564115	24.1851521982979	26.7233929041122	25.4184929767748	25.699134428572	22.6208000489577	23.7397771956517	25.6785057202429	22.956513607372	20.3991946348603	24.8117885927188	23.6840597981163	25.6268522600017	24.4794046638974	22.0243548348915
Glb1l|ENSMUSG00000026200	8.4906910205787	9.97421639804546	9.22782297733271	8.29719581373307	8.70866075863238	9.13299476246281	9.40847937122793	8.39611825241654	9.06057582147432	9.86086329265802	9.33886102403399	8.72430620956926	9.95593018944746	9.31598235783669	8.83733633162443	10.1440194940203	9.56968287884017	9.42412090454246	10.213388163195	10.012591941173	10.0015110110998	9.50607578185888	9.46763524137921	8.99081975049016	10.2667175414747	9.07428006976599	9.70112921465872	8.80091699628393	8.20633307025032	9.30257890795981	9.12525433005507	8.87167179793839	9.18234858106995	9.1253159288253	9.20503716768052
Stk16|ENSMUSG00000026201	33.5238860636287	32.588578580303	31.9093419076457	32.1691824430047	34.4638965814346	31.6271614435281	31.851809573843	31.1593062874265	30.0858073024998	30.8729742578271	31.6926820131738	32.497473626638	31.5463510171143	31.6067361316729	33.4486396911551	33.0735724215518	34.3950983262916	31.8966238344169	32.5251659311378	33.3686836937796	35.7381503305369	33.3304135974003	35.4453357542413	34.6336600313145	32.2313624760045	30.4682402791734	33.768397903776	31.7595369816515	29.5982887966594	30.7161924065104	32.6428600281944	32.7097188330313	29.7166283174869	32.7358744113537	33.0492602324053
Tuba4a|ENSMUSG00000026202	402.01832210988	386.384459806075	340.864507591722	364.33597580398	370.260418103534	411.758585468613	390.482609019391	436.98213476958	410.56698657761	405.385280106233	436.096536869703	431.024377057275	431.675323849856	426.285882733343	421.913631777606	351.31479621549	360.379734889339	335.147517995597	336.722490585643	340.897648330043	374.629131326458	361.53331340934	344.567065316457	342.828718055676	337.688297117061	340.951769181774	363.863625643594	365.817285099003	385.63593401861	374.602124292136	363.201528699293	359.137372899408	339.171964709033	375.730625246378	360.002842889528
Dnajb2|ENSMUSG00000026203	34.7678702445815	38.8524903275652	38.9154396995797	37.9357604618393	39.938760186441	37.0688184182453	38.1696721992612	39.0447092526333	40.2984722700865	39.7088295750926	41.7884469978408	36.3867403052995	38.6431364461886	38.2375174246604	37.4916396667186	33.7033576500079	36.967835928047	36.2344595325511	36.7149726344185	36.5924605757114	32.2473872145734	35.6955469141361	37.0930432028442	37.7122811076924	35.7259973663247	36.7539553423077	38.485416357245	37.1287138148795	37.3661435852314	34.2998080498063	35.0655912491002	36.6328430871301	36.3893533012722	40.4306048722718	37.3945334831095
Ptprn|ENSMUSG00000026204	475.451428362778	477.010153435492	459.039389247451	444.072533933248	471.212039774204	479.674216396469	475.433484121817	468.797028352547	474.028532612965	487.77126047685	459.352661697124	469.991834242414	484.195941257714	475.034139194469	477.416973449645	453.935132967615	478.278318069641	470.383431227842	439.830770303478	448.365952235518	476.640970395594	503.731027568479	444.722228968987	452.879104052158	459.289267052098	455.121080299673	493.10335888713	488.020188346768	462.146612547044	509.264977110408	450.375924066697	470.215484366531	461.256889911689	489.505751107095	462.226445681938
Resp18|ENSMUSG00000033061	18.383843708466	15.5876054926128	17.8391836921146	15.6625517745832	16.3416999958548	17.2418645435506	17.2786301520335	17.4045419056475	18.251946102396	15.799436295481	14.9383637920641	18.1020708472884	17.8490145322039	16.6073393868652	16.5184699418759	17.3725419103481	19.5401529612124	17.3963303034805	17.5824643243054	17.5269880009517	22.0764949455682	19.2897688625854	18.1479268374834	17.2780139887049	17.1795748757778	17.046945862014	17.4804840827486	17.7841217565713	20.0350703795087	19.0589181602335	17.168827441417	19.1026876754592	19.6088120186994	19.4271545330943	20.0802637245867
Dnpep|ENSMUSG00000026209	41.4273131382473	45.0789538310436	39.7188710659468	42.650344654848	41.6041164174131	43.9165648251462	43.3823487289052	45.1522534906139	43.2721240073687	45.9773403527307	45.8034742135651	47.3082360463721	44.3546374654221	47.2478636246033	46.4904626331306	45.4906567969022	43.577476767312	39.999064013945	41.5628152612187	41.621299680437	41.391763932297	44.7607307308749	41.605561907014	45.53565421549	41.8907207256348	39.9560997893816	42.1213227992977	41.9168445760668	42.7375597161007	42.6549530736388	43.7345458435677	40.5858762296146	42.5443991264277	43.2244342021778	40.6112683292172
Des|ENSMUSG00000026208	2.21823318763922	1.59529161978495	1.36884192765051	1.78358788309582	1.45903777815398	1.69511947566872	1.37773291813779	1.72972529922682	1.22383760416596	1.1280320504515	1.74839816907143	1.83032130309946	1.38045361454746	1.5849575392361	1.22359337608852	1.51107766908086	1.20739446623481	1.38203540849786	1.79551059561828	1.72458761559598	1.77619358692464	1.04240066556092	1.48938409832611	1.42869532513967	1.37429646276941	1.80086609484862	1.44446341470282	1.56316920416419	1.13883860593814	1.77754858646509	1.49263764535854	2.01922763449927	1.36946062984777	1.2435652216693	1.7423934873186
Speg|ENSMUSG00000026207	183.711748599819	186.028870353198	186.389532906282	183.742414735323	194.833878988245	181.9267938359	184.914212410691	187.061241589808	184.879815276761	174.017908011838	188.397747533551	191.399303815172	189.48032345572	183.351787790817	178.773328800557	173.360642126605	175.340667834197	190.759047905223	171.8495039313	166.233250606085	173.120056387191	178.35025702417	167.659900197285	160.950117459705	171.293332628738	170.501332599928	156.20315577699	161.673837212847	162.106340661692	171.577903492343	173.582048437856	175.74702113752	149.565028435454	174.432732414109	165.517149720101
Gmppa|ENSMUSG00000033021	20.7364064824475	21.5796718946017	22.9853913144378	23.9706815071346	22.6579559729337	21.084886370768	21.6346732563825	23.7429076326719	23.5192952600156	24.3753068214505	22.3229163646058	21.0836791965095	23.1057793690509	22.9826118552286	23.2420879015107	21.8139954201872	22.909085189769	23.9037860981231	23.3809793161057	22.8066276128304	21.2294533429417	22.5153697364873	21.9702279070242	22.6163287000914	24.0982022968608	23.8155269749192	23.1207241546081	22.8582004741528	22.0123149550186	22.8292468830778	22.1007180856973	21.9614944979638	21.4126102271373	21.940338615218	22.601618460384
Asic4|ENSMUSG00000033007	129.75800245413	114.106548037496	110.467070101273	118.497119045578	127.318156042163	134.903448436808	124.269856928331	137.123918182976	126.814724510068	123.713865959299	136.176235836539	134.9551087182	129.196389951884	129.938285311812	124.909001041004	118.802201482785	116.574734502916	122.247047370305	112.157749175122	118.41498507941	120.424849502856	125.975830794813	112.337618854218	110.02156868039	117.336321599318	115.837230341673	114.045021727791	118.838121082146	114.683624923898	126.010207683953	121.167561735413	118.797880009008	123.401354613655	120.0033672283	117.601969704892
Chpf|ENSMUSG00000032997	63.8307176037111	66.1212211191404	63.4450020914339	59.9520019908778	64.6610206453539	69.7751611671908	65.5597126262204	65.7519385418151	65.9765849514336	58.4186024075654	66.7800616290928	69.506321288584	66.3261105564051	64.6301248433987	61.0911335959092	68.421518439172	66.4367987100463	70.1828894871398	66.3642698004107	65.1746607619651	65.8351480563158	68.9945729024836	64.7254164870681	62.1447680798801	65.853097458743	62.2673520693292	64.4162331946409	73.8542916746309	67.1003787549716	67.2621773356087	66.8303643581005	66.6990905973107	63.3614815042437	74.6807968527546	68.2906974948025
Tmem198|ENSMUSG00000051703	41.0854673543394	39.5027027922624	39.2804978834904	37.6280677877211	37.9848749157214	38.2430830842935	39.0362704574624	38.9266014867359	37.0789489539507	36.4003979313043	38.9056085742257	41.6653307473812	40.32064660829	41.2556566379755	36.3483464110362	38.7119993920645	39.963291010399	38.3784543069439	36.7287270003554	38.1427517122926	38.1795491417477	41.7535234917941	36.0600549052321	37.9603214978108	36.9833032849508	35.5930035548058	37.0629018937659	38.2972640581706	35.5353147674636	37.6449348711867	37.3855941629454	38.139607414052	38.1238360654832	39.015268834989	37.2999601136802
Obsl1|ENSMUSG00000026211	9.61978280802437	8.70433812975409	10.3186740675775	9.06016863515704	10.1620523481597	9.61613954863141	9.53241573268141	9.43770535418946	9.34236028101794	9.01460895300915	8.73999521550736	9.34830851452007	9.49366756386316	9.21754710637203	8.41311556883261	8.09385885502672	7.19397598340204	7.96859722011265	7.66091639631667	7.45015162571782	7.91855459167922	8.72005494784053	7.4151894006851	7.32414086566783	8.42590943009841	8.17066811906413	7.94238531020498	7.11041304013382	7.17488457762615	8.02564125954483	6.88275360099877	8.36286148821035	7.61030891793181	8.11557224872788	8.4921736435049
Inha|ENSMUSG00000032968	17.7333481195695	17.0755533292954	20.1113494101487	17.0721547221639	18.4520783818183	15.9429542828061	17.2850536647656	17.5359508535252	18.4224226498156	17.3627223226696	16.8947512212207	17.1770966595118	17.4164448224202	16.6596477481053	16.4122842226274	15.0261082960215	14.935428243961	17.2977036969601	16.0373703463703	14.8703283063556	15.8438193961227	15.6308978577608	16.4356366367598	17.1510200743771	15.559534758104	17.2308977546881	15.314072788449	16.3901066137464	14.8897420496321	15.0813337487022	14.8803725503077	16.1593883931856	14.7814111875869	14.9617256957449	15.7681088598853
Stk11ip|ENSMUSG00000026213	30.864411800364	32.7024349667658	31.8125686405063	32.826026914622	32.8191374839191	30.4448609260527	31.8907202742883	31.1207936089989	31.5808803576383	31.2158474567691	30.7406885788449	30.8551234829878	31.1717834212834	29.8151727551954	31.7687204729771	30.43030121866	34.1016761622879	31.5160934465195	32.3152548892092	30.9854698891533	31.3431832406817	32.1650856033188	32.2325993937636	31.4986974763166	33.1342042866569	32.4497715703206	33.0701003121205	31.4086054463873	31.7184378508513	34.5270633330804	30.8437752677694	31.798595997666	30.2416743348909	33.9261783377652	31.7928638624081
Slc4a3|ENSMUSG00000006576	159.501809710201	159.316257473858	186.263293496101	159.937465411087	183.440020692929	158.305395058411	172.901269364332	171.998244955217	170.806791661926	170.330221416092	166.461592734112	161.009022009803	164.556045836132	163.314306849315	158.82905287542	161.76532889531	165.968789601961	169.540049770005	158.22146027195	161.619823061431	157.530947966545	173.553537513662	160.468745117967	168.551013141535	165.984559340062	164.646889951215	164.141799916007	163.541169112745	159.351562976599	172.283335823392	173.841027350679	163.237117243019	170.318343416196	169.794576952363	165.878185477586
Epha4|ENSMUSG00000026235	291.353121300492	275.121557480498	298.640836168942	284.914871596107	298.372804315278	318.221932348076	291.19258776037	312.229834209494	294.93202516829	296.565571837642	297.972615893204	288.976827903894	293.044370588569	289.289703696028	293.730042665531	256.846573728702	253.123266074934	261.625347693425	244.74207091243	254.940023231869	252.239617917238	276.956305875652	261.745309790377	255.94098376901	262.413691510902	261.757463452776	257.096710350492	265.973170070738	262.610588659027	262.857398189719	262.94324928507	273.451272928867	263.224659148813	267.601335539135	261.006139318783
Sgpp2|ENSMUSG00000032908	47.4166796158049	53.4579022329285	43.3820547438882	49.6890153317203	50.2290494213652	51.6432409993592	49.8460638496643	51.8164288479999	51.0308789921643	50.9692009387978	58.1364590728753	49.2869952787015	47.2389077782448	49.9530114857399	54.921687553882	43.7307636641372	44.2578396844775	38.6833486830836	42.1437130183731	41.8150212010074	43.2890020472375	39.1134990957281	42.3885224941422	43.7762273810738	40.5114616124735	37.8128733240653	36.0232704855861	38.3865589082625	44.3100613808465	42.5721392152061	44.8450426930032	39.830683600862	42.7624770909615	43.0797975684128	35.3451218493368
Farsb|ENSMUSG00000026245	51.0798831450892	50.8847472037375	46.7547721446094	52.5845876072463	49.6821914607711	49.6553990785035	50.4535897490935	49.021841452273	48.3085561760616	49.3963228861303	49.0007776791025	51.2963530894361	50.8366873517086	51.2643895923969	49.2995445159769	51.7304264085411	55.4920594562334	50.1558367251717	51.4455128017351	51.5905487749589	52.0619585671414	55.7786715178298	53.6076347270618	53.0736404118954	51.7365545515374	51.8752365359898	53.6027738390697	50.3699887200357	49.7236786468501	50.4198370302901	51.9611260352056	50.2461839619913	51.1410389926045	53.1377065292574	52.4473451679372
BC035947|ENSMUSG00000090486	0.495859778770083	0.488887089098223	0.496534599904008	0.379132579667048	0.252957101685091	0.560316963174593	0.356641774813366	0.471834781372656	0.321951888610284	0.269102838111257	0.306969578035797	0.563044260318893	0.271053334666689	0.48111633583001	0.229440016165629	0.181811045932559	0.543641932841596	0.17438867846595	0.330050207128367	0.379091585608948	0.454493262290589	0.348957971545708	0.443223181934508	0.122696703260974	0.342532478992449	0.372477371739726	0.450586582318617	0.575766073479653	0.565160099586952	0.232122160141285	0.428524081277768	0.588341737852239	0.424691611685925	0.546123835549244	0.620915132454624
Acsl3|ENSMUSG00000032883	238.428102842207	238.43019147289	222.836137578963	247.466665410876	228.191891138857	253.084763505722	225.869797067912	224.372426061424	243.346500336002	225.121572028428	254.488026015728	251.91292659867	235.286580346301	247.123015746943	238.668005132125	243.708111746532	245.192757892639	239.23276791626	257.724884360488	246.732264019712	253.494090759792	221.650134729375	230.679062577295	221.68509205067	227.890369276313	223.761278399296	236.853984018485	240.097699416384	225.802601825324	228.649327818956	214.504365278833	247.703899891778	227.700096363612	240.977960296221	270.770704599791
Utp14b|ENSMUSG00000079470	18.221910812551	18.1628845849951	16.4046574196934	19.1554947515818	19.2181295000961	19.1519973182204	17.567126332189	18.7276913790996	18.6168388851131	11.7725875438745	18.8036152893081	17.788256086016	18.6644005541015	17.4341966717954	16.0283941669242	17.8354876993847	18.6192123997197	20.6573371936604	18.2502183963261	18.6063618539149	17.0501556640326	18.8513042362771	16.387273695588	16.3056032328892	16.1502165950505	13.9054157696629	13.7699459810585	19.2941361541006	18.1540960503057	15.3055032234191	15.7098664236389	17.5267402162289	15.1905764120579	23.5273519470545	16.947692016187
Kcne4|ENSMUSG00000047330	0.807599641742688	1.62992586110828	0.6211889983951	0.762426963172314	0.964355954225586	0.776034484574987	1.19499770272265	0.675177971468091	0.879063356968248	1.08109401991555	1.63796474779927	1.04571507171573	1.17610676980296	1.317206945606	0.959622745963809	1.37236139727416	1.10113865087264	1.19657748266477	1.41927387682325	1.3743345022936	0.914300171822685	0.781498352335347	0.981837036434896	1.62762070708725	0.906870413593018	0.842692301091926	1.51986075843204	1.29365282118468	1.36595179295159	0.80920103977469	1.08239914264194	0.830672634043884	1.10011263210716	1.28698701552414	1.09050932643671
Gm5830|ENSMUSG00000072978	2.86007515064234	3.27582020187278	3.46016142801615	3.17319883273211	2.92302864282105	3.54905947767793	3.20420732654137	2.92855791064159	3.19391506434432	3.42809131458069	3.34417421943663	2.73972190388073	3.37586896116878	3.05901859467697	3.39872590009717	2.99612282481115	3.13803907265686	3.10643292743411	2.88276593561653	2.71620905970607	2.7168877793903	3.09607913271712	2.92014548350268	2.79034205836243	3.11177637779981	2.96977379833229	3.25243841787686	3.12074370777689	3.35786505633635	3.09503352117393	3.0519635538751	3.25517474331279	2.74929199878582	3.00799532581045	3.14597494631633
Scg2|ENSMUSG00000050711	498.821176561668	478.681892521022	441.847271657959	441.618150525772	428.34915430426	436.686284164942	420.996988768056	382.515985775314	419.707144689255	401.996793172466	358.519165085899	441.557126835482	401.774439939048	443.475384364243	406.238619728359	465.061935212072	477.581814682672	467.075282939168	454.453434904794	466.014783024366	530.181394374136	512.7069581896	475.779611482261	422.897381350067	432.834323429135	488.188532187138	443.540467699682	467.923895105682	389.417460546257	451.975828905718	418.521732362778	488.909423457135	411.192672864437	468.922988198748	448.93779150504
Ap1s3|ENSMUSG00000054702	2.92524193544297	2.9848516989691	2.46314609493139	2.90104002653824	3.4051316672765	1.96486226620269	2.95010922821732	2.13694878974833	2.55284334218225	2.24208367807416	2.56416680923235	2.27993542762571	2.34907374234499	2.54432459885329	1.26953153077102	4.86549208756862	5.89723650360236	6.69109741155288	5.51746507706872	5.15268003508049	5.53277544645684	5.96533111311867	5.33035350747	4.92968048132883	5.33974835755541	6.63005032572954	5.45445832935179	5.0080438280573	5.63117634829788	5.17087799013944	5.64677448402868	5.62087941636562	5.13496939889084	5.53914979146882	5.51339118452614
Wdfy1|ENSMUSG00000073643	22.5217696877145	20.2834495857444	30.0688003264817	30.5724501081909	35.5958195736393	47.3181697758384	36.8867088763021	41.9546093700985	35.5587060022137	40.6508129532951	36.2658088801278	56.6836690828589	35.7964564317544	37.5521768133192	51.2626702946485	39.8102315331605	42.1229459605799	45.801145043299	35.9520914211151	45.2851203287789	29.2243449912123	34.0809502124466	30.2890786947235	49.0097338625523	24.0585410439272	27.0942711717405	31.6907070245822	31.6335851117243	33.5899076883846	33.6983939183658	21.5606198195689	21.00088100442	21.5402920971142	22.9558744003833	41.8230223754664
Mrpl44|ENSMUSG00000026248	23.4806019372282	22.7179463865246	24.159260803126	23.66260325186	22.7744685626747	23.6286058058164	22.7189617645054	24.6340719282105	24.0326263283326	24.5268838436931	22.2711922261349	23.3685480172923	24.5618380106813	24.2673806094518	24.0186060694533	19.9316772844947	22.0310048627377	23.207110332706	21.0369164823711	23.0889617650374	21.7448630230188	22.0191163065191	20.3638619553868	21.4632896952149	19.7273218001571	19.8544727646928	20.344026456738	22.4014905664053	19.9421247238966	21.1150499554648	20.4243877034506	21.7720089054505	21.9583264672038	20.932588276834	20.7670458706929
Serpine2|ENSMUSG00000026249	358.233483975381	398.48093996313	335.184732408825	361.26280312811	347.626875628555	370.670274776266	358.888596556196	352.932101433812	349.056971962767	368.462339417241	347.329111786157	369.907809168327	344.708829690362	386.159896118901	343.905958330509	365.610238221223	366.537841692525	337.981290064546	368.775511059625	366.358341604446	377.510841179484	363.42687234105	345.455691594493	346.729787462387	348.458883145663	352.556289190761	357.202554647866	356.087602908796	333.723630794984	349.481196920665	344.41674191574	351.345971504041	338.160243083245	365.515724785084	359.323574875406
Gm5529|ENSMUSG00000067106	11.4131763186151	10.8932763365829	11.3764079447055	10.7194577154356	11.6508610544799	10.9664761666373	11.1535304552787	13.1916015232025	11.2332530214469	11.556458629137	11.0386509333853	12.4151606216747	11.0298319760871	11.8119798623351	11.6213604907373	9.76557826802639	11.2121473246839	9.60198259633654	10.6012875049526	11.6493933618498	11.2663613438586	10.0804577200538	10.5102205548613	10.3257585783579	10.5420913149631	10.8106258712313	10.8568883180082	10.3030995580132	10.7539172145808	11.5073792130214	10.3337276686911	10.9148204611528	10.0094815520086	11.1194533641566	10.9723178304052
Cul3|ENSMUSG00000004364	177.122396015037	175.808990026453	175.173120287098	174.184138986616	171.200506574887	184.586321850906	178.921563389004	184.497060868834	183.939494275308	178.728446458327	182.443548431869	186.445065412092	183.778333040599	183.301749326044	181.063671359317	183.075910884128	166.847651512597	175.833941521993	175.357862603624	171.475545523202	171.474073692387	175.114969793408	166.626780280411	174.701907534372	174.791047190504	176.742102857261	174.577242227465	181.183799563079	188.594146354654	185.65620793603	175.054489506156	179.383648260029	178.619109907422	180.047931555473	179.302477686796
Gm6189|ENSMUSG00000090637	0.164983468419815	0.143808955523135	0.151914958009821	0.176159888131758	0.311639479967659	0.118736479223298	0.0667883663510588	0.168955666785329	0.295433460833117	0.201291571218951	0.398558149942666	0.132462988141656	0.104652431356455	0.197702922812612	0.355592993221586	0.267857531097445	0.225165102951519	0.323499205533612	0.192501075339766	0.127461304080931	0.213910374156217	0.276298822070706	0.232153973727371	0.267433140369409	0.289008636152178	0.243380769770048	0.146064416857975	0.200813118626088	0.142250698034506	0.152702558200631	0.0332142028776265	0.21074298661293	0.0857625642682979	0.205058085016942	0.0734655826693127
Dock10|ENSMUSG00000038608	117.321276135914	106.025123047107	116.956643876256	116.23440761768	128.781614552359	105.383772135271	113.820813213198	121.626456432926	121.17813811743	116.529923678184	120.599243896732	116.972786662939	112.989521423632	119.983414716896	119.304244094742	110.305016487326	116.446115710598	117.360158572282	112.646847404335	118.023468513806	113.725101053649	116.411949346595	117.444175029205	120.638394835489	115.143146068188	119.389188117499	126.95243392002	122.060689508146	120.580038398454	113.843999370975	116.0238481901	116.501582433677	119.959575819647	123.299355686303	124.83499606398
Nyap2|ENSMUSG00000054976	55.0263864366549	48.1504815495874	58.4723818939618	58.6262541761491	60.4905921645947	53.8353142850724	52.6504917331811	61.5867506567058	52.6309616640595	49.9289881824127	47.8680577562677	51.3508804097616	53.7691306396497	49.3207427055038	52.6722258575381	50.7791561230664	49.59625899918	65.457326147813	56.1070029654379	62.2116382096374	51.9067563099366	51.7532794311435	57.3574692498165	56.3768786308885	57.8734188908922	53.5868135103206	47.7246186579553	54.8160643753898	57.4151705536125	46.7962284306823	55.105367065853	56.7879909600456	59.6610764476864	53.6844518439578	49.0492230698199
Gm5530|ENSMUSG00000087008	0.218769348998122	0.544240449953516	0.365034087950124	0.483088718163954	0.00558908768377009	0.180356180901843	0.285314462582903	0.206885381592921	0.331669277551447	0.358759442662388	0.332849513509843	0.18559245470872	0.4304510584939	0.262987931099515	0.231805645890162	0.205456440778507	0.554371301529483	0.228021787524875	0.458633970881775	0.280935911155734	0.185145845216799	0.326255683564183	0.48256838819169	0.282576544745694	0.586204238384093	0.450786908363655	0.36143667810951	0.220806864415221	0.685174375802214	0.2365808650475	0.350900029422138	0.465931269238823	0.688649018143549	0.448149348482512	0.215443799199621
Irs1|ENSMUSG00000055980	9.06260106764837	9.59319131380772	9.85579131615452	8.80793574731856	9.45089355949284	9.33388040689419	9.97833248604857	9.19111318209601	9.94294755626261	8.67588997372599	9.26639051983459	9.3239740004973	10.0723872701022	8.45840777158295	8.57282977017958	8.90430828871505	9.92807005297233	9.15631039369842	9.27962357281491	8.52765490842144	9.49499848638257	9.77113688242267	10.0999755514094	9.32367377189409	9.42113155743689	8.77561612617135	8.63980502344912	9.27905057911315	8.91784895584586	8.69867490969391	9.22626395249358	8.18029077742168	8.94438132809677	9.9998993286393	8.95367418032538
Rhbdd1|ENSMUSG00000026142	7.73144032444463	9.45896808424935	8.81996269805378	9.94607232642833	8.746832746593	9.42555643190797	9.49731016422668	9.39987492744683	9.57150599257763	10.1585432994281	9.49634719112403	9.66680401255689	9.4546980004697	10.2524928716965	9.18574610089372	10.2163014061927	10.1756125093255	8.72769616637885	10.6075030928998	9.33228141002825	9.72640272406919	9.0210766932841	8.64848131454102	9.68920260858755	9.2476696906759	9.60959274041337	9.48914246247687	8.09289835276351	9.18328886757311	9.36304838623695	9.10855892494293	8.56785851395535	7.50068702166199	8.90406900785745	11.1812326078373
Col4a4|ENSMUSG00000067158	0.248031733413994	0.25657421943601	0.203739113509225	0.229895177332974	0.249899072136242	0.200191830308623	0.248210823541377	0.292300315537311	0.268304094480087	0.376563095855583	0.257345631603089	0.326143916422447	0.45363168521384	0.285445048580899	0.205050165652237	0.278972833197793	0.199440155227688	0.452100562499181	0.327300642185483	0.155366828059931	0.340350480271676	0.319821743991214	0.234190991313239	0.217048339972937	0.368162039648808	0.380214001571436	0.336711479675475	0.188445131509438	0.183586737266221	0.390755984497051	0.301803829369283	0.368663806066065	0.168669633122548	0.158998971941847	0.309406280767692
Col4a3|ENSMUSG00000079465	0.3283421442737	0.324561067483924	0.421582796130651	0.47142099387395	0.16599021570508	0.318142536828381	0.324045450920314	0.247357786952159	0.363281554390567	0.349933089512941	0.351160720364918	0.30447717254171	0.319994935726832	0.401339202843625	0.23328541054876	0.256204949298795	0.188926041707828	0.215022502174174	0.197894328229538	0.115829106706531	0.0613416641892106	0.237775646860968	0.177769712446543	0.195614620296587	0.14051836799129	0.32610868974032	0.159706277873565	0.310666574586477	0.228595433242711	0.197662719500707	0.454769810802888	0.253406468444647	0.352760879678328	0.108389906144114	0.297200437879356
Mff|ENSMUSG00000026150	108.893526755141	110.379294946159	110.123458306317	112.181156486083	107.860961090512	110.968526906534	108.16289474152	110.020808415099	108.528932051407	105.716099591327	108.875276204959	112.587776356954	112.250317688627	111.254634633079	111.052766254088	110.276042428832	106.777987708866	106.957138847177	108.316446386912	105.937417181803	107.168445576574	106.725377416862	106.963169617497	106.698573304441	107.545036205686	101.498635388666	105.043730479133	107.154501672859	108.238223082719	103.002846364944	107.387125745615	109.116050289609	103.219962591407	109.527078301612	109.305711378914
Agfg1|ENSMUSG00000026159	55.5088824937335	54.6758872405132	60.4315949182296	56.5694132428738	58.8961701805679	57.804952529036	57.8982197569617	59.8848337456491	59.8187077448086	57.9308394167263	54.8062905480265	59.5499663843217	58.1200320240064	56.6859101255483	58.0366939860759	59.8511733575131	59.5840968692516	62.826862254883	59.8646435889243	62.3218119651804	58.8440034845033	61.4528219233536	60.4086154718851	60.7338096176059	58.7554770334352	60.6656427991421	57.5221777965704	59.1394549339014	60.567284822078	60.7100897560926	59.3217555584497	60.842852156168	61.0667057247201	61.8416973234868	60.1516124923992
Slc19a3|ENSMUSG00000038496	4.50188272509309	4.46555409664383	5.15920893099456	5.58841649304858	5.23313440078621	5.11683392205372	4.41522284234886	3.97176339700997	4.4431954616286	4.39138791123508	4.51678174155797	5.67467813715899	3.96801881298574	4.50946053124969	5.18859746557977	5.12008454344258	4.51872389494406	5.21706806697595	5.50128689464537	4.84128729434362	4.69602992721885	3.6221001258478	5.62027922177537	4.54182445929589	5.54110139455589	4.56863078923045	4.8430253180039	4.75179603656975	4.25961447449013	2.84781990860231	4.42053371829265	4.36953763656947	4.30924702579713	3.47336783186048	5.7501582486589
Gm6374|ENSMUSG00000079140	1.05927208784283	0.911870553740758	0.719940212367683	0.96345083216062	1.14952020405817	0.803845259164497	0.933908325244123	0.717413768836894	0.7874854300354	0.883137851952869	1.26084921013301	0.52122861453805	0.761233318350218	1.22896790068604	1.15207932456714	1.1677982393545	0.895138093190774	0.953422975502648	0.684084313513837	0.917411655583552	0.901541301475372	0.983924354250444	0.670662846046682	0.921167508949001	0.719967708722651	0.855001071518552	1.05475745772738	1.00165669799542	0.857680930332029	0.689141655920908	1.11024709571598	0.627841872760438	0.394448763430525	0.737544808329034	0.835985713108827
Sphkap|ENSMUSG00000026163	47.5150944377073	48.5605244393999	53.6083374729737	48.2130577382142	50.9512435302809	47.025061535759	48.2166172932758	45.3050925872116	46.3878360314791	45.7549354470523	48.4241335682782	44.1620204800892	44.9409297306627	44.1174677678821	49.6029298410719	49.5058146243868	47.9627869327508	48.2957361003412	48.5890055618999	51.5999012950035	46.7735965083118	45.8251128492942	50.0426629027489	49.5319904770035	48.2961812695402	46.8961527957998	45.3978000703071	44.1520039493838	48.4421601345229	47.7247059984853	48.2515023309841	50.9791522197055	49.6130266179428	48.608047505246	45.0565824053348
Pid1|ENSMUSG00000045658	28.2441437482127	23.9645231425676	23.6989290857338	24.0580212896872	27.1392001499907	29.4132190863399	26.4454972577048	27.9424021822286	23.5376853581883	23.3486217777893	22.7517833538833	24.1167872517675	25.797047815573	23.1337672168825	23.2473465464549	23.0798981532322	22.9935422990123	23.791291848847	21.3727057762478	23.8532005011616	24.2302645945869	29.3268775974345	27.3282369517699	24.433371768346	25.4319047121715	26.8235613584389	25.754813996905	25.1843089965013	25.0118074474358	23.882604741427	23.4137893749628	25.296891438901	23.2262686846544	27.8465151770119	22.7251427425866
Dner|ENSMUSG00000036766	70.4916559814443	68.8664370391945	75.99289048186	67.3068678764413	68.2773240848718	71.9448430228114	73.9142882798471	71.4538303257752	69.0812203125237	66.3159657454508	63.9773122070698	72.7993208854	71.6740570292973	68.233301242099	63.5167931926402	73.6494201710589	72.3542344548035	69.5283012248055	74.1116019245932	73.6969019004697	75.6304425476417	72.4445384516793	72.6949654820692	72.6110785880204	73.1938496602456	71.304386128588	69.2341190164447	68.5237906470975	75.9530730835937	70.7695671852188	72.0647323619292	71.534532214368	75.634543084315	72.7013308664312	75.8211525708636
Trip12|ENSMUSG00000026219	257.703297608227	253.739136261199	274.288797701084	260.813084179279	262.384260541576	254.974777448887	258.569003590165	259.015955655872	257.185353228989	251.787012133321	245.634736450186	259.253856471875	249.796274702776	255.460435774594	253.469727162632	251.432098171291	259.026273211445	262.716546336372	249.835805564926	259.596112618873	245.411202179058	261.521343797518	250.090782628907	247.021344921949	254.227593250606	261.149951958882	245.455483243161	251.524457610977	259.095919864289	258.289793626899	254.436202886257	261.086419867579	257.932963237304	258.633386217227	250.789212779908
Fbxo36|ENSMUSG00000073633	1.47051729911261	2.24646204157478	1.7307745931142	1.90070375313477	1.64253802648423	2.10114922540276	1.88708398657273	1.32804155287727	1.65091026546102	1.9639039861246	1.98754418490595	1.37998834567913	1.88923237742019	1.82151281553094	2.00978577800145	2.87609128098402	2.25719020635277	2.19514687028475	2.97074698944997	2.99725217936869	2.22621325840605	2.01154446370935	2.29312699242552	2.42696299995343	2.66228145895915	2.42550087038308	2.85069210711504	1.97626774422478	2.58401772878921	2.38771386045983	1.69168784879014	2.52080967342555	2.1467381060741	2.60912057891957	2.62351913028703
Slc16a14|ENSMUSG00000026220	3.76070881266373	3.50046437563115	3.87542530910786	3.80072249987395	4.18913826666991	4.67754411299315	3.79227524787413	3.70542648738133	2.82987292588106	3.23715282325883	2.7083400467054	2.62918129207143	3.30844287161821	2.94294338246935	3.25402841743088	4.83251978983511	5.50429258891235	4.89261354694842	4.74908059543388	5.59201783297995	5.61594532972692	5.82986073252212	5.69112488701527	4.6807388116173	5.14845500134667	4.6736981794064	4.68790018144562	4.37008975416626	4.15190835013701	4.45479404239556	5.06297910582658	5.19700644502161	4.29883259565094	5.28935223185617	4.80320930466467
Rpl19-ps1|ENSMUSG00000064281	3.6290140502126	3.38503478105151	3.62274647413114	3.57561214363012	3.52986146731832	2.89637125932922	3.45698681606731	2.79153835279592	3.08195450366278	3.32514566969201	3.07180072720739	2.52940001622244	3.41350850790488	2.72585912854416	3.33650679172277	3.56010014329433	2.74154051359254	3.58731565077435	3.57532273580507	3.36395157685019	3.33835119155752	2.99668918732958	3.54199117304902	4.16097123219848	3.38306599269002	3.59652822525159	3.75475488386717	3.43032682347585	3.23983780915989	3.82678241150235	3.55059895516984	3.50238734177814	3.61253547080365	2.95490114073521	3.21435392278949
Sp110|ENSMUSG00000070034	0.768019830862079	1.4823416331323	1.25845673916302	1.14088731678168	1.08135940265215	1.6945425796139	1.34353475753421	0.890572948602214	0.988455639129041	1.30898856454175	1.3301274470293	0.938290272437194	1.29820895002866	1.17442330472503	1.27560070247462	1.3158428773728	1.149340198925	1.45983098959709	1.24243670327625	1.35248566664946	0.788643533549663	1.02480044401973	0.732630455488024	1.52700570253881	0.752320277302658	0.448646172959679	1.20787103271649	1.39770860972627	1.10841474060798	0.996089834026056	0.855199499598879	0.9893498753779	0.907106656532781	1.12884849973672	1.20451030182415
Sp140|ENSMUSG00000070031	0.293755629075853	0.612991018155709	0.321531029183004	0.592272459206186	0.319128131343871	0.594049435077805	0.613017442351717	0.155452886518302	0.632713813629498	0.498277102462507	0.555528365958489	0.456777946395975	0.812312848569156	0.448951123647587	0.53500423456555	0.493356962675487	0.629827827768672	0.576876306370588	0.634633124746681	0.497079990852327	0.314924538836874	0.464270636316938	0.430362380526018	0.556441728329648	0.260060522881663	0.260706303109867	0.727776665194291	0.693853233038303	0.376803486561168	0.510326405935941	0.306065652638494	0.213181700063163	0.330413900033283	0.675387969144172	0.761906365949309
Sp100|ENSMUSG00000026222	3.36703539494484	4.18848236962939	3.68486598921073	4.25141135499395	3.61298674069627	4.00460431764851	3.78100607355443	3.27636362501123	3.93839875803455	3.63880299312804	3.91730913801713	3.48644252468548	3.89076827167335	3.72842662437325	3.78365476974329	3.98582481304727	3.73931771622489	4.43472441978779	3.9604370886198	3.06384227343647	3.10960506026998	3.88410833990108	3.79128599887602	4.20992359201591	4.0571137902601	3.58164608692171	4.22850762955883	5.11789334726135	4.34183657842743	3.16355476449469	3.82379346893501	3.34805749188559	3.48199874686724	4.04619603663852	4.0520207013363
A630001G21Rik|ENSMUSG00000052760	1.08248568296576	0.951118703409054	1.08838320569454	0.910727563370033	0.983706397384493	0.794690593089869	0.915893592591608	0.787988581564418	0.827767766575597	1.07341041328584	1.38509114477345	0.678612398167397	1.08683868436103	1.07074529837708	0.955299242427238	1.16132152900856	1.04171509816697	1.1228652511608	1.19161115971309	1.24583538220673	0.972501123729306	0.974804792486995	1.13194748481454	1.02583718398753	1.51528383285406	1.17898731358337	1.54968368045345	1.23748567246691	0.970318048305145	0.971987350231429	1.16164058497495	1.10365358148732	1.32201499299567	0.857315961523595	1.15667300332812
Cab39|ENSMUSG00000036707	143.079064924673	150.123967478025	139.719259988252	138.240324142723	141.593146519904	154.84268818914	146.503326928703	150.356098931532	143.768903291681	149.559726272366	151.787981769155	152.806993814647	148.853947911043	150.367835038412	149.238747002426	140.758369112788	140.455316264635	134.41218323533	135.078499748851	139.919227499202	138.726804697369	142.151408991742	142.276389334546	133.61366406029	137.173387374413	137.127117871689	133.951304592586	132.226110604644	136.253361454793	132.759755304397	140.377988184744	138.241400824973	130.311824336194	138.615812373347	131.734283728759
Itm2c|ENSMUSG00000026223	501.277680800974	537.845997027881	505.545330836186	493.360784500099	512.913810589143	542.417675875526	524.702453600095	493.720302840798	486.561995854366	514.593540341787	523.1421066648	513.399601981185	491.207085558219	504.33582989289	482.225666651185	497.019805324406	494.183408546995	513.402982291523	493.621874473726	487.816245243939	486.487348572466	494.826226513115	500.720695788995	498.825664093271	488.020513369867	495.759984627641	503.279159041109	517.232572487408	499.82357758929	480.794141300266	526.806208930218	499.455631153848	500.81091406683	484.882628660494	499.022017695306
4933407L21Rik|ENSMUSG00000026224	4.94603567390357	3.85574331413362	5.12671759930786	5.25024560700249	5.45636884293934	4.72819812119022	4.3725963506047	4.58853636574754	5.2920131391456	4.58679998961135	5.58419844722192	4.46341536534046	4.90818816201287	4.6689622197058	4.80234062410117	4.46487188807922	4.21051720860874	4.85634982850287	4.55519671926836	4.00707138395509	4.43668275648913	4.57121253218059	4.12774516074174	4.24893879036055	4.82854625028433	4.20401065585894	4.38649458388074	4.05979112967796	3.62230966168549	4.33648157542151	3.52090602465433	4.80644366656204	4.75124016542079	4.24803091012548	5.08075482035666
Spata3|ENSMUSG00000026226	0.337456494602164	0.440386935008092	0.430210310974261	0.317305014933649	0.315759830386925	0.44948659993926	0.40547812920505	0.0902677949961699	0.293875702579	0.346207349513227	0.159489685437019	0.273130368179154	0.294756536030577	0.216827793476574	0.336700459749682	0.364425132141825	0.324579095747106	0.495517657871177	0.351803294525587	0.511905536301439	0.271926868781742	0.385564191055141	0.354748593479093	0.350075162121661	0.299081758649567	0.286759495863349	0.356606872308886	0.379867199900483	0.383622220438278	0.344989911853386	0.223191929966602	0.385224767544283	0.62430159105821	0.376707358412268	0.249220900702139
2810459M11Rik|ENSMUSG00000026227	13.0527139833649	13.8310105954652	12.8298938066684	14.2309453941567	12.2834617214345	12.2444717864942	13.17234692072	13.3754466046467	13.3336878425771	14.7963970915912	11.9131677794054	12.5907738605988	14.3016475695538	13.5014926446634	14.5221463415287	11.7567935249447	10.5948873650305	13.0913092969156	11.7762007783423	10.8826464027075	11.4885636095384	11.2413570747898	11.5264967971599	13.4520774042135	11.8286470754246	12.2649666412099	12.9035381980602	12.9745108323981	15.0924937656959	12.2051632751345	13.1350342036356	12.5544394559059	12.920314769041	11.0821685423265	11.335014140347
Psmd1|ENSMUSG00000026229	137.657878329716	135.774041922288	141.97463053583	137.440714409925	136.486685319033	143.099602267146	138.130834358656	139.27462833832	133.127488148065	136.162010519663	132.830567458794	137.658593428921	138.29929037771	135.46145267888	139.024093926341	135.252031584875	137.516198852826	135.241375809499	131.835545687664	136.348435958309	133.814584526923	139.638014588431	137.622564559367	133.807270247391	137.823571662787	132.932692294678	134.11851263555	133.138749139809	138.733927064582	133.153011053313	136.715757304289	138.871674559618	135.731320186814	135.653531535544	133.622900879665
Gm21972|ENSMUSG00000094638	16.0846467346918	16.5374268054956	16.3578465083156	17.3587808790473	15.5091398564785	16.7300203683928	15.6425882623074	17.6990921235078	15.7975027656293	16.5246219385175	15.741472450151	15.4610948560309	16.4986768288214	15.4284673290278	15.3447854780758	15.4797652909646	16.5098561049165	16.5176647580106	18.1205207433524	17.4572210855895	16.6559769557084	15.3693179817552	16.7268542733236	16.2122227142387	17.7391977974472	17.5378777948184	16.036057879995	15.9781800592625	15.470047408015	17.4255098325094	15.5816835635104	17.4776802260373	15.8350995358251	15.9938954252403	16.2524020307261
Armc9|ENSMUSG00000062590	41.1650773523349	41.2255704010056	37.8687724571695	38.4527471368658	39.4995337719107	42.3567394202097	39.8876928842303	41.8742701979207	41.6619470613811	42.3958931736664	41.6914604249336	43.8434410342228	40.064596595506	40.9648524472636	41.0282241580544	36.2739140804605	39.3781142674262	38.2929425819765	36.5084294393086	35.7081212015261	39.6674595901112	40.231438596966	38.5336473076732	37.6798233130245	38.2331467031956	38.2456728490628	38.8394155772138	40.1999832271423	40.9181729092497	40.4609922311899	38.1188432588811	40.6650402257748	43.0245255165963	39.7113367702509	37.6474774344479
B3gnt7|ENSMUSG00000079445	0.425258542560158	0.209374121417862	0.478251352046264	0.265748042260356	0.54749099161138	0.549092323100009	0.564411474406125	0.970254499829246	0.599319365841314	0.511888343278514	0.701886298076467	0.792960024625655	0.55653278741341	0.550019548826002	0.610827852848498	0.8738584569543	1.20901256487765	0.895217361513529	0.815833062263738	0.972426570986429	0.936762615063585	1.09451039890133	0.82601805637666	1.17442245464071	0.82554950652195	0.87988183398887	0.975260684925544	1.10324383656569	1.20263490049352	1.41210330394387	1.06850842960949	0.937178548055312	1.00643624734788	1.17427071040638	1.08606794119717
Ncl|ENSMUSG00000026234	393.632347522315	402.971263836234	391.351521956569	404.321799565631	372.891380676622	415.61653501481	400.312962616643	395.07089638979	398.110358997391	398.972712859964	404.553249976329	393.319843137203	410.701636502957	397.878004075715	403.013469146398	389.472349870015	371.632804559533	374.355970157298	382.978661484213	374.162353506316	360.876268617465	374.166115488882	366.930900296664	373.931799055745	383.840509458647	378.657976339213	376.368139518176	385.450940752589	386.128275482411	390.018733933178	373.92980627091	371.568838574366	373.959935512878	373.080250168647	373.677732938544
C130036L24Rik|ENSMUSG00000073627	3.52271140704522	3.20843256187134	3.00472253363291	3.09764983700109	3.66822362305848	3.67400375231482	3.65045020781782	3.94772445316449	3.31915211276159	3.37280783426077	3.63327020053979	3.4675218892896	3.5915800689434	3.54514707833663	3.13824181280336	3.08236575938214	3.08279769514164	3.26135027486688	3.17658431572104	3.14123541892051	3.3125061452672	3.20682767702611	3.11546713445671	3.01192371302259	3.62812090286768	3.52402352154612	3.87492730937514	3.54416668288357	4.01062713469924	3.24891354670282	3.34016250264924	3.10616963673015	3.06352958796079	3.46558616224106	3.66588348705621
Ptma|ENSMUSG00000026238	59.3985542544257	67.4482305336868	53.0249267484239	59.6067460378128	60.162678051535	59.6075450738699	63.4971525581026	63.6352766995586	63.4501585131372	65.740419536757	66.6312966293373	62.5472629463911	68.0817828949887	65.3620304740174	62.9074796615567	62.014757062937	53.8261863360655	63.1776507906594	62.5115546693165	59.899607843623	57.3748573354106	55.8774835608817	56.7391004653252	64.6318279938942	57.5663245873045	58.8032295077196	64.7069820031129	66.0111467733425	65.2893224371861	63.07612495083	63.9106690950768	58.1988973378309	60.2639846890381	63.5355781603332	58.429882026547
Pde6d|ENSMUSG00000026239	34.9757328267002	36.1007714420988	36.660025221362	35.636018815295	34.6617111607651	33.397019096813	34.2866450629169	33.1428846537685	33.6175350340006	33.1063789624975	33.7687824418727	35.7194577650974	33.4789443560568	34.4987457644031	34.8597939513376	33.3097538500723	35.8068893166213	32.4194663423345	33.9261223746867	34.0473680075073	32.5788853468547	33.5381470400889	35.1489686122174	32.2717657440437	35.9799855939835	33.1615952381856	35.1000457600317	34.9657879241272	33.8128211666398	32.6905371963488	33.8820258327156	33.888581907643	34.4544153765788	35.1264824567508	34.028762502035
Cops7b|ENSMUSG00000026240	19.3032862603297	18.0719705844996	17.6146808504445	18.7379948447318	18.6317692544082	16.7658505354263	18.6082205597891	19.0092872659194	18.7194601368863	18.8775012992783	16.8603265500642	19.8049450728601	19.7984113117651	19.3673101581376	20.6751162371525	18.9357920375873	19.3581557127386	18.9818730750657	18.3137380017384	19.6016696076806	20.1346010924745	19.0917024872023	18.9200351838832	18.9734066239204	18.2377205824201	18.1210195443612	19.3391154517963	18.7209600541371	19.1115508515014	19.7542199275944	19.7384065766195	18.0035278515272	18.4081186290699	18.8539717542459	18.3973643224769
Nppc|ENSMUSG00000026241	0.645147737099347	0.713976096996625	0.357009080761431	0.658767153518388	0.459565016813355	0.466009834920598	0.651283035499882	0.287236749656271	0.540572798261414	0.59368774577227	0.7264712671486	0.737783980598053	0.646383383139022	0.676829479806701	0.586494665156122	0.641863025208672	0.680124285103837	0.968030906626035	0.655283294250716	0.584771918446569	0.382690053902934	0.604193884839005	0.264715134241501	0.699046735098244	0.480828490626541	0.69418536500176	0.734618495764021	0.617072423845844	0.875107449385319	0.831559630766495	0.391547930145138	0.577241430104997	0.807864214123883	0.461884805630535	0.558082697542661
Dis3l2|ENSMUSG00000053333	32.0030522656556	32.3691250639991	31.1100250895386	31.753400155018	33.3288497190279	31.9063209829482	32.2009928937939	32.295458093694	32.5234311251814	34.3096145673953	33.8641747973153	30.2507275724105	32.1038088091852	33.0211854196313	33.0122849255999	31.7035244542255	30.1808057125526	30.8841931846971	30.5274050219322	30.3817309513113	31.3269029739757	32.0723154818306	29.2376650735004	32.9821234109314	30.1171055105984	31.8925305619092	32.2485613427703	29.3375634386581	31.3766189381586	33.2101629081406	29.3953924797859	32.28060460219	30.5163322698049	31.275328574848	30.7533682130562
Gm6136|ENSMUSG00000084106	70.4979939514448	69.6516331758579	70.727202883868	73.7189103755209	68.0851817724101	71.0109581865797	69.2596003533381	66.169674123423	70.0087859533798	70.4052330510133	68.5960206501814	73.5361817585953	67.5370008619407	71.3922903088959	73.2840108207256	66.3361554149713	73.0802218082725	67.2580261772794	71.9738920763676	77.7995758191928	65.429736321918	64.9989834915288	68.7913897305833	67.341012300567	66.8206337571363	70.7260413934326	74.1456983975572	69.2356939145876	68.5995209768979	68.5283794806756	59.7722697785717	68.6742898866653	71.1242747907322	69.2149492754168	74.332686401406
Ecel1|ENSMUSG00000026247	49.3598990361996	48.4720360653797	51.6773149151827	50.4672073337313	51.7053342056607	52.7181824135673	49.3699440323805	50.8184690060023	48.1280010696731	45.8261647492299	47.4603714668103	45.2241359691183	45.0418576863214	45.7822230774652	50.2167892104985	49.2043226468657	49.6518549761837	46.7930561617609	47.6911499847949	50.0205395673094	50.8943073781382	48.6049291134033	52.2297428993776	48.5840546219408	48.839480557139	47.2759302728106	39.8290245402139	43.1804879362696	46.5864171024895	41.5912828446413	47.0612425385978	45.4671062280658	42.7927280234862	46.487955569487	42.5894554386144
Prss56|ENSMUSG00000036480	4.63818130650344	3.66606746308613	2.29473771484087	4.14030718583563	2.65322598140051	3.89713477724709	3.25376131457928	2.17103947218736	2.17125331249706	0.773450786259462	2.64177130593154	2.88446708347716	3.80186253063252	2.20288992198969	2.0580175882113	2.65632253311542	2.45948762890792	2.19749925920144	3.09849610027294	2.8307213781344	2.99758431349069	2.42480274640651	3.48396528222976	1.56633885628317	2.5630766943696	2.41530405203617	2.21736903444334	2.00843600563543	1.75801813063154	1.81375984795942	2.09266930530015	2.87951480713212	1.52959018521873	3.23146628672501	2.6345617126679
Eif4e2|ENSMUSG00000026254	51.2428132701857	48.7236621025566	49.6202873832829	49.1826112702641	49.4342934801105	47.5277479569785	48.7139520205611	50.1533664581295	51.1395575828139	49.3459663168131	49.2097900532324	52.3338656402902	48.6939082138142	49.5333495466457	50.2447131604616	47.7034650743968	51.8949537533896	51.2764114188299	48.9327631323191	49.429789430753	51.4220999261066	50.2968707805916	51.7902746522726	46.8875488479281	50.2063220836964	53.0583115215419	48.814692683381	50.0684187413992	51.5624297704883	50.826542581575	51.8111975015949	51.4444795304872	51.7345396709357	49.5518245702404	49.088817359777
Efhd1|ENSMUSG00000026255	28.8754964249965	35.5184365669551	31.1588594107615	32.1326281524901	31.5340667080153	29.5322916050158	31.1490556498733	29.1851815659555	32.8350522036906	34.7442061520038	34.9025381620268	32.0686989971714	28.6683763981477	33.5507311773746	32.3383660536138	32.9846594144192	33.6785881865425	30.5663394859329	34.3675061176861	31.8819150692515	31.1502964482657	30.0038171470768	31.1715568790583	34.2677010712664	31.6133713641008	32.177775593454	34.557360035714	34.5869025324979	30.7810094917078	34.0059269718576	32.6591421878259	31.4605470287479	33.5747045887794	32.7031539296728	33.799469695348
Gigyf2|ENSMUSG00000048000	57.8852806555596	53.5647863368528	60.888664564568	57.4506370160936	56.9824488223182	57.1353164731368	55.6632451171623	56.1270042349673	54.8399583799093	54.095329792273	52.8692088903772	55.8661252959522	54.5696075812499	50.9743382361251	55.8068956923833	55.6531449263587	59.6119033912802	58.7859052045674	55.9607887362666	56.0604396364134	57.7197969660336	60.1659197589501	62.3653594404222	58.8327673661718	58.5031150173835	59.6503909329573	56.4277380191128	58.2331105732506	56.6325271333216	59.8957025598831	60.4950864815925	61.5341885626401	59.3838949135419	57.0733473035727	57.398798206189
3110079O15Rik|ENSMUSG00000026258	0.561788815097235	0.214684180048374	0.379153292001664	0.493531864786638	0.323116937809972	0.38027213785491	0.498224230033094	0.377098440804526	0.478585532752853	0.444725578684183	0.061268776122112	0.190826148573135	0.209684722964524	0.230793788792336	0.310284054935922	0.782719233383431	1.00010471300563	0.8121564471581	0.911654480119522	0.81267587999955	1.30004000572489	0.838722538052928	0.670074785414258	0.992462333150429	0.877173432912889	0.881070580160041	0.613098396233567	0.761094048912575	0.90395144175564	1.07964130670251	0.655084429007954	0.448724280455314	1.18951400035551	0.407955111467859	0.770570102236488
Neu2|ENSMUSG00000079434	12.5817572351759	12.7971332532993	9.67050352321145	11.1631004861626	11.6110804429556	10.6949297258245	12.0015707920689	11.1742427401515	12.3120767553907	12.727258457352	14.9528483274077	12.8076940900663	13.7154562632974	14.4167851405159	12.4864796342727	12.8607454523102	12.192559715805	12.7459143886356	11.3872245776231	10.4851818221058	12.054705061707	12.7162954743851	9.49697354454333	10.5530918977629	12.328768057002	11.0430677722378	13.5304423499157	12.6899886476016	12.1272282218866	13.4140580425301	12.7870266206674	11.522559562042	12.3898832247696	11.8609509859543	11.986639545694
Ngef|ENSMUSG00000026259	730.721156737677	778.243819490372	594.784481771544	689.270017069928	656.542887199975	797.376073122288	735.175419440213	824.898970733828	735.549682324778	761.692259618313	820.383516065357	819.229540769973	834.58849261659	764.914597857146	735.319128657853	680.026136493215	703.084535920499	713.990559318995	689.904338131976	651.125076446802	678.387468400566	721.503216436923	672.183323587993	667.584833673418	710.101844054017	680.75535929017	691.441173961545	746.391107146513	705.698854002805	778.252156661236	731.24483694625	695.134985027734	674.98227225444	725.357317347576	636.350353241148
Inpp5d|ENSMUSG00000026288	21.533075390112	20.4911915074306	20.5608124685273	24.8483615988842	21.5343582981571	23.3951251928648	21.0770390128679	21.2383298758169	20.423505356226	19.7298008599271	19.6528992343945	20.056964778903	19.6413436497085	19.4298743141856	20.5166067483606	21.6850781197646	22.1751470322556	22.199755828385	22.5328034088007	20.9304441706982	21.1033861058298	22.1615353312881	22.0060045424516	22.2936545313808	22.9553011226837	22.2565185710577	23.064700840196	24.4923440916312	23.5574512371434	24.0056805195298	23.2080821269637	23.2527798023705	23.5629125440544	23.378298253255	24.4893874764655
Atg16l1|ENSMUSG00000026289	79.4778653419382	78.2916641890619	82.3199477406212	77.5448316483477	81.9845662631771	77.9912213713293	77.9743096552963	82.1943829806831	82.4097952232379	85.7972932737961	83.9190452057229	83.7901795373452	80.1977284355827	79.6883960008565	84.7821778059917	69.8287859316919	75.0001144774642	75.632645364784	71.5384524862308	71.8710312064881	74.6513802893733	73.2200734008627	76.5704165182588	76.1948746600986	72.5182654554013	73.7438817180902	73.147304681062	72.0630264851662	71.1524046203088	74.5277543271017	73.9804699560301	77.1119480900681	76.86024993513	69.5206741495716	71.4061391733037
Sag|ENSMUSG00000056055	1.27405418795365	1.3040070739039	1.10196939022364	1.11746261942792	0.994499728687827	0.812268245268716	1.09785665936106	0.934594458661636	0.990509601127166	0.982118653770601	1.01247538025306	0.944883366965572	0.946771684460553	1.09933097141511	0.983420043456629	1.14301758425326	1.64790107258632	0.979513901217199	1.31071988083911	1.45063580345338	1.5379435397591	1.28320753264552	1.45247651043419	1.12106106172919	1.48431042728062	1.25766107713412	1.36597088710557	1.20890301995644	1.53281650740981	1.21353108458462	1.42920847249503	1.31300288145733	1.8163443371216	1.44937285515899	1.17124308771054
Dgkd|ENSMUSG00000070738	84.8611620873068	85.4054850606168	92.4613934278988	84.1487932471482	86.8964025713486	77.9298583237656	85.2168459425517	79.346976586868	84.5367815301041	84.6963105429849	76.5890741792596	84.6493151263725	77.9573160891371	79.3505240157134	83.3475285805374	89.90537141649	96.7062356890051	92.6242571721106	92.3094952416543	94.3869963905384	92.0321064003856	94.2309786044853	96.1359614353543	95.6332867308871	93.1487749359867	96.6702335635299	96.7912568174719	96.981828663072	93.2959815140799	101.151060843486	95.3032406964831	95.6377627917023	103.043899620325	96.0370685885984	93.7320524804618
Usp40|ENSMUSG00000005501	24.5024128213726	23.8625593120403	23.5234464940045	25.4166669159125	25.4812603764298	24.5019349442116	23.646424161027	24.1339136911289	24.2427900090326	23.7579400399288	25.2414562386797	24.3755040491621	22.7902569891881	24.303419103928	23.9009682690198	23.7549902688799	24.4382384678032	22.8840408656409	25.1777384834332	24.4320137087815	25.3702199328528	23.0444929526623	24.4353077827331	27.4097086772669	22.9965978054773	21.369614443741	24.3290029510421	25.0298782570883	21.8784492608221	21.9115380297502	21.9882723737669	22.8491889106329	25.4646660947724	23.8718624922692	25.8300633379731
Ugt1a10|ENSMUSG00000090165	3.65702613101202	3.89151375691922	2.86672131191239	2.95175934040729	3.21637379057626	2.84798930101067	3.34613166691342	2.42622098869942	2.94714107977879	3.14423994460209	3.4828240913937	3.18225807730135	2.94922186702107	3.54595465883378	3.50710180074224	3.58916693012985	3.79496483348242	3.26713412613639	3.14269874558506	3.57044818699905	3.39389981284883	3.6260004847045	3.05163713269841	3.46163157677698	3.3322050059065	3.03128171406653	3.85218389626492	3.77437393112838	3.36027937308123	3.54064241884217	3.01935802481541	2.87833503263291	3.73530349349795	3.48134276799383	2.78690175830536
Ugt1a9|ENSMUSG00000090175	3.50903859946026	3.83301402205921	2.82801007867357	2.82765658850143	3.08471927624137	2.77733542681296	3.28021739599307	2.36592640736733	2.84093381389097	3.04196469900591	3.32897252971432	3.05123915462948	2.91643284174229	3.48130609407111	3.38361746129911	3.54066077763987	3.70407290443325	3.21052530486044	3.07157760813137	3.51361114891061	3.32792470377864	3.55280246777667	2.92021053341827	3.40902815676767	3.16269663051223	2.91307124662408	3.73588473651711	3.68406119014072	3.33038893475095	3.44151130421014	2.96227960022371	2.82720925856176	3.49904157568463	3.44787776610334	2.73765862489472
Ugt1a8|ENSMUSG00000089675	3.51141620112592	3.83353621932897	2.82904042581609	2.82913257564067	3.1131302200679	2.77647546390018	3.28615575164621	2.36950673749408	2.84254105580052	3.04294479741021	3.34875857558971	3.0516093753878	2.91325074110026	3.47960947194014	3.38505793691568	3.54158728856075	3.70327757877796	3.22970025408285	3.07294893033491	3.5124300288395	3.32734894290668	3.55360978652526	2.91982679922712	3.42631572169758	3.16156030086059	2.91103393884823	3.7375465837193	3.68225193521678	3.32832981561146	3.43913951973383	2.96109595237406	2.82730271098327	3.49786069377484	3.44733366320814	2.73627082949863
Ugt1a7c|ENSMUSG00000090124	3.08147883865853	2.92939302884922	1.90720289484486	2.56943635613408	2.65863959110658	2.54228816267221	2.86190506436653	2.1989168478152	2.25040388839639	2.69326591803639	2.9180935237895	2.82948608020964	2.38987585798786	2.90205946548262	3.13603486507744	3.02314248969857	2.69817129191557	2.22961904126923	2.34593971780375	2.99612837106763	2.49725869938112	2.72929307504099	2.42281729786439	2.77559650063906	2.58099810346991	2.45586662790205	2.9668450685161	2.43659387334942	2.845004761549	3.04566523201262	2.70817795586608	2.26094895513002	3.44365907379118	2.56320002797004	2.04819849960433
Ugt1a6b|ENSMUSG00000090145	3.6935148213458	4.05464884408003	3.03682911656497	3.08649287767394	3.18997404924724	2.94337408430936	3.41441009447393	2.45678637375726	2.96075932818846	3.2295445864448	3.45536117114642	3.22962998250332	2.99815489517108	3.61792743518342	3.60099628428541	3.70818582293943	3.94244041025887	3.30373808000034	3.2905585136359	3.76505370430675	3.45776560354828	3.67865278992149	3.21593554518131	3.55862639949349	3.4391063948025	3.12105105527491	3.92988548365177	3.89284414247312	3.4133142321384	3.5739397260676	3.16492024214702	2.96860983851781	3.78605898695573	3.5471948831354	2.86239916976899
Ugt1a6a|ENSMUSG00000054545	5.12783928437863	5.63682242858054	4.30354299146874	4.58697614388636	4.69767770161103	4.4922530330385	4.89121873592309	3.50849554392684	3.9297933065262	4.85859769988089	4.97538975573673	4.4739033948804	4.25026620932719	4.98722284184543	5.06904449338709	5.03214837595667	5.39008672030407	4.50099102888192	4.52374552958057	5.16553192492038	4.68265593118298	5.09049443360517	4.70964862445882	5.07974239208509	4.88473299116811	4.35690536888791	5.72896229242398	4.95570513600825	4.88178304606768	4.74535462105279	4.6090555051969	4.53154194695557	5.62787951232427	4.74327372924729	4.23001128621269
Ugt1a5|ENSMUSG00000089943	3.50694416873343	3.8321630582886	2.82654011082362	2.82812884570953	3.09076129945624	2.77726437432724	3.28012473926762	2.36029441307035	2.83943858849616	3.03991881823977	3.32645555803674	3.05066906480325	2.91824727718374	3.47670826208085	3.38056076436085	3.54086518639392	3.70586249649534	3.24104998712733	3.07576237443055	3.51696545079974	3.32878188733547	3.5569547193965	2.91827477066457	3.40969001137373	3.16343576629042	2.91499033547491	3.73426742945633	3.68912501177237	3.33296406361199	3.44101934279495	2.96321243868422	2.83148240450437	3.49867920755183	3.44439436870137	2.73623404745714
Ugt1a2|ENSMUSG00000090171	3.50665055660057	3.82198033136363	2.82313825030024	2.82728920202715	3.09022305093813	2.77722044608536	3.27656351908226	2.38088102011882	2.83911461745742	3.0430020233079	3.32424394983886	3.05190231355161	2.91593072909416	3.47702455465606	3.37135640713809	3.53418301415063	3.70471694659556	3.23816849081722	3.07776819637621	3.52420002227811	3.33116722825889	3.55914877552958	2.91824884760694	3.41657355716581	3.17260697908178	2.91341254279739	3.73188387185783	3.69416048083452	3.33987878843197	3.44621179167559	2.96964960737852	2.83671626142616	3.53077158752774	3.44945177425687	2.73567584000692
Dnajb3|ENSMUSG00000081984	1.28891939671558	1.11321286415617	0.749941637029774	0.868913783988112	1.03725005253273	1.67553286049469	1.04376125873152	1.66514242293535	1.05442368669203	1.32010179702848	1.48627545015733	1.29617935550161	1.33493028583968	1.52101292721275	1.22011451700027	1.20183317004968	1.05432218790176	1.08910154247443	0.997492262012414	1.23420911397836	1.45185236858831	1.26897750877963	0.995621552756033	0.604154643152618	1.3518132786912	0.897255122369829	1.24048188669566	1.48852494961926	1.12585348659019	1.29685952431533	1.57136151747882	1.41831199256526	1.23343627209416	1.25933551290433	1.20945950260217
Ugt1a1|ENSMUSG00000089960	3.51591272000574	3.8331145821058	2.83702339427281	2.84283222797104	3.084803499236	2.77768765228016	3.27129287962894	2.36762495299083	2.84393511212561	3.05800543746712	3.338167797119	3.06046835047603	2.91445473139194	3.50692470358037	3.4472838200386	3.54922300273196	3.73794536596644	3.21123678849201	3.06597071016292	3.55559822720915	3.33200830567815	3.5563735954914	2.92495306618024	3.40337032611553	3.15742271663763	2.90377400858648	3.7398618834362	3.67941289612129	3.335129261499	3.44091973334801	2.95753401958014	2.83420009770074	3.48959863929112	3.44602981773052	2.72807152230551
Hjurp|ENSMUSG00000044783	64.4901485841269	87.8389578425866	94.3332593674656	72.4832568774324	78.1540005338595	84.2582061310288	80.8694407860361	68.2269076436992	76.4827703542876	83.8028829680592	88.9204003829925	81.942862724389	66.2278163169577	65.1988301956239	68.0467592506819	72.410484516718	80.3096986108903	65.8180810858199	72.4238419864432	57.1929997802365	57.5201068997174	77.3833796317848	69.7441906948409	75.64785519058	73.8687381845055	76.488500362916	67.6394163622545	61.855227304086	59.5559908784306	97.1592460886638	70.9605779421196	85.5744823647213	80.2929703262881	74.1120446304576	71.8631758116036
Arl4c|ENSMUSG00000049866	31.4731470162705	34.4227567145259	31.2672058521704	31.0031600201166	29.4798562450291	30.7808573794624	30.7469405588304	30.9928124502519	31.3217107606014	32.1712665349145	29.7618974462915	33.2983543407731	28.5867771446346	32.115554804906	29.412632646466	33.9675620981332	35.8779252765934	33.1068568973879	34.6671563013581	32.9933977076031	34.0588801548557	36.108398706689	33.6229255201368	33.8054274611354	35.414832510956	37.2136456944632	34.6104585061584	36.6400101332518	33.6317404236473	37.8117147445438	33.3987225559375	35.0882576145771	35.5132712625372	35.4932378356081	33.3221170536108
Sh3bp4|ENSMUSG00000036206	15.7393955728406	17.8031003190978	17.78914879568	16.0573645605587	15.5182789185883	15.8201354051203	16.4544870386854	14.4925219244776	15.4761689895154	17.5705023971688	15.8008862723277	16.0328472726586	15.401269690073	16.5446303054362	17.1845027719351	18.4541250125102	20.4062835144824	17.2999942402846	19.0814474867934	20.7812265958824	17.3464536308831	18.5089672726307	19.2733067846532	18.7312358874995	19.2778564613637	19.522304824025	22.4801774095117	20.3514708139038	19.4274983456495	20.5626865352174	18.6855182939911	19.8425063997822	20.3661681711339	20.1744709583755	20.122378413551
Agap1|ENSMUSG00000055013	188.863543153061	178.412496614843	217.933115119091	191.269533056954	201.662631949104	189.671291074956	196.119772428764	199.328981258487	193.214395997947	200.02651467727	185.622668811761	179.901816914582	182.489178001725	182.774671721232	198.147282567659	176.586478746735	186.152957733816	171.734442752643	174.364150732728	183.709676789933	173.192676835294	184.634129781857	181.897751887874	189.231447921187	193.857051122524	186.4017995658	187.583877238021	180.728563829906	188.089467571881	194.55636308474	180.637236269099	178.890711190916	197.135012072861	178.247314205962	180.935532596404
Gbx2|ENSMUSG00000034486	1.0306517297698	0.783978441032868	0.923862376961795	1.0497108772793	0.753100877729576	0.790056653456758	0.760632921598177	0.605181849936017	0.823509346548107	0.792896105075521	0.696399758887756	0.548061169642528	0.870130268830038	0.987587217340216	0.790923569910426	1.04286203623776	0.676158745626701	0.934920389448189	0.931628165923102	1.02064710081549	0.978145731841562	0.896907010228582	0.658717557419478	0.914144737215238	0.717514637851301	0.81103151407594	0.816488428717192	0.796003343468387	0.71157862358191	0.707468347785736	0.65027996094888	0.950024185319522	0.952602430968648	0.707881386119948	0.94734163531736
D130058E05Rik|ENSMUSG00000092627	0.265906087928215	0.322935742300615	0.15515755872688	0.230767614521431	0.211218295354466	0.307305183138588	0.239839542204455	0.227343020578132	0.186759666430319	0.158471482505461	0.107834834533328	0.300056799009903	0.130285543619953	0.203899115480829	0.103574899857424	0.150805924900787	0.225462291709164	0.190982627698775	0.153105502626724	0.0588741568608772	0.24279311345886	0.274728157458011	0.145804496890643	0.114726662563188	0.195782957505896	0.18792393492973	0.124828269999345	0.264818494237293	0.19919955102622	0.233567022231427	0.176700943046916	0.180248120984819	0.173189440755305	0.239340544969292	0.152617350047926
Asb18|ENSMUSG00000067081	0.688518001993438	0.433975601705186	0.503979704557643	0.870638208673254	0.592905551027404	0.703710076829392	0.471609689281865	0.730302149189861	0.782432788947549	0.741655712811286	0.777437954859272	0.54929382296309	0.709516298906757	0.603854242499416	0.898900743381416	0.626532662613856	0.90514091207466	0.977853412212327	0.640832485234964	0.739363989807648	0.666142321052507	0.976568588460829	0.903018948743603	0.824581398657806	0.769377272362682	0.732597798870796	0.631947949464726	0.924421655514415	0.641449867153215	0.733545464824653	0.831046957927672	0.785923547940656	1.02243515998711	0.699835859540398	0.546518780317746
Iqca|ENSMUSG00000026301	0.713244379731348	0.721192862863226	0.491874152617819	0.838045173108054	0.598281723571688	0.676553689682978	0.829418910086578	-0.0402591340346186	0.531897569187242	0.410395112307987	0.645281662207901	0.215356039758335	0.495413984920476	0.460276389988811	0.925041688507218	1.35042834575771	0.799070895984821	0.206426176861643	0.758772179166391	0.718245738500463	0.971519158669545	0.734873911124686	0.914604401469655	0.732523609754987	0.811206967298362	0.487125116188791	0.444746216452252	0.142658467282426	0.388394392677851	0.520594409409464	0.820519444522293	0.0721335246825468	0.566480585390787	0.421058313123311	0.463642139519069
Ackr3|ENSMUSG00000044337	0.585295328700884	0.309491211830061	0.621671829970368	0.572759669957841	0.654665815694228	0.637934948228912	0.631710868649479	0.419863412807883	0.492104860688331	0.365732999452219	0.336311392708913	0.615046833379754	0.502952472401529	0.392355322380379	0.511892934253974	0.619038834156924	0.469847509294225	0.57457807703991	0.47810551358446	0.570545790814396	0.495192853926998	0.56310376637478	0.657959512580368	0.413212110195408	0.565638808142763	0.496210672365874	0.474846609198461	0.550539762562411	0.288656453417008	0.410324132334415	0.663294704138191	0.265311864646886	0.489360366565876	0.383429164886861	0.62187366155502
Cops8|ENSMUSG00000034432	79.4228752908462	81.7147784704933	81.8265690985619	77.3205549168417	81.3379774457152	82.5837177093915	82.3621082895835	82.2066491526387	79.1467045531525	80.4058983621231	81.8959886538489	79.7687076887396	83.5693657513981	80.833826729504	80.0898875167017	84.1439684421818	83.7121012361364	83.4510965263302	82.1754702282158	80.2798956519505	85.7821950297152	83.7577082468938	82.401794927428	85.2373714162688	81.6023793946786	78.7696003999065	84.5860959412575	85.6992251540115	83.35140961096	83.0105504946593	86.6345640058716	82.5964849692064	76.2654796696601	83.7177800536144	85.4783945082145
Col6a3|ENSMUSG00000048126	2.47195376913821	2.5470444664181	3.855364067071	2.11123802321085	3.08900001517976	2.38485957246982	2.80193470863261	3.6452011479695	3.51279986654854	3.0523579498919	2.89891503105804	2.91306119291794	3.23893231628198	3.03728827659616	2.92364285009611	2.45247452531266	2.78986731301172	2.47711446313988	2.3525293587173	2.57948285347419	3.0177801277141	2.87908121493597	2.77509294715391	2.10027262073322	2.85121757820772	2.43241281997903	2.24436179090694	2.41033133316246	3.11609807080039	2.69865905532617	3.25171151585597	3.22758335317086	2.88053714163403	3.41587138398551	2.68009167711707
Mlph|ENSMUSG00000026303	3.38263432163437	2.1683217211729	3.49732723147532	3.5187914427383	3.61798294471941	3.56258373316395	2.91486319625964	2.77993534649944	3.22756050443986	2.06966555824079	2.89255425349197	3.07202458813405	2.60914914856313	3.25433579697629	2.68441015998889	3.28299799749684	3.36858707389739	3.58919681269453	3.33530180003379	3.40989795706072	3.71966775071254	3.21281324193438	2.81217978506111	2.73453780974255	2.60896102834823	2.98702289662018	3.00037991435615	3.18176223523503	2.9655976145554	2.2006886803919	2.2390155941622	3.25485424200126	2.19902668706786	3.21839556733799	4.75439785753751
Lrrfip1|ENSMUSG00000026305	33.9588823544913	31.6824314913058	36.8693260157776	33.8008627885882	36.7580876524484	32.8562579919644	34.6442273367081	35.1875916813909	35.9337853111377	34.8981116042586	30.6179029969724	33.5884490607434	32.346020977041	31.9011252213633	33.4588880574951	37.5044914760972	38.0768508171058	39.6051245377539	38.4423865733798	42.0404037882529	36.2842759887195	40.8391221488983	40.7916699101663	39.0367618256298	39.3026071824757	43.8548872059914	40.0119119866722	40.3500990536056	36.6130008648349	43.0035896726532	38.599963532309	39.0224464177503	41.4346193758126	41.6747897048758	38.5196735387396
Ramp1|ENSMUSG00000034353	71.9373830216919	69.0437438968912	61.0964969327494	70.7905106663851	70.1516060408748	75.3691989871602	70.4582246580606	68.0823316914182	70.2655847809603	68.740588023472	74.7013292757815	75.7268740454771	74.1733033332376	74.4311800412598	77.3414319023317	72.138719109279	73.9140162340434	65.9037963112631	68.8332587864556	72.2267274206501	73.9024630173166	70.1456259923755	67.2531142092013	62.3889058784695	67.0253836333146	61.6350108814563	72.5989574645555	66.0958785700019	66.1106250446087	70.9005433900852	66.2310415246386	67.3197400587541	64.8932970302981	72.5778810777784	74.8887064663855
Ube2f|ENSMUSG00000034343	17.7879744612649	17.8064701556712	18.2411567209561	19.4208447724225	18.5228593289338	18.5584168734108	17.5029267952067	20.4569936039588	18.3815784538409	18.7093165175625	19.2892202159376	18.5808598324174	18.4097271112137	18.7370824685211	19.5717391709257	18.6415844350143	19.3858085795973	18.4928308621636	19.6458510066249	19.6295763093993	19.0741991136504	17.9009998162835	19.7987314380352	19.8952490296511	19.7436812754025	18.0455348665642	19.35823283534	20.0315982046872	19.7417465001687	18.5886339549148	20.2228985092524	19.8443538858519	19.3492351833373	19.5628038438029	19.884929577977
Gm7785|ENSMUSG00000083064	2.56771996690123	2.21167933421505	2.67617675743235	2.52530984074066	2.68609283964375	3.0009405848479	2.94786452177619	2.72324069613393	2.60645164513875	2.58276655902667	3.07275609020007	2.47217525882344	2.84637044328031	2.27459807698593	2.47699543376947	2.51743698090668	2.91475804198576	2.55600963902445	2.58251851465281	2.622750855612	2.26033257356221	2.82887606581096	2.84274730641231	2.64648776763196	3.07588135134495	2.93727181178141	2.88266073710548	2.3546969881507	2.97085478954621	2.71235106040177	2.54705953355272	2.36039994609879	2.94918359078136	2.57290825415228	2.75428940355337
Scly|ENSMUSG00000026307	11.1192499166358	10.2122205430216	10.6137060450774	11.0599627240823	10.7414918994397	11.0141417560909	10.5835927144619	11.2298067166201	10.4810349335226	10.1464837682741	10.3673700872262	10.8853902079157	10.2156000420852	10.7261898619198	10.3911493169032	12.1631439448718	12.380352102897	12.1047782958995	12.584753402471	12.7535234181166	12.5481655058648	11.950438828961	12.6438211679631	11.7251993355922	13.26714369879	12.534356815397	12.5612240900226	13.1690688797419	12.7112450239382	11.7851007643332	12.6215481076597	11.9263256531797	12.8235229651038	12.2174907482419	12.8546612823079
Ilkap|ENSMUSG00000026309	31.525162865408	30.0088771670731	31.7309805563168	29.8143822153558	31.3123613610339	30.3629221353057	31.8962244127196	28.1469065498695	30.0260166636999	28.2529795756853	30.5103999671251	30.0912430604916	30.6347140291489	28.8687581728589	29.0192841557814	31.5790693300868	30.9481724833628	30.7532324318294	31.433956434744	31.3492578771324	31.2297026510687	30.295394464324	31.6513524146477	29.6976283977479	31.0931821658766	31.948757836636	30.4192889057305	28.5381951470073	29.1239624708443	29.9563667170556	29.5883470038871	28.9207353667386	28.7190237910783	29.4863374320178	31.2259308290822
Hes6|ENSMUSG00000067071	4.13945266144027	4.05947994914229	5.07060628053736	4.90225003776051	4.42386508257333	4.43680708992328	4.30233528622918	4.43914106652847	4.8010510856901	4.51299531328182	3.32625235175132	4.19451193628077	3.74739100846955	4.95605382576883	4.9625659294723	5.97401977879151	6.17918160269561	5.28802330979987	5.72398834578787	6.59478436911799	5.95402325575983	5.92160941839545	5.32958056541848	5.36010223712422	5.40936446278077	5.66080051152853	5.42729604864857	5.63509579313805	5.82986060038145	5.4624101689629	5.1557742521125	5.3717033127367	5.38669189914565	6.03191241367448	6.21240805517236
Per2|ENSMUSG00000055866	57.5359784948154	62.2366863137083	70.0006217000871	60.5813728626388	53.3463224966411	58.1748172785475	59.9286498288782	63.304801873244	62.2230188432336	68.5880491537135	45.9881226796675	70.1240939620136	55.9234049587736	55.3383447044924	69.7277782651172	43.1331322453952	41.7823852124047	48.7103441641759	45.788881151186	47.7842441697363	40.4206015251287	38.9527237698522	51.7999193316545	52.8525257472264	47.3931112726976	53.5118205336738	40.117282032636	47.232655800085	59.6765899138417	48.616485930597	46.8028545596352	48.5361825427468	58.3471708685812	36.6757788968618	35.089574701231
Traf3ip1|ENSMUSG00000034292	15.781889204144	16.3551531433193	19.2588955811431	17.1222530815839	16.9938039933419	15.5993648998376	15.8656169516707	16.7157662002152	17.5237339045188	16.7322060362592	15.258046442197	15.8491865795522	15.5128012075867	16.6551411175214	16.465740869053	16.5792856005879	17.089716144401	16.9786134704338	16.7227837126242	16.5666637037323	16.9371247684881	17.1176425361574	16.2268277265783	16.8182316980225	16.0363063490807	16.5989867743975	16.7355768991488	18.3278549422864	17.1511756296118	18.3544708355915	18.0189589116321	19.1325174509072	17.542608923714	18.603733264369	18.497832305711
Asb1|ENSMUSG00000026311	53.6185649214061	50.5327035917936	51.4540480795892	54.1159244457955	51.3898941909537	52.8254785158248	51.977878513179	52.0561346644208	50.2571039832592	50.6241744740957	51.0106970986928	50.2274238227167	50.4891353456902	48.468147556222	51.0971404900211	53.1887747425098	57.0669411545883	54.2988047276294	54.033961365697	52.3208542548004	57.1417889350044	55.437144482893	58.0251695456123	57.4206526977404	54.736353165797	55.0752668554989	51.9926118646407	53.4231819981776	54.4574788269341	53.7697204443817	57.607221517351	53.9749372106758	55.9072269405572	50.9153146667162	53.1084759278235
Hdac4|ENSMUSG00000073617	16.1185463442635	13.9750142538019	13.3138066322167	16.136441068628	14.9087954511947	13.2413119283312	14.5998044896949	15.6273046932454	14.2526697009357	15.4241510358601	13.3335450775992	12.265856113359	15.7199803302971	13.6974377182819	14.9099478264443	13.1054437701564	13.3386606016722	16.2072650813461	14.9567468047283	15.4876564973737	14.7552593722801	14.1645491699218	16.5148691402399	17.1950163571493	15.7295679579035	16.9127112836734	16.0304657082502	14.9236223476697	17.2019258827638	12.9253223388792	14.5472413455897	14.3069181210475	16.3478609311225	13.3099184193249	12.8408868932529
Hdac4|ENSMUSG00000026313	16.4265663816917	13.7414981563513	14.7459063418327	16.6020095557824	18.8322498697766	15.1665284481625	17.669307483236	17.8453201893458	16.8677221323895	15.6232671861084	16.9278771737489	14.6823019516046	17.8972401009044	15.3169579505105	16.1317007868316	15.4568081064851	14.6043329543801	17.7255542821116	15.2336036347466	15.8569680070829	15.6361646844321	15.6378796565866	15.0808597560356	16.7136432671934	15.809079087869	15.3700813040552	13.8675009920016	12.693519419295	16.9620401481728	14.3912651843094	15.9473602468801	12.7184613246278	15.889762813719	14.5047360647147	13.7289141558051
Ndufa10|ENSMUSG00000026260	122.039853661601	121.139598087138	115.763698265613	119.947693576239	119.911483804971	124.931664412208	119.255193552449	116.076010043314	119.228656003397	119.596434786171	120.657246361732	120.441682253531	115.958384047733	116.923811758768	124.457658126888	115.276610323573	118.04510298524	116.25309337515	116.857010230719	116.727565505021	121.937611372029	112.375611823629	116.797155983459	113.586685864957	113.984727124484	115.587529332827	116.079769505385	114.253760313498	117.75191184734	118.436328122955	111.343253073039	117.999559327179	114.262832385461	113.454353325225	116.872771283105
Myeov2|ENSMUSG00000073616	44.6281743188363	45.8320167880304	42.434065096207	47.9852504108065	44.0397893751561	43.7220706270339	43.8615556753173	43.7327698498468	42.7783496440488	46.2540718010021	42.7857230999945	45.4884554728564	45.0341832344807	48.2677952077426	46.987097646328	48.5209350727601	47.5105663404916	45.5750264329631	46.1943449336943	48.4470282569313	45.0452485704246	49.1093538078926	47.6869694906747	43.7051482929345	48.4867563507135	49.3084161803439	49.4954312851045	43.9251379272277	47.3297391831912	45.3291691133087	49.0544453812974	48.6327992408409	45.2898080681786	47.8175301108878	47.2124012363747
Gpc1|ENSMUSG00000034220	70.2893494081325	71.0664820617615	70.3479358186515	68.8389157062076	76.0733310282958	70.7956626289383	70.2294415534597	68.5471576948373	67.1898194246975	65.745514186678	69.7765044059685	68.0119158252125	67.1068027650225	71.2770985540486	67.0187359246294	74.082360452298	73.6576607333898	72.959741534354	67.9523915505359	68.6996378888816	73.045650247681	79.6053628343567	71.0485850468535	70.3301581802633	71.6941535364889	69.0353745158909	69.7772131931881	68.6513495442694	69.1311229842492	66.3826238633496	71.0965955095296	72.5058770774905	64.8946337711891	76.3308176447574	70.4599035717193
Ankmy1|ENSMUSG00000034212	0.15420903131064	-0.00862595815748378	0.301845529315999	0.0871876875228723	0.233188968151269	0.160617643628318	0.199940355563306	0.119836046017159	0.278935955736899	0.264770150988127	0.28755899193513	0.105405665385852	0.15558523284081	0.295915646678241	0.197983634121609	0.315984540751179	0.151975066058577	0.155970604743753	0.229637633226941	0.408957157541624	0.296367185812271	0.164497648249164	0.237187403181874	0.217427813093512	0.146069317667544	0.219764197260769	0.271553575969407	0.131740273594965	0.245093775646864	0.0279177986045573	0.277610073036318	0.20752190841981	0.445102664569187	0.147813998894073	0.437282468768209
Dusp28|ENSMUSG00000047067	15.6067463425143	15.7686747208316	15.1735721964014	14.7830805817327	15.6438022754264	14.1125995746193	14.9910306960481	14.5176003235793	14.3275240004527	14.8694938935429	15.1706167298883	13.7728167465438	14.2989482766909	14.6220455760186	13.2745486813989	15.0216469432535	13.3368984810707	16.290451338534	16.5460343404335	17.2184253214442	14.3148756137714	13.7504462209749	14.8700070019157	16.7985955738437	15.1531875778892	16.2131255928794	16.5824852343724	16.823145901319	14.7419595160437	15.5818697784908	14.3970025951994	15.8134347442762	17.0949619519619	15.4054727412158	15.0946585076341
5033417F24Rik|ENSMUSG00000097251	1.98607860295339	2.73727976554609	1.79962064132259	2.10529464210153	1.98226532062207	2.17623302766533	2.01219113446347	1.47907553471667	2.18157069220748	2.0512560340388	1.52997420209731	1.6706635253918	1.74087402992202	1.64355994164419	1.83558269326929	1.45083934676296	1.17346353994985	1.49639294303411	1.66545698889771	1.17724189229444	1.77675787428423	1.37832324300252	1.83177949529802	1.05059868094916	1.56803352747456	1.82898563968035	1.14220743360413	1.35214893320709	1.14361192957816	1.20334841652282	1.14633171870527	1.37049717406443	1.03062633526171	1.52364990873989	0.966744815095027
Rnpepl1|ENSMUSG00000026269	28.1275992808482	29.6230023974197	30.017344316495	28.6750396031379	31.0172893771099	29.1600394166768	29.8096981885056	28.5727543267227	30.0609081661738	31.190338107881	28.7276071994353	26.8603603466893	29.4485593292341	28.6562755335979	28.9391739755818	29.2381265401872	30.669554049317	30.8205386672834	29.4961777480148	27.6959879063259	31.9808503528925	31.7646028422013	29.6899927760619	33.2417719514754	28.3140343041287	29.1422020053616	30.9071346156203	29.5008204270446	29.2873747983415	29.5887427372169	28.1591428819361	29.7425122550959	27.9395475708726	29.9641609208859	30.9172067493035
Capn10|ENSMUSG00000026270	23.7283693304894	22.388324653145	25.1528655683325	23.6714223567612	24.8261508563141	23.8801634988906	23.0649604132606	25.9814106632099	23.0441442135256	22.9118932761081	22.334396496567	24.7358643020702	22.0481590439797	24.2229748696205	22.6291171874744	24.5664572704653	24.4974761038747	25.4247253942971	23.7094709241904	24.412721119464	24.5233486769739	26.1195669796317	23.9056326680013	25.5271447322808	24.2339642802218	24.7223822897049	23.0218982654788	24.8523889343878	24.9184279447678	24.3234385028346	25.0023211425921	26.1288782703159	24.3713255439761	25.0113125657127	24.7495312091464
Gpr35|ENSMUSG00000026271	0.394840091656294	0.556582564505539	0.356972942931721	0.401199495895966	0.326799076611636	0.558119121228182	0.443804910622365	0.259306673496253	0.32890140887205	0.338124398275997	0.327112436319472	0.571710083890774	0.521348805986447	0.306386204553581	0.247619994190195	0.330922058602409	0.374734942000437	0.568204381923223	0.437005007344195	0.281808366508741	0.29043192207794	0.442518069815544	0.431277058492355	0.283198887105816	0.393967501441616	0.448162017682162	0.415113837595498	0.334075989819201	0.366513057155365	0.335053189918304	0.223388370230918	0.507271937539511	0.276876179057363	0.412045649422179	0.409164137775956
Kif1a|ENSMUSG00000014602	1179.99074710336	1106.70513544498	1263.57534738786	1155.30831869675	1226.7362094919	1176.05677724662	1190.8075330417	1157.90521535454	1168.6343482801	1156.40065562192	1099.45432370196	1115.78378612191	1114.20731887793	1074.19105396493	1169.64495078499	1124.22158953084	1200.66751799799	1187.20691714097	1124.95084422998	1173.76251542326	1167.75166102523	1208.99265179673	1198.1356373158	1177.88121400027	1185.29714021736	1202.85352070529	1142.5848827252	1127.55767454355	1184.98600769185	1204.10053526858	1132.3735631842	1169.96592923636	1216.43934328656	1152.33188482297	1131.71552383342
E030010N08Rik|ENSMUSG00000084989	0.181635452686073	0.270615064563617	0.17566840356853	0.154019465930946	0.380999499512365	0.243889003452888	0.310448282169295	0.0872971475645326	0.0683276297262066	0.206378437317003	0.244713806378715	0.153687143231337	0.0589605505821015	0.181363243942216	0.268360729066266	0.726391169694843	0.444901952513723	0.358210422110644	0.458300543904526	0.457518131582118	0.593192959599947	0.481339292677233	0.507711632611196	0.647095750402425	0.541016770576178	0.241352918219119	0.275506742923282	0.239491992015171	0.151775499813288	0.2410050984079	0.495548513894895	0.0692211174244249	0.343769715462534	0.180405437958149	0.223390759371617
Sned1|ENSMUSG00000047793	7.58184941700164	8.19247496160575	8.85298826735522	8.38225231195524	8.71435573616724	6.75266369897336	7.79465721148081	7.64821938114145	8.97606538666703	8.24840638148129	8.28319799236329	7.68549632890901	6.87436165564715	7.51295125114876	8.33026646235575	7.17609213932711	7.39732319889289	7.59365371825724	7.68115672454329	8.14343096542775	6.84497165540411	6.84440985027519	8.35282165288173	8.30801471512384	6.75582701579679	7.97350471760842	5.42705895197807	6.37918343233255	6.04918888015716	6.26864325824777	7.02069229949018	6.52733111210009	7.9800424465986	6.80900936247472	5.52721857469083
Mterfd2|ENSMUSG00000026273	14.7308667094906	13.2247261903529	14.0602224759721	14.6695911143963	13.9522380345552	15.3949934052584	14.0504726407263	14.9512385165646	13.6690117157571	13.8588701903488	13.0351289295145	14.0799394938532	14.2172582232034	13.9984952309393	14.5418310245061	13.5030139464959	13.1519557607768	13.7736706569194	13.3417857283777	14.5308569888898	13.7064152517091	13.7617791439285	14.1513013994476	13.2260883089068	14.2733021182285	13.5604511220555	13.0660998503949	13.1786444821546	14.612385142088	12.0966087496842	13.1435184027396	13.6545341559619	14.3506526357119	13.0714240078722	13.1168554105743
Pask|ENSMUSG00000026274	8.84264160420237	8.34463883465585	11.7279079957195	9.35906494729412	8.55661835254971	7.81000824432208	8.40650267694482	8.13132791303144	8.96030622365137	8.4487225849601	7.47582080827834	8.1519774916107	8.26432738254065	8.16895564502693	9.01442615428122	8.612098893622	9.79606332556353	10.0683569848227	9.118015825675	10.7489449252227	7.85199808158587	9.34474146632641	10.2743525323008	9.13484893893217	9.13875738449934	10.3183556051142	8.17817056329277	9.11868682025563	8.49027586286785	7.96788996992414	8.70500924599468	9.45398868874719	9.37089495762478	8.57693733994972	8.08781438492717
Ppp1r7|ENSMUSG00000026275	298.106918392801	295.674384185001	304.587749716716	300.597158285544	289.547027346662	311.222809577672	294.953187594249	301.814851127652	293.527907377189	292.46691606493	292.397656687785	289.92920202125	292.094487341528	291.398241491519	297.314859952875	290.449187295206	299.214738186827	292.969836552193	288.456012953088	285.246007211634	292.26915217359	297.362198023011	293.6747894676	291.847555151036	296.349060369404	289.800929122265	276.250196964056	299.587079566535	282.098033613605	282.118820019972	285.955356096037	279.301152954516	271.798927727448	277.406812622555	279.70579723859
Ano7|ENSMUSG00000034107	0.295223150672014	0.166654454544582	0.554337651674259	0.3417056295895	0.357224606004884	0.19593184134751	0.195531138790165	0.351509380749093	0.536517611707686	0.474641947833063	0.309706092491927	0.347611610309997	0.274184702778229	0.409491114924532	0.336505761624885	0.303634917447622	0.322234304284248	0.358355383049223	0.292880191462698	0.158514982031681	0.315201988312229	0.486662727282622	0.386926957043219	0.272864192271281	0.46119011501572	0.570090396229017	0.450750808284047	0.523119717081931	0.208629175874085	0.387008173675498	0.347852718952269	0.448745929561745	0.382358341782226	0.329911722739309	0.529104637502317
Hdlbp|ENSMUSG00000034088	229.162954549511	220.607896856478	225.026162313479	223.105473475747	224.403315786188	240.190233871454	228.171479540985	237.304881072986	229.795896634594	229.179229150592	234.459139133433	228.979021532901	231.205135889963	229.660626055919	232.816858144956	213.970572695847	218.950515410557	213.617952040623	206.004611675016	213.499310721496	213.783627015808	224.73775914431	215.740534005217	213.128317692356	211.523782558562	214.960134293857	212.51684447123	218.230968591447	220.883626694019	218.002029385916	219.150680805032	218.01556101845	214.423076427134	218.599316640803	213.67122124035
Sept2|ENSMUSG00000026276	94.579517444689	93.7615941917502	93.0073175876919	99.6429198522403	89.4855678100819	89.4039039176683	91.0014728587657	94.8788702453072	92.357893644181	93.9476727646394	94.4258958433222	92.7064774019997	94.5565946355837	96.8611013985197	94.8413366801802	93.2117123242528	94.3148164711225	90.0443201407604	98.5133979963582	97.6623065407259	92.2889138840682	87.8688876237629	93.5367636699412	97.6969584427663	95.6373163635964	93.7894342135351	98.803420904794	97.6000777554694	95.2927686019211	92.4330110477006	93.3352480414435	93.5170990221472	96.1264318064432	92.290449146948	98.0822927603438
Farp2|ENSMUSG00000034066	13.2635785586333	12.2712107910845	12.4860092171723	13.6941673393517	12.7057325593309	13.0290655402537	12.2576891478547	14.1794520468343	12.865190017911	13.5919979386492	12.9780673957404	13.1305880424493	13.3835463117984	14.1411414241345	13.3736704039297	11.6055573026938	10.9918558945636	10.6246403566871	11.2492706217972	11.4827723111604	11.3827785613248	12.1066353634758	12.1801733031025	11.7846512392939	12.6108678704243	11.5155135817619	12.742912477932	12.3912409703762	12.1663748924404	10.4365960751427	12.4246882850528	12.2759462549878	12.9595647048644	12.0134488564605	12.3413241815455
Stk25|ENSMUSG00000026277	181.148120006977	184.465875268759	180.864875131646	178.908899670287	186.345825874782	184.323257025956	185.696752839198	175.25671521872	183.710733572503	181.391123464731	176.66044062103	184.825322030438	182.455094007132	174.909836564496	179.49551892653	163.446130247608	170.425184330414	168.335533425806	168.046244997879	170.372103038294	167.159538388711	172.176123194752	178.270913207363	168.022861294066	164.949956508338	172.834916426695	170.966464317405	163.156619153329	160.484014521669	163.780018442888	158.70674532148	164.453654623021	164.293730754368	173.507800379765	167.324657077083
Bok|ENSMUSG00000026278	12.5466610936671	10.2627832984704	10.8157469135636	9.05089462289535	10.9263580597226	11.3929263023791	12.6885249608621	10.3691740172012	9.16226768423741	9.64074682186334	7.98848890068884	9.99877384184788	12.4233964068277	9.71317200398851	9.30687724358085	12.9594209236013	11.9538912060721	12.2153448235886	10.6755466425282	11.9684614667139	13.5030217879625	14.9779191776623	12.6808440781103	11.4207248625289	12.8919331624126	12.8731749243746	12.9928315870681	11.4898994447124	12.3093442104652	13.3896478270978	13.5861708452157	11.1888229414585	11.4354779196104	12.297652809001	11.3655211881063
Atg4b|ENSMUSG00000026280	43.8606793201808	44.3605419880948	44.6478743663581	43.6519157438069	43.5020710315952	44.084335260336	43.6997261747094	41.1379965289777	41.1810330846633	43.4085865412939	39.5055009463699	43.9329329774285	42.0445578518195	41.5056223659352	43.1443636105815	39.7572629069184	45.4652392437114	42.5692349400417	40.8718335422493	42.2293081459944	42.7160052813001	44.2407055687661	43.6342440041704	43.6006550220625	41.1946685341085	40.030912095424	43.9902719001808	43.9598103439963	40.8693412515272	42.2569553272041	41.5405448761864	42.4023858703794	44.1273726684725	42.2986366543199	42.3703367994827
Thap4|ENSMUSG00000026279	19.2091215334739	21.2485892660549	21.0123629036884	21.4992616261686	19.4815626367883	21.789493388453	20.0607779170483	21.9842948161246	22.7224114240413	22.4968649086968	20.9272800459296	20.468340833088	22.0859164947355	20.7014027788076	21.7127383218665	20.7741610881333	20.5131565740034	22.0224969117163	21.0875719875792	19.5076066916261	20.268162784244	21.6372891755666	20.9580153869178	20.9512840849904	20.6010066807406	21.1580492862382	18.8198000348457	21.3343443946913	20.0938045775237	21.5691502086064	21.0017570788553	21.6458497369818	19.8059048558542	21.0758331985913	19.6059270063813
Dtymk|ENSMUSG00000026281	23.0507228470527	23.1624758374135	22.7657295432971	24.2643667353415	23.7638593244598	22.1677435014936	22.6635230245217	20.6926238902507	22.2939749331517	21.6519517756906	22.8851746668267	22.7735716206468	22.4823669106664	21.8376124565972	22.7052493831569	22.6659586632598	22.3276819936406	23.9956466768434	23.4923134508655	22.9356457328531	22.9277644036049	21.0148208385539	23.2739728134116	22.6009642167764	21.5365941154083	21.5172510836201	21.7957248102503	21.4374191843192	21.2514308593111	21.1628904266711	23.1437494196257	23.0632538304199	22.6345551909896	21.6149996417495	23.0555609630463
Ing5|ENSMUSG00000026283	25.1690828022124	25.9157599233541	24.7810723181558	23.0660447648684	22.0399031231134	25.589554643412	26.4365833395102	25.5579021116225	24.953849184168	26.1280980803312	27.9403329563452	25.0782753771114	29.3709924012981	26.71923022339	24.1015499911342	23.1942934952688	21.881406306529	22.816808229873	22.3623773244753	21.5845218231523	21.7254675783801	22.2442056222622	20.4848022734938	22.6174820148231	21.6576328236094	22.0367720582058	23.5547071279783	23.2671857744213	24.224853868189	23.608469358242	24.5107992247297	22.3353626181537	22.1552708502055	21.3022119650108	22.8783140805862
D2hgdh|ENSMUSG00000073609	12.9211151054676	12.4127021437065	11.7467824454078	12.5772366456134	13.4676287150235	12.7162563708518	13.4189500467122	12.336470429135	12.739217166299	12.6996775234697	12.3888499250108	11.2364126571848	12.0714691027032	11.655867066396	12.4950752566707	11.6507609596256	11.5466235610944	11.3101661114762	11.3415344382552	11.8519085274886	11.8965342082917	12.0759917748905	12.0141680682529	12.1323335817401	11.5129304150202	12.4775337362866	10.9666376607293	10.4689197706914	10.8515409651676	11.8352537398252	11.181145241374	9.69104463772701	11.3532426849965	11.0623072228004	10.0624444706081
Neu4|ENSMUSG00000034000	10.1072478454263	11.4960304528757	8.58002760299656	10.0274887437879	9.92457472937937	9.65153762344617	11.1549541336247	9.11934761151079	10.1120284066599	10.2461376766234	10.7537623230421	10.8101990908874	9.22750020090251	10.4001625639113	10.2411590728699	10.7780348309543	12.5425190318499	7.51400123797335	10.0145701464877	9.37012313442718	11.3684186540055	11.0354235720558	10.9538721812827	10.8698107735725	9.93856932238958	9.93369668308531	11.0309098800425	9.97491228231039	10.6395581076595	11.5954797470832	12.0277446857552	8.67419897683172	11.3180768087596	11.3592657506412	10.667221719838
Pdcd1|ENSMUSG00000026285	0.110898696507863	0.0514590479974494	0.108716187713016	0.099857612979321	0.151262273053258	0.0364219255222916	0.0778465721764401	0.240224862017776	0.234769079532532	0.0477261078102717	0.158527249688351	0.105318085963255	0.205489215900864	0.131282873015178	0.0517258839997415	0.185385864880477	0.268891134885851	0.266444722567604	0.221386057352477	0.204714252445137	0.227257826660907	0.367064423405874	0.165375772901216	0.253080697486245	0.303215643181074	0.11948895143095	0.222825650459089	0.330322497261176	0.353291005610532	0.330412572381348	0.187468436468541	0.32251231108676	0.509155639850622	0.529714032389944	0.239766360429976
Fam174a|ENSMUSG00000051185	56.7349448424474	58.6994464597369	51.2325659391869	51.4455648861674	54.9391865585849	53.7952621286166	55.7103998576659	53.7616857712525	52.3190921852493	54.537843148668	55.4755593179184	59.0087439863704	57.513855506699	59.0885467699375	50.8229986339768	60.7424157337409	50.6850138008338	60.0106642684842	57.3930749092057	54.978002999218	58.3465173073922	56.5223612755415	53.6335302258138	55.5345490431617	56.7553681174051	55.7166334789976	56.4122998611417	56.2840801616903	54.0979488953965	53.5675863623209	58.2113449619133	56.0678848869343	54.3397925672826	53.770031021392	55.1363074821222
Gm15427|ENSMUSG00000081051	96.9775273781905	101.896504434864	98.9401700051325	98.0702958388936	103.044169652433	95.3919492981128	101.343792251797	93.1881391508537	96.1434028769865	101.792906649598	102.973661482225	105.518834929216	101.325139582007	104.061030514414	106.863694654041	102.136486681767	105.087132999466	98.4192153588674	103.742050784506	108.783760402501	99.5515514629987	93.9945434072088	102.859698594673	101.204477167237	100.964657647616	95.6737211367231	114.316711724022	99.6433626350636	100.93344292184	95.271117352011	98.7879581997912	96.9022738705831	96.9911034505172	100.808377025631	109.473034508802
St8sia4|ENSMUSG00000040710	25.3483474270048	28.6867761610315	28.6826286013548	27.8854491543196	26.3272184578973	26.7620913179021	25.8065248712517	24.3342833899481	26.0164162405632	26.2674615179155	24.1094967544106	28.5028876253541	24.7538986577232	24.6354302804113	27.5181400905753	29.2628944888529	24.3337614311073	29.3002194281838	29.642017927856	26.668523644568	25.5079229350317	24.5708131764027	29.2428925617851	30.0786548318808	27.2643928750165	29.0068848744425	28.2055097254292	30.4358075671443	27.1541628714296	28.0451487890166	27.565759607779	29.5392183543834	25.2722564823972	26.8052121384804	28.6087389950549
Slco4c1|ENSMUSG00000040693	2.20476760849893	2.28876497412134	2.43742221740241	2.12179330663902	2.36866684627791	2.24184045620227	2.36360641689255	2.41627904946665	2.37023720623676	2.37271897698299	1.61358653784699	2.58297961605173	2.4862586888723	2.1404933674275	2.75672910745293	2.10217235164877	2.48577345113411	2.2121418633167	1.87229577714875	2.25835458541701	2.4609420571406	2.60208482522592	2.51259037805795	2.16299316387312	2.09204625779875	1.78901634328313	1.80912689963447	1.88919133218559	2.11624398026756	2.12631518284499	2.22123648774716	2.04020611651398	2.10693129641278	2.38950535306606	1.65867431038748
Gm5101|ENSMUSG00000097814	5.32793243762984	5.46780664959579	4.07360378074051	4.88045554447605	5.02135483388732	4.87082401858596	4.67811002779931	3.83985942871202	4.518259232891	3.83901455544845	5.09861430803778	5.22928570761952	4.39743836863634	4.8469949608295	4.18202110312285	4.79508206933005	4.38507049909807	4.74055863615524	4.4852565061364	3.65733620760254	4.8117067391436	4.62366867233292	3.99593425612634	3.59799597338619	4.23822778271253	4.33178337401038	4.23114650406275	4.3618608697035	3.81066095093647	4.59428144737919	4.09671670377754	4.75557347144601	3.63538894949755	4.7171141599883	4.59595869119508
Gm6430|ENSMUSG00000044757	0.199571944015359	0.44437945280075	0.28207540975662	0.389922299787585	0.276477298681343	0.332737293445642	0.352132784678357	0.282449622651091	0.276558288517118	0.277716644145785	0.232475555884846	0.261154736071171	0.29056218807012	0.320538295391899	0.297286775247291	0.262210292494593	0.559876601576095	0.316274366602831	0.408617420366134	0.540621199208595	0.374795003431246	0.284734039781241	0.318053869907135	0.215597423603872	0.235359361764755	0.210729834724569	0.244574550090383	0.198776747290754	0.412610788027199	0.276387479059828	0.360802839216593	0.335591201680548	0.301255117202451	0.486035586281921	0.338782772946798
D1Ertd622e|ENSMUSG00000044768	41.910515150457	45.7112787014978	43.2404620045682	43.5134090150287	42.6873366519789	45.309125519338	45.3954248297364	41.2941160522874	41.2798344689779	43.2196876333029	43.7772462659018	41.9397976098384	43.5830462291374	42.0905638011004	41.4559930069801	44.2591446536353	40.4913511013754	40.2728088119182	43.8971685293084	43.3088862824705	38.6720822995694	41.053798478751	41.4545536766196	42.8070945915622	42.9451093534498	43.5950979764195	44.3325588237525	40.3736448498323	42.1860623690421	44.3235079123786	41.3400673750067	42.0660657055798	41.2815659821184	43.2491721958253	42.9198028086822
Ppip5k2|ENSMUSG00000040648	50.5617577647021	49.1568528089726	53.7103587599427	50.1564244565239	48.8106809344203	45.2512332234397	51.1195296137902	49.5853954335885	51.8621328852838	50.1865920738801	53.1507340178934	48.4316247184931	54.1972349815067	51.9324377482833	48.9252816428	45.7673044255759	49.4740414543218	47.6288923228528	49.4432058659449	47.7001246541016	49.0347390443387	43.7527666386247	47.5547088299241	47.5970664347977	47.4690809849575	48.3712464665874	48.5861261955796	45.2743702659444	50.3673733941666	42.3135573098085	47.6660149335387	45.166196349887	45.6586242280639	43.5782496906642	50.5323951451554
Gin1|ENSMUSG00000026333	9.3650349373647	10.0392733620943	8.32725996973106	9.28676177119481	9.61198588793185	10.0700059827459	9.12518001376759	9.59716610102138	8.99570161190384	10.6343215195598	9.16281138007992	10.5704619638312	9.90653148927176	10.0784026605356	10.7980030205676	9.00074951853796	8.40240558975072	8.98759503378151	9.03746132093992	9.52382099758989	9.35176799999858	8.50729395291732	8.76821220834351	8.2037515582002	9.20370169365094	8.22972532854536	10.6481978355303	9.287755134177	8.90591052147916	10.0163992021591	8.94364050826455	10.2558047298926	9.18277153225246	9.47040135040833	9.63992251949609
Pam|ENSMUSG00000026335	198.86438969734	180.526202132845	186.747827663609	183.24207444605	176.364532905911	182.353765814554	180.43065439536	181.753219217504	177.731821851434	166.960790770071	164.976706554391	183.942461164982	182.909919649541	172.190443977604	174.986504105837	184.576185943493	190.873323503656	192.74157473154	186.964884903985	186.145829422548	199.571789783643	194.482345226158	196.650681963638	179.381573478998	192.86376416157	197.562658842016	181.893532335971	195.287492312957	183.961114575829	195.204713384662	189.659630813545	193.026173736768	182.378520741182	186.494679704468	182.593201718081
Gm3531|ENSMUSG00000089782	42.829832651268	44.8861654598838	44.5739994338657	49.1838638251921	45.8360721126566	47.0976239569994	45.2106542382524	45.1191502954187	45.6636373685483	46.0715142635728	43.8832805786221	42.1092282354034	44.4381231743163	43.0402172708271	47.6317149727643	49.1167658242858	48.1406569672111	47.6459601357848	51.2143790168656	49.2343060113323	48.1543249486448	45.4114620911636	48.9565728518589	48.3918971958315	50.9256915545175	48.2811257404255	49.9488101053557	49.1093540321214	48.9820526533285	50.0598271531515	48.293817422484	47.0837617459234	46.6602463446007	48.6125806374785	50.820988382989
B230216N24Rik|ENSMUSG00000089706	4.02682523808409	4.89746644143694	5.42950033228445	4.49430761932972	5.16728508331413	4.12955811508526	5.08484334417558	3.43940280820379	5.0473228905716	4.85525076807755	4.4017491220692	5.13350564041836	4.68895333584046	4.15221277607808	4.51671866258696	4.36694960375014	4.68454380699212	4.42327569388129	4.58405603947895	3.97355724188524	4.07112229454506	4.43732076634501	4.78209486950521	4.75507982517314	4.1072212015445	4.36065676526098	4.61659731672814	3.58397896160916	3.53386152540126	4.15198711328601	3.66855011999361	3.85562645852711	4.20626267732386	4.32795476370062	4.84303941237332
Gm3555|ENSMUSG00000089791	5.05216955621754	5.89026994518414	5.00298182576948	5.53318198436	5.17526557886743	5.75756444920034	5.74855775994232	5.80573217688766	5.43443034430941	5.20337027704584	5.14229790967899	6.03512736640355	5.54645960537765	5.10835506244066	5.34913165832744	5.29606415929759	5.90638423987519	5.88158175461576	5.56720589679095	5.02489043276236	5.34974729616612	5.53007137476765	5.36056231816167	5.59625992458567	5.17799801394759	5.79503614776692	4.8551843893379	4.94180586288158	6.75887420451191	5.91289262035594	5.40776670771984	5.64983027273118	4.76145551767574	5.85689315098082	5.16261293902321
Cntnap5b|ENSMUSG00000067028	21.8219492378155	13.6208822082507	23.072317778692	20.9700208014219	22.9595571163129	20.5183311055399	19.3660385606016	25.3707258957346	22.3813865713101	21.5911052932167	25.2186384168562	17.9769839603541	21.2579922062804	23.8249704549239	23.7823246112235	23.2271037503026	22.331424288752	22.0835739955356	20.2797607923305	23.3240027363076	23.6052199719885	23.2682556374819	19.3929359658351	23.9897223929963	21.5172469000469	21.3419303291835	21.4431933155309	20.7413858740638	23.2573558320227	21.5183970087581	21.9989985283239	22.9728683992265	21.5364681822229	19.8647415063201	24.683532303107
Gm7110|ENSMUSG00000082431	8.80558853847417	8.50539096522371	6.99013202503672	8.64674924485428	8.37508242331587	8.49301058224815	8.42842343935457	7.96036820973628	7.59795040915441	6.84315457074802	6.94382691979978	7.70465010452695	8.03709983246338	8.04026675397009	7.49502043726791	8.38462788314178	8.95998134401944	7.76402100180393	8.33041148953607	8.70089203526212	9.59284605944652	8.87953765890237	8.43939932862712	6.92295995471906	8.59105684633355	7.60614384500025	7.90171895094243	7.95710631308582	7.96532893139934	7.85726643674963	8.53568754247549	7.52565462859241	7.6477749314763	9.31203483516128	8.20281879872913
Cdh20|ENSMUSG00000050840	18.3328525480542	18.7749670552451	17.5648411202611	19.4529382076816	19.9518980382332	19.5125472471152	19.2210832718676	20.3435397642694	18.0613765308108	20.4930569468974	21.1155168360178	18.3707559611684	18.4383639694228	19.0043940209164	19.7046173599067	18.6189613814571	19.0431535364997	19.2375882047623	19.3324621172149	20.6292989856254	17.7242918645862	17.9963004273959	19.0727965606308	21.1308991599868	19.3526896908389	18.5459482609825	19.3081886027862	18.567930384964	18.8339987045057	18.7257989903434	19.6345184962683	18.0076579773194	20.796525634001	17.6645305725672	17.6706086677987
Rnf152|ENSMUSG00000047496	6.40950854607702	6.27368623426153	6.7907170968861	5.74854974467462	6.86988211216132	6.00405531301065	7.64822569623494	6.20380248540506	6.19570676058999	5.93875920576826	5.99735157603644	5.99459442818828	6.90649402810764	5.33029545116572	4.22206598253357	5.88121521139186	6.0884371805312	6.62660644034321	6.65635454591405	5.75030144403678	6.79951264811047	6.07894390767748	6.47924512343493	7.36391191382918	6.09219376692653	6.30092442267401	5.99765913580418	5.70291103182818	6.25296101966268	5.85302868868816	6.84053579525309	4.95987039435516	6.95676049654447	5.51774186962103	6.51772451781841
Gm3608|ENSMUSG00000067017	11.5800123147689	10.1755014838745	12.1559858151144	10.241261122164	11.7837733309902	12.1727847571545	11.3527752539859	12.4021614852733	11.5473616028799	10.9637619684636	10.9747023432937	15.6312795103374	10.778073803624	11.8793937682923	12.6028074227372	12.2724628928383	12.2649325315922	12.6693055753284	12.1483913748132	13.8401348990603	12.2878945668303	11.313723011018	13.0332914640239	11.893340748742	12.2348398293919	11.5532152939253	11.0290863001229	11.6463665274992	12.761982371266	10.1956050137387	10.9229391537934	11.6725922941295	13.279034087517	11.1335543555473	12.2660418076586
Pign|ENSMUSG00000056536	24.8661829061675	24.8375171248849	27.2714520723904	25.3952512793802	27.0307750376008	25.4949611199014	24.7990536575792	26.25243091644	26.7248381626107	26.1774830152721	25.6975303795029	24.5856801017042	24.2681946008839	25.5544367216466	25.0131456066434	25.1242363517217	24.3190756002598	24.0279344267341	25.012948528319	23.2989126369215	26.0225508932371	25.5912942259668	24.9612526557952	24.8564915439044	26.3908674547239	25.4278789328628	25.966721431662	25.4807787831254	25.8260507493401	25.7762826300395	24.9550811522234	27.4347215344896	26.1888254832889	26.8252074270848	27.3788322544916
2310035C23Rik|ENSMUSG00000026319	84.7128294406356	88.7248944745877	88.5676879131204	84.0599618621145	88.5991198157184	84.7685413437918	86.7281378622947	87.8698705608276	85.44486311362	87.7139217117461	84.9889803370128	89.6989778619227	86.2016872570769	85.4744069503206	83.6667735426347	82.5801757125131	83.4816158187095	85.7473287391366	86.737609004709	84.0995145186452	86.1054162643412	81.5171845731789	84.5369924013149	83.8452969917742	86.1270301877347	85.0987971766989	87.8472832135367	84.4263438846577	87.247769622745	88.080884439358	86.2054855005222	90.4153260568339	86.3926507930902	86.9916505879183	88.4328335628317
Tnfrsf11a|ENSMUSG00000026321	4.18605055914972	3.77848764783484	3.87261153290537	3.50065150750021	4.33836811421406	4.5197477659979	4.36465978192454	3.75743493304636	3.56296537828742	3.75714461102353	3.88674789152766	3.55575447909036	3.92319192623901	3.52602125580624	3.57257992167166	3.62608663490035	4.71607962932711	3.64422039780047	3.68236845116098	4.03482831159151	4.54059457030082	4.4579802467204	4.17587583094034	3.31537263719531	3.93764721400195	4.08353217281164	4.67220765028591	3.9470933261238	3.29648255234251	4.61470517991579	4.14201664894612	3.77815375550797	3.10523281782081	4.20673001228098	4.59130496940341
Zcchc2|ENSMUSG00000038866	21.8121677270674	22.6301294252187	24.2548934173895	23.534821836199	23.4858257807306	19.953449185557	21.9846099086299	20.4321776408087	20.3640401041841	19.6349496879249	17.6446913548088	20.4647553704511	19.4633045216006	19.459499695597	18.2570103738404	22.5319003353866	24.1355902162049	21.9654944532668	25.3948728787683	24.3122657232475	24.3549434470836	22.870968235641	25.2395563393704	24.2350049866623	23.7336853265822	24.8143057891841	24.1991747209053	22.8177825422575	20.3381870190029	23.6702485169199	22.9345141313134	23.8758399173468	21.7630399738891	24.9460320205764	25.7280652992261
Phlpp1|ENSMUSG00000044340	133.895710305224	139.417430901694	137.247640762142	141.234699839622	138.234234692171	131.767163331204	135.087647597394	142.222179963168	137.192189205503	143.51140177055	140.305380197892	134.312843166481	134.751952487028	137.368022160836	135.819916355403	131.670450289941	144.752643957457	143.866469262444	145.120059720561	143.531751758124	135.718732674957	135.476073837759	139.949814753254	146.952577189327	144.493628816715	145.124851020215	150.737873138101	149.681785178936	148.214060663574	145.788073127497	141.384631703895	144.970212170707	149.627490676682	143.202661883996	144.192380780616
Bcl2|ENSMUSG00000057329	47.7517739662568	37.2532037752674	45.1547290381119	47.8723039801133	45.0976774978383	39.6163228944464	40.4912156716745	52.1317509415981	42.9469654192306	41.1294206285817	36.5848931401107	44.7307956857524	45.3509150237578	43.1196984009333	45.7369273370681	42.0407982855872	40.1532145769107	53.4353334001826	43.6440132682417	49.716314518071	43.3232924912015	44.4964850452902	47.7133011601229	47.4024005685156	45.6071936315045	48.1549861384122	35.8760336584866	42.9748860850305	45.7086034560649	36.8232168083459	44.606450149238	44.4831316529513	43.7465074407699	38.6768734593291	34.902211371382
Kdsr|ENSMUSG00000009905	37.5910284594782	42.1761641307536	39.2543595885149	35.9707755169358	36.241527795385	38.0058551525642	39.6098038554792	36.477988526247	37.7137664126735	39.26847337485	39.011673149272	39.8568305323042	37.4319376780789	39.6900174826784	36.4464286301899	41.2400023855867	41.9820429344013	41.1906023791213	41.3182265165696	39.7685548533779	41.0977243690157	39.6419113870374	38.3981140659274	39.4463476047774	40.6807043727044	40.8029570955122	40.8803191056605	42.0798556163767	43.1318133170908	41.909684039802	42.1293126340946	40.3688857419627	41.7296759496188	39.4485048668525	40.5472489653713
Vps4b|ENSMUSG00000009907	69.0243738854429	67.9184336745124	69.518081139306	70.1890445059704	67.1009620154354	66.6613983645861	66.3236290846682	68.7386466174028	71.0795850021903	70.770823783793	69.5140381445267	67.3207532054895	69.4949213346255	71.2547052224427	69.5727425748837	66.6439149350537	64.2495571288552	66.6421463618652	67.5659362864838	65.8539265465972	67.60924480033	65.0787052485913	66.1508648412764	66.939766486413	66.6134328931767	67.5062580079412	65.9978795442079	66.5337305249031	66.2168734006055	62.7304467376305	64.5760553803768	67.4103465104356	67.0942909791467	63.8750972553024	67.2205354148201
Serpinb8|ENSMUSG00000026315	0.288690344791907	0.472513301231438	0.295696699846466	0.00207554281704442	0.43979560802749	0.516983322029833	0.951041460608094	-0.0170125791419916	0.171736921635805	0.190888778751229	0.183665084794641	0.315524484280077	0.409676620118477	-0.00897523211722678	-0.097039658068973	0.438181877894135	0.504362762041914	0.35955140157659	0.37804279333642	0.469695324926275	0.370998433482438	0.438904674874995	0.479399383705234	0.517065079798494	0.207813884917085	0.416906076355053	0.395134175772083	0.0794952757734343	0.451105713363082	0.352266648535765	0.491274949966356	-0.272144525464673	0.430447246961057	0.276392669477676	0.330056193936486
Cdh7|ENSMUSG00000026312	34.679798564065	27.4938124282049	29.413028813558	30.5051425949662	32.9354969383577	31.2221004293491	28.9501726428942	31.9354620026834	32.2070801008991	26.9689364779075	30.4704536847281	34.2431756553461	30.715154407268	29.8513397129937	31.7479080380803	19.4010949887804	17.4990196609499	21.406534975454	17.8993688682994	18.6736915128256	21.2009505105454	21.7581219440275	22.9147911171168	19.6918200251573	18.4159626229472	20.9184535447228	18.195064810587	20.4738922206459	19.1776181361487	17.7770412978043	17.6448666153759	22.436753303305	19.3790188393445	21.9283876223347	19.569446449288
Cdh19|ENSMUSG00000047216	11.4475696048637	15.0545286698149	15.7892914867869	13.0959806474986	13.4588873606517	10.1762013933837	13.8060816704642	7.91491761901388	11.7180584565144	14.451089937938	12.2408705070199	14.6103360102751	11.5665305760508	11.5866377487484	14.5215022243943	16.4966342444131	16.9690933549659	12.4207239776364	17.3019588830596	15.8264067602793	15.1629280113898	12.6289181205164	16.9556749787956	16.3431441335098	17.3574754503244	14.4614884794112	18.0875212278453	11.8216959356986	13.1462396441853	16.138349706531	14.2091519955946	14.2612746507504	17.3979986549664	13.0043134647957	16.7235529254508
Dsel|ENSMUSG00000038702	36.9555410562232	33.2651841307606	42.4442737186259	38.2327082240902	39.6691978411489	38.6125910421493	36.3308593870341	41.6087906660584	38.4172646950679	37.168502947552	35.1198459171781	38.8661636280935	37.4994886615545	36.9494324820424	37.6644069223306	37.16928534665	36.0716556285897	37.7710122790994	36.4502680635328	35.8481871003047	36.4171423841856	39.0879968719781	38.3695050852476	36.2364622345877	40.6358435394754	38.0606276420182	36.0301867004299	38.0219999117058	34.7136648693721	36.4760842686941	37.0849777674545	38.1801309037998	34.8111240374481	36.8180323084163	38.934595192783
Cntnap5a|ENSMUSG00000070695	21.2719663217938	14.3702555367398	21.7739977577208	19.1718989855969	20.5248139535666	19.5429699504426	17.135102295904	20.4149494049435	18.696077163855	16.0667513458076	14.1679030971229	18.4295633067573	15.9018366898481	18.0670939237305	17.1786456912099	13.0876421860417	16.1513893828352	13.821862022592	12.5093373384993	15.4838156111396	18.5692946322322	18.458226168736	16.4003505028232	14.1119028197363	13.3753039716177	14.4963597139259	13.3064913555961	14.8850354252969	14.3590194438145	13.4827124830652	14.4375506363885	18.582540702715	17.084616885861	17.0936023608699	17.7149751685368
Tsn|ENSMUSG00000026374	93.8468155755436	93.5946059247898	92.13282148737	94.9648341096492	89.0196627998249	94.0073437525189	92.8430102887949	96.1084461573371	96.9536113380937	96.2090905772609	94.1253851925799	96.9061957828416	93.2109807307923	97.4226877896696	95.9115075545437	91.4318376510704	92.9892483161081	89.8581584481035	91.9160556885636	93.156355731011	88.7527505452504	92.051592115007	89.5979723749529	90.1118365494875	90.9134869454965	97.1056008392106	91.0170304086862	93.9801086866896	92.6019223024908	94.8868489032718	88.877167651989	89.406439922253	90.9274572849609	91.0391343462156	90.7468861188905
Mki67ip|ENSMUSG00000026377	15.80567059094	13.4571428305946	15.939481866293	16.0727201202384	14.4107998844068	14.304517395927	14.3311653124759	16.3388173121407	15.8436309474145	13.0708228363486	15.7852734733608	16.9425167731579	15.1698188266102	14.7306533174377	15.0565331151125	14.5056125177285	16.0580622467235	14.8058843790683	15.8942554860277	17.0280441345045	13.3214169971551	14.5664983894391	15.7915317759774	15.1425005304632	14.9090004120643	16.0497864782772	14.1334021688114	15.9677535861018	13.9225238424611	16.3088926932064	14.3761729725795	15.2820297287344	15.8107168501529	16.2275293024241	15.4485502441409
Clasp1|ENSMUSG00000064302	104.10891383804	102.60927734651	112.41972434083	101.340978464001	111.218028839854	110.187082487671	106.531244290887	108.866415852393	108.90350354516	107.634121294988	97.7169245230423	100.598089991625	99.8777512539695	101.043127103623	106.836221133567	100.388165881222	104.356518653226	106.12089268778	98.9378025539595	109.425275044471	106.626640762631	109.856073324126	109.358883303843	103.001446962181	99.8001046958977	107.889787284994	99.7073796617676	102.534536769311	109.005959466187	103.530576415093	104.507383443355	110.492696780854	107.782164393416	111.509495378136	100.900848661195
Tfcp2l1|ENSMUSG00000026380	12.7589343385589	12.6343325382762	12.8831125966495	13.8229574671113	11.6575100889522	13.7663842959232	12.2882812671852	14.1258449014077	12.9590470542939	12.6310317044992	12.3692182624091	12.445806094973	12.8211357435009	13.5008165677221	11.0408040993021	13.3933890486079	12.0948426184218	11.8931852895424	13.2510174292938	11.7005270815243	12.8844373229395	13.8242151341389	12.0243332983006	12.7209358562028	13.7935948768179	13.2291579876323	11.4873880282717	12.4657751802826	12.8249075073262	12.457428063743	12.4606233672226	13.5875800756212	13.4490624699816	13.0243562161396	13.1875825027248
Gli2|ENSMUSG00000048402	3.81731494253064	4.66826858214307	4.24069579672514	5.05573561718396	4.72253701758177	4.13447929315824	4.25594428638607	4.32570958812247	4.49654502557475	5.55118507796785	4.32291723073697	3.79354630057	4.47486124763804	4.63626449094944	5.31987156687403	5.25599671378577	5.07656377632598	5.52286039579618	5.24629747917849	5.78490278464223	4.78258646670499	5.10092248770391	4.7851329449397	5.697211175633	4.73870245379157	4.51531729138938	5.35260196523016	5.32353670467499	4.14285301862553	5.92451907202549	5.68026363987215	5.17851725752808	5.56259567976547	5.10880496207754	4.78426180979997
Inhbb|ENSMUSG00000037035	3.16096615812616	3.30278566743361	3.14175827258226	3.17471107390937	2.69491334102398	2.93759250006501	3.20275944806004	3.10256472881186	3.01389006603425	3.57487074632771	3.08611218255059	3.47061140255544	3.50449220184787	3.52551344965294	3.69846840818081	4.18050973175726	3.05074018018198	3.11638638972595	3.46846254769624	3.14153100542593	3.54116188840975	3.3627545406463	3.00373640646992	3.91826846856309	3.59570874147556	3.26644745112828	3.08121179075158	2.47660222910987	3.63719070686207	3.57797170948857	3.17781535523218	3.28460226895845	3.41010717052501	2.57068220309194	2.91041106372105
Ralb|ENSMUSG00000004451	11.8041975064832	11.5107595466411	12.3580776917429	13.0158378174466	12.6196425626958	10.7293997998591	11.8111597336909	12.144210315047	12.4023370859385	10.3401330155719	9.68088519373412	10.2883447901478	11.7755806742448	11.5267437908828	10.3472908050701	13.6339971899209	12.8774518705953	14.2710458801473	13.8455389075266	13.2591869240593	13.4251637851863	14.2481244949117	11.8171763698482	12.4074145834648	14.1747734168516	13.5311598224236	12.3108725277448	13.3737193458538	13.5886585262819	14.2488009813081	12.5829983979681	13.1673462911618	12.946537668807	15.1942380426857	13.2500505250102
TMEM185B|ENSMUSG00000098923	4.74239574584695	5.12949529800212	5.30620645561921	4.56020412180066	5.5415773109173	4.77014927690987	5.4973101777009	5.38544365312411	4.97712773550724	5.13544508019569	5.11704265482804	5.00135095303187	5.03747575417634	5.144110601535	4.77089966504968	4.4276777805981	5.07611091002372	4.50742734164783	4.3716455486187	3.99538693719539	5.06290903642924	4.56168638518304	4.34832905337607	4.21374251431212	5.07766564862122	4.20152323063145	4.94716838671374	4.88166010923108	5.28514883436394	4.70193750286373	5.66824398088326	4.07671076308263	4.37429541538683	4.65512181668965	4.9929169411724
Tmem185b|ENSMUSG00000037015	12.2357823729938	11.7768596760579	12.2007338437061	11.6656723810329	11.0778501012187	11.9640563488811	12.1044133671555	11.6032131582018	11.5150493835568	11.6755888932599	11.0709096160751	11.5694002190929	12.5443567811373	11.3048933282149	11.3433547958536	10.6582832298171	12.2926821872507	11.4381022765494	10.7486983423669	10.2674373438275	12.0080558274688	12.1879481563497	11.8975234391994	10.9442093529326	11.5000635610183	11.4208044789279	11.190239622075	11.2769631508409	11.4825764771891	11.0494865953885	11.9797679736643	11.0906275824138	10.8860770850416	10.5946984173667	11.1110411182251
Epb4.1l5|ENSMUSG00000026383	9.74684685618029	9.10407873495184	9.19051855910381	9.06747837420559	9.38305881066954	8.62235360008427	8.99922590845455	10.2609530488423	9.61758224228882	9.06056676742875	10.5121521048995	8.62824953115361	9.44161903177479	10.2792099665881	9.56335717302463	11.1363368512392	11.9583144146398	12.2132669335423	11.9344985529381	13.3663404727104	11.5523278581109	10.8502376825966	11.019475074686	10.8245369936968	11.5908393144071	12.4658980098475	11.7401054494805	11.8807460201857	12.6793521233187	11.1569374989351	10.9933153689684	11.7006536435027	10.7397859551165	11.9363018667238	11.3064909783581
Ptpn4|ENSMUSG00000026384	50.2274184490473	48.0480169783424	55.1558601537449	49.4502763566256	53.7416263690577	57.1903588657102	53.55184695375	54.2602951267647	51.7346153149266	49.1417410469686	54.1345022104635	53.8228540254694	54.7482531293705	51.3131009900495	54.1678231675307	55.8180117342166	48.8809391181785	52.6434989305611	50.2612637750448	50.8408544551951	49.9279892109391	51.8701839469984	50.2691864923397	50.6032854108201	54.1036045031162	46.710950713025	49.6002493179415	48.9548306778911	57.4142468701047	48.9902270229201	51.25359369402	52.735169881841	51.0623554943623	52.9399430020477	53.3439408284637
Tmem177|ENSMUSG00000036975	8.87219433248684	8.38742468468507	9.56545470787399	9.35872129191223	9.02162901689897	8.70139101667471	8.79838812723887	9.1064568264839	8.57653913141232	8.16911462592804	7.32137992545377	9.08044135432312	8.73904259015644	7.84653342717906	9.0287627672955	8.77495109436032	9.51744423798266	9.58077288718507	9.37268093467664	10.1958869342773	8.77909482628104	9.40023397420541	10.5276336621134	9.94280997678713	9.40514218462021	9.6159861604269	9.62429682094245	9.64673400349172	10.3982661647105	9.37319479164865	9.48965340756008	10.2081877120014	10.2315139655036	10.4669319377031	9.49446814069021
Gm101|ENSMUSG00000036962	0.210075896161274	0.231739453267066	0.117049495557469	0.310445377742402	0.273708715596366	0.216367930424152	0.152743467420945	0.170933321377952	0.116133972670272	0.079936485787035	0.222384386742617	0.0501573652312085	0.200356562255465	0.181295145963862	0.314093490085487	0.667325797378187	0.365280345625304	0.495278898439831	0.390469047187994	0.278525567635241	0.460686932783017	0.585363115861195	0.434979349594778	0.568663586728051	0.487550273691712	0.347204942277378	0.37786659832649	0.410758710497991	0.522371075881	0.453619358242948	0.557291315840829	0.553073054171675	0.243403906490343	0.550233537775421	0.345105099143293
Sctr|ENSMUSG00000026387	0.352641652197668	0.251839580103541	0.109863030408841	0.262274066438926	0.377088809345664	0.246869002602435	0.283560681668471	0.163544597260715	0.183118737306767	0.179992531831206	0.290178405884936	0.300405596101058	0.16879956439361	0.262878995862552	0.406696323850449	0.241544959093019	0.296902360739562	0.265308484489223	0.133869721879777	0.389689517473339	0.190497994011859	0.251294216864974	0.301372058664722	0.174082156603491	0.133365604147803	0.215141400445122	0.328390129464	0.298995816641798	0.226370893726481	0.257489658921487	0.35530123834698	0.185626673007477	0.238738695163548	0.315631442272283	0.179357069299319
Tmem37|ENSMUSG00000050777	0.897238218772189	0.512385421113776	0.651889564258888	0.772359642475025	0.587142520253068	0.468246356993996	0.709873682172277	0.643185484189405	0.743202895496565	0.53246681939326	0.56422670366202	0.771265224541509	0.94987905695643	0.652819892645208	0.618512719729703	0.462357080499013	0.628369811256211	0.672480210756532	0.663888934964214	0.601521356641367	0.763177932257743	0.506561354547468	0.847457324181538	0.511209376100057	0.697122001220856	0.755153304171259	0.720435303222516	0.559349262586682	0.871996874183876	0.309669627231421	0.690607917134233	0.544762397387898	0.751367838033265	0.489472664129033	0.771047201846598
Dbi|ENSMUSG00000026385	91.4554367570481	84.6546399107204	87.0221363687956	95.2637705643773	86.0332012174092	88.9893802828912	88.651536027166	96.0552745657951	96.6334008016243	93.5503802767541	92.2076837833876	96.4274523857455	95.9234016264224	97.0042354102793	97.2565447252073	98.5986294364073	102.105991928271	93.8605730548407	99.1740818429074	98.5673170245696	99.5958162170932	99.5434917286169	97.3460527953625	95.0389357602894	100.095972554207	102.146745919408	104.569871372701	100.30235719637	105.919351200066	105.793191735482	100.544729878558	101.402618374198	101.913825710613	102.918493857671	108.482430750421
3110009E18Rik|ENSMUSG00000026388	1.11695322740289	1.48351469585419	1.4602320512043	1.33039315609932	1.22760784880649	1.38852923937707	1.49380794665697	1.85048582597067	1.43121151278599	1.71268205210349	1.59450958247767	1.6467085980689	2.03608530671735	1.82484044485548	1.79509551839375	1.84921669548944	1.66348561674131	1.55444829042149	1.53317710127567	1.62151117623655	1.29836015061654	1.77554828287667	1.49076639377099	1.48307495580944	1.95192498526935	1.40711578488269	1.75633834954981	1.54527298099834	1.93899677177981	1.66245350247644	2.00002982056124	1.58843838394729	1.37292426057057	1.80445424891761	1.50300818402685
Steap3|ENSMUSG00000026389	4.53386464894373	5.18781856638953	3.79124752471239	3.7962805066368	5.04059623252554	4.13420121467341	4.70718580579937	4.56140185544103	4.52060165794042	4.86636941438589	5.3122565780844	5.13935410521928	4.77289602375552	4.77318910781119	6.02548298772884	5.36861065155466	4.11641666031804	5.03674306044314	4.22013460106113	4.60384060167332	4.15347091944766	4.49683871573935	4.57949266890891	4.20578786434645	5.34691161100563	4.75352633469542	4.95543300553679	4.53751922635763	5.57326079409279	5.44138650536306	5.11809745284785	4.55966636284812	4.34689548596212	4.97527455493467	3.15462831701165
C1ql2|ENSMUSG00000036907	0.555854416912737	0.507674300225797	0.813578570929903	0.600851129907893	0.649453064940978	0.363570653735059	0.589799409131335	0.708297461384964	0.88964620992052	0.382533477069224	0.483074785197654	0.610631322213373	0.579004223026003	0.601310626245535	0.523314359087432	0.547010785832698	0.563672313500384	0.603434643803877	0.732311022369925	0.866667914712275	0.679548770819936	0.396152910770669	0.739846288259261	0.620909809294144	0.360618990191203	0.608966464159303	0.391991430446774	0.743985570952773	0.76977399105322	0.397444615886968	0.717872169327089	0.593053850879621	0.676114045665337	0.933119495672131	0.75672208666799
B230209K01Rik|ENSMUSG00000097881	2.81538842233699	2.58653295197773	2.89149999472698	2.46807789557419	2.64931902025689	2.12577608867923	2.77678099416558	2.1624880206215	2.76745251300711	2.92024174306026	2.54243533631345	2.55480140523881	3.04211038782359	2.77157880204017	2.78829399998863	2.64041880678179	2.72545943138942	2.94922638842768	2.64353385510712	2.88781777207241	2.9459476293758	2.69963118386884	2.75478510753363	2.75488141804076	2.40796451764625	2.82235831510658	2.92131596284543	2.21649112512253	2.70979103457626	2.43796096430541	2.56080201534987	2.67983419381659	2.84077542975119	2.29257269393902	2.72579532780818
Insig2|ENSMUSG00000003721	56.932542761864	61.5247089869178	52.3681916007789	57.0430578117953	54.1202281411106	57.8917103424572	57.9628104948353	56.8362374091839	56.7301159964391	57.6647852118622	58.7229583381176	63.0515432480192	58.0966673752952	59.9646834461684	56.6739834175321	66.0434357725929	66.7443234882792	63.6791469103703	65.0877900273043	61.7674238311768	65.2660994439938	65.7647163892442	62.7615699289938	66.3486884505272	61.5686946360503	63.2255817713773	65.2914946052979	66.5737829746184	65.7032204571402	68.5345723860506	67.0564779954344	65.0867347875024	64.5006305129949	66.5353808404193	66.0092408252031
Ccdc93|ENSMUSG00000026339	10.8647226042519	10.3695287453207	13.5249658431717	10.6199375379529	10.9463160379113	10.3278612834979	10.284285307699	10.6611117281664	10.3177536211521	10.6995317248796	9.27002298805322	10.3872620954359	9.81088646283773	9.72803014692666	10.0260880890556	10.5470397718527	10.3799632472607	10.7368632455282	10.9730021102322	11.2474845218467	10.8836050398477	10.8368671847575	11.6073535579322	11.9484616285823	11.0413067260652	11.1368368959407	10.1090464761456	10.2755056923822	9.92744282855796	10.5910549651961	10.1719560096184	12.3643545977327	12.0568287952695	10.2050556439303	10.5905762492821
Htr5b|ENSMUSG00000050534	0.285991677039057	0.281318191271894	0.340461716269903	0.404375740695653	0.255190145646675	0.233834946516498	0.288476476444453	-0.0394348897016669	0.153432245334159	0.161789188697073	0.143596438052366	0.208032025795936	0.177300223017383	0.274383328251413	0.275856477926679	0.521861499427706	0.471767375329374	0.254855003850356	0.335566895993025	0.183085572813535	0.483201743636041	0.399205537862279	0.199747426024235	0.222689911589033	0.357284661239196	0.194452618783469	0.324131002163	0.161802685095493	0.222101972930109	0.39167139584124	0.370539225183361	0.283854016109002	0.196456998627665	0.188394847310197	0.504934165590816
Ddx18|ENSMUSG00000001674	9.97698014332894	10.5117072907343	10.3241041497504	9.58884194485386	10.3836996563328	10.5927466287737	10.2214203654071	9.39118059778796	10.9739089274079	11.6068843777654	10.2736665186899	11.0145113578911	9.90059448212467	10.9075542290054	11.4560110571307	10.1925569165689	9.66274407314703	8.72807870388292	9.29820972694601	9.31815742319514	10.2520839632341	10.4217057110831	11.1344958475463	10.9140792524111	9.1339695408749	10.0975968754221	11.3585336788838	10.205522125972	10.134449348321	8.65876158833081	9.31814058888747	10.0465290525453	10.1394987087804	10.2441080142396	10.9464299900761
Dpp10|ENSMUSG00000036815	79.2164034283006	71.907753304903	101.55229764022	82.902193019209	89.8497355652222	73.3760180488435	82.6085644691804	62.7117649606581	74.3527207126873	74.8128493513635	68.175558932073	60.1223786323459	61.2561679819739	71.7843479658212	65.4729085426801	85.4888604036199	82.5268384167955	90.8159150734772	82.594781077029	88.6941392305478	73.3303948729356	89.3297958404375	76.4293245654496	92.0881044876851	80.3375442149223	95.6224079321527	94.4775057758713	90.9156736150422	83.6223012593801	90.9416441912425	81.4765800554878	88.3143136476221	93.8899673633961	83.4786216160546	97.1806703777778
Actr3|ENSMUSG00000026341	197.334228718537	205.593544102952	170.071812871655	186.747999510439	176.648839717482	202.241340266674	195.446191963086	204.392100339961	195.758557113366	201.726318623415	202.512398904601	219.296632133225	211.575145637512	205.379265499363	200.704729475147	205.477945736287	194.813932599738	203.237947214589	201.50849692037	196.403334443452	198.991544912023	200.254731632642	194.987182560367	192.251757721045	201.033783824041	203.997928085371	199.771636556366	205.299663001895	205.622498474515	216.192417400199	205.414603240318	200.822091361678	197.433014449686	199.658618005892	189.977281867035
Slc35f5|ENSMUSG00000026342	12.8687296113442	15.2968324511761	11.8290553695974	12.8178277420208	13.0134971088881	12.6583799471094	12.6503653679429	13.0788847251006	11.3880363533427	13.9960929938313	12.6356638166462	12.6359038598914	12.5012967932735	13.4239735552954	11.4383603616823	15.6747666035979	15.1252292189709	16.5865975967399	16.3012153857359	16.5907655531167	15.392153949074	16.1975072096343	14.9802899198638	16.4703522201141	15.575742083674	15.7719615625875	16.2436181441204	16.5498619085213	13.4911131853636	17.4079619365065	16.5311262151562	17.1066101097813	16.35817248876	16.2231821398318	14.2923295769459
Gpr39|ENSMUSG00000026343	0.199440376518768	0.44749197134778	0.200409567943861	0.0649046277793145	0.236855976500019	0.199064397226325	0.20268939965864	0.249318899006981	0.367029604977773	0.3775298559023	0.467645837893123	0.361345154276508	0.410995418820184	0.526272376112475	0.419607619808819	0.660384775648865	0.0742255431837932	0.788885855872424	0.335623285538431	0.225908711982387	0.34672682488369	0.356108863940577	0.193977449025737	0.244981676181608	0.384939569011733	0.288908052280663	0.276587330784508	0.737917383666243	0.37371763810149	0.314582820417332	0.697353052160244	0.366808195051203	0.135749166125627	0.274376429234343	0.162748118259798
Lypd1|ENSMUSG00000026344	93.9992832243944	89.6951435497018	87.6835268382364	77.656988349052	77.0102271257549	76.217815886056	82.1245557078701	81.1606062141374	89.1924795401022	86.6974736414901	88.9690592377992	85.3421707843798	79.386302459234	88.9235025748952	92.6861499578427	145.587573854131	145.427610065438	134.885260154313	139.002483882012	134.614452819069	150.986868055805	136.64029769168	112.778676187572	127.409349439889	136.505135620056	140.734688831727	145.779935895215	157.692597077693	133.474534098437	198.615999540278	142.964139719811	147.941498889678	137.649549098318	141.351314392104	143.56525114375
Nckap5|ENSMUSG00000049690	3.20122519637643	3.33361684885928	3.62691442732395	3.05510734583611	3.88090107521936	3.06234951301664	3.3460605652511	3.41818868629422	3.36741447823036	3.91586229191127	3.67310768860092	2.96551160496952	3.44245164722423	3.57412563733517	3.66798013673873	3.23737413872782	3.75689371220085	3.69986920034836	3.58724785815077	4.08672176180721	3.51906012789191	3.40323518829939	3.39531414226137	3.1696679366755	3.8671428873114	3.8001209556046	4.19607177578724	3.25372365535703	3.08188351103541	3.53387279519826	2.92514109975226	3.40604382143283	2.81370901323055	3.36710938511216	3.54110325627257
Mgat5|ENSMUSG00000036155	34.7602976603971	29.628501284708	33.141242560783	33.5478542485952	34.2329984208519	37.6503469794646	34.4934382501199	42.7510895539314	36.9253708151858	34.063118930082	39.4331767030217	33.9507508735925	37.8538593040806	35.0127032846585	33.9609255715503	30.5487601093412	29.4358431606822	32.6255439698174	30.6421840123744	32.278100455067	29.4527154053217	31.9732077374749	29.5473241624633	33.274334479159	30.7139694401143	31.1770460240547	29.4136938174539	34.6122411418286	34.3375623215969	34.2595687577938	33.3660026103335	32.3477055395534	33.747299846137	33.8440069754309	31.5168787437364
Tmem163|ENSMUSG00000026347	5.66778517624387	6.41018159456817	6.82176679331831	4.70269803942029	6.64073455375021	6.36088449926577	8.33357271479367	4.02134683203611	5.16360688665275	5.33388583207638	4.39838983839854	4.66382065711734	5.4266919787423	3.97890405190847	4.46603362246286	6.53027381662791	7.59979056263354	6.57226154457215	6.33923170009145	6.73275518588929	7.36430174973893	6.67119196979977	6.59538611136479	6.57900363747263	5.72939398207851	6.94899623944742	6.26987935065717	4.56069444902106	7.43309401657357	7.00759591674547	6.79273946068693	4.54036448974868	5.91566149205388	5.77730120049651	6.38464476226628
Ccnt2|ENSMUSG00000026349	108.515735063989	98.4753396624764	119.267970586207	106.85963581634	103.743236756644	94.5709624066127	100.514346267012	104.544005570618	108.785805827121	104.822257843536	101.042551170019	105.806167711405	107.307626515325	98.8896920046438	107.146358732479	88.7354264929746	86.4093311083811	97.5379837268157	94.7381298668752	94.1041266420282	89.9778354731039	85.841239779475	101.164568723669	98.7697684984508	94.1704849442702	98.0906001395022	89.1613112083684	93.8990084152922	89.0343615916135	89.2597455414902	92.5566072192904	97.6844848598184	100.971965003222	83.5194751145447	89.428798047108
Map3k19|ENSMUSG00000051590	5.91678843409188	4.23116359474042	5.15605377917863	4.88094222576427	4.88136911287175	3.59091043303502	4.29674140941329	3.67545892354669	4.43866296895122	3.30754572714361	4.26706403856046	4.03821599378264	4.23173084891486	4.93438223241312	4.3479735315159	4.46897594082329	4.95779347459634	5.67381806588975	3.85469392357836	4.96666139964177	4.58379383581939	5.43727710757514	4.05403846655981	4.0882357390579	4.02919000878735	4.5689044936743	3.69342830414075	4.48666459344283	4.36228275761098	3.41400397010174	3.763601381885	4.41992547348202	4.61369999070492	4.24312372796735	3.525662680409
Rab3gap1|ENSMUSG00000036104	82.4762089192284	75.8693286365644	86.2090803337706	81.4311691486268	85.9964413068894	87.0029823947419	86.6423689330366	87.7614536166367	88.119044508581	85.1240610499534	82.6439871170632	83.0582867983669	88.749752174773	78.5175680545663	87.1314751346137	78.7815974377007	81.1597878585795	82.6664571887161	76.5640957843711	80.6242303013507	79.300791512018	85.3652191360222	84.0195944167628	82.1325213383072	79.1702865864331	80.604370166263	78.6691569526438	79.0672087574644	82.2207294691665	85.1704041390592	83.3333018761825	79.6001232132078	84.4536849815698	82.9270257223755	79.6279339632921
Rpl28-ps1|ENSMUSG00000058603	31.3683053658655	30.5807751517835	33.2875622680456	34.1521614203271	31.5551141198023	32.3300815776894	31.5055079847488	33.0363703505553	29.8120425580078	31.8723505522317	32.133468122559	30.167332007568	32.119180117042	30.8434879478071	34.7724651128611	32.3514277198049	32.208222119607	30.5824727430102	30.8797260680713	32.3517618595743	27.8034321676258	32.2032549742514	32.4358861768453	34.5929372206386	33.1846792963229	31.8879928903244	31.2898051397032	29.5575849300451	31.545005996603	31.1977894375824	30.4458782156716	30.9268273878732	29.1824433459056	29.9134204383375	28.8183145608564
Zranb3|ENSMUSG00000036086	9.28232047983441	9.63445506599906	10.0845785782666	9.42154020118385	9.63634849702559	9.03923661385191	9.38724465630933	9.45068292375278	9.1087466630456	9.11570326739323	9.00028195992877	8.69791236860858	8.67372624506172	8.54389065111611	8.01174509712575	9.29544122484626	9.55495110942762	9.99714629779391	10.2144436151636	9.64141664224894	9.25617216874568	9.51250934017235	9.23866136618803	9.42518797781451	10.4866659039174	10.6679768341395	10.0095554827373	10.3147299538991	9.51309004709116	11.5634705243351	9.87584418378571	10.4803358800616	10.3335745725483	10.1845053585036	9.87153732337549
R3hdm1|ENSMUSG00000056211	205.966717169149	209.556953240284	200.100981612208	209.898937020391	203.016864806912	204.606592837421	209.644286010767	206.121495059327	200.404847617894	208.05749158632	188.035346156911	206.773997858331	206.485668411085	200.630597947393	193.929329072352	197.833218847103	212.771186353051	221.333292568104	211.270323013725	208.196879894567	204.58897093506	214.430245127305	212.437192643832	208.47059793284	212.996843067511	229.147029196856	214.612248914466	209.252925092346	214.582478722602	207.518182470792	203.271472032031	203.90039366698	200.65392004092	203.557423514595	205.313062567357
Ubxn4|ENSMUSG00000026353	76.7872685585011	72.7667486058448	77.4568615524615	77.6983196761899	76.3165866726588	76.3636026330724	75.377291536211	72.3256405992065	75.8284465269711	75.7260098935529	73.29219861464	72.5223173237112	71.1668260441373	74.0891641280672	78.0371101946516	75.4087370647137	75.6739557303526	72.6315116593856	74.6137724597022	79.8176660663718	76.4517677835606	74.0395636206734	78.315177092628	76.0321868640853	71.239342693195	77.2252613808235	74.2934146446403	72.5221970857976	73.7146143215392	73.2208564803187	75.2235128517749	75.2715786377604	77.2516032617488	73.088919965872	76.5948444781228
Mcm6|ENSMUSG00000026355	5.14155221846083	5.91308290686726	5.55667990654101	5.67785854807548	5.75727070446877	5.12161584507122	5.35922632208247	4.71143709223348	4.70436416572883	5.04344374247014	5.06542551180333	5.14947213626571	4.72441041925277	5.85748521180187	5.27369149398013	6.07951201549848	5.45223781023991	5.29190580209741	5.61078233755698	5.74202575790951	4.91699127936808	5.40690587124615	4.56917223037366	5.43842277244463	5.93815775548962	4.46623493874926	5.93540328550993	6.04435988188962	4.82100837684621	5.08328402286971	4.97811549653124	4.64979881573729	5.16747878198525	5.58759139277896	5.5228775238204
Dars|ENSMUSG00000026356	67.8933894820193	66.4837979750656	61.8142126015678	69.5051868538183	64.7645834531728	67.1815824234246	64.3326173231223	65.6630779652325	64.0953783378195	62.2101595880582	67.3745400633181	69.6479716676141	64.0675442967268	69.6725766279432	66.7851575135411	69.7298448173703	68.3380647636505	63.6173150839468	68.0413798854317	68.5961840586802	66.4703808967984	66.6986031779143	63.4499615100416	64.1559489501605	66.7006156936301	64.7293881964242	66.7364796662363	66.4766881449856	64.9117979104351	68.1813277415516	64.3147412513083	66.9978735887968	64.9208108021641	69.0032711580318	69.3501324009464
Cxcr4|ENSMUSG00000045382	0.619503339463381	0.936368696630762	0.58167547900605	0.929530123164473	0.718768716981003	1.02593253203464	0.890284410577932	0.548929466100533	0.534923632180151	0.71056155402445	1.0497603962741	0.528726146263654	0.736033462281605	0.979873563265613	0.775101224932841	1.03809199319021	1.24764766689909	0.712938970605536	0.864676073680665	0.935399053600716	0.824061641360823	0.935521977236566	0.58543587658767	0.58301321970511	0.846434888045901	0.586507842400315	0.75460094990571	0.428466652657575	0.75297984079641	0.543730180750692	0.780347018174963	0.531462427523998	0.35390759599343	0.709092508021872	0.872624395516321
Thsd7b|ENSMUSG00000042581	2.90487298706594	2.51750553198289	2.61864291544326	2.4492848732957	2.31670656748392	2.45280608669579	2.22836934669263	2.35434461462667	1.41599833631327	1.89162362307932	1.64282147823495	1.99455436950795	2.07191075556648	2.35130157143758	1.94505747093835	2.14594200665275	2.34422365205345	2.23523953374576	1.79647522539612	2.20432551308899	2.32850468372401	2.80706397686492	2.15752259177431	2.09068647966109	2.34983531555312	2.24838556154324	2.40061209234072	2.33298124762563	2.39565491551574	2.18159685059767	2.47596964866796	2.9553034193808	1.97682820088486	2.32649238676954	2.02459600144221
Gm15790|ENSMUSG00000089648	3.50814077303948	3.52422080908282	3.2219070207691	3.77303718802675	3.38955336320334	3.3942718496499	3.41029400625278	2.6931857122228	3.07697359608841	2.98947273470729	2.73657291374686	3.55110983987798	3.15776829816822	3.0275485647259	3.68885131717719	3.57409519087064	3.63387913607656	3.59120150284737	3.39447021903571	3.2145614803413	3.2456269499814	3.55130607878032	3.68218215538758	2.9068168111272	3.87039360818913	3.81164905487715	3.60453577066744	3.20523502058452	3.52675088244308	3.40433274469857	3.11486791756309	3.1811383024455	2.74098366372893	3.27643063984649	3.27323885731124
Rpl31-ps9|ENSMUSG00000094122	0.198158641203946	0.259700477539484	0.177394604416776	0.254440974295201	0.185949094250591	0.141630655558453	0.19000544452329	0.104925838432014	0.151998691828032	0.204801780053876	0.107807253315658	0.057234669217451	0.305118896655931	0.106282552460547	0.206695026621777	0.138887604909107	0.0611248993886386	0.115708141016864	0.175711641797383	0.150264347107478	0.0934262648109054	0.140500925560273	0.174627410549761	0.165260238246947	0.243500849253477	0.0681847235678864	0.227155571862213	0.0989265095219167	0.0715896879410195	0.166847009984377	0.0609188326002342	0.155262289065265	0.223490219140572	0.203372734526261	0.0514381482046423
Gm15675|ENSMUSG00000086825	1.42177292604672	1.52965158857249	1.24539448930914	1.23020609448384	1.46036980300209	1.17675800022944	1.52560123743363	0.989486334378549	1.24089967559961	1.68586779619197	1.95581748507932	1.46802068452632	1.0355399632097	1.16845401047426	1.81283361410385	1.65287668222722	1.94937817012405	1.5212348078111	1.62074964752205	1.66585300039142	1.60797416857236	1.35896657455695	1.9387241913422	2.23851853443281	1.56010661886239	1.90394884777134	2.06580802330132	1.47690627925895	2.16981078888638	2.06398590831871	1.92655792417077	1.73972179510177	2.30092734370163	1.30836964510635	1.55223720227602
Cd55|ENSMUSG00000026399	4.23327891776161	4.83467636978974	3.09532999854891	4.24710669958534	4.01417650368593	3.73781713897217	3.84461246915342	3.87675436094489	4.11983523902022	4.53244765173941	4.35334935731924	4.69485580559387	3.89679021243871	4.44599619319379	5.22227208963233	5.48126325411436	3.92816226262689	4.43899249516499	4.8752075641315	4.35450955090297	4.75557827580668	4.23889155946311	4.60471903830216	5.0858128958074	5.01836408215144	4.97019409364368	4.7526101903865	4.16865560695428	5.26871607210936	5.09922069711421	4.2225171836347	4.86768850029275	4.64156425346409	4.48350719559448	3.82903664890579
Gm16083|ENSMUSG00000085526	0.0869373043024247	0.109028109097478	0.149122190595764	0.339606443037523	0.249120842416835	0.198645359951278	0.16145742543818	0.310568496509129	0.237695088292948	0.351815212706413	0.250711478570359	0.167010436152944	0.16558899555922	0.282654331850013	0.275931988659952	0.258377148442217	0.240368175567414	0.25605333323733	0.217415869799756	0.183958053093893	0.121096138707346	0.307295026736877	0.0929428284964695	0.285912264234845	0.342853718924448	0.201248794258443	0.191181273651625	0.136108387678814	0.26970789600628	0.273784621027707	0.21352645896466	0.204027368448753	0.397415654569665	0.175557164808449	0.195766921805914
Zp3r|ENSMUSG00000042554	0.334530399261726	0.6568123326511	0.372841993437745	0.321881587392563	0.683150161320037	0.188529535243207	0.408091746658771	0.277038738825204	0.387382676684842	0.588909597779252	0.452739541428715	0.613414913167497	0.49846875482322	0.351693895064334	0.600727027470264	0.740698475106936	0.80825083902448	0.9430851081991	0.824725496500902	0.685875205936958	0.914675432725795	0.770604725942013	1.1881458549634	0.976279150175917	0.924590553877995	0.730868342354654	0.922722734170653	0.548610083375417	0.732551737146365	0.434257828724294	0.77450566129897	0.851879894270088	0.732666016629848	0.763626983626171	0.60748133577221
Yod1|ENSMUSG00000046404	14.4694793893798	13.1976688157387	14.6123176230388	13.3107746745378	12.6984473340928	13.5767044981746	13.2684259034935	12.594015688289	12.179560344154	12.0468275506971	12.0062371621196	14.5836444641752	14.616259930845	12.9949832108282	13.5841594630213	13.3564153715769	11.7265122457216	13.6676428732871	12.1617274282635	12.3591072160224	11.9146562578655	13.3463112582076	13.34031411523	12.9301512664349	12.8453877301657	12.7659586954423	13.3784017635409	12.7103515467986	14.0565831093078	12.1930482726738	12.5203382743994	14.8362194918558	12.5144423668837	12.8670324376206	12.9638825818938
Pfkfb2|ENSMUSG00000026409	77.7878319444065	79.3218870578421	76.9902178558392	73.058512065434	75.5372431928121	74.1563901815685	80.5860571161363	73.3006651793201	81.4624137518217	80.8576577132694	81.503379255177	78.8476403068958	79.4940247281928	78.0529471868937	78.9046770436619	81.2272479149395	79.8959255203671	78.9720726879205	80.8656177843141	79.7804453407814	82.1147812360785	76.8302604026089	80.3575150254403	78.1135534353306	78.2929591044211	85.2345590516228	80.9912525581551	75.7579339353904	83.8000650084949	83.2364962851491	81.3255027716565	77.9530797867751	82.2176523169136	76.8800950296871	79.7156366453349
AA986860|ENSMUSG00000042510	3.83580218989079	4.15495512010179	3.86258755053989	3.95615677207698	3.80474143642859	3.3291627088938	3.94353087898083	3.08346867329058	3.58587044086345	3.44764616512486	3.76058520351702	3.38923326178309	4.18054386429021	3.20001244668859	3.61016217567008	3.7031992703888	3.21257486261787	3.86471431819213	3.8861139367005	3.12549301064323	3.42290650320416	3.12266990206989	3.61045958655053	3.9109293338636	4.05116818192161	3.0833680237361	4.06654933247219	3.98034090722034	3.96582389809478	3.82138403855424	3.87347114150292	3.59249131797393	4.27492293897392	3.66487767705334	3.58760791528014
Mapkapk2|ENSMUSG00000016528	17.3119833375982	17.6213815135347	19.083969404647	17.7642887881854	18.0374221937797	17.6711521797695	17.8505098328164	16.0779707983016	17.2780409032493	17.3941458472239	17.6640169528693	17.5647353114165	17.107568187216	17.4262697140639	18.0906263040028	20.7518733659412	22.3130994579308	19.8623892723622	20.1529117590591	20.8097971832886	20.2008178921762	21.3936952520055	21.6939317038668	19.8356158210515	20.9149803712676	20.264882265377	21.1915575977258	20.1472243416212	19.2791614846925	19.6783107848892	20.9524398503709	20.135560256057	20.0098812279064	20.6283334024007	21.2773047103595
Dyrk3|ENSMUSG00000016526	2.17988860102482	2.62153733432538	2.25073276767516	2.14076789640012	2.51740230763213	2.41379600007276	2.59463651460582	2.20607641532018	2.34524976558624	2.45625596273719	2.07446648627681	2.12126408110151	2.17008446447696	2.46520208945314	1.94677867432075	2.30999214069427	2.6838417287065	2.63332190791245	2.2098545854105	2.12382918362028	2.57808517555219	2.88505697770905	2.29076651277535	2.36823888356837	2.20999431700965	2.53595892667159	2.5517943304994	2.72319379800011	2.5122042995214	2.2130428004413	2.60513763549083	2.05094054456016	1.96307912529731	2.58098257837963	2.49597976539258
Eif2d|ENSMUSG00000026427	24.9405103501329	26.6273980479396	26.7368475096384	23.9817918314125	25.6255577199185	23.632730647556	26.1474809734353	23.460133670848	24.6903999477704	25.8797432131337	25.3482333003542	24.200603023672	24.6803652881191	24.2723790945146	23.3622149992181	24.7258633338858	25.3784673793974	24.5022428290861	25.1342441745119	22.9063276276077	25.3443798519187	25.0829365425478	25.2651826611468	25.8076980645153	26.5673190707956	26.0753733723673	25.626301953359	23.4273317897966	25.1193111892936	24.4567222919855	24.3552321436117	24.0089175615083	25.3773031323633	23.2759692862347	24.1663078741405
Rassf5|ENSMUSG00000026430	8.04242116536169	8.15515858122448	8.93068828351185	6.84605783159562	7.41373627447513	8.43606094363646	8.91025796330227	7.8570543686837	7.73926257870465	6.3934433613799	7.78290461345301	7.54487861620131	8.20748012495848	7.02276867594002	5.62442015508783	7.6875239372267	7.77966515000127	7.22659204693134	8.14054192534043	7.38654351447119	8.41121927761194	7.29043446248568	7.74110305289952	7.72493232083022	7.20028190407404	7.64123724776647	6.66008181084843	7.36173241981761	8.2212419194191	7.17866461313626	7.83913686654691	7.15968805620174	7.00554060202324	7.82829011366373	8.23353827983965
Ikbke|ENSMUSG00000042349	1.27546935321388	1.40561184869498	1.70216835466295	1.0775781864103	1.32785400790854	1.20159047640008	1.41257786443028	1.393656395805	1.19908435522856	1.47427632333217	1.33436103612132	1.26560381371291	1.47865281928738	1.30136697533696	0.855472666942913	1.29164892361807	1.30225025453257	1.40028033028064	1.46058943485115	1.34736752069382	1.20798162344944	1.44945190030209	1.46330060632647	1.05040215455171	2.01529235736625	1.69215354000645	1.38973811011709	1.14497547382326	0.97340944980002	1.14078368240425	1.32884077596428	1.190595984325	1.37681482508935	1.02013887862535	1.11818399337812
Srgap2|ENSMUSG00000026425	99.9973752389427	100.137813289537	107.620050498892	103.0977470159	104.239813482986	99.0071657344333	99.3023403241902	99.5473238315158	103.510864391952	104.393374851177	99.5407413567634	93.0574717842777	101.317125237136	102.421330628388	99.3568463809058	101.065442445793	100.362289072836	97.0553979939583	102.718306235654	98.1519115153643	108.543286876968	101.101528795993	103.100634149245	98.0846333296481	104.889570080892	99.7846831966384	104.292835837512	99.2513199504996	96.1701095391984	95.8737287556219	102.442176732259	104.031677294101	99.1957323226796	100.752439935341	108.938103237825
Fam72a|ENSMUSG00000055184	0.755014676515736	1.24315347857381	0.910407311608003	1.07001813224029	1.16429059492578	1.1667288416828	1.19220328706778	0.695891416957294	0.872137888631774	1.04739659743062	0.696112082513453	0.911438409238733	1.04777661566534	0.763914317177583	1.03727464145622	1.03995441306862	1.34157196392466	1.05905136530043	1.23264063856425	1.05212332535388	1.38852879959484	0.970000211129799	1.02876220358247	0.724553470503206	1.27578745130671	0.670057801892843	1.07276435184184	0.570379147695371	0.959713541575735	1.04260917665194	0.860515936263536	0.834679109746162	0.833552155972035	1.03725521571988	1.13267340611791
5430435G22Rik|ENSMUSG00000052688	0.950002701805598	0.575306249949947	0.880445013436231	0.874466241600615	0.696930526911792	0.724821666659465	0.836470033401412	0.649489261140853	0.930490459377464	0.800595208841438	1.13998121979708	0.772565821842155	0.788467027461457	0.816998061260514	0.8947694020431	0.983597223828032	1.030475895043	0.883667489552946	0.798589898927885	0.790968947277256	0.667064852308759	1.08180482582244	0.980558391021837	0.972404510334035	1.00726169351041	1.37360854414281	0.911743060138135	0.665262427001101	1.19762605913048	0.897210746521221	0.804213438536516	0.87582294606359	1.15160524864515	0.68053055828044	0.842270591537122
Pm20d1|ENSMUSG00000042251	2.10486769950168	2.34140400094002	1.62637817817821	1.52494379636415	1.86064644676402	2.06419671432646	2.17084744320593	1.53739967105242	1.7437968636467	1.77732259335275	1.6352609245061	1.67082691368573	1.91097467802681	1.98178731335831	1.79506557606851	2.14810156349787	1.97829578950869	1.44185745905726	1.87128576844722	2.28772566652	2.27667863597011	2.13709361768585	1.95628277411177	1.42473490025679	2.09606717526597	1.80198886726106	2.04844014896746	1.66057332316659	1.79414495006997	1.75840620371934	1.58332834821542	1.48401748723982	1.82679577980714	2.25898639646585	1.58221835114968
Slc41a1|ENSMUSG00000013275	50.9323697090134	50.9948190769899	47.9939009574948	48.5979840887984	52.0743177707617	53.0704638971333	54.7609064991127	53.2945135242963	52.088664295556	50.3955661301191	56.4948586860023	56.6226752734661	55.1443073229721	54.9294063026538	55.1391813055088	51.8961452405366	56.2429106525984	49.7281689933827	48.0400722878308	48.8003528996967	55.205621690507	50.706399344618	46.5608388828142	49.7291222967617	46.226040450188	40.6789360875317	47.4552776264846	47.7303820806759	53.8839085944081	49.8972420783416	54.0471069912186	45.1237566957793	47.9975116518347	49.9713824480337	51.6370220566702
Rab7l1|ENSMUSG00000026433	2.09226639826256	1.81654641675149	1.71603722765153	2.12556866113189	1.90114337063662	1.92019327441297	1.87753686564922	2.2429391270525	2.26775173482579	1.91678156549912	2.05378927871415	2.05856086208487	2.25298097011267	2.1227646757571	1.91246261363758	2.01294216753281	2.07005417458745	2.1411466215264	2.02890823902555	1.94306917995604	1.97417984046939	2.42635299627854	2.05832104619156	2.15439149973725	2.05847299555633	2.10221722924556	2.09315938602102	2.52722389894067	1.86303357034059	2.22655017314222	2.07476431199473	1.96158520651459	2.19257947280387	2.43143021769056	2.09318400775034
Nucks1|ENSMUSG00000026434	221.73499516562	220.945157503351	226.525020026547	222.38164285461	209.605898788917	224.977401133546	223.493702920686	228.261774140107	221.271752234454	220.299408086326	224.000054392737	214.501655393469	234.613369579052	223.348409379044	209.018471808239	224.516380730742	208.383424338449	220.87986629024	224.969885180199	213.105877845612	215.217855586439	216.656590279048	207.853624666219	218.900789124305	222.657267743203	224.695339610413	211.326804981108	215.578188157575	217.614134046429	222.215691474964	216.887406592861	218.368829402611	207.89998663817	209.070399808679	218.402470983803
Slc45a3|ENSMUSG00000026435	1.52625215008961	2.03421816068567	3.17149575803445	2.19941071163089	2.3798178166009	1.20639730594443	1.71233454446151	2.32323167915545	2.32649950734794	2.64061866731894	2.15265406619382	1.83998243860574	1.33790587604612	2.36485152415336	2.23473933956246	2.45119793438047	3.23663094467044	2.00560966660503	3.04337541062476	3.02830595582109	2.73238088639728	2.28787950654464	2.59586827801292	2.74358828491651	3.11573077228393	3.05985365704587	3.06303056554317	2.37121132205843	2.68648591250724	3.05176373204211	2.47076823422651	3.22446877501264	2.85025265591484	2.87340462958848	3.31387738459425
Elk4|ENSMUSG00000026436	14.0357895537311	14.12152207448	15.9661465628218	14.5068113133852	13.5883800793157	14.4045303181315	14.0616194824765	14.0176804532028	12.6388994493804	14.3951088501312	13.6772012027088	13.8639487148614	13.4761810375145	14.4570183080782	14.9259079620634	16.7706598957943	15.7483004730284	15.5972339355277	15.0934877054734	15.2518200546423	14.3843529307443	16.0793575690856	14.1527456084905	17.0253349064952	17.1652948420908	14.1082757615189	15.542506669604	16.0844388971148	16.5593896124209	15.7090812900561	15.2900997591414	15.3525628803784	17.0326681052514	13.903933104644	14.5341482963839
Mfsd4|ENSMUSG00000059149	5.70798063768608	6.63850450029882	5.92719887702169	4.61752896405161	5.41818448996771	7.0001958778883	8.10089945214243	4.38058259504278	5.58011828777723	5.79472429787431	5.04066284309354	5.03022038981505	5.7141693042724	5.35052109684162	3.55565596842301	10.332304312914	9.36582238815845	9.27386843667017	9.36021917423475	9.9355775042731	9.10003182652886	10.377986206523	9.99087077792102	9.69318358879459	8.50167779300231	10.9600826295865	10.3187454948676	10.7676545878421	9.76100792344046	9.82246454771949	11.9167828570764	7.48364312408035	10.0728587399429	9.71007041746343	10.2434657138691
Cdk18|ENSMUSG00000026437	16.4259122895167	17.8031477754382	19.153321167987	19.1421170481877	18.2428474827855	17.6205820383511	16.6064881087259	18.6822096152437	19.1475400693708	19.6709150766491	18.3691474677217	15.5866464849212	16.0561713860656	17.97297528007	16.557088490531	15.9522492143244	19.3726438179483	17.0768556809809	18.55786517619	17.0103061335243	17.5571114114967	18.8734187981007	17.8446572659685	20.4888173715229	17.648041965315	18.6499389259423	19.4179243300384	20.4602376401318	16.4795184414665	18.357722667703	16.2466332677797	18.8642407951462	18.7162466138053	19.3197850985645	20.08894510346
Lemd1|ENSMUSG00000079330	0.240218043188789	0.215698721476664	0.168296180010352	0.19600189702014	0.22640061812565	0.0911373173281708	0.155670197955311	0.102361985309881	0.196392875217915	0.109229525893015	0.0997484196286298	0.370970938238831	0.108583707041645	0.137800187314201	0.211834806695905	0.230825327667072	0.232975457379089	0.296614557301485	0.248638138771018	0.177725524763684	0.281954367154143	0.175347739697869	0.159179592163815	0.166640760418728	0.143406382172353	0.231729518154033	0.170952203365068	0.241861647127842	0.0695655973602172	0.46552963513352	0.185219805750684	0.258984156484149	0.14113985989678	0.206765695735992	0.233413195326603
Gm7241|ENSMUSG00000089808	0.524503283196356	0.560383283664614	0.419077064646448	0.641548277904364	0.49959230186917	0.713743722833476	0.517259445727284	0.732433115431767	0.329898966592507	0.554424523209075	0.410895903050745	0.337261285992828	0.398220978573334	0.390229130225273	0.527571259630717	0.287732166455181	0.449084761242909	0.372538613852447	0.447372894403793	0.62939939540884	0.368781559717369	0.337957058945301	0.490485328144519	0.474057400446272	0.496550939249842	0.472044253323095	0.241727153119723	0.288897143230665	0.357062761461535	0.334540677941552	0.32678931644723	0.309644208000787	0.304356079732663	0.255226601002485	0.0849620579923534
Klhdc8a|ENSMUSG00000042115	6.8572834075724	6.95951907973796	8.55549550822171	6.58799284629395	6.11328770748511	5.17952328150717	6.48134896939448	7.26954796411629	7.85320368206106	6.81536115893277	6.49139680072381	7.79990078922689	6.90882251374007	8.43579113922942	6.82749139047092	6.43344065914396	10.3432190607986	7.22896402600456	6.81958275779048	7.36422207873494	8.92701115624828	8.3581655488017	6.36302143666571	6.87240965818896	6.04030843877005	5.60648869511799	5.65385642333712	7.61708468366997	6.83367864342008	6.82854616580626	7.57891815417897	6.85352716482942	7.5467511929874	7.42841928623438	7.39528744404932
Nuak2|ENSMUSG00000009772	0.831352541479137	0.540204378926062	0.648957481457128	0.651193204784767	0.711787648111931	0.663170055865903	0.658854826478738	1.08974603064307	0.816636469828903	0.652763179392978	0.685983109687724	0.579621900142764	0.864098789212263	0.896222252388119	0.651541137247649	0.834897233056872	0.379262484959629	0.645457116676976	0.719013006765709	0.926334562801007	0.740738274104917	0.793969286479007	0.709469798103177	0.795407498680792	0.744897666566688	0.913213191793576	0.648702695025646	0.682588013848338	0.935517585357609	0.573583375364209	0.647566305033271	0.822605104469505	0.710332707720943	0.955845448728678	0.638441433242838
Tmcc2|ENSMUSG00000042066	208.227568315331	203.724781770794	215.287284907805	203.330179472466	207.834294994371	209.024839220404	206.533623968049	202.621925185913	196.515585627398	198.859058418034	205.90618360632	193.466628484786	204.874561192145	196.502489178557	194.409685821134	191.322235753555	196.043605066945	201.756348810531	195.932359053751	193.848669116555	188.951092789044	197.650401136739	192.040963689032	193.687155762023	205.816892290728	200.376019076954	201.395295458081	197.564315838141	193.279136125796	197.16872102798	184.837446270407	197.654654033006	188.324283777685	191.476549530453	194.76326128516
Dstyk|ENSMUSG00000042046	110.982065649691	107.309595945147	118.633310352988	110.801640835353	109.76945832856	107.479064155726	107.754624502755	111.412362516085	110.076377283732	109.009603885463	103.529394130117	113.920476810526	105.742583037035	110.436795372565	108.216792710569	102.718908557329	109.83804154131	106.100716969928	102.762355051707	103.265025072183	106.133967701298	110.265765108707	106.649417953386	105.219877953716	106.469479698117	107.317042602202	104.394691813766	108.100974831463	108.144256482038	105.693895404635	107.147490214429	111.277251870095	110.743440400787	106.38080547537	108.350020789502
6030442K20Rik|ENSMUSG00000097760	0.292421920552485	0.580685181005381	0.521504266957422	0.552509285641479	0.384894399575943	0.775799231553653	0.499930669686811	0.527659748073405	0.496836305791995	0.566723491177777	0.769496535460876	0.820217309068709	0.470315305124331	0.455567849841859	0.497202985965024	0.565465891418746	0.705758981352606	0.683216884026121	0.769754050710145	0.517255337634604	0.506726755034415	0.322178055271375	0.359729661797284	0.555748111185603	0.486320430122797	0.39165804156022	0.435890783735031	0.48731075644869	0.608810956135358	0.872327858773306	0.534465547881082	0.80281750363664	0.669253847930441	0.456175121371169	0.811824253648328
Rbbp5|ENSMUSG00000026439	64.6923926400132	64.1314854845352	67.8727741860069	65.9281035553003	64.8849233262036	64.2322827667646	63.5398572167454	63.153253404847	63.8999625402075	61.0587604205951	59.3974151393946	61.2174553774587	60.3259479841412	60.9811329475422	62.8465340503683	58.5511666048865	63.2561588188834	58.2877853448933	60.4931011079284	61.2322414747981	63.1967997359401	60.8450108047067	62.0460993291588	59.0667021020017	60.411904631393	59.9748360278829	58.2199387124311	59.0075850010663	62.3074473181517	60.4201531133735	59.1037473117436	63.3055553753877	61.9222557176065	63.6965247778111	61.2322761526474
Tmem81|ENSMUSG00000048174	4.3999097640779	6.00597401287674	5.31841355532778	4.74791885148266	5.28125695820094	5.12766595863401	4.95624387670243	4.50658866159857	5.37632024131361	6.21012899193412	5.84558426272815	5.57574210251525	5.03913618835265	5.45762482080686	5.22161806372007	5.0793066915352	4.99165600164662	5.64235886257091	5.32763752472469	4.69801113116345	4.77082148429793	4.97807855863422	4.54098720509796	5.0100024003603	5.25698851736202	4.68488526907931	5.40035928050236	4.93596710107496	4.70369625770176	5.27959428183193	4.41114648536182	5.74693778450671	5.83956186257116	4.97611756940584	5.06948778238416
Cntn2|ENSMUSG00000053024	203.544289107389	218.707800126142	223.380375979889	215.047328056297	228.741464029332	196.906496122903	216.485781367514	214.70561939265	231.259551999309	239.272008333584	219.302971270906	199.719077750223	203.601682115547	219.802222932028	216.298462866437	212.506651090644	240.121837004192	221.326200003295	227.800122441046	224.7750757565	227.107604038269	229.671160460367	219.813750066512	239.397235838587	227.191571407793	234.058643056688	247.299075433234	237.279268155622	228.689112036497	241.035033513168	218.113431302349	220.222673726652	242.743468629169	236.753094593556	236.099393051235
Nfasc|ENSMUSG00000026442	329.43965362789	348.855354824993	332.201503179904	339.997097867851	349.4991628589	344.401532901053	346.649662869044	343.493023914403	363.002907494629	365.081055123377	332.721579866778	326.508498585573	331.192699056596	348.457206583929	328.697147856837	319.150965614758	344.110107537257	318.841569348047	331.973512173466	331.624348338708	341.585877171124	353.61151983308	336.148984389754	341.781010214228	325.163957746672	338.549608225301	352.462640151987	357.075958300207	325.564875319553	336.818504592165	328.37788872581	319.037338772355	354.474799277255	362.950439359917	349.196944753801
Lrrn2|ENSMUSG00000026443	5.66960699271281	7.13533053134679	6.06816743289909	5.4442442129752	6.82081311927721	6.77934765937238	6.51753217939208	5.79897913546667	6.05966504470245	6.81662233476769	6.7045647230593	6.90569347026081	6.73549128135001	7.04431606638867	5.87632426372846	6.20560280675594	5.27286797893813	6.41293875082901	5.13751880714206	4.64282433822633	5.28677456598088	6.74770839179646	4.28897093863528	5.38382698188166	5.26006095287918	4.51894858461413	6.25489688973777	5.81523556699771	5.13407856990803	6.22362519494282	5.50045634765586	6.37880042953412	5.27962811288639	6.48976782213275	6.06036680805997
Mdm4|ENSMUSG00000054387	64.0082308640599	60.583582466707	71.3100981339412	63.8636924005449	68.1496663067182	58.714231327924	63.1092642037137	62.2297914445247	64.9679299207644	63.0853491031383	63.2678131524328	61.6236961141868	64.1598116424692	59.2595465623811	66.545584899869	61.7379323243299	60.248612767272	63.955616527271	63.0045798505551	62.5719585060224	61.982594525548	58.9404941750397	66.2102583723362	63.0280025681456	65.9750233345146	63.4120587170674	62.2466194159457	58.7679673576734	61.2531495325991	61.2588179088575	61.5774404716886	63.9274426713301	62.9019185230317	59.7238727572138	61.3175376277922
Pik3c2b|ENSMUSG00000026447	76.285026307439	83.3855139327898	87.2190117156868	80.0652263169211	81.1862684264038	76.2789712094775	76.8388140597516	81.7828457544787	83.3230289279933	84.1860782302336	83.3798264618651	84.038946751402	76.818501478481	81.1098112914332	78.2994689931788	70.6064478416609	73.6887985646418	75.3233517281388	75.5813199096667	69.5360262911896	70.437923278932	71.4459379687602	70.0492490620953	75.6752941654384	74.8240314430064	72.7616119758011	68.7497015857037	72.2670743379877	68.9029033354576	74.5726792879346	67.507375764902	77.6997217712217	76.9400826864218	71.4220942241804	70.9689958058824
Ppp1r15b|ENSMUSG00000046062	80.9977852644372	78.5721218269789	83.9854271521525	76.4725736600057	76.9574181793615	71.3125897970032	78.1461758235902	75.1624612798088	78.3158512915041	78.9371852555626	76.8188980555412	78.1552254953144	76.5500407892282	79.6072418605048	75.915387539477	77.197175777067	80.1590678517612	74.8111091445395	77.4014806102464	77.5511732426768	80.5604863563103	78.524410586596	76.3297400701778	81.2314938857876	75.7328165147028	79.1870322103584	78.6976071495734	76.2019580686964	76.3912061460102	80.2850197908038	76.3842110275393	78.9259953977764	82.5762585166326	75.1242325018793	78.6420686968062
Plekha6|ENSMUSG00000041757	136.911595238377	143.844635436634	135.546997228981	135.35251428671	134.040246320737	134.134515141964	135.806034126977	131.192106600101	136.577601302172	135.758619017681	119.501430350471	137.06417837064	129.624477640271	126.937362096743	137.925916203483	107.518214891093	112.947069598027	110.217894470234	109.550568102856	112.322775007425	116.241533876885	113.265057873786	114.298938023663	111.52206764828	106.29378203303	108.554748752353	98.9469708293967	107.455661688173	103.889616510291	118.512573081554	105.326476570862	109.016684359321	115.846144818816	112.817995586276	94.2948953751802
Etnk2|ENSMUSG00000070644	1.03230995054133	0.971977467428102	0.874325632343793	0.735612683852245	0.967221128593793	1.12720704652857	0.834795422857444	1.18920562523467	0.716855961678158	0.76610264260935	1.15253696205066	1.06601904102148	1.02016096115085	0.942319410669432	1.04900470112889	0.852437116568729	1.02992329046224	1.18658168645088	0.872840947744977	1.14851218899732	0.960560008758103	0.89624774615255	0.92774261449145	0.759134971038634	1.02047700069479	0.662142295931248	0.8356023761338	1.08588303958844	0.938223409586884	0.883256003282919	0.949582439256621	1.12793705608966	0.74362845417808	0.992227516489015	0.677923492141493
Sox13|ENSMUSG00000070643	8.05462164296189	9.5063258069411	9.07814879880918	9.87216039261816	8.65134592440632	8.08386515480346	8.33357777495488	9.60709677188635	8.67384500705614	11.0051141746838	8.52086801334302	9.58036967950558	8.8776179025115	9.58476012893626	10.4661537361975	8.07754321497947	7.73779949172221	7.95347342521945	8.24376863071931	7.52800238205122	7.96794105955775	7.08100352515122	7.38856735680252	8.380658672309	8.35923973351252	7.84803323674354	7.59687759754881	6.62114797162087	7.76868914515699	8.97334429293811	8.76065903301178	8.84673391977218	7.91843783881223	6.24599982486082	7.25824458205525
Snrpe|ENSMUSG00000090553	13.0388723493351	11.7616228527878	11.8679474232248	11.8260971640534	11.7670485519915	13.645463339535	12.8286409940056	12.1527078963144	12.2166857998709	12.0760496681543	12.3158441424511	12.4728428494024	12.8247536267782	11.940130839841	13.3499411355469	13.3422855424031	13.0799397220761	12.5428568334811	12.1707721122191	12.0589512897929	13.4166369642735	13.264143525853	13.2551144474778	12.3259238462518	13.0338834619428	13.4267253503436	13.2505328577227	13.253749186103	13.1983757265076	13.3005202334615	12.8517734239051	11.7410456960012	10.7669980500865	11.8504375662287	12.9136585540193
Zbed6|ENSMUSG00000094410	267.140446905604	265.622247021573	285.936418184579	269.056090178037	269.369433377844	241.706906386879	260.4492567033	263.275896549357	270.135894775109	270.756801524479	252.819505562835	268.897974739295	255.326576919067	258.375698948821	265.024082573898	245.817767672808	248.015373544583	262.249288860787	260.82500194346	261.878771730618	251.800963657339	241.600876654729	266.935355549655	268.82522595385	256.378841776838	268.382835187019	250.946197244127	254.518820865699	259.935720561539	250.191576982942	256.021138367887	264.312769698769	280.855061047968	245.358831480765	246.847583841633
Zc3h11a|ENSMUSG00000026464	175.32394983462	170.27459773242	177.478303994804	174.576906786824	173.207483364807	156.855987315062	166.128430386474	172.006267699866	174.893883541957	174.680022863519	160.148179321233	176.285698629622	165.198195299082	169.253989552422	169.358337935887	157.383493296735	163.467565898122	173.090978388053	171.098806503306	172.950126266782	169.12848745937	160.005946250968	175.227756894915	170.886449059557	166.927552661482	179.387157453062	168.409577403094	170.101509231732	169.820224480526	164.741898071737	166.439562397862	175.110023230972	182.163149468964	163.708068302121	166.235359683834
Atp2b4|ENSMUSG00000026463	84.4487909592711	57.3133863830078	75.3302820051959	69.1400417613545	71.7328511981226	72.4366711651847	68.3834705091688	69.251551679963	64.9192086496922	52.7610204165912	45.4689884496285	67.6904896483701	67.434164879816	62.357255812335	56.14294878275	92.7775810805912	90.3861529680103	107.758734462947	87.8641560078213	92.360560544052	104.035762237146	110.930159901465	101.530787556316	93.1997135739662	94.3131184963621	103.949906418453	90.3071314567597	102.509623785554	97.9341581417712	85.2641037037635	92.6362909848472	99.932972700306	92.9534323670893	95.5143215159515	96.4437262991976
Optc|ENSMUSG00000010311	0.26417447115472	0.28888152530506	0.370912941534254	0.166225665196708	0.353159952254506	0.236302301759398	0.21714382241971	0.363805734235323	0.146981148039819	0.227727455769606	0.200561285294705	0.505014347031268	0.235129252558875	0.362258516435383	0.230069104737656	0.258998019387149	0.349525881642746	0.19486943788805	0.162294722256168	0.208318093688091	0.208756076810488	0.46938915875127	0.238507365521423	0.164316310456911	0.411437193163712	0.234170418376273	0.309798359732347	0.129919620851854	0.20327179356334	0.259729481755967	0.127756120859145	0.424398577747101	0.171340617131034	0.405159246896316	0.245918112342545
Prelp|ENSMUSG00000041577	16.3548700598469	15.1672787354323	10.8998673818536	15.0973946648104	12.7040463091362	17.2949714073299	15.2323749153451	16.0533087151468	15.627429263105	14.5018229964707	15.3239074223511	13.7205868050686	18.4918275195422	16.871501423127	15.5558133474919	14.1482947163007	10.9035703501425	10.3182288113762	12.5601731105051	13.993143285232	13.1664602986862	14.020029108741	12.8027632737585	11.3315288303525	11.7313735940644	13.0959383947687	13.5278852034417	12.7218316908434	12.3415416233623	11.8133729766713	11.3554365836364	11.5625891073562	9.45073629527464	15.2956334045641	12.5998868710903
Fmod|ENSMUSG00000041559	0.962424069522448	0.609248814668029	1.68482365534227	1.5010367045378	1.5586076026282	1.68373152261204	1.09352589416094	1.50123258953973	1.18755166371498	1.42939129558854	0.954732013887039	1.48329085433236	0.852039557873022	1.38001234346145	2.5275979684695	1.88776941488565	1.45767644968597	1.21142283001807	1.42489246902873	2.29938672625301	1.40388610610553	1.00551214191704	1.2035420575469	1.39546786936468	1.32390228993996	0.842236222323343	0.924230553453907	0.821588521072188	0.777921391972901	1.24748017890125	0.746228516259167	0.906834854383937	0.523757438998658	0.732653773437624	1.35486439354077
Btg2|ENSMUSG00000020423	9.31991261851665	7.44762425545588	4.72969842300358	10.1687808608604	7.1876882124703	5.87138514709624	7.12367460711757	4.82968903170298	7.60885487713158	5.63443278840658	12.6974061468734	6.25031695313368	8.21574509873528	10.0570265985291	9.32490118207083	12.5457305095142	11.0246944996231	9.51577491429981	10.1787480406056	9.08733149002628	9.35769551827956	9.53351203205982	7.48553741533775	9.45101356767209	9.54662381854201	8.90449377291405	11.1787588763495	10.1114854514045	10.1672028737954	10.2262789286908	10.6323067124985	8.57485653453391	8.79856644543809	9.44148446958995	11.2598103738276
Chit1|ENSMUSG00000026450	0.320108732355291	0.165707507159495	0.484156747286343	0.19784318963707	0.200492865485221	0.306405770867086	0.263052364811889	0.10467144647436	0.249547367181829	0.177891880155047	0.111043176505695	0.0801904534049788	0.187077435975924	0.173054555508217	0.105097635325646	0.122934381901415	0.258533397824335	0.293246877302603	0.118387034151878	0.268545904638697	0.15937473349162	0.337875809324002	0.237588537163529	0.0844948979947177	0.158910617314492	0.325663999415073	0.214282951173438	0.336782397823463	0.163449467704065	0.125395945263689	0.166896771514134	0.229560457224537	0.263420624429107	0.182214748854836	0.241657293821879
Chi3l1|ENSMUSG00000064246	10.8637129923035	9.23077480957892	10.6045470999047	10.4646606073895	10.8090305340183	9.86514737762244	10.1112982307518	9.92776192177092	9.26412502036286	8.80269015655271	10.675996627206	8.90361151674035	8.16119795504496	8.94784343789143	10.2853882809683	9.23139187235729	9.29388838407973	8.14496453307267	8.52049102561561	8.44320533626447	8.74714810158869	8.39743511599343	9.08203656655862	8.01108707180655	10.7510867311792	10.3104513334575	9.3205951615633	8.81490996590306	11.1279149588696	10.4603638753246	10.3038081376922	9.51120676244027	9.71568161139869	8.7285355954281	8.96065324770759
Mybph|ENSMUSG00000042451	0.550860811653391	0.280962609613729	0.354856174742542	0.444493493365901	0.335032345430531	0.458307313991991	0.369700824323434	0.493008792588885	0.297649553080062	0.436579335255905	0.484108708923082	0.676073026217867	0.432328519365674	0.569421711519408	0.375154792476066	0.3668820077116	0.388028207989773	0.247691457792442	0.278755575022707	0.28829110317184	0.344381987196968	0.484987421380924	0.408098933411631	0.520185374221479	0.295242246760541	0.427402952547249	0.571706828166128	0.416212665447112	0.410261535328918	0.36970646060506	0.482185728840986	0.55901108284319	0.5424814417621	0.304909314860457	0.632802911912396
Adora1|ENSMUSG00000042429	212.647199146258	191.932328568633	194.344584208653	210.037018406077	201.583222799335	211.909893844109	202.126640392224	216.214928466293	217.195671767517	209.151043096945	210.377103275193	206.384955261104	201.027463791487	209.730701239129	220.352372085634	189.683322868747	192.347719865299	185.853903682187	179.899326083422	184.883076290775	193.243513005241	196.664459720435	186.192888474154	182.202756624384	188.665387753841	198.476787051792	179.926135080024	192.754418906766	197.233015995144	200.702020989592	191.774190414032	183.501657578624	194.328924871001	185.110099852197	182.500988578261
Ppfia4|ENSMUSG00000026458	95.9007915741553	92.3976577444756	100.770613823634	95.8658078488472	96.9811448238546	91.8545476962682	96.3130838677491	98.2289324833338	99.4971200424514	95.434490164005	95.4928095417153	94.3437172807092	94.8872842649205	97.2780271566818	89.1441597794187	117.34023671447	121.918282942415	122.152315864958	117.990448865315	114.443127689603	119.122861632512	124.730339340826	113.956302897136	117.441101604103	120.859977442202	124.573674724146	119.069073382345	120.858325590679	124.50664587995	125.263511722217	121.267949317357	122.564670447473	124.393372931246	122.089915665197	123.654411929421
Tmem183a|ENSMUSG00000042305	64.8833849038433	60.5204509697107	62.1132502032656	66.850947890336	65.2681530781667	65.6029661821252	62.609800306043	65.8523505639969	60.5704183103324	60.7494279258604	58.1057988731323	64.1136486690158	63.6857794974975	61.9623555132159	62.1037448845358	65.5922124231566	67.2434036815658	68.2697599959074	65.0575600408623	63.1259866416424	68.9777817095427	70.4630638876738	68.8144600511321	67.0853584584209	67.6199543572222	66.0465393788028	64.7049024245431	64.9138879227074	64.0084077046209	62.3849612334054	66.6952177774204	66.1112947003717	60.1916781511657	64.6148475006771	67.2055724015887
Cyb5r1|ENSMUSG00000026456	8.16306906627631	9.31683056761038	9.28971909214482	7.98803000389033	8.88392976123983	9.29268867260057	9.1869471648068	9.22065013172725	7.95121044079575	8.56152171439807	8.12091796135993	8.54943193936978	9.21101724248054	8.27243045152831	7.6220408428612	7.79501700739949	8.67149044143849	8.60112196020642	8.51498733024185	8.90152936034632	8.17480629634126	8.6278350369111	8.09782213499463	8.85752481154121	8.12175432517552	7.46462353848427	8.34105675281954	8.08019127167805	8.0272892681699	8.20537461847437	7.57818958900689	8.52135584234741	7.69699907161555	9.07204719743916	8.16433313836023
Adipor1|ENSMUSG00000026457	86.7803638520424	87.8348241092306	81.5348520422377	91.4745296591856	86.6134950522246	89.2548099988925	88.6939587959933	83.9050386477678	82.4206146697741	84.0767263795294	88.4496698535154	86.8326506374044	84.523844687735	87.7892683428356	86.0336578920833	89.8824015408395	90.3061472949718	83.9909263481666	88.3921320155295	90.6801548441139	84.7183864159111	87.3509871254194	85.3605699619151	90.5508663319658	83.7145233543051	84.5628395607568	89.0502166314512	84.4937922926061	88.1474326690697	88.170226423227	88.4486872425098	86.0115784188195	89.3124505337785	89.2489202946161	90.6185492018767
Klhl12|ENSMUSG00000026455	39.8517517886906	37.3032795834317	40.2592442811893	38.9967385587254	40.5582388796818	40.0754627201472	39.0153253402536	39.8889034896057	40.2651222356967	37.266154756042	38.8635044491211	37.0668141661294	37.2148852474009	39.5420642472704	38.1795783840797	40.2742892990747	43.2266838340095	38.9766952460376	39.5785716597908	39.8516558926369	44.6922031634668	42.2575163548977	40.0957839304727	37.5868795253755	40.5822172097962	39.5672865887275	38.1804754746414	39.521486960535	40.1565488822472	38.7915830952566	40.2814374544386	39.4521650321291	38.3245469457077	41.2846136108635	42.1645206873138
Rabif|ENSMUSG00000042229	27.1907236375574	26.5431951596972	29.2624700205359	29.6099607527185	28.0382369583654	28.4366191674209	26.3197758222062	26.8475960886121	28.6778870870147	28.3843461341261	28.224649573204	26.9855737315785	26.4089192783585	27.5472949206214	30.425603328816	28.6824943873434	29.3677743328236	29.8521989136711	27.3533227068329	26.9195623825733	28.2799673826087	29.4104209904832	29.1666182482757	28.9883984139373	28.0785327213443	27.6165163971202	27.3589860793403	29.1403586120244	29.3640201519073	27.2845404555387	29.4049940987413	30.3304711352723	29.4846456957547	27.6344049874525	28.7787419212914
Kdm5b|ENSMUSG00000042207	92.4482118323145	91.6183968360904	97.8029979113335	92.1150653313447	97.6364130933645	89.0292720566576	92.314956973464	91.4730883295597	86.7469686001273	88.4986862290625	82.1024897389039	92.6033434759396	88.8519509670691	86.1983774735407	90.757967905597	93.2688550959161	99.7712868239246	98.2368399530547	94.0907261423584	96.4836823356903	97.8023095933789	99.4378999830593	100.529121501317	96.4791640939403	99.9669406391087	93.2901318674636	97.2827314583978	96.0109987969521	95.2991095941025	97.3530459991001	99.5511651943296	99.1073407365887	98.0353515065773	99.0382495104857	94.8234139825987
Syt2|ENSMUSG00000026452	85.8957597785019	86.8733595179437	79.5781379729084	79.8529769917011	74.1894293837646	94.0220303106367	84.6600606269849	101.77118846506	107.84477350434	100.100009992161	109.139037800365	101.766021880381	98.7144632966249	101.088736223392	101.197904809343	64.982834798337	65.3519256248303	56.1395579049235	62.8517714592082	61.5673261737261	73.5401218877575	60.645947490239	61.3326705986777	60.407597106194	55.9003641367771	56.3790081416718	49.3130807323584	60.9478709881028	75.5786857146046	65.8793575559473	66.5273671896897	68.3025617852501	81.596527020733	66.0305021264371	60.6991277051475
Ppp1r12b|ENSMUSG00000073557	140.972883506044	127.480109911749	147.708190183788	131.453382181831	146.076345972853	129.878699453633	138.783778236735	138.043874311377	131.93331518625	128.39851821039	123.082364095041	131.917573479484	132.349029736236	123.080984392925	130.758405541184	126.959121491422	125.274730481876	134.901019666871	126.638103674153	135.082813250415	127.647438374767	133.347828072797	135.716219543528	133.280280505197	134.715324886755	138.21509430903	130.494173610882	127.857642086573	132.028856367355	137.934569218525	130.571554721381	134.300201427657	136.144895198941	133.505335804609	124.813993653562
Ube2t|ENSMUSG00000026429	0.601151536846733	0.734689461736743	0.776739369912869	0.7528182493522	0.755844131201307	0.577241972876276	0.753381568328173	0.419364820266349	0.55266010942885	0.595781838435462	0.405197204495911	0.598459734247495	0.701892808874654	0.607734928173675	0.419050682559061	0.621964034472553	0.740518568299738	0.695113178170948	0.62975884857189	0.552953265582076	0.605428128176567	0.809572576647684	0.572651804058103	0.537263168960215	0.604965082062549	0.517751360169003	0.655463430088233	0.534048445242511	0.226705455585088	0.596106217451191	0.658015560864348	0.486468756547512	0.46252456219554	0.622093231666598	0.723759212848365
Lgr6|ENSMUSG00000042793	0.48428812169737	0.497402692725431	0.342699268164503	0.603511635780536	0.664406327217623	0.33523095260539	0.602801183994653	0.526651186114325	0.497216299995936	0.443144440132334	0.662006817838939	0.392103649571403	0.509768911586759	0.704878931768122	0.431284085051371	0.696156282183685	0.882925354245727	0.506057405838179	0.705781926431398	0.763317030101453	0.675790483635204	0.749271352933595	0.459850808801783	0.750864326704098	0.711229072014474	0.529667953169111	0.842242736563071	0.515756827819979	0.852389617172326	0.59749487035814	0.541399945060431	0.451335427598418	0.75833673470375	0.896155684196602	0.820842748591805
Ptprv|ENSMUSG00000097993	34.4297747835418	37.8664432087782	26.5707708721322	33.2297766951275	29.7082355658452	34.3658950120488	33.6509259484062	38.5994569935506	44.7049082654512	43.1127646618754	50.5586197606766	43.8941744121662	46.6389276660093	48.2395074753418	44.3670019652015	21.6204242436136	16.5743194931499	15.7012241734365	18.4534546818816	14.7882812064309	19.1327480317552	16.4139549805282	14.9593107211696	14.2192511567568	15.6540153216696	15.7054963886499	17.9627797385427	15.5561128606729	18.9940263722828	14.3150483800934	16.7648166810934	16.2931522369765	15.0609499968852	17.5243313695785	18.3134755353826
Ptpn7|ENSMUSG00000031506	13.8861494710523	14.4029321030538	8.1373772924591	12.4852578172059	9.78037660093388	14.9039652704693	13.2833525034104	15.164967161646	14.6218028760061	14.8590743574943	17.2801080816423	15.1902678612149	18.4442598502094	16.09366496833	16.1898099389352	6.68554131304182	5.10206119988426	4.889999016058	5.59050504353591	5.17155511753536	6.20440349690228	5.55455655118014	5.70289317470166	5.2258900530771	4.96796707526027	4.72482868853229	5.70465271278261	5.47659646040789	7.13628624077101	4.91760328372949	5.88020716203214	4.58781428184868	3.87999138837659	5.62030171730786	4.01340863914233
Arl8a|ENSMUSG00000026426	65.5016163649761	65.1665983585996	64.1934641821599	67.370906436921	67.7100600237919	68.5274350601139	67.5211291542918	63.6782664376739	64.022100185908	63.6423171572893	65.9658764219565	62.4593993882704	64.0814371494442	61.778421795786	67.6718346880983	67.9281343598689	69.8441265529108	70.2553538392811	67.9531474282673	68.2675469428757	67.9093598489858	66.3470904376642	70.3513342350129	69.0037720918009	68.1377615613822	67.068601752097	69.1435810079419	71.0606937349127	69.8563455771137	67.0687859747799	71.114286196614	64.0283610604231	64.9873199358549	66.5378272984446	68.1821363995084
[truncated: 16,717 more rows]
