# Supplementary material for: Histone deacetylase knockouts modify transcription, CAG instability and nuclear pathology in Huntington disease mice
Source: eLife. 2020 Sep 29;9:e55911. doi: 10.7554/eLife.55911 (PMC7581428; doi:10.7554/eLife.55911)
Supplement: Source code 1. [file elife-55911-code1.zip › DEG_lists/Hdac2KOvsHdac2WT_HttQ111_3vs1_edgeR_quasilikelihoodFtest.SVA.txt]

logFC	logCPM	F	PValue	BH	bonferroni
Xkr4|ENSMUSG00000051951	-0.146289520441166	4.9308207231061	6.44529097125355	0.0165877138263761	0.107779221075187	1
Sox17|ENSMUSG00000025902	-0.0660337737162473	2.16270015657947	0.282638452237211	0.598917724613806	0.833312696066276	1
Gm6085|ENSMUSG00000098104	-0.0324678395278076	2.93642237185049	0.287120912748836	0.713663064470757	0.893444356898116	1
Mrpl15|ENSMUSG00000033845	0.0172443829792688	4.73382164762778	0.128834285076454	0.771113221774439	0.91578396257507	1
Lypla1|ENSMUSG00000025903	-0.00333052000172375	4.89924323435844	0.00547550996083635	0.953261862045782	0.985649981883855	1
Tcea1|ENSMUSG00000033813	0.019499987884227	5.3052376658692	0.29329076036704	0.70460628240259	0.889236012952053	1
Gm6104|ENSMUSG00000062588	0.211793259918846	3.02155835825116	7.84504856845698	0.0141428936993744	0.0960475283854309	1
Gm17101|ENSMUSG00000091665	0.143489461384632	-1.39399723796668	0.174942411689724	0.67875471356731	0.874706358342896	1
Rgs20|ENSMUSG00000002459	-0.0907012740509837	6.29576920649156	2.78155395776829	0.1058306965508	0.353283229010687	1
Atp6v1h|ENSMUSG00000033793	-0.035279060039046	7.3678761782405	1.17119591735717	0.399256071637622	0.703748233312549	1
Oprk1|ENSMUSG00000025905	-0.558749438797047	3.89130965005441	45.4032149099086	1.86991088159678e-07	1.3666263570819e-05	0.00321157193914246
Npbwr1|ENSMUSG00000033774	-0.968846174855225	-0.198045768181084	18.4399813923368	0.000171028390182173	0.00346801960021112	1
Rb1cc1|ENSMUSG00000025907	-0.0144031960816342	6.88023342592837	0.279717996993863	0.735146287194615	0.902471698336794	1
4732440D04Rik|ENSMUSG00000090031	-0.563893148997623	-1.31970264622949	3.45529724593975	0.0729495711830009	0.282250255703546	1
St18|ENSMUSG00000033740	0.0495421521287616	4.20312531320537	0.541040515344875	0.467751340692529	0.753411729944123	1
Pcmtd1|ENSMUSG00000051285	-0.204796825054955	7.62189985204293	43.4676859173684	8.53044196395986e-07	4.61306506055965e-05	0.0146510340731011
Gm9826|ENSMUSG00000048538	-0.0145708756889316	1.66828846192851	0.0166155548132253	0.907073040802559	0.968776588580967	1
Gm26901|ENSMUSG00000097797	-0.15127072045431	-0.0564267258472766	0.526231011909296	0.473853663213432	0.757768777066172	1
Gm16284|ENSMUSG00000086235	0.220426527085459	0.0170074977255101	1.62593912356399	0.259045144116409	0.572628974930342	1
Sntg1|ENSMUSG00000025909	0.0267766480115046	4.45958341672752	0.377323399849096	0.671848236728418	0.87165448175473	1
Rrs1|ENSMUSG00000061024	-0.0308130914171856	4.17419450567684	0.380950764604232	0.648151216496913	0.859484006202853	1
Adhfe1|ENSMUSG00000025911	0.00128934626010239	4.53247196212153	0.000386613707377039	0.984443657776588	0.995770199280753	1
3110035E14Rik|ENSMUSG00000067879	0.0149135733420048	5.06734097240661	0.0237638183831722	0.878526530851886	0.958595981351497	1
2610203C22Rik|ENSMUSG00000079671	-0.370882058361728	-0.493588970900104	3.37421045805541	0.0960626990126538	0.331743002005588	1
Mybl1|ENSMUSG00000025912	0.0789429080215758	1.69300668538916	0.5043465700432	0.52415934301942	0.791144803265537	1
Vcpip1|ENSMUSG00000045210	-0.0380838338031587	6.65281321670624	1.47594112711948	0.37373223141417	0.683583714008345	1
Sgk3|ENSMUSG00000025915	-0.0998505176630237	5.37264532142886	3.14347518622062	0.0864527163688532	0.312266120638287	1
Gm6195|ENSMUSG00000046334	-0.053888031991757	0.00823001264050301	0.0715221215335128	0.790975383087405	0.925492349581977	1
Mcmdc2|ENSMUSG00000046101	-0.106155334005543	1.66363034387178	0.711115102688859	0.40579120072035	0.708633089350297	1
Snhg6|ENSMUSG00000098234	0.0814189014536787	3.55463632817814	2.07827171424729	0.288905553395735	0.603969785157948	1
Gm10567|ENSMUSG00000073738	0.488756223458654	-1.79688514365412	2.02171397343789	0.165445243603645	0.451655141110267	1
Tcf24|ENSMUSG00000099032	0.602209755704784	-1.44252600845658	3.84609220478205	0.0592645322621167	0.247475891466534	1
Ppp1r42|ENSMUSG00000025916	0.368212578280291	-0.493792519454223	2.99579575314809	0.101960161960141	0.344175664635498	1
Cops5|ENSMUSG00000025917	0.00193432953363471	5.9469712552906	0.00428633558983505	0.966389398409868	0.990670029198708	1
Cspp1|ENSMUSG00000056763	0.0485636086551005	4.8654359958356	0.661640066901571	0.422432557471731	0.722186831041043	1
Arfgef1|ENSMUSG00000067851	-0.0146200523566283	7.1278042706171	0.285052670780516	0.727617220458494	0.898922871628156	1
Prex2|ENSMUSG00000048960	-0.0442459731267106	7.23361158694597	0.558689546041259	0.460645786026724	0.747963930717428	1
A830018L16Rik|ENSMUSG00000057715	-0.0311456668428981	6.25198033504834	0.683905743199553	0.48211285495973	0.76306620529912	1
A830018L16Rik|ENSMUSG00000095719	-0.152298976660001	2.79526166967557	5.53922730215062	0.0961556554485702	0.331954448709386	1
Sulf1|ENSMUSG00000016918	-0.0547093815319781	3.51237287283207	0.234063243968849	0.63206310929163	0.850625599599102	1
Slco5a1|ENSMUSG00000025938	0.404728307108683	4.04614165617304	10.0581895255794	0.00350122557554517	0.0354979629633934	1
Ncoa2|ENSMUSG00000005886	-0.0671922462116927	7.12514205187725	5.1180293875859	0.108815664661686	0.35908910367493	1
Tram1|ENSMUSG00000025935	0.107530105303156	4.39147462578396	3.2523062255221	0.0984625081919926	0.336953477848363	1
Lactb2|ENSMUSG00000025937	0.100044418008133	4.43920517193761	3.79023506627663	0.116442454467766	0.372906797591623	1
Eya1|ENSMUSG00000025932	0.0354525983536817	3.3861224084186	0.114903088904636	0.737006437637089	0.902559484253849	1
Msc|ENSMUSG00000025930	0.724076617123657	-1.65801944687697	6.50474909570322	0.0161401666849203	0.10580433695172	1
Rpl5-ps1|ENSMUSG00000082193	0.0314374514021404	1.48582843621881	0.0633572941652022	0.812228559798277	0.933807483811453	1
Gm10566|ENSMUSG00000073737	-0.00489316773224061	-2.17984077861408	0.000215433073087326	0.988387175612607	0.996682488138019	1
Kcnb2|ENSMUSG00000092083	-0.0726652555912856	2.38767256697317	0.713505936561869	0.478514369045944	0.76075944537296	1
Kcnb2|ENSMUSG00000090498	-0.0986305141551221	2.46517067621644	0.897366679159152	0.351106774491317	0.663175943240775	1
Terf1|ENSMUSG00000025925	-0.00959670427139693	2.79919204051981	0.0153653977678035	0.917420251894473	0.972935256646687	1
Sbspon|ENSMUSG00000032719	0.466139542194903	-1.56627620537905	2.32256539553681	0.138051515238931	0.410118494197709	1
4930444P10Rik|ENSMUSG00000067795	0.56138145939084	-1.43153804242072	2.42090489469326	0.130282121323633	0.396777744382753	1
Rpl7|ENSMUSG00000043716	0.0068259176384783	6.90786912914223	0.0468910732522698	0.872767844598431	0.957090037252158	1
Rdh10|ENSMUSG00000025921	-0.0132536957014474	3.29114259118915	0.0397873931969743	0.869776055782058	0.956288663819501	1
Stau2|ENSMUSG00000025920	-0.0192301690111018	7.32341308940755	0.197416038971889	0.660024343517857	0.865342738129554	1
Ube2w|ENSMUSG00000025939	0.00157067234577404	6.16205847627467	0.00262514320950391	0.971932582815268	0.992210063590836	1
Tceb1|ENSMUSG00000079658	-0.0879081977284807	6.3004668348591	5.12670356174209	0.0456275110048724	0.210999596528994	1
Tmem70|ENSMUSG00000025940	-0.0253657836240669	5.21335278453253	0.203611993328712	0.655087296307682	0.863544732065733	1
Ly96|ENSMUSG00000025779	0.142659917353694	-0.987781627199629	0.305960333039334	0.584295439030441	0.826761511516222	1
Gm5828|ENSMUSG00000091020	-0.204368798968418	0.482029887727567	1.29266231557383	0.26461682098576	0.57880717020255	1
Jph1|ENSMUSG00000042686	-0.03180307030694	4.83747634827106	0.587161788994111	0.582683789283486	0.825856514353169	1
Gdap1|ENSMUSG00000025777	-0.0412883707233677	7.18205568491176	2.551298794058	0.323397927344927	0.637066651796407	1
Crispld1|ENSMUSG00000025776	-0.193088373634614	3.25235819395697	5.24672645797476	0.0292381874325379	0.157517524828682	1
Gm16070|ENSMUSG00000085125	-0.233854356048012	0.540768202342849	1.63545513905699	0.210818647483928	0.515271135696096	1
Mcm3|ENSMUSG00000041859	0.139643014607391	1.98814149349322	2.87608136986066	0.224217005927106	0.531430958517429	1
6720483E21Rik|ENSMUSG00000097934	0.460559997053402	-1.34687302206122	2.05522200704106	0.162093695078038	0.446581615479609	1
Paqr8|ENSMUSG00000025931	0.075093816016365	5.13963716631545	1.55316656257737	0.222375835509686	0.530017343169421	1
Efhc1|ENSMUSG00000041809	0.107712766832384	0.188342710954638	0.348986415549622	0.564976857350104	0.813913565256504	1
Tram2|ENSMUSG00000041779	-0.181734774970897	0.705477893841885	1.54210255027165	0.254693508217033	0.56809883163994	1
Tmem14a|ENSMUSG00000025933	-0.153994313980554	4.89046234166904	10.6491387978024	0.00677282696542279	0.0572739060222237	1
Gsta3|ENSMUSG00000025934	-0.180820313113714	0.0917331688807344	1.24945249467571	0.343057707130211	0.656388224619857	1
Gm7094|ENSMUSG00000096375	-0.368262157867267	0.98310387544376	4.78458039762099	0.0366982352333104	0.182550385622898	1
Gm7658|ENSMUSG00000082935	-0.0329394742482363	5.05879878396448	1.04471210365565	0.548247736727919	0.802904968434336	1
Kcnq5|ENSMUSG00000028033	-0.243986901394625	7.21794176129863	21.0721592132283	7.48358260382743e-05	0.00180014749608874	1
Rims1|ENSMUSG00000041670	-0.017334579127065	6.97101586418456	0.278488655877139	0.68293991015312	0.877202880968804	1
Gm27028|ENSMUSG00000097970	-0.187082502023031	-1.18738962149843	0.674176780745597	0.475365086909085	0.758679340131164	1
Ogfrl1|ENSMUSG00000026158	0.0158126470215492	7.50527431951813	0.121365844902997	0.730006720499156	0.899610061316855	1
B3gat2|ENSMUSG00000026156	0.294073375556609	3.48206920060121	9.90831859925834	0.00372048325534783	0.037159910937161	1
Smap1|ENSMUSG00000026155	0.0366613635515975	6.07685582179523	1.34255383638701	0.415092086024984	0.715059257359291	1
1110058L19Rik|ENSMUSG00000026154	0.0610394539356742	4.02244878362644	1.3952033605247	0.377623272461249	0.686315312647825	1
Fam135a|ENSMUSG00000026153	0.0309101900317669	5.67034158398764	0.698853743069162	0.521959441747888	0.78969815116455	1
Col9a1|ENSMUSG00000026147	0.255996865932058	-1.27897153140216	0.797318225208482	0.379049953362351	0.687889153528992	1
Col19a1|ENSMUSG00000026141	-0.334011802958064	3.1739795489542	13.338241286772	0.000990296929652366	0.0138504476928171	1
Gm10222|ENSMUSG00000067736	-0.00681607589667132	2.82425112426232	0.00952418376630183	0.941236814316485	0.981472022748678	1
Lmbrd1|ENSMUSG00000073725	-0.021732005584496	7.83091002345554	0.811213435867628	0.604539346628963	0.836292233444159	1
Bai3|ENSMUSG00000033569	-0.03616572671883	7.20966419580949	1.39975520218961	0.388470508524986	0.696594381281753	1
Gm9884|ENSMUSG00000052558	-0.807772750226492	-0.972021200782424	10.1821184575115	0.00333044059761923	0.0343414064023014	1
Gm7846|ENSMUSG00000086240	0.243808403046777	0.629723429856444	2.57461727875122	0.140151393787872	0.4135910976472	1
Gm5697|ENSMUSG00000081557	0.0420796468696261	0.303207649643868	0.0863790030731819	0.815353026680392	0.934638985278101	1
Phf3|ENSMUSG00000048874	-0.0205508735153252	6.8077090364119	0.393634721649442	0.630028185447192	0.849788025489821	1
Ptp4a1|ENSMUSG00000026064	0.125627946138544	4.33928577797464	4.72137592728515	0.0550229980677494	0.237084794734971	1
Gm10307|ENSMUSG00000070960	0.190012374587141	0.704759658116893	1.49174346031122	0.245812656544192	0.558591401892106	1
Khdrbs2|ENSMUSG00000026058	0.0190556824926154	3.10143249274105	0.0561834757728093	0.819829531987474	0.936706506910915	1
Prim2|ENSMUSG00000026134	0.158170424699546	2.80720841647716	4.42886559153175	0.0836634951311308	0.305988187580317	1
Rab23|ENSMUSG00000004768	-0.0683563030559603	3.41298851096045	1.31309980847759	0.384048676459154	0.693028652265383	1
Bag2|ENSMUSG00000042215	0.153513106532558	1.38519596402278	1.90971672746331	0.250034963531701	0.56308009556138	1
Zfp451|ENSMUSG00000042197	0.000601322174930355	6.23238644444547	0.000609832529166418	0.989238573097731	0.996682488138019	1
Gm15455|ENSMUSG00000081402	-0.0631396879713907	2.24083902446205	0.369620242717351	0.554174166683053	0.807052152854721	1
Bend6|ENSMUSG00000042182	-0.000677530631593484	6.47271283857971	0.000320757007980511	0.987514743675963	0.996609428804012	1
Dst|ENSMUSG00000026131	-0.0827050492475051	9.1951436860773	6.43454844432603	0.0535745876376764	0.233538970222612	1
D630036G22Rik|ENSMUSG00000098168	0.134428675060693	-0.390739880760587	0.245319945207486	0.62402213935382	0.846115086617902	1
Ccdc115|ENSMUSG00000042111	-0.0411189064898559	4.07505934429533	0.781403241022114	0.546747709904599	0.802529007572984	1
Imp4|ENSMUSG00000026127	0.0115176964354932	3.60016500841974	0.0313024131418721	0.878298808642029	0.958595981351497	1
Ptpn18|ENSMUSG00000026126	-0.13369825035201	-0.104657682404053	0.403198402773422	0.53028710881128	0.793185629681794	1
Amer3|ENSMUSG00000045174	0.0638437088651089	4.87139474108699	2.50804810779762	0.26652082376622	0.581269225166327	1
Arhgef4|ENSMUSG00000037509	-0.310408383347489	7.47576663330121	107.424339314315	2.12871681488141e-11	9.4034017321572e-09	3.65607112955882e-07
C230030N03Rik|ENSMUSG00000046858	-0.0643556964860994	0.999653389975014	0.188756744768251	0.667082812763957	0.869265055111192	1
Fam168b|ENSMUSG00000037503	-0.0743422616887983	8.49685769813396	8.75123436225507	0.076324990029715	0.289313993326055	1
Plekhb2|ENSMUSG00000026123	-0.112201150529307	8.36915858777188	21.5864155138731	0.00735571572974822	0.060783962296424	1
Hs6st1|ENSMUSG00000045216	0.118617965436228	5.78640545007044	6.73365687923669	0.0145361298336164	0.0980596959395101	1
Uggt1|ENSMUSG00000037470	-0.00205656356270454	6.0226046726762	0.00311400106351855	0.963789270990029	0.989936171737711	1
Neurl3|ENSMUSG00000047180	-0.175171227620133	0.628905832086696	1.08063363478033	0.306916149261642	0.621413918692884	1
Arid5a|ENSMUSG00000037447	0.0463482048686686	2.95670399988378	0.242061656673698	0.626325546645673	0.847896154577945	1
Kansl3|ENSMUSG00000010453	-0.0207555397542205	6.23433977175783	0.256453375268508	0.640481676881023	0.856185616471947	1
Lman2l|ENSMUSG00000001143	0.204824724856563	5.69175707139214	23.5040505197407	3.63104217760772e-05	0.00100374648471943	0.623631494004126
Cnnm4|ENSMUSG00000037408	0.0922274793859026	3.8630733588483	2.72959191254243	0.197190177567008	0.49812344458205	1
Cnnm3|ENSMUSG00000001138	-0.033107099510159	3.80707150399286	0.378573614540377	0.649949107155073	0.860337257448045	1
Ankrd23|ENSMUSG00000067653	0.0379459897039613	1.27284614253422	0.0721621863808615	0.790065053060003	0.925161681284342	1
Ankrd39|ENSMUSG00000079610	0.109825588787836	2.43164858765272	1.56000058104263	0.27696900230149	0.591954033664521	1
Sema4c|ENSMUSG00000026121	0.243436679256058	3.87211591582264	10.9045376319781	0.00249779892148993	0.0275351068527533	1
Fam178b|ENSMUSG00000046337	-0.0664871015980987	-1.51664833840385	0.0355956340043731	0.851631851575256	0.94907926721079	1
Cox5b|ENSMUSG00000061518	-0.261974805579759	5.87293957922272	17.7134136305759	0.000216756058889445	0.00418290484429911	1
Actr1b|ENSMUSG00000037351	0.000418996269078502	7.26663596456612	0.000175267507953581	0.991986929879997	0.997652830914429	1
Zap70|ENSMUSG00000026117	0.314890136381764	-0.806533118867314	1.62372506379187	0.212419848999656	0.517564322112226	1
Tmem131|ENSMUSG00000026116	0.0360254745737329	6.60599938088698	0.848801903716256	0.403291801127608	0.707005887962302	1
Vwa3b|ENSMUSG00000050122	-0.327540978184524	-1.96535076770608	1.01589447683233	0.321608294011964	0.635466571700284	1
Inpp4a|ENSMUSG00000026113	-0.216804932400508	6.55300372716802	36.1830326489659	1.37114846022379e-06	6.80620659085073e-05	0.0235494748043435
Coa5|ENSMUSG00000026112	-0.0675474017751691	7.22422820958808	5.28638660668565	0.106030970309988	0.353363728962619	1
Unc50|ENSMUSG00000026111	-0.0184271437817253	4.97271752458227	0.289559287468981	0.741157773805908	0.904269683607964	1
Mgat4a|ENSMUSG00000026110	-0.00926724000234671	5.99619028199265	0.0650126995089959	0.839050656562567	0.943664136367107	1
2010300C02Rik|ENSMUSG00000026090	-0.212211432238384	8.75029867986362	27.431296426491	1.2134116451392e-05	0.000413498908834638	0.208403450052657
Tsga10|ENSMUSG00000060771	-0.0651106179738015	4.85024882359732	2.2922046543894	0.256538723631175	0.56986509526636	1
Gm26805|ENSMUSG00000097268	-0.205467498958874	1.64477275979249	2.72436189695687	0.109328299847795	0.359972323409838	1
Lipt1|ENSMUSG00000037216	0.000506809498263022	1.38738233820754	2.36794781331398e-05	0.997007617383292	0.999185908356989	1
Mitd1|ENSMUSG00000026088	-0.0243517498541302	2.83422710081269	0.14413364391467	0.789922473648122	0.925122296959188	1
Mrpl30|ENSMUSG00000026087	0.0867745852341602	4.99553812393141	5.4416800192776	0.120229614818526	0.379794672523116	1
Txndc9|ENSMUSG00000058407	0.0449637302681063	5.56172325722529	1.50173014141525	0.358066924766621	0.670131789568129	1
Eif5b|ENSMUSG00000026083	0.0218627458338088	6.58677335926382	0.632609402875579	0.611291552409181	0.840246159497414	1
Rev1|ENSMUSG00000026082	-0.0649582362374555	5.38427595349311	3.56574620508473	0.202219835376372	0.505496718917657	1
Aff3|ENSMUSG00000037138	-0.20528963853173	6.56764891738418	13.1122450816198	0.00107627217718503	0.0147761587874923	1
Lonrf2|ENSMUSG00000048814	-0.0973669845929965	7.6324268593462	9.42989997392902	0.0196400670764256	0.120939784911134	1
Chst10|ENSMUSG00000026080	-0.0192096168577825	6.31606931352731	0.462342933747173	0.661712001934989	0.866095384334205	1
Pdcl3|ENSMUSG00000026078	0.0315045328809586	4.72779464436291	0.535746081051152	0.595435090078156	0.831904146432305	1
Npas2|ENSMUSG00000026077	-0.0727551624206408	6.31040159842712	1.62612190534344	0.212091452613612	0.517204415538661	1
Rpl31|ENSMUSG00000073702	-0.000690555817570435	3.8748311260927	9.84838897434371e-05	0.992349486408719	0.997712807954981	1
Tbc1d8|ENSMUSG00000003134	-0.162739115253512	7.03010486142367	7.72611112716764	0.0093339542019081	0.0719743590566805	1
Cnot11|ENSMUSG00000003135	0.00139324185536333	4.83368254476727	0.00101328908808422	0.980833635865611	0.994507276464766	1
Gm15832|ENSMUSG00000085894	0.0454708127430427	3.25943351072186	0.219957934159916	0.642484682296386	0.857060905391537	1
Rnf149|ENSMUSG00000048234	-0.0980947833248165	4.97905180339901	2.97136692885597	0.0951106896034186	0.330005271502771	1
D930019O06Rik|ENSMUSG00000097083	-0.288773877903507	-0.70848841609377	1.05280738054201	0.313117611314376	0.626558268565803	1
Creg2|ENSMUSG00000050967	-0.206409792456055	6.25474718678464	15.2668744121113	0.000496491941123055	0.00805217099980026	1
Rfx8|ENSMUSG00000057173	-0.0611865722088805	-2.15388220828538	0.0324345254598896	0.858296262964009	0.95198906942415	1
Map4k4|ENSMUSG00000026074	-0.0270368396653374	7.16866210509048	0.604883249893554	0.522778240634548	0.790164206164241	1
Il1r2|ENSMUSG00000026073	0.379228588989905	-1.98765415072152	1.20506170289612	0.281102367949982	0.596556674847516	1
Gm16894|ENSMUSG00000097899	-0.219287330684036	0.11798695233322	1.77980668729136	0.23144820873412	0.54126702912764	1
Il1r1|ENSMUSG00000026072	0.319502613604996	2.11802159664236	9.57421730968051	0.00479672765595341	0.0445317824275674	1
Il1rl2|ENSMUSG00000070942	0.545954515546449	-0.947028453366111	3.37437635082045	0.076208750931358	0.289128627622283	1
Il1rl1|ENSMUSG00000026069	-0.25360210954999	-1.49176387731406	0.842012812693421	0.366188182691862	0.677301762241992	1
Slc9a2|ENSMUSG00000026062	0.24848331800471	3.93004998285917	23.9679382850887	0.000505042311315978	0.00816770404599993	1
Mfsd9|ENSMUSG00000041945	0.272456293461715	2.66457108351084	9.6586821139434	0.00427466987929323	0.0411302269898382	1
2610017I09Rik|ENSMUSG00000060424	0.0825153078229836	5.55356012831732	3.45881703620628	0.0913966092015795	0.32292465810268	1
Gm20646|ENSMUSG00000093436	-0.28236890103759	0.68074206772422	4.35907943858562	0.0900590913442274	0.320036535271101	1
Pou3f3|ENSMUSG00000045515	0.0210690503631368	6.38512625356359	0.199511781792686	0.658344098897314	0.86492578078516	1
2610207O16Rik|ENSMUSG00000097063	0.20112114175873	-0.630818587177593	0.824254649331513	0.383315382236935	0.692428518451587	1
Mrps9|ENSMUSG00000060679	-0.0557339110888846	4.86987490118637	2.05454199292158	0.330082949069866	0.642909350223968	1
Gpr45|ENSMUSG00000041907	0.0042607777731266	1.45313338411547	0.00122816332863806	0.974598194534937	0.993258609807562	1
Gpr45|ENSMUSG00000096364	0.569113679524928	-0.950199310740025	5.70947387362133	0.023405984896859	0.135718362796608	1
8430432A02Rik|ENSMUSG00000041878	0.0231534654269098	-0.484062269069542	0.00761463391220204	0.931047028806028	0.978448176953553	1
Tgfbrap1|ENSMUSG00000070939	-0.0245819066467288	5.77054613484006	0.568817867562202	0.604492139573834	0.836292233444159	1
AI597479|ENSMUSG00000010290	-0.0928944447089289	5.58178081684704	10.8641660518598	0.0557601543116514	0.238942278019614	1
Fhl2|ENSMUSG00000008136	0.285328458441473	3.25814915060892	13.0894521027512	0.00108537838203073	0.0148655292754209	1
Nck2|ENSMUSG00000066877	0.108735982311033	4.27968762791582	5.37861753681644	0.0997516782148698	0.339076150121035	1
1500015O10Rik|ENSMUSG00000026051	-0.212894402677092	-0.903759277397306	0.188721245950637	0.66711214364667	0.869265055111192	1
Uxs1|ENSMUSG00000057363	-0.0802936335079421	5.52843571309511	4.51760286123118	0.0995307563391906	0.338755111989086	1
Tpp2|ENSMUSG00000041763	0.000414842405494972	6.14543125353049	0.000209793870465738	0.9926021932725	0.997712807954981	1
Tex30|ENSMUSG00000026049	-0.0958633843160009	1.57058723106245	1.00282346781058	0.45461513529085	0.744149354869926	1
Kdelc1|ENSMUSG00000026047	0.100683187760217	3.50789277207887	2.60620026134854	0.193594671107672	0.493380688608897	1
Bivm|ENSMUSG00000041684	-0.0222752406104585	4.66082488169369	0.234033324432167	0.710665174020475	0.89237275190989	1
Ercc5|ENSMUSG00000026048	0.0176399659274323	5.03648744661526	0.188460248528094	0.749449614473346	0.907871147452372	1
Gulp1|ENSMUSG00000056870	-0.180727228375984	3.54716437538154	4.31848765339136	0.046412008286211	0.213175982840473	1
Col3a1|ENSMUSG00000026043	-0.140107639583601	0.0618345552019131	0.40395020841664	0.529906530538689	0.792936457915	1
Col5a2|ENSMUSG00000026042	0.0270257359106663	1.44327812471203	0.0460472421914253	0.838210888045291	0.943153989170066	1
Wdr75|ENSMUSG00000025995	-0.0422002409362343	5.08775679567844	1.40356506359605	0.435216034411754	0.732054646761326	1
Gm5526|ENSMUSG00000084817	-0.0171735756828707	4.64926015601739	0.0982235204854406	0.77499757710508	0.917971268053776	1
Slc40a1|ENSMUSG00000025993	0.083242146172348	3.68024474646586	1.11726205391186	0.299001567004097	0.613909373974341	1
Dnah7b|ENSMUSG00000041144	0.143205334392356	2.4856562731352	2.44216695639533	0.154218172361494	0.434186558452158	1
Slc39a10|ENSMUSG00000025986	-0.0873394791369541	7.44763829065895	6.52339167638896	0.0360044521619556	0.180653364265728	1
Gm4852|ENSMUSG00000081185	-0.082722245339606	-0.845127812704913	0.109139306564039	0.743437311450847	0.905441485191341	1
Tmeff2|ENSMUSG00000026109	0.0292507659919688	5.92773708873247	0.410619056467157	0.527805511418429	0.792608905073513	1
Sdpr|ENSMUSG00000045954	0.137715070558213	3.71790487548612	2.26045981569106	0.143238325249371	0.418065629058947	1
Nabp1|ENSMUSG00000026107	-0.0851070857397038	2.86167782554488	2.0720861635897	0.342814315354607	0.65609938335362	1
Myo1b|ENSMUSG00000018417	-0.0620149347667017	6.98166877599794	3.6372615690766	0.142615754221462	0.417136508643326	1
Stat4|ENSMUSG00000062939	0.543644348568053	-0.610008854802302	3.57898606854363	0.0682672107226631	0.271028732413226	1
Stat1|ENSMUSG00000026104	0.0183585679958407	4.63217325340195	0.0309591484208238	0.86152165768305	0.952692507485347	1
Gls|ENSMUSG00000026103	-0.0900840404860753	8.19928520275334	8.86781900625224	0.0313181859913683	0.164895721766324	1
Nab1|ENSMUSG00000002881	0.158255010828339	5.01826735822739	10.4507303739653	0.0047673218919083	0.0444839297918265	1
Tmem194b|ENSMUSG00000043015	0.101519688754504	1.84063051988421	0.624425692684033	0.435650104887759	0.732133733494264	1
Mfsd6|ENSMUSG00000041439	0.00361446665938057	6.39909386536379	0.0110511233232105	0.933879380592099	0.979044812760451	1
Inpp1|ENSMUSG00000026102	-0.041610106694343	4.19927312776581	0.605897540719879	0.532966030802874	0.794190786902015	1
Hibch|ENSMUSG00000041426	0.140398443690424	4.24984253961025	7.92771991589431	0.0337530699127959	0.173499352726423	1
1700019D03Rik|ENSMUSG00000043629	0.256621748399397	2.93603293602847	7.8871176787562	0.00870031684698664	0.0684507292015555	1
Pms1|ENSMUSG00000026098	-0.0533422377084127	2.4931133560432	0.448530222874599	0.589752559208012	0.828887087102913	1
Ormdl1|ENSMUSG00000026097	0.195137820573604	3.4208546104678	9.73537746552109	0.0132673142479398	0.0920671200841883	1
Osgepl1|ENSMUSG00000026096	-0.00953261930966215	4.430999522279	0.0301614018320045	0.881563618007721	0.959435722659059	1
Asnsd1|ENSMUSG00000026095	0.0586571976694462	4.49705890756149	1.99395365600186	0.347829881977509	0.660514972060961	1
Dnah7a|ENSMUSG00000096141	0.12159100877701	-0.856149671031936	0.356328512461796	0.61133717665675	0.840246159497414	1
Stk17b|ENSMUSG00000026094	0.0651095032180152	3.79789884560284	0.870888781898573	0.376470016815471	0.685170988247051	1
Hecw2|ENSMUSG00000042807	-0.0487680434583554	6.55192770046016	1.60034312796271	0.259593478316335	0.573294788135908	1
Gtf3c3|ENSMUSG00000041303	0.00506663070743355	4.86205907558138	0.0168662162531875	0.929668762209766	0.977475420321563	1
Pgap1|ENSMUSG00000073678	0.142649015510993	6.29056570114697	10.892053490174	0.00251011227431734	0.0276190930999629	1
Ankrd44|ENSMUSG00000052331	0.036594715399893	3.8743109558017	0.376644503921339	0.61214857263116	0.840666517420347	1
Sf3b1|ENSMUSG00000025982	0.0736462084250444	8.71797719224092	7.9431908327466	0.0841981716114693	0.307485349229637	1
Coq10b|ENSMUSG00000025981	0.073652035934544	5.1052765302396	0.742293381587799	0.395806313326567	0.702059003599203	1
Hspd1|ENSMUSG00000025980	0.00984400218378421	6.97960450345286	0.0773411743233758	0.815296530823285	0.934638985278101	1
Hspe1|ENSMUSG00000073676	0.0905462207501019	4.77946504259228	2.14398709934424	0.153598555988098	0.433107075865307	1
Gm16581|ENSMUSG00000089670	0.0998674756624986	2.83639245969907	1.01625067790594	0.321524875714204	0.635466571700284	1
Mob4|ENSMUSG00000025979	0.00577168244662266	4.54142704456516	0.0172121883643363	0.925430553769785	0.975424063148845	1
Rftn2|ENSMUSG00000025978	0.0661602798389594	5.34290367183037	2.39259699429019	0.198771908835639	0.500646360793679	1
Gm10561|ENSMUSG00000097649	0.176570863025983	2.92761202913628	3.7853845919353	0.0611872654676535	0.251951878304231	1
Mars2|ENSMUSG00000046994	-0.0112462332732842	3.60695717885303	0.0486705713074956	0.881044741969077	0.959296528674965	1
Gm8292|ENSMUSG00000089944	0.175089265030257	3.0430585044226	3.88027835460575	0.0582116225660568	0.245285725606483	1
Plcl1|ENSMUSG00000038349	0.174384349116249	5.19405794138917	6.6913111262848	0.0148192477812231	0.0993832802196433	1
Gm6644|ENSMUSG00000073674	-0.00346701414705457	1.95527587320397	0.00119373530201591	0.975816664531424	0.993571577083817	1
Satb2|ENSMUSG00000038331	-0.0777437119865029	1.21467138795612	0.0674184718528968	0.796918508821132	0.927308630691256	1
1700066M21Rik|ENSMUSG00000038323	-0.00207686664842662	4.98291753469734	0.00193850386010231	0.970168152988802	0.991608423433468	1
9430016H08Rik|ENSMUSG00000025971	-0.108628726199342	4.16676532988062	4.85902921390726	0.106487447265016	0.353987091977987	1
Tyw5|ENSMUSG00000048495	0.0225281369249795	3.39640432531444	0.142501534431831	0.777276329854901	0.919185483625318	1
Spats2l|ENSMUSG00000038305	0.0706694375869114	4.39053451876806	1.57836040382451	0.267251795399728	0.581829076687834	1
Kctd18|ENSMUSG00000054770	0.0262771172921171	4.60518838105794	0.289873555362939	0.668074902436932	0.869946637440232	1
Sgol2|ENSMUSG00000026039	-0.147302495836338	0.585248684021133	0.769377748667021	0.387425552488693	0.695519375352075	1
Aox1|ENSMUSG00000063558	0.125338639583157	3.08321197304652	2.59153227358373	0.148773200036783	0.426589973950481	1
Aox3|ENSMUSG00000064294	-0.0194566408376197	0.720705626864131	0.0125695395286609	0.911484757588671	0.970476146028481	1
Aox4|ENSMUSG00000038242	-0.281298946631562	-1.65651736678968	0.891330267191306	0.352708269868349	0.664499622419226	1
Bzw1|ENSMUSG00000051223	-0.0393144061321694	7.32964549821294	2.25352064511959	0.349618736559966	0.66191561539775	1
Clk1|ENSMUSG00000026034	0.0380787576755117	7.69248302839759	0.481097733866987	0.493296337339113	0.771758480032726	1
Ppil3|ENSMUSG00000026035	0.0512807665436125	3.68933135874435	1.01628285028158	0.485532706768189	0.765399195846136	1
Nif3l1|ENSMUSG00000026036	-0.034108825799895	4.0702071821402	0.476642832622508	0.616556614151836	0.841694606792606	1
Orc2|ENSMUSG00000026037	0.00500835592747609	5.04412761247431	0.0164471766712506	0.927089944921183	0.976155272340636	1
Gm15834|ENSMUSG00000085054	-0.388731051826081	-0.346711990387939	3.67407736138185	0.0682349952088525	0.271028732413226	1
Fam126b|ENSMUSG00000038174	-0.179728497451021	7.21044743014963	20.5463031557944	8.79363956641168e-05	0.00206044692432634	1
Ndufb3|ENSMUSG00000026032	-0.0760570692187582	5.58412311981572	3.51071303371455	0.114696581960452	0.370147950232834	1
Gm10068|ENSMUSG00000059647	0.0526598430478001	1.30898980627777	0.343200730675202	0.701476142258502	0.887437591579978	1
Cflar|ENSMUSG00000026031	0.0272531352758739	3.09667657749169	0.156708574364253	0.748241434051947	0.907002424205054	1
Casp8|ENSMUSG00000026029	-0.0245560006691528	1.66364780707545	0.0536017187282611	0.845831314563178	0.946248226247378	1
Trak2|ENSMUSG00000026028	0.172742115574232	8.55591532197405	22.517226558425	4.93961024512442e-05	0.00128124221968999	0.84837805960012
Stradb|ENSMUSG00000026027	0.0377853930589853	4.56690672362271	1.1729144622452	0.539268232325206	0.798098396396847	1
G730003C15Rik|ENSMUSG00000097573	-0.458876324095835	0.714234083772764	7.86399004678103	0.00878839289812683	0.0687970136851997	1
Tmem237|ENSMUSG00000038079	0.152315691836605	4.12924779306821	10.9548381406366	0.0251526345336074	0.142620171051406	1
Mpp4|ENSMUSG00000079550	0.209277053147798	1.81986597677034	6.14878701683825	0.0823171134836508	0.303194600918229	1
Als2|ENSMUSG00000026024	0.0247258626136185	5.46804562539668	0.558990316165483	0.61609014620897	0.841493866870746	1
Cdk15|ENSMUSG00000026023	-0.117238001115608	-1.08098086289469	0.156764945971527	0.694972893887733	0.884422010412108	1
Fzd7|ENSMUSG00000041075	0.287462530299096	2.94356021359149	13.4835577055734	0.00147071112973703	0.0186319938606156	1
Gm973|ENSMUSG00000047361	-0.118703984797838	3.0417151032134	1.80497397469877	0.189252931906532	0.487831172969336	1
Sumo1|ENSMUSG00000026021	0.0453386348689096	5.7151210440547	1.49494280839023	0.342225331121061	0.655629677858809	1
Nop58|ENSMUSG00000026020	-0.0157206998915485	4.86578253004905	0.137207027238787	0.78381825252702	0.922312858807315	1
Bmpr2|ENSMUSG00000067336	-0.121754368073325	5.92221301465904	6.10702253772756	0.019406055808817	0.120010339812677	1
Fam117b|ENSMUSG00000041040	-0.115642826304812	3.95599072000353	5.07365333793684	0.0977251823428349	0.335954765159766	1
Ica1l|ENSMUSG00000026018	0.104382925322442	5.72773817636337	7.43022583368598	0.0281006598508834	0.153312844008552	1
Wdr12|ENSMUSG00000026019	-0.00180940543140989	4.67339124751409	0.0018564352531039	0.975869515797782	0.993571577083817	1
Carf|ENSMUSG00000026017	-0.108806789216582	3.98303870837862	5.50565123344276	0.117790260685836	0.37523145841378	1
Nbeal1|ENSMUSG00000073664	-0.0732631581198171	4.88719758587515	1.40173268662112	0.245790664861675	0.558591401892106	1
Cyp20a1|ENSMUSG00000049439	0.0946028529788003	3.69442534098214	2.80053124912174	0.208970989460572	0.513445588652725	1
Abi2|ENSMUSG00000026782	0.00587382428633698	8.13646037726769	0.031478672798765	0.888650189752833	0.961533644972269	1
Raph1|ENSMUSG00000026014	-0.0689441844501138	2.8720999866307	0.788911581893826	0.439849341144092	0.735280687945178	1
Gm11578|ENSMUSG00000082160	0.118215262868602	1.96935461369649	1.86193564867498	0.301105483599779	0.615668371214352	1
Eif4a-ps4|ENSMUSG00000082209	0.0352989030532409	7.41122331043087	1.72258894499302	0.401062558082837	0.704968727363907	1
Rpl18-ps1|ENSMUSG00000081382	0.0295492733692202	0.945094585141298	0.055029844290045	0.84556811941923	0.946248226247378	1
Pard3b|ENSMUSG00000052062	-0.0491610615648419	2.06818937004487	0.423194153865597	0.658659484133894	0.865000507722865	1
Nrp2|ENSMUSG00000025969	-0.162250687917065	2.51123646015611	4.14492056279058	0.0991913704969804	0.338286693464185	1
Ino80d|ENSMUSG00000040865	0.0100504089911646	6.18434257871454	0.120144350271483	0.822806346398402	0.937537364151126	1
Gm11602|ENSMUSG00000084799	-0.0599533218272602	1.36701255544937	0.234613784102092	0.659299773052985	0.865203811141485	1
Ndufs1|ENSMUSG00000025968	-0.104263597312442	7.49974616149667	14.1949621695981	0.0126515210574852	0.0891052054734797	1
Eef1b2|ENSMUSG00000025967	0.0481134089206806	7.14252334586481	2.73986950041376	0.252211572087623	0.56603600215194	1
Gpr1|ENSMUSG00000046856	-0.691513673446165	-0.696062374738135	11.8709873412037	0.00275522973183817	0.0297119358925732	1
Zdbf2|ENSMUSG00000027520	0.0889117947454879	6.11466967767502	2.00576703438132	0.167069333491796	0.454336257808092	1
Gm11605|ENSMUSG00000081643	0.0204596362809982	2.90271217187351	0.0774774214028262	0.818439991996958	0.935865969543792	1
Adam23|ENSMUSG00000025964	0.0152841133422067	8.09653424167862	0.262628398715753	0.715516956977613	0.893834385193811	1
Mdh1b|ENSMUSG00000025963	0.174130559732392	-0.0749828328615811	1.12170058274609	0.366196457885248	0.677301762241992	1
Fastkd2|ENSMUSG00000025962	0.107266478779119	4.40693388943946	6.08587544969098	0.0927735886192416	0.325114544896036	1
Klf7|ENSMUSG00000025959	-0.0371256497436409	5.88937849231512	1.43722401543252	0.424119940938259	0.722644839842718	1
Creb1|ENSMUSG00000025958	0.0504455288555771	6.22204035608413	2.59048705099581	0.255915956355254	0.569569830478885	1
Mettl21a|ENSMUSG00000025956	0.0437850993995169	3.80059774249051	0.682171834827019	0.543462428679367	0.800855187693534	1
Ccnyl1|ENSMUSG00000070871	-0.0403674997673423	4.55065500684815	0.492320634823676	0.515588299296852	0.785994680839693	1
2810408I11Rik|ENSMUSG00000087213	-0.345091165143019	-0.737902336198255	2.73805874675182	0.130368470284925	0.396929352445238	1
Fzd5|ENSMUSG00000045005	-0.209956998425116	2.92967380382393	4.57400064432283	0.0407757617130354	0.196203864110373	1
Plekhm3|ENSMUSG00000051344	-0.176601957578698	6.10750286978227	22.1386986631408	8.49745173451213e-05	0.00199922922657871	1
Rpl10a-ps1|ENSMUSG00000084416	0.0493675847119391	5.80996260649861	1.56872556025261	0.293092947700156	0.607882064575556	1
D630023F18Rik|ENSMUSG00000044816	1.19943585672903	0.716068313376444	61.5300227438964	9.83697288077823e-09	1.21546769228321e-06	0.000168950009227366
Idh1|ENSMUSG00000025950	0.176940516885904	5.31882776584788	15.8391172134549	0.000627331319477524	0.00963722308768021	1
Pikfyve|ENSMUSG00000025949	-0.0725262544092992	5.44551412640982	5.24228742155354	0.145325921087356	0.42204475730053	1
Map2|ENSMUSG00000015222	-0.0547590696744036	9.57195409834845	1.69527249316886	0.202880854904331	0.506391321462271	1
Unc80|ENSMUSG00000055567	-0.169975733159632	7.89566422663896	18.4891144302444	0.000168333981914037	0.00342067947179473	1
Rpe|ENSMUSG00000026005	-0.0184879311818851	5.22248278509944	0.163724497061023	0.724436422310751	0.897177234839188	1
Gm15789|ENSMUSG00000082057	0.0921795912326382	-1.77873298003829	0.0618289988494728	0.805333640034738	0.930651008031963	1
Kansl1l|ENSMUSG00000026004	-0.0197145764619023	4.48340759289181	0.131284633765522	0.75483755620042	0.910160817643966	1
Acadl|ENSMUSG00000026003	0.103256313479762	5.45591577137775	5.86669607719269	0.0386127849026394	0.189105872255725	1
Lancl1|ENSMUSG00000026000	-0.0735164047187523	7.48054574086442	7.69624026950421	0.078851775719562	0.294857227951987	1
Erbb4|ENSMUSG00000062209	0.0255228625235785	6.24404293909243	0.402482676156117	0.565779946407128	0.81446979392898	1
Ikzf2|ENSMUSG00000025997	0.3361984684121	2.15181234280259	10.8902969940961	0.00251184998091075	0.0276190930999629	1
Spag16|ENSMUSG00000053153	-0.138416405170736	-0.622023573044567	0.252655677832908	0.618905470514083	0.842952032136035	1
Vwc2l|ENSMUSG00000045648	-0.243776529398212	1.17152918135858	2.83902239255087	0.102445219594822	0.345337909036521	1
Bard1|ENSMUSG00000026196	-0.311617943814435	-0.391696662439511	1.37859317470633	0.249637982006634	0.562949457881991	1
Atic|ENSMUSG00000026192	0.206278345850923	4.87805896671409	37.1804553241882	0.000315572705935622	0.00562820480212286	1
Fn1|ENSMUSG00000026193	-0.0839313399353183	5.06182468209308	1.46574180413519	0.235532526318079	0.546401023601022	1
Mreg|ENSMUSG00000039395	0.280031548269219	0.30375663258704	2.27572423630572	0.141942565396678	0.416051468350565	1
D230017M19Rik|ENSMUSG00000097131	-0.0954216575767633	2.2319059127004	1.26524869296559	0.366420749659415	0.677424798213181	1
Pecr|ENSMUSG00000026189	0.0176117677597382	2.10224115964996	0.035914255687663	0.872961025806161	0.957090037252158	1
Tmem169|ENSMUSG00000026188	0.148474596238446	1.23036527889472	0.843574905453635	0.365750067638463	0.67711146542781	1
Xrcc5|ENSMUSG00000026187	0.0161011784800573	4.66624105967168	0.151298583528178	0.788735604266203	0.924618883025986	1
March4|ENSMUSG00000039372	0.0582423957240326	5.46071370869113	1.61972457165882	0.240863170291934	0.552730666934418	1
Smarcal1|ENSMUSG00000039354	-0.0465179569378578	5.93333424476558	2.34490224743239	0.311351175386913	0.625639855527947	1
Rpl37a|ENSMUSG00000046330	0.0382597088251901	4.86239099251284	0.903734149034062	0.505845394076776	0.779672856795174	1
Igfbp2|ENSMUSG00000039323	0.0134949268607359	1.74390918555016	0.00532706266384406	0.942304314993807	0.981786681025393	1
Igfbp5|ENSMUSG00000026185	-0.182484364021681	6.99581065343214	7.36378189541358	0.0109508458647059	0.0806521345310136	1
Tns1|ENSMUSG00000055322	-0.0221007919197031	6.12897441551417	0.313099002467161	0.621067175822819	0.844064838852323	1
Arpc2|ENSMUSG00000006304	-0.0719068469686687	7.6120206003948	5.23557760864475	0.0860191455664601	0.311500178934616	1
Aamp|ENSMUSG00000006299	0.0401835101886907	7.02979690807274	3.8275000311565	0.341891140114309	0.655369790356413	1
Pnkd|ENSMUSG00000026179	0.0773515752175129	7.09031502599359	6.25705787408383	0.065915323974159	0.265127796078731	1
Tmbim1|ENSMUSG00000006301	0.045841681729798	5.83552220539693	0.922414053314271	0.344569440811733	0.657752512820659	1
Gm216|ENSMUSG00000073650	0.0891520317044239	-0.0171953970515793	0.349880805053143	0.646675329719795	0.85871724044669	1
Slc11a1|ENSMUSG00000026177	-0.00900607585630396	1.61047251034462	0.00569180241251644	0.943473145583963	0.982040675107412	1
Ctdsp1|ENSMUSG00000026176	0.0434141080372408	4.60631968080178	0.869570680672287	0.479024573933305	0.761218269550751	1
Vil1|ENSMUSG00000026175	0.199587794573257	-0.0325226073746058	1.34136382389154	0.313045072579067	0.626558268565803	1
Rqcd1|ENSMUSG00000026174	-0.0114700777295359	4.88906657186199	0.0880196675923344	0.840941083207418	0.944329050958817	1
Plcd4|ENSMUSG00000026173	0.0314105272469924	4.11888408459219	0.172834655435598	0.680582990648362	0.875712680879953	1
Usp37|ENSMUSG00000033364	-0.0353203207972498	5.07718563045002	0.543277796549145	0.516594286377713	0.786779007585104	1
Zfp142|ENSMUSG00000026135	-0.109716945422475	5.4663809661468	11.9086077714204	0.0266489003419345	0.148073394814858	1
Bcs1l|ENSMUSG00000026172	-0.15058719921391	4.07746114577467	7.81846841170787	0.0271193667205555	0.149815092771162	1
Rnf25|ENSMUSG00000026171	0.0923160680537154	4.7527445005825	3.83508535136369	0.11956114313135	0.378588243598994	1
Stk36|ENSMUSG00000033276	0.278805940516297	2.44916130580046	7.61923990204059	0.00978209660083711	0.0743725139970683	1
Ttll4|ENSMUSG00000033257	-0.189346064244588	3.95446377750023	10.4114162404896	0.00730767566033216	0.0606032493801086	1
Cyp27a1|ENSMUSG00000026170	0.273840355328775	2.90436685470898	6.83462390360481	0.01388456312243	0.094894903872191	1
Wnt10a|ENSMUSG00000026167	0.0176899939788605	-0.456473430735742	0.00654217484389064	0.936075154665873	0.97969973101771	1
Cdk5r2|ENSMUSG00000090071	-0.0282929639881622	7.70828770478343	0.299314692273179	0.588385897939975	0.828797490127046	1
Ccdc108|ENSMUSG00000047021	0.505034658452812	1.65646404954464	10.5612397310942	0.00286143306146287	0.0306390977747038	1
Ihh|ENSMUSG00000006538	0.132722648091242	-1.69682015500841	0.114161145609115	0.737823998207431	0.902899811146341	1
Nhej1|ENSMUSG00000026162	-0.180212552301627	1.22842383475316	2.04677210245988	0.197254986679147	0.498140625821842	1
Cnppd1|ENSMUSG00000033159	-0.14768399167147	5.05665983424822	9.50927515987547	0.00690037260225859	0.058009740305331	1
Fam134a|ENSMUSG00000049339	-0.0708478871816223	7.43212296531153	5.59980407055423	0.0900413740809456	0.320036535271101	1
Zfand2b|ENSMUSG00000026197	-0.028484144193786	3.46085338656716	0.192225304912313	0.71518562263101	0.893834385193811	1
Abcb6|ENSMUSG00000026198	0.134202287975396	4.2901010134003	8.49563894745042	0.0426443375859949	0.202105935772872	1
Atg9a|ENSMUSG00000033124	-0.206019362802472	6.94093236667182	45.7281993387856	9.76533391867307e-07	5.11340274552469e-05	0.016771961005321
Ankzf1|ENSMUSG00000026199	-0.080994937973057	4.63234037217443	2.62851507596304	0.182014697510388	0.477486242514267	1
Glb1l|ENSMUSG00000026200	0.110221608700017	3.22009937090053	3.80611703399276	0.182402571504783	0.477986497911682	1
Stk16|ENSMUSG00000026201	0.0356715499211731	5.02060851211987	0.697581688048869	0.516948636149323	0.786888900393352	1
Tuba4a|ENSMUSG00000026202	-0.131734652770016	8.55695235781489	10.9723415696566	0.00243204893476222	0.0270752404153778	1
Dnajb2|ENSMUSG00000026203	-0.0740910429841772	5.2229484526625	2.68736634995178	0.161940861345419	0.446581615479609	1
Ptprn|ENSMUSG00000026204	-0.0208705849666654	8.87649280214799	0.364041288219176	0.623015362662806	0.845271257898229	1
Resp18|ENSMUSG00000033061	0.107694393468605	4.15896927194891	2.38887587226734	0.132755032190756	0.401319795566664	1
Dnpep|ENSMUSG00000026209	0.0030961634772921	5.43315261938541	0.00638875803352759	0.95069643286401	0.984873106607116	1
Des|ENSMUSG00000026208	-0.104085880558237	0.648262832766965	0.380515286373642	0.542011612059209	0.799952401514442	1
Speg|ENSMUSG00000026207	-0.113345890376166	7.46182107074929	8.57772520010341	0.00684210987186767	0.0576893652672201	1
Gmppa|ENSMUSG00000033021	0.0460268814596223	4.50038134364833	1.06573044623037	0.467966497746673	0.753687603038176	1
Asic4|ENSMUSG00000033007	-0.0705950490707135	6.93013590970238	2.59704065864006	0.117604719070574	0.374951002420105	1
Chpf|ENSMUSG00000032997	0.0292774317714667	6.0456698813086	0.413346907988801	0.525191477876543	0.791589612332568	1
Tmem198|ENSMUSG00000051703	-0.0311332989195697	5.26078261734012	0.564490958940695	0.549760742735667	0.803756169921343	1
Obsl1|ENSMUSG00000026211	-0.295131008391893	3.08651869214049	21.0833769162914	0.00047662935872539	0.00779629451057959	1
Inha|ENSMUSG00000032968	-0.156578281149067	4.04322833423302	7.93797739696374	0.0238004954211134	0.137122055048212	1
Stk11ip|ENSMUSG00000026213	0.00601069336842478	4.99277407324085	0.0265646946578512	0.914656140028555	0.971937380086461	1
Slc4a3|ENSMUSG00000006576	-0.0424202099163502	7.3771975292912	1.11204025258119	0.314882427866692	0.628630210230202	1
Epha4|ENSMUSG00000026235	-0.178069944902511	8.10632151144577	34.742216164564	1.76999940272902e-05	0.00056505092457009	0.303997397418709
Sgpp2|ENSMUSG00000032908	-0.244023920144256	5.50092224516648	17.2911571369461	0.000249220696620384	0.00466072203828228	1
Farsb|ENSMUSG00000026245	0.0649426223108559	5.67843341385964	4.02431791368541	0.175502974659388	0.467617683800029	1
BC035947|ENSMUSG00000090486	-0.355617747732305	-1.19665397725662	1.26729519517304	0.269258534753853	0.584567732827382	1
Acsl3|ENSMUSG00000032883	0.0120188643200872	7.89326076386728	0.0555176881997483	0.815337679115433	0.934638985278101	1
Utp14b|ENSMUSG00000079470	-0.0889513568635518	4.13520875147827	0.883245175334592	0.354869457882018	0.666945773572872	1
Kcne4|ENSMUSG00000047330	0.292296449661814	0.178528109149587	1.26990712420533	0.268775761223332	0.583667176509133	1
Gm5830|ENSMUSG00000072978	-0.116724284971324	1.64702877080902	1.97017529085054	0.35499308565994	0.666995541648558	1
Scg2|ENSMUSG00000050711	0.054847496707748	8.79876487504233	0.74629059493763	0.394552704533544	0.701730009062117	1
Ap1s3|ENSMUSG00000054702	1.01715223474762	2.09348341780678	67.9848018981663	3.50491860118884e-09	5.47245245231076e-07	6.01969769754184e-05
Wdfy1|ENSMUSG00000073643	0.129520913236068	5.12621990539369	0.426106968208844	0.518909295471452	0.788229755002957	1
Mrpl44|ENSMUSG00000026248	-0.131821180495428	4.47840333092964	8.44443689253143	0.0358070085516289	0.179925503766596	1
Serpine2|ENSMUSG00000026249	-0.0109488024031335	8.47911300401072	0.0838987353056973	0.795481772637033	0.926634305735793	1
Gm5529|ENSMUSG00000067106	-0.0813159566734633	3.46489051417179	2.19406818648087	0.294455568797096	0.609626679397701	1
Cul3|ENSMUSG00000004364	-0.0250143948875473	7.47738865495961	0.909825668608034	0.550943234809333	0.804221208519882	1
Gm6189|ENSMUSG00000090637	0.585807368463474	-2.10214211262324	2.24237046504785	0.144791963228981	0.420849884660306	1
Dock10|ENSMUSG00000038608	0.0114123708394721	6.8780051237086	0.0906030717339138	0.788391020850096	0.924618883025986	1
Nyap2|ENSMUSG00000054976	-0.000727013342139373	5.76382246265113	0.00010272755014431	0.991980753426365	0.997652830914429	1
Gm5530|ENSMUSG00000087008	0.259460279625266	-1.38954731306595	0.364706377597586	0.550473476118026	0.804096157540843	1
Irs1|ENSMUSG00000055980	-0.0184306266528845	3.21213317503828	0.0989629957740926	0.82238767548471	0.937509002375331	1
Rhbdd1|ENSMUSG00000026142	0.0706136934708379	3.23024026348868	0.782244098792368	0.396690465828987	0.702609654330395	1
Col4a4|ENSMUSG00000067158	0.459878694044628	-1.66644425853821	2.35616814650189	0.135337195682958	0.40537431737963	1
Col4a3|ENSMUSG00000079465	-0.674967326797235	-1.71997958105822	4.071073879571	0.0527059760340485	0.23068938287074	1
Mff|ENSMUSG00000026150	-0.0401735155022914	6.75759250529648	2.62822288419969	0.346557448787796	0.659734447232365	1
Agfg1|ENSMUSG00000026159	0.0684320782335177	5.88921784903458	5.27569464270134	0.140024484331534	0.413358631556222	1
Slc19a3|ENSMUSG00000038496	-0.0091441236677279	2.23797364704444	0.00524742575894102	0.942736414769937	0.981986157676566	1
Gm6374|ENSMUSG00000079140	-0.112526430275809	-0.126796533030572	0.251500247229996	0.619705135016198	0.843177984148237	1
Sphkap|ENSMUSG00000026163	-0.0213067059810041	5.5811943247738	0.255621300800937	0.662513084030712	0.866681561293889	1
Pid1|ENSMUSG00000045658	-0.0779868211582056	4.64078589805649	1.17808541701732	0.286447820239476	0.601189633476045	1
Dner|ENSMUSG00000036766	0.0413017252830361	6.15761160013745	1.19884872662411	0.358301246811306	0.670424219847933	1
Trip12|ENSMUSG00000026219	-0.0319900427002411	7.99918782014214	1.50743577886761	0.446161858422126	0.739369926514861	1
Fbxo36|ENSMUSG00000073633	0.445173436682547	1.13750107602805	8.46914440121556	0.00677089776563274	0.0572739060222237	1
Slc16a14|ENSMUSG00000026220	0.371463350457309	2.12849328781266	16.642074740737	0.000656610475126389	0.00996226582181601	1
Rpl19-ps1|ENSMUSG00000064281	0.00354411589547169	1.75991103408146	0.00121857869509212	0.97693857314654	0.994129635844995	1
Sp110|ENSMUSG00000070034	-0.194152391167154	0.221846495201848	0.625316137960346	0.435326371046937	0.73207974373163	1
Sp140|ENSMUSG00000070031	-0.00643482361008903	-0.928795206274024	0.00028866058864911	0.986557812815537	0.99654646947729	1
Sp100|ENSMUSG00000026222	-0.0152507180929229	1.94941582769561	0.0195670427065526	0.896777310337428	0.965063836845647	1
A630001G21Rik|ENSMUSG00000052760	0.267089318224236	0.144466697965109	2.41533895926815	0.163443685840961	0.448569080268217	1
Cab39|ENSMUSG00000036707	-0.0662535525307893	7.14347390874371	5.24620689538506	0.112905568893449	0.366929721191331	1
Itm2c|ENSMUSG00000026223	-0.0618473582281913	8.97334318649586	4.39751471284191	0.146335045476496	0.423757276354548	1
4933407L21Rik|ENSMUSG00000026224	-0.123598787451449	2.20379187422945	1.71252052301098	0.24604357471393	0.558746317031833	1
Spata3|ENSMUSG00000026226	-0.0827787024776541	-1.39542731369718	0.0946487165432086	0.760488138212945	0.911534913378975	1
2810459M11Rik|ENSMUSG00000026227	-0.142328098284977	3.66963841469292	3.83462306030592	0.059622536759745	0.248186395746151	1
Psmd1|ENSMUSG00000026229	-0.0318454274637178	7.09212712790723	1.89750947424352	0.44804655208357	0.740492641650819	1
Gm21972|ENSMUSG00000094638	0.0364682169829515	4.03647571326099	0.52339536111877	0.599687858236991	0.83412623528209	1
Armc9|ENSMUSG00000062590	-0.0736535848660445	5.31531991644492	3.64369605613981	0.15026810708711	0.428413436598108	1
B3gnt7|ENSMUSG00000079445	1.0769173036229	-0.220627280861197	26.3886420416904	1.61029891142831e-05	0.000518890878119722	0.276568838037812
Ncl|ENSMUSG00000026234	-0.0800420358275212	8.59348332712976	9.34007876416382	0.0585807524623775	0.245678338239274	1
C130036L24Rik|ENSMUSG00000073627	-0.0720490100687933	1.77704960612987	0.692712750843613	0.54979147124094	0.803756169921343	1
Ptma|ENSMUSG00000026238	-0.0275204675928179	5.94637221510572	0.294683882375214	0.59127142107894	0.830018992531135	1
Pde6d|ENSMUSG00000026239	-0.0566642805799841	5.09871267694385	2.56070361267975	0.297646671523747	0.612385744428066	1
Cops7b|ENSMUSG00000026240	0.0607438186362869	4.23939994044841	1.76726361760119	0.361078115386253	0.673780220439063	1
Nppc|ENSMUSG00000026241	0.102424127355789	-0.638967813799646	0.118298994408112	0.733301622148967	0.901505537977237	1
Dis3l2|ENSMUSG00000053333	-0.047016647267179	4.98581011806707	1.49493286535731	0.399455891795758	0.703820497062873	1
Gm6136|ENSMUSG00000084106	-0.0319031965064037	6.12300555010177	0.464223105435787	0.500917186621589	0.776396776484595	1
Ecel1|ENSMUSG00000026247	-0.0470100567297776	5.57539819061441	1.24588079896078	0.332690158359322	0.644842960142349	1
Prss56|ENSMUSG00000036480	-0.42904844218978	1.41560656348498	4.23258059713312	0.0484972666532321	0.219352461239221	1
Eif4e2|ENSMUSG00000026254	0.0306423321428238	5.64731042951409	0.926064678218299	0.524680989355964	0.791454663972156	1
Efhd1|ENSMUSG00000026255	0.0301543461757694	5.01466960682439	0.287106367510853	0.596057366430711	0.83205328390311	1
Gigyf2|ENSMUSG00000048000	0.0271074254508613	5.841138790134	0.616070176926654	0.559820904671242	0.810565169257172	1
3110079O15Rik|ENSMUSG00000026258	1.27407066789862	-0.601988338317029	21.3654528671293	6.84505005262964e-05	0.00167231485994188	1
Neu2|ENSMUSG00000079434	0.0282793470755617	3.60719929856927	0.11123844706517	0.74107378042617	0.904269683607964	1
Ngef|ENSMUSG00000026259	-0.0448228274665591	9.4938303379681	0.616349600583644	0.438603590497149	0.73399753159783	1
Inpp5d|ENSMUSG00000026288	0.00569462030813602	4.46067242713696	0.0168063529503645	0.928461950200729	0.976692009194835	1
Atg16l1|ENSMUSG00000026289	-0.109049969016236	6.26422350801584	12.0913742564891	0.0136900609703324	0.0940883542078664	1
Sag|ENSMUSG00000056055	0.269154296245319	0.329071508806821	3.04337233398951	0.142345526894714	0.416727034980884	1
Dgkd|ENSMUSG00000070738	0.133061411681586	6.49392825082349	14.3666241228077	0.00233128483933079	0.0264114888624712	1
Usp40|ENSMUSG00000005501	-0.0151803835674136	4.59079897388207	0.084217245326071	0.804278570798285	0.93025300052421	1
Ugt1a10|ENSMUSG00000090165	0.0763531537683417	1.73966492091918	0.473771107609943	0.535445257218892	0.795695576830125	1
Ugt1a9|ENSMUSG00000090175	0.0804026720595063	1.70079781219102	0.521465391789268	0.519044771897549	0.788229755002957	1
Ugt1a8|ENSMUSG00000089675	0.0790937178296965	1.70189510695565	0.503816986060754	0.52570214678351	0.791621387118969	1
Ugt1a7c|ENSMUSG00000090124	-0.000285116006542641	1.42786241956238	4.3921381735623e-06	0.998348576210586	0.999363899562039	1
Ugt1a6b|ENSMUSG00000090145	0.0818969896570394	1.77544318127305	0.5671878107406	0.502268648605656	0.776788141509358	1
Ugt1a6a|ENSMUSG00000054545	0.0192974260266137	2.26726490551994	0.038669922879149	0.85545551969863	0.951151081871281	1
Ugt1a5|ENSMUSG00000089943	0.0821859507806142	1.70125049969255	0.545540662261617	0.509779207689453	0.782156324108125	1
Ugt1a2|ENSMUSG00000090171	0.0841801545108244	1.7021713349484	0.578517322692633	0.499458340297971	0.775325107973395	1
Dnajb3|ENSMUSG00000081984	-0.0147707992500828	0.327229593795466	0.00697239934071002	0.93401160157671	0.979044812760451	1
Ugt1a1|ENSMUSG00000089960	0.0819744194005547	1.70338868834742	0.531130035980139	0.510676700797553	0.78297378469898	1
Hjurp|ENSMUSG00000044783	-0.189528437548631	6.22077713566504	2.17273767431951	0.150961068575441	0.429406484396026	1
Arl4c|ENSMUSG00000049866	0.138466215647074	5.05619442574969	9.13076493656586	0.0122723876550774	0.087242656447001	1
Sh3bp4|ENSMUSG00000036206	0.195883564417417	4.18281297159119	12.2377767127263	0.00399406303127691	0.0391094826466254	1
Agap1|ENSMUSG00000055013	-0.104007129095287	7.54920333414615	5.59952061561751	0.0246658660889416	0.140556154637549	1
Gbx2|ENSMUSG00000034486	0.0140554073037062	-0.209881401416588	0.0064349588804527	0.945261507060828	0.982740095869838	1
D130058E05Rik|ENSMUSG00000092627	-0.560981485198849	-2.11889456552982	2.96904257934551	0.0952342065325669	0.330053347429669	1
Asb18|ENSMUSG00000067081	0.3491653912116	-0.380134409225971	3.34196388058974	0.100418675872866	0.340632679165385	1
Iqca|ENSMUSG00000026301	-0.352256592975108	-0.642342968346582	0.745778565651143	0.394712958757365	0.701730009062117	1
Ackr3|ENSMUSG00000044337	-0.133950610888172	-0.889569047236306	0.381290539851116	0.568389115958566	0.816508030897651	1
Cops8|ENSMUSG00000034432	0.0327567033234765	6.36181312961823	1.1987315633018	0.455046754089134	0.744255594846288	1
Col6a3|ENSMUSG00000048126	-0.0769831040490314	1.51923988304016	0.32159788097006	0.574895775936937	0.820745538893247	1
Mlph|ENSMUSG00000026303	-0.0457011778562197	1.63110088664318	0.11890835171055	0.732643168272949	0.901089786181878	1
Lrrfip1|ENSMUSG00000026305	0.201909086798349	5.22033561169443	15.7961881682919	0.000413232135162557	0.00697862529146207	1
Ramp1|ENSMUSG00000034353	-0.0170340135922077	6.1296343555292	0.107650784419132	0.745128678347331	0.905796703117979	1
Ube2f|ENSMUSG00000034343	0.0607441032403887	4.25454850707825	2.24968974480625	0.360030725501323	0.672414931544717	1
Gm7785|ENSMUSG00000083064	0.0282596239757385	1.4377188576478	0.0768267032804636	0.831463047736016	0.941418540765118	1
Scly|ENSMUSG00000026307	0.214982362992474	3.55138694351803	23.7561070611677	0.00521207986354597	0.0473136742369989	1
Ilkap|ENSMUSG00000026309	0.00555991358957294	4.92251578288366	0.0270749521985544	0.92165583729393	0.974485774694332	1
Hes6|ENSMUSG00000067071	0.331634098616859	2.37431155906924	13.4346712342473	0.00144675880165812	0.0184332955626693	1
Per2|ENSMUSG00000055866	-0.450891570133384	5.72203145842117	12.0382580700048	0.00161023139495976	0.0199824596881747	1
Traf3ip1|ENSMUSG00000034292	-0.00542894675530963	4.08741574862775	0.011788857871334	0.937192828295108	0.979987021367944	1
Asb1|ENSMUSG00000026311	0.083233677409087	5.73595476780906	6.34943163242951	0.0791143804878989	0.295517504323546	1
Hdac4|ENSMUSG00000073617	0.0590578206022821	3.89177380719267	0.442216799977981	0.511167868326998	0.783362100745357	1
Hdac4|ENSMUSG00000026313	-0.0494124354020123	3.97277588295536	0.373266726703783	0.545860734464642	0.802186884096023	1
Ndufa10|ENSMUSG00000026260	-0.0540982492924365	6.87759398360997	4.49699755781394	0.201654651630563	0.505166079602526	1
Myeov2|ENSMUSG00000073616	0.0829089801268418	5.53141880415458	4.1104706632888	0.0931059191113342	0.325747435473042	1
Gpc1|ENSMUSG00000034220	0.0161128924112819	6.13808201342079	0.176760032886703	0.718673023019237	0.894991597660062	1
Ankmy1|ENSMUSG00000034212	0.417702714952572	-1.98533482848956	0.995605978053337	0.326408779799416	0.640401050154783	1
Dusp28|ENSMUSG00000047067	0.00994622984696954	3.92930664320818	0.0258186915092738	0.889130029380997	0.961739477146776	1
5033417F24Rik|ENSMUSG00000097251	-0.554623590515129	0.713710772764305	13.9565578333726	0.000790617828938124	0.0115663213049508	1
Rnpepl1|ENSMUSG00000026269	0.0318589835437283	4.89061002940495	0.510405739029208	0.578564467794947	0.823683885220207	1
Capn10|ENSMUSG00000026270	0.0512650073886294	4.60187563525777	1.4264332785609	0.401309501037191	0.705258434494398	1
Gpr35|ENSMUSG00000026271	-0.160572199254155	-1.24868319651511	0.404584150537383	0.529586005407478	0.792936457915	1
Kif1a|ENSMUSG00000014602	-0.0137452155016457	10.1860181997826	0.155342432245688	0.752137602977639	0.908782693367095	1
E030010N08Rik|ENSMUSG00000084989	0.932968532342833	-1.53696064285988	6.51711295501914	0.0160487667417762	0.105325780966758	1
Sned1|ENSMUSG00000047793	-0.1017189058064	2.90475089379504	1.25613969524847	0.271333147458484	0.58684634272755	1
Mterfd2|ENSMUSG00000026273	-0.0596441534039191	3.79241661501413	1.46171546170225	0.408686960105944	0.710732942468569	1
Pask|ENSMUSG00000026274	0.0864824702096602	3.16200781757366	0.923453193175346	0.344301917156129	0.657481146003615	1
Ppp1r7|ENSMUSG00000026275	-0.0310850127335812	8.1868765290459	1.5756579689377	0.457400828035483	0.746187236085621	1
Ano7|ENSMUSG00000034107	0.179045060814965	-1.32389192330574	0.36028387060558	0.552885728297727	0.805959292438759	1
Hdlbp|ENSMUSG00000034088	-0.0836620350611837	7.79237961295731	11.6959179650438	0.0446830032631373	0.20846186165002	1
Sept2|ENSMUSG00000026276	0.0164471100290051	6.55847540390828	0.267090315843643	0.704780456015142	0.88928335390921	1
Farp2|ENSMUSG00000034066	-0.145377769433343	3.6384912593813	7.73540004741711	0.0514155914348735	0.227476244949498	1
Stk25|ENSMUSG00000026277	-0.114169014915123	7.43881948673852	18.3329952245829	0.00639108124443775	0.0548285816050042	1
Bok|ENSMUSG00000026278	0.193738916945798	3.53499523641779	5.41988501143203	0.0268872838143099	0.148916188168582	1
Atg4b|ENSMUSG00000026280	-0.0524153413198104	5.41673197293933	2.24524774933525	0.29553019117335	0.610504093505206	1
Thap4|ENSMUSG00000026279	0.0164762446717727	4.38856913313204	0.131208075606004	0.798189335139381	0.927823619154475	1
Dtymk|ENSMUSG00000026281	-0.0338778317435822	4.49253864723269	0.681722923063149	0.58883516000494	0.828887087102913	1
Ing5|ENSMUSG00000026283	-0.16160762965099	4.57558657059187	9.75569264879291	0.00854248335104997	0.0677364503944059	1
D2hgdh|ENSMUSG00000073609	-0.114315077283348	3.56904398287352	4.89568283236759	0.130717304109584	0.397568567041279	1
Neu4|ENSMUSG00000034000	0.0551033581761541	3.38111639238919	0.348011164717903	0.559687516173797	0.810565169257172	1
Pdcd1|ENSMUSG00000026285	1.47382978170501	-2.01324648092387	10.437523518831	0.00300613581333874	0.0316945258404498	1
Fam174a|ENSMUSG00000051185	0.0440480672445552	5.79599270529177	0.989143394814724	0.34755747072902	0.660247711510996	1
Gm15427|ENSMUSG00000081051	0.0250935222428847	6.65797267837145	0.323693098558143	0.573659510725376	0.819956898860548	1
St8sia4|ENSMUSG00000040710	0.0348865662690046	4.76772953891317	0.33318851694168	0.568122722975548	0.816398213687941	1
Slco4c1|ENSMUSG00000040693	-0.0428203563042355	1.17380671245467	0.122333864372796	0.759621796565406	0.911386961649378	1
Gm5101|ENSMUSG00000097814	-0.166154705837575	2.17444393770117	2.71824464597989	0.119716135387551	0.378799673043697	1
Gm6430|ENSMUSG00000044757	0.0373642666936439	-1.49379402911419	0.0183544801381381	0.893144298153676	0.963310306505237	1
D1Ertd622e|ENSMUSG00000044768	-0.0612303595102087	5.41425084921649	2.84010530119454	0.224345864614744	0.531540933198818	1
Ppip5k2|ENSMUSG00000040648	-0.0633072298309589	5.60310751396026	1.84161446468693	0.194745386894588	0.494920794983502	1
Gin1|ENSMUSG00000026333	-0.0884754940208201	3.23874701897896	1.92330080194545	0.275881544578158	0.590934053082678	1
Pam|ENSMUSG00000026335	0.0497059940115665	7.53423873650521	2.02385237384698	0.233775519400179	0.544392490312014	1
Gm3531|ENSMUSG00000089782	0.0904508331978413	5.56238523586879	6.26309342367619	0.0657231298541446	0.264540603525881	1
B230216N24Rik|ENSMUSG00000089706	-0.162802446548527	2.15653546713612	2.30061757821309	0.139858884060944	0.413052711425521	1
Gm3555|ENSMUSG00000089791	0.00465893938340249	2.46175636596284	0.00322182551735178	0.963212373371227	0.989720162288413	1
Cntnap5b|ENSMUSG00000067028	0.0961824593360537	4.45461123247465	1.18064242728544	0.285935441690242	0.600835401123773	1
Gm7110|ENSMUSG00000082431	0.00175841493345082	3.02666419681105	0.000553881055162638	0.983542316249846	0.995720782977255	1
Cdh20|ENSMUSG00000050840	0.0145397255840085	4.25757902055806	0.0733181172565563	0.826918062439885	0.939262797392448	1
Rnf152|ENSMUSG00000047496	-0.0231424272427555	2.64178907521266	0.0681229201985816	0.810484727475139	0.933078061813926	1
Gm3608|ENSMUSG00000067017	0.112181415882187	3.57778309974503	1.90310571123539	0.177994777147539	0.471550254127561	1
Pign|ENSMUSG00000056536	-0.0370237837768435	4.67830959811639	0.866432728800081	0.53615170229152	0.796023987453047	1
2310035C23Rik|ENSMUSG00000026319	-0.0357310589115919	6.42841981824087	2.00382921167265	0.413541234548277	0.71351021504172	1
Tnfrsf11a|ENSMUSG00000026321	-0.0288173276760552	1.99921520757169	0.0757081627158216	0.79699740182413	0.927328975930366	1
Zcchc2|ENSMUSG00000038866	0.0991770815026766	4.49370408346124	2.99027358563722	0.116243373957747	0.372616638246418	1
Phlpp1|ENSMUSG00000044340	0.0486488130645492	7.14050651756276	2.61246628076145	0.252168481271106	0.56603600215194	1
Bcl2|ENSMUSG00000057329	0.0506962498519909	5.44977438888403	0.375088390331688	0.544888563897612	0.801779232327554	1
Kdsr|ENSMUSG00000009905	0.0800822172970392	5.31554964699019	4.57186456112211	0.122387553179299	0.383367905499629	1
Vps4b|ENSMUSG00000009907	-0.035028399800344	6.07426616467487	1.88332430295636	0.437967319537545	0.73350450639272	1
Serpinb8|ENSMUSG00000026315	0.336708386766619	-1.51037298650102	1.43523376157163	0.256616526899094	0.56986509526636	1
Cdh7|ENSMUSG00000026312	-0.580014637480148	4.62054764340549	69.1460126935576	2.93265064967582e-09	4.70731541197964e-07	5.03682749081822e-05
Cdh19|ENSMUSG00000047216	0.224789054767978	3.83468865095973	3.07535446031456	0.0897674236297673	0.319336932630075	1
Dsel|ENSMUSG00000038702	-0.0229317237675075	5.22973535457954	0.230042719518273	0.660644898799913	0.865537024763054	1
Cntnap5a|ENSMUSG00000070695	-0.303556220028879	4.05427538824254	6.93157830311755	0.0132887219869027	0.0921040355629754	1
Tsn|ENSMUSG00000026374	-0.0193117744432812	6.53693911176136	0.568571953931538	0.65531754309606	0.863632158866469	1
Mki67ip|ENSMUSG00000026377	0.0344859113310216	3.93164272844241	0.274466126233822	0.625270230909903	0.847125993206404	1
Clasp1|ENSMUSG00000064302	-0.0255668681903261	6.71895474893914	0.413432520004211	0.547888119811843	0.802904968434336	1
Tfcp2l1|ENSMUSG00000026380	-0.028197640860768	3.68008548621149	0.202071611039973	0.706174303304081	0.89009190723768	1
Gli2|ENSMUSG00000048402	0.231762662488992	2.3019139562535	5.18469035651571	0.0302718842711712	0.161415589058481	1
Inhbb|ENSMUSG00000037035	0.138620979190627	1.72429763806593	1.62155696668214	0.269010102660641	0.584102214057714	1
Ralb|ENSMUSG00000004451	0.1590884266858	3.6578729089172	5.20712492558645	0.0359579878501931	0.180535822399293	1
TMEM185B|ENSMUSG00000098923	-0.164543554964868	2.28681541133285	3.86302578310928	0.117922402627573	0.375336780046065	1
Tmem185b|ENSMUSG00000037015	-0.0577842879662871	3.52510190413756	1.30851187986839	0.449594489363397	0.741500515281849	1
Epb4.1l5|ENSMUSG00000026383	0.354585542563328	3.4245482457925	32.9683377195069	7.65308729809094e-06	0.000283279686087741	0.131441774344712
Ptpn4|ENSMUSG00000026384	-0.0584775191377521	5.70064247501911	1.55070671893507	0.222733271137733	0.530362130159133	1
Tmem177|ENSMUSG00000036975	0.0892040561621456	3.21884423273222	2.19025975820654	0.278788284347528	0.593882962826999	1
Gm101|ENSMUSG00000036962	0.929552425133323	-1.39167076592754	7.52428433445767	0.0101999038705217	0.0769022603056233	1
Sctr|ENSMUSG00000026387	-0.199310665688798	-1.79353364966365	0.411009731622929	0.526357064740113	0.791621387118969	1
Tmem37|ENSMUSG00000050777	-0.0404557549448403	-0.539994048495372	0.0303518436458026	0.862872327454052	0.953141034150641	1
Dbi|ENSMUSG00000026385	0.152218974133125	6.6047745995371	25.6669829317856	0.000426649825324556	0.00715596752924732	1
3110009E18Rik|ENSMUSG00000026388	0.236052243914379	0.715471579782952	3.31520287070353	0.152556932683849	0.431231948460355	1
Steap3|ENSMUSG00000026389	0.083101210651023	2.24511443079605	0.486117042258038	0.491067897476042	0.770170094973426	1
C1ql2|ENSMUSG00000036907	0.0454418135319321	-0.617298245879289	0.0313533754062626	0.860652187202823	0.952494071336455	1
B230209K01Rik|ENSMUSG00000097881	0.0790464000078519	1.43598178193524	0.632902941764077	0.554536674242771	0.807294308442149	1
Insig2|ENSMUSG00000003721	0.173811612563685	5.95451795976918	25.1739808304772	0.000159628157076573	0.00327161527182595	1
Ccdc93|ENSMUSG00000026339	-0.00612100239870716	3.42806370572731	0.0079277284295851	0.937819010402729	0.980167555721909	1
Ddx18|ENSMUSG00000001674	-0.0450692396415153	3.35685523112569	0.417382599956757	0.568849915490438	0.816516018146159	1
Dpp10|ENSMUSG00000036815	0.0522833228459146	6.35408298090465	0.411568693943856	0.526077874084747	0.791621387118969	1
Actr3|ENSMUSG00000026341	0.0637835973893586	7.64181950643902	2.62173314514799	0.127928003637977	0.392771444848454	1
Slc35f5|ENSMUSG00000026342	0.288288885746622	3.87179677639392	18.0008172813294	0.00019726891731694	0.00389884195042398	1
Gpr39|ENSMUSG00000026343	0.106420659021779	-1.39011415904594	0.0544320013168792	0.817118290160721	0.93549768713577	1
Lypd1|ENSMUSG00000026344	0.666857112348266	6.88331804938479	80.4418272868863	5.7420768772904e-10	1.28078143334367e-07	9.86201703674626e-06
Nckap5|ENSMUSG00000049690	0.0875318018438666	1.80630158653393	0.811613427050857	0.471047041396836	0.7561339869303	1
Mgat5|ENSMUSG00000036155	-0.139703296178428	5.06520961334914	5.70648169004905	0.0234393212905343	0.135819953834321	1
Tmem163|ENSMUSG00000026347	0.105264660277534	2.59781401659297	1.69427265421166	0.285340551107144	0.600835401123773	1
Ccnt2|ENSMUSG00000026349	-0.169387214373385	6.61331844731699	10.2054139733078	0.00329935215109838	0.0341156348646521	1
Map3k19|ENSMUSG00000051590	-0.0341476130584101	2.14373383330724	0.100365531899654	0.753599940090244	0.909626746155734	1
Rab3gap1|ENSMUSG00000036104	-0.0498077290820849	6.36935110108283	1.82082587620412	0.253494473463448	0.567165303764101	1
Rpl28-ps1|ENSMUSG00000058603	-0.0215828362596808	4.97941579566967	0.230610830752779	0.700922328519817	0.88699830476922	1
Zranb3|ENSMUSG00000036086	0.0299743341154987	3.27061336806241	0.286752190765649	0.714371410963252	0.893445637313257	1
R3hdm1|ENSMUSG00000056211	0.0324400417896386	7.69466186382149	0.987124369824861	0.441816240617009	0.736789390484234	1
Ubxn4|ENSMUSG00000026353	-0.00889759194931315	6.23140836845656	0.0864604761007523	0.841059578942449	0.944329050958817	1
Mcm6|ENSMUSG00000026355	-0.0476806446544083	2.41800178065998	0.305959048548502	0.640216033274093	0.856030390928965	1
Dars|ENSMUSG00000026356	0.00858519614385272	6.05326716329177	0.0595523973090314	0.849425013385584	0.948129889185507	1
Cxcr4|ENSMUSG00000045382	-0.00522288934675484	-0.329163592348089	0.000467528483103795	0.982893275982451	0.995523560508441	1
Thsd7b|ENSMUSG00000042581	-0.147672232291001	1.19571777166824	1.37827343651797	0.291558726536421	0.605943989383231	1
Gm15790|ENSMUSG00000089648	0.0232085464982191	1.75583821553147	0.0635694887912639	0.848517843608783	0.947425169937645	1
Rpl31-ps9|ENSMUSG00000094122	-0.560527232162895	-2.39017435567215	1.99123460602216	0.16856599842961	0.456427719222538	1
Gm15675|ENSMUSG00000086825	0.374325929570678	0.722192013142596	4.23625943272304	0.0484058625546034	0.21912775154858	1
Cd55|ENSMUSG00000026399	0.251411565881444	2.16951481573277	5.25162044113506	0.0291687215448517	0.157241931115138	1
Zp3r|ENSMUSG00000042554	1.01300804261944	-0.5541041288458	14.5760869872965	0.000633251259278436	0.0097021323622722	1
Yod1|ENSMUSG00000046404	-0.0867285554618589	3.71464747341151	1.9477337837035	0.2354475445744	0.546401023601022	1
Pfkfb2|ENSMUSG00000026409	0.064447219914686	6.30887281685008	3.65827203498978	0.145817144986084	0.422818460221076	1
AA986860|ENSMUSG00000042510	-0.114519381996616	1.89529918632166	1.55907347069861	0.335866448698224	0.648948841983576	1
Mapkapk2|ENSMUSG00000016528	0.211915801144493	4.27307725796772	25.7258221812377	0.0013767412657839	0.0178053699095169	1
Dyrk3|ENSMUSG00000016526	0.0343480998068096	1.26839090402812	0.101846428035738	0.803649924641902	0.929979835659526	1
Eif2d|ENSMUSG00000026427	-0.011703895483495	4.63797254454504	0.0766182114480782	0.847674463936155	0.946977030744598	1
Rassf5|ENSMUSG00000026430	-0.0775196259764882	2.93565074802726	0.971094280432051	0.382528882056217	0.691644757270821	1
Ikbke|ENSMUSG00000042349	0.0885154625148836	0.434995240778645	0.289100305595591	0.615919047388908	0.841493866870746	1
Srgap2|ENSMUSG00000026425	-0.00938634498638751	6.66177931120375	0.071739262486447	0.826934076237042	0.939262797392448	1
Fam72a|ENSMUSG00000055184	-0.0117195579807393	0.0375770354400472	0.00363465419876089	0.952328644419949	0.9853752917593	1
5430435G22Rik|ENSMUSG00000052688	0.294126180759184	-0.123419423528289	2.30394647053579	0.152109271310412	0.430462470712858	1
Pm20d1|ENSMUSG00000042251	-0.0100516563213642	0.922861003581862	0.00542198038961308	0.947653876093704	0.983560268425754	1
Slc41a1|ENSMUSG00000013275	-0.0575568891582527	5.67269204962678	0.891036967844835	0.352786345620946	0.664499622419226	1
Rab7l1|ENSMUSG00000026433	0.116378023000044	1.07930450475013	1.38580954962361	0.425886332744115	0.723755467197843	1
Nucks1|ENSMUSG00000026434	-0.0212659325007032	7.77417179871302	0.489255150495354	0.612871897859268	0.840733430251052	1
Slc45a3|ENSMUSG00000026435	0.416379907792102	1.34564260692686	5.07361779123504	0.0318164075360155	0.166612199393014	1
Elk4|ENSMUSG00000026436	0.111931786519409	3.90629652231761	3.27298982447807	0.118977544249685	0.377436151179966	1
Mfsd4|ENSMUSG00000059149	0.782952464857104	3.01036612354848	82.3685600568671	4.42257367743402e-10	1.0698268015483e-07	7.59577029099294e-06
Cdk18|ENSMUSG00000026437	0.0105650142447479	4.18194973476311	0.0217681550058135	0.883699148385811	0.959662639209384	1
Lemd1|ENSMUSG00000079330	0.188762702225643	-2.09964849795663	0.243369395242441	0.625398743253699	0.847233271445203	1
Gm7241|ENSMUSG00000089808	-0.377460530778323	-1.12163284201342	2.46035659263168	0.127309674596907	0.391643141895375	1
Klhdc8a|ENSMUSG00000042115	0.0948986099147932	2.839223918854	0.554197176390709	0.462437634467909	0.749562700262962	1
Nuak2|ENSMUSG00000009772	0.209197391985675	-0.375658033725868	1.111771969359	0.330287227345533	0.643023331070826	1
Tmcc2|ENSMUSG00000042066	-0.0893786133657038	7.6340391690307	10.8528551609788	0.0333067642725789	0.171767691351916	1
Dstyk|ENSMUSG00000042046	-0.0575157382001857	6.75620975821972	3.95543003958631	0.177680072774855	0.471259312292463	1
6030442K20Rik|ENSMUSG00000097760	0.0347254361769488	-0.738442757018447	0.0170937893402429	0.896856971098245	0.965063836845647	1
Rbbp5|ENSMUSG00000026439	-0.099774938872866	5.95157686300923	10.8234765096986	0.0290672134888335	0.156990374739219	1
Tmem81|ENSMUSG00000048174	-0.026476610223263	2.3759460451463	0.0843749269768521	0.798898784885124	0.927915508920132	1
Cntn2|ENSMUSG00000053024	0.0845800465755171	7.81109875958958	3.57337458620552	0.0684721570569739	0.271448876842183	1
Nfasc|ENSMUSG00000026442	-0.032088468513213	8.40944984373413	0.760985211208645	0.446539922861669	0.739639615695743	1
Lrrn2|ENSMUSG00000026443	-0.220582568898951	2.58464819424511	4.56581650251755	0.0409440550200942	0.196679515795399	1
Mdm4|ENSMUSG00000054387	-0.0428487126434402	5.97417514226824	1.09484163610136	0.348520039935638	0.660702137276782	1
Pik3c2b|ENSMUSG00000026447	-0.152695429049675	6.2503486548919	13.4469292396844	0.000951603203573599	0.0134627553718094	1
Ppp1r15b|ENSMUSG00000046062	0.00299553477955681	6.28496982929555	0.00812494687657057	0.946179223908749	0.983079795505539	1
Plekha6|ENSMUSG00000041757	-0.302216568155447	6.90702403181552	47.7801998730259	1.16553407950228e-07	9.26761472937581e-06	0.00200180478154517
Etnk2|ENSMUSG00000070644	-0.037516694240788	-0.0355778863026906	0.0441723778449562	0.850611457040458	0.9486527126409	1
Sox13|ENSMUSG00000070643	-0.184790496489751	3.07853006258551	4.43116481256691	0.043826445517446	0.205660984088015	1
Snrpe|ENSMUSG00000090553	0.0581758786328737	3.65989080941281	1.04565183779251	0.431931969610471	0.729434325413908	1
Zbed6|ENSMUSG00000094410	-0.0524701015664485	8.02351029192234	1.78963792047124	0.213167576465519	0.518516216688242	1
Zc3h11a|ENSMUSG00000026464	-0.0173751904483761	7.40779590273471	0.224935289189264	0.680160760863121	0.875432324828838	1
Atp2b4|ENSMUSG00000026463	0.466080650022854	6.38190045685968	26.3890576114481	1.61011551110003e-05	0.000518890878119722	0.276537339031431
Optc|ENSMUSG00000010311	-0.118184181749477	-1.72615295871792	0.106065315018784	0.746944552116728	0.906370826805483	1
Prelp|ENSMUSG00000041577	-0.220893405710287	3.77439590751552	4.44154887731025	0.0435963325900032	0.205141647187207	1
Fmod|ENSMUSG00000041559	0.0547490631672196	0.364577456510537	0.0439662606728155	0.835343157975902	0.942642492656775	1
Btg2|ENSMUSG00000020423	0.355138423097737	3.16894444631586	5.42570621635689	0.0268119471537645	0.148642734785638	1
Chit1|ENSMUSG00000026450	-0.450109055743988	-2.0115839158424	1.47595702560324	0.233945759831191	0.54451186119954	1
Chi3l1|ENSMUSG00000064246	-0.183816807960084	3.25444816207323	5.25992886794209	0.0290512058920282	0.156953274990747	1
Mybph|ENSMUSG00000042451	-0.177549376214227	-1.11982388464322	0.488542021612393	0.489997422280066	0.76926012135833	1
Adora1|ENSMUSG00000042429	-0.110620761576425	7.62360606484982	9.89786203990186	0.00796514196743297	0.0642561358810058	1
Ppfia4|ENSMUSG00000026458	0.332715913000875	6.78286619332671	129.49060710591	2.2674960128136e-12	1.69322800087276e-09	3.89442440200736e-08
Tmem183a|ENSMUSG00000042305	0.0681192960069009	6.01630696015978	3.69014590029536	0.132146044837299	0.40032883844636	1
Cyb5r1|ENSMUSG00000026456	-0.0932973189279603	3.08210889044109	2.11964631791955	0.273760758994601	0.589055504351325	1
Adipor1|ENSMUSG00000026457	-0.0023274190052753	6.44557761282261	0.00565745338340753	0.957520559617784	0.987611222111815	1
Klhl12|ENSMUSG00000026455	0.0402899230570362	5.31210905906509	1.01223069571349	0.431285949972045	0.728996771062875	1
Rabif|ENSMUSG00000042229	0.0303653316772246	4.82589646523656	0.516091719836616	0.600179037272956	0.834307526222215	1
Kdm5b|ENSMUSG00000042207	0.0588442803548331	6.56221792974153	3.67973375363629	0.172335654014484	0.462768114086736	1
Syt2|ENSMUSG00000026452	-0.468009956724976	6.25977314227297	34.6483358945197	1.96443101632236e-06	9.37197297370461e-05	0.0337391027053366
Ppp1r12b|ENSMUSG00000073557	-0.0635268837958611	7.05149065764877	2.62295784510783	0.130865624735975	0.397749274077939	1
Ube2t|ENSMUSG00000026429	-0.165643218671795	-0.645601954207784	0.58937613009681	0.467007734017265	0.752637499460122	1
Lgr6|ENSMUSG00000042793	0.4222224724821	-0.62758117261685	2.97302728815307	0.0950225695230113	0.329934071760366	1
Ptprv|ENSMUSG00000097993	-1.05462006502472	4.72409019787071	172.72512676131	6.19202042803657e-14	1.36891000540726e-10	1.06347950851528e-09
Ptpn7|ENSMUSG00000031506	-1.28108159059078	3.20535060738155	107.070061919369	2.21305118192491e-11	9.50228851239007e-09	3.80091540495603e-07
Arl8a|ENSMUSG00000026426	0.042204050607078	6.06648113162508	1.95598015135703	0.350843595198443	0.663021983219197	1
Gm15445|ENSMUSG00000085311	0.2244881103282	-0.906489832478478	1.04593599046104	0.36986868577611	0.680357146642893	1
Gpr37l1|ENSMUSG00000026424	0.0104858071432342	7.68345814334592	0.0721858672246373	0.803340950933286	0.929867962817037	1
Gm4204|ENSMUSG00000079139	0.0161093499217082	7.44619981048001	0.182696110856101	0.700349716567496	0.886780854981994	1
Rnpep|ENSMUSG00000041926	0.0695388133227431	5.60103490240156	3.17839911934139	0.151236026384857	0.429458872046325	1
Timm17a|ENSMUSG00000062580	-0.0356546110426615	5.43024285156623	1.1901518462667	0.475236503348482	0.758679340131164	1
Lmod1|ENSMUSG00000048096	0.127369194729882	-1.10611454422995	0.179813760380984	0.67457845768718	0.87318477468558	1
Shisa4|ENSMUSG00000041889	0.0994714281819416	5.59769586294391	4.15616099665013	0.0504401081362403	0.22519076091498	1
Ipo9|ENSMUSG00000041879	0.032360093672977	7.17024627915757	1.24959738223871	0.441379761253397	0.736704645105113	1
Nav1|ENSMUSG00000009418	0.235035879610483	6.80393313436204	29.0447696172604	7.91471498144684e-06	0.000289840575280063	0.13593522980635
Gm4793|ENSMUSG00000054412	0.329289598559276	-0.061625975799666	2.96015529477055	0.102420069602448	0.345320906050658	1
Nav1|ENSMUSG00000090399	-0.0446894558742444	-1.24880206697652	0.0239761109406373	0.877989594638025	0.95850484533992	1
Csrp1|ENSMUSG00000026421	0.0483833733793611	8.3769333342578	1.4748394783466	0.254684380582833	0.56809883163994	1
Phlda3|ENSMUSG00000041801	0.0472489910788049	3.4865355845311	0.641813062969374	0.544324978265304	0.8015706247605	1
Tnni1|ENSMUSG00000026418	0.498674899297992	3.01425946121306	21.8979635288848	5.82996042072053e-05	0.00147033142769273	1
Lad1|ENSMUSG00000041782	-0.00420393483540743	0.787235374644894	0.000769593313321602	0.979399650167926	0.99450657618044	1
Tnnt2|ENSMUSG00000026414	0.579403211232634	1.86882301868091	16.7413016008587	0.00029952431822426	0.00541117918338205	1
Igfn1|ENSMUSG00000051985	0.346924689793556	-1.36817980609171	0.635105328422281	0.431792007006075	0.729335889824821	1
Tmem9|ENSMUSG00000026411	0.149447938915619	5.23063285912443	11.6464429397156	0.00450373030047742	0.0427051772719184	1
Cacna1s|ENSMUSG00000026407	-0.122873051535237	-0.583960098212038	0.293511720578874	0.592006489846908	0.830248350843451	1
Gm15850|ENSMUSG00000086264	-1.03114161277649	-1.6254168957463	8.35424427719387	0.00711153521646612	0.059378034682939	1
Kif21b|ENSMUSG00000041642	0.0578124611028627	6.07454456699897	1.35618580057623	0.253436954827809	0.567165303764101	1
Mroh3|ENSMUSG00000087230	-0.316641062547488	-1.77165292354757	0.799174162944023	0.378502978770329	0.687332275362698	1
5730559C18Rik|ENSMUSG00000041605	0.210954399703592	0.700731333812354	2.15048955710679	0.197919037576885	0.49930368248869	1
Gpr25|ENSMUSG00000052759	-0.387089351918734	2.17251828927977	11.6131425028995	0.00189512831935852	0.0226347906015177	1
Gm26781|ENSMUSG00000097433	0.383105756378816	-1.77922647766874	0.883330424212858	0.354846573083647	0.666945773572872	1
Camsap2|ENSMUSG00000041570	-0.0823504606824204	7.664885603004	8.26420085322911	0.0495906465921343	0.222613527239913	1
9230116N13Rik|ENSMUSG00000097403	0.014692990156965	-1.54152831420845	0.00272798388147274	0.95869385670165	0.988167335780527	1
Ddx59|ENSMUSG00000026404	-0.172437013851116	3.38336514123589	4.33504546435484	0.0460216598809728	0.212171362587288	1
Kif14|ENSMUSG00000041498	-0.436554736350834	-0.971416595317228	2.08399773463924	0.159279927312613	0.442229672097338	1
Zfp281|ENSMUSG00000041483	0.0494269423258659	5.92585455811455	1.07619611767949	0.307893970177031	0.622493106273162	1
Gm19705|ENSMUSG00000097113	0.272676093262007	-0.502218743729477	1.86476072162212	0.228239828464133	0.53720968259168	1
A430106G13Rik|ENSMUSG00000098206	0.411042539680461	-0.182571287358009	3.2220955101389	0.082798840301425	0.304056036385926	1
Ptprc|ENSMUSG00000026395	-0.0311671436193329	2.58741185563434	0.112515423735261	0.748705566443629	0.907417832451437	1
Nek7|ENSMUSG00000026393	-0.0107050595573941	5.76766222664253	0.0533185380644334	0.821906827996963	0.937458478605913	1
2310009B15Rik|ENSMUSG00000079283	-0.0522983292545714	1.76314830164989	0.218569293013651	0.670208093659971	0.87092819142173	1
Dennd1b|ENSMUSG00000056268	-0.0439427811279288	3.03688979966971	0.396937500702594	0.613975655809771	0.840862428253975	1
Crb1|ENSMUSG00000063681	1.01062824425715	1.01260849830962	25.7695138435935	1.91002106985605e-05	0.000598624304284265	0.328046118747777
Zbtb41|ENSMUSG00000033964	-0.0648789525185496	5.34742498910093	2.40194488145968	0.204740730802255	0.508226918850806	1
Aspm|ENSMUSG00000033952	-0.120757158927742	0.185620350583321	0.571143154999424	0.512122125199084	0.783564969886859	1
Cfh|ENSMUSG00000026365	0.0351870722819474	5.0663948875615	0.428706517864008	0.519589121861249	0.788295555438098	1
Kcnt2|ENSMUSG00000052726	0.558364440835159	4.34408279774318	58.723019718178	1.5774235637592e-08	1.85563354161399e-06	0.000270922497075642
Cdc73|ENSMUSG00000078284	-0.0805879414120486	3.14633320811462	1.51843304154843	0.331252496487124	0.643762880024943	1
B3galt2|ENSMUSG00000033849	0.170935548890598	4.01871639591323	4.70012284259984	0.0382767902757563	0.187949264480486	1
Cdc73|ENSMUSG00000026361	-0.0293423359976669	6.17062881679154	0.731088657147944	0.512157225732162	0.783564969886859	1
Glrx2|ENSMUSG00000018196	0.0530903459221348	4.7200311613551	1.23505873627028	0.375126407433606	0.684093867877701	1
Trove2|ENSMUSG00000018199	-0.0536383068149945	6.61060248981586	2.18922370541252	0.210674614224661	0.515240707481344	1
Uchl5|ENSMUSG00000018189	0.0245981628762442	4.75167291657811	0.379335066541924	0.675214547857864	0.873245118459808	1
Rgs2|ENSMUSG00000026360	0.135280679046704	7.81361487348496	3.3265409952222	0.0782126347295521	0.293356359245038	1
Rgs13|ENSMUSG00000051079	-1.57647358916433	-2.06236174786657	20.5160537654786	8.87611718524543e-05	0.0020769388645312	1
Rgs1|ENSMUSG00000026358	-0.681756126637055	-2.3161925737096	2.14878090613262	0.153155017868668	0.432452949235402	1
Brinp3|ENSMUSG00000035131	0.22421456499468	4.32746101618226	7.32312142855453	0.0111504770884698	0.0815975475050995	1
Gm15443|ENSMUSG00000082588	-0.130630454863701	0.793443605245455	0.645262736727845	0.428171690651815	0.72566102101292	1
Pla2g4a|ENSMUSG00000056220	0.131922428909206	2.78377363458569	1.6518829419444	0.208601148904362	0.512843505930778	1
Ptgs2|ENSMUSG00000032487	-0.246466818671203	1.4491466472767	4.73999472348996	0.0615557691974786	0.252984180914386	1
Gm15453|ENSMUSG00000081535	0.0261992172491822	4.068813240201	0.0599797221606478	0.80820642776458	0.932100700908064	1
BC003331|ENSMUSG00000006010	-0.0399660149494124	5.92729986535101	1.84124869815451	0.385697379294006	0.694178335762317	1
Tpr|ENSMUSG00000006005	-0.102109601637092	7.2141727549702	12.8298345877189	0.0151894327240768	0.101351401334895	1
Hmcn1|ENSMUSG00000066842	-0.298190192688117	2.45217866040651	6.03655473499368	0.0200567116733282	0.122675934113038	1
Ivns1abp|ENSMUSG00000023150	0.231629325886504	9.52344685254785	15.3924896937777	0.000475222974325958	0.00778812460309955	1
Swt1|ENSMUSG00000052748	-0.0427319187636855	3.99468501498343	0.446329836050172	0.542869701422183	0.800637021166364	1
Trmt1l|ENSMUSG00000053286	0.0167960279397847	4.92922354719926	0.0981357606534115	0.765820036299278	0.913705614344663	1
Rnf2|ENSMUSG00000026484	0.149491520850425	5.21203068305337	11.1248193685289	0.00452128465417674	0.0428312542390984	1
Fam129a|ENSMUSG00000026483	-0.00583914714821671	0.953597903727866	0.00191208282077974	0.969324814805762	0.99155173879029	1
Edem3|ENSMUSG00000043019	0.000742028068059967	6.12414847880655	0.00029275043701691	0.986905308887789	0.99654646947729	1
1700025G04Rik|ENSMUSG00000032666	0.267624669688197	6.09489385661947	46.3447856215814	1.54778352392555e-07	1.1814747565965e-05	0.00265831820234214
Tsen15|ENSMUSG00000014980	0.133008413259731	3.15189841951095	4.21464585888962	0.113508003325676	0.367899595606431	1
Colgalt2|ENSMUSG00000032649	0.257530718921565	2.24279278517123	5.81567820430037	0.0222557410889254	0.131264544368919	1
Rgl1|ENSMUSG00000026482	0.265449009317824	6.70810535950437	54.1799588782146	3.50268396151972e-08	3.53874100230007e-06	0.000601585970391012
Gm7278|ENSMUSG00000080950	0.155923501521151	0.235960079563841	0.772892314205695	0.396778577812294	0.702609654330395	1
Arpc5|ENSMUSG00000008475	0.172042407179214	4.86239865745916	17.0659802345355	0.0027558144906474	0.0297119358925732	1
Ncf2|ENSMUSG00000026480	-0.0329472083769498	1.4375638388222	0.0865094215396638	0.804343992550448	0.93025300052421	1
Smg7|ENSMUSG00000042772	-0.0405584640590906	6.66755687820091	1.84043017060662	0.344866614838026	0.658047340278091	1
Nmnat2|ENSMUSG00000042751	0.128156778722083	6.98095182346534	15.0076581304747	0.00238033518865257	0.0267029763978496	1
Lamc2|ENSMUSG00000026479	0.629953920277038	2.18963445072676	22.4890128385656	4.8887494672658e-05	0.00127026130257625	0.839642721002901
Gm8818|ENSMUSG00000079138	0.028106244976131	-1.50273745209533	0.0124084338012473	0.915343988439533	0.972294699823674	1
Lamc1|ENSMUSG00000026478	-0.072992764866692	5.67961807622341	2.81475909510809	0.132230887947959	0.40032883844636	1
Shcbp1l|ENSMUSG00000042708	0.0607134362557721	2.02932458274652	0.615673165921749	0.591763417033687	0.830242169241823	1
Dhx9|ENSMUSG00000042699	-0.029936375201482	7.36290019271459	1.21366466740601	0.473247135701948	0.7575747558655	1
Npl|ENSMUSG00000042684	0.199335931425371	3.10102249270779	4.41593766613791	0.0441663232838737	0.206916694599163	1
Rgs8|ENSMUSG00000042671	-0.142636633757186	8.31420205883873	14.4503047326399	0.000662246360667123	0.0100179872270913	1
Rgs16|ENSMUSG00000026475	0.700588023677057	2.1704778304457	26.697663530182	1.47989413191784e-05	0.000485060719765057	0.25417181715689
Rnasel|ENSMUSG00000066800	-0.205455611343407	1.95365676975085	4.52320911212324	0.0691717808726704	0.27354946730097	1
Rgsl1|ENSMUSG00000042641	0.0463827672097013	0.303019895544397	0.0396091913402597	0.843598174536446	0.945497170951675	1
Glul|ENSMUSG00000026473	0.0724884865056321	10.6014322988537	3.98886030855797	0.101697784827076	0.343787740114069	1
5830403L16Rik|ENSMUSG00000045968	-0.0521446314467881	-0.675689448335543	0.0425673946900067	0.837944979635273	0.943153989170066	1
A930039A15Rik|ENSMUSG00000078493	-0.327249199714575	0.112167926784733	2.30648985083532	0.13937260279047	0.41249775166747	1
Cacna1e|ENSMUSG00000004110	-0.268320058068221	8.52356263208508	65.12764994107	5.48558942029647e-09	7.78636349533817e-07	9.42149982935918e-05
Ier5|ENSMUSG00000056708	-0.0134033998146812	5.84813129215239	0.0314772577061806	0.860380130380585	0.952494071336455	1
Mr1|ENSMUSG00000026471	-0.0344676656471479	2.18439119887688	0.0968823384148017	0.757770308551658	0.910977254692718	1
Stx6|ENSMUSG00000026470	0.0145689268213617	6.51211289643279	0.222453414399763	0.735307259512528	0.902484536043823	1
BC034090|ENSMUSG00000033722	-0.143719569402638	3.12719315022624	2.99535059621597	0.0938468210583194	0.327561362031012	1
Xpr1|ENSMUSG00000026469	0.170561124549205	7.63352269087897	33.9393377533765	5.28378066432511e-05	0.0013585169597273	0.907489329097838
Acbd6|ENSMUSG00000033701	-0.0317256231163339	4.70992241508142	0.393438053905344	0.593341878789299	0.830601252604631	1
Qsox1|ENSMUSG00000033684	0.219675892971505	4.52871966314003	21.0260536092741	0.000414556196300948	0.00699410871460587	1
Cep350|ENSMUSG00000033671	-0.0522908962010126	6.43345427993749	1.80747953549123	0.229792021588931	0.539090011035362	1
Tor1aip2|ENSMUSG00000050565	0.0166744969619707	5.79722902011518	0.214888625637519	0.724480411643941	0.897177234839188	1
Tor1aip1|ENSMUSG00000026466	0.0275671597820732	5.46915888099539	0.767088653840554	0.579989599888877	0.824590562635856	1
Fam163a|ENSMUSG00000015484	-0.134555030391487	3.27706372131061	2.26493001004039	0.142857424930717	0.417578301829815	1
Tdrd5|ENSMUSG00000060985	1.00555925343634	-0.2320176273322	26.5485858143259	1.54133493702877e-05	0.000501371733777823	0.26472427543469
Gm2000|ENSMUSG00000078193	0.0720586890352635	5.66291557957007	2.53587441395419	0.137683226941093	0.409402600885262	1
Axdnd1|ENSMUSG00000026601	0.529906922955518	-1.38155913304922	3.17929631078876	0.0847656824193064	0.308966594981237	1
Soat1|ENSMUSG00000026600	0.246677639003142	5.11340034886386	17.9381315943851	0.000201353280242696	0.00395227724362092	1
Gm10031|ENSMUSG00000096493	-0.133901073815012	5.59505074980098	15.8561128107613	0.00563104369613446	0.0502364953722277	1
Abl2|ENSMUSG00000026596	-0.0990874408714494	6.83949827962028	7.76540698506632	0.0189006705289972	0.117743567767692	1
Tor3a|ENSMUSG00000060519	-0.00465728457346392	2.97703259940893	0.00451190022353758	0.957620847670569	0.987611222111815	1
Fam20b|ENSMUSG00000033557	0.173797885969664	6.93357114912969	28.7569003053633	4.1969283101704e-05	0.00112277638204325	0.720822437271766
Angptl1|ENSMUSG00000033544	-0.0138772889555021	-0.429485704560414	0.00302482068219924	0.956506799420121	0.987030067399819	1
Ralgps2|ENSMUSG00000026594	-0.0321619152762541	6.11537772755406	0.806100893148231	0.475527400088034	0.758679340131164	1
Rasal2|ENSMUSG00000070565	-0.0575323932988526	6.50905777530975	3.73560736614685	0.184466531763252	0.480833614058864	1
2810025M15Rik|ENSMUSG00000049881	0.0440587295756033	2.78087021521236	0.359485556506745	0.631904725373777	0.850625599599102	1
BC026585|ENSMUSG00000033488	0.134683731423118	3.0106091803669	3.01023524097675	0.119900922606075	0.379062890636702	1
Sec16b|ENSMUSG00000026589	0.0822957491593715	-1.59893224929364	0.0696789075034795	0.793621585034098	0.926521711268204	1
Brinp2|ENSMUSG00000004031	0.0733764549913814	5.70195125411278	2.6217081263531	0.124640374809022	0.38711530245476	1
Astn1|ENSMUSG00000026587	-0.0436949988156251	7.97517127399122	2.55599798460115	0.296302275615891	0.611290280324676	1
Rfwd2|ENSMUSG00000040782	0.088499935313658	4.38338476067691	4.28789759616268	0.170992829122341	0.460458112288525	1
Tnr|ENSMUSG00000015829	-0.185757770537263	5.62276254212175	14.0452349099367	0.000765725109845637	0.0113178388654035	1
4930523C07Rik|ENSMUSG00000090394	0.261335904577964	-0.658368749137287	1.43290870717357	0.273936501495053	0.589285998644481	1
Mrps14|ENSMUSG00000058267	-0.0474058287591681	4.68176548951253	0.801666386452963	0.426174546119862	0.723905551654849	1
Cacybp|ENSMUSG00000014226	0.0865563936208893	6.26892176836571	6.52109399267612	0.0501178762289139	0.224160032351978	1
Rabgap1l|ENSMUSG00000026721	0.0416567640037936	6.87699216561968	1.37445997179633	0.326690623153419	0.64056751699813	1
Rc3h1|ENSMUSG00000040423	-0.0160244089082504	4.04422794172577	0.066121737253853	0.817656915846083	0.935665536025979	1
Gas5|ENSMUSG00000053332	0.0652543550790585	6.96066274460759	2.48517041369028	0.125505463366102	0.388668650074433	1
Zbtb37|ENSMUSG00000043467	0.0324106222090208	3.60612974156475	0.214580123373565	0.671807472496107	0.87165448175473	1
Dars2|ENSMUSG00000026709	0.03489479242844	4.16972215257834	0.507062864185736	0.602584789619792	0.835008614396783	1
Cenpl|ENSMUSG00000026708	0.0700994418203904	0.623314131906458	0.187292699338832	0.670382937051604	0.870940010882096	1
Klhl20|ENSMUSG00000026705	0.136151910658531	4.56909132462807	11.4550123035127	0.028174866795424	0.153571354240371	1
Ankrd45|ENSMUSG00000044835	0.143829580364955	5.44271825542354	20.7996499298144	0.00381327516475268	0.0378032610019745	1
Prdx6|ENSMUSG00000026701	0.0210339882587412	7.96161698443905	0.355735280803167	0.614938663217543	0.841131453515261	1
Gm15429|ENSMUSG00000040323	-0.0549207414253259	3.84630472352559	1.24033701750459	0.443075380035498	0.737794907520191	1
Suco|ENSMUSG00000040297	0.00893790869054739	5.99928585079203	0.0688116901770689	0.843885800358696	0.945556301839954	1
Pigc|ENSMUSG00000026698	0.0537503954970005	4.0279601704359	0.960057696678917	0.440750176491962	0.736083652396874	1
Dnm3|ENSMUSG00000040265	-0.0314247351448566	8.00728711926227	1.77909240842993	0.45349197031082	0.743800319734973	1
Mettl13|ENSMUSG00000026694	0.083907166510383	4.2551535563375	2.30190710615853	0.207232321728777	0.511611126143615	1
Vamp4|ENSMUSG00000026696	0.0901291731217138	6.65722682458197	8.65222948627168	0.0352151482060164	0.178510174550228	1
Myoc|ENSMUSG00000026697	0.392652444440397	-1.95875680565615	0.66432815475504	0.421501888421039	0.72126082829843	1
Prrc2c|ENSMUSG00000040225	-0.0759126671616246	7.99428644580421	3.5974403200727	0.0710217704206387	0.277668770082966	1
Fmo1|ENSMUSG00000040181	0.0101488539252048	3.43925832502845	0.0167656666434211	0.897845947019685	0.965108337646592	1
Fmo2|ENSMUSG00000040170	0.125799332495661	2.28333897208132	0.45275435607879	0.506214000360056	0.779914732118264	1
Prrx1|ENSMUSG00000026586	0.0329350566295603	3.6328793750866	0.171126632775051	0.682074190748008	0.876537740456748	1
Gorab|ENSMUSG00000040124	0.0881437400719054	3.56059946302738	3.18234261488553	0.247298296738068	0.560071426145346	1
Mettl11b|ENSMUSG00000040113	-0.0532970127831996	1.21063578412844	0.135143709782628	0.715755186232657	0.893834385193811	1
Kifap3|ENSMUSG00000026585	-0.0414140255965335	8.2834712184125	3.573036420307	0.322048791166468	0.636056394987219	1
Scyl3|ENSMUSG00000026584	-0.0621566451086116	5.37601793951215	1.60507450078135	0.22078509021197	0.527376199474234	1
BC055324|ENSMUSG00000041406	-0.177180042323824	1.6074921187456	2.88955654721103	0.170519393146594	0.459687737763736	1
Mettl18|ENSMUSG00000041396	0.0622286292781985	2.50779676530901	0.720599898439061	0.529751017207508	0.792936457915	1
F5|ENSMUSG00000026579	-0.440718433052655	0.7353821381543	1.40081551243993	0.245941719845802	0.558724291382694	1
Slc19a2|ENSMUSG00000040918	0.0673259164300221	1.92342363949352	0.517504142527571	0.564975844765737	0.813913565256504	1
Ccdc181|ENSMUSG00000026578	0.0404348226483374	4.7238540962055	0.935238230931356	0.493792671802848	0.771904463623239	1
Blzf1|ENSMUSG00000026577	0.00183189648045518	4.720132227642	0.00187727475759097	0.975422942543698	0.993533557001722	1
Nme7|ENSMUSG00000026575	0.0286711881572989	3.26472378941572	0.254788226679455	0.722093390549826	0.896613214480427	1
Atp1b1|ENSMUSG00000026576	-0.0265364793587053	9.96655051374437	1.108256446402	0.540574591676194	0.799274157372472	1
Sft2d2|ENSMUSG00000040848	0.0405946462077171	6.00710726693579	1.82112665172719	0.374703253342238	0.683975807859809	1
Tiprl|ENSMUSG00000040843	0.040618988982607	5.48558588617516	1.804687663479	0.410560766503979	0.711950009675822	1
Gpr161|ENSMUSG00000040836	0.185671550036639	1.63127208958697	2.60142433744463	0.134849523702345	0.404619246958033	1
Dcaf6|ENSMUSG00000026571	0.0536551957470102	6.63821902890819	2.99214785406368	0.211777169133236	0.516979438242209	1
Mpc2|ENSMUSG00000026568	0.0313824307465118	5.56764833704698	0.584203541093356	0.518894453025331	0.788229755002957	1
Mpzl1|ENSMUSG00000026566	0.0379351812713908	4.59147205241366	0.515706489193572	0.540990113269035	0.79961318376899	1
Rcsd1|ENSMUSG00000040723	0.024943588286303	2.91978016311716	0.121320096499253	0.781694145845884	0.921075532032318	1
Creg1|ENSMUSG00000040713	0.179803851982269	3.39506219239974	16.4708495273289	0.0237316677234014	0.136867492662666	1
RP23-36P10.7|ENSMUSG00000099187	0.0572063391282117	0.969920206311799	0.27640298348415	0.708020452938457	0.891000092265736	1
Pou2f1|ENSMUSG00000026565	0.0149470635467727	5.82259288885285	0.126972593575471	0.751024909615366	0.908376113292583	1
Dusp27|ENSMUSG00000026564	0.241502437716357	-1.40299737746343	0.387780485885561	0.538204392906046	0.797623647265627	1
Ildr2|ENSMUSG00000040612	0.227551156179641	5.9152045506172	17.9100343119922	0.000203213312686379	0.00398423361345725	1
Tada1|ENSMUSG00000026563	0.0690112010901572	5.65287439328619	3.86805594473254	0.154110554665619	0.433980779862602	1
Pogk|ENSMUSG00000040596	0.0930229113760669	6.79887871928575	3.92844049991854	0.0567635938458369	0.241716345600823	1
Gm16701|ENSMUSG00000097823	-0.247461997156981	4.13188941156255	25.1278203919496	0.000233704216738666	0.00443521538396309	1
Fam78b|ENSMUSG00000060568	-0.0875194127963493	5.39732918273001	5.11802474884109	0.0828306546883825	0.304107844008758	1
Uck2|ENSMUSG00000026558	0.0381320602643379	3.02724887063714	0.242280253405126	0.655646588383724	0.863685393119379	1
Tmco1|ENSMUSG00000052428	0.0329619988796012	5.43270606485331	0.68914476829717	0.506594837370201	0.780138974130667	1
Aldh9a1|ENSMUSG00000026687	0.00549612281406523	5.21117779596937	0.0194124407710158	0.917279595402884	0.972846551256301	1
Mgst3|ENSMUSG00000026688	0.0884027181781083	4.84897778372539	4.18097441514255	0.126500719457687	0.390148769767501	1
Rxrg|ENSMUSG00000015843	-0.12525476650139	7.64040222677955	2.72846585120057	0.109072931497337	0.359701919828489	1
Pbx1|ENSMUSG00000052534	-0.0210132251481006	7.39508653247559	0.351240845904988	0.614133464277	0.840862428253975	1
Nuf2|ENSMUSG00000026683	-0.0341392001576382	1.63554406954957	0.078297819877703	0.787828190880953	0.924371442709412	1
Rgs5|ENSMUSG00000026678	-0.0508009441472978	7.11671424211455	0.682215043804314	0.41538824716139	0.715153015295538	1
Rgs4|ENSMUSG00000038530	0.0324688323924864	10.1034183100579	0.128157966393658	0.722872707652572	0.896821250339333	1
1700084C01Rik|ENSMUSG00000070532	0.00566789242567415	3.50060080701919	0.00324754617038319	0.95493570680704	0.98626488315011	1
Hsd17b7|ENSMUSG00000026675	-0.247944179975463	4.31867755779854	11.5220045200951	0.0019630030826018	0.0231715312327739	1
3110045C21Rik|ENSMUSG00000097503	0.335139557847924	-0.655362893372839	1.84103253066508	0.185018622063979	0.481395975450514	1
Ddr2|ENSMUSG00000026674	0.0439881038863101	2.44564268416089	0.267492525069842	0.666756052971324	0.869265055111192	1
Uap1|ENSMUSG00000026670	0.106775592645273	5.51453897177636	8.46258906675372	0.0296886763965687	0.159294913186837	1
Uhmk1|ENSMUSG00000026667	-0.0564518775610772	8.50910057135884	3.31012277596415	0.178639229351532	0.472237765755358	1
Gm6345|ENSMUSG00000096964	-0.1080645344286	-1.30037733928986	0.119854802325858	0.731624205412139	0.90065278876995	1
Gm7694|ENSMUSG00000096603	0.28378915191333	2.24665763797623	7.57777185995403	0.00996222664010413	0.0753749967153253	1
Nos1ap|ENSMUSG00000038473	-0.0772730085358333	5.31963171206268	3.30361503773544	0.130245563290429	0.396766149257382	1
Olfml2b|ENSMUSG00000038463	-0.0660231132070903	2.06832980452121	0.360954545225785	0.560224550156877	0.810807840982924	1
Atf6|ENSMUSG00000026663	0.00342033490927306	7.1450873556716	0.00485359823427358	0.94492344912539	0.982567066581618	1
Gm9929|ENSMUSG00000053925	0.212024902491776	-0.789093090108174	0.639524700424982	0.430211030062151	0.727790492869778	1
Dusp12|ENSMUSG00000026659	-0.0398131339258352	4.23832693301202	0.620970580857026	0.549712116955273	0.803756169921343	1
Fcrlb|ENSMUSG00000070524	-0.480155272465616	-1.70498533193018	2.25511710745569	0.143695141353486	0.418938050033291	1
Gm2962|ENSMUSG00000089838	-0.0320470181740554	4.16761634637693	0.33532353265438	0.632389742796111	0.850931826427704	1
Fcgr2b|ENSMUSG00000026656	0.0451659358662077	1.93550053722035	0.132608706246974	0.718313306902064	0.894991597660062	1
Fcgr4|ENSMUSG00000059089	-0.237849988322541	-2.00436315635429	0.402072667723681	0.530857914455426	0.793573997066389	1
Fcgr3|ENSMUSG00000059498	0.0829932704071108	3.97746457916571	1.45244998105518	0.238422277904539	0.550316170274218	1
1700009P17Rik|ENSMUSG00000026649	0.0121797493920726	0.0220850691796349	0.00371619837154881	0.951797529226723	0.985271639780371	1
Sdhc|ENSMUSG00000058076	-0.0465710257782849	6.49316728792864	2.53448005270354	0.281300019980882	0.596754921340372	1
Mpz|ENSMUSG00000056569	-0.586073144603569	-1.8397313140373	1.701891128923	0.20202530967633	0.505388165470444	1
Pcp4l1|ENSMUSG00000038370	0.0391114593796301	9.25744717945297	1.1748498805648	0.362551680362676	0.674221624684081	1
Nr1i3|ENSMUSG00000005677	0.376818292896311	-1.15606061280967	2.35819071458932	0.146617982467431	0.424147523813057	1
Tomm40l|ENSMUSG00000005674	-0.074963279481821	6.17150945515396	7.82655817716516	0.0923688949892147	0.324490851184243	1
Apoa2|ENSMUSG00000005681	-0.40125927742459	-1.7042336007987	2.48718006938635	0.150035889306784	0.428335505126997	1
Fcer1g|ENSMUSG00000058715	0.000233060355462997	3.15639030142016	9.59620071506832e-06	0.997745598301272	0.99934544949122	1
Ndufs2|ENSMUSG00000013593	-0.118532163389175	7.44604497637849	22.9124907515635	0.00468964014453193	0.044117742938017	1
Adamts4|ENSMUSG00000006403	0.0253799732560342	5.53906236979236	0.148718571452381	0.702501911552962	0.887993093247107	1
B4galt3|ENSMUSG00000052423	0.00908652219483441	5.49316643203676	0.0448855098318085	0.854745454858967	0.950670456365935	1
Ppox|ENSMUSG00000062729	0.0554206281352374	4.3482669666491	0.849209112715003	0.397651664173076	0.702997948293611	1
Usp21|ENSMUSG00000053483	-0.038314808278076	5.31416466113506	1.02942266942016	0.457540638548181	0.746202684176718	1
Ufc1|ENSMUSG00000062963	-0.0807005571338561	5.66910183823962	5.4476307284561	0.0933383761256407	0.326294852423749	1
Dedd|ENSMUSG00000013973	-0.0289048567468524	4.72978909336166	0.40076062912979	0.628040944804355	0.849019648745689	1
Nit1|ENSMUSG00000013997	0.0678163681728786	4.99569165562362	2.38451775480529	0.220115483207321	0.526603067848688	1
Pfdn2|ENSMUSG00000006412	-0.101750309161214	5.21441399730757	6.74149961871765	0.0534790330374209	0.2333593476671	1
Klhdc9|ENSMUSG00000045259	-0.339619255411189	2.01757564023032	11.191599500955	0.0024189900281743	0.0269780219051257	1
Pvrl4|ENSMUSG00000006411	0.125645564496269	1.60465756884482	1.22201944070054	0.327906109158594	0.641116537956755	1
Arhgap30|ENSMUSG00000048865	0.0488518869672294	2.45820088081055	0.32885710987341	0.626332373399149	0.847896154577945	1
Usf1|ENSMUSG00000026641	0.0552998593748621	4.86702660882613	1.48615239086802	0.337279932565542	0.650788559883931	1
Gm26641|ENSMUSG00000097045	0.407946206221455	-1.25179712354765	3.27805426504953	0.126449409128645	0.390148769767501	1
F11r|ENSMUSG00000038235	0.224153216484609	3.171709980858	11.3318648175237	0.00746929733364347	0.0613511151149338	1
Alyref2|ENSMUSG00000060244	0.31432106030624	1.37211091310377	11.2748392468446	0.0203657575266663	0.123816596644422	1
Ly9|ENSMUSG00000004707	-0.0639222308653623	-0.38184425580932	0.0482242378321567	0.82767968924077	0.939674686852871	1
Cd48|ENSMUSG00000015355	-0.164261382354994	0.0498057072961579	0.880222030211956	0.394360272094716	0.701730009062117	1
Tma7-ps|ENSMUSG00000059058	0.0711491716092689	3.8259239891957	1.82859670737397	0.327373988270406	0.640611626813742	1
Cd84|ENSMUSG00000038147	0.00215507246316491	1.75941624354237	0.000321121326739341	0.985865937547528	0.996424850078197	1
Slamf6|ENSMUSG00000015314	0.393119157006684	-1.61783051835333	1.48036863731069	0.233264645467632	0.543967452261586	1
Vangl2|ENSMUSG00000026556	0.0133215539202359	3.0178303752733	0.0219651510025899	0.88317803845326	0.959662639209384	1
Copa|ENSMUSG00000026553	0.0187737948783991	7.66718277276043	0.47917936724169	0.655041194723211	0.863544732065733	1
Ncstn|ENSMUSG00000003458	-0.0272805274093746	5.81967886892837	0.599741509250142	0.56230640678659	0.811950798251064	1
Pex19|ENSMUSG00000003464	0.0202677202578014	6.27873162743011	0.563175239805447	0.646660383228739	0.85871724044669	1
Gm10171|ENSMUSG00000089803	-0.275208890830497	-0.276117611744296	1.93709557289332	0.190180713517844	0.489078391903355	1
Dcaf8|ENSMUSG00000026554	-0.0603399123295573	7.15611143642038	5.93758618020547	0.151049806312586	0.429458872046325	1
Pea15a|ENSMUSG00000013698	0.108860762377515	8.8490716287036	11.688798552803	0.0109981224524527	0.0808380120077874	1
Casq1|ENSMUSG00000007122	-0.0276297140548758	0.192109314062811	0.0309028820167684	0.880104739241467	0.958941755787108	1
Atp1a4|ENSMUSG00000007107	-0.0872178300793297	0.952985437626758	0.490349592526617	0.566415731621418	0.814961061455797	1
Igsf8|ENSMUSG00000038034	-0.106274621666562	6.94297147047098	6.74613500345147	0.01445383083541	0.0977340726764435	1
Atp1a2|ENSMUSG00000007097	0.0231752758416898	10.2535784364116	0.585464921012846	0.595090864841337	0.831896923624448	1
Kcnj9|ENSMUSG00000038026	-0.0409133448422081	5.04665426360691	0.756308407361802	0.456902785744344	0.74578685786366	1
Kcnj10|ENSMUSG00000044708	0.119283212302828	7.95311700530171	8.35502999075442	0.00710914381151881	0.059378034682939	1
Pigm|ENSMUSG00000050229	0.0747637499014487	4.43753583120415	2.17788765633262	0.243165510453513	0.55610754221559	1
Slamf9|ENSMUSG00000026548	-0.11833027157796	-0.0288388328120302	0.235242287461346	0.631209758572581	0.850286396250964	1
Igsf9|ENSMUSG00000037995	-0.136328912331009	3.05914919068368	1.545869567265	0.223438239749699	0.530453275706262	1
Tagln2|ENSMUSG00000026547	-0.122109598028456	2.27061830225009	1.3538196279092	0.253842413958383	0.567305590076152	1
Ccdc19|ENSMUSG00000026546	0.763142942438831	0.419799361887118	11.8482967025579	0.00173138993668004	0.021134770549026	1
4933439K11Rik|ENSMUSG00000085184	0.940163698668449	-1.91913633548247	8.48047732062987	0.00673826924895364	0.057065963683816	1
Vsig8|ENSMUSG00000049598	1.06462528153247	-0.940992680441225	29.1880809390012	2.33524602836394e-05	0.000712395213803743	0.401078505371507
Slamf8|ENSMUSG00000053318	0.135878443017388	-1.81612831546117	0.179236029566864	0.675070226142211	0.873245118459808	1
Dusp23|ENSMUSG00000026544	0.222614815241562	0.932899052366322	2.25849519211004	0.149196883995041	0.427086220868553	1
Darc|ENSMUSG00000037872	-0.0121252736346589	5.09405630002902	0.0552171454351544	0.822559078857268	0.937517564494895	1
Aim2|ENSMUSG00000037860	-0.184374430701225	2.86051927927255	5.06638451323506	0.0421749991296608	0.200819409495959	1
Cadm3|ENSMUSG00000005338	-0.191146341494495	8.42988287895226	32.8667070176387	4.40196965332547e-06	0.000180438732209701	0.0756038287958649
Pydc4|ENSMUSG00000073491	-0.796213154326536	-2.49935308455944	3.23999458247535	0.0819916893708823	0.302198416167298	1
Pyhin1|ENSMUSG00000043263	0.0644404178050899	-1.86866972252341	0.0226279807528914	0.881441994331508	0.959364147822792	1
AI607873|ENSMUSG00000073490	-0.461131574057359	-2.14104289536074	1.64778157576818	0.20915206453423	0.513540785824493	1
Ifi204|ENSMUSG00000073489	0.0694337436034509	-1.42153858262831	0.0379618718635719	0.846841845579779	0.946676953107226	1
Ifi203|ENSMUSG00000039997	-0.143447678466071	0.395734554530688	0.577639201610048	0.453209774038047	0.743779790709068	1
Mndal|ENSMUSG00000090272	-0.205353894042424	-0.698194500431603	0.879602332609154	0.388056377349954	0.696350384827662	1
Fmn2|ENSMUSG00000028354	-0.0203150047725546	6.18757374896905	0.447778361365539	0.648473044757312	0.859484006202853	1
Grem2|ENSMUSG00000050069	-0.265801862668796	4.96415223314435	17.8651142594435	0.000206225352409779	0.00403407793580633	1
Rgs7|ENSMUSG00000026527	-0.0419622080192752	5.24100447151557	0.993806158448358	0.424781494890765	0.723269770471784	1
Fh1|ENSMUSG00000026526	-0.0190130693927723	6.11648254901924	0.549865725323842	0.671349701868531	0.871602625262077	1
Chml|ENSMUSG00000078185	0.0076430852076597	2.28174887316384	0.00692472751435861	0.942830890241525	0.981986157676566	1
Opn3|ENSMUSG00000026525	-0.0212800784237507	1.89171233420962	0.0713617865017199	0.857985757448948	0.951931872363416	1
Exo1|ENSMUSG00000039748	-0.0681178926896816	-0.934425920766525	0.0871282935724554	0.775390828988158	0.91806818514549	1
B020018G12Rik|ENSMUSG00000078184	0.125344522914161	2.15486676960634	1.81691231461793	0.256456678302799	0.56986509526636	1
Pld5|ENSMUSG00000055214	0.0154126430434704	4.73152837382715	0.0457990971816724	0.831998822001555	0.941714759976058	1
Cep170|ENSMUSG00000057335	-0.0357733688205478	6.5207001457919	0.897648776465847	0.410517658216298	0.711950009675822	1
Sdccag8|ENSMUSG00000026504	0.0376015521843377	4.2335153434717	0.98663745642278	0.571110594285771	0.817950415697653	1
Akt3|ENSMUSG00000019699	-0.0442260694910314	7.42681112813121	2.04283501776901	0.290105340932682	0.604386126943087	1
Zbtb18|ENSMUSG00000063659	-0.174326803402539	7.34302574646333	5.20649599627507	0.0298161709644279	0.159779324902979	1
Adss|ENSMUSG00000015961	-0.0327855238359602	6.65369716902678	1.13818932827177	0.443412732739987	0.737947062481519	1
Gm16432|ENSMUSG00000091476	-0.122813296465093	-0.213270669574421	0.506219461656247	0.553250751683989	0.80621768710101	1
Desi2|ENSMUSG00000026502	0.0469439567741156	1.92901299378641	0.301640909648108	0.687024833311331	0.87882029586992	1
Gm9982|ENSMUSG00000055831	0.25061850589477	-0.211734410285848	1.1565677899094	0.290807856072499	0.60504238982982	1
B230369F24Rik|ENSMUSG00000086350	-0.251442353361637	2.57187669528525	11.0978700571575	0.00920278829322873	0.0712290922004269	1
Cox20|ENSMUSG00000026500	0.00224020700080992	4.04886657271641	0.00235993998102367	0.974113848386311	0.993153756909761	1
Gm16586|ENSMUSG00000089788	0.136911004015044	5.68170611812927	5.59718943000121	0.0246933702554896	0.140619573653194	1
Hnrnpu|ENSMUSG00000039630	-0.0582715698998831	8.97001820441889	4.60500304718486	0.172882434256644	0.463399527584479	1
Efcab2|ENSMUSG00000026495	-0.00673612921402237	3.68803858650794	0.0151410528871589	0.927931477880409	0.976589113471066	1
Kif26b|ENSMUSG00000026494	-0.0699684714318562	3.70576681405107	0.627317178195898	0.434600236277261	0.731790103731565	1
Gm16564|ENSMUSG00000089713	0.396825517620392	-1.60471435026407	1.29304402705557	0.26454776737089	0.578746351449529	1
Smyd3|ENSMUSG00000055067	-0.0992439506763355	5.44479853663417	8.5184856351458	0.0461763703140755	0.212453514748346	1
Tfb2m|ENSMUSG00000026492	0.0357379739647447	3.32615013144511	0.279871000086424	0.658067311939395	0.864839951615917	1
Cnst|ENSMUSG00000038949	-0.233288189544986	6.99567444110312	40.2104843080872	5.55432527313557e-07	3.266970430346e-05	0.00953955365661033
Sccpdh|ENSMUSG00000038936	0.265060032408232	6.06572255469936	38.2454447041183	8.57228422154985e-07	4.61532857382817e-05	0.0147228981505119
Ahctf1|ENSMUSG00000026491	-0.0540837178197082	6.75974199838152	2.20270576358517	0.204066126031286	0.507645688393855	1
Cdc42bpa|ENSMUSG00000026490	0.0162979104976155	8.13664907032451	0.443632474160993	0.697294589619151	0.885091554347211	1
Adck3|ENSMUSG00000026489	-0.0814297590053436	5.36192728189397	5.10988352501139	0.108308625391798	0.358130843656911	1
Psen2|ENSMUSG00000010609	0.0678376027408802	3.3187437801114	1.1554762107201	0.402150166912575	0.705897082970548	1
Itpkb|ENSMUSG00000038855	-0.0454354664796217	4.58965347034941	0.51946616935094	0.476685144325226	0.759327337579833	1
Gm5069|ENSMUSG00000055676	0.188496703696987	0.401325784997129	1.15875867409623	0.290359939368952	0.604403340038995	1
6330403A02Rik|ENSMUSG00000053963	-0.161696165080635	7.65022101931496	13.7146144460489	0.000863060295050945	0.0124250298134954	1
Parp1|ENSMUSG00000026496	-0.116362307390094	6.09145857382198	13.8890105651136	0.0097465169797376	0.0742334497237221	1
Lin9|ENSMUSG00000058729	-0.128708986294383	1.91173002633701	1.81005234512269	0.26672358052226	0.581313438753432	1
Acbd3|ENSMUSG00000026499	-0.0352700774081246	5.27982494817403	0.55708622699484	0.493805589553544	0.771904463623239	1
H3f3a|ENSMUSG00000060743	0.0170210659218176	5.90293081968159	0.1570576905184	0.713233055749624	0.893036212910971	1
Gm16067|ENSMUSG00000073485	0.143627285157978	0.659369398822518	0.89834602299085	0.39081299821648	0.698679425873638	1
Sde2|ENSMUSG00000038806	0.00585185528954774	4.84056925425331	0.0318754814350194	0.919005455598913	0.973414659260643	1
Pycr2|ENSMUSG00000026520	0.0339216811607828	4.31568231331903	0.499101823966963	0.602503715608732	0.834987599094647	1
Lefty1|ENSMUSG00000038793	-0.0764341273038696	-1.82259904617703	0.0401012011979305	0.842643044740391	0.944796598342879	1
Tmem63a|ENSMUSG00000026519	0.0506257500966001	5.97117812608627	0.603172705328011	0.443490579011645	0.737948993742367	1
Ephx1|ENSMUSG00000038776	0.129790804826001	5.13788798467984	2.27640188765873	0.141885361723926	0.416051468350565	1
Nvl|ENSMUSG00000026516	-0.160747576733003	5.44732536892074	17.6592436742769	0.00117729107185868	0.0158339656688902	1
Cnih4|ENSMUSG00000062169	0.0331555625699181	3.50416689375777	0.379053994219241	0.667029025906231	0.869265055111192	1
Wdr26|ENSMUSG00000038733	-0.00783048224514333	7.47295763125975	0.0801240370564206	0.852509995951291	0.949677025421351	1
A430110L20Rik|ENSMUSG00000054135	0.129405545923979	1.22374477823618	1.2091242594967	0.36604420000877	0.677301762241992	1
Rpl35a-ps2|ENSMUSG00000081214	-0.037247260952976	1.15473290606854	0.0492710029622934	0.825850683128922	0.938777250826609	1
Cnih3|ENSMUSG00000026514	0.107277663696954	2.00045798177806	0.549907749099086	0.464159157258975	0.750134698174829	1
Lbr|ENSMUSG00000004880	0.0773995537631213	3.78757439600439	1.70177698564867	0.292623678140628	0.607202086754293	1
Enah|ENSMUSG00000022995	0.0153326039768611	6.21662499416003	0.133462255076393	0.729716080336119	0.899610061316855	1
Srp9|ENSMUSG00000026511	0.0279899822122381	5.32336249656562	0.764271802061678	0.58648701499503	0.82771738931684	1
Degs1|ENSMUSG00000038633	0.107591427668399	6.74293617999683	15.6008439146152	0.0123001443156686	0.0873676503811447	1
Fbxo28|ENSMUSG00000047539	-0.0500100395474794	5.63502759001287	1.65262866208105	0.301486411101125	0.615992042667359	1
Trp53bp2|ENSMUSG00000026510	0.0745774850035221	5.37649792760291	1.70009107111663	0.202257551813807	0.505496718917657	1
Capn2|ENSMUSG00000026509	-0.0247213432155244	6.5049453925385	0.544894883263356	0.569417446676203	0.816764911585519	1
Susd4|ENSMUSG00000038576	-0.126698570768674	6.4134715040579	8.26870949071461	0.0073771530715476	0.0608854416164489	1
Tlr5|ENSMUSG00000079164	-0.188579215364601	-0.776551049042167	0.667424550033966	0.42769829742035	0.725213007641588	1
Disp1|ENSMUSG00000030768	0.0591781910964625	2.82229127176935	0.69442586675201	0.519814972605619	0.788467910845316	1
Brox|ENSMUSG00000046836	-0.013650544048771	5.84139327650871	0.193666399776936	0.770216931818018	0.915338763076007	1
Aida|ENSMUSG00000042901	0.156736093464182	5.02176358554252	16.7613391774465	0.0047073218082308	0.0441342025775747	1
Mia3|ENSMUSG00000056050	0.0859210666454971	6.95037217184372	11.8181903661441	0.0435862861510772	0.205141647187207	1
Taf1a|ENSMUSG00000072258	-0.0353920165058991	3.06506766921919	0.343157282281579	0.678765567717158	0.874706358342896	1
Hhipl2|ENSMUSG00000053461	0.433889805456561	-0.791699708050733	3.46345308803415	0.0726299099639452	0.2814188038794	1
Dusp10|ENSMUSG00000039384	0.0992130059402256	2.40822757654056	0.94748072681034	0.338195902426445	0.651617076977136	1
Hlx|ENSMUSG00000039377	-0.0999966055476626	-1.11585238761977	0.0982768994548014	0.756090868912227	0.910649416098703	1
Marc2|ENSMUSG00000073481	0.125364677459987	5.11912845827097	9.31919736391855	0.0208575673402103	0.125935983843614	1
C130074G19Rik|ENSMUSG00000039349	0.0495074407468859	3.95466196516525	0.333488474109278	0.567949547106026	0.816278951593808	1
Mark1|ENSMUSG00000026620	0.088911393222313	7.12828318302638	7.04148708457393	0.0350940293865588	0.178167293737555	1
Rab3gap2|ENSMUSG00000039318	-0.0216266720730695	6.81747666496859	0.422170459000225	0.612627383405191	0.840666517420347	1
Iars2|ENSMUSG00000026618	-0.0797186937717573	5.79391518974699	6.25527771557487	0.0907033241584036	0.321467105328226	1
Bpnt1|ENSMUSG00000026617	-0.022948978783834	5.14908051404086	0.262322263646002	0.667209162677143	0.869265055111192	1
Eprs|ENSMUSG00000026615	0.00442094590952922	6.9514029291066	0.0216818087644214	0.91712684219599	0.972825869435304	1
9630028B13Rik|ENSMUSG00000051295	0.105558848683927	-2.20220915788401	0.0590143712456662	0.809724768430129	0.932878381105141	1
Slc30a10|ENSMUSG00000026614	0.15618951994099	5.55881361463299	13.444965369586	0.00136728609137113	0.0177097576314473	1
Gm2061|ENSMUSG00000097615	0.13650197990923	2.90250817149619	3.44525715434696	0.127667256913817	0.392181208637955	1
Lyplal1|ENSMUSG00000039246	0.0468816819891865	1.85763719157127	0.193195357299977	0.691449873925915	0.881517821640816	1
Tgfb2|ENSMUSG00000039239	0.174007280616089	3.16955149765466	3.88667510071702	0.0580169412922059	0.24470554191887	1
Rrp15|ENSMUSG00000001305	0.0764048286273107	3.30565433309003	1.16153271820483	0.345743977642197	0.658550827992097	1
A430105J06Rik|ENSMUSG00000097784	0.0209128231724635	-1.40914883311584	0.0044284652623819	0.947386980664697	0.983555542308126	1
Spata17|ENSMUSG00000026611	-0.137437963337674	-0.872963235219064	0.394066074712599	0.565755553151046	0.81446979392898	1
Gpatch2|ENSMUSG00000039210	0.0861677988556645	4.46309899058714	2.90931091070559	0.173840102787738	0.465062891803645	1
Esrrg|ENSMUSG00000026610	-0.0474877487835705	4.94892847633976	0.286219175894041	0.596623046058332	0.83205328390311	1
Kctd3|ENSMUSG00000026608	0.0520059594990929	6.2542257366273	2.18728234934455	0.245255122355022	0.558382116455068	1
Kcnk2|ENSMUSG00000037624	-0.0170469376912552	7.45833303920563	0.0968536276213919	0.757805023596048	0.910977254692718	1
Cenpf|ENSMUSG00000026605	-0.113209378474716	0.597888746024007	0.309273320861861	0.582278006631394	0.825628379305451	1
Ptpn14|ENSMUSG00000026604	-0.0801464871826272	2.68487198735231	1.10783140685192	0.398366449840187	0.703657087207799	1
Smyd2|ENSMUSG00000026603	0.00979869415824842	3.76255607898567	0.0197425089061935	0.894434880709041	0.964236930567576	1
Prox1|ENSMUSG00000010175	0.0114150372216275	4.91160467672138	0.0253786184776228	0.874501951153657	0.957289347193803	1
Gm17566|ENSMUSG00000079045	0.176826405402692	0.530048314753765	0.771147995379586	0.386886903499804	0.694965741221583	1
Rps6kc1|ENSMUSG00000089872	0.0442838641495407	5.56379915311764	1.24321643445882	0.36661592538622	0.677639745857547	1
Angel2|ENSMUSG00000026634	-0.0548363850466743	6.47706230155773	2.5485954777996	0.209049939315969	0.513505822046877	1
Vash2|ENSMUSG00000037568	0.231597062984566	0.541602282597846	2.50568320196772	0.172918387880706	0.463399527584479	1
Mfsd7b|ENSMUSG00000066595	0.143906325473891	3.78827410477669	3.91065891743865	0.0572934656800506	0.243095308998033	1
Tatdn3|ENSMUSG00000026632	-0.0519730516277231	4.10335438351529	0.154660349874746	0.696920141894295	0.885025755470215	1
Nsl1|ENSMUSG00000062510	0.00282857186660627	0.024538848499357	0.000323390333232947	0.988329633466158	0.996682488138019	1
Batf3|ENSMUSG00000026630	0.294679856875023	-1.28891888245334	1.12054545969636	0.298305459690385	0.613139812132883	1
Atf3|ENSMUSG00000026628	0.42772683143923	0.150386845621033	2.44026520063119	0.128813437119018	0.394527256744932	1
D730003I15Rik|ENSMUSG00000073478	-0.0460380052890858	1.09818426115063	0.101186347852432	0.756196792037061	0.910670410173339	1
Nenf|ENSMUSG00000037499	-0.0436765960972112	4.66241291579043	0.717587509037578	0.467337793042687	0.753028107280997	1
Tmem206|ENSMUSG00000026627	0.115434923807959	3.11341453936538	2.92314863089277	0.174754494554211	0.466529118983521	1
Ppp2r5a|ENSMUSG00000026626	0.0265215304506919	6.35980936579104	0.641672178415773	0.547439987808277	0.802634727459967	1
Dtl|ENSMUSG00000037474	0.285016536999204	0.640048348955328	0.981311336821716	0.32985009146521	0.642826154854366	1
Ints7|ENSMUSG00000037461	-0.31176889706271	5.29881246985665	16.043591613076	0.000379571677725379	0.00649964463104027	1
Lpgat1|ENSMUSG00000026623	-0.14338347054409	6.52042632882461	14.9537117664523	0.000832198693936062	0.0120469071935999	1
Nek2|ENSMUSG00000026622	0.377904361301219	2.45268438887976	6.97101003186784	0.0130544023810679	0.091179081291111	1
1700034H15Rik|ENSMUSG00000055833	-0.00570205227311664	1.93490508023276	0.00222353294250131	0.962704772972807	0.989494582633631	1
Slc30a1|ENSMUSG00000037434	-0.164478486316458	2.48567411892341	2.68161322161193	0.112029748737547	0.36538377033182	1
Gm26670|ENSMUSG00000097416	0.370534234568606	-0.652450636402366	1.06298972867787	0.310828928936045	0.625480051929825	1
Traf5|ENSMUSG00000026637	-0.322729270101374	0.390793598888999	3.16473303296234	0.0854470001622644	0.3103303505576	1
Gm10516|ENSMUSG00000097316	-0.182501905791439	2.10496590459503	1.4265544932532	0.241746914876324	0.554205706938267	1
Rcor3|ENSMUSG00000037395	0.119061387924715	4.14986101227061	2.88095343758269	0.100053446782006	0.339742575816716	1
Kcnh1|ENSMUSG00000058248	-0.189091053537634	4.44741393844858	5.16804703960501	0.0303803291325043	0.1617837945121	1
Hhat|ENSMUSG00000037375	-0.20296078808759	-0.270167121309497	1.14985079540759	0.318150279505878	0.632141491267175	1
Gm15867|ENSMUSG00000089812	0.0344241971265383	-0.487764914218486	0.0414680499550704	0.875464419918491	0.957289347193803	1
Sertad4|ENSMUSG00000016262	-0.0852897152295879	5.9017867188077	3.20517640944694	0.0835700995033778	0.305907173693631	1
Syt14|ENSMUSG00000016200	-0.213912947587919	3.0289460630357	6.8261113148495	0.0139382504246065	0.0949958139058	1
Diexf|ENSMUSG00000016181	-0.180404478641833	4.31369373244086	14.7759275464231	0.00565958714051417	0.0503644606934357	1
Irf6|ENSMUSG00000026638	0.0458864325646181	0.709444730326264	0.0664605646461978	0.798333475625317	0.927823619154475	1
A130010J15Rik|ENSMUSG00000079144	-0.0589320011635356	2.81576830068152	0.657730367600495	0.515305929604195	0.785885010032935	1
Traf3ip3|ENSMUSG00000037318	0.182501036199685	0.163648332038872	1.38652095976924	0.336049400720483	0.649083272309301	1
Hsd11b1|ENSMUSG00000016194	-0.111146483731226	2.82076196406029	0.79947191095437	0.378415334327334	0.687245782708254	1
G0s2|ENSMUSG00000009633	0.160785643908935	1.18111189851696	1.80086843955468	0.26174258055396	0.575378064893671	1
Lamb3|ENSMUSG00000026639	-0.214190871019753	1.59503460216027	2.34431231447809	0.136287665524511	0.406887764249049	1
Camk1g|ENSMUSG00000016179	0.000192920405773797	5.05515097448423	3.70513271013113e-06	0.998477001787397	0.999363899562039	1
Plxna2|ENSMUSG00000026640	-0.204163393574062	6.87456034381847	14.9675403763035	0.000551402655729701	0.00873264689119137	1
Cd34|ENSMUSG00000016494	-0.0156456679387344	4.5950826625509	0.124276251041605	0.798561174589471	0.92783795692969	1
Gm16897|ENSMUSG00000097325	-0.766003293239744	-1.35893466962659	4.94051039203228	0.0339693402336358	0.174260280320399	1
A330023F24Rik|ENSMUSG00000096929	0.0482350827218609	6.46812909081202	0.424579636367141	0.51965410507792	0.788295555438098	1
Cd46|ENSMUSG00000016493	0.0208631971883802	2.15013864534188	0.0600501699469858	0.850125202231426	0.948418340261432	1
Cr1l|ENSMUSG00000016481	-0.0164545640658711	3.80266303837098	0.113977569357966	0.820202042048944	0.936950456556737	1
Cr2|ENSMUSG00000026616	0.419699670390158	-1.16732474850986	1.44376397565128	0.238992634096211	0.551092678128052	1
Ppp1r14c|ENSMUSG00000040653	0.162046670547613	2.88989660844875	3.78614300143957	0.071569480087814	0.279111221732109	1
Plekhg1|ENSMUSG00000040624	0.0206598500502898	4.8549274444055	0.0983230700465191	0.756035491706675	0.910646579007094	1
Mthfd1l|ENSMUSG00000040675	-0.103249299375104	3.14844136433133	0.9916734762397	0.327350569227552	0.640611626813742	1
Akap12|ENSMUSG00000038587	0.214126082299005	4.48545374586447	6.02032240841753	0.0202099474950876	0.123262484605265	1
Zbtb2|ENSMUSG00000075327	0.381956893324287	3.72765004421316	41.3930761117039	4.30364071223504e-07	2.63916551178261e-05	0.00739150292326367
Gm21781|ENSMUSG00000095123	-0.1180740929074	4.90507713364229	7.01968413339462	0.0383949366195532	0.188301837932846	1
Rmnd1|ENSMUSG00000019763	-0.140812534228018	3.89071721088597	6.12676053202083	0.0469610966680621	0.214713299126603	1
1700052N19Rik|ENSMUSG00000061759	-0.214542660227201	4.1460633208406	21.3484528532678	0.00137943718403453	0.0178134087487165	1
Syne1|ENSMUSG00000019769	-0.0706582809395145	8.14973511728459	4.65487505708792	0.0919719214666737	0.323833405743187	1
Syne1|ENSMUSG00000096054	-0.16410096476838	7.7298514883221	11.8506776501575	0.00172981204623731	0.0211305276629628	1
Myct1|ENSMUSG00000046916	0.45292732757894	-0.23757181304218	4.27520107233818	0.0474499834871957	0.216110704426568	1
Vip|ENSMUSG00000019772	0.0489112283180722	0.265610802061155	0.0565238960816744	0.813703783474407	0.934100586985406	1
Fbxo5|ENSMUSG00000019773	0.0754150196748115	0.535892802270297	0.29223136406021	0.6598884314726	0.865342738129554	1
Mtrf1l|ENSMUSG00000019774	0.143355852864741	2.97294931132715	3.80043259019446	0.105826256378775	0.353283229010687	1
Rgs17|ENSMUSG00000019775	0.0618659634742712	6.61995903698454	1.71190301912758	0.200739532869581	0.503763006001512	1
Oprm1|ENSMUSG00000000766	0.206674001304761	2.41319086556188	1.80814793362754	0.188875530068132	0.487516866384154	1
Ipcef1|ENSMUSG00000064065	0.317806658578336	3.48596914137546	10.3757920713359	0.00308127185948113	0.0322886711522703	1
Cnksr3|ENSMUSG00000015202	0.00863731682882912	2.39852322394207	0.00653736753638181	0.936098592681779	0.97969973101771	1
Lrp11|ENSMUSG00000019796	-0.150534963384702	5.45242228558714	16.8109394937649	0.00234787284107514	0.0265294184509642	1
Pcmt1|ENSMUSG00000019795	-0.110795842461755	7.11670104971323	16.0871695089054	0.00805157557596311	0.0647102529326937	1
Nup43|ENSMUSG00000040034	-0.0152721800786967	1.73993309239241	0.0257912064541058	0.901070009366224	0.96615541333905	1
Lats1|ENSMUSG00000040021	-0.0413939642373596	5.03416810747189	0.596726697429547	0.455599292777706	0.744733782569439	1
Katna1|ENSMUSG00000019794	-0.0998658889956487	3.76468791287423	3.34401128314575	0.17135449521393	0.461142816562088	1
Ginm1|ENSMUSG00000040006	0.123506253178702	3.74747529951306	3.44594005228697	0.0943349439979408	0.32830854370104	1
6530403G13Rik|ENSMUSG00000052979	0.130895770888162	-0.870897315235813	0.331402078892783	0.583687034695548	0.826379962443699	1
Ppil4|ENSMUSG00000015757	-0.0354144619663258	5.93013069966197	1.2499297452632	0.441810708186185	0.736789390484234	1
Tab2|ENSMUSG00000015755	0.0118543383769664	6.63145901161555	0.161183075816398	0.783564886034949	0.922267469685461	1
Ust|ENSMUSG00000047712	0.0783511502314675	5.58798814776325	1.01125790244913	0.322696822738873	0.63642645492165	1
Sash1|ENSMUSG00000015305	-0.0249120805448995	6.80721925280093	0.394505751179836	0.559818349929474	0.810565169257172	1
Samd5|ENSMUSG00000060487	-0.220887824787709	3.80599182652556	10.1517998411266	0.00337137550478313	0.0345485526817722	1
Stxbp5|ENSMUSG00000019790	-0.114302391324625	6.70151319987842	11.8335330458779	0.00737121526428408	0.0608656837327303	1
Adgb|ENSMUSG00000050994	-0.578303315044258	-0.716604703225999	2.79530994671699	0.105008768857248	0.351427436695875	1
Rab32|ENSMUSG00000019832	0.188189636028365	1.03878056594269	1.86402477211477	0.207799608245696	0.51220616248748	1
Grm1|ENSMUSG00000019828	-0.287730586536617	6.63797456091442	31.0089223524024	4.78251220591179e-06	0.000193671698023179	0.0821396471365349
Shprh|ENSMUSG00000090112	-0.163891611812741	5.80973732368928	21.5943663586739	0.000469713704872056	0.00771662541409644	1
4930432B10Rik|ENSMUSG00000097007	-0.508945633111219	-1.29762388294601	3.79543877182157	0.0608640561147744	0.251288215689324	1
Fbxo30|ENSMUSG00000047648	0.134304616023043	3.09934413859194	3.69925671940652	0.114235469829294	0.369240726601289	1
Epm2a|ENSMUSG00000055493	-0.16127862294881	5.17219329549611	22.8021700296278	0.00233290862348912	0.0264124624973142	1
Gm9797|ENSMUSG00000045455	0.190257920268359	1.19847445243757	2.51080751536458	0.179667852869344	0.474227043650066	1
Utrn|ENSMUSG00000019820	0.120230421179806	7.45047752472429	9.89149504877123	0.0040811121944813	0.0397578570279162	1
Sf3b5|ENSMUSG00000078348	-0.0949021602278008	4.21118627884235	2.82346767455967	0.15423418882775	0.434186558452158	1
Plagl1|ENSMUSG00000019817	0.0968615959227714	4.47983991540757	2.05706578394596	0.161911639261067	0.446576586527834	1
Ltv1|ENSMUSG00000019814	0.159406813803101	4.17634835705075	9.47364575854943	0.0183944852142825	0.115348596602665	1
Phactr2|ENSMUSG00000062866	-0.0672890873044601	4.41854942038808	1.23521090273898	0.290158951560542	0.604403340038995	1
Fuca2|ENSMUSG00000019810	0.17930364151497	5.12654071772676	22.4158990122597	0.000935878115266196	0.013295042704464	1
Pex3|ENSMUSG00000019809	-0.105274481138662	4.92424648601906	8.18026712950712	0.0609487374668196	0.251288215689324	1
Adat2|ENSMUSG00000019808	0.1450199182575	2.51144706568476	2.44843007904352	0.141947401355009	0.416051468350565	1
Aig1|ENSMUSG00000019806	0.0950193199500666	5.34950512459398	3.97449355530992	0.0622826885552224	0.254919066714867	1
Hivep2|ENSMUSG00000015501	-0.124591553994312	8.11206158636452	10.4242305871502	0.00302214676307785	0.031824261591577	1
Gm10335|ENSMUSG00000071532	0.0932608587481685	1.62166092786041	0.59132764763664	0.460119890751161	0.747640409049309	1
Gpr126|ENSMUSG00000039116	0.200307017906872	1.73213027926567	3.51839675096173	0.101591108966864	0.343537565762137	1
Vta1|ENSMUSG00000019868	0.00582233683745949	5.38038407871015	0.0281920873470719	0.908661961044683	0.96933348949953	1
Gm8355|ENSMUSG00000093798	0.0330502918214843	6.01757273606487	0.29896050030544	0.588605567212746	0.828864064343172	1
Nmbr|ENSMUSG00000019865	-0.452969593927571	-1.34848714116658	2.03623520086201	0.163982739545014	0.449402194301198	1
Cited2|ENSMUSG00000039910	-0.0477985128737472	4.76337965756662	0.774413394015169	0.414999350777569	0.715059257359291	1
Gm20655|ENSMUSG00000093672	-0.259629984295119	-1.1597772316518	1.04809385783494	0.314184771881806	0.627529184448194	1
Txlnb|ENSMUSG00000039891	-0.0867003405130048	1.44434014334686	0.379046885943186	0.542787231924763	0.800615828607678	1
Gm7584|ENSMUSG00000093537	0.14913520598029	-1.64171672857255	0.241589487199627	0.62666094426358	0.847927139385924	1
Heca|ENSMUSG00000039879	0.0786590379314249	4.93139717524835	3.92077398923886	0.165835859885239	0.452105151822392	1
Abracl|ENSMUSG00000078453	0.400718854627192	3.70301085215922	37.8572046121873	9.35406901106146e-07	4.9585226933636e-05	0.016065613526498
Reps1|ENSMUSG00000019854	0.0437356593789397	5.15127495245616	1.68086313359053	0.41539251706482	0.715153015295538	1
Ccdc28a|ENSMUSG00000059554	0.0269565919669124	4.18914886449449	0.220956132834562	0.687174423240547	0.87882029586992	1
Gm10827|ENSMUSG00000096977	0.500715264532693	-0.348329239770997	4.2089170540918	0.049089820766091	0.221075319498502	1
Nhsl1|ENSMUSG00000039835	0.183065529734437	4.18938185408725	6.43291301452808	0.0166825760531623	0.108244519725373	1
Hebp2|ENSMUSG00000019853	0.221051372042424	0.709293007513784	2.25532871672097	0.18342881114073	0.478928220027672	1
D10Bwg1379e|ENSMUSG00000019852	-0.227285349131983	6.03035713358117	12.7389733039538	0.00123633511582663	0.0163905286103891	1
Perp|ENSMUSG00000019851	-0.0438597412290694	2.08210282783479	0.155935701654646	0.69573831925816	0.884479804536796	1
Tnfaip3|ENSMUSG00000019850	0.10078225905445	2.92860351571117	1.87611192485364	0.253745725109281	0.567240782776671	1
Ifngr1|ENSMUSG00000020009	-0.00611646886081919	3.78041731169554	0.0134850244949422	0.932634772815627	0.978736540578541	1
Il20ra|ENSMUSG00000020007	-0.200914286237172	1.98874003332086	4.24104237814025	0.0740902076237947	0.284675462178674	1
Slc35d3|ENSMUSG00000050473	-0.0632514305098187	5.80607138876777	1.65397098474147	0.208321359843621	0.512449062634516	1
Pex7|ENSMUSG00000020003	-0.0634755441492896	4.73833746380917	1.40300245200615	0.280462244121151	0.595787141964225	1
Map3k5|ENSMUSG00000071369	0.141236154936535	4.69019645495344	6.46914178667954	0.0183335973701912	0.115185645287124	1
Map7|ENSMUSG00000019996	-0.038654843056036	6.9475733239139	0.170767704618717	0.682388666981368	0.876831506348924	1
4933406P04Rik|ENSMUSG00000069713	0.205302623049536	-1.17718986176025	0.397638471772447	0.533117293704716	0.794249309694165	1
Bclaf1|ENSMUSG00000037608	-0.0511213085297913	7.59699466879939	4.17035627686224	0.223282360016413	0.530365230384537	1
Mtfr2|ENSMUSG00000019992	0.37292321937466	-0.437042773198452	2.54092087231367	0.121481552110562	0.382062929408333	1
Pde7b|ENSMUSG00000019990	0.077711924495925	8.53030298299513	2.4319825574378	0.129439385444232	0.395471145140039	1
Ahi1|ENSMUSG00000019986	0.224409134870442	7.96567891718199	12.7827927125912	0.0012162844280053	0.0162439230567582	1
Gm26577|ENSMUSG00000097923	-0.287927036107225	0.271400703274537	2.78267491120913	0.107865096323653	0.357227734160959	1
Myb|ENSMUSG00000019982	-0.478748762216904	-0.436473048259795	5.19743819077868	0.0299480295144663	0.160185433774332	1
Hbs1l|ENSMUSG00000019977	-0.00272136600871218	5.46882524552152	0.00779164502718043	0.956411700572513	0.987030067399819	1
Sgk1|ENSMUSG00000019970	-0.298978905732284	7.01756252202011	2.66880053916956	0.112854382005851	0.366929721191331	1
Gm7672|ENSMUSG00000097086	-0.297369403914099	0.335037404834235	3.24510337843704	0.104334018793648	0.34991930731906	1
Gm4895|ENSMUSG00000044268	-0.0498019626292346	4.1004435527963	0.976366997976357	0.464015420485258	0.750134698174829	1
H60b|ENSMUSG00000075297	0.0989154974308499	-0.396586021627776	0.127247650587796	0.723816248895356	0.896987761582871	1
Gm26528|ENSMUSG00000097586	-0.545091425756129	-2.44116021488143	1.35518036454159	0.253609141665859	0.567165303764101	1
Gm5421|ENSMUSG00000097245	-0.209234423760525	6.02215590374029	43.1189286864804	3.61014995975514e-06	0.000155789762710539	0.0620043255587944
Slc2a12|ENSMUSG00000037490	-0.0128475935644889	1.20617717724022	0.00730203898261741	0.932473552580172	0.978736540578541	1
Tbpl1|ENSMUSG00000071359	-0.0265745088039511	5.86170508664241	0.365308703909118	0.565838153981089	0.814471194655147	1
Eya4|ENSMUSG00000010461	-0.26586998075264	1.28852267658112	2.6715627308936	0.112676014216073	0.36679502353318	1
Rps12|ENSMUSG00000061983	0.0773632956841172	0.759954591419753	0.34380934723487	0.630377474531182	0.849788025489821	1
Slc18b1|ENSMUSG00000037455	0.207407003423088	3.51040950900975	0.858266833872865	0.361665839477249	0.67388019319288	1
Stx7|ENSMUSG00000019998	0.0625660499671578	6.8045524228771	6.13113562101297	0.143187539127845	0.418065629058947	1
Moxd1|ENSMUSG00000020000	0.134458200007388	2.98844167173203	3.55055522449432	0.123721911887994	0.385159296116785	1
Ctgf|ENSMUSG00000019997	0.0167843878529868	2.52827646436979	0.0032979175531499	0.954587958355393	0.98626488315011	1
Enpp1|ENSMUSG00000037370	0.09766908411518	3.28352478219802	1.9031209208861	0.228148468031892	0.537141869561034	1
Enpp3|ENSMUSG00000019989	0.0759788291280739	-0.762800524924093	0.0748012770941507	0.786356714251018	0.923837224735748	1
Med23|ENSMUSG00000019984	-0.0778967265187458	5.50950837354556	4.66643483444274	0.113684434702289	0.368262950964128	1
Akap7|ENSMUSG00000039166	0.0725730173447708	4.57172742307152	2.28029605806807	0.240358244824388	0.552280688142757	1
Epb4.1l2|ENSMUSG00000019978	0.22672080802602	7.15001218647112	54.3944125477243	8.61106584626774e-08	7.35796298057952e-06	0.00147895055909648
Tmem200a|ENSMUSG00000049420	0.397072173170013	0.862064278011895	9.17107478065238	0.0102046938444071	0.0769046146457619	1
L3mbtl3|ENSMUSG00000039089	0.192874937548095	4.41614932377863	8.02927486945219	0.00817953076395301	0.0654426627084651	1
Arhgap18|ENSMUSG00000039031	0.125276829414831	4.2419861388419	3.04433187460762	0.0913247696152888	0.322870094306831	1
Lama2|ENSMUSG00000019899	0.12904304271736	4.57537832636823	2.82158925696655	0.103458881971609	0.347804243839203	1
Gm10145|ENSMUSG00000064208	-0.0179708837725268	1.9409943343822	0.0357436263964344	0.875546276778419	0.957289347193803	1
Ptprk|ENSMUSG00000019889	0.11598333130256	3.84226312362279	2.46384975743838	0.127050318346832	0.391189538811578	1
4930519F09Rik|ENSMUSG00000090126	-0.0924000609695687	-0.782984713684538	0.153515077425805	0.697986247268656	0.885435689256162	1
Gm9824|ENSMUSG00000095478	-0.0452983049570205	4.19515743501484	0.928417794332143	0.495995540973148	0.773515247091058	1
Gm9996|ENSMUSG00000056316	-0.021933994790276	0.881646110829908	0.0203352638248845	0.890250688846972	0.962122802727583	1
Soga3|ENSMUSG00000038916	-0.117989913359285	5.85090886517146	10.3860469638074	0.0107696130667246	0.0796630144625594	1
9330159F19Rik|ENSMUSG00000004360	-0.00170688415157442	6.73269547076126	0.00279066114026117	0.968120793633831	0.991314023911319	1
Echdc1|ENSMUSG00000019883	0.0365822866516012	5.04058117542235	0.755068308786663	0.508352077127215	0.781027804543602	1
Rnf146|ENSMUSG00000038876	0.0450424690644385	5.67366256428206	1.70229510779906	0.350755387667686	0.662949684515517	1
Rspo3|ENSMUSG00000019880	0.171435647724221	1.23792788895918	1.86385014085129	0.2259075993313	0.533768471387408	1
Gm10275|ENSMUSG00000069682	-0.027763479559206	6.93898657498046	0.585376048231042	0.513879716734253	0.784847114690709	1
Cenpw|ENSMUSG00000075266	0.262158673542277	1.11962882465621	3.73341942737902	0.0714993256543424	0.278900958008933	1
Trmt11|ENSMUSG00000019792	0.045998657350447	2.91156151204684	0.462508565257961	0.602761957992482	0.835008614396783	1
Hint3|ENSMUSG00000019791	-0.139223429498335	3.12382563387209	5.31815441729578	0.0959180601256579	0.331667542310887	1
Ncoa7|ENSMUSG00000039697	-0.0952529960591282	6.37403097345841	8.383368466882	0.0285472488351361	0.154863865680184	1
Hey2|ENSMUSG00000019789	-0.106476539593042	2.55724238595581	1.0551468186736	0.312589770385156	0.626558268565803	1
Gm5422|ENSMUSG00000039684	-0.0712913828248775	5.60535858082769	3.17107636273336	0.139002728250506	0.411686818020771	1
Hddc2|ENSMUSG00000000295	0.282385459726837	3.77066852727661	20.5174732188863	0.000133440861704851	0.00286480849972601	1
Tpd52l1|ENSMUSG00000000296	0.363578828396959	5.63463911843034	37.7476975649983	9.58810260036726e-07	5.05140067979472e-05	0.0164675662161308
Rnf217|ENSMUSG00000063760	0.0344748159900092	2.86239668465128	0.119443507540089	0.73206645442516	0.900873712702221	1
Nkain2|ENSMUSG00000069671	-0.0822703213978097	2.33899446677702	0.874407799354197	0.423377518089705	0.722644839842718	1
Clvs2|ENSMUSG00000019785	-0.135609848836368	4.68771879885807	11.9151267754082	0.0227539009366922	0.132969802173422	1
Gm10327|ENSMUSG00000071343	-0.0749592138206165	-0.890840084444737	0.0477905231367961	0.828443618755576	0.939948108408649	1
Rsph4a|ENSMUSG00000039552	0.417121560775911	1.1408953460653	5.95300551396733	0.0208592375961364	0.125935983843614	1
Zufsp|ENSMUSG00000039531	0.102499558959152	3.15988787622314	2.07415909789643	0.224868005186367	0.532190710910272	1
Rwdd1|ENSMUSG00000019782	0.0628002521981008	3.85603470549904	1.52882681143918	0.382093307137034	0.691221039612236	1
Fam26e|ENSMUSG00000049872	-0.126091918981404	1.67759144829603	1.03008595299601	0.318307454115393	0.632161253981484	1
Fam26f|ENSMUSG00000046031	0.338935222824833	-1.39534300574111	1.83064723538849	0.209446925374272	0.513574629318527	1
Dse|ENSMUSG00000039497	0.624850368149717	2.06390989921732	41.4446621544601	4.25643955588542e-07	2.62022757606925e-05	0.00731043493723321
Tspyl1|ENSMUSG00000047514	-0.0865434096946587	7.78375463983017	9.31319834150529	0.0384699623862785	0.18858479266116	1
Gm26564|ENSMUSG00000097274	-0.211521064859102	0.905943094225657	0.59636539388303	0.446049062010861	0.739323216648998	1
Tspyl4|ENSMUSG00000039485	-0.111017003819497	9.14234405066484	13.8751501915292	0.0090596119885982	0.0704704872754411	1
Nt5dc1|ENSMUSG00000039480	0.324379618925859	1.93799888491301	9.68773961673166	0.00523186108714997	0.0474430909038019	1
Frk|ENSMUSG00000019779	0.022513581341636	-1.47538442775803	0.00459089982641579	0.946432254397206	0.983156199365687	1
Amd2|ENSMUSG00000063953	0.00030969044057988	3.44918968437091	2.46034445646249e-05	0.996808625019689	0.999185908356989	1
Hs3st5|ENSMUSG00000044499	0.147002886886848	4.1525560111667	4.83520785028059	0.0357865536934941	0.179925503766596	1
Hdac2|ENSMUSG00000019777	-0.116353692904563	6.62306814458633	17.6540881495167	0.00638912476612522	0.0548285816050042	1
Marcks|ENSMUSG00000069662	-0.0645704644086711	7.45577423313485	1.70442145657863	0.201699401349845	0.505204494412073	1
Lama4|ENSMUSG00000019846	-0.216142341138048	2.33662698691918	4.22185877201857	0.0487647577621286	0.22010982912099	1
Fam229b|ENSMUSG00000051736	-0.0117996040696132	3.88882024624579	0.0302584415468644	0.869819010549534	0.956288663819501	1
Tube1|ENSMUSG00000019845	-0.0727971451409035	1.37445085727093	0.42333096422854	0.586843719057714	0.827726323176474	1
Fyn|ENSMUSG00000019843	0.071099455528359	6.66627367907797	8.82012779721744	0.097664388680311	0.335812988104973	1
Traf3ip2|ENSMUSG00000019842	-0.175019016513774	-1.34486847977156	0.352568181763411	0.55714315054211	0.8092121446563	1
E130307A14Rik|ENSMUSG00000087177	0.131242969034566	4.92778419053629	7.86874984248889	0.0221493307269259	0.130996816540962	1
Rev3l|ENSMUSG00000019841	-0.052868174131393	5.88977920698267	2.23441593806438	0.255694355933184	0.569373657944666	1
AA474331|ENSMUSG00000096687	-0.189714482233332	3.84278781266317	11.423444222455	0.00779583706427242	0.0632468122715535	1
4930547M16Rik|ENSMUSG00000097890	0.0385536417086458	-0.125043921510563	0.0365134407592009	0.849754865063741	0.948180204513257	1
BC021785|ENSMUSG00000038528	-0.121940056990302	-2.22398480975045	0.115282300984788	0.736589716657759	0.902559484253849	1
AI317395|ENSMUSG00000038522	0.385784148095404	-0.84555296428576	2.52960108713192	0.12228140436656	0.383252067910001	1
Slc16a10|ENSMUSG00000019838	0.0868096789230187	0.432814962748229	0.219844357809958	0.642570242149273	0.857060905391537	1
Rpf2|ENSMUSG00000038510	0.151793240931481	3.92086519734016	7.97321773313627	0.0312502850361619	0.16471891748151	1
Gtf3c6|ENSMUSG00000019837	0.105881388641381	3.88591384127764	3.83548453708192	0.135275883233821	0.40530289061029	1
Amd1|ENSMUSG00000075232	0.00975109470420531	5.74932518935242	0.0913990229066116	0.837013314840786	0.94290205288374	1
Cdk19|ENSMUSG00000038481	0.106737072217614	7.45896993146772	9.06300862038835	0.0114409765061942	0.0830861613081968	1
Ddo|ENSMUSG00000063428	-0.0192902941981096	2.54162651835546	0.0346340674772823	0.853625441568265	0.950347893883124	1
Mettl24|ENSMUSG00000045555	-0.300986581105115	-0.644426994913907	2.04887858406881	0.201910003151301	0.505388165470444	1
Cdc40|ENSMUSG00000038446	-0.133998067589117	5.69672108696803	17.5477103442481	0.00477426270877076	0.0444868309043733	1
Wasf1|ENSMUSG00000019831	-0.0841162523086337	7.71623949331329	7.2125783038104	0.0441467937048841	0.206881632164089	1
Gpr6|ENSMUSG00000046922	0.0556440381144657	6.47280309731222	0.828180035938012	0.37010082376924	0.680639820687961	1
Fig4|ENSMUSG00000038417	0.125128665172011	5.75282316861452	7.30773125168781	0.0112270670475041	0.0819549565479725	1
Ak9|ENSMUSG00000091415	0.273286710351467	-0.394785542734128	1.41314628634221	0.243920700096912	0.556807871249528	1
Zbtb24|ENSMUSG00000019826	0.00276949548776844	3.78324902165788	0.00293037623974012	0.969693407089553	0.991581007857914	1
Mical1|ENSMUSG00000019823	-0.0137190482487599	3.43372710619213	0.0527323499006429	0.861736797293976	0.952708689637852	1
Smpd2|ENSMUSG00000019822	0.200842153920675	3.50044007477613	13.2495416457764	0.00968139275734521	0.0738684676176828	1
Ppil6|ENSMUSG00000078451	0.482484202777442	1.15118776622842	12.1694929845539	0.00153187170086001	0.0192253882132427	1
Cd164|ENSMUSG00000019818	0.052796834944032	6.27267837191015	2.84320607518308	0.233764416223906	0.544392490312014	1
Ccdc162|ENSMUSG00000075225	-0.430639090149835	-1.46532421819291	2.21840776319999	0.146880738978464	0.424276611651184	1
Cep57l1|ENSMUSG00000019813	-0.0571125850566533	2.8911974005652	0.964675114479438	0.521697830823823	0.78951099166439	1
Sesn1|ENSMUSG00000038332	-0.0296301439753384	5.94906948825924	0.582048008681222	0.517182675840751	0.786933852675471	1
Armc2|ENSMUSG00000071324	-0.0178221854438201	3.12573081880665	0.0755262087404444	0.832740322509792	0.942057373146204	1
Gm9855|ENSMUSG00000085666	0.870524950639662	1.76124638254076	1.77339063147073	0.193058783490692	0.492467637970092	1
Foxo3|ENSMUSG00000048756	-0.0794491499883163	6.75554279069342	4.55896837184763	0.0644431666610222	0.261102002218225	1
Lace1|ENSMUSG00000038302	-0.0755555888678606	4.12831893532092	2.32404552833351	0.262572973702424	0.576466203819006	1
Snx3|ENSMUSG00000019804	-0.0152073523393708	7.21416822339939	0.158400759485701	0.715793525240645	0.893834385193811	1
Nr2e1|ENSMUSG00000019803	-0.0591794967343319	4.51698405351315	1.22069528404984	0.344215979125027	0.657463238597902	1
Ostm1|ENSMUSG00000038280	0.0803057317368639	5.83134400193665	8.73889109188247	0.086423702484084	0.312266120638287	1
Sec63|ENSMUSG00000019802	-0.00370398554023947	6.09117455990915	0.0195997177012432	0.934392376220104	0.979145153238578	1
Scml4|ENSMUSG00000044770	0.00610553348238655	-0.852767214646561	0.000619200545027063	0.980313562564354	0.994507276464766	1
Sobp|ENSMUSG00000038248	0.162567429367729	4.49319959602712	9.09692128992482	0.0100561750142377	0.0760188406115897	1
9030612E09Rik|ENSMUSG00000045008	0.0489612730736756	-1.47584233283392	0.0249953908897293	0.87544490205679	0.957289347193803	1
Pdss2|ENSMUSG00000038240	0.0166634117862277	3.27703876794924	0.102537957652846	0.837015700553831	0.94290205288374	1
Bend3|ENSMUSG00000038214	0.101219142939499	2.08660993728284	0.712422732990052	0.405364899619237	0.708361252888769	1
Gm9803|ENSMUSG00000045886	-0.0163096822404119	4.00280653925552	0.101007473980022	0.81533966818339	0.934638985278101	1
1700021F05Rik|ENSMUSG00000019797	0.077870442535948	4.11591491913994	1.84883895426239	0.254271753025687	0.567747966486762	1
Cd24a|ENSMUSG00000047139	-0.027243026938568	3.16724300003286	0.0710964449471481	0.791583224065492	0.925523204519372	1
Qrsl1|ENSMUSG00000019863	0.0732626115777422	4.02285398830298	2.13596896233918	0.292843244899097	0.607533071913157	1
Rtn4ip1|ENSMUSG00000019864	0.0132745251991916	4.03751510017062	0.0496177176470912	0.846551289307582	0.94659385185739	1
Aim1|ENSMUSG00000019866	0.242588985053409	0.107281432135675	2.07129262985397	0.206595453030651	0.510837446847313	1
Atg5|ENSMUSG00000038160	0.0288815536038276	4.68536407489051	0.341977230995981	0.630060367363414	0.849788025489821	1
Prdm1|ENSMUSG00000038151	0.148142365867041	-0.0458440598397488	0.576388381694303	0.455849493916115	0.745000957085286	1
Prep|ENSMUSG00000019849	-0.0927163241517008	4.64957259806802	4.54825956336308	0.122818151262047	0.384208767608857	1
Popdc3|ENSMUSG00000019848	0.141260716690434	0.357978449326041	0.604116427000988	0.444155354123823	0.738395748706479	1
Bves|ENSMUSG00000071317	0.366577050142129	2.0977178487642	14.5140030080263	0.0011035807907691	0.0150309278996505	1
Lin28b|ENSMUSG00000063804	0.0914797334099303	3.70243713024469	1.09519804605958	0.303735947545229	0.618161500069831	1
Hace1|ENSMUSG00000038822	-0.0868370694068085	6.22045885117479	6.71337516477768	0.0503226369495182	0.224819735855448	1
Gm26543|ENSMUSG00000097884	0.370398675548788	-2.12644727254425	0.943436470180054	0.339213063218822	0.652917669033203	1
Grik2|ENSMUSG00000056073	0.194020082508383	7.84880733234791	16.0110599263813	0.000383824763372725	0.00654636575067185	1
Ascc3|ENSMUSG00000038774	0.0143171332011112	5.14904822734923	0.129352533553925	0.788281641965133	0.924602013666506	1
Lilrb4|ENSMUSG00000062593	-0.0494382960202171	-1.98106323179094	0.0214438552155611	0.884562291833854	0.960204611442703	1
Dcbld1|ENSMUSG00000019891	0.463082572333846	4.22516319571657	102.422260988189	3.71997798753029e-11	1.38892656382245e-08	6.38906219358328e-07
Gopc|ENSMUSG00000019861	0.0465757148127532	5.94596247226158	1.88499228492363	0.308938119749154	0.623599879759344	1
Nus1|ENSMUSG00000023068	0.0212939142041039	7.37356454414724	0.41983917844488	0.613903829035048	0.840862428253975	1
Zfa-ps|ENSMUSG00000049576	-0.312430390762722	-0.352783333484123	2.93764983712254	0.135073565087136	0.405008463752018	1
Slc35f1|ENSMUSG00000038602	0.0870312805117976	6.79236240403175	4.84756979763123	0.0406806486524663	0.195931054572661	1
Pln|ENSMUSG00000038583	-0.255648021881807	-0.149777303277224	1.0935972072388	0.304083332436105	0.618428802201314	1
Cep85l|ENSMUSG00000038594	0.0621471027546839	3.2003345741264	0.953525190381036	0.451641835524283	0.742575964496416	1
Asf1a|ENSMUSG00000019857	0.0883524440081984	3.8794007237625	3.10165293410035	0.21446183043066	0.519957924568971	1
Mcm9|ENSMUSG00000058298	0.0918866246878664	2.9353740156188	0.854918596951166	0.362590878917437	0.674221624684081	1
Fam184a|ENSMUSG00000019856	-0.0219477975207831	5.59150150556871	0.336367120839916	0.654844025977841	0.863489147498612	1
Man1a|ENSMUSG00000003746	0.256321171847187	6.91924888011663	12.8917554777818	0.00116792493139325	0.0157786900059162	1
Gm16998|ENSMUSG00000097069	-0.0594790760963697	-0.0382788378889575	0.0940513373398506	0.761220972246111	0.9117338558796	1
Msl3l2|ENSMUSG00000047669	-0.0494753828182207	3.69209942619602	0.432909341958828	0.515615176182125	0.785994680839693	1
Tbc1d32|ENSMUSG00000038122	-0.0984936218243484	4.40713226087876	5.08469316756111	0.120932801469133	0.381265886646832	1
Gja1|ENSMUSG00000050953	0.0447180255412343	7.68960093859716	0.98467284905399	0.329036377241141	0.642035875836923	1
Gm9795|ENSMUSG00000045048	-0.058308884895874	0.120542381679289	0.0994635248691778	0.754672145389426	0.910153366832624	1
Hsf2|ENSMUSG00000019878	0.0723081480248409	4.77295765063297	4.70524854322052	0.218888478864601	0.525062806552141	1
Serinc1|ENSMUSG00000019877	-0.112697637351057	9.93013932916146	21.253049592013	0.00913143634947928	0.070876594449008	1
Pkib|ENSMUSG00000019876	0.0158101371578646	0.636078919699596	0.0171223501431334	0.924931426602623	0.975424063148845	1
Fabp7|ENSMUSG00000019874	0.316544417235068	3.57908701780281	6.67333317449478	0.0149412578814261	0.0999673175354476	1
Smpdl3a|ENSMUSG00000019872	0.0474895679475533	5.21973986256567	1.47189656913624	0.366271087267223	0.677326064467889	1
Gcc2|ENSMUSG00000038039	-0.0759882496522807	6.91149440748941	4.94349291632793	0.0717669041819363	0.279582891482388	1
Lims1|ENSMUSG00000019920	-0.0375724704692876	3.45663648188008	0.44492790382519	0.629987141360028	0.849788025489821	1
Ranbp2|ENSMUSG00000003226	-0.157049543677812	8.03604928207805	16.6257321141852	0.000311422151022463	0.00557734665673702	1
Ccdc138|ENSMUSG00000038010	0.180038555489154	1.75513534972744	3.52900586811571	0.139802739197702	0.413052711425521	1
Edar|ENSMUSG00000003227	-0.377606055971522	-0.281061796692259	2.36843520836275	0.134361921449703	0.403720434027055	1
Gm9987|ENSMUSG00000055958	0.47338790924168	-1.46809661493028	3.08013245184667	0.0895302668485655	0.319021230938613	1
Sh3rf3|ENSMUSG00000037990	0.216098000757981	5.08993623923156	7.62919567160577	0.00973937869541414	0.0742119916121286	1
Sept10|ENSMUSG00000019917	0.040909260609851	2.67106274499016	0.351974685299789	0.666577733664013	0.869265055111192	1
Sowahc|ENSMUSG00000098188	0.0692888504632023	3.45395767621126	1.0407073879029	0.372507891391942	0.682216147862722	1
Sowahc|ENSMUSG00000071286	0.0692379064142125	3.4538248993757	1.03787864346361	0.372873076584311	0.682680981946157	1
P4ha1|ENSMUSG00000019916	0.0870906401917038	6.41504798714303	2.45489629127982	0.127716321759079	0.39226177149717	1
Gm10273|ENSMUSG00000069622	-0.290249354747485	-1.23602208998581	1.66837235897964	0.260635960844985	0.574415838253897	1
Mcu|ENSMUSG00000009647	0.000834818829651223	5.12588657589042	0.00028261383372037	0.98753268968289	0.996609428804012	1
Micu1|ENSMUSG00000020111	0.0730323874667168	7.07865267860478	6.55882854270942	0.0826078355590452	0.303679275626413	1
Dnajb12|ENSMUSG00000020109	-0.130787383672651	5.43945449511275	16.9249927436842	0.00855432639838125	0.0677990567107512	1
Ddit4|ENSMUSG00000020108	-0.167358325451258	5.051127810108	2.43828639932076	0.128962660328325	0.39481883977522	1
Ascc1|ENSMUSG00000044475	-0.0689309911148984	3.915383708443	1.89011090534205	0.326274656271894	0.640211038669002	1
Anapc16|ENSMUSG00000020107	-0.0515765801441763	5.72468493202428	2.52434573886101	0.277158435755513	0.592064195783698	1
Spock2|ENSMUSG00000058297	-0.22510270667626	8.98457286016837	54.3490331170713	1.10608489840055e-07	9.04619434763306e-06	0.00189970081300294
Chst3|ENSMUSG00000057337	-0.086610674442968	2.34638602366615	0.804169909947568	0.398617860223653	0.703714551917554	1
Psap|ENSMUSG00000004207	-0.0583239766645454	10.3942700331233	7.70112283229957	0.181787825080075	0.477182622000655	1
4632428N05Rik|ENSMUSG00000020101	-0.0639847350835596	4.16189345757663	1.74962137178179	0.343194541897311	0.656388224619857	1
Gm17455|ENSMUSG00000090439	-0.497383633488846	-2.17498559128043	2.1673534361066	0.151450894977292	0.429624674989105	1
Cdh23|ENSMUSG00000012819	-0.588125781741897	0.224606149954226	8.24599781533703	0.0074494731018509	0.0612761975691041	1
Slc29a3|ENSMUSG00000020100	0.157811404645803	4.60218237766767	12.0260487957902	0.0102589258265041	0.077177858550244	1
Unc5b|ENSMUSG00000020099	-0.013374612654939	5.73821202226849	0.0715351059120419	0.790956872726091	0.925492349581977	1
Gm26947|ENSMUSG00000098055	0.0861898572623939	-0.334485347185976	0.13670902250818	0.714189221397818	0.893445637313257	1
Pcbd1|ENSMUSG00000020098	0.00795439607359753	1.37921919426212	0.00666992701867809	0.9531836943441	0.985649981883855	1
Sgpl1|ENSMUSG00000020097	0.0414559854969492	5.37083414514378	1.57985495417047	0.414355060607562	0.714297718150646	1
Pald1|ENSMUSG00000020092	0.235994350667946	3.548226342493	16.5873109780542	0.00214028668871126	0.0247872042337262	1
Nodal|ENSMUSG00000037171	-0.357412156674037	-0.616953940315487	2.21163710216766	0.147477350923089	0.425415435355063	1
Eif4ebp2|ENSMUSG00000020091	-0.0311933760206495	4.40310328049608	0.295653508189035	0.626017662014055	0.847670557008152	1
Lrrc20|ENSMUSG00000037151	-0.0990526157662696	4.80157669640461	5.18322687796814	0.0864429270070797	0.312266120638287	1
Ppa1|ENSMUSG00000020089	-0.0310398690859924	5.94571550877401	0.491650748928135	0.494405366029873	0.772016743482414	1
Sar1a|ENSMUSG00000020088	0.0153747607459207	6.96520637003465	0.351200362403346	0.715796106780534	0.893834385193811	1
Tysnd1|ENSMUSG00000020087	-0.121201197557366	3.52684760485896	5.70908160487814	0.114608599318612	0.370000506258864	1
Aifm2|ENSMUSG00000020085	0.487129735276249	3.1500918267426	49.1773579229179	8.88904990619037e-08	7.55789268013959e-06	0.0015266943213882
H2afy2|ENSMUSG00000020086	0.140813004998383	4.09663710674044	8.49327427583454	0.0391664696716229	0.19034638274197	1
Col13a1|ENSMUSG00000058806	0.0303448302042781	-0.844623911600108	0.0151719979622034	0.902795694821166	0.967025358267981	1
Gm5424|ENSMUSG00000046687	0.116445270444845	6.04016960254825	5.53643486286199	0.0254221733910036	0.143438182651277	1
2010107G23Rik|ENSMUSG00000020083	-0.234861334064145	3.87983756320508	16.871614261987	0.000937167535061114	0.0132985818981167	1
Tspan15|ENSMUSG00000037031	0.0313879775775255	4.37775884367089	0.304005039468575	0.628748130067509	0.849472183886897	1
Hk1|ENSMUSG00000037012	-0.0270257209915428	7.86836759686422	0.743109369250519	0.518516595037655	0.788132455070517	1
2210417K05Rik|ENSMUSG00000085347	-0.590006684039743	-1.22548398959032	3.85440606626699	0.0590065232185493	0.24675846999722	1
Hkdc1|ENSMUSG00000020080	-0.221968034740694	-1.04256035673561	0.544347775792454	0.466406234923239	0.752162167587476	1
Supv3l1|ENSMUSG00000020079	-0.0134826091763097	4.39588070003067	0.0878382453121714	0.834807881924618	0.942330963718825	1
4930507D05Rik|ENSMUSG00000097129	0.0534877110517243	-0.732539850443606	0.0563098591573511	0.821174371590478	0.937307757829897	1
Vps26a|ENSMUSG00000020078	0.0582486458006014	5.63741764667206	4.32532801349624	0.227398167183839	0.536110298062104	1
Srgn|ENSMUSG00000020077	0.16048511068444	3.03723094233394	3.54492100909053	0.0695220764759893	0.274221854716068	1
2510003E04Rik|ENSMUSG00000036955	0.00865347027544152	7.20446347327209	0.136992121753905	0.837055464356238	0.94290205288374	1
Ddx21|ENSMUSG00000020075	0.0514371966853833	5.18843909532419	1.35520503800243	0.332523966420616	0.644839247942673	1
Ddx50|ENSMUSG00000020076	-0.00514828232222116	5.79412632192893	0.0123403927287362	0.912935908636424	0.97125221320255	1
Stox1|ENSMUSG00000036923	-0.0672767100201069	1.9732503407028	0.250741312990258	0.620231645525877	0.843315112831056	1
Ccar1|ENSMUSG00000020074	0.00573009858830499	6.02267405200085	0.0198334859055283	0.899288685531328	0.965511231730984	1
Tet1|ENSMUSG00000047146	0.0555810543814185	4.70652578224427	1.49653493443292	0.352771665524465	0.664499622419226	1
Slc25a16|ENSMUSG00000071253	-0.0887017583703011	3.88346332977997	1.99391004463343	0.213396419744319	0.518623924011291	1
Dna2|ENSMUSG00000036875	0.0750326118729128	1.09898745314962	0.393704446862799	0.609740530593496	0.839058858500385	1
Rufy2|ENSMUSG00000020070	-0.0103297801552004	6.3140665266564	0.0731137224557795	0.815860415657094	0.934638985278101	1
Hnrnph3|ENSMUSG00000020069	-0.00266149388810055	5.88417840381523	0.00480209892996685	0.9543448803104	0.986154462386807	1
Pbld2|ENSMUSG00000020068	-0.0745646637753924	-0.704008092286269	0.105758130806698	0.752788229399411	0.909158135147661	1
Pbld1|ENSMUSG00000020072	0.494467326263276	-1.68834625390616	1.5784621198879	0.21874127675929	0.524850716448842	1
Mypn|ENSMUSG00000020067	0.128743051594263	0.689190625526241	0.695957793270787	0.435964886449541	0.732409788726703	1
Herc4|ENSMUSG00000020064	0.124838403846989	4.88643733564406	9.36499462756444	0.0295921329536935	0.159025307722054	1
Sirt1|ENSMUSG00000020063	0.116854150868909	4.62633939760985	3.79690086264567	0.0608172141743375	0.251271506722215	1
Dnajc12|ENSMUSG00000036764	0.0510212235142297	3.73394665079613	1.02987431836651	0.487288074389956	0.766965110211684	1
Ctnna3|ENSMUSG00000060843	0.103481350415505	1.78342906494318	0.94538208185668	0.398135303988882	0.703495251647021	1
Gm10118|ENSMUSG00000062561	-0.184145869739303	2.84446569883186	4.8990033073897	0.0413574031662551	0.198190122594987	1
Lrrtm3|ENSMUSG00000042846	-0.149960473910799	6.60541871922165	14.5178634385552	0.000646499781795338	0.00986113121876992	1
1110002J07Rik|ENSMUSG00000097134	-0.60079313360771	-0.743760734270936	5.28043823736955	0.0287633413009592	0.155888414908165	1
Jmjd1c|ENSMUSG00000037876	-0.0173855769420756	7.20688302090353	0.186471524840966	0.681347913024683	0.876040605345032	1
Reep3|ENSMUSG00000019873	0.0318956734582154	6.05383588127173	0.504994874452124	0.484315372251571	0.764603044252296	1
Nrbf2|ENSMUSG00000075000	-0.0155826307020577	2.94344565789034	0.0710227644415689	0.859932456403451	0.952494071336455	1
Egr2|ENSMUSG00000037868	0.284035467439222	4.36566387179477	1.47936799308634	0.233418917454147	0.544058042346911	1
Ado|ENSMUSG00000057134	-0.0177850886063932	6.58767022045468	0.303824987578323	0.681504497550202	0.876176341449564	1
Zfp365|ENSMUSG00000037855	-0.195516574831671	9.57127261354002	30.2676003815903	5.77220339439364e-06	0.000223282867789889	0.0991375932987107
Rtkn2|ENSMUSG00000037846	0.197424442570825	2.26395420569477	1.92671878866818	0.175407603669265	0.467598738977796	1
Arid5b|ENSMUSG00000019947	-0.120260886973252	4.09702183979662	0.793820585852988	0.380083889267187	0.688978921927416	1
1700040L02Rik|ENSMUSG00000019945	0.279935539931527	1.77732546154149	5.90589749343458	0.0235841546312515	0.136337211643132	1
Rhobtb1|ENSMUSG00000019944	-0.127614804324171	1.441470646597	1.10092625073312	0.332459389692284	0.644839247942673	1
A930033H14Rik|ENSMUSG00000090622	0.248982710657748	0.943109195057129	1.00044391489808	0.32525522907055	0.639086896154524	1
Cdk1|ENSMUSG00000019942	-0.193031233525318	-0.906976885234379	0.343337812689416	0.562320398431167	0.811950798251064	1
Ank3|ENSMUSG00000069601	-0.175557112306613	8.88807617750092	26.8441547067386	3.44268937508119e-05	0.000962999837410739	0.591281900170194
Ccdc6|ENSMUSG00000048701	0.12551975784369	6.02139937957057	5.19908754652281	0.029923971392977	0.160107230116629	1
Slc16a9|ENSMUSG00000037762	0.008922382407921	0.890648924592642	0.00195539302428347	0.965024127660167	0.990427062634889	1
Fam13c|ENSMUSG00000043259	0.0715668687619829	5.96140103973972	2.23473669098964	0.145453557302556	0.422276172565112	1
Phyhipl|ENSMUSG00000037747	0.0729120884213281	7.21322697984536	7.2747096672183	0.0824710466586108	0.303353447257148	1
Bicc1|ENSMUSG00000014329	0.210023583884567	2.87857995579668	8.59411365881901	0.0201116404577523	0.122793254483433	1
Tfam|ENSMUSG00000003923	-0.0033921210885658	5.1780265417087	0.00943916839169457	0.948921999128593	0.984280271263508	1
Ube2d1|ENSMUSG00000019927	0.0738697854864615	5.80138565009	3.14468817393101	0.119275256529475	0.377891999795928	1
Cisd1|ENSMUSG00000037710	-0.00809896874120327	5.926542569464	0.0391519344052854	0.859937757798999	0.952494071336455	1
Ipmk|ENSMUSG00000060733	-0.0282845777879195	5.23333336017082	0.51814322519805	0.592064032912544	0.830248350843451	1
Gm9923|ENSMUSG00000053830	-0.0532297482822769	2.06526475328792	0.372279506826709	0.630847344472077	0.849998262367644	1
Zwint|ENSMUSG00000019923	-0.0771615621276689	8.97457889326378	9.79544618676	0.0696063814895495	0.274257766020421	1
Pcdh15|ENSMUSG00000052613	-0.055132178015539	3.55398046507697	0.505164321518857	0.482765137600106	0.763407080791446	1
Gm5778|ENSMUSG00000091825	0.0502485056026807	-0.975903555051962	0.0534533464495037	0.837418885213182	0.943054888580933	1
Gm6419|ENSMUSG00000072407	-0.0232114046261936	2.47677570869054	0.143018316219682	0.817205674545534	0.93549768713577	1
Gnaz|ENSMUSG00000040009	-0.0528726424639907	5.63707144069165	1.76965700070958	0.272115378925876	0.587765036729827	1
Rab36|ENSMUSG00000020175	-0.206897273991041	5.08471075089742	19.8664117020668	0.000141646341951847	0.00300342706546046	1
Bcr|ENSMUSG00000009681	-0.188793638356642	8.90910870636736	30.8375560098632	8.10411187552393e-06	0.000294878726669245	0.139188121462124
Specc1l|ENSMUSG00000033444	-0.070547779508666	6.38052179222014	5.34720628220513	0.10600312531088	0.353363728962619	1
Adora2a|ENSMUSG00000020178	0.0283555757190833	8.59629692004503	0.132172713666758	0.718756069808397	0.894991597660062	1
Upb1|ENSMUSG00000033427	0.796056542030402	2.90072056910046	41.112931818485	4.56992501377362e-07	2.76367824336486e-05	0.0078488462111562
Gucd1|ENSMUSG00000033416	0.0120437482384249	4.03590184308311	0.0462697955839118	0.861581286856753	0.952692507485347	1
Snrpd3|ENSMUSG00000020180	-0.0262207687319193	4.89762644542889	0.461879039950615	0.645541972082103	0.858276093181567	1
Fam211b|ENSMUSG00000046807	-0.0754901483592097	4.3077922847836	1.74626556557144	0.253024541752959	0.567027205715954	1
Ggt1|ENSMUSG00000006345	-0.16340169467661	1.33441235316289	1.19484963191879	0.283110404658016	0.598525504677675	1
Ggt5|ENSMUSG00000006344	-0.25308547094427	1.28414976918871	4.35991248037767	0.070064295081335	0.275398186954799	1
Susd2|ENSMUSG00000006342	0.459630758981355	2.45651763722545	15.8382680036714	0.000407288219603182	0.00690608417453511	1
Cabin1|ENSMUSG00000020196	-0.0181471266953836	6.41413172069253	0.312616547405061	0.679226849737487	0.874885341551022	1
Ddt|ENSMUSG00000001666	-0.0157028091341999	4.4726955557971	0.123816583430826	0.804013030129434	0.930081753382706	1
Gm20441|ENSMUSG00000092360	-0.0790539697230937	2.98562902249499	1.45389428076898	0.36591723489018	0.677275279121018	1
Gstt3|ENSMUSG00000001665	-0.103676264193012	2.10821412097348	1.04903316672517	0.347499517682532	0.660247711510996	1
Gstt1|ENSMUSG00000001663	-0.130352392640567	2.42382209139194	2.65139040324755	0.196363064305252	0.496771500035266	1
Gstt2|ENSMUSG00000033318	0.266551863688583	0.544861416374201	2.933865725985	0.124024360339032	0.385751247523156	1
Mif|ENSMUSG00000033307	-0.0236713373251787	5.05313648861975	0.418038591838154	0.667888504187767	0.869804751245443	1
Derl3|ENSMUSG00000009092	0.196008929757309	0.204813031856227	1.16390115965584	0.289312153322269	0.603970980956131	1
Smarcb1|ENSMUSG00000000902	-0.0789729545106794	6.0581377098983	5.42010312156987	0.0810037677379002	0.299900778378624	1
Mmp11|ENSMUSG00000000901	-0.0417633458880839	0.787029873970538	0.0747340475757662	0.794157081652559	0.926613596680401	1
Chchd10|ENSMUSG00000049422	-0.213001989016308	6.94992861440994	28.5928031133715	8.90982910714616e-06	0.000319470386044333	0.153026314915235
Gm867|ENSMUSG00000050157	-0.409050656185888	-0.673833350092367	2.66774723230157	0.112922484910091	0.366929721191331	1
Zfp280b|ENSMUSG00000049764	0.00459217627238375	4.94907532281755	0.0126272732219187	0.934890356342578	0.979445774210745	1
Slc5a4b|ENSMUSG00000020226	1.28504473287268	-1.34614140941202	12.2713681515932	0.00147387136964771	0.0186319938606156	1
Prmt2|ENSMUSG00000020230	0.0970819184890398	5.45923166227825	5.80308215906268	0.0515534433024998	0.227675594939685	1
S100b|ENSMUSG00000033208	0.141833990130433	7.37344139824789	4.38957201005169	0.0447617584904115	0.20856842161498	1
Dip2a|ENSMUSG00000020231	0.0715286321981727	6.55364355640844	2.19531548789594	0.148927370398021	0.426589973950481	1
Pcnt|ENSMUSG00000001151	-0.0310556372801098	5.10769337110929	0.45193481018916	0.568536800087628	0.816508030897651	1
Ybey|ENSMUSG00000033126	0.0404682301329703	2.46659496585623	0.237535984024344	0.684293542950765	0.878153299074979	1
Mcm3ap|ENSMUSG00000001150	-0.150682019351099	6.24982292279823	31.6890310248525	0.000664720803836338	0.0100330635398822	1
Lss|ENSMUSG00000033105	-0.132216925167733	4.22202839683727	5.13674213568701	0.0474768947462844	0.216175945723074	1
Ftcd|ENSMUSG00000001155	1.01970460231155	-1.30064243487441	11.2709693345409	0.00216385858706241	0.0249592150656795	1
Col6a2|ENSMUSG00000020241	0.618863772032248	4.50450292879391	53.6898013496818	3.82755991512239e-08	3.75647665955583e-06	0.000657383415422271
Col6a1|ENSMUSG00000001119	0.00414582615027467	6.32032546341058	0.00103104048518288	0.974598549362383	0.993258609807562	1
Pcbp3|ENSMUSG00000001120	0.0110548976622676	5.30754108529908	0.0890081907962264	0.829552511359915	0.940471420126507	1
Slc19a1|ENSMUSG00000001436	-0.0114390353647722	3.79188957557143	0.0495288754056277	0.874516891878045	0.957289347193803	1
Col18a1|ENSMUSG00000001435	0.0205427689834079	1.44555854997371	0.0237508162470483	0.878559495921625	0.958595981351497	1
Gm10941|ENSMUSG00000078444	-0.278524785691078	-2.31277998982551	0.591321116741083	0.44796007928926	0.740492238863623	1
Pofut2|ENSMUSG00000020260	0.0850054265279626	4.3582422518069	5.38402638885826	0.191414470604284	0.490285296052742	1
Adarb1|ENSMUSG00000020262	-0.221986338582522	7.44118138149124	57.3284978344817	1.1229175339875e-07	9.14033585129632e-06	0.00192861086462352
Fam207a|ENSMUSG00000032977	-0.0387707734037537	5.03021541960199	1.08319422074714	0.48175211548342	0.762940763801544	1
Itgb2|ENSMUSG00000000290	-0.0503785328709407	3.03360389771365	0.308325174868203	0.582853919568382	0.825874392988391	1
Pttg1ip|ENSMUSG00000009291	-0.0666675008388044	4.63755634030936	1.91252048611254	0.274600243672103	0.589540954124094	1
Sumo3|ENSMUSG00000020265	-0.104223457325575	7.41624978015809	16.4747410496914	0.012762032700177	0.0896790881869275	1
Ube2g2|ENSMUSG00000009293	-0.190490580714054	3.69316516543734	10.4166634063699	0.00951157760015527	0.0729041213592575	1
Tspear|ENSMUSG00000069581	-1.14451702253174	1.2393072531093	45.8588105449871	1.70592005437831e-07	1.26836263783322e-05	0.00292991769339475
Lrrc3|ENSMUSG00000051652	0.443509006616104	4.41625579600907	44.4231956134656	2.28253949598057e-07	1.61327637215911e-05	0.00392026158434664
Trpm2|ENSMUSG00000009292	0.058101107266092	5.35972604524579	2.03617699139488	0.251967560073767	0.565929509957477	1
1810043G02Rik|ENSMUSG00000020284	0.0617240662308739	4.6091598852488	1.70358236721466	0.313114874483882	0.626558268565803	1
Pfkl|ENSMUSG00000020277	-0.0632318220249721	6.6215542330698	2.49371399242156	0.140596105868394	0.414191787013666	1
Aire|ENSMUSG00000000731	1.68617585437522	-1.97045303092382	17.7178998410817	0.000216436501923019	0.00418143635604933	1
Icosl|ENSMUSG00000000732	-0.250067355970651	2.34859168439642	5.06739466485442	0.031913641693989	0.166956075569376	1
D10Jhu81e|ENSMUSG00000053329	-0.0430273522060916	5.57184143925725	1.60196301525961	0.377728789105916	0.686434446396583	1
Pwp2|ENSMUSG00000032834	-0.0299009713262344	4.94140188792403	0.41660204097252	0.596620939452908	0.83205328390311	1
Trappc10|ENSMUSG00000000374	-0.0726617194817227	6.80112592363014	6.96214499116239	0.0875126929912176	0.314638999816655	1
Agpat3|ENSMUSG00000001211	-0.0134453630130783	8.1004296724684	0.272710945565019	0.748211342135431	0.907002424205054	1
Gm10146|ENSMUSG00000064317	-0.034027108853802	3.21541895902886	0.330271894390857	0.680140961922925	0.875432324828838	1
Rrp1|ENSMUSG00000061032	-0.0811780225796978	8.11349622881742	10.5097589484176	0.0514523375261335	0.227563120225091	1
Cstb|ENSMUSG00000005054	-0.0305664446739684	4.03340739814129	0.333152509133674	0.65999563708943	0.865342738129554	1
Pdxk|ENSMUSG00000032788	-0.210615526314918	8.05947212880375	39.5929632120619	6.35710558685654e-07	3.65478746698181e-05	0.0109183288454261
Ilvbl|ENSMUSG00000032763	0.0925396052820193	4.30738770045539	2.9927424743752	0.157806684635353	0.439463866672389	1
Syde1|ENSMUSG00000032714	0.00905314609935793	2.97306717231182	0.0149178053649155	0.91869756356629	0.973323418088505	1
Slc1a6|ENSMUSG00000005357	0.360276412987671	1.41915051453925	7.93153913386485	0.00853382100493611	0.0676990188266871	1
2610008E11Rik|ENSMUSG00000060301	0.0515233086689427	5.52486579822587	1.13030239961006	0.296338698012173	0.61129199355742	1
Ppap2c|ENSMUSG00000052151	0.285018081636178	2.24421601603134	7.38023861517655	0.0108711547800477	0.0802717469249005	1
Mier2|ENSMUSG00000091854	-0.0111182085569865	3.48922331838167	0.0258518093151173	0.885716300295305	0.960455864791276	1
Mier2|ENSMUSG00000042570	0.0298338411868448	4.81539512249726	0.439398024116095	0.607920512653266	0.837762561567828	1
Theg|ENSMUSG00000020317	-0.642234109273831	-0.439257845005538	6.16901500577865	0.0188527048799826	0.117530020440545	1
C2cd4c|ENSMUSG00000045912	0.34202902432134	2.44128091694618	9.35478584571969	0.00466812809492415	0.0439797586562382	1
Shc2|ENSMUSG00000020312	0.13939214370972	5.76641206134196	13.1251487087896	0.0035831192077033	0.0361362726907247	1
Tpgs1|ENSMUSG00000020308	-0.256945557924191	4.12910044339925	10.2119682382677	0.00329066183311303	0.0340464560142869	1
Cdc34|ENSMUSG00000020307	-0.0497635971380098	4.76601491324083	1.04671260328185	0.397769681901832	0.702997948293611	1
Gzmm|ENSMUSG00000054206	0.111408491748786	0.748802974376292	0.629868726293004	0.492334582313478	0.771237363301166	1
Bsg|ENSMUSG00000023175	-0.0538272101816275	8.19221902834241	1.78982708162066	0.198149481937537	0.49959150796788	1
Hcn2|ENSMUSG00000020331	-0.135675403092507	7.07910091292297	19.3859390833053	0.00137574049635339	0.0178053699095169	1
Polrmt|ENSMUSG00000020329	-0.0386982891682774	4.59454572403779	0.929297051693254	0.527851281747027	0.792608905073513	1
Fgf22|ENSMUSG00000020327	0.492915692819511	-1.68293081018362	1.92549993499592	0.175540034922377	0.467643880842536	1
Rnf126|ENSMUSG00000035890	-0.16716058649221	5.00151370296225	10.2851976741383	0.00319522753681286	0.0332769044053858	1
Fstl3|ENSMUSG00000020325	-0.291600393677577	1.20808754715074	3.03309936550809	0.0918962258821823	0.323833405743187	1
Prss57|ENSMUSG00000020323	0.175746703502377	-1.16846438686877	0.277861965317849	0.602008053223125	0.834772187478377	1
Palm|ENSMUSG00000035863	0.0277930865206308	7.74941468810406	0.755160879332028	0.508935686232467	0.781280873350252	1
Misp|ENSMUSG00000035852	0.815488407916202	-0.685446765219582	10.9250072983684	0.00247774986185278	0.0273491991499496	1
Ptbp1|ENSMUSG00000006498	-0.00101921262226122	5.06620487317812	0.000357312684535145	0.985357644149539	0.996145596460553	1
E130317F20Rik|ENSMUSG00000091994	-0.302838644811427	2.09967635876939	11.1103430539149	0.0058572512193376	0.051641832490823	1
BC005764|ENSMUSG00000035835	-0.166867421586162	5.8316672508796	27.6758647199723	0.00031816863985662	0.00566274237257767	1
Prtn3|ENSMUSG00000057729	0.310389927370341	0.120478522784915	1.24557436151718	0.273317172028033	0.588764885185183	1
Med16|ENSMUSG00000013833	-0.211387545383612	5.7043377355739	31.6884789614576	9.01706992532422e-06	0.000322642033265507	0.154868175967443
R3hdm4|ENSMUSG00000035781	-0.0941465827094316	7.6738017007056	18.5747846508546	0.0245452932072488	0.140194682685234	1
Kiss1r|ENSMUSG00000035773	-0.218042592454385	1.53737653187388	3.00455888955248	0.0933666768444789	0.326327365649964	1
Arid3a|ENSMUSG00000019564	-0.0958740049157583	1.74677928119199	1.19975679608758	0.431476970021204	0.729123361095111	1
Wdr18|ENSMUSG00000035754	-0.211622468865537	5.57585180264417	37.9960183886735	1.24750483438903e-05	0.000424275159022406	0.214258955306315
Grin3b|ENSMUSG00000035745	-0.953984062748769	-1.70595342820774	6.35074095407512	0.0173275357512212	0.111003516048946	1
Tmem259|ENSMUSG00000013858	-0.13313066545318	6.19067144430006	18.6914556824692	0.00281966164395956	0.0302503261122448	1
Cnn2|ENSMUSG00000004665	0.0398129874571797	1.51911431011178	0.0986128588123637	0.763999026576424	0.912929943461522	1
Abca7|ENSMUSG00000035722	0.0525580626566924	3.75094869963521	0.568346592465294	0.479423694604755	0.761641102103105	1
Hmha1|ENSMUSG00000035697	-0.100746402869254	3.15007410639569	2.1950229254222	0.228133352326725	0.537141869561034	1
Polr2e|ENSMUSG00000004667	-0.0525915177514957	5.11625548137487	2.13739441108595	0.332292608700755	0.644727242932159	1
Gpx4|ENSMUSG00000075706	-0.15392408867284	4.74887862284658	7.02051933042187	0.0127665426851259	0.0896790881869275	1
Sbno2|ENSMUSG00000035673	-0.0131978442510399	3.84044967023886	0.0695449592961083	0.854953754168484	0.950840557394529	1
Stk11|ENSMUSG00000003068	-0.0811733458457082	5.77234046143001	7.00133056375685	0.0851130265536339	0.309838115951391	1
Dos|ENSMUSG00000035640	-0.173933926906575	7.36676773268185	15.6331456785265	0.000437156049353208	0.00727534413531139	1
Atp5d|ENSMUSG00000003072	-0.100373975549275	6.87345189604489	7.8519342040215	0.0182638764681845	0.114986099098633	1
Midn|ENSMUSG00000035621	0.0236066381641401	5.50218325511641	0.145345780978962	0.705727738877952	0.889997350409636	1
Cirbp|ENSMUSG00000045193	-0.0623345004479243	5.81802549842527	0.980769102622118	0.329981607742128	0.642857771435011	1
1600002K03Rik|ENSMUSG00000035595	-0.26157219291673	1.26104528997013	4.53988523019393	0.0574688522360831	0.243409996832239	1
Efna2|ENSMUSG00000003070	0.190910242672989	2.45417034932781	4.44996779870459	0.0633942629335944	0.258314701277458	1
Mum1|ENSMUSG00000020156	0.0326587369334327	5.11969547369955	0.966647406622893	0.547364815103409	0.802634727459967	1
Ndufs7|ENSMUSG00000020153	-0.193914573533595	5.83191331769993	24.0872563194219	3.3388398227898e-05	0.00093700284242508	0.573445739564149
Gamt|ENSMUSG00000020150	-0.174129721388531	3.80990725788267	7.97646532156411	0.0170841381776904	0.1100187751038	1
Dazap1|ENSMUSG00000069565	-0.126229119734597	5.03818904507132	8.44107799688483	0.0223850636976911	0.131492079267084	1
Rps15|ENSMUSG00000063457	-0.00106020599164906	7.33956129571593	0.00121098015599379	0.979948590201278	0.99450657618044	1
Apc2|ENSMUSG00000020135	-0.216967719102849	7.1493381252544	32.9906866056796	2.92634529348543e-06	0.000130885365665657	0.0502599804156123
2310011J03Rik|ENSMUSG00000020133	-0.0041799761815214	4.74398438622003	0.0115557913837269	0.943414963439876	0.982040675107412	1
Pcsk4|ENSMUSG00000020131	0.252799783633919	1.2776004596853	4.17948149098734	0.0738731371369688	0.284095640467407	1
Reep6|ENSMUSG00000035504	0.0864506195987908	2.84615563809753	0.940036456004132	0.348127752365429	0.660668069380453	1
Adamtsl5|ENSMUSG00000043822	-0.424298601130725	3.33309652775122	17.2895660289704	0.000249352455506714	0.00466072203828228	1
Plk5|ENSMUSG00000035486	-0.216142165172987	4.18115982185914	3.72536990397792	0.0631570372547692	0.257653708990656	1
Mex3d|ENSMUSG00000048696	0.00771551922607855	3.33740094396174	0.0127985351037949	0.92430655284158	0.975424063148845	1
Mbd3|ENSMUSG00000035478	0.0394477450371839	6.43604728269395	1.46582006145822	0.366591572553044	0.677639745857547	1
Uqcr11|ENSMUSG00000020163	-0.0741822143330623	5.6765136805284	5.49645160132033	0.123274894425751	0.38468305901716	1
Tcf3|ENSMUSG00000020167	-0.112413293651676	4.47404134432882	5.78618583543474	0.0743662314184385	0.285289261695707	1
Rexo1|ENSMUSG00000047417	-0.0712139686734667	5.6227722479953	3.71122045694567	0.142148387801458	0.416478771833853	1
Klf16|ENSMUSG00000035397	-0.0693682577864864	6.4334568980766	1.57891541563853	0.218676821826038	0.524769374718765	1
Gm26710|ENSMUSG00000097013	-0.0394124690692466	-0.780309454300471	0.0168015578281338	0.897737292651579	0.965108337646592	1
Abhd17a|ENSMUSG00000003346	-0.0414022983277837	6.21932405120925	0.833848325276789	0.368490317477969	0.678985216466486	1
Adat3|ENSMUSG00000035370	0.00186584120781838	5.38976138357473	0.00270204804096099	0.970650445808227	0.991726437046776	1
Scamp4|ENSMUSG00000078441	-0.000767276150387605	4.38085085716129	0.000337454959291163	0.990537510269446	0.99694807563585	1
Csnk1g2|ENSMUSG00000003345	-0.0939205731264846	6.85306654053176	9.42727092381757	0.027427107768754	0.150872488165233	1
Btbd2|ENSMUSG00000003344	-0.143404670228274	5.98903644274879	16.3330707520362	0.00157391080340224	0.0196452892793848	1
Mknk2|ENSMUSG00000020190	0.124791093606655	5.30808884921888	8.1371265124072	0.0164505425302681	0.107283642566237	1
Mob3a|ENSMUSG00000003348	-0.0950174378421127	3.33799397441195	2.04509822458135	0.235548947816126	0.546401023601022	1
Izumo4|ENSMUSG00000055862	-0.189440992588535	3.12127241299941	7.32511871069936	0.026181202990135	0.146422064915522	1
Ap3d1|ENSMUSG00000020198	-0.0316820727389257	7.28586905165118	0.948187711587682	0.448014332148747	0.740492641650819	1
Dot1l|ENSMUSG00000061589	-0.326023208219751	6.11076732134345	53.5452717130274	3.92938621790639e-08	3.79141619621024e-06	0.000674872082925422
Plekhj1|ENSMUSG00000035278	-0.0413708960064489	4.06304872540438	0.616089404948953	0.548074622326553	0.802904968434336	1
Sf3a2|ENSMUSG00000020211	-0.160911907953955	3.82503421210461	8.54902095099199	0.0253280710408012	0.143088785870449	1
Amh|ENSMUSG00000035262	-0.596649881116275	-0.993742763791253	5.11445124360783	0.031186438324921	0.16445412288318	1
Jsrp1|ENSMUSG00000020216	0.0214959713172567	2.53794729078201	0.0356358655994913	0.851549052510346	0.94907926721079	1
Oaz1|ENSMUSG00000035242	-0.0443468591968238	5.39037375648145	0.936580839622109	0.376159040917962	0.685148542374903	1
Lingo3|ENSMUSG00000051067	-0.126642378275878	6.95333661748853	5.4427386830722	0.0265928453498334	0.147809747211453	1
Lsm7|ENSMUSG00000035215	-0.000114148999200536	-0.704426890520167	1.01040338605503e-06	0.999397623454849	0.999685267805054	1
Sppl2b|ENSMUSG00000035206	-0.154681669357402	4.78629521703325	11.895773868779	0.00809208787862917	0.064914343444865	1
Tmprss9|ENSMUSG00000059406	-0.236794372758929	1.0535753713111	2.16979563287072	0.151228485490202	0.429458872046325	1
Timm13|ENSMUSG00000020219	-0.0300694314092279	5.26797369028198	0.54723271467902	0.562935383805513	0.812335340015098	1
Lmnb2|ENSMUSG00000062075	-0.0195602494988754	4.24790081984606	0.110961671083518	0.767272214359543	0.914242074687076	1
Gadd45b|ENSMUSG00000015312	0.151992433304111	3.40641490091781	1.33806548981711	0.256563247347238	0.56986509526636	1
Gm3828|ENSMUSG00000083808	0.04692886616214	0.0775940101772401	0.0860131044872616	0.812121008561739	0.933807483811453	1
Gng7|ENSMUSG00000048240	0.197751219535304	10.9733106393768	34.9811239422612	7.67467483574385e-06	0.000283467828610539	0.131812540303901
Diras1|ENSMUSG00000043670	-0.128991790426138	6.48908535229757	16.0576896274345	0.00290641420135827	0.0309470947974757	1
Slc39a3|ENSMUSG00000046822	-0.113605929420362	6.41786785920661	10.716005020369	0.00876185442647654	0.0686662409104383	1
Sgta|ENSMUSG00000004937	-0.0438342727280848	6.52115895705011	2.79354780996349	0.31121604874688	0.625639855527947	1
Thop1|ENSMUSG00000004929	-0.0942675061137683	4.97852505718861	5.62953016895376	0.0904338027950805	0.320740209936732	1
Map2k2|ENSMUSG00000035027	0.0555220616011105	5.78197269581273	2.98627936253234	0.241312441135848	0.553565002872739	1
Zbtb7a|ENSMUSG00000035011	-0.224414585137298	6.79976428876465	38.4929364077027	8.11056283752421e-07	4.40871060678656e-05	0.0139298916734478
Pias4|ENSMUSG00000004934	-0.193173367569974	3.975618381428	17.0549843628991	0.00571929102840834	0.0507541824054617	1
Eef2|ENSMUSG00000034994	-0.140174902914968	10.0004795836825	31.1364051861016	0.00123244844308942	0.016372582401792	1
Dapk3|ENSMUSG00000034974	-0.0859164833016385	4.56864363993059	2.87095089165246	0.165180453003319	0.451145974277889	1
Atcay|ENSMUSG00000034958	-0.0286978181356379	7.47675129270472	0.957615503600071	0.492320796538137	0.771237363301166	1
Zfr2|ENSMUSG00000034949	-0.269128908570606	4.98816252318447	18.8660174311424	0.000149116621443358	0.00311946159962202	1
Matk|ENSMUSG00000004933	-0.00097692789655331	6.93929627214993	0.000463382456904089	0.982969283645252	0.995523560508441	1
Mrpl54|ENSMUSG00000034932	-0.101022635499189	3.78329577289259	2.27568740123104	0.167321936901665	0.454636017447572	1
Apba3|ENSMUSG00000004931	0.00219234026586267	3.25294821885264	0.00120058464971143	0.978656914459877	0.994247630708239	1
Pip5k1c|ENSMUSG00000034902	-0.195082879837457	6.57768812967598	19.0282648661378	0.000141580043553483	0.00300342706546046	1
Cactin|ENSMUSG00000034889	-0.124883925220263	4.45648381597378	5.71224229698108	0.0491137048393751	0.221108225587488	1
Tbxa2r|ENSMUSG00000034881	-0.145151607226748	-0.669041062812752	0.432288732461034	0.529819156864111	0.792936457915	1
Gipc3|ENSMUSG00000034872	0.293528329895733	-2.00545268028833	0.442467378009872	0.511049076943639	0.783334930522713	1
Hmg20b|ENSMUSG00000020232	-0.075326297985118	3.47220486740983	1.2622906724378	0.332680555587955	0.644842960142349	1
Mfsd12|ENSMUSG00000034854	-0.00661635338371297	4.15939578346255	0.0185304583993849	0.92162885144093	0.974485774694332	1
Fzr1|ENSMUSG00000020235	0.000572301322011026	5.5880974486526	0.000321877920920361	0.990599967525854	0.99694807563585	1
Dohh|ENSMUSG00000078440	-0.10286770144527	5.06906523517553	4.51469607975958	0.0604771912702579	0.250157164583059	1
2210404O07Rik|ENSMUSG00000078439	0.142069280144657	-0.531908250848156	0.432639927967088	0.520634837907478	0.789084304717696	1
Nfic|ENSMUSG00000055053	-0.0706138713823803	6.423237960859	1.99259602652632	0.168425109099478	0.456262026622008	1
Celf5|ENSMUSG00000034818	-0.0710578680910067	8.1437218556731	4.66740931712272	0.0902984809978785	0.320561473984821	1
Ncln|ENSMUSG00000020238	-0.0677594809678722	5.52263376171664	3.25613253985756	0.166826854473317	0.45408035184759	1
S1pr4|ENSMUSG00000044199	-0.554994217558882	-1.32349433448952	3.80765089463909	0.0604740462897261	0.250157164583059	1
Gna15|ENSMUSG00000034792	-0.0695361503163381	1.08615913605906	0.256209217000435	0.641087187794773	0.856395150530857	1
Gna11|ENSMUSG00000034781	-0.0799604835476221	6.84209537989232	9.43094779921454	0.0597275175503625	0.248502934575455	1
Aes|ENSMUSG00000054452	-0.104423758687293	8.30947267024463	12.7498830158175	0.012565762999366	0.0887770380559898	1
Tle2|ENSMUSG00000034771	-0.186023205875822	3.23338436759736	6.0798857147947	0.0251066410015705	0.142406393395632	1
Tle6|ENSMUSG00000034758	0.550374757962296	1.70401072117257	17.0592809140969	0.000269232854045627	0.00494553397672047	1
BC025920|ENSMUSG00000074862	-0.164505817645402	3.1925819186273	6.99347308392414	0.0450317858342398	0.209443522165177	1
Sirt6|ENSMUSG00000034748	0.013642764905434	3.1089584192984	0.0712568414846321	0.871888240296299	0.956724261364259	1
Ankrd24|ENSMUSG00000054708	-0.159223542585901	3.46324887920713	5.6472528808993	0.0414603057151532	0.198406450447968	1
Gm10778|ENSMUSG00000096856	-0.066390534255627	-1.73654295761422	0.0774451237429802	0.813505160737821	0.934100586985406	1
Zfp433|ENSMUSG00000096795	0.131096955501649	0.95338656090507	0.90120743373796	0.387343225095674	0.695444270438866	1
Gm3055|ENSMUSG00000094622	0.0105182089310037	-0.47200404703636	0.00228698590396331	0.962176782532445	0.989188689093424	1
Gm4767|ENSMUSG00000094076	0.230685563766594	-1.91219407032823	0.683344761282132	0.43989782785321	0.735280687945178	1
Zfp781|ENSMUSG00000096718	0.011769129577542	-0.588918441383876	0.0029431743617132	0.958946655225675	0.988197718039493	1
Zfp873|ENSMUSG00000061371	0.0564935944946126	2.63173315109329	0.470014653513478	0.556127353890571	0.808694209048392	1
AU041133|ENSMUSG00000078435	0.0514981184128765	1.98932344904201	0.308192636909218	0.654438088173645	0.863134483204822	1
Zfp938|ENSMUSG00000062931	0.0944488706018786	4.73311875410343	5.01854110522213	0.111540073507991	0.364465770052254	1
Gm4924|ENSMUSG00000073427	0.122068424213771	1.6579292560837	0.827612456992776	0.370262643935881	0.680729157394831	1
Ap3m1-ps|ENSMUSG00000094683	-0.00676528898579238	3.7695983755473	0.0164531088907021	0.925835250843092	0.975594848348371	1
1190007I07Rik|ENSMUSG00000063320	-0.063516404823636	2.48444192038586	0.232151009295847	0.633452802225504	0.851902774922458	1
Tdg|ENSMUSG00000034674	-0.144720330990167	3.05742797489568	0.258725625545912	0.614741920478185	0.841089180611234	1
Glt8d2|ENSMUSG00000020251	0.0314079791494387	-1.11135105164292	0.0116008094443288	0.914949894020814	0.971996315321796	1
Hcfc2|ENSMUSG00000020246	0.00884180870262634	4.98133846326708	0.055685921682675	0.874233091441646	0.957289347193803	1
Nfyb|ENSMUSG00000020248	0.00735015049237713	5.74257616771849	0.0411332810953072	0.876386113036087	0.95768458591314	1
Txnrd1|ENSMUSG00000020250	-0.00916789525886868	6.61197177641358	0.0133892539625509	0.908656979102631	0.96933348949953	1
Gm4799|ENSMUSG00000071151	0.0246178639318339	3.5894096503605	0.203254434968839	0.744586388354611	0.90554959166862	1
Chst11|ENSMUSG00000034612	-0.270229371586045	6.95586867984683	23.6098387357783	3.5214562848239e-05	0.000980243301326588	0.604810116918505
Slc41a2|ENSMUSG00000034591	-0.00458099777659304	4.06519423431483	0.00845889341720009	0.946691404883812	0.983196826197067	1
D10Wsu102e|ENSMUSG00000020255	0.00104194995791692	4.66469493223277	0.00023846135070471	0.987782314338249	0.996636840262938	1
Aldh1l2|ENSMUSG00000020256	0.0480236288139062	2.25627664426762	0.291027976627506	0.647604916070553	0.859103664889526	1
A230046K03Rik|ENSMUSG00000034560	-0.00215866574018538	5.55992933670737	0.00245506445199791	0.964826416151395	0.990427062634889	1
Appl2|ENSMUSG00000020263	0.0268603900197176	6.77262679795763	0.588747466930163	0.534449649967327	0.795218880119461	1
1500009L16Rik|ENSMUSG00000087651	0.988009618785498	3.81613704093037	172.329092935988	6.37629114600178e-14	1.36891000540726e-10	1.09512800432581e-09
Nuak1|ENSMUSG00000020032	0.129470696506891	5.18190976520991	8.81205470536896	0.0155821882156562	0.102971944056905	1
Ckap4|ENSMUSG00000046841	0.142706939894222	3.08067753637848	6.34346453875994	0.0971734678433668	0.334392769026212	1
Tcp11l2|ENSMUSG00000020034	0.117135175010656	4.22220812805877	6.65368435096499	0.0802460544332448	0.298511151156807	1
Gm17249|ENSMUSG00000097309	-0.0458531401631233	-0.0648905952492866	0.0781899572098059	0.813234650629439	0.934100586985406	1
Polr3b|ENSMUSG00000034453	-0.00272299130445728	4.23047530174861	0.0025915601742374	0.96729614206141	0.991222731185689	1
Rfx4|ENSMUSG00000020037	0.0903831212370791	4.98089358869352	4.56989105214013	0.106045375041923	0.353363728962619	1
Ric8b|ENSMUSG00000035620	-0.136187027554556	7.39939944756163	14.358187761661	0.00118512379718298	0.0159268397626116	1
Fhl4|ENSMUSG00000050035	-0.284317868688036	0.593903743928603	2.76614562950596	0.106760154427855	0.354456920993313	1
AI597468|ENSMUSG00000060935	0.135193703681174	6.32043051909231	11.2637616751802	0.00217001270523389	0.0249631401288627	1
Mterfd3|ENSMUSG00000049038	-0.0801185639757396	4.41783363083101	3.1675317073442	0.210057935559373	0.514510131664608	1
Cry1|ENSMUSG00000020038	-0.0222774873460713	5.12453247613163	0.166058540144656	0.686551073936962	0.87882029586992	1
Gm8394|ENSMUSG00000050490	0.0336386583231502	4.17046847487414	0.418743782591716	0.614335123881202	0.840862428253975	1
Btbd11|ENSMUSG00000020042	0.217453591981134	1.76011714426524	2.22579039086551	0.14623344571092	0.42354917142167	1
Pwp1|ENSMUSG00000001785	-0.0806515620831821	4.85348108913461	4.02024265933622	0.162140903489415	0.446581615479609	1
Prdm4|ENSMUSG00000035529	-0.03238719111996	5.09259398039471	0.732445359395112	0.550944206081219	0.804221208519882	1
Rtcb|ENSMUSG00000001783	0.0118749820470606	6.78661815015677	0.263476901804315	0.780882558081384	0.920561324390677	1
Fbxo7|ENSMUSG00000001786	0.0722037367911501	5.26977505432551	3.81786287150117	0.16711343337669	0.454357007795574	1
Timp3|ENSMUSG00000020044	-0.0104161805499494	7.54298717157004	0.062610319786064	0.804838608013611	0.930535381530379	1
Syn3|ENSMUSG00000059602	-0.0947504024471399	3.99487816772716	2.56019075438777	0.170729734287743	0.46003815286978	1
1810014B01Rik|ENSMUSG00000097412	0.0502949828156111	1.3256222349686	0.145654242173473	0.713016249089085	0.892894938250458	1
Gm15344|ENSMUSG00000084899	0.136537543963803	0.484383409696958	0.794827789639426	0.440642786090345	0.736047447101893	1
Hsp90b1|ENSMUSG00000020048	0.147640553525262	8.86123427041188	5.80261269017555	0.0223938475607698	0.131492079267084	1
BC030307|ENSMUSG00000044937	0.0120822368483271	1.03280352544844	0.00914704035187443	0.935320387157121	0.979544022189319	1
Fabp3-ps1|ENSMUSG00000056366	0.469514515699686	3.54983459668381	53.9722963610677	3.63657675305961e-08	3.65252665109934e-06	0.000624582057337987
Nt5dc3|ENSMUSG00000054027	0.310796568411319	6.30048706168487	44.1112676222556	2.43348628704137e-07	1.70592355020145e-05	0.00417951269799356
Stab2|ENSMUSG00000035459	-0.0662463454737167	-0.278625493476583	0.067646368246117	0.796583458622251	0.927154722348127	1
Ascl1|ENSMUSG00000020052	-0.0189274620246727	1.09733981325242	0.0164619123294924	0.898770289339137	0.965316723119234	1
Igf1|ENSMUSG00000020053	0.13446631870039	-1.04256575305373	0.247347926882897	0.622598131090771	0.845239340880878	1
Parpbp|ENSMUSG00000035365	0.0601182513833406	-0.742011210835505	0.0442730096024459	0.834778427818441	0.942330963718825	1
Nup37|ENSMUSG00000035351	0.0792449226185778	2.0872484824795	0.652124366585411	0.475517834973405	0.758679340131164	1
Ccdc53|ENSMUSG00000020056	0.0244251977004445	3.79045842607094	0.253802837460551	0.736267990781337	0.902559484253849	1
Dram1|ENSMUSG00000020057	-0.296604883562901	0.110689996033346	2.10537153643334	0.157227517742148	0.438302648469629	1
Gnptab|ENSMUSG00000035311	0.0586091756444397	6.32552580277962	3.593287347145	0.18604620392654	0.483045132643738	1
Chpt1|ENSMUSG00000060002	0.0724561392442911	6.52874184184872	3.14493580320773	0.0959897559668038	0.331743002005588	1
Mybpc1|ENSMUSG00000020061	-0.0575917934876963	-0.963961008330389	0.043225913158092	0.836714691524399	0.94290205288374	1
Gm4925|ENSMUSG00000069540	-0.39465853772551	-0.851256428775976	2.48931669703667	0.125177971383902	0.388354707102335	1
Arl1|ENSMUSG00000060904	0.0463425842353212	6.54910567671291	1.81912888028194	0.283039055287641	0.598522011150608	1
Utp20|ENSMUSG00000004356	0.126155436090897	5.00737304411724	7.78716269160084	0.0234233439468797	0.135773179982335	1
Ano4|ENSMUSG00000035189	0.20948614629576	4.45280502971782	8.18145067063281	0.00765923389923678	0.0625297264406572	1
Gas2l3|ENSMUSG00000074802	0.370711025888391	1.27894038600514	7.09818428204258	0.0123287958143539	0.0874987884758378	1
Nr1h4|ENSMUSG00000047638	-0.0825151227446611	-1.80290712466796	0.0614456977758681	0.805925293239882	0.930951974572091	1
Slc17a8|ENSMUSG00000019935	-0.00945777276773499	5.07006849880086	0.0265025573020796	0.871777825693161	0.956724261364259	1
Scyl2|ENSMUSG00000069539	0.0523897946734914	5.31905918019117	2.02886813714598	0.308292538701189	0.622981235783792	1
1500026H17Rik|ENSMUSG00000097383	0.186310945182972	0.926618639951428	1.07069413076717	0.309112170270903	0.623759208694164	1
Actr6|ENSMUSG00000019948	0.114252121937651	4.41547867024744	5.77476814458386	0.0721153943310189	0.280181378152716	1
Uhrf1bp1l|ENSMUSG00000019951	0.0957175165512443	6.88780001011657	15.8975891877643	0.0245377879535415	0.140194682685234	1
Anks1b|ENSMUSG00000058589	-0.212845966113944	8.91204321690447	10.2190906046681	0.0032812462432868	0.033989990487606	1
Apaf1|ENSMUSG00000019979	-0.0974786481003094	4.1703779515799	2.68303765364461	0.146662221914486	0.424160793319918	1
Ikbip|ENSMUSG00000019975	0.173795082142108	3.4497343784614	7.01133106997801	0.0260421896625913	0.14600906549729	1
Slc25a3|ENSMUSG00000061904	-0.044600129363191	8.58959514236632	2.02355339476336	0.289748701759679	0.604177286303239	1
Tmpo|ENSMUSG00000019961	-0.0185709022189325	5.19097231588378	0.222926351867183	0.726858913240915	0.898501339833165	1
Rmst|ENSMUSG00000097348	0.024566567773443	0.965905988933477	0.0245629188874163	0.876517971419045	0.957706988938361	1
Nedd1|ENSMUSG00000019988	0.179585836205986	2.4267038756603	4.29291793138697	0.0802926125310879	0.298619666570254	1
Gm872|ENSMUSG00000020014	0.0711321360868368	2.70321264450672	0.0786213216578388	0.781111688520762	0.920705047721096	1
Cdk17|ENSMUSG00000020015	-0.0130661442275869	8.55493976003114	0.179964005353724	0.757178987908457	0.910786266404551	1
Elk3|ENSMUSG00000008398	0.0048331414601393	2.86797805596778	0.0037318676742412	0.957773651594735	0.987677121953743	1
Lta4h|ENSMUSG00000015889	0.0764840856993409	5.59404157916511	2.77911826372578	0.115068878821835	0.370511434901576	1
Snrpf|ENSMUSG00000020018	0.00456485774802716	2.61907526783466	0.00261345911013183	0.962058599640501	0.989139043496558	1
Ntn4|ENSMUSG00000020019	0.000114197367842389	3.10486029215595	7.39707476515389e-07	0.999319500617283	0.999685267805054	1
Gm3571|ENSMUSG00000090610	-0.0373494308467312	3.57971025852981	0.297717403262375	0.619023326254277	0.842952032136035	1
Metap2|ENSMUSG00000036112	0.0931686533131545	6.42737273527332	8.88836897741384	0.0326862607173357	0.169449600911633	1
Vezt|ENSMUSG00000036099	-0.0238603898786694	6.63195260924961	0.582381205899418	0.580973359359184	0.825298529999662	1
Fgd6|ENSMUSG00000020021	0.0457958279540666	4.64847286456687	0.755966729375484	0.454596629989095	0.744149354869926	1
Nr2c1|ENSMUSG00000005897	-0.00836513162137731	3.00508419309192	0.0162967539810948	0.922883928317211	0.975071037189034	1
Ndufa12|ENSMUSG00000020022	-0.0600856972402017	4.45834093951883	1.97376717108193	0.341088820737725	0.654401306542719	1
Tmcc3|ENSMUSG00000020023	0.0643255528413882	5.80448567425816	1.30766984527638	0.261919285437532	0.575469498723858	1
Ccdc41os1|ENSMUSG00000097164	-0.241797451267168	5.11070747665219	7.91905224743063	0.00858027119356527	0.0679733199951492	1
Ccdc41|ENSMUSG00000020024	0.0540647680084657	5.48834354470803	2.60118600622141	0.276627619758492	0.591592500230618	1
Plxnc1|ENSMUSG00000074785	-0.0314021682802214	4.89726264900834	0.249501225401563	0.621094115482717	0.844064838852323	1
Cradd|ENSMUSG00000045867	-0.115103459241031	2.80698295984019	2.47728314162351	0.20458171809193	0.508199451580692	1
Socs2|ENSMUSG00000020027	-0.169048018776364	3.78032274672405	3.46328801052775	0.0726363643433701	0.2814188038794	1
Mrpl42|ENSMUSG00000062981	0.0865823176757803	4.70555786606661	4.35388508926816	0.146992381472605	0.424515579585	1
Ube2n|ENSMUSG00000074781	0.0533766294943798	6.87882363038025	3.00028706141545	0.208016844386963	0.512347892471116	1
Nudt4|ENSMUSG00000020029	0.0473653680830042	6.56785689685358	1.05238460713189	0.313213128857763	0.626608676544214	1
Anapc15-ps|ENSMUSG00000074780	-0.0541357479450218	-0.0227557714166823	0.0691535577602063	0.794382656469218	0.926613596680401	1
Eea1|ENSMUSG00000036499	0.00380791933888577	6.1987037848533	0.0132017340058219	0.931900235339601	0.978623451052134	1
Btg1|ENSMUSG00000036478	0.0517853017294682	5.015591561036	1.19280022902238	0.350036738999628	0.662320259151549	1
Dcn|ENSMUSG00000019929	-0.0374971010818001	2.74741944065288	0.100817854779232	0.753064269893489	0.909235770504089	1
Lum|ENSMUSG00000036446	0.447378677105114	-0.00594835124324976	4.66348050891569	0.0389848884363523	0.190001549061961	1
Gm10754|ENSMUSG00000074776	-0.0318788605934636	1.97104477929339	0.0618752453052031	0.805262387278437	0.930651008031963	1
C030005K15Rik|ENSMUSG00000079183	-0.0846262262590093	-1.43881934895943	0.0632894154304679	0.80309707769049	0.929867962817037	1
Atp2b1|ENSMUSG00000019943	0.0472755783417631	10.8021932092786	0.813192601987396	0.374408228769447	0.683667733503756	1
Poc1b|ENSMUSG00000019952	-0.0283079954517121	2.03410221169714	0.0884989730954258	0.803297468704755	0.929867962817037	1
Galnt4|ENSMUSG00000090035	0.188413742385927	2.73621596261897	4.11481545694527	0.0515272811925453	0.227634313343013	1
Dusp6|ENSMUSG00000019960	0.202415386380481	5.69983718906303	5.02845835928236	0.0325294918407406	0.168891784269867	1
Gad1-ps|ENSMUSG00000090665	-0.026858539868885	3.85036687279698	0.256058489219525	0.70807469818478	0.891000092265736	1
Csl|ENSMUSG00000046934	0.0763153648850512	-0.979009684596841	0.103695228268638	0.750718622133396	0.908268273752994	1
Kitl|ENSMUSG00000019966	0.0688348580189698	4.15002433874514	1.64729499701346	0.3071500315535	0.621574383401833	1
Tmtc3|ENSMUSG00000036676	-0.0536491932087254	4.6568768531136	1.15772023968861	0.373450081219231	0.683295452769369	1
Cep290|ENSMUSG00000019971	-0.102714367472756	4.60164115777738	6.25890714431905	0.0909263252305108	0.3219253011408	1
4930430F08Rik|ENSMUSG00000046567	0.0892637059023937	4.41734184652001	4.76275893661613	0.161329693064916	0.445566014276739	1
Mgat4c|ENSMUSG00000019888	0.0407936438082147	3.19607546813929	0.324391126953279	0.618830574026316	0.842952032136035	1
Nts|ENSMUSG00000019890	0.981569199680108	3.14375225775993	18.1471148525897	0.000188077959109052	0.00375609179964879	1
Rassf9|ENSMUSG00000044921	-0.0769202081130093	0.420479959861167	0.10839799760302	0.74427802683132	0.90554959166862	1
Lrriq1|ENSMUSG00000019892	0.340372966006771	0.958073627213835	5.56598240008522	0.0250648199007108	0.142258309216102	1
Slc6a15|ENSMUSG00000019894	0.113017905873071	6.18751151042318	6.12903779798783	0.0192075388905231	0.119167830378164	1
Tmtc2|ENSMUSG00000036019	0.0856555436901175	4.39148084139199	3.20022639787972	0.186464422157655	0.483473196038303	1
Gm15663|ENSMUSG00000085282	0.0348701115799571	3.12306694661764	0.323709359922923	0.680441077978078	0.875604287146839	1
Ccdc59|ENSMUSG00000019897	0.0531024194038078	5.0155132515077	1.40597060966421	0.342013358425882	0.655369790356413	1
Mettl25|ENSMUSG00000036009	0.100142914953611	2.52150888055749	1.59500024139707	0.31291776172815	0.626558268565803	1
Ppfia2|ENSMUSG00000053825	0.156637258231888	6.22945247519482	21.7722112996529	0.00042984167383811	0.00718844279276489	1
C230021G24Rik|ENSMUSG00000097869	0.212497920757833	-0.288973497161474	0.919018329599417	0.345445686577518	0.658305880417919	1
Acss3|ENSMUSG00000035948	0.128658225400965	-0.176143832409771	0.221347717150414	0.641439910898954	0.856666443988299	1
Lin7a|ENSMUSG00000019906	0.163436883426566	6.2685790069272	14.0782213649145	0.000756681268121201	0.0112069498883284	1
Ppp1r12a|ENSMUSG00000019907	-0.0502568690637899	6.24014425961146	2.64294540339431	0.256159054369764	0.56986509526636	1
Pawr|ENSMUSG00000035873	0.297844885115879	0.214437779185048	2.18884535783928	0.149506837963656	0.427333636855845	1
Syt1|ENSMUSG00000035864	-0.117413674517739	9.95086326624396	15.5007474751851	0.00671711647027406	0.0569429789619728	1
Nav3|ENSMUSG00000020181	0.0175306484281795	5.41961617820009	0.12695292431732	0.727724020545049	0.898942486465245	1
Csrp2|ENSMUSG00000020186	-0.202252846483144	1.21901488405217	2.396648270041	0.148478062774615	0.426362663521908	1
Zdhhc17|ENSMUSG00000035798	-0.0453044899565077	7.47696297630888	3.63429475548863	0.280533420069838	0.595848903937417	1
Gm5428|ENSMUSG00000091086	-0.0209710796350565	5.07743283429939	0.308733890587951	0.702286673030685	0.887874391557013	1
Osbpl8|ENSMUSG00000020189	-0.192011255708604	8.72792821826174	9.04390053065945	0.00531229502543428	0.0480709520873729	1
Bbs10|ENSMUSG00000035759	-0.129610379941561	2.48516972393259	1.67794535333867	0.205141768028763	0.508562272413865	1
Nap1l1|ENSMUSG00000058799	0.0620302347719065	6.76359367660404	2.75668080860211	0.144235921431575	0.419879798940265	1
Phlda1|ENSMUSG00000020205	-0.066966131526685	4.1425515767434	0.899624127231251	0.350510487264298	0.662559720313045	1
Krr1|ENSMUSG00000063334	-0.116441465545672	4.27908381656845	6.88120271050949	0.075769363834171	0.288172901523497	1
Glipr1|ENSMUSG00000056888	0.252203536832621	-2.23161260264395	0.411645673753714	0.526039445274341	0.791621387118969	1
Kcnc2|ENSMUSG00000035681	-0.26491758044166	4.38207548800952	2.92137640024723	0.0978081177651901	0.33610532665409	1
Atxn7l3b|ENSMUSG00000074748	0.00360123316854757	7.73210876001785	0.0202142191303905	0.931357832216032	0.978448176953553	1
Trhde|ENSMUSG00000050663	0.256446828041097	2.15041430817428	5.43303433854599	0.02671743778283	0.148310275992277	1
Tph2|ENSMUSG00000006764	-0.25527027181317	0.473412328804579	1.29810779330545	0.263633900620628	0.577675478181802	1
Tbc1d15|ENSMUSG00000020130	-0.0449544103493233	5.79125641943116	1.85917485076231	0.339834887595261	0.653309177798143	1
Rab21|ENSMUSG00000020132	0.0447092494348558	5.89571041114892	1.58206023497358	0.335501867678366	0.648463265516085	1
Tmem19|ENSMUSG00000069520	-0.0223180073381233	5.05384572148162	0.398782903359256	0.684468368323707	0.878153299074979	1
Thap2|ENSMUSG00000020137	-0.000610062620091033	4.15817915104401	0.000132591419874289	0.992799551598592	0.997736563180448	1
Zfc3h1|ENSMUSG00000034163	-0.0391402465465018	6.49339994659485	1.365296991283	0.367244610972445	0.678217870263628	1
A930009A15Rik|ENSMUSG00000092210	0.0223041846906707	-1.59303967621562	0.0051145538553746	0.943464765991773	0.982040675107412	1
Lgr5|ENSMUSG00000020140	0.0786329944184735	1.94167339080842	0.452930211587556	0.506132044154642	0.779904706473711	1
Ptprr|ENSMUSG00000020151	0.147407144900141	3.87275223705443	8.50559428542759	0.0390442682374152	0.19023696651847	1
Ptprb|ENSMUSG00000020154	-0.0729373002893445	5.80046355055622	1.50007635868786	0.23025217544308	0.539727188922465	1
4933400F03Rik|ENSMUSG00000085837	-0.0319099984295476	-0.593332457933199	0.0177571734358391	0.894886588098916	0.964236930567576	1
Kcnmb4|ENSMUSG00000054934	0.0477945797470388	4.68785255804124	0.787309169070515	0.426208613585667	0.723905551654849	1
5330438D12Rik|ENSMUSG00000052291	-0.109260950460967	2.21410326615447	1.00508695635605	0.324153383678428	0.637593884049668	1
Cnot2|ENSMUSG00000020166	-0.0315001732999087	6.14359027083949	1.21949113239752	0.481274988758152	0.762808883543076	1
Rab3ip|ENSMUSG00000064181	0.146275381627708	5.17372533997729	9.55565348512443	0.00614918738675997	0.053474578920305	1
Cct2|ENSMUSG00000034024	0.0895165243196077	7.17798945731515	13.5994839462665	0.03267624391723	0.169448819226578	1
Frs2|ENSMUSG00000020170	0.0363562777528727	6.117354252887	1.2796287953969	0.420982994847198	0.720990928439119	1
Yeats4|ENSMUSG00000020171	-0.0876715756222552	4.51111367430592	3.4890832648724	0.160922015960487	0.445062097282023	1
Lyz2|ENSMUSG00000069516	-0.129108777002164	3.31434422638958	0.937616499417872	0.340684294525252	0.654274337003683	1
Lyz1|ENSMUSG00000069515	-0.225294789699647	-1.96711880735593	0.60601568639677	0.453361155946859	0.743800319734973	1
Cpsf6|ENSMUSG00000055531	0.0331553316732708	7.27059019004797	0.855972388247875	0.433574809869679	0.73121046342417	1
Cpm|ENSMUSG00000020183	0.156997063490982	3.73446183838598	2.52921252497361	0.122308968465433	0.383261545957638	1
Mdm2|ENSMUSG00000020184	0.0206264230937365	5.95618491773327	0.351860801657674	0.655254457180156	0.863632158866469	1
Slc35e3|ENSMUSG00000060181	0.010276855989451	4.30033530274192	0.0595892998459498	0.874708439940245	0.957289347193803	1
Nup107|ENSMUSG00000052798	-0.118220704894987	4.26067304477309	5.74139311796832	0.072484331630727	0.28114688251078	1
Rap1b|ENSMUSG00000052681	0.106166540620154	5.94386912594656	9.85355374331367	0.0211978778173426	0.126810711080759	1
Mdm1|ENSMUSG00000020212	-0.0697797237305293	2.9763996175688	1.09345855997759	0.425186592090846	0.723519476564943	1
Dyrk2|ENSMUSG00000028630	0.286688457546115	2.88728925862096	22.3487660198936	0.00157622657409467	0.0196599066158867	1
Cand1|ENSMUSG00000020114	0.017194201251314	7.32004040169817	0.483883182894297	0.681314450646142	0.876040605345032	1
Grip1|ENSMUSG00000034813	0.18651791040652	4.74476484686543	14.1350571683575	0.00162650612499393	0.0201117658004109	1
Helb|ENSMUSG00000020228	0.0974321810510773	3.41944461833916	1.92982324464636	0.216188022585085	0.521822669978783	1
Irak3|ENSMUSG00000020227	0.00388975691157989	1.52666832148454	0.000726698553398185	0.978673451600326	0.994247630708239	1
Tmbim4|ENSMUSG00000020225	-0.00976531594924596	4.99677327065211	0.0591611536033234	0.861308866844566	0.952692507485347	1
Llph|ENSMUSG00000020224	-0.0938304660886828	2.01540294574282	1.28786126564968	0.411800662096301	0.712409554654809	1
Gm15910|ENSMUSG00000087480	0.509295670700419	-1.29518081496122	3.19457258414921	0.0840576331587256	0.307037398873057	1
Msrb3|ENSMUSG00000051236	0.365140268218389	3.02624265356912	37.4701723657268	2.4689168243058e-05	0.000742620778589354	0.424036464574521
Lemd3|ENSMUSG00000048661	0.0327020520889349	5.5751184434313	0.419423009168619	0.522183010182706	0.789897234444952	1
Wif1|ENSMUSG00000020218	0.217463277746531	-0.503484504323552	0.530046212632056	0.47226906769814	0.757067503986892	1
Tbc1d30|ENSMUSG00000052302	-0.0896463529039957	6.74298598058767	2.96916097982011	0.0952279102499356	0.330053347429669	1
Gns|ENSMUSG00000034707	0.0497851513164866	6.49025888894649	3.47616187994324	0.252829060104939	0.566885000953306	1
Rassf3|ENSMUSG00000025795	0.242545254877102	5.4073401296581	22.2583343128215	5.23516271082108e-05	0.00135005885222751	0.899139195583521
Tbk1|ENSMUSG00000020115	0.0176716632518013	5.7127883276749	0.182069189371248	0.712502856751852	0.892767868881232	1
Xpot|ENSMUSG00000034667	-0.0285807429845751	6.50472014749074	1.30992922314613	0.507585932023715	0.780744078676993	1
D930020B18Rik|ENSMUSG00000047642	1.59023140036593	-1.74688111807456	12.1797790923139	0.00152590562988171	0.0191855264957675	1
BC048403|ENSMUSG00000053684	-0.0403822527064966	3.77741956678223	0.45466494038399	0.582673929660082	0.825856514353169	1
Srgap1|ENSMUSG00000020121	-0.0337425666837198	6.84985764830799	0.390360237434024	0.536864478231296	0.796325020608214	1
Tmem5|ENSMUSG00000034620	0.199594173594905	4.61454793538785	19.0743709961874	0.00116858769650803	0.0157786900059162	1
Ppm1h|ENSMUSG00000034613	0.0778511181353409	3.44897792623964	1.35038981910798	0.317076521378406	0.630737694541826	1
Mon2|ENSMUSG00000034602	0.051108435166231	6.73139694013515	2.07988538104676	0.233794531258364	0.544392490312014	1
Usp15|ENSMUSG00000020124	-0.026894978127291	6.10931249357167	0.576613424504928	0.549074709364044	0.803404168796	1
Fam19a2|ENSMUSG00000044071	0.0645520699342394	3.93275783715002	0.617393294243058	0.438220138982846	0.733784818858377	1
Slc16a7|ENSMUSG00000020102	-0.0474124062169329	4.00435218840038	0.593672287582532	0.496230563529048	0.773671017484694	1
Lrig3|ENSMUSG00000020105	-0.0381565564243117	1.61491038428933	0.085615488039008	0.771854415409842	0.916207034671645	1
Xrcc6bp1|ENSMUSG00000025436	0.00879088565240739	2.06299079596769	0.00553030840469982	0.941216029768556	0.981472022748678	1
Ctdsp2|ENSMUSG00000078429	0.027625307646168	6.84516200898565	0.55643346742514	0.517524765058179	0.787009725506838	1
Avil|ENSMUSG00000025432	0.185695763345701	-1.13214921144956	0.611379179983786	0.471924393471878	0.756923693161202	1
Tsfm|ENSMUSG00000040521	0.0134506673448466	3.47368666054926	0.0472782603273306	0.862288536758517	0.952950622149639	1
Mettl1|ENSMUSG00000006732	0.0785961424425525	2.88672290676295	1.14367014146685	0.383745723181504	0.692725551143876	1
Cyp27b1|ENSMUSG00000006724	0.0665691023557325	-0.508233554938893	0.111680693324907	0.770178728050746	0.915338763076007	1
March9|ENSMUSG00000040502	0.373279318880809	4.55447720361031	46.9382915736743	1.37558926040633e-07	1.05945047298111e-05	0.00236257455474787
Cdk4|ENSMUSG00000006728	-0.0360408392406295	5.35501220058319	0.752331567725081	0.480933095384855	0.762698606946896	1
Tspan31|ENSMUSG00000006736	0.0464128741550974	5.89895793070404	2.92670912836022	0.315593144550302	0.629171475061107	1
Agap2|ENSMUSG00000025422	-0.127816969640303	10.0975375351452	12.3817735528566	0.00327308641165181	0.0339259258419552	1
Os9|ENSMUSG00000040462	0.0825209574871171	7.12731189131836	10.2076622731344	0.0509669733251233	0.226600509153247	1
B4galnt1|ENSMUSG00000006731	-0.0639186318628371	6.47121004456761	2.20454074886844	0.148105735553085	0.426197014301431	1
Slc26a10|ENSMUSG00000040441	-0.367354017254389	2.8085152071513	21.4851176212094	6.60150311734354e-05	0.00163137864806295	1
Arhgef25|ENSMUSG00000019467	0.0755021761806201	5.52089893638913	2.47427576379217	0.126279874404634	0.389801733087631	1
Dtx3|ENSMUSG00000040415	-0.0510238632422159	7.52802977672433	3.36590541643621	0.223291246075789	0.530365230384537	1
Pip4k2c|ENSMUSG00000025417	-0.263128549489818	6.298351554421	90.8448468236128	2.02501010518124e-09	3.69995197409444e-07	3.47795485564877e-05
Kif5a|ENSMUSG00000074657	0.0193891271200712	11.9998969934241	0.223917218457665	0.666815475506857	0.869265055111192	1
Dctn2|ENSMUSG00000025410	0.00944313865925885	7.16895255364941	0.187134311023761	0.822423576152793	0.937509002375331	1
Mbd6|ENSMUSG00000025409	-0.148819379856864	5.56936870928219	9.53435535904699	0.00433490302417222	0.0415468523661595	1
Gm20492|ENSMUSG00000092593	-0.207402299675643	-1.60601325456771	0.508135934205561	0.481491185239621	0.762808883543076	1
Gm4189|ENSMUSG00000092384	-0.184346119000475	-0.449152876073716	0.82781977698298	0.404683934166452	0.708308182816413	1
Ddit3|ENSMUSG00000025408	0.205387307728532	4.47296926783115	16.9628683930282	0.00120867013465983	0.016154793434072	1
Mars|ENSMUSG00000040354	0.0126300774105387	5.36834932707102	0.115430940914589	0.802505695233359	0.929715704258546	1
Arhgap9|ENSMUSG00000040345	-0.192705812003111	-0.388898630287936	0.797324053681081	0.379048233822006	0.687889153528992	1
Gli1|ENSMUSG00000025407	0.0135187168174079	-0.111352437004353	0.00426429271471546	0.948369969434346	0.98400617561982	1
R3hdm2|ENSMUSG00000025404	0.0106830214285235	7.51589155538949	0.113161924489415	0.799170581870342	0.928135995622336	1
Stac3|ENSMUSG00000040287	0.341990240010715	0.662791089780185	5.68215504660161	0.0430317664562499	0.203097166497964	1
Ndufa4l2|ENSMUSG00000040280	-0.192254746150289	0.866551708218535	2.58254531984835	0.215660516450142	0.521392084745382	1
Shmt2|ENSMUSG00000025403	-0.106071473053843	3.88994426365285	3.22095362645711	0.138328816343526	0.410398587096228	1
Nxph4|ENSMUSG00000040258	0.0245283498097855	0.744221792517693	0.0159318796735647	0.900404225512899	0.965920106342711	1
Lrp1|ENSMUSG00000040249	-0.0404967403661438	8.90394546908986	1.13215864277288	0.340924166301159	0.654274337003683	1
Stat6|ENSMUSG00000002147	0.450717495978442	4.56692158181877	52.8429327966693	4.46710564869763e-08	4.19248849816294e-06	0.000767225395163818
Nab2|ENSMUSG00000025402	0.00782427480869793	5.51204902219345	0.0152712661774427	0.902479879924633	0.966929494294888	1
Tmem194|ENSMUSG00000040195	-0.166087423203749	3.2176041088155	4.47132653209427	0.0429848818852215	0.203001145017873	1
Myo1a|ENSMUSG00000025401	-0.115765796682373	0.0903001976500513	0.334950013506258	0.567107239922761	0.815477800207084	1
Tac2|ENSMUSG00000025400	-0.121247797633415	-1.41814425413628	0.168398975928603	0.684473840740422	0.878153299074979	1
Zbtb39|ENSMUSG00000044617	0.00208794704431387	3.91137661049911	0.00192649872274576	0.976674453687578	0.994037555086469	1
Gpr182|ENSMUSG00000058396	-0.300231444083872	-0.778188166176649	1.58149385204591	0.218310637672458	0.5243301918647	1
RP23-386P10.11|ENSMUSG00000099009	0.12091863399441	-1.44998297724477	0.20452339434337	0.659284201259711	0.865203811141485	1
Rdh9|ENSMUSG00000056148	0.00390300520547238	-1.38480066643733	0.000214539209007938	0.988411290543903	0.996682488138019	1
Gm15900|ENSMUSG00000090036	-0.149573279416202	-0.212740221258653	0.590363913923251	0.468322050818166	0.754156896655464	1
Prim1|ENSMUSG00000025395	-0.0254638130920618	2.60588588320935	0.0807856456143552	0.791603687977263	0.925523204519372	1
Naca|ENSMUSG00000061315	-0.0572826511010139	4.69735254816503	1.43397309920529	0.337311194182635	0.650788559883931	1
Ptges3|ENSMUSG00000071072	0.145152296840694	5.56716694767977	15.3107028570943	0.00300210923948608	0.0316715148576004	1
Atp5b|ENSMUSG00000025393	-0.120819793477047	10.2149172306123	24.5793250165438	0.00536880273083484	0.0485056217265062	1
Baz2a|ENSMUSG00000040054	-0.0164082433511452	6.05603934049653	0.246929975657993	0.717585282743864	0.894637574849438	1
Rbms2|ENSMUSG00000040043	0.104836867947316	3.49716644314759	4.13560200888039	0.176398666716543	0.469130861080307	1
Gls2|ENSMUSG00000044005	-0.224525872445145	3.80392217488179	21.0776019485096	0.00188955529516106	0.0225839333294302	1
Spryd4|ENSMUSG00000051346	-0.00530807045273138	2.67921841476221	0.00366078216401582	0.95526490392781	0.986274404866855	1
Timeless|ENSMUSG00000039994	0.145968780600154	1.93886546625815	2.35084412565676	0.213511702165503	0.518623924011291	1
Gm26847|ENSMUSG00000097526	-0.347150012026415	-1.85720008839672	1.10958454333437	0.300637724172388	0.615429429399376	1
Stat2|ENSMUSG00000040033	-0.00188799622236439	4.53369505733586	0.00113207294472039	0.975774305636137	0.993571577083817	1
Pan2|ENSMUSG00000005682	-0.182841445497931	4.60121664039719	9.12466677026306	0.00513619162614263	0.0468476320653211	1
Cnpy2|ENSMUSG00000025381	0.0889707833447452	4.68274011658477	5.55600980816514	0.138410771874909	0.410499914859534	1
Cs|ENSMUSG00000005683	0.016706457465702	8.04722317642331	0.537921508088851	0.690319808288614	0.880526561502422	1
Coq10a|ENSMUSG00000039914	-0.1027166660536	4.74148563758866	5.80864870086738	0.0798339159614085	0.297466923095814	1
Ankrd52|ENSMUSG00000014498	0.0174686693633037	6.12611435379684	0.200987769820248	0.6978062890683	0.88533818532526	1
Slc39a5|ENSMUSG00000039878	0.898706505073406	-0.0554448172399127	15.6693198814554	0.000431722671536773	0.00719887076081948	1
Nabp2|ENSMUSG00000025374	-0.00176756788391159	5.53899143173166	0.00249423800847317	0.971237085770552	0.991901066966688	1
Rnf41|ENSMUSG00000025373	0.0973296399840864	6.01111874941041	9.46640733694454	0.0325910551399926	0.16905810088474	1
Smarcc2|ENSMUSG00000025369	-0.054402458078944	7.9978336564508	5.18523579825182	0.195599127669799	0.49603715252796	1
Myl6|ENSMUSG00000090841	-0.00531466682064831	4.74011935308723	0.0223048158802736	0.928468729788883	0.976692009194835	1
Myl6b|ENSMUSG00000039824	-0.277769943685736	2.63383144817081	11.0563469702283	0.00351892342295189	0.0356143251556858	1
A430046D13Rik|ENSMUSG00000097353	0.0249884362874686	3.19163081478097	0.228154215776394	0.762058635598539	0.912026597272475	1
Esyt1|ENSMUSG00000025366	0.144767147258036	2.90146496123959	3.95871933487412	0.111981342833956	0.36536465865752	1
Zc3h10|ENSMUSG00000039810	0.0386029956773553	3.82560552913743	0.413804311424036	0.593268604977507	0.830601252604631	1
Rpl41|ENSMUSG00000093674	0.0200495140992213	7.03336336573759	0.290235928379675	0.637005777553329	0.854043962836053	1
Pa2g4|ENSMUSG00000025364	0.112423959635852	5.9216164899404	14.5031667405879	0.0149314018917647	0.0999403068944111	1
Erbb3|ENSMUSG00000018166	0.0674707877644645	4.62363923355396	0.74051430382799	0.396366168616818	0.702453243129245	1
Rps26|ENSMUSG00000025362	-0.0643076322470279	4.84963213641604	1.25568080509373	0.271418931492617	0.586957963785657	1
Ikzf4|ENSMUSG00000002578	0.242015114457442	4.04777655882908	20.1955318778661	0.00050183521215124	0.00813115072518636	1
Gm26876|ENSMUSG00000097372	0.744156111230903	-1.19473126260038	5.41351078805028	0.0269700443059329	0.149278282615017	1
Suox|ENSMUSG00000049858	-0.00543705441857884	3.82727736252907	0.00888961321465074	0.939969120095344	0.980973366400674	1
Rab5b|ENSMUSG00000000711	-0.0142882917186439	7.00235859435408	0.366881093574354	0.733993663219594	0.901885971653519	1
Cdk2|ENSMUSG00000025358	0.0358550747736573	1.35190520003933	0.0778072878140382	0.791583689776006	0.925523204519372	1
Pmel|ENSMUSG00000025359	-0.187697443075623	-0.811752392356807	0.690904434315569	0.433108836949314	0.730783404519546	1
Dgka|ENSMUSG00000025357	0.22552457882312	2.67525666397193	11.169999300947	0.0184854015887998	0.115828811487645	1
Wibg|ENSMUSG00000064030	0.0825472326623526	3.70869180727383	2.70042208511552	0.266778021790658	0.581313438753432	1
Rpsa-ps2|ENSMUSG00000045055	0.221041444501328	1.83969640831452	4.60113429998962	0.064332313485317	0.260775899011168	1
Mmp19|ENSMUSG00000025355	-0.0214330508145951	-1.6401440366339	0.0044622065353971	0.947187233721618	0.983432519596711	1
Tmem198b|ENSMUSG00000047090	0.521597249587094	3.7751482732376	93.7996583479805	1.02580829791277e-10	3.28274176083113e-08	1.76182575166517e-06
Dnajc14|ENSMUSG00000025354	-0.104691720015247	6.06289069608521	10.5789785630709	0.0202674355439658	0.123437306903409	1
Ormdl2|ENSMUSG00000025353	0.364828517745958	2.83921549979915	16.8631410919032	0.000287506700261955	0.00521979659302229	1
Sarnp|ENSMUSG00000078427	-0.0666931141841355	2.28441517888424	0.538237652211098	0.523610008393184	0.790593573112345	1
Gdf11|ENSMUSG00000025352	0.472820946589507	4.05931804666119	47.8590587720781	1.14769258592607e-07	9.1934771246987e-06	0.00197116201632803
Cd63|ENSMUSG00000025351	0.103641211807305	4.03777119697521	3.93862510308517	0.134820104356782	0.404601658627947	1
Rdh5|ENSMUSG00000025350	0.183209311851775	4.14027023140595	10.8028795830545	0.00712746111422313	0.0594820916602441	1
Bloc1s1|ENSMUSG00000090247	0.147040337391426	4.73328922311665	9.5264452302488	0.0137497737587636	0.0942960462390416	1
Itga7|ENSMUSG00000025348	0.00470768338858637	2.63177250286096	0.00452644367226592	0.961399301951489	0.989139043496558	1
Neurod4|ENSMUSG00000048015	-0.651949881576844	-2.14521604205263	3.23355003859885	0.0822812703410332	0.303127588611593	1
Vmn2r84|ENSMUSG00000070601	-0.469627726450291	-0.682743663514581	3.30436067182137	0.0791619812776321	0.295537882034614	1
Gm9770|ENSMUSG00000040540	-0.0205762327112791	4.05580560940514	0.104105091955823	0.765913433774915	0.913705614344663	1
Vmn2r85|ENSMUSG00000092048	-0.182269207018809	-1.62943874331591	0.308660985036663	0.582649812174781	0.825856514353169	1
Vmn2r87|ENSMUSG00000091511	-0.319297145727816	-0.0390841262582532	2.46187634325643	0.127196762241211	0.391436013526752	1
Pisd-ps1|ENSMUSG00000082286	0.099234170351644	3.42145536590532	0.837533017281946	0.367448788459326	0.678371874965772	1
Gm11400|ENSMUSG00000081208	-0.145194221870051	0.917519645696655	0.956813268501181	0.335995602259082	0.649083272309301	1
Sfi1|ENSMUSG00000023764	-0.223655654503618	4.20223377469073	8.30543798635163	0.00726180379112504	0.0603393711236442	1
Eif4enif1|ENSMUSG00000020454	-0.0142571564509621	5.84007847172922	0.161221202654095	0.760630226798542	0.911577987946756	1
Drg1|ENSMUSG00000020457	-0.0338760268064342	6.14922234550294	1.13064710734388	0.448268881356242	0.740597544959145	1
Patz1|ENSMUSG00000020453	-0.142312378364936	4.45024465237229	12.2136160068659	0.0239057445306279	0.137456030235532	1
Gm11944|ENSMUSG00000084941	-0.224379406760001	-1.26219205631641	0.827604142808426	0.392548468536462	0.700324083007556	1
Pik3ip1|ENSMUSG00000034614	-0.138407185303873	4.25888797244927	7.89072206829385	0.0361861600989814	0.181247389822107	1
Gm12592|ENSMUSG00000053263	-0.236464566404242	0.214238080265749	1.54288255898217	0.223874956980236	0.531064261401043	1
Gm11948|ENSMUSG00000087055	-0.111083688162196	-1.51356538751201	0.126787279260567	0.724294876977225	0.897177234839188	1
Limk2|ENSMUSG00000020451	0.0743553731402666	6.60924277723662	7.43756526247972	0.0837404767768631	0.306139354755773	1
Rnf185|ENSMUSG00000020448	-0.0116098970633813	5.30161146657605	0.0947198915211094	0.821328300970631	0.937324657687825	1
8430429K09Rik|ENSMUSG00000034587	0.17468338411198	2.51880531721336	5.06740834440217	0.0771767685667713	0.291321098930615	1
Gm11945|ENSMUSG00000081059	-0.0132930418568513	-0.0592460696674243	0.00491270149439654	0.946731243764023	0.983196826197067	1
Pla2g3|ENSMUSG00000034579	0.30746065969547	1.52279586700681	10.0129379135666	0.0223469950760769	0.131492079267084	1
Inpp5j|ENSMUSG00000034570	-0.127480685999477	6.13170270641506	6.05697187283036	0.0198657719708819	0.12190354624813	1
Selm|ENSMUSG00000075702	-0.192243125064485	5.67796582907095	16.6952405589768	0.000304206835191603	0.00547667965871676	1
Smtn|ENSMUSG00000020439	-0.0792805425631646	2.66493268595382	1.01699411869509	0.411576147323876	0.712409554654809	1
Tug1|ENSMUSG00000056579	0.0322769085352345	7.38768340003559	1.90369517986033	0.442855662950745	0.737684567524572	1
Morc2a|ENSMUSG00000034543	-0.0421654954986699	5.80169453949939	1.92515281065253	0.367485992703438	0.678371874965772	1
Gm16518|ENSMUSG00000083015	0.056108948832189	-1.21561597044457	0.0481361425320736	0.834268818540255	0.942330963718825	1
Osbp2|ENSMUSG00000020435	-0.291099351414938	6.66983994041528	61.7504957803762	9.48477023240517e-09	1.18150194394133e-06	0.000162900928741559
4921536K21Rik|ENSMUSG00000020434	-0.104487537519817	-1.02108781053138	0.204438136890306	0.666696845231228	0.869265055111192	1
Dusp18|ENSMUSG00000047205	-0.261194584227099	3.97503944553733	15.3699833513039	0.00047896065564244	0.00781953351773661	1
Slc35e4|ENSMUSG00000048807	0.0258792839691841	4.38535228611425	0.249949092875002	0.688195332516403	0.879080136444751	1
Tcn2|ENSMUSG00000020432	-0.0193776650265953	4.50477090215567	0.105049707279142	0.756695568480759	0.910710316599538	1
Gm11953|ENSMUSG00000082816	-0.805773951075918	-2.20794890230256	4.78440728333429	0.0367013963060184	0.182550385622898	1
Pes1|ENSMUSG00000020430	0.046598044921287	5.05880277358994	1.89125882329199	0.394585242770284	0.701730009062117	1
Gal3st1|ENSMUSG00000049721	0.00636161096676778	3.48009032053989	0.00743294385722325	0.935478749468631	0.979544022189319	1
Sec14l3|ENSMUSG00000054986	-0.574322681842085	1.57532399120055	11.5837605877369	0.0019167303535537	0.0227818988389514	1
Mtfp1|ENSMUSG00000004748	0.19095577267838	3.97553110932228	15.7128482414827	0.00703189612249058	0.0588561481012552	1
Sec14l2|ENSMUSG00000003585	0.083910867922102	5.13049573819113	4.93172487258557	0.121628689752236	0.382315656386285	1
Rnf215|ENSMUSG00000003581	0.0114922439118161	4.37003553691001	0.0535450405953467	0.859600966659653	0.952494071336455	1
Ccdc157|ENSMUSG00000051427	0.102372935867212	4.57560020666159	4.99399693070122	0.095239848026867	0.330053347429669	1
Sf3a1|ENSMUSG00000002129	-0.0720571157678598	6.41230171774139	4.14956017444254	0.0995037295209699	0.338755111989086	1
Tbc1d10a|ENSMUSG00000034412	0.0940283574582116	4.48830835847067	4.03487504405669	0.137347890527522	0.408830159412511	1
Gatsl3|ENSMUSG00000020424	-0.0184480943356501	1.26069783523437	0.0306783408394355	0.894685027248634	0.964236930567576	1
Lif|ENSMUSG00000034394	0.108875396122497	-0.315966146231298	0.195101382013896	0.661892613153466	0.866201114122858	1
Mtmr3|ENSMUSG00000034354	0.0381947082266585	6.63653347878434	1.08044428445794	0.37405218502	0.683630427757544	1
Ascc2|ENSMUSG00000020412	0.0400277754339803	4.23689213499724	0.594068721958496	0.545321785406056	0.802012473398614	1
Uqcr10|ENSMUSG00000059534	-0.0162870124237431	6.19569740130765	0.302936848922005	0.715693867075746	0.893834385193811	1
Zmat5|ENSMUSG00000009076	0.0662182488364268	3.11994158348266	1.19473661184938	0.433332226358747	0.73102066305175	1
Cabp7|ENSMUSG00000009075	0.0336760889150645	3.50989858414606	0.153219328987817	0.698262299735743	0.885568467200887	1
Nf2|ENSMUSG00000009073	0.156513807891485	7.00567094132916	28.3672366769222	0.000223979493498935	0.00428379487844567	1
Nipsnap1|ENSMUSG00000034285	0.040605407322139	5.69713606315845	1.31934491169662	0.393541823646561	0.700946988841669	1
Thoc5|ENSMUSG00000034274	0.00893757116150612	4.81822582925843	0.0418260024162531	0.877687388984089	0.958435968069795	1
AA413626|ENSMUSG00000084381	-0.356212461732536	-2.09694940893721	1.0158262526681	0.321624274709609	0.635466571700284	1
Nefh|ENSMUSG00000020396	0.108368148720928	5.29139247664423	1.66764963214628	0.206499865117922	0.51074815429152	1
Ap1b1|ENSMUSG00000009090	-0.032018155823494	7.29513056636198	1.1194505620408	0.444241238508532	0.738395748706479	1
Rasl10a|ENSMUSG00000034209	-0.319521792553505	1.95797432964204	5.356564074645	0.0277219631622322	0.152000993382824	1
Gas2l1|ENSMUSG00000034201	-0.172285268946828	5.59387336676789	20.4756110433539	0.00042620850857542	0.00715596752924732	1
Rhbdd3|ENSMUSG00000034175	-0.0225197124317529	3.37546449274356	0.10860835698829	0.775433182658419	0.91806818514549	1
Ewsr1|ENSMUSG00000009079	0.0258139159522094	7.56493452748472	0.572270199252313	0.541736498302701	0.799872944601218	1
Emid1|ENSMUSG00000034164	0.458468672637137	2.27020095950376	23.1275962311135	4.05157689471284e-05	0.00109219115353497	0.695858331666931
Kremen1|ENSMUSG00000020393	0.486628173913735	5.99070655941338	70.1770421704025	2.50780258364948e-09	4.35065751254342e-07	4.30715093741799e-05
Znrf3|ENSMUSG00000041961	0.108813053748342	4.65121521541979	6.90470152703816	0.0722122968749606	0.280471777211092	1
Xbp1|ENSMUSG00000020484	0.0357210119746231	5.21832173759538	0.300349544868791	0.58774505533964	0.828166488264691	1
Ccdc117|ENSMUSG00000020482	0.0947748709734854	4.46737531446996	3.71687592819858	0.134790809026683	0.404584436391697	1
Gm11964|ENSMUSG00000081021	-0.019398921797974	3.54451240836047	0.111415738218472	0.80081268603732	0.928819414012086	1
Mrps24|ENSMUSG00000020477	0.0555880251051164	4.25314521969243	1.0727669715939	0.400350982075473	0.704411683960214	1
Urgcp|ENSMUSG00000049680	-0.0833591840091507	6.19597940684672	5.55676454985173	0.0601222807177992	0.249323738147284	1
2210015D19Rik|ENSMUSG00000083844	0.012512971427549	4.02393595689476	0.0681158628698155	0.857003989959176	0.951656833720041	1
Dbnl|ENSMUSG00000020476	-0.0849571482343483	5.88460486900912	7.56512831859931	0.065555551999812	0.264051736772226	1
Pgam2|ENSMUSG00000020475	0.884696317202533	3.01136616318556	64.5282539654772	6.03661612213855e-09	8.36120015304271e-07	0.00010367888189773
Polm|ENSMUSG00000020474	-0.141064008059762	2.97429264596522	5.81238117043668	0.104642262540601	0.350386106402809	1
Aebp1|ENSMUSG00000020473	-0.181591837643429	2.65318538624182	4.772720183078	0.0540742420441584	0.234697758804446	1
Pold2|ENSMUSG00000020471	-0.100956009030679	3.45639969711825	3.04398958990833	0.193881925036631	0.493833911093599	1
Gck|ENSMUSG00000041798	0.0786092597466976	-0.905172676950844	0.134293707692009	0.740892512300529	0.904236870269916	1
Ykt6|ENSMUSG00000002741	-0.01454311562068	6.35538699492477	0.222357904005473	0.740074723041792	0.904106624607128	1
Camk2b|ENSMUSG00000057897	-0.296761067090257	10.2610972089728	50.8975261147805	6.41042371085506e-08	5.67520758937813e-06	0.00110099027233936
Rps15a-ps6|ENSMUSG00000083022	0.162325901160759	2.07111189682951	2.53456357639118	0.137774058522918	0.409530885277104	1
Nudcd3|ENSMUSG00000053838	-0.192202686196444	7.26872835897963	43.4873065165899	3.92455940276041e-06	0.000165612549735651	0.0674043077424101
Npc1l1|ENSMUSG00000020447	0.329235839585508	-0.385100161005951	2.38085538575242	0.140497624012344	0.414114757578859	1
Ddx56|ENSMUSG00000004393	-0.0243211354526885	4.80196760731363	0.389981357713482	0.67468464292234	0.87318477468558	1
Tmed4|ENSMUSG00000004394	0.000929582329895798	5.98081933595865	0.00093555277024923	0.983777931082448	0.995720782977255	1
Ogdh|ENSMUSG00000020456	-0.0824385612451004	8.23293428132963	7.10661322652004	0.0485114781515383	0.219352461239221	1
Zmiz2|ENSMUSG00000041164	-0.177837540873704	7.58393205543688	39.3553906803529	2.15426055990637e-05	0.000664262569414575	0.369994251163918
Ppia|ENSMUSG00000071866	-0.0580332319196173	3.20570069698604	0.578260866509596	0.486270643930246	0.766176211253059	1
H2afv|ENSMUSG00000041126	-0.0278253318965882	5.28390480201957	0.644372278763926	0.592016212053445	0.830248350843451	1
Purb|ENSMUSG00000094483	0.00735916819018456	9.4984229402543	0.0687405193211871	0.864722249971931	0.953982826520293	1
Myo1g|ENSMUSG00000020437	-0.455130419994571	-0.391900758895003	4.49172746604458	0.0425030879481481	0.201845201699278	1
Gm11974|ENSMUSG00000085156	0.266428582676081	0.969112485908695	3.82545715498643	0.0816203533784224	0.301274354024158	1
Ccm2|ENSMUSG00000000378	-0.0886723742120486	6.65770841946241	3.28332145850245	0.0800745631993424	0.298066888372065	1
Nacad|ENSMUSG00000041073	-0.19757992948777	5.42014991281995	20.0024580102483	0.000104104862273203	0.00234988927696713	1
Tbrg4|ENSMUSG00000000384	-0.0150368654197154	4.62931449180371	0.174021352003366	0.804402983201594	0.93025300052421	1
Ramp3|ENSMUSG00000041046	-0.0255267418429471	2.02386628740102	0.0397878135931361	0.843250708114291	0.94523109984747	1
Gm11977|ENSMUSG00000083819	-0.269334096026849	0.317192271656103	2.81474280672444	0.137570203611339	0.409208217357942	1
Adcy1|ENSMUSG00000020431	-0.213206448134365	7.16551817902533	13.1265573367432	0.00107059615137905	0.0147332702605821	1
Igfbp3|ENSMUSG00000020427	-0.413868799044408	2.38870684456468	27.6738391986087	4.49139679027285e-05	0.0011788813029619	0.771397398729362
Tns3|ENSMUSG00000020422	0.0570079664121803	6.74704031930461	1.94757389417758	0.186225707158905	0.483218993874331	1
Hus1|ENSMUSG00000020413	0.0999516341335043	4.32634472915671	3.17218409035518	0.126062889104609	0.389501361704788	1
Gm11992|ENSMUSG00000040978	0.0540586796673246	0.36342300107753	0.0593166293439326	0.809247957394939	0.932807628742153	1
Upp1|ENSMUSG00000020407	-0.195389409560351	0.985247225234441	1.52424353851699	0.226624280399251	0.53507978286867	1
Gm11993|ENSMUSG00000043177	-0.120532867629889	3.45071855195606	2.56507732843468	0.119794892821366	0.37895833506801	1
Eif3s6-ps1|ENSMUSG00000081629	0.0332958617430897	1.83502577491403	0.113466949414404	0.781647144171026	0.921075532032318	1
Vwc2|ENSMUSG00000050830	-0.0793830610905417	1.56484961084923	0.664904446272318	0.543598899696861	0.800987568830953	1
Gm12599|ENSMUSG00000081325	-0.338874282487408	-1.15686250219254	1.37724425320874	0.249864617484849	0.563031331055141	1
Zpbp|ENSMUSG00000020193	0.174266244265604	1.65977748514759	2.78874163008945	0.17266221448519	0.463282851708037	1
Ikzf1|ENSMUSG00000018654	-0.261772943959112	1.88933485588271	6.02272354468565	0.0261365573877223	0.146363016998412	1
Fignl1|ENSMUSG00000035455	0.0198451800400858	-0.0152635570681071	0.00756711653682767	0.931261946126133	0.978448176953553	1
Ddc|ENSMUSG00000020182	0.134041625370517	3.28733602294989	2.2913657047343	0.140629079941898	0.414217878237368	1
Grb10|ENSMUSG00000020176	0.100569926367852	6.00338144509771	6.28132311443555	0.0277535892471623	0.152095690912576	1
Cobl|ENSMUSG00000020173	-0.278549516442319	6.77474751435755	26.5018119190656	1.56116999299477e-05	0.000506863792621648	0.268130946296852
Gm12005|ENSMUSG00000081631	-0.212973936174528	-1.46663748140699	0.597635154892043	0.445570056792932	0.739131746061634	1
Gm12009|ENSMUSG00000084183	-0.138444323287761	1.05663787419235	1.05395407361943	0.344173744307203	0.657455684403983	1
Vstm2a|ENSMUSG00000048834	-0.153136296884884	6.21237791783862	9.15702587005262	0.00506741471833689	0.046442288040254	1
Sec61g|ENSMUSG00000078974	0.051308244629244	2.41515852717228	0.402721011188059	0.613053491734343	0.840733430251052	1
Akt2-ps|ENSMUSG00000084347	-0.00482682142223233	5.64789051637427	0.0124111444328442	0.920462052583387	0.973876409358694	1
Gm12663|ENSMUSG00000048149	-0.0398969971043758	3.68415106088809	0.421038528920287	0.589580013778734	0.828887087102913	1
Egfr|ENSMUSG00000020122	0.0112507692440593	4.69618106901276	0.0498387224535957	0.851833608789116	0.949129128064189	1
2810442I21Rik|ENSMUSG00000087060	0.438035197734615	-1.38960601063929	3.79666576115834	0.0894533787267269	0.318879572360219	1
Fbxo48|ENSMUSG00000044966	0.0800623150887863	-0.142989302701491	0.122715439021146	0.728571606193517	0.899202249188607	1
Plek|ENSMUSG00000020120	-0.0119404141704274	5.06535395169854	0.0795139542306921	0.826401443093479	0.939066034414925	1
Cnrip1|ENSMUSG00000044629	0.0209995816449432	4.71668725453812	0.201717607813545	0.722882484319882	0.896821250339333	1
Ppp3r1|ENSMUSG00000033953	-0.152723563626879	10.3001650816414	11.3660818863104	0.00208526920765263	0.0243139841421819	1
Wdr92|ENSMUSG00000078970	-0.20328006336533	7.48901186952546	21.4732874264974	6.62516218216487e-05	0.00163487299538336	1
Pno1|ENSMUSG00000020116	-0.0436118540328173	4.75187277601062	1.12635732851404	0.457463547463782	0.746202684176718	1
C1d|ENSMUSG00000000581	-0.0360541169500628	4.39307490467537	0.712655694779952	0.571564783340845	0.818014979185635	1
Etaa1|ENSMUSG00000016984	-0.0543571205756313	3.72252337581988	0.8330392613343	0.460217709343344	0.747728612049185	1
2900053O20Rik|ENSMUSG00000086468	0.343123005587598	-0.0423223352655785	3.30821951963716	0.0824701538010216	0.303353447257148	1
Gm12020|ENSMUSG00000081302	-0.313848813535115	-0.760933666268905	1.46564532235061	0.235547577621684	0.546401023601022	1
Meis1|ENSMUSG00000020160	0.0300673036272074	4.31482014514381	0.138913118332608	0.712001449953463	0.892742687431984	1
Glns-ps1|ENSMUSG00000082100	0.0631579354873168	6.51058532471931	1.88613418823508	0.179882700799405	0.474454679551621	1
Spred2|ENSMUSG00000045671	-0.224524658140035	5.66345320964188	7.46088408080903	0.0104896329433053	0.0783642652463107	1
Actr2|ENSMUSG00000020152	-0.0106296436008729	8.7769346336383	0.114962438665753	0.801141878771774	0.928887583062527	1
Rab1|ENSMUSG00000020149	0.0111746746010061	7.61624304582129	0.172781341822575	0.788673923298814	0.924618883025986	1
Cep68|ENSMUSG00000044066	-0.0159873011489842	5.12598840835907	0.162536783128239	0.766198032631906	0.913770799259893	1
Slc1a4|ENSMUSG00000020142	0.0220298478946806	5.81204383562962	0.241462806930767	0.636973194541408	0.854043962836053	1
Gm12033|ENSMUSG00000078965	-0.361341203197924	-2.17186145912664	0.9733251427723	0.331794414510931	0.644270103925974	1
Gm12034|ENSMUSG00000083878	-0.350968629910649	-1.7688416721355	1.04207783261599	0.3155539790348	0.62916642557728	1
Sertad2|ENSMUSG00000049800	-0.223896867686061	3.353750042891	10.0490376326189	0.00489818285792893	0.045180607188469	1
Aftph|ENSMUSG00000049659	0.041058433945797	7.08545409643345	2.27442643738423	0.330122325610516	0.642913135543783	1
Lgalsl|ENSMUSG00000042363	0.0308268811244288	6.80407326880648	1.34897394590226	0.468539338627087	0.754208386963127	1
Peli1|ENSMUSG00000020134	-0.164654005152471	5.65071347110723	8.94112991228426	0.00554587266017394	0.0496533678514977	1
Vps54|ENSMUSG00000020128	0.0127430887002385	5.51258349964893	0.0998840002576185	0.796438274104339	0.92709195988402	1
Ugp2|ENSMUSG00000001891	0.0965020589234623	7.0740613772969	7.67153672461765	0.0216622970287673	0.128647977686403	1
Gm12043|ENSMUSG00000087253	-0.529443869542881	-1.87909710791227	2.60013154064853	0.117395399245071	0.37456715716655	1
Mdh1|ENSMUSG00000020321	-0.0530639606113227	9.53227630181627	3.9391463514348	0.21775655857079	0.523805167150324	1
Wdpcp|ENSMUSG00000020319	0.172794497090996	2.91354530042726	6.82877538449702	0.0526589721798137	0.230625596614222	1
Otx1|ENSMUSG00000005917	-0.064220310027933	0.698134499435462	0.114718532642711	0.737209527091872	0.902657277236965	1
Ehbp1|ENSMUSG00000042302	0.129612017524184	5.70896549700151	14.0787685730175	0.00652697193420485	0.0557715139154071	1
Tmem17|ENSMUSG00000049904	0.00712417706675877	2.45921617060028	0.0090586745255305	0.94287823733591	0.981986157676566	1
9130230N09Rik|ENSMUSG00000092626	0.0752213737443945	1.36842395599712	0.274615327647642	0.604128122812028	0.836226669027771	1
B3gnt2|ENSMUSG00000051650	0.099740447324722	7.19095275769161	4.13155333540419	0.0510840471057257	0.227000761108122	1
Gm12057|ENSMUSG00000084081	0.0181316259044464	-0.686966309194627	0.00670784273224158	0.940454507918155	0.980973366400674	1
Zrsr1|ENSMUSG00000044068	0.00892357985510629	6.29340786967405	0.0538781186650367	0.841232007802274	0.944329050958817	1
RP23-242C19.7|ENSMUSG00000098650	0.104718580577725	7.24778006463277	5.03968717049841	0.0323505540345375	0.168419215041964	1
Commd1|ENSMUSG00000051355	0.108378908791318	4.44361755318864	4.39345113004736	0.0873862346003681	0.314370346631441	1
Cct4|ENSMUSG00000007739	0.0641193783058553	6.64839119595681	5.13633462803772	0.134136546607588	0.403396110661062	1
Fam161a|ENSMUSG00000049811	0.0335714120171031	1.49579590563551	0.0900151960559358	0.797448212717808	0.927511137781362	1
Gm12059|ENSMUSG00000085665	-0.292518406944638	-0.251132855238831	1.9450299703652	0.173432439614666	0.464116882265799	1
Xpo1|ENSMUSG00000020290	0.101587433023813	6.83718880785236	4.85441148581052	0.035447309279425	0.179113720763202	1
Usp34|ENSMUSG00000056342	-0.0660950639463307	7.67368909959332	4.6331293167364	0.11471892512893	0.370147950232834	1
Ahsa2|ENSMUSG00000020288	0.32112959019954	4.58908777213447	15.3861681140407	0.000476269644013128	0.00779629451057959	1
Gm12060|ENSMUSG00000085415	0.391015783748155	0.20657090445709	4.44897716230517	0.0434325428394558	0.204539052171005	1
0610010F05Rik|ENSMUSG00000042208	0.0373466045150483	5.62041081455715	1.39410932740752	0.438592370602502	0.73399753159783	1
Pus10|ENSMUSG00000020280	-0.190943344580241	2.93946997459267	10.8668992253721	0.0296105362877551	0.159074432512416	1
Pex13|ENSMUSG00000020283	-0.000334325615737835	5.39026933489201	6.97458084607412e-05	0.994698812505086	0.998240605533125	1
Gm20645|ENSMUSG00000093470	0.228647673895977	2.70524087174562	8.32514469666766	0.01622226432689	0.106139958024509	1
Rel|ENSMUSG00000020275	0.0661922978021727	1.74006745963968	0.405594434700426	0.586655241930358	0.82771738931684	1
Papolg|ENSMUSG00000020273	-0.0454626207517286	4.95033911274954	1.328477095189	0.418392382010111	0.718118432229839	1
A830031A19Rik|ENSMUSG00000055010	0.177395903358316	-1.96184593740186	0.304671056987364	0.585084417371448	0.827131851868847	1
Gm12063|ENSMUSG00000085167	-0.0884848383151647	-1.43342819096137	0.0787320317462239	0.780961755384936	0.920591499570094	1
Bcl11a|ENSMUSG00000000861	0.02861894760377	5.99549469981889	0.659926248345006	0.528095314149297	0.792630568357747	1
5730522E02Rik|ENSMUSG00000032985	-0.144607700886994	1.71235353291353	2.94887194798329	0.241753080429781	0.554205706938267	1
Fancl|ENSMUSG00000004018	0.0413630583587107	2.39276031920453	0.221163989945549	0.685145422972695	0.878443094718627	1
Vrk2|ENSMUSG00000064090	0.169673044997782	0.868810804539454	1.8559935278295	0.277069757948941	0.592032299017732	1
Gm12070|ENSMUSG00000069939	-0.20240533179773	-0.537153986404485	0.424761291373569	0.519565419774481	0.788295555438098	1
Gm6685|ENSMUSG00000032889	-0.115967480688838	1.31824887629331	1.01946910589484	0.397771997759378	0.702997948293611	1
Ccdc85a|ENSMUSG00000032878	0.0991831504359428	5.24193014906281	4.04143757979128	0.0599870720478796	0.249100087626289	1
Efemp1|ENSMUSG00000020467	-0.11389863668553	3.34215181487302	3.36041080979877	0.156070059091228	0.436698699024184	1
Pnpt1|ENSMUSG00000020464	-0.03201177293409	4.70019800874842	0.496276076593879	0.593004610837423	0.830601252604631	1
Smek2|ENSMUSG00000020463	-0.0650487240647514	6.29128692409128	4.69610801631483	0.141074404466395	0.414818164134624	1
A630052C17Rik|ENSMUSG00000086725	-0.0853132172592078	2.28600617748997	1.04127281738748	0.41599300923576	0.715828066689127	1
Ccdc104|ENSMUSG00000020462	-0.0118005219319304	6.57026825261581	0.174685057211322	0.784524304153042	0.92282754084162	1
Ccdc88a|ENSMUSG00000032740	0.0102082804722416	7.02211217806066	0.0803851453510822	0.809772678233828	0.932878381105141	1
Prorsd1|ENSMUSG00000032673	0.109919395702159	2.16510258938271	0.982949141519779	0.329453286764453	0.642484410148686	1
Mtif2|ENSMUSG00000020459	-0.109436558497842	4.82889976575884	9.97798621835397	0.0583445334795432	0.245517687873358	1
Rps27a|ENSMUSG00000020460	0.111865880750582	2.35657546407578	3.42258009383217	0.279456424307615	0.594532898238981	1
Rtn4|ENSMUSG00000020458	-0.0625886391916638	9.17291507254284	6.30989694596032	0.14401415933326	0.419369817997414	1
4931440F15Rik|ENSMUSG00000078157	-0.407982338998211	-0.985380850494358	2.30366712404352	0.139606103688948	0.412868348839119	1
Eml6|ENSMUSG00000044072	0.0514997231647168	5.27484557540352	1.36408210482962	0.327319168116991	0.640611626813742	1
[truncated: 15,176 more rows]
