# Supplementary material for: Histone deacetylase knockouts modify transcription, CAG instability and nuclear pathology in Huntington disease mice
Source: eLife. 2020 Sep 29;9:e55911. doi: 10.7554/eLife.55911 (PMC7581428; doi:10.7554/eLife.55911)
Supplement: Source code 1. [file elife-55911-code1.zip › DEG_lists/Hdac2KOvsHdac2WT_HttWT_4vs2_edgeR_quasilikelihoodFtest.SVA.txt]

logFC	logCPM	F	PValue	BH	bonferroni
Xkr4|ENSMUSG00000051951	-0.0908401985780209	4.9310153318611	1.84573422736891	0.184462875295025	0.469147869327334	1
Sox17|ENSMUSG00000025902	-0.0302297039491188	2.16261507304746	0.0458564150258956	0.831893632526744	0.942655050760511	1
Gm6085|ENSMUSG00000098104	-0.0276658074535269	2.93648988293056	0.16119886588168	0.782829101818237	0.921387107832986	1
Mrpl15|ENSMUSG00000033845	0.00900856937002513	4.7339558932289	0.0272197038807895	0.893503174897375	0.965346307141441	1
Lypla1|ENSMUSG00000025903	0.055853294086195	4.89931756686292	1.13760643027561	0.392368021206433	0.69272856517044	1
Tcea1|ENSMUSG00000033813	-0.0144790922856263	5.30531728227775	0.124914927216981	0.804810417163882	0.930302413254951	1
Gm6104|ENSMUSG00000062588	0.132175837623046	3.02154682718062	2.34419194271651	0.180749903584634	0.464702767493643	1
Gm17101|ENSMUSG00000091665	-0.0546855718115562	-1.39402928636409	0.0215916671102973	0.884166877302833	0.961260752757465	1
Rgs20|ENSMUSG00000002459	-0.202126262569902	6.29579549723036	11.3833482680965	0.00206925819435278	0.021589848590531	1
Atp6v1h|ENSMUSG00000033793	-0.0819403566339826	7.36801123886668	5.0336126230454	0.0859716428079417	0.303934416959484	1
Oprk1|ENSMUSG00000025905	-0.357337805952511	3.89174393315058	14.6619105184328	0.000613360702367979	0.00844023739194235	1
Npbwr1|ENSMUSG00000033774	-0.607159147037115	-0.197576641313431	5.57479733170916	0.0249508138154177	0.135528643717735	1
Rb1cc1|ENSMUSG00000025907	-0.0570664332985038	6.88038066989108	3.31668457508219	0.234312754904745	0.536766231830666	1
4732440D04Rik|ENSMUSG00000090031	-0.124653178501011	-1.3196269511899	0.123993938928039	0.727217306123779	0.896896442955435	1
St18|ENSMUSG00000033740	0.0390077070137198	4.2032740657151	0.270081380708894	0.609603641055804	0.834989766832061	1
Pcmtd1|ENSMUSG00000051285	-0.261490548012636	7.6220524750791	50.7490985357493	6.54667514430013e-08	4.77266547115531e-06	0.0011215763857215
Gm9826|ENSMUSG00000048538	0.0155165924495182	1.66830578881332	0.0139754411645147	0.914584944554224	0.972638273896615	1
Gm26901|ENSMUSG00000097797	-0.141696506216403	-0.0564299688394165	0.345784789379717	0.560933525069773	0.807963103371057	1
Gm16284|ENSMUSG00000086235	-0.0520433636920691	0.0168510775701626	0.0760099980515473	0.81068630927707	0.932563274693095	1
Sntg1|ENSMUSG00000025909	-0.036715979979721	4.45960693678945	0.557213383839349	0.608564483532376	0.834541481779929	1
Rrs1|ENSMUSG00000061024	-0.00823385439559284	4.17422066237928	0.0214300308047174	0.914048117361822	0.972638273896615	1
Adhfe1|ENSMUSG00000025911	-0.0602452188371518	4.53250138255416	0.638878743124782	0.430434012620921	0.724025086325147	1
3110035E14Rik|ENSMUSG00000067879	-0.0778793590039774	5.06767685488725	0.496712442147766	0.486413226430281	0.761790967657334	1
2610203C22Rik|ENSMUSG00000079671	-0.268822407259812	-0.493500877975443	1.45380362632809	0.27462333232315	0.585398398576609	1
Mybl1|ENSMUSG00000025912	-0.0272217296512375	1.69316092243032	0.0468811077922439	0.849350698940543	0.949345866918198	1
Vcpip1|ENSMUSG00000045210	-0.0377208574311835	6.65295564421908	1.10345075209095	0.436576410100588	0.729199030266414	1
Sgk3|ENSMUSG00000025915	-0.0750466493792091	5.37271300064463	1.42359176732038	0.242213926476567	0.54657652639575	1
Gm6195|ENSMUSG00000046334	0.235368812410228	0.00820056177152399	1.01543408720099	0.321706499259099	0.633575784033439	1
Mcmdc2|ENSMUSG00000046101	-0.0139973333523301	1.66362516028908	0.00951970843231006	0.922926981956732	0.976369776853962	1
Snhg6|ENSMUSG00000098234	0.0555184653111162	3.5545819009807	0.717175503557631	0.526974637126264	0.78792578363003	1
Gm10567|ENSMUSG00000073738	0.631163832408247	-1.79687623675286	2.47850372166522	0.125956391864034	0.378310817919816	1
Tcf24|ENSMUSG00000099032	0.646372504303389	-1.44251495614878	3.01531666345582	0.0927969003717064	0.318022904014418	1
Ppp1r42|ENSMUSG00000025916	0.0166439283356459	-0.493841919199689	0.0048079327059236	0.947811613541364	0.983454500221207	1
Cops5|ENSMUSG00000025917	0.0184756427095102	5.9470789701305	0.288470968364007	0.724382396892778	0.895764617177818	1
Cspp1|ENSMUSG00000056763	-0.0167587036319443	4.86539348242568	0.0623154474819627	0.804583526543999	0.930102899915775	1
Arfgef1|ENSMUSG00000067851	0.0101379253097001	7.12787580748362	0.109955124854116	0.831101652560546	0.942421321676894	1
Prex2|ENSMUSG00000048960	-0.0989516921978273	7.23360018097178	2.19599856655402	0.148853837302134	0.418539954153972	1
A830018L16Rik|ENSMUSG00000057715	0.112003072375393	6.2520915529182	6.77343201986433	0.0266328198793932	0.142206190350676	1
A830018L16Rik|ENSMUSG00000095719	0.0785195109467132	2.79547475865026	1.14254462562974	0.453919856929399	0.739919599325828	1
Sulf1|ENSMUSG00000016918	0.0811333669756847	3.51275983864731	0.39569379546928	0.534108047136759	0.79268561413166	1
Slco5a1|ENSMUSG00000025938	0.576058006754672	4.04601475523809	15.8009028673728	0.000411896478947884	0.0061741859212329	1
Ncoa2|ENSMUSG00000005886	-0.00162464426250106	7.12521030963145	0.00234264714600106	0.972721905804671	0.990942004533842	1
Tram1|ENSMUSG00000025935	0.0872374670038764	4.39156010076187	1.68089327740233	0.232151904489824	0.534932942531227	1
Lactb2|ENSMUSG00000025937	0.202009329881433	4.43917422362588	11.7076766745407	0.00550781955757847	0.0451699208522903	1
Eya1|ENSMUSG00000025932	-0.00669295375700546	3.3864611565055	0.00317309016012573	0.955454272986653	0.985205112645617	1
Msc|ENSMUSG00000025930	1.52737673772839	-1.65796837768728	17.6390944395774	0.00022170634474514	0.0037793762170883	1
Rpl5-ps1|ENSMUSG00000082193	0.0494042273455911	1.48582650542373	0.12435836057444	0.742291510356077	0.903394229988505	1
Kcnb2|ENSMUSG00000092083	0.151971628150114	2.38758316324808	2.41392200527912	0.194198189548896	0.48364637059917	1
Kcnb2|ENSMUSG00000090498	-0.00985821265580404	2.46520279685353	0.00677072390826902	0.934970041558997	0.98064814203433	1
Terf1|ENSMUSG00000025925	0.0901339435456469	2.79928465523327	1.04219757893432	0.389757073493413	0.690619234625263	1
Sbspon|ENSMUSG00000032719	0.452595505904489	-1.56625209698986	1.60324405520019	0.215240130536278	0.512650342881623	1
4930444P10Rik|ENSMUSG00000067795	0.791422434342302	-1.43148280688519	4.01121580540219	0.0543568506442515	0.226966016387355	1
Rpl7|ENSMUSG00000043716	-0.0205830777630048	6.90794022857517	0.321846395873902	0.668526065922763	0.867534355505891	1
Rdh10|ENSMUSG00000025921	0.182216455455681	3.29121467542682	5.79600823376688	0.046866523077628	0.206246409803731	1
Stau2|ENSMUSG00000025920	-0.0368502127155109	7.32336108191832	0.567703877077778	0.457077049383132	0.74265519871843	1
Ube2w|ENSMUSG00000025939	-0.036735583094715	6.16219111509297	1.09575505598257	0.46959427521623	0.750757510896985	1
Tceb1|ENSMUSG00000079658	-0.170488676419672	6.30057518921711	14.274596027813	0.000704176956207079	0.00933743004159417	1
Tmem70|ENSMUSG00000025940	-0.157537431265285	5.21341412507321	5.86247645604025	0.0217606923130262	0.123118950035259	1
Ly96|ENSMUSG00000025779	-0.304580398842784	-0.987787415758916	1.16491183605167	0.289096510934541	0.60114108815761	1
Gm5828|ENSMUSG00000091020	-0.425678620978876	0.482600395526907	4.57226820777909	0.0408011065383232	0.187647020721919	1
Jph1|ENSMUSG00000042686	0.00961557382783587	4.83757800204289	0.0408861890251854	0.883159093084955	0.960749502377283	1
Gdap1|ENSMUSG00000025777	-0.0608315941011887	7.18220022713878	4.04462129813431	0.200901041240551	0.493723304306869	1
Crispld1|ENSMUSG00000025776	-0.239098859729703	3.25248713255842	5.88114579105553	0.0215696821536088	0.12252380459404	1
Gm16070|ENSMUSG00000085125	-0.44314093742836	0.540741073390515	4.80374844836407	0.0363402661988451	0.174686150538332	1
Mcm3|ENSMUSG00000041859	0.0683202734131284	1.98824724873065	0.53455174076271	0.602741130728704	0.831043775376337	1
6720483E21Rik|ENSMUSG00000097934	0.200526297506442	-1.34687400224434	0.305646235299607	0.584482528682648	0.82039211381421	1
Paqr8|ENSMUSG00000025931	0.107478669867107	5.13949464388503	2.48627146896286	0.125387554712153	0.377728079361456	1
Efhc1|ENSMUSG00000041809	0.10756765412976	0.188611580491014	0.268477748361432	0.6144981319457	0.838199541176017	1
Tram2|ENSMUSG00000041779	-0.111307680497823	0.705430888161388	0.445748305896802	0.542628878030146	0.796555893866585	1
Tmem14a|ENSMUSG00000025933	-0.285937893449949	4.89054333073845	26.5718391733656	1.52660826442369e-05	0.00042320150139331	0.261538527861066
Gsta3|ENSMUSG00000025934	-0.15824913794356	0.091702563948196	0.709523487765936	0.475806589730729	0.754211555816696	1
Gm7094|ENSMUSG00000096375	-0.0895891398182347	0.983260579771223	0.21082325882438	0.649450322140455	0.8583847337533	1
Gm7658|ENSMUSG00000082935	-0.099618394457327	5.05891804794535	7.11968752193533	0.111280190447058	0.353698288580235	1
Kcnq5|ENSMUSG00000028033	-0.202167686367589	7.21802464622967	11.6015588334467	0.00190165059627804	0.0203874080196717	1
Rims1|ENSMUSG00000041670	0.0216139888907261	6.97097702414118	0.350823015850217	0.651752904395916	0.859519755079802	1
Gm27028|ENSMUSG00000097970	-0.26224009989935	-1.18753881778942	1.11361877227147	0.35703458084163	0.663274391561354	1
Ogfrl1|ENSMUSG00000026158	-0.0137103851581383	7.50531526441823	0.0669097619758711	0.797666473619752	0.927132064333172	1
B3gat2|ENSMUSG00000026156	0.282401089951638	3.4819486218208	7.03212340662929	0.0126939248669973	0.0840637530422336	1
Smap1|ENSMUSG00000026155	0.093533134876586	6.07684334986372	6.87376900256649	0.0702640435825418	0.269117727399085	1
1110058L19Rik|ENSMUSG00000026154	0.0238028045564708	4.02257702672951	0.160068022571818	0.762166990936077	0.913075424245818	1
Fam135a|ENSMUSG00000026153	-0.049234680056602	5.67033999442747	1.35433211479429	0.366991154815046	0.671361314287047	1
Col9a1|ENSMUSG00000026147	-0.15381473580344	-1.27900620641974	0.242462072086423	0.626037129502631	0.845141436983172	1
Col19a1|ENSMUSG00000026141	-0.320535628601649	3.1740006359638	9.44528455842188	0.00449344895163701	0.0388600542349547	1
Gm10222|ENSMUSG00000067736	0.119658210192149	2.82411563638009	2.21197292977554	0.256000889490303	0.56380090483968	1
Lmbrd1|ENSMUSG00000073725	-0.0439001896077659	7.83100767734458	2.47709691871972	0.354945987568935	0.661810309842588	1
Bai3|ENSMUSG00000033569	-0.0770762192050386	7.20976787166361	4.79918733756975	0.106271669018311	0.34396270438786	1
Gm9884|ENSMUSG00000052558	-0.462075323478814	-0.971994691665054	2.69964121303886	0.110868638508866	0.352786314066474	1
Gm7846|ENSMUSG00000086240	0.223342114143819	0.629913302592238	1.5539787737709	0.247216799027288	0.552812371812598	1
Gm5697|ENSMUSG00000081557	0.128908712601051	0.303221871960381	0.622649332993799	0.533217945943295	0.792220089315804	1
Phf3|ENSMUSG00000048874	-0.0347242787509243	6.80777869924656	0.926834419395379	0.47037418575795	0.751053562127069	1
Ptp4a1|ENSMUSG00000026064	0.210014625603565	4.33931078310644	10.3040600979339	0.00460545504850109	0.0396672097907891	1
Gm10307|ENSMUSG00000070960	0.133767289226883	0.70474940090748	0.593705662403239	0.46593791423901	0.748112357891091	1
Khdrbs2|ENSMUSG00000026058	0.237061295110449	3.10158825645055	6.49181253966682	0.0162294499152007	0.100376511172281	1
Prim2|ENSMUSG00000026134	0.064397033280494	2.80725325562296	0.562423723664437	0.541151344627062	0.79623490956676	1
Rab23|ENSMUSG00000004768	-0.0904796356441784	3.41307569914708	1.76406350803181	0.310991188414982	0.623696441229915	1
Bag2|ENSMUSG00000042215	0.366986455442648	1.38509660601204	8.01413368843979	0.0180462662718621	0.107574333253146	1
Zfp451|ENSMUSG00000042197	0.0169907440540013	6.23247511339932	0.376185937963018	0.736339984816074	0.900426596707279	1
Gm15455|ENSMUSG00000081402	0.0790650786515138	2.24084148436971	0.441729068512533	0.515369752183669	0.781344406552679	1
Bend6|ENSMUSG00000042182	0.0299874934792603	6.472680423939	0.481087025324234	0.541682434499824	0.79623490956676	1
Dst|ENSMUSG00000026131	-0.0707600801137136	9.19515238195332	3.66325826460789	0.141926903022837	0.405518963073257	1
D630036G22Rik|ENSMUSG00000098168	0.11068620594247	-0.390737947826404	0.133991191605478	0.716911710509512	0.892495105704368	1
Ccdc115|ENSMUSG00000042111	-0.0725522571812491	4.07527423388089	1.78031516461728	0.355668092936727	0.661857707702479	1
Imp4|ENSMUSG00000026127	-0.108548677078146	3.60017375502301	2.1527326903955	0.206408240556982	0.50073434964914	1
Ptpn18|ENSMUSG00000026126	0.0804798690363881	-0.104818014733739	0.11511984138668	0.736765308745848	0.900532484628229	1
Amer3|ENSMUSG00000045174	0.158930180634876	4.87140601729649	12.0560360470005	0.01518287375918	0.0956629541130111	1
Arhgef4|ENSMUSG00000037509	-0.381083075870042	7.4759115574644	124.540193339689	3.58616661345852e-12	1.4628144386136e-09	6.14382064217713e-08
C230030N03Rik|ENSMUSG00000046858	-0.174783952955213	0.9994968126893	1.07533825559453	0.308073557398696	0.621252542483989	1
Fam168b|ENSMUSG00000037503	-0.101712984863416	8.49688025497452	12.9422185651529	0.032619519969955	0.162594592995423	1
Plekhb2|ENSMUSG00000026123	-0.101335036925799	8.36923268184179	13.8839386104265	0.0328181788006302	0.163394664112873	1
Hs6st1|ENSMUSG00000045216	0.0865542402118976	5.78636501970895	2.80761798573723	0.104837702221321	0.341257305431999	1
Uggt1|ENSMUSG00000037470	0.0522417492757266	6.0225992672414	1.53082753825579	0.312205308310454	0.624893560764189	1
Neurl3|ENSMUSG00000047180	-0.104565442597175	0.628786861111527	0.306058167284514	0.58423073165535	0.820284300457899	1
Arid5a|ENSMUSG00000037447	0.0468510159829758	2.9565008340937	0.200583664124821	0.657484964516846	0.862246309743132	1
Kansl3|ENSMUSG00000010453	-0.00691353193773695	6.23431471253924	0.0221498225280753	0.890669869160986	0.964231039397536	1
Lman2l|ENSMUSG00000001143	0.287513869666452	5.69161289156494	35.6163224463508	1.55697796807977e-06	6.58620902447966e-05	0.0266741465491426
Cnnm4|ENSMUSG00000037408	0.19411287507274	3.86296509609247	9.3397344785893	0.0181582958394165	0.108091704072579	1
Cnnm3|ENSMUSG00000001138	-0.0202574371079915	3.80711778176823	0.111762418092624	0.80563993945667	0.930413113165974	1
Ankrd23|ENSMUSG00000067653	0.0561073940748858	1.27270244935485	0.126221009554905	0.724881962754711	0.895764617177818	1
Ankrd39|ENSMUSG00000079610	0.186982812143019	2.43163090014804	3.48656161065024	0.104282771817465	0.340040435244922	1
Sema4c|ENSMUSG00000026121	0.165931146121486	3.87200863851557	3.90491071580151	0.0574546259034924	0.235606785394525	1
Fam178b|ENSMUSG00000046337	-0.297410748635321	-1.51658775897474	0.576789705607737	0.453531855862757	0.73969241662553	1
Cox5b|ENSMUSG00000061518	-0.163372118205407	5.8730234491035	5.23712236366	0.0293659856020598	0.151501334017377	1
Actr1b|ENSMUSG00000037351	0.00818565471711204	7.26663388958774	0.0530241014100575	0.863594317137738	0.954316618751029	1
Zap70|ENSMUSG00000026117	0.36631389454709	-0.806753737388403	1.58038213903725	0.218456811420737	0.516824173812103	1
Tmem131|ENSMUSG00000026116	0.0416331360091316	6.60594267250943	0.919900183169639	0.391847152867882	0.692305617510597	1
Vwa3b|ENSMUSG00000050122	0.411561913896056	-1.96511869659794	0.975278808508589	0.331307855366762	0.642950405317553	1
Inpp4a|ENSMUSG00000026113	-0.220822076913304	6.55311095236693	30.0603799205153	6.13588459511179e-06	0.000198888264316594	0.105119974883455
Coa5|ENSMUSG00000026112	-0.0660198139787955	7.22427518158666	3.77659496337241	0.166530115871746	0.444264130331033	1
Unc50|ENSMUSG00000026111	0.0710426168811325	4.97279584905631	3.27121228936372	0.267178620910602	0.577191651799072	1
Mgat4a|ENSMUSG00000026110	-0.00234753071835955	5.99617341417333	0.00333866954440375	0.963930213008065	0.988243737736363	1
2010300C02Rik|ENSMUSG00000026090	-0.287147133529148	8.75039539521304	39.6170429373611	6.29043828877651e-07	3.16034571153429e-05	0.0107767788763319
Tsga10|ENSMUSG00000060771	-0.0637440605323245	4.85032996947053	1.6920453829257	0.32817599221973	0.640135614107756	1
Gm26805|ENSMUSG00000097268	-0.207143872109015	1.64470127502031	2.13154621075614	0.154744284222999	0.427893829715603	1
Lipt1|ENSMUSG00000037216	-0.0411270124575643	1.38749534294894	0.120795932834189	0.788649660118572	0.923839041172744	1
Mitd1|ENSMUSG00000026088	-0.100763279646252	2.83427199777807	1.92774913380022	0.323378771899917	0.635335449563002	1
Mrpl30|ENSMUSG00000026087	-0.0332798260605708	4.99553045003725	0.600447629361023	0.600920123780004	0.830196415224211	1
Txndc9|ENSMUSG00000058407	-0.0343807948307416	5.56180210786364	0.674744902342855	0.536986699593897	0.794374936313154	1
Eif5b|ENSMUSG00000026083	-0.0257896595255579	6.58682292984673	0.651579921314903	0.599110746458427	0.829009394097873	1
Rev1|ENSMUSG00000026082	-0.0765026887780439	5.38432543270052	3.88020812695743	0.181159640811909	0.465102197870466	1
Aff3|ENSMUSG00000037138	-0.341560549532499	6.5677742482827	27.9693613122172	1.04714916362519e-05	0.000307714570689994	0.179397594712267
Lonrf2|ENSMUSG00000048814	-0.0354713013810651	7.63253643251113	0.998702337164392	0.453320209887495	0.73969241662553	1
Chst10|ENSMUSG00000026080	-0.00453178291302237	6.31608245814162	0.0203775579277424	0.927824128192612	0.978053975881947	1
Pdcl3|ENSMUSG00000026078	-0.0100063809302106	4.72781786663907	0.0413288971204703	0.882756027357589	0.960728005019839	1
Npas2|ENSMUSG00000026077	-0.183136454068099	6.31037284150104	8.00909879133866	0.00824646550693228	0.0607387992539827	1
Gm3617|ENSMUSG00000092563	-0.197059518204739	-2.56925842982716	0.174206326676419	0.679388140666936	0.873950865438201	1
Rpl31|ENSMUSG00000073702	-0.114705111077503	3.87477125692403	2.08281517025749	0.159381985551196	0.435312100593988	1
Tbc1d8|ENSMUSG00000003134	-0.203798506515499	7.03009911446813	9.18957955524275	0.0049955882993587	0.0419531464434379	1
Cnot11|ENSMUSG00000003135	0.0233574354552693	4.8337087355704	0.219872927256357	0.722748757681723	0.895244864189378	1
Gm15832|ENSMUSG00000085894	-0.181072762776582	3.25937615329122	2.68427082167431	0.111847002089417	0.35477927046767	1
Rnf149|ENSMUSG00000048234	-0.199288773063804	4.97909963454157	9.31532323774628	0.00474147943755935	0.0404921271939558	1
D930019O06Rik|ENSMUSG00000097083	0.284042696526054	-0.708212903371504	0.776776030841015	0.385173281178208	0.68806622390847	1
Creg2|ENSMUSG00000050967	-0.175900432948097	6.25490288055434	8.38306864968752	0.00701992330714815	0.0539306395058575	1
Map4k4|ENSMUSG00000026074	0.0766803295339897	7.16859223497503	3.7902107020382	0.10623382709604	0.34396270438786	1
Il1r2|ENSMUSG00000026073	-0.285700302673709	-1.98752253326604	0.481458432688449	0.493129210578122	0.766396820573374	1
Gm16894|ENSMUSG00000097899	-0.319557577536973	0.118035806586039	2.80776443220986	0.13482073494291	0.394040230581635	1
Il1r1|ENSMUSG00000026072	0.266000900258976	2.1177810888417	5.41807025199757	0.0345402507876752	0.169359924583415	1
Il1rl2|ENSMUSG00000070942	-0.0830910952095754	-0.94691434369567	0.0599366985954425	0.808271814419263	0.931538023856765	1
Il1rl1|ENSMUSG00000026069	0.108803337943602	-1.49165930698063	0.110628993007951	0.741754636865142	0.903030664303808	1
Slc9a2|ENSMUSG00000026062	0.162195992813771	3.92990778827555	7.84226288468905	0.0454383556647465	0.201935386938146	1
Mfsd9|ENSMUSG00000041945	0.103215676025439	2.66458427451982	1.04123068657066	0.347991560379275	0.656486260226472	1
2610017I09Rik|ENSMUSG00000060424	-0.0472765792348528	5.55345269370496	0.852309901542891	0.397057240249032	0.696072748834964	1
Gm20646|ENSMUSG00000093436	-0.182278657255704	0.680789083740439	1.45853584848172	0.327541886910064	0.639554092380126	1
Pou3f3|ENSMUSG00000045515	0.00829313412803483	6.38496194495285	0.025232138659274	0.874860223271299	0.958922236254433	1
2610207O16Rik|ENSMUSG00000097063	0.307843408543537	-0.631105311962983	1.48979052469123	0.241555755710298	0.545738257527209	1
Mrps9|ENSMUSG00000060679	-0.0175550201183912	4.86994596797828	0.15173070993756	0.789302599719897	0.924095231701306	1
Gpr45|ENSMUSG00000041907	0.178695676903344	1.45310607411126	1.68701517992315	0.241535808971112	0.545738257527209	1
Gpr45|ENSMUSG00000096364	0.49320793226524	-0.950284860859046	3.30056143493067	0.079313782551517	0.290625899367643	1
8430432A02Rik|ENSMUSG00000041878	-0.0292402077559138	-0.483859326047733	0.0096481768200452	0.922410389258102	0.976277000417415	1
Tgfbrap1|ENSMUSG00000070939	0.0520357704981046	5.77052111812453	1.97320465927223	0.331553561946441	0.643135826909696	1
AI597479|ENSMUSG00000010290	-0.0808692668523554	5.58190750626707	6.11346839268454	0.142681734624178	0.406929162240955	1
Fhl2|ENSMUSG00000008136	0.318727068482329	3.2580940395382	12.7741800717601	0.00121874848371485	0.014360109369328	1
Nck2|ENSMUSG00000066877	0.168800061157808	4.27967053111881	9.97309559863304	0.0250006419657618	0.135675547634191	1
Uxs1|ENSMUSG00000057363	-0.202511197145528	5.5285374823059	21.4085815071059	0.000284427112325377	0.00461439894730905	1
Tpp2|ENSMUSG00000041763	0.00573248593229668	6.1455556817126	0.0312433991476553	0.910656861271065	0.971879362234811	1
Tex30|ENSMUSG00000026049	-0.0179649994667944	1.57073807708842	0.0258091148074784	0.903528411379806	0.969866738433829	1
Kdelc1|ENSMUSG00000026047	0.281926234440294	3.50793047794148	15.754165682224	0.00129961820793132	0.0151366242086924	1
Bivm|ENSMUSG00000041684	-0.113282581250825	4.66096526966219	4.69109630711666	0.096494759804743	0.326131050115201	1
Ercc5|ENSMUSG00000026048	0.0599918461841474	5.03649642658929	1.69067860154824	0.338260919155661	0.648582659985985	1
Gulp1|ENSMUSG00000056870	-0.0356076176796114	3.5473068403498	0.130411117375081	0.720550474231034	0.894401922306427	1
Col3a1|ENSMUSG00000026043	-0.229845369473991	0.0616091926095405	0.76438820048025	0.38894137632403	0.690001414433394	1
Col5a2|ENSMUSG00000026042	-0.150702787450651	1.44346831213187	1.08446979625196	0.322738564627103	0.634587064064217	1
Wdr75|ENSMUSG00000025995	-0.0984548710753927	5.08780492904916	5.94161733971152	0.111317554123802	0.353698288580235	1
Gm5526|ENSMUSG00000084817	-0.0227435512566576	4.64932236620315	0.126107199533085	0.743698634676084	0.904004896358072	1
Slc40a1|ENSMUSG00000025993	0.0446355334605566	3.68005501537839	0.249485220899253	0.621100884476506	0.842427389189414	1
Dnah7b|ENSMUSG00000041144	0.176361990434859	2.48550236482836	2.88113506579229	0.116774900604785	0.364007932525687	1
Slc39a10|ENSMUSG00000025986	-0.0727896046285795	7.44779768004776	3.25244795932239	0.129214379898274	0.384656951592914	1
Gm4852|ENSMUSG00000081185	0.566402011430131	-0.845123784072995	3.59066507897602	0.0678311099252426	0.262974106186752	1
Tmeff2|ENSMUSG00000026109	0.0608110100141663	5.92778430971087	1.42874799793634	0.244145467302014	0.549038521837129	1
Sdpr|ENSMUSG00000045954	0.0634932198798503	3.71778858127661	0.376516585492242	0.544123100871293	0.798041003692063	1
Nabp1|ENSMUSG00000026107	-0.0705471381016435	2.86178839364666	1.09335086869845	0.490246382334917	0.764666081156327	1
Myo1b|ENSMUSG00000018417	-0.0947983448200817	6.9816967876634	6.5146148386068	0.0478041020985652	0.208551025503595	1
Stat4|ENSMUSG00000062939	-0.0746619910293996	-0.610029992107816	0.0522837215916712	0.820695885121336	0.937219164371332	1
Stat1|ENSMUSG00000026104	0.332216866150135	4.6321951456231	8.06928646143505	0.00803431217785252	0.0595860762904629	1
Gls|ENSMUSG00000026103	-0.0754024883879844	8.19932631299536	4.93919090622576	0.110173320833316	0.351553237570566	1
Nab1|ENSMUSG00000002881	0.163226354828367	5.01816944484485	8.55242954272298	0.00981860834028095	0.0692752389249472	1
Tmem194b|ENSMUSG00000043015	0.00575453483845497	1.84078533611871	0.00155965731599952	0.968760786495755	0.990111932939699	1
Mfsd6|ENSMUSG00000041439	0.0086350607511071	6.39918870286662	0.0481975240622746	0.861295780775956	0.953451435640436	1
Inpp1|ENSMUSG00000026102	0.039968397569352	4.1993394652656	0.425047770517836	0.598012002630082	0.828539212270019	1
Hibch|ENSMUSG00000041426	0.156807181342416	4.24980372365568	7.63392817713537	0.0365470199632121	0.175237488387839	1
1700019D03Rik|ENSMUSG00000043629	0.319307126023929	2.93610600306759	9.20223712104949	0.00496935537775232	0.0418960765215076	1
Pms1|ENSMUSG00000026098	-0.00666119727665323	2.49333070172918	0.00524991897302352	0.953299919758613	0.984505251942951	1
Ormdl1|ENSMUSG00000026097	0.232969781412994	3.42102989297541	10.2829574209033	0.00990570681340348	0.0696938682247345	1
Osgepl1|ENSMUSG00000026096	0.0528025784958476	4.43105997403148	0.701718101022812	0.466938722749812	0.749095814041556	1
Asnsd1|ENSMUSG00000026095	0.0617854527094469	4.49710462893091	1.64283844195401	0.390104753031429	0.690777739424748	1
Dnah7a|ENSMUSG00000096141	0.445612109741047	-0.856160012216325	3.68350091619012	0.103813127907005	0.339267817817182	1
Stk17b|ENSMUSG00000026094	-0.0062515521656502	3.79784781127457	0.00623460995631644	0.939983525807004	0.9817751389315	1
Hecw2|ENSMUSG00000042807	-0.107835486967815	6.5519906683027	5.84779873091815	0.0283895534393642	0.148193122950392	1
Gtf3c3|ENSMUSG00000041303	0.0343938987032039	4.8622029950137	0.584580531324193	0.598211513819845	0.828564363940307	1
Pgap1|ENSMUSG00000073678	0.203663469393383	6.2904790589728	16.958253787107	0.000277988805463375	0.00453119656225525	1
Ankrd44|ENSMUSG00000052331	0.0614352421302928	3.87430878678507	0.824542487744107	0.446718985232529	0.735742571488529	1
Sf3b1|ENSMUSG00000025982	0.062693998633626	8.71796087955106	4.40372642497387	0.191931969745639	0.480385871482837	1
Coq10b|ENSMUSG00000025981	0.0801084606278831	5.10533584198997	0.6833106509006	0.415010349682469	0.709576577920166	1
Hspd1|ENSMUSG00000025980	-0.00262778227098055	6.97969121580996	0.00420986214691399	0.956161326453898	0.985379923292118	1
Hspe1|ENSMUSG00000073676	0.0033404949308389	4.77950468403886	0.00226689990164126	0.962342734681863	0.987760806301095	1
Gm16581|ENSMUSG00000089670	-0.0600387245888776	2.83628989055099	0.284449544057465	0.597750047379117	0.828539212270019	1
Mob4|ENSMUSG00000025979	0.0113334727639101	4.5415180075636	0.0503536668945924	0.872760802269975	0.958132534685602	1
Rftn2|ENSMUSG00000025978	0.0926466455509097	5.34283764734839	3.60094100073244	0.11110187362982	0.353435780785975	1
Gm10561|ENSMUSG00000097649	0.0632851573974217	2.92762220715145	0.395148393352682	0.534388138552215	0.792721239040311	1
Mars2|ENSMUSG00000046994	0.0711346511952327	3.60701561659458	1.48985651698433	0.406206116602803	0.703234428484872	1
Gm8292|ENSMUSG00000089944	0.00104409448727435	3.04296473145346	0.000102920610875701	0.99197314094822	0.997270339224512	1
Plcl1|ENSMUSG00000038349	0.168228781792211	5.19405133821018	5.02459886213595	0.0325818208340839	0.162486050113882	1
Gm6644|ENSMUSG00000073674	0.0214523351213159	1.9554849639105	0.0337837076913124	0.871238090785765	0.957372143124839	1
Satb2|ENSMUSG00000038331	-0.582392539176375	1.2151477830159	2.77713446149592	0.106083794956971	0.3438384941265	1
1700066M21Rik|ENSMUSG00000038323	-0.00692648397809288	4.9829676819229	0.016301233234887	0.913859653277131	0.972638273896615	1
9430016H08Rik|ENSMUSG00000025971	-0.147990679650936	4.1669043114219	7.05470958639746	0.0524180659088554	0.221925598991474	1
Tyw5|ENSMUSG00000048495	-0.0140263275110733	3.39650922445038	0.0434108330996229	0.875312642161598	0.958922236254433	1
Spats2l|ENSMUSG00000038305	0.0616148952684276	4.39056310374326	0.932918839821199	0.397365086767794	0.696364429879894	1
Kctd18|ENSMUSG00000054770	0.0700373344741363	4.60516464805491	1.61354191287365	0.314161678140552	0.626950087593026	1
Sgol2|ENSMUSG00000026039	-0.176945784475385	0.58558726730901	0.801295686247204	0.377870589218792	0.681726930759935	1
Aox1|ENSMUSG00000063558	0.00276821730045283	3.08313552840416	0.000986236183685018	0.977289123444754	0.992652064461754	1
Aox3|ENSMUSG00000064294	0.0543932758935158	0.72061410258716	0.0702039323691852	0.792861870754689	0.925293567422979	1
Aox4|ENSMUSG00000038242	-0.831775916943166	-1.6561909421902	5.05575493816753	0.0320870170842705	0.160760755199631	1
Bzw1|ENSMUSG00000051223	-0.0735980045681794	7.32975642198707	6.11512954569538	0.122232306526482	0.372824292634758	1
Clk1|ENSMUSG00000026034	-0.077394857958224	7.69244747831532	1.56164565975092	0.22113764394379	0.520329877441714	1
Ppil3|ENSMUSG00000026035	0.0280105616416219	3.68942498705718	0.227012240548499	0.741397669179727	0.903030664303808	1
Nif3l1|ENSMUSG00000026036	0.0295762757469872	4.0703651798305	0.269976464773953	0.704071209391753	0.886952661971762	1
Orc2|ENSMUSG00000026037	2.53264898919176e-05	5.0442299816699	3.0734592564374e-07	0.999680555929755	0.999874615691313	1
Gm15834|ENSMUSG00000085054	0.0627945529467215	-0.34665436449716	0.070701909592701	0.800240764536934	0.928528599935439	1
Fam126b|ENSMUSG00000038174	-0.142442046591122	7.21066254974632	10.1653005358898	0.00335024031711202	0.0312106128943791	1
Ndufb3|ENSMUSG00000026032	-0.114262146276271	5.58422102936938	5.96366214996399	0.03901997690013	0.18254785479329	1
Gm10068|ENSMUSG00000059647	0.166271122520038	1.30904802196428	2.63851627830159	0.287974091323003	0.599972289012001	1
Cflar|ENSMUSG00000026031	-0.0936630746600242	3.09655600485442	1.42662765793954	0.332003373782387	0.643280004483132	1
Casp8|ENSMUSG00000026029	-0.124082010530269	1.66356622272387	1.08350678055448	0.38128525031948	0.685593262276305	1
Trak2|ENSMUSG00000026028	0.287996580562048	8.55567648911415	47.4627564490314	1.23247197507523e-07	7.93786085601085e-06	0.00211147098769889
Stradb|ENSMUSG00000026027	0.134778704614779	4.56683934571154	11.7738286685035	0.0558471230542984	0.231160404002474	1
G730003C15Rik|ENSMUSG00000097573	-0.52577625851174	0.714633051329383	7.88511236870355	0.00870289076683572	0.0632574987770172	1
Tmem237|ENSMUSG00000038079	0.141820153901085	4.12933093393251	7.29468420540148	0.0671885188864806	0.261310716359407	1
Mpp4|ENSMUSG00000079550	0.147631605132221	1.81985167289826	2.36325810636592	0.27898030614098	0.590908320038647	1
Als2|ENSMUSG00000026024	0.0947280456125546	5.46806129645486	6.35102861305484	0.092693469574812	0.317731996949916	1
Cdk15|ENSMUSG00000026023	0.169340846923062	-1.08078307387652	0.242844173339833	0.625766284598948	0.845141436983172	1
Fzd7|ENSMUSG00000041075	0.24216374039629	2.9434668811818	7.80961930886217	0.0153894657420802	0.0963993883339371	1
Gm973|ENSMUSG00000047361	-0.161044276617254	3.04184726237354	2.48810395646235	0.125253796833438	0.377596934901749	1
Sumo1|ENSMUSG00000026021	-0.0633546277076107	5.71516662505229	2.19606357161946	0.243160013636688	0.548061748930895	1
Nop58|ENSMUSG00000026020	-0.0409035075378234	4.86590094431104	0.707270755689715	0.533475927765628	0.79246593206284	1
Bmpr2|ENSMUSG00000067336	-0.0519685488727597	5.92234572113168	0.818713918232371	0.372804389559504	0.677437929776562	1
Fam117b|ENSMUSG00000041040	-0.0460247837512955	3.95617197905597	0.626023350628697	0.566925752802939	0.811138466428925	1
Ica1l|ENSMUSG00000026018	0.058656530626365	5.72766660788077	1.79134484559943	0.278813638924474	0.590729070251557	1
Wdr12|ENSMUSG00000026019	-0.0294732336700058	4.67350732283769	0.369207342250421	0.669081995162977	0.868060115322695	1
Carf|ENSMUSG00000026017	-0.124387372154754	3.98318885447908	5.66031518058109	0.117746195028877	0.366210001690655	1
Nbeal1|ENSMUSG00000073664	-0.026526151742774	4.88720940894828	0.138117018264753	0.712786210558302	0.8900702393567	1
Cyp20a1|ENSMUSG00000049439	0.0985765012097208	3.69447134909705	2.39708614942173	0.242784451041657	0.547580600274349	1
Abi2|ENSMUSG00000026782	-0.025408072856409	8.13648434717955	0.454023676886334	0.593009810247244	0.825034173169567	1
Raph1|ENSMUSG00000026014	0.13640794625779	2.87208436440219	2.30385370015404	0.183937781793242	0.468609025203806	1
Gm11578|ENSMUSG00000082160	-0.0020268143921205	1.96932227550038	0.00043594776798366	0.987717633232231	0.996188771242473	1
Eif4a-ps4|ENSMUSG00000082209	-0.0477710739531005	7.41134201994571	2.47930284579073	0.315616797933731	0.627978942008613	1
Rpl18-ps1|ENSMUSG00000081382	0.289708729886208	0.945192064028153	3.87611352458522	0.101202288502043	0.334648820849786	1
Pard3b|ENSMUSG00000052062	-0.0509514135949121	2.06813163376356	0.347193877543668	0.688489812490131	0.87860018380491	1
Nrp2|ENSMUSG00000025969	-0.110511016335543	2.51128380347578	1.49282117373962	0.321382881330862	0.633337733131022	1
Ino80d|ENSMUSG00000040865	0.0231127805330481	6.18431623530292	0.476731157212023	0.648030991650298	0.858033183517103	1
Gm11602|ENSMUSG00000084799	0.0486796529053962	1.36698544161171	0.113211327148209	0.757869949720481	0.910856609704145	1
Ndufs1|ENSMUSG00000025968	-0.126568860762977	7.499957735677	15.4896224306127	0.00761761368446749	0.0575926556232555	1
Eef1b2|ENSMUSG00000025967	0.0121039262380369	7.1425675459419	0.127109445109193	0.800210358055541	0.928528599935439	1
Gpr1|ENSMUSG00000046856	0.349000617183065	-0.69595411687562	2.25595989676606	0.193412582410041	0.482320867809145	1
Zdbf2|ENSMUSG00000027520	0.199519796670352	6.11453497265668	8.47654870139702	0.0067452131402335	0.0525029493496049	1
Gm11605|ENSMUSG00000081643	-0.109345214539047	2.90278072716268	1.70094910295979	0.280702918947194	0.5924352090179	1
Adam23|ENSMUSG00000025964	-0.00767181290640117	8.09645087680319	0.0506240449069228	0.872146975688256	0.957734887987385	1
Mdh1b|ENSMUSG00000025963	0.649883510262177	-0.0750322437451721	10.6215584771458	0.00590351317521894	0.0475719304272663	1
Fastkd2|ENSMUSG00000025962	0.0282271009408591	4.40689352074269	0.330304823645478	0.698079914698788	0.883010586315224	1
Klf7|ENSMUSG00000025959	-0.0457869802670485	5.88951723843587	1.65932659481616	0.383437869688018	0.687314162966755	1
Creb1|ENSMUSG00000025958	0.0722852041592401	6.22211949275734	4.13258728379413	0.152007391002248	0.423652289352614	1
Mettl21a|ENSMUSG00000025956	-0.0327865608000193	3.80066919188993	0.291762571223522	0.691141574716202	0.879558902964136	1
Ccnyl1|ENSMUSG00000070871	-0.00482293735593158	4.55061501527751	0.00530061696661795	0.945685212419666	0.983242252200526	1
2810408I11Rik|ENSMUSG00000087213	-0.361125355718668	-0.737736832508644	2.25263535430968	0.169539128309371	0.449062779373444	1
Fzd5|ENSMUSG00000045005	-0.189192533250115	2.92988024391152	2.81515255765214	0.103823538015036	0.339267817817182	1
Plekhm3|ENSMUSG00000051344	-0.0279485330473388	6.10763202617961	0.417930040390943	0.581648847305662	0.818740826494007	1
Rpl10a-ps1|ENSMUSG00000084416	-0.0202267147750202	5.81002707280363	0.19178876586036	0.705363578699723	0.887180737852114	1
D630023F18Rik|ENSMUSG00000044816	1.6673389518461	0.715784635352473	90.4931688731913	1.5244385612203e-10	3.3917768091982e-08	2.61166814308261e-06
Idh1|ENSMUSG00000025950	0.196407507623713	5.31876206757363	15.080791355233	0.000781976008225451	0.0100576673970859	1
Pikfyve|ENSMUSG00000025949	0.0122616573091245	5.44564390867818	0.116131118475494	0.82888485356753	0.941199838238506	1
Map2|ENSMUSG00000015222	-0.0595389905043408	9.57196036665242	1.52506271836415	0.226491086966905	0.527235857736179	1
Unc80|ENSMUSG00000055567	-0.138207588562496	7.89571674931153	9.30761429044397	0.00475664937190097	0.0405831260156411	1
Rpe|ENSMUSG00000026005	-0.0623381726625378	5.22258063770202	1.38254428562549	0.300012618492488	0.61276837575972	1
Gm15789|ENSMUSG00000082057	0.555345233111923	-1.77877076261288	1.76806386699895	0.193697811712047	0.482751078011461	1
Kansl1l|ENSMUSG00000026004	0.110811893581469	4.48334609032335	3.37372023698817	0.119687000460811	0.368923658131454	1
Acadl|ENSMUSG00000026003	0.0488318611030231	5.45590335541537	0.980172587190073	0.388410068989943	0.689630148402498	1
Lancl1|ENSMUSG00000026000	-0.081018961536329	7.48062809683604	7.21117575557627	0.0889627134980482	0.3100303514338	1
Erbb4|ENSMUSG00000062209	0.119253908880111	6.2440368252352	6.92412498185245	0.0177510303884196	0.106705492145405	1
Ikzf2|ENSMUSG00000025997	0.280920774880173	2.15192605603907	5.91067625464304	0.0247920512722529	0.134922942311384	1
Spag16|ENSMUSG00000053153	-0.241585904730553	-0.621178485501747	0.438815485379457	0.512779099745702	0.779427871248636	1
Vwc2l|ENSMUSG00000045648	-0.250417626821511	1.17154284361355	2.21974249768467	0.146750936529428	0.415079584715562	1
Bard1|ENSMUSG00000026196	-0.346123067361457	-0.39183286454651	1.245771932074	0.273269286263277	0.583813262956551	1
Atic|ENSMUSG00000026192	0.20443029604534	4.8780440857352	28.5158774071182	0.00175082146056522	0.0190808354086536	1
Fn1|ENSMUSG00000026193	-0.023499321425127	5.06174111229111	0.0876579665208879	0.769226738092909	0.915738480787139	1
Mreg|ENSMUSG00000039395	0.388165258504155	0.303800458005966	3.41898413773863	0.0743802613591975	0.279128691521425	1
D230017M19Rik|ENSMUSG00000097131	0.0190077324007613	2.23195425049274	0.0369657558410777	0.877214579836624	0.959112201102731	1
Pecr|ENSMUSG00000026189	0.144775894753313	2.10238877290452	1.88254877912686	0.252362588572766	0.559862622136531	1
Tmem169|ENSMUSG00000026188	0.188272215012393	1.23030512998977	1.0237828606399	0.319758101750677	0.631772090784523	1
Xrcc5|ENSMUSG00000026187	-0.0222005694868519	4.66634689447183	0.219404600784696	0.745561051391107	0.905241100810238	1
March4|ENSMUSG00000039372	0.10863788923839	5.46048528086163	4.47956886468362	0.0544959512838513	0.227325209981724	1
Smarcal1|ENSMUSG00000039354	-0.070446515860463	5.93333468054276	4.18026278888478	0.178323818830316	0.461203016114061	1
Rpl37a|ENSMUSG00000046330	-0.00850319842806713	4.86240102930068	0.0336126245456103	0.896675471554795	0.966951275091226	1
Igfbp2|ENSMUSG00000039323	-0.298396796266162	1.74380394409376	2.0349136026845	0.164102825818938	0.441153736767608	1
Igfbp5|ENSMUSG00000026185	-0.163626273424194	6.99592341294835	4.84212093574389	0.0356542720999955	0.172355809711378	1
Tns1|ENSMUSG00000055322	-0.208946612079008	6.12879656481875	21.8482919072015	5.90257469579541e-05	0.00127680441525716	1
Arpc2|ENSMUSG00000006304	-0.112930801940324	7.612098244256	9.85793018453714	0.017486269153664	0.105420910909767	1
Aamp|ENSMUSG00000006299	0.0225166656982912	7.02983682175232	0.936813788455616	0.637146515580591	0.852048560215962	1
Pnkd|ENSMUSG00000026179	0.141900933127138	7.09019842870973	16.4301371673497	0.00279445328931034	0.0272180141562118	1
Tmbim1|ENSMUSG00000006301	0.0444539828776791	5.83548806120303	0.715372419116373	0.40439770496814	0.701726069230647	1
Gm216|ENSMUSG00000073650	0.274547634673655	-0.016884466386133	2.42969330364175	0.225651269251554	0.526185001731005	1
Slc11a1|ENSMUSG00000026177	0.0433449474801198	1.61031861814285	0.0977596433293172	0.770247155843654	0.916261074200025	1
Ctdsp1|ENSMUSG00000026176	0.0228815214961477	4.60626636785506	0.184324430848375	0.742811138730677	0.903438905916084	1
Vil1|ENSMUSG00000026175	-0.0699366417269044	-0.0327069768371095	0.127302727921254	0.756209780347059	0.910208306012675	1
Rqcd1|ENSMUSG00000026174	0.0205829564007253	4.88910817211241	0.219975623114157	0.750790866900406	0.908051474178451	1
Plcd4|ENSMUSG00000026173	0.0187577794308234	4.11878610686372	0.0482059525853195	0.827710034333754	0.940776773582292	1
Usp37|ENSMUSG00000033364	0.0166368011664257	5.07721626162815	0.0950435805370551	0.788614601168084	0.923839041172744	1
Zfp142|ENSMUSG00000026135	-0.0525739318652726	5.46637819479103	2.1685869746917	0.349299077102159	0.657150643528682	1
Bcs1l|ENSMUSG00000026172	-0.0677593543531828	4.07748836154428	1.21880133470467	0.388088163894879	0.68941871255283	1
Rnf25|ENSMUSG00000026171	0.117184313127347	4.7526979106472	4.8378120129942	0.0800735448250922	0.291752439375474	1
Stk36|ENSMUSG00000033276	0.141309243588735	2.44911671008863	1.46313167096611	0.235928826271988	0.538780678711237	1
Ttll4|ENSMUSG00000033257	-0.17670662299889	3.95451036979536	7.05933681571011	0.0269566211057931	0.143111506905624	1
Cyp27a1|ENSMUSG00000026170	0.124348492816914	2.90439346566684	1.16523767357601	0.289030350158928	0.60114108815761	1
Wnt10a|ENSMUSG00000026167	-0.192015006196397	-0.456305288845013	0.556924094213197	0.461341641958511	0.745070230960898	1
Cdk5r2|ENSMUSG00000090071	-0.0997581394923486	7.70821278914666	2.93162438200476	0.0972356419530588	0.327533371918282	1
Ccdc108|ENSMUSG00000047021	0.530692665547036	1.65687893937582	7.91247999559787	0.00859983787872538	0.0626147142109321	1
Ihh|ENSMUSG00000006538	-0.256399332589627	-1.69666991332676	0.353288080685321	0.556737895370502	0.805557437021368	1
Nhej1|ENSMUSG00000026162	-0.388053931023348	1.2285541600811	7.21734046362503	0.0156431429084341	0.0976670278087804	1
Cnppd1|ENSMUSG00000033159	-0.257242521267361	5.05672211552297	22.1635046198608	5.37130385988499e-05	0.00119046922468493	0.920211777275496
Fam134a|ENSMUSG00000049339	-0.135015722268149	7.43215294186951	16.2054369860693	0.00437469368751244	0.0381350294576581	1
Zfand2b|ENSMUSG00000026197	-0.066022711511143	3.46083713645534	0.806730800154273	0.456098431411657	0.741674720922964	1
Abcb6|ENSMUSG00000026198	0.157931806029283	4.29005220142356	9.3305328768908	0.0339971388622607	0.167511930683995	1
Atg9a|ENSMUSG00000033124	-0.208678393028647	6.94102696319941	37.0530915879728	1.28591345329423e-05	0.000368399151870178	0.220302692818367
Ankzf1|ENSMUSG00000026199	-0.0796579746603857	4.63231485616984	1.96652278629741	0.245049284703827	0.549788416127026	1
Glb1l|ENSMUSG00000026200	-0.0212337127707761	3.21994617808497	0.107368484709985	0.819582581916788	0.93695676876651	1
Stk16|ENSMUSG00000026201	0.0125513797696955	5.02056514004421	0.0649918651431209	0.842452937661871	0.946832644588102	1
Tuba4a|ENSMUSG00000026202	-0.219556366263746	8.55703198591135	23.8163614605359	3.30823666094817e-05	0.000807360548082109	0.56676710475364
Dnajb2|ENSMUSG00000026203	-0.0814696784986293	5.22305439444492	2.54944925493899	0.168910324166635	0.448229813138598	1
Ptprn|ENSMUSG00000026204	0.00678943050491625	8.87649686295351	0.032159102574132	0.88745416990858	0.96275857728483	1
Resp18|ENSMUSG00000033061	0.159386611408347	4.15873774883977	3.98201063136089	0.055188890545327	0.229201855888591	1
Dnpep|ENSMUSG00000026209	-0.116182307459267	5.43316016012806	7.06499896818013	0.0412252511706646	0.189044701032073	1
Des|ENSMUSG00000026208	0.0653501292824123	0.64823324038672	0.105554612230394	0.747529962769328	0.906282876099648	1
Speg|ENSMUSG00000026207	-0.163692685937834	7.46165818193491	14.5078579905465	0.000647880038070929	0.00876517960933687	1
Gmppa|ENSMUSG00000033021	-0.0472363851621093	4.50033219115993	0.898266849281374	0.505385116839298	0.775147955615098	1
Asic4|ENSMUSG00000033007	-0.129048833202247	6.93008442077237	6.85358504437501	0.0137593751178742	0.089121215319252	1
Chpf|ENSMUSG00000032997	0.0664034395526956	6.04554687041547	1.71836907361047	0.199902543552822	0.492595565665076	1
Tmem198|ENSMUSG00000051703	-0.0454232347996011	5.26070048962886	0.951797140168925	0.44347948635022	0.734005464221039	1
Obsl1|ENSMUSG00000026211	-0.233894276081326	3.08652493511365	10.2417163281625	0.0147298213900677	0.0934288411901667	1
Inha|ENSMUSG00000032968	-0.16763032436697	4.0432135893515	7.29041609063398	0.0317175431654935	0.159701865388521	1
Stk11ip|ENSMUSG00000026213	0.0493328328586726	4.9927743983086	1.40639465258653	0.434376585111112	0.727513897362751	1
Slc4a3|ENSMUSG00000006576	0.0105498407909994	7.37710991945687	0.0543071047785282	0.823330518466343	0.93821270655813	1
Epha4|ENSMUSG00000026235	-0.171085442106022	8.10654357181569	25.1708427254345	0.000296936962547119	0.00476322475876147	1
Sgpp2|ENSMUSG00000032908	-0.346441760476919	5.50120602151229	25.9524694259362	1.80997165360096e-05	0.00048602561707667	0.310084343694916
Farsb|ENSMUSG00000026245	0.0414743785180171	5.67855226515639	1.2933055522803	0.447935577284714	0.736400759048241	1
BC035947|ENSMUSG00000090486	0.424461580695774	-1.19673046102064	1.35474783471729	0.253672275012289	0.561342471649513	1
Acsl3|ENSMUSG00000032883	-0.0241977773940407	7.89321872912232	0.17120862620648	0.681998867377456	0.875087776889859	1
Utp14b|ENSMUSG00000079470	-0.0505494472353935	4.13505635611906	0.226074589564265	0.637912190009263	0.852540107593314	1
Kcne4|ENSMUSG00000047330	0.102423153045794	0.178593550355463	0.121764314227847	0.729579139704952	0.898056460800779	1
Gm5830|ENSMUSG00000072978	-0.0404673164240314	1.64702447750542	0.181528451337048	0.778283747053148	0.919492252569791	1
Scg2|ENSMUSG00000050711	0.119143308898417	8.79884082660306	2.74172402613941	0.108240074519473	0.347781124656342	1
Ap1s3|ENSMUSG00000054702	1.18521979178069	2.09291414853968	73.4719614695795	1.52216137161507e-09	2.30775828482384e-07	2.60776686185094e-05
Wdfy1|ENSMUSG00000073643	-0.592070816143231	5.12603847030774	6.88305882650665	0.0135769784184083	0.0884077515257206	1
Mrpl44|ENSMUSG00000026248	-0.186958132687673	4.47845524189009	13.1734226756717	0.008670086766032	0.0630725802444417	1
Serpine2|ENSMUSG00000026249	-0.0270031162150418	8.47913020915644	0.39567693711165	0.571349312928089	0.813256599292457	1
Gm5529|ENSMUSG00000067106	-0.142921591648526	3.46507228887051	5.15483562860432	0.107653400150114	0.346611172969697	1
Cul3|ENSMUSG00000004364	-0.0270130543655327	7.47748275043904	0.815583911911674	0.568850027756416	0.811789977136437	1
Dock10|ENSMUSG00000038608	0.0098485767895974	6.87803467120975	0.0540914152717673	0.836954272440721	0.944702898633182	1
Nyap2|ENSMUSG00000054976	0.00898124163878499	5.76401833197228	0.0120438251866156	0.913346868843222	0.972523117300871	1
Gm5530|ENSMUSG00000087008	0.485793312140278	-1.38947396700825	1.11426849760687	0.299628014948229	0.612410779300055	1
Irs1|ENSMUSG00000055980	-0.0397307517323481	3.21215534486573	0.360009575758281	0.667747502266464	0.866918021281378	1
Rhbdd1|ENSMUSG00000026142	-0.100896393151356	3.23029372755474	1.25485453643811	0.280565120211538	0.5924352090179	1
Col4a4|ENSMUSG00000067158	-0.0127230232661856	-1.66648194324412	0.00125445105163733	0.972329114337549	0.990836449371336	1
Col4a3|ENSMUSG00000079465	-0.268764588978113	-1.71976953882308	0.522644982328396	0.475344410901231	0.753757908881885	1
Mff|ENSMUSG00000026150	-0.0466895788352242	6.75768669614638	2.65545060060996	0.334831557249056	0.644996445979121	1
Agfg1|ENSMUSG00000026159	0.0432796050279673	5.88925005106178	1.61560934891916	0.408814530246893	0.705382423695934	1
Slc19a3|ENSMUSG00000038496	-0.0745324777345539	2.23786920950717	0.266930689369978	0.609206401919177	0.834888894326056	1
Gm6374|ENSMUSG00000079140	-0.17265838881443	-0.12671972287969	0.426861269965308	0.518536186378697	0.783046550942718	1
Sphkap|ENSMUSG00000026163	0.0479634705459971	5.5811844578208	0.999681850216359	0.385922737890292	0.68806622390847	1
Pid1|ENSMUSG00000045658	0.0254522495379319	4.64086522332582	0.0922254773584686	0.763474277252311	0.913715774913489	1
Dner|ENSMUSG00000036766	0.0826991744518451	6.1575236129809	3.69914110750259	0.103481809532778	0.338459404527596	1
Trip12|ENSMUSG00000026219	0.00251425126003005	7.99924988004561	0.00758207495813882	0.957569073357495	0.985772416138005	1
Fbxo36|ENSMUSG00000073633	0.426364402892357	1.13757091508895	6.04596384956058	0.0199607975316501	0.115856567902173	1
Slc16a14|ENSMUSG00000026220	0.648470080769512	2.12835815150668	36.2065986688603	1.3572475285234e-06	5.84230267805601e-05	0.0232523646586629
Rpl19-ps1|ENSMUSG00000064281	0.200260105965851	1.75992028868843	2.96071904014082	0.152629762037371	0.424882157646937	1
Sp110|ENSMUSG00000070034	-0.0884618414786182	0.222114442305617	0.10239448892553	0.751204750710797	0.908154318966251	1
Sp140|ENSMUSG00000070031	-0.0251405228298973	-0.928621713001664	0.00394739789734602	0.950322194145306	0.984051542688037	1
Sp100|ENSMUSG00000026222	0.0896968293396236	1.94927374239243	0.554447597013988	0.492775856551667	0.766085319316776	1
A630001G21Rik|ENSMUSG00000052760	0.213216770492864	0.14448984161716	1.17920971750415	0.330418377292154	0.642182524744682	1
Cab39|ENSMUSG00000036707	-0.156322921758369	7.1436609616377	21.8639274794019	0.0010687477212143	0.0129688552114565	1
Itm2c|ENSMUSG00000026223	0.000744601946108522	8.97340034387783	0.00049493129052842	0.987746524876937	0.996188771242473	1
4933407L21Rik|ENSMUSG00000026224	-0.173001854464949	2.20391697344542	2.6545235580043	0.15394443143282	0.426678510886976	1
Spata3|ENSMUSG00000026226	0.522627637632711	-1.39527437688574	2.64594005859809	0.114330597558133	0.359369729168688	1
2810459M11Rik|ENSMUSG00000026227	-0.089941581250923	3.6697117011497	1.23834163025	0.289932265318678	0.602148086972916	1
Psmd1|ENSMUSG00000026229	-0.0152073851274483	7.09223562253413	0.334778100107897	0.750097651308929	0.907662707461275	1
Gm21972|ENSMUSG00000094638	0.0104813671218178	4.03652983447486	0.0332213751365419	0.894509963198069	0.965706786150156	1
Armc9|ENSMUSG00000062590	-0.0642316942902845	5.31526666742084	2.22434887171533	0.270171510435137	0.579949670063246	1
B3gnt7|ENSMUSG00000079445	0.789366902909048	-0.220955311446126	11.3763318976778	0.00207490469240005	0.0216092809666856	1
Ncl|ENSMUSG00000026234	-0.0891456850839264	8.59363848507767	8.49581230677483	0.0618959674931983	0.247410572816956	1
C130036L24Rik|ENSMUSG00000073627	-0.0263722193995225	1.77712575197122	0.0683153000952328	0.849831341780154	0.949478971395434	1
Ptma|ENSMUSG00000026238	-0.0611140890476849	5.94645687335422	1.13002794628313	0.296297001979196	0.608611986964201	1
Pde6d|ENSMUSG00000026239	0.00471436455238684	5.09879353901352	0.0134314144292118	0.939024709741532	0.9817751389315	1
Cops7b|ENSMUSG00000026240	-0.01469569123297	4.23933009204125	0.0807380011252384	0.845747134209146	0.947919759424133	1
Nppc|ENSMUSG00000026241	0.0904054106131352	-0.639078471165673	0.0777126958813759	0.782344262136258	0.921387107832986	1
Dis3l2|ENSMUSG00000053333	-0.0791030691534942	4.98591255175297	3.26618665615204	0.212491964700079	0.509219798467165	1
Gm6136|ENSMUSG00000084106	-0.02120519676628	6.12305597030923	0.158569178318737	0.693312210072095	0.880302039526582	1
Ecel1|ENSMUSG00000026247	-0.0998710567018558	5.57521501058118	4.42409670159497	0.0714669077848546	0.272054061392719	1
Prss56|ENSMUSG00000036480	-0.00572234981305395	1.41575812953372	0.000523728414419312	0.981894269591786	0.994196963749792	1
Eif4e2|ENSMUSG00000026254	0.0109307157580443	5.64726164521607	0.0945656046367448	0.841645551392346	0.946791360430647	1
Efhd1|ENSMUSG00000026255	0.0289687999675998	5.01460798612999	0.213218666093751	0.647605095529779	0.857895714292879	1
Gigyf2|ENSMUSG00000048000	0.101439872958421	5.84117095851063	6.66728867306807	0.0564675540091896	0.232548590212845	1
3110079O15Rik|ENSMUSG00000026258	1.3283436263523	-0.60251609088571	18.8086033385359	0.000151573474566949	0.00281643900898153	1
Neu2|ENSMUSG00000079434	-0.086536372779479	3.60693240499503	0.820694533968902	0.372234535406098	0.676773715793438	1
Ngef|ENSMUSG00000026259	-0.150302785988187	9.49375380794043	5.54930619785168	0.0252573117854655	0.136673488789828	1
Inpp5d|ENSMUSG00000026288	0.229686844616906	4.46050561644964	21.2716950776252	0.00146236806768138	0.0166577724305302	1
Atg16l1|ENSMUSG00000026289	-0.179394936755166	6.26424702743887	25.8815901996664	0.000357742131336221	0.00551154513853609	1
Sag|ENSMUSG00000056055	0.501520084821521	0.328975300398222	8.21413446572788	0.0161760738502262	0.100154859848961	1
Dgkd|ENSMUSG00000070738	0.244590753901439	6.49387920385029	37.7657492566213	9.50171097031905e-07	4.34088832916016e-05	0.0162783312343506
Usp40|ENSMUSG00000005501	-0.0277432537523222	4.59086396423695	0.212289709786183	0.689647405643599	0.879095189991528	1
Ugt1a10|ENSMUSG00000090165	0.101633251718152	1.73962215919608	0.640871937261241	0.469368580746319	0.75067424620481	1
Ugt1a9|ENSMUSG00000090175	0.110772402275014	1.70075652134159	0.753328742809313	0.436164052488052	0.728999477536491	1
Ugt1a8|ENSMUSG00000089675	0.109090600601611	1.70185463535834	0.729416866007729	0.443052039393432	0.733652381489298	1
Ugt1a7c|ENSMUSG00000090124	0.0126493107326483	1.42788028173972	0.00679309300398178	0.934862957968499	0.98064814203433	1
Ugt1a6b|ENSMUSG00000090145	0.116346143189425	1.77541301119351	0.868623212584396	0.403528457154227	0.701140925757223	1
Ugt1a6a|ENSMUSG00000054545	0.12201804656224	2.2672831334534	1.14840378530708	0.317550905009017	0.629589411481829	1
Ugt1a5|ENSMUSG00000089943	0.112111741441499	1.70120651824716	0.772654505900075	0.430594412328182	0.724152691862807	1
Ugt1a2|ENSMUSG00000090171	0.114261680124848	1.70212682614324	0.81113628673572	0.421672355710767	0.715398177662593	1
Dnajb3|ENSMUSG00000081984	-0.0627207031161772	0.327291767237022	0.0888415546348069	0.767720677601306	0.915232157442901	1
Ugt1a1|ENSMUSG00000089960	0.102922112181316	1.70334784582967	0.637498736032062	0.469160375019913	0.750566817430907	1
Hjurp|ENSMUSG00000044783	-0.0107676095858538	6.22069323658837	0.00562030699837141	0.940739962795106	0.9817751389315	1
Arl4c|ENSMUSG00000049866	0.178485767278828	5.05613660392089	12.0735374396037	0.00419790648908706	0.0370141708548839	1
Sh3bp4|ENSMUSG00000036206	0.317259012748039	4.1826889476185	25.8070674923568	3.47020188277193e-05	0.000840898142229826	0.594514986556487
Agap1|ENSMUSG00000055013	-0.0459931366748777	7.54922575734341	0.881868769642232	0.355230248241913	0.661811041981756	1
Gbx2|ENSMUSG00000034486	0.0798455908420751	-0.209980889435218	0.159525344112747	0.731918943622731	0.899145238642317	1
D130058E05Rik|ENSMUSG00000092627	0.0785096567416499	-2.11901256397726	0.0441886475032381	0.83493182579851	0.944068963357438	1
Asb18|ENSMUSG00000067081	0.0348539372166815	-0.380127896602353	0.0250357573119116	0.88745656819555	0.96275857728483	1
Ackr3|ENSMUSG00000044337	-0.0549353790761331	-0.889533213675292	0.04577567807486	0.844179338658808	0.947279396890517	1
Cops8|ENSMUSG00000034432	0.03758968406023	6.36183257682258	1.20595151771205	0.452528643822909	0.738917339494288	1
Col6a3|ENSMUSG00000048126	-0.0569825892619331	1.51899367427664	0.150005468926955	0.701278919008921	0.885423424015096	1
Mlph|ENSMUSG00000026303	0.00915301367101318	1.6306901912849	0.00371934122148745	0.951776690173239	0.984438911570565	1
Lrrfip1|ENSMUSG00000026305	0.247054305359701	5.22024439872971	18.4353106716398	0.000170944534237594	0.00307213719740645	1
Ramp1|ENSMUSG00000034353	-0.0871234957127674	6.12963460284172	2.0776685843643	0.159881366738138	0.43539780240944	1
Ube2f|ENSMUSG00000034343	0.0405972688740564	4.25457271661279	0.746565952018975	0.591412400989497	0.824009399584208	1
Gm7785|ENSMUSG00000083064	0.0134485447545399	1.43787489583681	0.0129835067751011	0.930131209642084	0.97889229161361	1
Scly|ENSMUSG00000026307	0.252183873672101	3.5511628518091	25.0776802963428	0.00381146003290936	0.0345674607113834	1
Ilkap|ENSMUSG00000026309	0.00134522279834179	4.92254378411732	0.00121848950079947	0.983308886708171	0.994507584574182	1
Hes6|ENSMUSG00000067071	0.364583032123679	2.37437056280608	12.4162122012168	0.00196348801224839	0.0208934637427574	1
Per2|ENSMUSG00000055866	-0.326719423333823	5.72213218727066	4.85556569342951	0.0354173101805999	0.172035542391278	1
Traf3ip1|ENSMUSG00000034292	0.140840723969378	4.08739792436022	6.37681237598967	0.0695791493181937	0.267451197244625	1
Asb1|ENSMUSG00000026311	0.0892816661115102	5.73590567105636	5.59799110401085	0.0996985666788751	0.331721857514564	1
Hdac4|ENSMUSG00000073617	0.0574633518869991	3.89178696697344	0.327692662770928	0.57130918955226	0.813256599292457	1
Hdac4|ENSMUSG00000026313	-0.153676231558808	3.97287549018812	2.79798709845483	0.104837134512212	0.341257305431999	1
Ndufa10|ENSMUSG00000026260	-0.0464350955810571	6.87764921281887	2.53905237996153	0.334742209271501	0.644996445979121	1
Myeov2|ENSMUSG00000073616	0.0591074353825324	5.53138748308676	1.57887818242252	0.293287778047973	0.605374242592515	1
Gpc1|ENSMUSG00000034220	0.0386707349441071	6.13805272396699	0.785498161322067	0.449367875308032	0.737410961664484	1
Ankmy1|ENSMUSG00000034212	0.20550687323302	-1.98514832207929	0.182751127991042	0.672088852283695	0.870246105156395	1
Dusp28|ENSMUSG00000047067	0.13112041888681	3.92927778592853	3.51697363736453	0.103208063978411	0.338003674766597	1
5033417F24Rik|ENSMUSG00000097251	-0.485688195658829	0.713830327471893	8.43801840057525	0.00736147352646419	0.0561517205945612	1
Rnpepl1|ENSMUSG00000026269	0.0247043212256421	4.89049360871539	0.242315323781273	0.702579750030053	0.886111568021044	1
Capn10|ENSMUSG00000026270	0.0725522989589076	4.60181057514332	2.28079953643442	0.299464547043247	0.612339567399549	1
Gpr35|ENSMUSG00000026271	0.001344936499307	-1.24874310590103	1.85433841384905e-05	0.996613303606478	0.998828777195868	1
Kif1a|ENSMUSG00000014602	0.035260858416187	10.1859017480914	0.811933548490743	0.471883654177941	0.751679289946674	1
E030010N08Rik|ENSMUSG00000084989	0.849013891353572	-1.53660315770721	2.83514281703066	0.10265730165278	0.33705864707133	1
Sned1|ENSMUSG00000047793	-0.280060505750261	2.90477136456451	7.69887469515109	0.00944075349233378	0.0675037515987739	1
Mterfd2|ENSMUSG00000026273	-0.0774720204352326	3.7924991489693	1.86688456120496	0.349747367730236	0.657436021939259	1
Pask|ENSMUSG00000026274	0.0694347644593386	3.16186767588915	0.48929689005626	0.48965853721336	0.764427743715991	1
Ppp1r7|ENSMUSG00000026275	-0.0673333658647457	8.18692932931696	5.81181336851	0.155239696162947	0.428754872588039	1
Ano7|ENSMUSG00000034107	0.0297886975523875	-1.32379492041581	0.00774575248568458	0.930456767271647	0.97889229161361	1
Hdlbp|ENSMUSG00000034088	-0.0968049492347095	7.79243754189795	12.4182353571045	0.0411932616310876	0.188955255951422	1
Sept2|ENSMUSG00000026276	0.00736564084736309	6.55849490720979	0.0405463839993087	0.880405236001225	0.96006834084138	1
Farp2|ENSMUSG00000034066	-0.151264730265434	3.63846330196923	6.36302467289633	0.0756910968361643	0.28245259660143	1
Stk25|ENSMUSG00000026277	-0.124986077325335	7.43889886900637	17.1734524704005	0.00801358238502616	0.0594838359706534	1
Bok|ENSMUSG00000026278	0.335955262510676	3.53483447534408	12.0129837132072	0.00162404719880786	0.0180085285501465	1
Atg4b|ENSMUSG00000026280	0.0170786901491672	5.41673959129518	0.190947026000356	0.764399071113913	0.914113547793374	1
Thap4|ENSMUSG00000026279	-0.0767641075067107	4.3885794888872	2.24227067611115	0.291494690314104	0.603709747879742	1
Dtymk|ENSMUSG00000026281	-0.00698610041510385	4.49259801171233	0.0217712619155228	0.922073296346277	0.976147158702042	1
Ing5|ENSMUSG00000026283	-0.190379890669835	4.57568395808564	10.200001249876	0.00671714626778699	0.0523796767681961	1
D2hgdh|ENSMUSG00000073609	-0.173689723089757	3.56913216139654	8.67389539486065	0.0436284074872799	0.196540067597181	1
Neu4|ENSMUSG00000034000	0.0813599133071425	3.38098972824253	0.589538810945099	0.448631219971556	0.736918662278111	1
Pdcd1|ENSMUSG00000026285	1.02267625786022	-2.01359467639574	5.17252262655046	0.030304892492947	0.154795294630044	1
Fam174a|ENSMUSG00000051185	-0.00995710828063403	5.79602044039477	0.0379631603376885	0.852913791801665	0.950829480570328	1
Gm15427|ENSMUSG00000081051	-0.00793562613709817	6.65798924669737	0.0244801525900807	0.87672317542298	0.959069062575983	1
St8sia4|ENSMUSG00000040710	0.106268309044551	4.76782123731594	2.37663257536554	0.133702198579079	0.391888120796713	1
Slco4c1|ENSMUSG00000040693	-0.218875356292963	1.17393707262861	2.42467008558286	0.178329968989039	0.461203016114061	1
Gm5101|ENSMUSG00000097814	-0.0618411797452757	2.17462803576806	0.278867878843347	0.618146226378413	0.840215895772371	1
Gm6430|ENSMUSG00000044757	0.229728944352129	-1.49368554287171	0.537670968536932	0.469121513324145	0.750566817430907	1
D1Ertd622e|ENSMUSG00000044768	-0.00501952234183589	5.41443339692483	0.0139929884777842	0.930025667495478	0.97889229161361	1
Ppip5k2|ENSMUSG00000040648	-0.144235960702538	5.60318163360339	7.59294183481943	0.00989052592358526	0.0696156491877004	1
Gin1|ENSMUSG00000026333	-0.0753898356271448	3.23888342888936	1.03664139612962	0.421304721272652	0.715261161058212	1
Pam|ENSMUSG00000026335	0.0914591210789756	7.53420723294894	5.56009510335444	0.0540629162249584	0.226234948892523	1
Gm3531|ENSMUSG00000089782	0.118480514961424	5.5624444630471	8.00594110102888	0.0331452041870378	0.164544664773205	1
B230216N24Rik|ENSMUSG00000089706	-0.166912892958913	2.15658553251144	2.01966820050074	0.170529181755155	0.450387898266021	1
Gm3555|ENSMUSG00000089791	-0.00117953129385658	2.46167707368087	0.000161166156867047	0.991782034891583	0.99724362751911	1
Cntnap5b|ENSMUSG00000067028	-0.0797861680716167	4.45472320264943	0.644820013674639	0.428320925198826	0.721693592098549	1
Gm7110|ENSMUSG00000082431	0.088294101068784	3.02682410595801	1.02992299322412	0.370364480911698	0.674937164873865	1
Cdh20|ENSMUSG00000050840	-0.0523510117318703	4.25755249093612	0.738363564419295	0.488862578287558	0.763881219556953	1
Rnf152|ENSMUSG00000047496	0.0322434349724595	2.64184184865382	0.103107717520627	0.767558317801139	0.915232157442901	1
Gm3608|ENSMUSG00000067017	-0.0582146595155911	3.57780036268492	0.383174065243535	0.540606884857126	0.796220995885893	1
Pign|ENSMUSG00000056536	0.0286612449759779	4.67839245690229	0.403146769712571	0.673043153733595	0.870958994445485	1
2310035C23Rik|ENSMUSG00000026319	0.00658012853594569	6.42850227060415	0.0535135614483313	0.894283568681516	0.965706786150156	1
Tnfrsf11a|ENSMUSG00000026321	0.125190689341257	1.99917076422735	1.04481214376261	0.339403909364632	0.649229874932009	1
Zcchc2|ENSMUSG00000038866	0.253522767529271	4.49368997509864	15.2148710398255	0.000504821406338808	0.00728609969115118	1
Phlpp1|ENSMUSG00000044340	0.0790374810357296	7.14043059209359	5.39091072960628	0.0968910161344604	0.327145622470551	1
Bcl2|ENSMUSG00000057329	-0.0861496017491935	5.44967802852708	0.798917487365075	0.378570025836036	0.682500787205134	1
Kdsr|ENSMUSG00000009905	0.110698815292816	5.31551313650261	6.50326795873518	0.0592639494281756	0.240537782895879	1
Vps4b|ENSMUSG00000009907	-0.0941013056111515	6.07436918124326	10.5334393383897	0.065892491081838	0.257850652629979	1
Serpinb8|ENSMUSG00000026315	0.458435496311735	-1.50994082607034	1.68190753793004	0.21960132591432	0.518282120893254	1
Cdh7|ENSMUSG00000026312	-0.652184781071013	4.62086321068402	66.141753059591	4.63010460602002e-09	5.62574128442092e-07	7.9322952110335e-05
Cdh19|ENSMUSG00000047216	0.234849321184108	3.83476079162024	2.78315855386627	0.105721905882036	0.3431866129359	1
Dsel|ENSMUSG00000038702	-0.0555270714666773	5.22988351475239	1.02337112446729	0.351192328443831	0.658706697054928	1
Cntnap5a|ENSMUSG00000070695	-0.138597900608466	4.05443708003651	1.07916422881673	0.307229530696124	0.620617417743898	1
Tsn|ENSMUSG00000026374	-0.0769308725191424	6.53702517582852	7.0851017469101	0.115542649711995	0.361714783042875	1
Mki67ip|ENSMUSG00000026377	-0.0209656213588937	3.93178547006968	0.0784460607530071	0.793241867296641	0.925366009700541	1
Clasp1|ENSMUSG00000064302	0.0182866401358875	6.71899777065392	0.166244281715519	0.704732143663763	0.887038018269901	1
Tfcp2l1|ENSMUSG00000026380	0.00407569052793368	3.67992489255657	0.00339734627056914	0.961636163166739	0.987458088430386	1
Gli2|ENSMUSG00000048402	0.163750055706005	2.30175478786985	2.02350200911933	0.172410138660105	0.452748389871998	1
Inhbb|ENSMUSG00000037035	-0.109255648661199	1.72434709803782	0.781849161960559	0.442193782358733	0.73296177252497	1
Ralb|ENSMUSG00000004451	0.278296595727354	3.65765982718602	12.9480338033945	0.00114237512205244	0.0136670185691357	1
TMEM185B|ENSMUSG00000098923	-0.0605735892155088	2.286929623505	0.407408431699039	0.614425174406797	0.838199541176017	1
Tmem185b|ENSMUSG00000037015	-0.0519305820812174	3.52509484235902	0.829243319983162	0.553075729496453	0.803099295443332	1
Epb4.1l5|ENSMUSG00000026383	0.257379630876916	3.42440324872855	13.5166295662991	0.0041808573872233	0.0369888312676704	1
Ptpn4|ENSMUSG00000026384	-0.0427481699634727	5.7007400233161	0.620085392458186	0.437226080324735	0.729204658178448	1
Tmem177|ENSMUSG00000036975	0.216967160466547	3.21882256046604	9.72235882842504	0.0203075733251947	0.11706229918486	1
Gm101|ENSMUSG00000036962	1.40850620347766	-1.3916012612925	10.7101561283464	0.00269466591904648	0.0263964273219644	1
Sctr|ENSMUSG00000026387	0.0840096522954994	-1.79327720000437	0.0454162760982912	0.832689743721885	0.94283528256001	1
Tmem37|ENSMUSG00000050777	-0.105876243597282	-0.53999971682743	0.1628388171428	0.689433462098047	0.879009979709598	1
Dbi|ENSMUSG00000026385	0.106736729990986	6.60467845375242	10.003547485212	0.0286926793721726	0.149094670383806	1
3110009E18Rik|ENSMUSG00000026388	-0.0589669864097362	0.715563003570151	0.157745139559396	0.753644094915875	0.909471527914393	1
Steap3|ENSMUSG00000026389	-0.0907610205957951	2.24496733601411	0.449363071326566	0.507792890558969	0.776316311528087	1
C1ql2|ENSMUSG00000036907	0.166441291480536	-0.617196832910956	0.339153558458001	0.564693122417463	0.80922815334638	1
B230209K01Rik|ENSMUSG00000097881	-0.0658083922983852	1.43590974179259	0.351524239841055	0.663824586181705	0.865761480699222	1
Insig2|ENSMUSG00000003721	0.173435145998309	5.95449231913803	20.5370906631805	0.000920350060086552	0.011539144424488	1
Ccdc93|ENSMUSG00000026339	0.0766654830946039	3.42805454170066	0.92154101804449	0.389813681930089	0.690619234625263	1
Htr5b|ENSMUSG00000050534	1.39291787080098	-1.65515189632606	7.81704970580175	0.00896503313563003	0.0648054631559552	1
Ddx18|ENSMUSG00000001674	-0.0725843982019389	3.35698063664882	0.823210078905109	0.420887591487369	0.714845466180391	1
Dpp10|ENSMUSG00000036815	0.405077238112808	6.35426997129835	19.7536930216834	0.00011228942611524	0.00220865952721733	1
Actr3|ENSMUSG00000026341	-0.0259472068158466	7.64181208968656	0.338128818940503	0.586242348218126	0.821046222619399	1
Slc35f5|ENSMUSG00000026342	0.339300148092858	3.87163812317585	19.1565665569903	0.000135622903642802	0.0025717730767032	1
Lypd1|ENSMUSG00000026344	0.769974968738715	6.88293850077027	85.0745649656072	3.05344047555542e-10	5.85392937804998e-08	5.23115422272154e-06
Nckap5|ENSMUSG00000049690	-0.0738661671972739	1.8062013245514	0.457471768836665	0.588974669551534	0.822726330304407	1
Mgat5|ENSMUSG00000036155	-0.165169468104375	5.06522807249286	6.06688315487371	0.0197661615081834	0.11498603699769	1
Tmem163|ENSMUSG00000026347	0.33643485742461	2.59784521229381	12.8490808171725	0.00273351832038164	0.0267145669508148	1
Ccnt2|ENSMUSG00000026349	-0.191996366550424	6.61333914992436	10.3186921638748	0.00314984402313559	0.0297317508563961	1
Map3k19|ENSMUSG00000051590	-0.042187179962804	2.14347340983411	0.117288857068506	0.734394479097989	0.899483607525174	1
Rab3gap1|ENSMUSG00000036104	-0.0667590224781492	6.36944605957782	2.5909042142774	0.177435485084048	0.460061008648611	1
Rpl28-ps1|ENSMUSG00000058603	-0.0652477739275917	4.97946032327054	1.59909016576726	0.308432461890413	0.621252542483989	1
Zranb3|ENSMUSG00000036086	0.208362840618541	3.27045964801224	10.7625965756489	0.0237302603848624	0.131017344799698	1
R3hdm1|ENSMUSG00000056211	0.0439944010595426	7.69450381464852	1.47039850319949	0.353598618183517	0.660542611672923	1
Ubxn4|ENSMUSG00000026353	0.00491455414521611	6.23143513762838	0.0196046825132708	0.922337270814009	0.976277000417415	1
Mcm6|ENSMUSG00000026355	0.0535506005893658	2.41818257418295	0.293473267689942	0.644950169779819	0.856273437625322	1
Dars|ENSMUSG00000026356	0.00453042921124666	6.05338927778111	0.0124517766020672	0.930030547782169	0.97889229161361	1
Cxcr4|ENSMUSG00000045382	-0.16569059350658	-0.328494808399383	0.309404487729986	0.582193468652015	0.818962025202916	1
Thsd7b|ENSMUSG00000042581	0.253959281629939	1.1957574286858	2.79531392505898	0.132435553633098	0.390245253670836	1
Gm15790|ENSMUSG00000089648	0.0489059175801916	1.75591309688104	0.210093354479025	0.727267925555195	0.896896442955435	1
Gm15675|ENSMUSG00000086825	0.38754423401212	0.721948814463028	3.51378867295425	0.0706798031023884	0.27010626516844	1
Cd55|ENSMUSG00000026399	0.050059343796898	2.1693549780656	0.161365270696774	0.69076533200999	0.879558902964136	1
Gm16083|ENSMUSG00000085526	-0.198104315051434	-1.93513426705843	0.255029848525841	0.617265088269262	0.839417803796555	1
Zp3r|ENSMUSG00000042554	0.562614909518333	-0.554274115008938	3.65823834300444	0.0654335084509891	0.256699534413177	1
Yod1|ENSMUSG00000046404	-0.0168968929649824	3.71484351710019	0.055261659633462	0.841982906157079	0.946791360430647	1
Pfkfb2|ENSMUSG00000026409	0.0147650578743497	6.30882645108322	0.148676767734852	0.76759733184998	0.915232157442901	1
AA986860|ENSMUSG00000042510	0.170693130753916	1.89540119982187	2.64496605756543	0.204781480647902	0.498623696199524	1
Mapkapk2|ENSMUSG00000016528	0.237407324647011	4.27299015508295	24.8393639966704	0.00163068789371158	0.0180509434951822	1
Dyrk3|ENSMUSG00000016526	0.118147387609671	1.26841050373914	0.931376285336266	0.45925603369813	0.7436648742265	1
Eif2d|ENSMUSG00000026427	-0.00693787312700502	4.63799152361341	0.0210017090838997	0.919762276007412	0.974903626341582	1
Rassf5|ENSMUSG00000026430	0.0316459772769091	2.93561610000382	0.124537660696839	0.7533972206911	0.909277998230357	1
Ikbke|ENSMUSG00000042349	-0.113431351912085	0.434971341850716	0.358106284277675	0.579251103541723	0.817603990296807	1
Srgap2|ENSMUSG00000026425	0.00685394104549986	6.66173441084368	0.0291613036568839	0.88751145289863	0.96275857728483	1
Fam72a|ENSMUSG00000055184	0.088713469935275	0.0375460499031087	0.15959464534457	0.692375129227974	0.879822779553007	1
5430435G22Rik|ENSMUSG00000052688	0.0793982497238651	-0.12366386546408	0.136859961054032	0.727046038183476	0.896896442955435	1
Pm20d1|ENSMUSG00000042251	0.0130123642239568	0.922815458003143	0.00717960263727259	0.940419980473843	0.9817751389315	1
Slc41a1|ENSMUSG00000013275	-0.121663287721806	5.67260709183504	3.03297774078034	0.0918900626397004	0.315926259912371	1
Rab7l1|ENSMUSG00000026433	0.0385557333280173	1.0792220732581	0.120506870254724	0.814568827387073	0.934467159733564	1
Nucks1|ENSMUSG00000026434	-0.0543929369918601	7.77425964682047	2.40845424146474	0.251662359732024	0.558870033215254	1
Slc45a3|ENSMUSG00000026435	0.364124550521417	1.34575691003917	3.27172565094224	0.0805704788390817	0.292691569862415	1
Elk4|ENSMUSG00000026436	0.15633608826745	3.90618422411024	4.90431708775438	0.0557891872495065	0.230976403083264	1
Mfsd4|ENSMUSG00000059149	0.990907144438941	3.01012316825456	104.363549216999	2.94797862323073e-11	8.14593060857885e-09	5.05047697731889e-07
Cdk18|ENSMUSG00000026437	0.0621111165131864	4.18194362499247	0.601256860472411	0.444200995431499	0.734305389543454	1
Gm7241|ENSMUSG00000089808	-0.658900049131476	-1.12143047608734	5.02477905745069	0.0325789350052501	0.162486050113882	1
Klhdc8a|ENSMUSG00000042115	-0.0143507509011263	2.83902847152864	0.0101976439162207	0.920239140123974	0.975186672018483	1
Nuak2|ENSMUSG00000009772	-0.116466131687821	-0.375851112712394	0.276562519396154	0.626953331809565	0.845622235071699	1
Tmcc2|ENSMUSG00000042066	-0.0342294582210236	7.63396640639221	1.27915303354312	0.470324902406301	0.751053562127069	1
Dstyk|ENSMUSG00000042046	-0.0215161883190359	6.75630945278462	0.456078750084516	0.656215261824403	0.861895895635931	1
6030442K20Rik|ENSMUSG00000097760	0.070734512874539	-0.738197792085636	0.052351498643018	0.820581781391401	0.937219164371332	1
Rbbp5|ENSMUSG00000026439	-0.0201544922323345	5.95172652003366	0.351882227100784	0.697345037282553	0.882603071714295	1
Tmem81|ENSMUSG00000048174	-0.0766567199338972	2.37603684318032	0.560859920444857	0.511398409145159	0.778598937069245	1
Cntn2|ENSMUSG00000053024	0.0962781125091926	7.81104144533714	3.81883720642968	0.0601078125430752	0.242984201153366	1
Nfasc|ENSMUSG00000026442	-0.00510471128024149	8.40938584740967	0.0153047648995659	0.913678177693143	0.972638273896615	1
Lrrn2|ENSMUSG00000026443	-0.13110880906209	2.58467831186065	1.24431995281551	0.273543376347686	0.584186627223704	1
Mdm4|ENSMUSG00000054387	-0.0526774646894986	5.97416681527914	1.31298911169165	0.307334127338884	0.620654982424372	1
Pik3c2b|ENSMUSG00000026447	-0.18051006391368	6.25033571119219	14.783020225434	0.00058760932576043	0.0081844902186404	1
Ppp1r15b|ENSMUSG00000046062	0.00724362439243304	6.28501755687187	0.0398248436545153	0.885008261847497	0.961632737300811	1
Plekha6|ENSMUSG00000041757	-0.296394944959194	6.90716511944469	37.8084491461181	9.41051214723111e-07	4.31071909375303e-05	0.0161220894106363
Etnk2|ENSMUSG00000070644	-0.154825967242906	-0.035645640117691	0.559960535898612	0.505223513410361	0.775147955615098	1
Sox13|ENSMUSG00000070643	-0.290672298416123	3.07847026224635	8.65974653625369	0.0062399941346363	0.0496763845328016	1
Snrpe|ENSMUSG00000090553	0.00757757987676123	3.65991653617189	0.0133177176500588	0.929464021632579	0.97885419769885	1
Zbed6|ENSMUSG00000094410	-0.0399029099904645	8.02349188701539	0.812922229925637	0.396898430044866	0.696072748834964	1
Zc3h11a|ENSMUSG00000026464	-0.00936692617357701	7.40778104545035	0.0512314266636664	0.842856403577839	0.946866135080941	1
Atp2b4|ENSMUSG00000026463	0.63661703416739	6.38160101561272	37.9629867493954	9.08818512962841e-07	4.1854512806665e-05	0.0155698787640794
Optc|ENSMUSG00000010311	-0.173785928523689	-1.72625717204506	0.170789309631594	0.682366192591152	0.875087776889859	1
Prelp|ENSMUSG00000041577	-0.336448264437061	3.77465583522058	7.86694215145699	0.00877204993552324	0.0635982900953805	1
Fmod|ENSMUSG00000041559	-0.592718709742546	0.364563237759472	3.90193794433349	0.0575440454063582	0.235791577589507	1
Btg2|ENSMUSG00000020423	0.281268676986974	3.1689491404899	2.5922426692588	0.117917907768474	0.366350222419923	1
Chi3l1|ENSMUSG00000064246	0.0488291916862311	3.25434598474352	0.283487229826475	0.600804621595487	0.830196415224211	1
Mybph|ENSMUSG00000042451	-0.0389934159877476	-1.11983937946538	0.0173612294788333	0.896056959912421	0.966703264308539	1
Adora1|ENSMUSG00000042429	-0.161114465861864	7.62364124040414	16.7148197383361	0.000656430257305216	0.0088461449543276	1
Ppfia4|ENSMUSG00000026458	0.357911181950435	6.78249195663183	126.091410766082	3.08581678915368e-12	1.33809442586068e-09	5.28662132317808e-08
Tmem183a|ENSMUSG00000042305	0.051449842060126	6.0163326887872	1.62336464588734	0.322352130824648	0.634226526986011	1
Cyb5r1|ENSMUSG00000026456	-0.0392299124836707	3.08221083780802	0.286887883246264	0.686764256792516	0.877491813215738	1
Adipor1|ENSMUSG00000026457	0.0443718270626702	6.445604525547	1.5137334787965	0.371301667946877	0.675926062614588	1
Klhl12|ENSMUSG00000026455	0.0385492218481837	5.31216529741379	0.726513044790054	0.508682016482985	0.776922555619729	1
Rabif|ENSMUSG00000042229	0.0380800654025738	4.8259334936928	0.625783750966487	0.564412990462208	0.80922815334638	1
Kdm5b|ENSMUSG00000042207	0.133183315120751	6.56227587917984	15.3056125763415	0.00663080329904861	0.0519903533726777	1
Syt2|ENSMUSG00000026452	-0.657897545085576	6.25984712218725	53.1410200663181	4.19938917357743e-08	3.33073774637632e-06	0.000719439353217285
Ppp1r12b|ENSMUSG00000073557	0.017588517726042	7.05148790393889	0.159307602816719	0.711180305576804	0.889869062061374	1
Ube2t|ENSMUSG00000026429	0.0227562631405082	-0.645337937333598	0.00804827430639748	0.932271916257377	0.979617423290075	1
Lgr6|ENSMUSG00000042793	0.421296045243791	-0.627487036728348	2.36879005350072	0.134321245052864	0.392963041367087	1
Ptprv|ENSMUSG00000097993	-1.44063276615153	4.72428583498081	250.161506362826	4.74531017622622e-16	4.06483269695538e-12	8.12966539391077e-12
Ptpn7|ENSMUSG00000031506	-1.60056046340105	3.2058118106498	124.631617056626	3.55439689705936e-12	1.4628144386136e-09	6.0893927640421e-08
Arl8a|ENSMUSG00000026426	0.0829559741933336	6.066431586388	5.72068831357444	0.107603655812728	0.346581280575985	1
Gm15445|ENSMUSG00000085311	0.0576722598962807	-0.906462082800487	0.0565849097366311	0.835180318039069	0.944068963357438	1
Gpr37l1|ENSMUSG00000026424	-0.00859468547397558	7.68332926928125	0.0391830476608978	0.856281145389419	0.951162473310871	1
Gm4204|ENSMUSG00000079139	-0.110221026899562	7.44628761988875	6.38701505688414	0.0202723597170873	0.116985590828094	1
Rnpep|ENSMUSG00000041926	0.0496363448820225	5.60107525687327	1.24740015605426	0.368788294213135	0.673210030423208	1
Timm17a|ENSMUSG00000062580	-0.0994962964472842	5.43036219302352	7.11403862480674	0.0802704887820895	0.292256034694888	1
Lmod1|ENSMUSG00000048096	0.458485800395114	-1.10600536834011	1.79747992765026	0.190135601977069	0.477905389241658	1
Shisa4|ENSMUSG00000041889	0.117357561078174	5.5976656852602	4.64093795876401	0.03941761157958	0.183533648767546	1
Ipo9|ENSMUSG00000041879	0.00839684642803637	7.17021824887974	0.0660195620554233	0.859682460205452	0.952889099980125	1
Nav1|ENSMUSG00000009418	0.281835937393971	6.80367707315595	33.69707283741	2.45526368523532e-06	9.41019629875871e-05	0.0420635774554514
Gm4793|ENSMUSG00000054412	0.542974573002984	-0.0617513301338871	6.09121248134416	0.0195424039358633	0.114071708425625	1
Nav1|ENSMUSG00000090399	-0.379453404998776	-1.24874117631072	1.37863891471934	0.2496192401207	0.556282840327844	1
Csrp1|ENSMUSG00000026421	0.0313023256981913	8.37688628359239	0.50153153289869	0.509879965721326	0.777753477832067	1
Phlda3|ENSMUSG00000041801	0.188444129851151	3.48646854432984	8.13197604001758	0.0317315637276749	0.159701865388521	1
Tnni1|ENSMUSG00000026418	0.583645347578736	3.01402973109523	24.0849393265261	3.06235431645191e-05	0.000753796755020893	0.524642541494542
Lad1|ENSMUSG00000041782	-0.254844464052656	0.787186147392922	2.27525937482975	0.161356675819656	0.437483694938396	1
Tnnt2|ENSMUSG00000026414	0.760163383224121	1.86890067989304	22.6441313409497	4.65733473437899e-05	0.00106385944892508	0.797894586693809
Tmem9|ENSMUSG00000026411	0.20992850167503	5.23059105573711	17.6111573901167	0.000482751109398678	0.00700889153069335	1
Cacna1s|ENSMUSG00000026407	-0.216877358139633	-0.58376349697428	0.679877230455233	0.416171775314394	0.710632713018677	1
Kif21b|ENSMUSG00000041642	-0.000727440720238841	6.07436316268122	0.000171245854540977	0.989646209295562	0.996672616751035	1
Mroh3|ENSMUSG00000087230	-0.0573242763181895	-1.77161358372817	0.0200310578453957	0.888401596338684	0.963463212315826	1
5730559C18Rik|ENSMUSG00000041605	0.265508973061733	0.700689298362751	2.54582895974015	0.161686612941585	0.438044420340265	1
Gpr25|ENSMUSG00000052759	-0.177721390382596	2.1728760041987	1.87052468310929	0.18162831343001	0.46574708362265	1
Camsap2|ENSMUSG00000041570	-0.0468531814215901	7.66500576122032	2.10453489802984	0.323215987700366	0.6352341747485	1
9230116N13Rik|ENSMUSG00000097403	-0.181059940123581	-1.54138273764191	0.283335729549091	0.598464703238702	0.828650876576856	1
Ddx59|ENSMUSG00000026404	-0.225366273254992	3.38360678214815	5.63498154790734	0.0242432381929012	0.133076179621492	1
Kif14|ENSMUSG00000041498	0.507505796869864	-0.971293556351781	2.04207307755339	0.163386746375388	0.440129033352074	1
Zfp281|ENSMUSG00000041483	0.0853301978280961	5.92595384136536	2.52348283416049	0.122703660955316	0.373451611207403	1
Gm19705|ENSMUSG00000097113	0.141205129559752	-0.502317159095975	0.389394850134416	0.581384897585955	0.818676417259354	1
A430106G13Rik|ENSMUSG00000098206	0.328768455185016	-0.182473516936538	1.54185215873498	0.224014332741046	0.524721568022916	1
Ptprc|ENSMUSG00000026395	-0.0813913529245446	2.58736013364722	0.605335269321686	0.460796868036595	0.744752070113486	1
Nek7|ENSMUSG00000026393	0.0964091356914718	5.76769505678841	3.35793887122982	0.0768786625882051	0.285330426226414	1
2310009B15Rik|ENSMUSG00000079283	-0.17593969276006	1.76326223198641	1.92490330775052	0.203165215017099	0.496735616336941	1
Dennd1b|ENSMUSG00000056268	0.010657957783769	3.03695712930226	0.0181366526465313	0.9129134326869	0.972396973936332	1
Crb1|ENSMUSG00000063681	1.57530338834272	1.01222623344452	44.998247491363	2.01758772039208e-07	1.20436630054903e-05	0.00345653128257572
Zbtb41|ENSMUSG00000033964	-0.0560324981804676	5.34749839352316	1.41882377456683	0.332227675285418	0.643423528486297	1
Aspm|ENSMUSG00000033952	-0.492363622348317	0.186004252494527	6.86711744705432	0.0219729194320451	0.123992113211396	1
Cfh|ENSMUSG00000026365	0.0827858717575277	5.06631178480659	1.79750525730992	0.190132569133469	0.477905389241658	1
Kcnt2|ENSMUSG00000052726	0.676398971975088	4.34385589715493	65.7396281924423	4.93369105235084e-09	5.91076888873249e-07	8.45239951088746e-05
Cdc73|ENSMUSG00000078284	0.0243551225486629	3.14649961451449	0.105198807553174	0.797263106598114	0.927065174044909	1
B3galt2|ENSMUSG00000033849	0.333083766572701	4.01878804788657	13.6407111952094	0.000885427100561011	0.0111784355835013	1
Cdc73|ENSMUSG00000026361	-0.0160306265893357	6.17078569409617	0.166778551280693	0.753998584936531	0.909589775610894	1
Glrx2|ENSMUSG00000018196	0.0627286279721175	4.71995661790758	1.31692913781357	0.356842655824556	0.663273780811186	1
Trove2|ENSMUSG00000018199	-0.100711201756307	6.61073355784698	5.78402666032771	0.0391807274210222	0.183077348831649	1
Uchl5|ENSMUSG00000018189	-0.0519751559564151	4.75168455271959	1.27988144071328	0.437057745830842	0.729204658178448	1
Rgs2|ENSMUSG00000026360	0.0147695065030579	7.81338340419345	0.0312774890297155	0.86081768483231	0.953298550520177	1
Rgs13|ENSMUSG00000051079	-2.03727173520725	-2.06163358965298	17.5387157793921	0.00022917323552483	0.00389117529337104	1
Brinp3|ENSMUSG00000035131	0.423046181623186	4.32737377161674	19.3221346230131	0.000128673263516957	0.00247410813756735	1
Gm15443|ENSMUSG00000082588	0.166347894015303	0.793437893225899	0.797001305900781	0.379134949277713	0.683144715084747	1
Pla2g4a|ENSMUSG00000056220	0.112555674358669	2.78387696473704	0.982319893307361	0.329596163049253	0.641322598953412	1
Ptgs2|ENSMUSG00000032487	-0.107648052016992	1.44952482948744	0.685700006408208	0.477735225772215	0.755590831603544	1
Gm15453|ENSMUSG00000081535	0.0305214682598942	4.06902017936139	0.0671032194134028	0.797380860440952	0.927082289316448	1
BC003331|ENSMUSG00000006010	-0.100897637094837	5.92740077745778	8.95772346524241	0.0521816411197963	0.221390756727179	1
Tpr|ENSMUSG00000006005	-0.0484854358476411	7.21428839731752	2.3146742416732	0.306701732818866	0.619800686410833	1
Hmcn1|ENSMUSG00000066842	-0.180958741852446	2.45194708242835	1.67533451813705	0.205473290647274	0.499564713914678	1
Ivns1abp|ENSMUSG00000023150	0.0721456241483966	9.52320433547121	1.0741210983537	0.308342720613468	0.621252542483989	1
Swt1|ENSMUSG00000052748	0.149552033388029	3.99460661988521	4.40974342194725	0.0587277431324927	0.239031329664898	1
Trmt1l|ENSMUSG00000053286	0.116182252553305	4.92930804775532	3.68950992510556	0.0689913172689054	0.265847783952066	1
Rnf2|ENSMUSG00000026484	0.186321081574111	5.21207141580741	12.8336262437473	0.00202551497862081	0.0213151858806706	1
Fam129a|ENSMUSG00000026483	0.211579290799817	0.953476499033233	1.88535826402487	0.228148832225448	0.52948330990062	1
Edem3|ENSMUSG00000043019	0.0420979507481399	6.12420165218647	0.731141455918201	0.411460133197037	0.706739316529141	1
1700025G04Rik|ENSMUSG00000032666	0.351593300653175	6.09474608486948	61.5649588525038	9.69853982609762e-09	1.0384711518794e-06	0.000166155384300704
Tsen15|ENSMUSG00000014980	0.187233638264492	3.15196779144429	6.41673379943224	0.0475933699522345	0.208031952545752	1
Colgalt2|ENSMUSG00000032649	0.0767694958252256	2.2427349107884	0.420067229575258	0.526115600601285	0.787558616222637	1
Rgl1|ENSMUSG00000026482	0.330226416854106	6.70792393038047	68.4226380323106	3.24595941470997e-09	4.24502112158865e-07	5.56097766928113e-05
Gm7278|ENSMUSG00000080950	-0.0905288767318749	0.236105828313302	0.198019818036662	0.668395686391472	0.867534355505891	1
Arpc5|ENSMUSG00000008475	0.295766258522988	4.86240364080047	38.6346250077493	6.48070465254536e-06	0.000207527910481135	0.111027432107407
Ncf2|ENSMUSG00000026480	0.117470360613489	1.43747910412636	0.866047700770176	0.433723460815122	0.726775267085747	1
Smg7|ENSMUSG00000042772	0.0205460340479047	6.66752259917378	0.366197052868809	0.672986587083906	0.870958994445485	1
Nmnat2|ENSMUSG00000042751	0.0632710229252375	6.98083115029141	2.90861111418678	0.18791780510181	0.474558938237649	1
Lamc2|ENSMUSG00000026479	0.777768845490854	2.18963625995791	26.6887830849174	1.47864265697976e-05	0.00041324805871741	0.253321059993772
Gm8818|ENSMUSG00000079138	-0.039303785582488	-1.50267080608876	0.0167408162373545	0.90149736315894	0.969018045296252	1
Lamc1|ENSMUSG00000026478	-0.105062914503089	5.67960598568522	4.60471040681075	0.0528464363833691	0.223161239368962	1
Shcbp1l|ENSMUSG00000042708	0.0079253333145034	2.02909088403645	0.00822089960806065	0.950726288993425	0.984051542688037	1
Dhx9|ENSMUSG00000042699	-0.0382313204073747	7.36304323317257	1.55243877958243	0.420884697523029	0.714845466180391	1
Npl|ENSMUSG00000042684	0.122396741880786	3.10077031164191	1.32091314838863	0.259557317425287	0.56866030081826	1
Rgs8|ENSMUSG00000042671	-0.213818073638533	8.31429973036537	25.1545668928867	2.26064392991487e-05	0.000577931885457693	0.387293518073015
Rgs16|ENSMUSG00000026475	1.02958439110051	2.17031690459355	46.7160408813192	1.42850513541955e-07	9.13177238059991e-06	0.00244731499800078
Rnasel|ENSMUSG00000066800	0.0519289976383092	1.95381395719097	0.214025829394033	0.692341411052866	0.879822779553007	1
Rgsl1|ENSMUSG00000042641	0.209254948091975	0.303057628011231	0.622497301078162	0.43634506295663	0.729171246446838	1
Glul|ENSMUSG00000026473	0.0428930956417713	10.6012998070836	1.0915973923701	0.386822708301228	0.688662797112807	1
5830403L16Rik|ENSMUSG00000045968	0.274875816808514	-0.675583788509162	0.843841670704644	0.365666539668686	0.670352364724395	1
A930039A15Rik|ENSMUSG00000078493	0.0179541027034181	0.112237889004901	0.00571872224748274	0.94022438587458	0.9817751389315	1
Cacna1e|ENSMUSG00000004110	-0.263311143655111	8.52365500235872	50.8474123956359	6.42657640921891e-08	4.74569426908355e-06	0.00110100107042738
Ier5|ENSMUSG00000056708	-0.148685433407959	5.84813796596056	3.00098081259516	0.0935405144743727	0.319714134521084	1
Mr1|ENSMUSG00000026471	-0.0938930577337301	2.18437932509946	0.548930218639554	0.464546030297553	0.747319696746761	1
Stx6|ENSMUSG00000026470	-0.00977964323167613	6.51208057225114	0.0786042279962978	0.842387486957783	0.946832644588102	1
BC034090|ENSMUSG00000033722	0.00697191548538485	3.12725243294754	0.00554203029242513	0.941293321921527	0.981778623711692	1
Xpr1|ENSMUSG00000026469	0.199777902885502	7.63343547749125	37.2140343019802	2.87398503699345e-05	0.000713581328315532	0.492371116537717
Acbd6|ENSMUSG00000033701	0.0405027855235593	4.70993796328736	0.48945650463677	0.55174386605562	0.802285610607292	1
Qsox1|ENSMUSG00000033684	0.259363578119158	4.52858661138277	22.988113557572	0.000237435389540139	0.0040065444028873	1
Cep350|ENSMUSG00000033671	0.0292904272914001	6.43346224585159	0.445317419003143	0.552229257962534	0.802348791982535	1
Tor1aip2|ENSMUSG00000050565	0.0204339486184069	5.79731669457246	0.243082331900317	0.70109394661094	0.88537603786396	1
Tor1aip1|ENSMUSG00000026466	0.0140052321522041	5.46917802666139	0.145614578806643	0.80449221844254	0.930102899915775	1
Fam163a|ENSMUSG00000015484	-0.257566294595156	3.27692930768743	6.55925471820897	0.015734594793417	0.0981307164182088	1
Tdrd5|ENSMUSG00000060985	1.04622850988774	-0.232249854867219	22.863226905503	4.36620509956278e-05	0.00101357487487411	0.748018257657096
Gm2000|ENSMUSG00000078193	0.000889600958032122	5.66294279248569	0.000298774862496717	0.986978069028626	0.995813208398023	1
Axdnd1|ENSMUSG00000026601	0.230531500987683	-1.38149065712043	0.469353073279745	0.498572712059594	0.770723360131644	1
Soat1|ENSMUSG00000026600	0.252735563339232	5.11309294486348	14.2781033676592	0.000703292615551868	0.00933292725765655	1
Gm10031|ENSMUSG00000096493	-0.0902229598777482	5.59519274548718	5.50977022171265	0.103423028880956	0.338331741605603	1
Abl2|ENSMUSG00000026596	-0.0742185753503177	6.83950091789267	3.62256625749372	0.122887771209658	0.37372883514735	1
Tor3a|ENSMUSG00000060519	0.0276052800998323	2.97708026302858	0.122071338573522	0.783422271471894	0.921496076543528	1
Fam20b|ENSMUSG00000033557	0.138387442064525	6.93341716669559	14.0810802751587	0.00411993018348614	0.0366282531932976	1
Angptl1|ENSMUSG00000033544	0.00056623969252392	-0.429368292456732	6.38854363047149e-06	0.998000126096548	0.999049793168521	1
Ralgps2|ENSMUSG00000026594	-0.138624965106127	6.11542354322929	11.6201158924382	0.006766813605318	0.0526318168634332	1
Rasal2|ENSMUSG00000070565	-0.022850321392277	6.50917055042883	0.442460773734318	0.641986540625891	0.85446770909107	1
2810025M15Rik|ENSMUSG00000049881	0.0209208111529943	2.78091722095905	0.0621900053177785	0.843015944337473	0.946866135080941	1
BC026585|ENSMUSG00000033488	0.103610135502566	3.01058406538281	1.35435756667218	0.291787461133334	0.603951043148035	1
Sec16b|ENSMUSG00000026589	-0.622849372764641	-1.59872609459435	2.83962033402281	0.102398148782003	0.336878165741518	1
Brinp2|ENSMUSG00000004031	0.13144887990101	5.7019235044029	6.36006649405959	0.017245824582734	0.104623040634348	1
Astn1|ENSMUSG00000026587	0.0166142293887055	7.97521827305482	0.302780267694191	0.725268713531166	0.895764617177818	1
Rfwd2|ENSMUSG00000040782	0.0671137663957997	4.38333655216237	1.89699582941466	0.360979357912733	0.666438392385229	1
Tnr|ENSMUSG00000015829	-0.0638076218302798	5.62281809177518	1.21918738528067	0.278344887868583	0.589881818278645	1
4930523C07Rik|ENSMUSG00000090394	0.028673319927775	-0.658623082594628	0.0139237583411332	0.914166184690492	0.972638273896615	1
Mrps14|ENSMUSG00000058267	-0.0691485287870153	4.68186368327727	1.30558080039351	0.309844817844406	0.622743010242886	1
Cacybp|ENSMUSG00000014226	0.0638684243244138	6.26897803379364	2.62661127545858	0.206952844863492	0.501416509433086	1
Rabgap1l|ENSMUSG00000026721	0.0751504595612247	6.87698480045036	3.52466243315916	0.119171980540149	0.368347322214296	1
Rc3h1|ENSMUSG00000040423	0.0749150655497887	4.044300373194	1.08144443004259	0.344253897236887	0.653780929770796	1
Gas5|ENSMUSG00000053332	0.00855609633571645	6.96070444652002	0.0335803444094695	0.857785545770297	0.951909306184085	1
Zbtb37|ENSMUSG00000043467	0.0418552465559736	3.60609708015778	0.275627671492017	0.625403965373017	0.845119161915959	1
Dars2|ENSMUSG00000026709	0.0289812000492991	4.1698206811907	0.268081167459614	0.706134078741556	0.887693648150891	1
Cenpl|ENSMUSG00000026708	-0.011186485410801	0.623575289618139	0.00358724842890741	0.953146352372268	0.984505251942951	1
Klhl20|ENSMUSG00000026705	0.106305979807458	4.56906081751222	5.571864647697	0.128757683122878	0.383861723892115	1
Ankrd45|ENSMUSG00000044835	0.260538035420867	5.44276193923067	51.4682929729159	4.56057961025804e-06	0.000155715096680991	0.0781318498829407
Prdx6|ENSMUSG00000026701	-0.0532136852735689	7.96161138445677	1.68714490385029	0.26229387459982	0.571707208606122	1
Gm15429|ENSMUSG00000040323	0.02922888009602	3.84634779795908	0.268999860343594	0.720606451879268	0.894401922306427	1
Suco|ENSMUSG00000040297	-0.087934567006238	5.99931803330256	5.15749068691619	0.0901058348341171	0.312693097708884	1
Pigc|ENSMUSG00000026698	-0.0282683462290783	4.027907892467	0.210435000323361	0.716763226297751	0.892428327305955	1
Dnm3|ENSMUSG00000040265	-0.0389149456637201	8.00731186182594	2.10933622780562	0.410614764884274	0.706575325870813	1
Mettl13|ENSMUSG00000026694	0.130911452647125	4.25511144574536	4.47216713625894	0.0812069284640354	0.294068293901047	1
Vamp4|ENSMUSG00000026696	0.0901462430168047	6.65721107173701	6.66535596768828	0.0650181894631066	0.255421146957565	1
Prrc2c|ENSMUSG00000040225	-0.0715472269833942	7.99435033859764	2.57386323621509	0.127697535740902	0.38179984460328	1
Fmo1|ENSMUSG00000040181	0.0408659546988585	3.43917108463685	0.210517315674274	0.649686912939026	0.85838519743323	1
Fmo2|ENSMUSG00000040170	0.442317238143874	2.28325270801664	4.56340526055678	0.0409835537467415	0.18818821838359	1
Prrx1|ENSMUSG00000026586	-0.0022823383020112	3.63276025875171	0.000646343945755101	0.97988659253062	0.993676570171132	1
Gorab|ENSMUSG00000040124	0.110913630629647	3.56061429186811	3.90319035549437	0.202223881978067	0.494787138824372	1
Mettl11b|ENSMUSG00000040113	0.278160361954034	1.21046131234913	2.65077155911837	0.114014062021537	0.358994469868219	1
Kifap3|ENSMUSG00000026585	-0.0258054000394408	8.28362287955914	1.04153019766658	0.587425690147833	0.821801153324569	1
Scyl3|ENSMUSG00000026584	-0.116913165022722	5.37608810871251	4.26808845689144	0.0476122627791207	0.208031952545752	1
BC055324|ENSMUSG00000041406	-0.30384879540873	1.60759032035445	6.84275128814287	0.0350243820448494	0.170756321341024	1
Mettl18|ENSMUSG00000041396	-0.108956187782547	2.50798722664578	1.67166476862209	0.338908857252931	0.649098551420593	1
F5|ENSMUSG00000026579	-0.853393299286769	0.736075680134429	3.824566081824	0.0599270229829826	0.242539512814661	1
Slc19a2|ENSMUSG00000040918	0.140695232610998	1.92349800171848	1.77388782648443	0.287190928459785	0.599420868281469	1
Ccdc181|ENSMUSG00000026578	0.00174759457277824	4.72392276057543	0.00131377395787423	0.979363992566008	0.993574114724208	1
Blzf1|ENSMUSG00000026577	0.00812950092367211	4.72012600751115	0.0284837761320921	0.9047583814746	0.970407546092063	1
Nme7|ENSMUSG00000026575	0.00544568846972405	3.26485191451812	0.00658896429834939	0.953358751443706	0.984505251942951	1
Atp1b1|ENSMUSG00000026576	-0.00181552528840426	9.96664578928128	0.00410453302598149	0.970336044717813	0.990219032529519	1
Sft2d2|ENSMUSG00000040848	0.100527700240603	6.00703972748525	8.20957773240071	0.0524242878308718	0.221925598991474	1
Tiprl|ENSMUSG00000040843	0.043442788906369	5.48564683977569	1.68596027996254	0.440241109837938	0.7317576071438	1
Gpr161|ENSMUSG00000040836	0.440598543938659	1.63126229558348	10.9149808830859	0.00255815312634337	0.0254508010223662	1
Dcaf6|ENSMUSG00000026571	0.0264178967985168	6.63819072576808	0.57616811427172	0.589020558794823	0.822726330304407	1
Mpc2|ENSMUSG00000026568	-0.0512279641347125	5.56765802004094	1.16986808747216	0.35960841961643	0.664914538396329	1
Mpzl1|ENSMUSG00000026566	0.0723243637703132	4.59141891620973	1.48435885879792	0.29621410896517	0.608554996377418	1
Rcsd1|ENSMUSG00000040723	0.0878290401944925	2.91948900725842	1.24641175348524	0.384840622268445	0.687950900703222	1
Creg1|ENSMUSG00000040713	0.128111187182681	3.39497884199016	6.31686480918363	0.156998148707637	0.431455290930259	1
RP23-36P10.7|ENSMUSG00000099187	0.0711185753982154	0.969943670234752	0.330070384411918	0.68010698767318	0.874350361159907	1
Pou2f1|ENSMUSG00000026565	0.043058715528743	5.82261973981101	0.7946789971824	0.419627719734808	0.713657948353213	1
Dusp27|ENSMUSG00000026564	-0.261223245259457	-1.40304007893406	0.382197129400973	0.541120194394868	0.79623490956676	1
Ildr2|ENSMUSG00000040612	0.538648616274005	5.91525798103299	78.9733725781992	6.95414665489657e-10	1.19138440491688e-07	1.19138440491688e-05
Tada1|ENSMUSG00000026563	0.034678878228278	5.6529046345924	0.766400619043157	0.524984913561048	0.787047792754067	1
Pogk|ENSMUSG00000040596	0.12917921178368	6.79881549155909	6.1117785313285	0.0193554160746597	0.113289029105251	1
Gm16701|ENSMUSG00000097823	-0.234509297782971	4.13212118077153	17.2727364387516	0.00212887075927118	0.0220209218264754	1
Fam78b|ENSMUSG00000060568	-0.0197257919780427	5.3974046545836	0.201644758866697	0.730174959222756	0.89840257120111	1
Uck2|ENSMUSG00000026558	-0.0432940383435252	3.02731331794613	0.229734719251554	0.663196546301904	0.86546609397433	1
Tmco1|ENSMUSG00000052428	-0.000272025916233448	5.43277678671664	3.47733512768443e-05	0.996183578558942	0.998748657998116	1
Aldh9a1|ENSMUSG00000026687	0.0643400502523336	5.21116379616379	2.00029336455178	0.280480815607983	0.5924352090179	1
Mgst3|ENSMUSG00000026688	0.105465747254213	4.84906842064701	4.5254208133866	0.109329494204756	0.349511642977397	1
Rxrg|ENSMUSG00000015843	-0.378940130007658	7.64028767124505	19.7437299235332	0.000112641393001682	0.00221304167993672	1
Pbx1|ENSMUSG00000052534	-0.00896253090876516	7.39509143447338	0.0495368336666143	0.850657589898807	0.949904751369298	1
Nuf2|ENSMUSG00000026683	-0.402330455601386	1.63614777226958	8.20294021745012	0.00758404631670196	0.0573641860917165	1
Rgs5|ENSMUSG00000026678	-0.0924891309455045	7.11666369765027	1.72701134222694	0.198806237324956	0.49069996511326	1
Rgs4|ENSMUSG00000038530	-0.146665535305188	10.1032221654874	1.87591222315223	0.181019280340106	0.465090328552295	1
1700084C01Rik|ENSMUSG00000070532	-0.131487145389173	3.50068985037919	1.38896147908899	0.247893591598592	0.553776634667765	1
Hsd17b7|ENSMUSG00000026675	-0.0571677818297235	4.31875441267781	0.48104352834546	0.493314091276078	0.766572064557077	1
3110045C21Rik|ENSMUSG00000097503	0.326375338987835	-0.655457728317818	1.44486638559631	0.238806293843322	0.54231567154345	1
Ddr2|ENSMUSG00000026674	-0.108494864485532	2.44563755102736	1.28600565959325	0.345226644510429	0.654395095569006	1
Uap1|ENSMUSG00000026670	0.137728340395815	5.51451324451243	10.7025798864223	0.0149755008604498	0.0946367689934437	1
Uhmk1|ENSMUSG00000026667	-0.0615899425721294	8.5091918884409	3.02524183842631	0.194573031915863	0.484249721654352	1
Gm6345|ENSMUSG00000096964	0.149902082558256	-1.30028083127604	0.174944961743685	0.678748927575513	0.873456518232081	1
Gm7694|ENSMUSG00000096603	0.323969371948536	2.24644812250957	7.64438253984464	0.00966928004090311	0.06859383257174	1
Nos1ap|ENSMUSG00000038473	-0.00582108824022012	5.31964820081444	0.0142543429243199	0.920637313586203	0.975304088103007	1
Olfml2b|ENSMUSG00000038463	-0.00332547839881619	2.06832864259266	0.000762470189334023	0.978715859052317	0.993385869855104	1
Atf6|ENSMUSG00000026663	-0.0751614123487915	7.14498558932483	1.77794113065403	0.192492710695218	0.480937016133947	1
Gm9929|ENSMUSG00000053925	0.290599457132941	-0.78932225133167	1.04458229111584	0.31497321171807	0.62766862870269	1
Dusp12|ENSMUSG00000026659	-0.189972146503967	4.23827702537676	10.9190567835045	0.0117489075639439	0.0792762049568676	1
Fcrlb|ENSMUSG00000070524	0.216677839538244	-1.7047378381902	0.31345708823721	0.57974554653693	0.817805186740505	1
Gm2962|ENSMUSG00000089838	0.0382419711343973	4.16773386978834	0.353325137562494	0.619379485865296	0.841291473229546	1
Fcgr2b|ENSMUSG00000026656	-0.0611414290206298	1.93531081994696	0.189270286409413	0.666655123338511	0.86672656860926	1
Fcgr4|ENSMUSG00000059089	-0.0643145024723733	-2.00429424056176	0.0237019552820843	0.878682218332689	0.959320540307733	1
Fcgr3|ENSMUSG00000059498	-0.0657439909236434	3.97732936254376	0.721961399415474	0.405297247725514	0.70261955252054	1
1700009P17Rik|ENSMUSG00000026649	0.0310928541076836	0.0227914882144016	0.0179376679998296	0.894355920228295	0.965706786150156	1
Sdhc|ENSMUSG00000058076	-0.103162039311073	6.49327695836672	9.35221315355693	0.0349199178445139	0.170538207671668	1
Mpz|ENSMUSG00000056569	-1.21905781273118	-1.8394365704706	5.12767630746791	0.0309761152945006	0.15737898097352	1
Pcp4l1|ENSMUSG00000038370	0.0162251789940745	9.25733814551114	0.151414992790354	0.739301910844641	0.902206929025146	1
Nr1i3|ENSMUSG00000005677	0.00337706043575754	-1.15624839154195	0.00017378026441218	0.990040543536605	0.996672616751035	1
Tomm40l|ENSMUSG00000005674	-0.0937293659162496	6.17155792224528	9.37289498240359	0.0652770418547507	0.256144361212916	1
Apoa2|ENSMUSG00000005681	-0.670011377914469	-1.7041017596257	5.25270906409546	0.0359892225917242	0.173485470298655	1
Fcer1g|ENSMUSG00000058715	-0.0428447246061958	3.15621483346956	0.250370359767492	0.64862404999242	0.858087044360628	1
Ndufs2|ENSMUSG00000013593	-0.165683858964706	7.44614593105316	35.2544451063577	0.000463094828993872	0.00676940325112885	1
Adamts4|ENSMUSG00000006403	0.0765530981551147	5.53901773955799	1.07858636810179	0.307356810114895	0.620654982424372	1
B4galt3|ENSMUSG00000052423	0.00323661208940552	5.49313974263582	0.00445471190032539	0.954169357803691	0.985045461759134	1
Ppox|ENSMUSG00000062729	-0.0798842299071611	4.34820552901349	1.45712290818117	0.27366687124532	0.584314167653684	1
Usp21|ENSMUSG00000053483	-0.0170903523027532	5.31405577244659	0.165703451133676	0.768933525792909	0.915580286619691	1
Ufc1|ENSMUSG00000062963	-0.146207093188128	5.66920849120145	13.4098958776477	0.00755807581342121	0.0572435697769815	1
Dedd|ENSMUSG00000013973	-0.0969745717438535	4.72979857695087	3.5832915036249	0.146799195618675	0.415124168053358	1
Nit1|ENSMUSG00000013997	0.0509732726570129	4.99568133662039	1.03982938720004	0.41925763956895	0.713657948353213	1
Pfdn2|ENSMUSG00000006412	-0.135273152044955	5.21445330308374	8.73318496897127	0.0243077934456038	0.133261157539227	1
Klhdc9|ENSMUSG00000045259	-0.3029695764308	2.01785121628224	6.34641892946871	0.0196840867806829	0.114703324736959	1
Pvrl4|ENSMUSG00000006411	0.125697422875453	1.60452532741292	0.971076022168435	0.382096237030875	0.686315027554304	1
Arhgap30|ENSMUSG00000048865	-0.12772550763013	2.45811098442962	1.7189476719172	0.264461357635128	0.574167023064886	1
Usf1|ENSMUSG00000026641	0.010280114171368	4.8670289965834	0.0397820914903476	0.875592702141078	0.958958424949962	1
Tstd1|ENSMUSG00000091166	1.12112363223093	-2.3456810884065	8.122771696814	0.00785074193836378	0.0586125453626325	1
Gm26641|ENSMUSG00000097045	0.3205770629568	-1.25194476271307	1.71291659144318	0.269760747579924	0.579503589660095	1
F11r|ENSMUSG00000038235	0.128898420342734	3.17162746316255	2.97874533278184	0.172051570966532	0.452292084363759	1
Alyref2|ENSMUSG00000060244	-0.137654543621671	1.37226074761073	1.64276061337953	0.37539939951982	0.679271494779633	1
Ly9|ENSMUSG00000004707	-0.512025768146562	-0.381675838613242	2.33603932661952	0.136942960284106	0.397647973700957	1
Cd48|ENSMUSG00000015355	-0.44887607783064	0.049975919284358	5.15401475110467	0.0401761744106517	0.185825653348619	1
Tma7-ps|ENSMUSG00000059058	0.0962019875862245	3.82592565400781	2.56762127926227	0.243551286201377	0.54858278138338	1
Cd84|ENSMUSG00000038147	-0.142258099619047	1.75932801587135	1.0814958642432	0.306716683363941	0.619800686410833	1
Gm10521|ENSMUSG00000073492	0.0296386002239987	-1.89011641686425	0.00404643593505962	0.949703717876699	0.983775393042884	1
Slamf6|ENSMUSG00000015314	0.283855862456471	-1.61792973174307	0.615538970739883	0.438894397070254	0.730508992976479	1
Vangl2|ENSMUSG00000026556	0.161366394162247	3.01775969077031	2.54551408678885	0.121146129000452	0.370917482880311	1
Copa|ENSMUSG00000026553	0.0361669603223419	7.66722209026649	1.36402718062627	0.445307686676411	0.735008386554071	1
Ncstn|ENSMUSG00000003458	-0.0336574448651797	5.81973848826249	0.709729750797424	0.526815021120221	0.78792578363003	1
Pex19|ENSMUSG00000003464	0.0571892628935065	6.27875659959022	3.46511352164781	0.255379135618625	0.563169431485124	1
Gm10171|ENSMUSG00000089803	-0.539977663041331	-0.275888398571688	5.935112254143	0.0216844703361824	0.122931285837021	1
Dcaf8|ENSMUSG00000026554	-0.0294889467681857	7.15613480775003	1.08516580380559	0.535937020746663	0.793713091237191	1
Pea15a|ENSMUSG00000013698	0.214857253137707	8.8489862725747	33.7293635910545	8.0119401932221e-06	0.000249111723031363	0.137260559390281
Casq1|ENSMUSG00000007122	0.209566655479904	0.192503065798018	1.30545557046217	0.326740929783873	0.638827924948398	1
Atp1a4|ENSMUSG00000007107	-0.125515460971467	0.952822032079335	0.785100604325605	0.471745412365976	0.751528957100047	1
Igsf8|ENSMUSG00000038034	0.0145534572980328	6.94295908407444	0.100891946964299	0.762650765303177	0.913243543878848	1
Atp1a2|ENSMUSG00000007097	-0.0276154345164116	10.2534127775006	0.646775043063511	0.574872436141206	0.815155982119777	1
Kcnj9|ENSMUSG00000038026	0.132261936737716	5.04663485817987	5.95224885773357	0.0352740464563019	0.171672597177263	1
Kcnj10|ENSMUSG00000044708	0.0922354550234287	7.95293418786262	4.01030041775042	0.0543827159382846	0.227018686514301	1
Pigm|ENSMUSG00000050229	0.0675115256292259	4.43755231504433	1.41648569506956	0.350738407178607	0.658504152524263	1
Slamf9|ENSMUSG00000026548	0.0250273724325241	-0.0288590234834913	0.00778321715670548	0.930289236045084	0.97889229161361	1
Igsf9|ENSMUSG00000037995	-0.203754225835073	3.05909009505814	2.67283066903397	0.112581668726559	0.356186361703308	1
Tagln2|ENSMUSG00000026547	-0.0504383862821577	2.27057412372915	0.180962630534651	0.67406494156416	0.87115876424843	1
Ccdc19|ENSMUSG00000026546	1.5062610689821	0.419684072657151	31.8565831043543	3.85266165557086e-06	0.000135810287002551	0.06600379948324
4933439K11Rik|ENSMUSG00000085184	1.57728144906883	-1.91931969076694	18.5407624115166	0.000165217076268833	0.00301440208725646	1
Vsig8|ENSMUSG00000049598	0.952632424857563	-0.941117206535377	17.2439517693707	0.00121489632258066	0.0143245724696847	1
Slamf8|ENSMUSG00000053318	0.283731027364222	-1.81606776988755	0.617470553374702	0.438184380254877	0.729966433540117	1
Dusp23|ENSMUSG00000026544	0.458650167647661	0.932893213210639	7.76410420507885	0.00917487303158685	0.0659882135924206	1
Darc|ENSMUSG00000037872	-0.0800541691603159	5.09389689086546	1.91634719192546	0.192193248351694	0.480609360788385	1
Aim2|ENSMUSG00000037860	-0.343925317791038	2.86081935559918	13.5205819606119	0.000925112422744111	0.0115770825613237	1
Cadm3|ENSMUSG00000005338	-0.201599056581236	8.4299819761928	29.1909981846158	2.09561333534333e-05	0.000540693488872017	0.35902047661102
Pyhin1|ENSMUSG00000043263	1.39215545255274	-1.86870529468283	7.6161615737883	0.00978998523279738	0.0691922553664541	1
Ifi204|ENSMUSG00000073489	0.413653777542662	-1.42158422182847	1.05729807905406	0.31209559894487	0.624847703765748	1
Ifi203|ENSMUSG00000039997	-0.0522291768560703	0.395657705779271	0.060591713477193	0.807248558742298	0.931173061430989	1
Mndal|ENSMUSG00000090272	-0.0232248320401608	-0.698147883419444	0.00904211848707329	0.930318599794169	0.97889229161361	1
Fmn2|ENSMUSG00000028354	0.0333144107350807	6.18760655200817	0.950126309770036	0.510186338587529	0.77791318764085	1
Grem2|ENSMUSG00000050069	-0.22097609163593	4.9644162334269	8.94434423875101	0.00553453124432877	0.0453121303997437	1
Rgs7|ENSMUSG00000026527	-0.0346345092683241	5.24102279918387	0.525114941258238	0.560070543953403	0.807519630103033	1
Fh1|ENSMUSG00000026526	-0.0150887294477389	6.11655125090958	0.272079156429062	0.767513905066143	0.915232157442901	1
Chml|ENSMUSG00000078185	0.12480171096619	2.28158430044815	1.44047216212871	0.299590877360434	0.612410779300055	1
Opn3|ENSMUSG00000026525	-0.107463923754616	1.89153563902135	1.47267051035087	0.414719570627862	0.70936258825844	1
Exo1|ENSMUSG00000039748	-0.0136980185178693	-0.933900004547439	0.00239618024227266	0.962046936924627	0.987732969114121	1
B020018G12Rik|ENSMUSG00000078184	-0.00836025730828018	2.15493740488403	0.00644016591868667	0.946095190083522	0.983242252200526	1
Pld5|ENSMUSG00000055214	-0.244559774076889	4.73166725534006	8.70225555742736	0.00612871355256468	0.0491144429503474	1
Cep170|ENSMUSG00000057335	0.0117290155560359	6.52076175474171	0.0767669390908205	0.810537907480842	0.932563274693095	1
Sdccag8|ENSMUSG00000026504	-0.00898488160404253	4.23355564461902	0.0419164323909814	0.905785934654842	0.970446178455435	1
Akt3|ENSMUSG00000019699	-0.0732204311878917	7.42685035060159	4.21868492126353	0.123500322026485	0.374678150692004	1
Zbtb18|ENSMUSG00000063659	-0.319625935568454	7.34310567366271	13.1986657385439	0.00104118566394676	0.0127048381728888	1
Adss|ENSMUSG00000015961	-0.083697759469091	6.65377075856093	5.52561794247564	0.086669234775373	0.305329494174726	1
Gm16432|ENSMUSG00000091476	-0.445305218838134	-0.213212362631446	5.07086689125368	0.0595321344260351	0.241340399192341	1
Desi2|ENSMUSG00000026502	0.0851771237871393	1.92900222142253	0.736151112528364	0.526004671237239	0.787558616222637	1
Gm9982|ENSMUSG00000055831	-0.117978770094497	-0.211708270049203	0.212262626402598	0.648340029573419	0.858042594565609	1
B230369F24Rik|ENSMUSG00000086350	-0.367642771944055	2.57206624065263	17.8816089479741	0.000959523932294095	0.0118856876524903	1
Cox20|ENSMUSG00000026500	-0.0804974297206066	4.0489524189432	2.30890036144304	0.306562964557473	0.619782476846664	1
Gm16586|ENSMUSG00000089788	0.048769257356986	5.68161711536881	0.541708562819532	0.467472262958431	0.749493667336499	1
Hnrnpu|ENSMUSG00000039630	-0.128758647382095	8.97004935991385	17.5413257800131	0.00744444955978422	0.0566585117095616	1
Efcab2|ENSMUSG00000026495	-0.026292504377943	3.68805902195911	0.175348606665138	0.754609982572168	0.909793570583752	1
Kif26b|ENSMUSG00000026494	-0.00760601897776849	3.70573830897315	0.00588616811617781	0.939357323498828	0.9817751389315	1
Gm16564|ENSMUSG00000089713	0.291723592997736	-1.6048239501349	0.610761425338908	0.44065833648293	0.732165514559747	1
Smyd3|ENSMUSG00000055067	-0.0811748783117912	5.44478788524292	4.51201037232422	0.151241822665362	0.422343097946695	1
Tfb2m|ENSMUSG00000026492	0.0681844093067282	3.32616641004547	0.755097873091854	0.457419260858536	0.742906948865376	1
Cnst|ENSMUSG00000038949	-0.319409681883641	6.99585327865592	59.7971601004491	1.30363049539051e-08	1.29097096225608e-06	0.000223337976470302
Sccpdh|ENSMUSG00000038936	0.286255890398785	6.06570013435952	35.5783306438596	1.57086615419416e-06	6.62859087528434e-05	0.0269120789536544
Ahctf1|ENSMUSG00000026491	-0.0324518504230306	6.75985162629375	0.63248979250829	0.502454017161082	0.77338077356853	1
Cdc42bpa|ENSMUSG00000026490	0.0184089958855209	8.13661428632788	0.429339017609534	0.698072340769785	0.883010586315224	1
Adck3|ENSMUSG00000026489	-0.0637041594535004	5.36202557569439	2.319750431862	0.269857934939334	0.579639686732783	1
Psen2|ENSMUSG00000010609	0.176323850772204	3.31874488312746	5.9298367470872	0.0552801424256434	0.229478895089926	1
Itpkb|ENSMUSG00000038855	-0.0698225132298718	4.58958172140033	0.934315664151282	0.341513393280175	0.650594551194803	1
Gm5069|ENSMUSG00000055676	-0.201652363646101	0.401441394555784	1.02240219789546	0.320079204419342	0.631964494623053	1
6330403A02Rik|ENSMUSG00000053963	-0.0855100275416138	7.65033887238416	3.08426908386166	0.0893131904346075	0.310935496550639	1
Parp1|ENSMUSG00000026496	-0.16229388491793	6.09156317226563	21.841022151684	0.00149836186215873	0.0169435645515693	1
Lin9|ENSMUSG00000058729	0.0164832980874615	1.91207505598832	0.0223983731288082	0.901312865619044	0.969018045296252	1
Acbd3|ENSMUSG00000026499	0.0484958281413033	5.27988740800479	0.795857677724158	0.411289332248597	0.706739316529141	1
H3f3a|ENSMUSG00000060743	0.0295907121910242	5.90304866057193	0.350179690791266	0.574465631741586	0.815036106762424	1
Gm16067|ENSMUSG00000073485	-0.1159827725632	0.659546941176347	0.445103888173719	0.540133805312482	0.795869300130167	1
Sde2|ENSMUSG00000038806	0.0211890626236259	4.84057905722369	0.326354205752892	0.747301289369803	0.906069758632942	1
Pycr2|ENSMUSG00000026520	0.0512554434857154	4.31569790543006	0.866376612127618	0.491866692017626	0.765642392117569	1
Lefty1|ENSMUSG00000038793	-0.335699471118691	-1.82239001854259	0.58001738844907	0.452283086115175	0.738917339494288	1
Tmem63a|ENSMUSG00000026519	0.0817357335771228	5.97112716982207	1.28805695851097	0.26544102749985	0.575418914732054	1
Ephx1|ENSMUSG00000038776	0.0299049250153403	5.13782365146506	0.0934195989951127	0.761996200120495	0.913075424245818	1
Nvl|ENSMUSG00000026516	-0.142852916076434	5.44737357975	10.5131841355294	0.0119047461870434	0.0800754266495594	1
Cnih4|ENSMUSG00000062169	0.141847147959897	3.50428179521978	5.03783330543264	0.10711904419295	0.345481561744362	1
Wdr26|ENSMUSG00000038733	-0.0122069508570024	7.4729890913555	0.154145819282471	0.796671928851635	0.926995296099958	1
A430110L20Rik|ENSMUSG00000054135	-0.123744201660227	1.22371114699214	0.882251854884539	0.438392978968774	0.730165239003871	1
Rpl35a-ps2|ENSMUSG00000081214	-0.111567023590002	1.15475639148735	0.304189946281082	0.585374487361339	0.820878044356086	1
Cnih3|ENSMUSG00000026514	0.273456057904814	2.00041287936843	2.76539106722446	0.106793368584193	0.344845865184075	1
Lbr|ENSMUSG00000004880	0.209706541475074	3.78753169099913	10.0722188815161	0.0108356023516151	0.0746723811294728	1
Enah|ENSMUSG00000022995	0.103879475088218	6.21660628769534	4.67552791312708	0.0387404537639521	0.181636960559394	1
Srp9|ENSMUSG00000026511	0.0315092340224313	5.32348172745585	0.684523915411896	0.590222577688963	0.823293698173531	1
Degs1|ENSMUSG00000038633	0.109398286785208	6.74301375286196	12.1933906360298	0.0242507490531344	0.133076179621492	1
Fbxo28|ENSMUSG00000047539	0.0178261182448836	5.63508169646748	0.17001878186256	0.74386462073327	0.904137768951238	1
Trp53bp2|ENSMUSG00000026510	0.0779188737874501	5.37646417429329	1.47681309026474	0.233802045817	0.536351601734049	1
Capn2|ENSMUSG00000026509	-0.00169182606436739	6.50489718600087	0.00191969731153612	0.972410975181883	0.990849978132468	1
Susd4|ENSMUSG00000038576	0.0262013702789754	6.41348356128606	0.280109132756187	0.600545259817558	0.830196415224211	1
Tlr5|ENSMUSG00000079164	-0.301895531013608	-0.776445224796112	1.44296062446161	0.242344176780301	0.546798424417241	1
Disp1|ENSMUSG00000030768	0.0508523995486045	2.82224361639713	0.389040962504941	0.625594544789902	0.845141436983172	1
Brox|ENSMUSG00000046836	0.0425236628487491	5.8414469066601	1.4370141199344	0.421398533697098	0.715261161058212	1
Aida|ENSMUSG00000042901	0.258892939370511	5.02171261037152	35.080868508111	4.10415037895421e-05	0.000961864627800868	0.703123042922435
Mia3|ENSMUSG00000056050	0.10787183867158	6.95036265628989	14.4417722778898	0.0240868727409993	0.132473933803788	1
Taf1a|ENSMUSG00000072258	0.00305798290945922	3.06508997976856	0.00199204488747366	0.974695644261316	0.991832132186081	1
Hhipl2|ENSMUSG00000053461	0.657324175563361	-0.792009561499941	6.42949421813949	0.0167018254386392	0.102264357903777	1
Dusp10|ENSMUSG00000039384	0.14106472573209	2.40826428623275	1.519740798788	0.227283300795439	0.528327296867465	1
Hlx|ENSMUSG00000039377	0.133519945134287	-1.11589688228026	0.142926193644529	0.708065294052665	0.888817014779474	1
Marc2|ENSMUSG00000073481	0.0815064098667341	5.11910484795684	2.97607380593208	0.187112223844347	0.473571667735463	1
C130074G19Rik|ENSMUSG00000039349	-0.0399460045904901	3.95456840104853	0.164016205453306	0.688374322903357	0.878583692168689	1
Mark1|ENSMUSG00000026620	0.105858368362321	7.12820464490534	7.86083769743276	0.0258036317518536	0.138941893185337	1
Rab3gap2|ENSMUSG00000039318	-0.00162322601712712	6.81752213748454	0.00184224244056471	0.973007017358216	0.991055661199819	1
Iars2|ENSMUSG00000026618	-0.0663756452026524	5.79398682534347	3.4715629436435	0.213908555631724	0.510543518401043	1
Bpnt1|ENSMUSG00000026617	0.103651154763046	5.14914723755496	3.97526979720459	0.0893786490543366	0.311100165704773	1
Eprs|ENSMUSG00000026615	-0.018442038297011	6.95147839972464	0.297897892117194	0.701026443398758	0.88537603786396	1
Slc30a10|ENSMUSG00000026614	0.0675736802711226	5.55884838582673	1.86623129652737	0.22724114503254	0.528324459561143	1
Gm2061|ENSMUSG00000097615	0.0610095718187233	2.90246948259624	0.512934294591911	0.55196414650234	0.802285610607292	1
Lyplal1|ENSMUSG00000039246	0.166973515017243	1.85768974111512	1.8903745348146	0.215484152490028	0.512732569508216	1
Tgfb2|ENSMUSG00000039239	-0.0105736875886921	3.16962871662048	0.0112362767533583	0.916290730369253	0.97363349207257	1
Rrp15|ENSMUSG00000001305	0.0725979531193054	3.30575666133815	0.814877166634043	0.42618551723433	0.719989180678291	1
A430105J06Rik|ENSMUSG00000097784	0.254800835613946	-1.40905758552166	0.434612460093039	0.514790221423759	0.781029584965624	1
Spata17|ENSMUSG00000026611	-0.177901741479015	-0.872700590948364	0.495342286052544	0.516913794017214	0.782035245417071	1
Gpatch2|ENSMUSG00000039210	0.146720456232796	4.46302012252306	6.41313313434776	0.0399285902173099	0.184930145337376	1
Esrrg|ENSMUSG00000026610	-0.081973918273875	4.94889335420755	0.666811489518223	0.420637178957185	0.71469668524355	1
Kctd3|ENSMUSG00000026608	0.0486398096937529	6.25422491265552	1.50649476729683	0.333441916849305	0.644027837594397	1
Kcnk2|ENSMUSG00000037624	-0.202413759829607	7.45826191583472	9.94652898782775	0.0036602063835458	0.0335688735347466	1
Cenpf|ENSMUSG00000026605	0.11615163089047	0.598503041917752	0.244700932558823	0.624453933515995	0.844634832543504	1
Ptpn14|ENSMUSG00000026604	-0.0633343124027001	2.68479290417445	0.524225423598122	0.55787940437094	0.806307729045096	1
Smyd2|ENSMUSG00000026603	0.0419732978939939	3.76258789944522	0.288369565091848	0.611870937348255	0.836563252997893	1
Prox1|ENSMUSG00000010175	0.0445327820353132	4.91171622612261	0.312205743125821	0.58049916723249	0.818191010532869	1
Gm17566|ENSMUSG00000079045	0.193632857944848	0.530214374438568	0.695011922134772	0.411088909779188	0.706739316529141	1
Rps6kc1|ENSMUSG00000089872	0.0326242062300732	5.56379422576897	0.506241609629223	0.558657477450565	0.806595766746676	1
Angel2|ENSMUSG00000026634	-0.0941004713836167	6.47712612156232	5.73200597825014	0.0562146655075717	0.232009069977287	1
Vash2|ENSMUSG00000037568	-0.186065551902692	0.54174392917684	1.21158810825662	0.346827640413526	0.65581211848375	1
Mfsd7b|ENSMUSG00000066595	0.185162086786496	3.78823297992347	5.1013753302616	0.0313773710044298	0.158310592654328	1
Tatdn3|ENSMUSG00000026632	0.284253972098748	4.10325482803417	3.95067494201963	0.0560974830781997	0.231654553215273	1
Nsl1|ENSMUSG00000062510	0.208834882121774	0.0245821229550743	1.34013601089824	0.349349352497241	0.657150643528682	1
Batf3|ENSMUSG00000026630	0.623511925390559	-1.28893831439017	3.47572332481763	0.0721400508914615	0.273793387654523	1
Atf3|ENSMUSG00000026628	0.587261062775145	0.15029919189498	3.55466099176513	0.0691488407144263	0.266192578422773	1
D730003I15Rik|ENSMUSG00000073478	0.0130756455704157	1.09834456725418	0.00651173647324509	0.936721855962728	0.981404038426704	1
Nenf|ENSMUSG00000037499	-0.07584440553099	4.66246814134413	1.65740514597732	0.271850739102333	0.582022852074628	1
Tmem206|ENSMUSG00000026627	0.144681882771332	3.11340096998039	3.60196236516307	0.130114926910387	0.386028329662704	1
Ppp2r5a|ENSMUSG00000026626	0.0264218537268533	6.35976946390016	0.518365928079641	0.596277642919272	0.827428201724686	1
Dtl|ENSMUSG00000037474	0.564544789916485	0.64046773265579	2.78715444859297	0.1054826413722	0.342648580202604	1
Ints7|ENSMUSG00000037461	-0.0786580170938172	5.29881298402317	0.839109647745207	0.366995662327355	0.671361314287047	1
Lpgat1|ENSMUSG00000026623	-0.170809468526151	6.52053137918507	15.8029648850148	0.000497456604935213	0.00719799540181594	1
Nek2|ENSMUSG00000026622	0.471176687546355	2.45252304713212	8.04402894012252	0.00812261242299801	0.0600071565462708	1
1700034H15Rik|ENSMUSG00000055833	-0.410092347391778	1.93498421447255	8.70541369422611	0.00612053223893039	0.0490903362908968	1
Slc30a1|ENSMUSG00000037434	-0.155124486374759	2.48579997739894	1.77556471153573	0.192781815486963	0.481246068401237	1
Gm26670|ENSMUSG00000097416	-0.571307219639677	-0.652168493595383	1.64499536645444	0.209515582054008	0.504912217154209	1
Traf5|ENSMUSG00000026637	0.0202687551877385	0.390617370921493	0.0106890633517135	0.919471995186166	0.974716553525734	1
Gm10516|ENSMUSG00000097316	0.243163570004396	2.10486545439413	2.14910077603201	0.153112997530917	0.425625811082211	1
Rcor3|ENSMUSG00000037395	0.16156474780121	4.14991407220691	4.15086170586807	0.0505670895440654	0.216416532118143	1
Kcnh1|ENSMUSG00000058248	-0.16478608040775	4.44770039749053	3.05660690306791	0.0906925507673871	0.313569310033972	1
Hhat|ENSMUSG00000037375	0.23438462765495	-0.270138734931644	1.03033806114495	0.347958804650307	0.656486260226472	1
Gm15867|ENSMUSG00000089812	-0.115171008993968	-0.487628222365273	0.356055418299297	0.64510581770235	0.856273437625322	1
Sertad4|ENSMUSG00000016262	-0.135991540416712	5.9019110171855	6.12213184095798	0.0192620238584324	0.113012668747488	1
Syt14|ENSMUSG00000016200	-0.200376083584653	3.02906813234058	4.46739679089087	0.0439628749612624	0.197423846352909	1
Diexf|ENSMUSG00000016181	-0.229106567955172	4.31377376337493	18.7347939540709	0.00192167421100795	0.0205250140791697	1
Irf6|ENSMUSG00000026638	-0.0674597488759306	0.709190327211529	0.118821150660148	0.732734386625626	0.899432216410692	1
A130010J15Rik|ENSMUSG00000079144	-0.248634899390226	2.81594412631201	9.01212344050539	0.0161757455546503	0.100154859848961	1
Traf3ip3|ENSMUSG00000037318	-0.289576713145328	0.163687700434857	2.86299149060969	0.168217303305154	0.446905474334789	1
Hsd11b1|ENSMUSG00000016194	-0.318083747027107	2.82065673453834	5.2406630831098	0.0293154572514337	0.151366007725004	1
G0s2|ENSMUSG00000009633	0.0680854777834141	1.18122058497719	0.251629630763415	0.673787026007207	0.871063085274541	1
Lamb3|ENSMUSG00000026639	0.445328595490382	1.59489548205697	7.75127963181876	0.00922649846030865	0.0662760468016804	1
Camk1g|ENSMUSG00000016179	-0.0437989489081595	5.05504206820952	0.148929456520406	0.702298346820923	0.885992288493082	1
Plxna2|ENSMUSG00000026640	-0.154765415181751	6.87469398039853	6.47961315647954	0.0163207621160398	0.100686819075259	1
Cd34|ENSMUSG00000016494	0.0764653890570196	4.59501489971613	2.31199349132964	0.273075043454462	0.583613222656636	1
Gm16897|ENSMUSG00000097325	0.0489517793584079	-1.35887957274119	0.0144595957621788	0.905092666203487	0.970407546092063	1
A330023F24Rik|ENSMUSG00000096929	-0.157085885519994	6.46812634513142	3.63931719421312	0.0660951145496086	0.258289576291947	1
Cd46|ENSMUSG00000016493	-0.00726985415050498	2.15013844270993	0.00601764103788363	0.952828960651344	0.984461306662986	1
Cr1l|ENSMUSG00000016481	-0.0735958805262106	3.80276119623495	1.74481919852178	0.373818293412411	0.678373806963502	1
Cr2|ENSMUSG00000026616	0.464083114686082	-1.16743039001936	1.31288060165481	0.260980113993036	0.569978980094614	1
Ppp1r14c|ENSMUSG00000040653	-0.033986253985397	2.88979427513507	0.128321624644799	0.740646792585538	0.90266492498936	1
Plekhg1|ENSMUSG00000040624	-0.0200572520737816	4.85483062747319	0.073381671755703	0.788340342588894	0.923787426556193	1
Mthfd1l|ENSMUSG00000040675	0.0973852861419709	3.14860483495258	0.711199300152057	0.405755725857116	0.702793449826299	1
Akap12|ENSMUSG00000038587	0.309698451158978	4.48516944952024	10.4182152728421	0.00302675986115447	0.0288822107180404	1
Zbtb2|ENSMUSG00000075327	0.291535113113943	3.72736374833864	19.2287403627136	0.000531156984894633	0.00756424061946371	1
Gm21781|ENSMUSG00000095123	-0.107122212707576	4.90508899831014	4.39313945029441	0.0964347522592249	0.326131050115201	1
Rmnd1|ENSMUSG00000019763	-0.245906603835782	3.89086180445921	14.4040943195221	0.00219509846928436	0.0225323109501376	1
1700052N19Rik|ENSMUSG00000061759	-0.262107605657437	4.14636390151692	23.562911133037	0.000673550442315193	0.00905486037850975	1
Syne1|ENSMUSG00000019769	-0.0858581612121868	8.14963921985386	5.16262602042358	0.0701911157096179	0.268898522883983	1
Syne1|ENSMUSG00000096054	-0.204705567767288	7.72998631439521	14.2532973033665	0.00070957291173791	0.00938718387945473	1
Myct1|ENSMUSG00000046916	0.0377725812330252	-0.237739772863899	0.0240639286691404	0.877766946091486	0.959112201102731	1
Vip|ENSMUSG00000019772	-0.426214160866336	0.265706716746542	3.23733297959063	0.0820989623033226	0.295673622489074	1
Fbxo5|ENSMUSG00000019773	0.27280450335491	0.535864774611649	2.80734234218609	0.170442682779532	0.45034300453099	1
Mtrf1l|ENSMUSG00000019774	0.193913349331505	2.97287498772852	5.48574188958928	0.0523479453657107	0.221821667080227	1
Rgs17|ENSMUSG00000019775	0.0367017721366457	6.62001687232558	0.451405540297545	0.506837206421329	0.775972745344969	1
Oprm1|ENSMUSG00000000766	0.186650094332735	2.41318998713339	1.10740545864135	0.301094217415928	0.61378590968443	1
Ipcef1|ENSMUSG00000064065	0.334840480486748	3.48616757490648	8.13913316039252	0.00779549826606984	0.0583577095776332	1
Cnksr3|ENSMUSG00000015202	0.0533285713533509	2.39843621572481	0.208973928326834	0.650883637289879	0.858989319507927	1
Lrp11|ENSMUSG00000019796	-0.0821084727017702	5.45259443495564	3.83579055942656	0.148312664248231	0.417841237280166	1
Pcmt1|ENSMUSG00000019795	-0.12696966869783	7.11680996059669	15.7614367085235	0.00774282576211162	0.0581543581571662	1
Nup43|ENSMUSG00000040034	0.0742906310769131	1.74002891242528	0.477024833325418	0.595788200557118	0.827016970664767	1
Lats1|ENSMUSG00000040021	-0.0454854699018819	5.03429623846966	0.555755145315471	0.465166691136507	0.747785274929828	1
Katna1|ENSMUSG00000019794	-0.0478545907364097	3.76462469565197	0.590336227865811	0.56436502273525	0.80922815334638	1
Ginm1|ENSMUSG00000040006	0.103430616553574	3.74745629671506	1.82479706732416	0.216771881597995	0.514652976099896	1
6530403G13Rik|ENSMUSG00000052979	-0.354526162395597	-0.870838978645925	1.79047015975718	0.199851573817165	0.492570444919531	1
Ppil4|ENSMUSG00000015757	-0.124909609490136	5.93030587930453	12.1898740704781	0.0163485816930614	0.100822138792487	1
Tab2|ENSMUSG00000015755	-0.0528234924860776	6.63156892085101	2.48717304171078	0.276887293374961	0.587894238247526	1
Ust|ENSMUSG00000047712	0.0600984322951385	5.58828129633727	0.467003454454097	0.499641298236309	0.771493515898026	1
Sash1|ENSMUSG00000015305	-0.0809534695233815	6.80710663200401	3.3149232907166	0.0916561055131754	0.315375055162025	1
Samd5|ENSMUSG00000060487	-0.311957054422006	3.80603382050829	15.6960676484935	0.000427068625234499	0.00634015570842066	1
Stxbp5|ENSMUSG00000019790	-0.0884930118488991	6.70166926053809	5.79256052781707	0.0677047122509644	0.262840954063794	1
Adgb|ENSMUSG00000050994	-0.650808758561404	-0.715927388996168	2.0748131689886	0.160159235377335	0.436085190795376	1
Rab32|ENSMUSG00000019832	-0.0149381705593726	1.03896017085611	0.00928532244120277	0.92948868130778	0.97885419769885	1
Grm1|ENSMUSG00000019828	-0.395934592955966	6.6380678597279	45.5060365019238	1.82028668662224e-07	1.11812820727918e-05	0.00311851515152122
Shprh|ENSMUSG00000090112	-0.158546727184701	5.80994126497454	15.023092373761	0.003009428835306	0.0287886781115814	1
4930432B10Rik|ENSMUSG00000097007	-0.19103188275289	-1.297440341951	0.400935492874472	0.531429903066271	0.790978638924479	1
Fbxo30|ENSMUSG00000047648	0.0938952433419172	3.0993563667086	1.43874224842422	0.328009775189698	0.639912792786898	1
Epm2a|ENSMUSG00000055493	-0.0943938397997323	5.17238325472383	5.71985135431705	0.121422610209416	0.371267563467376	1
Gm9797|ENSMUSG00000045455	-0.0229593874813975	1.19849024074292	0.028008036487619	0.887080249793516	0.962670124155546	1
Utrn|ENSMUSG00000019820	0.0664979353926837	7.45030087109607	2.25140271047458	0.164809714358038	0.44167392324015	1
Sf3b5|ENSMUSG00000078348	-0.00884754705905307	4.21112030170858	0.0186528633810529	0.907701048947612	0.970983756096248	1
Plagl1|ENSMUSG00000019817	0.179101476579361	4.47990245491457	5.87589997209734	0.0216231672332465	0.122746223008608	1
Ltv1|ENSMUSG00000019814	0.118454765886784	4.17636383765783	4.0052834132777	0.125770389190304	0.378153585411085	1
Phactr2|ENSMUSG00000062866	0.047764363499513	4.41840743334543	0.475136771025059	0.510770174588435	0.778169375815835	1
Fuca2|ENSMUSG00000019810	0.0807989558494814	5.1265147452676	3.52976599474465	0.18745849848561	0.473828200011268	1
Pex3|ENSMUSG00000019809	-0.0317710798132269	4.92432988391885	0.542520619484555	0.62283790212414	0.843714631073833	1
Adat2|ENSMUSG00000019808	-0.0357630763381031	2.51179382967432	0.112944660654139	0.75487481805662	0.909843491131702	1
Aig1|ENSMUSG00000019806	0.116149703112251	5.3495615672098	4.54806751943909	0.0433881405164635	0.195715014041088	1
Hivep2|ENSMUSG00000015501	-0.084781441219887	8.11204430439983	3.72266372210855	0.073019014095363	0.275602941062295	1
Gm10335|ENSMUSG00000071532	-0.0732496560166872	1.62158851538268	0.278115086789738	0.613503766103517	0.837894333616506	1
Gpr126|ENSMUSG00000039116	0.235428870119358	1.73220076755152	3.48189529270453	0.100772480096514	0.333933100389455	1
Vta1|ENSMUSG00000019868	0.0169281299349744	5.3805076489532	0.183957490337582	0.768618494153002	0.915539829250764	1
Gm8355|ENSMUSG00000093798	-0.123790287230952	6.01768560522914	3.1679439643057	0.0852839958073613	0.3026274681383	1
Nmbr|ENSMUSG00000019865	-0.027868691849068	-1.34828467499561	0.00564810666178339	0.940593869156658	0.9817751389315	1
Cited2|ENSMUSG00000039910	0.000815896110388949	4.76360229622754	0.000162800961108264	0.990336058122946	0.996836814668307	1
Gm20655|ENSMUSG00000093672	0.242040103400999	-1.15998995749876	0.70859986852745	0.406605100360911	0.703342903682665	1
Txlnb|ENSMUSG00000039891	0.123249564759726	1.44467581218894	0.55793054302952	0.460940753419972	0.744824004319346	1
Gm7584|ENSMUSG00000093537	0.320927873280667	-1.64159991640983	0.829409211902725	0.36974202247329	0.674273165739474	1
Heca|ENSMUSG00000039879	0.0237552223680252	4.93143447881602	0.282386318835951	0.712437148185321	0.8900702393567	1
Abracl|ENSMUSG00000078453	0.304255174066084	3.70300033440792	17.1151360216747	0.000333940808233626	0.00524364306386762	1
Reps1|ENSMUSG00000019854	0.0415229193708283	5.15129766578924	1.18027613512451	0.494615163802471	0.767619076570698	1
Ccdc28a|ENSMUSG00000059554	-0.0365352898206728	4.18926831823106	0.319370263229583	0.630186218201429	0.846948725584106	1
Gm10827|ENSMUSG00000096977	0.266636585739028	-0.348526413922691	0.937140653247633	0.340795698975403	0.650177628317751	1
Nhsl1|ENSMUSG00000039835	-0.0191085524031269	4.18935771550531	0.0540077431580704	0.817817301241212	0.936339734177376	1
Hebp2|ENSMUSG00000019853	-0.529148970015929	0.709214561143706	10.3722352891858	0.00465031674635928	0.0399390510435826	1
D10Bwg1379e|ENSMUSG00000019852	-0.0959962526694016	6.0305809506783	1.70685666359974	0.201374461841958	0.493998517669561	1
Perp|ENSMUSG00000019851	0.0804806319151166	2.0820988796005	0.39444832308678	0.534748057584606	0.792908560824975	1
Tnfaip3|ENSMUSG00000019850	0.432167855569199	2.92852839187871	25.78233424815	2.52178986469793e-05	0.000638977117602182	0.432033039620049
Ifngr1|ENSMUSG00000020009	-0.091687077792141	3.78038764395921	2.31807358744818	0.267864518818747	0.577821069806444	1
Il20ra|ENSMUSG00000020007	-0.542015791980434	1.98890099227625	22.7288364158912	4.54239034468115e-05	0.00104456686422923	0.778202313850775
Slc35d3|ENSMUSG00000050473	-0.105090989478389	5.80617760991069	3.5840167860846	0.0680722915018789	0.263551298985354	1
Pex7|ENSMUSG00000020003	-0.0233109500312494	4.73826861605516	0.143664194803669	0.729408423552868	0.898023703021527	1
Map3k5|ENSMUSG00000071369	0.127303794499437	4.6902775003697	4.09848167020097	0.0620884690954094	0.247986744014855	1
Map7|ENSMUSG00000019996	0.09451947807511	6.94730105221799	0.804581921214704	0.37690717576864	0.680583533404867	1
4933406P04Rik|ENSMUSG00000069713	0.136984968627876	-1.17709107180509	0.130687747101661	0.720267303077846	0.894369749679616	1
Bclaf1|ENSMUSG00000037608	-0.0961519450705876	7.59713341424821	11.2279669871067	0.0419989406794288	0.191157494241337	1
Mtfr2|ENSMUSG00000019992	0.217679938110459	-0.437136142181141	0.701719588704929	0.408866214940115	0.705382423695934	1
Pde7b|ENSMUSG00000019990	0.0412781161019326	8.53029678677544	0.551517770784866	0.463504833216286	0.746803799742445	1
Ahi1|ENSMUSG00000019986	0.332973337240758	7.96552913637232	22.7438542524545	4.52232984962803e-05	0.00104135154548155	0.774765549838275
Gm26577|ENSMUSG00000097923	0.034077800284309	0.271686470682404	0.026559674712649	0.875307087772631	0.958922236254433	1
Myb|ENSMUSG00000019982	-0.840991450418097	-0.43578328349137	10.7701476002282	0.00263141400551285	0.0259535893738896	1
Hbs1l|ENSMUSG00000019977	-0.0416571734316131	5.46889234221098	1.34472073909438	0.460103065895874	0.744403222677128	1
Sgk1|ENSMUSG00000019970	0.152071201562721	7.01760678361956	0.645350426450127	0.42813305952704	0.721693298972269	1
Gm7672|ENSMUSG00000097086	0.127658095085724	0.334700760233064	0.506152940563068	0.527804832978376	0.788277850451679	1
Gm4895|ENSMUSG00000044268	-0.0702969104461503	4.10046017668056	1.49538111459037	0.365574240534694	0.670271606254321	1
H60b|ENSMUSG00000075297	-0.276597251917989	-0.395769381898825	0.609649210288398	0.441070585349723	0.732358361913343	1
Gm5421|ENSMUSG00000097245	-0.163486604808988	6.02225003018779	19.9015882178312	0.00148607258438141	0.0168260404702189	1
Slc2a12|ENSMUSG00000037490	0.023485871156339	1.20633751185001	0.0178839508322347	0.894513249440627	0.965706786150156	1
Tbpl1|ENSMUSG00000071359	0.00862549980829249	5.86177941384019	0.0304119505513713	0.870291282645929	0.956937466338184	1
Eya4|ENSMUSG00000010461	0.13691202492109	1.28893958409366	0.530437634299507	0.472100213168123	0.751744665117231	1
Rps12|ENSMUSG00000061983	-0.0438180247903058	0.759906513898499	0.0852248123707537	0.810646403445541	0.932563274693095	1
Slc18b1|ENSMUSG00000037455	0.327408468601763	3.50993135098025	1.56241514988983	0.221026741773989	0.520174206654834	1
Stx7|ENSMUSG00000019998	0.0716839124894487	6.80461407821299	5.97016934660705	0.138635144437816	0.400429163434151	1
Moxd1|ENSMUSG00000020000	0.0281925893804357	2.98852439302551	0.124827286872706	0.774904528876246	0.918189990631848	1
Ctgf|ENSMUSG00000019997	-0.021905153199661	2.52873305752835	0.00405215398854291	0.949668242909894	0.983775393042884	1
Enpp1|ENSMUSG00000037370	0.325701500579903	3.28324157940453	16.1611716713875	0.000440314631405413	0.00650106500545833	1
Enpp3|ENSMUSG00000019989	0.468032391834896	-0.762759793681999	2.31140745212844	0.138954335414087	0.400633738524762	1
Med23|ENSMUSG00000019984	-0.0166540517008842	5.50953239865746	0.16549765722861	0.765567118491996	0.914371682402606	1
Akap7|ENSMUSG00000039166	0.0462105934188899	4.57176847323983	0.704523676482395	0.507799052757546	0.776316311528087	1
Epb4.1l2|ENSMUSG00000019978	0.267443330675684	7.14975060951488	57.5774171175157	2.08920967152772e-08	1.9243193598179e-06	0.000357923400926129
Tmem200a|ENSMUSG00000049420	0.331982210641018	0.862106618364007	4.74255104284203	0.0638913599800368	0.253083648364853	1
L3mbtl3|ENSMUSG00000039089	0.227033413817874	4.4162539577713	8.40756730061294	0.0069467769981313	0.0535126724514323	1
Arhgap18|ENSMUSG00000039031	0.168874671966014	4.24187878040091	4.39470712455046	0.044634573837242	0.199446927224734	1
Lama2|ENSMUSG00000019899	0.122236383124719	4.57543301949026	2.00907189062346	0.166718844898493	0.444423573683579	1
Gm10145|ENSMUSG00000064208	-0.161111483311315	1.94102330940613	2.18889134853982	0.220670539692366	0.519764904867339	1
Ptprk|ENSMUSG00000019889	0.0705682768005541	3.84237127849575	0.745811131898549	0.394694545482692	0.694721399186113	1
4930519F09Rik|ENSMUSG00000090126	-0.0393826407106309	-0.782781838742149	0.0224110646866725	0.882006023883394	0.960496885227048	1
Gm9824|ENSMUSG00000095478	0.0102027228745038	4.19517156112863	0.0365980468407833	0.893748958504176	0.965490078636329	1
Gm9996|ENSMUSG00000056316	-0.456281573868642	0.881772312719182	6.81224817111668	0.014019694952374	0.0901596899114385	1
Soga3|ENSMUSG00000038916	-0.0862749136955136	5.85101016020563	4.13331530847725	0.102548805432247	0.337016331222952	1
9330159F19Rik|ENSMUSG00000004360	0.00264301531296731	6.73275425290354	0.00514540190124922	0.956245187257545	0.985407070562181	1
Echdc1|ENSMUSG00000019883	-0.00934268587909952	5.0405931638342	0.0367254406331327	0.881738115501337	0.960496885227048	1
Rnf146|ENSMUSG00000038876	0.0808853162924354	5.67371833350441	4.20362593546627	0.140227677767424	0.402746114922298	1
Rspo3|ENSMUSG00000019880	-0.0672368061607112	1.23776053744701	0.20669030422407	0.680710051137487	0.874729102368174	1
Gm10275|ENSMUSG00000069682	-0.0874878610856926	6.93900820654984	4.510057958717	0.0691121815257742	0.266133938840091	1
Cenpw|ENSMUSG00000075266	0.541892967433496	1.11963314560713	11.2884806786618	0.00214702513539166	0.0221316694461672	1
Trmt11|ENSMUSG00000019792	-0.0455027638745066	2.9116728735821	0.344858859150403	0.655011522902815	0.861660513228637	1
Hint3|ENSMUSG00000019791	-0.0501153058762789	3.12392868027625	0.512135692518634	0.602185721515008	0.830966117186317	1
Ncoa7|ENSMUSG00000039697	-0.165485402006207	6.37415498860038	19.2608561346245	0.00085476845267384	0.0108473282453394	1
Hey2|ENSMUSG00000019789	0.0370493684011624	2.55721766359839	0.0977835423513474	0.756680897890466	0.910273849405633	1
Gm5422|ENSMUSG00000039684	-0.0682286053642122	5.60545417120616	2.28735162251129	0.218416348155665	0.516824173812103	1
Hddc2|ENSMUSG00000000295	0.247448033523355	3.77052669715837	12.2084753324578	0.00317225126573039	0.0298609937826885	1
Tpd52l1|ENSMUSG00000000296	0.35306157409865	5.63436503671164	27.1742657669114	1.29607746858803e-05	0.000370691138428215	0.222043991918501
Rnf217|ENSMUSG00000063760	0.167557908082126	2.86225326476852	2.25910420826766	0.143341524451934	0.408335051032679	1
Nkain2|ENSMUSG00000069671	0.0949641421272708	2.33910391562948	0.863435753614427	0.42769815181584	0.721476019813731	1
Clvs2|ENSMUSG00000019785	-0.0794616038086459	4.68792602540077	3.06634239759162	0.243233687827439	0.548129287626115	1
Gm10327|ENSMUSG00000071343	0.370988358414598	-0.890557730848085	0.934168859398722	0.3415507467573	0.650594551194803	1
Rsph4a|ENSMUSG00000039552	0.338561721343172	1.14155655553372	2.31146219689636	0.138949826808579	0.400633738524762	1
Zufsp|ENSMUSG00000039531	0.126624337281574	3.15994871410838	2.52173237246297	0.178701649990993	0.461627965567807	1
Rwdd1|ENSMUSG00000019782	-0.0264997304299968	3.85614641717404	0.204849455305462	0.748177454194496	0.906671835493415	1
Fam26e|ENSMUSG00000049872	-0.0685877007005511	1.67780307022281	0.222148270513824	0.64083582054752	0.853916098438213	1
Fam26f|ENSMUSG00000046031	0.915790294261462	-1.39535135677159	9.26564618406201	0.00484016055303935	0.0411317612076737	1
Dse|ENSMUSG00000039497	0.697567135149831	2.06381332651512	38.0564945215573	8.89889351602712e-07	4.10932193306137e-05	0.0152455843716577
Tspyl1|ENSMUSG00000047514	-0.109873918722236	7.78391373074008	11.3316682254914	0.0201891092439183	0.116621284509036	1
Gm26564|ENSMUSG00000097274	-0.40778748275593	0.905643315604975	1.19193346481508	0.283676862096876	0.595144746686711	1
Tspyl4|ENSMUSG00000039485	-0.147253326541212	9.14250110232909	19.0952059876759	0.00228916374447269	0.0232747497153153	1
Nt5dc1|ENSMUSG00000039480	0.213998599028018	1.93809164862815	3.10550840271839	0.107987097027861	0.347228781208956	1
Frk|ENSMUSG00000019779	-0.135475080644901	-1.47528722503913	0.118750061026566	0.732811138867005	0.899432216410692	1
Amd2|ENSMUSG00000063953	0.000985095648582091	3.44929748550718	0.000187373358983261	0.991233417272592	0.996996259067636	1
Hs3st5|ENSMUSG00000044499	0.0948457170512875	4.15266214552296	1.5169783542274	0.227695880490003	0.528895663088971	1
Hdac2|ENSMUSG00000019777	-0.0888181460565259	6.62321379651631	7.53506309697136	0.0689902466619631	0.265847783952066	1
Marcks|ENSMUSG00000069662	0.047943923510577	7.45600210501673	0.730317579884607	0.399589648650191	0.697675950928882	1
Lama4|ENSMUSG00000019846	-0.0681821362966138	2.33648205875852	0.334206977325057	0.567529970060958	0.811195016572297	1
Fam229b|ENSMUSG00000051736	-0.0380621680707562	3.88891204778889	0.251020056349651	0.634777306573631	0.850366026115686	1
Tube1|ENSMUSG00000019845	0.0710158469114253	1.37462291534461	0.304793025136034	0.645222652464855	0.856273437625322	1
Fyn|ENSMUSG00000019843	0.0524018244504963	6.66620717525363	3.69127388268875	0.283485763290754	0.594962403123509	1
Traf3ip2|ENSMUSG00000019842	0.0434357062300649	-1.34462680306053	0.0150526721616892	0.903175729185678	0.969850426543632	1
E130307A14Rik|ENSMUSG00000087177	0.119197076650636	4.92754913132084	5.15263672850302	0.0633158728124709	0.251385291546524	1
Rev3l|ENSMUSG00000019841	0.0104278495092919	5.88987243208922	0.069437543563891	0.842828285915158	0.946866135080941	1
AA474331|ENSMUSG00000096687	-0.149851079428707	3.84300098772808	5.23584314851237	0.0704092687408852	0.269372843248961	1
4930547M16Rik|ENSMUSG00000097890	-0.19542487785985	-0.124788726690345	0.743904804674089	0.395292022255982	0.695149140349977	1
BC021785|ENSMUSG00000038528	-0.637568952291543	-2.2238968365562	2.59482535689179	0.117742412946119	0.366210001690655	1
AI317395|ENSMUSG00000038522	-0.47473740102335	-0.845465583014414	3.02226714982056	0.0924388026453894	0.317176360288566	1
Slc16a10|ENSMUSG00000019838	0.73470983960866	0.432849084770516	11.4364613609502	0.00202704754503181	0.0213182188713843	1
Rpf2|ENSMUSG00000038510	0.0682225068722402	3.92089224808104	1.20871561122248	0.40198391375315	0.699837486835173	1
Gtf3c6|ENSMUSG00000019837	0.0731380351021305	3.88598714728884	1.38903941012109	0.36800527702156	0.672138329735223	1
Amd1|ENSMUSG00000075232	-0.0389544465235482	5.74945871652813	1.13163628252719	0.467176344220735	0.749196398875749	1
Cdk19|ENSMUSG00000038481	0.00739388398340023	7.4588754043168	0.0333419326587786	0.876582517030302	0.959069062575983	1
Ddo|ENSMUSG00000063428	0.00701362801896908	2.54174796660691	0.00362664861519205	0.952380626981864	0.984438911570565	1
Mettl24|ENSMUSG00000045555	-0.170799422606101	-0.644452557994749	0.511429248299454	0.5171896968232	0.782314487548567	1
Cdc40|ENSMUSG00000038446	-0.106301334954874	5.69687227884129	8.5125978875592	0.0505384208250356	0.216401955904651	1
Wasf1|ENSMUSG00000019831	-0.0231532904182074	7.71637981532017	0.445312455835287	0.623638657350849	0.844131901535493	1
Gpr6|ENSMUSG00000046922	-0.0965189511605659	6.47271158226089	1.95791961006699	0.172045803982894	0.452292084363759	1
Fig4|ENSMUSG00000038417	0.144319659871031	5.75274715880752	7.73763157373387	0.00928178514629521	0.0665615500738089	1
Ak9|ENSMUSG00000091415	0.457985149644578	-0.39432574479792	2.42357059238488	0.130066145172491	0.386028329662704	1
Zbtb24|ENSMUSG00000019826	0.110868295954406	3.78321414562904	3.56967186104577	0.183681764687651	0.468353052763392	1
Mical1|ENSMUSG00000019823	0.0626827706591549	3.43360739411548	0.85476576536735	0.484861704301057	0.761444483826882	1
Smpd2|ENSMUSG00000019822	0.259861174098418	3.50039350884002	16.5482978201702	0.00326440958864029	0.0305105646877171	1
Ppil6|ENSMUSG00000078451	0.0193478770805145	1.15109671825542	0.0154722166758529	0.906562895552917	0.970981449543787	1
Cd164|ENSMUSG00000019818	0.000968868334931882	6.27270314563149	0.000727523896938939	0.984640652093636	0.995306154941624	1
Ccdc162|ENSMUSG00000075225	-0.495225171807597	-1.4646704008351	1.67695246029629	0.205260428997227	0.49936405418638	1
Cep57l1|ENSMUSG00000019813	-0.0877233079442709	2.89127450945398	1.71835920164128	0.391074433074505	0.691624509697774	1
Sesn1|ENSMUSG00000038332	-0.00815452048136932	5.94918024449023	0.0319747353437971	0.875985228387344	0.958958424949962	1
Armc2|ENSMUSG00000071324	0.0205844851945668	3.12574228356271	0.0816681140266241	0.827621083891446	0.940770561065804	1
Gm9855|ENSMUSG00000085666	-0.725358339142678	1.76159975825664	1.05822842759086	0.311886454476886	0.624647970317747	1
Foxo3|ENSMUSG00000048756	-0.0211638701138876	6.75558219419558	0.256045115480476	0.661465206167125	0.864197507210797	1
Lace1|ENSMUSG00000038302	-0.00621016112081266	4.12837648018275	0.0119454177942354	0.936363047175866	0.981398860138912	1
Snx3|ENSMUSG00000019804	-0.00190293591269101	7.21420949587732	0.00194723298090753	0.968249867237944	0.990095304137546	1
Nr2e1|ENSMUSG00000019803	0.0727333245401752	4.51686322689444	1.45121562394361	0.307869373629411	0.621252542483989	1
Ostm1|ENSMUSG00000038280	0.0257667141968292	5.83138347746231	0.687765277435919	0.627114971345041	0.845622235071699	1
Sec63|ENSMUSG00000019802	0.0584245313765085	6.09118681088078	3.59697212002761	0.25551535608662	0.563180774448955	1
Scml4|ENSMUSG00000044770	0.620128398358746	-0.852682278447261	4.53641065214974	0.0415448402151852	0.189919495384294	1
Sobp|ENSMUSG00000038248	0.302667165205108	4.49315424575095	24.3898530497	2.80668322341252e-05	0.000698896758481152	0.480840969835032
9030612E09Rik|ENSMUSG00000045008	0.11488289658044	-1.47556111319295	0.0927073316557178	0.762876586308437	0.913243543878848	1
Pdss2|ENSMUSG00000038240	0.0241744330871646	3.27702478846837	0.16876341575613	0.794059044066224	0.925807781607632	1
Bend3|ENSMUSG00000038214	0.266601712191461	2.08670848742509	3.691320291045	0.0642945470996626	0.254034534953863	1
Gm9803|ENSMUSG00000045886	0.00365691446500192	4.00285863119967	0.00394817529875845	0.963182777549651	0.988039479371333	1
1700021F05Rik|ENSMUSG00000019797	-0.054950745397761	4.11598532933084	0.685521162294377	0.480961807483259	0.757947995395803	1
Cd24a|ENSMUSG00000047139	0.00905629931589034	3.16777281672861	0.00582556206944735	0.939669701166066	0.9817751389315	1
Qrsl1|ENSMUSG00000019863	0.13177479515107	4.02286045191596	5.33768141030513	0.0972616816052867	0.327533371918282	1
Rtn4ip1|ENSMUSG00000019864	-0.0577789589615767	4.03759030180381	0.727930696433041	0.457899350894882	0.743013444224009	1
Aim1|ENSMUSG00000019866	-0.162918286821473	0.107304815563367	0.748471902856418	0.450373498536371	0.737859689865651	1
Atg5|ENSMUSG00000038160	-0.00811558413535654	4.68537716995095	0.0207100739032818	0.905494690160386	0.970407546092063	1
Prdm1|ENSMUSG00000038151	0.342273934203456	-0.0460225196270837	2.39064940138966	0.132604081088953	0.390473206809203	1
Prep|ENSMUSG00000019849	-0.0164972365918463	4.64964423086607	0.111253615007996	0.811470973761462	0.933021878094172	1
Popdc3|ENSMUSG00000019848	-0.276211127866643	0.358018420318916	1.81282070435196	0.18830949025958	0.475057898266401	1
Bves|ENSMUSG00000071317	0.341850000051347	2.09750993023467	9.69092212191395	0.00808644188060364	0.0598899341173286	1
Lin28b|ENSMUSG00000063804	0.107404390069892	3.70242871586255	1.24127892521543	0.274118590523469	0.584686216739052	1
Hace1|ENSMUSG00000038822	-0.167651353995692	6.22057999658431	18.8344225349331	0.00095706388750097	0.0118728591749939	1
Gm26543|ENSMUSG00000097884	0.680192518445619	-2.12636606630911	2.29403844888924	0.140393507025516	0.402942557943361	1
Grik2|ENSMUSG00000056073	0.161557649247415	7.84852734269341	8.38800034072377	0.00700513186027731	0.0538653137478774	1
Ascc3|ENSMUSG00000038774	-0.0194291140897279	5.14913564651574	0.181576334305354	0.75042087958903	0.907860356551039	1
Lilrb4|ENSMUSG00000062593	-0.143460218649674	-1.98110715582161	0.129861488651733	0.721114112348097	0.894448810653605	1
Dcbld1|ENSMUSG00000019891	0.668613350039411	4.22494806588174	165.76798189344	1.02574652212089e-13	1.25522067264108e-10	1.75730894169751e-09
Gopc|ENSMUSG00000019861	0.00416695972460233	5.94606680008757	0.0113631785972921	0.936374205551332	0.981398860138912	1
Nus1|ENSMUSG00000023068	-0.0182191095634157	7.37357633168929	0.242422244213512	0.701815681968851	0.885905265509163	1
Zfa-ps|ENSMUSG00000049576	-0.421612726310863	-0.352636637701303	4.17363791173506	0.0749549808352714	0.280316247908725	1
Slc35f1|ENSMUSG00000038602	0.195452542736632	6.79231269159071	18.6393376127552	0.000160048671061529	0.00295151112231014	1
Pln|ENSMUSG00000038583	0.161162613072362	-0.149705442405457	0.30384744852915	0.585584669486505	0.820878044356086	1
Cep85l|ENSMUSG00000038594	0.0287154850414839	3.20037661201054	0.15679159725708	0.757955039165431	0.910856609704145	1
Asf1a|ENSMUSG00000019857	-0.0127705340763969	3.87951728734058	0.0486818004947179	0.875308334753881	0.958922236254433	1
Mcm9|ENSMUSG00000058298	0.150634162612121	2.93549763616241	1.74215094775194	0.196903386853412	0.487830632476161	1
Fam184a|ENSMUSG00000019856	-0.152010467474415	5.59158569018728	12.889982979124	0.00559400156461438	0.0456146762517722	1
Man1a|ENSMUSG00000003746	0.367278003212568	6.91900271718762	20.0700843950423	0.000101702703572352	0.00203310468798312	1
Gm16998|ENSMUSG00000097069	0.211105549291869	-0.038419249474504	0.887569034485527	0.353702331708928	0.660542611672923	1
Msl3l2|ENSMUSG00000047669	-0.123481135092862	3.69228229715865	2.02793435685733	0.164804488071783	0.44167392324015	1
Tbc1d32|ENSMUSG00000038122	-0.0464490555728302	4.40722811039187	0.832756745650873	0.52529262587339	0.787177795409086	1
Gja1|ENSMUSG00000050953	-0.0183168751651439	7.68951041823088	0.127989572860228	0.723043948466996	0.895416287779137	1
Gm9795|ENSMUSG00000045048	-0.0591367893950192	0.120697833128512	0.0719341243845222	0.791062445085436	0.924966996871016	1
Hsf2|ENSMUSG00000019878	0.182517378502283	4.77293815296781	23.1562413159597	0.00677218755451992	0.05264116024684	1
Serinc1|ENSMUSG00000019877	-0.102000029874885	9.93034774174519	12.7833351196691	0.0374605112170891	0.177875132530812	1
Pkib|ENSMUSG00000019876	0.0556589077234512	0.635870084813908	0.173264311960215	0.765493730759346	0.914371682402606	1
Fabp7|ENSMUSG00000019874	0.375435223790601	3.578920796555	7.43263379622242	0.0106159993634147	0.0736329154226805	1
Smpdl3a|ENSMUSG00000019872	0.105029946596826	5.21965590746039	5.42123190958806	0.0807060983016514	0.292873729316647	1
Gcc2|ENSMUSG00000038039	-0.0829610788999017	6.91162193679305	4.56171973049825	0.0846744860796813	0.301401058698753	1
Lims1|ENSMUSG00000019920	0.0305833115160569	3.45653578986896	0.223064812737426	0.730323377177192	0.898520653342883	1
Ranbp2|ENSMUSG00000003226	-0.240271872208115	8.03611593829262	31.005685085687	4.76761412760943e-06	0.000160469086904135	0.0816787652342048
Ccdc138|ENSMUSG00000038010	0.105815526513849	1.75519291869851	0.914717892181908	0.451519748128318	0.738466474934066	1
Edar|ENSMUSG00000003227	-0.290874837527276	-0.280797926119608	1.02942914094914	0.318449484115386	0.630349689412454	1
Gm9987|ENSMUSG00000055958	-0.607118639317867	-1.46811276759303	4.28722680478313	0.0471483515637419	0.206743168413111	1
Sh3rf3|ENSMUSG00000037990	0.210177601465711	5.08964118539807	5.59369906986775	0.0247261794116155	0.134735657022836	1
Sept10|ENSMUSG00000019917	-0.0955369130602646	2.67112992717736	1.45302597266218	0.377473749306162	0.681297963876229	1
Sowahc|ENSMUSG00000098188	-0.00713555829905837	3.45401885498218	0.0083132915569481	0.935859349410101	0.981040345964256	1
Sowahc|ENSMUSG00000071286	-0.00747173647932602	3.45388619471338	0.00910318968960157	0.932849907275755	0.979799493184977	1
P4ha1|ENSMUSG00000019916	-0.0183498110195462	6.41479875716287	0.0838323743827975	0.774171882389784	0.917931137116025	1
Gm10273|ENSMUSG00000069622	-0.585708682642981	-1.23596941305473	5.39663250298953	0.04402872763502	0.197574146680536	1
Mcu|ENSMUSG00000009647	-0.0110383411902859	5.12598656253532	0.037861749467844	0.857096858670054	0.951576915477634	1
Micu1|ENSMUSG00000020111	0.0791157606186761	7.07857672363223	6.01026038447231	0.0981526784195285	0.328773717337338	1
Dnajb12|ENSMUSG00000020109	-0.129360617547664	5.43949441160495	13.1399832638232	0.022119958688265	0.124657609291893	1
Ddit4|ENSMUSG00000020108	-0.0150035334563082	5.0511576918298	0.0149284725333259	0.903573947186461	0.969866738433829	1
Ascc1|ENSMUSG00000044475	-0.109065822921394	3.91552334282422	3.53555121455843	0.178598970105844	0.461571512423189	1
Anapc16|ENSMUSG00000020107	-0.104613786721624	5.72475822690347	7.71796865400879	0.053628566155942	0.225297840947425	1
Spock2|ENSMUSG00000058297	-0.159827115835228	8.98467147457976	21.6002577256881	0.000898162153290041	0.0113142014780625	1
Chst3|ENSMUSG00000057337	0.0435180017333183	2.34637396287914	0.153950663940506	0.711141178868262	0.889869062061374	1
Psap|ENSMUSG00000004207	-0.0213603045562895	10.3942894932333	0.80812203631329	0.66464171992739	0.865953629639596	1
4632428N05Rik|ENSMUSG00000020101	-0.0816943095604055	4.16175532428398	2.1862034618465	0.287585852501199	0.599673907625431	1
Gm17455|ENSMUSG00000090439	-0.161877414527982	-2.17471419125279	0.147396985383466	0.703757586766462	0.886891564105942	1
Cdh23|ENSMUSG00000012819	0.175378382963843	0.22458788304278	0.58969580504737	0.448571401371475	0.736918662278111	1
Slc29a3|ENSMUSG00000020100	0.184047335531689	4.6020032961806	12.7955009702482	0.00811752813617579	0.0600071565462708	1
Unc5b|ENSMUSG00000020099	-0.0131521753262236	5.73811619901008	0.0565724355814867	0.813623409708849	0.933998676972125	1
Gm26947|ENSMUSG00000098055	-0.292256087116009	-0.334387698227916	1.20492476308555	0.281118711818271	0.592603164355917	1
Pcbd1|ENSMUSG00000020098	0.102352849401454	1.37927236599824	0.82168606179357	0.511707798556027	0.778711527164826	1
Sgpl1|ENSMUSG00000020097	0.0885228665874041	5.37077194588386	5.53549322766758	0.124643674095552	0.376449040181158	1
Pald1|ENSMUSG00000020092	0.251547186337477	3.54799203124976	14.7828975178197	0.00402302752265305	0.0359725857443423	1
Nodal|ENSMUSG00000037171	-0.242453487530065	-0.616982463446992	0.83190124904586	0.369033677640838	0.673474141524932	1
Eif4ebp2|ENSMUSG00000020091	0.02861329862283	4.40302383157616	0.186221592065504	0.695278103607776	0.881146377463529	1
Lrrc20|ENSMUSG00000037151	-0.15329554017214	4.80164789946318	9.23639328698417	0.020682058032228	0.118463730594494	1
Ppa1|ENSMUSG00000020089	-0.0760170500433737	5.94576290018422	2.2399310178042	0.145770807348933	0.412852615556608	1
Sar1a|ENSMUSG00000020088	-0.0292053576866209	6.96526981957219	1.00633594760362	0.542617453653781	0.796555893866585	1
Tysnd1|ENSMUSG00000020087	-0.0444767240336875	3.52684514372083	0.591837410188452	0.610919103002576	0.83581567973234	1
Aifm2|ENSMUSG00000020085	0.601493649989788	3.1498374480235	58.6994097190069	1.57118177808968e-08	1.51221832709171e-06	0.000269174862222325
H2afy2|ENSMUSG00000020086	0.119688557746984	4.09666189738936	4.71072883582209	0.12426056399038	0.375982049837264	1
Col13a1|ENSMUSG00000058806	-0.0272074594010034	-0.844690060743253	0.00992557264182965	0.921306653817594	0.975806843419759	1
Gm5424|ENSMUSG00000046687	0.0872563197954775	6.04006363238827	2.48107758019633	0.12576757431249	0.378153585411085	1
2010107G23Rik|ENSMUSG00000020083	-0.211177444737697	3.88011893969099	10.0863091075997	0.0098219446269377	0.0692752389249472	1
Tspan15|ENSMUSG00000037031	-0.0208901418570081	4.37782890468921	0.108513910200268	0.774649367286864	0.918110893141373	1
Hk1|ENSMUSG00000037012	0.0460056207134448	7.868302755381	1.73275366531761	0.329311990614719	0.640892084881447	1
2210417K05Rik|ENSMUSG00000085347	-0.315664311654839	-1.22537210974742	0.914367133640309	0.346641799514354	0.65562980571713	1
Hkdc1|ENSMUSG00000020080	-0.246305374140473	-1.0423012513372	0.488886836682509	0.489839064578195	0.764500578878896	1
Supv3l1|ENSMUSG00000020079	-0.0241555075333619	4.3959501609541	0.216114728697855	0.741735736011352	0.903030664303808	1
4930507D05Rik|ENSMUSG00000097129	0.12706995160779	-0.732386199159101	0.262242632285431	0.626867639093899	0.845622235071699	1
Vps26a|ENSMUSG00000020078	0.027710437618369	5.63748174958314	0.782966238091822	0.614795993030072	0.838199541176017	1
Srgn|ENSMUSG00000020077	0.0034495289236837	3.03714662822659	0.00126283138843916	0.972458062825083	0.990849978132468	1
2510003E04Rik|ENSMUSG00000036955	0.00142055986456025	7.20457383092097	0.00279560315829091	0.97615581464335	0.992551570803601	1
Ddx21|ENSMUSG00000020075	0.0938092284896093	5.18845660782328	3.44960479715553	0.120503070584544	0.370334659429123	1
Ddx50|ENSMUSG00000020076	-0.0817551101481599	5.79417844437494	2.35931359782132	0.135073747990532	0.39455813309016	1
Stox1|ENSMUSG00000036923	0.0570202920607682	1.97309542831481	0.14081603076002	0.710125357441049	0.88941778533332	1
Ccar1|ENSMUSG00000020074	0.019299002111754	6.02279589607412	0.159738445300777	0.708455757476052	0.889088046201657	1
Tet1|ENSMUSG00000047146	0.060022259232817	4.70670418660432	1.29195208447444	0.382080619782705	0.686315027554304	1
Slc25a16|ENSMUSG00000071253	-0.0257393766111752	3.88367961309	0.1216093429958	0.755350689934562	0.910032912795986	1
Dna2|ENSMUSG00000036875	0.173056051318548	1.09891697423398	1.65773393600258	0.29553068659052	0.607807170880276	1
Rufy2|ENSMUSG00000020070	-0.04697776701207	6.31406978519141	1.21977714940144	0.346088896357697	0.655376917475413	1
Hnrnph3|ENSMUSG00000020069	0.0252799468203849	5.88417833450658	0.32934543819777	0.631707316492006	0.848246313110643	1
Pbld2|ENSMUSG00000020068	-0.0610974894179446	-0.70393187206054	0.0555450707209726	0.819016923920061	0.936925129913036	1
Pbld1|ENSMUSG00000020072	0.473007317789241	-1.68830866321932	1.0536728085871	0.31291237548758	0.625751700344721	1
Mypn|ENSMUSG00000020067	0.172926467863249	0.689043853866989	0.99254004473189	0.352885548977607	0.660147982647343	1
Herc4|ENSMUSG00000020064	0.0799039888563048	4.88645803642273	2.97280960622697	0.218850757074794	0.517223226680283	1
Sirt1|ENSMUSG00000020063	0.116392947902306	4.62640989766996	2.85440583886787	0.101547701703829	0.335148564914213	1
Dnajc12|ENSMUSG00000036764	0.0702707051664803	3.7341084127261	1.48315702508325	0.399620249034854	0.697675950928882	1
Ctnna3|ENSMUSG00000060843	-0.0483166953702762	1.78362737167848	0.164157117296311	0.725006810019491	0.895764617177818	1
Gm10118|ENSMUSG00000062561	-0.233596568895972	2.84468976770679	6.05535168684448	0.0234372153295926	0.129882841010068	1
Lrrtm3|ENSMUSG00000042846	-0.175883772609593	6.6056324707576	15.5972032236822	0.000441926743342832	0.00651556709720258	1
1110002J07Rik|ENSMUSG00000097134	-0.274985914795567	-0.74347768991619	0.757214905745004	0.391148136496716	0.691624509697774	1
Jmjd1c|ENSMUSG00000037876	-0.0330683645076567	7.20690479916764	0.535631689265182	0.484903065523657	0.761444483826882	1
Reep3|ENSMUSG00000019873	0.0594959714229885	6.05382181067379	1.38071190362448	0.249271469553675	0.555901373093721	1
Nrbf2|ENSMUSG00000075000	0.0164591131792108	2.94351607070805	0.0612596940293268	0.870257801084883	0.956937466338184	1
Egr2|ENSMUSG00000037868	-0.282204641775318	4.36512725726822	1.17327094661083	0.287405500509064	0.599443758792463	1
Ado|ENSMUSG00000057134	-0.0641175187374896	6.58782053059952	3.06693753959799	0.189432359974859	0.476837377474183	1
Zfp365|ENSMUSG00000037855	-0.239863418336649	9.5713216515703	34.5536288714937	2.00010418223689e-06	8.08155303067982e-05	0.0342657848500824
Rtkn2|ENSMUSG00000037846	-0.016888660068144	2.26401753910715	0.0112669232209229	0.916177093074075	0.973576580654542	1
Arid5b|ENSMUSG00000019947	0.295149629405756	4.09705687695955	3.90105363809398	0.0575706749316546	0.235844285731494	1
1700040L02Rik|ENSMUSG00000019945	0.422466968629756	1.77745057525779	10.5112216624623	0.00291641158126594	0.0281645790362165	1
Tmem26|ENSMUSG00000060044	0.152157965725985	-2.33131140426994	0.0868816075547328	0.770220648032363	0.916261074200025	1
Rhobtb1|ENSMUSG00000019944	0.00457429682986562	1.44140543476635	0.00102071530871268	0.976570028889146	0.992627174579406	1
A930033H14Rik|ENSMUSG00000090622	-0.0898762427448512	0.943171251862903	0.101087153808462	0.752743328967775	0.908968354583402	1
Cdk1|ENSMUSG00000019942	-0.058365944592835	-0.906627648788253	0.0210539068880822	0.885607877264771	0.961632737300811	1
Ank3|ENSMUSG00000069601	-0.183902082178363	8.88817494238874	23.156872662106	0.000122703516870835	0.00236729352593598	1
Ccdc6|ENSMUSG00000048701	0.183206289700091	6.02125847187255	8.9414995575069	0.00554114014733476	0.0453121303997437	1
Slc16a9|ENSMUSG00000037762	-0.033557238773115	0.89043638953059	0.0217421717946761	0.883766874126842	0.96094783495437	1
Fam13c|ENSMUSG00000043259	0.0459275000810155	5.96136604459514	0.721000443137019	0.40257699231822	0.700442836063732	1
Phyhipl|ENSMUSG00000037747	0.131808614517701	7.21324461433955	18.3483484034704	0.00584499649717217	0.0472119189012511	1
Bicc1|ENSMUSG00000014329	0.244390653565693	2.87854519758295	9.01879937207167	0.0168093533246183	0.102676396337407	1
Tfam|ENSMUSG00000003923	-0.0453825219977439	5.17813290681251	1.28316150277757	0.453326332494413	0.73969241662553	1
Ube2d1|ENSMUSG00000019927	0.0424072229289356	5.80147570945987	0.779813637229705	0.426354277970483	0.720203262688851	1
Cisd1|ENSMUSG00000037710	-0.0390583955396518	5.92660743825316	0.689274903956941	0.456775869182006	0.742526253992421	1
Ipmk|ENSMUSG00000060733	0.0269721596894869	5.23331183474564	0.370683283959482	0.65064078696139	0.858831802313163	1
Gm9923|ENSMUSG00000053830	0.118537527431516	2.06542159746276	1.39035702727296	0.35311557977669	0.660178093131353	1
Zwint|ENSMUSG00000019923	-0.0740024985877251	8.9746833353038	7.47840770442795	0.122889070114475	0.37372883514735	1
Pcdh15|ENSMUSG00000052613	0.0144154475116197	3.55396361995287	0.0279517164636442	0.86835026432394	0.956388982558102	1
Gm5778|ENSMUSG00000091825	0.319615600117502	-0.975979008539516	1.67000271753276	0.253008558444784	0.560649607893216	1
Gm6419|ENSMUSG00000072407	-0.00659975470917289	2.47685041730884	0.00871473239049034	0.954246764203331	0.985066013758223	1
Gnaz|ENSMUSG00000040009	0.00429526907419667	5.63704721952654	0.00922569595872277	0.937856618204165	0.9817751389315	1
Rab36|ENSMUSG00000020175	-0.24770322484499	5.08475828486174	22.1411920789217	5.96926813765281e-05	0.00128960279614462	1
Bcr|ENSMUSG00000009681	-0.264287753905317	8.90904508576212	49.376397460798	8.49883037588324e-08	5.84746835339886e-06	0.00145601961999632
Specc1l|ENSMUSG00000033444	-0.06889401513516	6.38054329628606	3.94551895218627	0.164342570019701	0.441413275894774	1
Adora2a|ENSMUSG00000020178	-0.127741972963769	8.59606768858974	2.05451918502946	0.162150758770025	0.438435021206452	1
Upb1|ENSMUSG00000033427	0.714121757996695	2.89999504841564	29.0116016337964	7.95463969438101e-06	0.000247779794989337	0.136278887244135
Gucd1|ENSMUSG00000033416	0.0347455459658578	4.03585835493957	0.285437568729737	0.660473612592104	0.863459833503814	1
Snrpd3|ENSMUSG00000020180	-0.0508807731276563	4.89775920850272	1.30275631086191	0.431819831704472	0.725216876459271	1
Fam211b|ENSMUSG00000046807	-0.0455365466387374	4.30770235222814	0.500666339968251	0.538073822129375	0.794883719060958	1
Ggt1|ENSMUSG00000006345	-0.228466991767337	1.33433257871686	1.91129977437942	0.177079587622657	0.459738594305294	1
Ggt5|ENSMUSG00000006344	-0.194421918289069	1.28396315644326	2.02280921218777	0.213343308906053	0.509975940864867	1
Susd2|ENSMUSG00000006342	0.431701731464343	2.45604068511619	10.8335642108038	0.00256628573053623	0.0255168932881872	1
Cabin1|ENSMUSG00000020196	-0.0114030212216195	6.41408750259759	0.0998752061700067	0.816945020019282	0.935758586388407	1
Ddt|ENSMUSG00000001666	-0.0415861676587816	4.47274665637713	0.672925685269757	0.559829879753333	0.807519630103033	1
Gm20441|ENSMUSG00000092360	-0.0829550917686863	2.98569028476981	1.24193603760137	0.402115873500818	0.699964351231053	1
Gstt3|ENSMUSG00000001665	-0.104035145953349	2.10828342610679	0.815488844315024	0.409410421305259	0.705715240264999	1
Gstt1|ENSMUSG00000001663	0.0999971845218912	2.42380919466348	1.19843920037341	0.383621374736492	0.687396861414662	1
Gstt2|ENSMUSG00000033318	0.201220195212202	0.544927258451877	1.23483636616842	0.313211731231811	0.626058030505587	1
Mif|ENSMUSG00000033307	-0.0221186269908944	5.05320381049713	0.293010700903886	0.723600538327452	0.895577368414441	1
Derl3|ENSMUSG00000009092	0.00467926491212564	0.204921235053565	0.000525205447078505	0.982144792908602	0.994223039673432	1
Smarcb1|ENSMUSG00000000902	-0.0689460469955058	6.058220768419	3.21698436685925	0.178426420477755	0.461264740550007	1
Mmp11|ENSMUSG00000000901	-0.16808014910515	0.787279336355404	0.922210928168481	0.357473549797318	0.663475241412136	1
Chchd10|ENSMUSG00000049422	-0.250266605015545	6.95003724543512	31.3502082832846	4.3718898225325e-06	0.000150702648771885	0.0748992164396268
Gm867|ENSMUSG00000050157	-0.0381678819711357	-0.673159666804339	0.0145474559070489	0.904806199843162	0.970407546092063	1
Zfp280b|ENSMUSG00000049764	0.0732280891745298	4.94913047073307	2.50560075387965	0.256462072677094	0.564453780717365	1
Slc5a4b|ENSMUSG00000020226	0.815026633134493	-1.34660385091237	4.84602544129437	0.0355852758789496	0.172250292401095	1
Prmt2|ENSMUSG00000020230	0.204528806669446	5.45915110127918	20.3451824832359	0.000277753848902777	0.00453119656225525	1
S100b|ENSMUSG00000033208	0.0870803682491199	7.37347976121693	1.32374846942613	0.259057480128008	0.568049756758356	1
Dip2a|ENSMUSG00000020231	0.136561534709644	6.55358640902271	6.2660183628928	0.0180138103195584	0.107550925411434	1
Pcnt|ENSMUSG00000001151	0.0795177795621691	5.1076418037908	2.34860570746914	0.194275272457734	0.483768018567718	1
Ybey|ENSMUSG00000033126	0.00464499799572109	2.46668813712519	0.00237461278650094	0.967593232301147	0.989558559641751	1
Mcm3ap|ENSMUSG00000001150	-0.17643225462282	6.24994147160244	33.8966645083317	0.000450292776850414	0.00662171704597446	1
Lss|ENSMUSG00000033105	0.0847711825666564	4.22194938239438	1.66230792242828	0.259797197322875	0.568855029698129	1
Ftcd|ENSMUSG00000001155	1.63052948329694	-1.3008759129137	20.9645390729616	7.71521846978466e-05	0.00159827234370436	1
Col6a2|ENSMUSG00000020241	0.81439992275488	4.5040258313643	76.7999156767725	9.43015806158301e-10	1.52412705576453e-07	1.6155746791104e-05
Col6a1|ENSMUSG00000001119	0.346697667523764	6.32017046411416	5.98778040700208	0.0205132517273298	0.117915693062351	1
Pcbp3|ENSMUSG00000001120	0.000130670105176794	5.30747120966381	9.9366470788572e-06	0.998216929692411	0.999090332102009	1
Slc19a1|ENSMUSG00000001436	0.0634308442432796	3.79195786955516	1.15956164118687	0.44812343593918	0.736568234146603	1
Col18a1|ENSMUSG00000001435	-0.0126155159924306	1.44551829899325	0.00685050416671073	0.934588933577103	0.980608623838984	1
Pofut2|ENSMUSG00000020260	0.112947801274252	4.35818999912536	7.21637876416644	0.123233364714404	0.374219701216495	1
Adarb1|ENSMUSG00000020262	-0.194490308055347	7.4412607431393	34.1358390045863	3.78850968025993e-05	0.00090145483114185	0.649047478422132
Fam207a|ENSMUSG00000032977	-0.0751726004671398	5.03022962833085	3.16784639953056	0.230046696337696	0.532270037540131	1
Itgb2|ENSMUSG00000000290	-0.00875079595081037	3.03346688653827	0.00713644668257911	0.933241033030219	0.979799493184977	1
Pttg1ip|ENSMUSG00000009291	0.0213796158168344	4.63753527071267	0.147679301641577	0.756498485630314	0.910273849405633	1
Sumo3|ENSMUSG00000020265	-0.0803848976867353	7.41639099323662	7.29553031305883	0.0898526320134861	0.312179130329557	1
Ube2g2|ENSMUSG00000009293	-0.246464343697646	3.693345953151	13.0504106864839	0.00341329707929801	0.0316946371612648	1
Tspear|ENSMUSG00000069581	-1.09001088020714	1.23987944558783	33.1645366798582	2.79315423975591e-06	0.000104939294814689	0.0478523184354982
Lrrc3|ENSMUSG00000051652	0.408566785284084	4.41594522276581	29.0168285266295	7.94378406021827e-06	0.000247779794989337	0.136092908519659
Trpm2|ENSMUSG00000009292	0.163677241790195	5.3595661240927	12.9660626384327	0.00459212628473761	0.0395735953270245	1
1810043G02Rik|ENSMUSG00000020284	0.147721109095932	4.60918275516875	7.76767154950875	0.0329902282388502	0.164060548675757	1
Pfkl|ENSMUSG00000020277	0.0184198785237544	6.62162646643886	0.169783271740389	0.70578058643116	0.887509762678996	1
Aire|ENSMUSG00000000731	1.16607119807882	-1.97076518687712	7.66567366281956	0.00957928373051954	0.0681529438834139	1
Icosl|ENSMUSG00000000732	-0.0851324804563323	2.34866952927611	0.454873724094055	0.505221627458196	0.775147955615098	1
D10Jhu81e|ENSMUSG00000053329	-0.0526212992770104	5.57193786177475	1.79757058427085	0.342271330701177	0.651532493063618	1
Pwp2|ENSMUSG00000032834	-0.0429834089858947	4.94141853850745	0.708378035974482	0.500828817146213	0.772295166098013	1
Trappc10|ENSMUSG00000000374	-0.0497466394933567	6.80115454818664	2.55070586320756	0.302640646416576	0.615434428388001	1
Agpat3|ENSMUSG00000001211	-0.00605043823472325	8.10037958772516	0.0426399513198226	0.898449209110203	0.968055260040858	1
Gm10146|ENSMUSG00000064317	-0.0448171405407092	3.21547706709392	0.444953063440544	0.6301166041111	0.846948725584106	1
Rrp1|ENSMUSG00000061032	-0.119529685429316	8.11356374907367	17.9536189044041	0.0115055710583384	0.0781954018080176	1
Cstb|ENSMUSG00000005054	-0.075222872323225	4.03346678370168	1.58527738673606	0.339521154392848	0.649251293875161	1
Pdxk|ENSMUSG00000032788	-0.20744226199512	8.05951526183882	32.1413130589017	1.08441136147736e-05	0.000317033028068774	0.185781354448301
Ilvbl|ENSMUSG00000032763	0.0745820230631132	4.30743769007943	1.48281412963722	0.318210555053017	0.629949529601142	1
Syde1|ENSMUSG00000032714	-0.0979974563576698	2.97302510526308	1.39528165265207	0.32187244343718	0.633768206733646	1
Slc1a6|ENSMUSG00000005357	0.437828282294319	1.41888895662915	9.28841951197964	0.00479464977330226	0.0408463152243731	1
2610008E11Rik|ENSMUSG00000060301	0.156522868151102	5.52496518886303	7.91874455760404	0.00857643520599883	0.0624974427686823	1
Ppap2c|ENSMUSG00000052151	0.134030609344633	2.24422914783846	1.2851845809733	0.267285230021256	0.57722558435953	1
Mier2|ENSMUSG00000091854	0.100555571256195	3.48908036768621	1.65725142648201	0.257510052279193	0.565664338322301	1
Mier2|ENSMUSG00000042570	0.0552031545453458	4.81529112252204	1.17813275447745	0.406363950836966	0.703234428484872	1
Theg|ENSMUSG00000020317	-0.502277979988525	-0.439297162524378	3.15132176814302	0.086067663676653	0.304022930744004	1
C2cd4c|ENSMUSG00000045912	0.47221648804693	2.44092287632343	14.100258496916	0.000749674581540378	0.00974463196581924	1
Shc2|ENSMUSG00000020312	0.181116477391537	5.76618794327039	17.9002245361946	0.000771511680680074	0.00993799858151205	1
Tpgs1|ENSMUSG00000020308	-0.219944413255847	4.12908265816653	5.84198816836894	0.0219724462144358	0.123992113211396	1
Cdc34|ENSMUSG00000020307	-0.148597481482846	4.76604098433705	7.0767724781568	0.0283640408357348	0.148193122950392	1
Gzmm|ENSMUSG00000054206	-0.213148344044865	0.748824312024961	1.83625194382242	0.243909937835891	0.548741307288835	1
Bsg|ENSMUSG00000023175	-0.0413234266527948	8.19222392408536	0.812661602943225	0.386701083842961	0.688662797112807	1
Hcn2|ENSMUSG00000020331	-0.13751431216513	7.07905174132287	15.788530662192	0.00373720534322896	0.0340925462940354	1
Polrmt|ENSMUSG00000020329	-0.0883959601142889	4.59451260733226	3.8203631607619	0.20144020805741	0.493998517669561	1
Fgf22|ENSMUSG00000020327	0.023540943317051	-1.6828704859383	0.00336114266137399	0.954154759259775	0.985045461759134	1
Rnf126|ENSMUSG00000035890	-0.131239419004326	5.00146662667432	5.17788274823818	0.0383242169887619	0.18019725057726	1
Fstl3|ENSMUSG00000020325	-0.367153957338341	1.208150931351	4.08112324497149	0.0524215049297005	0.221925598991474	1
Prss57|ENSMUSG00000020323	0.483340428929979	-1.16857823915294	1.70103702274642	0.202123585228085	0.494787138824372	1
Palm|ENSMUSG00000035863	0.0788562698972477	7.74921526708586	5.04032137188079	0.0971057423202293	0.327483381383891	1
Misp|ENSMUSG00000035852	0.589294631702459	-0.685875125569518	5.22546191607601	0.0295330661779151	0.151803327260739	1
Ptbp1|ENSMUSG00000006498	-0.00675357670726161	5.06620409781765	0.0123020937636065	0.913937374485531	0.972638273896615	1
E130317F20Rik|ENSMUSG00000091994	-0.317213995881641	2.0998568459522	9.13926686455724	0.0122028161848734	0.081472582571805	1
BC005764|ENSMUSG00000035835	-0.214021174264424	5.83173454750328	35.5636376942365	5.0425409521759e-05	0.00113222557788568	0.863888115926775
Prtn3|ENSMUSG00000057729	0.495537839056825	0.120355370966538	2.47088918166039	0.126516928557382	0.379462188383241	1
Med16|ENSMUSG00000013833	-0.184239144075301	5.70438132107181	18.8705743346769	0.000673882032605647	0.00905486037850975	1
R3hdm4|ENSMUSG00000035781	-0.100135413411345	7.6738029255689	16.5112194838003	0.0346126749047844	0.169520968115714	1
Kiss1r|ENSMUSG00000035773	-0.135543779697766	1.53737781665055	0.880313083481159	0.361763350267113	0.667193132945895	1
Arid3a|ENSMUSG00000019564	-0.0302154423213095	1.74690489665438	0.0906021223497654	0.827306442911076	0.940505240872764	1
Wdr18|ENSMUSG00000035754	-0.211999423523068	5.57593743374994	29.9348251305246	0.000132762478074596	0.00253565972616942	1
Grin3b|ENSMUSG00000035745	-1.38139733052235	-1.70591215538687	11.8350134069308	0.0017383736485556	0.0189808185663304	1
Tmem259|ENSMUSG00000013858	-0.0961747229285686	6.19070924137472	7.75248963427608	0.0573383701160503	0.235342826264536	1
Cnn2|ENSMUSG00000004665	0.139791115029411	1.51904657720579	0.918676975689795	0.361310684374216	0.666592143517022	1
Abca7|ENSMUSG00000035722	-0.0305980563639479	3.75087451006711	0.151781942351895	0.711546973274071	0.8900702393567	1
Hmha1|ENSMUSG00000035697	-0.0245687278883879	3.14983049505181	0.100514087164352	0.796703379163311	0.926995296099958	1
Polr2e|ENSMUSG00000004667	-0.0353272669298775	5.11624576543243	0.748272148807862	0.564808369691857	0.809325609698971	1
Gpx4|ENSMUSG00000075706	-0.182302784069128	4.74888453564393	7.56901935685562	0.00999528264245053	0.0701365448969984	1
Sbno2|ENSMUSG00000035673	-0.102211301954748	3.84039594867729	3.2501860991039	0.209357523467103	0.50467329281531	1
Stk11|ENSMUSG00000003068	-0.0582655786532346	5.77231360171501	2.78681356691457	0.274885419845965	0.585489101096314	1
Dos|ENSMUSG00000035640	-0.168965031258405	7.36676711743391	12.1534691222932	0.00153951412162263	0.0172724007410864	1
Atp5d|ENSMUSG00000003072	-0.0947529872135276	6.87347742765817	5.63260941758385	0.0496974285675141	0.213762577509077	1
Midn|ENSMUSG00000035621	-0.155734900680945	5.50189418154171	4.96148157621406	0.0336101991312143	0.166419055351435	1
Cirbp|ENSMUSG00000045193	0.042275859249971	5.81810544345347	0.380548612452503	0.541988442747441	0.796293721360337	1
1600002K03Rik|ENSMUSG00000035595	-0.134996266758694	1.26115422587657	0.898200978973471	0.396329328575924	0.695759202496437	1
Efna2|ENSMUSG00000003070	0.152007947046976	2.454006414426	2.31470048304651	0.183947915858954	0.468609025203806	1
Mum1|ENSMUSG00000020156	-0.0301136265079263	5.11967527776005	0.665777082552653	0.623555051411245	0.844131901535493	1
Ndufs7|ENSMUSG00000020153	-0.184598393522631	5.83203669723898	16.8656843150829	0.000518371364434113	0.00742565388906079	1
Gamt|ENSMUSG00000020150	-0.214168754266449	3.80982368588892	9.73475934349775	0.00881513475106838	0.0638566124969571	1
Dazap1|ENSMUSG00000069565	0.0452887239561866	5.03819783523787	0.854617606399398	0.469174026030857	0.750566817430907	1
Rps15|ENSMUSG00000063457	-0.0544843728358702	7.33959552246859	2.40330146994955	0.250911278868122	0.557971447244115	1
Apc2|ENSMUSG00000020135	-0.180828647090365	7.1493515498576	18.7999068669053	0.000151996988355157	0.00282124854225412	1
2310011J03Rik|ENSMUSG00000020133	-0.0681902740868074	4.74396634414529	2.37249976293755	0.309130226710718	0.621817429142658	1
Pcsk4|ENSMUSG00000020131	0.0803867966106589	1.27745138117688	0.330334088073409	0.615890392490688	0.839280480762844	1
Reep6|ENSMUSG00000035504	0.215645077759953	2.84590897340802	4.5366205904859	0.0415404423368191	0.189919495384294	1
Adamtsl5|ENSMUSG00000043822	-0.670004711935604	3.33325761911447	34.234486124926	2.15816352007995e-06	8.5389509066997e-05	0.0369736574260097
Plk5|ENSMUSG00000035486	-0.414914433280812	4.18088019870373	11.2708062005162	0.00216185826756304	0.0222444179218559	1
Mex3d|ENSMUSG00000048696	-0.0863757836188145	3.33742253328755	1.26223199720318	0.346643402999403	0.65562980571713	1
Mbd3|ENSMUSG00000035478	0.0690643069348734	6.43591511793678	3.534497280498	0.164106512048796	0.441153736767608	1
Uqcr11|ENSMUSG00000020163	-0.0318636108834081	5.67649545015453	0.770706769082631	0.561927414804484	0.808384465092486	1
Tcf3|ENSMUSG00000020167	-0.0852023760151237	4.47402091412601	2.56828344888859	0.233764390372404	0.536351601734049	1
Rexo1|ENSMUSG00000047417	-0.0710105971755678	5.62273311362123	2.92802146045708	0.196151275088336	0.486882591250851	1
Klf16|ENSMUSG00000035397	-0.153976940187811	6.43337092122479	6.10104304709641	0.0194527786227012	0.113664735117366	1
Gm26710|ENSMUSG00000097013	-0.0569409765232827	-0.78009077300817	0.0280238775892685	0.86818206935723	0.956388982558102	1
Abhd17a|ENSMUSG00000003346	-0.0815737294145716	6.21920801042501	2.59398376070444	0.117799566534786	0.366268997073313	1
Adat3|ENSMUSG00000035370	0.00202464148470452	5.38975131535394	0.00250978493031372	0.971900611410579	0.990694429385735	1
Scamp4|ENSMUSG00000078441	-0.048975813851338	4.38089877020442	1.08626888886175	0.503652788313478	0.774423096318278	1
Csnk1g2|ENSMUSG00000003345	-0.134786047517284	6.85297600506918	15.3395321477873	0.00526031477264077	0.0436415073534536	1
Btbd2|ENSMUSG00000003344	-0.0704199332437316	5.98900120392955	3.23568425643241	0.17361799483969	0.454735283227881	1
Mknk2|ENSMUSG00000020190	0.125984751692586	5.30787811372662	6.50467666292249	0.0314865638564753	0.158701915854408	1
Mob3a|ENSMUSG00000003348	0.00553707784917315	3.33801547492812	0.00544659183810485	0.950896263037751	0.984051542688037	1
Izumo4|ENSMUSG00000055862	-0.0734621373518287	3.12140088819313	0.852643953231701	0.443041794640817	0.733652381489298	1
Ap3d1|ENSMUSG00000020198	-0.0104558190880359	7.28588255596506	0.0798528986600843	0.8257739657965	0.939760833135754	1
Dot1l|ENSMUSG00000061589	-0.362515984322058	6.11088334018306	52.0004411553159	5.18104054430838e-08	3.96257083058443e-06	0.000887615866050911
Plekhj1|ENSMUSG00000035278	-0.116019678690912	4.06313182831012	3.71381145362039	0.13718193566755	0.397867219995802	1
Sf3a2|ENSMUSG00000020211	-0.251487323716061	3.82513037173227	16.6649744178689	0.00198629768544286	0.021068940793543	1
Amh|ENSMUSG00000035262	-0.542375042494492	-0.993744662650132	3.42071353530811	0.0743108307448716	0.279003539846842	1
Jsrp1|ENSMUSG00000020216	0.145989131301828	2.53762850999816	1.32060431159395	0.259611836875309	0.568683031498248	1
Oaz1|ENSMUSG00000035242	-0.0331572159503032	5.39035629264516	0.393576279230164	0.563015952027401	0.808447681680784	1
Lingo3|ENSMUSG00000051067	-0.135504681828421	6.95331337219676	4.76425909998663	0.0370614841227812	0.17685158694988	1
Lsm7|ENSMUSG00000035215	-0.273391938336973	-0.704334364342828	1.86150203908414	0.306139291437687	0.619291337927789	1
Sppl2b|ENSMUSG00000035206	-0.168970423080133	4.78632076176747	11.2883927078039	0.010933223682572	0.0752240916184029	1
Tmprss9|ENSMUSG00000059406	0.0522590547539112	1.05345616271488	0.0840149593513548	0.773933108439838	0.917896989532108	1
Timm13|ENSMUSG00000020219	-0.108271084393797	5.26798684313872	5.52233937456611	0.0691601586604087	0.266192578422773	1
Lmnb2|ENSMUSG00000062075	0.0763142889803881	4.24790638423019	1.34472640798437	0.310845160214716	0.623656082070326	1
Gadd45b|ENSMUSG00000015312	0.115983056748186	3.4063436503455	0.597570853111539	0.445587036116658	0.735008386554071	1
Gm3828|ENSMUSG00000083808	0.199271176960751	0.0773834719731568	1.2507747938328	0.3632673745529	0.669183935459075	1
Gng7|ENSMUSG00000048240	0.236614256803714	10.9729651896293	40.0002736093185	2.38708578520405e-06	9.2315019575882e-05	0.0408955536721157
Gm16099|ENSMUSG00000087114	0.0259583945549374	-1.67707760014318	0.00402872758910366	0.949813740928473	0.983787994255877	1
Diras1|ENSMUSG00000043670	-0.0969985671108756	6.489064430362	7.1678536506865	0.0476120910609081	0.208031952545752	1
Slc39a3|ENSMUSG00000046822	-0.113582939862139	6.41788159917062	8.37469903313635	0.0217552900503982	0.123118950035259	1
Sgta|ENSMUSG00000004937	-0.042359819971288	6.52119452865063	1.97853881174723	0.38853519170951	0.689709346634268	1
Thop1|ENSMUSG00000004929	-0.0437976279663018	4.97855772375161	0.970743465130352	0.491513550092496	0.765359507920701	1
Map2k2|ENSMUSG00000035027	0.00353368209626551	5.78182429093575	0.00990154298048243	0.947511016912165	0.983454500221207	1
Zbtb7a|ENSMUSG00000035011	-0.216280487711546	6.79979331788905	29.6244509293959	7.4355771070755e-06	0.000235030086712947	0.127386306998418
Pias4|ENSMUSG00000004934	-0.161487532828086	3.9756967562743	9.27596647834769	0.0433678400961957	0.195708217558534	1
Eef2|ENSMUSG00000034994	-0.11322917786361	10.0005213391873	15.9570720553687	0.0206805708089629	0.118463730594494	1
Dapk3|ENSMUSG00000034974	-0.225659944168886	4.56874589177667	15.2715472358679	0.00133852578080369	0.0154734302811935	1
Atcay|ENSMUSG00000034958	0.0106910481643876	7.47679820758847	0.100251639655222	0.82122063483095	0.937420528521036	1
Zfr2|ENSMUSG00000034949	-0.204930828823723	4.9882136906164	8.65125924868293	0.00626247293384177	0.0497651795043746	1
Matk|ENSMUSG00000004933	0.00880282159918424	6.93915122965712	0.0296947802792889	0.864348061249955	0.954678033997436	1
Mrpl54|ENSMUSG00000034932	-0.0476843586265473	3.78331316693523	0.391534791708847	0.56673393053889	0.810999473604433	1
Apba3|ENSMUSG00000004931	-0.0279621478439686	3.25291885030343	0.152772948892142	0.762724193389288	0.913243543878848	1
Pip5k1c|ENSMUSG00000034902	-0.183683208817601	6.57767903976086	13.3449588259926	0.000986606875328282	0.0121601071857008	1
Cactin|ENSMUSG00000034889	-0.0771389169508546	4.45643753209885	1.69512272441303	0.285164991991787	0.596659335955459	1
Tbxa2r|ENSMUSG00000034881	-0.513266023154596	-0.669216609367885	4.25512497105685	0.0484206474195449	0.210063948237945	1
Hmg20b|ENSMUSG00000020232	-0.0450910442898982	3.47220823642717	0.353721580926956	0.607853620119483	0.834033975643679	1
Mfsd12|ENSMUSG00000034854	0.11891207466842	4.15927209043895	4.80090638970379	0.12189881320079	0.372324918480288	1
4930404N11Rik|ENSMUSG00000020234	-0.691641921571249	-1.93128898340226	3.15929075799915	0.085690941843304	0.303442996209071	1
Fzr1|ENSMUSG00000020235	0.0175449747233008	5.58807311979658	0.24434602294003	0.751250148273604	0.908154318966251	1
Dohh|ENSMUSG00000078440	-0.106055044933082	5.06907278865633	3.74631783119809	0.0896817846624599	0.311775230283536	1
2210404O07Rik|ENSMUSG00000078439	0.935349761719455	-0.531790343710622	13.4901615674148	0.000935462236524626	0.0116810051283818	1
Nfic|ENSMUSG00000055053	-0.0881253498694762	6.42312777495808	2.44558300894901	0.128400811885636	0.383233921467722	1
Celf5|ENSMUSG00000034818	-0.0446998655588349	8.14365692960168	1.54342151363877	0.344639402465279	0.654135770366015	1
Ncln|ENSMUSG00000020238	-0.0592370611910043	5.52261441819029	2.00389454647868	0.289679813876627	0.602035752861945	1
S1pr4|ENSMUSG00000044199	0.430648527857376	-1.32343577237064	1.81926972752406	0.187548183932025	0.473974846898282	1
Gna15|ENSMUSG00000034792	0.0222072417771507	1.08602264940602	0.0210667890352647	0.894139979205926	0.965668922886965	1
Gna11|ENSMUSG00000034781	-0.0181900171464301	6.84207748806177	0.382970006052041	0.706005999452274	0.887662907868513	1
Aes|ENSMUSG00000054452	-0.104826137929445	8.30942894690155	9.88049812748972	0.0272776264275926	0.144297509517387	1
Tle2|ENSMUSG00000034771	-0.201356130053424	3.23322110858473	5.87699892793492	0.0277802677742633	0.146305424994983	1
Tle6|ENSMUSG00000034758	0.500403538462219	1.7032965808217	10.9952619669216	0.0024079511440637	0.0243668157118129	1
BC025920|ENSMUSG00000074862	-0.22017333351772	3.19275136311987	9.24534395635368	0.019922613877954	0.115738969466636	1
Sirt6|ENSMUSG00000034748	-0.0554652592899715	3.10895803801013	0.918375528647319	0.56382058358243	0.809024798140091	1
Ankrd24|ENSMUSG00000054708	-0.135696863905409	3.46320362573664	3.28400622372428	0.121943560636872	0.372353824081163	1
Gm10778|ENSMUSG00000096856	-0.298606956135017	-1.73644814154816	1.13344799870292	0.367899620124665	0.672138329735223	1
Zfp433|ENSMUSG00000096795	0.293740618296246	0.953315986443534	3.27629273028777	0.100231967422378	0.332850177530565	1
Gm3055|ENSMUSG00000094622	-0.0133623295077969	-0.47181724334251	0.00265993699126637	0.959211391461352	0.986150357568164	1
Gm4767|ENSMUSG00000094076	-0.118902918080925	-1.91218365857454	0.135307952434825	0.732727931429301	0.899432216410692	1
Zfp781|ENSMUSG00000096718	0.0127645346515377	-0.58871863950885	0.00259251707243168	0.961353983885542	0.987391561856085	1
Zfp873|ENSMUSG00000061371	0.121847309441956	2.6317767337242	1.68433953426463	0.269473479833221	0.579244015389152	1
AU041133|ENSMUSG00000078435	-0.0194571375743852	1.98955596190843	0.034581042673912	0.880436242292723	0.96006834084138	1
Zfp938|ENSMUSG00000062931	0.0731194301823824	4.7331445112583	2.3263924997992	0.276814391092259	0.587874569008625	1
Gm4924|ENSMUSG00000073427	0.25597714180375	1.65778781412559	2.93448300552457	0.0970800825172443	0.327461306100695	1
Ap3m1-ps|ENSMUSG00000094683	-0.00030335825716834	3.76969167803291	2.46176006076774e-05	0.997091123606058	0.998900167658782	1
1190007I07Rik|ENSMUSG00000063320	-0.0228542202806477	2.4844164381728	0.0236617737429853	0.878784260140447	0.959320540307733	1
Tdg|ENSMUSG00000034674	-0.143794880409869	3.05745084198558	0.204692642907666	0.654231630422673	0.861173267208739	1
Glt8d2|ENSMUSG00000020251	-0.337554199671374	-1.11114737077677	0.945800454634655	0.338608669204968	0.64888632223932	1
Hcfc2|ENSMUSG00000020246	0.0869689335446434	4.98136404328859	4.17408229100552	0.172040214691916	0.452292084363759	1
Nfyb|ENSMUSG00000020248	-0.00378085434507357	5.74261824795921	0.00836011602456679	0.944307905205567	0.98295374502796	1
Txnrd1|ENSMUSG00000020250	0.0367401530328308	6.61199197351077	0.17031593950531	0.682781506737532	0.87542379684384	1
Gm4799|ENSMUSG00000071151	-0.0349944143447802	3.58948180415686	0.304626672430398	0.688203604024352	0.878431243044643	1
Chst11|ENSMUSG00000034612	-0.327178208128923	6.95598860810633	26.2169280294683	1.68264526398936e-05	0.00045757267718517	0.288270786626657
Slc41a2|ENSMUSG00000034591	0.0834370724997607	4.06522574093423	2.18397935313939	0.282436544697091	0.593924497821352	1
D10Wsu102e|ENSMUSG00000020255	-0.0219079692888746	4.66476252608622	0.083103893907656	0.775127369178015	0.918189990631848	1
Aldh1l2|ENSMUSG00000020256	0.193236674333606	2.2562569125001	3.53122698307246	0.112471507150398	0.355969307315834	1
A230046K03Rik|ENSMUSG00000034560	-0.0120234896962305	5.56007698983753	0.0599945368584494	0.82935717178513	0.941358191126624	1
Appl2|ENSMUSG00000020263	-0.0926205693906933	6.77254074162799	5.52635386499752	0.0540163937338066	0.226206027242135	1
1500009L16Rik|ENSMUSG00000087651	1.17572643320201	3.8156507571305	188.008861547173	2.03980730859741e-14	4.36824735136136e-11	3.49459788108909e-10
Nuak1|ENSMUSG00000020032	0.196143085260864	5.18182633459088	16.0599892696076	0.00117486282842361	0.0139485446822961	1
Ckap4|ENSMUSG00000046841	0.118031825023671	3.08057026736264	3.34585612053749	0.227969576322821	0.529282393489981	1
Tcp11l2|ENSMUSG00000020034	0.207728109517336	4.22227392771029	15.9860752402066	0.006663364943766	0.0521501910537227	1
Gm17249|ENSMUSG00000097309	-0.0689088916539851	-0.0648414155967242	0.13092226252464	0.75682683149225	0.910273849405633	1
Polr3b|ENSMUSG00000034453	0.0712471726888851	4.23051496810133	1.36324909839716	0.349162216503115	0.657150643528682	1
Rfx4|ENSMUSG00000020037	0.135344450094812	4.98079811029169	8.11140289742269	0.0322331421470939	0.161278677355144	1
Ric8b|ENSMUSG00000035620	-0.196657912152383	7.39942812471177	23.9758945608936	3.49602695733543e-05	0.00084357653286015	0.598939338330707
Fhl4|ENSMUSG00000050035	0.310521413048444	0.594129466468654	2.40095695643241	0.131803285653661	0.388978283087794	1
AI597468|ENSMUSG00000060935	0.0883650214434827	6.32034585346561	3.58123137988958	0.0794832187121055	0.290638042595447	1
Mterfd3|ENSMUSG00000049038	-0.208210064138988	4.41805927911661	16.5073505353633	0.00420760237098197	0.0370666939240553	1
Cry1|ENSMUSG00000020038	-0.0589669439508448	5.12458406936615	0.907796063561892	0.348354657665017	0.656607077532808	1
Gm8394|ENSMUSG00000050490	-0.079328568453915	4.17056109195525	1.71379188074797	0.305787781162707	0.618799464549905	1
Btbd11|ENSMUSG00000020042	0.457462529858807	1.75984047527927	7.71871172381589	0.00935902248806805	0.0670312597264138	1
Pwp1|ENSMUSG00000001785	-0.0359628961639035	4.85354243199688	0.613818872894939	0.582091861624698	0.818886333827749	1
Prdm4|ENSMUSG00000035529	-0.0376831939725914	5.09257565068148	0.763634775213037	0.541809026664251	0.79623490956676	1
Rtcb|ENSMUSG00000001783	-0.0198203607462751	6.7866818862611	0.58370600956954	0.682197452730977	0.875087776889859	1
Fbxo7|ENSMUSG00000001786	-0.0433824417866881	5.26980094097399	1.09419546795661	0.461269226025229	0.745047081100553	1
Timp3|ENSMUSG00000020044	0.0883522087440635	7.54283735269557	3.49847840873995	0.0712630857516943	0.271547861454188	1
Syn3|ENSMUSG00000059602	0.0583494805376091	3.99485257128131	0.748509448170205	0.463878310030746	0.746913835286348	1
1810014B01Rik|ENSMUSG00000097412	-0.0658709051272316	1.32557518063173	0.178365917400265	0.675809024807642	0.872097033218177	1
Gm15344|ENSMUSG00000084899	0.0555733147708042	0.484139063938805	0.107241882744318	0.777479654773388	0.918889796081807	1
Hsp90b1|ENSMUSG00000020048	0.0107408957384274	8.86122563671677	0.0236565733688615	0.878797473077776	0.959320540307733	1
BC030307|ENSMUSG00000044937	0.185212346040366	1.03270210228182	1.72748754482403	0.266034458164143	0.576049334841772	1
Fabp3-ps1|ENSMUSG00000056366	0.518952458133697	3.5496633675067	51.4276390138995	5.76403693417788e-08	4.31220439983997e-06	0.000987494807563354
Nt5dc3|ENSMUSG00000054027	0.24780099382783	6.3002442420011	21.507676459395	6.54049006034929e-05	0.00139021930166134	1
Stab2|ENSMUSG00000035459	0.295889195661431	-0.278645872251111	1.01899234147704	0.32087412070748	0.63280942050887	1
Ascl1|ENSMUSG00000020052	0.0962141690946174	1.09771343654538	0.281452839705467	0.599676951868517	0.829524871975086	1
Igf1|ENSMUSG00000020053	0.257243445379397	-1.0427894550545	0.704326037061351	0.408007416342811	0.704600104421539	1
Parpbp|ENSMUSG00000035365	-0.242577258114681	-0.741599511822471	0.520879454151618	0.47608457245107	0.75437300177874	1
Nup37|ENSMUSG00000035351	0.0279813599897555	2.08731467207405	0.0614042078152979	0.82589473477342	0.939835841656475	1
Ccdc53|ENSMUSG00000020056	-0.130293237962777	3.79052246963568	5.46209240816923	0.117759216630506	0.366210001690655	1
Dram1|ENSMUSG00000020057	0.0283432456706122	0.110728398718574	0.0158389018433318	0.900692672617271	0.968815888393676	1
Gnptab|ENSMUSG00000035311	0.0852014703029497	6.32557010480045	6.07741097497832	0.0874531165256624	0.306716813406596	1
Chpt1|ENSMUSG00000060002	0.102632172749385	6.52870823544839	4.73736764998031	0.03756166843219	0.178099774652057	1
Mybpc1|ENSMUSG00000020061	-0.309324504311745	-0.96402810170251	1.01944999447825	0.320767275290847	0.63280942050887	1
Gm4925|ENSMUSG00000069540	-0.781439945754344	-0.850955048348113	6.538291509051	0.0158866263230302	0.0988629430316575	1
Arl1|ENSMUSG00000060904	0.016093731610999	6.54917374975259	0.16136280410562	0.742597100960991	0.903394229988505	1
Utp20|ENSMUSG00000004356	0.123581931128539	5.00735213622156	5.77536127350093	0.0504453144122123	0.216111309454869	1
Ano4|ENSMUSG00000035189	0.27034654335231	4.45281263015301	11.9468976858213	0.00166552717735227	0.018365465492674	1
Gas2l3|ENSMUSG00000074802	0.623461003277337	1.27901685417112	14.643153421293	0.000617456125722258	0.00846938218244494	1
Nr1h4|ENSMUSG00000047638	-0.447041708107113	-1.8029581311625	1.68565516717136	0.204120111102148	0.498004235745088	1
Slc17a8|ENSMUSG00000019935	-0.0790122230729941	5.0699581987987	1.40673389618615	0.244957905884323	0.549788416127026	1
Scyl2|ENSMUSG00000069539	0.0771946797485453	5.31911116557016	3.44231461633342	0.184386368403106	0.469028546916408	1
1500026H17Rik|ENSMUSG00000097383	0.227108564860518	0.926568548061545	1.27305330425025	0.26818501669952	0.578439595379099	1
Actr6|ENSMUSG00000019948	0.0344614732505721	4.41559170582458	0.399935644293812	0.635439520707621	0.850882245301802	1
Uhrf1bp1l|ENSMUSG00000019951	0.08544923260118	6.88785029057752	9.59206432790094	0.0759463122200286	0.283219900076955	1
Anks1b|ENSMUSG00000058589	-0.2583225541639	8.91202516831192	11.431825425083	0.00203069469533287	0.021343473325425	1
Apaf1|ENSMUSG00000019979	-0.046196449370549	4.17059360126348	0.4880002227224	0.547090517918476	0.799499621459081	1
Ikbip|ENSMUSG00000019975	0.241244411863694	3.44962786366303	10.4707363338772	0.00668907538936275	0.052255923196791	1
Slc25a3|ENSMUSG00000061904	-0.12221432094861	8.5896596610352	12.0398304985769	0.0104659954366735	0.0727692507390789	1
Tmpo|ENSMUSG00000019961	-0.0300550885955097	5.19113976282329	0.451181209571945	0.616490422745398	0.839331568797485	1
Rmst|ENSMUSG00000097348	-0.145819712646866	0.965972223499643	0.654803486451975	0.424806156743541	0.718666357279609	1
Nedd1|ENSMUSG00000019988	0.242009498791976	2.42672071489909	6.09755405595058	0.0362242631161142	0.174235702930472	1
Gm872|ENSMUSG00000020014	0.0328492615009553	2.703571067037	0.0126585813748672	0.911172250650433	0.971944489037792	1
Cdk17|ENSMUSG00000020015	-0.0257348399359448	8.55506232983866	0.538138731449022	0.590202826878301	0.823293698173531	1
Elk3|ENSMUSG00000008398	-0.0573219674311948	2.86783252022349	0.412515388093952	0.574997169074617	0.815183794302334	1
Lta4h|ENSMUSG00000015889	0.0639435060040686	5.59402142151001	1.54121867681505	0.245103673385161	0.54983843556823	1
Snrpf|ENSMUSG00000020018	-0.00734583712075965	2.61914780304625	0.00507530949763003	0.947460073983539	0.983454500221207	1
Ntn4|ENSMUSG00000020019	0.154539476266375	3.10481241036665	1.18254697856781	0.285544214278684	0.597287712490294	1
Gm3571|ENSMUSG00000090610	-0.0529027022427398	3.5797464130328	0.445190910397328	0.541228527942828	0.79623490956676	1
Metap2|ENSMUSG00000036112	0.0913829343674791	6.42741136800044	6.50771995811606	0.0642006898289615	0.253877310915557	1
Vezt|ENSMUSG00000036099	-0.0174631370927656	6.63202919710494	0.235034823693401	0.719916941593199	0.894224981568698	1
Fgd6|ENSMUSG00000020021	0.127073099160929	4.64823532328589	4.56234217733556	0.064804145494018	0.254872502434232	1
Nr2c1|ENSMUSG00000005897	-0.125454958327566	3.00517244443454	2.81332714219055	0.202005101178919	0.494787138824372	1
Ndufa12|ENSMUSG00000020022	0.0669207422685215	4.45836785893747	1.82504180762109	0.354971686734972	0.661810309842588	1
Tmcc3|ENSMUSG00000020023	0.0785917557907239	5.80454023660555	1.56670023814464	0.220410420671539	0.519404584173976	1
Ccdc41os1|ENSMUSG00000097164	-0.17014489521408	5.11101197296495	2.95596048167767	0.0959203932093874	0.325187108785647	1
Ccdc41|ENSMUSG00000020024	0.0204058891262389	5.4882842629772	0.295305326881929	0.717635167076996	0.892978332536541	1
Plxnc1|ENSMUSG00000074785	0.176210112880065	4.89723827004727	6.01304591109458	0.0202713271770388	0.116985590828094	1
Cradd|ENSMUSG00000045867	-0.141772931123231	2.80708818841913	2.8791026621801	0.175605273020811	0.457923878482979	1
Socs2|ENSMUSG00000020027	-0.388829499653635	3.78033315670289	13.4370822279536	0.000953820204770073	0.0118411940203775	1
Mrpl42|ENSMUSG00000062981	0.0259593613060073	4.70555703776277	0.296561925432879	0.703478360723561	0.886697415826667	1
Ube2n|ENSMUSG00000074781	0.0193572352600805	6.87884595819541	0.30256772689468	0.688464852540333	0.87860018380491	1
Nudt4|ENSMUSG00000020029	0.0795641692818976	6.56800706105895	2.35689316135116	0.135266739959348	0.395011798602724	1
Anapc15-ps|ENSMUSG00000074780	-0.23255811025934	-0.0227435550180518	0.965651852470482	0.333668031347156	0.644319286861978	1
Eea1|ENSMUSG00000036499	0.0495280134544147	6.19873552643583	1.71632034057233	0.329101284929003	0.640773180293634	1
Btg1|ENSMUSG00000036478	0.223526179316101	5.01562980160727	16.8942377698064	0.00041408611326775	0.00619574086681492	1
Dcn|ENSMUSG00000019929	-0.224016118828827	2.74737378166487	2.61006572382135	0.116712962623957	0.363947301724359	1
Lum|ENSMUSG00000036446	-0.262535163977743	-0.00613485242674049	1.25951552979843	0.27069249371016	0.580381485331697	1
Gm10754|ENSMUSG00000074776	0.0106572966666373	1.9709016209842	0.00537760592633318	0.942031170988693	0.982114139728628	1
C030005K15Rik|ENSMUSG00000079183	0.0308504228376964	-1.43907279867235	0.0065955104597262	0.935815047471695	0.981040345964256	1
Atp2b1|ENSMUSG00000019943	-0.0693443384227123	10.8021303168714	1.27578986026245	0.267681808249008	0.577680067561662	1
Poc1b|ENSMUSG00000019952	0.00535559048384703	2.03414625280778	0.00247957220619624	0.966856297632045	0.989374865592547	1
Galnt4|ENSMUSG00000090035	0.158754426732605	2.73618087437718	2.29690321483861	0.140154934871005	0.40267220261782	1
Dusp6|ENSMUSG00000019960	0.0417347172921029	5.69956095611099	0.16666178131959	0.686010554298015	0.877470726102495	1
Gad1-ps|ENSMUSG00000090665	-0.0160290529809285	3.85046011490452	0.0732924019991133	0.843326960766519	0.947091281012914	1
Csl|ENSMUSG00000046934	0.130206331556986	-0.978873072046516	0.222327924037381	0.6420477947192	0.85446770909107	1
Kitl|ENSMUSG00000019966	0.00651729974692096	4.15008973405628	0.010944839130327	0.932990104262039	0.979799493184977	1
Tmtc3|ENSMUSG00000036676	-0.0101099275152344	4.65694811628689	0.0332917456594569	0.882784504348799	0.960728005019839	1
Cep290|ENSMUSG00000019971	-0.143442654669397	4.60176543963783	9.25305736712254	0.0388801383331968	0.181993040962931	1
4930430F08Rik|ENSMUSG00000046567	0.0153128984638956	4.41740842337882	0.107051184394442	0.833145220066623	0.943012943325937	1
Mgat4c|ENSMUSG00000019888	0.408619970990687	3.1961628927472	24.4283255002898	2.77608272526674e-05	0.000694304368602479	0.475598492492698
Nts|ENSMUSG00000019890	1.25104601282478	3.14408121975266	22.985720793192	4.21197546987605e-05	0.000983100323568345	0.721595637499165
Rassf9|ENSMUSG00000044921	-0.0785272940085072	0.420780048242617	0.079268915397412	0.780233947859057	0.920205893912414	1
Lrriq1|ENSMUSG00000019892	0.762485943137447	0.958200357974506	19.842905692998	0.000109189772434289	0.00216009143342292	1
Slc6a15|ENSMUSG00000019894	0.200373686649131	6.1876425121369	15.0204744145641	0.000540424767988166	0.00766722550504701	1
Tmtc2|ENSMUSG00000036019	0.0768843863844564	4.39141310596429	2.01418043955559	0.292214331080744	0.604396465057987	1
Gm15663|ENSMUSG00000085282	-0.12830041508424	3.12312352758542	3.48131048433454	0.177556543289987	0.460061008648611	1
Ccdc59|ENSMUSG00000019897	-0.0863788507006412	5.01553952961574	2.95740427917679	0.169455066270768	0.449003124504015	1
Mettl25|ENSMUSG00000036009	0.160335615285114	2.52152575863267	3.12315831343295	0.156432451445354	0.430796704232004	1
Ppfia2|ENSMUSG00000053825	0.224938610545863	6.22950488319597	35.2802228062502	8.45025677694384e-06	0.000260846484869553	0.144769799102602
C230021G24Rik|ENSMUSG00000097869	0.602887645268905	-0.288966289087112	5.27044725048375	0.0288941835921585	0.149713136889772	1
Acss3|ENSMUSG00000035948	-0.0185388115910324	-0.1756985068615	0.00357053966631637	0.952749973156697	0.984461306662986	1
Lin7a|ENSMUSG00000019906	0.286449369147552	6.26862716779759	34.1179344338267	2.21916970741258e-06	8.71991179527347e-05	0.0380188154273923
Ppp1r12a|ENSMUSG00000019907	-0.0247559842958606	6.24028724583333	0.470464702977916	0.623148983389271	0.844069290277118	1
Pawr|ENSMUSG00000035873	0.495258718749328	0.214698674155783	4.54045301691603	0.0414602496201512	0.189766763690203	1
Syt1|ENSMUSG00000035864	-0.0620059687433518	9.95095056716292	3.32270793645431	0.20731135667005	0.501717497170688	1
Nav3|ENSMUSG00000020181	0.121742206074645	5.41969011228314	4.77754393603572	0.0368171047777483	0.176088955626015	1
E2f7|ENSMUSG00000020185	-0.318988562814585	-2.0023022559675	0.386107651988843	0.539070948357607	0.795249565638683	1
Csrp2|ENSMUSG00000020186	-0.0257402269111362	1.21934108214425	0.0288288318360946	0.872767492560848	0.958132534685602	1
Zdhhc17|ENSMUSG00000035798	-0.0651803099714683	7.47708048570649	5.75587215580748	0.169130401715863	0.448674828460229	1
Gm5428|ENSMUSG00000091086	0.0348474021107548	5.07745669533069	0.648941354673215	0.575393870803535	0.815286771938383	1
Osbpl8|ENSMUSG00000020189	-0.336409133168676	8.72804401869421	21.6641985906987	6.23864022206455e-05	0.00133935318652143	1
Bbs10|ENSMUSG00000035759	-0.00354921462850792	2.48513310570384	0.000952965175269859	0.975578665648363	0.99220049829662	1
Nap1l1|ENSMUSG00000058799	-0.0633063701845295	6.76357968817612	2.17513735307096	0.1910720489945	0.479274720845354	1
Phlda1|ENSMUSG00000020205	-0.102630856143663	4.14258973332747	1.62532144406153	0.212189335828284	0.508850462123482	1
Krr1|ENSMUSG00000063334	-0.109787866429773	4.27929952695832	4.53857240398847	0.144865300981118	0.411239823762802	1
Kcnc2|ENSMUSG00000035681	-0.0889090969893553	4.38204812031829	0.257985339831749	0.615241913728536	0.838663627148096	1
Atxn7l3b|ENSMUSG00000074748	0.00876870120757974	7.73215443680597	0.0908049534182266	0.853590807564801	0.950829480570328	1
Trhde|ENSMUSG00000050663	0.355175814182166	2.15057224427492	7.78679761243729	0.00908428662365486	0.0655103111375492	1
Tph2|ENSMUSG00000006764	-0.156257873616152	0.473481318566852	0.407135851996988	0.52829361206243	0.788420607436722	1
Tbc1d15|ENSMUSG00000020130	-0.141533851850866	5.79140304513414	13.6758319226693	0.00839579832435903	0.0615213074820013	1
Rab21|ENSMUSG00000020132	0.0273409110323567	5.89581178974843	0.449843521510416	0.602210115534131	0.830966117186317	1
Tmem19|ENSMUSG00000069520	0.0394590748355725	5.05388431846252	1.00803824567408	0.526579531337505	0.78792578363003	1
Thap2|ENSMUSG00000020137	0.0446502027805254	4.15824819247801	0.554015065842905	0.56117965970708	0.807989218252024	1
Zfc3h1|ENSMUSG00000034163	-0.0223899602459758	6.4933847898303	0.346795897708282	0.647944800520913	0.858033183517103	1
A930009A15Rik|ENSMUSG00000092210	1.08941271383379	-1.59315498521819	8.94542045034484	0.00553203315881788	0.0453121303997437	1
Lgr5|ENSMUSG00000020140	-0.0102481145464671	1.94155432722848	0.00607616077903308	0.938388404016709	0.9817751389315	1
Ptprr|ENSMUSG00000020151	0.237145194222342	3.87282802471997	17.2487358165372	0.00384222795407102	0.0347423298604017	1
Ptprb|ENSMUSG00000020154	-0.112211790685222	5.80036713397763	2.6921047509371	0.111347113431457	0.353698288580235	1
4933400F03Rik|ENSMUSG00000085837	-0.356939128958486	-0.593322704264832	1.61487184311961	0.213626613958109	0.510226007295459	1
Kcnmb4|ENSMUSG00000054934	0.156812105352403	4.68765054723804	6.75195060210756	0.0210338781483459	0.120077440998821	1
5330438D12Rik|ENSMUSG00000052291	-0.0732394423552513	2.21408363246119	0.365804021716205	0.549872413481914	0.801396357955947	1
Cnot2|ENSMUSG00000020166	-0.0632188497021162	6.14364086898463	3.74857039794059	0.213756231216939	0.510322150670096	1
Rab3ip|ENSMUSG00000064181	0.0307396961177039	5.17359826429093	0.337879441408189	0.61059007840233	0.835780538765478	1
Cct2|ENSMUSG00000034024	0.0733177124041753	7.1780623010856	6.95872953781658	0.124742577593038	0.376561000371826	1
Frs2|ENSMUSG00000020170	0.0529464532350019	6.11734448515144	2.16186842746838	0.298047164127136	0.610782777012691	1
Yeats4|ENSMUSG00000020171	-0.0281243556092659	4.51118662628582	0.279455773051412	0.691188080376215	0.879558902964136	1
Lyz2|ENSMUSG00000069516	-0.150905341862202	3.31429330498358	0.938993714549105	0.340326063065494	0.650040148103415	1
Lyz1|ENSMUSG00000069515	-0.0804031909008116	-1.96705873645261	0.0559233104395955	0.819941812753493	0.936982599792746	1
Cpsf6|ENSMUSG00000055531	0.0321766618222865	7.2706015233617	0.635992875211937	0.497987633721568	0.770201691876672	1
Cpm|ENSMUSG00000020183	0.100074715707873	3.73448023887143	0.868693519500771	0.358797669416673	0.664532072696914	1
Mdm2|ENSMUSG00000020184	0.0142339677158239	5.95616335852857	0.134717882305739	0.783976111378602	0.921732513435364	1
Slc35e3|ENSMUSG00000060181	0.0462637066017309	4.30036913228119	0.932131881324119	0.5361957112273	0.793958939044607	1
Nup107|ENSMUSG00000052798	-0.0452250526857603	4.26093077616369	0.611335148975529	0.553930469322366	0.803619002492232	1
Rap1b|ENSMUSG00000052681	0.132389074899763	5.94385366203669	11.3801578613574	0.0116310137652752	0.0786976808162299	1
Mdm1|ENSMUSG00000020212	0.0457680432538871	2.97639069012857	0.370420649228722	0.642813125760643	0.855220507146955	1
Dyrk2|ENSMUSG00000028630	0.443552639717041	2.88717328107208	41.2542716996302	1.90886181678279e-05	0.000500965484601366	0.327026206451228
Cand1|ENSMUSG00000020114	0.0397444261874326	7.32012487626194	2.04655087673302	0.402780208593587	0.700480208468718	1
Grip1|ENSMUSG00000034813	0.131937866925697	4.74477508831836	5.50398893761995	0.0496137172663393	0.213502597471252	1
Helb|ENSMUSG00000020228	0.143441780273992	3.41943418089021	3.04108905062215	0.110719603992459	0.352705142357533	1
Irak3|ENSMUSG00000020227	0.457835572355666	1.52682202517058	7.60905833197874	0.00982062376319365	0.0692752389249472	1
Tmbim4|ENSMUSG00000020225	-0.040632304120691	4.9968436554735	0.808807743840986	0.520187443671206	0.783444912408328	1
Llph|ENSMUSG00000020224	-0.245562102141836	2.01539498313194	6.94621972518096	0.0554405911502128	0.229810841419174	1
Gm15910|ENSMUSG00000087480	0.0971853986812708	-1.29544794438334	0.0909253519870332	0.765095529455363	0.914314774736975	1
Msrb3|ENSMUSG00000051236	0.286043858914728	3.02602608917681	17.297295598642	0.00415075762751489	0.0368068217777356	1
Lemd3|ENSMUSG00000048661	0.0431498823304333	5.57516562541404	0.567542857122067	0.457140280328294	0.74265519871843	1
Wif1|ENSMUSG00000020218	-0.175654744431683	-0.503632706209493	0.28807450836575	0.595436604865044	0.826782377758159	1
Tbc1d30|ENSMUSG00000052302	-0.277348930904555	6.74302865298887	22.2447327951684	5.24285403675734e-05	0.00117106356398601	0.898205753577268
Gns|ENSMUSG00000034707	0.0664448559199482	6.49021751295776	5.00481818528944	0.175870343330629	0.458248466779175	1
Rassf3|ENSMUSG00000025795	0.198566576170817	5.40708315988444	11.3844628869558	0.00206836271646718	0.021589848590531	1
Tbk1|ENSMUSG00000020115	0.0011428892755085	5.71280796578939	0.000654509277667985	0.983043843622264	0.994507584574182	1
Xpot|ENSMUSG00000034667	0.0140590282181965	6.5048386985168	0.245119408116573	0.774523308828462	0.918024998398312	1
D930020B18Rik|ENSMUSG00000047642	1.38706158809188	-1.74723060221407	8.05456141394255	0.00808566373683509	0.0598899341173286	1
BC048403|ENSMUSG00000053684	0.0394546828548312	3.77751216994382	0.344706271456305	0.631509081691205	0.848150955435382	1
Srgap1|ENSMUSG00000020121	-0.162820475332483	6.84990307891756	7.15595677750205	0.0120077847938916	0.0805554612071949	1
Tmem5|ENSMUSG00000034620	0.129809920188898	4.6145803092559	6.23407992509226	0.0612724404421	0.246066443894528	1
Ppm1h|ENSMUSG00000034613	0.171302812585638	3.44895476580632	5.03367054747573	0.05228652148824	0.221657448554639	1
Mon2|ENSMUSG00000034602	0.098647716765377	6.73139361990102	6.14683305656125	0.0416335866439324	0.190153720710171	1
Usp15|ENSMUSG00000020124	-0.0117168253294357	6.10942306380264	0.0818042711630039	0.819268663417388	0.93695676876651	1
Fam19a2|ENSMUSG00000044071	0.229780592374383	3.93285960442639	6.01278920064919	0.0202737695055224	0.116985590828094	1
Slc16a7|ENSMUSG00000020102	0.0470726669142945	4.00447490444049	0.436240500352831	0.555339621032967	0.80474886488238	1
Lrig3|ENSMUSG00000020105	0.348865907302192	1.61498680237125	5.56352543027858	0.0250858377036869	0.136003345423912	1
Xrcc6bp1|ENSMUSG00000025436	0.190701410427612	2.06299924419784	2.00024613303014	0.167623698300234	0.44619782462393	1
Ctdsp2|ENSMUSG00000078429	-0.0398566108837473	6.84507923344711	0.91832094638507	0.405699478488304	0.702793449826299	1
Avil|ENSMUSG00000025432	0.54409196437925	-1.13234397096557	4.3834007139017	0.0561837465472728	0.231937336348886	1
Tsfm|ENSMUSG00000040521	0.0446331259552185	3.47371198873098	0.400718529760494	0.61643606961296	0.839331568797485	1
Mettl1|ENSMUSG00000006732	-0.150841264333778	2.88677961188446	3.45114505635949	0.137650586705522	0.398631508191637	1
Cyp27b1|ENSMUSG00000006724	-0.296344068931894	-0.508374609188425	1.82139817970262	0.236997256540845	0.540199411791696	1
March9|ENSMUSG00000040502	0.492728125213069	4.55420218220586	64.0326347431365	6.48013986093396e-09	7.55222830595378e-07	0.000111017756097521
Cdk4|ENSMUSG00000006728	-0.0343433125064876	5.35504364365161	0.52730766080783	0.554974455318041	0.80474405334787	1
Tspan31|ENSMUSG00000006736	0.026288618732476	5.89898376536753	0.703620566315457	0.616153757894127	0.839331568797485	1
Agap2|ENSMUSG00000025422	-0.101886972389654	10.0973835458351	6.48872589143575	0.0382481690532863	0.180068049524842	1
Os9|ENSMUSG00000040462	0.0902325881329902	7.12725507617959	9.23670705622738	0.0581185238590646	0.237237681856921	1
B4galnt1|ENSMUSG00000006731	-0.173708731399796	6.47122944081787	13.0197754427843	0.00111237264473107	0.0133828428016381	1
Slc26a10|ENSMUSG00000040441	-0.587766230398244	2.80848964239573	44.5130215112564	2.22757569656382e-07	1.31595954598384e-05	0.00381628268335314
Arhgef25|ENSMUSG00000019467	0.129338355717372	5.52081887952146	5.94015329226248	0.0209779288479154	0.119797959007496	1
F420014N23Rik|ENSMUSG00000097331	0.256810899733949	-2.16085465115507	0.335381783879089	0.566853681556072	0.811103087982847	1
Dtx3|ENSMUSG00000040415	-0.0769292901848397	7.52796904382717	6.28753410905722	0.102974999744669	0.337446001458619	1
Pip4k2c|ENSMUSG00000025417	-0.304400381836607	6.29851614281242	94.9700403693687	1.12393535152928e-09	1.75047822203633e-07	1.92552604423996e-05
Kif5a|ENSMUSG00000074657	0.109007629866548	11.999766699511	5.52293263209642	0.0302490170586187	0.154602076446377	1
Dctn2|ENSMUSG00000025410	0.0289105141904509	7.16900498216624	1.32666603077422	0.543687982758026	0.797796360624218	1
Mbd6|ENSMUSG00000025409	-0.303870272695414	5.56930705179614	32.2104706691605	3.52913015830966e-06	0.000126223502864637	0.0604610578721611
Gm20492|ENSMUSG00000092593	0.107640123652831	-1.60594957777205	0.10702736573165	0.745838178811734	0.905263932063454	1
Gm4189|ENSMUSG00000092384	-0.314054452108983	-0.449171526267606	1.84748190669212	0.213437088031747	0.510031180289996	1
Ddit3|ENSMUSG00000025408	0.0431942844590035	4.47282289109776	0.587333328346976	0.550201829893467	0.801467370949314	1
Mars|ENSMUSG00000040354	-0.00065566731775129	5.36833211788714	0.000245861708022802	0.990940667800293	0.996996259067636	1
Arhgap9|ENSMUSG00000040345	0.638978263630267	-0.38874932414109	7.01674541913832	0.0127820657797902	0.0845491702468593	1
Gli1|ENSMUSG00000025407	0.286456722011198	-0.111213364215951	1.52229669453026	0.226902402028944	0.527873157344571	1
R3hdm2|ENSMUSG00000025404	0.0263088551729496	7.51585737561836	0.502260025315484	0.578902293054412	0.817497373202256	1
Stac3|ENSMUSG00000040287	0.309632026136429	0.662468243271518	3.67757583876329	0.101550093419897	0.335148564914213	1
Ndufa4l2|ENSMUSG00000040280	-0.183826441221046	0.866583583913474	1.72817526417695	0.308809105289456	0.621490832674754	1
Shmt2|ENSMUSG00000025403	-0.0550663152265653	3.89005112377752	0.696495433178078	0.495310900532569	0.768142151527472	1
Nxph4|ENSMUSG00000040258	-0.266367151034246	0.744171044100097	1.48577133821733	0.232422531423542	0.535196614025285	1
Lrp1|ENSMUSG00000040249	0.00842724526625092	8.90383681420383	0.0394541142776154	0.860019868109945	0.952889099980125	1
Stat6|ENSMUSG00000002147	0.418023620524459	4.56659662516642	35.0706025411644	1.76972762593722e-06	7.37687924271446e-05	0.0303189736875564
Nab2|ENSMUSG00000025402	-0.104334225382876	5.51197093739554	2.11992826300137	0.155835241364015	0.4299460629664	1
Tmem194|ENSMUSG00000040195	-0.0766961096966056	3.21768972902891	0.723694290592217	0.412426290202419	0.707605724710928	1
Myo1a|ENSMUSG00000025401	-0.404865363070749	0.0900940739120444	3.23861215508528	0.0820415276337728	0.295528900635365	1
Tac2|ENSMUSG00000025400	0.219363439245746	-1.41803477775772	0.373675719896725	0.545636650038282	0.799005541038185	1
Zbtb39|ENSMUSG00000044617	0.0517684988512345	3.91140189267853	0.925960814256086	0.518409076088607	0.783046550942718	1
Gpr182|ENSMUSG00000058396	-0.469268882544971	-0.778214770817807	2.90295726592167	0.098811519392041	0.329797815089228	1
RP23-386P10.11|ENSMUSG00000099009	0.249637253659814	-1.44976047662	0.646843326494946	0.431527748739822	0.72508173709402	1
Rdh9|ENSMUSG00000056148	0.250302976063552	-1.38454401651947	0.589416490831312	0.448677835751843	0.736918662278111	1
Sdr9c7|ENSMUSG00000040127	0.110442011295724	-2.06997524550524	0.0755048964508762	0.785377688807781	0.922475115337169	1
Gm15900|ENSMUSG00000090036	-0.0544554710033719	-0.212763896679327	0.0629051644077513	0.812867584742216	0.933506332068886	1
Prim1|ENSMUSG00000025395	0.103506822173859	2.60620732243317	0.991801801017336	0.352779173531215	0.660021055032955	1
Naca|ENSMUSG00000061315	0.00379496602942196	4.69740841521208	0.00483369892013058	0.955651331544943	0.985205112645617	1
Ptges3|ENSMUSG00000071072	0.182532220181869	5.56715122518171	18.2526483829749	0.00110214521657278	0.0133065199790873	1
Atp5b|ENSMUSG00000025393	-0.131509624151679	10.2150235503534	22.3868703471775	0.00750057403720985	0.0568583338077341	1
Baz2a|ENSMUSG00000040054	0.00818380629647067	6.0560588345669	0.0474431438650248	0.873307634370526	0.958288682072691	1
Rbms2|ENSMUSG00000040043	0.26153639684934	3.49705823105685	19.9242094949339	0.00302615571052734	0.0288822107180404	1
Gls2|ENSMUSG00000044005	-0.203764474650767	3.80398501994816	13.0972294669277	0.0136310700780886	0.0885916132692771	1
Spryd4|ENSMUSG00000051346	0.00601370161847294	2.67942858034596	0.00353156938908779	0.955827256427151	0.985205112645617	1
Timeless|ENSMUSG00000039994	0.228263305154587	1.93877953262065	4.46251082719411	0.0852586025964776	0.3026274681383	1
Gm26847|ENSMUSG00000097526	-0.311631423624656	-1.8570460532669	0.702269253559423	0.408684879269418	0.705308803256112	1
Stat2|ENSMUSG00000040033	0.0884616786200103	4.53362364394366	1.9581289529054	0.206368139896098	0.500707969508562	1
Pan2|ENSMUSG00000005682	-0.29847835888308	4.60127522596345	19.154685941718	0.00013570411284962	0.0025717730767032	1
Cnpy2|ENSMUSG00000025381	0.110123109971546	4.68279100253593	6.43291742913969	0.106089789864154	0.3438384941265	1
Cs|ENSMUSG00000005683	0.0445092305766147	8.04721483476875	2.88120698998396	0.347285597372602	0.656192440078022	1
Coq10a|ENSMUSG00000039914	-0.0765886818439405	4.74163484512724	2.44499103670226	0.255154131911296	0.562949206426828	1
Ankrd52|ENSMUSG00000014498	0.0626648994073396	6.12597310028961	2.02012680289253	0.218738329282758	0.517161756860198	1
Slc39a5|ENSMUSG00000039878	0.903491702801638	-0.0560017615164758	12.3980669323093	0.00140341443786271	0.0160609860717862	1
Nabp2|ENSMUSG00000025374	0.010669248106279	5.5390123175948	0.0686458978053639	0.848374413389776	0.949345866918198	1
Rnf41|ENSMUSG00000025373	0.111516349035658	6.01104996603581	9.77653860444784	0.0310543704463994	0.157477043943475	1
Smarcc2|ENSMUSG00000025369	-0.0799507160929938	7.99781365321003	8.68458504640957	0.0908191645256117	0.313786615468181	1
Myl6|ENSMUSG00000090841	0.000365321121319378	4.74014297487987	7.8807381366831e-05	0.995669943884013	0.998525872424101	1
Myl6b|ENSMUSG00000039824	-0.290688082203893	2.63401887833033	9.16206871234762	0.00717238232768614	0.0549110417773342	1
A430046D13Rik|ENSMUSG00000097353	0.0227453354258814	3.19162258483428	0.143630017609617	0.809472941717531	0.932232484371117	1
Esyt1|ENSMUSG00000025366	0.140631930030552	2.90132067144971	2.97913645372324	0.164361819349876	0.441413275894774	1
Zc3h10|ENSMUSG00000039810	-0.0224976633744262	3.82559377514202	0.113639096105283	0.780908528451094	0.920579080951611	1
Rpl41|ENSMUSG00000093674	0.0694572120603384	7.03337195008215	2.59963083014632	0.145310827134291	0.411958479309063	1
Pa2g4|ENSMUSG00000025364	0.11529609437803	5.92167192919967	11.8210310239021	0.0273115821193165	0.144369646673289	1
Erbb3|ENSMUSG00000018166	0.0160305100783894	4.62349935474781	0.0331696248767981	0.856716042820672	0.951339074773383	1
Rps26|ENSMUSG00000025362	0.0162573275412136	4.84963323549953	0.0608527377244224	0.806842428122856	0.931018015666517	1
Ikzf4|ENSMUSG00000002578	0.282169535785583	4.04760395447224	21.2965175665558	0.000365662269624383	0.00560333273989708	1
Gm26876|ENSMUSG00000097372	0.601775467556148	-1.19465263163836	2.77391798532104	0.106277603859828	0.34396270438786	1
Suox|ENSMUSG00000049858	0.0867272923896447	3.82729540313213	1.76253024600464	0.290660243652096	0.602575603966704	1
Rab5b|ENSMUSG00000000711	-0.0259798354329727	7.002405658847	0.944005107999996	0.586860865479827	0.821346323617384	1
Cdk2|ENSMUSG00000025358	-0.00101509274583353	1.35192846175738	4.50621803365888e-05	0.994899667023421	0.99810394656235	1
Pmel|ENSMUSG00000025359	0.0764758979099947	-0.811712687806997	0.0939037549016098	0.772058144822519	0.916829499018205	1
Dgka|ENSMUSG00000025357	0.0934334373672018	2.67519965754865	1.48702533682132	0.385908497298547	0.68806622390847	1
Wibg|ENSMUSG00000064030	-0.00440938351226678	3.70876723658614	0.00598834041997299	0.958101207276242	0.985772416138005	1
Rpsa-ps2|ENSMUSG00000045055	0.212039231984914	1.83949580103328	3.37238306306476	0.115741792864204	0.362061706151749	1
Mmp19|ENSMUSG00000025355	0.56978710665969	-1.64016579485963	2.45304439247115	0.127841980478124	0.382098536209214	1
Tmem198b|ENSMUSG00000047090	0.650138188864547	3.7747301571112	117.525904177869	7.21492665396336e-12	2.43963262536851e-09	1.236061234357e-07
Dnajc14|ENSMUSG00000025354	-0.171045801919242	6.06300771992931	22.0349451935787	0.000920733739684512	0.011539144424488	1
Ormdl2|ENSMUSG00000025353	0.389757074561481	2.83908963765984	15.0839650276964	0.000528509097600922	0.00754528646254855	1
Sarnp|ENSMUSG00000078427	0.119669621841247	2.28447513530354	1.29140795559059	0.321995729649611	0.633781116768973	1
Gdf11|ENSMUSG00000025352	0.561800557206927	4.05885455368359	52.0154379210292	5.16664960764098e-08	3.96257083058443e-06	0.000885150410781053
Cd63|ENSMUSG00000025351	0.0157200823257202	4.03771307483867	0.0715397110309838	0.841048723974359	0.9467047791806	1
Rdh5|ENSMUSG00000025350	0.182474711756181	4.14019314675125	8.20963599181924	0.0178766243695718	0.107159667144683	1
Bloc1s1|ENSMUSG00000090247	0.207596922813455	4.73324001343819	14.1858909982975	0.00218789382633149	0.0224718207630162	1
Itga7|ENSMUSG00000025348	0.10637996049297	2.63162844467133	1.80394196788283	0.331955183394712	0.643280004483132	1
Vmn2r84|ENSMUSG00000070601	0.00352847977453129	-0.682541985512688	0.000158773166070278	0.990030374751493	0.996672616751035	1
Gm9770|ENSMUSG00000040540	-0.110070112252025	4.0557641383347	2.368750201422	0.157574425668434	0.432546027914523	1
Vmn2r85|ENSMUSG00000092048	-0.0714285599206855	-1.62920000319279	0.0343839579438042	0.854147169441576	0.950829480570328	1
Vmn2r87|ENSMUSG00000091511	-0.0977742182516325	-0.038886251210572	0.18128880474149	0.673323466838344	0.870958994445485	1
Pisd-ps1|ENSMUSG00000082286	-0.0955762825522565	3.42129753429539	0.623312347053708	0.436047973293299	0.728999477536491	1
Gm11400|ENSMUSG00000081208	0.128649139829214	0.917634293594299	0.548896827868291	0.465334447121364	0.747785274929828	1
Sfi1|ENSMUSG00000023764	-0.0180789125663258	4.20209923762888	0.0428397369453973	0.837433292715346	0.94501885331057	1
Eif4enif1|ENSMUSG00000020454	-0.0266621931621807	5.84012493924027	0.437143741633434	0.614662616706361	0.838199541176017	1
Drg1|ENSMUSG00000020457	-0.104551266616166	6.14931837651311	8.54420032762895	0.0403248208058837	0.1862115444869	1
Patz1|ENSMUSG00000020453	-0.136147927991334	4.45030383544117	8.80843750070918	0.0580872753156926	0.23716663505921	1
Gm11944|ENSMUSG00000084941	-0.014437735582036	-1.2623308257893	0.00278064350660758	0.960401394622731	0.986841761011526	1
Pik3ip1|ENSMUSG00000034614	0.00538390612333863	4.25905488624081	0.0091591066981701	0.942644330927967	0.982442065790116	1
Gm12592|ENSMUSG00000053263	0.0622754577959754	0.214411012238619	0.0774412096881185	0.782714743322719	0.921387107832986	1
Gm11948|ENSMUSG00000087055	-0.0240438037894873	-1.5135865616103	0.00458061108821349	0.946491678778192	0.983242252200526	1
Limk2|ENSMUSG00000020451	0.142367925042915	6.60914947724109	21.5553458673596	0.00354545356215513	0.0327443182894025	1
Rnf185|ENSMUSG00000020448	-0.0754193421022697	5.30163817428606	3.0475437470221	0.200609698642498	0.493397496829099	1
8430429K09Rik|ENSMUSG00000034587	0.0980987444713046	2.51884969696937	1.24989398402884	0.382168740776475	0.686373295626646	1
Gm11945|ENSMUSG00000081059	-0.172831158967172	-0.0591842703036429	0.681668946666207	0.432659648382998	0.726009705292975	1
Pla2g3|ENSMUSG00000034579	0.0372844448105306	1.52251061277024	0.120121430549669	0.803572732824736	0.92972460366249	1
Inpp5j|ENSMUSG00000034570	-0.365080448506596	6.13158818358329	40.383913957159	5.32022155356017e-07	2.72892322322134e-05	0.00911460356555929
Selm|ENSMUSG00000075702	-0.350265844021517	5.67794970630873	41.9222966519443	3.82329139999327e-07	2.05976818442405e-05	0.00655006282646847
Smtn|ENSMUSG00000020439	0.143794003692264	2.66483663005372	2.59901787983279	0.189830551778496	0.477418821648444	1
Tug1|ENSMUSG00000056579	0.0641923678182937	7.38772265270909	5.57084089314105	0.176136665486239	0.458388782182933	1
Morc2a|ENSMUSG00000034543	-0.0259132488728217	5.80172921117825	0.582533320320812	0.626939761708747	0.845622235071699	1
Gm16518|ENSMUSG00000083015	-0.693811180532562	-1.21570397100932	6.41535546605257	0.016811072363205	0.102676396337407	1
Osbp2|ENSMUSG00000020435	-0.356536146608077	6.67003520587766	71.0491405570013	2.17859831827724e-09	3.05932347448572e-07	3.73237463887257e-05
4921536K21Rik|ENSMUSG00000020434	-0.840938308964251	-1.02085002187445	9.57290034910724	0.00426347590250069	0.037399830599919	1
Dusp18|ENSMUSG00000047205	-0.302668588920845	3.975141419756	15.6250772998514	0.000437682294540602	0.00648648189452387	1
Slc35e4|ENSMUSG00000048807	0.122357117567604	4.38540843710884	4.14661800109427	0.0976527746398494	0.32792947709378	1
Tcn2|ENSMUSG00000020432	-0.0325615554653155	4.50469406593986	0.232870217470567	0.644820467584558	0.856273437625322	1
Pes1|ENSMUSG00000020430	0.0501194876781879	5.05883917454898	1.63764953974708	0.42510432356452	0.718882935636982	1
4930556J24Rik|ENSMUSG00000034493	-0.219121085204037	-2.37872362309228	0.273695798580081	0.604726878053043	0.832076208722571	1
Gal3st1|ENSMUSG00000049721	0.137415441461992	3.48010186882314	2.8531797000981	0.120117787361321	0.369520189095735	1
Sec14l3|ENSMUSG00000054986	-0.640552996751538	1.57506487671163	11.4536716267953	0.00201356954817292	0.0212416708739522	1
Mtfp1|ENSMUSG00000004748	0.153331851182942	3.97539199890969	7.93492540430058	0.0553966666714789	0.229684340129665	1
Sec14l2|ENSMUSG00000003585	0.0375414044694945	5.13033105969726	0.783756111157364	0.539257288716769	0.795249565638683	1
Rnf215|ENSMUSG00000003581	0.00599666949035308	4.36997843101553	0.0113601880524297	0.934731376794391	0.980637963701256	1
Ccdc157|ENSMUSG00000051427	0.134563153489158	4.57550991110686	6.73742828824128	0.0549307189484271	0.228471249581076	1
Sf3a1|ENSMUSG00000002129	-0.0109633417276563	6.41232954106661	0.0766931876081176	0.823933571188954	0.938539224841035	1
Tbc1d10a|ENSMUSG00000034412	0.0892306957216156	4.48816946869856	2.95848653683051	0.215654284441031	0.512994890453171	1
Gatsl3|ENSMUSG00000020424	0.269467835856403	1.26059595083075	5.04624480670916	0.0883703295970485	0.308971527889109	1
Lif|ENSMUSG00000034394	-0.179357440399832	-0.316155823476857	0.484838348108553	0.491627532502868	0.765409204547359	1
Mtmr3|ENSMUSG00000034354	0.0485475018778147	6.63649004270257	1.43543475935405	0.317312666857219	0.62933556478327	1
Ascc2|ENSMUSG00000020412	0.114091158223339	4.2367789380885	3.64643328503634	0.130028847931171	0.386028329662704	1
Uqcr10|ENSMUSG00000059534	0.000444755732228437	6.19566727417109	0.000174852911509693	0.993026466035686	0.997626776292933	1
Zmat5|ENSMUSG00000009076	0.00435595375731338	3.11993823763698	0.00399759228858362	0.963689239436638	0.988243737736363	1
Cabp7|ENSMUSG00000009075	0.0658163260049932	3.50963193837586	0.462608476270039	0.501650784445655	0.772739736558462	1
Nf2|ENSMUSG00000009073	0.238289994859226	7.00548936413744	51.0389745451621	6.82590843217737e-07	3.3715078442291e-05	0.0116941463260063
Nipsnap1|ENSMUSG00000034285	0.0530979010821573	5.69717957365749	1.82068581858819	0.330437774651709	0.642182524744682	1
Thoc5|ENSMUSG00000034274	-0.00863984392467769	4.81825268218737	0.0305581273453065	0.89604269403253	0.966703264308539	1
AA413626|ENSMUSG00000084381	-0.293511611016511	-2.09703245871249	0.579495901375588	0.4524844720612	0.738917339494288	1
Nefh|ENSMUSG00000020396	-0.0345527717880032	5.29115102152094	0.133287991818002	0.717622038145498	0.892978332536541	1
Ap1b1|ENSMUSG00000009090	-0.0410681043641849	7.29515138130615	1.46687790263431	0.387314495181057	0.688662797112807	1
Rasl10a|ENSMUSG00000034209	-0.274252899169128	1.95794331959977	3.09308897026802	0.0888784284936535	0.309862685582676	1
Gas2l1|ENSMUSG00000034201	-0.157974751652362	5.5937454797275	14.3517350135068	0.0041842960563647	0.0369888312676704	1
Rhbdd3|ENSMUSG00000034175	-0.166114827342262	3.37557119685568	4.52770999734105	0.0647726045510234	0.254841424354176	1
Ewsr1|ENSMUSG00000009079	0.0398706624330069	7.56492948732455	1.06586049353685	0.398051741425716	0.696997386969068	1
Emid1|ENSMUSG00000034164	0.442128291837297	2.26989887319183	17.1375483791792	0.000269888405427533	0.00442885839251389	1
Kremen1|ENSMUSG00000020393	0.413034556509268	5.9902340894859	39.0814380916082	7.07926882576048e-07	3.41639531050503e-05	0.0121282033522929
Znrf3|ENSMUSG00000041961	0.0710099243624645	4.65111562103886	2.13355323920706	0.302898504083169	0.615672672822087	1
Xbp1|ENSMUSG00000020484	0.0454782379252162	5.21823620160986	0.375615914207555	0.544602100707542	0.798302776231182	1
Ccdc117|ENSMUSG00000020482	0.167415161764407	4.46732236504193	9.3744091700895	0.0193458289162987	0.113289029105251	1
Gm11964|ENSMUSG00000081021	0.00938643844528966	3.54454171806355	0.0194698118140289	0.914396705597817	0.972638273896615	1
Mrps24|ENSMUSG00000020477	0.0165256425427249	4.25310347211852	0.071151122921884	0.827243350364239	0.94049592397904	1
Urgcp|ENSMUSG00000049680	-0.026553549861467	6.19601922787904	0.449506920850895	0.60087581307558	0.830196415224211	1
2210015D19Rik|ENSMUSG00000083844	0.0753209203623957	4.02398167281374	1.89187013895832	0.34322893675577	0.652485368897009	1
Dbnl|ENSMUSG00000020476	-0.0494749456394352	5.88468814937876	2.00579427750603	0.347861207373842	0.656411301324888	1
Pgam2|ENSMUSG00000020475	1.33567162535448	3.0106385840504	111.475211869623	1.35545710609884e-11	4.38145115880857e-09	2.32216911416854e-07
Polm|ENSMUSG00000020474	-0.183705542930202	2.97441567104189	7.63428569500832	0.0647464912880191	0.254841424354176	1
Aebp1|ENSMUSG00000020473	-0.158169086337555	2.65332985594447	2.67380951939677	0.149503100378385	0.419676735324021	1
Pold2|ENSMUSG00000020471	-0.0480867341737693	3.45647167761667	0.531084831631066	0.583728528347333	0.820044046547479	1
Gck|ENSMUSG00000041798	-0.394948870660377	-0.90497606417871	2.35852337108788	0.165490763982564	0.442652266752425	1
Ykt6|ENSMUSG00000002741	0.0421232184218706	6.35541471592025	1.43324424527062	0.397686362824524	0.696709679371762	1
Camk2b|ENSMUSG00000057897	-0.346165993432249	10.2611872797594	56.3269341098144	2.37142527644839e-08	2.11600301229759e-06	0.000406272578361138
Rps15a-ps6|ENSMUSG00000083022	-0.114674220246489	2.07112479633503	0.884370788440301	0.371080013980183	0.675737967634831	1
Nudcd3|ENSMUSG00000053838	-0.209274158358027	7.26884235236495	41.0266339927105	9.53286399233032e-06	0.000285663193380126	0.163317025916603
Npc1l1|ENSMUSG00000020447	0.175272354398553	-0.385274944876444	0.563435694523043	0.473822354952689	0.752883271354086	1
Ddx56|ENSMUSG00000004393	-0.0358742375840365	4.80203682374662	0.650095047678431	0.588579015592524	0.822619660900988	1
Tmed4|ENSMUSG00000004394	0.00616492456991375	5.98086951470303	0.0313115863518593	0.905210839872295	0.970407546092063	1
Ogdh|ENSMUSG00000020456	-0.0968516873222524	8.23299150704344	7.55807639072065	0.040287933496552	0.186091366045546	1
Zmiz2|ENSMUSG00000041164	-0.154012864829062	7.58387599665281	24.2148451442222	0.00113775568352326	0.0136307904686158	1
Ppia|ENSMUSG00000071866	-0.00706393852715515	3.20569938359012	0.00659886780466107	0.940521421014927	0.9817751389315	1
H2afv|ENSMUSG00000041126	-0.0370477308150333	5.28391031372485	0.886910936678931	0.527492362586924	0.788162752660641	1
Purb|ENSMUSG00000094483	-0.0619337423554626	9.49842300613913	3.67111351277078	0.204760882015052	0.498623696199524	1
Myo1g|ENSMUSG00000020437	-0.0276381876040022	-0.392023601112836	0.0123256045104532	0.912343300551525	0.972091885381475	1
Gm11974|ENSMUSG00000085156	-0.0529566128687996	0.969200986708561	0.119080744788725	0.75904888165953	0.911284193454175	1
Ccm2|ENSMUSG00000000378	-0.290185621532921	6.65770765677578	26.8050724297861	1.43253979878332e-05	0.000403655786722958	0.245422718327558
Nacad|ENSMUSG00000041073	-0.211484818295212	5.42025713296729	17.8588882182183	0.000206251228312719	0.0035727968083453	1
Tbrg4|ENSMUSG00000000384	-0.00165130383042429	4.62932004473782	0.00164844207828183	0.980915151927874	0.993828089831546	1
Ramp3|ENSMUSG00000041046	0.0262857849727312	2.02387822246536	0.0341102647232345	0.854722005016208	0.951153714283737	1
Gm11977|ENSMUSG00000083819	-0.308332055681481	0.317259920068884	2.86202456782931	0.136123439683387	0.396407745819442	1
Adcy1|ENSMUSG00000020431	-0.32759594097644	7.16555422693199	23.0765833976792	4.10134066537976e-05	0.000961864627800868	0.70264168279286
Igfbp3|ENSMUSG00000020427	-0.235591938136917	2.38900489908686	6.87793113531741	0.0443761742852401	0.198551219079325	1
Tns3|ENSMUSG00000020422	0.0590157292362667	6.74691978482969	1.72844002366815	0.218390616898677	0.516824173812103	1
Hus1|ENSMUSG00000020413	0.237395011409571	4.32632249007461	13.3858679085195	0.0015745898504673	0.0175853150705383	1
Gm11992|ENSMUSG00000040978	0.0241019328723127	0.363903498577437	0.00816320961756397	0.928612470630531	0.97841259820678	1
Upp1|ENSMUSG00000020407	-0.285468325206971	0.985262263360608	2.70742138163136	0.11037717802952	0.351941525032893	1
Gm11993|ENSMUSG00000043177	-0.0940853760683267	3.4507879185684	1.17625438527664	0.293454874542446	0.605646176443945	1
Eif3s6-ps1|ENSMUSG00000081629	-0.0713487704691749	1.83508640278641	0.404200901613957	0.601343524336503	0.830456859324418	1
Vwc2|ENSMUSG00000050830	0.0822021556885435	1.56484040269299	0.56325183387475	0.577494181462462	0.816560107981912	1
Gm12599|ENSMUSG00000081325	0.345112862920391	-1.15659709620592	0.964739640530063	0.33389287276216	0.644499822634148	1
Zpbp|ENSMUSG00000020193	0.142000779967683	1.65991877771617	1.43888070519671	0.325442950132329	0.637617943432151	1
4930415F15Rik|ENSMUSG00000020191	0.708156108353939	-2.05252456024053	2.3281002324566	0.137587492492853	0.398631508191637	1
Ikzf1|ENSMUSG00000018654	-0.316779651398328	1.88938609400139	6.86722086144403	0.0174425638045889	0.105317750555888	1
Fignl1|ENSMUSG00000035455	0.0208100031500393	-0.01502045568417	0.00567882262882551	0.94043286957013	0.9817751389315	1
Ddc|ENSMUSG00000020182	0.18438509061364	3.28731395763617	3.54177151170893	0.0696275748535784	0.26751729365138	1
Grb10|ENSMUSG00000020176	0.211538197098103	6.00335209554676	22.9833706574601	4.47384703450009e-05	0.00103296425060722	0.766459473950556
Cobl|ENSMUSG00000020173	-0.342956710511169	6.77498571272168	31.3570940471362	4.36434784884938e-06	0.000150702648771885	0.0747700073464875
Gm12005|ENSMUSG00000081631	0.659343745406463	-1.46657485772875	4.31386410787612	0.0465110087174625	0.205196367811728	1
Gm12009|ENSMUSG00000084183	-0.17382209166103	1.05655453017944	1.28952797346549	0.297326800944828	0.609963208452497	1
Vstm2a|ENSMUSG00000048834	-0.0377695997071039	6.21265574276371	0.444166458993992	0.510238763105314	0.77791318764085	1
Sec61g|ENSMUSG00000078974	0.03706864107291	2.41517088770492	0.160211700307997	0.748319030874809	0.906726192584145	1
Akt2-ps|ENSMUSG00000084347	-0.0199581315058161	5.64774046566574	0.172656332160738	0.716768769951023	0.892428327305955	1
Gm12663|ENSMUSG00000048149	0.0662320257545611	3.68439346227849	0.878844344008256	0.433535263417335	0.726586641727587	1
Egfr|ENSMUSG00000020122	0.0898114442125896	4.6960524504015	2.47395160560304	0.186302117742311	0.472149094846342	1
2810442I21Rik|ENSMUSG00000087060	0.500279365841821	-1.38952873404229	3.27563690250946	0.118595591624469	0.367541497617101	1
Fbxo48|ENSMUSG00000044966	0.168660749585413	-0.142810830669774	0.416947941329445	0.523398826372247	0.78560265405724	1
Plek|ENSMUSG00000020120	0.00422955647048366	5.06537795976047	0.0075768081903174	0.945669570854839	0.983242252200526	1
Cnrip1|ENSMUSG00000044629	0.169954305936953	4.71677392234023	10.3435361242947	0.0121604910239093	0.081285030129385	1
Ppp3r1|ENSMUSG00000033953	-0.257456748215951	10.3002719718048	23.2403308046554	3.90973269806611e-05	0.000927722168743332	0.669815405832686
Wdr92|ENSMUSG00000078970	-0.299252347983119	7.4891940221674	33.8655521727637	2.35767867465785e-06	9.17994342141778e-05	0.0403917510542382
Pno1|ENSMUSG00000020116	-0.153958782911515	4.75205342083995	10.3843047708568	0.0218825098714772	0.123685634812982	1
C1d|ENSMUSG00000000581	-0.109161066961311	4.39320317032705	4.87031652058732	0.13440384365965	0.393070442058231	1
Etaa1|ENSMUSG00000016984	-0.0279159668376893	3.72272756272077	0.162610428543109	0.741531377673735	0.903030664303808	1
2900053O20Rik|ENSMUSG00000086468	0.0650581769473075	-0.0425314800090783	0.0944324078967642	0.769711222944836	0.916001030880196	1
Gm12020|ENSMUSG00000081302	-0.208975268289133	-0.760871358930079	0.449195456085625	0.507871459298465	0.776316311528087	1
Meis1|ENSMUSG00000020160	-0.199097236942426	4.31485173647263	4.47259404941851	0.0429059343614574	0.19420461492219	1
Glns-ps1|ENSMUSG00000082100	0.0426479398922076	6.51045317031207	0.675700296463868	0.417591398028962	0.712295609526149	1
Spred2|ENSMUSG00000045671	-0.21817275135166	5.6634485235547	5.15798627730994	0.0305206902076028	0.155619185903765	1
Actr2|ENSMUSG00000020152	-0.0975491553173135	8.77703074424149	7.2201993881999	0.0425553984103487	0.193128234587045	1
Rab1|ENSMUSG00000020149	-0.0251638587956812	7.61633991363871	0.651363729455869	0.59612095462395	0.827277780041921	1
Cep68|ENSMUSG00000044066	0.0096148694475015	5.12601042344864	0.046443222759926	0.875246911154919	0.958922236254433	1
Slc1a4|ENSMUSG00000020142	0.0665447054864501	5.81194823643624	1.75490184844324	0.212454399445	0.509219798467165	1
Gm12033|ENSMUSG00000078965	0.205170648260365	-2.17167000328453	0.21175182191399	0.648733525519036	0.858111490763632	1
Gm12034|ENSMUSG00000083878	0.142778746992712	-1.76885380460802	0.138751780147146	0.712157768715315	0.8900702393567	1
Sertad2|ENSMUSG00000049800	-0.238910100406375	3.35398782463329	8.55591870002542	0.00953689305779626	0.0680394254577848	1
Aftph|ENSMUSG00000049659	0.03621502135423	7.08544894212289	1.41114849456879	0.448405142699183	0.736889870956585	1
Lgalsl|ENSMUSG00000042363	0.0486265015187751	6.80415416273654	2.56108820271965	0.314857723747169	0.627590753139791	1
Peli1|ENSMUSG00000020134	-0.131274300879752	5.65068309877281	4.40738564314557	0.0443479932060241	0.19847696436928	1
Vps54|ENSMUSG00000020128	0.0484836034995618	5.51258899431701	1.11702937630329	0.387400319573862	0.688662797112807	1
Ugp2|ENSMUSG00000001891	0.0383483870298578	7.07396403759166	0.93549395439443	0.42188751594087	0.715621477534553	1
Gm12043|ENSMUSG00000087253	-0.432813962538064	-1.87897701719491	1.43700535698751	0.240058323081259	0.543717502780027	1
Mdh1|ENSMUSG00000020321	-0.115811136408877	9.53243482487249	14.7901900245128	0.0173062551271776	0.104841146689819	1
Wdpcp|ENSMUSG00000020319	0.194197567105216	2.9136914791577	6.57712161287756	0.0569696072624723	0.23410969336068	1
Otx1|ENSMUSG00000005917	-0.250834863268671	0.698281030924061	1.35574927170035	0.253500705481011	0.561035277909918	1
Ehbp1|ENSMUSG00000042302	0.115131877261226	5.70898357550675	8.9585222608982	0.0341938267416191	0.168002302516184	1
Tmem17|ENSMUSG00000049904	0.131011658262692	2.45937031445833	2.25196907010737	0.25436701458417	0.562008730185196	1
9130230N09Rik|ENSMUSG00000092626	0.00583484601454699	1.36828880742587	0.00130224601182544	0.971453605184613	0.990507224852839	1
B3gnt2|ENSMUSG00000051650	-0.0991397818731497	7.19076484477299	3.10111673173433	0.088484807287965	0.309182483878731	1
Gm12057|ENSMUSG00000084081	0.0601557641069717	-0.686986247939471	0.0654208125029161	0.815812306329438	0.93507337488273	1
Zrsr1|ENSMUSG00000044068	0.00156861667011639	6.29344685259588	0.00135817876719752	0.974944549884496	0.991899221775889	1
RP23-242C19.7|ENSMUSG00000098650	-0.0951055549540912	7.24760323541013	3.14667238248633	0.0862883259184314	0.304425782461814	1
Commd1|ENSMUSG00000051355	0.0148715380652813	4.44363267683995	0.0636968991282706	0.837509995903244	0.94501885331057	1
Cct4|ENSMUSG00000007739	0.0235222262584417	6.64847757329282	0.509251228733655	0.630437605303501	0.84717680242055	1
Fam161a|ENSMUSG00000049811	-0.0167193397814812	1.49594718429125	0.0166593834792064	0.911716925294801	0.972051884647687	1
Gm12059|ENSMUSG00000085665	0.121040049344916	-0.251044556333839	0.245436721369155	0.623935603154797	0.844223823715424	1
Xpo1|ENSMUSG00000020290	0.103401050938293	6.83727342605795	3.99654498111118	0.0547730504132478	0.227981511098095	1
Usp34|ENSMUSG00000056342	0.00363227477521143	7.67374410892358	0.0109938745858591	0.93880726523095	0.9817751389315	1
Ahsa2|ENSMUSG00000020288	0.436868320887161	4.58894168562973	22.5414900713728	4.8008039529852e-05	0.00109081396979499	0.822473733225425
Gm12060|ENSMUSG00000085415	-0.158914641607897	0.206693272450927	0.586702665431959	0.454923381536533	0.740931321873359	1
0610010F05Rik|ENSMUSG00000042208	0.0821482074896173	5.620494222184	5.22174948968251	0.135341331516202	0.395123037392861	1
Pus10|ENSMUSG00000020280	-0.118164001920853	2.93963520118759	3.17743895982521	0.237150505522636	0.540346117916451	1
Pex13|ENSMUSG00000020283	-0.0632337757620834	5.39036195254572	1.89146562104226	0.269483691341683	0.579244015389152	1
Gm20645|ENSMUSG00000093470	0.314842998643498	2.705158058245	11.979961000071	0.00361389514889898	0.0332152637826917	1
Rel|ENSMUSG00000020275	0.0336187618532132	1.74024187462006	0.075552827778897	0.813353736529806	0.933814248373451	1
Papolg|ENSMUSG00000020273	0.00224815167099392	4.95048326345663	0.00240256578972734	0.972151857377829	0.990819835166305	1
Gm12063|ENSMUSG00000085167	-0.129520101469707	-1.43327685204667	0.120890159478455	0.730511767836534	0.898687893621679	1
Bcl11a|ENSMUSG00000000861	0.0628286915768247	5.99558071413901	2.45888724663617	0.22460934226924	0.525392321380698	1
5730522E02Rik|ENSMUSG00000032985	-0.170062148408852	1.71244384122679	3.01078519775465	0.232704997230763	0.535631064430665	1
Fancl|ENSMUSG00000004018	0.212101162689569	2.39279978255721	4.4778418608137	0.0691740228308536	0.266192578422773	1
Vrk2|ENSMUSG00000064090	0.277024675303667	0.868690325145082	3.80384427891868	0.121350489386727	0.371113278145913	1
Gm12070|ENSMUSG00000069939	-0.332665814767065	-0.537258850542564	0.985989333048554	0.328708932565434	0.640372370449902	1
Gm6685|ENSMUSG00000032889	0.0215485551973549	1.3182838107221	0.0273577168542586	0.88966530067302	0.963548704688254	1
Ccdc85a|ENSMUSG00000032878	0.169479476901852	5.24194341744812	9.32908751425226	0.00471452339997479	0.0403762705810957	1
Efemp1|ENSMUSG00000020467	-0.111254843051697	3.34210317979885	2.56486742932654	0.219716664487853	0.518482905785937	1
Pnpt1|ENSMUSG00000020464	0.0179860440816425	4.700224456894	0.123731747439985	0.790510998808114	0.92480038623946	1
Smek2|ENSMUSG00000020463	-0.0459152817706262	6.29141843824646	1.82558724568512	0.359187921097558	0.664608215168309	1
A630052C17Rik|ENSMUSG00000086725	-0.172172481290477	2.28613051559963	3.29221570725743	0.149812113214257	0.420268728276839	1
Ccdc104|ENSMUSG00000020462	-0.0556453785780097	6.57037740874159	2.80327610934171	0.256145085126437	0.563973473639136	1
Ccdc88a|ENSMUSG00000032740	0.0408729939975465	7.02216202125387	0.979028282806987	0.390413457356211	0.691110079709301	1
Prorsd1|ENSMUSG00000032673	0.10020289078633	2.16520720450052	0.596568126052961	0.445965277050696	0.735207575676725	1
Mtif2|ENSMUSG00000020459	-0.164758179534883	4.82905164245387	17.3674499368164	0.011961925020413	0.0803653723332215	1
Rps27a|ENSMUSG00000020460	-0.00820084308542489	2.35652772070906	0.0146282784377774	0.944285517293656	0.98295374502796	1
Rtn4|ENSMUSG00000020458	-0.118973251357415	9.17305882435518	17.5247820367418	0.0138262764789015	0.0894180278304596	1
4931440F15Rik|ENSMUSG00000078157	-0.85210503140833	-0.985112932525869	7.89783461697151	0.00865481953200806	0.0629882617767044	1
Eml6|ENSMUSG00000044072	0.0668523437228026	5.27478447901153	1.79563880866748	0.254976328554664	0.562774344344048	1
Gm8098|ENSMUSG00000073073	-0.225286771843624	2.20906507846267	4.27553306731906	0.0641362365470394	0.253701686567509	1
Sptbn1|ENSMUSG00000020315	0.0458066844584174	10.2552027226781	2.64604658913909	0.352378841358631	0.659632245427892	1
Gm12097|ENSMUSG00000081887	-0.230900027076836	2.3320513228786	6.49930279121443	0.0482298795327061	0.209650228597507	1
Acyp2|ENSMUSG00000060923	-0.129657136437389	3.96256171856888	3.34712247844897	0.105022167553036	0.341672719897186	1
Gm12101|ENSMUSG00000083990	0.332637187463605	-1.68243544220052	0.872740907689384	0.357696394963602	0.663554504538843	1
Psme4|ENSMUSG00000040850	-0.0602641524506244	6.28316366257142	2.27539154458592	0.227571164310395	0.52878735751603	1
Gpr75|ENSMUSG00000043999	0.139353557093164	3.95918718179305	5.33496303500407	0.0811206412514577	0.294067368579337	1
Gm12104|ENSMUSG00000084146	-0.133390751752968	-2.39568081265554	0.0688476382672049	0.794825110656227	0.926125697160408	1
Erlec1|ENSMUSG00000020311	0.0997578714352696	5.55469358868988	9.78328160862494	0.0721653274729591	0.273828657866387	1
Asb3|ENSMUSG00000020305	-0.0051201548416079	4.37615828342849	0.0133391877729314	0.944582184337895	0.983008927650907	1
Chac2|ENSMUSG00000020309	0.0399035625612208	3.26424706519491	0.403007237966701	0.665574451361748	0.866121661098538	1
[truncated: 15,133 more rows]
