# Supplementary material for: Histone deacetylase knockouts modify transcription, CAG instability and nuclear pathology in Huntington disease mice
Source: eLife. 2020 Sep 29;9:e55911. doi: 10.7554/eLife.55911 (PMC7581428; doi:10.7554/eLife.55911)
Supplement: Source code 1. [file elife-55911-code1.zip › DEG_lists/HttQ111atHdac2KOvsHttWTHdac2WT_edgeR_quasilikelihoodFtest.SVA.txt]

logFC	logCPM	F	PValue	BH	bonferroni
Xkr4|ENSMUSG00000051951	-0.163910225652238	4.93095886798944	6.94042734775795	0.0132314500465451	0.0744007918077769	1
Sox17|ENSMUSG00000025902	-0.0801059293359866	2.16258595808428	0.368162037734612	0.548598774044573	0.776752661583821	1
Gm6085|ENSMUSG00000098104	0.0936128405298011	2.93648267875578	2.10035847187572	0.319697578015579	0.591376517541208	1
Mrpl15|ENSMUSG00000033845	0.0131502159115104	4.73388703299976	0.0672682618942089	0.83417740732467	0.933485896605732	1
Lypla1|ENSMUSG00000025903	-0.0185595318713175	4.89933386614315	0.145935088366978	0.759864212989918	0.897410450245244	1
Tcea1|ENSMUSG00000033813	-0.021800059347122	5.30532981262323	0.318565817986264	0.690317484798613	0.864110067746595	1
Gm6104|ENSMUSG00000062588	0.0132898259588136	3.02149916509073	0.0274283151657923	0.884385676101985	0.954083631435932	1
Gm17101|ENSMUSG00000091665	-0.175059166796285	-1.39401177952921	0.243899630038034	0.625020896246933	0.826112054468806	1
Rgs20|ENSMUSG00000002459	-0.191113062037875	6.29591735510862	10.8505187106995	0.00254992462345229	0.0209963446595826	1
Atp6v1h|ENSMUSG00000033793	-0.105354087712066	7.36803702822275	8.92220984808938	0.0185312236940885	0.095126948296321	1
Oprk1|ENSMUSG00000025905	-0.418823338356869	3.89145608438305	22.770177065487	4.49118371871374e-05	0.000818108340112807	0.767722944876926
Npbwr1|ENSMUSG00000033774	-0.726411472826658	-0.197659893164712	9.21623685608734	0.00494166007295864	0.0353442415427427	1
Rb1cc1|ENSMUSG00000025907	-0.0312009919697415	6.88037327318692	1.17514057665113	0.488523120249154	0.7360576092967	1
4732440D04Rik|ENSMUSG00000090031	-0.039836366824362	-1.31960790413282	0.0138950103335314	0.906955249372636	0.964326406107681	1
St18|ENSMUSG00000033740	0.0265088345163276	4.20325322606888	0.140065892743928	0.713805076859957	0.875244529362607	1
Pcmtd1|ENSMUSG00000051285	-0.278402825303844	7.62208927815841	68.7068095252782	3.11649702801248e-09	3.02689773845712e-07	5.32734001968453e-05
Gm9826|ENSMUSG00000048538	-0.095050917150743	1.66830391419331	0.604495604913504	0.481104962185997	0.730244026248218	1
Gm26901|ENSMUSG00000097797	-0.0531975674525906	-0.0565671039040648	0.0573363378368168	0.812394387614443	0.922974189942928	1
Gm16284|ENSMUSG00000086235	0.14029428327742	0.0169409746392	0.608900738284607	0.490031087347401	0.737399869419131	1
Sntg1|ENSMUSG00000025909	-0.0586426525193193	4.45967463681069	1.58426472652307	0.381582901433635	0.650845950619293	1
Rrs1|ENSMUSG00000061024	-0.00996760277779154	4.17427189545204	0.0352752688010643	0.889253573210473	0.956309745715889	1
Adhfe1|ENSMUSG00000025911	-0.0254988573015967	4.53249441882292	0.132081219129707	0.71884699740899	0.877644168244348	1
3110035E14Rik|ENSMUSG00000067879	-0.128433904727991	5.06822226663156	1.55334999694824	0.222341322056714	0.486220774367422	1
2610203C22Rik|ENSMUSG00000079671	-0.258156156785191	-0.493545755116619	1.5578418314123	0.255047108628241	0.525527395719763	1
Mybl1|ENSMUSG00000025912	0.117949781251474	1.69307070059363	0.993892835279138	0.374862355385002	0.644649349530015	1
Vcpip1|ENSMUSG00000045210	-0.0321422592672273	6.65293453601968	0.931801280789125	0.478180926425767	0.727829905441326	1
Sgk3|ENSMUSG00000025915	-0.163896598231348	5.37277986850296	7.57812435783242	0.00995698583132934	0.0600157672075965	1
Gm6195|ENSMUSG00000046334	-0.113171113097573	0.00825665922898262	0.272397915365267	0.605582204910259	0.814783330242894	1
Mcmdc2|ENSMUSG00000046101	0.0324655660438627	1.66369845983934	0.0587269094102945	0.810178087054491	0.922167273778289	1
Snhg6|ENSMUSG00000098234	0.0248545725150345	3.55457594126052	0.165138007544449	0.764114132666036	0.899965019314	1
Gm10567|ENSMUSG00000073738	0.461009594677437	-1.79700758539509	1.50962273335679	0.228802670328166	0.494345397049338	1
Tcf24|ENSMUSG00000099032	0.703729181124602	-1.44265364147695	4.25447830590274	0.047948669427528	0.187653056061032	1
Ppp1r42|ENSMUSG00000025916	0.163482056737428	-0.493839794709172	0.531031735486758	0.489438187609699	0.737002852272744	1
Cops5|ENSMUSG00000025917	0.00698636501294351	5.94705033170125	0.0483905875311828	0.886956678011332	0.955364678886308	1
Cspp1|ENSMUSG00000056763	0.0112147959263119	4.86542932870764	0.0324374780358936	0.85828889008781	0.943267988116306	1
Arfgef1|ENSMUSG00000067851	0.0226671013053769	7.12788388050032	0.618669223648941	0.610880710242371	0.818241252224031	1
Prex2|ENSMUSG00000048960	-0.0813724506847956	7.23364594109913	1.67227472953556	0.205880337284929	0.466334803023989	1
A830018L16Rik|ENSMUSG00000057715	-0.00985965331265989	6.25209269470175	0.059681588606297	0.834349385241693	0.933584368090692	1
A830018L16Rik|ENSMUSG00000095719	-0.042356444350456	2.7954670456395	0.372513615052454	0.665243659094916	0.851258680908759	1
Sulf1|ENSMUSG00000016918	-0.027734474645904	3.51257495520332	0.0509581543479152	0.82294394613401	0.927561902625265	1
Slco5a1|ENSMUSG00000025938	0.441688647464659	4.04587734757912	10.2140330867132	0.00328601327124269	0.0254744266932528	1
Ncoa2|ENSMUSG00000005886	-0.0313025135639305	7.12522096135156	0.990997957803623	0.482263594298917	0.731469531410227	1
Tram1|ENSMUSG00000025935	0.123702740309158	4.39149169470842	3.93799972814633	0.0709205112563098	0.242900264358918	1
Lactb2|ENSMUSG00000025937	0.182836098818702	4.43916362354392	10.9444011985283	0.00722638449143584	0.0471120581604135	1
Eya1|ENSMUSG00000025932	0.170028483492047	3.38622675786037	2.28271666110936	0.141345028614654	0.375830488207829	1
Msc|ENSMUSG00000025930	1.74873033287572	-1.65822388659831	26.6549098912318	1.49391235764046e-05	0.000334691190583302	0.25536937841506
Rpl5-ps1|ENSMUSG00000082193	0.0549342669587144	1.48581357330898	0.170025554705155	0.697954994200397	0.868480043724227	1
Kcnb2|ENSMUSG00000092083	0.0251717026048182	2.38770476100314	0.0746012328622004	0.81880348539409	0.925662109636424	1
Kcnb2|ENSMUSG00000090498	-0.021568280674323	2.46528259131527	0.0373238480708769	0.848116698680951	0.939783593546504	1
Terf1|ENSMUSG00000025925	0.069950795397626	2.79927165209666	0.723236229934562	0.475273805266085	0.725854691491937	1
Sbspon|ENSMUSG00000032719	0.612047476008314	-1.56639527468099	3.31963927421071	0.0784983890085199	0.259696431529251	1
4930444P10Rik|ENSMUSG00000067795	0.379687474734382	-1.43183027889925	0.977052411908639	0.330878546114327	0.60286056995079	1
Rpl7|ENSMUSG00000043716	0.0154223606088159	6.90790490844291	0.20817503201946	0.733816773968447	0.885043017001194	1
Rdh10|ENSMUSG00000025921	0.171152664029313	3.29110180478821	5.87596102258431	0.0468552320205676	0.184634240700688	1
Stau2|ENSMUSG00000025920	-0.100555964048887	7.32344244187285	4.742387457419	0.0374708815508504	0.1581939365844	1
Ube2w|ENSMUSG00000025939	0.0124251125685319	6.16217808494287	0.145992319189368	0.793677114984853	0.914251921932225	1
Tceb1|ENSMUSG00000079658	-0.155442589979656	6.30063054520325	14.0898868875755	0.000851933027418492	0.00884210271444547	1
Tmem70|ENSMUSG00000025940	-0.115827523664571	5.21350758992593	3.61981072339723	0.0667887866430895	0.233665067310064	1
Ly96|ENSMUSG00000025779	-0.114116219540997	-0.987821629891342	0.191515223001302	0.66481104742795	0.851258680908759	1
Gm5828|ENSMUSG00000091020	-0.375495535610144	0.482379731111246	4.15078931385755	0.0505724401788302	0.194747756795883	1
Jph1|ENSMUSG00000042686	-0.044879808703025	4.83756764652844	1.01684133269454	0.465318504944746	0.717028386354966	1
Gdap1|ENSMUSG00000025777	-0.0612884107669071	7.18216459499712	4.9748754686894	0.168465168048073	0.416448818888468	1
Crispld1|ENSMUSG00000025776	-0.291068470698307	3.25260103219245	10.2029883178786	0.00330065329557794	0.0255647337719118	1
Gm16070|ENSMUSG00000085125	-0.371067251755426	0.540799080542366	3.78944331865507	0.0610487175005271	0.220301198428121	1
Mcm3|ENSMUSG00000041859	-0.00161310591453512	1.98815380720606	0.000338798010851417	0.989513027936185	0.996753575425131	1
6720483E21Rik|ENSMUSG00000097934	0.486901381437252	-1.34686752080777	2.19675556524869	0.148790213572662	0.38765735570966	1
Paqr8|ENSMUSG00000025931	0.0913988998975101	5.13961383159145	2.03400431779151	0.164197963700432	0.410254413558421	1
Efhc1|ENSMUSG00000041809	-0.0251765895056824	0.18852079172391	0.0172255179998453	0.897458649637698	0.959302035824588	1
Tram2|ENSMUSG00000041779	-0.149898463729714	0.705627028667903	0.94501314395082	0.371334311610607	0.641235349295052	1
Tmem14a|ENSMUSG00000025933	-0.273922258205282	4.89064042130905	28.6321175053518	8.7967179224537e-06	0.000216673049231158	0.150371096166423
Gsta3|ENSMUSG00000025934	-0.214379417418161	0.091683567802508	1.44531882472251	0.305073689502114	0.578280067459429	1
Gm7094|ENSMUSG00000096375	-0.290471935844262	0.983312875410295	2.55297446614384	0.120627915043965	0.342517230003078	1
Gm7658|ENSMUSG00000082935	-0.063743157836771	5.05888028387073	3.4593031966355	0.275261214685024	0.546967127902474	1
Kcnq5|ENSMUSG00000028033	-0.310154559347833	7.2180827473901	30.3001524577859	5.70949541380449e-06	0.000150382302933088	0.097598114603574
Rims1|ENSMUSG00000041670	0.046819343105956	6.97109814109069	1.81671132665699	0.297666328609022	0.569544237882541	1
Gm27028|ENSMUSG00000097970	-0.394489652333277	-1.18740036393788	2.96550803926526	0.131977333356576	0.361537980177351	1
Ogfrl1|ENSMUSG00000026158	-0.0537353520571331	7.50532504098777	1.21043285054547	0.280046545230286	0.551182854425859	1
B3gat2|ENSMUSG00000026156	0.39407328232527	3.48202798063382	15.8579441215995	0.000404092713839068	0.00490942491141793	1
Smap1|ENSMUSG00000026155	0.0719220516791184	6.07689869276351	4.4389644281031	0.135337655098217	0.366107445569486	1
1110058L19Rik|ENSMUSG00000026154	0.0126417251528724	4.02250100884091	0.053395216865693	0.862834879715647	0.945708443016389	1
Fam135a|ENSMUSG00000026153	-0.031082838775244	5.67037130131356	0.618267594978098	0.543701444856298	0.774244626655579	1
Col9a1|ENSMUSG00000026147	-0.0142309623715911	-1.27907229897035	0.00228256069392245	0.962213104371364	0.986331902502045	1
Col19a1|ENSMUSG00000026141	-0.313862562010115	3.1741445907741	10.4413690779856	0.00299971352030586	0.0236663798261024	1
Gm10222|ENSMUSG00000067736	0.237239652615966	2.82422006394308	9.88247121588317	0.0167195039391638	0.0883094321981384	1
Lmbrd1|ENSMUSG00000073725	-0.0668036482858648	7.83101852319777	6.52187552410582	0.135384621930281	0.366107445569486	1
Bai3|ENSMUSG00000033569	-0.0503032469388617	7.20975016484137	2.33921093373958	0.261620956990844	0.532621529434548	1
Gm9884|ENSMUSG00000052558	-0.888265213853585	-0.971912689394306	11.0091304177175	0.00239559466208418	0.019987413040823	1
Gm7846|ENSMUSG00000086240	0.092424930626695	0.629724797261676	0.307573186058617	0.608434069163541	0.817002582682431	1
Gm5697|ENSMUSG00000081557	-0.22098715281183	0.303260225767807	2.15621922309998	0.240427143842149	0.508331675551972	1
Phf3|ENSMUSG00000048874	-0.0185054316152352	6.80780156344264	0.290200670168952	0.682017538749171	0.859805476571046	1
Ptp4a1|ENSMUSG00000026064	0.175910097219817	4.33934797685518	8.22766154468067	0.0117530337916873	0.0680346629309526	1
Gm10307|ENSMUSG00000070960	0.168603969858615	0.704637528867184	1.06585798502282	0.326944157440715	0.599610775713548	1
Khdrbs2|ENSMUSG00000026058	0.202357095171392	3.10135157027886	5.53739739504425	0.0254046186148055	0.119599710989118	1
Prim2|ENSMUSG00000026134	0.19592670859466	2.80723548337127	5.8867141817442	0.0459181090024364	0.181948112027735	1
Rab23|ENSMUSG00000004768	-0.0500490551691082	3.41304861247706	0.627660707517365	0.54846836996032	0.776752661583821	1
Bag2|ENSMUSG00000042215	0.433573521688931	1.3851110105279	13.0383568053207	0.00261749530537355	0.0214288624281875	1
Zfp451|ENSMUSG00000042197	0.0151279530246505	6.23248655275254	0.343640142378142	0.748849563232602	0.892072117805521	1
Gm15455|ENSMUSG00000081402	0.0322813791091518	2.24083179653454	0.0827827995101972	0.779152661509719	0.907702397913293	1
Bend6|ENSMUSG00000042182	0.0328485175185452	6.47274584951109	0.668288840506767	0.474965320263147	0.725823098925285	1
Dst|ENSMUSG00000026131	-0.0480368269271848	9.19518491556362	1.91232091624341	0.288830098261748	0.561231295066447	1
D630036G22Rik|ENSMUSG00000098168	0.0515580538749813	-0.390684927155679	0.0335002028420201	0.856012434566418	0.942633725275182	1
Ccdc115|ENSMUSG00000042111	-0.030048497236983	4.07518811092489	0.355269369458421	0.681158843301763	0.859689356315429	1
Imp4|ENSMUSG00000026127	-0.105709514647268	3.60023770598617	2.28706418171616	0.190392515327426	0.445831459863975	1
Ptpn18|ENSMUSG00000026126	0.0180879871680884	-0.104631502141196	0.00638742247670257	0.936833618748131	0.976954238584709	1
Amer3|ENSMUSG00000045174	0.125770150695265	4.87131582868826	8.48630600712718	0.0398795053710962	0.165100572732748	1
Arhgef4|ENSMUSG00000037509	-0.358783916379992	7.47598000972224	122.124673388271	4.56753627677208e-12	1.62661385656546e-09	7.80774651151419e-08
C230030N03Rik|ENSMUSG00000046858	-0.0485745144225091	0.999647413076637	0.0965330406465407	0.75819127478602	0.896904317296156	1
Fam168b|ENSMUSG00000037503	-0.102027421895354	8.49693968147161	14.4270889436579	0.0222874027339457	0.108672995736254	1
Plekhb2|ENSMUSG00000026123	-0.116827701727758	8.36925394442163	20.7759059361404	0.00897819699899406	0.0554655943262755	1
Hs6st1|ENSMUSG00000045216	0.103755741278143	5.78633670461804	4.65755851876836	0.0390938074256982	0.162794042420191	1
Uggt1|ENSMUSG00000037470	0.0359403111158788	6.02263923330655	0.831969893366157	0.457029627842569	0.711653600686757	1
Neurl3|ENSMUSG00000047180	-0.345401921243394	0.628831080717115	3.73610706317569	0.0627915695629345	0.224317469197242	1
Arid5a|ENSMUSG00000037447	0.00916606573323107	2.95679789993682	0.0087287357671244	0.926188521091009	0.972378490328565	1
Kansl3|ENSMUSG00000010453	-0.0233064782978096	6.23436219335956	0.289151020128291	0.619690579323093	0.822692665653071	1
Lman2l|ENSMUSG00000001143	0.330741856165411	5.69160900124331	54.8970813182139	3.06364928864401e-08	1.97622720528606e-06	0.000523700209400806
Cnnm4|ENSMUSG00000037408	0.122334650529296	3.86305586597342	4.19601161009597	0.110660546027426	0.325750193523819	1
Cnnm3|ENSMUSG00000001138	0.0075345538222362	3.80708984837495	0.0174034546713058	0.922325934577606	0.970567083654178	1
Ankrd23|ENSMUSG00000067653	0.0295181013434393	1.27274971231939	0.039466390242506	0.843875445559684	0.937397165385331	1
Ankrd39|ENSMUSG00000079610	0.102055199435527	2.43145066809363	1.19989948556956	0.34406536024359	0.614174020118686	1
Sema4c|ENSMUSG00000026121	0.107517757730091	3.87192218095661	1.85410569697555	0.183503581592132	0.437796262908011	1
Fam178b|ENSMUSG00000046337	-0.594740774963653	-1.51655072358536	2.78248188173403	0.105766460093993	0.315824471665358	1
Cox5b|ENSMUSG00000061518	-0.183505527294014	5.87304852861227	7.6710763677104	0.00955826925662875	0.0581248860451127	1
Actr1b|ENSMUSG00000037351	0.0204835772191002	7.26664838487927	0.366386255818628	0.646224970006702	0.838640270064877	1
Zap70|ENSMUSG00000026117	0.343183523108578	-0.806645845114332	1.59459031977868	0.216454455159228	0.478725896816126	1
Tmem131|ENSMUSG00000026116	0.0654410962631911	6.60601443728353	2.50490178228662	0.150646730331887	0.390606645494049	1
Vwa3b|ENSMUSG00000050122	0.469361224338042	-1.96528857732407	1.49191849900386	0.231485428699624	0.497424502601052	1
Inpp4a|ENSMUSG00000026113	-0.261711828613969	6.5532238284694	45.7536187750416	1.73504729119075e-07	8.31382464195485e-06	0.00296588983956147
Coa5|ENSMUSG00000026112	-0.0291067947898082	7.22429122709046	0.855664785109035	0.516844267316188	0.75648051250132	1
Unc50|ENSMUSG00000026111	0.0522761680240402	4.97279919638105	2.01508029569995	0.383130589242876	0.651890952243627	1
Mgat4a|ENSMUSG00000026110	-0.0340376856264947	5.99625248866717	0.771663374970726	0.483195243493982	0.732170050644543	1
2010300C02Rik|ENSMUSG00000026090	-0.286717488398747	8.75049493802064	42.764712084064	3.20622007448104e-07	1.37361217927767e-05	0.00548071259531789
Tsga10|ENSMUSG00000060771	-0.0786406303194182	4.85040715050863	2.9833228041895	0.194379202526985	0.450783528093751	1
Gm26805|ENSMUSG00000097268	-0.370995316518861	1.64473545369723	7.92116827500161	0.00856897876587691	0.0535960933128064	1
Lipt1|ENSMUSG00000037216	-0.105361649165386	1.38743409640887	0.908226488710576	0.462990958398832	0.715716330291813	1
Mitd1|ENSMUSG00000026088	-0.105504297499074	2.83438377253463	2.50674366994165	0.268193106051352	0.539271504669276	1
Mrpl30|ENSMUSG00000026087	0.0303236460196815	4.99554662801172	0.568802699992242	0.612644604405808	0.818843938638507	1
Txndc9|ENSMUSG00000058407	-0.0368794811988575	5.56182049658549	0.870858165790545	0.477354849893047	0.727385509859712	1
Eif5b|ENSMUSG00000026083	0.0219861628668799	6.58683281386351	0.562485819931582	0.631724904496494	0.829967375102841	1
Rev1|ENSMUSG00000026082	-0.103394861796778	5.38431470930139	8.05326351360821	0.0539911504980962	0.203736142740498	1
Aff3|ENSMUSG00000037138	-0.329047723232695	6.56787165616284	29.0402396377404	7.90445477832335e-06	0.000198914931960207	0.135118749980659
Lonrf2|ENSMUSG00000048814	-0.0596065424719857	7.63255798431549	3.15661569575534	0.178965776371239	0.431182661210706	1
Chst10|ENSMUSG00000026080	0.000504054287107609	6.31611688160716	0.000278932808463579	0.991383348789826	0.997010992824101	1
Pdcl3|ENSMUSG00000026078	0.0227226055752316	4.72785125519416	0.244958326625142	0.719528431552318	0.877848590589115	1
Npas2|ENSMUSG00000026077	-0.249494611996803	6.31039078819196	17.0506532101076	0.00026967908408356	0.00351417548835557	1
Rpl31|ENSMUSG00000073702	-0.144859841392067	3.87485675145462	3.79312747537772	0.0609303487042726	0.220018778623565	1
Tbc1d8|ENSMUSG00000003134	-0.300102597612588	7.03022823714217	22.3936894722284	5.01990305373551e-05	0.000891071887856228	0.858102228005547
Cnot11|ENSMUSG00000003135	0.0181275512743833	4.8337408253446	0.15141558271912	0.76787654836511	0.902384278685082	1
Gm15832|ENSMUSG00000085894	-0.330192686383996	3.25949515819366	10.4973459631598	0.0029334227562966	0.0232910304571275	1
Rnf149|ENSMUSG00000048234	-0.292403922388631	4.9791652622	23.1974557958687	3.96238287496636e-05	0.000745957850932544	0.67732972864675
D930019O06Rik|ENSMUSG00000097083	-0.0499868781396681	-0.708327637071186	0.0280380177091629	0.868149565980127	0.947709601849991	1
Creg2|ENSMUSG00000050967	-0.246260880980427	6.25485530650984	19.2059034820731	0.00013360055907157	0.00200154948007836	1
Map4k4|ENSMUSG00000026074	0.094502946249992	7.16865129930769	6.66519489314098	0.0353223329230205	0.151518182932525	1
Il1r2|ENSMUSG00000026073	-0.137371808697321	-1.98765112742259	0.132050997334604	0.718877731582699	0.877644168244348	1
Gm16894|ENSMUSG00000097899	-0.289245249420896	0.118072642059816	2.64254084091729	0.144679279022162	0.381070507797356	1
Il1r1|ENSMUSG00000026072	0.230087196242733	2.11788690930087	4.54910446215749	0.0515285904036441	0.197141836248857	1
Il1rl2|ENSMUSG00000070942	0.0668866117283132	-0.947092062245416	0.0456254131436521	0.832311512315054	0.93209728717987	1
Il1rl1|ENSMUSG00000026069	0.165310385571289	-1.4917426665233	0.297736359880003	0.589362776942148	0.803938766144758	1
Slc9a2|ENSMUSG00000026062	0.151683707112097	3.9298425994667	7.84161195468494	0.0464982157118682	0.183608338964813	1
Mfsd9|ENSMUSG00000041945	0.142010757864152	2.66451316787265	2.28920207999406	0.164232440062276	0.410257099287527	1
2610017I09Rik|ENSMUSG00000060424	0.00573530744856842	5.55355445113738	0.0142580118567109	0.912586729832218	0.967366833669349	1
Gm20646|ENSMUSG00000093436	-0.18431009983287	0.68081686361254	1.65639771894059	0.296039024482986	0.568211704515937	1
Pou3f3|ENSMUSG00000045515	-0.0602465608755002	6.38514164122793	1.46559570079932	0.235547589608457	0.50234126079536	1
2610207O16Rik|ENSMUSG00000097063	0.144642489990511	-0.631023706502398	0.37627104903941	0.554128257127444	0.780011165870287	1
Mrps9|ENSMUSG00000060679	-0.0322145414447829	4.86991243121762	0.598721530000025	0.599248270819524	0.811455601371182	1
Gpr45|ENSMUSG00000041907	0.207988800296991	1.45302438413152	2.63684211630043	0.14178795919519	0.376646989041581	1
Gpr45|ENSMUSG00000096364	0.48544830879562	-0.950409278977062	3.68025705565262	0.0646766316057395	0.22866232485388	1
8430432A02Rik|ENSMUSG00000041878	0.247912548117917	-0.484033768305934	0.755304718896521	0.391741511664666	0.659794037685584	1
Tgfbrap1|ENSMUSG00000070939	0.0380225230486884	5.7705461579844	1.19927510830906	0.45045850210885	0.706869439780256	1
AI597479|ENSMUSG00000010290	-0.0549465261492031	5.581903188808	3.37594876849911	0.286362406649608	0.558289117161086	1
Fhl2|ENSMUSG00000008136	0.399965960947077	3.25818113877825	22.5206217819967	4.83456510240672e-05	0.000865361841471629	0.826420558605405
Nck2|ENSMUSG00000066877	0.200904006589506	4.27966003801186	16.3509375317143	0.00414244584881835	0.0307339276648007	1
Uxs1|ENSMUSG00000057363	-0.18007026407768	5.52860245269524	19.5068519245636	0.000525234033576954	0.00604602731984138	1
Tpp2|ENSMUSG00000041763	0.0213048141969133	6.14552723146277	0.501479278136089	0.655501692293714	0.845224856910971	1
Tex30|ENSMUSG00000026049	-0.0905798954409197	1.57067957893228	0.774641776405523	0.510272196941656	0.752401702279019	1
Kdelc1|ENSMUSG00000026047	0.194123433317823	3.50785921998788	8.58154598410639	0.0182698078011437	0.09418096940674	1
Bivm|ENSMUSG00000041684	-0.0737854024478387	4.6608734633976	2.32720774468771	0.243771706763347	0.512550252818285	1
Ercc5|ENSMUSG00000026048	0.0704931029164896	5.03647052719018	2.63263803205444	0.229820232350754	0.495290910590838	1
Gulp1|ENSMUSG00000056870	-0.00304841193388953	3.54723178437015	0.00109629229651252	0.97380719872176	0.990974845256085	1
Col3a1|ENSMUSG00000026043	0.1205681573994	0.0616924523806009	0.242806443193223	0.625794384392261	0.826431490018643	1
Col5a2|ENSMUSG00000026042	-0.0963583236375441	1.44335222541058	0.515531477368729	0.495778122632516	0.741932991158103	1
Wdr75|ENSMUSG00000025995	-0.0744263754343537	5.08785385273921	3.87838433781442	0.195350816279133	0.45217696052478	1
Gm5526|ENSMUSG00000084817	-0.00406180955544101	4.64930157161014	0.00465404359002771	0.950296439139383	0.980584771860957	1
Slc40a1|ENSMUSG00000025993	0.0111878376601098	3.68011015739141	0.0184217207660278	0.892949238565681	0.957767791284335	1
Dnah7b|ENSMUSG00000041144	0.307917751176198	2.48560604894035	10.1333184285257	0.00358148960933022	0.0272825237887214	1
Slc39a10|ENSMUSG00000025986	-0.0974067036572654	7.44780540541678	6.73469088570926	0.0299430935722707	0.134625786829141	1
Gm4852|ENSMUSG00000081185	0.451706850809833	-0.845012306593572	2.60535097835094	0.11703430829724	0.335876691294467	1
Tmeff2|ENSMUSG00000026109	-0.0589190545435388	5.9278493033944	1.55577283172991	0.230020578174657	0.495460151627721	1
Sdpr|ENSMUSG00000045954	0.0844558845026156	3.71788146518769	0.746489946002445	0.394484723199353	0.661639079910781	1
Nabp1|ENSMUSG00000026107	-0.0332587497293784	2.86175223556042	0.278486913359912	0.72771220895715	0.881359820030716	1
Myo1b|ENSMUSG00000018417	-0.0956915408435099	6.9817712312348	7.53105289972046	0.0330176883552311	0.144570790149672	1
Stat4|ENSMUSG00000062939	0.515130301507797	-0.609907903047253	3.06006346209435	0.0905227872323301	0.285392203052278	1
Stat1|ENSMUSG00000026104	0.22394786473329	4.63216975764712	4.15091821940846	0.0505690806477236	0.194747756795883	1
Gls|ENSMUSG00000026103	-0.0889740614256147	8.1993614167323	7.8705749543313	0.0446036162713199	0.178268463068025	1
Nab1|ENSMUSG00000002881	0.182322434225953	5.01823158215337	12.3386112269734	0.0022130999263618	0.0187466452632451	1
Tmem194b|ENSMUSG00000043015	0.165061714120086	1.84065284023482	1.41813230430697	0.243101833633481	0.511834307689459	1
Mfsd6|ENSMUSG00000041439	0.0111345767110717	6.39921406413901	0.091619627056908	0.810335475571761	0.922167273778289	1
Inpp1|ENSMUSG00000026102	0.0175385350525162	4.19929474583699	0.0965034940473914	0.803746999343712	0.919618875074818	1
Hibch|ENSMUSG00000041426	0.106247654639104	4.2498134449098	4.01198430944061	0.129386437006157	0.357769614070406	1
1700019D03Rik|ENSMUSG00000043629	0.45627531338739	2.93598364869126	21.3794966988761	6.80459990049939e-05	0.00114598847979445	1
Pms1|ENSMUSG00000026098	-0.00597189420529253	2.49324103217161	0.00482272104327504	0.955245328506585	0.982991934140297	1
Ormdl1|ENSMUSG00000026097	0.182715643648951	3.42082479046679	7.19912783162215	0.0315660539606225	0.139935198755934	1
Osgepl1|ENSMUSG00000026096	0.00590142595069622	4.43099595361251	0.00999327301258852	0.931444899705844	0.974860534942398	1
Asnsd1|ENSMUSG00000026095	0.0248844005356581	4.49707563696113	0.3102693447722	0.711629212709052	0.874144133518866	1
Dnah7a|ENSMUSG00000096141	0.39244776169844	-0.856154081459755	3.23646718754391	0.124858102377861	0.34988924623724	1
Stk17b|ENSMUSG00000026094	0.0195427843595382	3.79793399591968	0.0695045611723636	0.802063593481343	0.918932645239281	1
Hecw2|ENSMUSG00000042807	-0.176648376393861	6.55204990988444	18.1494536947108	0.000187683670275434	0.00263188241155723	1
Gtf3c3|ENSMUSG00000041303	0.0191848359422309	4.86213907399842	0.215412025757724	0.753032326883638	0.894284743347846	1
Pgap1|ENSMUSG00000073678	0.11025759511575	6.29052048157404	5.76199658842268	0.02282363785554	0.110554623265118	1
Ankrd44|ENSMUSG00000052331	0.0902868584082382	3.8742822760129	2.05001317140135	0.234380621638193	0.501251388250127	1
Sf3b1|ENSMUSG00000025982	0.0616366362064159	8.71798966033115	4.77041175569121	0.173491767834704	0.423122881918453	1
Coq10b|ENSMUSG00000025981	0.0384225297096061	5.10549032700933	0.176898067914518	0.677067492231605	0.857508462043939	1
Hspd1|ENSMUSG00000025980	-0.0167642809410522	6.97972606109165	0.192351209780856	0.708899237704177	0.872295102887648	1
Hspe1|ENSMUSG00000073676	-0.000370463928924677	4.77952270457187	3.14080002712914e-05	0.995565766428033	0.998310624234222	1
Gm16581|ENSMUSG00000089670	-0.0371429072102684	2.83640855912006	0.126508144618532	0.724583515636215	0.879935372967432	1
Mob4|ENSMUSG00000025979	-0.0199269092556227	4.54153076477821	0.178856183664381	0.762204600743661	0.898870330811463	1
Rftn2|ENSMUSG00000025978	0.0704903940859321	5.34284693616189	2.36238148315575	0.198014613459865	0.456057909253967	1
Gm10561|ENSMUSG00000097649	0.10272441720594	2.92762092497319	1.16782997044722	0.288507970024613	0.560936674203905	1
Mars2|ENSMUSG00000046994	0.0263256845524337	3.60701524321473	0.236344795654607	0.740875824041708	0.888295550635633	1
Gm8292|ENSMUSG00000089944	-0.00351039026048535	3.04301971730318	0.00135875808677349	0.970841162425084	0.989834118483502	1
Plcl1|ENSMUSG00000038349	0.0805995639867748	5.19409454623896	1.30911775109239	0.261653508479106	0.532621529434548	1
Gm6644|ENSMUSG00000073674	-0.0558491641230767	1.95539089839368	0.265451196876358	0.650072250979256	0.841716032285972	1
Satb2|ENSMUSG00000038331	-0.518712635713219	1.21579876977958	2.52538626152449	0.122572177559717	0.345807691567222	1
1700066M21Rik|ENSMUSG00000038323	-0.0352946930778057	4.98303068727211	0.474914686766656	0.553251022421791	0.779724047924651	1
9430016H08Rik|ENSMUSG00000025971	-0.137539764480863	4.16690318493502	6.85537850723263	0.0536088860949012	0.20260674307014	1
Tyw5|ENSMUSG00000048495	0.00964586281807872	3.39646678615464	0.0239344308509282	0.907962822534099	0.964824625723806	1
Spats2l|ENSMUSG00000038305	0.0307482405541433	4.39053359389549	0.264636908366275	0.650061394747646	0.841716032285972	1
Kctd18|ENSMUSG00000054770	0.048589825809683	4.60511521320011	0.88206423661888	0.454250526300631	0.709796408831018	1
Sgol2|ENSMUSG00000026039	-0.187786005142569	0.585521110779564	1.07600493256935	0.307929410705167	0.580923225537371	1
Aox1|ENSMUSG00000063558	0.0303565751068299	3.08314440281895	0.133899599348846	0.740496520055108	0.888121637815113	1
Aox3|ENSMUSG00000064294	0.13127739377697	0.720661106795505	0.458917049025182	0.503351446059339	0.748439261326343	1
Aox4|ENSMUSG00000038242	-0.314498504267549	-1.65650510504363	0.851992232854868	0.363396097581417	0.63320785181526	1
Bzw1|ENSMUSG00000051223	-0.0852978794992793	7.3298094610711	9.01323910926381	0.0570080153043245	0.21115818279786	1
Clk1|ENSMUSG00000026034	-0.0178949832885416	7.69252541340127	0.0944505535142024	0.760729208336405	0.897997727180617	1
Ppil3|ENSMUSG00000026035	0.0229638434618927	3.68938627965762	0.172639206911926	0.772948178139749	0.905108655783044	1
Nif3l1|ENSMUSG00000026036	-0.0253159417218078	4.07032803758928	0.229794868651095	0.72629897626468	0.880430580178793	1
Orc2|ENSMUSG00000026037	0.00913147656968527	5.04422639739316	0.0488460004062748	0.875333482119305	0.951125483497027	1
Gm15834|ENSMUSG00000085054	0.0936599530090623	-0.346752836152554	0.179029750715273	0.685470106633003	0.8617655367202	1
Fam126b|ENSMUSG00000038174	-0.163125581658149	7.21067369551334	15.0347946648982	0.000537968703235242	0.00615943537381327	1
Ndufb3|ENSMUSG00000026032	-0.119231875609211	5.58420520608671	7.5548977355473	0.0209624289221992	0.104135937226409	1
Gm10068|ENSMUSG00000059647	0.0301554728597271	1.3090797078493	0.0994108402109577	0.83576903121768	0.934255546667213	1
Cflar|ENSMUSG00000026031	-0.00390429693717252	3.0966592149681	0.00285267156564337	0.965408615123319	0.987714650093044	1
Casp8|ENSMUSG00000026029	-0.145782365154931	1.66371836347452	1.72780386472097	0.269460586194878	0.540755959194088	1
Trak2|ENSMUSG00000026028	0.211523950929344	8.55575417744492	30.1535584708672	5.92753261556211e-06	0.000154695026763998	0.101325242530419
Stradb|ENSMUSG00000026027	0.0835696037247534	4.56688780653676	5.06495121972426	0.204270684090748	0.464397270095392	1
G730003C15Rik|ENSMUSG00000097573	-0.49821086310991	0.714503002468964	8.15976566199583	0.00772792345210228	0.0494417504777464	1
Tmem237|ENSMUSG00000038079	0.141666109558098	4.12925216940092	8.53382501273596	0.0502255658609894	0.193761187729125	1
Mpp4|ENSMUSG00000079550	0.141900836938012	1.81982120303859	2.48943894404087	0.267976475611378	0.53917018292148	1
Als2|ENSMUSG00000026024	0.0145693227705951	5.46808754825685	0.168411760843592	0.781793200440872	0.909361252608619	1
Cdk15|ENSMUSG00000026023	0.152196588848442	-1.08094924745461	0.224266193840186	0.639256159742077	0.833965106817603	1
Fzd7|ENSMUSG00000041075	0.183935281204018	2.94345330075444	5.0177343228049	0.0512099747326951	0.196362339183645	1
Gm973|ENSMUSG00000047361	-0.0391502790870848	3.04192011949022	0.166685368334436	0.685990684442001	0.862019463126214	1
Sumo1|ENSMUSG00000026021	-0.0669069514758318	5.71520539484732	2.83908426673877	0.187058608101332	0.442146897070303	1
Nop58|ENSMUSG00000026020	-0.0215342444124712	4.86592907382357	0.228076628760768	0.723799630330789	0.879687006561366	1
Bmpr2|ENSMUSG00000067336	-0.0678491668104286	5.92228668459619	1.64618175810487	0.209359411278191	0.471203393862988	1
Fam117b|ENSMUSG00000041040	-0.0646855916123292	3.95612582967449	1.38907419019382	0.387243679408516	0.655475949144402	1
Ica1l|ENSMUSG00000026018	0.0330444952324505	5.72770325501823	0.644885227791045	0.514135113813561	0.754712377460628	1
Wdr12|ENSMUSG00000026019	0.024557466580119	4.67350486055878	0.293369358049446	0.702847147228965	0.870361426740939	1
Carf|ENSMUSG00000026017	-0.115103481636114	3.98314942272728	5.34503629923757	0.121467108716821	0.343881874197638	1
Nbeal1|ENSMUSG00000073664	-0.0441811513282058	4.88727126185343	0.442607725314783	0.51097839554825	0.752728774000498	1
Cyp20a1|ENSMUSG00000049439	0.0750660417348509	3.69445632964621	1.60257391874335	0.345916691800241	0.616012077261518	1
Abi2|ENSMUSG00000026782	-0.0579204326456587	8.13653835400059	2.65076191702471	0.194820867508022	0.451391992678267	1
Raph1|ENSMUSG00000026014	0.1164669236603	2.87211391843027	1.9676091718519	0.221629811024376	0.485461300570307	1
Gm11578|ENSMUSG00000082160	0.133201697905403	1.96935593789004	2.07956266675177	0.276560145318333	0.548118159312647	1
Eif4a-ps4|ENSMUSG00000082209	-0.0224542141411581	7.41134622123072	0.612753767703754	0.615459042483578	0.820324122589808	1
Rpl18-ps1|ENSMUSG00000081382	0.0567022823339616	0.945031872695183	0.170752083557496	0.730924741893776	0.883060819699782	1
Pard3b|ENSMUSG00000052062	-0.00290442901557062	2.06821313663123	0.00128522772323134	0.980564062994553	0.993536867745521	1
Nrp2|ENSMUSG00000025969	-0.150519308727176	2.51124724289141	3.21470437340149	0.147125885024579	0.385263578338165	1
Ino80d|ENSMUSG00000040865	0.0457316203371417	6.1843676315543	2.23809629950516	0.335313051018515	0.607024165016676	1
Gm11602|ENSMUSG00000084799	-0.0795386677442984	1.36697792378849	0.352887534965049	0.587019918843667	0.803161371846608	1
Ndufs1|ENSMUSG00000025968	-0.104741159239129	7.49991182941193	12.2549736882958	0.0186916157469415	0.095691668037801	1
Eef1b2|ENSMUSG00000025967	0.0334071862583001	7.14255398372758	1.09368250207764	0.458164723235462	0.712117455808964	1
Gpr1|ENSMUSG00000046856	-0.0701012414488175	-0.695924363982188	0.103689795821251	0.778437790453181	0.907603255108433	1
Zdbf2|ENSMUSG00000027520	0.136805733553071	6.11469154128677	4.46795430489162	0.0430100992423521	0.173850706183203	1
Gm11605|ENSMUSG00000081643	-0.0371107148201975	2.90280194518373	0.223469579149257	0.695496480864866	0.867543552532401	1
Adam23|ENSMUSG00000025964	-0.0206846056499587	8.09651724642388	0.416561081979223	0.643802549077317	0.837264630753181	1
Mdh1b|ENSMUSG00000025963	0.641345774650185	-0.0750143419276578	12.2954278139047	0.00278146168185959	0.0224061415521939	1
Fastkd2|ENSMUSG00000025962	0.0566341770113506	4.40691155473372	1.51743905016821	0.404409528787612	0.670511783229432	1
Klf7|ENSMUSG00000025959	-0.0647621519124219	5.88952840817027	3.89556923501879	0.18776190806871	0.442720605271308	1
Creb1|ENSMUSG00000025958	0.0427846020052784	6.22211655930714	1.68397540892264	0.362967865334272	0.632861351491641	1
Mettl21a|ENSMUSG00000025956	-0.000823080015403749	3.80065867820355	0.000210957426407181	0.991504316164749	0.997010992824101	1
Ccnyl1|ENSMUSG00000070871	-0.047813190915365	4.55069306306684	0.604805351206775	0.468702761628439	0.719856694274622	1
2810408I11Rik|ENSMUSG00000087213	-0.541733458959772	-0.73778787971562	5.93923572733973	0.0250199632690831	0.118277448042507	1
Fzd5|ENSMUSG00000045005	-0.216441992399527	2.92977521333954	4.22774759291562	0.0486102650461227	0.189453686889745	1
Plekhm3|ENSMUSG00000051344	-0.0407702178032479	6.10762613411708	1.04858459890595	0.390677818902435	0.658929120505005	1
Rpl10a-ps1|ENSMUSG00000084416	0.0109232420039882	5.80996781804255	0.066273175882257	0.827819133287241	0.929937458005196	1
D630023F18Rik|ENSMUSG00000044816	1.56524243252906	0.715352892983715	89.2031675283595	1.80007367920223e-10	2.90287353512103e-08	3.07704594722829e-06
Idh1|ENSMUSG00000025950	0.185235116012871	5.31873319759996	15.6667464053693	0.000735249351070145	0.00784495550689532	1
Pikfyve|ENSMUSG00000025949	0.0234008833991813	5.4456381570613	0.47905464697084	0.658477738951536	0.847334129917869	1
Map2|ENSMUSG00000015222	0.0145119158188886	9.57197267468936	0.102412493044834	0.753182100663908	0.894400474383386	1
Unc80|ENSMUSG00000055567	-0.125686775623043	7.89575917300511	8.86667617684606	0.00571932456568733	0.0395014683336805	1
Rpe|ENSMUSG00000026005	-0.0994833247543295	5.22259156048825	4.0890840172622	0.0762145065733521	0.255202894292827	1
Gm15789|ENSMUSG00000082057	0.438018309943142	-1.77881480746401	1.26046604394091	0.270518831542228	0.542306661942399	1
Kansl1l|ENSMUSG00000026004	0.0319732222755361	4.48340112383347	0.311334343247914	0.63042854937581	0.829202265855545	1
Acadl|ENSMUSG00000026003	0.100469868883609	5.45592702327054	4.76005774326504	0.0584259369100604	0.214178027154877	1
Lancl1|ENSMUSG00000026000	-0.0862896697456846	7.48065078373053	9.1774859374327	0.0537111096280079	0.202858530265392	1
Erbb4|ENSMUSG00000062209	0.0983489508293292	6.24405764081756	5.40841821066151	0.0370862450805001	0.156918879555957	1
Ikzf2|ENSMUSG00000025997	0.344316129195761	2.15185737612906	10.0856339099741	0.00346062669363897	0.0265750012134162	1
Spag16|ENSMUSG00000053153	-0.235346049116603	-0.621526391103586	0.517194305292566	0.47763781312192	0.727557844651954	1
Vwc2l|ENSMUSG00000045648	-0.200440736754974	1.171576252245	1.6050372923917	0.214994014269229	0.477038899262486	1
Bard1|ENSMUSG00000026196	-0.144326390031427	-0.391719237547816	0.254464496547376	0.617655186687573	0.821713577806629	1
Atic|ENSMUSG00000026192	0.223795695905711	4.87801207997394	38.0113359985803	0.000252542582489094	0.00334420078114153	1
Fn1|ENSMUSG00000026193	0.00910147648805763	5.06176095308471	0.0150006450910627	0.90334264999726	0.962401948211478	1
Mreg|ENSMUSG00000039395	0.405890969839794	0.303909296955105	4.39791330949685	0.0445652425930548	0.178240116257763	1
D230017M19Rik|ENSMUSG00000097131	0.0448714601378875	2.23198523886765	0.236924330164562	0.695926540806725	0.867636809025611	1
Pecr|ENSMUSG00000026189	0.118721609777022	2.10216213104205	1.44041442307405	0.315163193416962	0.58769495235841	1
Tmem169|ENSMUSG00000026188	0.210617120449727	1.23014901706756	1.45897696868299	0.236583074900287	0.50394406010536	1
Xrcc5|ENSMUSG00000026187	0.119403368779225	4.66626957040359	7.38686929411552	0.0628639363245404	0.224498009989345	1
March4|ENSMUSG00000039372	-0.0439424730938502	5.46060478509253	0.831288512824982	0.404318511165054	0.670511783229432	1
Smarcal1|ENSMUSG00000039354	-0.116497049874037	5.93333760151882	13.2772292675898	0.0169867403615054	0.0892351996741159	1
Rpl37a|ENSMUSG00000046330	0.00840795499544572	4.86240166553425	0.0372634936498807	0.89100234150369	0.957008735511409	1
Igfbp2|ENSMUSG00000039323	-0.150507012807731	1.74376655023546	0.596811878606458	0.445875583635328	0.702583230716036	1
Igfbp5|ENSMUSG00000026185	-0.178148030326349	6.99592483038417	6.37848535100115	0.0171019071168148	0.0895821112679425	1
Tns1|ENSMUSG00000055322	-0.182901164910335	6.12894944197457	19.5281793770211	0.000120635475946771	0.0018313879447905	1
Arpc2|ENSMUSG00000006304	-0.0886118437868727	7.61215061334208	6.79941851881952	0.0474849044496178	0.186470699899326	1
Aamp|ENSMUSG00000006299	0.00651342693186136	7.02982285103789	0.0880001201295021	0.884686059752549	0.954083631435932	1
Pnkd|ENSMUSG00000026179	0.135009746853758	7.09023425547081	17.2377720371815	0.00246383533380616	0.0204649179767164	1
Tmbim1|ENSMUSG00000006301	0.00158180021573989	5.83559980980318	0.00102962727185006	0.974685270630599	0.991447189298391	1
Gm216|ENSMUSG00000073650	0.128139129433911	-0.0171662002868348	0.604014558405386	0.544660754028656	0.774449420176829	1
Slc11a1|ENSMUSG00000026177	-0.0557102296496642	1.610390735581	0.178978120492992	0.691102273406022	0.864649217712256	1
Ctdsp1|ENSMUSG00000026176	0.0359834180552753	4.6062504532922	0.518709709237118	0.584594129120466	0.801560282600887	1
Vil1|ENSMUSG00000026175	-0.0206351794377054	-0.0325365578176794	0.0126263609590664	0.921668915762475	0.970444891744727	1
Rqcd1|ENSMUSG00000026174	0.0119439269577127	4.88915142367481	0.0844211601560873	0.843146656402845	0.937322844533688	1
Plcd4|ENSMUSG00000026173	0.0514007705178033	4.11892453434281	0.424805256999661	0.519539889505711	0.758413602104102	1
Usp37|ENSMUSG00000033364	0.0414674724853749	5.07730747052234	0.665426364320927	0.474077957597149	0.724985561564293	1
Zfp142|ENSMUSG00000026135	-0.061227694474333	5.46645543591568	3.30235006869431	0.243735240581868	0.512550252818285	1
Bcs1l|ENSMUSG00000026172	-0.151371594897069	4.07753430029415	6.82294744453829	0.0391600269228319	0.162983202065596	1
Rnf25|ENSMUSG00000026171	0.135093595523319	4.75269666407509	7.47441084266027	0.0303907846815898	0.136047927893724	1
Stk36|ENSMUSG00000033276	0.39107567589388	2.44904095019873	13.2079219710076	0.00103804860776333	0.01037995259119	1
Ttll4|ENSMUSG00000033257	-0.207502967031079	3.95459995513669	11.1160119250919	0.00535128484138609	0.0376130193579991	1
Cyp27a1|ENSMUSG00000026170	0.139036245915105	2.9043974648386	1.63841616114477	0.21040879144802	0.472011532941268	1
Wnt10a|ENSMUSG00000026167	0.193615636648476	-0.456376444427605	0.651303468959347	0.426035696876497	0.687343956495745	1
Cdk5r2|ENSMUSG00000090071	-0.112794420333337	7.70830788051501	4.17985867121151	0.0498210901918027	0.192795750333313	1
Ccdc108|ENSMUSG00000047021	1.10460608114812	1.65648558904906	39.9471524199855	5.86129272521086e-07	2.25659769920618e-05	0.0100192937844754
Ihh|ENSMUSG00000006538	-0.00408523734129505	-1.69674470362987	0.000103372077126058	0.991955581415187	0.997019917401651	1
Nhej1|ENSMUSG00000026162	-0.402510238485637	1.2285815753082	9.01486190854713	0.0065739991351795	0.0437260471660538	1
Cnppd1|ENSMUSG00000033159	-0.236865606771427	5.05679473000594	20.9571965040709	7.73841195206226e-05	0.00127315124069829	1
Fam134a|ENSMUSG00000049339	-0.14924229859674	7.43222300961818	21.505779167228	0.000772295072499146	0.00814411595885281	1
Zfand2b|ENSMUSG00000026197	0.00343682566376985	3.46086510792448	0.00249509007104309	0.966874140690562	0.988087915404105	1
Abcb6|ENSMUSG00000026198	0.177931796099046	4.29007708446079	13.2140793926698	0.0111184046434303	0.0654244437090524	1
Atg9a|ENSMUSG00000033124	-0.199336046647948	6.94110615778132	37.2372204901464	8.73916514129367e-06	0.00021587758515213	0.149387288925274
Ankzf1|ENSMUSG00000026199	-0.0309284776427581	4.63236406246885	0.339608861734383	0.630600129074705	0.829309620328676	1
Glb1l|ENSMUSG00000026200	0.0745578403106609	3.21995573226499	1.52642028681901	0.394671186419628	0.66187670564673	1
Stk16|ENSMUSG00000026201	0.0743035650117151	5.02056851006344	2.63139882515262	0.209306265815896	0.471203393862988	1
Tuba4a|ENSMUSG00000026202	-0.296293566841563	8.55713873681388	47.6634182297788	1.18726391444431e-07	6.20644934358134e-06	0.0020295089353511
Dnajb2|ENSMUSG00000026203	-0.12098405768053	5.22307462761351	6.57062175751016	0.029904714720238	0.134542939047341	1
Ptprn|ENSMUSG00000026204	-0.0420449245413038	8.8765038116769	1.31914169596608	0.352435720309953	0.622460536685954	1
Resp18|ENSMUSG00000033061	0.102540191616363	4.15891396939037	1.91974888129121	0.176158165669822	0.42743047323775	1
Dnpep|ENSMUSG00000026209	-0.111608488428537	5.43320772890435	7.20895889774776	0.0371388962736589	0.157063902251837	1
Des|ENSMUSG00000026208	0.044611513739746	0.64824138062007	0.0576793590594675	0.811845055724862	0.922902133574569	1
Speg|ENSMUSG00000026207	-0.10969823594053	7.46179893323877	7.37154511428941	0.0132906271203927	0.0746108308689629	1
Gmppa|ENSMUSG00000033021	-0.0194390880766743	4.50034084900981	0.17506873693141	0.770380741324578	0.903401824257552	1
Asic4|ENSMUSG00000033007	-0.15754493710959	6.93013140308043	11.5686664481181	0.00192657875230644	0.0168713817581589	1
Chpf|ENSMUSG00000032997	0.020310675783113	6.04557325511471	0.177758249239052	0.676329939854	0.857108488047423	1
Tmem198|ENSMUSG00000051703	-0.0360930004153639	5.26080510299555	0.66775734116834	0.517382378855531	0.756749411504018	1
Obsl1|ENSMUSG00000026211	-0.220531538105492	3.08653918533042	10.6533564392268	0.0140129830846297	0.0774201463634971	1
Inha|ENSMUSG00000032968	-0.115399426183038	4.04317908360235	3.93684750344844	0.112478329319328	0.32861127352326	1
Stk11ip|ENSMUSG00000026213	0.0378416054814013	4.99280839573902	0.942606653528648	0.523344367142585	0.76097725518334	1
Slc4a3|ENSMUSG00000006576	-0.0203371552973344	7.37705988618877	0.23650228564484	0.647686236740573	0.83996271381863	1
Epha4|ENSMUSG00000026235	-0.19937148882968	8.10649866691155	38.8561786352492	6.89985821689936e-06	0.000177629783674213	0.117946176359678
Sgpp2|ENSMUSG00000032908	-0.322967470509552	5.50128843973204	25.8693718064885	1.85392176610448e-05	0.000403706225092865	0.316909386697899
Farsb|ENSMUSG00000026245	0.0689594931777338	5.6785116769726	4.02827009004967	0.178861028045674	0.431051799437861	1
BC035947|ENSMUSG00000090486	-0.098198308810364	-1.19660263047014	0.081493650218024	0.777256394492102	0.906944761685696	1
Acsl3|ENSMUSG00000032883	-0.0164733042012576	7.89328449389521	0.0914796605689367	0.764403563499073	0.900097438482686	1
Utp14b|ENSMUSG00000079470	-0.0252127245708177	4.13535237866642	0.0638952105064892	0.802175984134376	0.918938230317185	1
Kcne4|ENSMUSG00000047330	0.105706192384942	0.178602272760114	0.143957409673148	0.707065921604018	0.871641544579502	1
Gm5830|ENSMUSG00000072978	-0.113905022592783	1.64706007172628	1.64478137535511	0.396148568368163	0.663183197305394	1
Scg2|ENSMUSG00000050711	0.193518936705711	8.79881752673295	8.30488940680529	0.00726041473614509	0.0472722595804326	1
Ap1s3|ENSMUSG00000054702	1.22903028069047	2.09294839577833	89.8011441347133	1.66916445408936e-10	2.77016477458286e-08	2.85326971782035e-06
Wdfy1|ENSMUSG00000073643	-0.251506100380627	5.12650183959891	1.39143190605848	0.247486376796619	0.517146917834478	1
Mrpl44|ENSMUSG00000026248	-0.17487596907618	4.47855483351357	13.2105073605697	0.00864279483932738	0.05394836175396	1
Serpine2|ENSMUSG00000026249	-0.0012341359237321	8.47914616498845	0.000939368288090212	0.97813039245753	0.992812863587203	1
Gm5529|ENSMUSG00000067106	-0.162099595527924	3.46508807622881	7.59068831152764	0.0509396490237106	0.195764919157219	1
Cul3|ENSMUSG00000004364	-0.0797357807394866	7.47750391018916	7.96276077649161	0.0730571538963331	0.247687225050361	1
Gm6189|ENSMUSG00000090637	0.0971454271060056	-2.10219333829458	0.0592768208965783	0.809309319921202	0.921858700255416	1
Dock10|ENSMUSG00000038608	-0.038083301475292	6.87801037980788	0.925511789764692	0.397551416762278	0.664035950570098	1
Nyap2|ENSMUSG00000054976	0.0677281113437529	5.7639628470194	0.784994717612435	0.382705444693813	0.651590325856178	1
Gm5530|ENSMUSG00000087008	0.328650996605548	-1.38949693887293	0.548769896606587	0.464612859489702	0.716601301102315	1
Irs1|ENSMUSG00000055980	0.00983989073607139	3.21227793819668	0.0254678037967811	0.909284396162696	0.965303034930976	1
Rhbdd1|ENSMUSG00000026142	-0.0207873884424266	3.23024538116671	0.061397631467264	0.81201505812931	0.922902949753293	1
Col4a4|ENSMUSG00000067158	0.0596287868922203	-1.66644226515808	0.0398515667876021	0.843125781789197	0.937322844533688	1
Col4a3|ENSMUSG00000079465	-0.631657010675257	-1.7197835022425	3.37959125521201	0.0759856111025976	0.254486292356544	1
Mff|ENSMUSG00000026150	-0.0488745556642571	6.75767964967505	3.42517861650317	0.281624271268521	0.55283478331007	1
Agfg1|ENSMUSG00000026159	0.0465258485217522	5.8892853945651	2.16087552942386	0.342349421141177	0.613187105315215	1
Slc19a3|ENSMUSG00000038496	0.0949281748035445	2.23790798617758	0.499706916846071	0.485115133078587	0.733040622943691	1
Gm6374|ENSMUSG00000079140	-0.0659878256405605	-0.126660466443898	0.0730483660453531	0.788810298202359	0.911199029427701	1
Sphkap|ENSMUSG00000026163	0.0733329320560776	5.58121756109922	2.63985559900814	0.157389240406869	0.400776355655447	1
Pid1|ENSMUSG00000045658	0.0298656217444351	4.64080541161018	0.146404604516587	0.704708239934687	0.871257980787335	1
Dner|ENSMUSG00000036766	0.0818018249058035	6.1576292810122	4.19845869516643	0.0858507738596547	0.27528083156903	1
Trip12|ENSMUSG00000026219	-0.00209828656049927	7.99926045938314	0.00585334404687486	0.962350244139866	0.986354183554795	1
Fbxo36|ENSMUSG00000073633	0.50263978946709	1.13752302509956	9.45275862358934	0.00448069692154903	0.0327460595027615	1
Slc16a14|ENSMUSG00000026220	0.781729869787867	2.1281001940836	60.4801996655626	1.16508148037504e-08	8.89102804711204e-07	0.00019915902825531
Rpl19-ps1|ENSMUSG00000064281	0.180240293649213	1.75990080031446	2.72915761155351	0.169654829196712	0.41842153373086	1
Sp110|ENSMUSG00000070034	-0.100180047523108	0.222045670673791	0.144877023501746	0.706177264014609	0.871641544579502	1
Sp140|ENSMUSG00000070031	-0.1198026082732	-0.928656121123635	0.10027225479221	0.753708769227625	0.894571748216584	1
Sp100|ENSMUSG00000026222	0.0263786287899438	1.94935172547141	0.0535459543616889	0.830263367840393	0.930912628860901	1
A630001G21Rik|ENSMUSG00000052760	0.204360412949925	0.144405747903495	1.23264718174157	0.320215657321251	0.591886510191334	1
Cab39|ENSMUSG00000036707	-0.123112541538773	7.14364654031049	15.2623702213944	0.00598233166957341	0.0407478115590778	1
Itm2c|ENSMUSG00000026223	-0.0186647743385437	8.97343114490586	0.346573438634517	0.68171173970624	0.859689356315429	1
4933407L21Rik|ENSMUSG00000026224	-0.132836621540791	2.20374234354348	1.76569747426432	0.240266293173001	0.50811728510445	1
Spata3|ENSMUSG00000026226	0.473482406455228	-1.39530171154601	2.43463263268644	0.129230119925344	0.357543884529051	1
2810459M11Rik|ENSMUSG00000026227	-0.194667625702283	3.669704205097	6.39376835439875	0.0169816330194668	0.0892351996741159	1
Psmd1|ENSMUSG00000026229	-0.0159223127438573	7.09223347076724	0.412221829571657	0.722735089512598	0.879228635990628	1
Gm21972|ENSMUSG00000094638	0.0571813592269024	4.03652352325771	1.13104469069455	0.440329006401449	0.697588881874547	1
Armc9|ENSMUSG00000062590	-0.136489891227723	5.31536807865489	10.9095185992108	0.012296639281301	0.0703241056790096	1
B3gnt7|ENSMUSG00000079445	0.576259520657252	-0.22103396174805	6.78857933533122	0.014173224000986	0.0780280486547034	1
Ncl|ENSMUSG00000026234	-0.0969989845082103	8.59362097690512	11.6493955800857	0.0310532088176264	0.138379445132562	1
C130036L24Rik|ENSMUSG00000073627	-0.120769807500009	1.77696279099886	1.66514539491188	0.35477545988592	0.624694243025331	1
Ptma|ENSMUSG00000026238	-0.135517918463981	5.94650184203046	6.27221335185889	0.017964406858047	0.0929711083352879	1
Pde6d|ENSMUSG00000026239	-0.0134805129655079	5.0987657826446	0.126770086399347	0.816178989605443	0.924447631083717	1
Cops7b|ENSMUSG00000026240	-0.0114450637559954	4.23941977250188	0.055671997189492	0.871196818927227	0.949154775190696	1
Nppc|ENSMUSG00000026241	-0.0316931920390286	-0.63878041217277	0.010674732507648	0.91840164965151	0.969490621476178	1
Dis3l2|ENSMUSG00000053333	-0.081354896033862	4.98588509228286	3.91494176518165	0.171012107719684	0.42018071344629	1
Gm6136|ENSMUSG00000084106	-0.0278790029478235	6.12304167709095	0.308598072233581	0.582684659465213	0.800278399579971	1
Ecel1|ENSMUSG00000026247	0.0443868265451191	5.57528365833852	1.01182665421098	0.391534864347527	0.65972370341613	1
Prss56|ENSMUSG00000036480	0.219764905740835	1.41579401776119	0.888149981974972	0.353549994935807	0.623242612502081	1
Eif4e2|ENSMUSG00000026254	0.0006081078901123	5.64735209215739	0.000325795375207684	0.990475568929777	0.996906460573826	1
Efhd1|ENSMUSG00000026255	-0.0138968460263886	5.0147375530436	0.0564219750376772	0.813988685117356	0.923604674160801	1
Gigyf2|ENSMUSG00000048000	0.0904956906587612	5.84118994068193	6.02889492827852	0.0680569047416277	0.236457243172128	1
3110079O15Rik|ENSMUSG00000026258	1.55142639574629	-0.602442909587592	28.3179193171983	9.55683856848652e-06	0.000232382074665304	0.163364598489709
Neu2|ENSMUSG00000079434	-0.173902116419094	3.60714027702817	3.75530027239075	0.0621580527372439	0.223033113662982	1
Ngef|ENSMUSG00000026259	-0.200092910270109	9.49388432279177	10.5937971572013	0.00282287494354428	0.0226227024308232	1
Inpp5d|ENSMUSG00000026288	0.124005273758874	4.46052244424884	7.05757018701792	0.0671637745229041	0.234449165140805	1
Atg16l1|ENSMUSG00000026289	-0.173430638957377	6.26434744039302	26.9356344139341	0.000218489394550613	0.00298855335868297	1
Sag|ENSMUSG00000056055	0.435045116525736	0.328925251436597	6.85231871889879	0.0273094186851453	0.12593126598432	1
Dgkd|ENSMUSG00000070738	0.195558203619501	6.49385379675753	27.544888220035	2.30239320506173e-05	0.000483832442475913	0.393571094473252
Usp40|ENSMUSG00000005501	-0.00492954652169106	4.59079862156747	0.00772088783694111	0.939909886118043	0.977835773434473	1
Ugt1a10|ENSMUSG00000090165	0.106510676328485	1.73966505435687	0.771935816226293	0.425548675328003	0.687100128086982	1
Ugt1a9|ENSMUSG00000090175	0.116684789148125	1.70078640101034	0.918147623626236	0.388531259529585	0.656474582425495	1
Ugt1a8|ENSMUSG00000089675	0.116681352028754	1.70188418137533	0.916459638863549	0.388404485170502	0.65632525400401	1
Ugt1a7c|ENSMUSG00000090124	-0.028606064148345	1.42792909479982	0.0384759457418023	0.845820795502578	0.938678223613651	1
Ugt1a6b|ENSMUSG00000090145	0.134833729051679	1.7754338461215	1.27952460091161	0.309309067639094	0.5822408547762	1
Ugt1a6a|ENSMUSG00000054545	0.108966324572608	2.26727633919691	1.00529250910965	0.348153157856418	0.618320008352999	1
Ugt1a5|ENSMUSG00000089943	0.119603041858054	1.70123833785335	0.966244310029684	0.376638652343996	0.646223030220767	1
Ugt1a2|ENSMUSG00000090171	0.119479827522733	1.70215890396423	0.974390951429465	0.377089856564275	0.646223030220767	1
Dnajb3|ENSMUSG00000081984	-0.33078195279631	0.327112903035738	2.81063909934933	0.104092926447415	0.312388427790049	1
Ugt1a1|ENSMUSG00000089960	0.112168204568978	1.70338106750997	0.83113307858263	0.407037897658968	0.672261432133566	1
Hjurp|ENSMUSG00000044783	-0.075257715962244	6.22090726171761	0.308229618348093	0.582908648082601	0.800278399579971	1
Arl4c|ENSMUSG00000049866	0.162653809527053	5.05611857760813	11.1774944781636	0.00552121119759493	0.0385222792700766	1
Sh3bp4|ENSMUSG00000036206	0.232642895321078	4.18276513080426	15.3691042947691	0.00131936622276668	0.0126419541546938	1
Agap1|ENSMUSG00000055013	-0.0716970347868567	7.54925026277074	2.38685312202412	0.132904440042674	0.362719996738265	1
Gbx2|ENSMUSG00000034486	0.192971964924757	-0.210025519250174	1.05742571620281	0.376863874332625	0.646223030220767	1
D130058E05Rik|ENSMUSG00000092627	-0.0950390472648251	-2.11888296109771	0.0743576584968201	0.786973553595866	0.910454827891404	1
Asb18|ENSMUSG00000067081	0.116386330513374	-0.380176090410739	0.324779881885209	0.607822300709083	0.816511937785546	1
Ackr3|ENSMUSG00000044337	0.207789697461432	-0.889713726235207	0.75906427100194	0.421490590643214	0.683128866640287	1
Cops8|ENSMUSG00000034432	0.0268377559075641	6.36182773376496	0.713085301746642	0.56653193525391	0.789615620786189	1
Col6a3|ENSMUSG00000048126	-0.193380615320627	1.51901640921353	1.93672152551636	0.174316935825874	0.424348291228638	1
Mlph|ENSMUSG00000026303	0.12091039707019	1.63084278639428	0.758141743727641	0.390864601860587	0.659119924822187	1
Lrrfip1|ENSMUSG00000026305	0.23289935042372	5.22020161339762	18.9839936620375	0.000143391047871472	0.00210670780948378	1
Ramp1|ENSMUSG00000034353	-0.0910331495252605	6.1296621425334	2.62754180952327	0.115549289642106	0.333817738235957	1
Ube2f|ENSMUSG00000034343	0.00137381377777441	4.2546315656723	0.00101146807347163	0.984515023106123	0.994874663335072	1
Gm7785|ENSMUSG00000083064	0.0295110566824895	1.43775928896988	0.0712537238282744	0.837470692389283	0.935353290046889	1
Scly|ENSMUSG00000026307	0.233620033352671	3.55120079905564	24.8795493985105	0.00435720465553046	0.0320490776168837	1
Ilkap|ENSMUSG00000026309	0.0724008532516591	4.92253084258883	4.07340533510577	0.228367378875885	0.493703297648207	1
Hes6|ENSMUSG00000067071	0.40029224869234	2.37412250503704	17.3494529677598	0.000300781509243049	0.00385713362265618	1
Per2|ENSMUSG00000055866	-0.405130819861107	5.72247975781852	8.8782761215363	0.00569149533370237	0.0393569665187332	1
Traf3ip1|ENSMUSG00000034292	0.0217563576865286	4.08745649557469	0.175382538907215	0.763568026203773	0.899752999281951	1
Asb1|ENSMUSG00000026311	0.128110630188077	5.73594802088313	13.0723900659753	0.0114074736147356	0.0665754025163163	1
Hdac4|ENSMUSG00000073617	0.091825974009286	3.89186722798372	0.935881492510946	0.34111827164235	0.611929450672088	1
Hdac4|ENSMUSG00000026313	-0.053124413533154	3.97289208253018	0.384427437919713	0.539951442199664	0.771475255178958	1
Ndufa10|ENSMUSG00000026260	-0.0431777050596037	6.87769408716698	2.4071733892834	0.338395336540492	0.610053773763254	1
Myeov2|ENSMUSG00000073616	0.0632162401292035	5.53139210316536	2.09702012847532	0.230491610966981	0.495886641574436	1
Gpc1|ENSMUSG00000034220	0.0802464742551174	6.13802538254016	3.94196816669547	0.0935339276514507	0.292157830303617	1
Ankmy1|ENSMUSG00000034212	0.11145648348018	-1.98550321945805	0.0600527571902047	0.808090714363012	0.921509550254685	1
Dusp28|ENSMUSG00000047067	0.0908884677540632	3.92927556882987	1.89155555214787	0.231608388448553	0.49752981003908	1
5033417F24Rik|ENSMUSG00000097251	-0.229203900761325	0.713906841208721	2.21477199199967	0.166246843675	0.413536604450008	1
Rnpepl1|ENSMUSG00000026269	0.049802362036531	4.89052883412611	1.11918284493568	0.410908045346771	0.674484687814464	1
Capn10|ENSMUSG00000026270	0.0696586319983105	4.60183418635107	2.41191460749528	0.286095908373255	0.558227143820508	1
Gpr35|ENSMUSG00000026271	0.0705012971778952	-1.2486404073043	0.0651725312377308	0.800251940437308	0.917964479253478	1
Kif1a|ENSMUSG00000014602	0.0489636550398305	10.1859613647635	1.75380471976672	0.289018862003098	0.561359694061644	1
E030010N08Rik|ENSMUSG00000084989	1.80579235839472	-1.53700753373978	14.3186322011293	0.000693467975153389	0.00747895367020318	1
Sned1|ENSMUSG00000047793	-0.0652135100209576	2.90482604334495	0.476727919217333	0.495246210827844	0.741613951505136	1
Mterfd2|ENSMUSG00000026273	-0.0372502464179228	3.79253025367817	0.495546213723497	0.631034840309939	0.829570834442674	1
Pask|ENSMUSG00000026274	0.199363457642742	3.16194591825493	4.50287372103263	0.0422573341596438	0.171578829008302	1
Ppp1r7|ENSMUSG00000026275	-0.0111542167120739	8.18692317354797	0.181002027662835	0.802505871761509	0.919008198023128	1
Ano7|ENSMUSG00000034107	-0.152853412780793	-1.32405904157359	0.241114058685757	0.626996137343608	0.82744321560655	1
Hdlbp|ENSMUSG00000034088	-0.115224623051215	7.79247674410017	19.3655533494112	0.0096315763911344	0.0584666785618081	1
Sept2|ENSMUSG00000026276	-0.00903146814911744	6.55851509260134	0.0708069097432654	0.844769404795641	0.93805951705708	1
Farp2|ENSMUSG00000034066	-0.217886230131598	3.63849732857383	15.2745466981835	0.00644595175082216	0.0430418356361539	1
Stk25|ENSMUSG00000026277	-0.0915037782137806	7.4389129992599	10.3795880644954	0.0389231332651525	0.162280985374272	1
Bok|ENSMUSG00000026278	0.359166137041392	3.53482452868723	15.9310305118053	0.000394067108715065	0.00480127095964029	1
Atg4b|ENSMUSG00000026280	0.00814386706654117	5.41678486810506	0.0474494400141973	0.879128556569478	0.952485438131771	1
Thap4|ENSMUSG00000026279	-0.0588101871025041	4.38860476936225	1.49710419377428	0.385271500673432	0.654070020112389	1
Dtymk|ENSMUSG00000026281	0.0229549770606594	4.49259998879442	0.272235079825003	0.729943570838663	0.882424427303027	1
Ing5|ENSMUSG00000026283	-0.252840887041369	4.57573218177999	20.9214643652562	0.000113820787159326	0.00175442068142608	1
D2hgdh|ENSMUSG00000073609	-0.0513512484997688	3.56913722975431	0.862399889665697	0.524044012154036	0.761476397803561	1
Neu4|ENSMUSG00000034000	0.0321145081003421	3.38113997361889	0.103568834093987	0.749832767737563	0.892593407500411	1
Pdcd1|ENSMUSG00000026285	0.480363436871527	-2.01364470355875	1.13980364879029	0.294258677591543	0.56657556147216	1
Fam174a|ENSMUSG00000051185	0.0203602265049202	5.79601962494984	0.18539842653048	0.684562475824059	0.861286566799387	1
Gm15427|ENSMUSG00000081051	-0.0119141832283562	6.65798696773738	0.0630758936934974	0.803420942458234	0.919563280239775	1
St8sia4|ENSMUSG00000040710	0.0972723496922228	4.7677947902078	2.30593159598261	0.139410163934859	0.372763544861954	1
Slco4c1|ENSMUSG00000040693	-0.0822862460885376	1.17380230563766	0.394599883879082	0.585539575601903	0.802277453137138	1
Gm5101|ENSMUSG00000097814	-0.0539386259847421	2.17461099182443	0.250647681718166	0.637037164133617	0.83258251627479	1
Gm6430|ENSMUSG00000044757	0.265861433060958	-1.49373914278682	0.814717741246758	0.373960721436711	0.643892430637729	1
D1Ertd622e|ENSMUSG00000044768	-0.0196969437582441	5.41439749256093	0.252669967758583	0.714298408014464	0.875494208967653	1
Ppip5k2|ENSMUSG00000040648	-0.105415782079679	5.60318381116133	4.60249632014416	0.0403687242546085	0.166320311498741	1
Gin1|ENSMUSG00000026333	-0.189814950360098	3.23881739378048	7.54204114697929	0.0303937502869826	0.136047927893724	1
Pam|ENSMUSG00000026335	0.112234387362239	7.5342230051536	9.3059261359787	0.0115923008364835	0.0672938262256497	1
Gm3531|ENSMUSG00000089782	0.116128137566422	5.56239046686004	9.0403528907931	0.0259991798041112	0.121528569748832	1
B230216N24Rik|ENSMUSG00000089706	-0.0644123169799067	2.15675676159877	0.339316057284774	0.57050235301689	0.792295718477515	1
Gm3555|ENSMUSG00000089791	0.00363907478707827	2.4618542611093	0.00176200446854975	0.972694518567421	0.990441259658175	1
Cntnap5b|ENSMUSG00000067028	-0.0484944497379724	4.45462410482356	0.261866917529339	0.612608357798415	0.818843938638507	1
Gm7110|ENSMUSG00000082431	0.138327438030116	3.02671130036029	2.93584860059406	0.133374255871026	0.363330602368019	1
Cdh20|ENSMUSG00000050840	-0.034317471565817	4.25766624401692	0.360008321729474	0.630039849081557	0.82896406867304	1
Rnf152|ENSMUSG00000047496	0.0854809913045001	2.6420093561434	0.845937445471978	0.399305326314178	0.665924414440445	1
Gm3608|ENSMUSG00000067017	0.0160895170247824	3.57782905832106	0.0339088940454003	0.855146940875325	0.942282668999243	1
Pign|ENSMUSG00000056536	-0.0357126196975008	4.67831869882084	0.728111405998484	0.573437913345457	0.794162496210584	1
2310035C23Rik|ENSMUSG00000026319	-0.0366725831963063	6.42850938650969	1.88607451494398	0.428648819846796	0.689111532630596	1
Tnfrsf11a|ENSMUSG00000026321	0.123792389456704	1.999070062237	1.17703725582293	0.311588811660389	0.585310360106196	1
Zcchc2|ENSMUSG00000038866	0.293108027099083	4.49361470860769	23.3442153232577	3.79646111013276e-05	0.000721074513517883	0.648967062166095
Phlpp1|ENSMUSG00000044340	0.0262274815022889	7.14050552291339	0.680926171326951	0.559613304789721	0.783886127157602	1
Bcl2|ENSMUSG00000057329	0.0437232429839088	5.44984925250276	0.244057624358398	0.624909286106944	0.826028405251477	1
Kdsr|ENSMUSG00000009905	0.08270456713253	5.31553355462626	4.18480934291994	0.132863050523929	0.362719996738265	1
Vps4b|ENSMUSG00000009907	-0.0745831153243285	6.07436632469877	7.65173764649682	0.118589262798693	0.338990778976733	1
Cdh7|ENSMUSG00000026312	-0.598895677212952	4.62094767058615	65.7705498468823	4.92356255181319e-09	4.45308879686216e-07	8.41633782606947e-05
Cdh19|ENSMUSG00000047216	0.308809548944756	3.83465794065659	5.17520154500914	0.0302682116000338	0.135659362635285	1
Dsel|ENSMUSG00000038702	-0.0311415233298137	5.2298300493626	0.380734428421528	0.575325072921199	0.795358414598866	1
Cntnap5a|ENSMUSG00000070695	-0.190725260200406	4.05439512535362	2.36747677183879	0.134429227557893	0.364727557067965	1
Tsn|ENSMUSG00000026374	-0.0704069624966488	6.53701179961065	6.6127937826877	0.124802380126042	0.349790438739887	1
Mki67ip|ENSMUSG00000026377	-0.0186023602321702	3.93176767850839	0.0705027299066732	0.804099927206487	0.919618875074818	1
Clasp1|ENSMUSG00000064302	0.00848254963679085	6.71900986099007	0.0404407859317393	0.850822910233321	0.940892806637322	1
Tfcp2l1|ENSMUSG00000026380	0.000277006132024993	3.68002238071736	1.72709624564687e-05	0.997233528096783	0.998909074576001	1
Gli2|ENSMUSG00000048402	0.150329579148921	2.30175744686696	1.9154584497118	0.184822957225661	0.439533059378889	1
Inhbb|ENSMUSG00000037035	0.000710112740117827	1.72437384074541	3.60774556156229e-05	0.995834364122428	0.998360926721666	1
Ralb|ENSMUSG00000004451	0.270519825039103	3.65764010464267	13.9357089600342	0.000795862546562429	0.00835142686982085	1
TMEM185B|ENSMUSG00000098923	-0.165079707840094	2.28691087186044	3.46043806821878	0.141351561607259	0.375830488207829	1
Tmem185b|ENSMUSG00000037015	-0.0297558403044028	3.52517739423713	0.305548019757668	0.7150068447672	0.875669930013991	1
Epb4.1l5|ENSMUSG00000026383	0.274165403897033	3.42438273406289	17.367435446171	0.00116166572916552	0.011353638635995	1
Ptpn4|ENSMUSG00000026384	-0.0677156377668413	5.70076401671539	1.79080372136473	0.190940851537443	0.446320650373451	1
Tmem177|ENSMUSG00000036975	0.159725941954107	3.21881429412089	6.11663635604631	0.0686832782529194	0.238071166098911	1
Gm101|ENSMUSG00000036962	1.38112761543058	-1.39189494426246	11.5223473420535	0.00196137469717861	0.0171147213239261	1
Sctr|ENSMUSG00000026387	-0.171050078181388	-1.79340032238871	0.221300258530851	0.641472728482145	0.835836178113712	1
Tmem37|ENSMUSG00000050777	-0.0984007372890171	-0.539953739392265	0.165415349482447	0.68712256098232	0.862384218607326	1
Dbi|ENSMUSG00000026385	0.0442895017563895	6.60469789024151	1.94042780387476	0.333202565704219	0.605229618075703	1
3110009E18Rik|ENSMUSG00000026388	-0.129805937967843	0.71531484745373	0.874792432644644	0.462909684580809	0.715716330291813	1
Steap3|ENSMUSG00000026389	-0.121308623348739	2.24508450767364	0.903294494219614	0.349537804715672	0.619748909222042	1
C1ql2|ENSMUSG00000036907	0.0510647071889892	-0.617414455350292	0.0375502767434139	0.847662594815529	0.939685109972546	1
B230209K01Rik|ENSMUSG00000097881	0.0239661617398364	1.43601920019109	0.0528645936371436	0.864419770529388	0.946355293802316	1
Insig2|ENSMUSG00000003721	0.126690441427876	5.95452022122501	11.6845287704442	0.00973853840286575	0.0589276373304733	1
Ccdc93|ENSMUSG00000026339	0.112511937149959	3.42810715549477	2.3377973647648	0.177534085539148	0.42918507399324	1
Ddx18|ENSMUSG00000001674	-0.110250262269117	3.35704973034888	2.21247290051074	0.18923416816461	0.444336383324979	1
Dpp10|ENSMUSG00000036815	0.339894471108621	6.35405274439739	15.8084257617172	0.000411040607801691	0.00496911467451351	1
Actr3|ENSMUSG00000026341	-0.0485080071286277	7.64186530577146	1.29768130062874	0.278262681168432	0.549136720375569	1
Slc35f5|ENSMUSG00000026342	0.328944752611737	3.87166947773439	20.2815742932764	9.52939866118137e-05	0.00151389907726984	1
Gpr39|ENSMUSG00000026343	-0.116676615676594	-1.38981475722122	0.056356120266339	0.813973819604177	0.923604674160801	1
Lypd1|ENSMUSG00000026344	0.642409637598647	6.88288187456099	66.4775763773091	4.40445916026052e-09	4.04784004760717e-07	7.52898248854934e-05
Nckap5|ENSMUSG00000049690	0.0278529347187222	1.8062353680961	0.0736708110432082	0.828723143812752	0.930353460362815	1
Mgat5|ENSMUSG00000036155	-0.250187674446757	5.06528757882976	16.0442282883183	0.000379061983578154	0.00464826796792321	1
Tmem163|ENSMUSG00000026347	0.41269432397286	2.5980712635716	22.7531759977565	7.79076294426681e-05	0.0012805317477817	1
Ccnt2|ENSMUSG00000026349	-0.165740572147637	6.61345488820869	8.84332927976848	0.00577578280821166	0.0397789006138478	1
Map3k19|ENSMUSG00000051590	0.0852729298936714	2.14376317698028	0.558248586095978	0.460816401985638	0.71383738790598	1
Rab3gap1|ENSMUSG00000036104	-0.0805982340224407	6.36943573079948	4.25455196495862	0.0815291777340805	0.266663033963855	1
Rpl28-ps1|ENSMUSG00000058603	-0.00589844776847308	4.97942482294457	0.0148934119306127	0.922222068502259	0.970567083654178	1
Zranb3|ENSMUSG00000036086	0.132126308392761	3.27054318202979	4.97618848208347	0.126666140226046	0.353133194900913	1
R3hdm1|ENSMUSG00000056211	0.0606856379284571	7.69470139926385	3.07203181848891	0.173580427224657	0.42321834588194	1
Ubxn4|ENSMUSG00000026353	0.0237764971204855	6.23147887759618	0.537766797780848	0.61410618538733	0.819543378328598	1
Mcm6|ENSMUSG00000026355	0.0666709547777789	2.41805750852561	0.506534902231635	0.546027481706368	0.775200408817259	1
Dars|ENSMUSG00000026356	-0.00170160295085712	6.05336156557457	0.00203206576884118	0.971954301421502	0.990378327879062	1
Cxcr4|ENSMUSG00000045382	0.122041726294759	-0.328762430701553	0.193249317935471	0.663394519259449	0.850334876441289	1
Thsd7b|ENSMUSG00000042581	0.207281242268713	1.19575423570182	2.12690056548229	0.189774649676269	0.444933186334678	1
Gm15790|ENSMUSG00000089648	0.164398311905812	1.75591321726934	2.75614733478413	0.207231478049858	0.467954410275332	1
Gm15675|ENSMUSG00000086825	0.286587973905152	0.722148080255392	2.14960409371449	0.153070484596083	0.394123642669897	1
Cd55|ENSMUSG00000026399	0.0931582168358992	2.16952765428101	0.639786959807078	0.430112340402716	0.690017807222671	1
Zp3r|ENSMUSG00000042554	0.809062363947142	-0.554180688880098	8.83283075685604	0.00580136685168489	0.0399068671882099	1
Yod1|ENSMUSG00000046404	-0.0547544277656606	3.71476459269926	0.66328643423459	0.487322761153341	0.735177414098952	1
Pfkfb2|ENSMUSG00000026409	0.01723897185217	6.30885444188546	0.22721895827776	0.712015452071219	0.874218423078793	1
AA986860|ENSMUSG00000042510	0.0330288562196745	1.89534502126624	0.111875470954196	0.794949935888107	0.914952478054895	1
Mapkapk2|ENSMUSG00000016528	0.265567731486687	4.27295281668643	35.5178153001025	0.000169920371404936	0.00241648821031279	1
Dyrk3|ENSMUSG00000016526	0.131049326404827	1.26841047436757	1.30474665082111	0.375121879417578	0.644974190984115	1
Eif2d|ENSMUSG00000026427	0.0339783899788276	4.63802205160913	0.570041329985515	0.59862294044743	0.810957576223665	1
Rassf5|ENSMUSG00000026430	0.0505733965716805	2.93575051385192	0.36861343484272	0.589734355155827	0.804093408872434	1
Ikbke|ENSMUSG00000042349	0.124627240319688	0.43487344338753	0.488493269713957	0.514847800785337	0.755121278250476	1
Srgap2|ENSMUSG00000026425	0.00857838795457597	6.66174680385342	0.0545206581645694	0.85014326364019	0.940863745536401	1
Fam72a|ENSMUSG00000055184	0.286831242602133	0.037553269031989	1.89138132761017	0.179288103870504	0.431715854002308	1
5430435G22Rik|ENSMUSG00000052688	0.14888426108731	-0.123425048009403	0.55109762544836	0.482008012239489	0.731225147428276	1
Pm20d1|ENSMUSG00000042251	0.12420161089006	0.923029875033075	0.723147261989101	0.450331905837031	0.706869439780256	1
Slc41a1|ENSMUSG00000013275	-0.132507639379829	5.67275496597036	4.10759606910146	0.0517122711693278	0.197588989301248	1
Rab7l1|ENSMUSG00000026433	-0.0125094052083269	1.07928964814095	0.0143181998064701	0.935146387332552	0.976365590228471	1
Nucks1|ENSMUSG00000026434	-0.0305362994926503	7.77422826146714	0.902012920650289	0.493466269355818	0.740059850271117	1
Slc45a3|ENSMUSG00000026435	0.345722805961573	1.34570420702089	3.29704824040226	0.0794695406779485	0.261602810646647	1
Elk4|ENSMUSG00000026436	0.157363002297402	3.90623955004861	5.54997765765452	0.0421325934254	0.17115364829225	1
Mfsd4|ENSMUSG00000059149	0.937021802694698	3.01022287239702	106.388576257918	2.36329382328056e-11	5.87797075872632e-09	4.03981446151579e-07
Cdk18|ENSMUSG00000026437	0.0207637797407927	4.18203474297761	0.0774076268992091	0.782761348486307	0.909577166179915	1
Gm7241|ENSMUSG00000089808	-0.0744056872933574	-1.12150423367639	0.0739213437361244	0.788452653776904	0.910988484227193	1
Klhdc8a|ENSMUSG00000042115	0.0109569164407154	2.83913785876691	0.00684288396555241	0.934625447818597	0.976199890322076	1
Nuak2|ENSMUSG00000009772	-0.0728589357224579	-0.375858830721432	0.122516501818166	0.745999324887722	0.890429255904192	1
Tmcc2|ENSMUSG00000042066	-0.028835184651503	7.63400392054495	1.015166292782	0.519168797134733	0.758199622517963	1
Dstyk|ENSMUSG00000042046	-0.0478758401936994	6.75629054885035	2.50400175219548	0.290172219418578	0.562707328849636	1
6030442K20Rik|ENSMUSG00000097760	-0.167859121805598	-0.738221585130183	0.348611078880704	0.559347644633177	0.783641789877304	1
Rbbp5|ENSMUSG00000026439	-0.0300843302680371	5.95167832047848	0.876735173462391	0.535110858005686	0.768154602515049	1
Tmem81|ENSMUSG00000048174	-0.113953137048706	2.375973053847	1.3970058352076	0.298352419136391	0.570282483810518	1
Cntn2|ENSMUSG00000053024	0.0582125054873309	7.81111075987423	1.59015291497984	0.217078504738338	0.479423767441492	1
Nfasc|ENSMUSG00000026442	-0.04173885401926	8.40949254013521	1.17330726843375	0.34800012978751	0.618240928973987	1
Lrrn2|ENSMUSG00000026443	-0.264264223263896	2.58464885832193	5.7223285470253	0.0232577491375004	0.111990975706037	1
Mdm4|ENSMUSG00000054387	-0.0190854512356716	5.97419965790048	0.1945104453482	0.692501409049175	0.865766041562686	1
Pik3c2b|ENSMUSG00000026447	-0.173451924032589	6.25047795225441	15.6552948478327	0.000433349136612399	0.00518018890996668	1
Ppp1r15b|ENSMUSG00000046062	0.0102808254760113	6.28506797041753	0.086130134992793	0.826825618034325	0.92948553956851	1
Plekha6|ENSMUSG00000041757	-0.248258568835443	6.9072393958282	28.9539754420599	8.08465100696417e-06	0.000202341177617929	0.138199024313046
Etnk2|ENSMUSG00000070644	-0.12720560276259	-0.035461348989652	0.424925445957622	0.55813336407304	0.782604521816467	1
Sox13|ENSMUSG00000070643	-0.303556048139627	3.07861953857367	10.9062969680326	0.00249446498159658	0.0206490965595215	1
Snrpe|ENSMUSG00000090553	0.0476480293074509	3.65994358024304	0.60401655340872	0.549567176870904	0.777011228881059	1
Zbed6|ENSMUSG00000094410	-0.037798168513223	8.02358886159514	0.829200849960824	0.393625289867156	0.661000417579938	1
Zc3h11a|ENSMUSG00000026464	-0.0174872021598826	7.40786631615359	0.204494997841165	0.69329290955671	0.866164416152392	1
Atp2b4|ENSMUSG00000026463	0.698329049749254	6.38155671113684	53.1452660002084	4.20576607292141e-08	2.58609227519851e-06	0.000718933652505186
Optc|ENSMUSG00000010311	-0.167224723430304	-1.72636675001943	0.172999523032714	0.680437080922384	0.859293104409518	1
Prelp|ENSMUSG00000041577	-0.326604575543394	3.77464227661509	8.33820053465791	0.0071574848566113	0.046734165828462	1
Fmod|ENSMUSG00000041559	-0.0065768957214429	0.364415482412436	0.000544955163605008	0.981531127103224	0.993923048338143	1
Btg2|ENSMUSG00000020423	0.219541244161132	3.16903441619297	1.82285047967617	0.18713092590398	0.442146897070303	1
Chi3l1|ENSMUSG00000064246	-0.0539695770428424	3.25437630851938	0.393897428099882	0.537372362822855	0.769526947314558	1
Mybph|ENSMUSG00000042451	-0.37918307502205	-1.11974255935904	1.8953486081644	0.178846365153437	0.431051799437861	1
Adora1|ENSMUSG00000042429	-0.169068806345271	7.62372773106313	20.589128371596	0.000134872231372837	0.00201354229090591	1
Ppfia4|ENSMUSG00000026458	0.312528498823531	6.78252641485732	106.783283428741	2.26263397172382e-11	5.77275598696224e-09	3.8677465112647e-07
Tmem183a|ENSMUSG00000042305	0.107756864468876	6.01630174217209	8.28756677319456	0.0261812437041879	0.12207156191362	1
Cyb5r1|ENSMUSG00000026456	-0.0190642577296394	3.08214227045651	0.0765588333288865	0.83537093974554	0.933993776179623	1
Adipor1|ENSMUSG00000026457	0.0254175954909043	6.44563672146084	0.577227937328633	0.586716658442272	0.803053451790552	1
Klhl12|ENSMUSG00000026455	0.0697531152843392	5.31211406529049	2.75329162726827	0.200658423923111	0.459977886353983	1
Rabif|ENSMUSG00000042229	0.0239709731520908	4.82595850835777	0.284057769162531	0.696521015227995	0.867713334117294	1
Kdm5b|ENSMUSG00000042207	0.127822711656787	6.56223609207836	15.6419877028682	0.00551010812936285	0.0384628045147659	1
Syt2|ENSMUSG00000026452	-0.763698870379272	6.26016468443438	82.0479525678507	4.58301207182478e-10	6.21761971077561e-08	7.83420083557727e-06
Ppp1r12b|ENSMUSG00000073557	0.016717667482515	7.05147993009747	0.163951148915464	0.708389583713259	0.871981820695215	1
Ube2t|ENSMUSG00000026429	0.213295001651455	-0.645513358466895	0.839370680124394	0.385243658312522	0.654070020112389	1
Lgr6|ENSMUSG00000042793	0.387532338523285	-0.627695410402806	2.13740826374668	0.154201216159125	0.395825517191429	1
Ptprv|ENSMUSG00000097993	-1.50037331492763	4.72459245904638	317.204513542304	1.92591864316773e-17	3.29216532863092e-13	3.29216532863092e-13
Ptpn7|ENSMUSG00000031506	-1.62071825174766	3.20623384513211	150.950022046899	3.36454080918813e-13	2.21205617662546e-10	5.75134605922619e-09
Arl8a|ENSMUSG00000026426	0.0890546211790182	6.06648604125685	7.51631694966915	0.0647567773539985	0.228803710642673	1
Gm15445|ENSMUSG00000085311	0.253746355234414	-0.906541011540116	1.1929225075038	0.336592488503446	0.607957734412289	1
Gpr37l1|ENSMUSG00000026424	-0.0294585114757118	7.6834676634874	0.497207154876181	0.512256369637735	0.753184837019621	1
Gm4204|ENSMUSG00000079139	-0.0759158182291754	7.44631633288427	3.55487257136261	0.08732027293224	0.278740008497425	1
Rnpep|ENSMUSG00000041926	0.105584486068801	5.60102783422375	6.5144686659644	0.0416121189784083	0.169806054384558	1
Timm17a|ENSMUSG00000062580	-0.0597772939796476	5.43039160237464	2.83944409885877	0.260412778914731	0.531725928035634	1
Lmod1|ENSMUSG00000048096	0.540365731513583	-1.10609634934756	2.76815941646302	0.106629582306137	0.317791030518853	1
Shisa4|ENSMUSG00000041889	0.098598546920966	5.59776977923884	3.668478726257	0.0650822397565133	0.229574041765959	1
Ipo9|ENSMUSG00000041879	0.0429109673684613	7.1702360601487	1.95558618838036	0.337186657211839	0.60877362889514	1
Nav1|ENSMUSG00000009418	0.210895698819225	6.80374708961209	21.2292409249577	7.12223419239358e-05	0.00119243360709869	1
Gm4793|ENSMUSG00000054412	0.643632574056275	-0.0617438737653905	9.91515424574803	0.00370809898935621	0.0280718530221679	1
Nav1|ENSMUSG00000090399	-0.225380402530513	-1.24888453360097	0.548649746896583	0.464661309704816	0.716611370271935	1
Csrp1|ENSMUSG00000026421	-0.00232576874286205	8.37698280079771	0.00307107352486445	0.958798995719421	0.984773405864459	1
Phlda3|ENSMUSG00000041801	0.0906576382958113	3.48659036251563	2.14182035351975	0.271465104801727	0.543183361559858	1
Tnni1|ENSMUSG00000026418	0.506316001177493	3.01402602984564	20.019468964843	0.000103395314321491	0.00162299311571309	1
Lad1|ENSMUSG00000041782	-0.105916969077919	0.787233841989007	0.429335564863223	0.540959851704219	0.772141591936533	1
Tnnt2|ENSMUSG00000026414	0.949789775189071	1.86846483789036	40.5019896229408	5.19449926977696e-07	2.04125909235787e-05	0.00887947705175674
Tmem9|ENSMUSG00000026411	0.234347616431849	5.23049754107275	25.2870047569386	3.01520924456951e-05	0.000595173058044702	0.515419868266712
Cacna1s|ENSMUSG00000026407	-0.118328243552437	-0.583902739566639	0.225136024949035	0.638609518644237	0.833565575741794	1
Kif21b|ENSMUSG00000041642	0.0546954105080527	6.0744967442512	1.11264161480191	0.299977914976295	0.572429390333198	1
Mroh3|ENSMUSG00000087230	-0.0514137186715623	-1.77163570063972	0.0175675137565194	0.895445305969962	0.958582212311818	1
5730559C18Rik|ENSMUSG00000041605	0.20297235334861	0.70071634237383	1.69147807353411	0.253030427471081	0.523327541099898	1
Gpr25|ENSMUSG00000052759	-0.232554446035049	2.17268831070119	3.67631768253973	0.0648119742201208	0.228951412961096	1
Gm26781|ENSMUSG00000097433	0.736111724719654	-1.77928983049537	2.7670907765838	0.10669430658803	0.317865072080589	1
Camsap2|ENSMUSG00000041570	-0.0641026498738108	7.66503930651478	4.48668276401725	0.149183435325239	0.388208501057943	1
9230116N13Rik|ENSMUSG00000097403	0.385167325761919	-1.54154693997792	1.49549393118566	0.2309404717599	0.496636280633118	1
Ddx59|ENSMUSG00000026404	-0.278689499308614	3.3836071072721	9.95004088387939	0.0036559445405086	0.0277630901712368	1
Kif14|ENSMUSG00000041498	0.0193623342892543	-0.971378161132496	0.0033603532577935	0.954160283643918	0.982495987507326	1
Zfp281|ENSMUSG00000041483	0.05918007061818	5.92599706336461	1.36832676492551	0.251361948439425	0.521580619886324	1
Gm19705|ENSMUSG00000097113	0.118038310295875	-0.502243994356363	0.308327086177625	0.622574231593376	0.824791437251583	1
A430106G13Rik|ENSMUSG00000098206	0.405888664166059	-0.182612461421904	2.64190222641938	0.114599906705473	0.332121648953293	1
Ptprc|ENSMUSG00000026395	-0.116673599040113	2.58729403055621	1.3967154535117	0.258429397729936	0.529433380248744	1
Nek7|ENSMUSG00000026393	0.114055825409661	5.76768284767258	5.38351297754754	0.0273572920436784	0.126050013529552	1
2310009B15Rik|ENSMUSG00000079283	-0.0820677539450687	1.76319792790643	0.474333193464203	0.529416514105527	0.764337105277076	1
Dennd1b|ENSMUSG00000056268	-0.0405337891987344	3.03689507647885	0.309159311420296	0.655307107437647	0.845101448098011	1
Crb1|ENSMUSG00000063681	1.4044418167126	1.01200884980501	40.0592201979015	5.71958715724771e-07	2.21200504221702e-05	0.00977706228659923
Zbtb41|ENSMUSG00000033964	-0.0560744540921893	5.34751467430426	1.59081811720537	0.300466144104466	0.572916448512851	1
Aspm|ENSMUSG00000033952	-0.417344730746515	0.185826184873056	6.01432622422624	0.0324448557568469	0.142867687869021	1
Cfh|ENSMUSG00000026365	0.0228788815891515	5.06628584110208	0.15827394660926	0.696041678837846	0.867713334117294	1
Kcnt2|ENSMUSG00000052726	0.758592726037202	4.34386943285803	94.9075841914518	8.8932163923437e-11	1.67055649462333e-08	1.52020641010723e-06
Cdc73|ENSMUSG00000078284	0.000208078051101971	3.14645694459611	8.77971368272168e-06	0.998129203012954	0.999077136774157	1
B3galt2|ENSMUSG00000033849	0.27931667393519	4.01882806956597	11.1709060095397	0.00224849495498513	0.0189806285237115	1
Cdc73|ENSMUSG00000026361	-0.012110838463761	6.17074861866745	0.110332819598663	0.799687263599664	0.917786479010166	1
Glrx2|ENSMUSG00000018196	-0.0194156428699155	4.72003170475439	0.143612659309232	0.761312458908215	0.898314017572791	1
Trove2|ENSMUSG00000018199	-0.0576006438020008	6.6107468845528	2.21666666173936	0.206007094791698	0.466350152905215	1
Uchl5|ENSMUSG00000018189	0.0121854159315648	4.75173669527304	0.0810455811208908	0.844935424515879	0.938127278457648	1
Rgs2|ENSMUSG00000026360	-0.00439457395417634	7.81381634797571	0.00306885240364706	0.956191412490323	0.983521030453673	1
Rgs13|ENSMUSG00000051079	-0.919126949594494	-2.06194097269695	5.18806474789315	0.030078917697323	0.13509373408589	1
Brinp3|ENSMUSG00000035131	0.50530486053876	4.32728505559256	31.6883616234884	4.02259124208798e-06	0.000114333189135873	0.0687621746922519
Gm15443|ENSMUSG00000082588	0.126157577698907	0.793414035602093	0.548143328982288	0.464865612878765	0.716732460228161	1
Pla2g4a|ENSMUSG00000056220	0.0568872720061609	2.78390546109812	0.286255523537128	0.596596611555476	0.80958294469966	1
Ptgs2|ENSMUSG00000032487	-0.0206054783890045	1.44945362886072	0.0286422577538636	0.883964785097883	0.954043044480051	1
Gm15453|ENSMUSG00000081535	0.0673386633124401	4.06878089768262	0.355399152651277	0.555570076374366	0.780565760670359	1
BC003331|ENSMUSG00000006010	-0.0799149982918538	5.9273960765759	6.4524564049399	0.100900569765826	0.306303381207072	1
Tpr|ENSMUSG00000006005	-0.0652976532191328	7.21430541347914	4.68523104076719	0.141368101212897	0.375830488207829	1
Hmcn1|ENSMUSG00000066842	-0.224453881592864	2.45218842614535	3.01902134096261	0.0926097612006455	0.289886698034029	1
Ivns1abp|ENSMUSG00000023150	0.093895621794381	9.52337705588541	2.14085637201935	0.153880525075675	0.3953755742738	1
Swt1|ENSMUSG00000052748	0.109507640184936	3.99477348029428	2.61396594919342	0.142102989595765	0.376885732300772	1
Trmt1l|ENSMUSG00000053286	0.11545202335762	4.9292687607863	4.18130788114159	0.0543614574338442	0.204448143815588	1
Rnf2|ENSMUSG00000026484	0.180871467479555	5.21201286366533	14.063499145525	0.0013161011157162	0.0126177411508989	1
Fam129a|ENSMUSG00000026483	0.262097555793994	0.953599126065908	3.27235368878829	0.110631815381125	0.325750193523819	1
Edem3|ENSMUSG00000043019	0.0538455688200061	6.1242317930581	1.37271723085437	0.260687446975232	0.531877239103641	1
1700025G04Rik|ENSMUSG00000032666	0.325963152868062	6.09467795093741	61.3526692778265	1.00727589648814e-08	7.79111953600375e-07	0.000172183741745683
Tsen15|ENSMUSG00000014980	0.244935927647454	3.15179227967847	12.8294519260889	0.00585051694418877	0.0401480275567896	1
Colgalt2|ENSMUSG00000032649	0.0276188148544788	2.24266378379312	0.0612981536083389	0.80702123505179	0.92120482696285	1
Rgl1|ENSMUSG00000026482	0.246060083906558	6.70791139781245	41.8232718095107	3.91153453016074e-07	1.63481103321681e-05	0.00668637712585677
Gm7278|ENSMUSG00000080950	-0.103388830129864	0.235912406052212	0.298573990646299	0.598145799985211	0.810830193963158	1
Arpc5|ENSMUSG00000008475	0.291442296016555	4.86236988643432	43.7983135554161	2.07251246190594e-06	6.4885582461209e-05	0.0354275280238201
Ncf2|ENSMUSG00000026480	-0.0663522312641937	1.43739283206151	0.317548594410134	0.636988694626313	0.83258251627479	1
Smg7|ENSMUSG00000042772	-0.0272128640950989	6.66762567818524	0.736035364726047	0.549423908977824	0.777011228881059	1
Nmnat2|ENSMUSG00000042751	0.117476694386684	6.98091267502086	11.1367147900867	0.00909272909882995	0.0560099775432968	1
Lamc2|ENSMUSG00000026479	1.01438249688829	2.18920844812903	51.3120908456663	5.90295666401079e-08	3.40895747346623e-06	0.001009051412146
Gm8818|ENSMUSG00000079138	0.0724101274561978	-1.50266621231577	0.0659743081120647	0.805356213067524	0.92036095107476	1
Lamc1|ENSMUSG00000026478	-0.0646434252473568	5.6796535868178	1.91297542134061	0.20660165755789	0.467087519414704	1
Shcbp1l|ENSMUSG00000042708	-0.0749357773529641	2.02915845532472	0.836240545459461	0.532574037985955	0.766250366579574	1
Dhx9|ENSMUSG00000042699	-0.0482700928339806	7.36300668423133	2.79046379975761	0.278493915895822	0.549275989191552	1
Npl|ENSMUSG00000042684	-0.024337322745816	3.10103636203081	0.0598435539820673	0.808418440351748	0.921509550254685	1
Rgs8|ENSMUSG00000042671	-0.171825483549558	8.31437182697464	18.4460334702866	0.000170460774888188	0.00242215834242617	1
Rgs16|ENSMUSG00000026475	0.67009751299451	2.17016697701282	21.9661806293098	5.70216266122041e-05	0.000988567632159246	0.974727685309017
Rnasel|ENSMUSG00000066800	0.0638676528781031	1.95378161477598	0.37810409338406	0.598706248504893	0.810957576223665	1
Rgsl1|ENSMUSG00000042641	0.277486067812957	0.302881608966152	1.23040316644239	0.276192029665692	0.54770609687997	1
Glul|ENSMUSG00000026473	0.0296166198755793	10.6013999130379	0.571564002711354	0.528367914027514	0.763733269645063	1
5830403L16Rik|ENSMUSG00000045968	0.382006633778049	-0.675690430743032	1.93515449778372	0.174485957447702	0.424699267636483	1
A930039A15Rik|ENSMUSG00000078493	-0.156250814268571	0.112190746332645	0.471530473260928	0.497587979847219	0.743771329792617	1
Cacna1e|ENSMUSG00000004110	-0.32762934591838	8.52373441406106	86.2903797241145	2.61483158543298e-10	3.9660905809445e-08	4.46979311213914e-06
Ier5|ENSMUSG00000056708	-0.145058155600881	5.84837108856539	3.20273734665093	0.0836736112228829	0.271078689052997	1
Mr1|ENSMUSG00000026471	-0.0457263689971902	2.18440408609409	0.145263058810585	0.705805189176354	0.871608415650372	1
Stx6|ENSMUSG00000026470	-0.0201833962380733	6.5121391324049	0.365971551925086	0.661842975207448	0.849173896134212	1
BC034090|ENSMUSG00000033722	-0.0737765901863458	3.12729595741041	0.692616224553365	0.413274916420338	0.675938236069802	1
Xpr1|ENSMUSG00000026469	0.137413898515548	7.63344585723441	19.3837832709526	0.0022736879441182	0.0191554567357105	1
Acbd6|ENSMUSG00000033701	0.0547942744382193	4.70986053706759	1.02317408952517	0.391769596496354	0.659794037685584	1
Qsox1|ENSMUSG00000033684	0.303387775942162	4.52859205503738	35.5581647679002	4.04457525278365e-06	0.000114466836707092	0.0691379693710836
Cep350|ENSMUSG00000033671	0.00334704309915494	6.43353222380325	0.00650818046267608	0.942228816634072	0.978580678749792	1
Tor1aip2|ENSMUSG00000050565	0.0227352801450014	5.79737330621962	0.355477901015184	0.649628457140467	0.841651420824553	1
Tor1aip1|ENSMUSG00000026466	0.0349948908274998	5.46919528701504	1.05329787150676	0.509418032311241	0.751900344579885	1
Fam163a|ENSMUSG00000015484	-0.183827043787268	3.2771688326264	3.79478148573898	0.0608772904421525	0.219961192732647	1
Tdrd5|ENSMUSG00000060985	1.32179006903617	-0.232383136113936	41.6024900724935	4.0998536591949e-07	1.68468505890091e-05	0.00700828984502777
Gm2000|ENSMUSG00000078193	0.0293758975061266	5.66290875177898	0.370677356898765	0.566633058013028	0.789615620786189	1
Axdnd1|ENSMUSG00000026601	0.725520463519167	-1.38155682511104	5.43698769008422	0.0266606595136427	0.123673626520002	1
Soat1|ENSMUSG00000026600	0.334541242539079	5.11330031713745	29.2689931075548	7.44707905307368e-06	0.000189153594848799	0.127300369333241
Gm10031|ENSMUSG00000096493	-0.115032697007526	5.59523115748627	10.1391672743049	0.0260533167562231	0.121681802358163	1
Abl2|ENSMUSG00000026596	-0.0638159033871591	6.83957595792139	2.93935573934076	0.156192243848515	0.398834232888408	1
Tor3a|ENSMUSG00000060519	0.0723950877825862	2.97699932579665	0.92469282881994	0.445942143640109	0.702583230716036	1
Fam20b|ENSMUSG00000033557	0.143637537456044	6.93347409826895	17.7224714210342	0.00145787072404613	0.0135660545219622	1
Angptl1|ENSMUSG00000033544	0.12950928694457	-0.42929565419208	0.244976998856421	0.624260717349473	0.825745779027462	1
Ralgps2|ENSMUSG00000026594	-0.147830331004969	6.1154796483176	14.9057994400705	0.00203934725559347	0.0176210309205309	1
Rasal2|ENSMUSG00000070565	-0.0380540587220746	6.50916686580939	1.44622392411713	0.407991800307987	0.672991588773978	1
2810025M15Rik|ENSMUSG00000049881	0.114904854063245	2.78096611815062	2.11605611023725	0.243984743096339	0.512745905887486	1
BC026585|ENSMUSG00000033488	0.112855375452405	3.01057354669929	1.85061929817162	0.22236989093363	0.486220774367422	1
Sec16b|ENSMUSG00000026589	-0.271743275476595	-1.59888145659289	0.658403325918131	0.423552140519563	0.684911577905724	1
Brinp2|ENSMUSG00000004031	0.130258992579739	5.70196561949456	7.29800593514098	0.0112718117785699	0.0660296219989058	1
Astn1|ENSMUSG00000026587	-0.016185886979609	7.97521932609725	0.319233913724458	0.715808067691265	0.876033127956514	1
Rfwd2|ENSMUSG00000040782	0.0715093964636907	4.38337403215698	2.45554996634407	0.298584389768079	0.570534491246986	1
Tnr|ENSMUSG00000015829	-0.0900153440727618	5.62281835597443	2.81479720645265	0.103848376390615	0.31191948359253	1
4930523C07Rik|ENSMUSG00000090394	0.0617550020380501	-0.658439815987481	0.0744370767831269	0.802060459234005	0.918932645239281	1
Mrps14|ENSMUSG00000058267	-0.109554745504455	4.68190894714849	3.66781378216359	0.0866124687931618	0.277153414741727	1
Cacybp|ENSMUSG00000014226	0.0348812130760536	6.26899864538008	0.911069147542126	0.459758119138461	0.712552169748835	1
Rabgap1l|ENSMUSG00000026721	0.0130453667491222	6.8770027731646	0.121339914618167	0.772529306841	0.90477744228168	1
Rc3h1|ENSMUSG00000040423	0.0609432952336352	4.04431539997448	0.822858766485321	0.412051154723009	0.675112215665404	1
Gas5|ENSMUSG00000053332	0.100773315724046	6.96067236927771	5.19246881424994	0.0300144075007261	0.13487546840626	1
Zbtb37|ENSMUSG00000043467	-0.0466584170826834	3.60610792318807	0.402510179116125	0.560128125497695	0.78438304170774	1
Dars2|ENSMUSG00000026709	-0.00814070812359943	4.16976282920017	0.0240647032798698	0.909458142753774	0.965326559079731	1
Cenpl|ENSMUSG00000026708	0.048564000110785	0.623484228984449	0.0778978914551588	0.783546953480349	0.909577166179915	1
Klhl20|ENSMUSG00000026705	0.119227836536872	4.5690897958155	7.90222913989364	0.0685451155762848	0.237765869655238	1
Ankrd45|ENSMUSG00000044835	0.245252685782205	5.44268066801565	52.1617114156791	3.8444024674777e-06	0.000110077413365266	0.0657162157790638
Prdx6|ENSMUSG00000026701	0.0127105324012858	7.9616557240718	0.110056818592004	0.776870761397955	0.906944761685696	1
Gm15429|ENSMUSG00000040323	0.0197831656419641	3.84634880494576	0.140611784595799	0.796704503191798	0.915807069508125	1
Suco|ENSMUSG00000040297	-0.0627188706070475	5.99938554806368	2.98753385335163	0.193615170373972	0.449742862124293	1
Pigc|ENSMUSG00000026698	-0.0610352162353694	4.027983217316	1.13809568618205	0.400554797601191	0.666902085340874	1
Dnm3|ENSMUSG00000040265	-0.0656519360861249	8.00734870528707	6.67992844031477	0.139875905612465	0.373308154650972	1
Mettl13|ENSMUSG00000026694	0.0919708164105776	4.25509079672782	2.4356572945643	0.19352013576988	0.449718417611503	1
Vamp4|ENSMUSG00000026696	0.038190877613227	6.65720826598744	1.33713409242725	0.402858062341294	0.669107628999425	1
Prrc2c|ENSMUSG00000040225	-0.0622754574069206	7.99435132738013	2.20116976938518	0.15821954147088	0.401855710608311	1
Fmo1|ENSMUSG00000040181	0.0438801642179102	3.43920190721303	0.275547363247375	0.60351469528515	0.8137308882477	1
Fmo2|ENSMUSG00000040170	0.231064499416104	2.28319816147109	1.37867524407482	0.249616647776985	0.519573736333303	1
Prrx1|ENSMUSG00000026586	0.011499530030139	3.63294353039577	0.0186128495587318	0.892398867989518	0.957659202755921	1
Gorab|ENSMUSG00000040124	0.0879274587514906	3.56063247950532	2.78015451738976	0.278011145863464	0.549017512984124	1
Mettl11b|ENSMUSG00000040113	0.297833495236555	1.2107006384097	3.42948843903171	0.0739634628627936	0.249821512395134	1
Kifap3|ENSMUSG00000026585	-0.0165859453604447	8.2835987857899	0.489286222024545	0.710316453213364	0.873159028565313	1
Scyl3|ENSMUSG00000026584	-0.166382547903932	5.37606798177063	9.78533988147879	0.0039093327578598	0.0292999878103218	1
BC055324|ENSMUSG00000041406	-0.31472697188827	1.60761333382917	8.34134120694637	0.0199593994044876	0.100319310032435	1
Mettl18|ENSMUSG00000041396	-0.104103628751717	2.50778684736252	1.73788868274883	0.328481996409938	0.600631379585079	1
F5|ENSMUSG00000026579	-0.714818012655991	0.735703964166308	3.15906176431978	0.0857056292007088	0.275075483581847	1
Slc19a2|ENSMUSG00000040918	0.0508767929577148	1.92345553325678	0.263856925887829	0.681749306906083	0.859689356315429	1
Ccdc181|ENSMUSG00000026578	-0.0108649944859284	4.72387618721306	0.0588749099547539	0.863117565753702	0.945708443016389	1
Blzf1|ENSMUSG00000026577	0.0244122270166564	4.72020683959325	0.290971498364852	0.700232012147026	0.869270153920546	1
Nme7|ENSMUSG00000026575	-0.0320466374390478	3.26477262675588	0.269532858026546	0.712943598809057	0.874613642858284	1
Atp1b1|ENSMUSG00000026576	-0.0438031332868381	9.96666509992404	2.68575592154866	0.339354803453536	0.610688599877329	1
Sft2d2|ENSMUSG00000040848	0.111552266896001	6.00706916006168	11.8444702220675	0.021917381767273	0.107505229248139	1
Tiprl|ENSMUSG00000040843	0.0700412088272455	5.48565697853522	4.65753160810594	0.182905330162235	0.436978855876064	1
Gpr161|ENSMUSG00000040836	0.481392082823559	1.6310250068642	14.8302307260856	0.000578157680386109	0.00651055822695662	1
Dcaf6|ENSMUSG00000026571	0.00664728233699922	6.63824179002957	0.0396398321098652	0.884676634903519	0.954083631435932	1
Mpc2|ENSMUSG00000026568	-0.0494306627518176	5.56769408078452	1.23938410795733	0.343179061502992	0.613694202043325	1
Mpzl1|ENSMUSG00000026566	0.0533362447990513	4.59147924560376	0.945491606639182	0.412458608690629	0.675212359409846	1
Rcsd1|ENSMUSG00000040723	0.0650977517602687	2.91967842298086	0.764678473610405	0.490042767159641	0.737399869419131	1
Creg1|ENSMUSG00000040713	0.128004472967567	3.39497832211397	7.39997261631991	0.130249624817213	0.358937141161607	1
RP23-36P10.7|ENSMUSG00000099187	0.0282115718322698	0.969841785171455	0.0598815957185738	0.86056601622667	0.944677336333078	1
Pou2f1|ENSMUSG00000026565	0.011873047419006	5.82261049629482	0.0691389230236036	0.813394859685925	0.923425149043267	1
Dusp27|ENSMUSG00000026564	-0.0296579745130454	-1.4029233363254	0.0059715730318142	0.938920056150782	0.977518856006696	1
Ildr2|ENSMUSG00000040612	0.566008452121123	5.91498832498971	98.9086215970596	5.52861643861106e-11	1.13862854700744e-08	9.45061694016174e-07
Tada1|ENSMUSG00000026563	0.0256927060261818	5.65292103741966	0.473804795719376	0.614972963996595	0.819868027340336	1
Pogk|ENSMUSG00000040596	0.147304185060446	6.79886709115903	8.89205483150923	0.00565862915857069	0.0391772405170544	1
Gm16701|ENSMUSG00000097823	-0.18405111876388	4.13207936295328	12.1489296840467	0.0100361762806642	0.0604291642626535	1
Fam78b|ENSMUSG00000060568	-0.00684829371131838	5.3974029519425	0.0281983709742787	0.89873250641463	0.959943355701805	1
Uck2|ENSMUSG00000026558	0.0667220111859	3.02734101260205	0.624234158780002	0.473061415950185	0.724143623556235	1
Tmco1|ENSMUSG00000052428	0.00324457530677804	5.43280121847519	0.0057445729693287	0.951318889717298	0.981047605020964	1
Aldh9a1|ENSMUSG00000026687	0.0769532828460811	5.211162658834	3.35635770555863	0.170908117107055	0.420057994799136	1
Mgst3|ENSMUSG00000026688	0.124686696821159	4.84902915008994	7.19070540352307	0.0431665704623169	0.174370384535935	1
Rxrg|ENSMUSG00000015843	-0.36054251857867	7.64050589044266	19.6017721132292	0.000117868051454545	0.00179896113532499	1
Pbx1|ENSMUSG00000052534	0.00438303793675187	7.39512911989404	0.013460008253513	0.921735302583795	0.970444891744727	1
Nuf2|ENSMUSG00000026683	-0.179524549058453	1.63593298399836	1.84276912180889	0.191051205406839	0.446378232796331	1
Rgs5|ENSMUSG00000026678	-0.10082027102408	7.11674211848802	2.37371831580017	0.133935835832499	0.364216148088719	1
Rgs4|ENSMUSG00000038530	-0.285079321059582	10.1035033525799	8.38224299867747	0.00702381391905604	0.0460372220599478	1
1700084C01Rik|ENSMUSG00000070532	-0.0708711632473695	3.50077711975303	0.468589721828818	0.498921444442584	0.745047887769855	1
Hsd17b7|ENSMUSG00000026675	-0.141077703682754	4.31883681415537	3.32009563260664	0.0784789098465863	0.259696431529251	1
3110045C21Rik|ENSMUSG00000097503	0.250574280866347	-0.655456111158984	0.999086927387532	0.325571681927224	0.598164480961303	1
Ddr2|ENSMUSG00000026674	-0.113022945958889	2.44571859145869	1.61496048271185	0.291958131539351	0.564388879246958	1
Uap1|ENSMUSG00000026670	0.152777947012686	5.51449934522276	14.7732333716471	0.00391317843517986	0.0292999878103218	1
Uhmk1|ENSMUSG00000026667	-0.0164093453339334	8.50919267896028	0.249133484653422	0.712918290250943	0.874613642858284	1
Gm6345|ENSMUSG00000096964	-0.0743748735589449	-1.30038221851179	0.0480084183752169	0.828058154161099	0.930045475737898	1
Gm7694|ENSMUSG00000096603	0.360216606369312	2.24647784305671	10.9028696523791	0.00249783498449891	0.0206669851040776	1
Nos1ap|ENSMUSG00000038473	-0.00877052211176896	5.31967625241637	0.0374719656680367	0.872193427620348	0.949514358154517	1
Olfml2b|ENSMUSG00000038463	-0.0705430853792684	2.06837519029669	0.379840212689076	0.551181128465267	0.778053029410961	1
Atf6|ENSMUSG00000026663	-0.173078555288486	7.14511822761417	10.8356331052252	0.0025649487009791	0.0210997271869763	1
Gm9929|ENSMUSG00000053925	0.149542259257142	-0.789383583943478	0.298317343517454	0.589001572028347	0.803799526764535	1
Dusp12|ENSMUSG00000026659	-0.197168130706629	4.23838506851736	13.4964615856174	0.00511164577226262	0.0363320053351589	1
Fcrlb|ENSMUSG00000070524	0.090699328104844	-1.70495070408567	0.0600616614166338	0.808076778961733	0.921509550254685	1
Gm2962|ENSMUSG00000089838	-0.0367290259031256	4.16770339084899	0.373701803508374	0.613338277243323	0.819252414748727	1
Fcgr2b|ENSMUSG00000026656	-0.175261830626711	1.93525709110172	1.80337803203655	0.18943480416368	0.444561456059202	1
Fcgr4|ENSMUSG00000059089	-0.605256602396447	-2.00443157587375	2.26227574073585	0.143074879003295	0.378301930654653	1
Fcgr3|ENSMUSG00000059498	-0.0782413402850551	3.97740266703835	1.1735676515021	0.290196429457183	0.562707328849636	1
1700009P17Rik|ENSMUSG00000026649	0.135679117463898	0.0224728178913404	0.377418103949179	0.543646208234604	0.774235595228967	1
Sdhc|ENSMUSG00000058076	-0.0783514026938614	6.49328084530574	6.23729514825015	0.0874934301968877	0.279179004305689	1
Mpz|ENSMUSG00000056569	-1.13875684148349	-1.83939036713082	5.52390259925794	0.0255695843649209	0.120111699679571	1
Pcp4l1|ENSMUSG00000038370	-0.00881740413827393	9.25742638794952	0.0508520742188849	0.847396807940141	0.939614283040756	1
Nr1i3|ENSMUSG00000005677	0.00794522378551685	-1.15622682028881	0.00107959198833808	0.975125831019445	0.991659287015669	1
Tomm40l|ENSMUSG00000005674	-0.0396454968035512	6.17158988404631	1.92263962521521	0.405526249660374	0.671100980273974	1
Apoa2|ENSMUSG00000005681	-0.505632574366897	-1.70414915588157	3.57317581861109	0.0830008977725882	0.269567838376422	1
Fcer1g|ENSMUSG00000058715	-0.0598583227222411	3.15633000710155	0.556230425313694	0.497215109409323	0.743278975097768	1
Ndufs2|ENSMUSG00000013593	-0.160707552724091	7.44618187517061	37.2236443251497	0.000299401653423854	0.00384520801174107	1
Adamts4|ENSMUSG00000006403	0.0194284047458841	5.53916733902405	0.083005197013238	0.775257926516782	0.906447263739936	1
B4galt3|ENSMUSG00000052423	0.0173148636001959	5.4932313563675	0.143013274865009	0.743512539615497	0.889343177677371	1
Ppox|ENSMUSG00000062729	0.0331156443692278	4.3481834797162	0.278989622440279	0.628253790597154	0.828080059871058	1
Usp21|ENSMUSG00000053483	-0.0454341687436085	5.31419890160018	1.30080629580932	0.404520707514997	0.670606826993082	1
Ufc1|ENSMUSG00000062963	-0.107579138185023	5.66919216970107	8.41421116894681	0.0354154917036029	0.151841588959465	1
Dedd|ENSMUSG00000013973	-0.0861058793953132	4.72987915421975	3.22358558431034	0.16822940644772	0.415986326315251	1
Nit1|ENSMUSG00000013997	0.0546857817298885	4.99570116930811	1.36665026088673	0.351995775733311	0.622042364352861	1
Pfdn2|ENSMUSG00000006412	-0.127372586192919	5.21447646018442	9.00443298376353	0.0238043074193266	0.11388492332101	1
Klhdc9|ENSMUSG00000045259	-0.387962797745703	2.01756420489226	12.380570036697	0.0014132158516626	0.0133319601370422	1
Pvrl4|ENSMUSG00000006411	-0.0455770186053293	1.60447968160707	0.144603937042717	0.736245468546007	0.88610716322787	1
Arhgap30|ENSMUSG00000048865	0.00695334821395797	2.45814544763061	0.00574348084520324	0.948410811415858	0.980295949349539	1
Usf1|ENSMUSG00000026641	0.0334611064942268	4.86698847288778	0.484534120570512	0.58599141950681	0.802396760254917	1
Gm26641|ENSMUSG00000097045	0.0773116105623025	-1.25206190549885	0.107883214884438	0.780837656886307	0.908806353020667	1
F11r|ENSMUSG00000038235	0.160793145840423	3.17163832336254	5.13768593272988	0.0709661892291438	0.243008020569508	1
Alyref2|ENSMUSG00000060244	-0.0276928175178466	1.37210486858767	0.0784577935859706	0.846457763412148	0.938774255022593	1
Ly9|ENSMUSG00000004707	-0.34077480402493	-0.381739567503793	1.20624636363367	0.280863486801493	0.551848326825831	1
Cd48|ENSMUSG00000015355	-0.415632177300437	0.0500329780335071	5.07861261755626	0.0401203728196253	0.165616433948002	1
Tma7-ps|ENSMUSG00000059058	0.0789505061143431	3.82592159326335	1.95495438495037	0.307249613273536	0.580473573087735	1
Cd84|ENSMUSG00000038147	-0.225274488841685	1.75938289036584	3.10468821186107	0.0883142311096968	0.280811656731614	1
Slamf6|ENSMUSG00000015314	0.0609051255357101	-1.6179552879356	0.0306223889739041	0.862267952357344	0.945439777467858	1
Vangl2|ENSMUSG00000026556	0.0877385802208926	3.01777900123496	0.872344662785259	0.35780683424395	0.627317951237547	1
Copa|ENSMUSG00000026553	0.0754557837998129	7.66721119924595	6.94177738206916	0.0904725202819825	0.285286342316954	1
Ncstn|ENSMUSG00000003458	-0.0232514254311509	5.81975962706937	0.382612252585948	0.64172128572793	0.835920894212544	1
Pex19|ENSMUSG00000003464	0.0673058218546828	6.27875439523154	5.33273546926866	0.153647684743309	0.394896034130524	1
Gm10171|ENSMUSG00000089803	-0.567116514269634	-0.275969053258928	7.48468577531902	0.0103760508001858	0.0618654385693676	1
Dcaf8|ENSMUSG00000026554	-0.0399021605107208	7.15617220820894	2.20876102097413	0.372954411206188	0.642799224153919	1
Pea15a|ENSMUSG00000013698	0.196964923905869	8.84900806432231	33.7214779185609	1.53835553898774e-05	0.000342951967548953	0.262966495834564
Casq1|ENSMUSG00000007122	0.536238902608607	0.192296989952126	9.92973266914472	0.00682701826306598	0.0449541795796802	1
Atp1a4|ENSMUSG00000007107	0.0769138897902835	0.952943486277151	0.341933946078677	0.632478590015684	0.83031940847309	1
Igsf8|ENSMUSG00000038034	-0.0672562358392625	6.94299313049985	2.38266403918628	0.137888640551019	0.37037530194518	1
Atp1a2|ENSMUSG00000007097	0.00378044652228863	10.2535431902686	0.0134371516883327	0.935207218780422	0.976365590228471	1
Kcnj9|ENSMUSG00000038026	0.0921957648894813	5.04672644989212	3.40441609655736	0.115541000710605	0.333817738235957	1
Kcnj10|ENSMUSG00000044708	0.0462635352719307	7.95308636072287	1.12284126205482	0.302128961498501	0.57477434722827	1
Pigm|ENSMUSG00000050229	0.0501918114677489	4.43754414841748	0.871839983204928	0.45944244363816	0.712552169748835	1
Slamf9|ENSMUSG00000026548	0.0861944397000262	-0.0289122260942861	0.102888707256284	0.750626791681468	0.893103248903948	1
Igsf9|ENSMUSG00000037995	-0.313339606879763	3.05919454804472	7.26717347572237	0.0114276795473984	0.0666250866927793	1
Tagln2|ENSMUSG00000026547	-0.0235682139010023	2.27062151631592	0.0441497789845107	0.835159820322545	0.933993776179623	1
Ccdc19|ENSMUSG00000026546	1.39804276108723	0.419337781296174	30.784631772803	5.04780151821129e-06	0.000136099557022561	0.0862871191523039
4933439K11Rik|ENSMUSG00000085184	1.43072014247471	-1.91940619775236	16.1289366212294	0.000368234426135204	0.00454155792233418	1
Vsig8|ENSMUSG00000049598	1.15007665175948	-0.941440122800247	28.7497839733701	2.67286488643576e-05	0.000541350146548969	0.45689952368733
Slamf8|ENSMUSG00000053318	-0.0713428669485035	-1.81614949020018	0.0430185838132663	0.837099824531237	0.935105397941143	1
Dusp23|ENSMUSG00000026544	0.379570705644984	0.932710982542321	5.97024604353337	0.0206854766651	0.103210022800122	1
Darc|ENSMUSG00000037872	-0.0542434032078964	5.09407105909369	0.981051239826241	0.342742442657984	0.613407303119144	1
Aim2|ENSMUSG00000037860	-0.29521818351922	2.86061970166349	11.3683941476862	0.00216985686687754	0.0184416290431072	1
Cadm3|ENSMUSG00000005338	-0.148692289599409	8.43006218765922	17.5053358114926	0.000820556909870996	0.00858199938516061	1
Ifi204|ENSMUSG00000073489	-0.12186023354099	-1.42171091657945	0.100935506935021	0.752923348335809	0.894217447123762	1
Ifi203|ENSMUSG00000039997	-0.246253644463899	0.39579719480194	1.48913955524122	0.231910101815578	0.497711324831436	1
Mndal|ENSMUSG00000090272	-0.552876403617296	-0.698274641760815	5.70652950849466	0.0273880173760632	0.126157577210031	1
Fmn2|ENSMUSG00000028354	0.0357854172941182	6.18760552575691	1.2399300370181	0.450318005209815	0.706869439780256	1
Grem2|ENSMUSG00000050069	-0.291410371146715	4.96435928851213	17.9994451224273	0.000197096645986064	0.00274585987488653	1
Rgs7|ENSMUSG00000026527	-0.100412348290648	5.24107176156199	4.93922626139945	0.0722200646047089	0.246020283848723	1
Fh1|ENSMUSG00000026526	-0.0628789153265005	6.1165634972026	5.12713583873876	0.187532646611918	0.442712755307847	1
Chml|ENSMUSG00000078185	0.0408366916401559	2.28175613506247	0.173743213181784	0.718989705371794	0.877644168244348	1
Opn3|ENSMUSG00000026525	-0.118491649588116	1.89173630850563	2.05587285561332	0.336245916252547	0.607652784905491	1
Exo1|ENSMUSG00000039748	0.165174709420203	-0.934317970211162	0.384568847556245	0.546241983654273	0.775343391894556	1
B020018G12Rik|ENSMUSG00000078184	0.180284578691863	2.15489228951018	3.44231058792606	0.118816340708829	0.339299453404064	1
Pld5|ENSMUSG00000055214	-0.0923585627415939	4.73172292309751	1.4077071282799	0.244801959091851	0.513601453791454	1
Cep170|ENSMUSG00000057335	-0.00285013838504846	6.52078146989573	0.00511186080077976	0.950622229465665	0.980636370987792	1
Sdccag8|ENSMUSG00000026504	0.00955526672662229	4.2334974317035	0.0554566067930705	0.892875732558128	0.957757139329107	1
Akt3|ENSMUSG00000019699	-0.0842836060300407	7.4268888224887	6.44204912663901	0.0589286290453232	0.215378658306768	1
Zbtb18|ENSMUSG00000063659	-0.393034641772685	7.34331363994992	22.4733251693158	4.90275414061874e-05	0.000874819199162179	0.838076792797367
Adss|ENSMUSG00000015961	-0.108535614539265	6.65379312973773	10.6701891275907	0.0172847152640878	0.0903838858134957	1
Gm16432|ENSMUSG00000091476	-0.424902952909291	-0.21319412541355	5.33066365033805	0.0531787020200835	0.201337039276037	1
Desi2|ENSMUSG00000026502	0.157211771868459	1.92890534296962	2.93557362384851	0.20861817203323	0.470216117185658	1
Gm9982|ENSMUSG00000055831	-0.132698140743155	-0.211544540179462	0.299569170822042	0.588224852745611	0.803313547492625	1
B230369F24Rik|ENSMUSG00000086350	-0.384087058491701	2.57206842716542	22.2695848747787	0.000220604028246918	0.00301055650277653	1
Cox20|ENSMUSG00000026500	0.0194729490359618	4.04892270053765	0.156596878754238	0.792332025002796	0.913477010548176	1
Gm16586|ENSMUSG00000089788	0.0791337193638446	5.68161468807491	1.6212499264425	0.212751635511408	0.474376089591947	1
Hnrnpu|ENSMUSG00000039630	-0.125154835378253	8.97010107547649	18.9287961117437	0.00563350995872105	0.0390666203790579	1
Efcab2|ENSMUSG00000026495	0.0025927745463772	3.68806208386446	0.00196090903674306	0.973873079762313	0.990974845256085	1
Kif26b|ENSMUSG00000026494	0.0620777133530819	3.7057334969801	0.444415962869687	0.510122795916918	0.752246296877485	1
Gm16564|ENSMUSG00000089713	-0.0241512075253199	-1.60477873842085	0.00463889819785416	0.946153027718964	0.979971257815532	1
Smyd3|ENSMUSG00000055067	-0.172148508776608	5.44485872156886	22.5765959742358	0.00113333780127942	0.0111540807311252	1
Tfb2m|ENSMUSG00000026492	0.00872472337392637	3.32619961389542	0.0143935924618211	0.918967672662168	0.969501536535648	1
Cnst|ENSMUSG00000038949	-0.295527160199453	6.99598066710185	57.0262688401592	2.10310976919422e-08	1.43802233578424e-06	0.000359505583946061
Sccpdh|ENSMUSG00000038936	0.312889612133182	6.0656929784517	49.261589579289	8.70662157598439e-08	4.8009996522541e-06	0.00148830989219877
Ahctf1|ENSMUSG00000026491	-0.0259823027960469	6.75984235157433	0.45997019769392	0.565131675648906	0.788410283953055	1
Cdc42bpa|ENSMUSG00000026490	0.0403115123203601	8.13663309397596	2.35866944018119	0.367544609996075	0.637072354823859	1
Adck3|ENSMUSG00000026489	-0.0256383623355817	5.36197290329111	0.44975393242208	0.634990404930707	0.831415666386124	1
Psen2|ENSMUSG00000010609	0.198828690815415	3.31869379776459	8.65766641734018	0.0212100100062954	0.104999684635857	1
Itpkb|ENSMUSG00000038855	-0.0534243437982209	4.58971650088124	0.632884709714497	0.432584700552084	0.691730857926785	1
Gm5069|ENSMUSG00000055676	0.141486034190434	0.401444403148051	0.589702210622527	0.448571245232474	0.705286687454371	1
6330403A02Rik|ENSMUSG00000053963	-0.0462757060435733	7.65027535734163	1.04000531577149	0.316020867992659	0.588267528854026	1
Parp1|ENSMUSG00000026496	-0.128459906333271	6.09162401167713	15.1567668004898	0.00711719646962194	0.0465422174643143	1
Lin9|ENSMUSG00000058729	-0.00781562430423652	1.91182662589812	0.00581286852499943	0.949919094882265	0.980584771860957	1
Acbd3|ENSMUSG00000026499	0.0552762388787833	5.27990960559772	1.20418065048547	0.31459415487572	0.58736694508641	1
H3f3a|ENSMUSG00000060743	-0.0354455375823439	5.90297253226594	0.591054408745805	0.471700382992184	0.722772171644711	1
Gm16067|ENSMUSG00000073485	-0.174613701270072	0.659254085801187	1.18965083513657	0.321691386468547	0.593267079544001	1
Sde2|ENSMUSG00000038806	-0.040929894903749	4.84066553379243	1.36055378439747	0.505596932820407	0.749879803743015	1
Pycr2|ENSMUSG00000026520	0.0156828388566653	4.31566643114903	0.0940372498212687	0.821595959323589	0.92720415453076	1
Tmem63a|ENSMUSG00000026519	-0.00627001744292948	5.97123102731845	0.00865369757067398	0.926505524280631	0.972497163558064	1
Ephx1|ENSMUSG00000038776	0.0290002562106599	5.13791253634845	0.0988978888587458	0.755345459261819	0.895041957619682	1
Nvl|ENSMUSG00000026516	-0.113794395559838	5.44741384839799	7.73956972847178	0.0313956143751769	0.139468979243574	1
Cnih4|ENSMUSG00000062169	0.104056646888071	3.50425186743125	3.23154097975544	0.206332366658404	0.466671580418787	1
Wdr26|ENSMUSG00000038733	-0.0164036524422232	7.47303250577689	0.312895469471528	0.712065305644812	0.874218423078793	1
A430110L20Rik|ENSMUSG00000054135	-0.143915024041515	1.22353702340889	1.38480352973441	0.332502746196778	0.604693655385937	1
Rpl35a-ps2|ENSMUSG00000081214	-0.0315399463361686	1.1547210957875	0.0282962620986507	0.867549618863407	0.947653985440185	1
Cnih3|ENSMUSG00000026514	0.251287488327215	2.00033882996843	2.668613432632	0.112857885932984	0.328900652770859	1
Lbr|ENSMUSG00000004880	0.189207573578678	3.78758966288345	9.06323228478244	0.014993528242722	0.0815980171222829	1
Enah|ENSMUSG00000022995	0.133172608613737	6.21657009440621	9.1164077769895	0.0051513753022628	0.0365535946105771	1
Srp9|ENSMUSG00000026511	0.0132098389504912	5.32339451972466	0.146090972507155	0.809941197668991	0.922167273778289	1
Degs1|ENSMUSG00000038633	0.11091548063416	6.74297754974106	14.7762233721722	0.0155896839064877	0.0838859706323145	1
Fbxo28|ENSMUSG00000047539	-0.00391185813329877	5.63512857676742	0.00924328754371418	0.938853593167049	0.977510252259565	1
Trp53bp2|ENSMUSG00000026510	0.0511325892486234	5.37642787072581	0.700350853435449	0.409320808488595	0.673773464087588	1
Capn2|ENSMUSG00000026509	0.0432021696413549	6.50494384680622	1.47657657864566	0.349276274459975	0.619542247132801	1
Susd4|ENSMUSG00000038576	-0.0605912861277919	6.41352663650944	1.69468342546597	0.20294911082383	0.462625387013155	1
Tlr5|ENSMUSG00000079164	-0.464122264341736	-0.776529341188832	3.84668176775831	0.059238410093864	0.216141170148241	1
Disp1|ENSMUSG00000030768	0.0413053931566581	2.82219173458075	0.295894524493257	0.67429614357705	0.855834078855475	1
Brox|ENSMUSG00000046836	0.00884263418010415	5.84143926742917	0.0706369073428053	0.858013937858519	0.943203345121298	1
Aida|ENSMUSG00000042901	0.252498229218253	5.0217097275176	38.3164271063998	1.92489490050211e-05	0.000415063684240735	0.329041534291831
Mia3|ENSMUSG00000056050	0.102174760637568	6.95038038511125	14.9138999968783	0.0233215795329438	0.112171941625251	1
Taf1a|ENSMUSG00000072258	0.0360482460591683	3.06517853211977	0.320591129740076	0.687794229038568	0.862847097547724	1
Hhipl2|ENSMUSG00000053461	0.371300717556352	-0.792078874183543	2.38296231991706	0.133208989172636	0.363228161601833	1
Dusp10|ENSMUSG00000039384	0.09709828524608	2.40816471852426	0.818753549205679	0.374895237140393	0.644649349530015	1
Hlx|ENSMUSG00000039377	-0.152181838322278	-1.11594258769052	0.215841143479588	0.645600660897564	0.838211886479034	1
Marc2|ENSMUSG00000073481	0.0798145303640154	5.11904776984042	3.37003789743549	0.167498699452033	0.415097044365843	1
C130074G19Rik|ENSMUSG00000039349	0.0354992677022883	3.95466828279413	0.152521786411974	0.698912345667889	0.868725176772261	1
Mark1|ENSMUSG00000026620	0.0832721306458259	7.12824216287502	5.44684157618165	0.0619542422564845	0.222508321828952	1
Rab3gap2|ENSMUSG00000039318	-0.00840629286467043	6.81755955100191	0.0558881824913867	0.851733385752503	0.941024463291965	1
Iars2|ENSMUSG00000026618	-0.0763354158855508	5.79396344228894	5.21123690947625	0.128891567179169	0.357177720670654	1
Bpnt1|ENSMUSG00000026617	0.0797149621574541	5.14913208358532	2.76624937583623	0.16194334409071	0.407153374941614	1
Eprs|ENSMUSG00000026615	-0.0146050067691376	6.95147902590612	0.209751118618197	0.746863373292717	0.890730522265898	1
9630028B13Rik|ENSMUSG00000051295	-0.234656187974771	-2.2021978415278	0.227522255883596	0.636843431578555	0.83258251627479	1
Slc30a10|ENSMUSG00000026614	0.118521095760541	5.55875420148778	6.73260866008664	0.0236304515400808	0.113148162080152	1
Gm2061|ENSMUSG00000097615	0.161853540595022	2.90238645256125	4.09746012976532	0.0956384479924758	0.295952865674037	1
Lyplal1|ENSMUSG00000039246	0.0218818763575724	1.85767045706386	0.037049982627296	0.862309435144592	0.945439777467858	1
Tgfb2|ENSMUSG00000039239	0.108319878147695	3.16947882229939	1.34184112907067	0.255900310845278	0.526572452886819	1
Rrp15|ENSMUSG00000001305	0.117710199205145	3.30559169907492	2.45407637540259	0.170735036335228	0.419813681115419	1
A430105J06Rik|ENSMUSG00000097784	0.204303332787994	-1.4091080064998	0.317548320534776	0.577296991555465	0.796602742464411	1
Spata17|ENSMUSG00000026611	-0.150065256789252	-0.872793476436205	0.418072417854529	0.551915569797178	0.77861787767425	1
Gpatch2|ENSMUSG00000039210	0.155151887618172	4.46306640580913	8.3846100991235	0.0207448577137825	0.10344591533238	1
Esrrg|ENSMUSG00000026610	-0.183877265701496	4.94905618043722	3.89837233039696	0.0576550925938185	0.212633474174484	1
Kctd3|ENSMUSG00000026608	0.0290798755650411	6.25426838946262	0.613806387127068	0.538781705802308	0.77038251302117	1
Kcnk2|ENSMUSG00000037624	-0.162677806842538	7.45835768140292	7.55113942659023	0.0100760917509739	0.0606461474504199	1
Cenpf|ENSMUSG00000026605	-0.0763745642283277	0.598264699537725	0.127762371899239	0.723280218366044	0.879419023596924	1
Ptpn14|ENSMUSG00000026604	-0.038360849655984	2.68482574221617	0.220237052897246	0.705379078702205	0.871440100089503	1
Smyd2|ENSMUSG00000026603	0.09914158249223	3.76263534498382	1.84721583246607	0.201557704015432	0.461146150083891	1
Prox1|ENSMUSG00000010175	-0.012774808347175	4.91171956354439	0.030014289270172	0.863628136280599	0.945864565243794	1
Gm17566|ENSMUSG00000079045	0.278736143770131	0.530090228766977	1.6311072151764	0.211402399327615	0.473487223891916	1
Rps6kc1|ENSMUSG00000089872	0.0424544939614353	5.5638368702853	0.984004436058476	0.415319584622593	0.677430328155812	1
Angel2|ENSMUSG00000026634	-0.142671853446383	6.47714101798575	14.8243952771608	0.00199346603895483	0.0173504625610458	1
Vash2|ENSMUSG00000037568	-0.125889460508175	0.541667822764683	0.643169902091517	0.489937574638616	0.737399869419131	1
Mfsd7b|ENSMUSG00000066595	0.265985928727151	3.78825093609276	11.7498136504571	0.00179674219396767	0.0160049562603874	1
Tatdn3|ENSMUSG00000026632	0.269008418431754	4.10332102570433	3.89680546129103	0.0577023852175396	0.212716103711154	1
Nsl1|ENSMUSG00000062510	0.248232027316993	0.0244673056212863	2.13533951888147	0.233891838175728	0.500644513119946	1
Batf3|ENSMUSG00000026630	0.634406489630198	-1.28897706178729	3.97177371131909	0.0554874480267346	0.2072776303691	1
Atf3|ENSMUSG00000026628	0.295164549016792	0.150393098352133	1.03650237465491	0.316823475818468	0.589248231491773	1
D730003I15Rik|ENSMUSG00000073478	0.13898611673499	1.09818205524749	0.836907771773447	0.371813850206455	0.641544963705373	1
Nenf|ENSMUSG00000037499	0.00206916095520267	4.66244005095699	0.00141432379804175	0.974434840413936	0.99131264495761	1
Tmem206|ENSMUSG00000026627	0.126422000605626	3.11334622889279	3.16122355873878	0.157531457443259	0.400951898471987	1
Ppp2r5a|ENSMUSG00000026626	-0.0116220563919282	6.35983595971448	0.110426976392376	0.80416781230976	0.919618875074818	1
Dtl|ENSMUSG00000037474	0.330595744776715	0.64012304419045	1.08826039558017	0.305238460930426	0.578460010386049	1
Ints7|ENSMUSG00000037461	-0.15958553812574	5.29903097137157	3.90098227745097	0.0575764130956524	0.212618536499694	1
Lpgat1|ENSMUSG00000026623	-0.169678185634669	6.5206210746081	17.6310430817624	0.000222428216855152	0.00302779378305835	1
Nek2|ENSMUSG00000026622	0.224964543994659	2.45232674943253	2.10775258111492	0.156992331322305	0.400004011271947	1
1700034H15Rik|ENSMUSG00000055833	-0.380710691929993	1.93497239371346	8.72378668327437	0.00607446622571935	0.0412284057812577	1
Slc30a1|ENSMUSG00000037434	-0.264743963496227	2.48572839345254	5.97542187862259	0.0206352067367909	0.103049437323606	1
Gm26670|ENSMUSG00000097416	-0.407755683248931	-0.6526350306313	0.972401640364794	0.332013812812351	0.604339393923478	1
Traf5|ENSMUSG00000026637	-0.18778805250758	0.390850920154614	1.00855480759548	0.323327174605847	0.595256297545756	1
Gm10516|ENSMUSG00000097316	0.179177986406688	2.10497941493703	1.2641943370868	0.269825846040395	0.541298323226677	1
Rcor3|ENSMUSG00000037395	0.172852966612709	4.14975395841738	5.46500667415757	0.0263034438511574	0.122432508280417	1
Kcnh1|ENSMUSG00000058248	-0.135218899685139	4.44757946654982	2.32090043039057	0.13817907142729	0.370980531958238	1
Hhat|ENSMUSG00000037375	0.0602050069815882	-0.270334988993188	0.0776887776269937	0.7959284827318	0.915339174099663	1
Gm15867|ENSMUSG00000089812	-0.100216188318269	-0.487801392305627	0.313567562087869	0.665926485813064	0.851394314464717	1
Sertad4|ENSMUSG00000016262	-0.0799118740680047	5.90188397454286	2.44056419350665	0.128782302149829	0.357081049951203	1
Syt14|ENSMUSG00000016200	-0.16019861593763	3.02907610442292	3.32770017405653	0.0818221162750958	0.267176171080513	1
Diexf|ENSMUSG00000016181	-0.192694254077637	4.31385408423788	14.9372992646856	0.00528347531364113	0.0372129077096751	1
Irf6|ENSMUSG00000026638	-0.173039388898324	0.709296945526674	0.882238232471797	0.355133785651054	0.625067641260205	1
A130010J15Rik|ENSMUSG00000079144	-0.225562914099431	2.8158176975291	8.61436597912897	0.0185586979484137	0.0952107991387105	1
Traf3ip3|ENSMUSG00000037318	-0.356384606282109	0.163629371075367	4.96794058509301	0.0682604981077984	0.236970949361232	1
Hsd11b1|ENSMUSG00000016194	-0.161866873573332	2.82080775856702	1.58769504985182	0.217425124329819	0.479941254557584	1
G0s2|ENSMUSG00000009633	0.138386021469461	1.1811994238189	1.17633563272378	0.363983194460166	0.633569727229632	1
Lamb3|ENSMUSG00000026639	0.0877298106924045	1.59487205533914	0.336342314263795	0.566303573879761	0.789466060986737	1
Camk1g|ENSMUSG00000016179	-0.0402830712902699	5.05518886210748	0.146072559291466	0.70502680444273	0.871319303327908	1
Plxna2|ENSMUSG00000026640	-0.208469309652999	6.87471975074784	13.7403692985243	0.00085424923654736	0.00885538899305068	1
Cd34|ENSMUSG00000016494	0.0246470565760417	4.59510518868818	0.270906023095081	0.705098860590555	0.871319303327908	1
Gm16897|ENSMUSG00000097325	-0.144710704068094	-1.35883344257117	0.145439434334946	0.705635381160179	0.871523548120409	1
A330023F24Rik|ENSMUSG00000096929	-0.0174337502388989	6.46821740981695	0.0513712734453998	0.822240244151101	0.927244628563587	1
Cd46|ENSMUSG00000016493	-0.066837591007232	2.15008413765139	0.569900505099004	0.561976507502813	0.786058949288363	1
Cr1l|ENSMUSG00000016481	-0.0578698337538837	3.80279124027457	1.24281071998525	0.453265841966874	0.709327422398057	1
Cr2|ENSMUSG00000026616	0.666282252483513	-1.16732528415615	3.0225610953871	0.092427619201922	0.289450570266946	1
Ppp1r14c|ENSMUSG00000040653	-0.0738273998271785	2.88986514185	0.678339659929658	0.445595955154026	0.702484827319373	1
Plekhg1|ENSMUSG00000040624	-0.0447403563057966	4.85491139776288	0.424235870141378	0.519817941839014	0.758449096669947	1
Mthfd1l|ENSMUSG00000040675	-0.0278217079737985	3.14856274463168	0.0647488352422892	0.800887911502771	0.918348755064345	1
Akap12|ENSMUSG00000038587	0.29152579933925	4.48532262864892	10.2817918397956	0.00319771634928572	0.0249483173321269	1
Zbtb2|ENSMUSG00000075327	0.269508880949328	3.72755120573658	18.4533833544547	0.000655106444446694	0.00715552048649954	1
Gm21781|ENSMUSG00000095123	-0.125613328934294	4.90501494106959	7.04362863714615	0.0368915777214001	0.156366136764099	1
Rmnd1|ENSMUSG00000019763	-0.133137268703128	3.89094156178736	4.9499245408782	0.0725242682742611	0.246712406344322	1
1700052N19Rik|ENSMUSG00000061759	-0.311604536653922	4.14631454005646	39.0474353097857	1.4059001990596e-05	0.000319580558546872	0.240324580027247
Syne1|ENSMUSG00000019769	-0.0701243742872489	8.14977070394132	3.89265348262444	0.115830846922465	0.334179324437574	1
Syne1|ENSMUSG00000096054	-0.11942922272253	7.7300896782067	5.4786946158926	0.0261308489414046	0.121942905018547	1
Myct1|ENSMUSG00000046916	0.0893887903194982	-0.237801338373296	0.153433074235597	0.698060484845914	0.868480043724227	1
Vip|ENSMUSG00000019772	-0.420431817046687	0.265917328031453	3.6578816039156	0.0654496140318132	0.230584439872179	1
Fbxo5|ENSMUSG00000019773	0.143257409062187	0.535785649665271	0.882853669050938	0.443182557073721	0.700162904863049	1
Mtrf1l|ENSMUSG00000019774	0.161700581490402	2.97289780925966	4.33683762043317	0.084810168559901	0.27333050930674	1
Rgs17|ENSMUSG00000019775	0.0769244898558079	6.6199649512757	2.33193010806727	0.137280110507978	0.369198291915255	1
Oprm1|ENSMUSG00000000766	0.384841218412478	2.41302381739779	5.53291869875888	0.0254592381292654	0.119823848177771	1
Ipcef1|ENSMUSG00000064065	0.444075239511693	3.48643487421888	17.050196294393	0.000269720266802534	0.00351417548835557	1
Cnksr3|ENSMUSG00000015202	-0.074063207131855	2.39862839043038	0.443723092311738	0.510450340745663	0.75243562454748	1
Lrp11|ENSMUSG00000019796	-0.0852763630716719	5.45255966669637	4.72176258431885	0.108272450380921	0.321153785669176	1
Pcmt1|ENSMUSG00000019795	-0.129440992408807	7.11685365731922	18.5972832742625	0.00375782476478565	0.0283979913922396	1
Nup43|ENSMUSG00000040034	-0.0639730878922845	1.74002838903181	0.396010773489955	0.627319762635723	0.827596020436233	1
Lats1|ENSMUSG00000040021	-0.0259425230988357	5.03419526149009	0.207726159713956	0.658674149897546	0.847334129917869	1
Katna1|ENSMUSG00000019794	-0.0829726215350262	3.76479887217994	2.01364520247974	0.286940413935121	0.559159687124884	1
Ginm1|ENSMUSG00000040006	0.119149568815798	3.74740041265979	2.8017940270992	0.129166013817451	0.35750925013563	1
6530403G13Rik|ENSMUSG00000052979	-0.314080644511186	-0.870956227204303	1.66190674560544	0.216639825654407	0.478888035657109	1
Ppil4|ENSMUSG00000015757	-0.120310859435018	5.93022735358483	13.2800133173478	0.0133435449483114	0.0748096285163776	1
Tab2|ENSMUSG00000015755	-0.0613022556903495	6.63152504450467	3.78182305075518	0.179437552161503	0.431954022905047	1
Ust|ENSMUSG00000047712	0.0264527686176636	5.58797292499307	0.104252545318859	0.749037461941577	0.892072117805521	1
Sash1|ENSMUSG00000015305	-0.0617736404158454	6.80723664273384	2.16013127903357	0.171720233179624	0.421024909060885	1
Samd5|ENSMUSG00000060487	-0.354452438766149	3.80624234508807	23.1804918829145	3.98205615805349e-05	0.00074883683130656	0.680692679657663
Stxbp5|ENSMUSG00000019790	-0.110407246314808	6.70165407202433	10.0977995777417	0.0147561845137276	0.0806143234508342	1
Adgb|ENSMUSG00000050994	-0.225560196102999	-0.715959177052949	0.308722283822983	0.582609189035973	0.800278399579971	1
Rab32|ENSMUSG00000019832	0.0502859349481879	1.03874191953145	0.119173641301627	0.750415843386396	0.892976569916259	1
Grm1|ENSMUSG00000019828	-0.407411856041379	6.6382548252075	53.8543698744878	3.69648657013579e-08	2.31456928314656e-06	0.000631877414299011
Shprh|ENSMUSG00000090112	-0.174033853526733	5.80991076098402	21.4227164727102	0.000515033326841267	0.00595668449866348	1
4930432B10Rik|ENSMUSG00000097007	-0.255434590658689	-1.2976166994903	0.7930760292298	0.380298713766033	0.649562970934908	1
Fbxo30|ENSMUSG00000047648	0.0374023505319326	3.09934899872058	0.252594626275211	0.679096510432256	0.858615070216641	1
Epm2a|ENSMUSG00000055493	-0.136368551206604	5.17231410228437	14.2962412352793	0.01627937397312	0.0866105255824814	1
Gm9797|ENSMUSG00000045455	0.0530709035059218	1.19850419846885	0.17203567519185	0.725032444657842	0.879994224992358	1
Utrn|ENSMUSG00000019820	0.106057111358673	7.45041147680515	6.65588801467616	0.0180642195145085	0.0933181530314322	1
Sf3b5|ENSMUSG00000078348	-0.0754156250282913	4.21119116935512	1.55261076797712	0.28914475140451	0.561408493924203	1
Plagl1|ENSMUSG00000019817	0.157124286641141	4.47981440743399	4.90544075819392	0.0345563919520071	0.149168425259497	1
Ltv1|ENSMUSG00000019814	0.161743745280739	4.1763074959631	8.64184104978361	0.0251670244205091	0.118808372119354	1
Phactr2|ENSMUSG00000062866	0.00427768995941751	4.41857375710604	0.00432854134257853	0.949916384051682	0.980584771860957	1
Fuca2|ENSMUSG00000019810	0.147883302518497	5.1264902663764	13.6836424006663	0.0102898977333762	0.0614974613253556	1
Pex3|ENSMUSG00000019809	-0.0443245089738571	4.92431073893	1.25589618761299	0.463110103077736	0.715833628900518	1
Adat2|ENSMUSG00000019808	0.126531432016383	2.51146839007624	1.61861798097837	0.235466086260503	0.502315896485341	1
Aig1|ENSMUSG00000019806	0.1275555770289	5.3495130119569	6.41346494132162	0.0184606189991086	0.0948241059754032	1
Hivep2|ENSMUSG00000015501	-0.0466178820651977	8.11219171510409	1.25687905449096	0.294105585263403	0.566433407984728	1
Gm10335|ENSMUSG00000071532	-0.0544518133410844	1.62158670359936	0.174431656553364	0.688777112363036	0.863454448242543	1
Gpr126|ENSMUSG00000039116	0.473836125643746	1.73217875552109	16.5410094564054	0.000359188896168868	0.00445248367738262	1
Vta1|ENSMUSG00000019868	0.0110601303102921	5.38046271056341	0.0910607015425042	0.838097249187418	0.935635320977647	1
Gm8355|ENSMUSG00000093798	0.0236548484474977	6.0177082121624	0.134525696223514	0.716374187197684	0.876289893920327	1
Nmbr|ENSMUSG00000019865	0.0255691690941333	-1.34827317184952	0.00545882651091909	0.941596049445218	0.978498514293108	1
Cited2|ENSMUSG00000039910	0.0904184730233663	4.76353896112848	2.38109295637678	0.151291265050422	0.391813479208585	1
Gm20655|ENSMUSG00000093672	0.273395409830766	-1.15994912503754	1.02685326911364	0.319048659233284	0.591199759450813	1
Txlnb|ENSMUSG00000039891	0.196078479241199	1.44452863188522	1.58884616275513	0.217262703607257	0.479768590035197	1
Gm7584|ENSMUSG00000093537	0.104238140436874	-1.64176280694942	0.0963485814878858	0.758414854090726	0.897062241615476	1
Heca|ENSMUSG00000039879	0.0295567133905494	4.93145666775175	0.494906286814682	0.624593326516967	0.825930093871821	1
Abracl|ENSMUSG00000078453	0.431112518659108	3.70288910706653	38.3690494954099	8.30947936599231e-07	3.02217532515473e-05	0.0142042240282272
Reps1|ENSMUSG00000019854	0.118451574405158	5.15131826221436	10.6762803565715	0.0376672925392925	0.158592290311987	1
Ccdc28a|ENSMUSG00000059554	-0.0308074599242916	4.18915226308484	0.261092730280241	0.66396154592947	0.850806496710522	1
Gm10827|ENSMUSG00000096977	0.507617881053298	-0.348462057382073	3.97885216274144	0.055283273350325	0.206740817031384	1
Nhsl1|ENSMUSG00000039835	0.0456885335747655	4.18926422028501	0.357632560561084	0.554337929082121	0.780226641393971	1
Hebp2|ENSMUSG00000019853	-0.170844685752341	0.709391731997032	1.21757862399754	0.32949579948328	0.601846261960568	1
D10Bwg1379e|ENSMUSG00000019852	-0.135143039359872	6.03048131582528	3.93188486275395	0.0566538939866377	0.210256548807552	1
Perp|ENSMUSG00000019851	-0.00128846693202814	2.08212538258209	0.000117432216285524	0.99142595781245	0.997010992824101	1
Tnfaip3|ENSMUSG00000019850	0.395710690559879	2.92853551367063	24.3648565049771	3.44816628867364e-05	0.000663772010569676	0.589429545385872
Ifngr1|ENSMUSG00000020009	-0.0219189100046438	3.78046242951331	0.150553334647752	0.776872926696255	0.906944761685696	1
Il20ra|ENSMUSG00000020007	-0.312074766084217	1.98903928135239	8.63930598498537	0.0105787787845752	0.0627894599109477	1
Slc35d3|ENSMUSG00000050473	-0.14703244981879	5.80616325320767	7.84018933196059	0.00887657362683561	0.0549701173008776	1
Pex7|ENSMUSG00000020003	-0.0981120176949029	4.73841617984644	2.93289657939214	0.117047937875345	0.335876691294467	1
Map3k5|ENSMUSG00000071369	0.0752654596906401	4.69023319004971	1.64082174092976	0.236726390191837	0.504082293969019	1
Map7|ENSMUSG00000019996	0.077618116121704	6.94763047804555	0.607806820848092	0.441757141536406	0.69913865173811	1
4933406P04Rik|ENSMUSG00000069713	0.343135139019271	-1.17725769035655	0.969200552335635	0.332798325227909	0.604939873611855	1
Bclaf1|ENSMUSG00000037608	-0.0869328449247794	7.597111753043	10.6201620839034	0.0499641435022354	0.193060454531966	1
Mtfr2|ENSMUSG00000019992	0.245135249488003	-0.43718250390969	0.992840261042006	0.327064228116826	0.599617751547514	1
Pde7b|ENSMUSG00000019990	-0.0789819498289508	8.53031831537247	2.16896429595394	0.151295619762376	0.391813479208585	1
Ahi1|ENSMUSG00000019986	0.290563689458902	7.96548491097312	19.7452949543157	0.000112664536287938	0.00173983019492942	1
Gm26577|ENSMUSG00000097923	0.162861950653193	0.271389310692247	0.682855611065907	0.424115079905957	0.685432842574683	1
Myb|ENSMUSG00000019982	-0.603122206476583	-0.435963470543944	6.46968364465086	0.0163977153941444	0.0870395752684273	1
Hbs1l|ENSMUSG00000019977	-0.00251142507629926	5.46887369021637	0.00592674867523794	0.962022051509579	0.986302705641553	1
Sgk1|ENSMUSG00000019970	0.0367374859447454	7.01773825549794	0.0382974706333373	0.846174099714469	0.938710549329571	1
Gm7672|ENSMUSG00000097086	0.0539056867674313	0.335089547569639	0.102127872319476	0.773265977869336	0.905253109912486	1
Gm4895|ENSMUSG00000044268	-0.114193343541826	4.10055324772793	4.50611284221388	0.113678517990097	0.330795412423457	1
H60b|ENSMUSG00000075297	0.298964811976448	-0.396605530515371	0.834902055925452	0.368186069543915	0.637796176812291	1
Gm5421|ENSMUSG00000097245	-0.173120718309937	6.02229315167479	25.7939993346162	0.000324973778139768	0.00411633415258399	1
Slc2a12|ENSMUSG00000037490	0.0410521862540306	1.20628567623218	0.0614944415698631	0.805848557018447	0.920615868052752	1
Tbpl1|ENSMUSG00000071359	-0.0100503430679147	5.86174413566711	0.0468634351580273	0.838533898415923	0.935765728397242	1
Eya4|ENSMUSG00000010461	0.0967170433785989	1.28887984851764	0.298736880362634	0.588741025990416	0.80364266457034	1
Rps12|ENSMUSG00000061983	-0.124385897119353	0.759826332085862	0.793345441251275	0.465165343332904	0.716935928133861	1
Slc18b1|ENSMUSG00000037455	0.413385886092352	3.51024249131812	2.89090282673722	0.0994868488517654	0.303304475525607	1
Stx7|ENSMUSG00000019998	0.0909981828014923	6.80460085910346	11.6078578697813	0.0455944259612393	0.181001188430429	1
Moxd1|ENSMUSG00000020000	0.0345400898999825	2.98840717510615	0.214341112193451	0.707822683720282	0.871698009613852	1
Ctgf|ENSMUSG00000019997	-0.175791590811869	2.52887646673025	0.297656846864124	0.589412246958493	0.803938766144758	1
Enpp1|ENSMUSG00000037370	0.292072403584942	3.2835871580075	14.7851730841323	0.000770137279319638	0.00812672195343327	1
Enpp3|ENSMUSG00000019989	0.354493898461985	-0.762778478705923	1.4890369215721	0.231925804818412	0.497711324831436	1
Med23|ENSMUSG00000019984	-0.000592546057526923	5.50957892906113	0.000238287209040469	0.99096219814063	0.996910770657717	1
Akap7|ENSMUSG00000039166	0.129654240565929	4.57180284671432	6.39640134192065	0.0481268867438738	0.18812737297045	1
Epb4.1l2|ENSMUSG00000019978	0.273276221729803	7.14984334069353	68.33280671297	3.30086047836122e-09	3.16993870882622e-07	5.64249090171067e-05
Tmem200a|ENSMUSG00000049420	0.475012433407911	0.861963364715896	11.5639863338114	0.00373655052440001	0.0282622100283601	1
L3mbtl3|ENSMUSG00000039089	0.28445042199977	4.41609051247883	15.3875750213144	0.000475531655842749	0.00557909274191898	1
Arhgap18|ENSMUSG00000039031	0.104200029753274	4.24189009205195	1.94614305705232	0.173304855537515	0.423073205914823	1
Lama2|ENSMUSG00000019899	0.164155249492601	4.57531928510532	4.0495175006812	0.0532903180308896	0.2016256521514	1
Gm10145|ENSMUSG00000064208	-0.00203389837119673	1.94100394595859	0.000404008206275959	0.986720263304577	0.995572906441296	1
Ptprk|ENSMUSG00000019889	0.126311978584134	3.84243840864844	2.72886859961735	0.109039331440938	0.322756421065176	1
4930519F09Rik|ENSMUSG00000090126	-0.158967625522369	-0.782907158084579	0.429221554558004	0.517392274685531	0.756749411504018	1
Gm9824|ENSMUSG00000095478	0.0400258068676465	4.19521189371677	0.62380452830161	0.574496696437555	0.794865476102664	1
Gm9996|ENSMUSG00000056316	-0.554263748024467	0.881634457260396	11.3371185772104	0.00210743518166478	0.018048345188065	1
Soga3|ENSMUSG00000038916	-0.101843911452741	5.8510272939403	6.70593095358705	0.0386846217937451	0.161444073472236	1
9330159F19Rik|ENSMUSG00000004360	0.0474756553137975	6.73278924979419	1.95652936069736	0.294316983869529	0.566624002958185	1
Echdc1|ENSMUSG00000019883	-0.0182723965536101	5.04063986236753	0.163921305930173	0.755196592143899	0.895041212270212	1
Rnf146|ENSMUSG00000038876	0.0700042629961815	5.67373640216368	3.63279286845005	0.172862359088096	0.422492016907623	1
Rspo3|ENSMUSG00000019880	0.160458339279716	1.23796266963385	1.39479023170278	0.291791131805296	0.56430338353657	1
Gm10275|ENSMUSG00000069682	-0.0907391297624768	6.93902620962976	5.34786706615267	0.0458743099242107	0.181879614782359	1
Cenpw|ENSMUSG00000075266	0.373102188622563	1.11954168834672	6.34585503912016	0.0182580307450466	0.0941486508464034	1
Trmt11|ENSMUSG00000019792	-0.014378554129161	2.91156603952244	0.0392826188930934	0.879554907283234	0.952485438131771	1
Hint3|ENSMUSG00000019791	-0.0564236778799755	3.12390326740449	0.756118903647115	0.528820971506139	0.764130658235498	1
Ncoa7|ENSMUSG00000039697	-0.173017554639753	6.37418810461237	24.4441903852376	0.000186200001985337	0.00261751877790901	1
Hey2|ENSMUSG00000019789	0.0169225406170714	2.55720393110075	0.0231898161154174	0.879989902433079	0.952736807145508	1
Gm5422|ENSMUSG00000039684	-0.0789394705624983	5.60546420194835	3.40333378523559	0.12691359244491	0.353620366626454	1
Hddc2|ENSMUSG00000000295	0.230966852660043	3.77043993638634	12.2241917909003	0.00345199045174356	0.0265205954076874	1
Tpd52l1|ENSMUSG00000000296	0.293247477597036	5.63443411232711	21.1129725234979	7.37890210030977e-05	0.00122818843722196	1
Rnf217|ENSMUSG00000063760	0.0662262594761515	2.86231266058544	0.397869152102822	0.532995400224208	0.766534020817147	1
Nkain2|ENSMUSG00000069671	0.0151619842925781	2.33907641939223	0.0252227664047706	0.892193884198643	0.957566538362001	1
Clvs2|ENSMUSG00000019785	-0.105430628018764	4.68786897340103	6.38515146756719	0.0958272317172858	0.296266641291067	1
Gm10327|ENSMUSG00000071343	0.159530271931281	-0.890628150811506	0.182307545720996	0.67246390209136	0.855226810202939	1
Rsph4a|ENSMUSG00000039552	0.696310273086235	1.14116909045534	12.0195292925654	0.00162055814784887	0.0147507033968735	1
Zufsp|ENSMUSG00000039531	0.0977134723135449	3.16001787053069	1.72894579863507	0.266658672784287	0.538165685073743	1
Rwdd1|ENSMUSG00000019782	-0.00291508876136645	3.85609966056709	0.0028496731499811	0.96979849381574	0.989302109762265	1
Fam26e|ENSMUSG00000049872	0.017282211828252	1.67787235645743	0.0162523597063322	0.899412336495156	0.960369447188968	1
Fam26f|ENSMUSG00000046031	0.874285537584332	-1.39563379911028	8.96873552190968	0.00547943227670872	0.0383089633284495	1
Dse|ENSMUSG00000039497	0.695645595311854	2.06366771453169	43.1879244634877	2.93461191675508e-07	1.27320446967034e-05	0.00501642561050113
Tspyl1|ENSMUSG00000047514	-0.0982451014658094	7.78392065239895	10.3531722208862	0.0269998982902872	0.124874529592578	1
Gm26564|ENSMUSG00000097274	-0.190345116329519	0.90642028039758	0.38322620425989	0.540581295100472	0.771817590637599	1
Tspyl4|ENSMUSG00000039485	-0.101345865461948	9.1425127855251	10.1518568573815	0.0254979646018852	0.119898467567453	1
Nt5dc1|ENSMUSG00000039480	0.127500070997868	1.93786989214225	1.28185031296562	0.308092946845497	0.581039368201338	1
Frk|ENSMUSG00000019779	-0.256895164591116	-1.47531966534025	0.516772816883554	0.477815758578626	0.727582984846362	1
Amd2|ENSMUSG00000063953	0.0692481178779287	3.44930849347079	1.05957184327759	0.404838411108594	0.670832473777657	1
Hs3st5|ENSMUSG00000044499	0.104898408960291	4.15255281603904	2.05028209920278	0.16257420577084	0.408177896250729	1
Hdac2|ENSMUSG00000019777	-0.104587889575303	6.62319356045211	12.2689672116738	0.0220874991957273	0.107937024371573	1
Marcks|ENSMUSG00000069662	0.1139231801571	7.45581535107977	4.8023229657839	0.0363691417835608	0.154745856497569	1
Lama4|ENSMUSG00000019846	-0.0527975215549621	2.33656342050184	0.230068113950478	0.634971751701618	0.831415666386124	1
Fam229b|ENSMUSG00000051736	0.0207325930683794	3.88880682909494	0.0859144442811963	0.782716022502533	0.909577166179915	1
Tube1|ENSMUSG00000019845	0.0165606346849468	1.37450302327222	0.0192988529879779	0.907517856411381	0.964736345653838	1
Fyn|ENSMUSG00000019843	0.0413499604612821	6.66624628643876	2.63865820998167	0.367355481887294	0.636809107330027	1
Traf3ip2|ENSMUSG00000019842	0.21032771280303	-1.34471045942204	0.413579009470409	0.525071973874411	0.762063195908405	1
E130307A14Rik|ENSMUSG00000087177	0.0830705824650832	4.9276089469952	2.79940585812243	0.167340400117575	0.414928459473431	1
Rev3l|ENSMUSG00000019841	-0.0407501365633221	5.88981906952465	1.16682528540834	0.409299594799926	0.673773464087588	1
AA474331|ENSMUSG00000096687	-0.127925939317012	3.842864933987	4.39842841749996	0.100691632408628	0.305777716182818	1
4930547M16Rik|ENSMUSG00000097890	-0.35529630143145	-0.125049832452987	2.92818683259657	0.0974270313690286	0.299014996624836	1
BC021785|ENSMUSG00000038528	-0.404934082644411	-2.22394818038791	1.22265868063852	0.277678538385931	0.548786777506042	1
AI317395|ENSMUSG00000038522	-0.360787719408129	-0.845434152770799	2.09050881164675	0.158642858174276	0.402350299351792	1
Slc16a10|ENSMUSG00000019838	0.404110425873618	0.432828942513329	4.03445396885049	0.0537083306652539	0.202858530265392	1
Rpf2|ENSMUSG00000038510	0.111269030530297	3.92088492280343	3.63991113410555	0.142497160921834	0.377533550650626	1
Gtf3c6|ENSMUSG00000019837	0.136744370437559	3.88588592480157	5.52410825692306	0.0723532127276494	0.246326591986943	1
Amd1|ENSMUSG00000075232	-0.0138126279842971	5.7495104125309	0.166901609822209	0.783030128139968	0.909577166179915	1
Cdk19|ENSMUSG00000038481	-0.0567287976893539	7.45898130784921	2.23270762144082	0.205564727518699	0.466057455834588	1
Ddo|ENSMUSG00000063428	0.0358310246049211	2.54184695605756	0.104329683754309	0.748947914533814	0.892072117805521	1
Mettl24|ENSMUSG00000045555	-0.808705480944181	-0.644589288503672	13.3013355567367	0.00103951983331602	0.0103854775164839	1
Cdc40|ENSMUSG00000038446	-0.124119945052651	5.69685978951705	13.286399326975	0.0146125794023256	0.0799064082864216	1
Wasf1|ENSMUSG00000019831	-0.0722647212889194	7.71632826543025	4.87259947462614	0.103246631120747	0.310995226850758	1
Gpr6|ENSMUSG00000046922	-0.285641068444164	6.47284598293593	19.039039333288	0.000140892866695371	0.00208341060838294	1
Fig4|ENSMUSG00000038417	-0.00318111953056312	5.75273220394015	0.00426975161783757	0.94950662227051	0.980584771860957	1
Ak9|ENSMUSG00000091415	0.420343872724218	-0.394572364020999	2.34752316232021	0.136020892841258	0.367378913292538	1
Zbtb24|ENSMUSG00000019826	0.0308707047082088	3.78325840292039	0.311529147324179	0.693245017105414	0.866164416152392	1
Mical1|ENSMUSG00000019823	0.0408789269110656	3.4335532163628	0.409692068402575	0.629747223092104	0.828834234026518	1
Smpd2|ENSMUSG00000019822	0.290036467174689	3.50030708006721	24.075080787213	0.000456762099283296	0.00539591660341994	1
Ppil6|ENSMUSG00000078451	0.113917849859522	1.15104970957056	0.603804925532634	0.460586169621216	0.713610077359291	1
Cd164|ENSMUSG00000019818	0.00823744636573574	6.27270860186445	0.0611889454901277	0.861498706894727	0.945109094576117	1
Ccdc162|ENSMUSG00000075225	-0.481859808079697	-1.46484252805752	2.03854238267168	0.163743340132515	0.409911085433232	1
Cep57l1|ENSMUSG00000019813	-0.0298212945838769	2.89130370083784	0.225890374228266	0.754943389452866	0.894999812699028	1
Sesn1|ENSMUSG00000038332	-0.0644411709186443	5.94916740653544	2.3418754398588	0.1866426653512	0.442055460693407	1
Armc2|ENSMUSG00000071324	-0.0206137542853087	3.12572334528675	0.0924314323647247	0.815311800024184	0.924236041178736	1
Gm9855|ENSMUSG00000085666	0.181119598988279	1.76097813899251	0.0770309970230153	0.783276595166234	0.909577166179915	1
Foxo3|ENSMUSG00000048756	-0.0601687475673933	6.75561369491898	2.28270018967353	0.186420172012774	0.441856131501158	1
Lace1|ENSMUSG00000038302	-0.0272950029721466	4.12838936996556	0.263513274482245	0.705842710766825	0.871608415650372	1
Snx3|ENSMUSG00000019804	0.0376683254667943	7.21423526503452	0.847793786579611	0.401182257061862	0.667686148170271	1
Nr2e1|ENSMUSG00000019803	0.0607233697839184	4.51697719059461	1.12466006025788	0.364196685288454	0.633709900274435	1
Ostm1|ENSMUSG00000038280	-0.021100894253097	5.83135312927519	0.541999534325641	0.670707646189201	0.854327608342638	1
Sec63|ENSMUSG00000019802	0.0522466940914949	6.09119135382676	3.27829505093874	0.276953719409476	0.548249493420963	1
Scml4|ENSMUSG00000044770	0.613249249776593	-0.852933477622883	5.18309631597414	0.0301518778836955	0.135247113090115	1
Sobp|ENSMUSG00000038248	0.298233258442465	4.49312205507644	26.98326486065	1.36628617769808e-05	0.00031223657649159	0.233552959215709
9030612E09Rik|ENSMUSG00000045008	0.0509784941298507	-1.47570401288644	0.0213380195451469	0.884844619232727	0.954083631435932	1
Pdss2|ENSMUSG00000038240	0.0421479720051056	3.27705991512971	0.578643017628864	0.625445261972062	0.826417353957674	1
Bend3|ENSMUSG00000038214	0.249262060547562	2.08646313594491	3.74253031825853	0.0625787522100276	0.223884719606156	1
Gm9803|ENSMUSG00000045886	0.0195647600022176	4.00285445895411	0.127010010229274	0.79149352311667	0.912938759955398	1
1700021F05Rik|ENSMUSG00000019797	0.0237443820477068	4.1158930922654	0.149495372401411	0.744849286926197	0.88994574059666	1
Cd24a|ENSMUSG00000047139	0.0555956174000943	3.1675322137689	0.249488137040977	0.621100241837924	0.823668544140998	1
Qrsl1|ENSMUSG00000019863	0.144026400273737	4.02280840251859	7.27697021664501	0.053532489266748	0.202407514161865	1
Rtn4ip1|ENSMUSG00000019864	-0.0765246625449428	4.03753896852418	1.46332821137667	0.292657844056756	0.564996331940938	1
Aim1|ENSMUSG00000019866	-0.0689086904877703	0.107152146622132	0.153994804457176	0.729699869754499	0.882317384684608	1
Atg5|ENSMUSG00000038160	-0.0259337480301137	4.68545038395717	0.241147676074189	0.684783135620738	0.861286566799387	1
Prdm1|ENSMUSG00000038151	0.229852179938321	-0.045880394476669	1.24604980666231	0.273220238031805	0.545221830249316	1
Prep|ENSMUSG00000019849	-0.00941625464972086	4.64965107858703	0.0405633768031871	0.884181824864496	0.954043044480051	1
Popdc3|ENSMUSG00000019848	-0.162261751411858	0.35796130012555	0.700577953911642	0.409245748245478	0.673773464087588	1
Bves|ENSMUSG00000071317	0.445157118955984	2.09761045313126	18.394643891473	0.000247579232143026	0.0032960431419415	1
Lin28b|ENSMUSG00000063804	0.220330082064855	3.70233532909379	5.87626419229255	0.021621971327874	0.106453334642476	1
Hace1|ENSMUSG00000038822	-0.155021045412115	6.22057941637347	18.7093129021531	0.00105867572239386	0.0105398967959235	1
Gm26543|ENSMUSG00000097884	0.626449295402636	-2.12644614343147	2.33233009892211	0.137247638860322	0.369198291915255	1
Grik2|ENSMUSG00000056073	0.0749875986530827	7.84866171498564	2.06059612580931	0.161555260136074	0.40671953118793	1
Ascc3|ENSMUSG00000038774	-0.0202179051172185	5.14913309976182	0.226321291954181	0.722432871173564	0.879139140018574	1
Lilrb4|ENSMUSG00000062593	0.243578132015581	-1.98104721110402	0.404399593105947	0.52967532709696	0.764337105277076	1
Dcbld1|ENSMUSG00000019891	0.571564153821596	4.22482127675776	138.452259735732	9.86082116560187e-13	5.2625858349789e-10	1.68560877004798e-08
Gopc|ENSMUSG00000019861	-0.0148681709833313	5.94601354357289	0.16524269018655	0.760448452708881	0.897828715535194	1
Nus1|ENSMUSG00000023068	-0.0640738938424379	7.37364892567642	3.30331243674641	0.152728083369406	0.393479104312979	1
Zfa-ps|ENSMUSG00000049576	-0.389569049886866	-0.352643593315135	4.03186032247538	0.0790831323386779	0.260873613314813	1
Slc35f1|ENSMUSG00000038602	0.13629913181289	6.79231818931379	10.2962087609043	0.00317926160568925	0.0248497018233434	1
Pln|ENSMUSG00000038583	0.362542155435275	-0.149615510115266	1.75965200251793	0.194735182007027	0.451363145929237	1
Cep85l|ENSMUSG00000038594	0.0279480925377509	3.20033804032975	0.17050597567343	0.749827137201492	0.892593407500411	1
Asf1a|ENSMUSG00000019857	-0.0395858642712698	3.87950525917344	0.546285908177654	0.599744057876953	0.811655840816137	1
Mcm9|ENSMUSG00000058298	0.115348531567171	2.9353446407149	1.15930368311174	0.290241635571969	0.562707328849636	1
Fam184a|ENSMUSG00000019856	-0.151345026605482	5.59162301759211	14.1002217522948	0.00334950223488034	0.0258727479453432	1
Man1a|ENSMUSG00000003746	0.250627653751236	6.91904186564186	10.5293893070396	0.00289618730580269	0.0230696299186352	1
Gm16998|ENSMUSG00000097069	-0.059591979435814	-0.0384468946821376	0.0801288354200026	0.779078195701195	0.907702397913293	1
Msl3l2|ENSMUSG00000047669	-0.0853309492549721	3.69217761283276	1.09243877032777	0.304328216480525	0.577251057758332	1
Tbc1d32|ENSMUSG00000038122	-0.00667237661282316	4.40718560320398	0.0203191979520919	0.922218422081894	0.970567083654178	1
Gja1|ENSMUSG00000050953	0.0115112351537116	7.68954485369742	0.0574091153987149	0.812277692701432	0.922902949753293	1
Gm9795|ENSMUSG00000045048	0.0137467910553759	0.120741617557341	0.00451803234067115	0.946858039681963	0.980021107734472	1
Hsf2|ENSMUSG00000019878	0.140931078898607	4.77292653084363	15.8112827046661	0.0250077799821895	0.118270756506611	1
Serinc1|ENSMUSG00000019877	-0.0941803084902251	9.93032336801317	13.0084740907773	0.0406072327512955	0.166940845755326	1
Pkib|ENSMUSG00000019876	-0.135752641038201	0.635995736962519	1.17027448717934	0.434994555032123	0.693637772734992	1
Fabp7|ENSMUSG00000019874	0.272505921312353	3.5788383447089	4.38824928893227	0.044784673260206	0.178908437651311	1
Smpdl3a|ENSMUSG00000019872	0.0990839228272976	5.21967517018215	5.58004590677451	0.0781365995823662	0.258869062446547	1
Gcc2|ENSMUSG00000038039	-0.117863749725446	6.91162433808333	10.2272723562964	0.0089690458266367	0.0554402408247638	1
Lims1|ENSMUSG00000019920	0.0357168792023869	3.4566361306861	0.359095661973732	0.664910953342874	0.851258680908759	1
Ranbp2|ENSMUSG00000003226	-0.206276978868905	8.03634248574552	25.5186139608679	2.04369667908961e-05	0.000436141710766015	0.349349510323578
Ccdc138|ENSMUSG00000038010	0.0606482856067313	1.7550837160955	0.347243995435976	0.645020186411269	0.837903721142506	1
Edar|ENSMUSG00000003227	-0.199187130043505	-0.280798680112692	0.549300308399679	0.464399070270921	0.716486809210305	1
Gm9987|ENSMUSG00000055958	0.258083129758142	-1.46820409306681	0.924786031331252	0.344015715580279	0.614171193982512	1
Sh3rf3|ENSMUSG00000037990	0.243028351433551	5.08979375286774	8.51372110185103	0.00664059322676882	0.0440580265738582	1
Sept10|ENSMUSG00000019917	-0.0593287857853752	2.67112604017699	0.658757911186233	0.556093105763115	0.78068759956246	1
Sowahc|ENSMUSG00000098188	-0.033713672360253	3.45396285492532	0.214221888328257	0.684574506919124	0.861286566799387	1
Sowahc|ENSMUSG00000071286	-0.0340346036377252	3.45383036492396	0.218049088008412	0.681743738755313	0.859689356315429	1
P4ha1|ENSMUSG00000019916	-0.0525254121310685	6.41517713381961	0.773275228212082	0.386235358679689	0.654914413943955	1
Gm10273|ENSMUSG00000069622	-0.57775260081076	-1.23591531065785	6.11580825558276	0.0308624338388035	0.137708808154661	1
Mcu|ENSMUSG00000009647	0.10142772879651	5.12590930300222	3.72855233705753	0.0774500591279689	0.258104784468929	1
Micu1|ENSMUSG00000020111	0.0555460509625638	7.07863228167399	3.2701872852209	0.216833590135446	0.479006641221932	1
Dnajb12|ENSMUSG00000020109	-0.138108827532434	5.43952315126151	16.6095634493301	0.00927935386875717	0.0567517978649499	1
Ddit4|ENSMUSG00000020108	-0.0370267507502773	5.05115369709923	0.104247449759429	0.749043378496206	0.892072117805521	1
Ascc1|ENSMUSG00000044475	-0.0739887656858023	3.91550987161954	1.88228169650652	0.327304024653407	0.599748791403743	1
Anapc16|ENSMUSG00000020107	-0.16832420092253	5.72476005719695	23.1855509770051	0.00089604762419507	0.00922157621191483	1
Spock2|ENSMUSG00000058297	-0.191417272308644	8.98469908520997	34.859680413552	2.14806970594783e-05	0.000455572004385511	0.367191035534722
Chst3|ENSMUSG00000057337	0.0201640832155297	2.3464143412598	0.0371796080061968	0.855393119262886	0.942327123843511	1
Psap|ENSMUSG00000004207	-0.00660435591891143	10.3943212509208	0.0860266245315007	0.886885922724369	0.955364678886308	1
4632428N05Rik|ENSMUSG00000020101	-0.0989994960885941	4.16179530286004	3.72131575979885	0.168189207201561	0.415986326315251	1
Cdh23|ENSMUSG00000012819	-0.0468994455338992	0.224714661097313	0.0472671249595268	0.829369163889562	0.930799372311809	1
Slc29a3|ENSMUSG00000020100	0.202671986287654	4.60207619124439	17.5287064056645	0.00201337713261298	0.0174792629278244	1
Unc5b|ENSMUSG00000020099	-0.105827119106876	5.73823202972637	4.13596291346187	0.0509605093428977	0.195801066915597	1
Gm26947|ENSMUSG00000098055	-0.478649705323928	-0.334491761313573	3.71934947788749	0.0633506200155538	0.225513431600557	1
Pcbd1|ENSMUSG00000020098	0.166411739545275	1.37923271877814	2.51807611836437	0.25288337000682	0.523203824069602	1
Sgpl1|ENSMUSG00000020097	0.0712319086189756	5.37077364363893	4.04820436036969	0.18859566765297	0.44369038575005	1
Pald1|ENSMUSG00000020092	0.245128515046587	3.54793645612658	16.0395915328579	0.00272540933077105	0.0220692312175274	1
Nodal|ENSMUSG00000037171	-0.0906198396305376	-0.616863043434652	0.134400526285464	0.716500184105346	0.876349037428219	1
Eif4ebp2|ENSMUSG00000020091	0.0656291300816495	4.40316557437843	1.14492074575562	0.334888641979378	0.606629716209993	1
Lrrc20|ENSMUSG00000037151	-0.174517087998388	4.80165631726902	14.1015708249174	0.00470085106879667	0.0340204691659654	1
Ppa1|ENSMUSG00000020089	-0.129203653506543	5.94582562058897	7.30340417639183	0.0112447603779978	0.0658957606792921	1
Sar1a|ENSMUSG00000020088	-0.00558355781685565	6.96525651707883	0.0418654103204423	0.901556045416295	0.96164588762666	1
Tysnd1|ENSMUSG00000020087	-0.0162818370171856	3.52690049316237	0.0895426128500941	0.842729120263178	0.937322844533688	1
Aifm2|ENSMUSG00000020085	0.53234175300563	3.14974019828198	52.5378532936429	4.70169291485099e-08	2.79065064883551e-06	0.000803707386864628
H2afy2|ENSMUSG00000020086	0.173533765864436	4.09657055466769	11.2128428451567	0.017657302704564	0.0917986412505528	1
Col13a1|ENSMUSG00000058806	0.142439594330253	-0.844783696682078	0.324251572826158	0.573327408112145	0.794162496210584	1
Gm5424|ENSMUSG00000046687	-0.0221189257491543	6.04009932084437	0.175133213808896	0.678587405835904	0.85831675454019	1
2010107G23Rik|ENSMUSG00000020083	-0.219200203622248	3.87993660009377	12.7207963569686	0.00428111726368974	0.0316391779098627	1
Tspan15|ENSMUSG00000037031	-0.0082120005439524	4.37779143208996	0.0189933310863508	0.905004509627782	0.963211947424027	1
Hk1|ENSMUSG00000037012	0.0237850274268694	7.86833067743369	0.53164719827757	0.591358980999551	0.805344998502735	1
2210417K05Rik|ENSMUSG00000085347	-0.656141271214132	-1.22542153029554	4.2491386524535	0.0480800231683353	0.188030179830593	1
Hkdc1|ENSMUSG00000020080	-0.329887146729298	-1.04218831075557	1.06032243132316	0.31141953560391	0.585246871329512	1
Supv3l1|ENSMUSG00000020079	-0.0260686839954928	4.3958900242385	0.29063893000111	0.704837650509385	0.871257980787335	1
4930507D05Rik|ENSMUSG00000097129	-0.0190115799468415	-0.732545341655798	0.0065420274445616	0.938226648157637	0.977274165109173	1
Vps26a|ENSMUSG00000020078	0.0471921800631565	5.63747335370797	2.5320924967097	0.35900516134922	0.628580787473479	1
Srgn|ENSMUSG00000020077	0.0388346983583965	3.03713825151582	0.179008162956517	0.679808129223773	0.859078462579183	1
2510003E04Rik|ENSMUSG00000036955	0.0170933666521049	7.20455679680084	0.470343039161545	0.702218412734491	0.869911235017813	1
Ddx21|ENSMUSG00000020075	0.131657978135662	5.18848360981775	7.78248709109678	0.0198912431988697	0.100059551000526	1
Ddx50|ENSMUSG00000020076	-0.0567931176405387	5.79423951827592	1.32066219760885	0.259605065244632	0.53081211169515	1
Stox1|ENSMUSG00000036923	-0.173639846704736	1.97329092579731	1.45683209003593	0.236919865808109	0.50417519143741	1
Ccar1|ENSMUSG00000020074	0.0529270286143151	6.0227981111244	1.48403806136833	0.271687009555212	0.543183361559858	1
Tet1|ENSMUSG00000047146	0.106153078763109	4.70656631009175	4.63766044030097	0.0977138382753249	0.299552054382988	1
Slc25a16|ENSMUSG00000071253	-0.0883363123044769	3.8835789624923	1.6598897706204	0.253237862861875	0.523566524886418	1
Dna2|ENSMUSG00000036875	-0.0212436763804402	1.09890647549523	0.0283518600455446	0.890509824809955	0.956823625722832	1
Rufy2|ENSMUSG00000020070	-0.0287173877503533	6.31410030980097	0.51131518453651	0.538036082757646	0.769896936100721	1
Hnrnph3|ENSMUSG00000020069	-0.0277959856404734	5.8841961817289	0.45908334064408	0.574384960662265	0.794830123659092	1
Pbld2|ENSMUSG00000020068	-0.153222576965546	-0.704128806314221	0.384954025951421	0.546505610690967	0.775488082810508	1
Pbld1|ENSMUSG00000020072	0.824300104616862	-1.68854382195418	3.82919151781483	0.0597851224470683	0.217460721678946	1
Mypn|ENSMUSG00000020067	0.289519098960589	0.689224950809038	3.05359607656829	0.102866625242033	0.310287999274273	1
Herc4|ENSMUSG00000020064	0.109455208063832	4.88646736614892	6.43399966579575	0.0711792676336394	0.243456609743383	1
Sirt1|ENSMUSG00000020063	0.101184992509013	4.62640876177521	2.48060762747423	0.12580602203576	0.351500735098234	1
Dnajc12|ENSMUSG00000036764	0.0892898366881564	3.73403846940334	2.7704075205244	0.252427854373106	0.522813057705394	1
Ctnna3|ENSMUSG00000060843	0.0918200719151748	1.7835559796078	0.667381361677649	0.476230040525611	0.72672966042819	1
Gm10118|ENSMUSG00000062561	-0.106825268791732	2.84464390581341	1.45705687123116	0.265072765624041	0.535977508348399	1
Lrrtm3|ENSMUSG00000042846	-0.143877572072554	6.60558872770163	11.7599934716022	0.00178973080875403	0.0159758007544864	1
1110002J07Rik|ENSMUSG00000097134	-0.0293288683198576	-0.743676653134401	0.0101189765133748	0.920546564657801	0.969764179985391	1
Jmjd1c|ENSMUSG00000037876	-0.0111508026822376	7.20696159095356	0.0689953168628224	0.802118939334919	0.918934464780585	1
Reep3|ENSMUSG00000019873	0.033988160332298	6.05385055055811	0.525278613659266	0.480083135202803	0.729405485126364	1
Nrbf2|ENSMUSG00000075000	0.00602181079350575	2.94357300104662	0.00942181348659683	0.949035090450832	0.980584771860957	1
Egr2|ENSMUSG00000037868	-0.268526452529679	4.366049835182	1.22869853701233	0.276518330888429	0.548098834439564	1
Ado|ENSMUSG00000057134	-0.0420319347592608	6.58782042904895	1.54030633708664	0.359961357817938	0.629610094192144	1
Zfp365|ENSMUSG00000037855	-0.191165379350717	9.5714152132637	24.8518726619235	3.24738183046819e-05	0.000631521558703336	0.555107450100232
Rtkn2|ENSMUSG00000037846	0.127202859623068	2.26395380630213	0.711566523300837	0.40563848843692	0.671100980273974	1
Arid5b|ENSMUSG00000019947	0.332057062271439	4.09713501213696	5.49752801646443	0.0258954024486752	0.121142859731159	1
1700040L02Rik|ENSMUSG00000019945	0.343210205547285	1.77723838826303	7.87651729685553	0.00874845977758774	0.0543804259774854	1
Tmem26|ENSMUSG00000060044	-0.0653747378013304	-2.33137684160082	0.0186956596425411	0.892161304274262	0.957566538362001	1
Rhobtb1|ENSMUSG00000019944	0.0582884705084793	1.44146186005263	0.194045862984733	0.683663333614376	0.860823587566599	1
A930033H14Rik|ENSMUSG00000090622	0.284701367249875	0.94308810137011	1.16615721398657	0.288847015365594	0.561231295066447	1
Cdk1|ENSMUSG00000019942	-0.437660222343234	-0.906715450008512	1.47347767086819	0.234321903510911	0.501188515842783	1
Ank3|ENSMUSG00000069601	-0.174462240352757	8.88822666092709	23.2724942312369	0.000108673330400448	0.00168419030812806	1
Ccdc6|ENSMUSG00000048701	0.182198762946774	6.02141088826872	10.0123140365439	0.00356480445117355	0.0271912093496479	1
Slc16a9|ENSMUSG00000037762	-0.0334563498480594	0.89051497764133	0.0243941427937503	0.876938512443602	0.951831032555142	1
Fam13c|ENSMUSG00000043259	0.0285582284093169	5.96140231638571	0.324804863744479	0.573002202119213	0.7940535430013	1
Phyhipl|ENSMUSG00000037747	0.126051834064507	7.21327021318501	18.8792644967475	0.0050977471268837	0.0362732172715928	1
Bicc1|ENSMUSG00000014329	0.141490869766209	2.87851206627865	3.41246559252785	0.143011565029602	0.378282044381929	1
Tfam|ENSMUSG00000003923	-0.0636535910721486	5.1781073333983	2.8726429505198	0.260999327360617	0.5320838177032	1
Ube2d1|ENSMUSG00000019927	0.0623602285964346	5.80144744742908	1.97625971397904	0.212602446070716	0.474376089591947	1
Cisd1|ENSMUSG00000037710	-0.0339010674845914	5.92662004935744	0.586135120602976	0.489418691673803	0.737002852272744	1
Ipmk|ENSMUSG00000060733	-0.0508796666104038	5.23342060056274	1.45432941711803	0.363061540338514	0.632959993523068	1
Gm9923|ENSMUSG00000053830	0.0575240744990546	2.06536385964646	0.381185257280606	0.626686457011515	0.827162249722403	1
Zwint|ENSMUSG00000019923	-0.0758246768706847	8.97468908464575	8.64952752818165	0.0918933353990834	0.288383454252237	1
Pcdh15|ENSMUSG00000052613	0.0938014038932918	3.55401696188815	1.34189873536135	0.255890326702884	0.526572452886819	1
Gm5778|ENSMUSG00000091825	0.239847815037442	-0.975950686687168	1.10856071135285	0.349116523012504	0.619451717290403	1
Gm6419|ENSMUSG00000072407	-0.061920960294136	2.4768858522669	0.884043636696009	0.564756582566856	0.788341727810936	1
Gnaz|ENSMUSG00000040009	-0.0212874408161123	5.63708789934928	0.253964126397423	0.67931889391884	0.858832717450533	1
Rab36|ENSMUSG00000020175	-0.259203610858348	5.08479415529836	27.6256064720038	1.14909585118521e-05	0.000269816545057142	0.1964264448016
Bcr|ENSMUSG00000009681	-0.318453828727134	8.90919592537117	77.8482584203559	8.16247358930738e-10	9.68953635664031e-08	1.3952932353562e-05
Specc1l|ENSMUSG00000033444	-0.0502747392509656	6.38056604305729	2.37956107840983	0.278298677357741	0.549144360008452	1
Adora2a|ENSMUSG00000020178	-0.299357247731329	8.59622853733277	12.6608438589442	0.00127195292093444	0.0122563490588801	1
Upb1|ENSMUSG00000033427	0.403679429424254	2.90024045929795	9.93902611416656	0.00367232528003459	0.0278625242142108	1
Gucd1|ENSMUSG00000033416	-0.00392825437879483	4.03586437408365	0.00415485642973632	0.95787862220531	0.98442717296805	1
Snrpd3|ENSMUSG00000020180	-0.0190005547489452	4.89774248120966	0.209519971610458	0.753965061452038	0.894571748216584	1
Fam211b|ENSMUSG00000046807	-0.0449921678693769	4.30778936349552	0.556890971346849	0.517704887700319	0.756832921435838	1
Ggt1|ENSMUSG00000006345	-0.189474020031776	1.33443598733092	1.43918073100735	0.239714587868177	0.507704270229044	1
Ggt5|ENSMUSG00000006344	-0.120973389265596	1.2841409447909	0.910924334476827	0.407470304053113	0.67258748140575	1
Susd2|ENSMUSG00000006342	0.395070171314101	2.45617168167257	10.444474713475	0.00299599367000589	0.0236661348406103	1
Cabin1|ENSMUSG00000020196	-0.0348826448053006	6.41410640281867	1.0401444777052	0.44939587604209	0.705887681885631	1
Ddt|ENSMUSG00000001666	0.004360579996488	4.47276179627965	0.00845222513966437	0.947990853398036	0.980158207704955	1
Gm20441|ENSMUSG00000092360	-0.0927538612088133	2.98569878558407	1.77095695856776	0.318309014405952	0.590643270895394	1
Gstt3|ENSMUSG00000001665	-0.162746258686957	2.10830424950079	2.27260700899673	0.168214461613052	0.415986326315251	1
Gstt1|ENSMUSG00000001663	-0.00247478848556027	2.42386550879937	0.000838263305550981	0.98165454692248	0.993923048338143	1
Gstt2|ENSMUSG00000033318	0.432734617758748	0.544726057448609	6.66164500094465	0.0199946407590347	0.10046689862873	1
Mif|ENSMUSG00000033307	0.017164079556066	5.05319659693554	0.192676335329642	0.769561676998279	0.903122841315981	1
Derl3|ENSMUSG00000009092	-0.0745418087645473	0.204890021091161	0.14677025386256	0.706190763583146	0.871641544579502	1
Smarcb1|ENSMUSG00000000902	-0.0697967312927193	6.05821273655946	3.71081212016905	0.146226911077723	0.383626309248433	1
Mmp11|ENSMUSG00000000901	0.0125177641052453	0.787038924607785	0.0059675635759092	0.941330401612067	0.978420399194739	1
Chchd10|ENSMUSG00000049422	-0.247385840399147	6.95007171638931	33.957348196595	2.30947575582689e-06	7.1389111338345e-05	0.0394781785701048
Gm867|ENSMUSG00000050157	-0.0638209936999836	-0.67336897273547	0.0491727482980642	0.826020255122415	0.929125031629033	1
Zfp280b|ENSMUSG00000049764	0.0208789211844017	4.94911821780251	0.226804856844784	0.730257887386467	0.882472744158669	1
Slc5a4b|ENSMUSG00000020226	0.381146041775695	-1.34648903662499	1.22261600333794	0.277686758925776	0.548786777506042	1
Prmt2|ENSMUSG00000020230	0.168266048520556	5.45914041666627	15.8689344524205	0.00144432484963962	0.0135268604747262	1
S100b|ENSMUSG00000033208	0.145862447474015	7.37353389146739	4.23200705326104	0.0485041648664578	0.189267498287842	1
Dip2a|ENSMUSG00000020231	0.0923762890750122	6.55366378225994	3.35111175616589	0.077167750998994	0.257631488596078	1
Pcnt|ENSMUSG00000001151	0.0902315131927789	5.10764002867425	3.38007306758672	0.116053897978115	0.33448412275129	1
Ybey|ENSMUSG00000033126	0.041893790457891	2.46662037299402	0.219287767462004	0.696526292494078	0.867713334117294	1
Mcm3ap|ENSMUSG00000001150	-0.183149571402692	6.24996586353008	41.1443423604765	9.48899615778173e-05	0.00150888279368485	1
Lss|ENSMUSG00000033105	0.0263431450692982	4.22197230561596	0.183050570131811	0.709391363740932	0.872545390719811	1
Ftcd|ENSMUSG00000001155	1.46163206366371	-1.3011166687263	17.7448821201261	0.000214247276253978	0.00294637404689099	1
Col6a2|ENSMUSG00000020241	0.762404944338285	4.5038935438221	75.0581782866882	1.21313143303152e-09	1.39176300108999e-07	2.07372687162408e-05
Col6a1|ENSMUSG00000001119	0.211745953609773	6.32005387937968	2.516908501071	0.123176939020859	0.346776877290562	1
Pcbp3|ENSMUSG00000001120	-0.0227826766190188	5.3074949470546	0.339572820880907	0.677599702560803	0.857714989478466	1
Slc19a1|ENSMUSG00000001436	0.039450874407494	3.79180075620299	0.510993285810734	0.615123771000113	0.820005126840516	1
Col18a1|ENSMUSG00000001435	0.131084773124325	1.44545073075358	0.852158269771519	0.363349998950973	0.633204697937397	1
Pofut2|ENSMUSG00000020260	0.100118317175982	4.35824897598068	6.64542247227286	0.145176330220206	0.381791413659109	1
Adarb1|ENSMUSG00000020262	-0.175644381448013	7.44133385372558	31.8629554671223	7.49010728127666e-05	0.00124186124021477	1
Fam207a|ENSMUSG00000032977	-0.0290530046799979	5.0303103207084	0.534615180644146	0.620232267862682	0.823156085935146	1
Itgb2|ENSMUSG00000000290	-0.0864859686222636	3.03348617820609	0.785928483429836	0.382426223500259	0.651424106793257	1
Pttg1ip|ENSMUSG00000009291	-0.0215135981814631	4.6375067813428	0.167827267677714	0.741053292637776	0.888370784515253	1
Sumo3|ENSMUSG00000020265	-0.126258414693538	7.41635262287794	20.0593117699043	0.00456860296521121	0.0332998256134225	1
Ube2g2|ENSMUSG00000009293	-0.293565429562931	3.69338434686487	21.4477054584651	0.000185045970647795	0.00260343689074354	1
Tspear|ENSMUSG00000069581	-1.18364605301325	1.24014675846839	43.4508617363085	2.77832136693818e-07	1.21775962683183e-05	0.00474926254464413
Lrrc3|ENSMUSG00000051652	0.356796611741544	4.41597415735408	24.754938949989	2.53260553237097e-05	0.000520340853009007	0.432923589703494
Trpm2|ENSMUSG00000009292	0.165281384722251	5.35961901515528	15.0244427073487	0.00216193020005089	0.0183952388450323	1
1810043G02Rik|ENSMUSG00000020284	0.17199899371893	4.60903262318408	12.1306731732741	0.00767265450224392	0.0491774863372169	1
Pfkl|ENSMUSG00000020277	-0.00556807412401784	6.62159820325702	0.0172385139689509	0.903640042788917	0.962538814271794	1
Aire|ENSMUSG00000000731	1.26238925511495	-1.97072334929807	10.2639702854689	0.00322068906041575	0.0251046323751695	1
Icosl|ENSMUSG00000000732	-0.220319447268626	2.34867379634409	3.45922469654151	0.0727872926855117	0.247254019757578	1
D10Jhu81e|ENSMUSG00000053329	-0.0260150673411612	5.57194131626082	0.513751417190824	0.616551207483199	0.820905280501767	1
Pwp2|ENSMUSG00000032834	-0.0860982255974961	4.94144450075896	3.1022941533372	0.149786843638516	0.389168711977205	1
Trappc10|ENSMUSG00000000374	-0.0818753550114437	6.80119548586288	7.67726329822241	0.0710204698494137	0.243145185580989	1
Agpat3|ENSMUSG00000001211	0.00413684622145899	8.10043636731568	0.0225251730384594	0.926176951582875	0.972378490328565	1
Gm10146|ENSMUSG00000064317	-0.0792436474440362	3.21542825813659	1.60050146594643	0.363098496342998	0.632959993523068	1
Rrp1|ENSMUSG00000061032	-0.0861845220808058	8.11357109752248	10.644809971691	0.0527335235417567	0.200272573077714	1
Cstb|ENSMUSG00000005054	-0.0782873306287194	4.03351965386957	1.89777535546012	0.290714657045209	0.563365027007652	1
Pdxk|ENSMUSG00000032788	-0.246330744323534	8.05960272368204	48.1659757356629	1.07617983076283e-07	5.73090904269778e-06	0.00183962180270599
Ilvbl|ENSMUSG00000032763	0.126773805759436	4.30739184665494	5.00563478914461	0.0695502227933192	0.239937741358022	1
Syde1|ENSMUSG00000032714	-0.0166481178663313	2.97305458830234	0.0464443351285692	0.857642598046879	0.943203345121298	1
Slc1a6|ENSMUSG00000005357	0.447279383111774	1.41887016930839	11.2867700619716	0.00214913094073524	0.0183319582339961	1
2610008E11Rik|ENSMUSG00000060301	0.178912395728627	5.52486593581854	12.0197386461739	0.00162042883991894	0.0147507033968735	1
Ppap2c|ENSMUSG00000052151	0.192902736782946	2.24424825641338	3.08537527170425	0.0892624396418037	0.282581780022294	1
Mier2|ENSMUSG00000091854	0.0382484750256236	3.48911364306811	0.268311261158455	0.64401454448185	0.837264630753181	1
Mier2|ENSMUSG00000042570	0.0176659202029467	4.81529532549148	0.13830908377706	0.775810647129519	0.906473492961859	1
Theg|ENSMUSG00000020317	-0.959279030384421	-0.43913086528663	12.5287198390372	0.00133655609392608	0.0127780144684409	1
C2cd4c|ENSMUSG00000045912	0.154080349530934	2.44104998111548	1.68310083088334	0.204457753240448	0.464637175470914	1
Shc2|ENSMUSG00000020312	0.0922519420425226	5.7662037609085	5.08982283556453	0.0680969454035642	0.236457243172128	1
Tpgs1|ENSMUSG00000020308	-0.269560752503973	4.12912555693711	9.88089651742553	0.0037600951173195	0.0284025921058151	1
Cdc34|ENSMUSG00000020307	-0.154214044264346	4.76613244982183	8.56826985509862	0.0150465366194397	0.0818022255922215	1
Gzmm|ENSMUSG00000054206	-0.0185656093907585	0.748803554876566	0.0154238178730028	0.914255143988763	0.968345984897549	1
Bsg|ENSMUSG00000023175	-0.0278341156226396	8.19225890986106	0.415828827585942	0.535750087745163	0.76858795600627	1
Hcn2|ENSMUSG00000020331	-0.204205826382155	7.07915093531618	39.5625756572657	5.07071657153931e-06	0.000136502093029753	0.086678829073893
Polrmt|ENSMUSG00000020329	-0.0140028191891472	4.59455328159937	0.108550850374774	0.828740618985877	0.930353460362815	1
Fgf22|ENSMUSG00000020327	-0.0459587900992764	-1.68319929212281	0.0146227509124656	0.904561707402779	0.962980496128985	1
Rnf126|ENSMUSG00000035890	-0.15304519364794	5.00152417603886	7.62747595964678	0.0100961402247877	0.060726045391457	1
Fstl3|ENSMUSG00000020325	-0.429685984088622	1.2080546314297	6.26745313054011	0.0180041362435105	0.0930921672554656	1
Prss57|ENSMUSG00000020323	0.603754082225906	-1.16863117068555	2.95209893244684	0.0961316694040766	0.296609533287068	1
Palm|ENSMUSG00000035863	0.0821329503926371	7.74926612360137	6.03813843603884	0.0673344956414623	0.234757468589671	1
Misp|ENSMUSG00000035852	0.412877350090894	-0.68564726195245	2.84949425901014	0.101833272269452	0.307931709919336	1
Ptbp1|ENSMUSG00000006498	-0.00868437262433473	5.06622020197692	0.0227690734948242	0.882619373585387	0.953916586431435	1
E130317F20Rik|ENSMUSG00000091994	-0.406088478332181	2.09975244516352	16.841808604314	0.000685274467663608	0.00740928636953936	1
BC005764|ENSMUSG00000035835	-0.179626786263034	5.83173198317927	29.2246539042443	0.000272010678281281	0.00354131800041143	1
Prtn3|ENSMUSG00000057729	0.541205869539699	0.120314164898567	3.24090999584547	0.081942331911839	0.26736442483317	1
Med16|ENSMUSG00000013833	-0.152232183442206	5.7043703367048	14.9497784472831	0.00280680434112561	0.0225467638191735	1
R3hdm4|ENSMUSG00000035781	-0.0841664338936977	7.67380863371437	13.366491006487	0.0591024110986453	0.215737052171737	1
Kiss1r|ENSMUSG00000035773	0.00232768167746097	1.53728668212419	0.000295311660470323	0.986620198705274	0.995536005619415	1
Arid3a|ENSMUSG00000019564	-0.150544693493257	1.74678449380895	2.66815046422828	0.23982815145454	0.507756059074053	1
Wdr18|ENSMUSG00000035754	-0.252369793089874	5.57600500248635	47.4147227525712	1.10618696701192e-06	3.79702008315295e-05	0.0189091600141017
Grin3b|ENSMUSG00000035745	-1.31562607934113	-1.70573608024917	12.3564458177557	0.00142614023858274	0.0134114321942907	1
Tmem259|ENSMUSG00000013858	-0.131467926305474	6.19072490222499	16.1922247756302	0.00555877017462812	0.0386964396542966	1
Cnn2|ENSMUSG00000004665	0.136077983588973	1.51903777893112	0.966021165286314	0.349515018309746	0.619748909222042	1
Abca7|ENSMUSG00000035722	0.127521389258485	3.7508750250494	3.08870732291332	0.10056621889432	0.305508214081952	1
Hmha1|ENSMUSG00000035697	-0.0864133620885358	3.14992756126135	1.42255510264681	0.333205565444626	0.605229618075703	1
Polr2e|ENSMUSG00000004667	-0.0746767919353246	5.11633271308931	3.67425415871474	0.195521722911301	0.452450024562851	1
Gpx4|ENSMUSG00000075706	-0.21063361969651	4.74895797495628	11.440452375035	0.00202456213213662	0.0175485400878652	1
Sbno2|ENSMUSG00000035673	-0.0689233242752887	3.84042401574928	1.70667169075659	0.364797165158275	0.634304011923055	1
Stk11|ENSMUSG00000003068	-0.0640922630759215	5.77237006361754	3.83656844304725	0.200578141961387	0.459855520210295	1
Dos|ENSMUSG00000035640	-0.234259307074365	7.36684162924619	25.3720311771911	2.12906624621807e-05	0.000452102588979524	0.363942584128517
Atp5d|ENSMUSG00000003072	-0.100757927092734	6.8735068375006	6.96325977992853	0.0263071605776278	0.122432508280417	1
Midn|ENSMUSG00000035621	-0.117281564733375	5.50238415354296	3.20188965578958	0.0837125258088036	0.271078689052997	1
Cirbp|ENSMUSG00000045193	-0.0150399949241542	5.81788984937074	0.052470697030007	0.820381890686004	0.926626206354406	1
1600002K03Rik|ENSMUSG00000035595	-0.237586853699782	1.26118123830128	3.22567425862759	0.108423576808967	0.321427537120009	1
Efna2|ENSMUSG00000003070	0.113295666755088	2.45401062613766	1.43016549365274	0.293080473638918	0.565581126256904	1
Mum1|ENSMUSG00000020156	-0.0248783110288387	5.11969112362477	0.490061435389469	0.664903341582452	0.851258680908759	1
Ndufs7|ENSMUSG00000020153	-0.203866872546779	5.83202941748458	23.4466790185228	4.28800350236526e-05	0.000793280647937574	0.732991318694318
Gamt|ENSMUSG00000020150	-0.314794921561531	3.80999710181676	23.2141134926479	4.63630296843889e-05	0.000839544098967101	0.792529629424944
Dazap1|ENSMUSG00000069565	-0.032252521020288	5.03816492540216	0.492834425912578	0.582569101449913	0.800278399579971	1
Rps15|ENSMUSG00000063457	-0.0205260563815234	7.33955097250529	0.394223165470419	0.647368045367462	0.839745376564101	1
Apc2|ENSMUSG00000020135	-0.185787667001716	7.14934964505121	22.4303814353678	4.96555918050311e-05	0.000883114230727918	0.848812686315202
2310011J03Rik|ENSMUSG00000020133	-0.0353515223597354	4.74401286989923	0.729689936816925	0.573189630697216	0.794136693318241	1
Pcsk4|ENSMUSG00000020131	0.522181777590104	1.27724340280369	15.5215814266314	0.000554492821737388	0.00628131232258377	1
Reep6|ENSMUSG00000035504	0.100728408937575	2.84596947651498	1.12507858330336	0.305811735783935	0.578908727739821	1
Adamtsl5|ENSMUSG00000043822	-0.562455653825121	3.33339546281207	27.1569084448773	1.30355131471979e-05	0.00030030870854205	0.222829061738201
Plk5|ENSMUSG00000035486	-0.725300378357548	4.18120612360902	38.1962773557067	8.6375341656854e-07	3.12156467290119e-05	0.0147650009028226
Mex3d|ENSMUSG00000048696	0.018030909711664	3.33740104892684	0.0612261919176046	0.835218508016882	0.933993776179623	1
Mbd3|ENSMUSG00000035478	0.0341843284589689	6.4359536213348	0.975835135043472	0.464306763788183	0.716486809210305	1
Uqcr11|ENSMUSG00000020163	-0.0421242539491237	5.6765448490304	1.5036866147827	0.414918293894173	0.677305413257493	1
Tcf3|ENSMUSG00000020167	-0.136402987905267	4.47399602440683	7.45048800319636	0.0420207500150631	0.170861727106919	1
Rexo1|ENSMUSG00000047417	-0.0750200484205109	5.62274716911122	3.63267636245601	0.146015671305807	0.383408442130115	1
Klf16|ENSMUSG00000035397	-0.183459466987812	6.43350156857569	9.61978353083859	0.00418324281706668	0.031009693284882	1
Gm26710|ENSMUSG00000097013	-0.288057172694983	-0.780329920328936	0.83836361942912	0.367208612000667	0.63674822616549	1
Abhd17a|ENSMUSG00000003346	-0.060252061933893	6.21926815945155	1.53302745222994	0.22531554805514	0.490080669099702	1
Adat3|ENSMUSG00000035370	0.0165773556411114	5.38977764487747	0.189432192276397	0.759819757492581	0.897410450245244	1
Scamp4|ENSMUSG00000078441	-0.028422820214751	4.38087998292966	0.414524104898542	0.679769855013527	0.859078462579183	1
Csnk1g2|ENSMUSG00000003345	-0.110462114514031	6.85305019811092	11.5009648906869	0.0150658927631492	0.081861529209559	1
Btbd2|ENSMUSG00000003344	-0.0979058898572378	5.98902909575292	6.95766556349135	0.0431692680095986	0.174370384535935	1
Mknk2|ENSMUSG00000020190	0.0311317511185994	5.30798343348311	0.446994632241874	0.570503538463204	0.792295718477515	1
Mob3a|ENSMUSG00000003348	-0.0179502180011578	3.33809678236849	0.0667102141897484	0.830216522358379	0.930912628860901	1
Izumo4|ENSMUSG00000055862	-0.121065980237492	3.12134242135443	2.67708367928433	0.179178864967433	0.431574400134325	1
Ap3d1|ENSMUSG00000020198	0.015312129379479	7.2859167010558	0.194319956223206	0.731479996215402	0.883419461304654	1
Dot1l|ENSMUSG00000061589	-0.286936104727838	6.11096499479357	37.2931994292662	1.0592917806128e-06	3.68535788019137e-05	0.0181075336977952
Plekhj1|ENSMUSG00000035278	-0.115926634803758	4.06308731516293	4.28804457835403	0.112626877034883	0.328712536683947	1
Sf3a2|ENSMUSG00000020211	-0.248909809195895	3.82515368986033	18.3968406980571	0.00111439787283766	0.0110176502245732	1
Amh|ENSMUSG00000035262	-0.651526272690378	-0.993678296926654	5.76692002354441	0.0227703799632886	0.11035919339168	1
Jsrp1|ENSMUSG00000020216	0.0446367615130096	2.53773936811577	0.13427369544953	0.716627921022756	0.876442561491235	1
Oaz1|ENSMUSG00000035242	-0.0178811918029047	5.39033489420402	0.132649192682788	0.739811804523554	0.887876246263962	1
Lingo3|ENSMUSG00000051067	-0.198825472525578	6.95341334983863	11.6386705571206	0.00187524463314265	0.0165149055945082	1
Lsm7|ENSMUSG00000035215	-0.277183266521465	-0.704402877371939	2.19673007096005	0.263990854187343	0.535055686682292	1
Sppl2b|ENSMUSG00000035206	-0.0995407332090644	4.78633566053662	4.3235719261943	0.108143167878423	0.320881671882272	1
Tmprss9|ENSMUSG00000059406	-0.163925334949134	1.05351524336459	0.944317562909054	0.338984741165403	0.610421087317079	1
Timm13|ENSMUSG00000020219	-0.0520962120338638	5.26798515511458	1.4165385606835	0.352929448964652	0.622889390390787	1
Lmnb2|ENSMUSG00000062075	0.033956928186187	4.24787752155086	0.293486179961773	0.62989282143336	0.828898220906994	1
Gadd45b|ENSMUSG00000015312	0.067663328907282	3.40641662277301	0.229106294791174	0.635677357784831	0.831633627092545	1
Gm3828|ENSMUSG00000083808	0.0873933193326531	0.0774237960866005	0.266615568172573	0.674048592399864	0.855777379566493	1
Gng7|ENSMUSG00000048240	0.193648805486909	10.9730506872298	29.4544894748278	4.32899721141536e-05	0.000799134755204473	0.739998783319342
Diras1|ENSMUSG00000043670	-0.107219858429319	6.48912581516868	9.95672365811307	0.0190857350447567	0.0970070828687212	1
Slc39a3|ENSMUSG00000046822	-0.142100852970333	6.4179150943423	14.963551110622	0.00215203748130894	0.0183475953643366	1
Sgta|ENSMUSG00000004937	-0.0384696813145729	6.52117972937234	1.92209237757434	0.405581753422152	0.671100980273974	1
Thop1|ENSMUSG00000004929	-0.0925639728671629	4.97857675130929	4.77300501690966	0.119162876332189	0.339917482324784	1
Map2k2|ENSMUSG00000035027	-0.0191670935923028	5.78186423230009	0.320640525787068	0.703069149250355	0.870529152759363	1
Zbtb7a|ENSMUSG00000035011	-0.274922701800245	6.79988504983337	52.6411799335902	4.61310789459505e-08	2.75721910315412e-06	0.000788564663502077
Pias4|ENSMUSG00000004934	-0.158177448352807	3.97572686640772	10.1136195961757	0.0338774950785847	0.147092177006179	1
Eef2|ENSMUSG00000034994	-0.0718687083198526	10.0005198189884	7.35491080301209	0.120328826929969	0.342132562797885	1
Dapk3|ENSMUSG00000034974	-0.203832568087328	4.56874667459499	14.0840160838642	0.0020032502724544	0.0174118024202088	1
Atcay|ENSMUSG00000034958	0.0650891482420758	7.4768064652026	4.3732161497065	0.143879377401227	0.379665649474619	1
Zfr2|ENSMUSG00000034949	-0.178575844862856	4.98815730489718	7.52333228828943	0.0102004466108215	0.0610740575710621	1
Matk|ENSMUSG00000004933	-0.0259064832451613	6.9391462080866	0.294556474380915	0.59134793647592	0.805344998502735	1
Mrpl54|ENSMUSG00000034932	-0.0301259163857468	3.78327037765084	0.178385214378541	0.700423492827025	0.869438616395698	1
Apba3|ENSMUSG00000004931	-0.0227743547613273	3.2528960368578	0.116323695390327	0.792771089435495	0.913736700344572	1
Pip5k1c|ENSMUSG00000034902	-0.219286657393176	6.5777767339606	21.4588732907014	6.64295073382119e-05	0.00112541724325014	1
Cactin|ENSMUSG00000034889	-0.130209291167478	4.45650911422566	5.50478424658323	0.0545203316890992	0.204870451600628	1
Tbxa2r|ENSMUSG00000034881	-0.498092734088433	-0.669093835722446	4.55978108401668	0.0410616652078679	0.168282930966985	1
Gipc3|ENSMUSG00000034872	0.182531657707911	-2.00552173578851	0.14992997070768	0.701351351374866	0.869706202423066	1
Hmg20b|ENSMUSG00000020232	-0.0291154475152436	3.47221114379514	0.16908075711425	0.72218129011372	0.878935215065394	1
Mfsd12|ENSMUSG00000034854	0.0905320406761189	4.15935894853493	3.07535946874499	0.206520322081689	0.467027171009973	1
4930404N11Rik|ENSMUSG00000020234	-0.536285959463179	-1.93113620396827	2.3069140844171	0.139328966592134	0.372604717604182	1
Fzr1|ENSMUSG00000020235	-0.0154019740137089	5.58809441787753	0.209516374391542	0.765717124418347	0.901085537987555	1
Dohh|ENSMUSG00000078440	-0.116056667825254	5.06907678862725	5.04818952075515	0.0470346197441152	0.185170379987541	1
2210404O07Rik|ENSMUSG00000078439	0.987399071470127	-0.532038396322065	17.2200879756853	0.000254862301842902	0.00336678221615346	1
Nfic|ENSMUSG00000055053	-0.110573038003056	6.42322080230672	4.33175816002074	0.046091610481206	0.182550970705685	1
Celf5|ENSMUSG00000034818	-0.0788061880373315	8.14368242490686	5.17151165178695	0.0772475760817315	0.257682694003357	1
Ncln|ENSMUSG00000020238	-0.0591310480201779	5.52262869144955	2.23751895685423	0.256489586559683	0.527165202915862	1
S1pr4|ENSMUSG00000044199	-0.0505241072426412	-1.32371944572032	0.0272957216647162	0.869890056050445	0.94827502188166	1
Gna15|ENSMUSG00000034792	-0.0871480401489066	1.0860041582952	0.357503080773293	0.582162063634582	0.800278399579971	1
Gna11|ENSMUSG00000034781	-0.0138186547288488	6.8420933474908	0.253743500411161	0.76093037976371	0.898049151593542	1
Aes|ENSMUSG00000054452	-0.0924883700680616	8.30947091660003	8.87355282791168	0.0383442965948687	0.160454994332209	1
Tle2|ENSMUSG00000034771	-0.156896368151127	3.23342561650906	4.08329114091856	0.0663651256044852	0.232706760427296	1
Tle6|ENSMUSG00000034758	0.572193268105813	1.70339392889854	16.8284807091217	0.000290521973211106	0.00375656778371455	1
BC025920|ENSMUSG00000074862	-0.211249758268884	3.19272985358803	9.82865656347541	0.0163096368321845	0.0867175527245296	1
Sirt6|ENSMUSG00000034748	0.0785674916431508	3.10892413636538	2.12891268192341	0.382227671328127	0.651424106793257	1
Ankrd24|ENSMUSG00000054708	-0.0970624540892227	3.46325988381877	1.94234953544667	0.234425197084444	0.501284002872339	1
Gm10778|ENSMUSG00000096856	-0.167294543755468	-1.73654249080123	0.400444193486413	0.590677712355165	0.804839833331279	1
Zfp433|ENSMUSG00000096795	0.155517810076369	0.953259958563981	1.04835818813842	0.35193531491525	0.621999821460016	1
Gm3055|ENSMUSG00000094622	-0.177789405853737	-0.471905973496971	0.561874498888837	0.459377459192563	0.712552169748835	1
Gm4767|ENSMUSG00000094076	0.114583020395058	-1.91231907806203	0.142718650487232	0.723809392025601	0.879687006561366	1
Zfp781|ENSMUSG00000096718	-0.181653652267334	-0.588826837951232	0.602890732690484	0.459184897209665	0.712429058996775	1
Zfp873|ENSMUSG00000061371	0.144888864814726	2.63174269965668	2.70094396877074	0.157053735432844	0.400100827643671	1
AU041133|ENSMUSG00000078435	0.00156381486526092	1.98941725352651	0.000260734946963807	0.989624863311707	0.996753575425131	1
Zfp938|ENSMUSG00000062931	0.153334009643337	4.73318736765274	11.78414787179	0.0144687372178949	0.0792702788211654	1
Gm4924|ENSMUSG00000073427	0.167916461804649	1.65786644674308	1.45248657669062	0.237604056668219	0.504735149084943	1
Ap3m1-ps|ENSMUSG00000094683	-0.0309061606854228	3.76970623844445	0.298748527381137	0.689644850455255	0.863710826703944	1
1190007I07Rik|ENSMUSG00000063320	-0.0670562636873259	2.4844514704198	0.23052732596353	0.634635509130432	0.831257496643298	1
Tdg|ENSMUSG00000034674	-0.343842768775087	3.05750853407067	1.30466635498555	0.26244891491088	0.533575374820004	1
Glt8d2|ENSMUSG00000020251	-0.217693199035375	-1.11102138409208	0.486165224384439	0.491042187505229	0.738010942320475	1
Hcfc2|ENSMUSG00000020246	0.0859943325450613	4.98142500761891	4.55850915388008	0.147695734419335	0.386079239272145	1
Nfyb|ENSMUSG00000020248	-0.0614473185965265	5.74259764438787	2.46716883847911	0.225678592780685	0.490670898498296	1
Txnrd1|ENSMUSG00000020250	-0.0384034708820975	6.61204154502135	0.208402281450873	0.651329501138796	0.842725836632892	1
Gm4799|ENSMUSG00000071151	0.0614430688992229	3.5894086834809	1.09716506101444	0.452100653427386	0.708165359634174	1
Chst11|ENSMUSG00000034612	-0.313823863235689	6.956107310809	27.7453147245014	1.11286693783247e-05	0.000262753417614754	0.190233474353082
Slc41a2|ENSMUSG00000034591	0.0821888755578914	4.06522486586003	2.44541963869771	0.255543395047189	0.526169452533924	1
D10Wsu102e|ENSMUSG00000020255	0.0588779705854907	4.66479117561426	0.69146061038215	0.412275599121673	0.675152370880055	1
Aldh1l2|ENSMUSG00000020256	0.130736995861206	2.2562756179322	1.86481160498504	0.249634906780474	0.519573736333303	1
A230046K03Rik|ENSMUSG00000034560	0.0414739649890992	5.56001838439881	0.807360461743282	0.427371372179591	0.688352608691032	1
Appl2|ENSMUSG00000020263	-0.0815318390207588	6.77258528147098	4.76558647480504	0.0730036624907042	0.247653226159178	1
1500009L16Rik|ENSMUSG00000087651	1.16538652394481	3.81543773130108	212.974517530087	4.04011593060923e-15	8.63271771472927e-12	6.90617417178341e-11
Nuak1|ENSMUSG00000020032	0.231972442905696	5.1818639954954	24.9102192667341	4.62795946783545e-05	0.000838921942133396	0.791103391431793
Ckap4|ENSMUSG00000046841	0.0794475181291706	3.08058889844113	1.72903048990757	0.385406454796128	0.654138891775099	1
Tcp11l2|ENSMUSG00000020034	0.215767319861106	4.22223696426385	19.5443492273119	0.00267554899311359	0.0217789688039446	1
Gm17249|ENSMUSG00000097309	-0.174803633505554	-0.0648541463105388	1.00936198260026	0.393217799702301	0.6608811314308	1
Polr3b|ENSMUSG00000034453	0.0902173327620341	4.23050135721825	2.50667888377476	0.203171770619869	0.462822261057575	1
Rfx4|ENSMUSG00000020037	0.0489715353164379	4.98083134755421	1.17333667009163	0.408784123793523	0.673526754347392	1
Ric8b|ENSMUSG00000035620	-0.198581391685608	7.39957728480221	27.1074386183316	1.32110416647404e-05	0.000303724454439414	0.225829546217072
Fhl4|ENSMUSG00000050035	0.17380814417749	0.59394287398595	0.864090019089629	0.360058933508531	0.629716329997425	1
AI597468|ENSMUSG00000060935	0.0334228117973002	6.32043768261247	0.600743624069396	0.477819503210791	0.727582984846362	1
Mterfd3|ENSMUSG00000049038	-0.127501988829701	4.41799165199249	6.91574456905314	0.0616796615415642	0.221868769992409	1
Cry1|ENSMUSG00000020038	-0.126099995783227	5.12465232567501	4.7551009794493	0.0372341335137309	0.157349883382872	1
Gm8394|ENSMUSG00000050490	-0.0660130291780893	4.17059917671414	1.35216616707012	0.35960305272012	0.629176518239277	1
Btbd11|ENSMUSG00000020042	0.43306932918705	1.75987217766955	7.94367399792609	0.00848555820001699	0.05323014013618	1
Pwp1|ENSMUSG00000001785	-0.0667395310535649	4.85359875516454	2.41633387147802	0.273784048959614	0.54525210843651	1
Prdm4|ENSMUSG00000035529	-0.0411146817421603	5.09267158213898	1.02902005611845	0.477047024420624	0.727248892842784	1
Rtcb|ENSMUSG00000001783	-0.0109662295576219	6.78665570707288	0.206655768623541	0.808929121466629	0.921671292564858	1
Fbxo7|ENSMUSG00000001786	0.017193347759997	5.26980471199986	0.192384366302981	0.756224201293476	0.895462489395308	1
Timp3|ENSMUSG00000020044	-0.0297814843626547	7.54290350791995	0.450083254928242	0.507457505725455	0.750842084555607	1
Syn3|ENSMUSG00000059602	-0.00171157998096901	3.99483501209337	0.000748790239129974	0.981644559664429	0.993923048338143	1
1810014B01Rik|ENSMUSG00000097412	-0.0790428212188993	1.32577243413968	0.316829542983192	0.585719638278579	0.802307723943867	1
Gm15344|ENSMUSG00000084899	-0.0661795150683738	0.484415679330704	0.176245560616994	0.716400565551454	0.876289893920327	1
Hsp90b1|ENSMUSG00000020048	0.0409751429825715	8.86132150266982	0.389141189156865	0.537493007150078	0.769635237411914	1
BC030307|ENSMUSG00000044937	0.106729688702645	1.03283272546929	0.668194848557308	0.488314020877143	0.735958373556153	1
Fabp3-ps1|ENSMUSG00000056366	0.566054217700196	3.54954202822542	70.3385792427477	2.4315405399506e-09	2.47409249939973e-07	4.15647539899155e-05
Nt5dc3|ENSMUSG00000054027	0.298383902459131	6.30034751964334	35.5415672350506	1.58676263666444e-06	5.17635887617211e-05	0.0271241205111419
Stab2|ENSMUSG00000035459	0.189682171824739	-0.278676258263574	0.492254825739859	0.488361701490995	0.735965346494497	1
Ascl1|ENSMUSG00000020052	0.124769282070101	1.09749067661278	0.571011881396027	0.455783389845911	0.711333008674712	1
Igf1|ENSMUSG00000020053	0.188688715855538	-1.04258258653851	0.436530216568068	0.513872772007371	0.754521659911871	1
Parpbp|ENSMUSG00000035365	-0.360725039959996	-0.741792125037108	1.37709868073891	0.249881540473956	0.519770631888756	1
Nup37|ENSMUSG00000035351	-0.0324865603211611	2.08736257351267	0.0968582149415381	0.781745953826521	0.909361252608619	1
Ccdc53|ENSMUSG00000020056	-0.051115870683458	3.7905557809735	0.950466413014809	0.511082409912743	0.752817123226921	1
Dram1|ENSMUSG00000020057	-0.115952591333596	0.110850100340463	0.303831715499809	0.585595883761035	0.802290297107569	1
Gnptab|ENSMUSG00000035311	0.0789469017538796	6.32556247534012	5.89390170011689	0.0921543071627231	0.288778318357395	1
Chpt1|ENSMUSG00000060002	0.126926409800543	6.52871989770169	8.34525368102041	0.00713589428921294	0.0466109961711143	1
Mybpc1|ENSMUSG00000020061	-0.375851397926538	-0.96356768499182	1.80963801605965	0.188690418427312	0.443849892885825	1
Gm4925|ENSMUSG00000069540	-0.774990496762399	-0.851011140262321	7.9276863961324	0.00854472736620797	0.0535031390468714	1
Arl1|ENSMUSG00000060904	-0.0206154302252869	6.54917655227319	0.307287010548264	0.653013358604592	0.843523747134109	1
Utp20|ENSMUSG00000004356	0.146922080226546	5.0073365129326	9.43419410766803	0.012876670273397	0.0728853647859099	1
Ano4|ENSMUSG00000035189	0.243859409834867	4.45279621583399	10.41472816855	0.00303182859126146	0.0238663178300951	1
Gas2l3|ENSMUSG00000074802	0.525406027319272	1.27880138093022	11.7537021863276	0.00179406047024308	0.0160047413685429	1
Nr1h4|ENSMUSG00000047638	-0.2670583808843	-1.80292091208677	0.683606303905301	0.414913052822957	0.677305413257493	1
Slc17a8|ENSMUSG00000019935	0.0776070211401417	5.0699978066523	1.56784868485214	0.220249277617217	0.483676920810472	1
Scyl2|ENSMUSG00000069539	0.0757547471702656	5.319109379921	3.86273562136862	0.162446226771329	0.408177896250729	1
1500026H17Rik|ENSMUSG00000097383	0.33583602904705	0.926379431557325	3.02001680854866	0.092558496938674	0.289779294261849	1
Actr6|ENSMUSG00000019948	0.0527486020566179	4.41554078277809	1.08929091284062	0.434417231741517	0.693299239976613	1
Uhrf1bp1l|ENSMUSG00000019951	0.118415501989945	6.88779396009549	21.4350134454523	0.00903013087170124	0.0557004086224143	1
Anks1b|ENSMUSG00000058589	-0.432362450831914	8.91217774586753	36.3122073221016	1.32649310788946e-06	4.44442153920761e-05	0.0226750731862625
Apaf1|ENSMUSG00000019979	-0.0412846497990193	4.17046146962661	0.432030303356702	0.56400265961047	0.787861523525487	1
Ikbip|ENSMUSG00000019975	0.270315188275658	3.44960538445078	14.9304724541626	0.00118845625655417	0.0115691749712625	1
Slc25a3|ENSMUSG00000061904	-0.0993012239406661	8.58969188827584	8.86993979760703	0.0270971327116967	0.125188753128039	1
Tmpo|ENSMUSG00000019961	-0.0479737865059959	5.19110876699238	1.31575560425078	0.393212577020827	0.6608811314308	1
Rmst|ENSMUSG00000097348	0.00243207291424872	0.965943331643063	0.000211050307288055	0.988505820408553	0.996419367767012	1
Nedd1|ENSMUSG00000019988	0.153760647393857	2.42671961002922	2.79815841802526	0.156401408037087	0.399033681938203	1
Gm872|ENSMUSG00000020014	0.380595093754864	2.70348878446779	2.04751680580067	0.162848696694076	0.408471844649821	1
Cdk17|ENSMUSG00000020015	-0.0603051283848907	8.55505383653957	3.31340800331908	0.18007129728595	0.432930907989597	1
Elk3|ENSMUSG00000008398	-0.0597213380478549	2.86794343833786	0.517279021663657	0.532114904211064	0.765956550925893	1
Lta4h|ENSMUSG00000015889	0.00475664778164352	5.59405857301239	0.00960916985328603	0.92652912166296	0.972497163558064	1
Snrpf|ENSMUSG00000020018	0.0836529658358829	2.61906842993366	0.747114462655582	0.422331157722545	0.683525645017236	1
Ntn4|ENSMUSG00000020019	0.0962082529463411	3.10485673581675	0.533652207930063	0.470774761014641	0.721806777718564	1
Gm3571|ENSMUSG00000090610	-0.0206525539914372	3.5797665900687	0.0789372241435707	0.798338609362008	0.916756591546678	1
Metap2|ENSMUSG00000036112	0.123785519470365	6.42736959294527	14.066112158913	0.0075203036556474	0.0485102153545799	1
Vezt|ENSMUSG00000036099	-0.0145150140736393	6.63201877603678	0.191273661971693	0.750828467390816	0.893103918743425	1
Fgd6|ENSMUSG00000020021	0.1083742933724	4.64837460856844	3.74135248601252	0.0948674598679093	0.294468960392645	1
Nr2c1|ENSMUSG00000005897	-0.114988544397382	3.00519108771631	2.76312277689047	0.208203961502735	0.469530147483872	1
Ndufa12|ENSMUSG00000020022	-0.0101866615086154	4.45839393603039	0.0491699747341039	0.880445566842555	0.952881085000008	1
Tmcc3|ENSMUSG00000020023	0.0792927597532055	5.80451392981502	1.79732852020393	0.190157555221617	0.445525390482225	1
Ccdc41os1|ENSMUSG00000097164	-0.198726760308948	5.11086221904036	4.61360652360558	0.0399651560337826	0.165335038054569	1
Ccdc41|ENSMUSG00000020024	-0.0251515572900657	5.48838507083735	0.493905030007471	0.633874962528509	0.831047751690704	1
Plxnc1|ENSMUSG00000074785	0.0589552503618705	4.89726348429646	0.769714467029059	0.387317301922036	0.655475949144402	1
Cradd|ENSMUSG00000045867	-0.158934191399143	2.80709341992822	4.08434762730031	0.101511055538482	0.307446843262724	1
Socs2|ENSMUSG00000020027	-0.379824959665266	3.78044864885929	15.5147640887135	0.000454967128054969	0.00538811185337823	1
Mrpl42|ENSMUSG00000062981	0.0297636423572547	4.7056163430688	0.436212569766082	0.642961015769835	0.836882327234414	1
Ube2n|ENSMUSG00000074781	-0.00934896067840193	6.87886605419382	0.0804738745436228	0.836077317326118	0.93441684618324	1
Nudt4|ENSMUSG00000020029	0.104950344053845	6.56801182104626	4.70377234802778	0.0382002270023355	0.160126745796885	1
Anapc15-ps|ENSMUSG00000074780	-0.0144786177896744	-0.0228296618837144	0.0043595270788137	0.947797122548267	0.980135753952818	1
Eea1|ENSMUSG00000036499	0.00444870482147447	6.19875045572605	0.0157487021165746	0.925246491514514	0.972165684796183	1
Btg1|ENSMUSG00000036478	0.130054457591093	5.01557438624205	6.47976420241122	0.028300069789115	0.129313390263334	1
Dcn|ENSMUSG00000019929	0.0475894336761466	2.74751780663866	0.134530946727271	0.71636890346355	0.876289893920327	1
Lum|ENSMUSG00000036446	0.344027390567983	-0.00592445567422148	2.51669604808771	0.123192138855973	0.346776877290562	1
Gm10754|ENSMUSG00000074776	-0.151277151147764	1.97113065165223	1.24510241888518	0.273398990207004	0.54525210843651	1
C030005K15Rik|ENSMUSG00000079183	-0.171589540639028	-1.43897580566652	0.244524779253094	0.624579543147405	0.825930093871821	1
Atp2b1|ENSMUSG00000019943	-0.179646603189629	10.8022399014212	10.0587330744012	0.0034984627409783	0.026805343834282	1
Poc1b|ENSMUSG00000019952	0.168322467190531	2.03413041539799	2.7319487161312	0.165117952228601	0.411635046482762	1
Galnt4|ENSMUSG00000090035	0.286758764060691	2.73612063121872	8.46951296979506	0.0067668596172259	0.0446612734736909	1
Dusp6|ENSMUSG00000019960	0.0605082189306439	5.69999595311952	0.39449158020218	0.534727615539592	0.767797888285073	1
Gad1-ps|ENSMUSG00000090665	-0.0953232755380764	3.85037902452257	2.96124889542869	0.209561896733497	0.471223911334291	1
Csl|ENSMUSG00000046934	0.207433009342409	-0.979056156526137	0.649234713517306	0.426763583180675	0.687827332725859	1
Kitl|ENSMUSG00000019966	0.0168597986991842	4.15006136055986	0.0859450700024652	0.815561683336873	0.924258259584144	1
Tmtc3|ENSMUSG00000036676	0.0265556825072499	4.65699171052016	0.254963199934128	0.677895595522534	0.857807636201697	1
Cep290|ENSMUSG00000019971	-0.153747295817901	4.60182974093867	12.1731679154968	0.0170206806365365	0.0893526503325957	1
4930430F08Rik|ENSMUSG00000046567	-0.0317991314648753	4.41735268196174	0.539851742163607	0.639958100651074	0.834562387284823	1
Mgat4c|ENSMUSG00000019888	0.256325698956018	3.19608763903337	10.895178015194	0.00401225069335841	0.029910777737579	1
Nts|ENSMUSG00000019890	1.35704845320728	3.14349369390615	28.3241476506178	9.54110668765315e-06	0.000232330025240375	0.163095677718743
Rassf9|ENSMUSG00000044921	-0.0381949696588311	0.4206578618962	0.021292705375176	0.884966063346196	0.954122351740137	1
Lrriq1|ENSMUSG00000019892	0.824950224115555	0.957999569768552	27.2297761279896	1.27814902535098e-05	0.000296454266476929	0.218486794393497
Slc6a15|ENSMUSG00000019894	0.251603100655179	6.18746584651105	26.4276350904392	1.58968232625261e-05	0.000351995203173084	0.271740296849621
Tmtc2|ENSMUSG00000036019	0.0457162708114223	4.39144343817433	0.811911052570451	0.505409678876918	0.749879803743015	1
Gm15663|ENSMUSG00000085282	-0.110426663930834	3.12311852658706	2.93050060176255	0.215937006934112	0.477952505053957	1
Ccdc59|ENSMUSG00000019897	-0.0595968563988368	5.01554877628156	1.58289102462139	0.312053724761132	0.585331182013288	1
Mettl25|ENSMUSG00000036009	0.130938864379725	2.52146181191273	2.4080449901329	0.214488378381417	0.476633958758083	1
Ppfia2|ENSMUSG00000053825	0.253841029081251	6.22944490038804	50.5675071931395	8.21098986062355e-08	4.57194334454394e-06	0.00140358660677499
C230021G24Rik|ENSMUSG00000097869	0.641270585489072	-0.289157401221711	6.52244971720215	0.0160047695837573	0.0855489466118661	1
Acss3|ENSMUSG00000035948	-0.0838528807643354	-0.175969816350366	0.0817997848911319	0.776850030306698	0.906944761685696	1
Lin7a|ENSMUSG00000019906	0.245497390129722	6.26853354296185	27.9470405154056	1.05454976246968e-05	0.000251065092474327	0.180264736396567
Ppp1r12a|ENSMUSG00000019907	-0.0448042376973551	6.24027446659971	1.82333904056263	0.339341219510932	0.610688599877329	1
Pawr|ENSMUSG00000035873	0.465621928416982	0.214459660508441	4.57838225315441	0.0406790069813606	0.167165563455043	1
Syt1|ENSMUSG00000035864	-0.0956467959090042	9.95100924264602	8.83673273450404	0.0382768925194069	0.160290348046727	1
Nav3|ENSMUSG00000020181	0.080752066215278	5.41965174243691	2.39878957419562	0.132855024592528	0.362719996738265	1
E2f7|ENSMUSG00000020185	-0.405859698584353	-2.00253819079386	0.737120634978526	0.397431805848771	0.663906417976771	1
Csrp2|ENSMUSG00000020186	-0.144327237207111	1.21917761599505	1.05530830739811	0.333823625090398	0.605644348046621	1
Zdhhc17|ENSMUSG00000035798	-0.0754540787031334	7.47706726637506	8.62261697024385	0.0908474460168066	0.286204689048976	1
Gm5428|ENSMUSG00000091086	0.0634213458074297	5.07742045964956	2.46591126841955	0.277345163387594	0.548529240188307	1
Osbpl8|ENSMUSG00000020189	-0.367424088627528	8.72819758864048	28.5979659765563	8.87611718809709e-06	0.000218000498869729	0.151728347213332
Bbs10|ENSMUSG00000035759	-0.128756553416609	2.48519440815037	1.40817219881577	0.244725795330084	0.513601453791454	1
Nap1l1|ENSMUSG00000058799	-0.05647244581423	6.76364539167907	2.02560005596289	0.212233963283951	0.47411660855497	1
Phlda1|ENSMUSG00000020205	-0.0551417056544579	4.14268513226625	0.543891367634516	0.466586787874056	0.718231591543639	1
Krr1|ENSMUSG00000063334	-0.125796001291685	4.27925503363374	6.93761683107773	0.073151608605838	0.24790911925222	1
Kcnc2|ENSMUSG00000035681	-0.180717993061325	4.38247208845408	1.27333454247156	0.268136641668791	0.539271504669276	1
Atxn7l3b|ENSMUSG00000074748	0.00837344816476365	7.73217262103565	0.0936865199705052	0.851241876039833	0.940892806637322	1
Trhde|ENSMUSG00000050663	0.437022485186794	2.15083822457235	13.4846340818055	0.000937738430031276	0.00956426057455527	1
Tph2|ENSMUSG00000006764	-0.330765049392771	0.473751280161323	2.10163590246877	0.157575456530643	0.400951898471987	1
Tbc1d15|ENSMUSG00000020130	-0.156807939144193	5.79145125904221	19.5346400969262	0.00172286331193347	0.0155084915503901	1
Rab21|ENSMUSG00000020132	0.0711816039491523	5.89575309442939	3.60589949560238	0.150373031749968	0.390175562345773	1
Tmem19|ENSMUSG00000069520	-0.022282440296421	5.05390071860927	0.354580994318878	0.703121589055664	0.870529152759363	1
Thap2|ENSMUSG00000020137	0.0543889622221499	4.15823286777851	0.93653831853297	0.450776171353388	0.70692622029535	1
Zfc3h1|ENSMUSG00000034163	-0.0192571835740087	6.49339320339497	0.292373919677807	0.675754004011825	0.856660503934106	1
A930009A15Rik|ENSMUSG00000092210	0.49064908283429	-1.59323563335718	1.93779957366677	0.174200770447029	0.424125903720483	1
Lgr5|ENSMUSG00000020140	0.0221004232061352	1.94166568590576	0.0330186465524592	0.857039275613095	0.943044706750698	1
Ptprr|ENSMUSG00000020151	0.209925710798208	3.8726371368814	15.3290485532047	0.00598321089348808	0.0407478115590778	1
Ptprb|ENSMUSG00000020154	-0.0734231700487889	5.8004367696016	1.30015594596651	0.263258044522976	0.534737907867434	1
4933400F03Rik|ENSMUSG00000085837	-0.345861937201135	-0.593441831595545	1.74135952327756	0.197006097349144	0.454534731366736	1
Kcnmb4|ENSMUSG00000054934	0.0420672474416795	4.6876944621875	0.556439415287538	0.507268091581162	0.750842084555607	1
5330438D12Rik|ENSMUSG00000052291	-0.0151864926258187	2.21408193187876	0.017600980379721	0.895346365125757	0.958542667092108	1
Cnot2|ENSMUSG00000020166	-0.0518125829221712	6.14367201702588	2.91496391236437	0.274759461789079	0.54657724192046	1
Rab3ip|ENSMUSG00000064181	0.000154367145086809	5.17376623844089	9.3210989453025e-06	0.997826984355601	0.999054323819753	1
Cct2|ENSMUSG00000034024	0.0841983484068316	7.17801926510038	10.2837647621966	0.0604272437563516	0.218843920502346	1
Frs2|ENSMUSG00000020170	0.0906614621168817	6.11735882039955	7.16819083425215	0.0579219974410741	0.213295696737984	1
Yeats4|ENSMUSG00000020171	-0.0902770477549191	4.51121767311442	3.33048038715559	0.169549693168174	0.418282934769342	1
Lyz2|ENSMUSG00000069516	-0.139537424745774	3.31430390769406	0.916604166561809	0.346064277293364	0.616210703755495	1
Lyz1|ENSMUSG00000069515	-0.137873288244294	-1.96706329521502	0.185848655131561	0.676692599252393	0.857108488047423	1
Cpsf6|ENSMUSG00000055531	0.0106783980159628	7.27058759946537	0.0800270978789588	0.810811384898004	0.922340441435182	1
Cpm|ENSMUSG00000020183	0.148170233668492	3.73443656910971	2.07066321193276	0.16056804159596	0.405129166500566	1
Mdm2|ENSMUSG00000020184	0.0521587471373801	5.95621890131501	2.00134957573848	0.286848551325177	0.559045620379953	1
Slc35e3|ENSMUSG00000060181	0.0607703912828223	4.30037741287699	1.82777827041079	0.382511019990455	0.651424106793257	1
Nup107|ENSMUSG00000052798	-0.0122391088384285	4.26080816133006	0.0515463466648338	0.86383293373861	0.94601577098647	1
Rap1b|ENSMUSG00000052681	0.112845871490176	5.94389890443951	9.55095139069149	0.0215684960521113	0.10628188858887	1
Mdm1|ENSMUSG00000020212	0.00999635728580696	2.97646785565788	0.020237813632693	0.913450144549691	0.968041957280373	1
Dyrk2|ENSMUSG00000028630	0.3666380194755	2.8871348558663	31.8734164646281	0.000163890570225889	0.00234603004181905	1
Cand1|ENSMUSG00000020114	0.0402557619028699	7.3200974183781	2.39560465668804	0.36674729249702	0.636271109602177	1
Grip1|ENSMUSG00000034813	0.20092452452092	4.74469794638332	14.7152288963317	0.00136022010000136	0.0129413236038627	1
Helb|ENSMUSG00000020228	0.0965765322468659	3.41935488865862	1.61088829054277	0.251198656235387	0.521354983551638	1
Irak3|ENSMUSG00000020227	0.165902557920147	1.52670429033245	1.12011410976843	0.298389875215852	0.570290309362675	1
Tmbim4|ENSMUSG00000020225	-0.0242846611886605	4.99687872153117	0.324152345195179	0.681621985673618	0.859689356315429	1
Llph|ENSMUSG00000020224	-0.323720989450615	2.01550126070691	13.8268891611459	0.00722555256226873	0.0471120581604135	1
Gm15910|ENSMUSG00000087480	0.291462555435937	-1.29535960122363	0.966864764099873	0.33337238539681	0.605300192916376	1
Msrb3|ENSMUSG00000051236	0.449928763044592	3.0260348010844	49.294237163403	1.41681420363729e-06	4.68834949627466e-05	0.0242190219969758
Lemd3|ENSMUSG00000048661	0.0419731040357534	5.57521617690711	0.619696892391246	0.437370601396035	0.69502770849343	1
Wif1|ENSMUSG00000020218	-0.0191206135157782	-0.503401958784429	0.00372119155475658	0.951764866087306	0.98105335987612	1
Tbc1d30|ENSMUSG00000052302	-0.260492862576911	6.74328349641577	22.167119844145	5.36988614044817e-05	0.000938577031542137	0.91792833684821
Gns|ENSMUSG00000034707	0.0696090133711319	6.4902165616241	6.20433436447971	0.13157530726697	0.360787343988062	1
Rassf3|ENSMUSG00000025795	0.116274249250191	5.40717762126841	4.57505962984465	0.0407470683215974	0.167194043660438	1
Tbk1|ENSMUSG00000020115	-0.0310017694719841	5.71283028667829	0.520061910718612	0.537754817353887	0.769765557723867	1
Xpot|ENSMUSG00000034667	0.0522865102155788	6.50477701394405	3.94912045965287	0.254815787279891	0.525240693086032	1
D930020B18Rik|ENSMUSG00000047642	1.23720933676331	-1.74718326324321	7.0464236577793	0.012614498495066	0.0717339445358146	1
BC048403|ENSMUSG00000053684	-0.0448143004115172	3.77742035148002	0.510380205671383	0.562286246704103	0.78617054647145	1
Srgap1|ENSMUSG00000020121	-0.0917560822566522	6.84998928032384	2.52750495795355	0.122421579677012	0.345720799995145	1
Tmem5|ENSMUSG00000034620	0.113784060139084	4.61452855460321	5.50211472191539	0.078767349814855	0.260183396663793	1
Ppm1h|ENSMUSG00000034613	0.157000668899506	3.44893490469595	4.90507386923306	0.0567118803399453	0.210334754291826	1
Mon2|ENSMUSG00000034602	0.0743743178081438	6.73139066510936	3.99885799686447	0.101121263708485	0.306618678441597	1
Usp15|ENSMUSG00000020124	-0.0434208423638569	6.10942196983442	1.29682098750365	0.365517142206136	0.63516824528532	1
Fam19a2|ENSMUSG00000044071	0.113767725822019	3.93271353143627	1.68211838219822	0.204586350646612	0.464867616370223	1
Slc16a7|ENSMUSG00000020102	-0.0660254261196286	4.00446089786553	0.994413526048757	0.376167642143707	0.646057437436403	1
Lrig3|ENSMUSG00000020105	0.176061205499127	1.6150637533975	1.61321642987317	0.213859117030698	0.475879685826966	1
Xrcc6bp1|ENSMUSG00000025436	0.0388322679131597	2.06303774703364	0.0976369047853906	0.756858185776826	0.896026998245658	1
Ctdsp2|ENSMUSG00000078429	-0.00764728172213268	6.84518471706303	0.0379704147826693	0.865457093252621	0.94682032295918	1
Avil|ENSMUSG00000025432	0.506189818604707	-1.13212738528671	4.22560411829452	0.0583605462815431	0.214034580162347	1
Tsfm|ENSMUSG00000040521	0.0533933048672818	3.47376002293569	0.642450997146722	0.522508212087401	0.76020804078979	1
Mettl1|ENSMUSG00000006732	-0.0726810406233097	2.88677786433653	0.904871373891771	0.44240311854516	0.69977226875275	1
Cyp27b1|ENSMUSG00000006724	-0.219878269174359	-0.508174289972363	1.17103116069063	0.34111052147576	0.611929450672088	1
March9|ENSMUSG00000040502	0.383710509639074	4.55417494136772	44.1218017296033	2.41840982875356e-07	1.09457928469519e-05	0.00413402976127133
Cdk4|ENSMUSG00000006728	-0.0749905373124573	5.355077189275	2.82395968679768	0.169453447073695	0.418202624535858	1
Tspan31|ENSMUSG00000006736	0.0453576654134655	5.89902490001227	2.43869157093199	0.356085115762657	0.625582627836265	1
Agap2|ENSMUSG00000025422	-0.16320728313367	10.0974685930564	18.3038990747625	0.00041758244097889	0.00502333162990369	1
Os9|ENSMUSG00000040462	0.113718364155845	7.12725412467433	16.9806555299821	0.0112086108204343	0.0657848491511719	1
B4galnt1|ENSMUSG00000006731	-0.104586037528882	6.47131231628241	5.22846350133751	0.0294928327748856	0.133126613006045	1
Slc26a10|ENSMUSG00000040441	-0.578014971018035	2.80863273306134	48.43668641669	1.02098914827238e-07	5.52303433562282e-06	0.00174527885005681
Arhgef25|ENSMUSG00000019467	0.242381735685799	5.52081851313668	23.5151350953935	3.61254022729191e-05	0.000692295545351211	0.61752762645328
F420014N23Rik|ENSMUSG00000097331	0.128792950259871	-2.16103072087217	0.0997982013249851	0.754271899514798	0.894614252917325	1
Dtx3|ENSMUSG00000040415	-0.0555672742710568	7.52802291258957	3.5758362713154	0.209444475326228	0.471223911334291	1
Pip4k2c|ENSMUSG00000025417	-0.241627869751563	6.29863425497624	66.7286710043944	2.2427972590073e-07	1.02783850792147e-05	0.00383383763454708
Kif5a|ENSMUSG00000074657	0.114254465237744	11.999866633981	6.99799052211389	0.0161641532823947	0.0861502405193054	1
Dctn2|ENSMUSG00000025410	0.0581146252274773	7.16898797857649	6.1642153842335	0.194826846962692	0.451391992678267	1
Mbd6|ENSMUSG00000025409	-0.249296114747223	5.56934852045422	24.0807756241827	3.0687976555453e-05	0.000604355151196904	0.524580271238913
Gm20492|ENSMUSG00000092593	-0.075784533286457	-1.60601688262902	0.0579784961427815	0.811367413160226	0.922604573974649	1
Gm4189|ENSMUSG00000092384	-0.306339774983445	-0.449101024854432	1.98904196466373	0.194340863922748	0.450783528093751	1
Ddit3|ENSMUSG00000025408	0.0598276315012376	4.47287753611548	1.27637336064353	0.376628864215512	0.646223030220767	1
Mars|ENSMUSG00000040354	-0.00740630542315391	5.36834774738849	0.0349681907840561	0.891102454085028	0.957053883281551	1
Arhgap9|ENSMUSG00000040345	0.325678507772427	-0.388931202735654	2.05867062560527	0.161744905350307	0.40697886125657	1
Gli1|ENSMUSG00000025407	0.173522140013576	-0.111283198400789	0.62337328128175	0.436028132676718	0.694055768691295	1
R3hdm2|ENSMUSG00000025404	0.0495468229323041	7.51590949501151	2.15212239782095	0.266141693957676	0.537392579963336	1
Stac3|ENSMUSG00000040287	0.262370885191153	0.662670318028409	3.11509466166266	0.134050572188243	0.36430214324099	1
Ndufa4l2|ENSMUSG00000040280	-0.0870312551793315	0.866677787522202	0.445710584075248	0.606009278348457	0.815112735630795	1
Shmt2|ENSMUSG00000025403	-0.0365723517779875	3.89001902235378	0.344746814629709	0.628698911139525	0.828214439803289	1
Nxph4|ENSMUSG00000040258	-0.129463071603533	0.744332580698347	0.391720997754119	0.5361563131217	0.768699057294484	1
Lrp1|ENSMUSG00000040249	-0.00915823584978883	8.90386473484496	0.0532577495702954	0.838275375502008	0.935711066268207	1
Stat6|ENSMUSG00000002147	0.453098889090825	4.56662998176223	47.0504455295617	1.33958452875096e-07	6.8354799804385e-06	0.0022898857934469
Nab2|ENSMUSG00000025402	-0.0699350694733339	5.51217162106479	1.08036347342347	0.306968766221494	0.580137676921672	1
Tmem194|ENSMUSG00000040195	-0.120741914559208	3.21770677603284	2.06972597117586	0.165274168697872	0.411896288048027	1
Myo1a|ENSMUSG00000025401	-0.203951290942028	0.0902703408692722	0.943185944836251	0.339269856062186	0.610688599877329	1
Tac2|ENSMUSG00000025400	-0.460963962409035	-1.41807816656313	1.94374655995874	0.173561621060644	0.42321834588194	1
Zbtb39|ENSMUSG00000044617	0.00558403757407425	3.9113923930404	0.0122755861576158	0.940767444801638	0.978222573503669	1
Gpr182|ENSMUSG00000058396	-0.017049920520602	-0.778125433322996	0.00439214839229064	0.947602469868337	0.980077626122988	1
RP23-386P10.11|ENSMUSG00000099009	0.234412373189038	-1.44989778989144	0.646302862069488	0.430320529586769	0.690176311949356	1
Rdh9|ENSMUSG00000056148	0.116898244951081	-1.3846904865142	0.144186513344346	0.70684422588818	0.871641544579502	1
Gm15900|ENSMUSG00000090036	0.0185652359414293	-0.212708112739895	0.00815151587213979	0.931812248228578	0.974929524496224	1
Prim1|ENSMUSG00000025395	0.158373605530963	2.60600346660118	2.71341272217345	0.125017252910844	0.350214117502393	1
Naca|ENSMUSG00000061315	-0.0207910683836382	4.69738577647641	0.166027193583746	0.745349746060965	0.890227116908211	1
Ptges3|ENSMUSG00000071072	0.246616967916756	5.56716139682402	38.4619258250087	2.47123170942931e-06	7.50323887051236e-05	0.0422432348409846
Atp5b|ENSMUSG00000025393	-0.10530841693892	10.2150273795759	16.4654981484392	0.0229943936347018	0.111035639771636	1
Baz2a|ENSMUSG00000040054	0.0139228531470361	6.05608517559278	0.158197936143299	0.772236923507227	0.904585621217881	1
Rbms2|ENSMUSG00000040043	0.226924392660446	3.49709675144347	17.1135886794093	0.00625000748156379	0.0420455048759746	1
Gls2|ENSMUSG00000044005	-0.148320818469567	3.80410790363692	7.90324739515615	0.0549573427758666	0.205972553696703	1
Spryd4|ENSMUSG00000051346	0.0821984786969062	2.67935673556082	0.762065887892342	0.415623805263995	0.677538940223414	1
Timeless|ENSMUSG00000039994	0.190115921296729	1.93883055473021	3.52710506450644	0.12589479905104	0.351641453427856	1
Gm26847|ENSMUSG00000097526	-0.446779235792243	-1.85711842061543	1.58472884689031	0.21784434705185	0.480440728824606	1
Stat2|ENSMUSG00000040033	0.0800582820163601	4.53365033785194	1.80578580897398	0.223433238612432	0.487451202639622	1
Pan2|ENSMUSG00000005682	-0.224211954400669	4.60130661279875	12.103303892689	0.00156969000480702	0.0143488133380595	1
Cnpy2|ENSMUSG00000025381	0.106900979568641	4.68275555322286	7.1130685039964	0.0941337365416752	0.293047153605665	1
Cs|ENSMUSG00000005683	0.0493991996476099	8.04722241126436	4.11647060823618	0.268605800345404	0.539483909188619	1
Coq10a|ENSMUSG00000039914	-0.0823485974314699	4.74160496384301	3.18727211676357	0.191197371329282	0.44659191260894	1
Ankrd52|ENSMUSG00000014498	0.0799492639881833	6.12608022192467	3.77372769926241	0.0929306489295455	0.290678227411098	1
Slc39a5|ENSMUSG00000039878	0.804827480216275	-0.0558428807505362	10.9413697400915	0.00246025879865916	0.0204451453107825	1
Nabp2|ENSMUSG00000025374	0.0211562123288424	5.53900091169925	0.314855110435376	0.685841549361155	0.862019463126214	1
Rnf41|ENSMUSG00000025373	0.127813710893126	6.01107202600987	14.7030863086028	0.00797430165187557	0.0505610951176413	1
Smarcc2|ENSMUSG00000025369	-0.0734115948699187	7.99785280145111	8.48650273878286	0.0995361750698983	0.303400744765485	1
Myl6|ENSMUSG00000090841	-0.00235959852059053	4.74014575640873	0.00386811722721403	0.97011801203008	0.989427729881299	1
Myl6b|ENSMUSG00000039824	-0.220255095438383	2.6340222262341	6.21457064485689	0.0287582174624851	0.130882047205463	1
A430046D13Rik|ENSMUSG00000097353	0.0128275786168709	3.19160737472463	0.0523731557130163	0.883844870614701	0.954043044480051	1
Esyt1|ENSMUSG00000025366	0.133394423765317	2.90134764894714	3.01411654870216	0.161886466765851	0.40713362702596	1
Zc3h10|ENSMUSG00000039810	0.0119117135771922	3.82564529568337	0.0357051250055835	0.875514335723516	0.951136280874024	1
Rpl41|ENSMUSG00000093674	0.0822643927531973	7.03331392373852	4.29017953909588	0.0679287815515999	0.236263031417145	1
Pa2g4|ENSMUSG00000025364	0.128331886520273	5.92163129588408	16.7634194145318	0.00873679643403859	0.0543565357554709	1
Erbb3|ENSMUSG00000018166	0.0326855824762586	4.62376941649002	0.16223028037508	0.689983723360147	0.863918627777388	1
Rps26|ENSMUSG00000025362	0.00164756278392395	4.84963853423258	0.00071880206330003	0.978789463193529	0.992963031681316	1
Ikzf4|ENSMUSG00000002578	0.192670860978424	4.04751201898901	11.0783285291889	0.0097586709454022	0.0589868179422578	1
Gm26876|ENSMUSG00000097372	0.680576631429088	-1.19507023566539	4.08430515269512	0.0523387609072209	0.199215938309516	1
Suox|ENSMUSG00000049858	0.0547164191184679	3.82730715697385	0.795749299587549	0.47842362173354	0.727921354920777	1
Rab5b|ENSMUSG00000000711	-0.0164646565785705	7.00241287581255	0.427305489836245	0.713768093979342	0.875244529362607	1
Cdk2|ENSMUSG00000025358	-0.000707147479697129	1.3519130904093	2.52797981382335e-05	0.996168661386884	0.998505165811387	1
Pmel|ENSMUSG00000025359	-0.431471109152142	-0.811678927487861	3.3694314187193	0.0814530961152205	0.266480234448532	1
Dgka|ENSMUSG00000025357	0.172153075207043	2.67517064568368	5.81986658592892	0.0883470684016363	0.280863825043253	1
Wibg|ENSMUSG00000064030	-0.00746728072696097	3.70869170074175	0.0196460226394156	0.924024388136021	0.971299525937594	1
Rpsa-ps2|ENSMUSG00000045055	0.0828002933126738	1.83958716099939	0.570136627765322	0.514522603668263	0.755086657546813	1
Mmp19|ENSMUSG00000025355	0.348490727870839	-1.64019109557682	0.968421213758779	0.332989709533336	0.605094726773981	1
Tmem198b|ENSMUSG00000047090	0.558326099535873	3.77470546778233	93.7002371089558	1.0296102812667e-10	1.87235724978436e-08	1.7600158147973e-06
Dnajc14|ENSMUSG00000025354	-0.144114412805993	6.06303575356811	17.6129950532851	0.00278877741222755	0.0224441436368257	1
Ormdl2|ENSMUSG00000025353	0.364451578136252	2.83915577132365	14.8849642631925	0.000567098328796228	0.00640712414569909	1
Sarnp|ENSMUSG00000078427	-0.0342972988738768	2.28438455051406	0.123714793894171	0.760547394207669	0.897845107499026	1
Gdf11|ENSMUSG00000025352	0.532147822180274	4.05892014440746	53.2887798475101	4.09694875115488e-08	2.5282758827524e-06	0.000700332419522415
Cd63|ENSMUSG00000025351	0.0702994532909739	4.03770758426637	1.62029453623597	0.338185015897118	0.609894546320898	1
Rdh5|ENSMUSG00000025350	0.177036180714024	4.140196075388	8.86604659985457	0.0146368128032689	0.0800133284486982	1
Bloc1s1|ENSMUSG00000090247	0.163821935351721	4.73323133865453	10.1543981978074	0.0101421723152423	0.0608103449865844	1
Itga7|ENSMUSG00000025348	0.0686920679069092	2.63170729171125	0.864711937665625	0.503326817645352	0.748439261326343	1
Vmn2r84|ENSMUSG00000070601	-0.260505343209743	-0.682643004486745	0.971310945709164	0.332280830411866	0.604513464778676	1
Gm9770|ENSMUSG00000040540	-0.0341102264045143	4.05586126144659	0.256036508466774	0.64022888574137	0.834851824918985	1
Vmn2r85|ENSMUSG00000092048	-0.0995288370790236	-1.62925344684093	0.0789901589126129	0.780611034616399	0.908728209325302	1
Vmn2r87|ENSMUSG00000091511	-0.1757307981537	-0.0388903444151988	0.67159514637037	0.418996295419628	0.680570379504288	1
Pisd-ps1|ENSMUSG00000082286	0.0159165555538353	3.421358272191	0.0191432491977081	0.890886453305751	0.957004526664268	1
Gm11400|ENSMUSG00000081208	0.146845520047976	0.917504101039731	0.806419647217578	0.37714576481025	0.646223030220767	1
Sfi1|ENSMUSG00000023764	-0.0531542839336392	4.20215973205359	0.422343705392234	0.520743878342301	0.759022221549189	1
Eif4enif1|ENSMUSG00000020454	-0.0662787147759814	5.84014790380311	3.02979225278673	0.180303525979799	0.433139403351637	1
Drg1|ENSMUSG00000020457	-0.0758930817671505	6.14934599640736	4.912426755702	0.1117928826947	0.327672760079425	1
Patz1|ENSMUSG00000020453	-0.133153143906455	4.45031458376101	9.3535379676922	0.0470800896830319	0.185222298409933	1
Gm11944|ENSMUSG00000084941	-0.10475230661039	-1.26222653779311	0.156905413310865	0.707931012872563	0.871698009613852	1
Pik3ip1|ENSMUSG00000034614	0.00173139066118374	4.2589458588687	0.00109646244870102	0.980300333017264	0.993536867745521	1
Gm12592|ENSMUSG00000053263	-0.0704750188128875	0.21441522070429	0.113334661729285	0.738736293984668	0.887542747355491	1
Gm11948|ENSMUSG00000087055	0.23566189913727	-1.51353502367781	0.509033397854304	0.481103025753447	0.730244026248218	1
Limk2|ENSMUSG00000020451	0.194582074711853	6.6091414275761	46.1915872505024	2.22379213113801e-05	0.00046988260432229	0.380135026896732
Rnf185|ENSMUSG00000020448	-0.0927938946811287	5.30170818823647	5.19720841674909	0.0928583144057625	0.2905583061417	1
8430429K09Rik|ENSMUSG00000034587	0.0802229242286684	2.5186664758817	0.941440555951197	0.444734184482431	0.701641545873806	1
Gm11945|ENSMUSG00000081059	-0.0765909452318562	-0.0591763010003802	0.151182120006303	0.710642169397125	0.873433796640384	1
Pla2g3|ENSMUSG00000034579	-0.076709338154812	1.5225055499175	0.571956389798654	0.585059950832192	0.801981637338334	1
Inpp5j|ENSMUSG00000034570	-0.438472976213875	6.13180361443534	64.2613863311423	6.2631743484846e-09	5.46238277107121e-07	0.000107062702312996
Selm|ENSMUSG00000075702	-0.383074876579696	5.67803704567501	57.5555438891346	1.91816377230383e-08	1.32214078724846e-06	0.000327890915237617
Smtn|ENSMUSG00000020439	0.156337265584321	2.66476348374366	3.40552103317723	0.130006348265894	0.358577147695576	1
Tug1|ENSMUSG00000056579	0.0304107597710837	7.38774298077288	1.45469889615168	0.4950468774881	0.741464235852236	1
Morc2a|ENSMUSG00000034543	-0.0294315886155912	5.80174595316365	0.837615438472404	0.553668621601693	0.780011165870287	1
Gm16518|ENSMUSG00000083015	-0.10882573648772	-1.21553401862077	0.185750323863196	0.680130416806699	0.859280471978842	1
Osbp2|ENSMUSG00000020435	-0.315620029207472	6.67011743374703	62.4288664901975	8.43386289740602e-09	6.86395260931872e-07	0.000144168452368258
4921536K21Rik|ENSMUSG00000020434	-0.681462333762225	-1.02099707600869	7.35261299886158	0.0110013943865722	0.0648777316662348	1
Dusp18|ENSMUSG00000047205	-0.484984142239035	3.97519330854936	46.1532713194897	1.60132653785169e-07	7.84328820574118e-06	0.00273730758380367
Slc35e4|ENSMUSG00000048807	0.125866829495746	4.38524662477493	5.09875604201088	0.0699506503512008	0.240784618828721	1
Tcn2|ENSMUSG00000020432	-0.0350047257110192	4.50479129516874	0.3072108576347	0.596729246907335	0.80958294469966	1
Gm11953|ENSMUSG00000082816	0.348090027937901	-2.2079136811622	0.651775792564762	0.425869779863394	0.687343956495745	1
Pes1|ENSMUSG00000020430	0.0417711792873995	5.05883864889065	1.29645125811794	0.478201683841779	0.727829905441326	1
Gal3st1|ENSMUSG00000049721	0.0430740911739283	3.4802237202938	0.31577558016807	0.604700881568068	0.814392242137681	1
Sec14l3|ENSMUSG00000054986	-1.09550038839292	1.57553821620614	38.9285128351095	7.33539052183952e-07	2.73183367277396e-05	0.0125391165580325
Mtfp1|ENSMUSG00000004748	0.108496851222327	3.97552366006082	4.43057923976287	0.150196960698325	0.389849369674295	1
Sec14l2|ENSMUSG00000003585	0.00810387333894615	5.1304020041086	0.0411214549031421	0.887787134102368	0.955717190650915	1
Rnf215|ENSMUSG00000003581	0.0196965504522707	4.36993030846066	0.140046229722047	0.774679170922082	0.906328502343581	1
Ccdc157|ENSMUSG00000051427	0.17667927087764	4.57546124444383	13.4624755073497	0.00703490035237686	0.0460745542618889	1
Sf3a1|ENSMUSG00000002129	-0.0111499990023576	6.41239110007542	0.0912950784034443	0.808750925640764	0.921652554860215	1
Tbc1d10a|ENSMUSG00000034412	0.0827930553695494	4.48827716520177	2.75837526200674	0.219819595643119	0.483098333017932	1
Gatsl3|ENSMUSG00000020424	0.111741003126117	1.26057097522757	0.962115297835156	0.456821336080567	0.711653600686757	1
Lif|ENSMUSG00000034394	-0.387417069121636	-0.31602951641095	2.53744653652868	0.121717792728837	0.344363447352987	1
Mtmr3|ENSMUSG00000034354	0.0670643253543776	6.63648537660424	3.06980548887054	0.139675032413049	0.373121582132938	1
Ascc2|ENSMUSG00000020412	0.0977019021930006	4.23685018505229	3.10732315118172	0.16493901888681	0.411420923515415	1
Uqcr10|ENSMUSG00000059534	0.00407476280537746	6.19568896569908	0.0163446525131227	0.93214401712065	0.974993492452097	1
Zmat5|ENSMUSG00000009076	0.114635953086878	3.11995564742685	3.17153238369859	0.20160564715759	0.461159766159754	1
Cabp7|ENSMUSG00000009075	0.0791755518353009	3.50979026206947	0.76728575450717	0.388057822637482	0.656081742065757	1
Nf2|ENSMUSG00000009073	0.216819051611079	7.00551273055163	47.6636244216956	1.6390942198302e-06	5.31663692481544e-05	0.0280186765937774
Nipsnap1|ENSMUSG00000034285	0.0764440744341826	5.69712300755738	4.24498703917462	0.131983768957463	0.361537980177351	1
Thoc5|ENSMUSG00000034274	0.0112499712724598	4.81829443234882	0.0590074216350429	0.854829149394866	0.942282668999243	1
AA413626|ENSMUSG00000084381	-0.404725964303419	-2.09709844589992	1.16571845657768	0.288936032586349	0.56132202989329	1
Nefh|ENSMUSG00000020396	-0.1103972934074	5.29136454101532	1.57149564589328	0.219726909392169	0.483098333017932	1
Ap1b1|ENSMUSG00000009090	-0.0164613827784116	7.29515454428525	0.264003127230907	0.712133054398913	0.874218423078793	1
Rasl10a|ENSMUSG00000034209	-0.494318474483387	1.9581855287841	11.612671422367	0.00189413593623047	0.0166555348219772	1
Gas2l1|ENSMUSG00000034201	-0.186508086063076	5.5939051978294	21.5249841960492	0.000298785287443226	0.00384017722071767	1
Rhbdd3|ENSMUSG00000034175	-0.0861368507350165	3.37546601150534	1.39531111114099	0.30889045701783	0.581802017774258	1
Ewsr1|ENSMUSG00000009079	0.0425653502951164	7.56488730219149	1.39614860736521	0.337901037709325	0.609803123382565	1
Emid1|ENSMUSG00000034164	0.434574635157939	2.26981939573121	18.6266038746522	0.000160809944335109	0.00230998755333139	1
Kremen1|ENSMUSG00000020393	0.36699643447145	5.99029472532937	36.0006828416774	1.4257499659018e-06	4.70497488747595e-05	0.0243717699171254
Znrf3|ENSMUSG00000041961	0.0646689343916614	4.65111250714201	2.11791679008351	0.315421058643185	0.587841485738376	1
Xbp1|ENSMUSG00000020484	0.019255663954322	5.21843544544667	0.0788778512602944	0.780762864250972	0.908781179457042	1
Ccdc117|ENSMUSG00000020482	0.117443963413743	4.46742771166675	5.19454902057688	0.0786844847149214	0.260161040951038	1
Gm11964|ENSMUSG00000081021	0.026236946540662	3.54449821607061	0.178960831922246	0.749229971875149	0.892072117805521	1
Mrps24|ENSMUSG00000020477	0.045514932142474	4.253087044972	0.617625354649604	0.521049962347016	0.759110078952814	1
Urgcp|ENSMUSG00000049680	-0.0548064134930256	6.19600835997619	2.15101174686859	0.247865301495895	0.51740254778005	1
2210015D19Rik|ENSMUSG00000083844	0.0781069158467719	4.02404042267217	2.2615955402249	0.292584559392489	0.564996331940938	1
Dbnl|ENSMUSG00000020476	-0.0650585878325067	5.8846702144849	3.92236997073848	0.186997329313456	0.442146897070303	1
Pgam2|ENSMUSG00000020475	1.12424768857988	3.01070855019563	90.3544420198405	1.55706094672616e-10	2.61528552269941e-08	2.6616399823337e-06
Polm|ENSMUSG00000020474	-0.159644567986081	2.97425524436137	6.61842576606498	0.0851810636025818	0.274215649947746	1
Aebp1|ENSMUSG00000020473	-0.0911330157964476	2.6533961439404	1.01779880713842	0.375955941618313	0.645888529248588	1
Pold2|ENSMUSG00000020471	-0.0792011943947388	3.45645397707638	1.65648075839915	0.336844476877643	0.608284332109279	1
Gck|ENSMUSG00000041798	0.00272648595820616	-0.905129175679699	0.000118717175112957	0.992086909622288	0.997019917401651	1
Ykt6|ENSMUSG00000002741	0.0307971499150343	6.35539096477958	0.886200444789236	0.509708204653606	0.751900344579885	1
Camk2b|ENSMUSG00000057897	-0.395380591167746	10.2612878466595	79.6144002519535	6.38580567742798e-10	8.33274520992014e-08	1.09158962249954e-05
Rps15a-ps6|ENSMUSG00000083022	0.040644874716529	2.071129641557	0.131667832664113	0.734330527060202	0.885111128865259	1
Nudcd3|ENSMUSG00000053838	-0.176892277852475	7.268893232572	32.4009124780406	6.15999768239085e-05	0.00105510020423637	1
Npc1l1|ENSMUSG00000020447	0.0293594960606595	-0.385116457196303	0.0181724872998113	0.89713441379939	0.959181821185011	1
Ddx56|ENSMUSG00000004393	-0.0459076490079196	4.80200751200424	1.22968756563241	0.457265518293205	0.711785819695102	1
Tmed4|ENSMUSG00000004394	-0.00535125911889553	5.98089463454642	0.0274192897347987	0.912352158916357	0.967238142180365	1
Ogdh|ENSMUSG00000020456	-0.0856008359635007	8.23302619808069	6.68501628656437	0.0543328708307342	0.204438937702085	1
Zmiz2|ENSMUSG00000041164	-0.119441850997884	7.5839670875465	15.9916708446467	0.00737195238200344	0.0478587366687086	1
Ppia|ENSMUSG00000071866	-0.0188948853295265	3.20581407759381	0.0531738234168506	0.831599344390935	0.931727023203687	1
H2afv|ENSMUSG00000041126	-0.0752777128038469	5.28396277536516	4.09242697634591	0.172365880524961	0.421977478983299	1
Purb|ENSMUSG00000094483	-0.0177716810574477	9.49846459608748	0.346988500190187	0.699402730090134	0.868930856403773	1
Myo1g|ENSMUSG00000020437	-0.210462576518738	-0.39190938264	0.814491342485959	0.37402623087272	0.643892430637729	1
Gm11974|ENSMUSG00000085156	0.169450546571705	0.969052221940676	1.38035928484577	0.296138883557534	0.568211704515937	1
Ccm2|ENSMUSG00000000378	-0.324351355694906	6.65785707218538	37.5568220699469	9.97738583215541e-07	3.51656563741989e-05	0.0170553433414865
Nacad|ENSMUSG00000041073	-0.182579433406205	5.42024752207739	15.3592476996376	0.00060797071229958	0.00677487050589897	1
Tbrg4|ENSMUSG00000000384	0.00820348251915968	4.62932128887286	0.0466196520990885	0.899014168348976	0.960141620776961	1
Ramp3|ENSMUSG00000041046	-0.0256941342593475	2.02383655058316	0.0372461150644529	0.848272922337238	0.939813165754926	1
Gm11977|ENSMUSG00000083819	-0.275488633372067	0.317325697465629	2.6291116748931	0.150078096560052	0.389706058422837	1
Adcy1|ENSMUSG00000020431	-0.239573604761651	7.16569831013318	14.3268537377391	0.000691430976781023	0.00746169262442854	1
Igfbp3|ENSMUSG00000020427	-0.270156290661256	2.38899133035162	10.0827097496013	0.01346167539977	0.0752630475804544	1
Tns3|ENSMUSG00000020422	0.0721133519330659	6.74700547987083	2.84847044741771	0.11177772514318	0.327672760079425	1
Hus1|ENSMUSG00000020413	0.222916273067405	4.3262885707071	13.486466021778	0.00163248354315675	0.0148513431009694	1
Gm11992|ENSMUSG00000040978	0.136424769501052	0.363722672940989	0.306355093977198	0.584050933624057	0.801054858282501	1
Upp1|ENSMUSG00000020407	-0.173307065928519	0.985497445163977	1.12410471540739	0.297546381574919	0.56944221301407	1
Gm11993|ENSMUSG00000043177	-0.0822282698309013	3.45091270865473	1.01934016141146	0.321226877333611	0.592858156029016	1
Eif3s6-ps1|ENSMUSG00000081629	-0.0666826641744201	1.83503968111698	0.399128534610999	0.602820567819185	0.813206338352509	1
Vwc2|ENSMUSG00000050830	-0.064965470221073	1.56485516058629	0.39839915431731	0.638605606066474	0.833565575741794	1
Gm12599|ENSMUSG00000081325	0.402110507441293	-1.15681609905266	1.51886230488517	0.227418039908688	0.492819505045115	1
Zpbp|ENSMUSG00000020193	0.153914997389516	1.65973066148999	1.95211135045828	0.25607306437125	0.526689082223817	1
Ikzf1|ENSMUSG00000018654	-0.243979322247168	1.88942226318823	4.61859303463418	0.0514325320959384	0.196906540570654	1
Fignl1|ENSMUSG00000035455	0.0882514610211431	-0.015049511060222	0.113911431045022	0.738097900518128	0.887337049824662	1
Ddc|ENSMUSG00000020182	0.2029224142866	3.28726353333456	4.73900192854685	0.0375342062464573	0.158304890593866	1
Grb10|ENSMUSG00000020176	0.154417782429664	6.00329603190066	13.3977767903252	0.00143090283604861	0.0134320994395469	1
Cobl|ENSMUSG00000020173	-0.277524231434497	6.77502834598976	22.9198046884597	4.29788684912213e-05	0.00079424948971777	0.734680777988937
Gm12005|ENSMUSG00000081631	0.346836104643916	-1.46667428917085	1.31492090406779	0.260621211688535	0.531877239103641	1
Gm12009|ENSMUSG00000084183	-0.268205165904319	1.05667755906134	3.44157787965932	0.0872931969109302	0.278705623458245	1
Vstm2a|ENSMUSG00000048834	-0.075922696453072	6.21251686941332	2.04252479997538	0.163345618545022	0.409329875127382	1
Sec61g|ENSMUSG00000078974	-0.0387628139945684	2.41513141337543	0.198124449368852	0.722600663857855	0.879228635990628	1
Akt2-ps|ENSMUSG00000084347	-0.088368235032383	5.64790234406573	3.62272641820656	0.0870516590036164	0.278142254020153	1
Gm12663|ENSMUSG00000048149	0.0142627002503683	3.6842882207172	0.0484909423365554	0.856361654896845	0.942847232307528	1
Egfr|ENSMUSG00000020122	0.0791770851092471	4.69614864118979	2.19626158101102	0.213074720951054	0.474724196407927	1
2810442I21Rik|ENSMUSG00000087060	0.780885191918078	-1.38964761005053	9.49128926902057	0.00723689187909646	0.0471625733058616	1
Fbxo48|ENSMUSG00000044966	0.117020283832746	-0.143029423039842	0.231522171767647	0.633908484514748	0.831047751690704	1
Plek|ENSMUSG00000020120	0.038865896600979	5.06534439099411	0.734021355821315	0.5025182642782	0.747882488945282	1
Cnrip1|ENSMUSG00000044629	0.183139957774808	4.71671617679228	13.8665190284729	0.00380619188769697	0.0287000635766617	1
Ppp3r1|ENSMUSG00000033953	-0.275379048096392	10.3003686655359	31.1198921219692	4.63816566114399e-06	0.000127878715825154	0.0792848038115954
Wdr92|ENSMUSG00000078970	-0.345861201016339	7.48927254440426	52.6997879443745	4.56365493459957e-08	2.73984246261178e-06	0.000780111174520451
Pno1|ENSMUSG00000020116	-0.147735651772148	4.75206577263323	11.2621594712691	0.0182879511321136	0.0941892849208648	1
C1d|ENSMUSG00000000581	-0.139862913590144	4.39319701341288	9.20413503617377	0.0394932246245671	0.163985690859047	1
Etaa1|ENSMUSG00000016984	-0.0551664317157487	3.72264690751208	0.743735736383183	0.485357149738172	0.733182672112435	1
2900053O20Rik|ENSMUSG00000086468	0.36297806308551	-0.0425116931419778	3.39866905220568	0.077488812091643	0.258104784468929	1
Gm12020|ENSMUSG00000081302	-0.306252582090094	-0.760798812533703	1.11048344058998	0.30043866086552	0.572916448512851	1
Meis1|ENSMUSG00000020160	0.0356167299993942	4.31491427409705	0.167464930119922	0.685298416629185	0.861613057800771	1
Glns-ps1|ENSMUSG00000082100	-0.00506614465568433	6.5105438959955	0.0106104474808545	0.918646820809669	0.969490621476178	1
Spred2|ENSMUSG00000045671	-0.20257900953205	5.66369767704895	5.37418458043512	0.0274808522968142	0.126517018357593	1
Actr2|ENSMUSG00000020152	-0.109194476758697	8.77704854684347	10.3498232778739	0.015523866265507	0.0836664387863245	1
Rab1|ENSMUSG00000020149	-0.00704086031186883	7.61633107429816	0.059289916418059	0.874354691195232	0.950716817714605	1
Cep68|ENSMUSG00000044066	0.0161199127125897	5.12599520758763	0.147219310661064	0.778407313835709	0.907603255108433	1
Slc1a4|ENSMUSG00000020142	0.0460954991141196	5.81196851203472	0.947361875942476	0.356846165005845	0.626276010740237	1
Gm12033|ENSMUSG00000078965	-0.135541200472399	-2.17172911459576	0.10865664675657	0.743982450555784	0.889587803972048	1
Gm12034|ENSMUSG00000083878	-0.249806340128277	-1.76884531776354	0.471150430439673	0.497759961226707	0.743920399233327	1
Sertad2|ENSMUSG00000049800	-0.203553081926998	3.35394860369747	6.98688704860214	0.0181593080258109	0.0937243995752452	1
Aftph|ENSMUSG00000049659	0.0214365339723969	7.08549737981245	0.548140211627928	0.632226145796099	0.830243046496007	1
Lgalsl|ENSMUSG00000042363	0.0608311319052618	6.80413116125436	4.55379093969556	0.180171049759898	0.433052964884913	1
Peli1|ENSMUSG00000020134	-0.151515518215025	5.650982662117	6.7480046131354	0.0144370584399727	0.0791556612257238	1
Vps54|ENSMUSG00000020128	0.046864654943331	5.51260630640614	1.20851411721138	0.370234082765239	0.640046663712479	1
Ugp2|ENSMUSG00000001891	0.0128357705337194	7.07404743039904	0.117403567234549	0.774958623344248	0.90634528649744	1
Gm12043|ENSMUSG00000087253	-0.60330743255397	-1.87885391574161	3.16706170774735	0.0853292719553361	0.274485994505931	1
Mdh1|ENSMUSG00000020321	-0.11301332539916	9.53243984840894	15.4441234744636	0.0134640458348561	0.0752630475804544	1
Wdpcp|ENSMUSG00000020319	0.254600281961566	2.91356087495346	12.8974466192387	0.00768386445705825	0.0492308766975089	1
Otx1|ENSMUSG00000005917	-0.265664794639545	0.698307515550392	1.71169953642715	0.200757438057822	0.460081464829121	1
Ehbp1|ENSMUSG00000042302	0.175881871226763	5.70893152149322	23.4003575888259	0.000527812188216572	0.0060675329827667	1
Tmem17|ENSMUSG00000049904	0.0524868066543117	2.45924094742944	0.420671763875922	0.624102178006362	0.82566385193412	1
9130230N09Rik|ENSMUSG00000092626	-0.11291711233037	1.3684858912794	0.553612674675366	0.462666861115636	0.715471985155661	1
B3gnt2|ENSMUSG00000051650	-0.142339504148508	7.1910599364793	7.32594917073885	0.0111325440489118	0.0654625758417953	1
Gm12057|ENSMUSG00000084081	-0.227526233612206	-0.687003913688237	1.0127275223949	0.355708754360973	0.625371330561193	1
Zrsr1|ENSMUSG00000044068	0.0240240297389272	6.29349516761605	0.359115467018269	0.6079652874685	0.816639841583101	1
RP23-242C19.7|ENSMUSG00000098650	-0.127893752922052	7.24788499847409	6.51410431293396	0.0160662276191526	0.0858147349493033	1
Commd1|ENSMUSG00000051355	0.0824225856285429	4.44364177879597	2.19848620581522	0.225584974531339	0.490541859132261	1
Cct4|ENSMUSG00000007739	0.0560114584134493	6.64847745513827	3.4179224288192	0.22120949180464	0.484913446128303	1
Fam161a|ENSMUSG00000049811	0.120216502443933	1.49579012592038	1.0071229420503	0.390477748749851	0.658721665561033	1
Gm12059|ENSMUSG00000085665	-0.214292881546515	-0.251004871993929	0.899164572699858	0.350625557919534	0.62080121351544	1
Xpo1|ENSMUSG00000020290	0.108040374975676	6.83724903875241	4.79879339142018	0.0364330212871916	0.154883378732468	1
Usp34|ENSMUSG00000056342	-0.0184696000025277	7.67375319375971	0.320715893837666	0.677801007869514	0.857801912232285	1
Ahsa2|ENSMUSG00000020288	0.444945453662784	4.58897589274737	26.7051311511462	1.4735936763924e-05	0.00033100670570633	0.251896103042517
Gm12060|ENSMUSG00000085415	-0.233110904525214	0.206590362840605	1.4157280932508	0.243715599423328	0.512550252818285	1
0610010F05Rik|ENSMUSG00000042208	0.0454060665933292	5.62044614970313	1.80984155907242	0.377096906772991	0.646223030220767	1
Pus10|ENSMUSG00000020280	-0.0733762991787177	2.93954955384617	1.40983437750675	0.434365984943486	0.693282179890191	1
Pex13|ENSMUSG00000020283	-0.0455577692086895	5.39039865178734	1.14223230062892	0.393084008165064	0.6608811314308	1
Gm20645|ENSMUSG00000093470	0.272592444881173	2.70513724717463	10.3107637153361	0.0070758884271341	0.0462897959331918	1
Rel|ENSMUSG00000020275	0.130983553054245	1.74008679752807	1.34035575489135	0.323658980718905	0.595674700302429	1
Papolg|ENSMUSG00000020273	-0.0409991010449372	4.95042519930535	0.957197793370044	0.494070625972467	0.740456188003977	1
Gm12063|ENSMUSG00000085167	-0.0355382189236991	-1.43348141623765	0.0105531786992965	0.918865866469189	0.969490621476178	1
Bcl11a|ENSMUSG00000000861	0.13085939934998	5.99550511770118	12.3133076282542	0.00671522510107334	0.044475032110712	1
5730522E02Rik|ENSMUSG00000032985	-0.134819691830359	1.71241663270726	2.20363414892412	0.310936230704855	0.584607800606193	1
Fancl|ENSMUSG00000004018	0.133570474741956	2.39266860581932	2.03544802792109	0.221905649303622	0.485754279574351	1
Vrk2|ENSMUSG00000064090	0.268768118037856	0.868743293345052	4.08593295800569	0.107621136878093	0.319952758554857	1
Gm12070|ENSMUSG00000069939	-0.771190235257876	-0.537116839106112	5.75790664909638	0.0228679834094365	0.110612707527138	1
Gm6685|ENSMUSG00000032889	0.000778240463070516	1.31822164716824	4.02106715337317e-05	0.995764266144418	0.998360926721666	1
Ccdc85a|ENSMUSG00000032878	0.184248343094064	5.24193735849305	12.4099711713602	0.00139763439934003	0.0132287721053812	1
Efemp1|ENSMUSG00000020467	-0.0689438956275708	3.34223702506118	1.07233287037248	0.421079155549023	0.682720960348572	1
Pnpt1|ENSMUSG00000020464	-0.0199700927346577	4.70021760974638	0.175462553725824	0.751986057037736	0.893820930642062	1
Smek2|ENSMUSG00000020463	-0.0689130265833447	6.29139273730586	4.63055200858062	0.141370658662475	0.375830488207829	1
A630052C17Rik|ENSMUSG00000086725	-0.187477932466273	2.28600368333645	4.40803175156129	0.0933555357212083	0.291847024070654	1
Ccdc104|ENSMUSG00000020462	-0.0235326645873596	6.57035152205057	0.592914744895018	0.608493447593186	0.817002582682431	1
Ccdc88a|ENSMUSG00000032740	-0.00932392436537715	7.02216832095817	0.059566002669642	0.834521914273144	0.933655187026973	1
Prorsd1|ENSMUSG00000032673	0.0513803560813194	2.16509760481336	0.179618168996235	0.674742358994069	0.856086164482745	1
Mtif2|ENSMUSG00000020459	-0.126599585526247	4.82897895171692	12.1982196806701	0.0381215085869162	0.159972071106489	1
Rps27a|ENSMUSG00000020460	-0.0558784184706146	2.35660331496089	0.766241584080726	0.609028348785558	0.81722426938375	1
Rtn4|ENSMUSG00000020458	-0.099506372198631	9.1730990714723	13.7045146125253	0.0289683688919356	0.131527512445082	1
4931440F15Rik|ENSMUSG00000078157	-0.664556198224042	-0.985264613737304	5.44369423941405	0.0265746749782361	0.123375202085271	1
Eml6|ENSMUSG00000044072	0.105030143002324	5.27480192376267	5.1325933443351	0.0571603429769218	0.211584864193915	1
Gm8098|ENSMUSG00000073073	-0.18647582702301	2.20910266484024	3.31896330299655	0.10337844395796	0.311282564914104	1
Sptbn1|ENSMUSG00000020315	0.0535859277898774	10.2552421391619	3.99173045333087	0.248708186845067	0.518465578771899	1
Gm12097|ENSMUSG00000081887	-0.136282982928716	2.33205916823604	2.58553931588018	0.213628895318201	0.475429284802673	1
Acyp2|ENSMUSG00000060923	-0.144882019180349	3.96256434034193	4.86951487726591	0.0517263792630797	0.197588989301248	1
Gm12101|ENSMUSG00000083990	0.1617868661315	-1.68246947703393	0.231063816782012	0.634243205810813	0.831257496643298	1
Psme4|ENSMUSG00000040850	-0.0180627618165808	6.28324918634266	0.227525353518052	0.698365016317387	0.868586407809183	1
Gpr75|ENSMUSG00000043999	0.111403480486664	3.95916635792746	3.96998977715618	0.134988248106208	0.365687656597072	1
Erlec1|ENSMUSG00000020311	0.105783675531958	5.55469178914213	12.5355972470564	0.0412217200067855	0.168655835757777	1
Asb3|ENSMUSG00000020305	-0.0870132992228867	4.3761141603623	4.54493349377838	0.205395342165817	0.465900740310838	1
Chac2|ENSMUSG00000020309	-0.0885805233703009	3.26423353895116	2.27453286153505	0.303900900060663	0.576696490412631	1
Stc2|ENSMUSG00000020303	1.01799852787691	1.78513783931299	69.4859856055748	2.76677585049259e-09	2.76580505194856e-07	4.72952663883204e-05
Bod1|ENSMUSG00000044502	0.0231678931487417	5.93306675718183	0.419509424473172	0.637255538976306	0.832626017217838	1
D630024D03Rik|ENSMUSG00000085772	-0.450246383768339	-1.70613813092008	1.57958063410354	0.218574344720908	0.48142118910697	1
Cpeb4|ENSMUSG00000020300	-0.0129165543860428	7.33963449518967	0.117073768377738	0.775071296922523	0.906409734204602	1
Nsg2|ENSMUSG00000020297	-0.193181191928924	9.92923663980886	49.6927604266266	2.64114210824389e-05	0.000537472419027633	0.451476831983211
Snrnp25|ENSMUSG00000040767	0.229200845570674	3.12264248431792	10.5739810864872	0.0120743669287866	0.0693545793953892	1
Rhbdf1|ENSMUSG00000020282	-0.213296501797968	2.85846808071097	5.64461623536396	0.0288004136958801	0.130973954920855	1
Mpg|ENSMUSG00000020287	0.0152352493522961	3.8193706974628	0.0813002894213878	0.841030643322096	0.936645893344707	1
[truncated: 15,095 more rows]
