# Supplementary material for: Histone deacetylase knockouts modify transcription, CAG instability and nuclear pathology in Huntington disease mice
Source: eLife. 2020 Sep 29;9:e55911. doi: 10.7554/eLife.55911 (PMC7581428; doi:10.7554/eLife.55911)
Supplement: Source code 1. [file elife-55911-code1.zip › DEG_lists/HttQ111vsWT_KOHdac2_3vs4_edgeR_quasilikelihoodFtest.SVA.txt]

logFC	logCPM	F	PValue	BH	bonferroni
Xkr4|ENSMUSG00000051951	-0.073617083388447	4.93104444277524	2.21004006821094	0.147623854570512	0.999801224058721	1
Sox17|ENSMUSG00000025902	-0.0404832671349371	2.16262096962925	0.152552954426114	0.698886848921062	0.999801224058721	1
Gm6085|ENSMUSG00000098104	0.119185760465532	2.93649209187967	5.33021003432612	0.113614441541129	0.999801224058721	1
Mrpl15|ENSMUSG00000033845	0.00995891200793245	4.73396410829994	0.0598354246265686	0.843173974803476	0.999801224058721	1
Lypla1|ENSMUSG00000025903	-0.0734103851009097	4.89932722324547	3.61470258754228	0.128368597033232	0.999801224058721	1
Tcea1|ENSMUSG00000033813	-0.00666434535156053	5.30532464028031	0.047660095477046	0.878550336140811	0.999801224058721	1
Gm6104|ENSMUSG00000062588	-0.126117447934945	3.0215484984651	3.88511462461012	0.0861967810521467	0.999801224058721	1
Gm17101|ENSMUSG00000091665	-0.121699951921192	-1.39404149319415	0.20962410059347	0.650384513178235	0.999801224058721	1
Rgs20|ENSMUSG00000002459	0.019313943574844	6.29580649219257	0.177227932587183	0.676788412393381	0.999801224058721	1
Atp6v1h|ENSMUSG00000033793	-0.0197594527576042	7.36802859311519	0.51700092940605	0.577774509626846	0.999801224058721	1
Oprk1|ENSMUSG00000025905	-0.0703373734478455	3.89179319524535	0.967601038641288	0.333201761008495	0.999801224058721	1
Npbwr1|ENSMUSG00000033774	-0.139566955134025	-0.197532377618972	0.471671702019954	0.497531132569263	0.999801224058721	1
Rb1cc1|ENSMUSG00000025907	0.0273681759296879	6.88039661606173	1.36285474713937	0.445551209379098	0.999801224058721	1
4732440D04Rik|ENSMUSG00000090031	0.0919240593397779	-1.31962876174132	0.126636224917288	0.724453417943881	0.999801224058721	1
St18|ENSMUSG00000033740	-0.0170910188877009	4.2032700716747	0.0949854763856643	0.760812371568701	0.999801224058721	1
Pcmtd1|ENSMUSG00000051285	-0.0203004196021999	7.62208506851499	0.578411673611779	0.565555687059049	0.999801224058721	1
Gm9826|ENSMUSG00000048538	-0.113061790109995	1.668311248829	1.37684512841693	0.289807354719443	0.999801224058721	1
Gm26901|ENSMUSG00000097797	0.0769515860857886	-0.0564508921525068	0.18900981386527	0.666875411618032	0.999801224058721	1
Gm16284|ENSMUSG00000086235	0.183405877889522	0.0168377994696166	1.62136126171769	0.263873380883546	0.999801224058721	1
Sntg1|ENSMUSG00000025909	-0.0252950513274254	4.45962084731146	0.470608005757633	0.637495306956921	0.999801224058721	1
Rrs1|ENSMUSG00000061024	-0.00160861429845467	4.1742261041788	0.00144365430746469	0.977659396116101	0.999801224058721	1
Adhfe1|ENSMUSG00000025911	0.0365928127379627	4.5325048023266	0.426396346246988	0.518770952246781	0.999801224058721	1
3110035E14Rik|ENSMUSG00000067879	-0.0540984654867349	5.06774257238091	0.425209035164317	0.519349497224352	0.999801224058721	1
2610203C22Rik|ENSMUSG00000079671	0.0262247643121414	-0.493492617298434	0.0227297765161495	0.891291945000751	0.999801224058721	1
Mybl1|ENSMUSG00000025912	0.134329212946028	1.6931648961082	2.05534160257387	0.204157061346485	0.999801224058721	1
Vcpip1|ENSMUSG00000045210	0.00453565961028893	6.65296730584015	0.0281706030426202	0.900850733104855	0.999801224058721	1
Sgk3|ENSMUSG00000025915	-0.0939946907885457	5.37274319167044	3.93187515819897	0.0566667030319822	0.996195726645644	1
Gm6195|ENSMUSG00000046334	-0.350485113450894	0.00821436148574876	4.28369488062952	0.0472488749465692	0.976705004330289	1
Mcmdc2|ENSMUSG00000046101	0.0363585570000535	1.66362925208515	0.120436636938695	0.731001282741417	0.999801224058721	1
Snhg6|ENSMUSG00000098234	-0.0354461595667352	3.55457441509222	0.546210287623672	0.581877364215808	0.999801224058721	1
Gm10567|ENSMUSG00000073738	-0.173154210285792	-1.79688933217021	0.372576680615522	0.546232212720209	0.999801224058721	1
Tcf24|ENSMUSG00000099032	0.0552505758774967	-1.44253450118963	0.0441425078016295	0.835019164748707	0.999801224058721	1
Ppp1r42|ENSMUSG00000025916	0.154727900479628	-0.493836684891677	0.774813613909632	0.40577761077619	0.999801224058721	1
Cops5|ENSMUSG00000025917	-0.00962061843935291	5.94708495123427	0.142550696810615	0.804048300153409	0.999801224058721	1
Cspp1|ENSMUSG00000056763	0.0301141613280717	4.86539523834031	0.359874470518384	0.553112375408474	0.999801224058721	1
Arfgef1|ENSMUSG00000067851	0.013532127818335	7.12788376727621	0.349691843367984	0.703074193166955	0.999801224058721	1
Prex2|ENSMUSG00000048960	0.0208523629453206	7.23360909266122	0.176369682614849	0.677525599154708	0.999801224058721	1
A830018L16Rik|ENSMUSG00000057715	-0.122343157944264	6.25210206577686	14.7620898705056	0.00112393464012321	0.273245269393639	1
A830018L16Rik|ENSMUSG00000095719	-0.116364562221783	2.7954994193747	4.39012978496462	0.1410758517359	0.999801224058721	1
Sulf1|ENSMUSG00000016918	-0.12182199350493	3.51276035386225	1.64437251858791	0.209616387665413	0.999801224058721	1
Slco5a1|ENSMUSG00000025938	-0.134695681849559	4.04597448030471	1.7127208389377	0.20064004449362	0.999801224058721	1
Ncoa2|ENSMUSG00000005886	-0.0276678592216988	7.12522407413444	1.22486116692373	0.434782534382323	0.999801224058721	1
Tram1|ENSMUSG00000025935	0.0413693945694008	4.39155363086029	0.680020754520841	0.44800820989476	0.999801224058721	1
Lactb2|ENSMUSG00000025937	-0.0184384885536213	4.43916599815671	0.179904386088861	0.731779403430756	0.999801224058721	1
Eya1|ENSMUSG00000025932	0.176813042428299	3.38646802941174	3.98994344639919	0.0549774579617203	0.996195726645644	1
Msc|ENSMUSG00000025930	0.236459884027007	-1.65802288673986	1.04411455614623	0.315093723331806	0.999801224058721	1
Rpl5-ps1|ENSMUSG00000082193	-0.00214177147799604	1.48582403669592	0.000422787209192451	0.984651804970393	0.999801224058721	1
Kcnb2|ENSMUSG00000092083	-0.128105525659115	2.38759689635139	3.11758004797548	0.139969775833332	0.999801224058721	1
Kcnb2|ENSMUSG00000090498	-0.0133671432422485	2.46520151183806	0.0229980048016358	0.880484678981256	0.999801224058721	1
Terf1|ENSMUSG00000025925	-0.0207979335345587	2.79929171130991	0.100658973247224	0.789567330253118	0.999801224058721	1
Sbspon|ENSMUSG00000032719	0.172106714882854	-1.56626735356425	0.439749602350638	0.512342708130368	0.999801224058721	1
4930444P10Rik|ENSMUSG00000067795	-0.434352002169776	-1.43150605938841	2.09538287979507	0.158188059642436	0.999801224058721	1
Rpl7|ENSMUSG00000043716	0.0339195500630186	6.90794259238292	1.56921009014958	0.342499732755986	0.999801224058721	1
Rdh10|ENSMUSG00000025921	-0.00796038873037254	3.29120708705661	0.0197575610058649	0.907807267739967	0.999801224058721	1
Stau2|ENSMUSG00000025920	-0.059740970304043	7.32337030022094	2.6932493391713	0.111292246566446	0.999801224058721	1
Ube2w|ENSMUSG00000025939	0.054014384036789	6.1622005817847	4.20529222563304	0.154757652603923	0.999801224058721	1
Tceb1|ENSMUSG00000079658	0.0134914689714317	6.30059718885064	0.161798415572629	0.718602982612054	0.999801224058721	1
Tmem70|ENSMUSG00000025940	0.0417088078176614	5.2134293248667	0.739563144706194	0.396669472050366	0.999801224058721	1
Ly96|ENSMUSG00000025779	0.212023618707908	-0.987798944653511	1.04052666160066	0.315912508206023	0.999801224058721	1
Gm5828|ENSMUSG00000091020	0.0720019447016261	0.482627503406295	0.219907563837941	0.642524369102641	0.999801224058721	1
Jph1|ENSMUSG00000042686	-0.0588648448230721	4.83759179427352	2.7886754713721	0.229611595528058	0.999801224058721	1
Gdap1|ENSMUSG00000025777	-0.00244344652897692	7.18221261460197	0.0118475346671165	0.94525908439858	0.999801224058721	1
Crispld1|ENSMUSG00000025776	-0.0573180926713093	3.25251233879961	0.606520415634248	0.442244014936465	0.999801224058721	1
Gm16070|ENSMUSG00000085125	0.0668137020599631	0.540761009174753	0.191235141236581	0.66504474055261	0.999801224058721	1
Mcm3|ENSMUSG00000041859	-0.0801716245533047	1.9882497032938	1.36424140696619	0.403961372511895	0.999801224058721	1
6720483E21Rik|ENSMUSG00000097934	0.289795878072749	-1.34690293528474	1.17569503951404	0.286932331525316	0.999801224058721	1
Paqr8|ENSMUSG00000025931	-0.010305608557866	5.13949001729471	0.0410806025965579	0.840760453745729	0.999801224058721	1
Efhc1|ENSMUSG00000041809	-0.149218834738184	0.188608289956814	0.907882992296563	0.355529767197086	0.999801224058721	1
Tram2|ENSMUSG00000041779	-0.0440533283570128	0.705439261230965	0.120469805664804	0.751498417379226	0.999801224058721	1
Tmem14a|ENSMUSG00000025933	0.00803162951440412	4.89057007765395	0.0390229759467894	0.868190901048661	0.999801224058721	1
Gsta3|ENSMUSG00000025934	-0.0521940739182352	0.0917198323919845	0.144375356325557	0.748148225120139	0.999801224058721	1
Gm7094|ENSMUSG00000096375	-0.201167354300083	0.983295644036458	1.91836313754332	0.176323124643208	0.999801224058721	1
Gm7658|ENSMUSG00000082935	0.033511589980558	5.05892506506804	1.46288492115583	0.470401833853061	0.999801224058721	1
Kcnq5|ENSMUSG00000028033	-0.106458230279654	7.21805809581408	5.73050341396608	0.0231766636778719	0.828166545950847	1
Rims1|ENSMUSG00000041670	0.0307134720239666	6.9709846387158	1.26497299085307	0.388542821748827	0.999801224058721	1
Gm27028|ENSMUSG00000097970	-0.145565267452858	-1.18751848578038	0.5954704663835	0.503137918675925	0.999801224058721	1
Ogfrl1|ENSMUSG00000026158	-0.0420810020958818	7.5053237902907	1.1915131247369	0.283775005343852	0.999801224058721	1
B3gat2|ENSMUSG00000026156	0.101249739814966	3.48193450385335	1.68724203972364	0.203929949247937	0.999801224058721	1
Smap1|ENSMUSG00000026155	-0.0176794514164922	6.0768462177257	0.444786880164717	0.643254915200596	0.999801224058721	1
1110058L19Rik|ENSMUSG00000026154	-0.0107578162353356	4.02258382874052	0.0580991390267508	0.855548012536074	0.999801224058721	1
Fam135a|ENSMUSG00000026153	0.0155192769954529	5.670344984666	0.243970910121304	0.701056812523636	0.999801224058721	1
Col9a1|ENSMUSG00000026147	0.146495031426757	-1.27902003206245	0.401755320305546	0.531021499890862	0.999801224058721	1
Col19a1|ENSMUSG00000026141	0.00476473043182053	3.17401974283441	0.0038188607105513	0.951137327984273	0.999801224058721	1
Gm10222|ENSMUSG00000067736	0.113318914916169	2.82411289702635	3.70390510616413	0.141833184959873	0.999801224058721	1
Lmbrd1|ENSMUSG00000073725	-0.0216755345790094	7.83102194441802	1.09116624734175	0.539393492223925	0.999801224058721	1
Bai3|ENSMUSG00000033569	0.0245390301954941	7.20978120923175	0.916710275759202	0.489997072462634	0.999801224058721	1
Gm9884|ENSMUSG00000052558	-0.405481607130696	-0.971979816022912	3.53089863633296	0.0700512231596681	0.999801224058721	1
Gm7846|ENSMUSG00000086240	-0.142306655460671	0.629902996534341	1.18687099132381	0.314372344951424	0.999801224058721	1
Gm5697|ENSMUSG00000081557	-0.356326194332918	0.303219990191806	8.48617125269238	0.0218380605325991	0.811711788817913	1
Phf3|ENSMUSG00000048874	0.0160484392056374	6.80779419653516	0.343935509778908	0.655843390244111	0.999801224058721	1
Ptp4a1|ENSMUSG00000026064	-0.035223522902125	4.33929931594403	0.53669758103326	0.518714828824742	0.999801224058721	1
Gm10307|ENSMUSG00000070960	0.0245106024844312	0.704725166674877	0.0363614899663304	0.85663038562816	0.999801224058721	1
Khdrbs2|ENSMUSG00000026058	-0.0368714555892901	3.10157780101061	0.281167866578977	0.611093458297521	0.999801224058721	1
Prim2|ENSMUSG00000026134	0.128443976705881	2.80724930921372	4.02756766293285	0.101101486770124	0.999801224058721	1
Rab23|ENSMUSG00000004768	0.0421432042447858	3.41308683363104	0.678746345819654	0.530290006835177	0.999801224058721	1
Bag2|ENSMUSG00000042215	0.0738540057460085	1.3850729607298	0.595121179164199	0.522492802461133	0.999801224058721	1
Zfp451|ENSMUSG00000042197	-0.00258127769480374	6.2324864704577	0.0156293617656159	0.945334424011632	0.999801224058721	1
Gm15455|ENSMUSG00000081402	-0.036679579027618	2.24084086936182	0.176223648391676	0.683022079112935	0.999801224058721	1
Bend6|ENSMUSG00000042182	0.00521853927453575	6.47268191525534	0.0261775177744062	0.887226105126031	0.999801224058721	1
Dst|ENSMUSG00000026131	0.0256858696009428	9.19516417824919	0.851172827962537	0.479203486278316	0.999801224058721	1
D630036G22Rik|ENSMUSG00000098168	-0.0507799740628684	-0.390715929327206	0.0479320522519936	0.828194699731766	0.999801224058721	1
Ccdc115|ENSMUSG00000042111	0.0429561871717106	4.0752857791259	1.1239097037487	0.464157439090189	0.999801224058721	1
Imp4|ENSMUSG00000026127	0.00506086539455464	3.60018383887861	0.00835998021854489	0.937281191388918	0.999801224058721	1
Ptpn18|ENSMUSG00000026126	-0.0466818621208753	-0.104824472054579	0.0693209253244479	0.794140783799956	0.999801224058721	1
Amer3|ENSMUSG00000045174	-0.0328982042389416	4.87140250487115	0.942055917421716	0.498539877418339	0.999801224058721	1
Arhgef4|ENSMUSG00000037509	0.0252932981074558	7.47595023835895	0.983453580103424	0.474663488145589	0.999801224058721	1
C230030N03Rik|ENSMUSG00000046858	0.135614367391894	0.999501989185199	1.13211800408032	0.295873462183132	0.999801224058721	1
Fam168b|ENSMUSG00000037503	0.000515551633632249	8.49689421868524	0.000606730392457042	0.988429004334948	0.999801224058721	1
Plekhb2|ENSMUSG00000026123	-0.0128602422179566	8.36925077655782	0.402331097157661	0.716914125142856	0.999801224058721	1
Hs6st1|ENSMUSG00000045216	0.0144400452724219	5.78636570771522	0.137450032618597	0.718455533407772	0.999801224058721	1
Uggt1|ENSMUSG00000037470	-0.0122425302196366	6.02260128610359	0.153552692681813	0.750382288658296	0.999801224058721	1
Neurl3|ENSMUSG00000047180	-0.24494329532438	0.628781995706193	2.99711032498165	0.0937601566917804	0.999801224058721	1
Arid5a|ENSMUSG00000037447	-0.0362790923908671	2.95651183264501	0.213698104029397	0.647243020598276	0.999801224058721	1
Kansl3|ENSMUSG00000010453	-0.012682366533677	6.23432306814333	0.13411929344701	0.73612298169046	0.999801224058721	1
Lman2l|ENSMUSG00000001143	0.0460924969087937	5.69158739995592	1.66317519092484	0.253595822013664	0.999801224058721	1
Cnnm4|ENSMUSG00000037408	-0.0712253860810547	3.86297037566763	2.31574269740572	0.240260726803262	0.999801224058721	1
Cnnm3|ENSMUSG00000001138	0.0348675329753476	3.80711630585895	0.591039437966204	0.571593778688473	0.999801224058721	1
Ankrd23|ENSMUSG00000067653	-0.0238814010221134	1.27268118717164	0.0427680320879316	0.837569809052379	0.999801224058721	1
Ankrd39|ENSMUSG00000079610	-0.0842984761113163	2.43161910681203	1.28582524771605	0.324015780712887	0.999801224058721	1
Sema4c|ENSMUSG00000026121	-0.0585843453837214	3.87198077106894	0.915932487071867	0.346248597050769	0.999801224058721	1
Fam178b|ENSMUSG00000046337	-0.282561274453258	-1.51655612496319	0.941881453643642	0.339609273257753	0.999801224058721	1
Cox5b|ENSMUSG00000061518	-0.0170600162362922	5.87304645532938	0.100175914449312	0.753826022380092	0.999801224058721	1
Actr1b|ENSMUSG00000037351	0.0166339313237589	7.26663806575074	0.391937274880257	0.638635096625929	0.999801224058721	1
Zap70|ENSMUSG00000026117	-0.0257148363366253	-0.806774349590216	0.0158866250856863	0.900545437096301	0.999801224058721	1
Tmem131|ENSMUSG00000026116	0.0266484973510689	6.60594547475004	0.672659429207642	0.463284437100316	0.999801224058721	1
Vwa3b|ENSMUSG00000050122	0.035760626291917	-1.96512919444511	0.0129278682179291	0.910237860353683	0.999801224058721	1
Inpp4a|ENSMUSG00000026113	-0.0353690272645359	6.55314850500168	1.36835769844196	0.334017907634139	0.999801224058721	1
Coa5|ENSMUSG00000026112	0.0361685412487822	7.22428544363981	2.09536590133903	0.30673542276689	0.999801224058721	1
Unc50|ENSMUSG00000026111	-0.0149609008550193	4.97279558742324	0.262457708559523	0.752745487439759	0.999801224058721	1
Mgat4a|ENSMUSG00000026110	-0.0283257026852739	5.99618579523536	0.886030336103265	0.46163939119566	0.999801224058721	1
2010300C02Rik|ENSMUSG00000026090	0.00479166962864744	8.75043087605133	0.0197581905235198	0.893383820788594	0.999801224058721	1
Tsga10|ENSMUSG00000060771	-0.0124850084188713	4.85034878679274	0.114054754400315	0.799848193752546	0.999801224058721	1
Gm26805|ENSMUSG00000097268	-0.169462834612122	1.64472981361077	2.54019854236739	0.121537805994436	0.999801224058721	1
Lipt1|ENSMUSG00000037216	-0.0674685901098664	1.38751757456715	0.576888957449344	0.558304819950256	0.999801224058721	1
Mitd1|ENSMUSG00000026088	-0.000293994610060542	2.83428486571206	2.84845276671059e-05	0.996991681301434	0.999801224058721	1
Mrpl30|ENSMUSG00000026087	0.0652219080926453	4.99552988912171	4.23809272795295	0.16495125242528	0.999801224058721	1
Txndc9|ENSMUSG00000058407	0.000466291992052081	5.5618059456243	0.000224360045841593	0.991020132062877	0.999801224058721	1
Eif5b|ENSMUSG00000026083	0.048611276149756	6.58683114212735	4.18276372527076	0.183097522006015	0.999801224058721	1
Rev1|ENSMUSG00000026082	-0.0276249499797752	5.38433819266557	0.902936167956935	0.517817354940799	0.999801224058721	1
Aff3|ENSMUSG00000037138	0.0165761274026572	6.56780980269536	0.117102204387595	0.734601626117945	0.999801224058721	1
Lonrf2|ENSMUSG00000048814	-0.0214108203688755	7.63255546132752	0.653610173958638	0.545068690652147	0.999801224058721	1
Chst10|ENSMUSG00000026080	0.00896998879905085	6.31608662907371	0.144039371562779	0.80968501184433	0.999801224058721	1
Pdcl3|ENSMUSG00000026078	0.0333579783300274	4.72782090363306	0.834592207603485	0.508509251969566	0.999801224058721	1
Npas2|ENSMUSG00000026077	-0.0673965294299356	6.3103875608578	1.93566853394631	0.174444116104693	0.999801224058721	1
Gm3617|ENSMUSG00000092563	-0.349776029435067	-2.5692515405283	0.990331490499053	0.32767689518185	0.999801224058721	1
Rpl31|ENSMUSG00000073702	-0.0308672344543804	3.87478363483749	0.271696958742888	0.612278706090307	0.999801224058721	1
Tbc1d8|ENSMUSG00000003134	-0.0944714092517224	7.03013625527134	3.67819144429287	0.0647604945163704	0.999801224058721	1
Cnot11|ENSMUSG00000003135	-0.00734809278633137	4.83371678817128	0.0387876373431987	0.88134292275235	0.999801224058721	1
Gm15832|ENSMUSG00000085894	-0.151668974969503	3.25940206000716	3.43310995789832	0.0738323703550496	0.999801224058721	1
Rnf149|ENSMUSG00000048234	-0.0959444650486203	4.97912543270979	3.95315492337558	0.0560410180003402	0.996195726645644	1
D930019O06Rik|ENSMUSG00000097083	-0.342243526284169	-0.70821480746461	1.92908602302248	0.175155988422432	0.999801224058721	1
Creg2|ENSMUSG00000050967	-0.0703187716304468	6.25493219192492	2.40647601456958	0.13139482264448	0.999801224058721	1
Map4k4|ENSMUSG00000026074	0.0179984401361376	7.16858347420616	0.380458228172533	0.609957388829796	0.999801224058721	1
Il1r2|ENSMUSG00000026073	0.112476781159737	-1.98751236889636	0.131412470181149	0.719531416069904	0.999801224058721	1
Gm16894|ENSMUSG00000097899	0.0290504928779199	0.118058987704183	0.040880247695832	0.857040946656285	0.999801224058721	1
Il1r1|ENSMUSG00000026072	-0.0403661594060415	2.11777064921356	0.219595923009426	0.669567511134935	0.999801224058721	1
Il1rl2|ENSMUSG00000070942	0.140572008140284	-0.946918161833554	0.306192703537599	0.58415558093262	0.999801224058721	1
Il1rl1|ENSMUSG00000026069	0.0356515388521332	-1.49166287811653	0.0225026519109303	0.881768750633394	0.999801224058721	1
Slc9a2|ENSMUSG00000026062	-0.018769666349952	3.92989190804391	0.194643975557768	0.753161388966642	0.999801224058721	1
Mfsd9|ENSMUSG00000041945	0.0408421594684419	2.66458236703289	0.299859579722685	0.615458980496489	0.999801224058721	1
2610017I09Rik|ENSMUSG00000060424	0.0516515527887571	5.55345095398719	1.85205445523835	0.21231696056715	0.999801224058721	1
Gm20646|ENSMUSG00000093436	0.00846973262039564	0.680793482247647	0.0055884246793995	0.95168867684221	0.999801224058721	1
Pou3f3|ENSMUSG00000045515	-0.0630052098605959	6.38496067526656	2.62285688065192	0.115874971021994	0.999801224058721	1
2610207O16Rik|ENSMUSG00000097063	-0.15566372460983	-0.631122147106707	0.750561558499247	0.406983705903732	0.999801224058721	1
Mrps9|ENSMUSG00000060679	-0.0124016517092776	4.86995374292396	0.138864248259376	0.799221505417531	0.999801224058721	1
Gpr45|ENSMUSG00000041907	0.0319704192211469	1.45309770625827	0.09536082254127	0.780149503131109	0.999801224058721	1
Gpr45|ENSMUSG00000096364	-0.0111139995673635	-0.95031008402226	0.00315891833008231	0.956380730148873	0.999801224058721	1
8430432A02Rik|ENSMUSG00000041878	0.27511431365205	-0.483886596693452	1.621327227369	0.2127540250644	0.999801224058721	1
Tgfbrap1|ENSMUSG00000070939	-0.0100360750006594	5.77052459837019	0.134763302711996	0.800652202431331	0.999801224058721	1
AI597479|ENSMUSG00000010290	0.0278904815844832	5.58192231020969	1.30832568650997	0.499805998066336	0.999801224058721	1
Fhl2|ENSMUSG00000008136	0.0880904416745809	3.25808031471519	1.80570517239783	0.200589854479852	0.999801224058721	1
Nck2|ENSMUSG00000066877	0.0333006802836575	4.27965826991168	0.709875655426645	0.550554623098397	0.999801224058721	1
Uxs1|ENSMUSG00000057363	0.0205720889604364	5.52855676072004	0.408582438371919	0.621673552087229	0.999801224058721	1
Tpp2|ENSMUSG00000041763	0.0170855426846585	6.14556802989993	0.497426941489362	0.653807545385805	0.999801224058721	1
Tex30|ENSMUSG00000026049	-0.081597918950892	1.57074812055866	0.978916088354896	0.459503008165065	0.999801224058721	1
Kdelc1|ENSMUSG00000026047	-0.0890121405181116	3.50792319439396	2.81504426857323	0.173171888521222	0.999801224058721	1
Bivm|ENSMUSG00000041684	0.0365715278547097	4.66097503727265	0.85076265738324	0.476806161846423	0.999801224058721	1
Ercc5|ENSMUSG00000026048	0.00972211025088081	5.0364963532917	0.0807145623657199	0.834334401954722	0.999801224058721	1
Gulp1|ENSMUSG00000056870	0.0226332263469259	3.54731971107348	0.0929922189704677	0.762527629908684	0.999801224058721	1
Col3a1|ENSMUSG00000026043	0.351077273223634	0.0615781641651692	3.56569565604397	0.0687587856730952	0.999801224058721	1
Col5a2|ENSMUSG00000026042	0.0470299812608082	1.44346626005015	0.19140321150074	0.678156293625493	0.999801224058721	1
Wdr75|ENSMUSG00000025995	0.0244594482702941	5.08781704228082	0.656840218504967	0.596516657274162	0.999801224058721	1
Gm5526|ENSMUSG00000084817	0.0182924095051424	4.64932956657661	0.151474693655494	0.720537881511772	0.999801224058721	1
Slc40a1|ENSMUSG00000025993	-0.0333392402679344	3.68004384778509	0.253303332159004	0.61846013191171	0.999801224058721	1
Dnah7b|ENSMUSG00000041144	0.137486405275146	2.48547897796295	3.17528867354309	0.10232789408978	0.999801224058721	1
Slc39a10|ENSMUSG00000025986	-0.0254753036218986	7.44781562349147	0.744350547719207	0.470865013671675	0.999801224058721	1
Gm4852|ENSMUSG00000081185	-0.0911475327962103	-0.845129639482195	0.175098810440066	0.678621105826567	0.999801224058721	1
Tmeff2|ENSMUSG00000026109	-0.118951197165777	5.92778553319827	9.9831409524089	0.00361049877921104	0.435192233133635	1
Sdpr|ENSMUSG00000045954	0.0195263369372971	3.71780512604418	0.0647275335231236	0.800922264042042	0.999801224058721	1
Nabp1|ENSMUSG00000026107	0.0405474750612105	2.86179368730218	0.643211448239326	0.597234312979407	0.999801224058721	1
Myo1b|ENSMUSG00000018417	-0.00178626636932822	6.98170830999752	0.00426536585981352	0.960084300830043	0.999801224058721	1
Stat4|ENSMUSG00000062939	0.561224911317696	-0.610034338322231	5.04077352905939	0.0323373239640432	0.909123107469929	1
Stat1|ENSMUSG00000026104	-0.108225389590002	4.6321816120322	1.54681445908532	0.223305250913257	0.999801224058721	1
Gls|ENSMUSG00000026103	-0.0143357938486457	8.19933944988984	0.321041979759275	0.683632093641705	0.999801224058721	1
Nab1|ENSMUSG00000002881	0.0183092374666951	5.01815566527834	0.199303635516489	0.693260784448205	0.999801224058721	1
Tmem194b|ENSMUSG00000043015	0.158964805804649	1.8407600656256	2.28902904972566	0.140829766627607	0.999801224058721	1
Mfsd6|ENSMUSG00000041439	0.00558206987922621	6.39919365716453	0.0357774467474184	0.880252853541064	0.999801224058721	1
Inpp1|ENSMUSG00000026102	-0.0182946470605319	4.19933980916271	0.159938387271781	0.747651889976917	0.999801224058721	1
Hibch|ENSMUSG00000041426	-0.0529414876223427	4.24979450409444	1.56122214448205	0.346873450542974	0.999801224058721	1
1700019D03Rik|ENSMUSG00000043629	0.134506685326274	2.93607891553437	3.00923495822738	0.0931292348843871	0.999801224058721	1
Pms1|ENSMUSG00000026098	-0.00747620127022302	2.49333953982423	0.0117567094729262	0.929999505330195	0.999801224058721	1
Ormdl1|ENSMUSG00000026097	-0.0539121137100927	3.42102069131812	1.01487990835451	0.418887612445291	0.999801224058721	1
Osgepl1|ENSMUSG00000026096	-0.0470785481010095	4.43106128924839	1.02933503803043	0.379668390842544	0.999801224058721	1
Asnsd1|ENSMUSG00000026095	-0.0375444502976294	4.4971073871884	1.12497411152643	0.478241112915549	0.999801224058721	1
Dnah7a|ENSMUSG00000096141	-0.0601220764589805	-0.856178476719792	0.129229172309519	0.760876076567323	0.999801224058721	1
Stk17b|ENSMUSG00000026094	0.0229861487949927	3.79785180185631	0.152619515729436	0.709321736957198	0.999801224058721	1
Hecw2|ENSMUSG00000042807	-0.0699626293220831	6.55201458649895	4.56863790863632	0.0552877909260743	0.996195726645644	1
Gtf3c3|ENSMUSG00000041303	-0.0148184397577511	4.86221202742507	0.194042062305983	0.762130497439589	0.999801224058721	1
Pgap1|ENSMUSG00000073678	-0.0915370732595348	6.29047149040921	6.2897588035153	0.0178268807053094	0.770371253480503	1
Ankrd44|ENSMUSG00000052331	0.025558873750465	3.87429894314114	0.255618374521083	0.672321538195516	0.999801224058721	1
Sf3b1|ENSMUSG00000025982	-0.00107877439983106	8.71796492981643	0.00234906357122287	0.975844613642314	0.999801224058721	1
Coq10b|ENSMUSG00000025981	-0.039732752924161	5.10537426561858	0.306199109934903	0.584151667938175	0.999801224058721	1
Hspd1|ENSMUSG00000025980	-0.0105596395077209	6.97970296945987	0.121567185102341	0.767886653816519	0.999801224058721	1
Hspe1|ENSMUSG00000073676	0.00011319902611024	4.77950809399267	4.63957622210246e-06	0.998295744419468	0.999801224058721	1
Gm16581|ENSMUSG00000089670	0.0321580309780175	2.83629452535578	0.148962084646193	0.702272049659611	0.999801224058721	1
Mob4|ENSMUSG00000025979	-0.030752533461483	4.54152777963261	0.672713814807462	0.558830921737926	0.999801224058721	1
Rftn2|ENSMUSG00000025978	-0.0243019602652482	5.34282830293858	0.453026177218928	0.571394759640948	0.999801224058721	1
Gm10561|ENSMUSG00000097649	0.0357726666648445	2.92761293200226	0.215839901768036	0.645606087275042	0.999801224058721	1
Mars2|ENSMUSG00000046994	-0.0456205419084506	3.60702195001113	1.08117885107768	0.480098746364457	0.999801224058721	1
Gm8292|ENSMUSG00000089944	-0.0141576824080209	3.04295247538975	0.036532333217368	0.849717150393926	0.999801224058721	1
Plcl1|ENSMUSG00000038349	-0.0869461341719298	5.19404275637764	2.42642233168927	0.129866977452632	0.999801224058721	1
Gm6644|ENSMUSG00000073674	-0.0793939197171587	1.95548735122011	0.835278392738892	0.421223448172798	0.999801224058721	1
Satb2|ENSMUSG00000038331	0.0638893811899678	1.21526060804918	0.0547243589872799	0.816637787189516	0.999801224058721	1
1700066M21Rik|ENSMUSG00000038323	-0.027156605933593	4.98297734305196	0.459821380922819	0.565984204675434	0.999801224058721	1
9430016H08Rik|ENSMUSG00000025971	0.00902525275522222	4.16691350412261	0.0463430912846769	0.875232549843454	0.999801224058721	1
Tyw5|ENSMUSG00000048495	0.019726817289907	3.39651175828561	0.153330940583703	0.768414677137976	0.999801224058721	1
Spats2l|ENSMUSG00000038305	-0.031688773252924	4.3905636749277	0.433300350876396	0.564293447483063	0.999801224058721	1
Kctd18|ENSMUSG00000054770	-0.0215222595318835	4.60515594197152	0.276995759580962	0.676994778635637	0.999801224058721	1
Sgol2|ENSMUSG00000026039	-0.0235614604960747	0.585597317476872	0.0245275571670152	0.87660667990031	0.999801224058721	1
Aox1|ENSMUSG00000063558	0.0305330965391439	3.08313442152031	0.222343908305497	0.670822977682423	0.999801224058721	1
Aox3|ENSMUSG00000064294	0.0783015965345792	0.720606869686682	0.275004587438627	0.603875072334451	0.999801224058721	1
Bzw1|ENSMUSG00000051223	-0.0111171784863219	7.32977551958382	0.253664753272972	0.75380335829464	0.999801224058721	1
Clk1|ENSMUSG00000026034	0.0560955081093711	7.69246376108319	1.4748529732135	0.23412146417089	0.999801224058721	1
Ppil3|ENSMUSG00000026035	-0.011882040627657	3.6894265512659	0.0737600705576204	0.850323678666354	0.999801224058721	1
Nif3l1|ENSMUSG00000026036	-0.0525268288429443	4.07036995301205	1.53212340445897	0.366391972308571	0.999801224058721	1
Orc2|ENSMUSG00000026037	0.00893179835827541	5.04423934976621	0.0707899243637539	0.84806133812417	0.999801224058721	1
Gm15834|ENSMUSG00000085054	0.0333430992923454	-0.346667961587339	0.0381931677393603	0.852484601753311	0.999801224058721	1
Fam126b|ENSMUSG00000038174	-0.0203279887980709	7.21069534676023	0.365281612457944	0.567520369994143	0.999801224058721	1
Ndufb3|ENSMUSG00000026032	-0.00417946662165743	5.58423310193975	0.0142041451469836	0.919735322025585	0.999801224058721	1
Gm10068|ENSMUSG00000059647	-0.132446054024353	1.30906101237733	2.96590000524734	0.260584385649737	0.999801224058721	1
Cflar|ENSMUSG00000026031	0.0928380160642422	3.09655201024271	2.52007091705478	0.197462080003992	0.999801224058721	1
Casp8|ENSMUSG00000026029	-0.0146157728466948	1.66357884503756	0.0265506953212253	0.891002307916198	0.999801224058721	1
Trak2|ENSMUSG00000026028	-0.0720068099119947	8.55565007036615	5.54523570071295	0.0421261170656136	0.967680819156492	1
Stradb|ENSMUSG00000026027	-0.0475892855370605	4.56683860201011	2.67907139158339	0.361425503128643	0.999801224058721	1
G730003C15Rik|ENSMUSG00000097573	0.0266986857327327	0.714665163739466	0.0335165852012535	0.855979282856526	0.999801224058721	1
Tmem237|ENSMUSG00000038079	-0.000598677032092418	4.12932381646381	0.000237806007058565	0.991671849957125	0.999801224058721	1
Mpp4|ENSMUSG00000079550	-0.00502813811766867	1.81983967890555	0.00507908480812037	0.960041572634517	0.999801224058721	1
Als2|ENSMUSG00000026024	-0.07799401973159	5.46806436970095	7.7768744451872	0.0634724512527053	0.999801224058721	1
Cdk15|ENSMUSG00000026023	-0.0201460889890171	-1.08079528583545	0.00685357490911433	0.93457525440746	0.999801224058721	1
Fzd7|ENSMUSG00000041075	-0.0561471504320801	2.94345682408314	0.747612705357242	0.45299038231936	0.999801224058721	1
Gm973|ENSMUSG00000047361	0.125547369950112	3.04185426871484	2.73888552021897	0.108433026219805	0.999801224058721	1
Sumo1|ENSMUSG00000026021	-0.00671689101936776	5.71517536482416	0.0457547563031319	0.867598780992532	0.999801224058721	1
Nop58|ENSMUSG00000026020	0.0181482452169823	4.86591999366216	0.246499012087439	0.712103686357062	0.999801224058721	1
Bmpr2|ENSMUSG00000067336	-0.012807544897194	5.92236496071041	0.0893943196710371	0.767024601858687	0.999801224058721	1
Fam117b|ENSMUSG00000041040	-0.022720386638139	3.95619540120306	0.266316357287534	0.705008721420196	0.999801224058721	1
Ica1l|ENSMUSG00000026018	-0.0271487283484341	5.72766140737784	0.712191423487789	0.498303419711146	0.999801224058721	1
Wdr12|ENSMUSG00000026019	0.0576296511689891	4.67351393772957	2.54624778615852	0.260611770742436	0.999801224058721	1
Carf|ENSMUSG00000026017	0.00969225627224908	3.98321402326465	0.0609585560392718	0.870974690853066	0.999801224058721	1
Nbeal1|ENSMUSG00000073664	-0.0118886983058616	4.88722339985562	0.0510249585964351	0.822831997071878	0.999801224058721	1
Cyp20a1|ENSMUSG00000049439	-0.0217578592978508	3.69446472752411	0.213930909236672	0.727043568857107	0.999801224058721	1
Abi2|ENSMUSG00000026782	-0.03273354881377	8.13649454564629	1.40334939067251	0.351935142585624	0.999801224058721	1
Raph1|ENSMUSG00000026014	-0.0146881631887971	2.87208646655897	0.0486324298283259	0.847329592123171	0.999801224058721	1
Gm11578|ENSMUSG00000082160	0.147194582001991	1.96931359006239	4.0247689960004	0.131838506354723	0.999801224058721	1
Eif4a-ps4|ENSMUSG00000082209	0.0260070045639069	7.41135160940733	1.33199433918487	0.462551217984987	0.999801224058721	1
Rpl18-ps1|ENSMUSG00000081382	-0.248909242262747	0.945189714283188	5.40474959311984	0.0539771016220533	0.996195726645644	1
Pard3b|ENSMUSG00000052062	0.0460382795180118	2.06813660002323	0.508620674332709	0.627992668077905	0.999801224058721	1
Nrp2|ENSMUSG00000025969	-0.0443502328418182	2.51128354491484	0.425461914421504	0.598471877730483	0.999801224058721	1
Ino80d|ENSMUSG00000040865	0.0241330147122836	6.18431945096522	0.945716473102034	0.521754442152092	0.999801224058721	1
Gm11602|ENSMUSG00000084799	-0.133954303742234	1.36699173792411	1.61259453237182	0.24717594447403	0.999801224058721	1
Ndufs1|ENSMUSG00000025968	0.0212791353991847	7.49997843391016	0.777052313545633	0.549687095394209	0.999801224058721	1
Eef1b2|ENSMUSG00000025967	0.0189442504032011	7.14256769398839	0.566659414788272	0.593198598739948	0.999801224058721	1
Gpr1|ENSMUSG00000046856	-0.411839896569699	-0.695927848154046	5.67715177365606	0.0393014453439679	0.953769923876226	1
Zdbf2|ENSMUSG00000027520	-0.0692601560826541	6.11454202437884	1.76521988872345	0.194063641455702	0.999801224058721	1
Gm11605|ENSMUSG00000081643	0.0760041155327109	2.90278940612368	1.4607346895326	0.317794674150344	0.999801224058721	1
Adam23|ENSMUSG00000025964	-0.013044780952797	8.09645720784888	0.27288712840179	0.711963177791777	0.999801224058721	1
Mdh1b|ENSMUSG00000025963	-0.012773506983448	-0.075054864445117	0.00796146493164712	0.940000931570077	0.999801224058721	1
Fastkd2|ENSMUSG00000025962	0.0315016131223873	4.40689078412336	0.750663678970654	0.559836832834372	0.999801224058721	1
Klf7|ENSMUSG00000025959	-0.0188765884541157	5.8895352639575	0.512028570836634	0.629343080612753	0.999801224058721	1
Creb1|ENSMUSG00000025958	-0.0297046975448834	6.22212665781833	1.24214007606569	0.431605764444296	0.999801224058721	1
Mettl21a|ENSMUSG00000025956	0.0345348118566469	3.80067793787324	0.584540498934412	0.574921502431633	0.999801224058721	1
Ccnyl1|ENSMUSG00000070871	-0.0427968693578442	4.55062587523647	0.771289395558709	0.412641206202163	0.999801224058721	1
2810408I11Rik|ENSMUSG00000087213	-0.181259992708298	-0.737713393824121	0.916984291363223	0.381252871942225	0.999801224058721	1
Fzd5|ENSMUSG00000045005	-0.0165662416048687	2.92989065459405	0.0382230112763328	0.846323512182217	0.999801224058721	1
Plekhm3|ENSMUSG00000051344	-0.00840047541043071	6.10764828403495	0.067810719186868	0.826239859267718	0.999801224058721	1
Rpl10a-ps1|ENSMUSG00000084416	0.0290700442676474	5.81002932825771	0.726017367056755	0.461970906373416	0.999801224058721	1
D630023F18Rik|ENSMUSG00000044816	-0.117962152853825	0.715688116962554	0.959984111606695	0.380106423198228	0.999801224058721	1
Idh1|ENSMUSG00000025950	-0.0111067835373729	5.31874819912841	0.0880233361235959	0.797646494704508	0.999801224058721	1
Pikfyve|ENSMUSG00000025949	0.0133978689501859	5.4456574712285	0.246520949647066	0.752649784218693	0.999801224058721	1
Map2|ENSMUSG00000015222	0.077917880921932	9.57196844332158	4.76137315911328	0.0371289299686275	0.949923416058338	1
Unc80|ENSMUSG00000055567	0.0163548615305541	7.89573993182479	0.235544066504216	0.642928557116542	0.999801224058721	1
Rpe|ENSMUSG00000026005	-0.0369134403783436	5.22259887591997	0.886645519234242	0.407490231539799	0.999801224058721	1
Gm15789|ENSMUSG00000082057	-0.117416302490133	-1.77879100162804	0.152912360321128	0.698550574387019	0.999801224058721	1
Kansl1l|ENSMUSG00000026004	-0.0834886989887732	4.48335119032637	3.35503163630693	0.116284994061076	0.999801224058721	1
Acadl|ENSMUSG00000026003	0.0514668346179789	5.4558977220441	1.97705412895138	0.221490165163196	0.999801224058721	1
Lancl1|ENSMUSG00000026000	-0.00407208107087748	7.48064494702377	0.0330044210103802	0.908301115866298	0.999801224058721	1
Erbb4|ENSMUSG00000062209	-0.0234549138611621	6.24403612949312	0.481088803934078	0.530290021128236	0.999801224058721	1
Ikzf2|ENSMUSG00000025997	0.0614011640522954	2.15191687391269	0.497669506522835	0.512108211567687	0.999801224058721	1
Spag16|ENSMUSG00000053153	-0.002673837608796	-0.621177515650373	0.00035741057534557	0.985042711304214	0.999801224058721	1
Vwc2l|ENSMUSG00000045648	0.0578083088403133	1.17155364848032	0.218051846156548	0.643925922561553	0.999801224058721	1
Bard1|ENSMUSG00000026196	0.20886590465519	-0.391841666047631	0.838235037606194	0.367254579029703	0.999801224058721	1
Atic|ENSMUSG00000026192	0.0242677973113329	4.8780301320915	0.727851442725723	0.616430312148698	0.999801224058721	1
Fn1|ENSMUSG00000026193	0.0417189202841252	5.0617540031051	0.496522193289779	0.486505348387538	0.999801224058721	1
Mreg|ENSMUSG00000039395	0.0199809051758808	0.303786115504249	0.0167107737044782	0.898084293706944	0.999801224058721	1
D230017M19Rik|ENSMUSG00000097131	0.0295509906991525	2.23195824091093	0.166817567339795	0.743475149929909	0.999801224058721	1
Pecr|ENSMUSG00000026189	-0.0352459285418921	2.10238193042505	0.196101004740984	0.709761381129737	0.999801224058721	1
Tmem169|ENSMUSG00000026188	0.0186366105104003	1.23029524865922	0.0179253247308642	0.894393586784746	0.999801224058721	1
Xrcc5|ENSMUSG00000026187	0.142618902644481	4.66634724763829	16.1885817373822	0.00543091055199645	0.502787187804109	1
March4|ENSMUSG00000039372	-0.153616334265978	5.46047925631756	16.3324618826258	0.000344197325346112	0.187393606376136	1
Smarcal1|ENSMUSG00000039354	-0.0454192161952071	5.93334502331979	3.15413478864664	0.243009233157684	0.999801224058721	1
Rpl37a|ENSMUSG00000046330	0.014993653889889	4.86239441378913	0.189877061209185	0.758101412685602	0.999801224058721	1
Igfbp2|ENSMUSG00000039323	0.130268613021746	1.74380015751327	0.689626779074701	0.412897856833368	0.999801224058721	1
Igfbp5|ENSMUSG00000026185	-0.0194305751515803	6.99593497927782	0.120402387893071	0.73103797664037	0.999801224058721	1
Tns1|ENSMUSG00000055322	0.0240694068531212	6.12880728563788	0.511018069739641	0.529543451632951	0.999801224058721	1
Arpc2|ENSMUSG00000006304	0.0262316452367673	7.61211518711587	0.955758259537754	0.458561793288789	0.999801224058721	1
Aamp|ENSMUSG00000006299	-0.0133469787526486	7.02983834034001	0.601603926943816	0.707438227594024	0.999801224058721	1
Pnkd|ENSMUSG00000026179	-0.00378265209640036	7.09018561655985	0.0211448911360211	0.915159812952683	0.999801224058721	1
Tmbim1|ENSMUSG00000006301	-0.0405790551641848	5.83547948187479	1.08199296274458	0.306621714372145	0.999801224058721	1
Gm216|ENSMUSG00000073650	-0.1550575582854	-0.0168996585635455	1.38630845757857	0.361328641605079	0.999801224058721	1
Slc11a1|ENSMUSG00000026177	-0.0942990547277136	1.61030494773564	0.891855480465605	0.377204879318646	0.999801224058721	1
Ctdsp1|ENSMUSG00000026176	0.0178207946472266	4.60625746479778	0.208680887207582	0.727984477850813	0.999801224058721	1
Vil1|ENSMUSG00000026175	0.05549988814574	-0.0327206417291407	0.15267352116178	0.734709690188709	0.999801224058721	1
Rqcd1|ENSMUSG00000026174	-0.00967160717477135	4.88911763933459	0.086474673388286	0.842356007512445	0.999801224058721	1
Plcd4|ENSMUSG00000026173	0.0432579843172512	4.1187832193798	0.446176189384216	0.509299152277215	0.999801224058721	1
Usp37|ENSMUSG00000033364	0.0265041276607185	5.07723203219574	0.430826654715555	0.567651338003796	0.999801224058721	1
Zfp142|ENSMUSG00000026135	-0.00484451974479447	5.46639435089171	0.0329210561124158	0.908331411669191	0.999801224058721	1
Bcs1l|ENSMUSG00000026172	-0.0782743582900385	4.07750600346983	2.98787882570189	0.175533521555549	0.999801224058721	1
Rnf25|ENSMUSG00000026171	0.0212278021512962	4.75268634812442	0.290148266835233	0.671724644472335	0.999801224058721	1
Stk36|ENSMUSG00000033276	0.254209697437755	2.44908842223556	8.72342264826495	0.00607994508124554	0.528813623836228	1
Ttll4|ENSMUSG00000033257	-0.0297971172491646	3.95452884346547	0.359382387481086	0.618182140454653	0.999801224058721	1
Cyp27a1|ENSMUSG00000026170	0.00498845035891599	2.9043755371564	0.00342282936618748	0.953737133462247	0.999801224058721	1
Wnt10a|ENSMUSG00000026167	0.385043190470431	-0.456299659818586	3.94032082129778	0.0564174469513123	0.996195726645644	1
Cdk5r2|ENSMUSG00000090071	-0.00758623168497622	7.70822889833528	0.0300077128588075	0.863644478752546	0.999801224058721	1
Ccdc108|ENSMUSG00000047021	0.566101307882804	1.65681902662931	17.9260527455161	0.000202317271428283	0.159426795460391	1
Ihh|ENSMUSG00000006538	0.255627432687051	-1.69665884569138	0.619430158350893	0.437476484885142	0.999801224058721	1
Nhej1|ENSMUSG00000026162	-0.0280489012228566	1.22858648188846	0.0664134979689368	0.816078621187834	0.999801224058721	1
Cnppd1|ENSMUSG00000033159	0.0213244240373988	5.05674345433719	0.277985826858033	0.645066841260397	0.999801224058721	1
Fam134a|ENSMUSG00000049339	-0.0118349833444007	7.43216960859627	0.222178888592706	0.738468211197724	0.999801224058721	1
Zfand2b|ENSMUSG00000026197	0.0708241184931781	3.46083709925269	1.68247772985124	0.282437941752026	0.999801224058721	1
Abcb6|ENSMUSG00000026198	0.0245131831093829	4.29004392803246	0.408086725359756	0.659331161573333	0.999801224058721	1
Atg9a|ENSMUSG00000033124	0.0128326376651881	6.94105603786736	0.249685441046658	0.719599184855568	0.999801224058721	1
Ankzf1|ENSMUSG00000026199	0.0510971462848145	4.63231965039427	1.45434110238763	0.318780250505669	0.999801224058721	1
Glb1l|ENSMUSG00000026200	0.09109582926753	3.21993256914083	3.64528169668007	0.187623405369785	0.999801224058721	1
Stk16|ENSMUSG00000026201	0.0660303851380394	5.02055600940554	3.28687512491731	0.157404434040743	0.999801224058721	1
Tuba4a|ENSMUSG00000026202	-0.0732385491081403	8.55706451396724	4.70861442865502	0.0400093093482203	0.965866486324597	1
Dnajb2|ENSMUSG00000026203	-0.037260372147805	5.22306423593282	0.958402823759703	0.400857398072532	0.999801224058721	1
Ptprn|ENSMUSG00000026204	-0.0438193090893773	8.87650445026628	2.39749816452627	0.221016800751542	0.999801224058721	1
Resp18|ENSMUSG00000033061	-0.0503715162752413	4.15872164289751	0.711830786704277	0.405561226246538	0.999801224058721	1
Dnpep|ENSMUSG00000026209	0.0089013850209745	5.43316674184969	0.0732398886076784	0.83317233358625	0.999801224058721	1
Des|ENSMUSG00000026208	-0.0285041449321497	0.648220505884831	0.0380123672244896	0.846742019171205	0.999801224058721	1
Speg|ENSMUSG00000026207	0.059819685230509	7.46166673687987	3.3986531173341	0.0930645471648744	0.999801224058721	1
Gmppa|ENSMUSG00000033021	0.0288514850594221	4.50033360518097	0.605419537182383	0.584992993773517	0.999801224058721	1
Asic4|ENSMUSG00000033007	-0.0255643588621647	6.93010136824525	0.480093808091675	0.493746871209859	0.999801224058721	1
Chpf|ENSMUSG00000032997	-0.0392772983856401	6.04554236919354	1.03596648119369	0.316957339793166	0.999801224058721	1
Tmem198|ENSMUSG00000051703	0.0173784976557066	5.26070505843753	0.246764883723749	0.694364170940528	0.999801224058721	1
Obsl1|ENSMUSG00000026211	0.0178296454778414	3.08655111767722	0.105403412584121	0.806175996158331	0.999801224058721	1
Inha|ENSMUSG00000032968	0.0570159725800652	4.04321917153882	1.48981690880809	0.332497439582951	0.999801224058721	1
Stk11ip|ENSMUSG00000026213	-0.00669032943275714	4.99277608636404	0.047108615706769	0.886931395232332	0.999801224058721	1
Slc4a3|ENSMUSG00000006576	-0.027477086801162	7.37710706935439	0.668301888680383	0.437059470410342	0.999801224058721	1
Epha4|ENSMUSG00000026235	-0.0300712667024043	8.10657375010182	1.39860111819199	0.39497026555482	0.999801224058721	1
Sgpp2|ENSMUSG00000032908	0.0238413168489335	5.50124497537062	0.218382841762609	0.643675400460898	0.999801224058721	1
Farsb|ENSMUSG00000026245	0.0302997078718818	5.67855097313559	1.24056379563895	0.454807627972367	0.999801224058721	1
BC035947|ENSMUSG00000090486	-0.505832002114887	-1.19673846665618	3.57359574474361	0.0684691125576062	0.999801224058721	1
Acsl3|ENSMUSG00000032883	0.00354147703707743	7.89322318771655	0.00650381179483108	0.936262711741505	0.999801224058721	1
Utp14b|ENSMUSG00000079470	0.0321333816391579	4.13506958703146	0.154205810801719	0.697344141292383	0.999801224058721	1
Kcne4|ENSMUSG00000047330	-0.00906038893999358	0.178610040523084	0.00181733583933786	0.966280776035121	0.999801224058721	1
Gm5830|ENSMUSG00000072978	-0.0784689405828581	1.64703495704262	1.24292628617358	0.462480518412501	0.999801224058721	1
Scg2|ENSMUSG00000050711	0.077411023209768	8.79882613439629	2.03069540052788	0.164544149281766	0.999801224058721	1
Ap1s3|ENSMUSG00000054702	0.0605012475323146	2.09281572227259	0.381972732515883	0.541246228955756	0.999801224058721	1
Wdfy1|ENSMUSG00000073643	0.322449715069342	5.12606417704292	3.72571347230535	0.0631505166479252	0.999801224058721	1
Mrpl44|ENSMUSG00000026248	0.0164568310135163	4.47847359188359	0.182914215310394	0.759191902899781	0.999801224058721	1
Serpine2|ENSMUSG00000026249	0.0304686603391594	8.47913271043669	0.893536073767054	0.392381699473007	0.999801224058721	1
Gm5529|ENSMUSG00000067106	-0.018095814104855	3.46509602685678	0.1484212579788	0.784992024927702	0.999801224058721	1
Cul3|ENSMUSG00000004364	-0.0525739314986315	7.47749705880187	5.55305718678489	0.138204208611528	0.999801224058721	1
Gm6189|ENSMUSG00000090637	0.807231349244362	-2.1021164505248	5.64603048139337	0.0241276618805663	0.843590952625047	1
Dock10|ENSMUSG00000038608	-0.0504776163766531	6.87803580086855	2.52522642238899	0.156898634170055	0.999801224058721	1
Nyap2|ENSMUSG00000054976	0.0604487739712444	5.76403021781546	0.97702435215456	0.330895905540953	0.999801224058721	1
Gm5530|ENSMUSG00000087008	-0.147612822933315	-1.38949910718335	0.201470481263853	0.656784973499249	0.999801224058721	1
Irs1|ENSMUSG00000055980	0.0513724659711421	3.21216531375387	1.05748173000292	0.463626180868081	0.999801224058721	1
Rhbdd1|ENSMUSG00000026142	0.0745909815865663	3.23029510469015	1.23287798092334	0.28453425517987	0.999801224058721	1
Col4a4|ENSMUSG00000067158	0.117697482434775	-1.66647070524554	0.233456086189337	0.633921315916121	0.999801224058721	1
Col4a3|ENSMUSG00000079465	-0.358733880469813	-1.71975474564852	1.57309778706353	0.219510802167743	0.999801224058721	1
Mff|ENSMUSG00000026150	-0.000836995703337185	6.75769846770028	0.00153153304125971	0.981523632661567	0.999801224058721	1
Agfg1|ENSMUSG00000026159	0.00565514526945806	5.88925484766918	0.0496016373005977	0.885565968933291	0.999801224058721	1
Slc19a3|ENSMUSG00000038496	0.161063468086322	2.23786143039259	2.2999825597032	0.139916969088635	0.999801224058721	1
Gm6374|ENSMUSG00000079140	0.109274217645547	-0.126703106845046	0.320585918270438	0.575496960233858	0.999801224058721	1
Sphkap|ENSMUSG00000026163	0.0242709226656891	5.58117698289388	0.456090869064466	0.555610697350434	0.999801224058721	1
Pid1|ENSMUSG00000045658	0.00301589920849003	4.64086566172198	0.00238700037862409	0.961359421880634	0.999801224058721	1
Dner|ENSMUSG00000036766	0.00170033095298693	6.15752094334445	0.00283038153669457	0.964287665708803	0.999801224058721	1
Trip12|ENSMUSG00000026219	-0.00282634996565219	7.99926163533075	0.0170428086000182	0.93631230229803	0.999801224058721	1
Fbxo36|ENSMUSG00000073633	0.0754736083950512	1.13754990348093	0.362946729483675	0.551433189397411	0.999801224058721	1
Slc16a14|ENSMUSG00000026220	0.135984653963121	2.12829539752878	3.10685230688337	0.141105688778715	0.999801224058721	1
Rpl19-ps1|ENSMUSG00000064281	-0.0123773902167557	1.7599205334594	0.0210383889419313	0.904162670192562	0.999801224058721	1
Sp110|ENSMUSG00000070034	-0.00632284510866143	0.222123937083602	0.000939473230232765	0.975752451273903	0.999801224058721	1
Sp140|ENSMUSG00000070031	-0.107141330650976	-0.92861909384308	0.12010903719648	0.73135250860392	0.999801224058721	1
Sp100|ENSMUSG00000026222	-0.0575655449757149	1.94926620999061	0.410182770511218	0.553171923377215	0.999801224058721	1
A630001G21Rik|ENSMUSG00000052760	-0.0110739077367436	0.144484607126765	0.0062803525674168	0.943423973718009	0.999801224058721	1
Cab39|ENSMUSG00000036707	0.03453115921673	7.14368022492704	1.93447462226472	0.331165231359316	0.999801224058721	1
Itm2c|ENSMUSG00000026223	-0.0163664765755904	8.97341205105324	0.428792734176937	0.648337085389307	0.999801224058721	1
4933407L21Rik|ENSMUSG00000026224	0.0248570425779925	2.20391928409442	0.0934343929263297	0.786928693125758	0.999801224058721	1
Spata3|ENSMUSG00000026226	-0.0567878917520773	-1.39527832889055	0.0572487941845346	0.812537037859006	0.999801224058721	1
2810459M11Rik|ENSMUSG00000026227	-0.0961018862085136	3.66972883623677	2.52729677792346	0.126959218489142	0.999801224058721	1
Psmd1|ENSMUSG00000026229	0.00127749767739097	7.09224767818382	0.00429424770230626	0.971280397095393	0.999801224058721	1
Gm21972|ENSMUSG00000094638	0.0479210793370647	4.0365320901966	1.26356083277839	0.414364263559258	0.999801224058721	1
Armc9|ENSMUSG00000062590	-0.0683148395631517	5.31527972093825	4.49488588608193	0.11644467649884	0.999801224058721	1
B3gnt7|ENSMUSG00000079445	-0.210933260689985	-0.221004060220287	1.63116968908294	0.217560702093487	0.999801224058721	1
Ncl|ENSMUSG00000026234	-0.00925321036572505	8.59365895160676	0.168436177896817	0.794982072918001	0.999801224058721	1
C130036L24Rik|ENSMUSG00000073627	-0.101864944793809	1.777127390893	1.92170525013115	0.318889036051845	0.999801224058721	1
Ptma|ENSMUSG00000026238	-0.0750170576872781	5.94646799541592	3.09304201673355	0.0888983351765026	0.999801224058721	1
Pde6d|ENSMUSG00000026239	-0.016826504792612	5.098804439994	0.312129084761276	0.713389235112218	0.999801224058721	1
Cops7b|ENSMUSG00000026240	0.0040068428934944	4.2393438578564	0.0108443124407104	0.943248198356746	0.999801224058721	1
Nppc|ENSMUSG00000026241	-0.119911424374899	-0.639087958198542	0.25310935112021	0.618594006836785	0.999801224058721	1
Dis3l2|ENSMUSG00000053333	-0.00514511765403868	4.98592431859949	0.0249265468874098	0.913368221636053	0.999801224058721	1
Gm6136|ENSMUSG00000084106	-0.00612844985960231	6.12306371928054	0.0240269181606701	0.87786198805078	0.999801224058721	1
Ecel1|ENSMUSG00000026247	0.148974606441759	5.5752088508793	17.4118132264564	0.000332102078296064	0.187393606376136	1
Prss56|ENSMUSG00000036480	0.260963025452097	1.41575996941303	1.91855473442749	0.176302188231373	0.999801224058721	1
Eif4e2|ENSMUSG00000026254	-0.00803936420291001	5.64726744366754	0.092063106926399	0.84389602036977	0.999801224058721	1
Efhd1|ENSMUSG00000026255	-0.0414863622914442	5.01460475882543	0.786867508848768	0.382155130153998	0.999801224058721	1
Gigyf2|ENSMUSG00000048000	-0.00714255924175741	5.84117353829264	0.0601969470459282	0.856639431839964	0.999801224058721	1
3110079O15Rik|ENSMUSG00000026258	0.253779004683853	-0.602570381209126	1.44253101639723	0.239193457965323	0.999801224058721	1
Neu2|ENSMUSG00000079434	-0.0895148266846337	3.60692168776723	1.61572226611781	0.213525901469188	0.999801224058721	1
Ngef|ENSMUSG00000026259	-0.0436280994165107	9.49376842053432	0.830062171570213	0.369568670434869	0.999801224058721	1
Inpp5d|ENSMUSG00000026288	-0.0999635879538659	4.46049391305245	7.36410881816239	0.0612321988001828	0.999801224058721	1
Atg16l1|ENSMUSG00000026289	0.00755540312586185	6.26426793067327	0.0829369761639778	0.840242700946369	0.999801224058721	1
Sag|ENSMUSG00000056055	-0.0521214897183024	0.328946829873743	0.16929408815255	0.731044186312628	0.999801224058721	1
Dgkd|ENSMUSG00000070738	-0.0443795151659151	6.49386620405125	2.28758906414412	0.223930706629767	0.999801224058721	1
Usp40|ENSMUSG00000005501	0.0247242029827972	4.59086515982942	0.302932646590718	0.634520260623289	0.999801224058721	1
Ugt1a10|ENSMUSG00000090165	0.00271550482012266	1.73961379213269	0.000850696740755041	0.979023335567199	0.999801224058721	1
Ugt1a9|ENSMUSG00000090175	0.00343510092553449	1.70074758287241	0.00134898103500613	0.973794158997589	0.999801224058721	1
Ugt1a8|ENSMUSG00000089675	0.00515617797161487	1.70184565727833	0.00303401278621294	0.960663214080868	0.999801224058721	1
Ugt1a7c|ENSMUSG00000090124	-0.0461619910087658	1.42788536971582	0.171618001635748	0.681874985269462	0.999801224058721	1
Ugt1a6b|ENSMUSG00000090145	0.0161246859872008	1.77540404560483	0.0311529618637851	0.874657154375995	0.999801224058721	1
Ugt1a6a|ENSMUSG00000054545	-0.0149249152030856	2.26727764613446	0.0327068605552801	0.866352587572606	0.999801224058721	1
Ugt1a5|ENSMUSG00000089943	0.005030031540758	1.70119747774643	0.00289609327287887	0.961633237693569	0.999801224058721	1
Ugt1a2|ENSMUSG00000090171	0.00269896435213431	1.7021178745453	0.000843114660185919	0.979399052443727	0.999801224058721	1
Dnajb3|ENSMUSG00000081984	-0.257425195435373	0.327290801507563	2.79573890714578	0.104988621052759	0.999801224058721	1
Ugt1a1|ENSMUSG00000089960	0.00697867228589331	1.7033392635015	0.00545576874631909	0.946759712639375	0.999801224058721	1
Hjurp|ENSMUSG00000044783	-0.0749528976340047	6.22070035884802	0.483663968406427	0.492157593536993	0.999801224058721	1
Arl4c|ENSMUSG00000049866	-0.0143919617640557	5.05611533906895	0.142021042760755	0.75605301779397	0.999801224058721	1
Sh3bp4|ENSMUSG00000036206	-0.0874421129459588	4.18266255490986	3.61149721382727	0.119185316138536	0.999801224058721	1
Agap1|ENSMUSG00000055013	-0.0246073088979984	7.54924194236335	0.450916156124439	0.507074716751006	0.999801224058721	1
Gbx2|ENSMUSG00000034486	0.119060321486882	-0.209992283868305	0.628065032996726	0.498168012591727	0.999801224058721	1
D130058E05Rik|ENSMUSG00000092627	-0.163855400375596	-2.11900967895644	0.343025193445293	0.562499638476253	0.999801224058721	1
Asb18|ENSMUSG00000067081	0.0734190810818647	-0.380124830311406	0.197264991902785	0.691029286412706	0.999801224058721	1
Ackr3|ENSMUSG00000044337	0.258323232233735	-0.889528416977703	1.78494610880333	0.218800886028284	0.999801224058721	1
Cops8|ENSMUSG00000034432	-0.0105041144891343	6.3618341455184	0.172192724703882	0.777013438327493	0.999801224058721	1
Col6a3|ENSMUSG00000048126	-0.157558745570319	1.51898746705295	1.9544142834798	0.172435808957905	0.999801224058721	1
Mlph|ENSMUSG00000026303	0.113041596046754	1.6306954359745	0.99360393658296	0.326891872134153	0.999801224058721	1
Lrrfip1|ENSMUSG00000026305	-0.00963172593904228	5.22022583866042	0.051273571610819	0.82804925077614	0.999801224058721	1
Ramp1|ENSMUSG00000034353	-0.00651481613466309	6.12964358797047	0.0210655724371854	0.885578087547965	0.999801224058721	1
Ube2f|ENSMUSG00000034343	-0.0359312912843472	4.25457990531193	1.07292178897742	0.521299123912055	0.999801224058721	1
Gm7785|ENSMUSG00000083064	0.0168025847340955	1.43787149685996	0.0379422292080893	0.881319031711924	0.999801224058721	1
Scly|ENSMUSG00000026307	-0.0114174055910756	3.55113477754281	0.0959216838795197	0.858669914178916	0.999801224058721	1
Ilkap|ENSMUSG00000026309	0.073425157824462	4.92253838977967	6.54082753111072	0.12595791281802	0.999801224058721	1
Hes6|ENSMUSG00000067071	0.0380176566970723	2.37434268351022	0.249333380194149	0.663593846427216	0.999801224058721	1
Per2|ENSMUSG00000055866	-0.0462411893165662	5.72219952066039	0.176452393507981	0.677454463163756	0.999801224058721	1
Traf3ip1|ENSMUSG00000034292	-0.117637661972252	4.08740884988075	7.81076488409519	0.0442687618797451	0.967680819156492	1
Asb1|ENSMUSG00000026311	0.0378771719367151	5.73589808322855	1.84644695680528	0.345461065811222	0.999801224058721	1
Hdac4|ENSMUSG00000073617	0.0510455081888729	3.89179221568966	0.481274979635027	0.493220094133073	0.999801224058721	1
Hdac4|ENSMUSG00000026313	0.118117434651552	3.97288879074414	2.94917474924136	0.0963028336217409	0.999801224058721	1
Ndufa10|ENSMUSG00000026260	0.00520729455614385	6.87766145502379	0.0577314813511145	0.884683886378422	0.999801224058721	1
Myeov2|ENSMUSG00000073616	0.00461790079838762	5.5313836071982	0.0177869751295506	0.911146204096239	0.999801224058721	1
Gpc1|ENSMUSG00000034220	0.042659879796231	6.13804995611378	1.72949657310663	0.262185961101404	0.999801224058721	1
Dusp28|ENSMUSG00000047067	-0.0394009092453454	3.92926808934147	0.581289579106226	0.507850120305862	0.999801224058721	1
5033417F24Rik|ENSMUSG00000097251	0.267586134198749	0.713837262216011	4.19780513915056	0.0578500553813912	0.996195726645644	1
Rnpepl1|ENSMUSG00000026269	0.0272637918985698	4.89048519641308	0.532991755185729	0.57257997645167	0.999801224058721	1
Capn10|ENSMUSG00000026270	-0.000438452699708492	4.60181576430679	0.000149441702737175	0.993277931229287	0.999801224058721	1
Gpr35|ENSMUSG00000026271	0.0690207165012153	-1.24874661375768	0.0994490532219004	0.756142799038556	0.999801224058721	1
Kif1a|ENSMUSG00000014602	0.0177216171189076	10.1859012274141	0.370720976806333	0.628618295955849	0.999801224058721	1
E030010N08Rik|ENSMUSG00000084989	0.96573752891805	-1.53666523142968	8.64599809239325	0.00628240551787285	0.528813623836228	1
Sned1|ENSMUSG00000047793	0.21392341744289	2.90477380973055	7.67157909518789	0.00956203880282819	0.609387110471966	1
Mterfd2|ENSMUSG00000026273	0.0411057646216595	3.7925137574761	0.948358821099239	0.505153944653348	0.999801224058721	1
Pask|ENSMUSG00000026274	0.12717743185213	3.16185758505673	2.87182362268519	0.100574059960108	0.999801224058721	1
Ppp1r7|ENSMUSG00000026275	0.0561662483836311	8.18693899644821	7.36605377669818	0.111988656457837	0.999801224058721	1
Ano7|ENSMUSG00000034107	-0.200570122997047	-1.32379159613415	0.604243902945251	0.443093221980598	0.999801224058721	1
Hdlbp|ENSMUSG00000034088	-0.0163213380370748	7.79245495293508	0.637206588500615	0.644512063982008	0.999801224058721	1
Sept2|ENSMUSG00000026276	-0.0167885382268267	6.55849760139633	0.383190607295802	0.643719725750889	0.999801224058721	1
Farp2|ENSMUSG00000034066	-0.0697289582025248	3.63848132623339	2.45219687207308	0.270336251107718	0.999801224058721	1
Stk25|ENSMUSG00000026277	0.0356772956539302	7.43891201838183	2.51573398558412	0.31304081470667	0.999801224058721	1
Bok|ENSMUSG00000026278	0.0229800774384624	3.53481999661169	0.107421549138031	0.745391476555409	0.999801224058721	1
Atg4b|ENSMUSG00000026280	-0.00813615238497144	5.41674694586518	0.0780711311474721	0.84767000198546	0.999801224058721	1
Thap4|ENSMUSG00000026279	0.0207389341380295	4.38858281412402	0.289967059656163	0.705054864153908	0.999801224058721	1
Dtymk|ENSMUSG00000026281	0.0292770335614882	4.49260024517145	0.688407756381585	0.583041409219021	0.999801224058721	1
Ing5|ENSMUSG00000026283	-0.0634315142046567	4.5757126903607	2.07871715245532	0.224407590313047	0.999801224058721	1
D2hgdh|ENSMUSG00000073609	0.119574229536985	3.5691442480957	7.31368129501761	0.0644256190190064	0.999801224058721	1
Neu4|ENSMUSG00000034000	-0.0514674458176377	3.38098416637629	0.428624110361454	0.517688533537658	0.999801224058721	1
Pdcd1|ENSMUSG00000026285	-0.528674835937355	-2.0136428743149	2.80975152905773	0.104159125316972	0.999801224058721	1
Fam174a|ENSMUSG00000051185	0.0302058650885355	5.79602021232313	0.642634183188931	0.447249656594667	0.999801224058721	1
Gm15427|ENSMUSG00000081051	-0.00490689182380891	6.65799139848862	0.0173017173757276	0.896235712747437	0.999801224058721	1
St8sia4|ENSMUSG00000040710	-0.00644646936381761	4.76781915382249	0.0158971580095002	0.900512653144997	0.999801224058721	1
Slco4c1|ENSMUSG00000040693	0.134697292774408	1.17394879321298	1.579337094637	0.27598596286651	0.999801224058721	1
Gm5101|ENSMUSG00000097814	0.0069982224798176	2.17464408494076	0.00629813500962819	0.940542418197026	0.999801224058721	1
Gm6430|ENSMUSG00000044757	0.0424871766109843	-1.49369618798378	0.0333519414705073	0.856329402034875	0.999801224058721	1
D1Ertd622e|ENSMUSG00000044768	-0.014765840520293	5.41444845581108	0.221275151569128	0.727646422950629	0.999801224058721	1
Ppip5k2|ENSMUSG00000040648	0.0333659488485932	5.60319350298892	0.722788993380883	0.415930263568407	0.999801224058721	1
Gin1|ENSMUSG00000026333	-0.118109656795918	3.23889278845762	4.70047941871	0.0872689963087479	0.999801224058721	1
Pam|ENSMUSG00000026335	0.023947657488148	7.53420303720733	0.683582937596407	0.499354604140927	0.999801224058721	1
Gm3531|ENSMUSG00000089782	-0.00388346533749103	5.56244255548438	0.0156065859608467	0.925023496868601	0.999801224058721	1
B230216N24Rik|ENSMUSG00000089706	0.0958674152672232	2.15659944385808	1.12442763035243	0.302376661863475	0.999801224058721	1
Gm3555|ENSMUSG00000089791	0.00274171929464419	2.46169279683372	0.00156573307632126	0.974535367111845	0.999801224058721	1
Cntnap5b|ENSMUSG00000067028	0.0119241933386775	4.45474087564237	0.0247557782560763	0.876038795923398	0.999801224058721	1
Gm7110|ENSMUSG00000082431	0.0486275208454239	3.02682502898685	0.562513974579278	0.509512254708216	0.999801224058721	1
Cdh20|ENSMUSG00000050840	0.0244215688088738	4.25754655068888	0.298048088759275	0.660311964839786	0.999801224058721	1
Rnf152|ENSMUSG00000047496	0.0520719163052567	2.64184438559341	0.487884433838498	0.522715994013511	0.999801224058721	1
Gm3608|ENSMUSG00000067017	0.0780789272419989	3.57780285639285	1.25309179727095	0.271908130921695	0.999801224058721	1
Pign|ENSMUSG00000056536	-0.0672627888136127	4.67839376284362	3.92241491284015	0.186537335838431	0.999801224058721	1
2310035C23Rik|ENSMUSG00000026319	-0.0458779547517617	6.42851434835658	4.6741372233209	0.212938678875807	0.999801224058721	1
Tnfrsf11a|ENSMUSG00000026321	-0.00824118918971494	1.99915697626501	0.00844692327438811	0.931736474064287	0.999801224058721	1
Zcchc2|ENSMUSG00000038866	0.0397620136559101	4.49368386150939	0.674554967602958	0.454367159532698	0.999801224058721	1
Phlpp1|ENSMUSG00000044340	-0.0491269241554083	7.14042505578764	3.85502992844608	0.163585593440399	0.999801224058721	1
Bcl2|ENSMUSG00000057329	0.147381280770407	5.44968183019439	4.28957017769301	0.0471071702177225	0.976257674984903	1
Kdsr|ENSMUSG00000009905	-0.0318193018060848	5.31551628128364	1.00969707093307	0.464220287422145	0.999801224058721	1
Vps4b|ENSMUSG00000009907	0.0171989016378698	6.07438131751348	0.626277030420583	0.653124812838309	0.999801224058721	1
Serpinb8|ENSMUSG00000026315	0.283862550569805	-1.50990531037063	1.2436183952593	0.291385670238632	0.999801224058721	1
Cdh7|ENSMUSG00000026312	0.0431378655838476	4.6209256257133	0.493443360745364	0.48784866437489	0.999801224058721	1
Cdh19|ENSMUSG00000047216	0.0608363609813556	3.83473442979285	0.34356289118965	0.562195295154637	0.999801224058721	1
Dsel|ENSMUSG00000038702	0.024259187220475	5.22989475931577	0.350531226867353	0.586275653040381	0.999801224058721	1
Cntnap5a|ENSMUSG00000070695	-0.0581254160626649	4.05445358295241	0.318588442602508	0.576683024676729	0.999801224058721	1
Tsn|ENSMUSG00000026374	0.00439384059767038	6.53703333268182	0.0416403687856452	0.904223415840595	0.999801224058721	1
Mki67ip|ENSMUSG00000026377	0.00268147813495035	3.93179088683377	0.0022657656638101	0.964516402159717	0.999801224058721	1
Clasp1|ENSMUSG00000064302	-0.00679094803136491	6.71900729401642	0.0406704450163372	0.8514646223225	0.999801224058721	1
Tfcp2l1|ENSMUSG00000026380	0.00857356442631154	3.6799286217645	0.0266069879590536	0.892778214265839	0.999801224058721	1
Gli2|ENSMUSG00000048402	-0.0179158276216256	2.30174402685516	0.0446310238814483	0.839491726604757	0.999801224058721	1
Inhbb|ENSMUSG00000037035	0.116325853913666	1.72435686870717	1.64150889821696	0.266098817831506	0.999801224058721	1
Ralb|ENSMUSG00000004451	-0.00441250432770849	3.65762957651952	0.00577072842319623	0.944473171380108	0.999801224058721	1
TMEM185B|ENSMUSG00000098923	-0.0953806836090305	2.28695121889137	1.81300283907181	0.285812857582598	0.999801224058721	1
Tmem185b|ENSMUSG00000037015	0.0274504926494504	3.52510201784453	0.417281784176534	0.67351475545125	0.999801224058721	1
Epb4.1l5|ENSMUSG00000026383	0.0173370205194045	3.4243819100571	0.113601293637751	0.793280336853641	0.999801224058721	1
Ptpn4|ENSMUSG00000026384	-0.0259552034315211	5.7007580278745	0.411477219812558	0.526126050156999	0.999801224058721	1
Tmem177|ENSMUSG00000036975	-0.049723835485085	3.21881620019938	0.949738472150957	0.473189218491565	0.999801224058721	1
Gm101|ENSMUSG00000036962	-0.0167611347271793	-1.39165882488545	0.00359097315244924	0.952615814354056	0.999801224058721	1
Sctr|ENSMUSG00000026387	-0.281369648878269	-1.79328413323704	0.955878958953053	0.336101153346937	0.999801224058721	1
Tmem37|ENSMUSG00000050777	0.0188454851907815	-0.539989129852142	0.00923891910158327	0.924069577525	0.999801224058721	1
Dbi|ENSMUSG00000026385	-0.0664219142304581	6.60466474721432	6.85554436257641	0.0671272749856296	0.999801224058721	1
3110009E18Rik|ENSMUSG00000026388	-0.0749740697583849	0.715565403874756	0.484812876528471	0.583474998230185	0.999801224058721	1
Steap3|ENSMUSG00000026389	-0.0321377428077619	2.24496599178332	0.105628640952212	0.747448487635214	0.999801224058721	1
C1ql2|ENSMUSG00000036907	-0.111715544414048	-0.617228774298242	0.257670731591087	0.615462951124807	0.999801224058721	1
B230209K01Rik|ENSMUSG00000097881	0.0814962702610768	1.43590858287538	0.962696196399544	0.469531604374944	0.999801224058721	1
Insig2|ENSMUSG00000003721	-0.0415461573848301	5.95448070469262	2.05631198357682	0.284084837274413	0.999801224058721	1
Ccdc93|ENSMUSG00000026339	0.0434782544453678	3.42805525346192	0.543169640192962	0.514124000621037	0.999801224058721	1
Htr5b|ENSMUSG00000050534	-0.245021900475199	-1.65516895190463	0.503366802095809	0.483541319153105	0.999801224058721	1
Ddx18|ENSMUSG00000001674	-0.0338485725092249	3.35700520178768	0.32097703869685	0.616932010776161	0.999801224058721	1
Dpp10|ENSMUSG00000036815	-0.0687848654791031	6.35425251317276	1.026084046739	0.319237745745376	0.999801224058721	1
Actr3|ENSMUSG00000026341	-0.0201971315993857	7.64181636529606	0.370813934884602	0.56769228916824	0.999801224058721	1
Slc35f5|ENSMUSG00000026342	-0.00924350885902723	3.87160805621347	0.0267495115081917	0.877924113463268	0.999801224058721	1
Gpr39|ENSMUSG00000026343	-0.0485737227380159	-1.39013643654856	0.0134165207875385	0.908564843884826	0.999801224058721	1
Lypd1|ENSMUSG00000026344	-0.130109839074153	6.88286624917381	4.50014687562965	0.042327076922371	0.967680819156492	1
Nckap5|ENSMUSG00000049690	0.0993134384850547	1.80619117500615	1.52930948796501	0.323214622038607	0.999801224058721	1
Mgat5|ENSMUSG00000036155	-0.0822253175703902	5.06525115595454	2.67886908793721	0.112211160543345	0.999801224058721	1
Tmem163|ENSMUSG00000026347	0.0866069882432913	2.59785573411928	1.61149557099855	0.296257043365779	0.999801224058721	1
Ccnt2|ENSMUSG00000026349	0.0285209716407782	6.61336376548402	0.403679623295077	0.530045925467556	0.999801224058721	1
Map3k19|ENSMUSG00000051590	0.134296698333575	2.14346000779371	2.07240763669995	0.160411501314375	0.999801224058721	1
Rab3gap1|ENSMUSG00000036104	-0.0137461219127715	6.36946017703862	0.194193191326356	0.71139282559887	0.999801224058721	1
Rpl28-ps1|ENSMUSG00000058603	0.0615798254837657	4.97946689725166	2.64783485340051	0.191153902362932	0.999801224058721	1
Zranb3|ENSMUSG00000036086	-0.0703618977251113	3.27044009353507	2.26104070793684	0.303491766692694	0.999801224058721	1
R3hdm1|ENSMUSG00000056211	0.027449639470675	7.69450398336591	1.0327848065945	0.435332895287762	0.999801224058721	1
Ubxn4|ENSMUSG00000026353	0.0208354732116513	6.23144141960463	0.638516610156788	0.580002707565299	0.999801224058721	1
Mcm6|ENSMUSG00000026355	0.00491571914137569	2.41817711213615	0.00453308939293739	0.954381886507297	0.999801224058721	1
Dars|ENSMUSG00000026356	-0.00660993814680769	6.05339296234434	0.0475110810492939	0.863442350409052	0.999801224058721	1
Cxcr4|ENSMUSG00000045382	0.300717020495244	-0.328490787863046	1.88827434023323	0.179648525472604	0.999801224058721	1
Thsd7b|ENSMUSG00000042581	-0.0414393541691268	1.19575135745523	0.146342806525161	0.731141379066896	0.999801224058721	1
Gm15790|ENSMUSG00000089648	0.107889877397069	1.7559268902051	1.88950948320781	0.298258689088126	0.999801224058721	1
Gm15675|ENSMUSG00000086825	-0.0972910647694411	0.721922593414514	0.449737728025109	0.507626148210641	0.999801224058721	1
Cd55|ENSMUSG00000026399	0.0357067699944767	2.16934166739462	0.154593608043577	0.696983575936061	0.999801224058721	1
Gm16083|ENSMUSG00000085526	-0.0667500984595077	-1.93513174291453	0.0510797835141542	0.822738502211619	0.999801224058721	1
Zp3r|ENSMUSG00000042554	0.26633214540372	-0.554302213988709	1.68066228633151	0.204790282326684	0.999801224058721	1
Yod1|ENSMUSG00000046404	-0.0386912501652965	3.71485573874437	0.530097309663905	0.537351397894789	0.999801224058721	1
Pfkfb2|ENSMUSG00000026409	-0.000710315967255832	6.30882582260394	0.000622201287914393	0.984777338665238	0.999801224058721	1
AA986860|ENSMUSG00000042510	-0.134366245394178	1.89541935520675	3.000137368784	0.177401297222013	0.999801224058721	1
Mapkapk2|ENSMUSG00000016528	0.0266943438989373	4.27296683394199	0.575138647089693	0.630974032406071	0.999801224058721	1
Dyrk3|ENSMUSG00000016526	0.0204343029018096	1.26841211430999	0.0496120249101448	0.863397751706903	0.999801224058721	1
Eif2d|ENSMUSG00000026427	0.0409409084058634	4.63799964429001	1.33024033435907	0.42351833458268	0.999801224058721	1
Rassf5|ENSMUSG00000026430	0.022689770525537	2.93561706913493	0.11397035149283	0.764918440918433	0.999801224058721	1
Ikbke|ENSMUSG00000042349	0.241203360044981	0.434954290781796	3.07347279698474	0.105168265959225	0.999801224058721	1
Srgap2|ENSMUSG00000026425	0.0020954055035076	6.66173662786327	0.00491139052963733	0.953839603139418	0.999801224058721	1
Fam72a|ENSMUSG00000055184	0.200234600922661	0.0375335801257915	1.501596458686	0.230026738036412	0.999801224058721	1
5430435G22Rik|ENSMUSG00000052688	0.0815672939557572	-0.123669103621826	0.266449828276285	0.627552661854067	0.999801224058721	1
Pm20d1|ENSMUSG00000042251	0.132107280897303	0.922825317862459	1.31732372865633	0.309490764563789	0.999801224058721	1
Slc41a1|ENSMUSG00000013275	-0.00655219200771146	5.67263649349799	0.0158233939144499	0.900742478098584	0.999801224058721	1
Rab7l1|ENSMUSG00000026433	-0.0452586475593242	1.07920891539764	0.293298897613914	0.714731613800109	0.999801224058721	1
Nucks1|ENSMUSG00000026434	0.0208875727927537	7.77426683268617	0.654959838297418	0.554957270121837	0.999801224058721	1
Slc45a3|ENSMUSG00000026435	-0.0263409764456041	1.34574039761311	0.030878697669216	0.861700401273365	0.999801224058721	1
Elk4|ENSMUSG00000026436	0.00119623677017244	3.90618087660679	0.000535708138182283	0.984030921143648	0.999801224058721	1
Mfsd4|ENSMUSG00000059149	-0.0502614141052644	3.01007408957033	0.524634369358873	0.490031344658977	0.999801224058721	1
Cdk18|ENSMUSG00000026437	-0.0402499047674503	4.18193700491506	0.451498285381244	0.506802704100541	0.999801224058721	1
Gm7241|ENSMUSG00000089808	0.587082650923612	-1.121420347501	7.35147441704061	0.0110133040271712	0.629383348655624	1
Klhdc8a|ENSMUSG00000042115	0.0243978750145166	2.83900341455938	0.0514337652353659	0.822136112196159	0.999801224058721	1
Nuak2|ENSMUSG00000009772	0.0445728833969189	-0.375870058588496	0.0725719848991729	0.80393724379621	0.999801224058721	1
Tmcc2|ENSMUSG00000042066	0.00915764304199594	7.63396549530614	0.166914835854829	0.79483557611603	0.999801224058721	1
Dstyk|ENSMUSG00000042046	-0.0255909124622769	6.75632334737474	1.13861979518432	0.479099949117753	0.999801224058721	1
6030442K20Rik|ENSMUSG00000097760	-0.257369065143672	-0.738194265581701	1.25475611860403	0.27159645529169	0.999801224058721	1
Rbbp5|ENSMUSG00000026439	-0.00881880501244107	5.95174013352416	0.117935676368833	0.820984366985669	0.999801224058721	1
Tmem81|ENSMUSG00000048174	-0.040654280787229	2.37603794077177	0.283379376262663	0.640833165113961	0.999801224058721	1
Cntn2|ENSMUSG00000053024	-0.0380347838531351	7.81103331347796	1.06421502885016	0.310559270231316	0.999801224058721	1
Nfasc|ENSMUSG00000026442	-0.0322923097716678	8.40939293966008	1.08957929572218	0.362079370362622	0.999801224058721	1
Lrrn2|ENSMUSG00000026443	-0.132032305308968	2.58469307267206	2.24640770746847	0.144448872388427	0.999801224058721	1
Mdm4|ENSMUSG00000054387	0.0315433005406438	5.97417334948967	0.824822316708569	0.412108974777282	0.999801224058721	1
Pik3c2b|ENSMUSG00000026447	0.00967142484188277	6.25035421009621	0.0755427953011464	0.797254127748773	0.999801224058721	1
Ppp1r15b|ENSMUSG00000046062	0.000153547211348709	6.28503247448609	3.10701302539018e-05	0.996728704772925	0.999801224058721	1
Plekha6|ENSMUSG00000041757	0.0495257883726401	6.90720552503156	1.81072725663672	0.188574678949845	0.999801224058721	1
Etnk2|ENSMUSG00000070644	0.0357425018672007	-0.0356409982205264	0.0558676576411755	0.832821414033727	0.999801224058721	1
Sox13|ENSMUSG00000070643	-0.00286150933837248	3.07847730467467	0.00156725240986312	0.968685307404377	0.999801224058721	1
Snrpe|ENSMUSG00000090553	0.0392199262622234	3.65991795481317	0.656718090627833	0.535026017726183	0.999801224058721	1
Zbed6|ENSMUSG00000094410	0.00440087148732019	8.02350412193162	0.0176953813123837	0.900551356677082	0.999801224058721	1
Zc3h11a|ENSMUSG00000026464	-0.00535700246471542	7.40778897247586	0.0302745834730079	0.879488843562555	0.999801224058721	1
Atp2b4|ENSMUSG00000026463	0.0622788387610582	6.38155336301094	0.660022466033762	0.422997412573721	0.999801224058721	1
Optc|ENSMUSG00000010311	-0.00325951244481688	-1.72626242659506	0.000140772479668708	0.990612622909928	0.999801224058721	1
Prelp|ENSMUSG00000041577	0.0131184620702742	3.77468091495892	0.0204607940002117	0.887220826404575	0.999801224058721	1
Fmod|ENSMUSG00000041559	0.572147869651614	0.364553548870293	6.52049791286283	0.0160268026778924	0.747591232492765	1
Btg2|ENSMUSG00000020423	-0.0690143722489482	3.16895649914172	0.29297860750311	0.59234349623508	0.999801224058721	1
Chi3l1|ENSMUSG00000064246	-0.102618480150342	3.25434588371982	2.31235548578939	0.138894234535546	0.999801224058721	1
Mybph|ENSMUSG00000042451	-0.352065133073316	-1.11981888821597	2.61397320061254	0.116468687755999	0.999801224058721	1
Adora1|ENSMUSG00000042429	-0.00701444947433733	7.62366620864562	0.0563421211240668	0.843332079627074	0.999801224058721	1
Ppfia4|ENSMUSG00000026458	-0.0430253043855714	6.78245690428084	3.29719157864589	0.231439267504832	0.999801224058721	1
Tmem183a|ENSMUSG00000042305	0.0581712552592615	6.01632965034042	3.7756351581522	0.130795265811709	0.999801224058721	1
Cyb5r1|ENSMUSG00000026456	0.0257641885659332	3.08221710923998	0.224894996148888	0.721694650958111	0.999801224058721	1
Adipor1|ENSMUSG00000026457	-0.014890068836741	6.44560999309272	0.310929356613773	0.685772202273743	0.999801224058721	1
Klhl12|ENSMUSG00000026455	0.0297420362715772	5.31216875272607	0.762691406113563	0.497202773883351	0.999801224058721	1
Rabif|ENSMUSG00000042229	-0.0123950258459444	4.82594216344024	0.118877379770067	0.801704106792697	0.999801224058721	1
Kdm5b|ENSMUSG00000042207	-0.00389815061421414	6.56228151438945	0.023567701250524	0.91463152455334	0.999801224058721	1
Syt2|ENSMUSG00000026452	-0.107654317924572	6.25990325255211	2.43219742517652	0.129428497278297	0.999801224058721	1
Ppp1r12b|ENSMUSG00000073557	0.00307518275829906	7.05149376852461	0.00878506176482172	0.930835977861594	0.999801224058721	1
Ube2t|ENSMUSG00000026429	0.193371975078227	-0.645316083157671	1.00635577732983	0.342235359218454	0.999801224058721	1
Lgr6|ENSMUSG00000042793	-0.0520392698932297	-0.627516753880087	0.0686650186919122	0.79509410694575	0.999801224058721	1
Ptprv|ENSMUSG00000097993	-0.0587347345456435	4.72440543687378	0.711960822514366	0.405518840065029	0.999801224058721	1
Ptpn7|ENSMUSG00000031506	-0.0200234108307641	3.205966025095	0.0323856931722702	0.858402413544849	0.999801224058721	1
Arl8a|ENSMUSG00000026426	0.0084314468752343	6.06643283492006	0.108139766447529	0.825030484882841	0.999801224058721	1
Gm15445|ENSMUSG00000085311	0.209985060346192	-0.906478751413262	1.42997474394167	0.295946259081861	0.999801224058721	1
Gpr37l1|ENSMUSG00000026424	-0.0139955724383425	7.68332923254928	0.182538886951626	0.69180399579505	0.999801224058721	1
Gm4204|ENSMUSG00000079139	0.0300911814537582	7.4462991141511	0.885538536888385	0.396642676141399	0.999801224058721	1
Rnpep|ENSMUSG00000041926	0.0601516087993296	5.60107113993016	3.33778614615976	0.142238666331691	0.999801224058721	1
Timm17a|ENSMUSG00000062580	0.0414734738325002	5.43037728024695	2.21766033484444	0.330139801139081	0.999801224058721	1
Lmod1|ENSMUSG00000048096	0.0755926479891613	-1.10602070393564	0.0878492115115743	0.768986148001629	0.999801224058721	1
Shisa4|ENSMUSG00000041889	-0.0174446726681129	5.59766272515716	0.185272876254473	0.670664663301917	0.999801224058721	1
Ipo9|ENSMUSG00000041879	0.036406905287909	7.17021882427306	2.24749786682427	0.303253374701347	0.999801224058721	1
Nav1|ENSMUSG00000009418	-0.071583189349285	6.803651942638	3.91368239092093	0.0572078180490752	0.996195726645644	1
Gm4793|ENSMUSG00000054412	0.0921454338654115	-0.0617633446460239	0.33883414669624	0.581858003255514	0.999801224058721	1
Nav1|ENSMUSG00000090399	0.148072348210587	-1.24873778688876	0.361696122933633	0.552115547088831	0.999801224058721	1
Csrp1|ENSMUSG00000026421	-0.0370338263983521	8.37687858204323	1.25581601157116	0.293372153621229	0.999801224058721	1
Phlda3|ENSMUSG00000041801	-0.100016402011821	3.48646373680612	4.12456269718053	0.126140619108582	0.999801224058721	1
Tnni1|ENSMUSG00000026418	-0.0789055396910644	3.01398801799224	0.839766859556781	0.366823165923155	0.999801224058721	1
Lad1|ENSMUSG00000041782	0.141075691729119	0.787181357384644	1.30687501875358	0.289211608389018	0.999801224058721	1
Tnnt2|ENSMUSG00000026414	0.192889844741	1.8688356236264	2.66758818164164	0.112938158790301	0.999801224058721	1
Tmem9|ENSMUSG00000026411	0.0235762839264857	5.23057285138041	0.405076166010778	0.596935212264461	0.999801224058721	1
Cacna1s|ENSMUSG00000026407	0.118004579540852	-0.583751668069787	0.364457843508728	0.550610839710979	0.999801224058721	1
Kif21b|ENSMUSG00000041642	0.0539214555246444	6.07435101780094	1.72236669781691	0.199411537656265	0.999801224058721	1
Mroh3|ENSMUSG00000087230	-0.0069277456870543	-1.77161061000056	0.000523790397407961	0.981893458822026	0.999801224058721	1
5730559C18Rik|ENSMUSG00000041605	-0.0517650752042198	0.700673402530667	0.187908710883839	0.703873971460818	0.999801224058721	1
Gpr25|ENSMUSG00000052759	-0.0539143556352328	2.17291080926115	0.30043623143776	0.587693526226662	0.999801224058721	1
Gm26781|ENSMUSG00000097433	0.336436155547181	-1.77920636146822	0.92241607005072	0.344572861209038	0.999801224058721	1
Camsap2|ENSMUSG00000041570	-0.0170793100816665	7.66502841294633	0.50003421032514	0.628772442844408	0.999801224058721	1
9230116N13Rik|ENSMUSG00000097403	0.53477272747563	-1.54139476474882	4.52056529332601	0.041892986683709	0.967680819156492	1
Ddx59|ENSMUSG00000026404	-0.0587005461416244	3.38363326289616	0.676370459468839	0.417374249175673	0.999801224058721	1
Kif14|ENSMUSG00000041498	-0.512941464392734	-0.971297781936235	4.21549181939603	0.0489290112936775	0.979896793171929	1
Zfp281|ENSMUSG00000041483	-0.0299955363957264	5.92596959576539	0.569350323380641	0.456441399388004	0.999801224058721	1
Gm19705|ENSMUSG00000097113	-0.0291969155467018	-0.502328085457879	0.0326848387791438	0.873207067491592	0.999801224058721	1
A430106G13Rik|ENSMUSG00000098206	0.077758030902826	-0.18249645644308	0.16828138743701	0.684579300917914	0.999801224058721	1
Ptprc|ENSMUSG00000026395	-0.0318766973756875	2.58734576592228	0.167097030411056	0.697200632026644	0.999801224058721	1
Nek7|ENSMUSG00000026393	0.0150883919281491	5.76769231881408	0.147940623378468	0.704124759346641	0.999801224058721	1
2310009B15Rik|ENSMUSG00000079283	0.0968940848353359	1.76326741501706	1.03621038565818	0.353181722623336	0.999801224058721	1
Dennd1b|ENSMUSG00000056268	-0.0506395993849827	3.03696772936566	0.725073998483491	0.490232351876932	0.999801224058721	1
Crb1|ENSMUSG00000063681	-0.18451816755834	1.01213933892989	1.37383421562499	0.250443445665806	0.999801224058721	1
Zbtb41|ENSMUSG00000033964	-0.0018700108066739	5.34751422197023	0.00281524659953113	0.965417788857996	0.999801224058721	1
Aspm|ENSMUSG00000033952	0.0641478617006665	0.186023429554875	0.195445134395266	0.701834967419165	0.999801224058721	1
Cfh|ENSMUSG00000026365	-0.0583488546146536	5.06630631533984	1.61947293706142	0.213009002531591	0.999801224058721	1
Kcnt2|ENSMUSG00000052726	0.0838426068007071	4.34380637237333	1.97538235557095	0.170222209116737	0.999801224058721	1
Cdc73|ENSMUSG00000078284	-0.0238794753134848	3.14651046465679	0.178817044020899	0.737860719292816	0.999801224058721	1
B3galt2|ENSMUSG00000033849	-0.0542569238329154	4.01877925768985	0.659027054865111	0.423343548011062	0.999801224058721	1
Cdc73|ENSMUSG00000026361	0.00313797778210902	6.17080015380167	0.0115998313473347	0.934107779682152	0.999801224058721	1
Glrx2|ENSMUSG00000018196	-0.0815563747318251	4.7199535620142	4.10859480239556	0.103265318085087	0.999801224058721	1
Trove2|ENSMUSG00000018199	0.0409972403437732	6.61075067565083	1.73360671760678	0.259678358338026	0.999801224058721	1
Uchl5|ENSMUSG00000018189	0.0621962822526028	4.75168192539414	3.25361916168128	0.215555070381443	0.999801224058721	1
Rgs2|ENSMUSG00000026360	-0.011744074645408	7.81339918901892	0.0353225720259132	0.85219576808496	0.999801224058721	1
Brinp3|ENSMUSG00000035131	0.0832973655322659	4.32733842808103	1.45502324805166	0.237216904405479	0.999801224058721	1
Gm15443|ENSMUSG00000082588	-0.0437546825195159	0.79343858134295	0.0985595769963047	0.755753167465269	0.999801224058721	1
Pla2g4a|ENSMUSG00000056220	-0.0518971605692719	2.78385994887134	0.388524175110961	0.537819908772075	0.999801224058721	1
Ptgs2|ENSMUSG00000032487	0.0920554821005549	1.44954652918969	0.849665830963529	0.429470502743295	0.999801224058721	1
Gm15453|ENSMUSG00000081535	0.0281127390249832	4.06902540397342	0.0998377556447032	0.75422778017556	0.999801224058721	1
BC003331|ENSMUSG00000006010	0.0185493386181558	5.92741444531459	0.532842543621222	0.634948022787187	0.999801224058721	1
Tpr|ENSMUSG00000006005	-0.0161929539915573	7.21430820688876	0.454627477139528	0.648636553510123	0.999801224058721	1
Hmcn1|ENSMUSG00000066842	-0.0515210872109763	2.45195947375094	0.257608249906692	0.61550560291362	0.999801224058721	1
Ivns1abp|ENSMUSG00000023150	0.0186300706010803	9.5231827313814	0.140558689608263	0.710382324968147	0.999801224058721	1
Swt1|ENSMUSG00000052748	-0.0381069679951915	3.99461954678334	0.505027837286392	0.520001481857484	0.999801224058721	1
Trmt1l|ENSMUSG00000053286	0.00200103372028561	4.92931789027102	0.00191634399574534	0.966879183005674	0.999801224058721	1
Rnf2|ENSMUSG00000026484	-0.00707094164973467	5.2120587009499	0.0343282728608356	0.874118274226165	0.999801224058721	1
Fam129a|ENSMUSG00000026483	0.0522460488171447	0.953469800092275	0.221927047670272	0.679620987423709	0.999801224058721	1
Edem3|ENSMUSG00000043019	0.0125275959466884	6.12420762708342	0.117168349582089	0.742060390156301	0.999801224058721	1
1700025G04Rik|ENSMUSG00000032666	-0.0222104215110045	6.09472098700845	0.453704188871654	0.558264170089978	0.999801224058721	1
Tsen15|ENSMUSG00000014980	0.0564346415172608	3.15195424645122	1.03933177500282	0.425941449493839	0.999801224058721	1
Colgalt2|ENSMUSG00000032649	-0.0433375686175382	2.24273009397715	0.233203625928673	0.63615684975968	0.999801224058721	1
Rgl1|ENSMUSG00000026482	-0.0792199250148953	6.70790034238052	7.03290128271747	0.0281584373011391	0.874700204802716	1
Gm7278|ENSMUSG00000080950	-0.00118227536650071	0.236106226660779	6.10334595905481e-05	0.994016579871097	0.999801224058721	1
Arpc5|ENSMUSG00000008475	0.0013094559655403	4.86238836686856	0.0013793814320753	0.978562326693179	0.999801224058721	1
Ncf2|ENSMUSG00000026480	-0.180462681698322	1.43747393770458	3.59528322132608	0.111566442660576	0.999801224058721	1
Smg7|ENSMUSG00000042772	-0.0449544435596969	6.66753505288181	3.17688552695745	0.215162227566306	0.999801224058721	1
Nmnat2|ENSMUSG00000042751	0.0566750263330071	6.98082267206069	4.26318138531472	0.113080635245946	0.999801224058721	1
Lamc2|ENSMUSG00000026479	0.23377468727416	2.18958226053244	4.29366927606017	0.0470085849959419	0.976257674984903	1
Gm8818|ENSMUSG00000079138	0.126421987888127	-1.50267114409802	0.31543473230954	0.591956322235592	0.999801224058721	1
Lamc1|ENSMUSG00000026478	0.0367045122549033	5.67961537054986	0.988706405077477	0.36395743319599	0.999801224058721	1
Shcbp1l|ENSMUSG00000042708	-0.0892654721339386	2.02908506927456	1.92385447355665	0.344486889653858	0.999801224058721	1
Dhx9|ENSMUSG00000042699	-0.0125926746118551	7.36306001040688	0.300002495949807	0.723286256642772	0.999801224058721	1
Npl|ENSMUSG00000042684	-0.143094437256281	3.10076307884574	3.35820132074174	0.0768849321354727	0.999801224058721	1
Rgs8|ENSMUSG00000042671	0.0470762699110389	8.31432605702049	2.18317470534273	0.185437002204076	0.999801224058721	1
Rgs16|ENSMUSG00000026475	-0.35835313451557	2.170282885513	10.8102867538944	0.00259342583917248	0.390628096310451	1
Rnasel|ENSMUSG00000066800	0.011809657191886	1.95381706884783	0.0193408321908172	0.905351099421317	0.999801224058721	1
Rgsl1|ENSMUSG00000042641	0.0629018306571184	0.303062355370074	0.106571128641504	0.746364773143795	0.999801224058721	1
Glul|ENSMUSG00000026473	-0.0161375403869491	10.6012955074448	0.277326078591166	0.660454761741469	0.999801224058721	1
5830403L16Rik|ENSMUSG00000045968	0.107922003441012	-0.675592135831798	0.244448976323327	0.624637831684551	0.999801224058721	1
A930039A15Rik|ENSMUSG00000078493	-0.1867931124539	0.112243901255134	1.09234980039766	0.304358673057605	0.999801224058721	1
Cacna1e|ENSMUSG00000004110	-0.0613351092300797	8.52369825520705	4.92241016268701	0.0846855602907885	0.999801224058721	1
Ier5|ENSMUSG00000056708	0.00631220175159047	5.84816094678322	0.0098657815376389	0.921544362613534	0.999801224058721	1
Mr1|ENSMUSG00000026471	0.0437321744701219	2.18436826001054	0.22197171585677	0.640973882055437	0.999801224058721	1
Stx6|ENSMUSG00000026470	-0.00784401314285663	6.51208575883321	0.0916070433870037	0.829801136890902	0.999801224058721	1
BC034090|ENSMUSG00000033722	-0.0813566803022767	3.12725535614157	1.34034690943905	0.256171612890667	0.999801224058721	1
Xpr1|ENSMUSG00000026469	-0.0585219675329832	7.63342815278427	5.81088544793952	0.0967540521312236	0.999801224058721	1
Acbd6|ENSMUSG00000033701	0.017594618343308	4.70993346573429	0.166398239565365	0.728096546817108	0.999801224058721	1
Qsox1|ENSMUSG00000033684	0.0402353657622464	4.52855838606788	0.993714848904756	0.445283939172509	0.999801224058721	1
Cep350|ENSMUSG00000033671	-0.0231987979254221	6.43347663079703	0.495075907073765	0.529841366585565	0.999801224058721	1
Tor1aip2|ENSMUSG00000050565	0.00508063051347724	5.79732758551967	0.0272688235371944	0.898129847399976	0.999801224058721	1
Tor1aip1|ENSMUSG00000026466	0.0212916189315232	5.46917898656476	0.615580711718999	0.611435512619641	0.999801224058721	1
Fam163a|ENSMUSG00000015484	0.0761635976105771	3.27694759359538	1.01273264905831	0.322354181850973	0.999801224058721	1
Tdrd5|ENSMUSG00000060985	0.268062110595682	-0.232308518502347	3.10929543720327	0.119204563609735	0.999801224058721	1
Gm2000|ENSMUSG00000078193	0.0259413825781949	5.66293779602267	0.45468406341908	0.522449299958765	0.999801224058721	1
Axdnd1|ENSMUSG00000026601	0.483376024373382	-1.38151407544296	3.69157699990108	0.0643023971299776	0.999801224058721	1
Soat1|ENSMUSG00000026600	0.0854357819790028	5.1130654220031	3.0099217207173	0.0930936435983646	0.999801224058721	1
Gm10031|ENSMUSG00000096493	-0.020331042783511	5.59521623583963	0.501948272417954	0.622196517504284	0.999801224058721	1
Abl2|ENSMUSG00000026596	0.0123904021883497	6.83952340171067	0.176501543317661	0.731396177369893	0.999801224058721	1
Tor3a|ENSMUSG00000060519	0.0547003528791222	2.97708186598162	0.857197115934817	0.462711305364795	0.999801224058721	1
Fam20b|ENSMUSG00000033557	0.00581893041080222	6.93340320738363	0.0457171713686019	0.870620285731175	0.999801224058721	1
Angptl1|ENSMUSG00000033544	0.116300952667482	-0.429388753942945	0.3187883602349	0.576564095515323	0.999801224058721	1
Ralgps2|ENSMUSG00000026594	-0.00823682445023857	6.11544217553718	0.0745742067596149	0.828749185770293	0.999801224058721	1
Rasal2|ENSMUSG00000070565	-0.0145860022842718	6.50919083443423	0.325848218163839	0.689777476597329	0.999801224058721	1
2810025M15Rik|ENSMUSG00000049881	0.0951867285993311	2.78091673654729	2.35669636877229	0.223568241553696	0.999801224058721	1
BC026585|ENSMUSG00000033488	0.010605724878772	3.01057596662898	0.0259345355132166	0.884434850998489	0.999801224058721	1
Sec16b|ENSMUSG00000026589	0.343071345603545	-1.59871823228494	1.5626530019345	0.221009003837832	0.999801224058721	1
Brinp2|ENSMUSG00000004031	0.00738394739570994	5.70192440187065	0.0366832654518785	0.855648666646754	0.999801224058721	1
Astn1|ENSMUSG00000026587	-0.0326461177446848	7.97522609053203	2.08034878214753	0.355519692340983	0.999801224058721	1
Rfwd2|ENSMUSG00000040782	0.00536529868135343	4.38333146482177	0.0224529506181917	0.921089323656306	0.999801224058721	1
Tnr|ENSMUSG00000015829	-0.0250108534580181	5.62283061490002	0.340266432804187	0.564066214481581	0.999801224058721	1
4930523C07Rik|ENSMUSG00000090394	0.0397070180008752	-0.658630451370639	0.0506991319607996	0.837097075775402	0.999801224058721	1
Mrps14|ENSMUSG00000058267	-0.0399441885081292	4.68187987250833	0.785196892299159	0.432016895273007	0.999801224058721	1
Cacybp|ENSMUSG00000014226	-0.027818311855127	6.26898262276475	0.905458853152405	0.458757938214752	0.999801224058721	1
Rabgap1l|ENSMUSG00000026721	-0.0649786978179549	6.87699047456265	4.79095474685541	0.0690161317561624	0.999801224058721	1
Rc3h1|ENSMUSG00000040423	-0.0104102508087426	4.04430848658528	0.0382741421160398	0.859419049077168	0.999801224058721	1
Gas5|ENSMUSG00000053332	0.0879521306510581	6.96070011822282	6.21190586485251	0.0184831258568318	0.779204882181116	1
Zbtb37|ENSMUSG00000043467	-0.0870837770920269	3.60610097793891	2.1670916508163	0.173118550925883	0.999801224058721	1
Dars2|ENSMUSG00000026709	-0.035305023656467	4.16982356150197	0.712384042911949	0.537598809811749	0.999801224058721	1
Cenpl|ENSMUSG00000026708	0.0567161925886017	0.623581879651662	0.158790092000249	0.696158489899623	0.999801224058721	1
Klhl20|ENSMUSG00000026705	0.0121402234720158	4.56905392892558	0.13113149557848	0.81606885367019	0.999801224058721	1
Ankrd45|ENSMUSG00000044835	-0.00974947092023662	5.44274422758844	0.130855145917867	0.817797824620794	0.999801224058721	1
Prdx6|ENSMUSG00000026701	0.0692597734635729	7.96161261740076	5.1533479337941	0.0495727585630754	0.980910214526704	1
Gm15429|ENSMUSG00000040323	-0.00572480420081574	3.84634982575824	0.0187112115417179	0.924901883972978	0.999801224058721	1
Suco|ENSMUSG00000040297	0.0192497921349079	5.99933226301839	0.446990505775657	0.61891990393052	0.999801224058721	1
Pigc|ENSMUSG00000026698	-0.0322460036637198	4.0279211136907	0.475160239384295	0.586742946954522	0.999801224058721	1
Dnm3|ENSMUSG00000040265	-0.0273223082215806	8.0073179635841	1.8672168020216	0.439660239339547	0.999801224058721	1
Mettl13|ENSMUSG00000026694	-0.0387846750194189	4.25510646886366	0.713909248698068	0.486411463047148	0.999801224058721	1
Vamp4|ENSMUSG00000026696	-0.0510474757516757	6.65720816655064	3.8867919340517	0.158413002273878	0.999801224058721	1
Prrc2c|ENSMUSG00000040225	0.0104031448757645	7.99436547941801	0.0948194484337019	0.768367770906641	0.999801224058721	1
Fmo1|ENSMUSG00000040181	0.0122549552689498	3.43917025866054	0.0335057972355553	0.856002196472175	0.999801224058721	1
Fmo2|ENSMUSG00000040170	-0.186213720596365	2.28329415979931	1.38794516369726	0.248078655639508	0.999801224058721	1
Prrx1|ENSMUSG00000026586	0.0171481602600108	3.63275836998342	0.066017322930077	0.798992798459057	0.999801224058721	1
Gorab|ENSMUSG00000040124	-0.0234922102717066	3.56061183142869	0.318852534155111	0.716401579761876	0.999801224058721	1
Mettl11b|ENSMUSG00000040113	0.0512378133627607	1.21046729396926	0.169936734691783	0.683119727074528	0.999801224058721	1
Kifap3|ENSMUSG00000026585	0.0093317480873873	8.2836336726155	0.248203274554484	0.792267687485482	0.999801224058721	1
Scyl3|ENSMUSG00000026584	-0.0486164159417735	5.3761035379292	1.37074566133102	0.254865047651209	0.999801224058721	1
BC055324|ENSMUSG00000041406	-0.0147248007541082	1.60762053558708	0.0279867150235899	0.893001337275839	0.999801224058721	1
Mettl18|ENSMUSG00000041396	0.00779279134980038	2.50799576970924	0.015510468810551	0.92673265764514	0.999801224058721	1
F5|ENSMUSG00000026579	0.114196130555577	0.736107191662933	0.113498008515889	0.738558445100198	0.999801224058721	1
Slc19a2|ENSMUSG00000040918	-0.0805405963474039	1.92349571694967	1.03762542909531	0.417652061564495	0.999801224058721	1
Ccdc181|ENSMUSG00000026578	-0.0154493259415693	4.72392971918861	0.186410487538505	0.758882547837129	0.999801224058721	1
Blzf1|ENSMUSG00000026577	0.0177840663099015	4.72013536761394	0.250397774898291	0.723521088240744	0.999801224058721	1
Nme7|ENSMUSG00000026575	-0.0439756496495837	3.26486058644331	0.792341959093311	0.524769838500022	0.999801224058721	1
Atp1b1|ENSMUSG00000026576	-0.0408149091872901	9.9666575906482	3.69873360595565	0.265479870191179	0.999801224058721	1
Sft2d2|ENSMUSG00000040848	0.013209903054951	6.00703639666521	0.262751147915063	0.730103394025364	0.999801224058721	1
Tiprl|ENSMUSG00000040843	0.0297121764708562	5.48565063570095	1.41013987658967	0.479459918475666	0.999801224058721	1
Gpr161|ENSMUSG00000040836	0.0376891047852534	1.63123316418643	0.143130380406026	0.72823461748137	0.999801224058721	1
Dcaf6|ENSMUSG00000026571	-0.0168262120123228	6.63819514689363	0.424107669017831	0.642239785486718	0.999801224058721	1
Mpc2|ENSMUSG00000026568	0.0031558817313217	5.56766342344741	0.00805377774687891	0.939326830813558	0.999801224058721	1
Mpzl1|ENSMUSG00000026566	-0.0186999617102573	4.59140499974272	0.180616110117279	0.716733489512166	0.999801224058721	1
Rcsd1|ENSMUSG00000040723	-0.0282726653783522	2.91947967203096	0.224246497575432	0.7083865087075	0.999801224058721	1
Creg1|ENSMUSG00000040713	-0.00407663502377715	3.39496630414843	0.0120637340247365	0.951074518572029	0.999801224058721	1
RP23-36P10.7|ENSMUSG00000099187	-0.0514497688116212	0.96993977195414	0.313149114140769	0.688954755519538	0.999801224058721	1
Pou2f1|ENSMUSG00000026565	-0.0300739578116192	5.82262579559753	0.711605352989783	0.445010587431925	0.999801224058721	1
Dusp27|ENSMUSG00000026564	0.225732898910526	-1.40304653385422	0.501445485947709	0.4843702521205	0.999801224058721	1
Ildr2|ENSMUSG00000040612	0.0268137372502757	5.9152251595298	0.351865952201979	0.557536058960995	0.999801224058721	1
Tada1|ENSMUSG00000026563	-0.00798777856459201	5.65290322220159	0.0733972424944113	0.844395725886369	0.999801224058721	1
Pogk|ENSMUSG00000040596	0.0161732950271185	6.7988035050529	0.172684939634979	0.6807148758185	0.999801224058721	1
Gm16701|ENSMUSG00000097823	0.0465429280600487	4.13214194024626	1.20394459233283	0.41966555467089	0.999801224058721	1
Fam78b|ENSMUSG00000060568	0.0178852858921847	5.39741188214436	0.302401370974154	0.672942184340772	0.999801224058721	1
Uck2|ENSMUSG00000026558	0.111858615039004	3.02732289416535	2.8170443255979	0.12779138588008	0.999801224058721	1
Tmco1|ENSMUSG00000052428	0.00416724619928484	5.43278105990181	0.0147006210734458	0.92167730638734	0.999801224058721	1
Aldh9a1|ENSMUSG00000026687	0.0187569812019451	5.21116014739124	0.308588785351407	0.674878742365226	0.999801224058721	1
Mgst3|ENSMUSG00000026688	0.0184984484155237	4.84906726031716	0.254925391080609	0.705327249146623	0.999801224058721	1
Rxrg|ENSMUSG00000015843	0.0266690751400138	7.64031963063164	0.171015793892612	0.682172775551847	0.999801224058721	1
Pbx1|ENSMUSG00000052534	0.0148029159741562	7.39509685425466	0.247154218517725	0.676398032319523	0.999801224058721	1
Nuf2|ENSMUSG00000026683	0.215558642795083	1.63615504887087	4.1524616189123	0.0505410104650149	0.985932125301413	1
Rgs5|ENSMUSG00000026678	-0.0184109060758392	7.1166648866299	0.12920796591602	0.721790379734378	0.999801224058721	1
Rgs4|ENSMUSG00000038530	-0.139459836960913	10.1032412284359	3.18090580528354	0.0846960057392684	0.999801224058721	1
1700084C01Rik|ENSMUSG00000070532	0.0631588495606621	3.50068032269979	0.571163918291188	0.455731831481407	0.999801224058721	1
Hsd17b7|ENSMUSG00000026675	-0.0847638740422949	4.31877480069069	1.82890956191361	0.186434446600962	0.999801224058721	1
3110045C21Rik|ENSMUSG00000097503	-0.0748146837465948	-0.655470889908579	0.132508973789379	0.718415829640575	0.999801224058721	1
Ddr2|ENSMUSG00000026674	-0.00521816090646307	2.44564420925282	0.00550011668078262	0.950797818781674	0.999801224058721	1
Uap1|ENSMUSG00000026670	0.018056429055717	5.51450272942413	0.336897427162885	0.664766624405806	0.999801224058721	1
Uhmk1|ENSMUSG00000026667	0.0462283599767853	8.50920060231697	3.03733473666136	0.194761360380164	0.999801224058721	1
Gm6345|ENSMUSG00000096964	-0.238341657989229	-1.30028028692303	0.812466860265356	0.374622325200235	0.999801224058721	1
Gm7694|ENSMUSG00000096603	0.0410635767807954	2.24642435211895	0.232376660563997	0.645163090799212	0.999801224058721	1
Nos1ap|ENSMUSG00000038473	0.000860536132904729	5.31965503322783	0.000564797525318753	0.984235620104155	0.999801224058721	1
Olfml2b|ENSMUSG00000038463	-0.0721558550586339	2.06832559326066	0.628392696697055	0.444045338494938	0.999801224058721	1
Atf6|ENSMUSG00000026663	-0.0984175151966847	7.14500100547418	5.61718369746484	0.0244621535422725	0.845085733947436	1
Gm9929|ENSMUSG00000053925	-0.161785658842663	-0.789350892188863	0.600220213828228	0.444600503568002	0.999801224058721	1
Dusp12|ENSMUSG00000026659	-0.00748222735456652	4.2382886293012	0.030852698009028	0.893953158327466	0.999801224058721	1
Fcrlb|ENSMUSG00000070524	-0.115422898496359	-1.70473744742824	0.166372892884626	0.68627257138225	0.999801224058721	1
Gm2962|ENSMUSG00000089838	-0.0747686260285848	4.16774739625817	2.46553063355497	0.190413925545269	0.999801224058721	1
Fcgr2b|ENSMUSG00000026656	-0.117255530685906	1.93530374949769	1.22348042055765	0.277532015186274	0.999801224058721	1
Fcgr3|ENSMUSG00000059498	-0.0103546505493993	3.97732928335713	0.0321366602302784	0.860793868465971	0.999801224058721	1
1700009P17Rik|ENSMUSG00000026649	0.100296657415345	0.0227923796855099	0.330175904376446	0.569870034181573	0.999801224058721	1
Sdhc|ENSMUSG00000058076	0.0272593410408431	6.49328868244823	1.16540523014148	0.458215723672277	0.999801224058721	1
Pcp4l1|ENSMUSG00000038370	-0.0233030545033142	9.25734163750325	0.571102563772312	0.519341004844655	0.999801224058721	1
Nr1i3|ENSMUSG00000005677	-0.0191311736148256	-1.15625933513464	0.00925692828928366	0.927674457340072	0.999801224058721	1
Tomm40l|ENSMUSG00000005674	0.057181012470204	6.17156725151547	6.31285113945885	0.130767990952437	0.999801224058721	1
Apoa2|ENSMUSG00000005681	0.171802691363043	-1.70408441514461	0.554366261364376	0.496825194856479	0.999801224058721	1
Fcer1g|ENSMUSG00000058715	-0.0119556455724417	3.1562072277683	0.0346361916047869	0.865276083159152	0.999801224058721	1
Ndufs2|ENSMUSG00000013593	0.00590005624830229	7.4461665304406	0.0797647137903659	0.867769879794714	0.999801224058721	1
Adamts4|ENSMUSG00000006403	-0.0519558080666934	5.53901541016314	0.927247410496274	0.343331513373207	0.999801224058721	1
B4galt3|ENSMUSG00000052423	0.0231577402099132	5.493149840345	0.417296983166202	0.57990047757996	0.999801224058721	1
Ppox|ENSMUSG00000062729	0.110260639512369	4.3481934785568	4.89510890711427	0.0434907620532857	0.967680819156492	1
Usp21|ENSMUSG00000053483	-0.0230091114287492	5.314063205048	0.544109756186916	0.594419855837208	0.999801224058721	1
Ufc1|ENSMUSG00000062963	0.0370793922637624	5.6692229001067	1.57126813564875	0.361843705185249	0.999801224058721	1
Dedd|ENSMUSG00000013973	0.0146817185996867	4.72980928102939	0.145551505671345	0.770175048254259	0.999801224058721	1
Nit1|ENSMUSG00000013997	0.00595577435111488	4.99567750604953	0.0254814347746157	0.899540987080656	0.999801224058721	1
Pfdn2|ENSMUSG00000006412	0.00998808248825752	5.2144683461178	0.0866411853458813	0.82292315741256	0.999801224058721	1
Klhdc9|ENSMUSG00000045259	-0.0974694466924488	2.01787482469318	1.19257431619344	0.316841722530527	0.999801224058721	1
Pvrl4|ENSMUSG00000006411	-0.176496872012675	1.60451179620451	3.37616751979251	0.103475961815374	0.999801224058721	1
Arhgap30|ENSMUSG00000048865	0.134242548307703	2.4581025045573	3.46640946717368	0.113795194357427	0.999801224058721	1
Usf1|ENSMUSG00000026641	0.0249041207190331	4.86702842869865	0.428051490127143	0.608849638081849	0.999801224058721	1
Tstd1|ENSMUSG00000091166	-0.491624009951424	-2.34569033859262	3.17251435279905	0.0850874382122555	0.999801224058721	1
Gm26641|ENSMUSG00000097045	-0.255765435504167	-1.25197293974391	2.04846994518058	0.22775315212106	0.999801224058721	1
F11r|ENSMUSG00000038235	0.0378602819207214	3.17161135681074	0.467331184561062	0.58751783001778	0.999801224058721	1
Alyref2|ENSMUSG00000060244	0.108002812132448	1.37225935426132	1.81887402681309	0.35241987626075	0.999801224058721	1
Ly9|ENSMUSG00000004707	0.203558544496588	-0.381662031076937	0.630175749362775	0.433569403018017	0.999801224058721	1
Cd48|ENSMUSG00000015355	0.0343850583344803	0.0499945081159651	0.0531443014972738	0.834905035862188	0.999801224058721	1
Tma7-ps|ENSMUSG00000059058	-0.0151238910685829	3.82592470022315	0.114799677333053	0.805131394007104	0.999801224058721	1
Cd84|ENSMUSG00000038147	-0.0890627011584601	1.75932869698488	0.763580101614275	0.38920094781015	0.999801224058721	1
Gm10521|ENSMUSG00000073492	-0.390243136504917	-1.8901242073382	1.23744316502512	0.274861487965329	0.999801224058721	1
Slamf6|ENSMUSG00000015314	-0.208121219141279	-1.61793306080025	0.646340487756003	0.427793570766733	0.999801224058721	1
Vangl2|ENSMUSG00000026556	-0.0673086678296977	3.01775075539731	0.800555891915937	0.378100161512133	0.999801224058721	1
Copa|ENSMUSG00000026553	0.0406941834099996	7.6672243280953	3.12378843335642	0.249884105262153	0.999801224058721	1
Ncstn|ENSMUSG00000003458	0.012286509154218	5.81974820703703	0.172621838084818	0.755652753070235	0.999801224058721	1
Pex19|ENSMUSG00000003464	0.0111343560824391	6.2787555742791	0.238743646811477	0.76593640746076	0.999801224058721	1
Gm10171|ENSMUSG00000089803	-0.0103859185818444	-0.275867752219501	0.00375659334730339	0.954040124037455	0.999801224058721	1
Dcaf8|ENSMUSG00000026554	-0.00941937845551766	7.1561427718154	0.200371647289003	0.790166019990468	0.999801224058721	1
Pea15a|ENSMUSG00000013698	-0.0134500623388245	8.84897303614225	0.246739955188357	0.706333487628455	0.999801224058721	1
Casq1|ENSMUSG00000007122	0.326805876854441	0.192492026796408	5.60826038535672	0.0424539598698077	0.967680819156492	1
Atp1a4|ENSMUSG00000007107	0.213575021066539	0.95281461349693	4.07604130249942	0.100263380525558	0.999801224058721	1
Igsf8|ENSMUSG00000038034	-0.077218768640501	6.9429706820091	5.04546203062166	0.0322629713711121	0.909123107469929	1
Atp1a2|ENSMUSG00000007097	0.0357731509875147	10.2534083975769	1.93830757748197	0.330782077386241	0.999801224058721	1
Kcnj9|ENSMUSG00000038026	-0.040551961085446	5.04664737562528	1.03932346353839	0.381814583163767	0.999801224058721	1
Kcnj10|ENSMUSG00000044708	-0.0440080056009713	7.9529217691011	1.66213991693512	0.209048171394918	0.999801224058721	1
Pigm|ENSMUSG00000050229	-0.0210124284823074	4.43754820386208	0.245506829601721	0.695610019373104	0.999801224058721	1
Slamf9|ENSMUSG00000026548	0.0424277884710579	-0.0288785525809377	0.0432220425688565	0.836722617773952	0.999801224058721	1
Igsf9|ENSMUSG00000037995	-0.113782916744104	3.05910831631716	1.49230679783926	0.231438824652784	0.999801224058721	1
Tagln2|ENSMUSG00000026547	0.0265046197426029	2.27057972793034	0.0876402447472164	0.769486406028321	0.999801224058721	1
Ccdc19|ENSMUSG00000026546	-0.10813629308079	0.419577055533035	0.347321228136172	0.56007697192271	0.999801224058721	1
4933439K11Rik|ENSMUSG00000085184	-0.130046069966446	-1.91936356633205	0.28622324683105	0.596622477083308	0.999801224058721	1
Vsig8|ENSMUSG00000049598	0.194829208359082	-0.941176655427969	1.56284246763584	0.330070178900132	0.999801224058721	1
Slamf8|ENSMUSG00000053318	-0.366733034762315	-1.816084966536	1.90873549485841	0.177379034141721	0.999801224058721	1
Dusp23|ENSMUSG00000026544	-0.0826208653201465	0.93287359674863	0.454234437390379	0.521569699074553	0.999801224058721	1
Darc|ENSMUSG00000037872	0.0293396566702139	5.09390397925504	0.458913897088485	0.522461866793083	0.999801224058721	1
Aim2|ENSMUSG00000037860	0.0410439391281816	2.86084827137574	0.338452558599327	0.594345969576545	0.999801224058721	1
Cadm3|ENSMUSG00000005338	0.0547938920852096	8.43001099034363	3.83686425548026	0.122813622388646	0.999801224058721	1
Pyhin1|ENSMUSG00000043263	-1.07390507633713	-1.86871848222197	9.14670678795258	0.00509081388177832	0.491034688144275	1
Ifi204|ENSMUSG00000073489	-0.543298970259565	-1.42158865766524	3.41891636106677	0.0744000937539011	0.999801224058721	1
Ifi203|ENSMUSG00000039997	-0.195276735702944	0.39565578088311	1.55567485005071	0.222017043887077	0.999801224058721	1
Mndal|ENSMUSG00000090272	-0.542752578442011	-0.698136133445286	9.04300722412996	0.00568300789576945	0.509268916984241	1
Fmn2|ENSMUSG00000028354	0.00634637257333916	6.18761272615602	0.0619146696202511	0.866492745645705	0.999801224058721	1
Grem2|ENSMUSG00000050069	-0.0709923299306271	4.96444717631998	1.6943571599578	0.203004604150323	0.999801224058721	1
Rgs7|ENSMUSG00000026527	-0.0656755408318243	5.24103691938296	3.41606339595154	0.139099006567413	0.999801224058721	1
Fh1|ENSMUSG00000026526	-0.0458076303995303	6.11655884625122	4.48744461566211	0.229499828208882	0.999801224058721	1
Chml|ENSMUSG00000078185	-0.0764502685427207	2.28158457453759	1.02110798377174	0.384590502016563	0.999801224058721	1
Opn3|ENSMUSG00000026525	-0.00685307202788959	1.89154160644295	0.010630176930443	0.944937740637112	0.999801224058721	1
Exo1|ENSMUSG00000039748	0.180049455478867	-0.933906349845168	0.722139500788629	0.409268916442361	0.999801224058721	1
B020018G12Rik|ENSMUSG00000078184	0.187833170613183	2.15493012445999	5.81895808250759	0.0421715201993275	0.967680819156492	1
Pld5|ENSMUSG00000055214	0.152311869493906	4.73167537246215	6.19763773475819	0.0186062333347409	0.780549729797611	1
Cep170|ENSMUSG00000057335	-0.0155989649585549	6.52077288285778	0.240037259476339	0.668656141446248	0.999801224058721	1
Sdccag8|ENSMUSG00000026504	0.020116033837287	4.23355243642413	0.384830862364568	0.720497395811332	0.999801224058721	1
Akt3|ENSMUSG00000019699	-0.0108753226556104	7.42686433038897	0.170102961256547	0.75883763724578	0.999801224058721	1
Zbtb18|ENSMUSG00000063659	-0.0696724125644762	7.3431500852118	1.14437339255003	0.293322088692349	0.999801224058721	1
Adss|ENSMUSG00000015961	-0.0262869797785991	6.65378580522737	1.01495287965901	0.469886810568081	0.999801224058721	1
Gm16432|ENSMUSG00000091476	0.0101010770754478	-0.213189363406105	0.00480516687021721	0.954005603581632	0.999801224058721	1
Desi2|ENSMUSG00000026502	0.0717545124428541	1.92900343748861	0.976502867875029	0.465729454670847	0.999801224058721	1
Gm9982|ENSMUSG00000055831	-0.00862839363793506	-0.211701470507458	0.00200619278225961	0.964573179036482	0.999801224058721	1
B230369F24Rik|ENSMUSG00000086350	-0.0148023302200778	2.57209727982754	0.0514157244435508	0.859665615021594	0.999801224058721	1
Cox20|ENSMUSG00000026500	0.100944486137226	4.04895566200285	6.60258202976711	0.0838550933887264	0.999801224058721	1
Gm16586|ENSMUSG00000089788	0.0248570931015282	5.68160577769696	0.266951169849854	0.609199234469365	0.999801224058721	1
Hnrnpu|ENSMUSG00000039630	0.00282858759962177	8.97006238336628	0.0154618325418615	0.937112114423591	0.999801224058721	1
Efcab2|ENSMUSG00000026495	0.029546707055292	3.68805817469288	0.398371657219827	0.638655489704354	0.999801224058721	1
Kif26b|ENSMUSG00000026494	0.0678028252906675	3.7057399887992	0.788293522480817	0.381729750809959	0.999801224058721	1
Gm16564|ENSMUSG00000089713	-0.343192820531785	-1.60481602189639	1.51339151619792	0.22824933469935	0.999801224058721	1
Smyd3|ENSMUSG00000055067	-0.0924696213083872	5.44480978329054	10.5651317471685	0.0280905431054761	0.874177701442416	1
Tfb2m|ENSMUSG00000026492	-0.0628909985683272	3.32617178751855	1.21770681662799	0.351714767852298	0.999801224058721	1
Cnst|ENSMUSG00000038949	0.0234939663272341	6.99590131702343	0.578565226399941	0.509066140916441	0.999801224058721	1
Sccpdh|ENSMUSG00000038936	0.0260228943152541	6.06567620605969	0.536393181444938	0.493381313716029	0.999801224058721	1
Ahctf1|ENSMUSG00000026491	0.00788176977499217	6.75986954469123	0.0663188598857331	0.827279671057983	0.999801224058721	1
Cdc42bpa|ENSMUSG00000026490	0.0229803214900524	8.13661523858468	1.2123083997595	0.514388360399857	0.999801224058721	1
Adck3|ENSMUSG00000026489	0.0361154742740435	5.36203719673456	1.35182025907964	0.401440243551385	0.999801224058721	1
Psen2|ENSMUSG00000010609	0.0213393839771148	3.3187294266421	0.15982561769268	0.753356620522516	0.999801224058721	1
Itpkb|ENSMUSG00000038855	0.020197552584594	4.58956855352638	0.13876905463267	0.712145186999871	0.999801224058721	1
Gm5069|ENSMUSG00000055676	0.348248848809258	0.401441279736191	5.45041792050636	0.0264984226114382	0.859153528512744	1
6330403A02Rik|ENSMUSG00000053963	0.0370659496407513	7.65035842721948	1.0071853194047	0.323661209232787	0.999801224058721	1
Parp1|ENSMUSG00000026496	0.0364095760866669	6.09158772542247	1.96327283800168	0.342299745969724	0.999801224058721	1
Lin9|ENSMUSG00000058729	-0.0249462882021935	1.91208741707945	0.0899100941859182	0.80390530824628	0.999801224058721	1
Acbd3|ENSMUSG00000026499	0.00935952353061247	5.2798913961422	0.0539178231892921	0.831223477816209	0.999801224058721	1
H3f3a|ENSMUSG00000060743	-0.0673771844905339	5.90305374685717	3.33057991256533	0.0842404859953391	0.999801224058721	1
Gm16067|ENSMUSG00000073485	-0.0769770091246489	0.65953419038539	0.361703551975797	0.585681259259488	0.999801224058721	1
Sde2|ENSMUSG00000038806	-0.0608928915348916	4.84059247510316	4.88609055349673	0.213698579964322	0.999801224058721	1
Pycr2|ENSMUSG00000026520	-0.0343657815746171	4.31569567549965	0.701662207815341	0.537054664006349	0.999801224058721	1
Lefty1|ENSMUSG00000038793	-0.102607133428036	-1.82237306670051	0.0984873609928313	0.755839674956018	0.999801224058721	1
Tmem63a|ENSMUSG00000026519	-0.0860626507781715	5.97111799002134	2.62610669895955	0.115658653949549	0.999801224058721	1
Ephx1|ENSMUSG00000038776	0.00473682302885305	5.13783516512188	0.00425277889704426	0.948439839138569	0.999801224058721	1
Nvl|ENSMUSG00000026516	0.0287804184292546	5.44738917608634	0.771568581205304	0.495039167990929	0.999801224058721	1
Cnih4|ENSMUSG00000062169	-0.0348456702414973	3.5042884057342	0.554520103506661	0.595200755897725	0.999801224058721	1
Wdr26|ENSMUSG00000038733	-0.00369652315357052	7.47299920827911	0.0251717578822077	0.91675158114173	0.999801224058721	1
A430110L20Rik|ENSMUSG00000054135	-0.0194253339551532	1.22371042705281	0.0386205356038315	0.871438174004145	0.999801224058721	1
Rpl35a-ps2|ENSMUSG00000081214	0.0864702750577149	1.15475169412652	0.337909268991886	0.565411537187497	0.999801224058721	1
Cnih3|ENSMUSG00000026514	-0.0316196042615834	2.00040990480512	0.0669689776103025	0.797582039299088	0.999801224058721	1
Lbr|ENSMUSG00000004880	-0.0213690187998701	3.7875307080061	0.184575773904995	0.729068967180214	0.999801224058721	1
Enah|ENSMUSG00000022995	0.0342076097364937	6.21659960523408	0.902511966539584	0.366452395762605	0.999801224058721	1
Srp9|ENSMUSG00000026511	-0.022639741516151	5.32348694973246	0.651287639252899	0.601286262828831	0.999801224058721	1
Degs1|ENSMUSG00000038633	0.00176342833340169	6.74301095022407	0.00577673839006755	0.960844775078285	0.999801224058721	1
Fbxo28|ENSMUSG00000047539	-0.0227009049056779	5.6350911889858	0.481675279418419	0.578235460109038	0.999801224058721	1
Trp53bp2|ENSMUSG00000026510	-0.032904249147142	5.37646101997303	0.463747350980799	0.501137676616982	0.999801224058721	1
Capn2|ENSMUSG00000026509	0.0535166820595374	6.50489880468672	3.50130884601872	0.144176884156038	0.999801224058721	1
Susd4|ENSMUSG00000038576	-0.0818553507372173	6.41349710471239	4.94954257619996	0.0338223708622852	0.9218211778326	1
Tlr5|ENSMUSG00000079164	-0.157977387219923	-0.776448183904132	0.670789813635068	0.426947362195959	0.999801224058721	1
Disp1|ENSMUSG00000030768	-0.00691102992509975	2.82224160827995	0.0133734294689632	0.928408988142768	0.999801224058721	1
Brox|ENSMUSG00000046836	-0.033927341406708	5.84145037669627	1.62432959407358	0.391503151393766	0.999801224058721	1
Aida|ENSMUSG00000042901	-0.00321014007725538	5.02169880195817	0.0100132769893591	0.945043559505584	0.999801224058721	1
Mia3|ENSMUSG00000056050	-0.00382143476602493	6.95035899610449	0.0326523128927219	0.91474326665326	0.999801224058721	1
Taf1a|ENSMUSG00000072258	0.0335221703869307	3.06509223118099	0.420815128293863	0.64543767418267	0.999801224058721	1
Hhipl2|ENSMUSG00000053461	-0.282355452293566	-0.792046513838751	2.17232347731033	0.152929635828219	0.999801224058721	1
Dusp10|ENSMUSG00000039384	-0.0427515659877328	2.40824844555022	0.263859013372175	0.613033172079902	0.999801224058721	1
Hlx|ENSMUSG00000039377	-0.295071109244264	-1.11590326062198	1.2420948207004	0.273979245214352	0.999801224058721	1
Marc2|ENSMUSG00000073481	-0.0020666631862035	5.1191015933422	0.00352852560465698	0.963918368361635	0.999801224058721	1
C130074G19Rik|ENSMUSG00000039349	0.0732634327110866	3.95456029582678	1.01780487779091	0.321165383417903	0.999801224058721	1
Mark1|ENSMUSG00000026620	-0.0153130300404287	7.12819724279783	0.299427759062064	0.66597690499679	0.999801224058721	1
Rab3gap2|ENSMUSG00000039318	-0.000823135625757687	6.81753194917007	0.000861489691173788	0.981739713548228	0.999801224058721	1
Iars2|ENSMUSG00000026618	-0.011412233866029	5.79399743109345	0.185554269104891	0.773744412967342	0.999801224058721	1
Bpnt1|ENSMUSG00000026617	-0.0211342935709016	5.14914878374085	0.298604918256089	0.643116599443757	0.999801224058721	1
Eprs|ENSMUSG00000026615	0.00300717425424909	6.95148799196145	0.0142190255164722	0.932825302090854	0.999801224058721	1
9630028B13Rik|ENSMUSG00000051295	1.09645764336621	-2.20202772137489	7.05505350778899	0.0125724640235771	0.668910714774951	1
Slc30a10|ENSMUSG00000026614	0.049725057528771	5.55883425016366	1.85142055033583	0.23017674768456	0.999801224058721	1
Gm2061|ENSMUSG00000097615	0.0936336569823802	2.90245497623868	2.24901692249	0.213463050615832	0.999801224058721	1
Lyplal1|ENSMUSG00000039246	-0.143572530773478	1.85769394867396	2.48592706953171	0.155338385995741	0.999801224058721	1
Tgfb2|ENSMUSG00000039239	0.116135266389997	3.1696047432859	2.56004575619412	0.120149351419732	0.999801224058721	1
Rrp15|ENSMUSG00000001305	0.0438512223494385	3.305752166389	0.523577617920321	0.523410430171882	0.999801224058721	1
A430105J06Rik|ENSMUSG00000097784	-0.0420214995028621	-1.40907432157026	0.0252044791357838	0.874930065801672	0.999801224058721	1
Spata17|ENSMUSG00000026611	0.037235864228219	-0.872689667555898	0.0380034822748549	0.858183347069406	0.999801224058721	1
Gpatch2|ENSMUSG00000039210	0.0134401228613809	4.46301496486498	0.0983444657250669	0.801302444093953	0.999801224058721	1
Esrrg|ENSMUSG00000026610	-0.102029572973067	4.94889881434743	1.76569335010026	0.194005540160639	0.999801224058721	1
Kctd3|ENSMUSG00000026608	-0.0202678795205349	6.25422589038779	0.461576669507836	0.587946389010925	0.999801224058721	1
Kcnk2|ENSMUSG00000037624	0.0382609580552933	7.4582804082371	0.667355000510002	0.420461003091255	0.999801224058721	1
Cenpf|ENSMUSG00000026605	-0.214043311063097	0.598496307773913	1.35949390276573	0.252876186216745	0.999801224058721	1
Ptpn14|ENSMUSG00000026604	0.0264953499690334	2.68479828702023	0.165484995057527	0.742748611406642	0.999801224058721	1
Smyd2|ENSMUSG00000026603	0.0594981447958777	3.76258717822344	1.04917892462201	0.335544879001079	0.999801224058721	1
Prox1|ENSMUSG00000010175	-0.0594094424878243	4.91170685375507	1.0169555704018	0.321364022287857	0.999801224058721	1
Gm17566|ENSMUSG00000079045	0.0762058446372215	0.530196362374519	0.204564970634007	0.654337705829937	0.999801224058721	1
Rps6kc1|ENSMUSG00000089872	0.0208949474640592	5.56379587666057	0.3870279713441	0.613027161435487	0.999801224058721	1
Angel2|ENSMUSG00000026634	-0.0487652810552691	6.4771418037661	2.82612131947566	0.182352082839392	0.999801224058721	1
Vash2|ENSMUSG00000037568	0.0500995023517167	0.541748806705778	0.162911888965343	0.730153871294284	0.999801224058721	1
Mfsd7b|ENSMUSG00000066595	0.0799588397938565	3.78822201886695	1.73937035332393	0.197268268672914	0.999801224058721	1
Tatdn3|ENSMUSG00000026632	-0.0146132540429952	4.10322232827667	0.0177186359036604	0.895000474119755	0.999801224058721	1
Nsl1|ENSMUSG00000062510	0.0297943226942117	0.0245592101711087	0.04927996850679	0.857388821653554	0.999801224058721	1
Batf3|ENSMUSG00000026630	0.00591819679511334	-1.28895817334182	0.000677410952014427	0.979409288873357	0.999801224058721	1
Atf3|ENSMUSG00000026628	-0.310584727058611	0.150305107460507	1.85381042003576	0.183550946565213	0.999801224058721	1
D730003I15Rik|ENSMUSG00000073478	0.129610786367493	1.09832878202515	1.1635788683031	0.291439506351059	0.999801224058721	1
Nenf|ENSMUSG00000037499	0.0791256025260362	4.66247989565855	3.31556882169381	0.121432372582433	0.999801224058721	1
Tmem206|ENSMUSG00000026627	-0.013603088416938	3.11339370930625	0.0571321548706978	0.848779219151755	0.999801224058721	1
Ppp2r5a|ENSMUSG00000026626	-0.032712822954482	6.35977252382493	1.38744670475257	0.376959731309168	0.999801224058721	1
Dtl|ENSMUSG00000037474	-0.244797084282723	0.640435357309947	0.957783456424212	0.335627721613436	0.999801224058721	1
Ints7|ENSMUSG00000037461	-0.078036740556339	5.29882664293188	1.41086938714928	0.244297073396644	0.999801224058721	1
Lpgat1|ENSMUSG00000026623	0.00516257860573887	6.52055698311046	0.0260725215124526	0.888082832378237	0.999801224058721	1
Nek2|ENSMUSG00000026622	-0.244183975440798	2.45249655411029	4.28913433923101	0.0471176658477778	0.976257674984903	1
1700034H15Rik|ENSMUSG00000055833	0.0278173968462812	1.93502281802178	0.0725288310315169	0.789546496498145	0.999801224058721	1
Slc30a1|ENSMUSG00000037434	-0.111248401816758	2.485821426199	1.61593087015828	0.213497111972338	0.999801224058721	1
Gm26670|ENSMUSG00000097416	0.152313464839089	-0.652155910389087	0.214724801310767	0.646457093188995	0.999801224058721	1
Traf5|ENSMUSG00000026637	-0.205159886928777	0.39061681646117	1.92382321467334	0.175727655059128	0.999801224058721	1
Gm10516|ENSMUSG00000097316	-0.0635864315638166	2.10484133372221	0.250620754690006	0.620317255086605	0.999801224058721	1
Rcor3|ENSMUSG00000037395	0.00812897324004853	4.14989694576009	0.0192192803536756	0.890672651001926	0.999801224058721	1
Kcnh1|ENSMUSG00000058248	0.0288954795929325	4.44774211979433	0.16100142471016	0.691100169980575	0.999801224058721	1
Hhat|ENSMUSG00000037375	-0.185838945155927	-0.270141954905591	1.27109421508898	0.297140676496288	0.999801224058721	1
Gm15867|ENSMUSG00000089812	0.0214507595608995	-0.4876215056133	0.0217555875806394	0.90952868978254	0.999801224058721	1
Sertad4|ENSMUSG00000016262	0.0551133703864419	5.90192581596918	1.81472440936372	0.188101629227917	0.999801224058721	1
Syt14|ENSMUSG00000016200	0.0414248255171257	3.02910951593486	0.341893589150479	0.577328949190306	0.999801224058721	1
Diexf|ENSMUSG00000016181	0.0385849917003941	4.31379855764012	0.929342530710574	0.489311795572671	0.999801224058721	1
Irf6|ENSMUSG00000026638	-0.106578649093477	0.709187084871778	0.498031597065311	0.485849072526374	0.999801224058721	1
A130010J15Rik|ENSMUSG00000079144	0.0158287727345325	2.81595746153799	0.0640965791570457	0.839717400938733	0.999801224058721	1
Traf3ip3|ENSMUSG00000037318	-0.0710272442877131	0.163697433464728	0.302436714566343	0.654233776175127	0.999801224058721	1
Hsd11b1|ENSMUSG00000016194	0.151102268188105	2.82066649502525	2.04219245526992	0.163392526541903	0.999801224058721	1
G0s2|ENSMUSG00000009633	0.0788934441278445	1.18121451241527	0.618748022876791	0.511171427701373	0.999801224058721	1
Lamb3|ENSMUSG00000026639	-0.347869671549953	1.59490526647906	8.51282658588	0.00664791066656573	0.535280428447473	1
Camk1g|ENSMUSG00000016179	0.0177039428648997	5.05505640146955	0.0435866470045472	0.836045619119884	0.999801224058721	1
Plxna2|ENSMUSG00000026640	-0.0483151227452645	6.87472304202955	1.13635244732745	0.294988603980215	0.999801224058721	1
Cd34|ENSMUSG00000016494	-0.0495644076355684	4.59501374216773	1.78147680275347	0.336573616836304	0.999801224058721	1
Gm16897|ENSMUSG00000097325	-0.164760132541139	-1.35886380980737	0.316960189376221	0.577653504169826	0.999801224058721	1
A330023F24Rik|ENSMUSG00000096929	0.143374334335905	6.46814231400375	5.34252269899778	0.0279146823814903	0.871875371608737	1
Cd46|ENSMUSG00000016493	-0.0732053721697357	2.15014474663552	1.05893499926619	0.425508757189633	0.999801224058721	1
Cr1l|ENSMUSG00000016481	0.0173939891359717	3.80277337686283	0.175493741670371	0.778000853124872	0.999801224058721	1
Cr2|ENSMUSG00000026616	0.222907248489418	-1.16743249239896	0.625714163996842	0.435184974944751	0.999801224058721	1
Ppp1r14c|ENSMUSG00000040653	-0.0367144478797845	2.88980234700444	0.277660594392316	0.626076339539965	0.999801224058721	1
Plekhg1|ENSMUSG00000040624	-0.0277978985388352	4.85482752985335	0.258343019119957	0.615004441437911	0.999801224058721	1
Mthfd1l|ENSMUSG00000040675	-0.116519476760031	3.14862635997398	1.8244374647736	0.186958110662362	0.999801224058721	1
Akap12|ENSMUSG00000038587	-0.0236481713019345	4.48513897541778	0.10277125665742	0.750767174618505	0.999801224058721	1
Zbtb2|ENSMUSG00000075327	-0.0199483894771377	3.72734412783932	0.166426860657375	0.747462657535018	0.999801224058721	1
Gm21781|ENSMUSG00000095123	-0.0197513871871773	4.90507618729186	0.268886431657012	0.681797746921562	0.999801224058721	1
Rmnd1|ENSMUSG00000019763	0.116925093905715	3.89088715952709	5.66631677081309	0.0550960291825306	0.996195726645644	1
1700052N19Rik|ENSMUSG00000061759	-0.0477163376585977	4.14640318964219	1.39592681436464	0.40880414669785	0.999801224058721	1
Syne1|ENSMUSG00000019769	0.016504931537559	8.14964634225828	0.352895516982049	0.639354859207034	0.999801224058721	1
Syne1|ENSMUSG00000096054	0.0903522786749161	7.73002106734923	4.86265173274524	0.0353069880921183	0.93323345429925	1
Myct1|ENSMUSG00000046916	0.0653928118532951	-0.23775496151808	0.136698825708964	0.714200726613101	0.999801224058721	1
Vip|ENSMUSG00000019772	-0.00225376240268066	0.265729410533029	0.000162406496538827	0.989917099908954	0.999801224058721	1
Fbxo5|ENSMUSG00000019773	-0.123870995641341	0.535840214964216	1.08779285552965	0.394887926606901	0.999801224058721	1
Mtrf1l|ENSMUSG00000019774	-0.0322621273095064	2.97286455807697	0.277704249282699	0.661669709377486	0.999801224058721	1
Rgs17|ENSMUSG00000019775	0.0428409317907727	6.62000938145818	1.10403547035554	0.301832033469022	0.999801224058721	1
Oprm1|ENSMUSG00000000766	0.198367608152569	2.41317229580919	2.15140620518174	0.152918104108985	0.999801224058721	1
Ipcef1|ENSMUSG00000064065	0.104099758294518	3.48618139634239	1.48044714737682	0.23325741070553	0.999801224058721	1
Cnksr3|ENSMUSG00000015202	-0.136428090175759	2.39844379993425	2.33910821072226	0.136712728684968	0.999801224058721	1
Lrp11|ENSMUSG00000019796	-0.00242746737563154	5.45261313976498	0.00606038083362728	0.954230081687663	0.999801224058721	1
Pcmt1|ENSMUSG00000019795	-0.00342102184373388	7.11683017103164	0.0208934890737998	0.92336950567344	0.999801224058721	1
Nup43|ENSMUSG00000040034	-0.139034232977281	1.74004530951728	2.97623067724039	0.184737917472155	0.999801224058721	1
Lats1|ENSMUSG00000040021	0.0204206880920663	5.03431095210734	0.200252726622993	0.661243011050751	0.999801224058721	1
Katna1|ENSMUSG00000019794	-0.0360492860338614	3.76463869016388	0.598407644598686	0.561482208604232	0.999801224058721	1
Ginm1|ENSMUSG00000040006	0.0131786316185653	3.74744669447751	0.05403053899381	0.832185662390679	0.999801224058721	1
6530403G13Rik|ENSMUSG00000052979	0.0213364246988676	-0.870841453421313	0.0115939497294482	0.918390640788571	0.999801224058721	1
Ppil4|ENSMUSG00000015757	0.00376103357415249	5.93032496773559	0.0194117202093643	0.923151920743323	0.999801224058721	1
Tab2|ENSMUSG00000015755	-0.00739328268423346	6.63157650735039	0.0879179108322682	0.838292184854902	0.999801224058721	1
Ust|ENSMUSG00000047712	-0.0293562528512325	5.58829182451827	0.200863498040216	0.657267661900791	0.999801224058721	1
Sash1|ENSMUSG00000015305	0.0166198052000116	6.80710513662074	0.244402194573422	0.642702201439562	0.999801224058721	1
Samd5|ENSMUSG00000060487	-0.048351804096521	3.80606765535454	0.660916017055984	0.433697424018884	0.999801224058721	1
Stxbp5|ENSMUSG00000019790	-0.0230206096085811	6.70169108612992	0.693822476298301	0.524891490564569	0.999801224058721	1
Rab32|ENSMUSG00000019832	0.0732850591297577	1.03895879986484	0.387219060237394	0.567514854623387	0.999801224058721	1
Grm1|ENSMUSG00000019828	-0.00765273208001461	6.63810618040399	0.0300728972814833	0.863497985074592	0.999801224058721	1
Shprh|ENSMUSG00000090112	-0.0137745672587921	5.80997010263707	0.20588551649357	0.728898928921031	0.999801224058721	1
4930432B10Rik|ENSMUSG00000097007	-0.0554233553691418	-1.29744134911345	0.0591882096229709	0.809451234046483	0.999801224058721	1
Fbxo30|ENSMUSG00000047648	-0.0560632927038827	3.09936612332937	0.917385529444705	0.434643652589679	0.999801224058721	1
Epm2a|ENSMUSG00000055493	-0.0483525780748097	5.17240543290832	2.80875205095734	0.28533512326485	0.999801224058721	1
Gm9797|ENSMUSG00000045455	0.0768983178609386	1.19848537360238	0.573613082662491	0.521830034535433	0.999801224058721	1
Utrn|ENSMUSG00000019820	0.0393604454066692	7.4502842949475	1.456117323688	0.265079649258992	0.999801224058721	1
Sf3b5|ENSMUSG00000078348	-0.0654976756099973	4.21112584639719	1.83817947336366	0.248737257516378	0.999801224058721	1
Plagl1|ENSMUSG00000019817	-0.0279131603254113	4.47990144413491	0.245723373584612	0.623740133291781	0.999801224058721	1
Ltv1|ENSMUSG00000019814	0.0476149055075928	4.17635386812392	1.20583215174395	0.401892217674943	0.999801224058721	1
Phactr2|ENSMUSG00000062866	-0.042877621691544	4.41840666518489	0.694087905170359	0.426294240516795	0.999801224058721	1
Fuca2|ENSMUSG00000019810	0.0695109743548092	5.12650700453521	4.76993188497724	0.127178041661198	0.999801224058721	1
Pex3|ENSMUSG00000019809	-0.0154245916351789	4.92433954205922	0.234117891906432	0.747682222702799	0.999801224058721	1
Adat2|ENSMUSG00000019808	0.166069387071374	2.51179693387538	4.35002240689702	0.0528231239910964	0.991909988531725	1
Aig1|ENSMUSG00000019806	0.0126472403195527	5.34955405647105	0.096749830111258	0.768600631687741	0.999801224058721	1
Hivep2|ENSMUSG00000015501	0.0480667975823172	8.11205796222185	2.15672138946698	0.173844447349431	0.999801224058721	1
Gm10335|ENSMUSG00000071532	0.0179153423266718	1.621577591019	0.0306017485488039	0.867234825728002	0.999801224058721	1
Gpr126|ENSMUSG00000039116	0.246116102664493	1.73217892323201	7.04470419728645	0.0199930889844598	0.801495172662956	1
Vta1|ENSMUSG00000019868	-0.00342503689988703	5.38050955513064	0.0136602509331504	0.936039608459137	0.999801224058721	1
Gm8355|ENSMUSG00000093798	0.156774032730953	6.01769051932046	8.9392414923223	0.00555192676413745	0.502787187804109	1
Nmbr|ENSMUSG00000019865	0.0619592183698623	-1.34825976884103	0.046951244751789	0.829933047323081	0.999801224058721	1
Cited2|ENSMUSG00000039910	0.0841462317292803	4.7636204600106	3.22434908250159	0.0913919606507257	0.999801224058721	1
Gm20655|ENSMUSG00000093672	0.0239068963348501	-1.16001269240732	0.0126121238162906	0.911555070228576	0.999801224058721	1
Txlnb|ENSMUSG00000039891	0.0663209283810233	1.44468193518098	0.289072727035172	0.594809662378823	0.999801224058721	1
Gm7584|ENSMUSG00000093537	-0.220950111349751	-1.64161841371624	0.762795064077161	0.389441777878759	0.999801224058721	1
Heca|ENSMUSG00000039879	0.00458749226796143	4.93144157242021	0.0192290754586093	0.923618446082971	0.999801224058721	1
Abracl|ENSMUSG00000078453	0.135255010391419	3.70296812895907	6.0990920250718	0.0302758303580612	0.894039820568517	1
Reps1|ENSMUSG00000019854	0.0793217334753434	5.15129478952074	7.76583956727644	0.0811372192329832	0.999801224058721	1
Ccdc28a|ENSMUSG00000059554	0.00889562195999935	4.18927456643587	0.0333832311122341	0.876174218724416	0.999801224058721	1
Gm10827|ENSMUSG00000096977	0.251940436763955	-0.34855766163809	1.56184200847534	0.221125864222063	0.999801224058721	1
Nhsl1|ENSMUSG00000039835	0.0716056486960504	4.18934980620731	1.37713862572882	0.249887109492476	0.999801224058721	1
Hebp2|ENSMUSG00000019853	0.364060161276401	0.709204569692227	8.8602485610837	0.00873032335770441	0.591164506775863	1
D10Bwg1379e|ENSMUSG00000019852	-0.0351070014462527	6.03061048595492	0.406822698044643	0.528459501011772	0.999801224058721	1
Perp|ENSMUSG00000019851	-0.0959061798795632	2.08209309050382	1.02394811090445	0.319733546267626	0.999801224058721	1
Tnfaip3|ENSMUSG00000019850	-0.0317529950264108	2.92850602506524	0.263649161488146	0.669702003051648	0.999801224058721	1
Ifngr1|ENSMUSG00000020009	0.0705172661587085	3.78039336620173	2.45824985496168	0.255516748116949	0.999801224058721	1
Il20ra|ENSMUSG00000020007	0.227997984971065	1.98893655432565	7.34403654398614	0.0187438765496577	0.781657858930458	1
Slc35d3|ENSMUSG00000050473	-0.0401176942172316	5.80619157994143	0.929822391399916	0.342672452472079	0.999801224058721	1
Pex7|ENSMUSG00000020003	-0.0791167197114245	4.73827839306724	3.03606844641511	0.114713553188344	0.999801224058721	1
Map3k5|ENSMUSG00000071369	-0.0489935643778482	4.69028012660024	1.11045725581048	0.333722194469642	0.999801224058721	1
Map7|ENSMUSG00000019996	-0.0250637322730122	6.94730170396491	0.101526281144999	0.752229101294626	0.999801224058721	1
4933406P04Rik|ENSMUSG00000069713	0.201083778897062	-1.1771004848469	0.483021966339671	0.492442738277475	0.999801224058721	1
Bclaf1|ENSMUSG00000037608	0.00794633587400218	7.59715054037423	0.137263153457849	0.82224751651394	0.999801224058721	1
Mtfr2|ENSMUSG00000019992	0.0251800988668724	-0.43714193923236	0.0174220508517701	0.895877650030804	0.999801224058721	1
Pde7b|ENSMUSG00000019990	-0.115924907211146	8.53030460477164	7.85062289269527	0.00884190895855463	0.591164506775863	1
Ahi1|ENSMUSG00000019986	-0.0439103725052107	7.96550258889623	0.69882585399087	0.40983419151574	0.999801224058721	1
Gm26577|ENSMUSG00000097923	0.129389532050324	0.27169005751627	0.725836872524225	0.413543945788837	0.999801224058721	1
Myb|ENSMUSG00000019982	0.230788007626892	-0.435757047922944	1.39815588421749	0.246385179148667	0.999801224058721	1
Hbs1l|ENSMUSG00000019977	0.0418482921163305	5.46889255377914	2.47535749289149	0.319472090216152	0.999801224058721	1
Sgk1|ENSMUSG00000019970	-0.138561013629755	7.01766022934311	0.813157563720198	0.37442207088776	0.999801224058721	1
Gm7672|ENSMUSG00000097086	-0.0899601320408025	0.334684212241357	0.43476413915305	0.555576621218151	0.999801224058721	1
Gm4895|ENSMUSG00000044268	-0.0456721275196189	4.10046811577304	1.13442965277387	0.429388866161687	0.999801224058721	1
H60b|ENSMUSG00000075297	0.588217257374435	-0.395752266592154	4.67426472638642	0.0387792931092599	0.953769923876226	1
Gm5421|ENSMUSG00000097245	-0.0076267594166322	6.0222685326894	0.0773051748024687	0.84295762367872	0.999801224058721	1
Slc2a12|ENSMUSG00000037490	0.00500793311421839	1.20633008939714	0.00139748507020375	0.970429071189138	0.999801224058721	1
Tbpl1|ENSMUSG00000071359	-0.0187972815196063	5.86178706570631	0.258951699557186	0.632469621445216	0.999801224058721	1
Eya4|ENSMUSG00000010461	-0.0426406724407506	1.28895187040567	0.0970828745377802	0.757529102011176	0.999801224058721	1
Rps12|ENSMUSG00000061983	-0.0830522994038673	0.759900779484778	0.552820351119899	0.542539968514645	0.999801224058721	1
Slc18b1|ENSMUSG00000037455	0.0768274747164937	3.50989084010352	0.161567381848885	0.690587127964711	0.999801224058721	1
Stx7|ENSMUSG00000019998	0.0213034197548332	6.80461170181188	0.95967102530021	0.55267427744928	0.999801224058721	1
Moxd1|ENSMUSG00000020000	0.00502242431577775	2.98853385482236	0.00694350795166535	0.946185519027145	0.999801224058721	1
Ctgf|ENSMUSG00000019997	-0.162357115068215	2.52877982135948	0.414140935915005	0.524799063652848	0.999801224058721	1
Enpp1|ENSMUSG00000037370	-0.0418744001091882	3.28320416253263	0.504771890290363	0.535286951665391	0.999801224058721	1
Enpp3|ENSMUSG00000019989	-0.123458562340929	-0.762781581257712	0.310968471289933	0.581253374789707	0.999801224058721	1
Med23|ENSMUSG00000019984	0.0146407631778816	5.50953696780295	0.227190055870279	0.725009128778279	0.999801224058721	1
Akap7|ENSMUSG00000039166	0.0799375524336449	4.57177114445721	3.83562969098586	0.124153892665505	0.999801224058721	1
Epb4.1l2|ENSMUSG00000019978	0.00425947347769278	7.14971974923876	0.0269606984873604	0.903808930742442	0.999801224058721	1
Tmem200a|ENSMUSG00000049420	0.158137535693434	0.86207838042931	1.93588168373516	0.237426045819577	0.999801224058721	1
L3mbtl3|ENSMUSG00000039089	0.0585373627215203	4.41623518955705	1.01779584646723	0.321167494814841	0.999801224058721	1
Arhgap18|ENSMUSG00000039031	-0.0637404452306807	4.24187657772876	1.11087800969352	0.300365554989636	0.999801224058721	1
Lama2|ENSMUSG00000019899	0.0406017427213271	4.57542478666202	0.402949242871971	0.530415823382782	0.999801224058721	1
Gm10145|ENSMUSG00000064208	0.161305146484918	1.94102792584722	3.83433838969502	0.105060716213794	0.999801224058721	1
Ptprk|ENSMUSG00000019889	0.0510389300093838	3.8423733638074	0.694264718594765	0.41134891877394	0.999801224058721	1
4930519F09Rik|ENSMUSG00000090126	-0.135129119384521	-0.782784425632206	0.454914504872306	0.505211541714073	0.999801224058721	1
Gm9824|ENSMUSG00000095478	0.0335256387814058	4.19517684712603	0.70082076746981	0.555931057011105	0.999801224058721	1
Gm9996|ENSMUSG00000056316	-0.121361534239735	0.881796388681457	0.905731077196145	0.355351461284961	0.999801224058721	1
Soga3|ENSMUSG00000038916	-0.00817398956647197	5.85102272083916	0.0661715569087847	0.836647924794438	0.999801224058721	1
9330159F19Rik|ENSMUSG00000004360	0.0472899509194601	6.73276130727243	2.95968350256976	0.189196196658734	0.999801224058721	1
Echdc1|ENSMUSG00000019883	-0.01073419075584	5.04059574389563	0.0882656501703274	0.81800564044225	0.999801224058721	1
Rnf146|ENSMUSG00000038876	-0.00983623120989717	5.6737217960357	0.113348363719329	0.808638017917367	0.999801224058721	1
Rspo3|ENSMUSG00000019880	0.21413273911979	1.23775848143721	4.05621334590035	0.0729442106217795	0.999801224058721	1
Gm10275|ENSMUSG00000069682	-0.00621326322439179	6.93901649032282	0.0416996942230224	0.861561080628468	0.999801224058721	1
Cenpw|ENSMUSG00000075266	-0.177840613593646	1.11961780710922	2.38433423839169	0.148723359921191	0.999801224058721	1
Trmt11|ENSMUSG00000019792	0.0175059619806709	2.91167178853389	0.0909973715116608	0.817063350590166	0.999801224058721	1
Hint3|ENSMUSG00000019791	-0.00736955610095316	3.12393427529172	0.019973826725075	0.918127642081116	0.999801224058721	1
Ncoa7|ENSMUSG00000039697	-0.00910718561968331	6.37418343068285	0.106629634480167	0.806341767927572	0.999801224058721	1
Hey2|ENSMUSG00000019789	-0.00818956527803081	2.55722426332988	0.00825448594337596	0.928216637752509	0.999801224058721	1
Gm5422|ENSMUSG00000039684	-0.00835415167145239	5.60547075324961	0.0617008952097501	0.83958649573281	0.999801224058721	1
Hddc2|ENSMUSG00000000295	-0.015600942536576	3.77049595809454	0.0902758220978083	0.800091003891826	0.999801224058721	1
Tpd52l1|ENSMUSG00000000296	-0.0589041182340752	5.63433673978069	1.42848883621288	0.241440140395937	0.999801224058721	1
Rnf217|ENSMUSG00000063760	-0.100468697673606	2.86225432889343	1.45981984674581	0.236463448312146	0.999801224058721	1
Nkain2|ENSMUSG00000069671	-0.0776042174933108	2.3391188165102	1.06215695634597	0.37969359162323	0.999801224058721	1
Clvs2|ENSMUSG00000019785	-0.026105523723579	4.68793974319212	0.593311488672335	0.608957785887757	0.999801224058721	1
Gm10327|ENSMUSG00000071343	-0.181486971636227	-0.89054261184261	0.407174186036955	0.52828263149764	0.999801224058721	1
Rsph4a|ENSMUSG00000039552	0.335232358694604	1.14150542334778	4.4216355891884	0.0440432860885753	0.967680819156492	1
Zufsp|ENSMUSG00000039531	-0.0250220777992039	3.15995185104123	0.174116941227051	0.724262685774432	0.999801224058721	1
Rwdd1|ENSMUSG00000019782	0.0232451091872746	3.8561588052831	0.288265997049502	0.70333602500157	0.999801224058721	1
Fam26e|ENSMUSG00000049872	0.0907835966104876	1.67780447730522	0.724840928935462	0.40135314857432	0.999801224058721	1
Fam26f|ENSMUSG00000046031	-0.0227071729967156	-1.39539178051787	0.0122498745148731	0.91817429508079	0.999801224058721	1
Dse|ENSMUSG00000039497	-0.00334026477069779	2.06375319163057	0.00174801362332985	0.971246793790993	0.999801224058721	1
Tspyl1|ENSMUSG00000047514	0.0122757401549539	7.78393242140847	0.252149532533229	0.72912792004394	0.999801224058721	1
Gm26564|ENSMUSG00000097274	0.118354860827824	0.90562579917438	0.22390636834582	0.639528683308465	0.999801224058721	1
Tspyl4|ENSMUSG00000039485	0.0480928065960719	9.14251807738362	3.611932358818	0.184604706189579	0.999801224058721	1
Nt5dc1|ENSMUSG00000039480	-0.0962663262889355	1.93807736955947	1.18284799817078	0.3256310530947	0.999801224058721	1
Frk|ENSMUSG00000019779	-0.149983822721865	-1.4752780857111	0.278156917087511	0.601818233824409	0.999801224058721	1
Amd2|ENSMUSG00000063953	0.0748798977611391	3.44930334933706	1.93729985406709	0.263539290789279	0.999801224058721	1
Hs3st5|ENSMUSG00000044499	0.0132442661615734	4.15265397492737	0.055708226924112	0.815603297734258	0.999801224058721	1
Hdac2|ENSMUSG00000019777	-0.0160054131722063	6.62322990122804	0.445232175797588	0.659655122962008	0.999801224058721	1
Marcks|ENSMUSG00000069662	0.0634533607134542	7.45599918090608	2.27679897301062	0.141857230271587	0.999801224058721	1
Lama4|ENSMUSG00000019846	0.0222684237326689	2.33646484275822	0.0639005547785895	0.802170195746622	0.999801224058721	1
Fam229b|ENSMUSG00000051736	0.0548868287963142	3.88891128285925	0.919671209069139	0.362883955540213	0.999801224058721	1
Tube1|ENSMUSG00000019845	-0.049923680502124	1.37463137339561	0.26021812046598	0.670816258438537	0.999801224058721	1
Fyn|ENSMUSG00000019843	-0.00728496275528157	6.66620329469815	0.130254064393101	0.840190925456813	0.999801224058721	1
Traf3ip2|ENSMUSG00000019842	0.164299706826681	-1.34463997304322	0.372870282768023	0.546075104861985	0.999801224058721	1
E130307A14Rik|ENSMUSG00000087177	-0.0391756079271565	4.92753292645344	1.00853145544055	0.410526676263543	0.999801224058721	1
Rev3l|ENSMUSG00000019841	-0.0561355842313433	5.88988075629181	3.51555903392941	0.150984010136752	0.999801224058721	1
AA474331|ENSMUSG00000096687	0.022595207439499	3.84302163997493	0.221828430491953	0.710274421290762	0.999801224058721	1
4930547M16Rik|ENSMUSG00000097890	-0.173459218531632	-0.124793360536797	1.01094041626016	0.322775668202338	0.999801224058721	1
BC021785|ENSMUSG00000038528	0.230571829927986	-2.22390480385182	0.580018227358799	0.452292953355542	0.999801224058721	1
AI317395|ENSMUSG00000038522	0.0929281446789129	-0.845470019599709	0.216900246485179	0.644799356052828	0.999801224058721	1
Slc16a10|ENSMUSG00000019838	-0.33670059616715	0.432845606411189	4.80251274694627	0.0363766166733443	0.936826763188394	1
Rpf2|ENSMUSG00000038510	0.0443659860497169	3.92088957752748	0.935168580279869	0.462441982121268	0.999801224058721	1
Gtf3c6|ENSMUSG00000019837	0.0557291796305191	3.88597935389744	1.44142553938864	0.355200455550819	0.999801224058721	1
Amd1|ENSMUSG00000075232	0.0244576108726562	5.74946987124541	0.794428143532769	0.541914444452273	0.999801224058721	1
Cdk19|ENSMUSG00000038481	-0.0671022796641196	7.45887577291401	5.14584587988867	0.0562375480835821	0.996195726645644	1
Ddo|ENSMUSG00000063428	0.0297476218035299	2.54174510732824	0.118166715453262	0.733446044820765	0.999801224058721	1
Mettl24|ENSMUSG00000045555	-0.669006053564648	-0.644438445550704	14.3450210903443	0.000688026021972214	0.226466411386085	1
Cdc40|ENSMUSG00000038446	-0.0215068578254319	5.69690094181521	0.631480306925137	0.595884354344786	0.999801224058721	1
Wasf1|ENSMUSG00000019831	-0.0500241787026529	7.71639583065022	3.732940470824	0.156605475186868	0.999801224058721	1
Gpr6|ENSMUSG00000046922	-0.187375453855033	6.47272690597506	13.4942513615439	0.000935781809659921	0.262571171379331	1
Fig4|ENSMUSG00000038417	-0.148948129207298	5.75274694882296	14.9723150560079	0.000550829568503332	0.204956497706588	1
Ak9|ENSMUSG00000091415	-0.0587099859404231	-0.394364070836879	0.0801873901812989	0.779002290586912	0.999801224058721	1
Zbtb24|ENSMUSG00000019826	-0.0811707398850741	3.78321792981787	3.53321660644836	0.186703256136446	0.999801224058721	1
Mical1|ENSMUSG00000019823	-0.0199385189048253	3.43358992673654	0.163139895518532	0.760916065534978	0.999801224058721	1
Smpd2|ENSMUSG00000019822	0.0310343555771853	3.50036859824391	0.431747445303243	0.635553764064127	0.999801224058721	1
Ppil6|ENSMUSG00000078451	0.0799136586838887	1.15107066020875	0.494793089079639	0.506207983004702	0.999801224058721	1
Cd164|ENSMUSG00000019818	0.00477107544951689	6.27270321679109	0.0317608087111304	0.898518535478622	0.999801224058721	1
Cep57l1|ENSMUSG00000019813	0.0571767550563046	2.89128349483632	1.32494785037196	0.452975826054148	0.999801224058721	1
Sesn1|ENSMUSG00000038332	-0.0597049465663384	5.94919696146694	3.12684761208062	0.126605885130636	0.999801224058721	1
Armc2|ENSMUSG00000071324	-0.0467981549958164	3.1257548270778	0.723923639234743	0.513286973839893	0.999801224058721	1
Gm9855|ENSMUSG00000085666	0.910098625780201	1.76165390504964	2.74797697781076	0.107873590058007	0.999801224058721	1
Foxo3|ENSMUSG00000048756	-0.0404312206113729	6.75560263248869	1.67378757307432	0.262988943498328	0.999801224058721	1
Lace1|ENSMUSG00000038302	-0.0161862047000549	4.12838492892406	0.14558346541267	0.779853679095634	0.999801224058721	1
Snx3|ENSMUSG00000019804	0.0464993651202702	7.21421483948135	2.03672550768799	0.190714248669551	0.999801224058721	1
Nr2e1|ENSMUSG00000019803	0.000946986489482634	4.5168643009697	0.000451670747999992	0.985598182365587	0.999801224058721	1
Ostm1|ENSMUSG00000038280	-0.0501628935612892	5.8313850833953	4.75422000979879	0.202717464108583	0.999801224058721	1
Sec63|ENSMUSG00000019802	-0.00422081561015122	6.09118568747549	0.0341815704471382	0.911946460146652	0.999801224058721	1
Scml4|ENSMUSG00000044770	-0.0115120254296915	-0.852701795488727	0.00284861953163528	0.95779148480586	0.999801224058721	1
Sobp|ENSMUSG00000038248	0.00751782806112409	4.49313913069516	0.027685483998012	0.88712709999809	0.999801224058721	1
9030612E09Rik|ENSMUSG00000045008	-0.0796447711072315	-1.47557570453643	0.0862684695373913	0.77101249818793	0.999801224058721	1
Pdss2|ENSMUSG00000038240	0.0193099511290056	3.27703224191391	0.195651311098953	0.778823341844286	0.999801224058721	1
Bend3|ENSMUSG00000038214	-0.0192960883213968	2.08668585462928	0.0357158816628156	0.851385174085913	0.999801224058721	1
Gm9803|ENSMUSG00000045886	0.0205858173365312	4.00286549759339	0.223625345459355	0.728891197063855	0.999801224058721	1
1700021F05Rik|ENSMUSG00000019797	0.0790717586972826	4.11598503684246	2.60133712923762	0.170269581782966	0.999801224058721	1
Cd24a|ENSMUSG00000047139	0.036911317760508	3.16776259093908	0.173945534673248	0.679619310341178	0.999801224058721	1
Qrsl1|ENSMUSG00000019863	0.0157556004195217	4.02285543702777	0.141437530021992	0.787714235685872	0.999801224058721	1
Rtn4ip1|ENSMUSG00000019864	-0.0196845224341521	4.03759271951046	0.147927677181613	0.738422818691988	0.999801224058721	1
Aim1|ENSMUSG00000019866	0.0761746082133009	0.107289235223826	0.279618300421423	0.643774830779021	0.999801224058721	1
Atg5|ENSMUSG00000038160	-0.0166362083942779	4.6853817662502	0.160473454506582	0.741936572458489	0.999801224058721	1
Prdm1|ENSMUSG00000038151	-0.106983432322141	-0.0460185613806987	0.420553465023606	0.527897479785045	0.999801224058721	1
Prep|ENSMUSG00000019849	0.0117112706449145	4.64965641064019	0.101004675272613	0.819924355487623	0.999801224058721	1
Popdc3|ENSMUSG00000019848	0.122619211723275	0.358031690818315	0.676981257152048	0.420219359349615	0.999801224058721	1
Bves|ENSMUSG00000071317	0.111223245788089	2.09748541440501	1.94774757163496	0.234000036173115	0.999801224058721	1
Lin28b|ENSMUSG00000063804	0.109613712170251	3.70241992470975	2.25318102502076	0.143866475984145	0.999801224058721	1
Hace1|ENSMUSG00000038822	0.00929433837615267	6.2205974071966	0.106665403841385	0.804819754655883	0.999801224058721	1
Gm26543|ENSMUSG00000097884	-0.0445749508844737	-2.12638394918099	0.0197642115393948	0.889143959938792	0.999801224058721	1
Grik2|ENSMUSG00000056073	-0.0878201845420827	7.84851289717135	4.74014549937544	0.0375238302199046	0.950851026122486	1
Ascc3|ENSMUSG00000038774	-0.000681692372407913	5.14914650361474	0.000402983508270764	0.988062201546248	0.999801224058721	1
Dcbld1|ENSMUSG00000019891	-0.0953729987155037	4.22489933713316	6.34026584276527	0.0884911060825603	0.999801224058721	1
Gopc|ENSMUSG00000019861	-0.0211323441779595	5.94607473022895	0.540203649971919	0.585957490277281	0.999801224058721	1
Nus1|ENSMUSG00000023068	-0.0435369279401536	7.3735927521713	2.52459592103225	0.218404187445186	0.999801224058721	1
Zfa-ps|ENSMUSG00000049576	0.0415529567595328	-0.352627693192346	0.0684702784072556	0.819788377992494	0.999801224058721	1
Slc35f1|ENSMUSG00000038602	-0.0585951139990766	6.79230147487402	3.09862790935469	0.103759982499553	0.999801224058721	1
Pln|ENSMUSG00000038583	0.21693810828794	-0.149731295984048	1.04205528081876	0.315563313963988	0.999801224058721	1
Cep85l|ENSMUSG00000038594	-0.00482493302712335	3.20038292447836	0.00788974577212441	0.944761995103919	0.999801224058721	1
Asf1a|ENSMUSG00000019857	-0.0281207482214848	3.87952607913208	0.432896711744866	0.641991152960781	0.999801224058721	1
Mcm9|ENSMUSG00000058298	-0.0390064910242485	2.93549162406842	0.213055901902524	0.647735791468899	0.999801224058721	1
Fam184a|ENSMUSG00000019856	0.00530391666550729	5.59160196942314	0.0277995571810751	0.897602883499506	0.999801224058721	1
Man1a|ENSMUSG00000003746	-0.113998348026042	6.91896167198872	3.68001748970598	0.064697785924434	0.999801224058721	1
Gm16998|ENSMUSG00000097069	-0.287902304848526	-0.0384378470335468	3.21004286238994	0.0833526581370852	0.999801224058721	1
Msl3l2|ENSMUSG00000047669	0.035907429985386	3.69227896999423	0.310063195386481	0.58180124118785	0.999801224058721	1
Tbc1d32|ENSMUSG00000038122	0.0370200229801245	4.40723615922432	0.97612548632897	0.494299575614492	0.999801224058721	1
Gja1|ENSMUSG00000050953	0.0268591985980058	7.68950097129975	0.493521604371896	0.487814448256664	0.999801224058721	1
Gm9795|ENSMUSG00000045048	0.0649507494599279	0.120703093370673	0.166993672402373	0.686637017369834	0.999801224058721	1
Hsf2|ENSMUSG00000019878	-0.0435588944233678	4.77293514887577	2.43357996561688	0.380947523866546	0.999801224058721	1
Serinc1|ENSMUSG00000019877	0.00586044431983938	9.9303702551093	0.0768404423316991	0.872770047779825	0.999801224058721	1
Pkib|ENSMUSG00000019876	-0.192989798274073	0.635862731397514	3.62868551702319	0.172213022191914	0.999801224058721	1
Fabp7|ENSMUSG00000019874	-0.116257154842268	3.57887743146936	1.29189526877294	0.26476026812509	0.999801224058721	1
Smpdl3a|ENSMUSG00000019872	-0.00698103597480216	5.2196466258881	0.0442811362831506	0.874719657312307	0.999801224058721	1
Gcc2|ENSMUSG00000038039	-0.0322954631728342	6.91164168914772	1.23854420675096	0.367828099718946	0.999801224058721	1
Lims1|ENSMUSG00000019920	0.0111379559221426	3.45653839173757	0.0538873086361865	0.866569667266653	0.999801224058721	1
Ranbp2|ENSMUSG00000003226	0.0368465984843318	8.03615935523652	1.3048594277707	0.297237582076762	0.999801224058721	1
Ccdc138|ENSMUSG00000038010	-0.0436445865640249	1.75519236893459	0.291918852460758	0.67154939633133	0.999801224058721	1
Edar|ENSMUSG00000003227	0.111282274568312	-0.280779806459407	0.245632486188678	0.623804058691524	0.999801224058721	1
Gm9987|ENSMUSG00000055958	0.860365152140858	-1.46812840854385	14.3798462232026	0.000679518427301501	0.226466411386085	1
Sh3rf3|ENSMUSG00000037990	0.0468193434577793	5.08962329061842	0.513079061581799	0.479387339916304	0.999801224058721	1
Sept10|ENSMUSG00000019917	0.031700396579538	2.67112699508943	0.295113184962833	0.692647706280187	0.999801224058721	1
Sowahc|ENSMUSG00000098188	-0.028253019180998	3.45401349444365	0.240244578653673	0.666990585767434	0.999801224058721	1
Sowahc|ENSMUSG00000071286	-0.0282423425305181	3.45388087219828	0.239777795667181	0.667117757658124	0.999801224058721	1
P4ha1|ENSMUSG00000019916	-0.0215343292463115	6.41482056005645	0.20804930312852	0.651608793810675	0.999801224058721	1
Gm10273|ENSMUSG00000069622	-0.0113101087781108	-1.2359503954214	0.00341092181969787	0.959598374348601	0.999801224058721	1
Mcu|ENSMUSG00000009647	0.117901097568854	5.12599144341427	7.71618936681722	0.0102611476843112	0.619342810459565	1
Micu1|ENSMUSG00000020111	-0.021856325685287	7.0785768058232	0.834853844721975	0.538372565205347	0.999801224058721	1
Dnajb12|ENSMUSG00000020109	-0.0067619266734728	5.43950870763305	0.0643969448762721	0.872617952059266	0.999801224058721	1
Ddit4|ENSMUSG00000020108	-0.0223122970343792	5.05118623776008	0.0579578802805975	0.811402478098057	0.999801224058721	1
Ascc1|ENSMUSG00000044475	0.0328284604728082	3.91553895166842	0.581337598747903	0.587627427978075	0.999801224058721	1
Anapc16|ENSMUSG00000020107	-0.0656800584658786	5.7247764790193	5.58471507056323	0.10291640713979	0.999801224058721	1
Spock2|ENSMUSG00000058297	-0.0279359887985395	8.98469548295074	1.16569559953594	0.438994928498123	0.999801224058721	1
Chst3|ENSMUSG00000057337	-0.0324486244854157	2.34637013378316	0.153382387697641	0.712004264489902	0.999801224058721	1
Psap|ENSMUSG00000004207	0.0166789533861327	10.3942947706375	0.894333612926864	0.650280527264848	0.999801224058721	1
4632428N05Rik|ENSMUSG00000020101	-0.0122303039137663	4.16175683759444	0.0889368786171772	0.830347800265517	0.999801224058721	1
Gm17455|ENSMUSG00000090439	-0.000519402134310924	-2.17472006429772	9.31707536735194e-05	0.992362895223962	0.999801224058721	1
Cdh23|ENSMUSG00000012819	-0.19937352591296	0.224605525377135	1.2897774502018	0.265144071967144	0.999801224058721	1
Slc29a3|ENSMUSG00000020100	0.0191781946251326	4.601981597944	0.252778837913176	0.709399444621654	0.999801224058721	1
Unc5b|ENSMUSG00000020099	-0.0926140142271266	5.73810936455224	5.01773210480024	0.0327054817488532	0.912470234808109	1
Gm26947|ENSMUSG00000098055	-0.196694804010046	-0.334370933088681	1.03837694407265	0.316404470633878	0.999801224058721	1
Pcbd1|ENSMUSG00000020098	0.0700356892983543	1.37926803753625	0.706584706660293	0.544836521588063	0.999801224058721	1
Sgpl1|ENSMUSG00000020097	-0.0190423672425627	5.37076322631134	0.465179599709904	0.656110542077658	0.999801224058721	1
Pald1|ENSMUSG00000020092	-0.00968447873307012	3.54795960355087	0.0409587256197481	0.879995716508093	0.999801224058721	1
Nodal|ENSMUSG00000037171	0.160892433445362	-0.617007260534209	0.642966795820084	0.428989121418206	0.999801224058721	1
Eif4ebp2|ENSMUSG00000020091	0.0457187012765691	4.40303306353621	0.871342090590625	0.400118945354634	0.999801224058721	1
Lrrc20|ENSMUSG00000037151	-0.0235211305090742	4.80166816126306	0.396231512698007	0.635623365106306	0.999801224058721	1
Ppa1|ENSMUSG00000020089	-0.0517759390642311	5.94577712851088	1.86389190168439	0.183506767175355	0.999801224058721	1
Sar1a|ENSMUSG00000020088	0.0233632484073622	6.96527797807784	1.18296086619182	0.512239449161449	0.999801224058721	1
Tysnd1|ENSMUSG00000020087	0.0278582018518995	3.52684630349446	0.419770393294232	0.669117631324372	0.999801224058721	1
Aifm2|ENSMUSG00000020085	-0.0688374677058552	3.14979251421622	1.42291063804826	0.33048967753573	0.999801224058721	1
H2afy2|ENSMUSG00000020086	0.0545485316012175	4.09664507039713	1.78863616594586	0.344661802636894	0.999801224058721	1
Col13a1|ENSMUSG00000058806	0.155980078151836	-0.844710361396052	0.581653921995909	0.45166223549818	0.999801224058721	1
Gm5424|ENSMUSG00000046687	-0.108631069363139	6.04006146560048	7.01872564572644	0.0127794930901735	0.668910714774951	1
2010107G23Rik|ENSMUSG00000020083	-0.00879597302863034	3.8801494714138	0.0317310197203328	0.885413778007148	0.999801224058721	1
Tspan15|ENSMUSG00000037031	0.0105751460087401	4.37782107330741	0.0501525776356341	0.845061393488695	0.999801224058721	1
Hk1|ENSMUSG00000037012	-0.0184410462249125	7.86830824048156	0.501335558653723	0.601707971805937	0.999801224058721	1
2210417K05Rik|ENSMUSG00000085347	-0.329786097504647	-1.22536493125361	1.6663928474353	0.206671458870262	0.999801224058721	1
Hkdc1|ENSMUSG00000020080	-0.110205091846656	-1.04228742754337	0.173724799122706	0.679810809901299	0.999801224058721	1
Supv3l1|ENSMUSG00000020079	-0.000557088818249998	4.39595629181838	0.000210614186746441	0.991806376542713	0.999801224058721	1
4930507D05Rik|ENSMUSG00000097129	-0.16147857584996	-0.732389739024079	0.746874369614078	0.41074947993025	0.999801224058721	1
Vps26a|ENSMUSG00000020078	0.0174224759048111	5.63748672973526	0.566269496484125	0.668968435693711	0.999801224058721	1
Srgn|ENSMUSG00000020077	0.0471473849093587	3.03715083147062	0.437060047795997	0.517710368346602	0.999801224058721	1
2510003E04Rik|ENSMUSG00000036955	0.0175718897927368	7.20458141625923	0.765843115635896	0.620364224759815	0.999801224058721	1
Ddx21|ENSMUSG00000020075	0.0391790921409179	5.18845247678215	1.08842201380196	0.383553621808628	0.999801224058721	1
Ddx50|ENSMUSG00000020076	0.0254251775928507	5.79418697598535	0.414661385121639	0.524540499746899	0.999801224058721	1
Stox1|ENSMUSG00000036923	-0.225824488838641	1.97309659442234	4.00523478625778	0.0545420328120698	0.996195726645644	1
Ccar1|ENSMUSG00000020074	0.0408112414994694	6.02280344592705	1.33134841554543	0.288731882482909	0.999801224058721	1
Tet1|ENSMUSG00000047146	0.0469260818852682	4.7067090963463	1.46687002560748	0.353020598282578	0.999801224058721	1
Slc25a16|ENSMUSG00000071253	-0.0627356960885125	3.88370230037971	1.35188658995861	0.300031124485085	0.999801224058721	1
Dna2|ENSMUSG00000036875	-0.19744801813325	1.0989183802708	3.91543248038628	0.10826902866518	0.999801224058721	1
Rufy2|ENSMUSG00000020070	0.0164943046298755	6.31408252511564	0.262253117082095	0.657790772664696	0.999801224058721	1
Hnrnph3|ENSMUSG00000020069	-0.051067053465786	5.88418353491019	2.45518184720439	0.191086048993331	0.999801224058721	1
Pbld2|ENSMUSG00000020068	-0.0932502370905628	-0.703931419230486	0.237247206144568	0.636798257143842	0.999801224058721	1
Pbld1|ENSMUSG00000020072	0.337071369791681	-1.68831913982814	0.994909008477304	0.32657951851619	0.999801224058721	1
Mypn|ENSMUSG00000020067	0.120762653158331	0.689038951975928	0.891969252187071	0.379734430369352	0.999801224058721	1
Herc4|ENSMUSG00000020064	0.0304311857646874	4.88645554199086	0.777198801592577	0.529935825006591	0.999801224058721	1
Sirt1|ENSMUSG00000020063	-0.0150219579811024	4.62641432119033	0.08881543027063	0.769269215488813	0.999801224058721	1
Dnajc12|ENSMUSG00000036764	0.0209480380130416	3.73411234728607	0.233073681580543	0.738800524951683	0.999801224058721	1
Ctnna3|ENSMUSG00000060843	0.13262257193091	1.78363393090734	2.17260840168532	0.197853485367647	0.999801224058721	1
Gm10118|ENSMUSG00000062561	0.132711430492187	2.84470699649568	3.33362333925358	0.091870486740255	0.999801224058721	1
Lrrtm3|ENSMUSG00000042846	0.036433176509209	6.60565608001175	1.20209716125725	0.318177571405006	0.999801224058721	1
1110002J07Rik|ENSMUSG00000097134	0.241932920761686	-0.743471111023536	1.07903083448835	0.307273107458293	0.999801224058721	1
Jmjd1c|ENSMUSG00000037876	0.0231490605393555	7.20691624525502	0.460082272615143	0.515038178195339	0.999801224058721	1
Reep3|ENSMUSG00000019873	-0.0275512679795311	6.05381784123271	0.534836589637145	0.470294738766535	0.999801224058721	1
Nrbf2|ENSMUSG00000075000	-0.00874322445717993	2.94353665975943	0.0312221608180358	0.907343201828293	0.999801224058721	1
Egr2|ENSMUSG00000037868	0.0228826553472571	4.36517143340233	0.0143470856804171	0.905462168229226	0.999801224058721	1
Ado|ENSMUSG00000057134	0.0229740504332081	6.58782793538346	0.701298613959159	0.527886561908433	0.999801224058721	1
Zfp365|ENSMUSG00000037855	0.0502683857383395	9.57134741227408	2.78248307519219	0.164562279154967	0.999801224058721	1
Rtkn2|ENSMUSG00000037846	0.133614371799657	2.26400720453525	1.26317342941161	0.270027235873734	0.999801224058721	1
Arid5b|ENSMUSG00000019947	0.0423915098376238	4.09706946346938	0.135421120966691	0.71547823923857	0.999801224058721	1
1700040L02Rik|ENSMUSG00000019945	-0.0825530335624528	1.77743550528277	0.745839563642459	0.42052663797295	0.999801224058721	1
Rhobtb1|ENSMUSG00000019944	0.0588445714276627	1.44140750317837	0.316037663520811	0.605491887862796	0.999801224058721	1
A930033H14Rik|ENSMUSG00000090622	0.379509679782242	0.943161569088038	3.28010481485282	0.0802203312636628	0.999801224058721	1
Cdk1|ENSMUSG00000019942	-0.40588828290972	-0.90662985905348	1.74559297482226	0.19649096754501	0.999801224058721	1
Ank3|ENSMUSG00000069601	0.0116989256671099	8.8882041429239	0.166634511141919	0.744396882759572	0.999801224058721	1
Ccdc6|ENSMUSG00000048701	0.00169892422811623	6.02125596211429	0.0013496428674512	0.970939412650032	0.999801224058721	1
Slc16a9|ENSMUSG00000037762	0.00732859915368152	0.890432318120622	0.00179050844013613	0.966530427286656	0.999801224058721	1
Fam13c|ENSMUSG00000043259	-0.0172934035807929	5.9613677752926	0.185995396818377	0.669375866337125	0.999801224058721	1
Phyhipl|ENSMUSG00000037747	-0.00238816611326189	7.21323795900883	0.010752354387896	0.94624391666202	0.999801224058721	1
Bicc1|ENSMUSG00000014329	-0.106738372463678	2.87851933236539	3.23154227599715	0.153835677781713	0.999801224058721	1
Tfam|ENSMUSG00000003923	-0.0166606829514762	5.17814847683289	0.312482809441995	0.711849818590255	0.999801224058721	1
Ube2d1|ENSMUSG00000019927	0.0213772264351508	5.80147726953819	0.359607449632822	0.589463532656848	0.999801224058721	1
Cisd1|ENSMUSG00000037710	0.00548205276108634	5.92661739979876	0.0245172199882336	0.888401690235157	0.999801224058721	1
Ipmk|ENSMUSG00000060733	-0.0759593937321956	5.23332323492819	5.35239005279345	0.0854305097323336	0.999801224058721	1
Gm9923|ENSMUSG00000053830	-0.0580683184472262	2.06542680299038	0.601099658988549	0.541449468988976	0.999801224058721	1
Zwint|ENSMUSG00000019923	-0.00252385964601403	8.9746969064769	0.0153784563522711	0.944159698945597	0.999801224058721	1
Pcdh15|ENSMUSG00000052613	0.0805756449194138	3.55396666032998	1.54160944834629	0.224066349155707	0.999801224058721	1
Gm5778|ENSMUSG00000091825	-0.0804353896035676	-0.975978174409419	0.187830701221598	0.701688895576472	0.999801224058721	1
Gm6419|ENSMUSG00000072407	-0.0500648641570963	2.47686554888297	0.914933185014188	0.556499922944973	0.999801224058721	1
Gnaz|ENSMUSG00000040009	-0.0220521572344727	5.63705282211007	0.439485210511428	0.58908037451333	0.999801224058721	1
Rab36|ENSMUSG00000020175	-0.00945756078797725	5.08477893172728	0.058985289058668	0.836284871384779	0.999801224058721	1
Bcr|ENSMUSG00000009681	-0.0500800381458837	8.90907574474491	3.15164977116632	0.162049929842768	0.999801224058721	1
Specc1l|ENSMUSG00000033444	0.018776850565689	6.38055110995083	0.526693325760824	0.61268288335494	0.999801224058721	1
Adora2a|ENSMUSG00000020178	-0.168396301843652	8.59607432187967	6.56872542764283	0.0156761996477148	0.745898951439384	1
Upb1|ENSMUSG00000033427	-0.295233475400965	2.89993818466527	9.46839919866688	0.00445566538299626	0.465019321313195	1
Gucd1|ENSMUSG00000033416	-0.037921660020084	4.03585641891551	0.62793748712852	0.51573754880473	0.999801224058721	1
Snrpd3|ENSMUSG00000020180	0.0300752406470708	4.89776769178742	0.810691665637757	0.535415987363917	0.999801224058721	1
Fam211b|ENSMUSG00000046807	0.00148845864400247	4.30770462138854	0.000950480024676628	0.978633428577136	0.999801224058721	1
Ggt1|ENSMUSG00000006345	0.045439049509014	1.33433989304711	0.133417588358542	0.717495369501127	0.999801224058721	1
Ggt5|ENSMUSG00000006344	0.0863087066585755	1.28396963449646	0.693308920461481	0.469420339765983	0.999801224058721	1
Susd2|ENSMUSG00000006342	-0.0360993955477823	2.4559994025326	0.141814570236527	0.709152888621384	0.999801224058721	1
Cabin1|ENSMUSG00000020196	-0.0207099671849958	6.41409504685222	0.588084731799933	0.574689945247771	0.999801224058721	1
Ddt|ENSMUSG00000001666	0.0507419295295594	4.47275123605071	1.77013900933482	0.343817972068136	0.999801224058721	1
Gm20441|ENSMUSG00000092360	-0.00457598457547244	2.98570010735783	0.00666886947064666	0.950937266999281	0.999801224058721	1
Gstt3|ENSMUSG00000001665	-0.0465992434194473	2.10829956889061	0.288894689314623	0.622293761220561	0.999801224058721	1
Gstt1|ENSMUSG00000001663	-0.0974045000527895	2.42380273854033	2.00571268304113	0.25915827945327	0.999801224058721	1
Gstt2|ENSMUSG00000033318	0.231777926488875	0.544919263629473	2.97016921120364	0.120707334548967	0.999801224058721	1
Mif|ENSMUSG00000033307	0.0435244179409515	5.05321004452447	1.98274136414877	0.35076727167027	0.999801224058721	1
Derl3|ENSMUSG00000009092	-0.0708165646317248	0.204937095753763	0.211305108972551	0.653675881269782	0.999801224058721	1
Smarcb1|ENSMUSG00000000902	-1.23078880584104e-05	6.05823055611806	1.84942040570998e-07	0.999742810806556	0.999801224058721	1
Mmp11|ENSMUSG00000000901	0.183735281871051	0.787278175334044	1.98932266816251	0.177796248469061	0.999801224058721	1
Chchd10|ENSMUSG00000049422	0.00790209786903721	6.9500645959324	0.0535425659162563	0.826052414154471	0.999801224058721	1
Gm867|ENSMUSG00000050157	-0.0225409869468649	-0.67314413034664	0.00941663210251019	0.923345128447396	0.999801224058721	1
Zfp280b|ENSMUSG00000049764	-0.0470774936377616	4.94913991078877	1.88299508676823	0.324019570337828	0.999801224058721	1
Slc5a4b|ENSMUSG00000020226	-0.438215301826169	-1.34664099650921	2.62345067681729	0.115835411335656	0.999801224058721	1
Prmt2|ENSMUSG00000020230	-0.0347755389994602	5.45913516074057	1.07898121093449	0.405793789820352	0.999801224058721	1
S100b|ENSMUSG00000033208	0.0561747830870101	7.37346903143631	0.978820338318658	0.330458926429642	0.999801224058721	1
Dip2a|ENSMUSG00000020231	-0.0399402907902624	6.5535742798811	1.00557981444609	0.324040837303886	0.999801224058721	1
Pcnt|ENSMUSG00000001151	0.0113820930504765	5.107644019243	0.0842468335735656	0.80418093977018	0.999801224058721	1
Ybey|ENSMUSG00000033126	0.035598076911039	2.46668609829805	0.250924597745995	0.677463460550504	0.999801224058721	1
Mcm3ap|ENSMUSG00000001150	-0.00347456938953577	6.24996689293975	0.0237061912444663	0.926419079902282	0.999801224058721	1
Lss|ENSMUSG00000033105	-0.0555556772705043	4.22195402153292	1.26580472552062	0.325413999590708	0.999801224058721	1
Ftcd|ENSMUSG00000001155	-0.165820391119971	-1.30094594591972	0.520517106986862	0.476246292731951	0.999801224058721	1
Col6a2|ENSMUSG00000020241	-0.0559865068228112	4.50394739085471	0.671484873858436	0.419042680831342	0.999801224058721	1
Col6a1|ENSMUSG00000001119	-0.139973200936115	6.32014970702851	1.72416687498725	0.199183285988925	0.999801224058721	1
Pcbp3|ENSMUSG00000001120	-0.0210580253563288	5.3074759889666	0.462570339548608	0.62901613046599	0.999801224058721	1
Slc19a1|ENSMUSG00000001436	-0.024903257504576	3.79194915572477	0.330437890648568	0.685417606055746	0.999801224058721	1
Col18a1|ENSMUSG00000001435	0.147663999114767	1.4455080975507	1.70001833483108	0.202272028773984	0.999801224058721	1
Pofut2|ENSMUSG00000020260	-0.00667126988859852	4.35818488337592	0.0463152131454733	0.903185079720493	0.999801224058721	1
Adarb1|ENSMUSG00000020262	0.0231133444603263	7.44128721089399	0.866504188980556	0.514852069031614	0.999801224058721	1
Fam207a|ENSMUSG00000032977	0.0491365105773111	5.03024268681123	2.41753027464747	0.295517138571015	0.999801224058721	1
Itgb2|ENSMUSG00000000290	-0.0775176669301768	3.03346111453561	1.00269438377099	0.324724638771425	0.999801224058721	1
Pttg1ip|ENSMUSG00000009291	-0.0458536272357123	4.63753509521578	1.24403794265353	0.369850277233928	0.999801224058721	1
Sumo3|ENSMUSG00000020265	-0.0508883301492694	7.41641267142346	5.33940958082941	0.150624047121828	0.999801224058721	1
Ube2g2|ENSMUSG00000009293	-0.0515875324164911	3.69338079683077	1.02102306671902	0.417857426959099	0.999801224058721	1
Tspear|ENSMUSG00000069581	-0.0987461846549204	1.24001328913203	0.426158493527452	0.518886758919054	0.999801224058721	1
Lrrc3|ENSMUSG00000051652	-0.048836468804089	4.41590628257032	0.775911142440897	0.385446612015135	0.999801224058721	1
Trpm2|ENSMUSG00000009292	0.00389344851953237	5.35955673815083	0.0131906342776863	0.927879622692596	0.999801224058721	1
1810043G02Rik|ENSMUSG00000020284	0.0226665528857019	4.60916944270067	0.319465232320276	0.664426503977039	0.999801224058721	1
Pfkl|ENSMUSG00000020277	-0.0212241373562568	6.6216377069035	0.410053330010769	0.55838935915389	0.999801224058721	1
Aire|ENSMUSG00000000731	0.099103994106179	-1.97080185415582	0.12673788871805	0.724347567377078	0.999801224058721	1
Icosl|ENSMUSG00000000732	-0.128533869920719	2.34868151206476	1.72816575733548	0.198677394570385	0.999801224058721	1
D10Jhu81e|ENSMUSG00000053329	0.0305606019673943	5.57194992364908	1.0903803879351	0.460463312614539	0.999801224058721	1
Pwp2|ENSMUSG00000032834	-0.0446552706385628	4.94143029928466	1.34819515106728	0.350364367703651	0.999801224058721	1
Trappc10|ENSMUSG00000000374	-0.0296228402614702	6.80116762928076	1.63854886649913	0.409208309892586	0.999801224058721	1
Agpat3|ENSMUSG00000001211	0.0137181213672851	8.10038355933013	0.396414416069154	0.69812735472301	0.999801224058721	1
Gm10146|ENSMUSG00000064317	-0.0313852357839758	3.21548237672849	0.385778126757168	0.654850550536175	0.999801224058721	1
Rrp1|ENSMUSG00000061032	0.0342922594485176	8.11357927226417	2.66567687439933	0.332104310115975	0.999801224058721	1
Cstb|ENSMUSG00000005054	-0.00468887523581875	4.03347979025739	0.0111373708697251	0.936224910009851	0.999801224058721	1
Pdxk|ENSMUSG00000032788	-0.0334889294452588	8.05954686454838	1.48944124783963	0.342417825481217	0.999801224058721	1
Ilvbl|ENSMUSG00000032763	0.0529059380533741	4.30742475302219	1.36372685926322	0.340328713152353	0.999801224058721	1
Syde1|ENSMUSG00000032714	0.0861050345654848	2.97302432050167	1.90331762632294	0.24808135078444	0.999801224058721	1
Slc1a6|ENSMUSG00000005357	0.0131286761218234	1.41885124266812	0.0149619384786817	0.907652412173891	0.999801224058721	1
2610008E11Rik|ENSMUSG00000060301	0.0188985348002936	5.52496115155149	0.208212191836797	0.651481900421078	0.999801224058721	1
Ppap2c|ENSMUSG00000052151	0.0597054030572445	2.24421442269552	0.466709373746027	0.505705660047908	0.999801224058721	1
Mier2|ENSMUSG00000091854	-0.0556348844192903	3.4890741520707	0.913211747915462	0.397252866365178	0.999801224058721	1
Mier2|ENSMUSG00000042570	-0.0317442743513147	4.81528704350433	0.708717636273262	0.519519644705349	0.999801224058721	1
Theg|ENSMUSG00000020317	-0.450586033234579	-0.43925531813231	4.37680957848262	0.0450576959274461	0.970736448209487	1
C2cd4c|ENSMUSG00000045912	-0.320756739476022	2.44089934841945	12.2678863035885	0.00147652190330199	0.312001838233541	1
Shc2|ENSMUSG00000020312	-0.0846961934718193	5.76617405979641	7.09538432507957	0.0329990383080401	0.914122498264091	1
Tpgs1|ENSMUSG00000020308	-0.0475049454800259	4.12909707474704	0.475805103251456	0.49566768205741	0.999801224058721	1
Cdc34|ENSMUSG00000020307	-0.000870441905751446	4.76605975775668	0.000439847022079229	0.986113494880191	0.999801224058721	1
Gzmm|ENSMUSG00000054206	0.198533651612802	0.748817741194404	2.82682637412577	0.147863308820123	0.999801224058721	1
Bsg|ENSMUSG00000023175	0.0191247643891322	8.19222937778856	0.306884146937168	0.589029557289442	0.999801224058721	1
Hcn2|ENSMUSG00000020331	-0.0621988024133251	7.07906933905546	5.74250241034612	0.0793966852311257	0.999801224058721	1
Polrmt|ENSMUSG00000020329	0.0778001778127921	4.5945157516349	5.3165362263091	0.134588227874892	0.999801224058721	1
Fgf22|ENSMUSG00000020327	-0.0857169073325137	-1.68288048214862	0.0882418196039998	0.768485951884719	0.999801224058721	1
Rnf126|ENSMUSG00000035890	-0.0143957304586767	5.00148001070282	0.109284791941358	0.760027396816748	0.999801224058721	1
Fstl3|ENSMUSG00000020325	-0.0618459631977827	1.20815258673568	0.19843328265651	0.659209089139163	0.999801224058721	1
Prss57|ENSMUSG00000020323	0.116983145442219	-1.16859996427557	0.187433830530636	0.66817969697812	0.999801224058721	1
Palm|ENSMUSG00000035863	0.00807137352979307	7.74920836163459	0.0953939717459864	0.81847299594442	0.999801224058721	1
Misp|ENSMUSG00000035852	-0.167674077369021	-0.68590942596104	0.758618677600338	0.390726684305481	0.999801224058721	1
Ptbp1|ENSMUSG00000006498	0.00133449664325419	5.06620989694323	0.000887750596690919	0.976875937819818	0.999801224058721	1
E130317F20Rik|ENSMUSG00000091994	-0.0900518844710585	2.09987294328003	1.33196180366415	0.339430952561043	0.999801224058721	1
BC005764|ENSMUSG00000035835	0.034816218863299	5.83175610063169	1.65764191917016	0.381006747666583	0.999801224058721	1
Prtn3|ENSMUSG00000057729	0.0450804018123959	0.120318083523707	0.0403470025711218	0.842168858607033	0.999801224058721	1
Med16|ENSMUSG00000013833	0.0347800074571093	5.70439987788802	1.21711342517974	0.388876234706689	0.999801224058721	1
R3hdm4|ENSMUSG00000035781	0.0175005819127757	7.67380903031467	0.905289511249819	0.620276040139446	0.999801224058721	1
Kiss1r|ENSMUSG00000035773	0.145208462785568	1.53737559080524	1.79066912178265	0.191923689550593	0.999801224058721	1
Arid3a|ENSMUSG00000019564	-0.119593888059026	1.74692154507629	2.46812703665932	0.256133761581177	0.999801224058721	1
Wdr18|ENSMUSG00000035754	-0.03791747331183	5.57596464457044	1.71152356651508	0.359674466710912	0.999801224058721	1
Tmem259|ENSMUSG00000013858	-0.0297653127679777	6.19072298581273	1.30355657711055	0.430128990350217	0.999801224058721	1
Cnn2|ENSMUSG00000004665	0.000498003824432139	1.51903499219704	2.28450627702454e-05	0.996366009325445	0.999801224058721	1
Abca7|ENSMUSG00000035722	0.16209423283472	3.75085953418662	7.70793234383877	0.00941082922302461	0.605169904048218	1
Hmha1|ENSMUSG00000035697	-0.0567479502433763	3.14982120522449	0.981880081976026	0.422174878410171	0.999801224058721	1
Polr2e|ENSMUSG00000004667	-0.0388461948026248	5.11625124904405	1.63465527042057	0.395772883889987	0.999801224058721	1
Gpx4|ENSMUSG00000075706	-0.0255992096124215	4.74889963836501	0.265561336328229	0.61012838696118	0.999801224058721	1
Sbno2|ENSMUSG00000035673	0.0374801541200183	3.84039593654174	0.787565245448903	0.539491668915065	0.999801224058721	1
Stk11|ENSMUSG00000003068	-0.00359424182728146	5.77231904135764	0.0190441222348228	0.928303128916978	0.999801224058721	1
Dos|ENSMUSG00000035640	-0.0581780103231566	7.36679274729835	2.51814983950171	0.123102175659159	0.999801224058721	1
Atp5d|ENSMUSG00000003072	-9.29536178465877e-05	6.87348893982419	9.45763678246274e-06	0.997936634112731	0.999801224058721	1
Midn|ENSMUSG00000035621	0.0505056911148095	5.50191902580456	0.952402094340772	0.336967838998017	0.999801224058721	1
Cirbp|ENSMUSG00000045193	-0.0652620278054769	5.81810186685957	1.57108714029677	0.219798225839018	0.999801224058721	1
1600002K03Rik|ENSMUSG00000035595	-0.0953724592200803	1.2611472630389	0.813726793344229	0.421095276701987	0.999801224058721	1
Efna2|ENSMUSG00000003070	-0.0368914057064008	2.45399344624156	0.246757173180022	0.664410461018008	0.999801224058721	1
Mum1|ENSMUSG00000020156	0.0079830012770229	5.11967597426212	0.0842703878122314	0.861204495610785	0.999801224058721	1
Ndufs7|ENSMUSG00000020153	-0.0155423100137715	5.83205764029468	0.211692502344715	0.695712124694723	0.999801224058721	1
Gamt|ENSMUSG00000020150	-0.096761384395276	3.80984727319136	3.51119910884299	0.114645236025794	0.999801224058721	1
Dazap1|ENSMUSG00000069565	-0.074377849852315	5.03820285912059	4.14205169900052	0.109735648069851	0.999801224058721	1
Rps15|ENSMUSG00000063457	0.0324548521606895	7.33959635017201	1.5289725949491	0.358707009785739	0.999801224058721	1
Apc2|ENSMUSG00000020135	-0.000134970552690494	7.14937099419975	1.83702905857095e-05	0.996976990730891	0.999801224058721	1
2310011J03Rik|ENSMUSG00000020133	0.0375449552231731	4.74396973407344	1.29031746727077	0.453315258730769	0.999801224058721	1
Pcsk4|ENSMUSG00000020131	0.448189836002971	1.27742158212058	18.7732138342022	0.000156319720753807	0.157386372966009	1
Reep6|ENSMUSG00000035504	-0.110294782048574	2.84589844659041	2.22724450411796	0.149046304327598	0.999801224058721	1
Adamtsl5|ENSMUSG00000043822	0.110968194254423	3.33331167071304	1.58352634091359	0.218027501162694	0.999801224058721	1
Plk5|ENSMUSG00000035486	-0.308273700529657	4.18092014605705	11.153513770646	0.00226628125344085	0.384872710676182	1
Mex3d|ENSMUSG00000048696	0.108740190493585	3.33743492005617	3.61172373510644	0.109705197153528	0.999801224058721	1
Mbd3|ENSMUSG00000035478	-0.0320286417266014	6.4359085038983	1.388455342039	0.382682783479994	0.999801224058721	1
Uqcr11|ENSMUSG00000020163	-0.00638928982965151	5.67650196758113	0.0570334606339031	0.874571494879213	0.999801224058721	1
Tcf3|ENSMUSG00000020167	-0.0472367431681345	4.47402484699443	1.42538304027652	0.375661076061951	0.999801224058721	1
Rexo1|ENSMUSG00000047417	0.000519166192559034	5.62273693895115	0.000281673798363486	0.989880958446486	0.999801224058721	1
Klf16|ENSMUSG00000035397	-0.0276187423107995	6.43338299667785	0.356081100154167	0.555199270392684	0.999801224058721	1
Gm26710|ENSMUSG00000097013	-0.22167675641906	-0.780079244115379	0.77940593485521	0.384392231521541	0.999801224058721	1
Abhd17a|ENSMUSG00000003346	0.0275176656493129	6.21921062862409	0.513294832880541	0.479295733775129	0.999801224058721	1
Adat3|ENSMUSG00000035370	0.0184998981708079	5.38975094233051	0.379748254069757	0.663522439734775	0.999801224058721	1
Scamp4|ENSMUSG00000078441	0.0246153201220614	4.38089834500667	0.493917609448507	0.65146667732029	0.999801224058721	1
Csnk1g2|ENSMUSG00000003345	0.0295474134172352	6.85298293490404	1.31809588699241	0.409993277419894	0.999801224058721	1
Btbd2|ENSMUSG00000003344	-0.0232472010172472	5.98901555596638	0.624854572589949	0.546566270202819	0.999801224058721	1
Mknk2|ENSMUSG00000020190	-0.0903585979699946	5.30787987781967	6.04807902944086	0.0376972850891207	0.950851026122486	1
Mob3a|ENSMUSG00000003348	-0.0205280198487711	3.33802015607916	0.131057027842984	0.763640906843512	0.999801224058721	1
Izumo4|ENSMUSG00000055862	-0.0470347400649575	3.12142067350974	0.631694731684349	0.509674287126555	0.999801224058721	1
Ap3d1|ENSMUSG00000020198	0.0349013306463572	7.28588834030309	1.62895987550282	0.32465738643729	0.999801224058721	1
Dot1l|ENSMUSG00000061589	0.0815205119879062	6.11091808918074	4.6537433013356	0.0391797988494303	0.953769923876226	1
Plekhj1|ENSMUSG00000035278	0.000331661491060218	4.06314630962692	5.45491755323858e-05	0.995468614131984	0.999801224058721	1
Sf3a2|ENSMUSG00000020211	0.00127406557454758	3.8251526481547	0.000756196377127066	0.983358614393394	0.999801224058721	1
Amh|ENSMUSG00000035262	-0.0981055936883382	-0.993708419895293	0.185455538378884	0.66982622235854	0.999801224058721	1
Jsrp1|ENSMUSG00000020216	-0.0908223615376706	2.53762492996318	0.941504167995506	0.339704531568089	0.999801224058721	1
Oaz1|ENSMUSG00000035242	0.0151329108814604	5.39035711144975	0.148764294871637	0.722806049869126	0.999801224058721	1
Lingo3|ENSMUSG00000051067	-0.0593307504601429	6.95334280345388	1.65922846198807	0.207623974506537	0.999801224058721	1
Lsm7|ENSMUSG00000035215	0.000221086277564957	-0.704320310953082	1.49183223297158e-06	0.999271058029955	0.999801224058721	1
Sppl2b|ENSMUSG00000035206	0.0744067153693892	4.78632477796031	3.82880799844801	0.135487528099823	0.999801224058721	1
Tmprss9|ENSMUSG00000059406	-0.208777075012615	1.05346644595011	2.38870067868242	0.132774100423916	0.999801224058721	1
Timm13|ENSMUSG00000020219	0.059634045161496	5.26799139749632	3.02155229734704	0.17505201454886	0.999801224058721	1
Lmnb2|ENSMUSG00000062075	-0.0408790883547482	4.24790917848617	0.683089790259603	0.469039515284081	0.999801224058721	1
Gadd45b|ENSMUSG00000015312	-0.0422899305775959	3.4063414259723	0.147763546323864	0.703412406706331	0.999801224058721	1
Gm3828|ENSMUSG00000083808	-0.10146187510966	0.0773834391451493	0.61352253094634	0.526052196488147	0.999801224058721	1
Gng7|ENSMUSG00000048240	-0.0385129554235705	10.9729423602896	1.93326328566338	0.297090945890254	0.999801224058721	1
Gm16099|ENSMUSG00000087114	0.0699026430252233	-1.67708059492348	0.0522228815766261	0.820801040597903	0.999801224058721	1
Diras1|ENSMUSG00000043670	-0.00715699292994553	6.48907333589959	0.0685649624885999	0.845674887297604	0.999801224058721	1
Slc39a3|ENSMUSG00000046822	-0.0244241690546693	6.41789789938264	0.690490848267658	0.507630825999314	0.999801224058721	1
Sgta|ENSMUSG00000004937	0.00831259727555826	6.52120089767383	0.139572576316698	0.819531369006365	0.999801224058721	1
Thop1|ENSMUSG00000004929	-0.0428792478837513	4.97857167028828	1.63119327401411	0.365460569191068	0.999801224058721	1
Map2k2|ENSMUSG00000035027	-0.0196525421122689	5.78181933553122	0.551452714308981	0.62065357362596	0.999801224058721	1
Zbtb7a|ENSMUSG00000035011	-0.0515373874804253	6.79982407077487	2.89578392811162	0.153515972095209	0.999801224058721	1
Pias4|ENSMUSG00000004934	0.00785604471171218	3.97571872989639	0.038928448870267	0.89537226083304	0.999801224058721	1
Eef2|ENSMUSG00000034994	0.0438306943750391	10.0005329446624	4.36129009573009	0.229659120569294	0.999801224058721	1
Dapk3|ENSMUSG00000034974	0.0227534471760078	4.56876168422058	0.280985314226852	0.663025236346002	0.999801224058721	1
Atcay|ENSMUSG00000034958	0.0595072210741497	7.4768025414948	5.67562200949473	0.0924957986320912	0.999801224058721	1
Zfr2|ENSMUSG00000034949	0.0314468055709832	4.98822644480913	0.358418191581017	0.553911751975325	0.999801224058721	1
Matk|ENSMUSG00000004933	-0.0307241686133931	6.93914902373689	0.656694535231745	0.424156346733729	0.999801224058721	1
Mrpl54|ENSMUSG00000034932	0.0153608264476375	3.78330943748903	0.0736926666140063	0.803379327551044	0.999801224058721	1
Apba3|ENSMUSG00000004931	0.00688698871225215	3.25292061636591	0.0167073767080494	0.920481750574434	0.999801224058721	1
Pip5k1c|ENSMUSG00000034902	-0.0307928601485031	6.57770611677335	0.665004095304657	0.421271661201657	0.999801224058721	1
Cactin|ENSMUSG00000034889	-0.0481344594216276	4.4564513822519	1.20192962985099	0.369072354836702	0.999801224058721	1
Tbxa2r|ENSMUSG00000034881	0.0081585757625083	-0.669228371524248	0.00178760317091622	0.967812753267264	0.999801224058721	1
Gipc3|ENSMUSG00000034872	-0.209287649643086	-2.00552872994223	0.353859761650936	0.55642837186521	0.999801224058721	1
Hmg20b|ENSMUSG00000020232	0.0187152010976528	3.47220508179262	0.107543593724269	0.776649171408736	0.999801224058721	1
Mfsd12|ENSMUSG00000034854	-0.0208402671189712	4.15927231026362	0.261404906240633	0.716162037364118	0.999801224058721	1
4930404N11Rik|ENSMUSG00000020234	0.141010766022576	-1.93128057280691	0.21945198373844	0.642867778646725	0.999801224058721	1
Fzr1|ENSMUSG00000020235	-0.0293963067822364	5.58807533909416	1.23741649124224	0.475093417131362	0.999801224058721	1
Dohh|ENSMUSG00000078440	-0.00678351114524974	5.06908288085104	0.0272680929078055	0.883867078708018	0.999801224058721	1
2210404O07Rik|ENSMUSG00000078439	0.059087122590041	-0.531829339688824	0.103695301798797	0.753026972901754	0.999801224058721	1
Nfic|ENSMUSG00000055053	-0.0186836239384762	6.42313255199006	0.197441524742858	0.660005487831422	0.999801224058721	1
Celf5|ENSMUSG00000034818	-0.0273249246466353	8.14366000921688	1.01463131941289	0.436687508652691	0.999801224058721	1
Ncln|ENSMUSG00000020238	0.00583621020665779	5.5226221411346	0.0345828163052998	0.88859144245944	0.999801224058721	1
S1pr4|ENSMUSG00000044199	-0.458149994599085	-1.32344587850881	3.57756676201308	0.0683240259314039	0.999801224058721	1
Gna15|ENSMUSG00000034792	-0.103062216412826	1.0860145824856	0.84589044264242	0.40030629525572	0.999801224058721	1
Gna11|ENSMUSG00000034781	0.00696461533670736	6.84208535204431	0.102295470709092	0.846016322157031	0.999801224058721	1
Aes|ENSMUSG00000054452	0.0148791056892033	8.30943916887711	0.357821214227671	0.673936395816969	0.999801224058721	1
Tle2|ENSMUSG00000034771	0.0452164266906459	3.23322822755877	0.517397664482728	0.515061428516994	0.999801224058721	1
Tle6|ENSMUSG00000034758	0.0687706378378115	1.70324201410438	0.407769269203168	0.527983430509908	0.999801224058721	1
BC025920|ENSMUSG00000074862	0.0100603466213499	3.19277776424722	0.0349056531557851	0.886799626864149	0.999801224058721	1
Sirt6|ENSMUSG00000034748	0.141391497323999	3.10895740418057	10.6615267205621	0.0494833580400335	0.980910214526704	1
Ankrd24|ENSMUSG00000054708	0.0396708179657246	3.46321388200639	0.488148923503691	0.550986864181147	0.999801224058721	1
Gm10778|ENSMUSG00000096856	0.138392952064076	-1.73644260614549	0.447168786208175	0.571653765053632	0.999801224058721	1
Zfp433|ENSMUSG00000096795	-0.136958783351757	0.953308199240626	1.4051798062218	0.282388016574857	0.999801224058721	1
Gm3055|ENSMUSG00000094622	-0.171147334023917	-0.471798824791242	0.820645847389151	0.372260888736893	0.999801224058721	1
Gm4767|ENSMUSG00000094076	0.247592061523267	-1.9121874017969	1.08674690417727	0.331643817170477	0.999801224058721	1
Zfp781|ENSMUSG00000096718	-0.200736767895506	-0.588700084770504	1.18363792098678	0.30151240061137	0.999801224058721	1
Zfp873|ENSMUSG00000061371	0.0193436904466364	2.6317792224815	0.0771246232228815	0.81344282861786	0.999801224058721	1
AU041133|ENSMUSG00000078435	0.0224756809465948	1.98956263794276	0.0805146166067391	0.818683886429506	0.999801224058721	1
Zfp938|ENSMUSG00000062931	0.0769990324390326	4.73314489764525	4.6510629527096	0.124446103872232	0.999801224058721	1
Gm4924|ENSMUSG00000073427	-0.0862458984771806	1.65777252777545	0.603612209228714	0.443329319739369	0.999801224058721	1
Ap3m1-ps|ENSMUSG00000094683	-0.0299576797217344	3.76969821274014	0.432173952501714	0.629888473461401	0.999801224058721	1
1190007I07Rik|ENSMUSG00000063320	-0.0452620349818767	2.48441687044133	0.170458982643617	0.682660977373549	0.999801224058721	1
Tdg|ENSMUSG00000034674	-0.209014089413328	3.05745181394582	0.796932592117387	0.379167397467298	0.999801224058721	1
Glt8d2|ENSMUSG00000020251	0.100390283478188	-1.11112986913565	0.148855922949524	0.702372843937765	0.999801224058721	1
Hcfc2|ENSMUSG00000020246	0.00257975451304258	4.98136857417841	0.00664050393935611	0.956590957232952	0.999801224058721	1
Nfyb|ENSMUSG00000020248	-0.0573002684692339	5.74262267347981	3.54014818923037	0.152172723610436	0.999801224058721	1
Txnrd1|ENSMUSG00000020250	-0.0704662121342263	6.61199404752761	1.14332805756737	0.293538570175521	0.999801224058721	1
Gm4799|ENSMUSG00000071151	0.0985499753355059	3.58948070008823	4.43308794688025	0.125897930960318	0.999801224058721	1
Chst11|ENSMUSG00000034612	0.0157444750138442	6.95602763986658	0.107545582500667	0.745249879715208	0.999801224058721	1
Slc41a2|ENSMUSG00000034591	0.000548355716306457	4.06522293538481	0.000167716212610417	0.992505097101098	0.999801224058721	1
D10Wsu102e|ENSMUSG00000020255	0.0830218080968721	4.66477749137077	2.09163310308374	0.158548430369156	0.999801224058721	1
Aldh1l2|ENSMUSG00000020256	-0.0688359944062576	2.256240423584	0.850337470946176	0.43761670265632	0.999801224058721	1
A230046K03Rik|ENSMUSG00000034560	0.0510960261846517	5.56008194850005	1.91337063772928	0.216651126880257	0.999801224058721	1
Appl2|ENSMUSG00000020263	0.0084692457661804	6.77253795615338	0.0824901985248403	0.813369193864603	0.999801224058721	1
1500009L16Rik|ENSMUSG00000087651	-0.00975500630853647	3.81555753992571	0.026103521102461	0.8727386233022	0.999801224058721	1
Nuak1|ENSMUSG00000020032	0.0363745282913394	5.18180887488605	1.01649870794454	0.415550160121176	0.999801224058721	1
Ckap4|ENSMUSG00000046841	-0.0391756901646504	3.08055496517523	0.68478674265508	0.585931884243824	0.999801224058721	1
Tcp11l2|ENSMUSG00000020034	0.00194061107839487	4.22226394561998	0.00259402057625433	0.972426166928668	0.999801224058721	1
Gm17249|ENSMUSG00000097309	-0.119876725214775	-0.0648452795955825	0.716707379084567	0.473540117984011	0.999801224058721	1
Polr3b|ENSMUSG00000034453	0.0179862275982254	4.23051125298418	0.15875552357596	0.749467396628848	0.999801224058721	1
Rfx4|ENSMUSG00000020037	-0.0835430063968009	4.98078202520906	5.57398120536663	0.0758739075547805	0.999801224058721	1
Ric8b|ENSMUSG00000035620	-0.00146420134838184	7.39945684294809	0.0024132251673893	0.96713001956396	0.999801224058721	1
Fhl4|ENSMUSG00000050035	-0.12784385068093	0.594116143022106	0.750599499540372	0.393211446747104	0.999801224058721	1
AI597468|ENSMUSG00000060935	-0.0577811552634037	6.32034438062498	2.92442534453102	0.120163655154468	0.999801224058721	1
Mterfd3|ENSMUSG00000049038	0.0819620813813767	4.41808244390903	4.57988948744595	0.131641172873539	0.999801224058721	1
Cry1|ENSMUSG00000020038	-0.0573494235034226	5.12458918080405	1.59227309534091	0.216792994925908	0.999801224058721	1
Gm8394|ENSMUSG00000050490	0.0126275392432893	4.17057092942866	0.0806279588251082	0.825247548686748	0.999801224058721	1
Btbd11|ENSMUSG00000020042	-0.0218438199458221	1.75980386236343	0.0316029260338734	0.860105330967217	0.999801224058721	1
Pwp1|ENSMUSG00000001785	-0.0317254444089938	4.85355715834072	0.864269688740736	0.516913264491525	0.999801224058721	1
Prdm4|ENSMUSG00000035529	-0.00257652965777329	5.09258900632734	0.00649578768907544	0.955476044660792	0.999801224058721	1
Rtcb|ENSMUSG00000001783	0.00835269559246076	6.78668907594282	0.186909955673588	0.816469341919172	0.999801224058721	1
Fbxo7|ENSMUSG00000001786	0.0561779072500761	5.26980008909473	3.26160057072117	0.199908477699467	0.999801224058721	1
Timp3|ENSMUSG00000020044	-0.113145008805785	7.54284216519891	10.3867799041416	0.00306890093461167	0.421092926375916	1
Syn3|ENSMUSG00000059602	-0.061362442568399	3.99485887124723	1.50889628611382	0.299249531917165	0.999801224058721	1
1810014B01Rik|ENSMUSG00000097412	-0.0297656693955223	1.32557875465212	0.0701751013842421	0.79857479674695	0.999801224058721	1
Gm15344|ENSMUSG00000084899	-0.117514640976673	0.484146044672381	0.83927156893477	0.430243622981651	0.999801224058721	1
Hsp90b1|ENSMUSG00000020048	0.0356915559506005	8.86122439173977	0.466798138066824	0.499743853780719	0.999801224058721	1
BC030307|ENSMUSG00000044937	-0.0788559043908222	1.03268713878902	0.547220097000907	0.531569768645589	0.999801224058721	1
Fabp3-ps1|ENSMUSG00000056366	0.0510093182828236	3.54961652241057	0.927866525970388	0.427978627212131	0.999801224058721	1
Nt5dc3|ENSMUSG00000054027	0.053684971577281	6.30022168658027	1.88168990466477	0.180386290588065	0.999801224058721	1
Stab2|ENSMUSG00000035459	-0.101803013775741	-0.278650984884099	0.203870708630545	0.65488480371458	0.999801224058721	1
Ascl1|ENSMUSG00000020052	0.0170973661677903	1.09769609835389	0.0172325656375447	0.896442053378937	0.999801224058721	1
Igf1|ENSMUSG00000020053	-0.0695073288069839	-1.04279152535459	0.0927630132492368	0.762811240990401	0.999801224058721	1
Parpbp|ENSMUSG00000035365	-0.145516104090306	-0.741581794374925	0.337368844144536	0.565720867522068	0.999801224058721	1
Nup37|ENSMUSG00000035351	-0.061871213770777	2.0873210450276	0.547927993305569	0.512447607226812	0.999801224058721	1
Ccdc53|ENSMUSG00000020056	0.079938954092048	3.79053352626384	3.74134117765111	0.196201426342685	0.999801224058721	1
Dram1|ENSMUSG00000020057	-0.144151643565423	0.110768596485307	0.671945469584952	0.418884952316217	0.999801224058721	1
Gnptab|ENSMUSG00000035311	-0.00403057056813854	6.32557132314617	0.0245608660816827	0.913754261058187	0.999801224058721	1
Chpt1|ENSMUSG00000060002	0.0253255219544625	6.52869922322472	0.52900502160897	0.48617515448035	0.999801224058721	1
Mybpc1|ENSMUSG00000020061	-0.0615574566182047	-0.96399907848435	0.0703491059903426	0.792656056778736	0.999801224058721	1
Gm4925|ENSMUSG00000069540	-0.00805034883791027	-0.850923608191354	0.00123673244507578	0.972181015129369	0.999801224058721	1
Arl1|ENSMUSG00000060904	-0.0397578703583804	6.54917999913337	1.83841813813094	0.275213979300673	0.999801224058721	1
Utp20|ENSMUSG00000004356	0.0281799006184127	5.00734930503545	0.548793097939157	0.548565251265626	0.999801224058721	1
Ano4|ENSMUSG00000035189	-0.0379203093033738	4.45279286625683	0.406173687034055	0.528786369017396	0.999801224058721	1
Gas2l3|ENSMUSG00000074802	-0.0960825170739544	1.27898157882683	0.678137843983614	0.416773182556061	0.999801224058721	1
Nr1h4|ENSMUSG00000047638	0.184479562264265	-1.80297257026707	0.469465711436225	0.498530605397552	0.999801224058721	1
Slc17a8|ENSMUSG00000019935	0.15681263652342	5.0699556978763	9.88320619739448	0.00375995707271752	0.44108512478163	1
Scyl2|ENSMUSG00000069539	-0.000752500616866474	5.31911783287094	0.000579194890544657	0.986223540630024	0.999801224058721	1
1500026H17Rik|ENSMUSG00000097383	0.11070368428854	0.926540206742879	0.582162560269041	0.451466393741567	0.999801224058721	1
Actr6|ENSMUSG00000019948	0.0198413867620674	4.41559752972691	0.236463279853384	0.715850670636047	0.999801224058721	1
Uhrf1bp1l|ENSMUSG00000019951	0.0330267404728992	6.88784697875525	2.60823169909466	0.355916026629774	0.999801224058721	1
Anks1b|ENSMUSG00000058589	-0.172726616290153	8.91205640524341	9.3294089108483	0.00471891345628784	0.472332881390776	1
Apaf1|ENSMUSG00000019979	0.000718187090637049	4.17061173419455	0.000205517275044475	0.990000426173328	0.999801224058721	1
Ikbip|ENSMUSG00000019975	0.0330651268329921	3.44960764683945	0.355543955570298	0.617629581764914	0.999801224058721	1
Slc25a3|ENSMUSG00000061904	0.0236454564236038	8.5896746086533	0.812665554320192	0.506790387860818	0.999801224058721	1
Tmpo|ENSMUSG00000019961	-0.0210031554940712	5.19115021583781	0.393517895417904	0.639451185415951	0.999801224058721	1
Rmst|ENSMUSG00000097348	0.140611092585499	0.965965335283423	1.0850283555291	0.30595613028024	0.999801224058721	1
Nedd1|ENSMUSG00000019988	-0.0906970646173146	2.42671119282652	1.55373303473957	0.291108858135965	0.999801224058721	1
Gm872|ENSMUSG00000020014	0.351872692856068	2.70360652246893	2.47423567017299	0.12628822327084	0.999801224058721	1
Cdk17|ENSMUSG00000020015	-0.0344446357010011	8.55507767784021	1.76713990034531	0.333671436135156	0.999801224058721	1
Elk3|ENSMUSG00000008398	0.00347253327218849	2.86782262580717	0.00272939359881077	0.963823749312686	0.999801224058721	1
Lta4h|ENSMUSG00000015889	-0.061363379726589	5.59402006166113	2.55349394576213	0.134248812485357	0.999801224058721	1
Snrpf|ENSMUSG00000020018	0.0952864954917557	2.61914523561005	1.55317549911613	0.246965977860619	0.999801224058721	1
Ntn4|ENSMUSG00000020019	-0.0512229809579682	3.10480626863076	0.223472516050276	0.639852104542877	0.999801224058721	1
Gm3571|ENSMUSG00000090610	0.0316637500548042	3.57975418106454	0.293301544472843	0.621454178422944	0.999801224058721	1
Metap2|ENSMUSG00000036112	0.0316594355175137	6.42740260496735	1.40143980897342	0.389465594033239	0.999801224058721	1
Vezt|ENSMUSG00000036099	0.00562871151930574	6.63204049573943	0.0445514872939903	0.876636154025483	0.999801224058721	1
Fgd6|ENSMUSG00000020021	-0.0157208371841041	4.64822275940645	0.127508222378411	0.757907737484471	0.999801224058721	1
Nr2c1|ENSMUSG00000005897	0.0104358446512108	3.00518171964149	0.0348024031710151	0.887268977534521	0.999801224058721	1
Ndufa12|ENSMUSG00000020022	-0.0750405605577385	4.45837264995179	4.20158332512678	0.160149923529862	0.999801224058721	1
Tmcc3|ENSMUSG00000020023	-0.00345692634910961	5.8045336588852	0.00539719184631234	0.941926735708037	0.999801224058721	1
Ccdc41os1|ENSMUSG00000097164	-0.0386142653308475	5.11103167881606	0.27792018667987	0.601972174993913	0.999801224058721	1
Ccdc41|ENSMUSG00000020024	-0.0416326150252157	5.48828670446594	2.20906560615173	0.318915907197713	0.999801224058721	1
Plxnc1|ENSMUSG00000074785	-0.112189986006499	4.8972334571582	4.4305114990355	0.0438454463167343	0.967680819156492	1
Cradd|ENSMUSG00000045867	-0.0248951155513092	2.80711618610486	0.157934406861201	0.750285289133268	0.999801224058721	1
Socs2|ENSMUSG00000020027	0.00620761788227518	3.78037859785734	0.00628211978522172	0.937356029746035	0.999801224058721	1
Mrpl42|ENSMUSG00000062981	0.00697723910927155	4.70555944244083	0.0392034923225118	0.889758884975242	0.999801224058721	1
Ube2n|ENSMUSG00000074781	-0.0287611337420846	6.87885197700556	1.23371294588961	0.422128131002647	0.999801224058721	1
Nudt4|ENSMUSG00000020029	0.0251805299438736	6.56800582092654	0.422608606592128	0.520620671615247	0.999801224058721	1
Anapc15-ps|ENSMUSG00000074780	0.210318610438669	-0.0227548717757037	1.43052653867715	0.241112468111007	0.999801224058721	1
Eea1|ENSMUSG00000036499	-0.0460903916978114	6.1987419014351	2.7137443439971	0.221129618950885	0.999801224058721	1
Btg1|ENSMUSG00000036478	-0.0964189884447678	5.0156227874169	5.84248334828039	0.0384323277482855	0.953769923876226	1
Dcn|ENSMUSG00000019929	0.265124932827713	2.74737335644632	6.78662819862673	0.0141930239876023	0.716462613978475	1
Lum|ENSMUSG00000036446	0.596228212808313	-0.00615381074735497	11.9561110578505	0.00166223445240065	0.338700058182018	1
Gm10754|ENSMUSG00000074776	-0.155431779187597	1.97091768618608	2.05596123850363	0.16202598247259	0.999801224058721	1
C030005K15Rik|ENSMUSG00000079183	-0.201622956707257	-1.43908093189693	0.531673456509098	0.471598785430542	0.999801224058721	1
Atp2b1|ENSMUSG00000019943	-0.111129507970051	10.8021475571793	6.2440911994248	0.0182086808012701	0.772339994440401	1
Poc1b|ENSMUSG00000019952	0.159651424590073	2.03414284610592	4.01279874303493	0.0939784151372791	0.999801224058721	1
Galnt4|ENSMUSG00000090035	0.128026479260503	2.73616892352992	2.76892510513093	0.106597169203472	0.999801224058721	1
Dusp6|ENSMUSG00000019960	0.0245873861249698	5.69957363849509	0.105985889468108	0.747037078629274	0.999801224058721	1
Gad1-ps|ENSMUSG00000090665	-0.0830217162552211	3.85046866824462	3.42454598927836	0.174559519231874	0.999801224058721	1
Csl|ENSMUSG00000046934	0.0790566280744946	-0.978879454434084	0.150684042485427	0.702473249390499	0.999801224058721	1
Kitl|ENSMUSG00000019966	0.00923245571088613	4.15008811674163	0.0402336775870495	0.87209388505318	0.999801224058721	1
Tmtc3|ENSMUSG00000036676	0.0332207748720515	4.65697066195724	0.622400976891139	0.517022771243949	0.999801224058721	1
Cep290|ENSMUSG00000019971	-0.0116764216309584	4.60179445702909	0.109683531021946	0.822634606977892	0.999801224058721	1
4930430F08Rik|ENSMUSG00000046567	-0.0527897025638824	4.4174181983587	2.322948602651	0.329325674067291	0.999801224058721	1
Mgat4c|ENSMUSG00000019888	-0.157718295264031	3.19615620942416	6.85095125183411	0.0244780672878669	0.845085733947436	1
Nts|ENSMUSG00000019890	0.0906687975488394	3.14398088766032	0.242293364369951	0.626162950404739	0.999801224058721	1
Rassf9|ENSMUSG00000044921	0.0442050378486588	0.420756628689918	0.0513773935431979	0.822231896536603	0.999801224058721	1
Lrriq1|ENSMUSG00000019892	0.0591834024119832	0.958162193920975	0.222825149592993	0.650680560586725	0.999801224058721	1
Slc6a15|ENSMUSG00000019894	0.0507156206851658	6.18764057755301	1.74861875452399	0.196114353179309	0.999801224058721	1
Tmtc2|ENSMUSG00000036019	-0.0308492626869834	4.39139858911471	0.586093153310407	0.568912453369804	0.999801224058721	1
Gm15663|ENSMUSG00000085282	0.0151138659195504	3.12312584059009	0.0854916198348538	0.831785308822648	0.999801224058721	1
Ccdc59|ENSMUSG00000019897	0.0251739235229713	5.01554028961813	0.452564647850597	0.590642271602176	0.999801224058721	1
Mettl25|ENSMUSG00000036009	-0.0337095031229747	2.52152223384675	0.253660677687459	0.687132363840673	0.999801224058721	1
Ppfia2|ENSMUSG00000053825	0.0300613232421648	6.2294917762648	1.13083128115983	0.424369601455379	0.999801224058721	1
C230021G24Rik|ENSMUSG00000097869	0.0532902807224029	-0.289014733396718	0.0824237223298082	0.776026996685254	0.999801224058721	1
Acss3|ENSMUSG00000035948	-0.0637349097702576	-0.175694287806829	0.0730334568660335	0.788833788232169	0.999801224058721	1
Lin7a|ENSMUSG00000019906	-0.0413037691411765	6.26861312552241	1.28265734735137	0.270328569706332	0.999801224058721	1
Ppp1r12a|ENSMUSG00000019907	-0.0165803071876248	6.24030280728748	0.378867403235139	0.661055078001498	0.999801224058721	1
Pawr|ENSMUSG00000035873	-0.0419449911154286	0.214680010701944	0.0602833424325031	0.807732428597181	0.999801224058721	1
Syt1|ENSMUSG00000035864	-0.033113547499339	9.95097130605271	1.74583447533482	0.363766566284445	0.999801224058721	1
Nav3|ENSMUSG00000020181	-0.0423143200769958	5.41970323773936	1.05172874805157	0.317193598837075	0.999801224058721	1
Csrp2|ENSMUSG00000020186	-0.128082261829301	1.21934967180104	1.22768240874053	0.296562652511177	0.999801224058721	1
Zdhhc17|ENSMUSG00000035798	-0.0111201600144882	7.47709375468564	0.305093297300041	0.753294614737282	0.999801224058721	1
Gm5428|ENSMUSG00000091086	0.0272797611367848	5.07745552598707	0.723737450500944	0.554472718731825	0.999801224058721	1
Osbpl8|ENSMUSG00000020189	-0.0219072920346382	8.7280824268793	0.166548791389779	0.686116034714679	0.999801224058721	1
Bbs10|ENSMUSG00000035759	-0.124484505866878	2.48514544434467	2.14240815248414	0.153750319346945	0.999801224058721	1
Nap1l1|ENSMUSG00000058799	0.0035752499467816	6.76358885537304	0.0128142419231657	0.921078643570355	0.999801224058721	1
Phlda1|ENSMUSG00000020205	0.053479973918535	4.14261093971565	0.780623971964239	0.384025740199273	0.999801224058721	1
Krr1|ENSMUSG00000063334	-0.0185968917323998	4.27932006580676	0.234497957547828	0.739898724668278	0.999801224058721	1
Kcnc2|ENSMUSG00000035681	-0.0862659563408165	4.38204871851389	0.389818054068307	0.537147999330101	0.999801224058721	1
Atxn7l3b|ENSMUSG00000074748	-0.00165076253121041	7.7321578848179	0.00600916604137661	0.962753201811513	0.999801224058721	1
Trhde|ENSMUSG00000050663	0.0787155194244481	2.15058070080007	0.737579832288283	0.400139011118312	0.999801224058721	1
Tph2|ENSMUSG00000006764	-0.158149143683846	0.473526829995324	0.671584049708444	0.419008710927122	0.999801224058721	1
Tbc1d15|ENSMUSG00000020130	-0.0159404604864818	5.79143033710407	0.317978642063576	0.689637536876511	0.999801224058721	1
Rab21|ENSMUSG00000020132	0.0460541404539661	5.89581127453201	2.3259852948877	0.236650895759362	0.999801224058721	1
Tmem19|ENSMUSG00000069520	-0.0601325538198026	5.05389175888245	4.22492612454172	0.194468126149295	0.999801224058721	1
Thap2|ENSMUSG00000020137	0.00976678486174333	4.15825856357222	0.0474651446159486	0.864283120194782	0.999801224058721	1
Zfc3h1|ENSMUSG00000034163	0.00356856794332461	6.49337945510483	0.0159539380964675	0.921879310708955	0.999801224058721	1
A930009A15Rik|ENSMUSG00000092210	-0.586852269515891	-1.59316467244314	5.09605723598704	0.0314724823906864	0.907181665585679	1
Lgr5|ENSMUSG00000020140	0.0358234623340837	1.94154764587253	0.135294216145797	0.715605499314292	0.999801224058721	1
Ptprr|ENSMUSG00000020151	-0.0282729619967796	3.87281337774782	0.441573446944487	0.642399776873525	0.999801224058721	1
Ptprb|ENSMUSG00000020154	0.0439092010134042	5.80037213680859	0.770743908558196	0.387013344274914	0.999801224058721	1
4933400F03Rik|ENSMUSG00000085837	0.0035445099726149	-0.593333775097297	0.000303885647571596	0.986207967384739	0.999801224058721	1
Kcnmb4|ENSMUSG00000054934	-0.11511595715524	4.68763680664752	6.52594686414837	0.0237254890810484	0.836095451436505	1
5330438D12Rik|ENSMUSG00000052291	0.0611715393776213	2.21407278386718	0.45201594592697	0.506561030796122	0.999801224058721	1
Cnot2|ENSMUSG00000020166	0.0124276785764714	6.14364986882343	0.262940626464776	0.74297579152188	0.999801224058721	1
Rab3ip|ENSMUSG00000064181	-0.0211156210730851	5.17359384168097	0.287776736350455	0.638066953408439	0.999801224058721	1
Cct2|ENSMUSG00000034024	0.0134342092144476	7.17806249936171	0.42360909086002	0.705337967186073	0.999801224058721	1
Frs2|ENSMUSG00000020170	0.0378219857337249	6.11734691811636	1.95063878993551	0.319222929337229	0.999801224058721	1
Yeats4|ENSMUSG00000020171	-0.0607747143959573	4.51119918635512	2.33295555297117	0.253109187834961	0.999801224058721	1
Lyz2|ENSMUSG00000069516	0.0188836902110224	3.31429955735253	0.0261755067474799	0.872564843590765	0.999801224058721	1
Lyz1|ENSMUSG00000069515	-0.0521783540561407	-1.96705088187655	0.042433851744778	0.842859950417956	0.999801224058721	1
Cpsf6|ENSMUSG00000055531	-0.0231696421081745	7.27060027551136	0.595962255929269	0.511136521130892	0.999801224058721	1
Cpm|ENSMUSG00000020183	0.0408607374273453	3.73447589171387	0.246660326332503	0.623081991375795	0.999801224058721	1
Mdm2|ENSMUSG00000020184	0.0364563613645314	5.9561715855078	1.55763108021483	0.345078547607647	0.999801224058721	1
Slc35e3|ENSMUSG00000060181	0.0139742297479077	4.30036928513062	0.155051880867806	0.801608238322718	0.999801224058721	1
Nup107|ENSMUSG00000052798	0.0301694447371274	4.26094538222216	0.504297533690777	0.592667185869366	0.999801224058721	1
Rap1b|ENSMUSG00000052681	-0.0198903722337273	5.94385206318124	0.474776731925991	0.607347541214809	0.999801224058721	1
Mdm1|ENSMUSG00000020212	-0.0335592263631585	2.97639799194086	0.350476291249238	0.652218431707849	0.999801224058721	1
Dyrk2|ENSMUSG00000028630	-0.071127424613168	2.88715504609315	1.97333141482023	0.350725023722897	0.999801224058721	1
Cand1|ENSMUSG00000020114	0.0030835728880159	7.32013010571385	0.0222579731801839	0.930738212727627	0.999801224058721	1
Grip1|ENSMUSG00000034813	0.0702204802392914	4.74476001324712	2.81549366675937	0.16061868794406	0.999801224058721	1
Helb|ENSMUSG00000020228	-0.0505709809967367	3.41942707574164	0.708249139844078	0.446112893568169	0.999801224058721	1
Irak3|ENSMUSG00000020227	-0.287556042778858	1.5268353027749	5.50157698836345	0.0258546366288924	0.852655029942433	1
Tmbim4|ENSMUSG00000020225	0.0193273719947307	4.99684882846549	0.325081241006178	0.681536562576905	0.999801224058721	1
Llph|ENSMUSG00000020224	-0.0733838964032411	2.01541239455227	1.09488928597813	0.448524661979522	0.999801224058721	1
Gm15910|ENSMUSG00000087480	0.200988453170782	-1.29547601310028	0.742907672078162	0.395616786688655	0.999801224058721	1
Msrb3|ENSMUSG00000051236	0.166303541711091	3.02599229557866	11.1456333003535	0.0216485834718053	0.811711788817913	1
Lemd3|ENSMUSG00000048661	0.000120810666386062	5.57516972287575	8.0042812549928e-06	0.997761503156687	0.999801224058721	1
Wif1|ENSMUSG00000020218	0.16512267649847	-0.503636149533607	0.468708142649498	0.498874639346642	0.999801224058721	1
Tbc1d30|ENSMUSG00000052302	0.0193218264363334	6.74307373321386	0.194510938101779	0.662372944424217	0.999801224058721	1
Gns|ENSMUSG00000034707	0.00358879874597772	6.49021496856899	0.0262312941926117	0.921723031337107	0.999801224058721	1
Rassf3|ENSMUSG00000025795	-0.0915625028199794	5.40706948175337	4.55863203789429	0.0410968103762209	0.967680819156492	1
Tbk1|ENSMUSG00000020115	-0.0341812753652577	5.71281941369088	1.00317339922147	0.398072742643097	0.999801224058721	1
Xpot|ENSMUSG00000034667	0.0382959613080926	6.50484456668305	3.24030113510582	0.29631542933726	0.999801224058721	1
D930020B18Rik|ENSMUSG00000047642	-0.150281428663896	-1.74726006305561	0.213903711054222	0.647085446192196	0.999801224058721	1
BC048403|ENSMUSG00000053684	-0.0807846114229097	3.77751975919766	2.57036917230864	0.191080062334243	0.999801224058721	1
Srgap1|ENSMUSG00000020121	0.0818324960716529	6.84992540072397	3.18968186035513	0.0842888200462962	0.999801224058721	1
Tmem5|ENSMUSG00000034620	-0.0157521514733821	4.61456578887728	0.166165908338862	0.759727240747948	0.999801224058721	1
Ppm1h|ENSMUSG00000034613	-0.00433410687566014	3.44895368880422	0.00573103483830272	0.947988847674166	0.999801224058721	1
Mon2|ENSMUSG00000034602	-0.0231044250157268	6.73139399490102	0.608222448948999	0.521076356151809	0.999801224058721	1
Usp15|ENSMUSG00000020124	-0.0304206987538351	6.10943625199517	1.00204897916615	0.424480613583415	0.999801224058721	1
Fam19a2|ENSMUSG00000044071	-0.124350910335677	3.93285458545502	3.3238377531505	0.0783328213884754	0.999801224058721	1
Slc16a7|ENSMUSG00000020102	-0.108822854256055	4.00449124219928	4.29384290389481	0.0647476190078619	0.999801224058721	1
Lrig3|ENSMUSG00000020105	-0.177128165508709	1.61499626492022	2.62226706979467	0.1159142806816	0.999801224058721	1
Xrcc6bp1|ENSMUSG00000025436	-0.146540933167532	2.06299625206068	2.16000482395152	0.152127815007862	0.999801224058721	1
Ctdsp2|ENSMUSG00000078429	0.0350997378289923	6.84508468294836	1.29207377868331	0.325413230977865	0.999801224058721	1
Avil|ENSMUSG00000025432	-0.0172780153912405	-1.13237227937962	0.00799811773746289	0.934744509473755	0.999801224058721	1
Tsfm|ENSMUSG00000040521	0.0123623798047665	3.4737161521151	0.0561554582368435	0.851141110016395	0.999801224058721	1
Mettl1|ENSMUSG00000006732	0.0722112492165994	2.88679056921688	1.38229056469362	0.343384226217198	0.999801224058721	1
Cyp27b1|ENSMUSG00000006724	0.0821938377989595	-0.508366391764736	0.248645284703411	0.662396938628542	0.999801224058721	1
March9|ENSMUSG00000040502	-0.105796466426496	4.55416693493901	5.56435804210951	0.0414495128233918	0.967680819156492	1
Cdk4|ENSMUSG00000006728	-0.0387075081237832	5.35505372429066	1.23371198250011	0.366337348019769	0.999801224058721	1
Tspan31|ENSMUSG00000006736	0.0208792924302066	5.89898547939806	0.796057186506829	0.593304805103818	0.999801224058721	1
Agap2|ENSMUSG00000025422	-0.0560211307004447	10.0973967788626	3.48533083597027	0.124997824894599	0.999801224058721	1
Os9|ENSMUSG00000040462	0.024475402056174	7.12724804645996	1.23137030977786	0.490645334658939	0.999801224058721	1
B4galnt1|ENSMUSG00000006731	0.0765305919810707	6.47124556864199	4.46004758617683	0.0431941679023765	0.967680819156492	1
Slc26a10|ENSMUSG00000040441	0.0178237598335636	2.80854853220684	0.0695580115118653	0.821255297264125	0.999801224058721	1
Arhgef25|ENSMUSG00000019467	0.119142138085393	5.52081009604801	8.66894896870367	0.00622164029186048	0.528813623836228	1
Dtx3|ENSMUSG00000040415	0.0246813398036892	7.52797461428467	1.15108013506899	0.485312471962493	0.999801224058721	1
Pip4k2c|ENSMUSG00000025417	0.0643556285401342	6.29855314564639	7.57494949142083	0.0864551304450583	0.999801224058721	1
Kif5a|ENSMUSG00000074657	0.0085840105001665	11.9997596426778	0.0621297040591861	0.818951002991012	0.999801224058721	1
Dctn2|ENSMUSG00000025410	0.032576631343623	7.16900929499128	3.08300896117452	0.357841727990688	0.999801224058721	1
Mbd6|ENSMUSG00000025409	0.0611819866261395	5.56932059753292	2.28644728298817	0.141045933320741	0.999801224058721	1
Gm20492|ENSMUSG00000092593	-0.162157998257721	-1.60594641993643	0.461183526956819	0.502314247841653	0.999801224058721	1
Gm4189|ENSMUSG00000092384	0.0111761857447441	-0.449160509309133	0.0042426160209505	0.952498365496574	0.999801224058721	1
Ddit3|ENSMUSG00000025408	0.0263576439974659	4.47280798736568	0.399633800870977	0.621022394308696	0.999801224058721	1
Mars|ENSMUSG00000040354	-0.00313589305165744	5.36833600441573	0.0101624620350797	0.941644402013362	0.999801224058721	1
Arhgap9|ENSMUSG00000040345	-0.312801739208554	-0.388771054098491	2.95865580329792	0.0957937320351867	0.999801224058721	1
Gli1|ENSMUSG00000025407	-0.122730814299963	-0.111255211611636	0.533188602223892	0.470973401081365	0.999801224058721	1
R3hdm2|ENSMUSG00000025404	0.0341256122089158	7.51585870757519	1.60133169090475	0.333070334106173	0.999801224058721	1
Stac3|ENSMUSG00000040287	-0.0327606308550443	0.662452912117945	0.0755278528258089	0.815632407544842	0.999801224058721	1
Ndufa4l2|ENSMUSG00000040280	0.0879596624703922	0.866584805255884	0.74748564205206	0.505115834757413	0.999801224058721	1
Shmt2|ENSMUSG00000025403	0.0168278893574365	3.89005997031226	0.115919616993272	0.780397872530834	0.999801224058721	1
Nxph4|ENSMUSG00000040258	0.143293023119239	0.744173010223887	0.77300146637397	0.386327695254251	0.999801224058721	1
Lrp1|ENSMUSG00000040249	-0.0137206929911222	8.90383883329746	0.185453372497955	0.702898653729304	0.999801224058721	1
Stat6|ENSMUSG00000002147	0.0393408938905729	4.56655357852715	0.57208674475119	0.455371458780629	0.999801224058721	1
Nab2|ENSMUSG00000025402	0.0356680017700479	5.51199508045034	0.442113314915285	0.511219553491441	0.999801224058721	1
Tmem194|ENSMUSG00000040195	-0.0491810356573064	3.21771141767845	0.538820965293468	0.482645738301155	0.999801224058721	1
Myo1a|ENSMUSG00000025401	0.206604057268929	0.090105097379934	1.4924416322745	0.231418251344648	0.999801224058721	1
Tac2|ENSMUSG00000025400	-0.681666696157141	-1.41802365813456	6.56096658361597	0.0157320356081805	0.745898951439384	1
Zbtb39|ENSMUSG00000044617	-0.0445501558532436	3.91140502209503	1.22173127814921	0.459054297939378	0.999801224058721	1
Gpr182|ENSMUSG00000058396	0.46464064598856	-0.778198917966629	4.93653528858487	0.034040161474543	0.922451145747488	1
RP23-386P10.11|ENSMUSG00000099009	-0.0276795518354321	-1.44975933617927	0.014723124202831	0.905701169318554	0.999801224058721	1
Rdh9|ENSMUSG00000056148	-0.149544341058188	-1.38454122369955	0.390791153571573	0.53664369626345	0.999801224058721	1
Sdr9c7|ENSMUSG00000040127	0.447505706182101	-2.06999421361004	2.45175459222352	0.127956376866982	0.999801224058721	1
Gm15900|ENSMUSG00000090036	0.0769923005584582	-0.212763151112315	0.213582196096598	0.663138839965312	0.999801224058721	1
Prim1|ENSMUSG00000025395	0.0512797974461095	2.60620547100557	0.445623766499484	0.533128266801745	0.999801224058721	1
Naca|ENSMUSG00000061315	-0.025704743133936	4.69742209514518	0.404120597078181	0.610938907282954	0.999801224058721	1
Ptges3|ENSMUSG00000071072	0.068203500161931	5.56714251224455	4.6539715681968	0.0979065084185991	0.999801224058721	1
Atp5b|ENSMUSG00000025393	0.0279337165352655	10.2150404989894	1.81985023082483	0.446304458305862	0.999801224058721	1
Baz2a|ENSMUSG00000040054	0.0108429464279196	6.056070703605	0.151497003422452	0.77715447865399	0.999801224058721	1
Rbms2|ENSMUSG00000040043	-0.0298452097832516	3.49704501061637	0.47244401895862	0.64854515078017	0.999801224058721	1
Gls2|ENSMUSG00000044005	0.0601813807538054	3.80401116775933	2.05503046175609	0.330869823101827	0.999801224058721	1
Spryd4|ENSMUSG00000051346	0.0824776956307325	2.67942600701715	1.17177248548112	0.31383757238098	0.999801224058721	1
Timeless|ENSMUSG00000039994	-0.037604263531953	1.93876796027966	0.220240514936479	0.702639569848914	0.999801224058721	1
Gm26847|ENSMUSG00000097526	-0.123358347332603	-1.85704479833835	0.198349519328031	0.659276259811162	0.999801224058721	1
Stat2|ENSMUSG00000040033	-0.0084430336299475	4.5336201756978	0.0319572976562095	0.872029789110815	0.999801224058721	1
Pan2|ENSMUSG00000005682	0.070468185708264	4.60129537111757	1.92166215297157	0.17596304804028	0.999801224058721	1
Cnpy2|ENSMUSG00000025381	2.65322979281208e-05	4.68278784540175	6.82173432696528e-07	0.999583258214575	0.999801224058721	1
Cs|ENSMUSG00000005683	0.00746764566448352	8.04721353522022	0.148936187942334	0.832406341655901	0.999801224058721	1
Coq10a|ENSMUSG00000039914	-0.0089452935906423	4.74164410300527	0.0599475662118615	0.858496911070669	0.999801224058721	1
Ankrd52|ENSMUSG00000014498	0.0223547029218629	6.12597223091621	0.465562072098766	0.556842360430718	0.999801224058721	1
Slc39a5|ENSMUSG00000039878	-0.0889563092322002	-0.0560583513404497	0.261510301719928	0.612854405806384	0.999801224058721	1
Nabp2|ENSMUSG00000025374	0.0140723881596676	5.53901595939046	0.215715740721443	0.734880045431322	0.999801224058721	1
Rnf41|ENSMUSG00000025373	0.0194661860443191	6.0110453504669	0.540367671892217	0.613965213423307	0.999801224058721	1
Smarcc2|ENSMUSG00000025369	0.00817094944420602	7.99782496666509	0.164465489986061	0.816587809295698	0.999801224058721	1
Myl6|ENSMUSG00000090841	-0.00480402798364076	4.74014852860856	0.0248710841294875	0.923420519205716	0.999801224058721	1
Myl6b|ENSMUSG00000039824	0.078236645662053	2.6340523784295	1.15549838249605	0.343831603572649	0.999801224058721	1
A430046D13Rik|ENSMUSG00000097353	-0.0104623620587797	3.19162069826636	0.0556908625006207	0.881117057244993	0.999801224058721	1
Esyt1|ENSMUSG00000025366	-0.00245445105377556	2.90130353928349	0.00165107353225231	0.973950461800555	0.999801224058721	1
Zc3h10|ENSMUSG00000039810	0.0374960280603337	3.82559854831034	0.554101849829537	0.540009286342365	0.999801224058721	1
Rpl41|ENSMUSG00000093674	0.0148220563937911	7.03336728652151	0.218124461459223	0.675463622856121	0.999801224058721	1
Pa2g4|ENSMUSG00000025364	0.0124027472884278	5.92166653259303	0.246258126544426	0.749667521391205	0.999801224058721	1
Erbb3|ENSMUSG00000018166	0.0219599233744687	4.6234915983572	0.11563388231504	0.736205264059072	0.999801224058721	1
Rps26|ENSMUSG00000025362	-0.0156161264746192	4.84963656705341	0.101657709601093	0.752074303986332	0.999801224058721	1
Ikzf4|ENSMUSG00000002578	-0.0864648506693146	4.04757912233	3.73401099144356	0.134184754918139	0.999801224058721	1
Gm26876|ENSMUSG00000097372	0.0603452235048645	-1.19469367675835	0.0530123538125382	0.819475962603767	0.999801224058721	1
Suox|ENSMUSG00000049858	-0.025097169850421	3.82730728787764	0.265713656392744	0.68221903530978	0.999801224058721	1
Rab5b|ENSMUSG00000000711	0.00995160284110449	7.00241197424144	0.252577723408816	0.779757851169883	0.999801224058721	1
Cdk2|ENSMUSG00000025358	-0.00721600079240066	1.35192173246731	0.00439933489541739	0.949896211985965	0.999801224058721	1
Pmel|ENSMUSG00000025359	-0.50338501071818	-0.811705800267649	6.84635870313684	0.0138136727331564	0.703675066966385	1
Dgka|ENSMUSG00000025357	0.0827780297525527	2.67518017541364	2.11501800407867	0.304692417395812	0.999801224058721	1
Wibg|ENSMUSG00000064030	-0.00435899975305157	3.7087618637929	0.010604505702175	0.944303402222048	0.999801224058721	1
Rpsa-ps2|ENSMUSG00000045055	-0.134278913095727	1.83947566417307	2.47760360328854	0.177037479606807	0.999801224058721	1
Mmp19|ENSMUSG00000025355	-0.21536232049026	-1.64018028063376	0.655929072844414	0.424423606361475	0.999801224058721	1
Tmem198b|ENSMUSG00000047090	-0.0835467503367078	3.77467198748259	3.68933408063689	0.170458015226108	0.999801224058721	1
Dnajc14|ENSMUSG00000025354	0.0272986648291237	6.06302952760664	1.02182215318146	0.475389469509382	0.999801224058721	1
Ormdl2|ENSMUSG00000025353	-0.0186251854993822	2.8390551034716	0.0632972103650135	0.806292914021934	0.999801224058721	1
Sarnp|ENSMUSG00000078427	-0.15491415603686	2.28446910246765	4.05442209119208	0.0794852068175564	0.999801224058721	1
Gdf11|ENSMUSG00000025352	-0.0222603277115204	4.05880268217487	0.15486974872214	0.700128189402735	0.999801224058721	1
Cd63|ENSMUSG00000025351	0.0564395403071555	4.03770465988097	1.6317935554546	0.337817656574077	0.999801224058721	1
Rdh5|ENSMUSG00000025350	-0.00470789907035447	4.14018108412341	0.010010105559466	0.934149859310277	0.999801224058721	1
Bloc1s1|ENSMUSG00000090247	-0.0428255003928321	4.73322945973421	1.11342168083005	0.390737800772501	0.999801224058721	1
Itga7|ENSMUSG00000025348	-0.0373114730621658	2.63161766018477	0.403686105450342	0.648001048609007	0.999801224058721	1
Vmn2r84|ENSMUSG00000070601	-0.272917333232907	-0.682502834595786	1.55238853452438	0.22249375649582	0.999801224058721	1
Gm9770|ENSMUSG00000040540	0.0757745474892433	4.05577408546844	1.98616297636408	0.193855662392108	0.999801224058721	1
Vmn2r85|ENSMUSG00000092048	-0.0389878183485932	-1.62918353769843	0.0188713683938349	0.891660231651752	0.999801224058721	1
Vmn2r87|ENSMUSG00000091511	-0.075568212077757	-0.0388583148076737	0.185484595488042	0.669801962730621	0.999801224058721	1
Pisd-ps1|ENSMUSG00000082286	0.133104642616066	3.42129067136869	2.21857402141643	0.146871487504217	0.999801224058721	1
Gm11400|ENSMUSG00000081208	0.0258962045127355	0.91762213754114	0.0409971354716383	0.842221084772665	0.999801224058721	1
Sfi1|ENSMUSG00000023764	-0.037326432780866	4.2020935834769	0.33207513348743	0.568768645153314	0.999801224058721	1
Eif4enif1|ENSMUSG00000020454	-0.0396629260282155	5.84013599583317	1.74250300852505	0.31467014703341	0.999801224058721	1
Drg1|ENSMUSG00000020457	0.0303280369113783	6.14932753919732	1.28655273534544	0.425013441505579	0.999801224058721	1
Patz1|ENSMUSG00000020453	0.00633356459379988	4.45031716811571	0.0339942926774897	0.906388115930645	0.999801224058721	1
Gm11944|ENSMUSG00000084941	-0.089581297735783	-1.26232588524704	0.188500795339479	0.68333325521638	0.999801224058721	1
Pik3ip1|ENSMUSG00000034614	-0.00329052707728669	4.25906678955408	0.00598675485260024	0.953682669048887	0.999801224058721	1
Gm12592|ENSMUSG00000053263	-0.141959298712773	0.21443629698127	0.746239124866451	0.394572328961937	0.999801224058721	1
Gm11948|ENSMUSG00000087055	0.273473248182169	-1.5135970911367	1.0267175557544	0.319090894417762	0.999801224058721	1
Limk2|ENSMUSG00000020451	0.0566893266493415	6.60913736540344	6.24591548248936	0.117847600153844	0.999801224058721	1
Rnf185|ENSMUSG00000020448	-0.01643008669415	5.30165594019204	0.264528720359442	0.707457396328318	0.999801224058721	1
8430429K09Rik|ENSMUSG00000034587	-0.0319359205990325	2.51882869587645	0.234493133932162	0.702205822982252	0.999801224058721	1
Gm11945|ENSMUSG00000081059	0.0976325050796926	-0.0591937237069608	0.379518679162323	0.558303368504051	0.999801224058721	1
Pla2g3|ENSMUSG00000034579	-0.11537325769702	1.52250961732388	2.12908372316826	0.294147269203259	0.999801224058721	1
Inpp5j|ENSMUSG00000034570	-0.0686672175498868	6.13162070300679	2.52158645672931	0.122856812863959	0.999801224058721	1
Selm|ENSMUSG00000075702	-0.033762784519948	5.67797821007476	0.703983960041704	0.408827921560328	0.999801224058721	1
Smtn|ENSMUSG00000020439	0.012465100519311	2.66483392099337	0.0355822668896501	0.877791151512088	0.999801224058721	1
Tug1|ENSMUSG00000056579	-0.0360215400414147	7.38772649494589	3.28078451916425	0.309572734475907	0.999801224058721	1
Morc2a|ENSMUSG00000034543	-0.00417725555665997	5.8017399213197	0.027338870418487	0.916548817005259	0.999801224058721	1
Gm16518|ENSMUSG00000083015	0.59219462485475	-1.21570114970736	7.89728753697375	0.00866403630415349	0.591164506775863	1
Osbp2|ENSMUSG00000020435	0.0438778488972357	6.6700830866878	1.91178962029348	0.229957667853374	0.999801224058721	1
4921536K21Rik|ENSMUSG00000020434	0.148835859377723	-1.02083352032527	0.505632555005975	0.498227594558979	0.999801224058721	1
Dusp18|ENSMUSG00000047205	-0.181502551234903	3.97518410107227	10.1023779697368	0.00344050687346451	0.427019804521974	1
Slc35e4|ENSMUSG00000048807	0.00413752599678181	4.38540071663681	0.00874611944264236	0.939545885422664	0.999801224058721	1
Tcn2|ENSMUSG00000020432	0.000929401394346984	4.50470089040766	0.000333383719292265	0.986093628035702	0.999801224058721	1
Gm11953|ENSMUSG00000082816	0.598062229739513	-2.20780025434226	3.24546676114677	0.0817519215582544	0.999801224058721	1
Pes1|ENSMUSG00000020430	-0.00579010094483619	5.05884130280254	0.0404415551277619	0.900459752032143	0.999801224058721	1
4930556J24Rik|ENSMUSG00000034493	-0.458730211870826	-2.37872032942031	1.88526392945134	0.179985379637862	0.999801224058721	1
Gal3st1|ENSMUSG00000049721	-0.0915086326044351	3.48008401666369	2.32597274145666	0.159186517254419	0.999801224058721	1
Sec14l3|ENSMUSG00000054986	-0.466226431554436	1.57512748917344	10.6337111863485	0.00278124750940346	0.400308918067155	1
Mtfp1|ENSMUSG00000004748	-0.0399715548124685	3.97538541240548	0.992340514143435	0.499071892158957	0.999801224058721	1
Sec14l2|ENSMUSG00000003585	-0.0280119708882632	5.13033127765738	0.793126588483636	0.538453143748036	0.999801224058721	1
Rnf215|ENSMUSG00000003581	0.0203991647885345	4.36997642688494	0.241310026047779	0.708880013161793	0.999801224058721	1
Ccdc157|ENSMUSG00000051427	0.0465758459143155	4.57549527679764	1.45848895070532	0.371678738509872	0.999801224058721	1
Sf3a1|ENSMUSG00000002129	0.00349675896185758	6.41234515350299	0.0140411420558122	0.924607525053957	0.999801224058721	1
Tbc1d10a|ENSMUSG00000034412	0.00485220334743271	4.48816780136477	0.0159712848297616	0.926906367728486	0.999801224058721	1
Gatsl3|ENSMUSG00000020424	-0.14702857098023	1.26058876296249	2.7330720279596	0.212682926224828	0.999801224058721	1
Lif|ENSMUSG00000034394	-0.188419759947165	-0.316162734386873	0.926242650099153	0.343589158799881	0.999801224058721	1
Mtmr3|ENSMUSG00000034354	0.0200389810561937	6.63649099844988	0.435162932274144	0.580268607900869	0.999801224058721	1
Ascc2|ENSMUSG00000020412	-0.0108319614409396	4.23677429423809	0.0601900888526777	0.846929692757999	0.999801224058721	1
Uqcr10|ENSMUSG00000059534	0.00751466555580806	6.19566668156994	0.0910677309371121	0.841857394321161	0.999801224058721	1
Zmat5|ENSMUSG00000009076	0.11761257522117	3.11993568379731	5.22516323699911	0.101288998994786	0.999801224058721	1
Cabp7|ENSMUSG00000009075	0.0146321898143958	3.50962178943441	0.0399939269031834	0.842851467115755	0.999801224058721	1
Nf2|ENSMUSG00000009073	-0.0199085654814609	7.00546886116262	0.659013009835404	0.573561689891159	0.999801224058721	1
Nipsnap1|ENSMUSG00000034285	0.0229359756813337	5.69718056302294	0.610293826309825	0.572150424376954	0.999801224058721	1
Thoc5|ENSMUSG00000034274	0.0229305400783368	4.81825982604691	0.385945435274904	0.642641004787316	0.999801224058721	1
AA413626|ENSMUSG00000084381	-0.116855180263286	-2.09704084017965	0.175931983478246	0.67790237325362	0.999801224058721	1
Nefh|ENSMUSG00000020396	-0.073575422642186	5.29112879430073	1.02790957158792	0.318814826412267	0.999801224058721	1
Ap1b1|ENSMUSG00000009090	0.0278895369643519	7.29515915196664	1.21584476619725	0.43153236168246	0.999801224058721	1
Rasl10a|ENSMUSG00000034209	-0.214536643287249	1.95798784999004	3.15186131855166	0.0860596197280825	0.999801224058721	1
Gas2l1|ENSMUSG00000034201	-0.0221437948505809	5.5937606568971	0.489919684572029	0.590643604881204	0.999801224058721	1
Rhbdd3|ENSMUSG00000034175	0.0785735256173185	3.37557783050047	1.81080677585216	0.243552088712642	0.999801224058721	1
Ewsr1|ENSMUSG00000009079	0.000433520446400199	7.5649318005461	0.000221224579856121	0.990208269445529	0.999801224058721	1
Emid1|ENSMUSG00000034164	-0.00684079705886468	2.26985096049397	0.00763569938212434	0.938833691712884	0.999801224058721	1
Kremen1|ENSMUSG00000020393	-0.0453586902924212	5.99019441672344	0.874290023153054	0.357288936839988	0.999801224058721	1
Znrf3|ENSMUSG00000041961	-0.0116086370982884	4.65110869056668	0.108517267517821	0.820555753308051	0.999801224058721	1
Xbp1|ENSMUSG00000020484	-0.0150325787788469	5.21824543390463	0.0739942586576564	0.787484083844111	0.999801224058721	1
Ccdc117|ENSMUSG00000020482	-0.0506704635268105	4.46733459973725	1.49950648041015	0.345800322109733	0.999801224058721	1
Gm11964|ENSMUSG00000081021	0.0194584584504342	3.54454046602268	0.154050181150555	0.763769626564082	0.999801224058721	1
Mrps24|ENSMUSG00000020477	0.0301431980497818	4.25310254621804	0.43312525687022	0.59101650579543	0.999801224058721	1
Urgcp|ENSMUSG00000049680	-0.0241249105660768	6.19603210798343	0.660657050774025	0.524639929096394	0.999801224058721	1
2210015D19Rik|ENSMUSG00000083844	0.00728430851863074	4.0239880655623	0.0325505424050991	0.901212899087995	0.999801224058721	1
Dbnl|ENSMUSG00000020476	-0.0122060040978587	5.88469863636039	0.220178632943261	0.756421027392484	0.999801224058721	1
Pgam2|ENSMUSG00000020475	-0.195272853362344	3.01055152161988	5.07470031648931	0.031803525369429	0.907181665585679	1
Polm|ENSMUSG00000020474	0.0222544448908221	2.97442420024933	0.200263407616921	0.765035477466204	0.999801224058721	1
Aebp1|ENSMUSG00000020473	0.0662794261097835	2.65332545230169	0.867410580683192	0.41305437806901	0.999801224058721	1
Pold2|ENSMUSG00000020471	-0.0286744237152674	3.45647450323101	0.334591828866334	0.665430062091413	0.999801224058721	1
Gck|ENSMUSG00000041798	0.398279914554353	-0.904969537394671	4.45440644090233	0.0568503304502768	0.996195726645644	1
Ykt6|ENSMUSG00000002741	-0.0104990205745077	6.35541902716904	0.160413505651546	0.777316328922514	0.999801224058721	1
Camk2b|ENSMUSG00000057897	-0.0457574322846472	10.2612294461487	1.73640560298678	0.213407214318587	0.999801224058721	1
Rps15a-ps6|ENSMUSG00000083022	0.14341766155035	2.07110125423182	2.62339855670992	0.128183316525391	0.999801224058721	1
Nudcd3|ENSMUSG00000053838	0.032768587137306	7.26886796306954	1.7804991178723	0.356850427342063	0.999801224058721	1
Npc1l1|ENSMUSG00000020447	-0.141562373700547	-0.385277382018493	0.663506188527099	0.437062209431856	0.999801224058721	1
Ddx56|ENSMUSG00000004393	-0.00953291701979163	4.80204253254123	0.082479707127173	0.847530487909941	0.999801224058721	1
Tmed4|ENSMUSG00000004394	-0.0106945458193832	5.98087785466521	0.170163866665606	0.78125062372571	0.999801224058721	1
Ogdh|ENSMUSG00000020456	0.0144898564952245	8.23300793738513	0.305274094472215	0.681794589438574	0.999801224058721	1
Zmiz2|ENSMUSG00000041164	0.0412576317922008	7.5838940725086	3.07419855512634	0.242479780737383	0.999801224058721	1
Ppia|ENSMUSG00000071866	-0.00805915296422731	3.20570506285194	0.0156429254589109	0.908574312397934	0.999801224058721	1
H2afv|ENSMUSG00000041126	-0.0354117572379071	5.28391333193695	1.43352649396515	0.41837837030865	0.999801224058721	1
Purb|ENSMUSG00000094483	0.0432577428984537	9.49842919512287	3.28142952892058	0.232874657937845	0.999801224058721	1
Myo1g|ENSMUSG00000020437	-0.155598371665897	-0.392009082902798	0.724758263316183	0.401379679817617	0.999801224058721	1
Gm11974|ENSMUSG00000085156	0.231041004011406	0.969197815378487	4.04791605012861	0.0743618825404917	0.999801224058721	1
Ccm2|ENSMUSG00000000378	-0.0304679868846725	6.65774178592101	0.527957906438592	0.473138224527362	0.999801224058721	1
Nacad|ENSMUSG00000041073	0.0305631414421414	5.42027059149557	0.681149973663559	0.469509909113928	0.999801224058721	1
Tbrg4|ENSMUSG00000000384	0.0133266252969144	4.62933223262368	0.194580957325432	0.795418258264009	0.999801224058721	1
Ramp3|ENSMUSG00000041046	-0.0544070628419424	2.0238775780979	0.262698940905643	0.612051785203068	0.999801224058721	1
Gm11977|ENSMUSG00000083819	0.0378371613963999	0.317278407072145	0.0757817459316094	0.80893406662422	0.999801224058721	1
Adcy1|ENSMUSG00000020431	0.0896375074525286	7.16558905868781	3.11912405490045	0.0876266261385995	0.999801224058721	1
Igfbp3|ENSMUSG00000020427	-0.0435547105628626	2.38905295049885	0.408451543694289	0.622874863807847	0.999801224058721	1
Tns3|ENSMUSG00000020422	0.0116270089612726	6.74691323655518	0.114751993799555	0.747025109186488	0.999801224058721	1
Hus1|ENSMUSG00000020413	-0.00995728129111325	4.32631154219268	0.0441435343023988	0.85601570211986	0.999801224058721	1
Gm11992|ENSMUSG00000040978	0.102470785594349	0.36389620750552	0.288693881264031	0.595050012012156	0.999801224058721	1
Upp1|ENSMUSG00000020407	0.133755728701655	0.985280561930024	0.987733162089481	0.328302046244196	0.999801224058721	1
Gm11993|ENSMUSG00000043177	0.018886010903797	3.45080838467731	0.0836726391224204	0.778690805727882	0.999801224058721	1
Eif3s6-ps1|ENSMUSG00000081629	0.00125648737561525	1.83508222722902	0.000227465114577277	0.9901235467478	0.999801224058721	1
Vwc2|ENSMUSG00000050830	-0.155967182983518	1.56484950457357	3.69482396784587	0.152719293826357	0.999801224058721	1
Gm12599|ENSMUSG00000081325	0.0795874004729059	-1.15660069882003	0.0924558031844948	0.763191974618815	0.999801224058721	1
Zpbp|ENSMUSG00000020193	0.00466472891124118	1.65990957928877	0.00287687288498808	0.964842680768552	0.999801224058721	1
4930415F15Rik|ENSMUSG00000020191	0.109028816495047	-2.05254108414663	0.111190970663519	0.741128155144481	0.999801224058721	1
Ikzf1|ENSMUSG00000018654	0.0720293944127511	1.88940583241294	0.633055852066386	0.470482030756767	0.999801224058721	1
Fignl1|ENSMUSG00000035455	0.0523238081393246	-0.0150269505742189	0.069968228445637	0.793204691593174	0.999801224058721	1
Ddc|ENSMUSG00000020182	0.0100811929879024	3.28729833431069	0.0191905953003277	0.890753729603809	0.999801224058721	1
Grb10|ENSMUSG00000020176	-0.056194058740215	6.003352012692	2.8731916185503	0.144582252553797	0.999801224058721	1
Cobl|ENSMUSG00000020173	0.0779250944032022	6.77502383194221	2.85882199298271	0.101313108046469	0.999801224058721	1
Gm12005|ENSMUSG00000081631	-0.326958346835149	-1.46658949241837	1.9481233246023	0.173106672578426	0.999801224058721	1
Gm12009|ENSMUSG00000084183	-0.0927962991618941	1.05656305947536	0.673058950848328	0.451947667603827	0.999801224058721	1
Vstm2a|ENSMUSG00000048834	-0.0434262354804615	6.21266628711096	1.01548084547742	0.321709333550491	0.999801224058721	1
Sec61g|ENSMUSG00000078974	-0.0778596738996603	2.41517478645147	1.28573668975844	0.364849217029814	0.999801224058721	1
Akt2-ps|ENSMUSG00000084347	-0.0615872279273285	5.64774727823752	2.92204283961739	0.129841273517301	0.999801224058721	1
Gm12663|ENSMUSG00000048149	-0.0452156764470644	3.68439582344662	0.738782453832319	0.475020294194163	0.999801224058721	1
Egfr|ENSMUSG00000020122	-0.00892430738622216	4.69604601282999	0.0442473702208677	0.860064159472025	0.999801224058721	1
2810442I21Rik|ENSMUSG00000087060	0.286287085729168	-1.3895479126018	2.0626180737476	0.214622614125514	0.999801224058721	1
Fbxo48|ENSMUSG00000044966	-0.060131452791055	-0.142810411855328	0.0926810170853018	0.7629127933722	0.999801224058721	1
Plek|ENSMUSG00000020120	0.034032127550557	5.06537362801193	0.89210733861061	0.46223066074059	0.999801224058721	1
Cnrip1|ENSMUSG00000044629	0.0165349241806252	4.7167723209593	0.177565283241267	0.743415666633192	0.999801224058721	1
Ppp3r1|ENSMUSG00000033953	-0.0195502628122496	10.3003039741739	0.251796616462431	0.619501685307167	0.999801224058721	1
Wdr92|ENSMUSG00000078970	-0.0489942910451486	7.48923444599393	1.68831971768539	0.203789461336843	0.999801224058721	1
Pno1|ENSMUSG00000020116	0.000233770011154008	4.75207168894397	4.38278761927265e-05	0.996286564634187	0.999801224058721	1
C1d|ENSMUSG00000000581	-0.0332498738143811	4.39321732161209	0.803763188942444	0.543986119453828	0.999801224058721	1
Etaa1|ENSMUSG00000016984	-0.0293361003734696	3.72274665620583	0.328675296890112	0.640598899740053	0.999801224058721	1
2900053O20Rik|ENSMUSG00000086468	0.294816398704321	-0.042554093260772	3.50989829100737	0.0744193013646212	0.999801224058721	1
Gm12020|ENSMUSG00000081302	-0.0989871049144193	-0.760849135123166	0.185285601779496	0.66996814686114	0.999801224058721	1
Meis1|ENSMUSG00000020160	0.230897874615513	4.31485235943325	10.8593022331546	0.00254374549472341	0.390628096310451	1
Glns-ps1|ENSMUSG00000082100	-0.049684128738319	6.51045248109447	1.68470133868859	0.204261630385973	0.999801224058721	1
Spred2|ENSMUSG00000045671	0.0277192649276043	5.66348316786153	0.151327312316189	0.700037066565149	0.999801224058721	1
Actr2|ENSMUSG00000020152	-0.0120273181033674	8.77704646946557	0.202030769536166	0.737347001826479	0.999801224058721	1
Rab1|ENSMUSG00000020149	0.0183640566647764	7.61634755534462	0.634428282921779	0.603627029928625	0.999801224058721	1
Cep68|ENSMUSG00000044066	0.00836472681237603	5.1260121680226	0.0639532898796292	0.854094527658928	0.999801224058721	1
Slc1a4|ENSMUSG00000020142	-0.020686014404523	5.81194546255055	0.307166351113027	0.600714863235861	0.999801224058721	1
Gm12034|ENSMUSG00000083878	-0.37485393381411	-1.76884401148276	1.66354770592428	0.20704907931562	0.999801224058721	1
Sertad2|ENSMUSG00000049800	0.0409207974744177	3.35402401955874	0.453381174601502	0.549850767098425	0.999801224058721	1
Aftph|ENSMUSG00000049659	-0.0149048030004153	7.08545435896615	0.436674332639657	0.673643031143841	0.999801224058721	1
Lgalsl|ENSMUSG00000042363	0.0143747976751043	6.80416030898849	0.40670892219962	0.689306786141875	0.999801224058721	1
Peli1|ENSMUSG00000020134	-0.0195970690297343	5.65072023238375	0.177700648891464	0.676383277398276	0.999801224058721	1
Vps54|ENSMUSG00000020128	0.000576612625942273	5.5125922456277	0.000287115638128496	0.988959020173274	0.999801224058721	1
Ugp2|ENSMUSG00000001891	-0.0231869989207794	7.07395814514926	0.613204600852977	0.512935904489207	0.999801224058721	1
Gm12043|ENSMUSG00000087253	-0.147676929452652	-1.8789687411514	0.292821688323543	0.592442161807876	0.999801224058721	1
Mdh1|ENSMUSG00000020321	0.00272701339961738	9.5324528371313	0.0146918013124054	0.940339694640999	0.999801224058721	1
Wdpcp|ENSMUSG00000020319	0.0585809698929409	2.91367821799236	1.09935715710358	0.436081740798575	0.999801224058721	1
Otx1|ENSMUSG00000005917	-0.0146373853998084	0.698308395017011	0.00861696919204646	0.926662015868103	0.999801224058721	1
Ehbp1|ENSMUSG00000042302	0.0605445904992507	5.70897760234344	4.41383051635366	0.134149791023301	0.999801224058721	1
Tmem17|ENSMUSG00000049904	-0.0848625919973233	2.45937684007848	1.71760864247729	0.321440111002888	0.999801224058721	1
9130230N09Rik|ENSMUSG00000092626	-0.115676669163361	1.36829289225966	0.935528201514287	0.34121832525516	0.999801224058721	1
B3gnt2|ENSMUSG00000051650	-0.0406819054915568	7.19078030022637	0.967152406057035	0.333312091302566	0.999801224058721	1
Gm12057|ENSMUSG00000084081	-0.291284548720504	-0.68698179139659	2.70580990761673	0.133663697821326	0.999801224058721	1
Zrsr1|ENSMUSG00000044068	0.0198759694894347	6.29345639030903	0.380385696949029	0.595505725917082	0.999801224058721	1
RP23-242C19.7|ENSMUSG00000098650	-0.0306624097956936	7.24761748038637	0.607650034948216	0.441823587772128	0.999801224058721	1
Commd1|ENSMUSG00000051355	0.0652950563586287	4.44362301101906	2.23073246282154	0.223712112498586	0.999801224058721	1
Cct4|ENSMUSG00000007739	0.0338352971784204	6.64848117531386	1.91539648572409	0.35152181940741	0.999801224058721	1
Fam161a|ENSMUSG00000049811	0.140212440049558	1.4959421337898	2.14062645312363	0.210047782739067	0.999801224058721	1
Gm12059|ENSMUSG00000085665	-0.324891934758096	-0.251041217842575	3.16259454136225	0.0855528176680035	0.999801224058721	1
Xpo1|ENSMUSG00000020290	0.011133380919694	6.83726394930688	0.0807982479215905	0.778185168285735	0.999801224058721	1
Usp34|ENSMUSG00000056342	-0.0202087730182606	7.6737546585906	0.607314982911531	0.567750507601122	0.999801224058721	1
Ahsa2|ENSMUSG00000020288	0.00842001352225265	4.58891826829741	0.0153212106843496	0.902321804494969	0.999801224058721	1
Gm12060|ENSMUSG00000085415	-0.0782576428335396	0.206710135170623	0.263278170929421	0.616761917715849	0.999801224058721	1
0610010F05Rik|ENSMUSG00000042208	-0.0380974153320966	5.6204988661248	2.01382466397041	0.353780566954997	0.999801224058721	1
Pus10|ENSMUSG00000020280	0.0453829073704751	2.93964081001239	0.838253399283923	0.544852303691643	0.999801224058721	1
Pex13|ENSMUSG00000020283	0.0210391482763736	5.3903750097361	0.37550757154007	0.623705291360184	0.999801224058721	1
Gm20645|ENSMUSG00000093470	-0.0419559361280409	2.70514076473682	0.39738887178627	0.597655297276352	0.999801224058721	1
Rel|ENSMUSG00000020275	0.0999100538428196	1.74024880072685	1.2372512218274	0.339948546627197	0.999801224058721	1
Papolg|ENSMUSG00000020273	-0.0444461684930678	4.95050129866947	1.73658743396398	0.351117026881225	0.999801224058721	1
Gm12063|ENSMUSG00000085167	0.0823893360884437	-1.43327859953985	0.0876071841990688	0.769295106606147	0.999801224058721	1
Bcl11a|ENSMUSG00000000861	0.069415156823723	5.99557950553808	5.41227311799174	0.0722147074762934	0.999801224058721	1
5730522E02Rik|ENSMUSG00000032985	0.0282056288284185	1.71246169202694	0.155510290394572	0.788043573874301	0.999801224058721	1
Fancl|ENSMUSG00000004018	-0.0868509704305062	2.39278717869129	1.36470594226714	0.314275456215526	0.999801224058721	1
Vrk2|ENSMUSG00000064090	-0.00753801337865487	0.868678609125274	0.00536156494470458	0.95369296852523	0.999801224058721	1
Gm12070|ENSMUSG00000069939	-0.441657100046781	-0.53723657706334	3.16988923373561	0.0852103128555368	0.999801224058721	1
Gm6685|ENSMUSG00000032889	-0.015283325345657	1.31829095708227	0.0241739634560837	0.896507379684541	0.999801224058721	1
Ccdc85a|ENSMUSG00000032878	0.0118987601113884	5.24193774157859	0.0824383467473804	0.788166614963862	0.999801224058721	1
Efemp1|ENSMUSG00000020467	0.0520818212449179	3.34211614505456	0.995266190987292	0.441137912732978	0.999801224058721	1
Pnpt1|ENSMUSG00000020464	-0.0410349588467942	4.7002325043223	1.14011188011318	0.418856405101394	0.999801224058721	1
Smek2|ENSMUSG00000020463	-0.0264917895244976	6.29143300730448	1.06218214554789	0.479010644275151	0.999801224058721	1
A630052C17Rik|ENSMUSG00000086725	-0.0228501217029341	2.28612639342757	0.104916047615199	0.796435755321528	0.999801224058721	1
Ccdc104|ENSMUSG00000020462	0.0320157548003663	6.57038606442778	1.69130506264239	0.379962333440158	0.999801224058721	1
Ccdc88a|ENSMUSG00000032740	-0.0488619178097016	7.02216636385069	2.52282719538989	0.169503824794095	0.999801224058721	1
Prorsd1|ENSMUSG00000032673	-0.0494911202491311	2.16520735022623	0.272000305520233	0.605849421810313	0.999801224058721	1
Mtif2|ENSMUSG00000020459	0.0368257476345505	4.82906532390544	1.52597624050437	0.455576170945281	0.999801224058721	1
Rps27a|ENSMUSG00000020460	-0.0519420318422957	2.35653154629151	1.06529497679368	0.551445170250981	0.999801224058721	1
Rtn4|ENSMUSG00000020458	0.0182788468559587	9.17307495912728	0.747244735883354	0.612566514851696	0.999801224058721	1
4931440F15Rik|ENSMUSG00000078157	0.162147338905646	-0.98509951888712	0.47813958870901	0.494620532390645	0.999801224058721	1
Eml6|ENSMUSG00000044072	0.0408512310101532	5.27477763844842	1.21610350977625	0.350820038349771	0.999801224058721	1
Gm8098|ENSMUSG00000073073	0.0382144759057032	2.20907667995928	0.220123292159959	0.67451588603045	0.999801224058721	1
Sptbn1|ENSMUSG00000020315	0.0123094911464551	10.2552038436553	0.344340032979989	0.737507861146635	0.999801224058721	1
Gm12097|ENSMUSG00000081887	0.0956727503108515	2.33207345537022	1.93201362319425	0.28236398498248	0.999801224058721	1
Acyp2|ENSMUSG00000060923	-0.0166926272958121	3.96257409767026	0.100978219628212	0.778832395502208	0.999801224058721	1
Gm12101|ENSMUSG00000083990	-0.15317941485703	-1.68243506397771	0.339048385278685	0.564760614153117	0.999801224058721	1
Psme4|ENSMUSG00000040850	0.0417684834725279	6.28317406582163	1.90496896680965	0.265403974430456	0.999801224058721	1
Gpr75|ENSMUSG00000043999	-0.0232554623247883	3.9591914054003	0.268723902399521	0.69692083322126	0.999801224058721	1
Gm12104|ENSMUSG00000084146	-0.0668371651721821	-2.39569256707949	0.0327939590250006	0.857522662539168	0.999801224058721	1
Erlec1|ENSMUSG00000020311	0.00280008527279703	5.55469254154538	0.0138525922800745	0.946178400232861	0.999801224058721	1
Asb3|ENSMUSG00000020305	-0.0863845688774876	4.37617384611129	6.9835927291311	0.114627546488884	0.999801224058721	1
Chac2|ENSMUSG00000020309	-0.12701642078675	3.2642520214809	7.32961982986204	0.0655006974118682	0.999801224058721	1
Stc2|ENSMUSG00000020303	0.177824252601251	1.78523932940377	3.64251692427495	0.0793219575497364	0.999801224058721	1
Bod1|ENSMUSG00000044502	-0.0184357682508247	5.93307108957854	0.425310429362825	0.634361747564127	0.999801224058721	1
D630024D03Rik|ENSMUSG00000085772	-0.01370752268897	-1.70593956497363	0.00200691265381839	0.964566827989581	0.999801224058721	1
Cpeb4|ENSMUSG00000020300	-0.0514892882256597	7.33969158285817	2.98426138381934	0.142763367365886	0.999801224058721	1
Nsg2|ENSMUSG00000020297	0.0105486558031443	9.92928891540263	0.242114451078488	0.772892985764171	0.999801224058721	1
Gm12108|ENSMUSG00000086386	-0.0176916361987255	-1.47333526606589	0.00276613256726125	0.958406495455914	0.999801224058721	1
Snrnp25|ENSMUSG00000040767	-0.0676095122885741	3.12259521538355	1.51032473389513	0.342652992355552	0.999801224058721	1
[truncated: 15,117 more rows]
