# Supplementary material for: Histone deacetylase knockouts modify transcription, CAG instability and nuclear pathology in Huntington disease mice
Source: eLife. 2020 Sep 29;9:e55911. doi: 10.7554/eLife.55911 (PMC7581428; doi:10.7554/eLife.55911)
Supplement: Source code 1. [file elife-55911-code1.zip › DEG_lists/HttQ111vsWT_WTHdac2_2vs1_edgeR_quasilikelihoodFtest.SVA.txt]

logFC	logCPM	F	PValue	BH	bonferroni
Xkr4|ENSMUSG00000051951	-0.0127241032357381	4.93097864375286	0.0417037262725073	0.839572286171318	0.994968373184054	1
Sox17|ENSMUSG00000025902	-0.00433380818737592	2.16264129353908	0.00105312657539078	0.974327803943806	0.999486875338895	1
Gm6085|ENSMUSG00000098104	0.128147643265509	2.93647862911028	3.89507717040438	0.175551035347225	0.878633613134295	1
Mrpl15|ENSMUSG00000033845	0.00382162233683619	4.73393973903004	0.00557526081699206	0.951956972416976	0.999368752145432	1
Lypla1|ENSMUSG00000025903	-0.00895342602199285	4.89930752480756	0.0334604880070322	0.883617891209357	0.996827989776684	1
Tcea1|ENSMUSG00000033813	-0.0351111056521945	5.3053075893772	0.822820077276352	0.525604392147157	0.984789146516179	1
Gm6104|ENSMUSG00000062588	-0.196565571528888	3.02155797435597	5.8957362998308	0.0341589184365241	0.597761301536178	1
Gm17101|ENSMUSG00000091665	-0.313009008143602	-1.39400782278537	0.75306193506348	0.392435404335548	0.972161050636042	1
Rgs20|ENSMUSG00000002459	-0.0886495917366153	6.29578961715726	2.37831233653369	0.133571906858389	0.854025295878312	1
Atp6v1h|ENSMUSG00000033793	-0.0616839519651462	7.36798704780066	3.15051803175155	0.169274095883387	0.874260232191256	1
Oprk1|ENSMUSG00000025905	0.137260668579279	3.89165757991786	2.43458505763224	0.129231590063789	0.848755574774495	1
Npbwr1|ENSMUSG00000033774	0.2341008863491	-0.197674833135766	0.973775199819513	0.33167636790548	0.964145398495933	1
Rb1cc1|ENSMUSG00000025907	-0.0117146464791972	6.88035455593865	0.157176696966217	0.796020650643148	0.994794049021169	1
4732440D04Rik|ENSMUSG00000090031	0.538249727563451	-1.3196389046457	2.55679394393099	0.120359442322779	0.841810443062375	1
St18|ENSMUSG00000033740	-0.0208578355951812	4.2032584324385	0.0859232114695814	0.773063995579638	0.992029921990067	1
Pcmtd1|ENSMUSG00000051285	-0.070276339813732	7.62201268111083	4.21223937861205	0.117081488300406	0.837616388215698	1
Gm9826|ENSMUSG00000048538	-0.0750433498026122	1.66830037390918	0.378763800363077	0.577221613340802	0.985310703717408	1
Gm26901|ENSMUSG00000097797	0.0998951087051893	-0.0563934172111341	0.193707884803028	0.663020563390856	0.991393028084978	1
Gm16284|ENSMUSG00000086235	-0.0917739499914255	0.0168789474124751	0.255443836359699	0.657315850813706	0.991393028084978	1
Sntg1|ENSMUSG00000025909	-0.0832781841280922	4.45959551252321	3.22981802962415	0.217223959972284	0.910728986152997	1
Rrs1|ENSMUSG00000061024	0.0233841403888937	4.17420870456007	0.196204038925122	0.743876855984404	0.991393028084978	1
Adhfe1|ENSMUSG00000025911	-0.022856755196842	4.53251836617577	0.102784008460048	0.750748829706074	0.991393028084978	1
3110035E14Rik|ENSMUSG00000067879	-0.135337476881242	5.06753075598508	1.72763693481037	0.198728931842361	0.89679177536762	1
2610203C22Rik|ENSMUSG00000079671	0.124990176010458	-0.4935012948532	0.343516361968491	0.595222924655267	0.987823971493553	1
Mybl1|ENSMUSG00000025912	0.0350903787295815	1.69312961694148	0.086674046990624	0.794269120790471	0.994794049021169	1
Vcpip1|ENSMUSG00000045210	0.00925467719051734	6.6529296145408	0.076165122850716	0.838673987284673	0.994968373184054	1
Sgk3|ENSMUSG00000025915	-0.0643431971376344	5.37269239625437	1.16667786345184	0.288739688346534	0.943212507464646	1
Gm6195|ENSMUSG00000046334	-0.0575137356473342	0.00820682313429995	0.0690949724050877	0.794465879255324	0.994794049021169	1
Mcmdc2|ENSMUSG00000046101	0.13915574141258	1.66362779499084	1.04523000737612	0.314827218082502	0.95298716119944	1
Snhg6|ENSMUSG00000098234	-0.0562246615115246	3.55461169939373	0.845962692581651	0.496678524449032	0.982515049358753	1
Gm10567|ENSMUSG00000073738	-0.0189719729128837	-1.79684801111392	0.00236766104609448	0.961515647205673	0.999486875338895	1
Tcf24|ENSMUSG00000099032	0.110195327853176	-1.44249679332571	0.0986371720202394	0.755656908903044	0.991393028084978	1
Ppp1r42|ENSMUSG00000025916	-0.190349254893766	-0.493835419765867	0.677723401771323	0.438059375264585	0.977717515490117	1
Cops5|ENSMUSG00000025917	0.0105799417520976	5.94707385325659	0.106372966386447	0.829934180020818	0.994968373184054	1
Cspp1|ENSMUSG00000056763	-0.0335733569639839	4.86539882705157	0.281394079280621	0.599715562401784	0.987823971493553	1
Arfgef1|ENSMUSG00000067851	0.0416315468885185	7.12786040091104	2.09821851541321	0.351799055004303	0.970268681583408	1
Prex2|ENSMUSG00000048960	-0.0293878133797845	7.23360455637458	0.211377499942885	0.649022840043941	0.991393028084978	1
A830018L16Rik|ENSMUSG00000057715	0.027315685872947	6.25207396532871	0.458938767658755	0.563877499600049	0.984789146516179	1
A830018L16Rik|ENSMUSG00000095719	0.119677889998248	2.7954262328512	2.98920835115469	0.224696081195927	0.915520209334652	1
Sulf1|ENSMUSG00000016918	0.0239216423095015	3.51270256731121	0.0390577572520023	0.844674665303381	0.994968373184054	1
Slco5a1|ENSMUSG00000025938	0.048802184859853	4.0460814553648	0.123297302772637	0.727953099109881	0.991393028084978	1
Ncoa2|ENSMUSG00000005886	0.0418003456960029	7.12519037526908	1.78742335201321	0.350406610303625	0.970268681583408	1
Tram1|ENSMUSG00000025935	0.0231787617135538	4.39156694172113	0.132412862817072	0.737398404664444	0.991393028084978	1
Lactb2|ENSMUSG00000025937	0.0881703818963824	4.43919479796789	2.50822106328832	0.197889531588159	0.896660944564405	1
Eya1|ENSMUSG00000025932	0.139067358271002	3.38642716886367	1.53045710044775	0.225693307065057	0.916572465698319	1
Msc|ENSMUSG00000025930	1.04578597931421	-1.65792922977927	8.4903571768833	0.00670627199791489	0.313184729624696	1
Rpl5-ps1|ENSMUSG00000082193	0.0216563954096077	1.4858279431179	0.0263807646867175	0.878488325383044	0.996827989776684	1
Gm10566|ENSMUSG00000073737	-0.330023813133287	-2.1796030254904	0.756047772331346	0.391510158532897	0.972161050636042	1
Kcnb2|ENSMUSG00000092083	0.101183315026388	2.38756826759837	1.2192459350768	0.356033444478506	0.970268681583408	1
Kcnb2|ENSMUSG00000090498	0.0841581382386869	2.46518749246155	0.563224881531292	0.45884223627583	0.978766844643712	1
Terf1|ENSMUSG00000025925	0.0844107001711924	2.79927167483809	1.0251436124287	0.394207823437111	0.972855853239849	1
Sbspon|ENSMUSG00000032719	0.154977683237861	-1.56623871812531	0.201079334292118	0.657090964211938	0.991393028084978	1
4930444P10Rik|ENSMUSG00000067795	-0.207017296445497	-1.43141952782076	0.275512263844314	0.603536869883302	0.987823971493553	1
Rpl7|ENSMUSG00000043716	0.0106590212042126	6.90794035234625	0.0970090283900596	0.814397531112644	0.994968373184054	1
Rdh10|ENSMUSG00000025921	0.188999859938453	3.29121486022245	7.04031407943852	0.0287629377649551	0.563902453479054	1
Stau2|ENSMUSG00000025920	-0.0746001142975478	7.32337018661426	2.61018827041461	0.116706592785649	0.837616388215698	1
Ube2w|ENSMUSG00000025939	0.0184502225873083	6.16217234962805	0.311135300874254	0.698783333492559	0.991393028084978	1
Tceb1|ENSMUSG00000079658	-0.0634910359338264	6.30055103973782	2.23693918596154	0.177428734271079	0.879141681605094	1
Tmem70|ENSMUSG00000025940	-0.0844030133800659	5.21339243593784	1.91592929852764	0.176573675207445	0.878633613134295	1
Ly96|ENSMUSG00000025779	-0.245662921002116	-0.987751396191283	0.804749160172629	0.376859510869951	0.971277728427793	1
Gm5828|ENSMUSG00000091020	-0.14878701928653	0.482529591573385	0.619044504491976	0.437608252940839	0.977717515490117	1
Jph1|ENSMUSG00000042686	-0.0104360262390849	4.83755397606152	0.055224943938136	0.865314912047649	0.996280455540449	1
Gdap1|ENSMUSG00000025777	-0.0166018983532254	7.18217732399914	0.344553858161532	0.710298361881454	0.991393028084978	1
Crispld1|ENSMUSG00000025776	-0.0941544147490311	3.25245494385443	1.04823594958879	0.314144175643913	0.95298716119944	1
Gm16070|ENSMUSG00000085125	-0.141409748397028	0.540752208231719	0.538531222909328	0.468770333816924	0.978766844643712	1
Mcm3|ENSMUSG00000041859	-0.142061566119792	1.98824806566328	2.57767301567115	0.252156576737836	0.931803550648662	1
6720483E21Rik|ENSMUSG00000097934	0.0317262394045025	-1.34684827599085	0.00849141819032388	0.927195735172125	0.997501252451995	1
Paqr8|ENSMUSG00000025931	0.021892835856028	5.13952380493163	0.114750587360257	0.737171822863319	0.991393028084978	1
Efhc1|ENSMUSG00000041809	-0.129260945771907	0.188612747537347	0.430777993595288	0.522277459391064	0.984789146516179	1
Tram2|ENSMUSG00000041779	0.031005654795276	0.7054134406346	0.03932947626439	0.855812685792069	0.996046800882543	1
Tmem14a|ENSMUSG00000025933	-0.116653839967956	4.89051733396704	5.07170328322093	0.056033213965919	0.693460162168179	1
Gsta3|ENSMUSG00000025934	-0.026902481360554	0.0917072825414212	0.0230787825620183	0.897086554150274	0.997216846898988	1
Gm7094|ENSMUSG00000096375	0.0850523387913886	0.98323012823115	0.22306376776228	0.640151905882997	0.990949361293383	1
Gm7658|ENSMUSG00000082935	-0.0282000365643318	5.05890953942976	0.646867262782021	0.631462736695194	0.99089999972798	1
Kcnq5|ENSMUSG00000028033	-0.0593420088163595	7.21799019363457	1.13745126562541	0.294746515443509	0.943662302034568	1
Rims1|ENSMUSG00000041670	0.0721382504852402	6.97097267975049	4.28343974201767	0.111417269494365	0.828835387615979	1
Gm27028|ENSMUSG00000097970	-0.213679780484239	-1.18752929384529	0.819722692670467	0.427378552225601	0.977717515490117	1
Ogfrl1|ENSMUSG00000026158	-0.0640237904862664	7.50531212343628	1.67610783861581	0.205373268632926	0.900656228304919	1
B3gat2|ENSMUSG00000026156	0.0969278546720802	3.48196533990017	0.941804598558542	0.339616770632139	0.967444070145574	1
Smap1|ENSMUSG00000026155	0.0426733972238383	6.07684767719097	1.61350709698095	0.377427468936867	0.971277728427793	1
1110058L19Rik|ENSMUSG00000026154	-0.0431681999466111	4.02257287497304	0.594734349888503	0.559649735483201	0.984789146516179	1
Fam135a|ENSMUSG00000026153	-0.0596101063808787	5.6703414804914	2.22046238243958	0.247539551216116	0.930310933432669	1
Col9a1|ENSMUSG00000026147	-0.267294598725797	-1.27898380587301	0.772418767726796	0.386493775194334	0.971865415503161	1
Col19a1|ENSMUSG00000026141	0.0233393693264931	3.17398355796785	0.0569364423418647	0.81303667288821	0.994968373184054	1
Gm10222|ENSMUSG00000067736	0.242527632632516	2.82413178602077	10.1853381614974	0.0145604415828573	0.466451230445965	1
Lmbrd1|ENSMUSG00000073725	-0.0394876615764875	7.83099234376771	2.23023036121431	0.378531582880692	0.971277728427793	1
Bai3|ENSMUSG00000033569	-0.00956266484867558	7.20974366101357	0.0853096458214771	0.831289937677248	0.994968373184054	1
Gm9884|ENSMUSG00000052558	-0.0734787818160703	-0.971994846098248	0.0762772362542515	0.784311487718834	0.992930776611412	1
Gm7846|ENSMUSG00000086240	-0.151401134866689	0.629919823182394	0.82510199069293	0.399061191337713	0.975146209420588	1
Gm5697|ENSMUSG00000081557	-0.262556575665939	0.303233746859605	2.97717798752809	0.170695528744161	0.875125381628532	1
Phf3|ENSMUSG00000048874	0.00505849333816762	6.80775349338912	0.0220919305497069	0.910964900833725	0.997216846898988	1
Ptp4a1|ENSMUSG00000026064	0.0548106976113956	4.33931469784945	0.781645580305147	0.433895151416068	0.977717515490117	1
Gm10307|ENSMUSG00000070960	-0.0240204101134367	0.70479356025332	0.0205215271041491	0.892089565257561	0.997216846898988	1
Khdrbs2|ENSMUSG00000026058	0.186633452227935	3.10158087755449	4.60701842147647	0.0400958922783222	0.620670445025653	1
Prim2|ENSMUSG00000026134	0.0399459156022028	2.80724796930664	0.245679712727196	0.685933867701583	0.991393028084978	1
Rab23|ENSMUSG00000004768	0.0213453375920806	3.41305935701795	0.111382007712319	0.798945363177768	0.994794049021169	1
Bag2|ENSMUSG00000042215	0.284343955692858	1.385122371107	5.43328894142678	0.0511420772612385	0.672329819871209	1
Zfp451|ENSMUSG00000042197	0.0187139520124572	6.23245158739176	0.51853219979533	0.693316155774264	0.991393028084978	1
Gm15455|ENSMUSG00000081402	0.103004944406169	2.24084602771397	0.850984874058225	0.367732391771006	0.970268681583408	1
Bend6|ENSMUSG00000042182	0.037217001403663	6.47268591641555	0.835401047378119	0.420462331307764	0.977717515490117	1
Dst|ENSMUSG00000026131	0.0395698646329281	9.19513983920673	1.30817514401597	0.381001712456753	0.971277728427793	1
D630036G22Rik|ENSMUSG00000098168	-0.0821945597697932	-0.39075025620564	0.0848912917391879	0.772791355166274	0.992029921990067	1
Ccdc115|ENSMUSG00000042111	0.0168229878930445	4.07525100272503	0.109345577797707	0.819189087260289	0.994968373184054	1
Imp4|ENSMUSG00000026127	-0.112954811836339	3.60016186793109	2.64887616494306	0.161782959514864	0.871395093935304	1
Ptpn18|ENSMUSG00000026126	0.165281550120945	-0.104781753441962	0.541365939155864	0.46761286147028	0.978766844643712	1
Amer3|ENSMUSG00000045174	0.0679458331883683	4.87142281017727	2.49795959721104	0.270031625998328	0.939124541210546	1
Arhgef4|ENSMUSG00000037509	-0.0424237781059974	7.47587659272475	1.70285346910663	0.345203357830608	0.969129097860772	1
C230030N03Rik|ENSMUSG00000046858	0.0245840538500811	0.999508263835929	0.0233827282172462	0.879495546151149	0.996827989776684	1
Fam168b|ENSMUSG00000037503	-0.0224924439552628	8.49686710604577	0.713583224207333	0.615815113678283	0.98791745303119	1
Plekhb2|ENSMUSG00000026123	0.000577633348060032	8.36921521066206	0.000507944657050447	0.989690411191382	0.999486875338895	1
Hs6st1|ENSMUSG00000045216	-0.0135434446427566	5.78637962593964	0.076400276091948	0.787815016053074	0.994297000147483	1
Uggt1|ENSMUSG00000037470	0.0437744330165109	6.02259297676588	1.24790037053754	0.365710881982976	0.970268681583408	1
Neurl3|ENSMUSG00000047180	-0.165979891203001	0.628818880025584	0.845099528476142	0.365315695046361	0.970268681583408	1
Arid5a|ENSMUSG00000037447	-0.0312575472077084	2.95648443140735	0.0984456270325765	0.755886341023495	0.991393028084978	1
Kansl3|ENSMUSG00000010453	0.00152671294025449	6.23431704026494	0.00122923601556482	0.974271614951694	0.999486875338895	1
Lman2l|ENSMUSG00000001143	0.131089760649992	5.69164945029662	8.3443143650624	0.0106665962454946	0.39983870811903	1
Cnnm4|ENSMUSG00000037408	0.0342729904547188	3.86296313124395	0.332988660112958	0.656028968128022	0.991393028084978	1
Cnnm3|ENSMUSG00000001138	0.049551663513051	3.80711745653989	0.753343050889364	0.524692541471768	0.984789146516179	1
Ankrd23|ENSMUSG00000067653	-0.00596691618606748	1.27273342402539	0.00157431881126366	0.968614424571059	0.999486875338895	1
Ankrd39|ENSMUSG00000079610	-0.00399982626307759	2.43166239242682	0.00177813593656741	0.970700104269799	0.999486875338895	1
Sema4c|ENSMUSG00000026121	-0.127761248580693	3.87206158623712	2.59333069972288	0.117845804665473	0.838909656378384	1
Fam178b|ENSMUSG00000046337	-0.504496785169172	-1.51659802236621	1.84118963108083	0.184990095182606	0.890256367299259	1
Cox5b|ENSMUSG00000061518	0.084577487865383	5.8730111402979	1.58394642279737	0.217953132532183	0.910875088629378	1
Actr1b|ENSMUSG00000037351	0.0273463551340415	7.26663735801311	0.668330936247298	0.54136219364263	0.984789146516179	1
Zap70|ENSMUSG00000026117	0.0338623231722909	-0.806724313235538	0.0151217020653608	0.902955267734008	0.997216846898988	1
Tmem131|ENSMUSG00000026116	0.034637291456695	6.60594125578592	0.725066589213684	0.448995347299893	0.977717515490117	1
Vwa3b|ENSMUSG00000050122	0.782555502642124	-1.96512610906319	4.35539204698557	0.0455379606946162	0.649313734064083	1
Inpp4a|ENSMUSG00000026113	-0.0367953488310291	6.55306456860676	0.946826100109844	0.422937879835008	0.977717515490117	1
Coa5|ENSMUSG00000026112	0.0424592240921675	7.2242645306498	1.76548442220602	0.345282335090314	0.969129097860772	1
Unc50|ENSMUSG00000026111	0.0779823375645533	4.97279026055745	4.47596615066291	0.194693024091718	0.896660944564405	1
Mgat4a|ENSMUSG00000026110	-0.017928616410021	5.99616112689553	0.223042912539834	0.712849147649752	0.991393028084978	1
2010300C02Rik|ENSMUSG00000026090	-0.0662576914518374	8.75036443121281	2.34947820734133	0.14296374149156	0.856329072491098	1
Tsga10|ENSMUSG00000060771	-0.00855490785506802	4.85029989650078	0.0348856478636757	0.888913001023513	0.997216846898988	1
Gm26805|ENSMUSG00000097268	-0.165907548534866	1.6446805488028	1.57633269581334	0.219034492438387	0.911326362154374	1
Lipt1|ENSMUSG00000037216	-0.103820295016668	1.3874848974292	0.878485032353152	0.468593256601087	0.978766844643712	1
Mitd1|ENSMUSG00000026088	-0.0769130043482776	2.83426212270125	1.26041919903588	0.425906547415088	0.977717515490117	1
Mrpl30|ENSMUSG00000026087	-0.0505514853799767	4.99553963173369	1.55893678203288	0.399070862528503	0.975146209420588	1
Txndc9|ENSMUSG00000058407	-0.0735781048558315	5.56179324322496	3.49537357045555	0.160176014250259	0.871395093935304	1
Eif5b|ENSMUSG00000026083	0.004563848803963	6.5868155183652	0.0231858865701586	0.920983722327397	0.997501252451995	1
Rev1|ENSMUSG00000026082	-0.0356653251702382	5.3843229508641	0.938783382357704	0.510683695008498	0.984789146516179	1
Aff3|ENSMUSG00000037138	-0.115520412508104	6.56774048991781	3.55356640098904	0.0691911006877922	0.735147299441012	1
Lonrf2|ENSMUSG00000048814	0.0434647055478444	7.63250257501887	1.72710942672802	0.328639854772396	0.961023455202883	1
Chst10|ENSMUSG00000026080	0.0262510048381266	6.31608222601024	0.772846261541351	0.576502899287894	0.985108263348474	1
Pdcl3|ENSMUSG00000026078	-0.00504393779145334	4.72781216734042	0.0120259611315187	0.93669222358108	0.997501252451995	1
Npas2|ENSMUSG00000026077	-0.173499960154651	6.31038236892522	8.05988002911492	0.00806778822031441	0.341416845204861	1
Rpl31|ENSMUSG00000073702	-0.140018799337761	3.87478611895769	3.50764180498974	0.0709150928121048	0.737565661448713	1
Tbc1d8|ENSMUSG00000003134	-0.130922310285559	7.03008980030734	4.20226770508025	0.0492485385899429	0.669366140279962	1
Cnot11|ENSMUSG00000003135	0.0185689478750128	4.83370679141534	0.157495590246372	0.763944217230286	0.991393028084978	1
Gm15832|ENSMUSG00000085894	-0.372165308776865	3.25937002046872	12.9211425493	0.00115405072860327	0.143328082880662	1
Rnf149|ENSMUSG00000048234	-0.191557093914366	4.97907876507774	9.83082460419084	0.00383699148293035	0.256883582132591	1
D930019O06Rik|ENSMUSG00000097083	0.244796006307183	-0.708219217081126	0.665074373769448	0.421237521606846	0.977717515490117	1
Creg2|ENSMUSG00000050967	-0.034739097618208	6.25487183844542	0.380235607820004	0.542154420068334	0.984789146516179	1
Rfx8|ENSMUSG00000057173	-0.459890389437098	-2.15385388076247	1.71660784567565	0.200128633665585	0.897220815283341	1
Map4k4|ENSMUSG00000026074	0.123739039671988	7.16859969764692	11.0745810971201	0.00577700992162854	0.299465501966133	1
Il1r2|ENSMUSG00000026073	-0.531618312616936	-1.9875403260301	2.01634587001136	0.165979305461379	0.874260232191256	1
Gm16894|ENSMUSG00000097899	-0.0660561340540152	0.118002718170105	0.138291297586446	0.739115468202349	0.991393028084978	1
Il1r1|ENSMUSG00000026072	-0.0927998948707714	2.11783784574539	0.739508494768282	0.43478225138181	0.977717515490117	1
Il1rl2|ENSMUSG00000070942	-0.471989246796007	-0.946899944447756	2.07876658997792	0.15977650941923	0.871395093935304	1
Il1rl1|ENSMUSG00000026069	0.409480518329311	-1.49164895910379	1.81632316167649	0.187897351995312	0.893940941389236	1
Slc9a2|ENSMUSG00000026062	-0.0991921667501813	3.92994920340294	3.30843812774075	0.194441414269645	0.896660944564405	1
Mfsd9|ENSMUSG00000041945	-0.122026879245679	2.66460109700132	1.63152910696995	0.235851894165222	0.923619903152154	1
2610017I09Rik|ENSMUSG00000060424	-0.0740790921955076	5.55347108226389	2.40415458569644	0.157918291270216	0.871180336467666	1
Gm20646|ENSMUSG00000093436	0.106939385438724	0.680797306683727	0.557273373992915	0.543751433481809	0.984789146516179	1
Pou3f3|ENSMUSG00000045515	-0.0736404449253267	6.3849854513193	2.20552382099342	0.148007832741818	0.857640996467502	1
2610207O16Rik|ENSMUSG00000097063	-0.0480212166547454	-0.631065473501842	0.039404676551469	0.848611840555991	0.995521026830228	1
Mrps9|ENSMUSG00000060679	0.0278235975029614	4.86994713865844	0.434997252511906	0.650036601636964	0.991393028084978	1
Gpr45|ENSMUSG00000041907	0.208060428009307	1.4531089592987	2.60660253209562	0.143038609679395	0.856329072491098	1
Gpr45|ENSMUSG00000096364	-0.0848839359372405	-0.950243582065308	0.10641748308169	0.749720315480187	0.991393028084978	1
8430432A02Rik|ENSMUSG00000041878	0.226682165960879	-0.483837007113351	0.62692577337888	0.434735765830545	0.977717515490117	1
Tgfbrap1|ENSMUSG00000070939	0.0683986839005266	5.77052611623894	3.87272129115022	0.176354735712197	0.878633613134295	1
AI597479|ENSMUSG00000010290	0.0426795809597096	5.5818829521914	1.93311002184258	0.410547257639102	0.976859769867735	1
Fhl2|ENSMUSG00000008136	0.125754215377841	3.25809489932241	2.23677433160478	0.155202920224401	0.866501749364796	1
Nck2|ENSMUSG00000066877	0.0969078316403642	4.27968670264069	3.71771985218064	0.170248146813795	0.874927432756113	1
1500015O10Rik|ENSMUSG00000026051	-0.588139787578735	-0.902681369285292	1.07558333919854	0.308020868410503	0.949367573778364	1
Uxs1|ENSMUSG00000057363	-0.0947726954667169	5.52851004898893	5.35892791775699	0.0706176710589659	0.737385366292497	1
Tpp2|ENSMUSG00000041763	0.0262065860326283	6.14553212883361	0.741707963200729	0.58397703448429	0.986475694266336	1
Tex30|ENSMUSG00000026049	0.00801195000999686	1.57071370769716	0.0059138225674672	0.953823434541191	0.999368752145432	1
Kdelc1|ENSMUSG00000026047	0.0960228147750185	3.50794063476905	2.03930236581692	0.245952117122038	0.929326469769453	1
Bivm|ENSMUSG00000041684	-0.0497203613380658	4.66095433774394	1.0109309028966	0.437872469754408	0.977717515490117	1
Ercc5|ENSMUSG00000026048	0.0564867345335044	5.03650127268034	1.67075533141612	0.339958984138121	0.967444070145574	1
Gulp1|ENSMUSG00000056870	0.172331722122579	3.54726464020369	3.51396477713425	0.0706748825516204	0.737385366292497	1
Col3a1|ENSMUSG00000026043	0.261559130569606	0.0616317866668459	1.14905868542209	0.292341283864395	0.943662302034568	1
Col5a2|ENSMUSG00000026042	-0.120199997572012	1.44343156045011	0.771851887442501	0.402342457489568	0.976220015714204	1
Wdr75|ENSMUSG00000025995	-0.0283314996662944	5.08778861971294	0.55733823417329	0.625721710191659	0.989728281193119	1
Gm5526|ENSMUSG00000084817	0.0181696815211396	4.6493212908479	0.0918014854457012	0.781037697280226	0.992394347898587	1
Slc40a1|ENSMUSG00000025993	-0.0664240757949278	3.68008993113124	0.627064394865595	0.434685506764761	0.977717515490117	1
Dnah7b|ENSMUSG00000041144	0.168692183485132	2.48552871615721	2.89188941317077	0.116764974804051	0.837616388215698	1
Slc39a10|ENSMUSG00000025986	-0.00392767260454335	7.44776902228992	0.0108482450970127	0.930500862207641	0.997501252451995	1
Gm4852|ENSMUSG00000081185	0.561952643252558	-0.845140788552902	3.99106472334335	0.0549310888113601	0.688572919009611	1
Tmeff2|ENSMUSG00000026109	-0.0821603123086332	5.92778163585337	2.88060468014101	0.100062441268624	0.809692748138994	1
Sdpr|ENSMUSG00000045954	-0.0510864795128229	3.71780358260807	0.268545248105832	0.60813147407063	0.987823971493553	1
Nabp1|ENSMUSG00000026107	0.0579804112536619	2.8617684445532	0.836058904439032	0.547192180057774	0.984789146516179	1
Myo1b|ENSMUSG00000018417	-0.0297457459623111	6.98168442482364	0.729363782734762	0.509710526710261	0.984789146516179	1
Stat4|ENSMUSG00000062939	-0.0444094150868007	-0.610058486185153	0.0211561603646465	0.885332613360213	0.996827989776684	1
Stat1|ENSMUSG00000026104	0.212499268646089	4.63219373437688	3.66762487010148	0.0651097851173028	0.7268135399885	1
Gls|ENSMUSG00000026103	0.00433500020590907	8.19931095930872	0.0183324246374675	0.922528919021799	0.997501252451995	1
Nab1|ENSMUSG00000002881	0.0268663565510092	5.01820266932974	0.256742650390341	0.653807840750295	0.991393028084978	1
Tmem194b|ENSMUSG00000043015	0.0725924461648704	1.84080068544199	0.26849998280235	0.60816157311622	0.987823971493553	1
Mfsd6|ENSMUSG00000041439	0.0134603046149946	6.39917621872746	0.12922557254524	0.772641226088893	0.992029921990067	1
Inpp1|ENSMUSG00000026102	0.0649415267377641	4.19933306106914	1.28017729099409	0.362375987932337	0.970268681583408	1
Hibch|ENSMUSG00000041426	-0.0307217823363885	4.24982131698923	0.330062953111364	0.663978179035548	0.991393028084978	1
1700019D03Rik|ENSMUSG00000043629	0.202482682733962	2.93610969300266	4.15674366819605	0.0504156730886277	0.670344624566323	1
Pms1|ENSMUSG00000026098	0.0462343153197883	2.49330050588811	0.288238122785092	0.664715959570396	0.991393028084978	1
Ormdl1|ENSMUSG00000026097	-0.00920971448005344	3.42103440729293	0.0182704178800771	0.913556146967698	0.997216846898988	1
Osgepl1|ENSMUSG00000026096	0.0205776233927159	4.43106544901584	0.118642677218754	0.764602943616156	0.991393028084978	1
Asnsd1|ENSMUSG00000026095	-0.0296273112460257	4.49710432268326	0.431890364752564	0.659589775377693	0.991393028084978	1
Dnah7a|ENSMUSG00000096141	0.271760401792077	-0.856163773467072	1.4871461896846	0.296730067709103	0.943786408360942	1
Stk17b|ENSMUSG00000026094	-0.0450715104525031	3.79785019473624	0.367137950103262	0.563579101314881	0.984789146516179	1
Hecw2|ENSMUSG00000042807	-0.122693536713898	6.5519740594003	8.53267706251684	0.00805717673731133	0.341416845204861	1
Gtf3c3|ENSMUSG00000041303	0.0190291369340392	4.86218742132376	0.200945212196357	0.756448559168348	0.991393028084978	1
Pgap1|ENSMUSG00000073678	-0.0274165457442594	6.2904946283925	0.351300237858389	0.561090648609492	0.984789146516179	1
Ankrd44|ENSMUSG00000052331	0.0545273240238038	3.87432112788017	0.717290861286072	0.478622103560021	0.978766844643712	1
Sf3b1|ENSMUSG00000025982	-0.00777906962793737	8.71796577309982	0.0768879420272238	0.863651425086554	0.996046800882543	1
Coq10b|ENSMUSG00000025981	-0.0289986609671045	5.10529684023262	0.0991249862641757	0.755073712299176	0.991393028084978	1
Hspd1|ENSMUSG00000025980	-0.0197912071464905	6.97967198252287	0.270886993571984	0.659879960476927	0.991393028084978	1
Hspe1|ENSMUSG00000073676	-0.0834058210018759	4.77950560540358	1.57136437586825	0.219743725934689	0.911326362154374	1
Gm16581|ENSMUSG00000089670	-0.1291248853934	2.83628799602658	1.51143455784803	0.228528389402173	0.91904967379551	1
Mob4|ENSMUSG00000025979	-0.0209459610169481	4.54150274138155	0.194656990765574	0.752368245867578	0.991393028084978	1
Rftn2|ENSMUSG00000025978	0.00633676037134897	5.34286092433865	0.0188685664451318	0.908389379946732	0.997216846898988	1
Gm10561|ENSMUSG00000097649	-0.0760136462137753	2.92761624897626	0.636883895616333	0.431148250793115	0.977717515490117	1
Mars2|ENSMUSG00000046994	0.0410603549523567	3.6070036156354	0.563135871456387	0.608934816476273	0.987823971493553	1
Gm8292|ENSMUSG00000089944	-0.179000717013542	3.0429867835899	3.44969761427972	0.0731597894847078	0.743704408053622	1
Plcl1|ENSMUSG00000038349	-0.0895773427862645	5.19407397744565	1.5701740621053	0.219914068243005	0.911513232313631	1
Gm6644|ENSMUSG00000073674	-0.0436178861130475	1.95547064233863	0.159303146423854	0.725198498531872	0.991393028084978	1
Satb2|ENSMUSG00000038331	-0.438570115434027	1.2149302297143	1.96356314247894	0.171450000580339	0.875125381628532	1
1700066M21Rik|ENSMUSG00000038323	-0.0266401713165603	4.98295568255096	0.275253716744691	0.656145837404813	0.991393028084978	1
9430016H08Rik|ENSMUSG00000025971	-0.025197914453814	4.16688520140583	0.228596927281072	0.726117152817034	0.991393028084978	1
Tyw5|ENSMUSG00000048495	-0.0112599811886893	3.3965035731956	0.0312759657677492	0.893877294777873	0.997216846898988	1
Spats2l|ENSMUSG00000038305	-0.0372562756071451	4.39056159523826	0.389827857394591	0.58368552979074	0.986469410815846	1
Kctd18|ENSMUSG00000054770	0.0262309410504017	4.60518055824324	0.257868697331614	0.68787141075294	0.991393028084978	1
Sgol2|ENSMUSG00000026039	-0.0411623613638276	0.585538568086222	0.0519513286519585	0.821256881130249	0.994968373184054	1
Aox1|ENSMUSG00000063558	-0.0877635267802572	3.08316704785212	1.09591839074445	0.343918995102703	0.968868904264963	1
Aox3|ENSMUSG00000064294	0.151273561837472	0.720627370606638	0.622592803603237	0.436311335840447	0.977717515490117	1
Aox4|ENSMUSG00000038242	-0.0179619814894135	-1.65622453829227	0.00279971818499335	0.958154450668997	0.999476847952127	1
Bzw1|ENSMUSG00000051223	-0.0399701540823928	7.32972845376806	2.01743751895783	0.37326022411454	0.970798226520389	1
Clk1|ENSMUSG00000026034	-0.0554112478821662	7.69243261402018	0.875151137568105	0.357044183131473	0.970268681583408	1
Ppil3|ENSMUSG00000026035	-0.0282668826666005	3.68941218343246	0.262834361269901	0.722834521500362	0.991393028084978	1
Nif3l1|ENSMUSG00000026036	0.0159026450565829	4.07035302077617	0.0881007635482016	0.828750412282331	0.994968373184054	1
Orc2|ENSMUSG00000026037	0.00834239814409506	5.04421139806429	0.0387356029372423	0.886711924886904	0.997139889833191	1
Gm15834|ENSMUSG00000085054	0.500176987105416	-0.346629487961716	4.99845163182051	0.0342657575448115	0.597761301536178	1
Fam126b|ENSMUSG00000038174	0.020506187580391	7.21060563921416	0.239454654586008	0.645820054748565	0.990949361293383	1
Ndufb3|ENSMUSG00000026032	-0.0391446219533449	5.58421209015306	0.799242459010084	0.450845810867853	0.977717515490117	1
Gm10068|ENSMUSG00000059647	-0.0135025219791935	1.30903831538539	0.019581726360614	0.926604359439655	0.997501252451995	1
Cflar|ENSMUSG00000026031	-0.0256992355685819	3.09657143130737	0.120821818401725	0.77823956413656	0.992029921990067	1
Casp8|ENSMUSG00000026029	-0.114889146220553	1.66357418578886	1.04340506085574	0.390800446090972	0.972161050636042	1
Trak2|ENSMUSG00000026028	0.0421125527201002	8.55573373355556	1.17533727187626	0.347500506408661	0.969129097860772	1
Stradb|ENSMUSG00000026027	0.0523294509468389	4.56684612136739	2.01732922643578	0.428611102291831	0.977717515490117	1
G730003C15Rik|ENSMUSG00000097573	-0.0303958508631256	0.714593651770517	0.0298551815061804	0.863986128805149	0.996198975314457	1
Tmem237|ENSMUSG00000038079	-0.00677718951032701	4.12933423324223	0.0188378045784629	0.925943021801193	0.997501252451995	1
Mpp4|ENSMUSG00000079550	-0.0631414236454117	1.81987628234484	0.477201923938355	0.627923385856462	0.989880326544692	1
Als2|ENSMUSG00000026024	-0.00438508009322187	5.46805917438998	0.0156157056487685	0.933993223814634	0.997501252451995	1
Cdk15|ENSMUSG00000026023	0.271504561956753	-1.08076212040237	0.697943571801294	0.410116393444347	0.976859769867735	1
Fzd7|ENSMUSG00000041075	-0.0988635077970139	2.9434935743334	1.42023603106881	0.300911572922812	0.946602221593455	1
Gm973|ENSMUSG00000047361	0.0863241664739024	3.04182689641294	0.806347421313928	0.376392329584283	0.971277728427793	1
Sumo1|ENSMUSG00000026021	-0.108873607765829	5.7151588551434	7.37548271082196	0.0327973101717885	0.586561952854585	1
Nop58|ENSMUSG00000026020	-0.00288084705490339	4.86586529683602	0.00399038366056104	0.962533106881058	0.999486875338895	1
Bmpr2|ENSMUSG00000067336	0.0592758472244368	5.92231899709338	1.22983772307314	0.276298428370805	0.941761820355917	1
Fam117b|ENSMUSG00000041040	0.052078844872131	3.95613092686324	0.914868815020018	0.488296022013305	0.980690792194506	1
Ica1l|ENSMUSG00000026018	-0.0662945211109813	5.7276851545577	2.59953209329626	0.194137623539221	0.896660944564405	1
Wdr12|ENSMUSG00000026019	0.0333617108680194	4.67349305739292	0.538567406665312	0.604588371063087	0.987823971493553	1
Carf|ENSMUSG00000026017	-0.00131230577336526	3.98315084414797	0.000714665566078266	0.985968922448147	0.999486875338895	1
Nbeal1|ENSMUSG00000073664	0.0364852456583465	4.88719963420034	0.297838578217619	0.589298373794879	0.987823971493553	1
Cyp20a1|ENSMUSG00000049439	-0.0134579759886242	3.69448371313178	0.0492869990041822	0.866922013653943	0.996633250215067	1
Abi2|ENSMUSG00000026782	-0.0577581825671746	8.13647766443208	2.63788645403695	0.197829210639333	0.896660944564405	1
Raph1|ENSMUSG00000026014	0.192202026378325	2.87207650003762	5.26511049897862	0.0453709957729264	0.648011247126822	1
Gm11578|ENSMUSG00000082160	0.0306601812363509	1.96933387478642	0.110138052166564	0.805327191763458	0.994794049021169	1
Eif4a-ps4|ENSMUSG00000082209	-0.0515934264069405	7.41132353879573	3.23219375965797	0.249933252537371	0.930310933432669	1
Rpl18-ps1|ENSMUSG00000081382	0.022574360158604	0.945201076336578	0.0269119371141469	0.8911842702798	0.997216846898988	1
Pard3b|ENSMUSG00000052062	0.0472458167620223	2.06813534271723	0.33949695652781	0.692893407952625	0.991393028084978	1
Nrp2|ENSMUSG00000025969	0.0134015170470418	2.51128183784746	0.0244850773308669	0.898442595519305	0.997216846898988	1
Ino80d|ENSMUSG00000040865	0.0406129565620242	6.18431049810741	1.67316367339011	0.395817371179791	0.972964788788438	1
Gm11602|ENSMUSG00000084799	-0.0174836655704566	1.36698672276354	0.0169668234293574	0.905004932255407	0.997216846898988	1
Ndufs1|ENSMUSG00000025968	0.00388001227183207	7.49992732850712	0.0162918377356343	0.930924103110053	0.997501252451995	1
Eef1b2|ENSMUSG00000025967	-0.0119432070620869	7.14257285948436	0.141650399497358	0.791167412063895	0.994794049021169	1
Gpr1|ENSMUSG00000046856	0.629688024666387	-0.695988301681991	8.54407946725287	0.0110375679334875	0.406116625198215	1
Zdbf2|ENSMUSG00000027520	0.0452192294883689	6.11450697297369	0.482656197459711	0.492597104464869	0.982104072116076	1
Gm11605|ENSMUSG00000081643	-0.0499052338567114	2.90276847100351	0.400320260111223	0.600491225588654	0.987823971493553	1
Adam23|ENSMUSG00000025964	-0.031502447434144	8.09646184443869	0.96902372646415	0.482795621831846	0.978766844643712	1
Mdh1b|ENSMUSG00000025963	0.471912158508818	-0.0750351913324938	6.58175654328049	0.028943945334228	0.564357541619265	1
Fastkd2|ENSMUSG00000025962	-0.0450391732299999	4.40690395158768	0.947676880004514	0.511469828286157	0.984789146516179	1
Klf7|ENSMUSG00000025959	-0.0218209303768347	5.88948545653013	0.418394812304048	0.660892827143266	0.991393028084978	1
Creb1|ENSMUSG00000025958	-0.00398282558622478	6.22210339944696	0.0143403352407984	0.932952325295212	0.997501252451995	1
Mettl21a|ENSMUSG00000025956	-0.0399883584470235	3.8006554873543	0.491152416756064	0.606906246421591	0.987823971493553	1
Ccnyl1|ENSMUSG00000070871	-0.00342590275583323	4.55061339516574	0.00302752730877335	0.958958111396259	0.999486875338895	1
2810408I11Rik|ENSMUSG00000087213	-0.194344927293114	-0.737759380328245	0.74017121582237	0.430110780874218	0.977717515490117	1
Fzd5|ENSMUSG00000045005	0.00488718514244609	2.92985361802688	0.00208275298434817	0.963903540076844	0.999486875338895	1
Plekhm3|ENSMUSG00000051344	0.141311138220777	6.10760166070843	12.1347487407893	0.00311743170425228	0.228487141107276	1
Rpl10a-ps1|ENSMUSG00000084416	-0.0358290490915238	5.81003532811851	0.680291280765756	0.477963101794295	0.978766844643712	1
D630023F18Rik|ENSMUSG00000044816	0.354370829885781	0.715930701246407	4.36625647859232	0.0618001330627359	0.713398298229394	1
Idh1|ENSMUSG00000025950	0.0118970044530218	5.31879057031645	0.0621473514366931	0.82960341249899	0.994968373184054	1
Pikfyve|ENSMUSG00000025949	0.10203042846	5.44560868624334	9.2659296553288	0.0555212719103544	0.692057512197501	1
Map2|ENSMUSG00000015222	0.0755594714660578	9.57195122666126	2.81369382243089	0.103911089717186	0.81469906983662	1
Unc80|ENSMUSG00000055567	0.0496025329901851	7.89569183033062	1.37375491607513	0.265377533859735	0.937983220927578	1
Rpe|ENSMUSG00000026005	-0.0748987882437131	5.22256388838053	2.2693638280373	0.185712309306462	0.891073329550307	1
Gm15789|ENSMUSG00000082057	0.358342631238636	-1.77874493126246	0.779739598611167	0.384281008151694	0.971829421461326	1
Kansl1l|ENSMUSG00000026004	0.050441923997729	4.4833513108117	0.773054522194117	0.451072906295761	0.977717515490117	1
Acadl|ENSMUSG00000026003	0.000239831179744923	5.45591916343348	2.66766995582824e-05	0.996415076510807	0.999917456239335	1
Lancl1|ENSMUSG00000026000	-0.00673546224693412	7.48061102136376	0.0560191851992282	0.880641579456215	0.996827989776684	1
Erbb4|ENSMUSG00000062209	0.0744400658060524	6.244032389227	3.04607641949428	0.11575053945709	0.837616388215698	1
Ikzf2|ENSMUSG00000025997	0.0102533375970334	2.15192197510378	0.00876740797008515	0.930664646504691	0.997501252451995	1
Spag16|ENSMUSG00000053153	-0.0777040183542447	-0.621286920646456	0.0580864051145621	0.811195098494092	0.994968373184054	1
Vwc2l|ENSMUSG00000045648	0.0474623581739039	1.17153478606658	0.0896561438967011	0.766690870476686	0.991393028084978	1
Bard1|ENSMUSG00000026196	0.170190799404608	-0.391847579336457	0.340208185800525	0.564092677854	0.984789146516179	1
Atic|ENSMUSG00000026192	0.0256279879425798	4.87805952204492	0.507615063803333	0.676693135938085	0.991393028084978	1
Fn1|ENSMUSG00000026193	0.102716360926285	5.0617638175542	1.8676362471555	0.181957657985696	0.887218293091562	1
Mreg|ENSMUSG00000039395	0.125511531461222	0.303804292229898	0.406364027724246	0.528683033128104	0.984789146516179	1
D230017M19Rik|ENSMUSG00000097131	0.144979911066857	2.23194433717844	2.47096673587365	0.207129400963078	0.901559705643469	1
Pecr|ENSMUSG00000026189	0.0959213984044334	2.10239332683937	0.941675511892848	0.417213150654967	0.977717515490117	1
Tmem169|ENSMUSG00000026188	0.0571240170384762	1.23031993589871	0.110633728587368	0.741749728833177	0.991393028084978	1
Xrcc5|ENSMUSG00000026187	0.107447729724667	4.66633218633283	5.84871148056039	0.0944922100648385	0.799225075613574	1
March4|ENSMUSG00000039372	-0.099318302847325	5.46052312431701	4.24374212676317	0.061250062263921	0.711687045200675	1
Smarcal1|ENSMUSG00000039354	-0.0655503736393783	5.9333348127761	4.10719422430229	0.182517084531211	0.888378335510088	1
Rpl37a|ENSMUSG00000046330	-0.0270622566981318	4.86241150680456	0.389002843020665	0.660680689460467	0.991393028084978	1
Igfbp2|ENSMUSG00000039323	-0.17864225681543	1.74385169536646	0.816751951546346	0.373371397538274	0.970798226520389	1
Igfbp5|ENSMUSG00000026185	0.0051706370976183	6.99589561396434	0.00527294348210392	0.942597108133011	0.99806970036289	1
Tns1|ENSMUSG00000055322	-0.160812434319169	6.12881711294633	14.5591050713294	0.000752330782704416	0.121643370611047	1
Arpc2|ENSMUSG00000006304	-0.010322195903437	7.61208061385267	0.0914006323210592	0.818236430261451	0.994968373184054	1
Aamp|ENSMUSG00000006299	-0.0281113383315828	7.02984281129006	1.64839937767568	0.532970543176951	0.984789146516179	1
Pnkd|ENSMUSG00000026179	0.0614253754914551	7.0902297105421	3.48451016213626	0.169597745598103	0.874260232191256	1
Tmbim1|ENSMUSG00000006301	-0.0379248350213184	5.83549534515445	0.581045017496078	0.451887718737725	0.977717515490117	1
Gm216|ENSMUSG00000073650	0.0402899768904956	-0.0168890182170497	0.0595489127387714	0.850162200038174	0.995592970533734	1
Slc11a1|ENSMUSG00000026177	-0.0388840865956663	1.61035179566183	0.0893238974329193	0.779790370496038	0.992169571425565	1
Ctdsp1|ENSMUSG00000026176	-0.000753117150207325	4.60628934124987	0.000225239374119459	0.99088429758891	0.999486875338895	1
Vil1|ENSMUSG00000026175	-0.213797865133664	-0.0326728269029317	1.28738284900218	0.321690318804545	0.957940084425721	1
Rqcd1|ENSMUSG00000026174	0.0268745319481845	4.88909448245762	0.422649984051247	0.659013617162242	0.991393028084978	1
Plcd4|ENSMUSG00000026173	0.0274353530580753	4.11880190209011	0.115415846228898	0.736440719573846	0.991393028084978	1
Usp37|ENSMUSG00000033364	0.0800320887287709	5.07718569424206	2.52216110415465	0.168642683818454	0.874260232191256	1
Zfp142|ENSMUSG00000026135	0.0538933262432775	5.46635917657124	2.58600059952932	0.308490007486163	0.949367573778364	1
Bcs1l|ENSMUSG00000026172	0.00708129823763597	4.07747839079878	0.0150646799549618	0.923586563339315	0.997501252451995	1
Rnf25|ENSMUSG00000026171	0.0461927289966902	4.75271649687743	0.854812502020582	0.463145785187254	0.978766844643712	1
Stk36|ENSMUSG00000033276	0.114398790779947	2.44913560707454	1.08593978903007	0.305743887299815	0.949367573778364	1
Ttll4|ENSMUSG00000033257	-0.0137263723690982	3.95448508870508	0.0479701951584136	0.855598385014401	0.996046800882543	1
Cyp27a1|ENSMUSG00000026170	-0.13644737533217	2.90442295761488	1.50131146281784	0.230055285204572	0.920810255217007	1
Wnt10a|ENSMUSG00000026167	0.178424822411811	-0.456332262281206	0.558383308598842	0.460761626824723	0.978766844643712	1
Cdk5r2|ENSMUSG00000090071	-0.0755943663891354	7.70822389564833	1.87437435200059	0.181194680735809	0.884504595024505	1
Ccdc108|ENSMUSG00000047021	0.603712921288499	1.65684634792692	11.534493533849	0.00195184788276726	0.18280175334835	1
Ihh|ENSMUSG00000006538	-0.138702211662622	-1.69667644736175	0.110637380646735	0.741745626051117	0.991393028084978	1
Nhej1|ENSMUSG00000026162	-0.228249117416337	1.2285321474205	2.85873927342801	0.127364247838342	0.84681572490009	1
Cnppd1|ENSMUSG00000033159	-0.0844862677728245	5.05670487755561	2.6953689305169	0.151473091411487	0.863351284902389	1
Fam134a|ENSMUSG00000049339	-0.0723552964357788	7.43214219991552	5.2376325263422	0.105551414409667	0.818565938382764	1
Zfand2b|ENSMUSG00000026197	0.0356749237368563	3.46084436004967	0.264117437096997	0.670062330522094	0.991393028084978	1
Abcb6|ENSMUSG00000026198	0.0496598003016151	4.29006725330013	1.04322007953709	0.479681339048578	0.978766844643712	1
Atg9a|ENSMUSG00000033124	0.0133151868266691	6.9409944414349	0.168640255123905	0.768420618227603	0.991500084146197	1
Ankzf1|ENSMUSG00000026199	0.0546483753863956	4.63231563063119	1.03196500753831	0.39970485081449	0.975342519878474	1
Glb1l|ENSMUSG00000026200	-0.0352689144839311	3.2199837211328	0.33127231374901	0.690866394198259	0.991393028084978	1
Stk16|ENSMUSG00000026201	0.0450826814087707	5.0205822417437	0.952471658963861	0.449066561708473	0.977717515490117	1
Tuba4a|ENSMUSG00000026202	-0.156896239114097	8.55700580376189	13.5564251192947	0.000913250496878067	0.131531094672212	1
Dnajb2|ENSMUSG00000026203	-0.0417174899440018	5.22304045934621	0.758654764545287	0.456888358134194	0.978544691648279	1
Ptprn|ENSMUSG00000026204	-0.0134197246588745	8.87650038755164	0.140333843875879	0.766240696022579	0.991393028084978	1
Resp18|ENSMUSG00000033061	-0.00189352389385838	4.15877769361031	0.000634785039567689	0.980067243222928	0.999486875338895	1
Dnpep|ENSMUSG00000026209	-0.107299372614775	5.43316727323502	6.62613156387808	0.0467417316344537	0.656119829076628	1
Des|ENSMUSG00000026208	0.147920535582098	0.648238390212995	0.638572630940547	0.43054443978364	0.977717515490117	1
Speg|ENSMUSG00000026207	0.00969105462086378	7.46167155357589	0.0573079134966096	0.828058335543735	0.994968373184054	1
Gmppa|ENSMUSG00000033021	-0.0623759007742212	4.50034549668639	1.74731842372497	0.352662940355131	0.970268681583408	1
Asic4|ENSMUSG00000033007	-0.0817800470530249	6.93008737188921	3.10251268436494	0.0884183871772752	0.786667904695755	1
Chpf|ENSMUSG00000032997	-0.00097108062925323	6.04558186851178	0.000411356849903584	0.983953507932474	0.999486875338895	1
Tmem198|ENSMUSG00000051703	0.0028436668629631	5.26070604264368	0.00417587697338639	0.959417969412671	0.999486875338895	1
Obsl1|ENSMUSG00000026211	0.0771605019708711	3.08650891072547	1.25833987931828	0.39126791978063	0.972161050636042	1
Inha|ENSMUSG00000032968	0.0453845610246533	4.04322427947769	0.592354079132369	0.53709459386972	0.984789146516179	1
Stk11ip|ENSMUSG00000026213	0.0386091287510826	4.99277700705717	0.969266408603512	0.517232592384008	0.984789146516179	1
Slc4a3|ENSMUSG00000006576	0.0258641348096405	7.37713924174487	0.365195504010991	0.562415530495273	0.984789146516179	1
Epha4|ENSMUSG00000026235	-0.0174774900881419	8.10649765314865	0.298918204192089	0.694395042755222	0.991393028084978	1
Sgpp2|ENSMUSG00000032908	-0.0725348021367546	5.50115215570919	1.25753666484273	0.271063140769295	0.939124541210546	1
Farsb|ENSMUSG00000026245	0.011138288355437	5.67854322078224	0.102997424192661	0.82883562102154	0.994968373184054	1
BC035947|ENSMUSG00000090486	0.262973927188107	-1.19671214783613	0.607311535447083	0.441940129120477	0.977717515490117	1
Acsl3|ENSMUSG00000032883	-0.0281263243603682	7.89322557287022	0.262319061597664	0.612302275622959	0.987823971493553	1
Utp14b|ENSMUSG00000079470	0.0712534875299245	4.13502846340503	0.506831662072415	0.482044014773427	0.978766844643712	1
Kcne4|ENSMUSG00000047330	-0.176487726212337	0.178591847037236	0.392282326579718	0.535865322694398	0.984789146516179	1
Gm5830|ENSMUSG00000072978	0.00406898301444589	1.64702862642773	0.00207507734023076	0.975979370291103	0.999486875338895	1
Scg2|ENSMUSG00000050711	0.145459878102728	8.79882575967455	4.65761637113428	0.0390909733161265	0.616534343542267	1
Ap1s3|ENSMUSG00000054702	0.226766425700999	2.0930486441337	2.90459607096052	0.0987224941669506	0.808427265487479	1
Wdfy1|ENSMUSG00000073643	-0.393082039531051	5.12602601274037	3.43200166249481	0.0738612091426834	0.748172141546366	1
Mrpl44|ENSMUSG00000026248	-0.0382149143031465	4.47843239458729	0.63300524087439	0.568459049929846	0.984789146516179	1
Serpine2|ENSMUSG00000026249	0.0169435358578772	8.47913326266405	0.173670343346462	0.706660455117791	0.991393028084978	1
Gm5529|ENSMUSG00000067106	-0.0766485982173061	3.46503203653858	1.7222533958729	0.356326952559004	0.970268681583408	1
Cul3|ENSMUSG00000004364	-0.049597616434761	7.47746761412906	3.08669523330392	0.266609751793078	0.938319119621016	1
Dock10|ENSMUSG00000038608	-0.0474072447322414	6.87803127291889	1.41642912817795	0.294121631006726	0.943662302034568	1
Nyap2|ENSMUSG00000054976	0.073486643033078	5.76397678626069	0.925970794626505	0.343647113903699	0.968868904264963	1
Gm5530|ENSMUSG00000087008	0.0776839065543117	-1.38943345996389	0.0291194765571304	0.86565549514238	0.996306699350621	1
Irs1|ENSMUSG00000055980	0.0334020028027824	3.21212935285999	0.286055286495967	0.702068628340053	0.991393028084978	1
Rhbdd1|ENSMUSG00000026142	-0.0918610139796344	3.23030639944076	1.16350255903201	0.299200321890758	0.945185769530403	1
Col4a4|ENSMUSG00000067158	-0.35872897184667	-1.66648192202561	1.26456138824726	0.269755941424526	0.938955954680965	1
Col4a3|ENSMUSG00000079465	0.0516796248690843	-1.71978638469098	0.0223406708554815	0.882190235766489	0.996827989776684	1
Mff|ENSMUSG00000026150	-0.00344995260386294	6.75767454287848	0.0162217767953676	0.939647542248638	0.99758831788446	1
Agfg1|ENSMUSG00000026159	-0.016953734620575	5.88924036973549	0.285052027754312	0.731013788778905	0.991393028084978	1
Slc19a3|ENSMUSG00000038496	0.0995286383254579	2.23790527948954	0.529410744449655	0.472526623591167	0.978766844643712	1
Gm6374|ENSMUSG00000079140	0.0589058598497912	-0.126746511327407	0.0571616156655257	0.812674535385582	0.994968373184054	1
Sphkap|ENSMUSG00000026163	0.096743063798169	5.58119093928168	4.56160739729541	0.0632841788687297	0.718342008226549	1
Pid1|ENSMUSG00000045658	0.111734062451041	4.64084981572568	2.05527044919753	0.162078346993595	0.871395093935304	1
Dner|ENSMUSG00000036766	0.0428018582088768	6.15754276934021	1.12445553266681	0.369622742746186	0.970268681583408	1
Trip12|ENSMUSG00000026219	0.0347903855149619	7.99923192818127	1.647081479053	0.434482664721331	0.977717515490117	1
Fbxo36|ENSMUSG00000073633	0.0618538283337676	1.13760044607573	0.139304715341868	0.711612143705688	0.991393028084978	1
Slc16a14|ENSMUSG00000026220	0.415619470879316	2.12842297558153	16.7886522384587	0.000610005376762157	0.111016834181363	1
Rpl19-ps1|ENSMUSG00000064281	0.186438918523074	1.75992117278682	2.86093695469512	0.1601680577126	0.871395093935304	1
Sp110|ENSMUSG00000070034	0.106778069721029	0.222103449639463	0.165715029650429	0.686854433198949	0.991393028084978	1
Sp140|ENSMUSG00000070031	-0.110495072872897	-0.928617944178265	0.0808859481267857	0.778065121477493	0.992029921990067	1
Sp100|ENSMUSG00000026222	0.0513096125536158	1.94931422735923	0.198078796141285	0.681884528927099	0.991393028084978	1
A630001G21Rik|ENSMUSG00000052760	-0.0593228218642995	0.144504618249144	0.101215177864244	0.77359039888127	0.992029921990067	1
Cab39|ENSMUSG00000036707	-0.0497524290093068	7.14362741306792	2.47914365761745	0.268190239581951	0.938955954680965	1
Itm2c|ENSMUSG00000026223	0.0503791499950677	8.97338868443386	2.54177437814147	0.268222647776305	0.938955954680965	1
4933407L21Rik|ENSMUSG00000026224	-0.0179307419248664	2.20390965329494	0.0320528314932431	0.875083031388355	0.99681717356254	1
Spata3|ENSMUSG00000026226	0.553600326862312	-1.39529579885	3.38785068126615	0.0756445843806216	0.751177106008835	1
2810459M11Rik|ENSMUSG00000026227	-0.0407112756682314	3.66970201026002	0.282653203298544	0.613231026059672	0.987823971493553	1
Psmd1|ENSMUSG00000026229	0.0216550040266794	7.09221605374168	0.767654838807074	0.630000538274309	0.990813858282918	1
Gm21972|ENSMUSG00000094638	0.024500624717908	4.03652319952773	0.206014444720832	0.74144007460415	0.991393028084978	1
Armc9|ENSMUSG00000062590	-0.0564515904935007	5.31526672728356	1.92802887905075	0.305068995143723	0.949367573778364	1
B3gnt7|ENSMUSG00000079445	-0.495054642815968	-0.220852520457774	4.68636698680752	0.0385324005568146	0.615195746835558	1
Ncl|ENSMUSG00000026234	-0.0124833867794967	8.59361306892363	0.187491682828562	0.781516908002449	0.992394347898587	1
C130036L24Rik|ENSMUSG00000073627	-0.0473486520116883	1.77713698228485	0.251276582686847	0.717932464346338	0.991393028084978	1
Ptma|ENSMUSG00000026238	-0.100813593802385	5.94644643768547	3.40318546228901	0.0750197159219394	0.751177106008835	1
Pde6d|ENSMUSG00000026239	0.0474978899951465	5.09878680210858	1.54126012755082	0.4139750339761	0.977717515490117	1
Cops7b|ENSMUSG00000026240	-0.0676438712560389	4.23932609456924	1.93731587259038	0.342885337260867	0.968510489633676	1
Nppc|ENSMUSG00000026241	-0.120678586864947	-0.63906310511538	0.146530713327591	0.704586811564351	0.991393028084978	1
Dis3l2|ENSMUSG00000053333	-0.0315712099177242	4.98589814960948	0.590149602627539	0.597167246954309	0.987823971493553	1
Gm6136|ENSMUSG00000084106	0.00637223209425764	6.12305773301414	0.0161570374805669	0.899705935242609	0.997216846898988	1
Ecel1|ENSMUSG00000026247	0.0946929412283289	5.57524864264765	4.44691530175104	0.0687487252593042	0.733219914262113	1
Prss56|ENSMUSG00000036480	0.673712009041954	1.41572207995532	8.44356743727521	0.00684143246593675	0.316052051303746	1
Eif4e2|ENSMUSG00000026254	-0.0250019304356858	5.64726104454944	0.562505911095127	0.6268326998375	0.989880326544692	1
Efhd1|ENSMUSG00000026255	-0.0390430009231493	5.01462039128939	0.427422086965896	0.518264409549065	0.984789146516179	1
Gigyf2|ENSMUSG00000048000	0.0699558209422024	5.84115969130104	3.647681653958	0.160518920861754	0.871395093935304	1
3110079O15Rik|ENSMUSG00000026258	0.295217964403801	-0.602413462386887	0.893829082593323	0.352036363027439	0.970268681583408	1
Neu2|ENSMUSG00000079434	-0.197104628864554	3.6069752186337	4.67933594515518	0.0386681807427445	0.615195746835558	1
Ngef|ENSMUSG00000026259	-0.144919011961513	9.49375733334745	5.71335926718031	0.0233557639919469	0.532472590003918	1
Inpp5d|ENSMUSG00000026288	0.124639485223238	4.46055335713359	7.00568678634661	0.0669728879529027	0.729719215908963	1
Atg16l1|ENSMUSG00000026289	-0.0602655876804145	6.26422795434235	3.29561715305367	0.20291206119942	0.898702601373954	1
Sag|ENSMUSG00000056055	0.178240318876229	0.32901947637064	1.12468818717322	0.370219972676343	0.970696010330878	1
Dgkd|ENSMUSG00000070738	0.0688800386822646	6.49390230593884	3.42565571744276	0.137351330834551	0.854025295878312	1
Usp40|ENSMUSG00000005501	0.0144632514309149	4.59086820533088	0.0643849810034732	0.825875234709869	0.994968373184054	1
Ugt1a10|ENSMUSG00000090165	0.037139514492416	1.73963127655502	0.0939987917524318	0.78229352656067	0.992394347898587	1
Ugt1a9|ENSMUSG00000090175	0.0432407497126766	1.70076713882023	0.126472197178582	0.750451306858386	0.991393028084978	1
Ugt1a8|ENSMUSG00000089675	0.0446018783980505	1.70186507140248	0.134306031831547	0.742808920177609	0.991393028084978	1
Ugt1a7c|ENSMUSG00000090124	-0.0229596717229945	1.42787994166827	0.0248797666122465	0.875729772470658	0.996827989776684	1
Ugt1a6b|ENSMUSG00000090145	0.059778479000762	1.77542230166383	0.252700209734555	0.653519535884416	0.991393028084978	1
Ugt1a6a|ENSMUSG00000054545	0.0963260421771628	2.26728950784378	0.792888543985235	0.407708652330352	0.976859769867735	1
Ugt1a5|ENSMUSG00000089943	0.0444145922760625	1.70121720346197	0.133608488414313	0.743885024321769	0.991393028084978	1
Ugt1a2|ENSMUSG00000090171	0.0421795103192531	1.7021373911418	0.121799912545294	0.756277142373189	0.991393028084978	1
Dnajb3|ENSMUSG00000081984	-0.299752717894379	0.3273160011638	2.29678271214785	0.140166821652053	0.855984304036545	1
Ugt1a1|ENSMUSG00000089960	0.0372325203661472	1.70335820415213	0.0919011468634657	0.784111954774499	0.992909199089018	1
Hjurp|ENSMUSG00000044783	0.108416535752113	6.22069452896265	0.645009677388919	0.428254856808736	0.977717515490117	1
Arl4c|ENSMUSG00000049866	0.0293175524083921	5.05616537695632	0.362625394471578	0.618393915913565	0.988035175244019	1
Sh3bp4|ENSMUSG00000036206	0.0382922291445018	4.1827252694854	0.416882470455262	0.597589445062765	0.987823971493553	1
Agap1|ENSMUSG00000055013	0.0345506336900729	7.54921871952101	0.551946139963025	0.463333858041627	0.978766844643712	1
Gbx2|ENSMUSG00000034486	0.180329137475031	-0.209955277666249	0.895859014892925	0.416200089624812	0.977717515490117	1
D130058E05Rik|ENSMUSG00000092627	0.473618061528275	-2.11901360897796	1.90064409090753	0.178256716419503	0.880924395964444	1
Asb18|ENSMUSG00000067081	-0.230460483214952	-0.380144423317216	1.23663182357705	0.319597156163249	0.956280666808995	1
Iqca|ENSMUSG00000026301	0.41220597736916	-0.641184932167929	0.656638087078893	0.424166246314117	0.977717515490117	1
Ackr3|ENSMUSG00000044337	0.342221613498687	-0.889532524552448	2.01241939148329	0.190167174199071	0.896660944564405	1
Cops8|ENSMUSG00000034432	-0.000767201244581096	6.36183639524893	0.000564959673679204	0.986980243901532	0.999486875338895	1
Col6a3|ENSMUSG00000048126	-0.134737070856497	1.51903816136909	0.935057277416275	0.341326154251398	0.968084607781198	1
Mlph|ENSMUSG00000026303	0.161746045156436	1.63074535762297	1.35732239145859	0.253233121233811	0.932876510502959	1
Lrrfip1|ENSMUSG00000026305	0.0360072990886866	5.22027541329242	0.445602288007781	0.522004354200157	0.984789146516179	1
Ramp1|ENSMUSG00000034353	-0.0716382779268197	6.12964547409913	1.61254014328072	0.213950698240381	0.908078959742001	1
Ube2f|ENSMUSG00000034343	-0.0536659378277994	4.25456928858998	1.47866180589212	0.450107889210056	0.977717515490117	1
Gm7785|ENSMUSG00000083064	0.00629553404119492	1.43788038884904	0.0032190567907934	0.965106955697609	0.999486875338895	1
Scly|ENSMUSG00000026307	0.0254240769704155	3.55122076508611	0.284278154785997	0.758306481231907	0.991393028084978	1
Ilkap|ENSMUSG00000026309	0.0719224350137502	4.92255222587544	3.89768306643997	0.234828288600712	0.922485500531462	1
Hes6|ENSMUSG00000067071	0.070823457547955	2.37441305922002	0.52389730268292	0.525396646270031	0.984789146516179	1
Per2|ENSMUSG00000055866	0.0669337128408766	5.72207115303269	0.235203426927554	0.631234234968141	0.99089999972798	1
Traf3ip1|ENSMUSG00000034292	0.0293640388611629	4.08739423290259	0.315076686831728	0.686708096600865	0.991393028084978	1
Asb1|ENSMUSG00000026311	0.0484347040941439	5.73591404497486	1.86253061072422	0.34208373869304	0.968296947933578	1
Hdac4|ENSMUSG00000073617	0.0474055909515637	3.89178532580302	0.249225017171888	0.621282853695454	0.988137233619747	1
Hdac4|ENSMUSG00000026313	0.0122937836382853	3.97286410237427	0.0200425542847765	0.88836996508806	0.997216846898988	1
Ndufa10|ENSMUSG00000026260	0.0160830755539206	6.87764068549037	0.345325153511344	0.723005411732595	0.991393028084978	1
Myeov2|ENSMUSG00000073616	-0.0157122282881576	5.5314072096967	0.12636178829178	0.766734610485511	0.991393028084978	1
Gpc1|ENSMUSG00000034220	0.0683021133916575	6.13806653419513	2.78547008892031	0.154133030947901	0.865303862482391	1
Ankmy1|ENSMUSG00000034212	-0.347969810598302	-1.98512343649834	0.559218222076135	0.460429705397778	0.978766844643712	1
Dusp28|ENSMUSG00000047067	0.0840756310980528	3.92929565514612	1.61326191325397	0.269765686685069	0.938955954680965	1
5033417F24Rik|ENSMUSG00000097251	0.33663358040595	0.713803699706627	4.52148353802066	0.0493136900661494	0.66941959674489	1
Rnpepl1|ENSMUSG00000026269	0.0217664913453758	4.8905215170315	0.210630015174511	0.721794700583503	0.991393028084978	1
Capn10|ENSMUSG00000026270	0.0221894808946981	4.60181613992997	0.241676034448929	0.734062868662739	0.991393028084978	1
Gpr35|ENSMUSG00000026271	0.236247111765181	-1.24873428222796	0.716749494337558	0.403952262527997	0.976529575251797	1
Kif1a|ENSMUSG00000014602	0.0669103472176804	10.1859175412474	3.31461870516879	0.147276491695501	0.857574440135947	1
Sned1|ENSMUSG00000047793	0.0367873492014736	2.90475381235051	0.146425509876405	0.704687649077724	0.991393028084978	1
Mterfd2|ENSMUSG00000026273	0.0258507426471907	3.79247911195605	0.236321598542838	0.740055044557802	0.991393028084978	1
Pask|ENSMUSG00000026274	0.109812898844371	3.16187144160443	1.35010987074258	0.254470429786412	0.933282486899319	1
Ppp1r7|ENSMUSG00000026275	0.0243016234065509	8.18691669295334	0.852048980631425	0.586261521112722	0.987221085709467	1
Ano7|ENSMUSG00000034107	-0.349680011949819	-1.32379040303862	1.22244279547946	0.277718347150019	0.942414420589387	1
Hdlbp|ENSMUSG00000034088	-0.0258454859209671	7.79242037355545	0.998107910576393	0.562360799112667	0.984789146516179	1
Sept2|ENSMUSG00000026276	-0.0221248807366474	6.55849458148184	0.410511811665601	0.632051557632315	0.99089999972798	1
Farp2|ENSMUSG00000034066	-0.0716939271880377	3.63845495124833	1.60924672023408	0.372571134184989	0.970798226520389	1
Stk25|ENSMUSG00000026277	0.0273890899735253	7.43888441230487	0.927870727956086	0.539170298741096	0.984789146516179	1
Bok|ENSMUSG00000026278	0.169939293901857	3.53485989564262	3.51857988188957	0.0705001331772993	0.737385366292497	1
Atg4b|ENSMUSG00000026280	0.0646800039226151	5.41672994287601	3.06379672176961	0.230323447349047	0.920810255217007	1
Thap4|ENSMUSG00000026279	-0.0697344689502807	4.38858590988324	2.08315174928689	0.308712635669963	0.949367573778364	1
Dtymk|ENSMUSG00000026281	0.0605371247793345	4.4925937187617	1.8461839645768	0.368523307639481	0.970268681583408	1
Ing5|ENSMUSG00000026283	-0.0856026361248036	4.57565781487274	2.34456933006087	0.194387182671651	0.896660944564405	1
D2hgdh|ENSMUSG00000073609	0.0653427541287246	3.5691102078958	1.37617490079801	0.422119351132458	0.977717515490117	1
Neu4|ENSMUSG00000034000	-0.0184191535747233	3.38101311645009	0.0333199164343459	0.856395716970987	0.996046800882543	1
Fam174a|ENSMUSG00000051185	-0.017553163075548	5.7960195617363	0.132706810570749	0.728728934647702	0.991393028084978	1
Gm15427|ENSMUSG00000081051	-0.0339676366863967	6.65800395449953	0.502446541257804	0.483929648258989	0.978766844643712	1
St8sia4|ENSMUSG00000040710	0.0696193656733509	4.76781864770855	1.1550344068329	0.291113149654419	0.943475779672912	1
Slco4c1|ENSMUSG00000040693	-0.0362325765680749	1.17391396188186	0.0747657377321501	0.812309795308794	0.994968373184054	1
Gm5101|ENSMUSG00000097814	0.120212167392122	2.17458794747161	1.21209282035413	0.298841334752511	0.945185769530403	1
Gm6430|ENSMUSG00000044757	0.2349953305039	-1.49368263825203	0.620757603516204	0.436981354973252	0.977717515490117	1
D1Ertd622e|ENSMUSG00000044768	0.046688370901653	5.41440987233398	1.35970906511198	0.387418219598583	0.971865415503161	1
Ppip5k2|ENSMUSG00000040648	-0.0421013908468691	5.60317078868503	0.71717720659987	0.41770189229535	0.977717515490117	1
Gin1|ENSMUSG00000026333	-0.0976628577234706	3.23887823931715	1.96838135266172	0.269814929506024	0.938955954680965	1
Pam|ENSMUSG00000026335	0.0688523821364822	7.53420912566884	3.59529484727152	0.122150323998614	0.843118558223668	1
Gm3531|ENSMUSG00000089782	0.0289216326767168	5.56245212187824	0.532408784794657	0.581644158760695	0.985785343897944	1
B230216N24Rik|ENSMUSG00000089706	0.096086134081205	2.1565487779529	0.730043994091343	0.407657420402488	0.976859769867735	1
Gm3555|ENSMUSG00000089791	0.0030702158462609	2.46166235351029	0.00124898759627111	0.977146812196543	0.999486875338895	1
Cntnap5b|ENSMUSG00000067028	-0.154282501251164	4.45468880869289	2.73590169864804	0.108601289862181	0.825030240435333	1
Gm7110|ENSMUSG00000082431	0.141125693863553	3.02680672191511	3.00222044729398	0.127715441772299	0.84794587929556	1
Cdh20|ENSMUSG00000050840	-0.0409882121135825	4.25756469515069	0.504148837009558	0.567060832659798	0.984789146516179	1
Rnf152|ENSMUSG00000047496	0.110656948273509	2.6418138638869	1.36738459670474	0.281497221010926	0.943212507464646	1
Gm3608|ENSMUSG00000067017	-0.0914608397692032	3.57780096113918	1.07413079143565	0.308342045713482	0.949367573778364	1
Pign|ENSMUSG00000056536	0.00279311978934619	4.67838928677544	0.00431444277953807	0.965109647708828	0.999486875338895	1
2310035C23Rik|ENSMUSG00000026319	0.00179893728762492	6.42848416350343	0.00450154927526156	0.96921576386746	0.999486875338895	1
Tnfrsf11a|ENSMUSG00000026321	0.153076635032232	1.99918570471795	1.79178181031808	0.212537998524966	0.906284444839839	1
Zcchc2|ENSMUSG00000038866	0.195994952141442	4.4936905710039	10.1678491282856	0.0034854987563178	0.243444529093911	1
Phlpp1|ENSMUSG00000044340	-0.0168113111651673	7.14044821820714	0.278107254556467	0.708727837489264	0.991393028084978	1
Bcl2|ENSMUSG00000057329	0.00602735317644381	5.44966915275206	0.00458412322293222	0.946471281667995	0.998531050728554	1
Kdsr|ENSMUSG00000009905	0.00558379393334292	5.31552080606758	0.0189004729210556	0.919777697716023	0.997501252451995	1
Vps4b|ENSMUSG00000009907	-0.0370846042981397	6.07435057376966	1.83297050766663	0.441125780630723	0.977717515490117	1
Serpinb8|ENSMUSG00000026315	0.415343571971063	-1.51004147017562	1.5892788743729	0.231532087994092	0.921383604322411	1
Cdh7|ENSMUSG00000026312	-0.021877370684613	4.62075698693702	0.0854128833306278	0.772114615098055	0.992029921990067	1
Cdh19|ENSMUSG00000047216	0.07978783465404	3.8347978991747	0.341494030080258	0.563361343945541	0.984789146516179	1
Dsel|ENSMUSG00000038702	-0.00498442661466525	5.2298542118209	0.00945303889731715	0.928928418544238	0.997501252451995	1
Cntnap5a|ENSMUSG00000070695	0.107801413435608	4.05437979289577	0.755053630377816	0.391817863631248	0.972161050636042	1
Tsn|ENSMUSG00000026374	-0.0479687787425482	6.53701392651939	3.11667404683912	0.297439051989462	0.944002468661818	1
Mki67ip|ENSMUSG00000026377	-0.0499774946249373	3.93176058539584	0.512423458724899	0.504631519449607	0.98343698770184	1
Clasp1|ENSMUSG00000064302	0.0389849929047719	6.71898563070152	0.866089065245542	0.389299753504129	0.972161050636042	1
Tfcp2l1|ENSMUSG00000026380	0.0377488124621299	3.67995697718073	0.320551998807662	0.636391499600562	0.990949361293383	1
Gli2|ENSMUSG00000048402	-0.0796389532779679	2.30178875880509	0.522035317611664	0.488205602202558	0.980690792194506	1
Inhbb|ENSMUSG00000037035	-0.128631919170857	1.72434132823736	1.20900720466163	0.339937355678306	0.967444070145574	1
Ralb|ENSMUSG00000004451	0.113761792578734	3.65771614965167	2.39688462715456	0.154564459469912	0.865872840499423	1
TMEM185B|ENSMUSG00000098923	0.0111663618795947	2.28691490176074	0.0155429217429545	0.921563321524628	0.997501252451995	1
Tmem185b|ENSMUSG00000037015	0.035286472118385	3.52508852329537	0.431995432675696	0.668090448651957	0.991393028084978	1
Epb4.1l5|ENSMUSG00000026383	-0.0754947112085502	3.42443256808477	1.31576760752177	0.371803304758854	0.970798226520389	1
Ptpn4|ENSMUSG00000026384	-0.00533501108863486	5.70071695385772	0.0110130552415942	0.917123335309089	0.997216846898988	1
Tmem177|ENSMUSG00000036975	0.0776531479103268	3.21883606072049	1.43012617503958	0.378319972290834	0.971277728427793	1
Sctr|ENSMUSG00000026387	0.0298086010658572	-1.79331266187073	0.00634090478746009	0.93706343870268	0.997501252451995	1
Tmem37|ENSMUSG00000050777	-0.0496974547861845	-0.539996858999668	0.0396902272893607	0.84343906036775	0.994968373184054	1
Dbi|ENSMUSG00000026385	-0.107740107835661	6.60471430827907	11.6571879109893	0.0188562177917699	0.508495428503448	1
3110009E18Rik|ENSMUSG00000026388	-0.360628920376825	0.715593185686972	6.55871506562379	0.042776950152824	0.633367659759258	1
Steap3|ENSMUSG00000026389	-0.195376207473999	2.2449961544501	2.28567044388307	0.141094976952551	0.856228143800199	1
C1ql2|ENSMUSG00000036907	0.000815435863029541	-0.617153995154235	1.1115902766257e-05	0.997362010582247	0.999917456239335	1
B230209K01Rik|ENSMUSG00000097881	-0.0579196680922147	1.43591134013765	0.301032180995995	0.685468071266047	0.991393028084978	1
Insig2|ENSMUSG00000003721	-0.0376229977611026	5.95451111007982	1.04841304840475	0.44568916544009	0.977717515490117	1
Ccdc93|ENSMUSG00000026339	0.123511006633836	3.42804624018428	2.76499113117915	0.140179306420657	0.855984304036545	1
Ddx18|ENSMUSG00000001674	-0.0585540985208974	3.3569529691725	0.602734349874914	0.491135918778582	0.981649660411828	1
Dpp10|ENSMUSG00000036815	0.288308261413886	6.35426206984023	11.2522968466018	0.00217782852223416	0.194966874120432	1
Actr3|ENSMUSG00000026341	-0.104119873653619	7.6418154085564	6.08523689527865	0.0204514604178084	0.513202899122722	1
Slc35f5|ENSMUSG00000026342	0.0476416896615215	3.87166806336135	0.423525432649293	0.541830294255321	0.984789146516179	1
Lypd1|ENSMUSG00000026344	-0.0200274146209173	6.8830460816346	0.0655105120875144	0.79974585359591	0.994794049021169	1
Nckap5|ENSMUSG00000049690	-0.0587280671795263	1.80621275969489	0.322296420489847	0.651050316887708	0.991393028084978	1
Mgat5|ENSMUSG00000036155	-0.105034426884366	5.06521111334482	2.82937957511099	0.102993833248863	0.813716901845028	1
Tmem163|ENSMUSG00000026347	0.316926603216832	2.59782057978152	13.1183721028683	0.00265739853222644	0.212448366199723	1
Ccnt2|ENSMUSG00000026349	0.00659293409945302	6.61330923808924	0.0136540771452397	0.907761475835194	0.997216846898988	1
Map3k19|ENSMUSG00000051590	0.124939236577788	2.14346259752065	1.1526414395899	0.291604133374384	0.943662302034568	1
Rab3gap1|ENSMUSG00000036104	-0.0264810996234309	6.3694262576183	0.460103284134865	0.569817555685671	0.984789146516179	1
Rpl28-ps1|ENSMUSG00000058603	0.0200701225031057	4.97946759412511	0.170060805643466	0.738825857419367	0.991393028084978	1
Zranb3|ENSMUSG00000036086	0.108320161087104	3.27048862447751	3.28502759388897	0.213205534349545	0.907407413264678	1
R3hdm1|ENSMUSG00000056211	0.0380952375686602	7.69451566291172	1.2585144693577	0.395093565427042	0.972964788788438	1
Ubxn4|ENSMUSG00000026353	0.0366335747983172	6.23142845302884	1.23995972911257	0.439827413753068	0.977717515490117	1
Mcm6|ENSMUSG00000026355	0.114335138056922	2.41816891394155	1.49485569037997	0.299394953001329	0.945344528277408	1
Dars|ENSMUSG00000026356	-0.00566478840378328	6.05337870620807	0.0219311279386968	0.906846278190789	0.997216846898988	1
Cxcr4|ENSMUSG00000045382	0.152625058330211	-0.328568379306547	0.317436323149762	0.577362934967117	0.985310703717408	1
Thsd7b|ENSMUSG00000042581	0.363164516318873	1.19573397131581	6.73540614780814	0.0195319069605277	0.509232189396074	1
Gm15790|ENSMUSG00000089648	0.14274275804241	1.75588611736034	2.04337750798847	0.278066965687644	0.942414420589387	1
Rpl31-ps9|ENSMUSG00000094122	0.436374593805758	-2.39010683411974	1.04026884486932	0.31595894763595	0.95298716119944	1
Gm15675|ENSMUSG00000086825	-0.0765983623797514	0.722015488623581	0.147093910409441	0.704047694298014	0.991393028084978	1
Cd55|ENSMUSG00000026399	-0.154814714419994	2.16938290802079	1.69586332332149	0.202794190762471	0.898702601373954	1
Zp3r|ENSMUSG00000042554	-0.179773322585008	-0.55424456801526	0.380307112585593	0.542116684026567	0.984789146516179	1
Yod1|ENSMUSG00000046404	0.0374510473692418	3.71481542571148	0.311120660640581	0.636469113690353	0.990949361293383	1
Pfkfb2|ENSMUSG00000026409	-0.0447559618695027	6.30884092474526	1.53476866718188	0.343043619537129	0.968624524859157	1
AA986860|ENSMUSG00000042510	0.155738552086664	1.89539811003527	2.45151789808869	0.223930329068395	0.915035829956564	1
Mapkapk2|ENSMUSG00000016528	0.0559116383767916	4.27303037726365	1.54932842862258	0.430821573145372	0.977717515490117	1
Dyrk3|ENSMUSG00000016526	0.108585221256091	1.26840120146959	0.886452913901547	0.467148546518856	0.978766844643712	1
Eif2d|ENSMUSG00000026427	0.0495429749198331	4.6379865234314	1.19752517182172	0.446295466374039	0.977717515490117	1
Rassf5|ENSMUSG00000026430	0.132248512838572	2.93561946565377	2.4885310502859	0.160472924704623	0.871395093935304	1
Ikbke|ENSMUSG00000042349	0.0403801468805897	0.434992417084868	0.0499563231855189	0.83373679330554	0.994968373184054	1
Srgap2|ENSMUSG00000026425	0.0203459666516041	6.66174269450167	0.287878664904911	0.656243240509468	0.991393028084978	1
Fam72a|ENSMUSG00000055184	0.301228688446052	0.0375754302504164	1.99103523333563	0.168576138964676	0.874260232191256	1
5430435G22Rik|ENSMUSG00000052688	-0.1376450553231	-0.12362895671633	0.455324914232428	0.523976448797914	0.984789146516179	1
Pm20d1|ENSMUSG00000042251	0.150118773737013	0.922805981443662	1.03728812739279	0.364281760321252	0.970268681583408	1
Slc41a1|ENSMUSG00000013275	-0.0676255257157794	5.67260459056054	1.05010863175944	0.313719657092578	0.95298716119944	1
Rab7l1|ENSMUSG00000026433	-0.122344772193554	1.07924215427548	1.34923236319856	0.431068655204864	0.977717515490117	1
Nucks1|ENSMUSG00000026434	-0.00647191489353045	7.77424806246038	0.0388276831504263	0.88482064499255	0.996827989776684	1
Slc45a3|ENSMUSG00000026435	-0.0808944632903915	1.34575413758761	0.183351411308682	0.671584286372652	0.991393028084978	1
Elk4|ENSMUSG00000026436	0.049048367514377	3.90619984705097	0.541357438418195	0.525679446223769	0.984789146516179	1
Mfsd4|ENSMUSG00000059149	0.162526109923421	3.01019250024707	3.02446939309248	0.0950287874480412	0.800499871343832	1
Cdk18|ENSMUSG00000026437	0.0112654224438964	4.18194543682042	0.0224678594865431	0.881857937026522	0.996827989776684	1
Lemd1|ENSMUSG00000079330	0.280457147043682	-2.09964905062354	0.419668576221319	0.52205703596349	0.984789146516179	1
Gm7241|ENSMUSG00000089808	0.308925325862534	-1.12148188259465	1.33319363801349	0.257402899055626	0.935210757318235	1
Klhdc8a|ENSMUSG00000042115	-0.0879306668838357	2.83907098692728	0.430672819055943	0.516688984974079	0.984789146516179	1
Nuak2|ENSMUSG00000009772	-0.282723545308923	-0.375809377431306	1.77199647287909	0.217759599364415	0.910875088629378	1
Tmcc2|ENSMUSG00000042066	0.0652960389518574	7.63398293730719	5.23385975463381	0.144178389159946	0.856329072491098	1
Dstyk|ENSMUSG00000042046	0.0139215966202962	6.75628712270104	0.214172337447045	0.759161299515565	0.991393028084978	1
6030442K20Rik|ENSMUSG00000097760	-0.206554062857912	-0.738196724242934	0.5235062907935	0.474985015795644	0.978766844643712	1
Rbbp5|ENSMUSG00000026439	0.0737068894363053	5.95170385932075	5.31403411978753	0.130825994382447	0.852233644135598	1
Tmem81|ENSMUSG00000048174	-0.0848953930752181	2.3760457482032	0.757524748072255	0.444977124715028	0.977717515490117	1
Cntn2|ENSMUSG00000053024	-0.0238432231715883	7.81105383805809	0.263147538763765	0.611743691390073	0.987823971493553	1
Nfasc|ENSMUSG00000026442	-0.00424797343499013	8.40938651739373	0.0118622259597439	0.924167433640712	0.997501252451995	1
Lrrn2|ENSMUSG00000026443	-0.0380252770377879	2.58468452786052	0.117344895379395	0.734333979042638	0.991393028084978	1
Mdm4|ENSMUSG00000054387	0.0253272290704898	5.97415657107326	0.337487751245671	0.603436163349112	0.987823971493553	1
Pik3c2b|ENSMUSG00000026447	-0.0175520773555887	6.25031999184617	0.158399593158306	0.710251588744742	0.991393028084978	1
Ppp1r15b|ENSMUSG00000046062	0.00895242548103153	6.28498949614794	0.0672465808238073	0.849438957807415	0.995521026830228	1
Plekha6|ENSMUSG00000041757	0.0577641080739052	6.90711229256504	1.60601246065038	0.21485634098551	0.909240204481642	1
Etnk2|ENSMUSG00000070644	-0.0788137535821272	-0.035652833784346	0.167597891083322	0.71397729175058	0.991393028084978	1
Sox13|ENSMUSG00000070643	-0.11112256029219	3.07848490327944	1.4097198590284	0.24447066901258	0.928029057666349	1
Snrpe|ENSMUSG00000090553	-0.0048209860109675	3.65991418697342	0.00612393050539188	0.952158277886135	0.999368752145432	1
Zbed6|ENSMUSG00000094410	0.0186400423157735	8.02347824820647	0.198761490166181	0.676138588281024	0.991393028084978	1
Zc3h11a|ENSMUSG00000026464	0.00416165921922709	7.40777245755842	0.011548740089524	0.925756492113854	0.997501252451995	1
Atp2b4|ENSMUSG00000026463	0.234893432578779	6.38165242380328	5.9508513632678	0.0208737181967497	0.517309268976834	1
Optc|ENSMUSG00000010311	-0.0612939581814672	-1.72623019917375	0.0242896505866456	0.877199947957627	0.996827989776684	1
Prelp|ENSMUSG00000041577	-0.0970551074117542	3.7746071103049	0.741251762573595	0.3961269793948	0.972964788788438	1
Fmod|ENSMUSG00000041559	-0.0795861731526511	0.364608629132268	0.0780855443137003	0.781836936907154	0.992394347898587	1
Btg2|ENSMUSG00000020423	-0.130424095875588	3.16893420594469	0.627141080938814	0.434657707109201	0.977717515490117	1
Chit1|ENSMUSG00000026450	0.791248545175548	-2.01149703793735	3.69374769400694	0.0642135774755942	0.723825248122241	1
Chi3l1|ENSMUSG00000064246	0.132591507940634	3.25437192949624	2.36292609313988	0.134788171956958	0.854025295878312	1
Mybph|ENSMUSG00000042451	-0.205813561251507	-1.11985330244497	0.562418075547568	0.459161184645676	0.978766844643712	1
Adora1|ENSMUSG00000042429	-0.0542811805895147	7.62362110487015	2.13802140224	0.22300310132074	0.914584865646368	1
Ppfia4|ENSMUSG00000026458	-0.0172035427983258	6.78257697378475	0.327689753088135	0.705458481037809	0.991393028084978	1
Tmem183a|ENSMUSG00000042305	0.0448996915623818	6.01633458696577	1.40964733286336	0.356362392984105	0.970268681583408	1
Cyb5r1|ENSMUSG00000026456	0.0809569307570015	3.08220385388941	1.38411591351505	0.376069945480163	0.971140996773317	1
Adipor1|ENSMUSG00000026457	0.0342659708422117	6.44560786806938	1.01053019302702	0.464202936699094	0.978766844643712	1
Klhl12|ENSMUSG00000026455	0.0321685915087331	5.31215808262297	0.572401503586528	0.557749232181359	0.984789146516179	1
Rabif|ENSMUSG00000042229	-0.00137383564823859	4.8259277091713	0.000922646975529921	0.982309650373115	0.999486875338895	1
Kdm5b|ENSMUSG00000042207	0.0745761453672643	6.56226157403696	5.41952738573847	0.105858076644388	0.81872814783762	1
Syt2|ENSMUSG00000026452	-0.29643652632355	6.25980638173004	12.1049871435844	0.00156839459864888	0.161932018230381	1
Ppp1r12b|ENSMUSG00000073557	0.0856272488617349	7.05148332757887	4.25053048987319	0.0559446447008324	0.693460162168179	1
Ube2t|ENSMUSG00000026429	0.385951667145133	-0.64539073619404	2.70131997670112	0.118359534983227	0.839457678289743	1
Lgr6|ENSMUSG00000042793	-0.0426148841522541	-0.627451129411005	0.025557027743255	0.874064360729189	0.99681717356254	1
Ptprv|ENSMUSG00000097993	-0.443187741799815	4.72421151562914	26.9080547153691	1.39367584478938e-05	0.0155949887598924	0.238862103038452
Ptpn7|ENSMUSG00000031506	-0.333596922778983	3.20564846347936	6.3072374577617	0.0176737930021017	0.503636341560682	1
Arl8a|ENSMUSG00000026426	0.0528931601369751	6.06644092080289	2.59289933165835	0.275395413813109	0.941761820355917	1
Gm15445|ENSMUSG00000085311	0.0465542009522256	-0.906443957186769	0.0393576660146398	0.861530058824142	0.996046800882543	1
Gpr37l1|ENSMUSG00000026424	-0.0325637202862682	7.6833578037538	0.615443193654136	0.46875381814425	0.978766844643712	1
Gm4204|ENSMUSG00000079139	-0.0888375004057341	7.4462651917393	4.75846808432193	0.0466050856792197	0.656119829076628	1
Rnpep|ENSMUSG00000041926	0.0429897402544666	5.60107700664818	1.05460192217765	0.409768712958373	0.976859769867735	1
Timm17a|ENSMUSG00000062580	-0.0187894788969418	5.43033911393013	0.290502852668974	0.725435726184592	0.991393028084978	1
Lmod1|ENSMUSG00000048096	0.410770347781294	-1.10598578201961	1.55728797795959	0.221768712131015	0.912645758135595	1
Shisa4|ENSMUSG00000041889	0.00506551913127606	5.59767758679255	0.00949530911032956	0.923057392724859	0.997501252451995	1
Ipo9|ENSMUSG00000041879	0.014877152349814	7.17022469111847	0.233812364052537	0.739617730834447	0.991393028084978	1
Nav1|ENSMUSG00000009418	-0.0218246030787431	6.80373174170319	0.229154131634992	0.635641515792966	0.99089999972798	1
Gm4793|ENSMUSG00000054412	0.313504280710639	-0.0617284805163155	2.31302918053829	0.148230768763918	0.857640996467502	1
Nav1|ENSMUSG00000090399	-0.185713419191998	-1.24874769755377	0.366542350427567	0.549473278397783	0.984789146516179	1
Csrp1|ENSMUSG00000026421	-0.04932586220698	8.37690510764593	1.37301932109511	0.273040386041269	0.940441956664252	1
Phlda3|ENSMUSG00000041801	0.043392064664561	3.48647130438063	0.483634527904968	0.600332048499034	0.987823971493553	1
Tnni1|ENSMUSG00000026418	0.0117073148276441	3.01411588526637	0.0104097276061565	0.919417062161365	0.997501252451995	1
Lad1|ENSMUSG00000041782	-0.102268158379569	0.787193525686247	0.404713820188251	0.553815292792441	0.984789146516179	1
Tnnt2|ENSMUSG00000026414	0.370152501379014	1.8689563121344	5.94202591147212	0.0209606045858702	0.517642365990244	1
Igfn1|ENSMUSG00000051985	-0.719973412882354	-1.36805100201072	2.5306884317376	0.12219357146052	0.843118558223668	1
Tmem9|ENSMUSG00000026411	0.0881572848541277	5.23062238959512	3.51441323996252	0.119503158970019	0.841517687662911	1
Cacna1s|ENSMUSG00000026407	0.0274324582786475	-0.583778819342951	0.0120689191331127	0.913257147247685	0.997216846898988	1
Gm15850|ENSMUSG00000086264	0.572299542738342	-1.62508851249197	2.1301758166996	0.1548743419089	0.866173136669856	1
Kif21b|ENSMUSG00000041642	-0.00230908877891165	6.07439114253605	0.00194397558509527	0.965126020301973	0.999486875338895	1
Mroh3|ENSMUSG00000087230	0.252566452772745	-1.77161804113983	0.44647835060763	0.509148985084467	0.984789146516179	1
5730559C18Rik|ENSMUSG00000041605	0.00286496575357519	0.700717377870896	0.000325902079238621	0.987335471351162	0.999486875338895	1
Gpr25|ENSMUSG00000052759	0.161811561184642	2.17283121514428	1.73008870379509	0.198419407012135	0.896660944564405	1
Gm26781|ENSMUSG00000097433	0.365758919771823	-1.77920390509541	0.629735405235965	0.433718866122794	0.977717515490117	1
Camsap2|ENSMUSG00000041570	0.0223350057756477	7.66497216166246	0.543709869549498	0.617394849596462	0.98791745303119	1
9230116N13Rik|ENSMUSG00000097403	0.356746053372012	-1.54138837168692	1.28076033400395	0.266772528089851	0.938319119621016	1
Ddx59|ENSMUSG00000026404	-0.103459610112725	3.38358109528543	1.33121920273811	0.257747987469479	0.935210757318235	1
Kif14|ENSMUSG00000041498	0.445361717895671	-0.971293889971222	1.80273880254239	0.189508977921785	0.896660944564405	1
Zfp281|ENSMUSG00000041483	0.0131925139930338	5.92592057504901	0.0668227689612716	0.797795365218078	0.994794049021169	1
Gm19705|ENSMUSG00000097113	-0.149805147861192	-0.502291076145145	0.471277979756271	0.544936061595564	0.984789146516179	1
A430106G13Rik|ENSMUSG00000098206	0.0040846947352113	-0.182466906539643	0.000256113014214574	0.98733812051416	0.999486875338895	1
Ptprc|ENSMUSG00000026395	-0.077844728341889	2.58740331289539	0.612980023952543	0.457545541777064	0.978544691648279	1
Nek7|ENSMUSG00000026393	0.125629576243394	5.76770162004295	6.32738904055593	0.0175096040102761	0.501834620622277	1
2310009B15Rik|ENSMUSG00000079283	-0.0292748711157712	1.76326065430455	0.0593984334741481	0.823527738823197	0.994968373184054	1
Dennd1b|ENSMUSG00000056268	0.00711895491975343	3.03695918156159	0.00901365263339833	0.938630940302583	0.997501252451995	1
Crb1|ENSMUSG00000063681	0.38778968192227	1.01235529800822	3.07299205109948	0.0898744349285955	0.790738162341477	1
Zbtb41|ENSMUSG00000033964	0.0115360783102821	5.34747033769976	0.0668415989513076	0.832661855089819	0.994968373184054	1
Aspm|ENSMUSG00000033952	-0.294807064993634	0.185933253714648	2.86253717224313	0.137581597505013	0.854025295878312	1
Cfh|ENSMUSG00000026365	-0.00836575569348527	5.06634706375679	0.020905640557405	0.886287746866724	0.996986459277289	1
Kcnt2|ENSMUSG00000052726	0.205698309849653	4.34392578906822	6.77430936905332	0.0142643069608876	0.461174348943282	1
Cdc73|ENSMUSG00000078284	0.0843681644437122	3.14646937001128	1.45116606091816	0.34197692111627	0.968296947933578	1
B3galt2|ENSMUSG00000033849	0.110979159513136	4.01876899323759	1.74465126647468	0.196593047041459	0.896660944564405	1
Cdc73|ENSMUSG00000026361	0.0215560997306249	6.1707564945217	0.34660395193091	0.652081782438817	0.991393028084978	1
Glrx2|ENSMUSG00000018196	-0.0689428084617821	4.71998255243667	1.80092468455495	0.280120932152457	0.943212507464646	1
Trove2|ENSMUSG00000018199	-0.000643787310261328	6.61070197563733	0.000267700573759112	0.988793478697321	0.999486875338895	1
Uchl5|ENSMUSG00000018189	-0.0105576246773554	4.75168542687183	0.0600560471165165	0.866382931458655	0.996633250215067	1
Rgs2|ENSMUSG00000026360	-0.130927855916006	7.81336241377547	2.74056516922068	0.108313349765228	0.82469235967403	1
Rgs13|ENSMUSG00000051079	0.653905094148746	-2.06175011026753	2.83780060182258	0.102505234542463	0.813716901845028	1
Rgs1|ENSMUSG00000026358	0.949299136156654	-2.31607331164488	3.4055673151945	0.0749231833764479	0.751177106008835	1
Brinp3|ENSMUSG00000035131	0.284750797658612	4.327409925958	9.98312496668141	0.00360671254639157	0.246276678615957	1
Gm15443|ENSMUSG00000082588	0.26066934150546	0.793428870403149	2.2647544882807	0.142861667935149	0.856329072491098	1
Pla2g4a|ENSMUSG00000056220	-0.0648790252418335	2.78388961228513	0.356612929345078	0.554898886146658	0.984789146516179	1
Ptgs2|ENSMUSG00000032487	0.233631086133971	1.44944418611845	3.67966809659204	0.0981714837836459	0.808427265487479	1
Gm15453|ENSMUSG00000081535	0.0368185790432599	4.06901876834434	0.107872941655845	0.744873088077046	0.991393028084978	1
BC003331|ENSMUSG00000006010	-0.0377352058746163	5.92738798888254	1.39078505959396	0.442324209869634	0.977717515490117	1
Tpr|ENSMUSG00000006005	0.0409554351816791	7.21425882271869	1.85449863929112	0.359656556643762	0.970268681583408	1
Hmcn1|ENSMUSG00000066842	0.069975030974812	2.45195798809884	0.284750613240919	0.597557882804443	0.987823971493553	1
Ivns1abp|ENSMUSG00000023150	-0.132985478918298	9.52325208290365	4.167661378086	0.0501329856954394	0.66992442597113	1
Swt1|ENSMUSG00000052748	0.154045334444772	3.99458254280575	5.2851815468589	0.0380847156538542	0.614628478176619	1
Trmt1l|ENSMUSG00000053286	0.102582611546928	4.92928582520727	3.25996571765602	0.0872273619315334	0.785838040991528	1
Rnf2|ENSMUSG00000026484	0.0364555460180488	5.21207658052214	0.564265291764859	0.519286808205753	0.984789146516179	1
Fam129a|ENSMUSG00000026483	0.276274813567806	0.95348730546484	3.59432726972074	0.0956010597618563	0.800837826839161	1
Edem3|ENSMUSG00000043019	0.0569379835344917	6.12418733724883	1.5244469606277	0.235878182277716	0.923619903152154	1
1700025G04Rik|ENSMUSG00000032666	0.0644795683879128	6.09478820919897	2.37055519142794	0.180407982382829	0.882755967239838	1
Tsen15|ENSMUSG00000014980	0.113195676676838	3.15199152877379	2.5997098101571	0.207365396616038	0.901559705643469	1
Colgalt2|ENSMUSG00000032649	-0.221736407233824	2.24276146795742	3.95275190315521	0.0560384109109591	0.693460162168179	1
Rgl1|ENSMUSG00000026482	-0.0116161934043046	6.70796969075725	0.0959391793322011	0.798317660510411	0.994794049021169	1
Gm7278|ENSMUSG00000080950	-0.249436028994898	0.236122312302462	1.69698407723038	0.206101506938088	0.900656228304919	1
Arpc5|ENSMUSG00000008475	0.126858759174309	4.86241921526798	8.00023466826712	0.0389872233733332	0.616508752207619	1
Ncf2|ENSMUSG00000026480	-0.0324900222689556	1.43751689386844	0.0746819626842395	0.817366272563574	0.994968373184054	1
Smg7|ENSMUSG00000042772	0.01831715243497	6.66751161091919	0.334999799653264	0.688633980995116	0.991393028084978	1
Nmnat2|ENSMUSG00000042751	-0.00474136917177583	6.98084766275432	0.0185372044707726	0.916220626899549	0.997216846898988	1
Lamc2|ENSMUSG00000026479	0.382935650553024	2.18967738611583	7.22054814963203	0.0116668573157255	0.420080393979454	1
Gm8818|ENSMUSG00000079138	0.0534001952106173	-1.50269393695094	0.0356904147870347	0.85633357096073	0.996046800882543	1
Lamc1|ENSMUSG00000026478	0.00857013202652589	5.67960698733917	0.0334326775301372	0.86802869743259	0.99681717356254	1
Shcbp1l|ENSMUSG00000042708	-0.137153990199546	2.02913098126927	2.7454437378342	0.25934668960053	0.935210757318235	1
Dhx9|ENSMUSG00000042699	-0.0148410769896114	7.36301372387335	0.266628723543934	0.739611029896674	0.991393028084978	1
Npl|ENSMUSG00000042684	-0.21583321876815	3.10080186830278	4.57748764181998	0.0406955954345799	0.623461091535502	1
Rgs8|ENSMUSG00000042671	-0.0219675560587862	8.31426341502767	0.30165782442961	0.622993162649992	0.988711159660282	1
Rgs16|ENSMUSG00000026475	-0.0223426305294575	2.17038380774257	0.0238401699063943	0.878332078817306	0.996827989776684	1
Rnasel|ENSMUSG00000066800	0.274138420384481	1.95377270958588	6.85291897177485	0.0254179695650225	0.548041057379588	1
Rgsl1|ENSMUSG00000042641	0.227141882215567	0.303062767153409	0.809795027581888	0.37538742374487	0.970817971813217	1
Glul|ENSMUSG00000026473	-0.0417734529886443	10.6013330516407	1.14539023206823	0.373076766874314	0.970798226520389	1
5830403L16Rik|ENSMUSG00000045968	0.4391013642115	-0.675600284122037	2.40394892159131	0.131573764873016	0.853098244100074	1
A930039A15Rik|ENSMUSG00000078493	0.16705195518235	0.112238787016083	0.549601777246294	0.464276462033644	0.978766844643712	1
Cacna1e|ENSMUSG00000004110	-0.0526251727417338	8.52361388850979	2.30193360098019	0.241027546101469	0.927047386197183	1
Ier5|ENSMUSG00000056708	-0.120877828204713	5.84810922845625	2.21138888405141	0.147488611493292	0.857574440135947	1
Mr1|ENSMUSG00000026471	-0.00926231786594624	2.18438428451173	0.00597328229390425	0.938911228875498	0.997501252451995	1
Stx6|ENSMUSG00000026470	-0.0284689856196103	6.51208719338895	0.745093180132143	0.539079930858551	0.984789146516179	1
BC034090|ENSMUSG00000033722	0.0709028467279309	3.12725161400679	0.636480366537405	0.43131584488459	0.977717515490117	1
Xpr1|ENSMUSG00000026469	-0.0251309783021038	7.63346058916607	0.657442406414427	0.576207144560225	0.984803973934752	1
Acbd6|ENSMUSG00000033701	0.0925249411356714	4.70995345897396	2.87997481741833	0.14735164762195	0.857574440135947	1
Qsox1|ENSMUSG00000033684	0.0845037853968888	4.52862206555411	2.74316365157659	0.203824387592332	0.899997652551052	1
Cep350|ENSMUSG00000033671	0.059999236763651	6.43344068792442	2.10191923011377	0.19559164981971	0.896660944564405	1
Tor1aip2|ENSMUSG00000050565	0.011185101472782	5.79729974869898	0.0818884470883495	0.824548417517805	0.994968373184054	1
Tor1aip1|ENSMUSG00000026466	0.0121867182457844	5.46918067625464	0.123750982677503	0.819364629731493	0.994968373184054	1
Fam163a|ENSMUSG00000015484	-0.0440036842582343	3.27692949481374	0.214189110096174	0.646861734163517	0.991393028084978	1
Tdrd5|ENSMUSG00000060985	0.310178393551493	-0.232154730882686	2.07149884400989	0.202752046625507	0.898702601373954	1
Gm2000|ENSMUSG00000078193	-0.0415445687805607	5.66296232918584	0.729925608588066	0.419314576085665	0.977717515490117	1
Axdnd1|ENSMUSG00000026601	0.192141238773425	-1.38149196628223	0.341864647093568	0.563150897458332	0.984789146516179	1
Soat1|ENSMUSG00000026600	0.0912070992568206	5.11312446201737	2.12411371689491	0.155443012883284	0.867232356056838	1
Gm10031|ENSMUSG00000096493	0.0268334869760343	5.59515792998865	0.54700236058116	0.605739705980522	0.987823971493553	1
Abl2|ENSMUSG00000026596	0.0396365202667439	6.83947212785835	1.16574127576024	0.379911040344066	0.971277728427793	1
Tor3a|ENSMUSG00000060519	0.0885851843452926	2.9770877678239	1.41521322129969	0.349518666774177	0.969791230345253	1
Fam20b|ENSMUSG00000033557	-0.0264925393577252	6.93344895132721	0.588135184730664	0.558064777037701	0.984789146516179	1
Angptl1|ENSMUSG00000033544	0.138510854892379	-0.429363567197745	0.276228801743808	0.603068563377725	0.987823971493553	1
Ralgps2|ENSMUSG00000026594	-0.11028225489143	6.11540575305859	8.36408997210751	0.0219195585972612	0.52174172276828	1
Rasal2|ENSMUSG00000070565	0.0247097331839403	6.50914669568623	0.579011693627033	0.594485753142609	0.987823971493553	1
2810025M15Rik|ENSMUSG00000049881	0.0775459314516434	2.78089800960621	0.962136547931741	0.436619321511521	0.977717515490117	1
BC026585|ENSMUSG00000033488	-0.0186797951226667	3.01061331850198	0.0492449030505614	0.841140239660175	0.994968373184054	1
Sec16b|ENSMUSG00000026589	-0.33628880507084	-1.59874441124484	0.945728128186955	0.338628235042921	0.967444070145574	1
Brinp2|ENSMUSG00000004031	0.0650538446452307	5.70192814720821	1.82396106489538	0.202243098735357	0.898702601373954	1
Astn1|ENSMUSG00000026587	0.0310892048885572	7.97520526448276	1.19520279986518	0.485052585040741	0.979650748882071	1
Rfwd2|ENSMUSG00000040782	-0.0109614954384596	4.38335193713105	0.0566881676894503	0.874377600139099	0.99681717356254	1
Tnr|ENSMUSG00000015829	0.0997740901950125	5.62279960264185	3.43958412968326	0.073559735380519	0.745559021103912	1
4930523C07Rik|ENSMUSG00000090394	-0.191325807936585	-0.65859963687334	0.687630094772885	0.447877815995744	0.977717515490117	1
Mrps14|ENSMUSG00000058267	-0.0562246542076353	4.6818377304269	0.977430198359789	0.380302996879508	0.971277728427793	1
Cacybp|ENSMUSG00000014226	-0.0453634918961732	6.26897238513272	1.50014878877565	0.338291687148941	0.967444070145574	1
Rabgap1l|ENSMUSG00000026721	-0.0263766920313953	6.87698740299631	0.494767916440462	0.560154501862018	0.984789146516179	1
Rc3h1|ENSMUSG00000040423	0.083755041829942	4.04427745655691	1.54595920350454	0.259618951219303	0.935210757318235	1
Gas5|ENSMUSG00000053332	0.0352644501580332	6.96070929505804	0.629973078317931	0.434721482583159	0.977717515490117	1
Zbtb37|ENSMUSG00000043467	-0.0730470311771436	3.60610588545125	0.953439477683972	0.368233746210552	0.970268681583408	1
Dars2|ENSMUSG00000026709	-0.0348775248150232	4.16981581091953	0.441401479110841	0.627837499411093	0.989880326544692	1
Cenpl|ENSMUSG00000026708	-0.0156791248774557	0.623534763662778	0.00797953221478189	0.929977848496377	0.997501252451995	1
Klhl20|ENSMUSG00000026705	-0.012426728107401	4.56906914178592	0.0845455781279169	0.850811966967987	0.995702717778377	1
Ankrd45|ENSMUSG00000044835	0.110541748601407	5.44277323457064	10.5796744840482	0.0387560665578354	0.615195746835558	1
Prdx6|ENSMUSG00000026701	-0.00226101180080724	7.96162008016375	0.00344724204348602	0.959863452712116	0.999486875338895	1
Gm15429|ENSMUSG00000040323	0.0808130602790272	3.84634362572947	2.2977980361711	0.297001127774441	0.943786408360942	1
Suco|ENSMUSG00000040297	-0.071504025178143	5.9992984417409	3.8780357967555	0.14106838269611	0.856228143800199	1
Pigc|ENSMUSG00000026698	-0.111255869640121	4.0279194694717	3.64426339653603	0.132055994389897	0.853561459215115	1
Dnm3|ENSMUSG00000040265	-0.0307456299436793	8.00730795935746	1.48534839900881	0.490514977722523	0.981087198411287	1
Mettl13|ENSMUSG00000026694	0.0131252980969403	4.25512823400348	0.0499726636962368	0.853603813491226	0.996046800882543	1
Vamp4|ENSMUSG00000026696	-0.0458052198332131	6.65722561220377	1.93984036035664	0.318108865936161	0.954943337490501	1
Myoc|ENSMUSG00000026697	-0.12582407452173	-1.95818058350416	0.0540843213563114	0.817690853338113	0.994968373184054	1
Prrc2c|ENSMUSG00000040225	0.0167991945225681	7.99432902343742	0.158717974498965	0.705058325491516	0.991393028084978	1
Fmo1|ENSMUSG00000040181	0.0436968661407575	3.43918363543904	0.271692448857662	0.606046637938475	0.987823971493553	1
Fmo2|ENSMUSG00000040170	0.125061713011256	2.28329819851489	0.391516160805557	0.536261260992486	0.984789146516179	1
Prrx1|ENSMUSG00000026586	-0.0183296650789338	3.63276703317318	0.0466957332480872	0.830386773506752	0.994968373184054	1
Gorab|ENSMUSG00000040124	0.00412010100735493	3.56061020394785	0.00617571935930562	0.959739247812528	0.999486875338895	1
Mettl11b|ENSMUSG00000040113	0.371702847220311	1.21047052501177	5.32540808067055	0.0281354905210454	0.562639790923306	1
Kifap3|ENSMUSG00000026585	0.0301088137874232	8.28359904403456	1.60478444846401	0.500667664490734	0.982515049358753	1
Scyl3|ENSMUSG00000026584	-0.0964521928103361	5.3760855000132	3.25322179513024	0.0813905830170564	0.769417100016177	1
BC055324|ENSMUSG00000041406	-0.135825132659935	1.60755857446488	1.53136146386038	0.318760332676074	0.955444795686468	1
Mettl18|ENSMUSG00000041396	-0.156854773339456	2.50798001452078	3.93119131719618	0.142922131785801	0.856329072491098	1
F5|ENSMUSG00000026579	-0.294670757569868	0.735995295878834	0.553838393940518	0.462575309393211	0.978766844643712	1
Slc19a2|ENSMUSG00000040918	-0.00653945263296432	1.92350083553524	0.00427505876079266	0.958422428151771	0.999476847952127	1
Ccdc181|ENSMUSG00000026578	-0.0482990203842122	4.72392304017731	1.1400986685431	0.446986633666484	0.977717515490117	1
Blzf1|ENSMUSG00000026577	0.0287555253816972	4.72011443007943	0.405450093300466	0.651292252256524	0.991393028084978	1
Nme7|ENSMUSG00000026575	-0.0594508377424127	3.26483890845544	0.903879446786836	0.495777653409581	0.982500213997155	1
Atp1b1|ENSMUSG00000026576	-0.0126282264216988	9.96662910316275	0.228283348019923	0.783541815838392	0.992620150489636	1
Sft2d2|ENSMUSG00000040848	0.0761235476066435	6.00705422452476	5.28863879577268	0.12009281726601	0.841571037871273	1
Tiprl|ENSMUSG00000040843	0.0365530663625531	5.48563507681822	1.34953629899911	0.48949140361623	0.980690792194506	1
Gpr161|ENSMUSG00000040836	0.295889911401231	1.63128118011332	5.54116161238159	0.0305724796222803	0.575172039787334	1
Dcaf6|ENSMUSG00000026571	-0.0404530594420234	6.63819523932589	1.52682257096825	0.378063674212491	0.971277728427793	1
Mpc2|ENSMUSG00000026568	-0.0748083263115383	5.56766332692566	2.83121525556223	0.153598954215113	0.864770172814224	1
Mpzl1|ENSMUSG00000026566	0.0174886176906678	4.59143708980896	0.0976839592900826	0.789655716912837	0.994794049021169	1
Rcsd1|ENSMUSG00000040723	0.0335905935672224	2.91953835629323	0.201709661834009	0.724358229395854	0.991393028084978	1
Creg1|ENSMUSG00000040713	-0.049320332236943	3.39500554106666	1.05946280942299	0.563433476761512	0.984789146516179	1
RP23-36P10.7|ENSMUSG00000099187	-0.0298929451599242	0.969963336731848	0.065663451126291	0.854277124099942	0.996046800882543	1
Pou2f1|ENSMUSG00000026565	0.00338593329168505	5.82261155913282	0.00557060216541517	0.946494711947653	0.998531050728554	1
Dusp27|ENSMUSG00000026564	-0.260396596581419	-1.40302997945277	0.407501164200949	0.528110745834865	0.984789146516179	1
Ildr2|ENSMUSG00000040612	0.342918823671442	5.91526826486526	36.0505175613579	1.40823081587203e-06	0.00497163388358668	0.0241356679532308
Tada1|ENSMUSG00000026563	-0.0376021235714634	5.65290411841654	1.01277035138864	0.465868789213638	0.978766844643712	1
Pogk|ENSMUSG00000040596	0.0563559375504037	6.79882928294624	1.29285881410741	0.264572087829783	0.937983220927578	1
Gm16701|ENSMUSG00000097823	0.0657861426655017	4.13207506569083	1.52752140553788	0.362132704660793	0.970268681583408	1
Fam78b|ENSMUSG00000060568	0.0884545386057237	5.39739000503692	4.54916337376623	0.103060249225414	0.813716901845028	1
Uck2|ENSMUSG00000026558	0.0350457679829884	3.02729241426288	0.171095275276653	0.707194490641326	0.991393028084978	1
Tmco1|ENSMUSG00000052428	-0.0240765616320979	5.43276760865838	0.306252842449614	0.653019210889258	0.991393028084978	1
Aldh9a1|ENSMUSG00000026687	0.0777814831336254	5.21117380157774	3.29667844155316	0.167112052550991	0.874260232191256	1
Mgst3|ENSMUSG00000026688	0.0401414334081479	4.84906830326363	0.739696235479414	0.516458052838111	0.984789146516179	1
Rxrg|ENSMUSG00000015843	-0.224331168948221	7.64028041680203	7.65576723742975	0.00962183058261056	0.382993449232265	1
Pbx1|ENSMUSG00000052534	0.0320529957483783	7.39508132904856	0.72718263905858	0.473159224343356	0.978766844643712	1
Nuf2|ENSMUSG00000026683	-0.138643464891488	1.63607496629042	1.11565121814227	0.314072722050287	0.95298716119944	1
Rgs5|ENSMUSG00000026678	-0.0520653126189531	7.11667787289251	0.606600375128647	0.44220486393486	0.977717515490117	1
Rgs4|ENSMUSG00000038530	-0.309821918226246	10.1032324229974	9.62416258470236	0.00417518594846141	0.268849945597926	1
1700084C01Rik|ENSMUSG00000070532	-0.0682392774494787	3.50068535713999	0.420190228272461	0.521800304872743	0.984789146516179	1
Hsd17b7|ENSMUSG00000026675	0.11037792626765	4.31872127099236	2.05288711622953	0.162314034405156	0.871900511672231	1
3110045C21Rik|ENSMUSG00000097503	-0.0772630560112141	-0.655425103324219	0.0876369771160602	0.769253909306843	0.991500084146197	1
Ddr2|ENSMUSG00000026674	-0.151379140659712	2.44564506076739	2.74593473112578	0.167314195010571	0.874260232191256	1
Uap1|ENSMUSG00000026670	0.0540172246130153	5.51452909453282	1.84339981818446	0.308753001773369	0.949367573778364	1
Uhmk1|ENSMUSG00000026667	0.0441930767960761	8.50917145039359	1.76632649673238	0.322641218682807	0.958805216430434	1
Gm6345|ENSMUSG00000096964	0.0327003278651263	-1.30025783494938	0.00924108254146355	0.924059731611132	0.997501252451995	1
Gm7694|ENSMUSG00000096603	0.0807092622946423	2.2464943362466	0.528670563365551	0.486623306186673	0.980627494971591	1
Nos1ap|ENSMUSG00000038473	0.0746861552975914	5.31963375610822	2.70409708839638	0.174306077006512	0.878398075217468	1
Olfml2b|ENSMUSG00000038463	-0.0049510330632052	2.06832853554723	0.00184631670292073	0.966946768870334	0.999486875338895	1
Atf6|ENSMUSG00000026663	-0.171458568730829	7.14499187689108	10.5819115241333	0.00283582057905246	0.219923660200815	1
Gm9929|ENSMUSG00000053925	-0.0687045379054858	-0.789270044879288	0.0605910664943287	0.807249865274751	0.994794049021169	1
Dusp12|ENSMUSG00000026659	-0.153309455142078	4.2382817619291	8.05946364307154	0.0305455567063769	0.575172039787334	1
Fcrlb|ENSMUSG00000070524	0.586875386105472	-1.70475127651404	2.69018549448739	0.111471206050773	0.828835387615979	1
Gm2962|ENSMUSG00000089838	-0.000592793862546124	4.1677234255187	9.6260874445526e-05	0.99344777730792	0.999486875338895	1
Fcgr2b|ENSMUSG00000026656	-0.218715297359007	1.9353587869462	2.73067343031519	0.108925151974851	0.825181665952854	1
Fcgr4|ENSMUSG00000059089	-0.352868764347082	-2.00427788538462	0.792466127895568	0.380478146047038	0.971277728427793	1
Fcgr3|ENSMUSG00000059498	-0.158485674412938	3.97736369529721	4.70856804480636	0.0381071138201259	0.614628478176619	1
1700009P17Rik|ENSMUSG00000026649	0.12966264506195	0.0227267446710087	0.35900860372851	0.553580480114056	0.984789146516179	1
Sdhc|ENSMUSG00000058076	-0.0268032575801009	6.4932639900413	0.714740043577	0.561547679075715	0.984789146516179	1
Mpz|ENSMUSG00000056569	-0.542744049012876	-1.83950111328457	1.30814166871444	0.261825825606422	0.936638034871315	1
Pcp4l1|ENSMUSG00000038370	-0.0420267846029247	9.25735941963892	1.14404122525377	0.358483902479314	0.970268681583408	1
Nr1i3|ENSMUSG00000005677	-0.377766268359013	-1.15621720426429	2.14329545550578	0.16461412760567	0.87401534480594	1
Tomm40l|ENSMUSG00000005674	0.0406169246050821	6.17155027344969	1.99594427056816	0.396457538465019	0.972964788788438	1
Apoa2|ENSMUSG00000005681	-0.10163387669722	-1.70412435192341	0.138729866598394	0.73271063967639	0.991393028084978	1
Fcer1g|ENSMUSG00000058715	-0.0549034359143459	3.156250692139	0.459192272353537	0.538083860069683	0.984789146516179	1
Ndufs2|ENSMUSG00000013593	-0.0375915629672305	7.44612553922782	2.01470148862131	0.401626106447624	0.976220015714204	1
Adamts4|ENSMUSG00000006403	0.000760595064074179	5.53902077335077	0.000121691144953777	0.991271856132788	0.999486875338895	1
B4galt3|ENSMUSG00000052423	0.0165556626679564	5.49312977358932	0.133393709494921	0.755107505066603	0.991393028084978	1
Ppox|ENSMUSG00000062729	-0.0232064221095396	4.34822895149822	0.133641399927063	0.738022030342336	0.991393028084978	1
Usp21|ENSMUSG00000053483	-0.00055773524360926	5.31406104690587	0.00019759796097546	0.991938040750509	0.999486875338895	1
Ufc1|ENSMUSG00000062963	-0.0233179004553051	5.66919873206488	0.387247445728914	0.651599948192506	0.991393028084978	1
Dedd|ENSMUSG00000013973	-0.0508870833047477	4.72979116991027	1.10214578145778	0.421005919556794	0.977717515490117	1
Nit1|ENSMUSG00000013997	-0.00796573355682438	4.99569185514435	0.0284942561183481	0.89348686943258	0.997216846898988	1
Pfdn2|ENSMUSG00000006412	-0.0205709211767473	5.21445358353038	0.226732170484713	0.717286874116965	0.991393028084978	1
Klhdc9|ENSMUSG00000045259	-0.0502007904553492	2.0178423082785	0.202630852498345	0.6807248211593	0.991393028084978	1
Pvrl4|ENSMUSG00000006411	-0.173864118732502	1.60457719459487	2.05498651626964	0.204279521354104	0.900203246908538	1
Arhgap30|ENSMUSG00000048865	-0.037187077667044	2.45812837033557	0.163511883427839	0.731017813899427	0.991393028084978	1
Usf1|ENSMUSG00000026641	-0.0182956365709016	4.8670396175599	0.14269680038237	0.766371565801227	0.991393028084978	1
Gm26641|ENSMUSG00000097045	-0.338732063602576	-1.25187845776084	1.93725965004878	0.23855456743854	0.924938839008731	1
F11r|ENSMUSG00000038235	-0.0555102328684135	3.17166465998109	0.602879095750275	0.538215253541526	0.984789146516179	1
Alyref2|ENSMUSG00000060244	-0.337233588329048	1.37225890071631	11.2365532956563	0.0201878751152483	0.509232189396074	1
Ly9|ENSMUSG00000004707	-0.24484185394326	-0.381659751750977	0.615385144117204	0.438952112183159	0.977717515490117	1
Cd48|ENSMUSG00000015355	-0.246081706423325	0.0499626939564093	1.74456209505969	0.229755333579415	0.920810255217007	1
Tma7-ps|ENSMUSG00000059058	0.0132051122276641	3.82593736742241	0.0546237337462517	0.865139418127846	0.996280455540449	1
Cd84|ENSMUSG00000038147	-0.226548641683119	1.75935677427185	3.08198613868465	0.0894279456504216	0.788832403970419	1
Slamf6|ENSMUSG00000015314	-0.306817831563055	-1.6178976054674	0.757724474678073	0.390991995319507	0.972161050636042	1
Vangl2|ENSMUSG00000026556	0.0804069526267243	3.017793070279	0.70315879012078	0.408392854407136	0.976859769867735	1
Copa|ENSMUSG00000026553	0.0613627773621599	7.66721896668794	4.40034636625105	0.170240058955694	0.874927432756113	1
Ncstn|ENSMUSG00000003458	0.00900598972879703	5.81972986366925	0.057084401653953	0.857943547996429	0.996046800882543	1
Pex19|ENSMUSG00000003464	0.0522514180670379	6.27875801377258	3.27258442123869	0.269805459826564	0.938955954680965	1
Gm10171|ENSMUSG00000089803	-0.280180055760196	-0.275895212335199	1.77753321348508	0.20798508906366	0.901559705643469	1
Dcaf8|ENSMUSG00000026554	0.0252041710536457	7.15613269111834	0.886999142581944	0.575296769738595	0.984789146516179	1
Pea15a|ENSMUSG00000013698	0.0938928116865233	8.84901518435397	7.30919785024088	0.0380918585523841	0.614628478176619	1
Casq1|ENSMUSG00000007122	0.564275289221391	0.192471414735079	10.540399359831	0.00504284751036798	0.285245424027052	1
Atp1a4|ENSMUSG00000007107	0.17284915288683	0.952841292630616	1.70208028133964	0.28752819969445	0.943212507464646	1
Igsf8|ENSMUSG00000038034	0.0459122204973293	6.94296709004531	1.12148478028907	0.31264648395912	0.95298716119944	1
Atp1a2|ENSMUSG00000007097	-0.0145513795188053	10.2534432298753	0.200153629451521	0.754219292853701	0.991393028084978	1
Kcnj9|ENSMUSG00000038026	0.137287465890554	5.04662663992764	7.33785685514327	0.0201489937114891	0.509232189396074	1
Kcnj10|ENSMUSG00000044708	-0.068570403339552	7.95297516735099	2.44621634067364	0.128355133827306	0.84794587929556	1
Pigm|ENSMUSG00000050229	-0.0231698955052796	4.43756108842121	0.185210223236463	0.734305514985806	0.991393028084978	1
Slamf9|ENSMUSG00000026548	0.203835841869105	-0.0288457763581652	0.575653086759231	0.453973977871814	0.977717515490117	1
Igsf9|ENSMUSG00000037995	-0.172553362794089	3.05909098679309	2.18536975212309	0.149808562940563	0.85986325657336	1
Tagln2|ENSMUSG00000026547	0.0987069152763982	2.27057837576637	0.779847023715423	0.384248676350004	0.971829421461326	1
Ccdc19|ENSMUSG00000026546	0.633156948983491	0.419798835059117	5.907508190851	0.0213042513189067	0.52161937622106	1
Vsig8|ENSMUSG00000049598	0.0857277140334527	-0.9410283899128	0.147495081542218	0.76325359855009	0.991393028084978	1
Slamf8|ENSMUSG00000053318	-0.202586141910237	-1.81604683140046	0.339505292413539	0.564493241632095	0.984789146516179	1
Dusp23|ENSMUSG00000026544	0.153398812070794	0.93292156228264	0.968180669379603	0.349271535979118	0.969485033635189	1
Darc|ENSMUSG00000037872	-0.0359291534796919	5.09391102372588	0.432579208405005	0.535755365300277	0.984789146516179	1
Aim2|ENSMUSG00000037860	-0.11268636879498	2.86079280195991	1.63286655619238	0.2440048138026	0.928029057666349	1
Cadm3|ENSMUSG00000005338	0.0477216583941508	8.42994153698307	1.8509427782516	0.285468581204646	0.943212507464646	1
Pydc4|ENSMUSG00000073491	0.256152369216633	-2.49927407493087	0.28900067440268	0.594849258254001	0.987823971493553	1
Pyhin1|ENSMUSG00000043263	0.263300099330952	-1.86867853360879	0.297682005380123	0.589395774199246	0.987823971493553	1
AI607873|ENSMUSG00000073490	-0.108627740962948	-2.14098008666606	0.0846554468408111	0.773098094907518	0.992029921990067	1
Ifi204|ENSMUSG00000073489	-0.18458188436483	-1.4215714477407	0.229944742217935	0.635061450879298	0.99089999972798	1
Ifi203|ENSMUSG00000039997	-0.101038035213399	0.395690444525441	0.249786955565025	0.620891420988043	0.988055804713911	1
Mndal|ENSMUSG00000090272	-0.354211960525408	-0.698120732292153	2.34273960590043	0.157337426417577	0.870715580035794	1
Fmn2|ENSMUSG00000028354	0.0626883427915486	6.1876006283265	3.79677983837999	0.187892543801581	0.893940941389236	1
Grem2|ENSMUSG00000050069	-0.0195730253123915	4.96436359841969	0.0817837983095157	0.776870831068467	0.992029921990067	1
Rgs7|ENSMUSG00000026527	-0.0533560325981439	5.24101755773449	1.40794350467867	0.341133176141065	0.968084607781198	1
Fh1|ENSMUSG00000026526	-0.038111683386123	6.1165475066323	1.95523378784137	0.426756515889478	0.977717515490117	1
Chml|ENSMUSG00000078185	0.0416467748808005	2.28159527413259	0.179939173190228	0.715006089812067	0.991393028084978	1
Opn3|ENSMUSG00000026525	-0.0942624741848269	1.89154673657736	1.26442981027424	0.450653209094135	0.977717515490117	1
Exo1|ENSMUSG00000039748	0.242002198207392	-0.933926975090283	0.867150966868416	0.366338903083315	0.970268681583408	1
B020018G12Rik|ENSMUSG00000078184	0.0565059229025321	2.15493650679979	0.326175234850349	0.629838280662632	0.990813858282918	1
Pld5|ENSMUSG00000055214	-0.0988266894284094	4.73164354237356	1.55458631909133	0.222160016591955	0.91309365092794	1
Cep170|ENSMUSG00000057335	0.0348905236882009	6.52074102601529	0.758249738142008	0.449276042644606	0.977717515490117	1
Sdccag8|ENSMUSG00000026504	-0.0230414530534934	4.23356583992389	0.313073019694265	0.74670797438141	0.991393028084978	1
Akt3|ENSMUSG00000019699	-0.0347904954245765	7.42683680822525	1.08151628341015	0.437287893802007	0.977717515490117	1
Zbtb18|ENSMUSG00000063659	-0.207157648001691	7.34306859273837	6.15075595771389	0.0190074837868125	0.508495428503448	1
Adss|ENSMUSG00000015961	-0.0706930153092327	6.65375765506176	4.52731558560838	0.123118137309648	0.843118558223668	1
Gm16432|ENSMUSG00000091476	-0.300790113387017	-0.213222030158601	2.58339522647342	0.179210004437523	0.881595943184475	1
Desi2|ENSMUSG00000026502	0.116503926846511	1.92900466144316	1.56413236004489	0.357207663834223	0.970268681583408	1
Gm9982|ENSMUSG00000055831	-0.376454017593755	-0.211726264287253	2.40289039930655	0.131655572416401	0.853098244100074	1
B230369F24Rik|ENSMUSG00000086350	-0.126449610737138	2.57202609771189	2.42356366463085	0.22352478709185	0.914972850720615	1
Cox20|ENSMUSG00000026500	0.0214273367500232	4.04894959686701	0.183228297215313	0.773076659390675	0.992029921990067	1
Gm16586|ENSMUSG00000089788	-0.0555775921977339	5.68164385767955	0.78294066200304	0.38331928474389	0.971829421461326	1
Hnrnpu|ENSMUSG00000039630	-0.0632650773316324	8.97003857869884	4.77071678141375	0.162417981722503	0.871900511672231	1
Efcab2|ENSMUSG00000026495	0.0126765214684303	3.68806124578495	0.0461066065898144	0.873167119755002	0.99681717356254	1
Kif26b|ENSMUSG00000026494	0.131368487269806	3.70572628281058	1.96814582400885	0.170966547339796	0.875125381628532	1
Gm16564|ENSMUSG00000089713	-0.438726954780062	-1.60479383455942	1.4237282695762	0.242193526039164	0.92766230606644	1
Smyd3|ENSMUSG00000055067	-0.0697869178863064	5.44477762412641	3.76453827570724	0.191499813773077	0.896660944564405	1
Tfb2m|ENSMUSG00000026492	-0.0211208383957507	3.32616728347124	0.0818345624300317	0.807350174653394	0.994794049021169	1
Cnst|ENSMUSG00000038949	-0.0583533999913808	6.99578448511503	2.25362562653414	0.196205230598031	0.896660944564405	1
Sccpdh|ENSMUSG00000038936	0.0514330558674518	6.06572537249948	1.28196052280972	0.290569468177527	0.943212507464646	1
Ahctf1|ENSMUSG00000026491	0.0328448097357005	6.75982068348909	0.733937765703383	0.469206274040436	0.978766844643712	1
Cdc42bpa|ENSMUSG00000026490	0.0283193914329128	8.13662023227599	1.15200149636993	0.526290756291738	0.984789146516179	1
Adck3|ENSMUSG00000026489	0.0587809975415508	5.36201666062946	2.2348970072834	0.280885042439733	0.943212507464646	1
Psen2|ENSMUSG00000010609	0.13255287107452	3.31876927909161	3.7759185456776	0.126054498569416	0.846649029183577	1
Itpkb|ENSMUSG00000038855	-0.00620619253003804	4.58960261354218	0.00827054825118183	0.928146098081568	0.997501252451995	1
Gm5069|ENSMUSG00000055676	-0.0421731450337489	0.40142172753675	0.050563148022719	0.823619298561031	0.994968373184054	1
6330403A02Rik|ENSMUSG00000053963	0.116799294972763	7.6503134875207	6.40138118284464	0.0169208666894064	0.49915100549008	1
Parp1|ENSMUSG00000026496	-0.00690832795459299	6.09152696670863	0.0454019860488322	0.885511078275931	0.996860961023628	1
Lin9|ENSMUSG00000058729	0.126329459057029	1.91204769305941	1.4719128647168	0.314264844609622	0.95298716119944	1
Acbd3|ENSMUSG00000026499	0.0950405025471758	5.27987297976097	3.5036619359392	0.0862984894785702	0.784054132028953	1
H3f3a|ENSMUSG00000060743	-0.047663213096973	5.90304740129626	1.02449009357829	0.337957225536264	0.967444070145574	1
Gm16067|ENSMUSG00000073485	-0.32009815189527	0.659560239789904	3.84350058370954	0.0730210307955913	0.743362141850348	1
Sde2|ENSMUSG00000038806	-0.0406895702393597	4.84056173024478	1.34974467626138	0.50980099373188	0.984789146516179	1
Pycr2|ENSMUSG00000026520	-0.0145957647156377	4.31571108540387	0.0797338563197394	0.834963989928822	0.994968373184054	1
Lefty1|ENSMUSG00000038793	-0.35970472053848	-1.82239918214862	0.75013659982051	0.393345036551053	0.972161050636042	1
Tmem63a|ENSMUSG00000026519	-0.0516357262847609	5.97114572209608	0.56747429092376	0.457168253806583	0.978544691648279	1
Ephx1|ENSMUSG00000038776	-0.0906690639636805	5.13784680779449	0.942122671214215	0.339536483006049	0.967444070145574	1
Nvl|ENSMUSG00000026516	0.0506302742755468	5.44735579639584	1.48850199489626	0.34367741094606	0.968868904264963	1
Cnih4|ENSMUSG00000062169	0.0764628837180314	3.50427549957947	1.64511403302511	0.357692704757639	0.970268681583408	1
Wdr26|ENSMUSG00000038733	-0.00469297991069861	7.47297946621544	0.0255996221371046	0.916482352597167	0.997216846898988	1
A430110L20Rik|ENSMUSG00000054135	-0.271335312392386	1.22375994658857	4.73265270126494	0.0717529384221155	0.739046587793287	1
Rpl35a-ps2|ENSMUSG00000081214	0.0113058634679921	1.15476379180254	0.00364690079821114	0.952248090249414	0.999368752145432	1
Cnih3|ENSMUSG00000026514	0.138186955739732	2.00041630812417	0.800694138657842	0.378048594503502	0.971277728427793	1
Lbr|ENSMUSG00000004880	0.112425307251264	3.78753214756325	3.2149564832631	0.149825284672228	0.85986325657336	1
Enah|ENSMUSG00000022995	0.122793844689454	6.21661077700727	7.41331473914694	0.0107080907303013	0.39983870811903	1
Srp9|ENSMUSG00000026511	-0.0125085415203624	5.32348058672125	0.121896018623238	0.821142813646039	0.994968373184054	1
Degs1|ENSMUSG00000038633	0.00844952381392711	6.74301463267282	0.0808283649778489	0.853904018172688	0.996046800882543	1
Fbxo28|ENSMUSG00000047539	0.0472243747341901	5.63506594690152	1.33545284663237	0.358023209411441	0.970268681583408	1
Trp53bp2|ENSMUSG00000026510	-0.0244861983193244	5.37648738726305	0.159655125285581	0.692320475883949	0.991393028084978	1
Capn2|ENSMUSG00000026509	0.0752557571928777	6.50491419451352	4.18294373603251	0.103216088722276	0.813716901845028	1
Susd4|ENSMUSG00000038576	0.0709284129376165	6.41347598407907	2.33630978257013	0.136922929170518	0.854025295878312	1
Tlr5|ENSMUSG00000079164	-0.2746688972179	-0.776442608151618	1.28789206233647	0.267857532502626	0.93886674275535	1
Disp1|ENSMUSG00000030768	-0.0146223885218375	2.82226654118232	0.0362768249286659	0.881770323669127	0.996827989776684	1
Brox|ENSMUSG00000046836	0.0257275501149747	5.84144798204016	0.591190235009863	0.605611609863193	0.987823971493553	1
Aida|ENSMUSG00000042901	0.101240061761219	5.02173247791164	6.13814128270904	0.0878892935126232	0.786187161541153	1
Mia3|ENSMUSG00000056050	0.0206032063159256	6.95036899116977	0.598146221499078	0.647936899664814	0.991393028084978	1
Taf1a|ENSMUSG00000072258	0.0754010982678238	3.06507300450221	1.35257514074068	0.409070276887227	0.976859769867735	1
Hhipl2|ENSMUSG00000053461	-0.0632796401125794	-0.791921579895002	0.0642647658665886	0.804796010582228	0.994794049021169	1
Dusp10|ENSMUSG00000039384	0.00333875723439993	2.40830069940287	0.00093038426018802	0.975972312908861	0.999486875338895	1
Hlx|ENSMUSG00000039377	-0.0382077144060013	-1.1158539444449	0.0127685845120157	0.910788949902751	0.997216846898988	1
Marc2|ENSMUSG00000073481	-0.0415066502632796	5.11912544102353	0.876357363155237	0.475441000739957	0.978766844643712	1
C130074G19Rik|ENSMUSG00000039349	-0.010581756078012	3.95458768358767	0.0130551635505881	0.909797819238568	0.997216846898988	1
Mark1|ENSMUSG00000026620	0.00258008988423013	7.12822415605522	0.00535893698006977	0.954101817735723	0.999368752145432	1
Rab3gap2|ENSMUSG00000039318	0.0207486995553169	6.81750998773573	0.349866391120413	0.647028866954863	0.991393028084978	1
Iars2|ENSMUSG00000026618	0.00598416539383338	5.79397610581187	0.0316412230338525	0.905484506320779	0.997216846898988	1
Bpnt1|ENSMUSG00000026617	0.107220112258518	5.14914170345822	4.86231208011997	0.0610379929105539	0.711687045200675	1
Eprs|ENSMUSG00000026615	-0.014747884417913	6.95146591636934	0.211610135735323	0.745131344272832	0.991393028084978	1
Slc30a10|ENSMUSG00000026614	-0.0340773751581774	5.55886076373155	0.542275423968126	0.515293504410955	0.984789146516179	1
Gm2061|ENSMUSG00000097615	0.0228167185912602	2.902488516623	0.080698382224006	0.813425887296647	0.994968373184054	1
Lyplal1|ENSMUSG00000039246	-0.0200885854997042	1.85769496307325	0.0307290410402047	0.874363695147902	0.99681717356254	1
Tgfb2|ENSMUSG00000039239	-0.0602916204250656	3.16964929094057	0.405121539606018	0.52930963697767	0.984789146516179	1
Rrp15|ENSMUSG00000001305	0.0418192886607541	3.30576966345268	0.301222932127659	0.62784197460134	0.989880326544692	1
A430105J06Rik|ENSMUSG00000097784	0.199883000191847	-1.40904046406974	0.297825008299299	0.589306814010488	0.987823971493553	1
Spata17|ENSMUSG00000026611	-0.00449285122403572	-0.872732686467128	0.000347445600251702	0.986275163149608	0.999486875338895	1
Gpatch2|ENSMUSG00000039210	0.0734226095390286	4.46303238204203	1.82707938504397	0.275987776769616	0.941761820355917	1
Esrrg|ENSMUSG00000026610	-0.139099421056233	4.948894677748	2.20089001148049	0.148419580811168	0.857640996467502	1
Kctd3|ENSMUSG00000026608	-0.0202182657881793	6.25423548862619	0.285306052268473	0.671087338766329	0.991393028084978	1
Kcnk2|ENSMUSG00000037624	-0.141351208511275	7.4582639927762	5.5824431747189	0.0248609318751204	0.544737718212104	1
Cenpf|ENSMUSG00000026605	0.0306937426276497	0.598432417659788	0.0197500690809069	0.889181913331577	0.997216846898988	1
Ptpn14|ENSMUSG00000026604	0.0461595910180922	2.68480692676656	0.31132904784538	0.651850726819789	0.991393028084978	1
Smyd2|ENSMUSG00000026603	0.0909870044508092	3.762585137778	1.51606397015405	0.246303984421104	0.929326469769453	1
Prox1|ENSMUSG00000010175	-0.021293580729965	4.91171054662028	0.08037340008685	0.778750117827293	0.992169571425565	1
Gm17566|ENSMUSG00000079045	0.103680194190783	0.530205198838232	0.219697639020509	0.642677339366577	0.990949361293383	1
Rps6kc1|ENSMUSG00000089872	0.0090720981810994	5.56379749513932	0.046274471174295	0.862713061393072	0.996046800882543	1
Angel2|ENSMUSG00000026634	-0.0821567007638937	6.47711753625082	4.89074211129472	0.0783789045786255	0.758643938303029	1
Vash2|ENSMUSG00000037568	-0.352575788059365	0.541729846277604	4.77725134833251	0.0607945563028406	0.711234061757259	1
Mfsd7b|ENSMUSG00000066595	0.12327976560405	3.78823421612101	2.5234670221585	0.122706654219774	0.843118558223668	1
Tatdn3|ENSMUSG00000026632	0.320866681028249	4.10328915626365	5.38588787124654	0.0273244469330039	0.559727158906235	1
Nsl1|ENSMUSG00000062510	0.242064235146303	0.0245817410962226	2.02252483431298	0.246956082027471	0.929624487122517	1
Batf3|ENSMUSG00000026630	0.350892586601696	-1.28891450606099	1.18556161473385	0.284944263862721	0.943212507464646	1
Atf3|ENSMUSG00000026628	-0.13600150149938	0.15029796831286	0.217405865366098	0.644410337058431	0.990949361293383	1
D730003I15Rik|ENSMUSG00000073478	0.186468803080027	1.09835136079116	1.46061794109364	0.236323904886113	0.92414261246138	1
Nenf|ENSMUSG00000037499	0.0489010332241525	4.66246255496597	0.781390709135377	0.449394375103941	0.977717515490117	1
Tmem206|ENSMUSG00000026627	0.0176714901013144	3.11341616515794	0.0603232518731149	0.845151294209889	0.994968373184054	1
Ppp2r5a|ENSMUSG00000026626	-0.0300459846072165	6.35977985512688	0.729553547297696	0.523223864766651	0.984789146516179	1
Dtl|ENSMUSG00000037474	0.0568545249021432	0.640445497860248	0.0323187997627536	0.85854524260339	0.996046800882543	1
Ints7|ENSMUSG00000037461	0.15605107848833	5.29879639308095	3.63623299578863	0.0662054023362685	0.729407083067872	1
Lpgat1|ENSMUSG00000026623	-0.0194957582855211	6.52049182691046	0.237399887676649	0.672239580180894	0.991393028084978	1
Nek2|ENSMUSG00000026622	-0.142521525590287	2.45262088503439	0.829504356548233	0.369716231875817	0.970268681583408	1
1700034H15Rik|ENSMUSG00000055833	-0.367445779309707	1.93495839699555	7.90545752622427	0.00862689482942425	0.356280362606029	1
Slc30a1|ENSMUSG00000037434	-0.0918676748506993	2.48577894245005	0.714012425423548	0.404840713901984	0.976529575251797	1
Gm26670|ENSMUSG00000097416	-0.780630816667161	-0.652176035770295	3.62760374885054	0.0665101940867935	0.729407083067872	1
Traf5|ENSMUSG00000026637	0.138853643246017	0.390650978060277	0.54215229595909	0.467337318383894	0.978766844643712	1
Gm10516|ENSMUSG00000097316	0.360803994470079	2.10489442839322	5.09322129097438	0.0315043098046057	0.579970317659653	1
Rcor3|ENSMUSG00000037395	0.0567522250340243	4.14993764941339	0.575619921017903	0.453986858289216	0.977717515490117	1
Kcnh1|ENSMUSG00000058248	0.0594220726396895	4.44761924512031	0.454347497222495	0.505467096334236	0.983494363783191	1
Hhat|ENSMUSG00000037375	0.25965073169685	-0.270122841127832	1.47097303980483	0.261069478173363	0.936603673103364	1
Gm15867|ENSMUSG00000089812	-0.125775688765283	-0.487637207783941	0.465353420629725	0.599495740247476	0.987823971493553	1
Sertad4|ENSMUSG00000016262	0.0102181605771183	5.90188155661101	0.0400473073798071	0.842745985320016	0.994968373184054	1
Syt14|ENSMUSG00000016200	0.0601142939198166	3.02902073155451	0.462095744577483	0.516895639852827	0.984789146516179	1
Diexf|ENSMUSG00000016181	-0.00865688967069432	4.31374255213578	0.0301687560954615	0.900815863900062	0.997216846898988	1
Irf6|ENSMUSG00000026638	-0.220560611317864	0.70924250653616	1.39497259940662	0.246897331521275	0.929607505479598	1
A130010J15Rik|ENSMUSG00000079144	-0.166301496757553	2.81593043501939	4.5701320369728	0.0876135328752722	0.786187161541153	1
Traf3ip3|ENSMUSG00000037318	-0.539259375608671	0.163714851510859	10.8242452493186	0.00695618841837964	0.31877570401767	1
Hsd11b1|ENSMUSG00000016194	-0.0515649063100413	2.82067565384619	0.153033799845649	0.698432798622769	0.991393028084978	1
G0s2|ENSMUSG00000009633	-0.0125059520941681	1.18123820448024	0.00926690574042876	0.935459234037801	0.997501252451995	1
Lamb3|ENSMUSG00000026639	0.314644987152999	1.59493816458565	4.3193310351539	0.0463829679290078	0.654825113126248	1
Camk1g|ENSMUSG00000016179	-0.0294847230005976	5.05504638820815	0.0778255672099817	0.782190780085083	0.992394347898587	1
Plxna2|ENSMUSG00000026640	0.00417825219888723	6.87464810465032	0.0055189930962519	0.941275578352139	0.997743962977136	1
Cd34|ENSMUSG00000016494	0.0465072463477045	4.59503499182984	0.949342656249586	0.479728596518405	0.978766844643712	1
Gm16897|ENSMUSG00000097325	0.640238421550375	-1.35889341088344	2.91001252130914	0.0984228308772763	0.808427265487479	1
A330023F24Rik|ENSMUSG00000096929	-0.0614387451156108	6.46810964423271	0.611862827743667	0.440251783439561	0.977717515490117	1
Cd46|ENSMUSG00000016493	-0.0951411875633145	2.15014794209136	1.13879003633329	0.415177816094649	0.977717515490117	1
Cr1l|ENSMUSG00000016481	-0.0359883366319026	3.80274237111174	0.472241986166107	0.644787719696126	0.990949361293383	1
Cr2|ENSMUSG00000026616	0.261808359986348	-1.16741190349032	0.469975723488513	0.498291134795455	0.982515049358753	1
Ppp1r14c|ENSMUSG00000040653	-0.227198128645977	2.88980649591878	6.43304096233358	0.0191711863266189	0.509232189396074	1
Plekhg1|ENSMUSG00000040624	-0.0647392358794181	4.85484916702024	0.850686308845195	0.3637574757556	0.970268681583408	1
Mthfd1l|ENSMUSG00000040675	0.0877081545062026	3.14859936891162	0.63587338643867	0.431510190473032	0.977717515490117	1
Akap12|ENSMUSG00000038587	0.0723070173472893	4.48521701693518	0.635492686126351	0.431646670613845	0.977717515490117	1
Zbtb2|ENSMUSG00000075327	-0.107969512359859	3.72740002814159	2.97672554270956	0.174742139354772	0.878633613134295	1
Gm21781|ENSMUSG00000095123	-0.00488542095598409	4.90512326993535	0.0103120589410598	0.936077546175373	0.997501252451995	1
Rmnd1|ENSMUSG00000019763	0.0146718298806423	3.89082746605407	0.0575979933926163	0.846872933769671	0.995374791652612	1
1700052N19Rik|ENSMUSG00000061759	-0.0893006774569213	4.14630660864354	3.08471925841652	0.21675053940524	0.91055274711807	1
Syne1|ENSMUSG00000019769	0.00543449021370716	8.14964598614025	0.023412091539409	0.903660061446744	0.997216846898988	1
Syne1|ENSMUSG00000096054	0.0521028627660582	7.72993467176099	1.04642007364738	0.314556558562679	0.95298716119944	1
Myct1|ENSMUSG00000046916	-0.340700906635032	-0.237684741055243	2.09733265304224	0.157985142349457	0.871180336467666	1
Vip|ENSMUSG00000019772	-0.466488396962105	0.265639965453048	4.52883410142937	0.0417054272582021	0.631653692904247	1
Fbxo5|ENSMUSG00000019773	0.0745750952979311	0.535895504206617	0.237463840135101	0.690823289041631	0.991393028084978	1
Mtrf1l|ENSMUSG00000019774	0.0191485385411895	2.97289420648228	0.0600562259899686	0.839288928311218	0.994968373184054	1
Rgs17|ENSMUSG00000019775	0.0205129734716486	6.62001723269217	0.162740591659594	0.689522533866555	0.991393028084978	1
Oprm1|ENSMUSG00000000766	0.179126676504329	2.41317861438144	1.16305697783563	0.289475042843303	0.943212507464646	1
Ipcef1|ENSMUSG00000064065	0.132622148973882	3.4860871874659	1.50601736322795	0.229343896477302	0.920432851623239	1
Cnksr3|ENSMUSG00000015202	-0.0891042168792451	2.39843185732605	0.65101906673846	0.426134361931873	0.977717515490117	1
Lrp11|ENSMUSG00000019796	0.0701328725133128	5.45255920721901	3.18104154274462	0.188275340912651	0.893940941389236	1
Pcmt1|ENSMUSG00000019795	-0.0145026279673903	7.11678320105905	0.234660819322793	0.746841010316759	0.991393028084978	1
Nup43|ENSMUSG00000040034	-0.0467350131517111	1.74000163614036	0.217524169298219	0.720782019693316	0.991393028084978	1
Lats1|ENSMUSG00000040021	0.0188891150934578	5.03427376408167	0.106193783014845	0.748842882587025	0.991393028084978	1
Katna1|ENSMUSG00000019794	0.0184567041483865	3.76460954715357	0.099724998804316	0.813243741907842	0.994968373184054	1
Ginm1|ENSMUSG00000040006	-0.00171040780356778	3.74747851191097	0.00055959167636589	0.982801646921221	0.999486875338895	1
6530403G13Rik|ENSMUSG00000052979	-0.446299543067707	-0.870837556668488	3.23832716175954	0.0843781292992494	0.779939901943244	1
Ppil4|ENSMUSG00000015757	-0.0816284611133388	5.93028112876774	5.804649248665	0.0960265455209056	0.801229459314008	1
Tab2|ENSMUSG00000015755	-0.0669403165105865	6.63155933190817	4.49050331826515	0.144284888404986	0.856329072491098	1
Ust|ENSMUSG00000047712	-0.043129134402061	5.58826275111773	0.270639059721679	0.606742721717989	0.987823971493553	1
Sash1|ENSMUSG00000015305	-0.0376209711509434	6.80711903942147	0.791876324420072	0.40624852285104	0.976769747987114	1
Samd5|ENSMUSG00000060487	-0.134376525215622	3.80600111050091	3.29650033572824	0.0819204149471212	0.77144724823006	1
Stxbp5|ENSMUSG00000019790	0.00712192906317331	6.70163104327528	0.0430409418456826	0.875455706737864	0.996827989776684	1
Adgb|ENSMUSG00000050994	0.369559686472577	-0.716054112531106	0.853285985433915	0.363035626497934	0.970268681583408	1
Rab32|ENSMUSG00000019832	-0.127246343559863	1.03895326916877	0.760102521907065	0.422255947825517	0.977717515490117	1
Grm1|ENSMUSG00000019828	-0.111991118378848	6.63802643378363	4.05830311374078	0.0530463233454167	0.679830458705704	1
Shprh|ENSMUSG00000090112	-0.0042360857443085	5.80989317426563	0.0122620385212591	0.932903838080108	0.997501252451995	1
4930432B10Rik|ENSMUSG00000097007	0.262953457764936	-1.29744545790177	0.868170281232082	0.358941711591309	0.970268681583408	1
Fbxo30|ENSMUSG00000047648	-0.091005147608095	3.09934278190359	1.50431954958977	0.316709537286851	0.953925987563485	1
Epm2a|ENSMUSG00000055493	0.0265287050082517	5.17234838147352	0.527116983462665	0.642545848391181	0.990949361293383	1
Gm9797|ENSMUSG00000045455	-0.130160554344427	1.19849403207516	0.995396632162856	0.396090117777112	0.972964788788438	1
Utrn|ENSMUSG00000019820	-0.0114638911065059	7.4503346031954	0.076557287917352	0.798021977557501	0.994794049021169	1
Sf3b5|ENSMUSG00000078348	0.0236312133536068	4.2111386214947	0.151047069093127	0.741522503169143	0.991393028084978	1
Plagl1|ENSMUSG00000019817	0.0595043214598442	4.47990457333264	0.703441174703325	0.408299843198905	0.976859769867735	1
Ltv1|ENSMUSG00000019814	0.00997380537395175	4.17637814297065	0.032006767916365	0.891171372732807	0.997216846898988	1
Phactr2|ENSMUSG00000062866	0.0740633565982744	4.41842608156719	1.26891641444049	0.280368595737315	0.943212507464646	1
Fuca2|ENSMUSG00000019810	-0.0267429558576531	5.12653208518406	0.434919387620769	0.643824404985622	0.990949361293383	1
Pex3|ENSMUSG00000019809	0.0631353062063508	4.92431503681101	2.44418984031759	0.297869470736774	0.944180665610797	1
Adat2|ENSMUSG00000019808	-0.00834803496823397	2.51176603005433	0.00708050059451141	0.937461656714194	0.997501252451995	1
Aig1|ENSMUSG00000019806	0.0367645710859473	5.34956911548352	0.508368351066879	0.499996816637622	0.982515049358753	1
Hivep2|ENSMUSG00000015501	0.0877313629483057	8.11202651694792	4.61596070094796	0.049159350235543	0.669366140279962	1
Gm10335|ENSMUSG00000071532	-0.146414536846271	1.62161796118473	1.25803830046739	0.28284162108046	0.943212507464646	1
Gpr126|ENSMUSG00000039116	0.281169463754202	1.73219794310667	5.84978788039073	0.0347164862042955	0.598720353165708	1
Vta1|ENSMUSG00000019868	0.0115959784493176	5.38050205286623	0.0959980101168035	0.83148859683495	0.994968373184054	1
Gm8355|ENSMUSG00000093798	0.000686355414614345	6.01766614970341	0.00011102191866228	0.991663234802181	0.999486875338895	1
Nmbr|ENSMUSG00000019865	0.493084292734378	-1.34832976566728	2.10589980578967	0.157166589291593	0.870332204804075	1
Cited2|ENSMUSG00000039910	0.14120322594153	4.76355205086899	5.6384657257911	0.025317103140136	0.548041057379588	1
Gm20655|ENSMUSG00000093672	0.523500139702851	-1.1599615485233	3.70418269365658	0.0638594576170673	0.721590900546912	1
Txlnb|ENSMUSG00000039891	0.280007224293683	1.4446357663707	3.36717364712151	0.0764964760993448	0.753490289578547	1
Heca|ENSMUSG00000039879	-0.0448234011131152	4.93141607699308	1.1302812950325	0.459383334715906	0.978766844643712	1
Abracl|ENSMUSG00000078453	0.0421725824275254	3.70303856610027	0.360422536916653	0.599980310315149	0.987823971493553	1
Reps1|ENSMUSG00000019854	0.0793952528567291	5.15129864038234	4.88552045261419	0.166101989855506	0.874260232191256	1
Ccdc28a|ENSMUSG00000059554	-0.0511335222872403	4.18926382991272	0.701513665957326	0.473900970377845	0.978766844643712	1
Gm10827|ENSMUSG00000096977	0.0202655539137425	-0.348482181780271	0.00579179564564522	0.939844540548821	0.99758831788446	1
Nhsl1|ENSMUSG00000039835	-0.129711792175577	4.18938183666873	2.80353243333109	0.104510307113171	0.814971472526292	1
Hebp2|ENSMUSG00000019853	-0.386428754345585	0.709230344496174	6.09685519654813	0.0292440102666536	0.568268811746232	1
D10Bwg1379e|ENSMUSG00000019852	0.0989968327523105	6.0305249040761	2.09478410787456	0.158229621730787	0.871180336467666	1
Perp|ENSMUSG00000019851	0.0367831622564351	2.0821108248799	0.0945525634373282	0.760603745323111	0.991393028084978	1
Tnfaip3|ENSMUSG00000019850	0.305542826165503	2.92855148463585	14.5585735977271	0.00160900920608943	0.164147671328373	1
Ifngr1|ENSMUSG00000020009	-0.0105081142230371	3.7803853998318	0.0345121980538941	0.892901808441088	0.997216846898988	1
Il20ra|ENSMUSG00000020007	-0.105262936296917	1.98884079058794	0.972697375962348	0.391918243955626	0.972161050636042	1
Slc35d3|ENSMUSG00000050473	-0.0757081555039342	5.80616030764472	2.09331153314853	0.158371089400068	0.871180336467666	1
Pex7|ENSMUSG00000020003	-0.0337302330799296	4.73826275209059	0.343055991562568	0.593187526565176	0.987823971493553	1
Map3k5|ENSMUSG00000071369	-0.0578136060953229	4.69026973443154	0.962635617065488	0.365859233333851	0.970268681583408	1
Map7|ENSMUSG00000019996	0.111182165460285	6.94731400932174	1.23459569888163	0.275389838467035	0.941761820355917	1
4933406P04Rik|ENSMUSG00000069713	0.141839271003696	-1.17709463606162	0.157035365098968	0.694720921787304	0.991393028084978	1
Bclaf1|ENSMUSG00000037608	-0.031799349116087	7.59710858800841	1.37682175003884	0.475962675573143	0.978766844643712	1
Mtfr2|ENSMUSG00000019992	-0.128292888488575	-0.437116146913664	0.270973173679381	0.606521750736076	0.987823971493553	1
Pde7b|ENSMUSG00000019990	-0.146162426425696	8.53030753250871	7.60246426269466	0.00984995589499807	0.38719815156966	1
Ahi1|ENSMUSG00000019986	0.0660095175338712	7.9655703508459	1.00686739689349	0.323724025799059	0.958805216430434	1
Gm26577|ENSMUSG00000097923	0.454595971734043	0.271652409027754	5.49206237001219	0.0259620360319361	0.550333307493312	1
Myb|ENSMUSG00000019982	-0.113918913219695	-0.435883225308703	0.230201399482334	0.639011957928806	0.990949361293383	1
Hbs1l|ENSMUSG00000019977	0.00509503454199019	5.46889688668954	0.0228289015084675	0.923777895124169	0.997501252451995	1
Sgk1|ENSMUSG00000019970	0.314739189196766	7.01755176131416	2.96563578746104	0.0954049920448965	0.800499871343832	1
Gm7672|ENSMUSG00000097086	0.334507611321235	0.334744527517367	3.82737075083399	0.0786354713336289	0.759277945952745	1
Gm4895|ENSMUSG00000044268	-0.0616201084584346	4.10045724898089	1.28910954599891	0.399424725162868	0.975231180356441	1
H60b|ENSMUSG00000075297	0.220840403623481	-0.395849878999895	0.455647073486561	0.504863527537732	0.98343698770184	1
Gm26528|ENSMUSG00000097586	-0.0654671988395493	-2.44104285773377	0.0160758495785574	0.899956842145387	0.997216846898988	1
Gm5421|ENSMUSG00000097245	0.0405078904306543	6.02223465108616	1.35563055357609	0.402900639534926	0.976292105328588	1
Slc2a12|ENSMUSG00000037490	0.0462705359312316	1.20629648102871	0.0794393459449784	0.780004545847323	0.992169571425565	1
Tbpl1|ENSMUSG00000071359	0.0194714513178049	5.86176899271566	0.175586979139721	0.694778893217241	0.991393028084978	1
Eya4|ENSMUSG00000010461	0.368099375249928	1.28888925011065	4.30420227071071	0.0467426519226654	0.656119829076628	1
Rps12|ENSMUSG00000061983	-0.202071614556326	0.759936481421814	2.03472281806069	0.241037404622318	0.927047386197183	1
Slc18b1|ENSMUSG00000037455	0.202866586559364	3.50998301488519	0.673213608250837	0.418441215282642	0.977717515490117	1
Stx7|ENSMUSG00000019998	0.0340878581822372	6.80461497935328	1.50858239664733	0.454999545161568	0.97812431409344	1
Moxd1|ENSMUSG00000020000	-0.0952998662153376	2.98851158624463	1.58722822768263	0.307590239952081	0.949367573778364	1
Ctgf|ENSMUSG00000019997	-0.187778252621164	2.5286591470811	0.348831384387438	0.559223365637517	0.984789146516179	1
Enpp1|ENSMUSG00000037370	0.19193256364485	3.28328880944557	6.23699642750931	0.0281232979926098	0.562639790923306	1
Enpp3|ENSMUSG00000019989	0.277386171815533	-0.76272908130009	0.886287848894872	0.354046270948522	0.970268681583408	1
Med23|ENSMUSG00000019984	0.0797088901665916	5.50952713507866	4.21247773598418	0.130741411493607	0.852233644135598	1
Akap7|ENSMUSG00000039166	0.0591684585032334	4.57175426758148	1.30373044793888	0.368873574304412	0.970268681583408	1
Epb4.1l2|ENSMUSG00000019978	0.0489987100485736	7.14980719289355	2.1637498975396	0.276908684029008	0.941820764293116	1
Tmem200a|ENSMUSG00000049420	0.0929812506323661	0.862120237528132	0.419318461291098	0.582031012270641	0.985843467395847	1
L3mbtl3|ENSMUSG00000039089	0.096475728492159	4.41626202442763	1.70904129649226	0.201095889757015	0.897220815283341	1
Arhgap18|ENSMUSG00000039031	-0.0193911341987801	4.24190110291463	0.0648184658616232	0.800782890202372	0.994794049021169	1
Lama2|ENSMUSG00000019899	0.0368344096145852	4.5754377171073	0.20143589574748	0.656807489658149	0.991393028084978	1
Gm10145|ENSMUSG00000064208	0.0217569693870957	1.94102132908873	0.0456164418396656	0.859852422473924	0.996046800882543	1
Ptprk|ENSMUSG00000019889	0.0112353044387215	3.84235907316584	0.0208393463701721	0.886188235106967	0.99697991028206	1
4930519F09Rik|ENSMUSG00000090126	-0.0738121796701368	-0.782778993509899	0.0883562485675338	0.76833723999868	0.991500084146197	1
Gm9824|ENSMUSG00000095478	0.0932724246149828	4.19516784817344	3.43650537565041	0.195184419423084	0.896660944564405	1
Gm9996|ENSMUSG00000056316	-0.540822326982994	0.881786538429807	10.9128174214799	0.00248767099019229	0.204026097933724	1
Soga3|ENSMUSG00000038916	0.0252673055308157	5.85098847842429	0.406732381015034	0.610335424678019	0.987823971493553	1
9330159F19Rik|ENSMUSG00000004360	0.0536776606239815	6.73273729304576	2.42191009026959	0.238140534884338	0.924938839008731	1
Echdc1|ENSMUSG00000019883	-0.0514655205341474	5.04059757296722	1.2539186229338	0.384579593063283	0.971829421461326	1
Rnf146|ENSMUSG00000038876	0.0298917428489457	5.67371056969987	0.647201626738373	0.562364219365342	0.984789146516179	1
Rspo3|ENSMUSG00000019880	-0.011554691480122	1.23776241489333	0.00716400615221173	0.939272632296736	0.997501252451995	1
Gm10275|ENSMUSG00000069682	-0.060925688527108	6.93900773528129	2.47629993017767	0.180280442349203	0.882755967239838	1
Cenpw|ENSMUSG00000075266	0.114893220879347	1.11966407135625	0.580520072844223	0.473597969283488	0.978766844643712	1
Trmt11|ENSMUSG00000019792	-0.0656011192356913	2.9116750719476	0.820197409358319	0.492303897923048	0.982104072116076	1
Hint3|ENSMUSG00000019791	0.0861479726323474	3.12391667276517	1.72836112821639	0.339680332421021	0.967444070145574	1
Ncoa7|ENSMUSG00000039697	-0.0736624913093966	6.37411930588599	4.4068563972908	0.114098658427303	0.835740150103204	1
Hey2|ENSMUSG00000019789	0.132952834672526	2.55721327387049	1.45325091912242	0.237481625818389	0.924938839008731	1
Gm5422|ENSMUSG00000039684	-0.00104687723935096	5.60543222670325	0.000611086317081196	0.983930223509791	0.999486875338895	1
Hddc2|ENSMUSG00000000295	-0.0491187223716166	3.77059122692145	0.543835382359939	0.534607052454835	0.984789146516179	1
Tpd52l1|ENSMUSG00000000296	-0.0643029492629251	5.63442396203038	1.02967983627537	0.318392990412455	0.955178971237364	1
Rnf217|ENSMUSG00000063760	0.0344689818453818	2.86225812532017	0.107031612823606	0.745833723601455	0.991393028084978	1
Nkain2|ENSMUSG00000069671	0.102667816572008	2.33907687420159	1.16113655766397	0.357815628698318	0.970268681583408	1
Clvs2|ENSMUSG00000019785	0.034821142326915	4.68789371801316	0.677437493120241	0.584440329434467	0.986660938642679	1
Gm10327|ENSMUSG00000071343	0.258656613890085	-0.890588957770122	0.501774798679572	0.484219600128563	0.978891215688067	1
Rsph4a|ENSMUSG00000039552	0.28094041732277	1.1415061071631	2.01073059993292	0.166551269770226	0.874260232191256	1
Zufsp|ENSMUSG00000039531	0.00332310382194501	3.15993704217194	0.00194449100259327	0.970298032998046	0.999486875338895	1
Rwdd1|ENSMUSG00000019782	-0.061207717364146	3.85613220238478	1.24645505177939	0.429615994462907	0.977717515490117	1
Fam26e|ENSMUSG00000049872	0.155171310676386	1.67776225085288	1.28773654939582	0.265500840697215	0.937983220927578	1
Fam26f|ENSMUSG00000046031	0.554993747054012	-1.39529515243843	3.49460843305436	0.08302867319796	0.776762243416942	1
Dse|ENSMUSG00000039497	0.0781121298546291	2.06386842925535	0.533715606009257	0.529542051775824	0.984789146516179	1
Tspyl1|ENSMUSG00000047514	-0.00585741680254931	7.78388465483377	0.0358866397953976	0.89579616292185	0.997216846898988	1
Gm26564|ENSMUSG00000097274	0.000786132473269207	0.905476924310025	1.31543216592637e-05	0.997130311511374	0.999917456239335	1
Tspyl4|ENSMUSG00000039485	0.016202419988607	9.14246554822694	0.258338301380892	0.720777308188829	0.991393028084978	1
Nt5dc1|ENSMUSG00000039480	-0.194601319772022	1.93811870447478	2.85021586379873	0.124091890266214	0.843284548919338	1
Frk|ENSMUSG00000019779	-0.281143747141259	-1.47528748625595	0.595720456643702	0.446286499698246	0.977717515490117	1
Amd2|ENSMUSG00000063953	0.0785997062985864	3.44927616329293	1.37332092696278	0.34694146382775	0.969129097860772	1
Hs3st5|ENSMUSG00000044499	-0.0332288000058768	4.15267070868202	0.20986805013353	0.650625317295068	0.991393028084978	1
Hdac2|ENSMUSG00000019777	0.0164915387120179	6.6231906577013	0.294162188855557	0.718913721075517	0.991393028084978	1
Marcks|ENSMUSG00000069662	0.179923002158137	7.45597596302516	11.5756096430939	0.00192108656007451	0.18280175334835	1
Lama4|ENSMUSG00000019846	0.167268563807904	2.33650439920671	2.25086372692557	0.144049359423348	0.856329072491098	1
Fam229b|ENSMUSG00000051736	0.0327738997257446	3.88891792275902	0.205521737578269	0.667712391302113	0.991393028084978	1
Tube1|ENSMUSG00000019845	0.0984029375694486	1.3746025857753	0.661579659676317	0.495685995748506	0.982500213997155	1
Fyn|ENSMUSG00000019843	-0.023427606721076	6.66622456501171	0.831894754748139	0.609945206451446	0.987823971493553	1
Traf3ip2|ENSMUSG00000019842	0.38854477637821	-1.34466932614224	1.35446689427684	0.253722060604161	0.933041249398246	1
E130307A14Rik|ENSMUSG00000087177	-0.0480131592100174	4.92759933108918	0.931809923465556	0.428762347490228	0.977717515490117	1
Rev3l|ENSMUSG00000019841	0.013700156053506	5.88985584065282	0.130884050084939	0.782797245860029	0.99253580418132	1
AA474331|ENSMUSG00000096687	0.0679215063790845	3.84297145234224	1.21696777578348	0.383791295979137	0.971829421461326	1
4930547M16Rik|ENSMUSG00000097890	-0.389047010533341	-0.124780193313572	3.19237764594443	0.0841485353499035	0.779939901943244	1
BC021785|ENSMUSG00000038528	-0.272253926271082	-2.22389803252864	0.533646625019438	0.470775912011533	0.978766844643712	1
AI317395|ENSMUSG00000038522	-0.740706465469418	-0.845466710029665	7.92386287453268	0.00855810315125287	0.354673129699491	1
Slc16a10|ENSMUSG00000019838	0.321021935537985	0.432865148293725	2.47429744793124	0.12626754108918	0.846649029183577	1
Rpf2|ENSMUSG00000038510	-0.0322175238084233	3.92089266040148	0.307539652914157	0.673151153400361	0.991393028084978	1
Gtf3c6|ENSMUSG00000019837	0.0297191984131282	3.88599411338806	0.257413758308409	0.698131988842663	0.991393028084978	1
Amd1|ENSMUSG00000075232	-0.0197502248155773	5.749429136194	0.329516167131095	0.69591723388162	0.991393028084978	1
Cdk19|ENSMUSG00000038481	-0.160665669167636	7.45889235304835	17.686771871213	0.000350469491931524	0.0785836434304866	1
Ddo|ENSMUSG00000063428	0.0633770156009408	2.5417446427648	0.322721857569206	0.574227592048937	0.984789146516179	1
Mettl24|ENSMUSG00000045555	-0.519948953637914	-0.644405087883997	5.40704096264186	0.0365411501375606	0.611984760483493	1
Cdc40|ENSMUSG00000038446	0.0127199600229531	5.69683087029223	0.137900501769585	0.803690484414487	0.994794049021169	1
Wasf1|ENSMUSG00000019831	0.0161404808559918	7.71635580620082	0.244950972146865	0.717003782604173	0.991393028084978	1
Gpr6|ENSMUSG00000046922	-0.332288908172164	6.47273192874012	25.6888778513231	1.94808164687622e-05	0.0175727217609535	0.333881713458116
Fig4|ENSMUSG00000038417	-0.124149407387906	5.75276636974614	6.5495574456528	0.0158057417489167	0.490598084515087	1
Ak9|ENSMUSG00000091415	0.146889732594441	-0.394342008327101	0.279741580182209	0.600783933142453	0.987823971493553	1
Zbtb24|ENSMUSG00000019826	0.0317559091692602	3.78322499563453	0.330399747520108	0.686367227235514	0.991393028084978	1
Mical1|ENSMUSG00000019823	0.0579702458224259	3.43364551550964	0.822548526069501	0.493598148965776	0.982104072116076	1
Smpd2|ENSMUSG00000019822	0.0937359496476484	3.50043859987738	2.42179466247453	0.262336911060699	0.936881064303164	1
Ppil6|ENSMUSG00000078451	-0.371854980957618	1.15114038158533	6.19729870086825	0.0186323738094948	0.508495428503448	1
Cd164|ENSMUSG00000019818	-0.0430701363602992	6.27270553124868	1.6322230949647	0.362207524992201	0.970268681583408	1
Ccdc162|ENSMUSG00000075225	-0.0521446682433926	-1.46478348560563	0.0251633120303265	0.875029727745827	0.99681717356254	1
Cep57l1|ENSMUSG00000019813	0.0325333549961081	2.89125837806632	0.267269551133471	0.735719585096197	0.991393028084978	1
Sesn1|ENSMUSG00000038332	-0.0319343240258476	5.94916302050459	0.56749568052773	0.51561200467766	0.984789146516179	1
Armc2|ENSMUSG00000071324	-0.0048385670989395	3.12573859707466	0.00497353551720754	0.956888131224532	0.999368752145432	1
Gm9855|ENSMUSG00000085666	-0.687088923037791	1.76144257479704	1.01563424040456	0.321661030273507	0.957940084425721	1
Foxo3|ENSMUSG00000048756	0.0224955989478377	6.75556594218502	0.324562422279132	0.622461004102699	0.988533238627339	1
Lace1|ENSMUSG00000038302	0.0563374429479382	4.12836892101154	1.12591269482727	0.437845262298667	0.977717515490117	1
Snx3|ENSMUSG00000019804	0.0621937877950394	7.21420782682493	2.28861603215795	0.166501735041875	0.874260232191256	1
Nr2e1|ENSMUSG00000019803	0.13150109367366	4.51687242243047	5.38800030924212	0.0502107987533399	0.66992442597113	1
Ostm1|ENSMUSG00000038280	-0.0989389581812133	5.83138867433724	11.3508382265044	0.0476611958757059	0.660359932185711	1
Sec63|ENSMUSG00000019802	0.0620404066888253	6.09119257620797	4.57171829170991	0.19849067178233	0.896660944564405	1
Scml4|ENSMUSG00000044770	0.602712019871836	-0.852657265484017	4.88739323466356	0.0348646860479262	0.599343885832906	1
Sobp|ENSMUSG00000038248	0.147942859862335	4.49317466412835	6.61381605163806	0.0285789544909887	0.562639790923306	1
9030612E09Rik|ENSMUSG00000045008	0.00268862831635136	-1.47557522274642	5.3016240506098e-05	0.994238945166851	0.999691779007941	1
Pdss2|ENSMUSG00000038240	0.0299437948373223	3.27702159244367	0.293229763803481	0.730540850790617	0.991393028084978	1
Bend3|ENSMUSG00000038214	0.156873959608925	2.0867474425438	1.42871280569405	0.241389744354879	0.927047386197183	1
Gm9803|ENSMUSG00000045886	0.0423577191354405	4.00285869416811	0.598928041694219	0.570651947869465	0.984789146516179	1
1700021F05Rik|ENSMUSG00000019797	-0.0497531576388572	4.11600437898875	0.635494734087769	0.49843887621356	0.982515049358753	1
Cd24a|ENSMUSG00000047139	0.0880330380457619	3.16772315270516	0.639364846370522	0.430261634132509	0.977717515490117	1
Qrsl1|ENSMUSG00000019863	0.0765139374833461	4.02286860543432	2.02914162935768	0.307448999336193	0.949367573778364	1
Rtn4ip1|ENSMUSG00000019864	-0.0865291318851812	4.03759194465475	1.83455029993501	0.237713505687646	0.924938839008731	1
Aim1|ENSMUSG00000019866	-0.322631484768753	0.107345638743367	3.24919267007971	0.114147140634616	0.835740150103204	1
Atg5|ENSMUSG00000038160	-0.0501959402745711	4.68537677603014	0.898640417978379	0.434412639817779	0.977717515490117	1
Prdm1|ENSMUSG00000038151	0.0859815851109313	-0.0460242241662132	0.171759721539897	0.685239915982194	0.991393028084978	1
Prep|ENSMUSG00000019849	0.0909381412474116	4.64963052430305	3.79840198817339	0.160667959537517	0.871395093935304	1
Popdc3|ENSMUSG00000019848	-0.291780197868978	0.358020945197219	2.23995200502274	0.144990498748751	0.856329072491098	1
Bves|ENSMUSG00000071317	0.0877415693877421	2.09754160478946	0.714357892527405	0.469859313598852	0.978766844643712	1
Lin28b|ENSMUSG00000063804	0.125698900118917	3.70244097945511	1.85427128576853	0.183482539324231	0.888378335510088	1
Hace1|ENSMUSG00000038822	-0.065530989269456	6.22055556219242	3.30010790534186	0.168746777537215	0.874260232191256	1
Grik2|ENSMUSG00000056073	-0.115019592411215	7.84857988257216	4.87165219282799	0.0351375060507484	0.600632000076575	1
Ascc3|ENSMUSG00000038774	-0.0302273073580675	5.14911306198978	0.507282657357249	0.597131592240951	0.987823971493553	1
Lilrb4|ENSMUSG00000062593	0.304842819182098	-1.98110514699122	0.673954141821555	0.418188208491708	0.977717515490117	1
Dcbld1|ENSMUSG00000019891	0.114651125336881	4.22502592351904	5.50103102712075	0.113803655874023	0.834947777214534	1
Gopc|ENSMUSG00000019861	-0.0566632202543247	5.94605989211313	2.40167948757767	0.248391684429544	0.930310933432669	1
Nus1|ENSMUSG00000023068	-0.0787157876294075	7.37356711934599	5.15048088814005	0.0800392686294432	0.763239732817233	1
Zfa-ps|ENSMUSG00000049576	-0.0697150832976038	-0.35265212288102	0.125074116687999	0.757945435204494	0.991393028084978	1
Slc35f1|ENSMUSG00000038602	0.0559573423082325	6.79232723423971	1.74536590546774	0.220813858661066	0.912459933109519	1
Pln|ENSMUSG00000038583	0.630940848866372	-0.149696897867715	5.21132258940126	0.0297384183863521	0.573325931072767	1
Cep85l|ENSMUSG00000038594	-0.0332517783741903	3.20036785641267	0.236545741516526	0.706106957323122	0.991393028084978	1
Asf1a|ENSMUSG00000019857	-0.122132663227159	3.87950342798036	5.05534372113875	0.110845338799054	0.828835387615979	1
Mcm9|ENSMUSG00000058298	0.0278641583886543	2.93551112410426	0.0660333937729202	0.798966183629432	0.994794049021169	1
Fam184a|ENSMUSG00000019856	-0.121651365010373	5.59157307358513	9.11256084419473	0.0193494000545751	0.509232189396074	1
Man1a|ENSMUSG00000003746	0.000824469499491951	6.9190651776378	0.000115447191548695	0.991498715293848	0.999486875338895	1
Gm16998|ENSMUSG00000097069	-0.00346929685667297	-0.0383830111914327	0.000265308424600938	0.987112841069909	0.999486875338895	1
Msl3l2|ENSMUSG00000047669	-0.0300093739998723	3.69227675966438	0.135608731244322	0.71528624774223	0.991393028084978	1
Tbc1d32|ENSMUSG00000038122	0.0946377044154258	4.4072089181516	3.98251400447957	0.167193505064329	0.874260232191256	1
Gja1|ENSMUSG00000050953	-0.0325861368167397	7.68952925941834	0.45483948233995	0.505238452812304	0.98343698770184	1
Gm9795|ENSMUSG00000045048	0.0746192307187439	0.120684383156047	0.131728199261583	0.71920573475422	0.991393028084978	1
Hsf2|ENSMUSG00000019878	0.0717598227184623	4.77294550253449	4.07019924626577	0.255075687453521	0.933282486899319	1
Serinc1|ENSMUSG00000019877	0.0225440438073585	9.93030923740632	0.69846080890353	0.625438674357412	0.989605098980632	1
Pkib|ENSMUSG00000019876	-0.156379091504089	0.635912947383476	1.51909191927057	0.375838173089938	0.971127762488837	1
Fabp7|ENSMUSG00000019874	-0.0520729089166611	3.57897068048844	0.160774883857167	0.691301450748557	0.991393028084978	1
Smpdl3a|ENSMUSG00000019872	0.0552306625972434	5.21967835098205	1.69299507915226	0.329804712991472	0.961804147687739	1
Gcc2|ENSMUSG00000038039	-0.0345690491933185	6.91159939456473	0.889718268593903	0.444422904714509	0.977717515490117	1
Lims1|ENSMUSG00000019920	0.0781920273593353	3.456538561371	1.67609060380419	0.346508185607418	0.969129097860772	1
Ranbp2|ENSMUSG00000003226	-0.0436217551644679	8.03604741314996	1.15632183779205	0.329055559090233	0.961359114050455	1
Ccdc138|ENSMUSG00000038010	-0.114450851480562	1.75519899316818	1.20653568361848	0.388067778198238	0.971865415503161	1
Edar|ENSMUSG00000003227	0.202179273891501	-0.280852926675831	0.576850864536256	0.453509196187405	0.977717515490117	1
Gm9987|ENSMUSG00000055958	-0.217241261990404	-1.46811416264423	0.568994756686057	0.458789701323522	0.978766844643712	1
Sh3rf3|ENSMUSG00000037990	0.0371870424966782	5.08968529829218	0.198176420536754	0.659410205618333	0.991393028084978	1
Sept10|ENSMUSG00000019917	-0.0962847768500783	2.67113188394457	1.66624535614926	0.344526180023831	0.968868904264963	1
Sowahc|ENSMUSG00000098188	-0.0985554889222563	3.45402223008988	1.79931547239044	0.238498537566534	0.924938839008731	1
Sowahc|ENSMUSG00000071286	-0.0988192227825543	3.45388953894636	1.80662050276115	0.237276356275582	0.924938839008731	1
P4ha1|ENSMUSG00000019916	-0.128993109303003	6.41479866790034	4.70221668121426	0.0382282488906165	0.614628478176619	1
Gm10273|ENSMUSG00000069622	-0.29820948194796	-1.23599720199273	1.63876136844143	0.264906913298373	0.937983220927578	1
Mcu|ENSMUSG00000009647	0.106396071324361	5.1259732328391	4.03213279831156	0.0638691520000972	0.721590900546912	1
Micu1|ENSMUSG00000020111	-0.0126873471879203	7.07859252013895	0.173447582291606	0.778386772925293	0.992059680334452	1
Dnajb12|ENSMUSG00000020109	-0.00194944576838892	5.43948609938607	0.003319328316096	0.970896431925329	0.999486875338895	1
Ddit4|ENSMUSG00000020108	0.132225968807335	5.05114785947373	1.32224651689597	0.259323716112354	0.935210757318235	1
Ascc1|ENSMUSG00000044475	-0.00113290643973449	3.91549660819295	0.000436528241410157	0.988108409138437	0.999486875338895	1
Anapc16|ENSMUSG00000020107	-0.113192363459677	5.72474875689221	10.2593399155088	0.0266753004573777	0.553338660523912	1
Spock2|ENSMUSG00000058297	0.0396321762325238	8.98464286697714	1.50571857954399	0.379767783690572	0.971277728427793	1
Chst3|ENSMUSG00000057337	0.104201507614536	2.34636908792623	0.995455087785696	0.347449910793183	0.969129097860772	1
Psap|ENSMUSG00000004207	0.0560791173465728	10.3942885655256	6.24272723157403	0.228491013808196	0.91904967379551	1
4632428N05Rik|ENSMUSG00000020101	-0.030481105242809	4.16179418916698	0.34166971388242	0.674253735390815	0.991393028084978	1
Gm17455|ENSMUSG00000090439	0.358932228808266	-2.17474811128301	0.82768707122937	0.370233958780148	0.970696010330878	1
Cdh23|ENSMUSG00000012819	0.548234133178856	0.224557350129848	6.49927493374676	0.0161748977692632	0.495038522977505	1
Slc29a3|ENSMUSG00000020100	0.0474948065781921	4.60204367004753	0.941196704148115	0.46960720439613	0.978766844643712	1
Unc5b|ENSMUSG00000020099	-0.0881846303689415	5.73813145277667	2.83248119306379	0.102813562987352	0.813716901845028	1
Gm26947|ENSMUSG00000098055	-0.558230315271149	-0.334362459142699	4.89558612389041	0.0347236146243488	0.598720353165708	1
Pcbd1|ENSMUSG00000020098	0.163982289933882	1.37928944372679	2.3956314798239	0.261622521675078	0.936603673103364	1
Sgpl1|ENSMUSG00000020097	0.0325615298583849	5.37078763244584	0.844040455569311	0.549837695271896	0.984789146516179	1
Pald1|ENSMUSG00000020092	0.0106523616692072	3.54805506712945	0.0294548681517486	0.897470875443481	0.997216846898988	1
Nodal|ENSMUSG00000037171	0.281136810785753	-0.616959038768544	1.23462034865529	0.275385141453929	0.941761820355917	1
Eif4ebp2|ENSMUSG00000020091	0.105146645852262	4.40301450757453	2.86952700341985	0.126631940130872	0.846649029183577	1
Lrrc20|ENSMUSG00000037151	-0.0717157190858324	4.80163386534512	2.32802927922651	0.24877811066447	0.930310933432669	1
Ppa1|ENSMUSG00000020089	-0.0912439468352059	5.94575364974868	3.63237343514069	0.0663415305297972	0.729407083067872	1
Sar1a|ENSMUSG00000020088	-0.0166059287113422	6.96525879508573	0.368864491833989	0.713043039471961	0.991393028084978	1
Tysnd1|ENSMUSG00000020087	0.106179240236598	3.52684450465206	3.78649528422037	0.196687013324346	0.896660944564405	1
Aifm2|ENSMUSG00000020085	0.047097176470547	3.14991994496573	0.404128229163905	0.603455875100093	0.987823971493553	1
H2afy2|ENSMUSG00000020086	0.0381015490591692	4.09667315671406	0.538266990922525	0.603857712923916	0.987823971493553	1
Col13a1|ENSMUSG00000058806	0.102739859000734	-0.844652410944203	0.160668488248596	0.691398096934102	0.991393028084978	1
Gm5424|ENSMUSG00000046687	-0.134011470763125	6.04008983471648	6.62813596690355	0.0152471091728454	0.481252677925226	1
2010107G23Rik|ENSMUSG00000020083	0.0203084265906232	3.8800817455771	0.107113210885055	0.791299090590056	0.994794049021169	1
Tspan15|ENSMUSG00000037031	-0.0356476086905316	4.37783302877341	0.346430278332718	0.607806955643284	0.987823971493553	1
Hk1|ENSMUSG00000037012	0.0550171668429053	7.86831595546702	2.7991038595433	0.215519670139611	0.91055274711807	1
2210417K05Rik|ENSMUSG00000085347	-0.063918022621902	-1.22536508766399	0.0426700168882464	0.837751173491948	0.994968373184054	1
Hkdc1|ENSMUSG00000020080	-0.112826003926688	-1.04234162337339	0.118424248641869	0.733163661600756	0.991393028084978	1
Supv3l1|ENSMUSG00000020079	-0.00791524254282019	4.39595874313426	0.025817435594605	0.908925521637372	0.997216846898988	1
4930507D05Rik|ENSMUSG00000097129	-0.0816997697097117	-0.732369083078083	0.115556493057178	0.745652370774598	0.991393028084978	1
Vps26a|ENSMUSG00000020078	-0.00760554710490521	5.63747114669103	0.0667093613642085	0.883127704502615	0.996827989776684	1
Srgn|ENSMUSG00000020077	-0.110317341602018	3.037179490056	1.42494303937626	0.243279131848576	0.928029057666349	1
2510003E04Rik|ENSMUSG00000036955	0.0144955146533075	7.20456083109459	0.32060089040815	0.746614056234576	0.991393028084978	1
Ddx21|ENSMUSG00000020075	0.0842888733555082	5.18845382985338	3.17055104743183	0.137469741740548	0.854025295878312	1
Ddx50|ENSMUSG00000020076	-0.0479780351663452	5.79416782748705	0.931171712369211	0.34231596458904	0.968394879945467	1
Stox1|ENSMUSG00000036923	-0.0943170747096882	1.97311439985748	0.426887485972222	0.518524320123116	0.984789146516179	1
Ccar1|ENSMUSG00000020074	0.0553158999283755	6.02277397375007	1.53991164268219	0.254263134142619	0.933282486899319	1
Tet1|ENSMUSG00000047146	0.0591963791720257	4.70668783201023	1.41493621287548	0.359157232774689	0.970268681583408	1
Slc25a16|ENSMUSG00000071253	0.00772196345549802	3.8836529881798	0.0123996810102853	0.920911014844948	0.997501252451995	1
Dna2|ENSMUSG00000036875	-0.0944736535974279	1.09893775195029	0.537310954846136	0.549540419341783	0.984789146516179	1
Rufy2|ENSMUSG00000020070	-0.0172537534917578	6.31406125059621	0.180875309648823	0.713802355488233	0.991393028084978	1
Hnrnph3|ENSMUSG00000020069	-0.0196899628416915	5.88418534080451	0.223646115083664	0.692548934571614	0.991393028084978	1
Pbld2|ENSMUSG00000020068	-0.0780159436675392	-0.703889974669224	0.100165557880604	0.757285520341024	0.991393028084978	1
Pbld1|ENSMUSG00000020072	0.336884625546971	-1.68829200483512	0.596429487022589	0.44601868756961	0.977717515490117	1
Mypn|ENSMUSG00000020067	0.164340029226115	0.689041868166703	0.990455671900913	0.353484767908803	0.970268681583408	1
Herc4|ENSMUSG00000020064	-0.0114953519109148	4.88646020408392	0.0698346734289195	0.850771457318758	0.995702717778377	1
Sirt1|ENSMUSG00000020063	-0.00958614503018613	4.62639831196527	0.0215851912469308	0.884200154254279	0.996827989776684	1
Dnajc12|ENSMUSG00000036764	0.0447739370144081	3.73409167737935	0.676434780008897	0.570059426365122	0.984789146516179	1
Ctnna3|ENSMUSG00000060843	-0.0117648602047877	1.78359498147295	0.0105872751328464	0.9283869344505	0.997501252451995	1
Gm10118|ENSMUSG00000062561	0.0861080656732958	2.84466063362459	0.933723516067133	0.372235876400099	0.970798226520389	1
Lrrtm3|ENSMUSG00000042846	0.0138848389807188	6.60559031672476	0.111380220005252	0.761552636391673	0.991393028084978	1
1110002J07Rik|ENSMUSG00000097134	0.567668086925858	-0.74352020047931	3.82519932034879	0.0599087702062451	0.708830542949118	1
Jmjd1c|ENSMUSG00000037876	0.00946437975124611	7.20688732335564	0.0492436956593991	0.832251686206593	0.994968373184054	1
Reep3|ENSMUSG00000019873	0.00372204109374108	6.05382796523086	0.00600546752261261	0.938763375633531	0.997501252451995	1
Nrbf2|ENSMUSG00000075000	0.0262857844302143	2.94348837015983	0.177794314930038	0.781075583212619	0.992394347898587	1
Egr2|ENSMUSG00000037868	-0.538421251961874	4.36507730081099	4.76366073539555	0.0370739974283484	0.612373979056722	1
Ado|ENSMUSG00000057134	-0.0185252986810151	6.58780126982187	0.28328525488106	0.688229345232732	0.991393028084978	1
Zfp365|ENSMUSG00000037855	0.00995477984932409	9.57130148079093	0.0664248080614224	0.828639975191072	0.994968373184054	1
Rtkn2|ENSMUSG00000037846	-0.077165139395527	2.26401458985932	0.261488756360199	0.612863216376079	0.987823971493553	1
Arid5b|ENSMUSG00000019947	0.44975215654479	4.09701614104731	10.2397026565255	0.00325178674875205	0.230368756482562	1
1700040L02Rik|ENSMUSG00000019945	0.0667045616174888	1.77746469687147	0.288060996675319	0.616512600816323	0.98791745303119	1
Tmem26|ENSMUSG00000060044	-0.304202669907068	-2.33131417399818	0.409884645376285	0.526914868391734	0.984789146516179	1
Rhobtb1|ENSMUSG00000019944	0.195630831361704	1.44141281661801	2.14762436617129	0.176710666983389	0.878633613134295	1
A930033H14Rik|ENSMUSG00000090622	0.0419419015574235	0.943157696051286	0.0242732273521982	0.877241124117499	0.996827989776684	1
Cdk1|ENSMUSG00000019942	-0.250781405392492	-0.906658329163502	0.461769554459651	0.502036881260268	0.982515049358753	1
Ank3|ENSMUSG00000069601	0.00613999176972086	8.88813942619552	0.0292202235400321	0.891562964007187	0.997216846898988	1
Ccdc6|ENSMUSG00000048701	0.0590277083203413	6.02125472032077	1.06410796420624	0.310570544580093	0.951361673558215	1
Slc16a9|ENSMUSG00000037762	-0.0422085235412696	0.890462107340346	0.0387508354687196	0.845278024417369	0.994968373184054	1
Fam13c|ENSMUSG00000043259	-0.0401028580658807	5.96136754204718	0.617477087062125	0.438183077091241	0.977717515490117	1
Phyhipl|ENSMUSG00000037747	0.0601164372042892	7.2132477751595	4.20729951174785	0.181028350670774	0.883979930979744	1
Bicc1|ENSMUSG00000014329	-0.063337801161542	2.87857717209877	0.668976159787911	0.516072892362226	0.984789146516179	1
Tfam|ENSMUSG00000003923	-0.054518093477709	5.17811653841176	2.08990553890625	0.338787264448313	0.967444070145574	1
Ube2d1|ENSMUSG00000019927	-0.00631535746383814	5.80147408583239	0.0193791516920402	0.900444817987343	0.997216846898988	1
Cisd1|ENSMUSG00000037710	-0.0200428148355819	5.92660193081773	0.205555678158245	0.685155817194377	0.991393028084978	1
Ipmk|ENSMUSG00000060733	-0.0168425400303314	5.23330651296387	0.161130420079971	0.765247556824489	0.991393028084978	1
Gm9923|ENSMUSG00000053830	0.121015549935501	2.06540208715009	1.62311196037909	0.315755380975998	0.95298716119944	1
Zwint|ENSMUSG00000019923	0.00464034585053756	8.97466064190407	0.0331221761802153	0.917945481281037	0.997501252451995	1
Pcdh15|ENSMUSG00000052613	0.149491531681449	3.55395395094425	3.34912387350538	0.0772490002957429	0.75661580805689	1
Gm5778|ENSMUSG00000091825	0.189704676546096	-0.975973232658284	0.672911162089884	0.4659721686404	0.978766844643712	1
Gm6419|ENSMUSG00000072407	-0.0308379701575432	2.47684038942584	0.213709378843428	0.77482823039958	0.992029921990067	1
Gnaz|ENSMUSG00000040009	0.0371795379283629	5.63704680037666	0.784011527479049	0.470703714217245	0.978766844643712	1
Rab36|ENSMUSG00000020175	-0.048881588364668	5.08474147146838	0.970599632729812	0.401258585890944	0.975900511364394	1
Bcr|ENSMUSG00000009681	-0.123773767944855	8.90903823844513	12.0040617681177	0.00620788728123347	0.304559868286496	1
Specc1l|ENSMUSG00000033444	0.0240992392969053	6.38053983522826	0.543602142194815	0.605840887697519	0.987823971493553	1
Adora2a|ENSMUSG00000020178	-0.318461667564199	8.59611622451836	14.4590070656306	0.000659396061514113	0.111894941567231	1
Upb1|ENSMUSG00000033427	-0.374951229090412	2.9001448416249	8.32405910194391	0.00720022425397442	0.323896702070519	1
Gucd1|ENSMUSG00000033416	-0.0103913254293652	4.03588083586484	0.0288510439257593	0.889394281840713	0.997216846898988	1
Snrpd3|ENSMUSG00000020180	0.0105415098773032	4.89774256647975	0.0632097677089729	0.862659953142784	0.996046800882543	1
Fam211b|ENSMUSG00000046807	0.0327789350680984	4.30772352571419	0.287589085087952	0.639450572516541	0.990949361293383	1
Ggt1|ENSMUSG00000006345	-0.0173713883232036	1.33434040225025	0.011928561823563	0.913760935815729	0.997216846898988	1
Ggt5|ENSMUSG00000006344	0.136955084794445	1.28398357196085	1.14057306681575	0.350230865136408	0.970268681583408	1
Susd2|ENSMUSG00000006342	-0.0624083407531209	2.45612606845009	0.255355921985772	0.617041809004968	0.98791745303119	1
Cabin1|ENSMUSG00000020196	-0.011965384974723	6.41409452352821	0.123879262729023	0.796904962685753	0.994794049021169	1
Ddt|ENSMUSG00000001666	0.0260266897205757	4.47275000032902	0.294309768521645	0.699165233576326	0.991393028084978	1
Gm20441|ENSMUSG00000092360	-0.00755555174472129	2.98569290611325	0.0114645442532972	0.935769147445562	0.997501252451995	1
Gstt3|ENSMUSG00000001665	-0.0479484277764916	2.10829009920581	0.19152972781606	0.687622611278803	0.991393028084978	1
Gstt1|ENSMUSG00000001663	0.132747404706353	2.42382335527831	2.34573417670035	0.221637049688289	0.912645758135595	1
Gstt2|ENSMUSG00000033318	0.170251542656981	0.544952838713659	0.998383240009921	0.364844890463695	0.970268681583408	1
Mif|ENSMUSG00000033307	0.0484799980299515	5.05320140696362	1.5752689504324	0.410283390138931	0.976859769867735	1
Derl3|ENSMUSG00000009092	-0.258965829617324	0.204918073550037	1.72830554640936	0.198644464093045	0.896759233059345	1
Smarcb1|ENSMUSG00000000902	0.0146539677864598	6.05821169223337	0.162926705702554	0.761709987396097	0.991393028084978	1
Mmp11|ENSMUSG00000000901	0.0606124549799359	0.787261871130415	0.135972043670919	0.723637022736507	0.991393028084978	1
Chchd10|ENSMUSG00000049422	-0.0274264862428824	6.95002105878154	0.415491657129445	0.543184432919003	0.984789146516179	1
Gm867|ENSMUSG00000050157	0.360111393451676	-0.673256834846924	1.60887136236375	0.214459117547165	0.908231978166756	1
Zfp280b|ENSMUSG00000049764	0.0250686149762678	4.94911763204526	0.326104903956714	0.678450672558413	0.991393028084978	1
Slc5a4b|ENSMUSG00000020226	-0.899170815357662	-1.34649319125547	5.28013641378128	0.0287599066731995	0.563902453479054	1
Prmt2|ENSMUSG00000020230	0.0739367447377213	5.4591768133238	2.95624558703084	0.163994328535066	0.87333819748661	1
S100b|ENSMUSG00000033208	0.00445286855069161	7.37349423858882	0.00377762606836782	0.951400871674599	0.999207031045465	1
Dip2a|ENSMUSG00000020231	0.0272099460861007	6.55360393291436	0.282402024508303	0.599065889914409	0.987823971493553	1
Pcnt|ENSMUSG00000001151	0.12343736311706	5.1076519220459	6.25837630271081	0.0326720404370109	0.586351938272178	1
Ybey|ENSMUSG00000033126	0.00467060332333186	2.4666799642249	0.00274305441584103	0.965210667109512	0.999486875338895	1
Mcm3ap|ENSMUSG00000001150	-0.0262914761647123	6.24990990629638	0.854790943775231	0.578768373143461	0.985725115285806	1
Lss|ENSMUSG00000033105	0.16275193757982	4.22195705117447	6.88730753418048	0.0215625089472679	0.52174172276828	1
Ftcd|ENSMUSG00000001155	0.448651404236649	-1.30078210620014	1.49914901045106	0.230383109236738	0.920833980692271	1
Col6a2|ENSMUSG00000020241	0.139862021675751	4.50415260216503	2.46384216987982	0.127040144937188	0.846649029183577	1
Col6a1|ENSMUSG00000001119	0.20312202709016	6.32019723753647	2.25748190888374	0.143482045588418	0.856329072491098	1
Pcbp3|ENSMUSG00000001120	-0.0296072593223421	5.30748309225537	0.574328207784757	0.591156585518373	0.987823971493553	1
Slc19a1|ENSMUSG00000001436	0.0544026249178811	3.79196858983443	0.964448243980818	0.488754655208472	0.980690792194506	1
Col18a1|ENSMUSG00000001435	0.112436958678817	1.44554705607454	0.609360552759683	0.44117876457724	0.977717515490117	1
Gm10941|ENSMUSG00000078444	0.696837946891679	-2.31244452881197	2.63883955279571	0.114799497341863	0.836384313870999	1
Pofut2|ENSMUSG00000020260	0.0214708876277195	4.35821062072755	0.293873892841192	0.756479685743204	0.991393028084978	1
Adarb1|ENSMUSG00000020262	0.0514810778529408	7.44123002410828	2.69675672771598	0.248102432773029	0.930310933432669	1
Fam207a|ENSMUSG00000032977	0.0144931775283106	5.03021692522498	0.134043032576237	0.805799395829786	0.994794049021169	1
Itgb2|ENSMUSG00000000290	-0.0356921541980319	3.0335021813875	0.134734967145712	0.716163159082171	0.991393028084978	1
Pttg1ip|ENSMUSG00000009291	0.0476889469210965	4.63755139655067	0.82041568469204	0.465337334854841	0.978766844643712	1
Sumo3|ENSMUSG00000020265	-0.0203916178120366	7.4163670502987	0.537421528394354	0.648794981379718	0.991393028084978	1
Ube2g2|ENSMUSG00000009293	-0.100077935298029	3.69329658530097	2.47563996759171	0.205316737198377	0.900656228304919	1
Tspear|ENSMUSG00000069581	-0.040133204989915	1.23970947029591	0.0522544974614388	0.820745384857581	0.994968373184054	1
Lrrc3|ENSMUSG00000051652	-0.0776577328518956	4.41602911558348	1.16949060407044	0.288170156633721	0.943212507464646	1
Trpm2|ENSMUSG00000009292	0.110601209433766	5.35958957079417	6.72713341173167	0.0419010525255759	0.631653692904247	1
1810043G02Rik|ENSMUSG00000020284	0.111407265262675	4.60920841194699	4.92889318168801	0.0864199272754984	0.784508015664602	1
Pfkl|ENSMUSG00000020277	0.0630139333700274	6.62161651421787	2.24560631441349	0.169398480372732	0.874260232191256	1
Icosl|ENSMUSG00000000732	0.0382441707942379	2.3486460791544	0.103164052065259	0.750304535080479	0.991393028084978	1
D10Jhu81e|ENSMUSG00000053329	0.0231327914405482	5.57192942735734	0.388729040323576	0.657969801021509	0.991393028084978	1
Pwp2|ENSMUSG00000032834	-0.0537781786085342	4.94140788363275	1.23878459173135	0.370848008712667	0.970798226520389	1
Trappc10|ENSMUSG00000000374	-0.00343125595447098	6.80114618008208	0.0137330458014768	0.939930093708177	0.99758831788446	1
Agpat3|ENSMUSG00000001211	0.02292696339034	8.10039092651885	0.684624634244059	0.60819649132093	0.987823971493553	1
Gm10146|ENSMUSG00000064317	-0.0407539154745057	3.21548926549206	0.415435848071224	0.642382022263796	0.990949361293383	1
Rrp1|ENSMUSG00000061032	-0.000707231646619912	8.11354948710378	0.000707297868685115	0.987363069723273	0.999486875338895	1
Cstb|ENSMUSG00000005054	-0.0451497909537055	4.03345257104876	0.644299647216441	0.543326654441808	0.984789146516179	1
Pdxk|ENSMUSG00000032788	-0.028496601388149	8.05949120596002	0.674918328549585	0.523385081709253	0.984789146516179	1
Ilvbl|ENSMUSG00000032763	0.0375435334551346	4.3074472471991	0.425003383517024	0.593098000002586	0.987823971493553	1
Syde1|ENSMUSG00000032714	-0.022813754210339	2.97303678761572	0.0854600983099457	0.806534450622722	0.994794049021169	1
Slc1a6|ENSMUSG00000005357	0.0861636882863286	1.41895339889242	0.399661727656992	0.546228785190495	0.984789146516179	1
2610008E11Rik|ENSMUSG00000060301	0.129246754476182	5.52496555979241	6.01410134645391	0.0202624335124242	0.509952787032948	1
Ppap2c|ENSMUSG00000052151	-0.0901531664662742	2.24422908505343	0.66482948655269	0.429527626444792	0.977717515490117	1
Mier2|ENSMUSG00000091854	0.0571840601948109	3.48911028144949	0.600256734776262	0.493161950089133	0.982104072116076	1
Mier2|ENSMUSG00000042570	-0.00580496131065486	4.8153143119438	0.0147875235490355	0.925625740306935	0.997501252451995	1
Theg|ENSMUSG00000020317	-0.314800964001365	-0.439312534989409	1.38089490156923	0.249242438606142	0.930310933432669	1
C2cd4c|ENSMUSG00000045912	-0.183579484923937	2.4409903626289	2.33135488777472	0.137324698246162	0.854025295878312	1
Shc2|ENSMUSG00000020312	-0.0407823434486596	5.76624963670436	1.01693091521667	0.423520665921557	0.977717515490117	1
Tpgs1|ENSMUSG00000020308	-0.0061914646043014	4.12908707440177	0.00521858411154549	0.942893226844365	0.99806970036289	1
Cdc34|ENSMUSG00000020307	-0.0967526778666984	4.76603318470752	3.39982659062761	0.126818794930502	0.846649029183577	1
Gzmm|ENSMUSG00000054206	-0.120688237805184	0.748830744391469	0.641809541733586	0.489425771085734	0.980690792194506	1
Bsg|ENSMUSG00000023175	0.0335369250845432	8.19223372024222	0.590072386153441	0.455750342827743	0.97812431409344	1
Hcn2|ENSMUSG00000020331	-0.0631398258946907	7.07906187669412	3.67183746324403	0.160833002777544	0.871395093935304	1
Polrmt|ENSMUSG00000020329	0.0282512570631602	4.59451787754322	0.43680782227186	0.665145070165428	0.991393028084978	1
Fgf22|ENSMUSG00000020327	-0.547159440130005	-1.68284204410023	1.9825465986327	0.169457930890497	0.874260232191256	1
Rnf126|ENSMUSG00000035890	0.0226688543954488	5.00147540193687	0.17015310845452	0.703949185221111	0.991393028084978	1
Fstl3|ENSMUSG00000020325	-0.135276498677188	1.20817856491721	0.601721148877192	0.444027974459848	0.977717515490117	1
Prss57|ENSMUSG00000020323	0.415698439329722	-1.16853562974513	1.33715169853298	0.256712897676499	0.935159659213532	1
Palm|ENSMUSG00000035863	0.0588811244356686	7.74925571065001	3.11497766060957	0.188229419644805	0.893940941389236	1
Misp|ENSMUSG00000035852	-0.397182539586665	-0.685828303893066	2.47197030255748	0.126439033261	0.846649029183577	1
Ptbp1|ENSMUSG00000006498	-0.000803702936749176	5.06620668790014	0.000193952228482144	0.989186961548951	0.999486875338895	1
E130317F20Rik|ENSMUSG00000091994	-0.0998264043783949	2.09984361226685	1.02640975295079	0.402270349042213	0.976220015714204	1
BC005764|ENSMUSG00000035835	-0.0100856458954991	5.83172264965462	0.0887308105398337	0.839183138387048	0.994968373184054	1
Prtn3|ENSMUSG00000057729	0.234273785476306	0.120418133875001	0.598429295686861	0.445264701723974	0.977717515490117	1
Med16|ENSMUSG00000013833	0.0631098585654492	5.70437195270937	2.46261898999401	0.216640225251675	0.91055274711807	1
R3hdm4|ENSMUSG00000035781	0.0139416158106912	7.67380936649187	0.354508171782527	0.755329924590272	0.991393028084978	1
Kiss1r|ENSMUSG00000035773	0.227340884486317	1.53736863414224	2.85251295609141	0.101657976155658	0.813508817196084	1
Arid3a|ENSMUSG00000019564	-0.050649882337577	1.74690566720532	0.288290741045044	0.697416550238436	0.991393028084978	1
Wdr18|ENSMUSG00000035754	-0.0356565078335515	5.57591812369988	0.951367308559319	0.493652761563177	0.982104072116076	1
Grin3b|ENSMUSG00000035745	-0.3681591563769	-1.70595309754027	1.01539651219854	0.321716735279447	0.957940084425721	1
Tmem259|ENSMUSG00000013858	0.00915285099221486	6.19070557277011	0.0780348984570719	0.847904293564557	0.995468294279113	1
Cnn2|ENSMUSG00000004665	0.103090727524757	1.51907709723699	0.55594135292146	0.475339923400506	0.978766844643712	1
Abca7|ENSMUSG00000035722	0.0762748507495343	3.7508947970867	1.06501318677877	0.332367451429078	0.964611282218048	1
Hmha1|ENSMUSG00000035697	0.0179497465326771	3.14987480603444	0.0607199944758453	0.841440983049213	0.994968373184054	1
Polr2e|ENSMUSG00000004667	-0.0187453132759307	5.11625186111597	0.237923165122414	0.74606602361091	0.991393028084978	1
Gpx4|ENSMUSG00000075706	-0.050166583018456	4.74888451264879	0.644808584696508	0.429354336742031	0.977717515490117	1
Sbno2|ENSMUSG00000035673	-0.0508760178281274	3.84040879452898	0.90907145416407	0.509234190864017	0.984789146516179	1
Stk11|ENSMUSG00000003068	0.0209360660248822	5.77232191419754	0.399891770314602	0.677942013850194	0.991393028084978	1
Dos|ENSMUSG00000035640	-0.0516172442841627	7.36675560970431	1.25895051932985	0.270799383723764	0.939124541210546	1
Atp5d|ENSMUSG00000003072	0.00740452340069226	6.87348061431947	0.0380402568438453	0.870950652506765	0.99681717356254	1
Midn|ENSMUSG00000035621	-0.131059128385934	5.5018675573767	3.99713141591775	0.0547580001069318	0.688572919009611	1
Cirbp|ENSMUSG00000045193	0.0433581338583027	5.8181246962585	0.442162284715324	0.511188522163194	0.984789146516179	1
1600002K03Rik|ENSMUSG00000035595	0.0333066175706559	1.26114169003599	0.0619661471522578	0.823896017945529	0.994968373184054	1
Efna2|ENSMUSG00000003070	-0.0742347907105613	2.45403684369586	0.614833616019391	0.492745786819044	0.982104072116076	1
Mum1|ENSMUSG00000020156	-0.0514078014374269	5.11968394907334	2.19114183004736	0.374433236709875	0.970798226520389	1
Ndufs7|ENSMUSG00000020153	-0.00405900040823455	5.83202387695187	0.00909828132790744	0.935546394710294	0.997501252451995	1
Gamt|ENSMUSG00000020150	-0.135799501367935	3.80982524368281	4.32060451991743	0.0810110883577345	0.766965579659033	1
Dazap1|ENSMUSG00000069565	0.100763017843533	5.03820866306906	4.73087875195498	0.088295668868188	0.786538185411577	1
Rps15|ENSMUSG00000063457	-0.0182326962823402	7.33960858918493	0.302793435966086	0.684671704529037	0.991393028084978	1
Apc2|ENSMUSG00000020135	0.0370623142102848	7.14934444427758	0.886312787151267	0.406427652403915	0.97682843003095	1
2310011J03Rik|ENSMUSG00000020133	-0.0248987303836408	4.74397256587304	0.356483856583239	0.693700555584265	0.991393028084978	1
Pcsk4|ENSMUSG00000020131	0.274895932132344	1.27749390103015	4.21814010742042	0.0708362167590411	0.737565661448713	1
Reep6|ENSMUSG00000035504	0.0197857464901024	2.8459661404473	0.043014528236678	0.840995775943259	0.994968373184054	1
Adamtsl5|ENSMUSG00000043822	-0.129261808457122	3.33320750446309	1.41666229153611	0.243338764835635	0.928029057666349	1
Plk5|ENSMUSG00000035486	-0.5022626790897	4.18091638010688	18.0246490865067	0.000195416341489442	0.0597234543666378	1
Mex3d|ENSMUSG00000048696	0.0183283489889782	3.33740980076973	0.0639256328966561	0.832227030266104	0.994968373184054	1
Mbd3|ENSMUSG00000035478	-0.000664133961100034	6.43595184902609	0.000365742429157913	0.988644778500327	0.999486875338895	1
Uqcr11|ENSMUSG00000020163	0.037664894337854	5.6765048092963	1.22381065747358	0.46672165795115	0.978766844643712	1
Tcf3|ENSMUSG00000020167	-0.0175307569202189	4.47403840292758	0.123430768732837	0.795475083321887	0.994794049021169	1
Rexo1|ENSMUSG00000047417	0.00254621889691578	5.62274787663979	0.00418727153148003	0.960786981187314	0.999486875338895	1
Klf16|ENSMUSG00000035397	-0.10666113071723	6.43337574383893	3.30303422462045	0.0792088478299532	0.761391162623426	1
Gm26710|ENSMUSG00000097013	-0.240989042440438	-0.780085554102825	0.567040188460975	0.457338807767049	0.978544691648279	1
Abhd17a|ENSMUSG00000003346	-0.011069449695843	6.21923376294374	0.0531883641804667	0.819179551160783	0.994968373184054	1
Adat3|ENSMUSG00000035370	0.0208361400834696	5.3897603885323	0.29623688234009	0.701607017728491	0.991393028084978	1
Scamp4|ENSMUSG00000078441	-0.0211378352532272	4.38090395775494	0.225408470370252	0.760092432839351	0.991393028084978	1
Csnk1g2|ENSMUSG00000003345	-0.0109732538507169	6.85299756999465	0.112754574087717	0.809463668104862	0.994794049021169	1
Btbd2|ENSMUSG00000003344	0.0508401875110957	5.98900411234998	1.89164467848794	0.296296769088084	0.943756222879801	1
Mknk2|ENSMUSG00000020190	-0.0864075538674451	5.30791215289786	3.44317825995438	0.12019112266893	0.841571037871273	1
Mob3a|ENSMUSG00000003348	0.0799754029651204	3.33800324388059	1.28984794090202	0.343900192694575	0.968868904264963	1
Izumo4|ENSMUSG00000055862	0.0703847790066319	3.12139293768786	0.873937557470558	0.437809390684971	0.977717515490117	1
Ap3d1|ENSMUSG00000020198	0.0562080127961515	7.28587702742006	2.65085022773114	0.208296950865169	0.901971056310797	1
Dot1l|ENSMUSG00000061589	0.0451213448647821	6.11083864936111	0.908676718245572	0.348125766217552	0.969129097860772	1
Plekhj1|ENSMUSG00000035278	-0.0704294409940284	4.06312726187397	1.53223985273548	0.339834419855807	0.967444070145574	1
Sf3a2|ENSMUSG00000020211	-0.0857760217639964	3.82510597726043	2.16357226278957	0.265357162022546	0.937983220927578	1
Amh|ENSMUSG00000035262	-0.0433592864201343	-0.993770710243065	0.0251798948625933	0.874988911973793	0.99681717356254	1
Jsrp1|ENSMUSG00000020216	0.0358021811146255	2.53769509423825	0.0872313338135653	0.769772687606649	0.991506232110146	1
Oaz1|ENSMUSG00000035242	0.0296277860094356	5.39036952021213	0.357250712450051	0.584589332518159	0.986660938642679	1
Lingo3|ENSMUSG00000051067	-0.0637052512467566	6.95330416708707	1.20276293373675	0.281543848629596	0.943212507464646	1
Lsm7|ENSMUSG00000035215	-0.272859645261144	-0.704340399608261	2.10986811182043	0.274170110608261	0.941761820355917	1
Sppl2b|ENSMUSG00000035206	0.0625280904665911	4.7863289619425	1.7242117894566	0.317883071461775	0.954943337490501	1
Tmprss9|ENSMUSG00000059406	0.082808455763857	1.05348786712717	0.233185561892036	0.632696487673638	0.99089999972798	1
Timm13|ENSMUSG00000020219	-0.01541577639208	5.26799128557714	0.125415326239934	0.78446857575256	0.992930776611412	1
Lmnb2|ENSMUSG00000062075	0.0576726447075435	4.24790338026581	0.859133730640932	0.414619750373823	0.977717515490117	1
Gadd45b|ENSMUSG00000015312	-0.0681369778220628	3.40636093349	0.227814685357531	0.636627083947608	0.990949361293383	1
Gm3828|ENSMUSG00000083808	0.0446046956856198	0.0774145385627212	0.0690236147315766	0.829920141990051	0.994968373184054	1
Gng7|ENSMUSG00000048240	0.0013988450651112	10.973040090171	0.00157084827045408	0.976317182893613	0.999486875338895	1
Diras1|ENSMUSG00000043670	0.0265291984104834	6.48907084391711	0.602308373660256	0.565046511739215	0.984789146516179	1
Slc39a3|ENSMUSG00000046822	-0.0216816535739437	6.41787609128061	0.341065757275856	0.641976429456689	0.990949361293383	1
Sgta|ENSMUSG00000004937	0.0116719945018908	6.52119996431888	0.167084539395645	0.801246224929848	0.994794049021169	1
Thop1|ENSMUSG00000004929	0.0108100554486149	4.97855328803932	0.0660791963639944	0.856805316212344	0.996046800882543	1
Map2k2|ENSMUSG00000035027	-0.0692866436376477	5.78186080081138	4.24546997563403	0.171461055575507	0.875125381628532	1
Zbtb7a|ENSMUSG00000035011	-0.0421001571592711	6.79977477573794	1.24312123811846	0.353284022158663	0.970268681583408	1
Pias4|ENSMUSG00000004934	0.0421469670556451	3.97567329829026	0.714842645258499	0.574794934539417	0.984789146516179	1
Eef2|ENSMUSG00000034994	0.0723821118274726	10.0005153497533	7.25008922176991	0.117097197395695	0.837616388215698	1
Dapk3|ENSMUSG00000034974	-0.112721422657699	4.56873994276067	4.25920129711381	0.0891573480754569	0.788070030255418	1
Atcay|ENSMUSG00000034958	0.10043820556577	7.47678829900971	10.1376339440274	0.0244318091427428	0.543128578248111	1
Zfr2|ENSMUSG00000034949	0.0962498773195778	4.98821250790487	2.13488000964267	0.154434753248894	0.865855329075305	1
Matk|ENSMUSG00000004933	-0.0211854848686701	6.93919276056131	0.191939756949154	0.664462913763786	0.991393028084978	1
Mrpl54|ENSMUSG00000034932	0.0706344226020135	3.78333342347656	0.961663319329045	0.369217161576541	0.970268681583408	1
Apba3|ENSMUSG00000004931	-0.0200749682223846	3.25293220358923	0.0876383914254789	0.818674613660532	0.994968373184054	1
Pip5k1c|ENSMUSG00000034902	-0.0171476623516933	6.57766767152623	0.130435248708483	0.720526209613483	0.991393028084978	1
Cactin|ENSMUSG00000034889	-8.1464685204949e-05	4.45643927312523	2.14558037038043e-06	0.999039245796555	0.999917456239335	1
Tbxa2r|ENSMUSG00000034881	-0.350346400397717	-0.669175411133134	2.19016278553843	0.155043324198801	0.866412629097896	1
Hmg20b|ENSMUSG00000020232	0.0521942154566994	3.47222455835746	0.531536261184721	0.529234455807992	0.984789146516179	1
Mfsd12|ENSMUSG00000034854	0.105344814909456	4.15929097953768	4.23581317430023	0.144330127545521	0.856329072491098	1
4930404N11Rik|ENSMUSG00000020234	-0.570958362598696	-1.9313184385072	2.44946697012403	0.128111428951177	0.84794587929556	1
Fzr1|ENSMUSG00000020235	-0.00993437366807024	5.58808142980355	0.0885333629580564	0.848412217801412	0.995521026830228	1
Dohh|ENSMUSG00000078440	-0.00681245790472077	5.06907776592193	0.017284047336772	0.90790376587433	0.997216846898988	1
2210404O07Rik|ENSMUSG00000078439	0.850975237506724	-0.531764813991644	12.5295728395649	0.00133586707311188	0.157034519857072	1
Nfic|ENSMUSG00000055053	-0.0325977456439354	6.42315162709893	0.375129957764189	0.544861695990586	0.984789146516179	1
Celf5|ENSMUSG00000034818	0.000685668086447282	8.14367514921926	0.000400278484840602	0.987772952924366	0.999486875338895	1
Ncln|ENSMUSG00000020238	0.0163349503794057	5.52261954143909	0.170971021857782	0.756757024689644	0.991393028084978	1
S1pr4|ENSMUSG00000044199	0.518225923221486	-1.32339778539065	2.91284120384146	0.0982667491374488	0.808427265487479	1
Gna15|ENSMUSG00000034792	-0.0128966181235621	1.08605921580765	0.00784795820184714	0.934884007617191	0.997501252451995	1
Gna11|ENSMUSG00000034781	0.0701320778066378	6.84208049755594	6.38054211216377	0.12260647713108	0.843118558223668	1
Aes|ENSMUSG00000054452	0.0162125373846227	8.30944135910883	0.266637062364834	0.717281441774568	0.991393028084978	1
Tle2|ENSMUSG00000034771	0.0280731846026107	3.23322957654352	0.125742682747582	0.747159199416206	0.991393028084978	1
Tle6|ENSMUSG00000034758	0.0231754815523611	1.70344554655137	0.025562124139566	0.874051914891971	0.99681717356254	1
BC025920|ENSMUSG00000074862	-0.0376334299511584	3.19272223724549	0.309320906005504	0.67142983213416	0.991393028084978	1
Sirt6|ENSMUSG00000034748	0.0720677206984101	3.10896476457802	1.73868190602755	0.426802017825702	0.977717515490117	1
Ankrd24|ENSMUSG00000054708	0.0624132053123225	3.46320458575671	0.787402614676049	0.448927138970927	0.977717515490117	1
Gm10778|ENSMUSG00000096856	-0.0899671088039845	-1.736452237541	0.1173901382122	0.771612955786813	0.992029921990067	1
Zfp433|ENSMUSG00000096795	0.0335450180358353	0.95334689394081	0.0483654672411639	0.841361821125878	0.994968373184054	1
Gm3055|ENSMUSG00000094622	-0.18399647203769	-0.471848705524892	0.588321129647918	0.449096684560624	0.977717515490117	1
Gm4767|ENSMUSG00000094076	-0.099789623294	-1.91217451112579	0.106870117417007	0.760611938657717	0.991393028084978	1
Zfp781|ENSMUSG00000096718	-0.188552166875975	-0.588750876374326	0.635859489512405	0.448133722836318	0.977717515490117	1
Zfp873|ENSMUSG00000061371	0.0931809525071083	2.63175598938448	1.10711300056615	0.367284092388998	0.970268681583408	1
AU041133|ENSMUSG00000078435	-0.0445699550404276	1.98953403811183	0.204779869316807	0.714410027532118	0.991393028084978	1
Zfp938|ENSMUSG00000062931	0.0613323683854272	4.73313909004192	1.82198719083534	0.333321216285601	0.965936831681536	1
Gm4924|ENSMUSG00000073427	0.0535844389222317	1.65781680242087	0.140174780257643	0.710755350919801	0.991393028084978	1
Ap3m1-ps|ENSMUSG00000094683	-0.0184372961592545	3.76968108602182	0.103100051181085	0.813166516952032	0.994968373184054	1
1190007I07Rik|ENSMUSG00000063320	0.00407710873760351	2.48442704774673	0.000824938828981646	0.97727778444599	0.999486875338895	1
Tdg|ENSMUSG00000034674	-0.194031466382028	3.05748050065012	0.410434167820556	0.526639852782988	0.984789146516179	1
Glt8d2|ENSMUSG00000020251	-0.25920573247877	-1.11119043493034	0.652032641403288	0.425778307782753	0.977717515490117	1
Hcfc2|ENSMUSG00000020246	0.083771526914912	4.98135291683397	4.40235601677319	0.161120098342092	0.871395093935304	1
Nfyb|ENSMUSG00000020248	-0.0628101937141142	5.74262304638039	2.61064227057244	0.216450961690208	0.91055274711807	1
Txnrd1|ENSMUSG00000020250	-0.0214585424522635	6.61200218764099	0.0645665983147685	0.80116178087946	0.994794049021169	1
Gm4799|ENSMUSG00000071151	0.0419521970219713	3.5894850653914	0.4995477982496	0.608096646271227	0.987823971493553	1
Chst11|ENSMUSG00000034612	-0.0380421888234044	6.95593556646837	0.405024113187482	0.529358827855199	0.984789146516179	1
Slc41a2|ENSMUSG00000034591	0.0917132958940766	4.06522245618057	2.99096205019819	0.209483624989965	0.903457435506546	1
D10Wsu102e|ENSMUSG00000020255	0.0605833801356667	4.66473260689577	0.722799039679502	0.401998914376034	0.976220015714204	1
Aldh1l2|ENSMUSG00000020256	0.0861479835212606	2.25626350440404	0.791977512044861	0.452168353830562	0.977717515490117	1
A230046K03Rik|ENSMUSG00000034560	0.0450465064786455	5.56005604810288	0.944816892228775	0.39026682626373	0.972161050636042	1
Appl2|ENSMUSG00000020263	-0.10737238658709	6.77256230253148	8.22512616375006	0.0187887785140517	0.508495428503448	1
1500009L16Rik|ENSMUSG00000087651	0.179647054492833	3.8158120656549	4.82700613933434	0.0359242084109113	0.608364858090059	1
Nuak1|ENSMUSG00000020032	0.106166734666048	5.18184347416133	5.29333582998624	0.0628922125030553	0.717667370589234	1
Ckap4|ENSMUSG00000046841	-0.0615381690994978	3.08061089880217	1.02130976241392	0.5050242518661	0.98343698770184	1
Tcp11l2|ENSMUSG00000020034	0.100099816770917	4.2222745847726	4.16793272831944	0.16436817921414	0.873959513454104	1
Gm17249|ENSMUSG00000097309	-0.127432463279456	-0.0648348066731181	0.497379891502359	0.546674399252971	0.984789146516179	1
Polr3b|ENSMUSG00000034453	0.0970482494657934	4.23051677347167	2.85672293854187	0.174438648824548	0.878633613134295	1
Rfx4|ENSMUSG00000020037	-0.0349897313000942	4.98083274544807	0.605057422546672	0.558897098200317	0.984789146516179	1
Ric8b|ENSMUSG00000035620	-0.0581524347978067	7.39939346754233	2.3669299554357	0.193584909440014	0.896660944564405	1
Fhl4|ENSMUSG00000050035	0.474652051316736	0.594130475275237	6.42293016918485	0.0167534943986757	0.498773296726788	1
AI597468|ENSMUSG00000060935	-0.0980933192391115	6.32035134986462	5.07447192589454	0.0379308438544888	0.614628478176619	1
Mterfd3|ENSMUSG00000049038	-0.0426985636312629	4.41802651520272	0.787354418446792	0.532731583271867	0.984789146516179	1
Cry1|ENSMUSG00000020038	-0.09298972212233	5.1245854249629	2.53429041476092	0.121938581777928	0.843118558223668	1
Gm8394|ENSMUSG00000050490	-0.0922698676765647	4.17054344235613	2.66111677085005	0.202843943145157	0.898702601373954	1
Btbd11|ENSMUSG00000020042	0.2158865388717	1.75988961864725	1.91006776705644	0.177216810915081	0.879108226417819	1
Pwp1|ENSMUSG00000001785	0.0182113878434105	4.85352054794491	0.178570438941068	0.766995928487158	0.991393028084978	1
Prdm4|ENSMUSG00000035529	-0.0033583833343763	5.09256207278583	0.00689570376008354	0.953893958771524	0.999368752145432	1
Rtcb|ENSMUSG00000001783	-0.0191829832417349	6.78667539633827	0.616081914402259	0.673764394441437	0.991393028084978	1
Fbxo7|ENSMUSG00000001786	-0.0540171279592744	5.2698055147808	1.87583367663791	0.333419820072814	0.965936831681536	1
Timp3|ENSMUSG00000020044	-0.0140749711369825	7.54286971741321	0.100290225963087	0.753687004397578	0.991393028084978	1
Syn3|ENSMUSG00000059602	0.0962850741120125	3.99484821190758	2.33615215600385	0.197104066726492	0.896660944564405	1
1810014B01Rik|ENSMUSG00000097412	-0.128442513190204	1.32555379389595	0.79191055322337	0.380790352606415	0.971277728427793	1
Gm15344|ENSMUSG00000084899	-0.201096673835618	0.484140698357668	1.56190932135219	0.277859676815457	0.942414420589387	1
Hsp90b1|ENSMUSG00000020048	-0.0967872205484219	8.86122427333527	2.16509361985129	0.151646399852816	0.863381502061313	1
BC030307|ENSMUSG00000044937	0.0960186872248723	1.03272119570301	0.510949600424363	0.544470403859394	0.984789146516179	1
Fabp3-ps1|ENSMUSG00000056366	0.101443358586031	3.54973795118648	2.19136178364115	0.221310850678135	0.912570994226538	1
Nt5dc3|ENSMUSG00000054027	-0.00480579522883177	6.30028467717725	0.00923771831550463	0.924073512002188	0.997501252451995	1
Stab2|ENSMUSG00000035459	0.257649944346808	-0.278616593127112	0.852697127111776	0.363198955127492	0.970268681583408	1
Ascl1|ENSMUSG00000020052	0.153863096121915	1.09766749080796	0.842353518489717	0.366085086216248	0.970268681583408	1
Igf1|ENSMUSG00000020053	0.0594641392678254	-1.04277515796724	0.0405484443120011	0.841778707499091	0.994968373184054	1
Parpbp|ENSMUSG00000035365	-0.422995829919986	-0.741639487734794	1.85482506302707	0.183419049643182	0.888378335510088	1
Nup37|ENSMUSG00000035351	-0.102445015117621	2.08731711899599	0.912589967732411	0.396338942179816	0.972964788788438	1
Ccdc53|ENSMUSG00000020056	-0.0697556331047433	3.79050744593958	1.77403186588567	0.374246020571519	0.970798226520389	1
Dram1|ENSMUSG00000020057	0.175632316056253	0.110683588068244	0.697622423955501	0.410222885982242	0.976859769867735	1
Gnptab|ENSMUSG00000035311	0.0251105213578518	6.32556585137531	0.604757475631511	0.593361407409265	0.987823971493553	1
Chpt1|ENSMUSG00000060002	0.059465093766668	6.52872909776583	1.766830916264	0.201441490005852	0.897220815283341	1
Mybpc1|ENSMUSG00000020061	-0.310951447572122	-0.964059052177927	1.18268540603187	0.285518094987447	0.943212507464646	1
Gm4925|ENSMUSG00000069540	-0.369193174733188	-0.851004592210613	1.7281081458206	0.198669397743528	0.896759233059345	1
Arl1|ENSMUSG00000060904	-0.0626157490104798	6.54916973953885	2.78013430072421	0.175376701937894	0.878633613134295	1
Utp20|ENSMUSG00000004356	0.0271765016384569	5.00735671829659	0.318887087609344	0.647459266110427	0.991393028084978	1
Ano4|ENSMUSG00000035189	0.02876189375512	4.45282701753622	0.145323385503473	0.705746549615409	0.991393028084978	1
Gas2l3|ENSMUSG00000074802	0.164536851013729	1.2790495631492	1.13382377164393	0.295503563511263	0.943662302034568	1
Nr1h4|ENSMUSG00000047638	-0.189699555053985	-1.80293255863549	0.316707385673455	0.577798045341032	0.985310703717408	1
Slc17a8|ENSMUSG00000019935	0.0890360432105148	5.06997950760585	1.99867726812793	0.167786987162521	0.874260232191256	1
Scyl2|ENSMUSG00000069539	0.0272450591498005	5.31909799841221	0.485656574757153	0.619100073546094	0.988055804713911	1
1500026H17Rik|ENSMUSG00000097383	0.152224384398881	0.926608914860741	0.629798225495959	0.433696171835235	0.977717515490117	1
Actr6|ENSMUSG00000019948	-0.0558931582885314	4.41558240076554	1.20357365736342	0.412278476420949	0.977528371604706	1
Uhrf1bp1l|ENSMUSG00000019951	0.0278570361044493	6.887851651422	1.1619825760127	0.539516222065764	0.984789146516179	1
Anks1b|ENSMUSG00000058589	-0.211749913933485	8.91201872998111	8.64490153370375	0.00627998653706146	0.304559868286496	1
Apaf1|ENSMUSG00000019979	0.0558796612455468	4.17055779091205	0.793398292196635	0.436345228409039	0.977717515490117	1
Ikbip|ENSMUSG00000019975	0.10133106630499	3.44965589293216	2.08360395509187	0.225701709945256	0.916572465698319	1
Slc25a3|ENSMUSG00000061904	-0.0497120044894914	8.58964353954139	2.24563580004124	0.270004367249058	0.939124541210546	1
Tmpo|ENSMUSG00000019961	-0.0261294923949026	5.19111396459552	0.380473014451195	0.645449573839806	0.990949361293383	1
Rmst|ENSMUSG00000097348	-0.0266799984902565	0.965976756588218	0.0251124515318477	0.875154998194552	0.996827989776684	1
Nedd1|ENSMUSG00000019988	-0.020885633700814	2.42673668447491	0.0498379734953646	0.84951213194988	0.995521026830228	1
Gm872|ENSMUSG00000020014	0.314715019273186	2.70345914926196	1.30608876017679	0.262192582675101	0.936881064303164	1
Cdk17|ENSMUSG00000020015	-0.0407629409707359	8.55503998387238	1.52786774722284	0.365560509371296	0.970268681583408	1
Elk3|ENSMUSG00000008398	-0.0600513981260985	2.86785951672022	0.51196301280102	0.533841332665701	0.984789146516179	1
Lta4h|ENSMUSG00000015889	-0.0695356321433572	5.59402820735785	2.06160206467145	0.178214129065849	0.880924395964444	1
Snrpf|ENSMUSG00000020018	0.088448969298378	2.61914711566169	0.838673881313482	0.395579332121646	0.972964788788438	1
Ntn4|ENSMUSG00000020019	0.100596152050025	3.10482551701981	0.556526047505167	0.461501380651773	0.978766844643712	1
Gm3571|ENSMUSG00000090610	0.0218207716388224	3.57973165745394	0.0856337956989924	0.789012264742964	0.994794049021169	1
Metap2|ENSMUSG00000036112	0.0343845151888293	6.42741928268373	1.03145863953282	0.460162941654595	0.978766844643712	1
Vezt|ENSMUSG00000036099	0.0146111581422774	6.63201919895102	0.185376210712016	0.75045766986436	0.991393028084978	1
Fgd6|ENSMUSG00000020021	0.0650306148748627	4.64827249253791	1.33446030571393	0.315429555405386	0.95298716119944	1
Nr2c1|ENSMUSG00000005897	-0.102027579220658	3.00515694959144	2.11616161774912	0.271983048549382	0.939496668992027	1
Ndufa12|ENSMUSG00000020022	0.0550150075803692	4.45838173059205	1.38362355697213	0.419493505767186	0.977717515490117	1
Tmcc3|ENSMUSG00000020023	0.0153298001682495	5.80453987620961	0.0662826553015775	0.798595669662607	0.994794049021169	1
Ccdc41os1|ENSMUSG00000097164	0.0423806343590895	5.11097480176886	0.209220342300848	0.650692798299929	0.991393028084978	1
Ccdc41|ENSMUSG00000020024	-0.0719101849415613	5.48829544752844	4.07386073402609	0.176036834118477	0.878633613134295	1
Plxnc1|ENSMUSG00000074785	0.0978692914051724	4.89723222458092	2.07761286179896	0.1598886235668	0.871395093935304	1
Cradd|ENSMUSG00000045867	-0.0449445048084918	2.80706423969864	0.328117663973007	0.646875422009855	0.991393028084978	1
Socs2|ENSMUSG00000020027	-0.205390511332687	3.78030346787598	4.36325974033764	0.0453558805040034	0.648011247126822	1
Mrpl42|ENSMUSG00000062981	-0.0501005035892875	4.70556299045482	1.23493965486745	0.435522082874862	0.977717515490117	1
Ube2n|ENSMUSG00000074781	-0.0571710206000035	6.87884353406035	2.99788416308045	0.207957529922286	0.901559705643469	1
Nudt4|ENSMUSG00000020029	0.0612535368523401	6.56799486711119	1.54927828412605	0.222931332574402	0.914509360697144	1
Anapc15-ps|ENSMUSG00000074780	0.0341219048347718	-0.0227388537387907	0.0241894796103133	0.877451317973906	0.996827989776684	1
Eea1|ENSMUSG00000036499	0.00480301101745344	6.19872634764097	0.0183037171117082	0.919758449707057	0.997501252451995	1
Btg1|ENSMUSG00000036478	0.0816981717041287	5.01563309136511	2.54437683838583	0.170031748495483	0.874669419359609	1
Dcn|ENSMUSG00000019929	0.0832154937727707	2.74736986540035	0.416692960939525	0.523525855165832	0.984789146516179	1
Lum|ENSMUSG00000036446	-0.107144679850328	-0.00610105787332604	0.230802338624351	0.634433630743552	0.99089999972798	1
Gm10754|ENSMUSG00000074776	-0.108381872879917	1.97089795055355	0.64060078104663	0.429821005015862	0.977717515490117	1
C030005K15Rik|ENSMUSG00000079183	-0.0871279128019196	-1.43904713742596	0.0600669393114864	0.808068180225613	0.994794049021169	1
Atp2b1|ENSMUSG00000019943	-0.219745724441827	10.8021336378997	14.6303088701011	0.000620410429669096	0.111016834181363	1
Poc1b|ENSMUSG00000019952	0.19687204171436	2.03413806235463	3.72721583398161	0.106670719483861	0.820569776137293	1
Galnt4|ENSMUSG00000090035	0.0992228287981229	2.73619672593076	1.0043988676609	0.326288965150746	0.959614891357331	1
Dusp6|ENSMUSG00000019960	-0.134384312136956	5.69954738328818	1.93870137826469	0.174101595044818	0.878398075217468	1
Gad1-ps|ENSMUSG00000090665	-0.0684089355085023	3.85045152321568	1.50889279398112	0.37008866653965	0.970696010330878	1
Csl|ENSMUSG00000046934	0.132196540449513	-0.978892485459636	0.26648808230106	0.60950265990961	0.987823971493553	1
Kitl|ENSMUSG00000019966	-0.0477733216809402	4.15008368298228	0.67553113819466	0.509746995702676	0.984789146516179	1
Tmtc3|ENSMUSG00000036676	0.0801341057864967	4.65690762630307	2.32395898009107	0.212260347849614	0.906284444839839	1
Cep290|ENSMUSG00000019971	-0.0468383276976431	4.60172661915713	1.11971083186885	0.47157724705238	0.978766844643712	1
4930430F08Rik|ENSMUSG00000046567	-0.120153789332553	4.41739719041525	7.53869792709661	0.0780522302982293	0.758499950507264	1
Mgat4c|ENSMUSG00000019888	0.219046496310385	3.19615171431152	7.95831338866429	0.0142990857233183	0.461174348943282	1
Nts|ENSMUSG00000019890	0.374504694332232	3.14412956774582	2.24838258785886	0.144262724571823	0.856329072491098	1
Rassf9|ENSMUSG00000044921	0.0641800549165013	0.420771047182873	0.0593920262802522	0.809127520119279	0.994794049021169	1
Lrriq1|ENSMUSG00000019892	0.484267697063304	0.958225271534557	9.08539881666495	0.0052178283342701	0.287550996209181	1
Slc6a15|ENSMUSG00000019894	0.143295530397533	6.18763744559231	8.67358595392834	0.00620414032346484	0.304559868286496	1
Tmtc2|ENSMUSG00000036019	-0.0368775417718753	4.39144278883249	0.516498831374317	0.592886874071375	0.987823971493553	1
Gm15663|ENSMUSG00000085282	-0.145366325604588	3.12312626039752	5.02841621824103	0.105826191020727	0.81872814783762	1
Ccdc59|ENSMUSG00000019897	-0.110169498570175	5.01554253577789	5.38488226195945	0.0637308293418856	0.721285849404349	1
Mettl25|ENSMUSG00000036009	0.03263566438591	2.52154177499672	0.14650668657159	0.759020448169964	0.991393028084978	1
Ppfia2|ENSMUSG00000053825	0.102268700290956	6.22950481780447	8.31985803004777	0.0308726065304898	0.577846263042777	1
C230021G24Rik|ENSMUSG00000097869	0.444328351814137	-0.28892212925493	3.12548072979091	0.0873040981244148	0.785838040991528	1
Acss3|ENSMUSG00000035948	-0.207163083154527	-0.175700942059807	0.500915249735543	0.484591044711727	0.97928661073453	1
Lin7a|ENSMUSG00000019906	0.0884902092714848	6.2686315457832	3.64493388694963	0.0658996687113645	0.729397651547411	1
Ppp1r12a|ENSMUSG00000019907	0.0124748149835756	6.24025900555019	0.138388991324581	0.791652876095383	0.994794049021169	1
Pawr|ENSMUSG00000035873	0.16842609801048	0.214672450724137	0.590361896976414	0.448318813238861	0.977717515490117	1
Syt1|ENSMUSG00000035864	0.0275800789166143	9.95092334240776	0.749550178537259	0.551177501114482	0.984789146516179	1
Nav3|ENSMUSG00000020181	0.0666805501758571	5.41967260929023	1.61834622283049	0.216744063238587	0.91055274711807	1
E2f7|ENSMUSG00000020185	-0.704268040297172	-2.00232381965115	2.12027366954306	0.155804520620272	0.86775653258941	1
Csrp2|ENSMUSG00000020186	0.0555772362637106	1.21931935442896	0.158218078290654	0.710703504155289	0.991393028084978	1
Zdhhc17|ENSMUSG00000035798	-0.0252674096403909	7.47706044684295	0.971881386299061	0.572685671665139	0.984789146516179	1
Gm5428|ENSMUSG00000091086	0.0867072694953967	5.07746379277083	4.53800759945368	0.138602687459884	0.854422825895104	1
Osbpl8|ENSMUSG00000020189	-0.163790702488885	8.72800037013443	5.76238971415775	0.0228180039007507	0.529745905859914	1
Bbs10|ENSMUSG00000035759	0.00658168723697188	2.4851336630501	0.00370646414808111	0.951860206980123	0.999368752145432	1
Nap1l1|ENSMUSG00000058799	-0.115584688417115	6.76357290874828	8.28562731279423	0.0111442356912056	0.40733559515541	1
Phlda1|ENSMUSG00000020205	0.0183666767413863	4.14254498656828	0.0588722896196261	0.809947657210172	0.994968373184054	1
Krr1|ENSMUSG00000063334	-0.00596183265812847	4.2792645484284	0.0153155825721876	0.932616084055869	0.997501252451995	1
Glipr1|ENSMUSG00000056888	0.191110242983455	-2.23157455479701	0.182063885989801	0.672668888495814	0.991393028084978	1
Kcnc2|ENSMUSG00000035681	0.0798859020471297	4.38203653551904	0.236930446982949	0.629988914321706	0.990813858282918	1
Atxn7l3b|ENSMUSG00000074748	0.00948336734661715	7.73214347890741	0.121657737008421	0.832221887084292	0.994968373184054	1
Trhde|ENSMUSG00000050663	0.182833439110081	2.15050697919243	2.34351477141235	0.136341167199217	0.854025295878312	1
Tph2|ENSMUSG00000006764	-0.0619458084210046	0.473458450758789	0.0696162100473399	0.793710404008523	0.994794049021169	1
Tbc1d15|ENSMUSG00000020130	-0.106881667759781	5.79136396414661	8.89883055774302	0.0343334143416162	0.597761301536178	1
Rab21|ENSMUSG00000020132	0.0323165130652276	5.8958064462595	0.702337826909247	0.515083159738045	0.984789146516179	1
Tmem19|ENSMUSG00000069520	0.00591647734788272	5.05388196859036	0.0252537943258875	0.919878504198045	0.997501252451995	1
Thap2|ENSMUSG00000020137	0.0578720352768192	4.1582233045833	1.04477520594757	0.423628803955913	0.977717515490117	1
Zfc3h1|ENSMUSG00000034163	0.0247465028659231	6.49339633505336	0.472719300393535	0.594170743700043	0.987823971493553	1
A930009A15Rik|ENSMUSG00000092210	0.472274802060956	-1.59313307601114	1.88117409636708	0.18042863813854	0.882755967239838	1
Lgr5|ENSMUSG00000020140	-0.0542966133270975	1.94156350526358	0.191593355914777	0.664746421356048	0.991393028084978	1
Ptprr|ENSMUSG00000020151	0.0673084020271851	3.87284384166639	1.56774574780784	0.38144634759711	0.971277728427793	1
Ptprb|ENSMUSG00000020154	0.00752945897455653	5.8003850423964	0.0134492817234585	0.908452602538314	0.997216846898988	1
4933400F03Rik|ENSMUSG00000085837	-0.319943094226234	-0.593313233575476	1.51091417083031	0.228606570928774	0.919091723938132	1
Kcnmb4|ENSMUSG00000054934	-0.00495410259694739	4.68769860789184	0.0075435414478679	0.938097748790971	0.997501252451995	1
5330438D12Rik|ENSMUSG00000052291	0.0986015925398326	2.21410317005176	0.713936578219219	0.404865375588694	0.976529575251797	1
Cnot2|ENSMUSG00000020166	-0.0152367883215835	6.14363131427797	0.246348784163546	0.749918035054974	0.991393028084978	1
Rab3ip|ENSMUSG00000064181	-0.13611125481108	5.17361406443174	7.375169744856	0.0172763658887118	0.50062772479333	1
Cct2|ENSMUSG00000034024	0.00141611774226243	7.17805974541267	0.00294463279533052	0.974817371715266	0.999486875338895	1
Frs2|ENSMUSG00000020170	0.0566663199867711	6.11734381963521	2.76994706822201	0.236840619564819	0.924860191096248	1
Yeats4|ENSMUSG00000020171	0.000787967510607132	4.51118293386541	0.000249088831107133	0.990549099039347	0.999486875338895	1
Lyz2|ENSMUSG00000069516	-0.00138828656275022	3.31429070889148	9.23263939630278e-05	0.992397480531411	0.999486875338895	1
Lyz1|ENSMUSG00000069515	0.0943511652319546	-1.96706038770464	0.0885658947695032	0.774063942770632	0.992029921990067	1
Cpsf6|ENSMUSG00000055531	-0.0195802477162501	7.27060575397857	0.262665938629783	0.66272539750483	0.991393028084978	1
Cpm|ENSMUSG00000020183	-0.0145632646312078	3.73449257579459	0.0200408034243499	0.888374807476622	0.997216846898988	1
Mdm2|ENSMUSG00000020184	0.0325817486152087	5.95615601754027	0.778099071004438	0.507112949854138	0.984789146516179	1
Slc35e3|ENSMUSG00000060181	0.0550306463175659	4.30036050214749	1.51624507838529	0.43141229310886	0.977717515490117	1
Nup107|ENSMUSG00000052798	0.110375120996595	4.26089392063796	4.20103541958078	0.121059005974099	0.841810443062375	1
Rap1b|ENSMUSG00000052681	0.0112183547201067	5.94385851735167	0.0924644214290956	0.820220284097974	0.994968373184054	1
Mdm1|ENSMUSG00000020212	0.0844457417689968	2.97638012489924	1.42179369868889	0.363749986466631	0.970268681583408	1
Dyrk2|ENSMUSG00000028630	0.0886933302461904	2.8872023619088	1.8633058737595	0.363203722357518	0.970268681583408	1
Cand1|ENSMUSG00000020114	0.0292267658083465	7.32011181560803	1.26728811697824	0.512926245575574	0.984789146516179	1
Grip1|ENSMUSG00000034813	0.0208029370661749	4.74478485924231	0.153148260770619	0.742075479165279	0.991393028084978	1
Helb|ENSMUSG00000020228	0.00422039637345258	3.41946383999041	0.00295756156282681	0.960543618225144	0.999486875338895	1
Irak3|ENSMUSG00000020227	0.17109525018252	1.52680148031349	1.21813081462886	0.278550698495637	0.94244543540049	1
Tmbim4|ENSMUSG00000020225	-0.00724453692770565	4.99683851432938	0.0281927256229649	0.903659300509399	0.997216846898988	1
Llph|ENSMUSG00000020224	-0.226441848650895	2.01539130131748	6.70950542166881	0.0607067721624688	0.711177968621021	1
Gm15910|ENSMUSG00000087480	-0.200835040341958	-1.29540757204629	0.403753938214323	0.530000908893011	0.984789146516179	1
Msrb3|ENSMUSG00000051236	0.0895351592213802	3.02607966869826	1.913698923838	0.34123369832592	0.968084607781198	1
Lemd3|ENSMUSG00000048661	0.0129830496894193	5.575149495812	0.0581587671309945	0.811079865135428	0.994968373184054	1
Wif1|ENSMUSG00000020218	-0.227725417754221	-0.50360457300049	0.510321490423389	0.480552173593824	0.978766844643712	1
Tbc1d30|ENSMUSG00000052302	-0.163847114624017	6.74297236179598	8.65649729959479	0.00624920536315333	0.304559868286496	1
Gns|ENSMUSG00000034707	0.0231484930290883	6.49023026407303	0.676410850350973	0.61722924944891	0.98791745303119	1
Rassf3|ENSMUSG00000025795	-0.129335247582684	5.40713055675307	5.58569230883557	0.0248223137933553	0.544737718212104	1
Tbk1|ENSMUSG00000020115	-0.047656675852759	5.71279764369152	1.267025691229	0.346587327974552	0.969129097860772	1
Xpot|ENSMUSG00000034667	0.0850627266203199	6.50482192855681	10.1235302051255	0.0653087754447062	0.727308058704886	1
BC048403|ENSMUSG00000053684	0.00174214926847333	3.77751296747634	0.000749533196060331	0.98216317985828	0.999486875338895	1
Srgap1|ENSMUSG00000020121	-0.0464495415407726	6.84988617085065	0.640534582045079	0.42984458818558	0.977717515490117	1
Tmem5|ENSMUSG00000034620	-0.079503191730687	4.61460423556497	2.59988262448861	0.225759048703871	0.916572465698319	1
Ppm1h|ENSMUSG00000034613	0.0891185619477322	3.44895128522962	1.56270129018915	0.284672924403056	0.943212507464646	1
Mon2|ENSMUSG00000034602	0.0277064966856098	6.7313940710305	0.550260346868111	0.543317934113367	0.984789146516179	1
Usp15|ENSMUSG00000020124	-0.0110101243802974	6.10940374899715	0.0824078752768423	0.818746738102348	0.994968373184054	1
Fam19a2|ENSMUSG00000044071	0.0506193264364719	3.93285429952367	0.328776643708119	0.570677625578566	0.984789146516179	1
Slc16a7|ENSMUSG00000020102	-0.0086158317787176	4.00445254121236	0.0168040944799316	0.908478348024181	0.997216846898988	1
Lrig3|ENSMUSG00000020105	0.213983723737453	1.61496881039873	2.33271008756563	0.13721467427467	0.854025295878312	1
Xrcc6bp1|ENSMUSG00000025436	0.0363471040965881	2.06301364853125	0.0833930701564685	0.774747892576315	0.992029921990067	1
Ctdsp2|ENSMUSG00000078429	-0.0306938879487815	6.84508111018923	0.608900458250467	0.499499008853383	0.982515049358753	1
Avil|ENSMUSG00000025432	0.335323047541575	-1.13230967690729	1.72554841707043	0.226517948255442	0.917402793294215	1
Tsfm|ENSMUSG00000040521	0.0467824538494773	3.47370916629484	0.501492274299794	0.574711895140964	0.984789146516179	1
Mettl1|ENSMUSG00000006732	-0.152966203666077	2.88676203888451	3.96423299617936	0.110458727901371	0.828626786981977	1
Cyp27b1|ENSMUSG00000006724	-0.276448348606118	-0.508373102989119	1.73198047163241	0.250086215436166	0.930310933432669	1
March9|ENSMUSG00000040502	0.0156526056452459	4.55427685628197	0.0734060920777004	0.815389546983327	0.994968373184054	1
Cdk4|ENSMUSG00000006728	-0.0330094357195936	5.35504092113301	0.548340138283614	0.548167809804421	0.984789146516179	1
Tspan31|ENSMUSG00000006736	0.00418930143976544	5.89898546995734	0.0199403310100792	0.932673721566151	0.997501252451995	1
Agap2|ENSMUSG00000025422	-0.0293692904696526	10.0974089819649	0.599124861137489	0.525767298227965	0.984789146516179	1
Os9|ENSMUSG00000040462	0.0342842307726687	7.12727788398444	1.49287673346175	0.445067211977837	0.977717515490117	1
B4galnt1|ENSMUSG00000006731	-0.0314126757655871	6.47122096440884	0.471219422299517	0.499684966852266	0.982515049358753	1
Slc26a10|ENSMUSG00000040441	-0.203003504029545	2.80846843370413	5.8999004985819	0.0383143010523718	0.615195746835558	1
Arhgef25|ENSMUSG00000019467	0.172612475465696	5.52083177882755	11.8213827595794	0.00174775459161215	0.174155615963027	1
F420014N23Rik|ENSMUSG00000097331	0.111556126154906	-2.16086168742612	0.0700644898105664	0.793063093912618	0.994794049021169	1
Dtx3|ENSMUSG00000040415	0.000540306163993597	7.52797719719971	0.000349338405215764	0.990342973905846	0.999486875338895	1
Pip4k2c|ENSMUSG00000025417	0.0263636221608272	6.29846181889941	0.801082409422449	0.575230202546613	0.984789146516179	1
Kif5a|ENSMUSG00000074657	0.0988262671757949	11.99978853757	5.06394222949802	0.0387161795759939	0.615195746835558	1
Dctn2|ENSMUSG00000025410	0.0549207251136934	7.16900375483917	5.36617366994044	0.221544378545369	0.912570994226538	1
Mbd6|ENSMUSG00000025409	-0.0921162318131117	5.56931994921404	3.27760155006831	0.0803143796064439	0.763877997821777	1
Gm20492|ENSMUSG00000092593	0.144841283229494	-1.60593621350381	0.214567333756592	0.646572339860941	0.991393028084978	1
Gm4189|ENSMUSG00000092384	-0.121790773332251	-0.449174376250441	0.314177067220054	0.608057871618733	0.987823971493553	1
Ddit3|ENSMUSG00000025408	-0.13737214837938	4.47287229710678	6.6290617660792	0.0428675235031647	0.633367659759258	1
Mars|ENSMUSG00000040354	-0.0134395472444124	5.36833592876677	0.115841194786781	0.805156075211896	0.994794049021169	1
Arhgap9|ENSMUSG00000040345	0.515444593552725	-0.388727340773783	4.99108197928925	0.0331249319676048	0.589085102319235	1
Gli1|ENSMUSG00000025407	0.153635438504928	-0.111192002030344	0.472477107894248	0.497158972056204	0.982515049358753	1
R3hdm2|ENSMUSG00000025404	0.0491130656356653	7.51587006300512	2.00637624151703	0.272327408340766	0.939496668992027	1
Stac3|ENSMUSG00000040287	-0.0720238336400742	0.662503630343356	0.221970711975141	0.688334209717627	0.991393028084978	1
Ndufa4l2|ENSMUSG00000040280	0.103373523111403	0.866576544209019	0.630320715970074	0.538708171862065	0.984789146516179	1
Shmt2|ENSMUSG00000025403	0.0711720404566306	3.8900391161002	1.29481680252719	0.350546936781622	0.970268681583408	1
Nxph4|ENSMUSG00000040258	-0.147141085708469	0.744166319371054	0.505204094342611	0.482742434921769	0.978766844643712	1
Lrp1|ENSMUSG00000040249	0.0354178576297109	8.90385215068687	0.779522223685276	0.428939673943125	0.977717515490117	1
Stat6|ENSMUSG00000002147	0.00916310682752441	4.56667198601578	0.0188864189724391	0.891615904012005	0.997216846898988	1
Nab2|ENSMUSG00000025402	-0.0711869899137971	5.51194624884772	1.10380120695422	0.30186954382569	0.946602221593455	1
Tmem194|ENSMUSG00000040195	0.0490977257882663	3.21766855946481	0.335397818185179	0.578436502534951	0.985644528907806	1
Myo1a|ENSMUSG00000025401	-0.0874698365077466	0.0900962120742636	0.171293841555876	0.681924807017972	0.991393028084978	1
Tac2|ENSMUSG00000025400	-0.333584655277189	-1.41804991492535	1.04313659656504	0.315304092281097	0.95298716119944	1
Zbtb39|ENSMUSG00000044617	0.0092325153442389	3.91140225657716	0.0326470001436239	0.90348787216771	0.997216846898988	1
Gpr182|ENSMUSG00000058396	0.288460112117413	-0.778223961229772	1.2838123497219	0.266215213172395	0.938319119621016	1
RP23-386P10.11|ENSMUSG00000099009	0.10906085430704	-1.44976510740019	0.141570117926907	0.712055098771332	0.991393028084978	1
Rdh9|ENSMUSG00000056148	0.108239592210186	-1.38455190425121	0.125773468003273	0.725349825373069	0.991393028084978	1
Gm15900|ENSMUSG00000090036	0.169960600547695	-0.212764195019086	0.671518998057655	0.438756166772013	0.977717515490117	1
Prim1|ENSMUSG00000025395	0.185331344586053	2.60618067382352	3.63732907495556	0.0742820222184819	0.749334654975022	1
Naca|ENSMUSG00000061315	0.0399337491297278	4.69740041063806	0.602300732579921	0.534330096186312	0.984789146516179	1
Ptges3|ENSMUSG00000071072	0.108876985321169	5.56716415538218	7.24757855838236	0.0380697996403589	0.614628478176619	1
Atp5b|ENSMUSG00000025393	0.0204187160786021	10.2150066498919	0.602097864790267	0.660358758568098	0.991393028084978	1
Baz2a|ENSMUSG00000040054	0.0365245859476589	6.05604510088194	1.08715915531012	0.449454051986325	0.977717515490117	1
Rbms2|ENSMUSG00000040043	0.127567415095582	3.49708447688737	5.29780537454161	0.125368009237561	0.845386872890626	1
Gls2|ENSMUSG00000044005	0.0819029971380678	3.80395777794417	2.40377067736482	0.290932125893264	0.943475779672912	1
Spryd4|ENSMUSG00000051346	0.0956819273671633	2.6794123480333	1.02928806764111	0.345077101925527	0.96907692117018	1
Timeless|ENSMUSG00000039994	0.0499323408797971	1.93880973056587	0.237306744227875	0.691779737209283	0.991393028084978	1
Gm26847|ENSMUSG00000097526	-0.0837540213487706	-1.85705318998213	0.0565408914325896	0.813674662346432	0.994968373184054	1
Stat2|ENSMUSG00000040033	0.0859048845006782	4.53363630737565	2.06385243074794	0.195353797600508	0.896660944564405	1
Pan2|ENSMUSG00000005682	-0.0406769032265729	4.60125070112842	0.396825256201717	0.535122485198367	0.984789146516179	1
Cnpy2|ENSMUSG00000025381	0.0235480639927489	4.6827986059804	0.331270260347877	0.714018519260207	0.991393028084978	1
Cs|ENSMUSG00000005683	0.037578985343108	8.04722391392981	2.31847169681911	0.40054212333845	0.975613929712543	1
Coq10a|ENSMUSG00000039914	0.0224085234774744	4.74161747783779	0.238336898564393	0.722538380036429	0.991393028084978	1
Ankrd52|ENSMUSG00000014498	0.0677287556736842	6.12597792370254	2.70893539078393	0.156409801185614	0.869186132922053	1
Slc39a5|ENSMUSG00000039878	-0.0835760988626092	-0.0558872713617374	0.110444350006638	0.741962583225272	0.991393028084978	1
Nabp2|ENSMUSG00000025374	0.0283416522878991	5.5390196273535	0.543696280788838	0.588608779782361	0.987823971493553	1
Rnf41|ENSMUSG00000025373	0.0352054964261642	6.01106750106089	1.10697952087857	0.467416086893149	0.978766844643712	1
Smarcc2|ENSMUSG00000025369	-0.0152246644970405	7.99781365987424	0.353121724822809	0.733168598869744	0.991393028084978	1
Myl6|ENSMUSG00000090841	0.00547578516767401	4.74014485962685	0.0200059346953135	0.931162098395982	0.997501252451995	1
Myl6b|ENSMUSG00000039824	0.0628886163888818	2.63397576018691	0.484536345893319	0.536579728380438	0.984789146516179	1
A430046D13Rik|ENSMUSG00000097353	-0.00737010041006045	3.19163586233091	0.0170097036501497	0.934012400735181	0.997501252451995	1
Esyt1|ENSMUSG00000025366	-0.00463311796423875	2.90136736119585	0.00356129521810205	0.961795818486411	0.999486875338895	1
Zc3h10|ENSMUSG00000039810	-0.0216650138622493	3.82559008089423	0.11718705207002	0.778202707931144	0.992029921990067	1
Rpl41|ENSMUSG00000093674	0.0663971423185801	7.0333953120927	2.65272846429984	0.141887558981789	0.856329072491098	1
Pa2g4|ENSMUSG00000025364	0.0201915101328297	5.9216785631547	0.402888367478306	0.682086371764517	0.991393028084978	1
Erbb3|ENSMUSG00000018166	-0.0293635134774279	4.62349964164908	0.126950230481856	0.724122796822865	0.991393028084978	1
Rps26|ENSMUSG00000025362	0.0673044795538021	4.84965106371687	1.17809809167055	0.28643645611007	0.943212507464646	1
Ikzf4|ENSMUSG00000002578	-0.0410479583093255	4.04766611433443	0.503793882447571	0.585165142224517	0.986707477787017	1
Gm26876|ENSMUSG00000097372	-0.078087209842534	-1.19458618118834	0.047807641571115	0.828411880839923	0.994968373184054	1
Suox|ENSMUSG00000049858	0.0675842586451391	3.8272887100721	1.19545865959973	0.383368851586139	0.971829421461326	1
Rab5b|ENSMUSG00000000711	0.00284139845949125	7.00239533455017	0.0127567420481008	0.949730352209905	0.998834330142889	1
Cdk2|ENSMUSG00000025358	-0.030670462523189	1.35192121934861	0.0473787235685827	0.836090622704296	0.994968373184054	1
Pmel|ENSMUSG00000025359	-0.236659146712393	-0.811707751464079	0.985846569848792	0.346754273722106	0.969129097860772	1
Dgka|ENSMUSG00000025357	-0.0489099748589771	2.67522928230374	0.454805778756752	0.632164435080023	0.99089999972798	1
Wibg|ENSMUSG00000064030	-0.0854239124490112	3.70877917928108	2.50792361701606	0.283510482474989	0.943212507464646	1
Rpsa-ps2|ENSMUSG00000045055	-0.137980022709055	1.83954536950119	1.55499498140466	0.284601557460627	0.943212507464646	1
Mmp19|ENSMUSG00000025355	0.372424251710647	-1.64017079531819	1.16116024617837	0.289861230531038	0.943212507464646	1
Tmem198b|ENSMUSG00000047090	0.0458925855644527	3.77483711448806	0.654652453602082	0.56622335805201	0.984789146516179	1
Dnajc14|ENSMUSG00000025354	-0.0353081953072531	6.06297988679913	1.06623929430802	0.46543501766843	0.978766844643712	1
Ormdl2|ENSMUSG00000025353	0.00930228064619371	2.83913006330854	0.00936728998248099	0.925152206993842	0.997501252451995	1
Sarnp|ENSMUSG00000078427	0.0353777229460627	2.28449498233974	0.128617049940049	0.754824251576323	0.991393028084978	1
Gdf11|ENSMUSG00000025352	0.0641387629615054	4.05895066684751	0.768979149346698	0.390738097871649	0.972161050636042	1
Cd63|ENSMUSG00000025351	-0.0291708592257747	4.03773328480109	0.276340881377226	0.694047215009732	0.991393028084978	1
Rdh5|ENSMUSG00000025350	-0.00244398329718234	4.14022659360319	0.00163760478880994	0.973375803090781	0.999486875338895	1
Bloc1s1|ENSMUSG00000090247	0.0219608017336986	4.73327607537158	0.177425431955307	0.732387900734557	0.991393028084978	1
Itga7|ENSMUSG00000025348	0.065799417236169	2.63166095791331	0.779782184713395	0.523822073176951	0.984789146516179	1
Neurod4|ENSMUSG00000048015	0.276222127745797	-2.14503075425634	0.464417130352589	0.500823060404377	0.982515049358753	1
Vmn2r84|ENSMUSG00000070601	0.200382891402463	-0.68258423162274	0.580942885806755	0.451927092744904	0.977717515490117	1
Gm9770|ENSMUSG00000040540	-0.0117020768892197	4.05575272993006	0.0297348029579607	0.873664731128706	0.99681717356254	1
Vmn2r85|ENSMUSG00000092048	0.078061835411404	-1.62923674458846	0.0479994458312467	0.828073657165261	0.994968373184054	1
Vmn2r87|ENSMUSG00000091511	0.149603593969724	-0.0389384601597254	0.488844429041892	0.48985869904394	0.980690792194506	1
Pisd-ps1|ENSMUSG00000082286	-0.0658934127524406	3.42133161301536	0.332985021836701	0.568235860674211	0.984789146516179	1
Gm11400|ENSMUSG00000081208	0.298149275065622	0.917644152708913	3.32021515306675	0.0784717655799654	0.758643938303029	1
Sfi1|ENSMUSG00000023764	0.168987189544226	4.20212903873018	4.13237497848868	0.0510530677306095	0.672329819871209	1
Eif4enif1|ENSMUSG00000020454	-0.0476001064875403	5.84011908988144	1.56551157612296	0.340537620744879	0.967907412069858	1
Drg1|ENSMUSG00000020457	-0.0357911498978341	6.14930236828272	1.11594316368069	0.454935913428266	0.97812431409344	1
Patz1|ENSMUSG00000020453	0.0153959859614085	4.45029138279103	0.126119879239537	0.820225587588238	0.994968373184054	1
Gm11944|ENSMUSG00000084941	0.129786207283534	-1.26232010157489	0.238244954114026	0.645838795731714	0.990949361293383	1
Pik3ip1|ENSMUSG00000034614	0.144263233723917	4.25903972739115	7.39676541850597	0.0406217606544519	0.623461091535502	1
Gm12592|ENSMUSG00000053263	0.171687678960796	0.214370048817874	0.668130274455691	0.42018429470015	0.977717515490117	1
Gm11948|ENSMUSG00000087055	0.360908553334705	-1.51358638337834	1.1131520530613	0.299867374945005	0.945715180947986	1
Limk2|ENSMUSG00000020451	0.126085780579518	6.60917270304686	19.0547636324907	0.00609676612773795	0.304559868286496	1
Rnf185|ENSMUSG00000020448	-0.0755757264593184	5.30162106216219	3.47632376111281	0.173006582784961	0.876983909611029	1
8430429K09Rik|ENSMUSG00000034587	-0.0997699960799436	2.51889260553997	1.43593630977402	0.347802639836729	0.969129097860772	1
Gm11945|ENSMUSG00000081059	-0.0635142604247118	-0.0591699992099748	0.100585840760161	0.762136719679438	0.991393028084978	1
Pla2g3|ENSMUSG00000034579	-0.385203687621165	1.52258040161223	14.0075020773772	0.00692608259159585	0.318523228668927	1
Inpp5j|ENSMUSG00000034570	-0.304648539192683	6.13159272673509	31.1527046769486	4.59694963442302e-06	0.00898303481771792	0.0787871197843761
Selm|ENSMUSG00000075702	-0.188120837424946	5.67794944302371	13.9599938457391	0.000788728613622669	0.124458719879633	1
Smtn|ENSMUSG00000020439	0.236239988672073	2.66486560285034	7.86601852247519	0.0218867899831792	0.52174172276828	1
Tug1|ENSMUSG00000056579	0.00191039411744298	7.38771543531299	0.00563216427729188	0.965941609537008	0.999486875338895	1
Morc2a|ENSMUSG00000034543	0.0167544307116231	5.80171622746652	0.276325391068736	0.738033999211926	0.991393028084978	1
Gm16518|ENSMUSG00000083015	-0.163963815187653	-1.21571821372311	0.396816843599762	0.546801964063416	0.984789146516179	1
Osbp2|ENSMUSG00000020435	-0.0178701383499537	6.66998215425655	0.199484547802757	0.696313061729127	0.991393028084978	1
4921536K21Rik|ENSMUSG00000020434	-0.580362572690026	-1.02088681858814	5.3451575374707	0.0278677747890547	0.562639790923306	1
Dusp18|ENSMUSG00000047205	-0.216857003864421	3.97511079529072	9.10033790326715	0.00518539468894706	0.287550996209181	1
Slc35e4|ENSMUSG00000048807	0.103933873900239	4.38543392212229	3.37770758605785	0.135508031759727	0.854025295878312	1
Tcn2|ENSMUSG00000020432	-0.0113656418213141	4.5047061489547	0.0318287009888429	0.864362286289469	0.996280455540449	1
Gm11953|ENSMUSG00000082816	1.17271455207291	-2.20782863910312	8.10444268265183	0.00791383875435098	0.340792166861361	1
Pes1|ENSMUSG00000020430	0.00109672531704758	5.05883938579933	0.000893162894196331	0.985149174895434	0.999486875338895	1
Gal3st1|ENSMUSG00000049721	0.0445394346172788	3.4801232212494	0.329735882003618	0.596310276551061	0.987823971493553	1
Sec14l3|ENSMUSG00000054986	-0.526091887222662	1.57504478654367	8.79974433719466	0.00588212278620333	0.302743851149366	1
Mtfp1|ENSMUSG00000004748	-0.0762931038295637	3.97542016150187	2.22037555099458	0.312020904658264	0.952836693096964	1
Sec14l2|ENSMUSG00000003585	-0.0721575938263448	5.13036263727987	3.26775793026241	0.211229326779888	0.904993466765987	1
Rnf215|ENSMUSG00000003581	0.0142370633754159	4.37000333560509	0.0721356406169529	0.837000265644238	0.994968373184054	1
Ccdc157|ENSMUSG00000051427	0.0802253518655124	4.57553259198905	2.69939896678577	0.223188844643326	0.91463033656016	1
Sf3a1|ENSMUSG00000002129	0.0658934042871708	6.41230835644963	3.15513306330853	0.15521094407783	0.866501749364796	1
Tbc1d10a|ENSMUSG00000034412	-5.99275757736536e-05	4.4881896965212	1.49191912127089e-06	0.999298010777184	0.999917456239335	1
Gatsl3|ENSMUSG00000020424	0.138397975327995	1.26063762141321	1.47157617692166	0.357054258712743	0.970268681583408	1
Lif|ENSMUSG00000034394	-0.486112857322487	-0.316119540118718	3.79248989061028	0.0609488758099113	0.711687045200675	1
Mtmr3|ENSMUSG00000034354	0.032806550487256	6.63649611881946	0.737170598292153	0.472413053370849	0.978766844643712	1
Ascc2|ENSMUSG00000020412	0.0633997691159505	4.23679157241651	1.28851807784686	0.371933050850237	0.970798226520389	1
Uqcr10|ENSMUSG00000059534	0.0257918893118437	6.19568601285614	0.660729932969006	0.590378470672373	0.987823971493553	1
Zmat5|ENSMUSG00000009076	0.0557643919199832	3.11994431073909	0.733721770878176	0.537890836188103	0.984789146516179	1
Cabp7|ENSMUSG00000009075	0.0443848666183086	3.50967432599305	0.237873947197169	0.629310955816432	0.990659124239046	1
Nf2|ENSMUSG00000009073	0.0642312847313578	7.00553648687278	4.19551521699643	0.155603688433557	0.867563960983321	1
Nipsnap1|ENSMUSG00000034285	0.039426881661431	5.6971763599849	1.15017901850432	0.439838870262567	0.977717515490117	1
Thoc5|ENSMUSG00000034274	0.00832040429866472	4.81825031161237	0.0320711216784234	0.893274278516744	0.997216846898988	1
AA413626|ENSMUSG00000084381	-0.060637875467572	-2.09699575926694	0.0274197210204418	0.869597405899036	0.99681717356254	1
Nefh|ENSMUSG00000020396	-0.221123842167785	5.29121004129481	6.15129725906437	0.0190026849823553	0.508495428503448	1
Ap1b1|ENSMUSG00000009090	0.0212246542988246	7.29514982429173	0.44158799584587	0.6353674907412	0.99089999972798	1
Rasl10a|ENSMUSG00000034209	-0.166981825808849	1.9579234868624	1.31882483222006	0.259927867853927	0.935515725343856	1
Gas2l1|ENSMUSG00000034201	-0.00719930605758648	5.59375513893476	0.0330507548490238	0.89007181452072	0.997216846898988	1
Rhbdd3|ENSMUSG00000034175	-0.0619807017161918	3.37556850842952	0.702661429732023	0.465866141717676	0.978766844643712	1
Ewsr1|ENSMUSG00000009079	0.0178736272240805	7.56494321875079	0.234867637594037	0.689347202175678	0.991393028084978	1
Emid1|ENSMUSG00000034164	-0.0236023471144521	2.26999690457077	0.0537108256339367	0.838388800831615	0.994968373184054	1
Kremen1|ENSMUSG00000020393	-0.115267934281584	5.99033240844702	3.49172110424506	0.0715240078251606	0.738305053579318	1
Znrf3|ENSMUSG00000041961	-0.0419928820429526	4.651140579706	0.86167418904892	0.517239143253862	0.984789146516179	1
Xbp1|ENSMUSG00000020484	-0.00762137577289804	5.21822528148874	0.0122935406868285	0.912457038897275	0.997216846898988	1
Ccdc117|ENSMUSG00000020482	0.0255367787048422	4.4673029640894	0.243523638266548	0.704293909043481	0.991393028084978	1
Gm11964|ENSMUSG00000081021	0.0494338904382111	3.54456327402214	0.607227885269185	0.548393032704152	0.984789146516179	1
Mrps24|ENSMUSG00000020477	-0.00478651387181581	4.25312955098377	0.00678740758721593	0.946615550461081	0.998531050728554	1
Urgcp|ENSMUSG00000049680	0.0350307538920587	6.19601085177486	0.886556274046629	0.461758603273349	0.978766844643712	1
2210015D19Rik|ENSMUSG00000083844	0.074620913337669	4.02397205611013	2.08059047297424	0.318933895842329	0.955630776370923	1
Dbnl|ENSMUSG00000020476	0.0256599240827431	5.8846784889905	0.611933633259216	0.604652409483569	0.987823971493553	1
Pgam2|ENSMUSG00000020475	0.25018361564294	3.01082420816178	4.27102765032301	0.0475422773297657	0.65924521938095	1
Polm|ENSMUSG00000020474	-0.0149697049242436	2.97440725791011	0.0569852625922707	0.873225818772108	0.99681717356254	1
Aebp1|ENSMUSG00000020473	0.0941675384883962	2.65330452120148	1.07326807448549	0.361992362462571	0.970268681583408	1
Pold2|ENSMUSG00000020471	0.0247013343961048	3.45647280145964	0.157939486983879	0.765183889185741	0.991393028084978	1
Gck|ENSMUSG00000041798	-0.0590181944948128	-0.905004804451829	0.0607041498908091	0.823426420409064	0.994968373184054	1
Ykt6|ENSMUSG00000002741	0.0491089699887384	6.35542091898668	2.18647294365266	0.294769062971973	0.943662302034568	1
Camk2b|ENSMUSG00000057897	-0.0918233202251013	10.2611505479749	4.43390080737194	0.0472753980216953	0.659237815402554	1
Rps15a-ps6|ENSMUSG00000083022	-0.121371237718989	2.07112795798454	1.14247764095091	0.314396877789186	0.95298716119944	1
Nudcd3|ENSMUSG00000053838	0.0192869764423441	7.26881131046082	0.392285569242326	0.665245322406195	0.991393028084978	1
Npc1l1|ENSMUSG00000020447	-0.288624884226526	-0.385245046082775	1.63831998904334	0.222133446713366	0.91309365092794	1
Ddx56|ENSMUSG00000004393	-0.0171891485270091	4.80202944853964	0.170155418279231	0.782071687709455	0.992394347898587	1
Tmed4|ENSMUSG00000004394	-0.00173361879384027	5.98086209804803	0.0027845346398782	0.971744156084703	0.999486875338895	1
Ogdh|ENSMUSG00000020456	0.00260552695077718	8.23298098621363	0.00607370798573298	0.95349138187308	0.999368752145432	1
Zmiz2|ENSMUSG00000041164	0.0651635990566133	7.58387458700862	4.78245683577441	0.145633939474009	0.856329072491098	1
Ppia|ENSMUSG00000071866	0.0455397940129418	3.20570208383203	0.30646226384021	0.610890638943758	0.987823971493553	1
H2afv|ENSMUSG00000041126	-0.0412373774109806	5.28391639545416	1.22180819520558	0.458816168078688	0.978766844643712	1
Purb|ENSMUSG00000094483	-0.0214829188437548	9.49841972858301	0.501338385140779	0.639205144491977	0.990949361293383	1
Myo1g|ENSMUSG00000020437	0.257233180556582	-0.392010020802917	1.19565003683817	0.282943460631058	0.943212507464646	1
Gm11974|ENSMUSG00000085156	-0.0882086688556808	0.969196717344328	0.367835456845845	0.588800377399671	0.987823971493553	1
Ccm2|ENSMUSG00000000378	-0.227728026820659	6.65769900922087	18.1520911480177	0.00018746048333203	0.0584160949786847	1
Nacad|ENSMUSG00000041073	0.0186443298329073	5.42023720851054	0.158666018255601	0.728158352081419	0.991393028084978	1
Tbrg4|ENSMUSG00000000384	0.0290796623703364	4.62931572701725	0.57668073090204	0.655333851986674	0.991393028084978	1
Ramp3|ENSMUSG00000041046	0.00135440969058763	2.02387616216143	0.000102101160470581	0.992005170392269	0.999486875338895	1
Gm11977|ENSMUSG00000083819	-0.00339346927859506	0.317238605645262	0.00040125190780058	0.985814773061322	0.999486875338895	1
Adcy1|ENSMUSG00000020431	-0.0215828142527532	7.16552262930612	0.114810510938435	0.737105871340377	0.991393028084978	1
Igfbp3|ENSMUSG00000020427	0.142134993430467	2.38893261778112	2.87669122166816	0.192600467190708	0.896660944564405	1
Tns3|ENSMUSG00000020422	0.0150619938818765	6.74694130939516	0.123858992880578	0.740661844829859	0.991393028084978	1
Hus1|ENSMUSG00000020413	0.130596054421935	4.3263424041657	4.57770425605339	0.0639412038868623	0.721929047046728	1
Gm11992|ENSMUSG00000040978	0.0934868604897989	0.363852800864739	0.139770953570472	0.711152638217448	0.991393028084978	1
Upp1|ENSMUSG00000020407	0.0400137454334789	0.985262169068433	0.0578620957028898	0.811552785666384	0.994968373184054	1
Gm11993|ENSMUSG00000043177	0.0481314296358503	3.45075309302	0.354216914208351	0.563737456175122	0.984789146516179	1
Eif3s6-ps1|ENSMUSG00000081629	-0.0987210704495064	1.83508974089084	0.873379665906416	0.442129267986216	0.977717515490117	1
Vwc2|ENSMUSG00000050830	0.0108638213902252	1.56484805973574	0.0111222193196351	0.937371546264685	0.997501252451995	1
Gm12599|ENSMUSG00000081325	0.754465803838098	-1.15660468886682	5.68283633240261	0.0236975409801899	0.53482585443962	1
Zpbp|ENSMUSG00000020193	-0.0217058503234631	1.65993508644617	0.0375049332229844	0.87389415373169	0.99681717356254	1
Ikzf1|ENSMUSG00000018654	0.0168681335412757	1.88937226921065	0.0216807089358136	0.893669906071071	0.997216846898988	1
Fignl1|ENSMUSG00000035455	0.0679901161760354	-0.0150658259185545	0.0709186026179392	0.791835883958323	0.994794049021169	1
Ddc|ENSMUSG00000020182	0.0660831789757028	3.28734282137458	0.492933900069271	0.488063235267866	0.980690792194506	1
Grb10|ENSMUSG00000020176	0.0583079306841071	6.0033635702226	1.95803595145215	0.230783484975447	0.920973759055538	1
Cobl|ENSMUSG00000020173	0.0130364715980074	6.77492879866398	0.0510442410933693	0.822796748627749	0.994968373184054	1
Gm12005|ENSMUSG00000081631	0.552704393731109	-1.46654884241386	3.33047922264951	0.0780351310843723	0.758499950507264	1
Gm12009|ENSMUSG00000084183	-0.126705999603848	1.05655933684438	0.758933557597788	0.423361561652197	0.977717515490117	1
Vstm2a|ENSMUSG00000048834	0.0760962001888329	6.2126179327857	2.01954955437752	0.16565403415186	0.874260232191256	1
Sec61g|ENSMUSG00000078974	-0.0862905335934001	2.41518241271999	0.974442374807913	0.429410886393645	0.977717515490117	1
Akt2-ps|ENSMUSG00000084347	-0.0743699780897733	5.64775852166901	2.64618617472192	0.150933202255659	0.862066306255657	1
Gm12663|ENSMUSG00000048149	0.0630893741621889	3.68437351008306	0.911109910417877	0.427972737749562	0.977717515490117	1
Egfr|ENSMUSG00000020122	0.0706320038462389	4.69607055727846	1.71239922507062	0.269466622524281	0.938955954680965	1
2810442I21Rik|ENSMUSG00000087060	0.353433422371865	-1.38954656070991	1.87551960815045	0.233721577796006	0.921980823039152	1
Fbxo48|ENSMUSG00000044966	0.0336511601274926	-0.142814766027897	0.0188535702875169	0.891709589016753	0.997216846898988	1
Plek|ENSMUSG00000020120	0.0560042220655057	5.06538581130293	1.5076526720308	0.33812808395097	0.967444070145574	1
Cnrip1|ENSMUSG00000044629	0.167545466373868	4.71676377927045	11.4181699034726	0.0083636222321653	0.35070224601441	1
Ppp3r1|ENSMUSG00000033953	-0.117056796177882	10.3002374547077	5.47840447881438	0.0261330357857366	0.550333307493312	1
Wdr92|ENSMUSG00000078970	-0.137266348023449	7.48914149533188	8.14416217936516	0.00777930156369696	0.336690529040915	1
Pno1|ENSMUSG00000020116	-0.102747383549879	4.75201826084224	5.31086129840759	0.101961650693746	0.813716901845028	1
C1d|ENSMUSG00000000581	-0.100410993406954	4.39318538446043	4.70974140469473	0.141844497890414	0.856329072491098	1
Etaa1|ENSMUSG00000016984	0.00386111920204526	3.72269859019282	0.00353928924517526	0.961202496564891	0.999486875338895	1
2900053O20Rik|ENSMUSG00000086468	0.0179572842205374	-0.0424975249166006	0.00789104531623155	0.932459301189213	0.997501252451995	1
Gm12020|ENSMUSG00000081302	0.0123971271171247	-0.760905343989538	0.00184372213982189	0.966036585901947	0.999486875338895	1
Meis1|ENSMUSG00000020160	0.0069648887871034	4.31484638199807	0.00617192817474065	0.937905883164762	0.997501252451995	1
Glns-ps1|ENSMUSG00000082100	-0.0658680381820743	6.51048663131626	1.77706039265272	0.192601576720256	0.896660944564405	1
Spred2|ENSMUSG00000045671	0.029232109776954	5.6634026013998	0.109587640804963	0.742928040178563	0.991393028084978	1
Actr2|ENSMUSG00000020152	-0.0931235530215588	8.77701134366434	7.50027309344298	0.0388901930109888	0.616067641335559	1
Rab1|ENSMUSG00000020149	-0.0126094180053186	7.6163243362167	0.185677697105584	0.777491294626325	0.992029921990067	1
Cep68|ENSMUSG00000044066	0.0375561941213824	5.12600494634041	0.805772635511481	0.514618747123316	0.984789146516179	1
Slc1a4|ENSMUSG00000020142	0.0264449230616955	5.8119642608804	0.313005904549662	0.596925596294051	0.987823971493553	1
Gm12033|ENSMUSG00000078965	0.241413068511234	-2.1716896815993	0.356858681301051	0.55476336428963	0.984789146516179	1
Gm12034|ENSMUSG00000083878	0.116538321339809	-1.76885857316357	0.103284904523869	0.750163440791407	0.991393028084978	1
Sertad2|ENSMUSG00000049800	0.0322690894835511	3.35394233824317	0.17681029509729	0.709184829711837	0.991393028084978	1
Aftph|ENSMUSG00000049659	-0.0152134631228954	7.08544540735779	0.280564586615533	0.735396964820127	0.991393028084978	1
Lgalsl|ENSMUSG00000042363	0.0364385394668755	6.80414484875777	1.6231389332392	0.423543043206099	0.977717515490117	1
Peli1|ENSMUSG00000020134	0.0158891223893488	5.65061542338622	0.0735047464300946	0.788167690668548	0.994391429499962	1
Vps54|ENSMUSG00000020128	0.0393276366343849	5.51258744256285	0.841332142898663	0.455033208438757	0.97812431409344	1
Ugp2|ENSMUSG00000001891	-0.0780686132684628	7.07398575658841	4.33339723495334	0.0823412216233173	0.77201651936654	1
Gm12043|ENSMUSG00000087253	-0.0549305484529914	-1.87899740257676	0.0256757395390181	0.873774786259919	0.99681717356254	1
Mdh1|ENSMUSG00000020321	-0.0551895445971495	9.53240670161708	3.80852730612707	0.22772455168145	0.917901520461193	1
Wdpcp|ENSMUSG00000020319	0.0870656193665209	2.91369717182756	1.47139327843889	0.367098369154087	0.970268681583408	1
Otx1|ENSMUSG00000005917	-0.192921449916481	0.698264781969191	0.896567942485731	0.351310371533872	0.970268681583408	1
Ehbp1|ENSMUSG00000042302	0.0498163262851018	5.70898597083692	1.89915371841383	0.328086896634069	0.961018868981453	1
Tmem17|ENSMUSG00000049904	0.0470468154377336	2.4593575644379	0.332720591994209	0.661815782751716	0.991393028084978	1
9130230N09Rik|ENSMUSG00000092626	-0.177189923174884	1.36831517014527	1.33375571644653	0.257304768276393	0.935210757318235	1
B3gnt2|ENSMUSG00000051650	-0.235578509063272	7.19077082965953	19.6124526185186	0.000117428871960967	0.046804963640442	1
Gm12057|ENSMUSG00000084081	-0.248273314407437	-0.686948251340255	1.17453548567794	0.320980418729875	0.957744323922586	1
Zrsr1|ENSMUSG00000044068	0.0163278336661568	6.29343151969997	0.163467355435547	0.728868272033768	0.991393028084978	1
RP23-242C19.7|ENSMUSG00000098650	-0.226467984168829	7.24760917184273	20.0027131373849	0.000103898419936513	0.0441087727173135	1
Commd1|ENSMUSG00000051355	-0.024495168209378	4.4436384270406	0.196166450454372	0.719130623845523	0.991393028084978	1
Cct4|ENSMUSG00000007739	-0.00257230170980843	6.64846434973977	0.00703243287528623	0.955268212606577	0.999368752145432	1
Fam161a|ENSMUSG00000049811	0.0926241654447745	1.49593552840171	0.581063493483897	0.51176896694291	0.984789146516179	1
Gm12059|ENSMUSG00000085665	0.0866179683821184	-0.251038003131305	0.147633289157637	0.703532489773594	0.991393028084978	1
Xpo1|ENSMUSG00000020290	0.0173601249578018	6.83727208715158	0.125266296572359	0.725880660290884	0.991393028084978	1
Usp34|ENSMUSG00000056342	0.0529290825829847	7.67372854410628	2.63658264472093	0.234480011614833	0.922342158398169	1
Ahsa2|ENSMUSG00000020288	0.124985691110215	4.58895936842052	2.06489036281914	0.161131171832753	0.871395093935304	1
Gm12060|ENSMUSG00000085415	-0.621343310119613	0.206695758679425	9.75755101061418	0.00395339061265576	0.262526567349454	1
0610010F05Rik|ENSMUSG00000042208	0.0117425358853043	5.62048860531901	0.121730554586738	0.820157770327122	0.994968373184054	1
Pus10|ENSMUSG00000020280	0.122165771459838	2.93961646801784	3.79829288928997	0.196796007662338	0.896660944564405	1
Pex13|ENSMUSG00000020283	-0.0395482767996176	5.39034440187948	0.847550710083501	0.463021198949507	0.978766844643712	1
Gm20645|ENSMUSG00000093470	0.0518934981909333	2.70518305751988	0.362528316201248	0.613250235823922	0.987823971493553	1
Rel|ENSMUSG00000020275	0.0754072520876587	1.74022274200282	0.429392871726191	0.573621604506792	0.984789146516179	1
Papolg|ENSMUSG00000020273	0.00991989129054139	4.95045847662779	0.0534742846709455	0.869548116897263	0.99681717356254	1
A830031A19Rik|ENSMUSG00000055010	0.0963187283383475	-1.9616885085926	0.0699793142029649	0.79318591516547	0.994794049021169	1
Gm12063|ENSMUSG00000085167	0.0409359568181719	-1.43329595137783	0.0135953573978067	0.907959097776176	0.997216846898988	1
Bcl11a|ENSMUSG00000000861	0.106951255603317	5.99557505139569	8.17188676641165	0.0273673618263735	0.559727158906235	1
5730522E02Rik|ENSMUSG00000032985	0.0111345102466246	1.71241813776843	0.0147345553392849	0.933632174661772	0.997501252451995	1
Fancl|ENSMUSG00000004018	0.0893006655678087	2.39282149398923	0.891685535795988	0.416078395700351	0.977717515490117	1
Vrk2|ENSMUSG00000064090	0.103438778397764	0.868698629907042	0.588364131032337	0.541016005160413	0.984789146516179	1
Gm12070|ENSMUSG00000069939	-0.56137228784452	-0.537265139228113	3.06104828877559	0.0904712855935979	0.792224486719244	1
Gm6685|ENSMUSG00000032889	0.121787496559973	1.31827628011598	0.976981774286298	0.406076386327261	0.976769747987114	1
Ccdc85a|ENSMUSG00000032878	0.0861230493806938	5.24195177494032	2.69237137553673	0.126122497014696	0.846649029183577	1
Efemp1|ENSMUSG00000020467	0.0550438526218305	3.34210507464424	0.6918995692241	0.522796624748398	0.984789146516179	1
Pnpt1|ENSMUSG00000020464	0.0127510549801175	4.70022127369619	0.0695906258891394	0.84128311532162	0.994968373184054	1
Smek2|ENSMUSG00000020463	-0.00217148837654903	6.2913975858936	0.00455119148561161	0.963188025175791	0.999486875338895	1
A630052C17Rik|ENSMUSG00000086725	-0.101527864291659	2.28614378035778	1.26462564472435	0.371071125528412	0.970798226520389	1
Ccdc104|ENSMUSG00000020462	-0.00645375413281626	6.57036797887377	0.0424867973146028	0.888692868572443	0.997216846898988	1
Ccdc88a|ENSMUSG00000032740	-0.0150626777398152	7.02215817807727	0.151692085031701	0.737406590832901	0.991393028084978	1
Prorsd1|ENSMUSG00000032673	-0.0523568388172298	2.16522252830071	0.18248420934776	0.672314311809128	0.991393028084978	1
Mtif2|ENSMUSG00000020459	-0.0147486866080793	4.82903685576913	0.156054344588618	0.810997155943986	0.994968373184054	1
Rps27a|ENSMUSG00000020460	-0.166677535419223	2.35653249508026	6.75439951234664	0.132352606178396	0.853561459215115	1
Rtn4|ENSMUSG00000020458	-0.0324895544448941	9.1730277351425	1.46041229204509	0.474586996012944	0.978766844643712	1
4931440F15Rik|ENSMUSG00000078157	-0.264641114957723	-0.985125948719635	0.842319399462043	0.366094660425488	0.970268681583408	1
Eml6|ENSMUSG00000044072	0.0571894034049188	5.27479789586738	1.47458464401726	0.304230546124084	0.949367573778364	1
Gm8098|ENSMUSG00000073073	-0.0641059434354029	2.20905591117257	0.382828336159063	0.57940174594869	0.985785343897944	1
Sptbn1|ENSMUSG00000020315	0.051448204578977	10.2552020247536	3.79821391438607	0.2670087355246	0.938319119621016	1
Gm12097|ENSMUSG00000081887	0.0116331306917845	2.33200355326588	0.0185065395281956	0.916201061307321	0.997216846898988	1
Acyp2|ENSMUSG00000060923	-0.0325072550375158	3.96254319115068	0.238574665327326	0.665987104560978	0.991393028084978	1
Gm12101|ENSMUSG00000083990	0.382474509961195	-1.68244304279923	1.35466957504985	0.253687316353642	0.933041249398246	1
Psme4|ENSMUSG00000040850	-0.000265047344509632	6.28315607813824	4.86143539152279e-05	0.995505049770537	0.999917456239335	1
Gpr75|ENSMUSG00000043999	0.100205788581345	3.95918438454403	3.14032925216945	0.182688959536466	0.888378335510088	1
Erlec1|ENSMUSG00000020311	0.0682671426307519	5.55469244761456	5.1814887421596	0.190660206597777	0.896660944564405	1
[truncated: 15,140 more rows]
