# Supplementary material for: Histone deacetylase knockouts modify transcription, CAG instability and nuclear pathology in Huntington disease mice
Source: eLife. 2020 Sep 29;9:e55911. doi: 10.7554/eLife.55911 (PMC7581428; doi:10.7554/eLife.55911)
Supplement: Source code 1. [file elife-55911-code1.zip › DEG_lists/LangfelderStudy_edgeR_quasilikelihoodFtest.txt]

logFC	logCPM	F	PValue	BH	bonferroni
ENSMUSG00000000001	0.0254180489739416	5.20988969317048	1.13003683433818	0.506139616540073	0.763329869669257	1
ENSMUSG00000000028	0.278431800229373	0.891640474384121	11.3012302308316	0.0191078942744531	0.113463935758659	1
ENSMUSG00000000037	0.238183699070969	0.61199366181949	3.65737726712219	0.071646916143567	0.267940508707523	1
ENSMUSG00000000056	-0.00684186890036563	6.02362821107819	0.0689767126521142	0.838537524315839	0.93861013935674	1
ENSMUSG00000000058	-0.00975631933985788	4.33051983076757	0.0665593828132243	0.8276790509555	0.9344303842732	1
ENSMUSG00000000078	0.118963382553481	4.9432586250121	6.07552987877845	0.0238409550688046	0.132274943605094	1
ENSMUSG00000000085	-0.0209435921408358	6.31981426954014	0.515032735947365	0.515595928579674	0.769942184995333	1
ENSMUSG00000000088	-0.108777568489257	5.07694928948304	2.35607184930135	0.141949632044141	0.402435122062318	1
ENSMUSG00000000093	-0.0863087889153719	2.00309995610159	1.09912795017023	0.320174936316339	0.61864563129198	1
ENSMUSG00000000120	-0.107688973341777	3.87034527716617	0.495116661379405	0.490534032906692	0.752461215335444	1
ENSMUSG00000000125	-0.0887263631861043	2.56273233085014	1.35977822666248	0.258588532578902	0.555424995628338	1
ENSMUSG00000000126	-0.258595649805475	0.834431532759307	2.25911724547414	0.149935995839025	0.414676223309853	1
ENSMUSG00000000127	0.0282820551837003	3.96230878639163	0.488247836633173	0.566943531740631	0.801365566246025	1
ENSMUSG00000000131	0.0485020012561936	6.88412765180293	7.09080694886478	0.115310194839364	0.356969532551242	1
ENSMUSG00000000134	0.00614342532841268	5.61577402688725	0.0410016969417026	0.86386201608454	0.948943154837233	1
ENSMUSG00000000142	5.85530534170751e-05	4.56851199373819	1.34175976095351e-06	0.999088343045321	0.999515095449599	1
ENSMUSG00000000148	-0.0187714687678947	5.0805510691084	0.526234303709248	0.631798676874752	0.841115656302197	1
ENSMUSG00000000149	-0.0326769827433959	6.90667544675185	1.31842042662098	0.286250149499666	0.58733011292751	1
ENSMUSG00000000154	0.260420984348142	-0.0989761159420155	5.08218412441367	0.0896253294176196	0.30764469090554	1
ENSMUSG00000000159	-0.159883729702123	-0.629746974180773	0.951087113862226	0.361885096006697	0.655246547994382	1
ENSMUSG00000000167	-0.0318601469895935	1.21083869977969	0.114966852188986	0.765998770303852	0.907344110911904	1
ENSMUSG00000000168	0.0472627627213879	6.32091530236559	5.58513100569158	0.144272941855842	0.405930132439768	1
ENSMUSG00000000171	0.048156900158015	6.08610771770671	5.29914288484535	0.147744480865365	0.411275658909382	1
ENSMUSG00000000184	-0.0684699204271557	6.66791633635133	1.50308732077371	0.235781260671307	0.529393833019184	1
ENSMUSG00000000194	-0.00632939558907746	5.90898610914572	0.0654212739350911	0.852716367426762	0.94491593261417	1
ENSMUSG00000000197	0.0385338987365559	7.08495896716322	2.33403405214743	0.205027997317632	0.493291617214221	1
ENSMUSG00000000202	-0.150631498206539	4.06761014174638	6.00837303652239	0.0245265387138452	0.134891849115563	1
ENSMUSG00000000214	-0.117291133293231	2.82758167219032	4.1274666011629	0.0924664992140122	0.313414979246171	1
ENSMUSG00000000223	0.142286232145219	6.82919503271283	50.3937194079002	4.19216847188063e-06	0.000157638995634135	0.0687306020964829
ENSMUSG00000000247	-0.113764294564652	4.73909082839555	8.63746328791391	0.00868209661023124	0.0649374881043528	1
ENSMUSG00000000253	-0.0607682200659083	5.78941242233744	5.35822969648428	0.0803546489314671	0.287394081420463	1
ENSMUSG00000000263	0.164600986890248	-0.449386920799028	0.520133232500837	0.479922288130695	0.745106620634729	1
ENSMUSG00000000266	0.1180534275548	5.33468976477766	20.1971887029043	0.00162796160932584	0.0183439385463211	1
ENSMUSG00000000275	-0.0649867429791312	3.48783033180516	2.08773757746	0.25708082030965	0.553449886433384	1
ENSMUSG00000000276	0.0809018135777245	6.36230986356611	12.3088087051755	0.0119476770085899	0.0819247865143589	1
ENSMUSG00000000278	0.0530260452572382	3.52858259871805	1.30043739157759	0.349070116063223	0.644480688413126	1
ENSMUSG00000000282	0.133625506160049	5.16870327724115	8.21807605048532	0.0101554414121546	0.0729936264586915	1
ENSMUSG00000000290	0.00246592740379612	3.22157401314296	0.00255160147007575	0.968244449298417	0.988713036623708	1
ENSMUSG00000000295	0.114482928461781	3.2813451349912	4.93802948153466	0.0612794407112529	0.242070190509807	1
ENSMUSG00000000296	-0.0746481823204914	5.01533805096693	4.16864082888016	0.0599638282046971	0.239315229653361	1
ENSMUSG00000000301	0.0310031334924476	0.321358438759481	0.07815069357111	0.820901363759994	0.930811548850892	1
ENSMUSG00000000303	-0.144174283232038	-0.666006311412138	0.666930232351121	0.424655804284821	0.706122909022648	1
ENSMUSG00000000305	-0.338190735578979	4.99911898589797	31.4040128656848	2.43466327938149e-05	0.00066306153597109	0.399163044654596
ENSMUSG00000000308	-0.0926344646080036	7.13574794662574	22.1374048275794	0.00227792357703279	0.0237573518100843	1
ENSMUSG00000000317	-0.146167875739881	1.62563357503631	0.587503767328895	0.453186778706613	0.727432664665647	1
ENSMUSG00000000318	-0.179385274783127	-0.858604920062014	0.82064784906399	0.376795334808758	0.669363908786389	1
ENSMUSG00000000320	0.0450071788622934	0.525887386305162	0.171190531002587	0.726998851641332	0.889720442348905	1
ENSMUSG00000000325	0.0202526944492809	5.05792151994073	0.257083875359314	0.61820201062579	0.832411700558406	1
ENSMUSG00000000326	-0.0636388277749274	6.45647278437409	8.78281186604247	0.0449963131542598	0.201284964267922	1
ENSMUSG00000000339	-0.0592825728236788	4.43440637657062	2.43731195638598	0.178825882327515	0.459970244863446	1
ENSMUSG00000000340	-0.0442906285285208	4.58257778147937	2.42920854720152	0.296579762527575	0.597937187240481	1
ENSMUSG00000000346	-0.0583832800116225	7.00531089675771	8.93748296187975	0.0555338257676726	0.228935648343222	1
ENSMUSG00000000355	0.0867423183125481	5.07258303509033	12.0137726195102	0.0267582999963568	0.143789684837847	1
ENSMUSG00000000359	0.0111879538313084	-0.104143733706491	0.00730304354066412	0.941797848078698	0.980553484425621	1
ENSMUSG00000000365	0.22415785670273	0.716046915745564	1.72788802042842	0.204961086307524	0.493291617214221	1
ENSMUSG00000000374	-0.0318705048980574	6.98843651555959	3.47738708126863	0.296892489973907	0.598199873801426	1
ENSMUSG00000000378	-0.297368183141697	6.48933046574136	84.7169499010154	2.79334616042355e-08	2.93569937821437e-06	0.000457969103001441
ENSMUSG00000000384	0.0354876763187955	5.23821126235163	2.02621719786039	0.350695759278447	0.646246709381829	1
ENSMUSG00000000386	-0.354573073441432	-1.51288922501834	1.70290018588166	0.208123367186486	0.497257739000646	1
ENSMUSG00000000392	-0.0448652231345894	-0.236361034106736	0.0438352585904514	0.836479616524891	0.938164134144588	1
ENSMUSG00000000399	0.0348505480394534	6.49790958590816	3.04858623409133	0.271445034246217	0.571162390023952	1
ENSMUSG00000000402	-0.0971139223060985	1.77656149760405	0.905324796991516	0.353789475059874	0.648666790830535	1
ENSMUSG00000000409	0.369739600695046	1.18461446093403	19.3880665583787	0.000641422753539839	0.00888937112788306	1
ENSMUSG00000000416	-0.113425982986194	7.87213398428226	18.559259988986	0.000411629252403026	0.00630716036742768	1
ENSMUSG00000000420	0.00497026480181499	5.64903783078695	0.0454097900217681	0.888658072400579	0.958180842272177	1
ENSMUSG00000000439	-0.0336117035006315	4.5788658863139	0.702327835117465	0.429281610451952	0.710055690411597	1
ENSMUSG00000000440	-0.0950297786256145	-0.357606942138286	0.29672267681314	0.592538611035585	0.817182917894383	1
ENSMUSG00000000441	0.0465513724794031	6.80379878961028	5.74759586607329	0.132144592628104	0.385637343563149	1
ENSMUSG00000000486	-0.0637904059953345	0.317879849958416	0.36382530604254	0.641927243775455	0.846012633577057	1
ENSMUSG00000000489	-0.070530032915861	4.50525950725192	2.05596499355567	0.168522305826763	0.444915169731044	1
ENSMUSG00000000530	-0.307785239915585	5.63739075197163	56.0684953511642	5.68714921377832e-07	3.10802704532985e-05	0.00932408113598955
ENSMUSG00000000531	-0.198951712745757	5.50435303821474	41.9984795361125	3.99659482552042e-06	0.000152028241680759	0.0655241721644072
ENSMUSG00000000532	0.0335654870961998	7.03289703661425	2.19733741036105	0.271510274373965	0.571206332395887	1
ENSMUSG00000000538	0.0201386599054135	8.19300141441298	0.894025660706039	0.491896904457652	0.753270728065169	1
ENSMUSG00000000552	-0.10164642531779	6.42530841641154	12.3590254143319	0.00242820537712661	0.0248970776472738	1
ENSMUSG00000000555	-0.445845384835861	5.23630696488148	88.3939456328882	2.02136222121134e-08	2.25443766100407e-06	0.000331402336167598
ENSMUSG00000000560	0.027777991866118	5.17619390712692	0.997713390817273	0.468430639819943	0.737615332275573	1
ENSMUSG00000000561	0.0498796794731513	5.71157507059136	6.23273078496567	0.156180254598053	0.424850717460608	1
ENSMUSG00000000562	-0.0625596405386849	0.462325616812131	0.425704701497504	0.633923455945487	0.841893484019948	1
ENSMUSG00000000563	0.0228571999652548	7.25938834661001	1.24735653922246	0.450306224762148	0.725936141098861	1
ENSMUSG00000000567	-0.0701272501874517	4.79575522280279	2.69803829744612	0.117589048756685	0.361092424492574	1
ENSMUSG00000000568	-0.0558224636493191	6.90785473818756	5.88655577695728	0.068668737578219	0.26090937487715	1
ENSMUSG00000000579	0.118202351201279	-0.778959472766713	0.471834931871367	0.519977363504496	0.773315800122644	1
ENSMUSG00000000581	0.0317730964470344	5.1686914382362	0.739765421659601	0.410261457565726	0.695359813495956	1
ENSMUSG00000000594	-0.0535424943283107	5.79738498349829	5.37714824860649	0.123587409552766	0.371237739028509	1
ENSMUSG00000000600	0.0542234979600429	5.79614452903809	7.13868667232638	0.118420052878466	0.362693212580321	1
ENSMUSG00000000605	0.0654475663999918	7.43512296008025	11.8806560627734	0.029295605162525	0.152476649726856	1
ENSMUSG00000000627	0.0923237651972811	5.26295969374898	10.1278768174289	0.0147614101307248	0.0950189709828166	1
ENSMUSG00000000628	-0.0278828007681418	2.30073875343837	0.19033664563558	0.726979991845918	0.889720442348905	1
ENSMUSG00000000631	-0.23809968788151	7.99260081374895	86.2158329148372	2.44487100654204e-08	2.67224401015045e-06	0.000400836601522567
ENSMUSG00000000632	-0.235628048003765	9.23340245357664	49.2381598410828	1.39105280012192e-06	6.53709635790438e-05	0.0228063106579988
ENSMUSG00000000673	0.189075374613165	-1.52019661590559	0.875429704528327	0.427513922131801	0.708680332154421	1
ENSMUSG00000000682	-0.0838890854389292	0.621054019696569	0.604882837808045	0.504003523390222	0.761649715732574	1
ENSMUSG00000000686	0.00541282971850714	-0.635040218719234	0.00110276239138358	0.975699631332542	0.991483541322488	1
ENSMUSG00000000693	-0.183757248593469	2.42926336828662	10.4747509246706	0.0169966657825128	0.105038123485388	1
ENSMUSG00000000708	0.0874284926311527	5.42859445984851	8.74539992777231	0.01778001100728	0.108325262156951	1
ENSMUSG00000000711	0.0240180567440076	6.57408072528282	1.45398865326566	0.443884273373419	0.720756924032605	1
ENSMUSG00000000732	-0.0472363006528197	3.15261297550272	0.50108261521152	0.487967005062034	0.750489591744094	1
ENSMUSG00000000738	0.00733598610188589	5.79138801715698	0.0798689564225011	0.833397655389201	0.936629734035231	1
ENSMUSG00000000739	0.0819811251863859	-1.59455945503288	0.09146349020017	0.765744374748023	0.907173858226306	1
ENSMUSG00000000740	-0.0786600301407428	6.5053407242717	2.24467690313662	0.15117167841675	0.416481073659385	1
ENSMUSG00000000743	0.043090065844127	6.51098698981375	3.96236196130897	0.172978464920292	0.451949311931186	1
ENSMUSG00000000751	0.0776059328874817	5.64592090397054	10.109644768888	0.0292574077843762	0.152326198991695	1
ENSMUSG00000000753	-0.0691800623915928	3.26890468482029	0.69636734393897	0.414796704980999	0.698212728764217	1
ENSMUSG00000000759	0.0448542760625608	5.76719506960807	4.99718440764126	0.198652416989675	0.486032887113225	1
ENSMUSG00000000766	0.10285394397859	1.08810670230187	1.26093085343728	0.353409111581523	0.64821047340983	1
ENSMUSG00000000776	0.0150910813153172	4.130313985904	0.138802836889689	0.749674004002452	0.899679972900687	1
ENSMUSG00000000782	-0.40900283710916	4.2730015844705	158.914132901008	1.90006472075578e-10	7.41703835637882e-08	3.1151561096791e-06
ENSMUSG00000000787	0.0211757438036593	7.96450810494337	0.427559722093725	0.521343103402818	0.774124938785533	1
ENSMUSG00000000791	0.261505017643675	0.671290057272782	5.10478615228611	0.0390963463495572	0.185068569218565	1
ENSMUSG00000000792	0.227363229731041	3.05437210056157	12.5773744588127	0.00226610640520658	0.0236792954196061	1
ENSMUSG00000000794	-0.0645349756269012	4.29545881615302	1.88016352641648	0.186941153582822	0.471088258990219	1
ENSMUSG00000000804	-0.0604127766479312	7.08797676664499	10.0336392933192	0.0467074485728248	0.205741165865519	1
ENSMUSG00000000805	-0.194808445141424	3.88138428934424	12.9916926149504	0.00199068644409877	0.0214015109842619	1
ENSMUSG00000000811	-0.121496265446164	1.65408922693961	2.42251768160736	0.206005757599758	0.494651778483103	1
ENSMUSG00000000823	0.0306399685510608	6.83656323027241	1.36764955322721	0.321245265630412	0.619261155791958	1
ENSMUSG00000000826	0.0135546982842545	8.44207296284628	0.629075372287648	0.642799723407263	0.846467400015392	1
ENSMUSG00000000827	0.033482178137061	5.65869832828862	2.07901184795461	0.345200872717803	0.641601667408273	1
ENSMUSG00000000838	-0.00544662804493271	6.09008371219574	0.0534665518961833	0.869642977223191	0.951230626898415	1
ENSMUSG00000000861	0.197917672008342	5.84809535492205	51.3492901725852	1.04507166187599e-06	5.1424861093818e-05	0.0171339498964568
ENSMUSG00000000869	-0.0615919400312086	2.94675237706644	1.06260937184354	0.365518966916039	0.65895327733599	1
ENSMUSG00000000876	-0.0521736859200171	3.98648016496314	1.75598705993173	0.286328712444942	0.58733011292751	1
ENSMUSG00000000881	0.0874809910650384	7.4097344902127	15.4995598951586	0.00368181509644563	0.0342973627876285	1
ENSMUSG00000000884	0.0958633331624256	1.81054468557559	1.40224205620385	0.299820380580653	0.600116608426297	1
ENSMUSG00000000901	0.0662785677237359	1.4690640548982	0.69940164519041	0.507230747760731	0.764131958976127	1
ENSMUSG00000000902	-0.018539598054353	6.18872332565794	0.957635525685512	0.572192375325762	0.804606243921529	1
ENSMUSG00000000915	0.107298353562245	6.80635207788542	23.7632675661955	0.000524576463913093	0.00765844267662971	1
ENSMUSG00000000916	-0.0241427401144225	3.78840716453735	0.397153297687425	0.641984374870937	0.84601992010361	1
ENSMUSG00000000934	0.0167235381272685	3.34794604849659	0.194901293609551	0.780607540949307	0.913752932585891	1
ENSMUSG00000000948	0.0637168773640637	8.61478722232399	8.80036149786844	0.0296330645544057	0.153647720863213	1
ENSMUSG00000000957	-0.0565590976787412	3.45975361604506	1.01094982319364	0.330241098299979	0.629029360020219	1
ENSMUSG00000000958	-0.0536210712663471	1.46983927470329	0.419520505580447	0.591153540255374	0.816302728247861	1
ENSMUSG00000000959	0.014747634323492	5.58194544841836	0.422509559566551	0.681361976772896	0.866845531404394	1
ENSMUSG00000000976	-0.0990974486018478	5.47188564325891	26.6482851599491	0.00660933444507449	0.0530656406596456	1
ENSMUSG00000000982	-0.626590938346208	-1.50959055828337	5.4798265557804	0.0307774968647535	0.157073546052379	1
ENSMUSG00000000983	0.30979212566901	-0.26602392069822	3.70204334160171	0.0700828290683687	0.264200501856957	1
ENSMUSG00000001016	0.0130669071370888	6.10748865213401	0.285354558032527	0.693317763080927	0.873027512637699	1
ENSMUSG00000001017	-0.0339959881390844	7.22289680620924	2.98962785992331	0.259776807254349	0.557127505279462	1
ENSMUSG00000001018	0.0189810202731251	5.64555776281595	0.446917653014245	0.592777499859825	0.81729678261037	1
ENSMUSG00000001020	-0.125820890958856	0.468837637351735	1.97420276582887	0.336296093938183	0.634911844785412	1
ENSMUSG00000001021	-0.39525106566201	-0.187202701730627	11.9915510732409	0.0116268430129412	0.0805672405736138	1
ENSMUSG00000001025	0.0212430153878654	3.28037910454187	0.195940457155108	0.727820660640471	0.889757010589303	1
ENSMUSG00000001029	-0.188533187833078	1.59057406256672	3.98400307793153	0.061076459740805	0.241463360851338	1
ENSMUSG00000001034	0.0218039367195658	4.50753806136038	0.446941808472034	0.614698324792391	0.831181749289157	1
ENSMUSG00000001036	0.026078574420577	7.44078457219619	1.99634952314231	0.383759953112447	0.675968983367028	1
ENSMUSG00000001039	0.128106453462395	3.813790134902	12.8720497954689	0.0134516191867208	0.0896136922252284	1
ENSMUSG00000001052	0.0138820094143362	6.27747615623264	0.468380813653195	0.668741583383728	0.86068426746044	1
ENSMUSG00000001053	-0.322878692345884	3.70107942600655	29.7114172943671	3.37099310015169e-05	0.000858189935978059	0.55267431876987
ENSMUSG00000001054	-0.175418226025991	5.64122819846487	44.0131869008383	2.94232245376712e-06	0.000119591353926849	0.048239376629512
ENSMUSG00000001056	-0.178022936183875	4.74264703520134	24.0234332630803	0.0001106770439198	0.00225409954666474	1
ENSMUSG00000001062	-0.138405828207739	6.06531516271843	31.8045559538441	3.27349706911802e-05	0.00083726964817769	0.536689844481899
ENSMUSG00000001065	0.0627213380161384	4.7102762753395	1.62712549079946	0.218098226925495	0.508999349529322	1
ENSMUSG00000001082	0.142231987128409	4.58095314512234	14.3508366548647	0.0013186295204835	0.0155420064617735	1
ENSMUSG00000001089	0.0262730711941768	6.48913900800649	1.1108996254409	0.407498243651159	0.694411568928465	1
ENSMUSG00000001098	-0.0146128072328542	4.51337217203298	0.26191190979415	0.734640940595577	0.892445037126888	1
ENSMUSG00000001100	0.0100135741938975	6.33022900112292	0.211777198816702	0.756122717741398	0.903215443159943	1
ENSMUSG00000001103	0.00848456161214728	-0.74402674460058	0.00225892745182483	0.963372470259622	0.987288938510878	1
ENSMUSG00000001105	0.000342036701922609	5.28427060647099	0.000191012426758742	0.992767881787879	0.997189443619895	1
ENSMUSG00000001119	-0.0299873396071043	7.53287947117413	0.312275833106427	0.583079176901719	0.811923144666526	1
ENSMUSG00000001120	-0.0922133475228452	5.44196761263523	13.7090303815804	0.0122723836481113	0.0835225113784907	1
ENSMUSG00000001123	-0.124817566240719	2.864713023194	4.43042083321688	0.0700124315611931	0.264056548296701	1
ENSMUSG00000001127	0.00707100239330281	7.46705767750686	0.166187553666632	0.813499011763428	0.927555205359302	1
ENSMUSG00000001128	-0.106678551029295	4.38329538835418	9.30750051078551	0.0158903949405253	0.100394229306325	1
ENSMUSG00000001131	0.147479937907138	-0.646121422131077	0.801995798290235	0.413021360222277	0.696511558800934	1
ENSMUSG00000001134	0.0249155854496004	1.75864990814532	0.123859433743095	0.789450199630815	0.917685480923654	1
ENSMUSG00000001138	0.0478382641554839	5.3492506999247	3.39219606471744	0.199772597224351	0.487101685230998	1
ENSMUSG00000001143	0.143650862805114	5.73222865902699	18.7400728479113	0.000392839003352851	0.00609904873103219	1
ENSMUSG00000001150	-0.0509491221756588	6.47516946351495	5.76746297586377	0.107802048401284	0.344129422952524	1
ENSMUSG00000001151	0.0421582075089975	5.46836710459686	3.13518753675328	0.250768932525115	0.547086713073755	1
ENSMUSG00000001155	0.353254499075672	-1.33632672046912	2.32819810391559	0.144191659005213	0.405771069239694	1
ENSMUSG00000001156	-0.229318994707819	5.57750276727326	47.5406394202477	1.76249027584208e-06	7.89508963727618e-05	0.0288960280724308
ENSMUSG00000001157	0.0124216014990468	5.28906167879162	0.16511229923219	0.742102518425606	0.896317884078686	1
ENSMUSG00000001158	-0.0101783867718055	4.66510482892185	0.125559138670774	0.808269196653804	0.925782562372923	1
ENSMUSG00000001166	-0.33110526984443	0.145838990474262	6.20507114745056	0.0225790140286879	0.127391023773716	1
ENSMUSG00000001173	0.0115410537044349	6.52054879921538	0.266560907664039	0.71518109651605	0.882600188626029	1
ENSMUSG00000001175	-0.133841734216487	10.8593486999102	50.3695859063762	3.47032478417476e-06	0.000134188619897512	0.0568959748365451
ENSMUSG00000001211	-0.0103595308588495	8.11407406651678	0.301682757573899	0.724698300133666	0.887999150275894	1
ENSMUSG00000001225	-0.372375252415871	-1.44443150598896	2.44578681868875	0.135014052370132	0.391641080787034	1
ENSMUSG00000001227	-0.126715767189778	6.74903909269347	24.4751811213441	0.000100104568188841	0.0020827593850965	1
ENSMUSG00000001228	-0.127305149544071	0.686059166470153	1.44548867489123	0.302064632715566	0.602548929720369	1
ENSMUSG00000001229	-0.050933796593569	6.20904028616077	4.16701218061192	0.119269323304131	0.363745361714101	1
ENSMUSG00000001240	-0.130357402673279	3.58537269386373	5.10854283691779	0.0362572448891524	0.175557451257429	1
ENSMUSG00000001247	-0.0578112905371386	1.3831807999389	0.435302539681361	0.569614848577207	0.803316910113446	1
ENSMUSG00000001248	0.101035742698002	6.74007846411338	12.5915820122028	0.00225598547961666	0.0236036259976485	1
ENSMUSG00000001249	-0.508246257177961	0.596564341085933	22.1905409930236	0.000168336804967059	0.00313266959981263	1
ENSMUSG00000001260	0.0829812897317687	5.06076770270189	1.73794958703395	0.203704896473869	0.491861822929173	1
ENSMUSG00000001270	-0.236336846320165	10.6091326672219	69.8034473052618	1.18398716173769e-07	8.94537765746054e-06	0.00194114695166894
ENSMUSG00000001280	0.0365608414866329	5.55497327874702	1.15748435835914	0.312138673007503	0.611643897165066	1
ENSMUSG00000001281	-0.0484816564078922	-0.31222999279687	0.113685716414791	0.76666297787371	0.907671831473099	1
ENSMUSG00000001285	0.0548059561520915	4.74418508612276	2.5601086654408	0.183045256608238	0.465780999859083	1
ENSMUSG00000001288	-0.0764370580196408	4.31706569084774	2.23491105771064	0.152014385606508	0.417871400557974	1
ENSMUSG00000001289	0.00178382435155431	6.61541468486334	0.00496395151119027	0.954596385124272	0.984611159987055	1
ENSMUSG00000001300	0.050929370703369	6.21811872304879	2.29178734608334	0.147185381961465	0.410671262297179	1
ENSMUSG00000001305	0.164414896955974	3.40865493834353	10.3642573146576	0.00493217442751473	0.0430049222661151	1
ENSMUSG00000001313	-0.0646412814592056	7.13504159605316	6.13090100576588	0.0328571128861748	0.164185420837804	1
ENSMUSG00000001323	0.00311096931304451	5.564395367988	0.012798017858721	0.93099716731422	0.975712420300598	1
ENSMUSG00000001333	0.07937563971786	-0.454104507711002	0.281520347778914	0.638456126844176	0.844575025301054	1
ENSMUSG00000001334	-0.119887277775519	6.2985073793748	15.7321027939488	0.000884392915731611	0.0113455570058058	1
ENSMUSG00000001349	0.506163983281824	-1.3587259409605	5.43912353252152	0.0313296385026305	0.159073838107968	1
ENSMUSG00000001366	-0.00164214081436178	6.20792748813608	0.00466768727408129	0.960115104205011	0.985949764231764	1
ENSMUSG00000001376	-0.0413758518388702	6.02872645648541	2.12647084214139	0.217388901697793	0.508139584165286	1
ENSMUSG00000001379	-0.00648308584376791	5.61862702042195	0.0794355928414093	0.85612335480021	0.945777104159045	1
ENSMUSG00000001380	0.0877580679320778	5.82118772993624	18.1060297912918	0.0114707124599253	0.0797550172945188	1
ENSMUSG00000001383	-0.0240575943763298	6.87406203825357	1.00844670506324	0.433568566860816	0.71397716489384	1
ENSMUSG00000001403	-0.0458928711429292	-1.35583936525938	0.0633516917163999	0.836703876232312	0.938215278459435	1
ENSMUSG00000001415	-0.205444343464844	7.46498951825596	58.9073244243346	4.01846116189598e-07	2.39573348179217e-05	0.00658826707492846
ENSMUSG00000001416	0.0189753653572378	6.85741911769616	0.6416796843912	0.537481908495898	0.783172245904918	1
ENSMUSG00000001418	0.00753050328923137	5.25999665160784	0.0879573672671384	0.84246512805432	0.939990184731903	1
ENSMUSG00000001419	-0.0125500853802047	7.89831002188009	0.2843732967163	0.670940769187246	0.861737086629448	1
ENSMUSG00000001424	0.0308994383111934	6.54326023892283	1.62527589630116	0.32610351135675	0.624996147191842	1
ENSMUSG00000001435	-0.158161125456575	2.42719017284016	4.6566143904666	0.0444956251902391	0.199864595888759	1
ENSMUSG00000001436	0.00078171733784074	4.3052125623121	0.000497389860668051	0.986199393483159	0.995325251090876	1
ENSMUSG00000001440	-0.0224624999909211	7.45859140193418	1.88697696215544	0.453119428107191	0.727395772429001	1
ENSMUSG00000001441	-0.0465601027209943	7.46489234559818	6.65328650024191	0.119273867921623	0.363745361714101	1
ENSMUSG00000001445	-0.0181657579519617	5.14455594751371	0.665308274883494	0.638444483969917	0.844575025301054	1
ENSMUSG00000001467	0.0207521260810434	5.60647435877036	0.236866962574127	0.63227128811952	0.841228340433238	1
ENSMUSG00000001472	0.02140416636526	8.90893198216397	1.69998645321493	0.461748493192325	0.732923472348549	1
ENSMUSG00000001473	0.0150411768738668	2.54521354227536	0.062430069207366	0.840922418333171	0.939188392464984	1
ENSMUSG00000001482	0.0887830645273926	5.88301524024567	14.8334519842779	0.00968712850757074	0.0704026805874481	1
ENSMUSG00000001493	-0.175014478271121	-0.0149465646703592	1.54569825169404	0.244694905761793	0.540233366545192	1
ENSMUSG00000001496	-0.160415573869864	2.97579063367197	4.23410618327425	0.0541934851589825	0.225756912059997	1
ENSMUSG00000001504	-0.0729021047141477	-0.820008390396399	0.129065135185027	0.723526138816251	0.887026923344981	1
ENSMUSG00000001506	0.0749894482753422	2.70164985347487	0.987861070864656	0.333261166172512	0.631655123629865	1
ENSMUSG00000001507	0.0674689749166521	4.44538493431616	3.92894419829209	0.128725665252758	0.380811490764881	1
ENSMUSG00000001508	-0.437403829728849	-1.46341476546086	3.96226638617922	0.0617209937846717	0.243307452055709	1
ENSMUSG00000001517	-0.0250506921158061	1.02793957781963	0.103049294728825	0.825248542938298	0.932649745741601	1
ENSMUSG00000001518	0.0526269764728982	4.7534550292809	3.83050980403375	0.203115268687896	0.491361495589825	1
ENSMUSG00000001520	0.0750408723925725	4.050695786315	3.08157786678532	0.121104192401617	0.366835027073724	1
ENSMUSG00000001521	-0.0263946998512178	4.94653464082468	0.741174008705226	0.509669093110585	0.765962253479935	1
ENSMUSG00000001524	-0.00392136309322656	3.59477892843112	0.0072366033112489	0.943774652363333	0.981801105678734	1
ENSMUSG00000001525	0.0347052101840432	8.31472743327725	2.34620035003873	0.237466115029865	0.53150265609756	1
ENSMUSG00000001542	0.109459716967916	5.04064863368709	7.36800833006256	0.0140902994659043	0.0924117798312639	1
ENSMUSG00000001552	-0.0476653776347299	6.10744883360437	2.62988315286862	0.148930242931936	0.412940707436942	1
ENSMUSG00000001555	-0.0720511130757465	2.37158187234657	1.80003573717118	0.35972066177643	0.653371810166819	1
ENSMUSG00000001569	0.0595902081608355	4.83527599619513	3.84024564173616	0.145637614902749	0.407810195786604	1
ENSMUSG00000001576	-0.0801827300496737	6.77339146615722	13.1936853102754	0.0095963845667054	0.0699256555427267	1
ENSMUSG00000001588	-0.394187063786198	-0.350502164155802	3.65072073689401	0.0718834706819178	0.268409047180059	1
ENSMUSG00000001604	-0.168980276255964	-1.257625284223	0.536899732613811	0.473026832370936	0.740265882786541	1
ENSMUSG00000001627	-0.00539006193080744	4.58353541620453	0.0294962584200561	0.899402124285095	0.963078690330751	1
ENSMUSG00000001630	-0.0837364142167514	4.96030074670589	4.83512546094513	0.0410088421036614	0.190141393181428	1
ENSMUSG00000001632	-0.00667871669492343	5.23889320727355	0.0819139240973019	0.860671373509843	0.947655328997089	1
ENSMUSG00000001642	0.109291240491195	4.20823617465541	13.4823718721162	0.0181678628097615	0.109588708891111	1
ENSMUSG00000001663	0.0265372684151061	2.63442115489628	0.192983360077686	0.719627541413137	0.884632396760584	1
ENSMUSG00000001665	-0.0126527975457571	1.22702630229917	0.0208392701703265	0.90559655815867	0.965632708693108	1
ENSMUSG00000001666	0.0191367181525293	1.78518394726766	0.0770392238719657	0.836105766701788	0.937873155793365	1
ENSMUSG00000001672	-0.285407217794442	0.398737998386773	6.19226928626603	0.0312903009037547	0.158952948642972	1
ENSMUSG00000001674	-0.00213836053136548	3.90838297555007	0.00424784934820852	0.966022837289286	0.987938080349517	1
ENSMUSG00000001687	-0.0927437525416056	7.75546884220871	14.2084359604672	0.00173171679707492	0.0192059359792433	1
ENSMUSG00000001700	-0.0726933519227508	4.44334638728046	4.14274892476265	0.0977870481922283	0.324735397024829	1
ENSMUSG00000001707	0.00634058283816702	3.93555660902043	0.0369086844855424	0.898577186280331	0.962731282019831	1
ENSMUSG00000001729	-0.0106943855868802	7.39647812954785	0.316166147299369	0.721977709590499	0.886111796431542	1
ENSMUSG00000001739	-0.455769513815103	-1.42771368238685	4.22480520719525	0.0544328527408881	0.226102513475262	1
ENSMUSG00000001741	-0.133232621952152	1.20741397604447	2.14210358243026	0.214248889999957	0.504975639958207	1
ENSMUSG00000001750	-0.0316764760167226	4.59122900975005	0.865005311540861	0.454607280722312	0.728676919509775	1
ENSMUSG00000001751	0.0065780521994992	3.32783906187831	0.018033926324803	0.913073816248227	0.968538709152713	1
ENSMUSG00000001755	0.021093437994219	4.38852151100538	0.353224640102421	0.635303246713199	0.842770186088105	1
ENSMUSG00000001761	-0.0407564719712566	3.92638381930944	1.2136645131136	0.412516843832845	0.696504639067443	1
ENSMUSG00000001763	-0.0903210923459076	3.7087261237471	1.31961154516107	0.265494856868383	0.563540675602945	1
ENSMUSG00000001767	0.0308645177025232	4.31253818071942	0.795234968500875	0.494628641088228	0.755209216859889	1
ENSMUSG00000001768	0.0113157854266612	5.19254328365878	0.139339906143144	0.767424534283288	0.908179965322254	1
ENSMUSG00000001773	0.147030301929238	3.24257286030616	8.03919932147871	0.0172218538331971	0.106027898458606	1
ENSMUSG00000001774	0.0340581231759443	5.76913652819286	0.638792254627627	0.434427386872669	0.714522290709013	1
ENSMUSG00000001783	-0.0026586308561517	6.48311001474258	0.0149014351994474	0.93336869188532	0.976428005580642	1
ENSMUSG00000001785	0.00721599752219425	4.55155189780007	0.0507185821276653	0.866288520302641	0.949927501885566	1
ENSMUSG00000001786	0.07502347289729	6.08992848819935	11.4325728071027	0.0239799421288953	0.132866222103156	1
ENSMUSG00000001794	0.061398152958071	6.91303288077242	7.25948525479124	0.0452275302876576	0.20209349144201	1
ENSMUSG00000001802	0.0683615752859686	5.93032723161512	6.01464672703236	0.0449825796279189	0.201279856168049	1
ENSMUSG00000001827	-0.854487164638898	-0.545780079987357	13.0449230689941	0.0019580949658911	0.0211514274549731	1
ENSMUSG00000001829	-0.0329697127500531	5.62534731372301	2.8601101568162	0.354517817090229	0.648913426083632	1
ENSMUSG00000001833	-0.0894212480478975	8.13775499430693	17.2097506240892	0.00229820245955983	0.0238399497040658	1
ENSMUSG00000001844	0.0232244409310358	4.87902750123748	0.839385440347793	0.565868522887392	0.800373771555559	1
ENSMUSG00000001847	0.0109743638485384	8.07273242580233	0.387557622013336	0.709254501416937	0.879925103396472	1
ENSMUSG00000001855	0.0303509722410109	5.54267775973129	1.11513547466592	0.400159294737181	0.68941608968869	1
ENSMUSG00000001864	0.0314839587023292	3.84081718993089	0.286315125405231	0.599051256882399	0.821534534218899	1
ENSMUSG00000001870	0.0404120551764289	2.28930938849885	0.328943278925696	0.616276687543241	0.831462556253234	1
ENSMUSG00000001891	-0.053741144882128	6.18890508725123	3.66684488223226	0.101407836049746	0.331323529700195	1
ENSMUSG00000001901	0.10556103157137	2.33124705689455	2.14296579047262	0.179966100597837	0.461246117947505	1
ENSMUSG00000001909	-0.0860203884279031	6.32982457054085	12.7807420834422	0.0077310456405573	0.0597597799514082	1
ENSMUSG00000001910	-0.0229026197087292	6.91040936945117	1.402090040456	0.455294831274121	0.728676919509775	1
ENSMUSG00000001911	-0.00584763244933369	6.60484724241687	0.0234855336272937	0.8798828683626	0.954777506425094	1
ENSMUSG00000001918	-0.0377494950991223	2.50440546075077	0.303755492302106	0.615367942486822	0.831444818454306	1
ENSMUSG00000001924	0.0883394224222949	8.38431122449476	22.9362680606498	0.00260393447265894	0.0262555385481201	1
ENSMUSG00000001930	0.0271729356516985	5.04383419167261	0.204593792928398	0.656368220462803	0.854602682217889	1
ENSMUSG00000001942	-0.00234646888946285	4.5748720277763	0.006448701014753	0.956027306196144	0.98504698875602	1
ENSMUSG00000001943	-0.122674045943128	3.02060887977279	5.67501443014204	0.0644536206495428	0.250229010312398	1
ENSMUSG00000001946	-0.0880824266194888	4.55538471229314	7.44077027335552	0.0393295501884146	0.185654980975694	1
ENSMUSG00000001948	-0.038578352314088	1.06271720952127	0.188164930437553	0.728705419438372	0.889994217461364	1
ENSMUSG00000001962	0.0543417201800603	4.5742995637261	4.28265080549111	0.202846412768296	0.490976065892755	1
ENSMUSG00000001964	0.0853740603557963	4.81457296048822	10.5752896093772	0.0369581656828297	0.178046329255446	1
ENSMUSG00000001983	0.0065948893953747	3.11026987835414	0.0157838822188626	0.918738711993909	0.970536158707483	1
ENSMUSG00000001985	0.0364704402680242	7.20855196539264	1.06971622897443	0.31452035889702	0.613657180068624	1
ENSMUSG00000001986	-0.0792185736931194	7.80441714297328	17.6190533883645	0.00748430876234185	0.0583199820145412	1
ENSMUSG00000001988	-0.0560847784872893	2.24657508782341	0.268601939713683	0.610497348125295	0.828979958796936	1
ENSMUSG00000001995	0.00169374281324269	5.28767243808566	0.00293336083898151	0.964240784300335	0.987490015529014	1
ENSMUSG00000001998	0.0838424750980308	4.52332107413208	5.9311335878021	0.052005456342393	0.219255971128695	1
ENSMUSG00000001999	0.0686704239077463	3.72761925929845	1.9124413412665	0.196182855042437	0.482221575475374	1
ENSMUSG00000002006	-0.116165670758603	6.95212340772869	35.6831132980246	0.000149430021327897	0.00286538619844547	1
ENSMUSG00000002007	0.012981600122248	3.61082253095309	0.0447499073139591	0.834808809574995	0.937208578098025	1
ENSMUSG00000002010	-0.0412240967939484	6.91323229894005	2.99146455694808	0.179062190279822	0.460144923140704	1
ENSMUSG00000002012	0.0663822769992492	5.88638254393294	2.0121354828373	0.17289616079754	0.451806272916109	1
ENSMUSG00000002014	0.0935735379417664	5.30087201965615	10.8403233501267	0.0130467404465505	0.0877312976568264	1
ENSMUSG00000002015	0.0802083280887588	5.61726593653386	12.673465562503	0.0246409221131615	0.135317464244682	1
ENSMUSG00000002017	0.0368763126645314	5.35509539177083	2.31166620275285	0.322580704001187	0.620959333345012	1
ENSMUSG00000002020	0.100932016426325	0.682439837826318	0.782287889833763	0.417756408562556	0.700318641961463	1
ENSMUSG00000002028	-0.0750257048595763	8.48053303148603	10.7851393725043	0.0100726393160472	0.0725319423262372	1
ENSMUSG00000002031	0.0151349035151888	5.04010935327414	0.257694618401494	0.70117938445791	0.87610882376162	1
ENSMUSG00000002032	0.0820738907160473	5.12438559274547	6.55923611980745	0.0362568113048389	0.175557451257429	1
ENSMUSG00000002043	0.0998472881673759	2.78949151985787	3.93831792219877	0.155868255938846	0.424424523520575	1
ENSMUSG00000002052	-0.0478028236787589	7.81864292749382	5.31736169787797	0.106121061919736	0.340823917425623	1
ENSMUSG00000002055	0.156163408338429	2.31497002216053	5.43174007911761	0.0529940647519448	0.221991263078465	1
ENSMUSG00000002058	-0.0368350996329335	3.65000498309536	0.611547533071894	0.501785392321665	0.760755053338084	1
ENSMUSG00000002059	0.105948197305948	4.9835128310039	5.17449085161725	0.0352074426371809	0.172049484958743	1
ENSMUSG00000002064	0.039040196288515	5.04917756130383	2.12168309213063	0.320935892841785	0.619142014359025	1
ENSMUSG00000002068	-0.00158119746292224	2.77098800704835	0.000581441484581816	0.982387713645398	0.993368892160601	1
ENSMUSG00000002076	0.253703914115936	-1.49119351832374	0.944025028668036	0.343946472068397	0.640213715890256	1
ENSMUSG00000002083	-0.141618476207979	2.30715517606915	3.25383224904024	0.0877885201512815	0.303958326234093	1
ENSMUSG00000002100	-0.713227777983353	-0.868060194013116	19.2075651845318	0.000348531794933564	0.00557448833485981	1
ENSMUSG00000002102	0.0126517966823158	6.56490977352703	0.423407936498274	0.687044078005927	0.870053972987546	1
ENSMUSG00000002103	0.0570729167031821	6.05760841847539	6.26370922604257	0.0879170146616009	0.30401177721833	1
ENSMUSG00000002104	-0.237433162121997	0.978679780168771	6.73166134237235	0.0369730359461861	0.178046329255446	1
ENSMUSG00000002105	0.0371678582863003	4.84021368741279	0.944911742477055	0.362030629387906	0.655246547994382	1
ENSMUSG00000002107	-0.13238702196134	9.21840678788786	29.5740041584498	3.46304522630125e-05	0.000877536730837851	0.56776626485209
ENSMUSG00000002108	0.161496370110844	2.36909875268213	5.53221365160329	0.0393770331807593	0.185686823448556	1
ENSMUSG00000002109	0.143415773786908	3.44849659492001	8.13924604816685	0.013341270281154	0.0892047823244373	1
ENSMUSG00000002111	-0.0100076770774421	2.0276403520178	0.0230478491651557	0.907684476653284	0.966434610649133	1
ENSMUSG00000002129	0.0368206163748698	6.58299092811561	4.65302583589484	0.240542459515043	0.535028303316935	1
ENSMUSG00000002147	0.0617751990811418	4.49499360414199	2.4424829248715	0.157245749377943	0.426866730966333	1
ENSMUSG00000002190	0.0399177945362513	4.07691325925172	1.16799448711601	0.403778764594869	0.69224645462019	1
ENSMUSG00000002204	0.04985045619791	0.856924145860819	0.120651987852255	0.732301804457103	0.891717772138608	1
ENSMUSG00000002205	-0.026130952545334	4.88773027984905	0.673113420651355	0.517250748794088	0.771149043055295	1
ENSMUSG00000002210	-0.0321833010277732	5.30168622400598	1.04813750409168	0.393133901738861	0.683575174356627	1
ENSMUSG00000002221	0.00999675121769657	5.55527650929982	0.20721607627091	0.781839371725787	0.914414074721379	1
ENSMUSG00000002222	-0.0825242015414005	7.60750057476592	14.5067163982972	0.00563044672865787	0.0472663461937254	1
ENSMUSG00000002227	-0.081399614817649	4.48076483164808	8.25102438767119	0.0606339477844959	0.240515743078911	1
ENSMUSG00000002228	-0.296412499566113	-0.824891221208076	2.78733961668962	0.121777105552946	0.367564182192041	1
ENSMUSG00000002233	-0.16575091346328	3.52942025284244	10.0269260188169	0.00527247026967759	0.0450219531621688	1
ENSMUSG00000002249	-0.253089370562482	2.26243266091586	15.8300309358394	0.00171339480349279	0.0191116001941639	1
ENSMUSG00000002250	-0.00281910774356745	4.80689410182274	0.00329020234078714	0.954881532083995	0.984732841773626	1
ENSMUSG00000002257	-0.186520174948876	1.03663718693823	4.4528733575568	0.0986623922805219	0.326320339204994	1
ENSMUSG00000002265	0.0308843443676157	9.06517187056466	1.37796031846143	0.286718777324206	0.587814724800595	1
ENSMUSG00000002266	0.108521108446608	2.09121217412445	0.717115178441635	0.408059089160399	0.694462868343557	1
ENSMUSG00000002274	-0.0412749637202118	1.80442415302688	0.253615661151376	0.654269250278463	0.853381326358244	1
ENSMUSG00000002279	-0.0372604272348805	4.92377018930313	0.51438913596578	0.482323912890834	0.746502459345343	1
ENSMUSG00000002280	-0.125888205546114	4.83286199535775	19.8286768266971	0.00198685451540971	0.0213851697125583	1
ENSMUSG00000002289	0.000968289600029964	0.773586010505776	6.19447659331756e-05	0.993805706934584	0.997468618724117	1
ENSMUSG00000002297	-0.00526637660905986	0.75081907374097	0.00333168360095822	0.965873480738388	0.987927863042353	1
ENSMUSG00000002307	0.0925876896528632	4.6180739717186	10.3020966801907	0.0282508680509195	0.148930219194477	1
ENSMUSG00000002308	-0.0559751106017431	3.48507357656085	1.62931531901425	0.328772789730449	0.627792905617367	1
ENSMUSG00000002319	-0.0274413356106665	6.50752898768122	1.5007951242284	0.384696778425216	0.677223128482937	1
ENSMUSG00000002320	0.00624396668158242	4.69568668738929	0.0468385164453912	0.880871745566454	0.955214780644355	1
ENSMUSG00000002324	0.0894319972500012	3.15396979313009	1.10843435853785	0.306162435514556	0.607176156344768	1
ENSMUSG00000002325	-0.0861143555944217	4.17924320462825	2.90869929942569	0.105063831687722	0.338535268290855	1
ENSMUSG00000002326	0.0900259738684855	4.59544326094391	10.6419803778518	0.0343762582119077	0.169707543927801	1
ENSMUSG00000002329	0.0255810319799391	4.73491423202393	0.82275115810994	0.536193795856307	0.782665356398162	1
ENSMUSG00000002332	0.137262516975528	5.70626080893073	34.894078831298	0.000101616624675475	0.00210147566653972	1
ENSMUSG00000002341	-0.0701623902865129	7.74250893691074	7.10446717347826	0.0180227609218501	0.108953969510963	1
ENSMUSG00000002342	0.0500464835952408	5.10997450920767	2.16533926054183	0.197745108867064	0.484391313293816	1
ENSMUSG00000002343	0.148191981666104	4.40487983448132	26.6385881966253	0.000818701877023769	0.0106702162774461	1
ENSMUSG00000002345	0.0492711163300855	4.72730739803117	2.6618783638736	0.234886104769413	0.528397048256657	1
ENSMUSG00000002346	0.016800205919214	5.67402800014673	0.630351208180207	0.634794359871091	0.84248391004777	1
ENSMUSG00000002365	-0.0250942787228687	3.70790542389164	0.371582847484158	0.638971188007038	0.844833276401241	1
ENSMUSG00000002372	0.0243675684103715	6.25897818720808	1.08446968623837	0.454902182606617	0.728676919509775	1
ENSMUSG00000002379	0.0360123062559535	5.75696274895529	0.842614864734975	0.370622021827724	0.663178062589785	1
ENSMUSG00000002393	-0.308960886545591	2.74944361377001	9.62080707718261	0.00608104701949192	0.050056684996713	1
ENSMUSG00000002395	0.0246935784184618	5.71148316825574	0.703861430254411	0.483630654149706	0.747748451035875	1
ENSMUSG00000002396	0.0980688019917421	4.39965018977972	6.05899162384823	0.0270253732248628	0.144750406410201	1
ENSMUSG00000002409	-0.093341236390522	5.32364025829307	7.26912924324922	0.0146505298270985	0.094565132486331	1
ENSMUSG00000002413	-0.0657793562264914	7.30888089212371	12.0295718242881	0.0290882447992745	0.151958966191713	1
ENSMUSG00000002416	0.0342535540777411	3.96271827519553	0.911451734332125	0.487791278754883	0.750394062325115	1
ENSMUSG00000002428	0.0259937251542282	4.93216146928842	0.965065572722609	0.516293033297984	0.77028157984534	1
ENSMUSG00000002455	0.00844754027526218	6.18715864354475	0.207954184684966	0.797178720001766	0.920793653263982	1
ENSMUSG00000002458	0.241042205709893	3.52999130147661	23.5166146538375	0.000124041458035954	0.00247705201522469	1
ENSMUSG00000002459	-0.200016162413482	5.73792936665154	16.6205650061718	0.000690425344129991	0.00938579484101494	1
ENSMUSG00000002475	-0.0238340845921166	5.86930508951369	0.913305016508492	0.487757994576079	0.750394062325115	1
ENSMUSG00000002477	-0.0257910993874181	4.58562484296054	0.504439385059457	0.545345591734268	0.788996999641229	1
ENSMUSG00000002486	0.0141868637939912	4.00609407092302	0.112706129743566	0.77106456176145	0.909729669694803	1
ENSMUSG00000002489	-0.084964920393193	7.08033464045171	4.44435652538299	0.0490929456039941	0.21193512344314	1
ENSMUSG00000002496	-0.00244987590182685	7.29360537457549	0.0152289254225369	0.935237152357399	0.977024616231525	1
ENSMUSG00000002500	-0.0442351096370282	0.164416273768921	0.112621277276381	0.756258284800419	0.903267465175338	1
ENSMUSG00000002504	-0.0407695761124454	5.05378948920193	0.570042741044942	0.459874712343142	0.731711061598091	1
ENSMUSG00000002524	0.00742850626876412	6.94956291983468	0.148819819653531	0.80855524507251	0.925782562372923	1
ENSMUSG00000002546	-0.0058085061441553	6.90178997412946	0.085243581927744	0.850250055999182	0.943989852187535	1
ENSMUSG00000002550	-0.00115999137632463	4.87711853394749	0.00122203830535795	0.976998151595842	0.991919591243969	1
ENSMUSG00000002578	-0.055857271422183	4.25932538351945	2.31561683519812	0.222987159814835	0.514115382529071	1
ENSMUSG00000002580	-0.137306554970508	3.40712649855864	7.66205382171448	0.019619837167793	0.115374441193157	1
ENSMUSG00000002602	-0.0529887909850708	5.95528126289749	5.69029909718288	0.118314006092793	0.362642083580288	1
ENSMUSG00000002603	-0.0831899080430544	2.52377147176164	1.21524314612623	0.284621184831674	0.585932235725175	1
ENSMUSG00000002608	-0.0368734996810884	5.92673284139206	1.64088041269564	0.278718357223315	0.579455676727904	1
ENSMUSG00000002617	0.140812665527586	4.80299359662709	11.5583031840843	0.00314375827595737	0.0302551185047617	1
ENSMUSG00000002625	-0.113390166706336	7.43131950856038	19.693638727475	0.000308275987932806	0.00505983032278851	1
ENSMUSG00000002633	-0.0955666115752089	1.18934075591116	1.03491912877673	0.374714914699384	0.667548736987548	1
ENSMUSG00000002635	0.00929205888181345	3.4331081075602	0.0613584271497559	0.873332270314229	0.952393413050537	1
ENSMUSG00000002658	0.031271892032056	5.88713324120861	2.59260842277389	0.362041766692035	0.655246547994382	1
ENSMUSG00000002660	-0.0166621439332839	5.16415580548484	0.262938232523414	0.665687874273646	0.859703077615889	1
ENSMUSG00000002661	-0.148917052302588	3.43676627970623	9.33204129267213	0.0102627631561875	0.0735681899216927	1
ENSMUSG00000002664	-0.0786640083072538	-1.11731355527184	0.177376292037453	0.702211155739346	0.87660551203882	1
ENSMUSG00000002668	0.00516110346709506	1.60794868394126	0.00536017803403549	0.957386809366009	0.985281657327253	1
ENSMUSG00000002679	-0.0172597402770313	3.94182897743272	0.282819088676204	0.727945448838406	0.889757010589303	1
ENSMUSG00000002688	-0.0867586537769908	4.33647088291633	4.1741670979382	0.0557576538343866	0.229043491111967	1
ENSMUSG00000002699	0.0184075128876136	1.82344032308719	0.0841867847405032	0.840432815270058	0.939003543735619	1
ENSMUSG00000002718	0.132411451906025	5.78337134074635	31.5922601902102	0.000143957023024863	0.00277667693234427	1
ENSMUSG00000002728	0.0151781514919797	4.93082080545419	0.238519533685901	0.705787274472554	0.87850074083287	1
ENSMUSG00000002731	0.122370730077241	3.4889560321415	5.57630777499684	0.0334631250655946	0.166553714465824	1
ENSMUSG00000002732	0.163857935272042	1.3831749031431	4.1394731327462	0.108120181799657	0.344666336243645	1
ENSMUSG00000002733	0.00710550396867401	5.17883472986205	0.0622896966816796	0.853243940644574	0.945070558496675	1
ENSMUSG00000002741	0.0142792290882911	6.26408801633018	0.270954985245362	0.660898078787685	0.857297390398327	1
ENSMUSG00000002748	-0.0270189916761621	7.54825433917355	2.25142134268668	0.365297125212386	0.658860986562933	1
ENSMUSG00000002763	0.00192317781663928	5.90209289333162	0.00371974746654505	0.955075421193031	0.984745489010403	1
ENSMUSG00000002767	0.077967371505529	4.51902741857898	4.44657647525806	0.0724234083762294	0.269553185091551	1
ENSMUSG00000002768	0.0437417609843731	4.95386722322554	2.43897029398018	0.273719679019755	0.573843892660272	1
ENSMUSG00000002769	-0.110423112378882	0.106681812277309	0.800292335608741	0.443310465551054	0.720507391436614	1
ENSMUSG00000002771	-0.143617785338335	4.21844433530311	6.68944124887319	0.0184873172955957	0.111066166017329	1
ENSMUSG00000002778	0.0224165143470372	5.63772960331197	0.603410523879291	0.528406613698965	0.778130772099943	1
ENSMUSG00000002781	-0.109532731583473	4.46541026432348	11.6668406345733	0.0118409832219362	0.0814728050272414	1
ENSMUSG00000002797	0.0595617506265125	3.65161150778657	2.07699955706019	0.273601553667539	0.573765345661205	1
ENSMUSG00000002799	-0.0692722996205661	5.36598452619339	7.94773785402883	0.0625492126079869	0.245745109203917	1
ENSMUSG00000002803	-0.0432046808408837	5.54552937000524	2.05756996906748	0.232162142817921	0.524934261688017	1
ENSMUSG00000002804	-0.0279306431712119	1.94933884116261	0.176998732923261	0.754056855678149	0.901527804931011	1
ENSMUSG00000002808	0.0528462775252592	6.71742509810788	4.7554956174736	0.0885653579500625	0.305625982654446	1
ENSMUSG00000002812	0.0618381832693524	6.17141953367842	7.82793331134139	0.0606550776767587	0.240515743078911	1
ENSMUSG00000002814	0.080632088831544	3.17020790056538	2.05873436918512	0.20480247799938	0.493281457922319	1
ENSMUSG00000002820	-0.0160188764576618	4.52248333314308	0.155628112637292	0.709723378394948	0.879925103396472	1
ENSMUSG00000002825	0.0422240697181664	3.89029888408605	1.10875452172846	0.404680468168095	0.692912038885828	1
ENSMUSG00000002831	0.172832440446162	3.38813021114427	1.63654584790862	0.21682558447665	0.50752333478909	1
ENSMUSG00000002833	-0.0355426062487597	6.48265067157031	2.40567384303671	0.262363587286261	0.56003579561214	1
ENSMUSG00000002835	0.0904437162116604	2.05946352306786	2.02172572074379	0.292483226343418	0.593706437931078	1
ENSMUSG00000002844	0.0783288042681713	5.94864494926196	15.6700895915843	0.0213413210045657	0.121913225738625	1
ENSMUSG00000002845	-0.0234153600599597	3.98601696736867	0.357844705214301	0.632401908547725	0.841228340433238	1
ENSMUSG00000002846	-0.012138865720189	3.99787937296206	0.0927992532016989	0.803737004363854	0.923684812436723	1
ENSMUSG00000002847	-0.0507119081786303	1.11714838420291	0.38003585197488	0.644810770802628	0.847088465475754	1
ENSMUSG00000002870	0.161116087167239	2.37272497087536	4.5802239358588	0.0460907497712263	0.204011296571073	1
ENSMUSG00000002871	-0.00490155055476477	5.22445677655011	0.0237451785896878	0.89778933775881	0.962400224581493	1
ENSMUSG00000002881	-0.0380825514603634	4.61820805706378	1.29741251269411	0.368515558321941	0.660885208782347	1
ENSMUSG00000002885	-0.0815382468802574	3.6372745306711	4.34522087720546	0.13514294548754	0.391876298420272	1
ENSMUSG00000002897	-0.0501983983884279	3.55710143907905	0.533729678206518	0.474317693692112	0.741177905840848	1
ENSMUSG00000002900	0.130109564647325	5.51828168896912	13.1863357597974	0.00187436799888706	0.0204064749438299	1
ENSMUSG00000002908	-0.0351685738213442	3.6603896596847	0.736457779143952	0.519274210786681	0.772620082207789	1
ENSMUSG00000002910	0.108700397156255	4.58904742468633	2.0677291913671	0.16737159322026	0.442589882394543	1
ENSMUSG00000002930	-0.168284778540124	-1.72324404079038	0.5019361868386	0.510181231905179	0.7660427966925	1
ENSMUSG00000002944	0.168251517841004	0.362008809091161	1.03352101651624	0.322621306561049	0.62096458336093	1
ENSMUSG00000002948	-0.100516103977105	6.9758218784478	19.4049156768262	0.000979643139823682	0.0122324823133353	1
ENSMUSG00000002949	-0.0853234418259943	6.35563885618492	10.6361342015968	0.00792481496755753	0.0607379822358988	1
ENSMUSG00000002957	-0.0407646474453603	7.28410112114495	3.36913500279128	0.175950970505931	0.45579335778871	1
ENSMUSG00000002963	0.0807156616795632	4.53885012220936	7.76650929690855	0.0605857201240295	0.24049014558082	1
ENSMUSG00000002968	-0.0333362564098776	6.24868268695588	1.48402157463531	0.307839285128782	0.608441842035729	1
ENSMUSG00000002980	-0.0457584544599981	4.30496585286788	0.964359697486736	0.338930397294205	0.636586534956867	1
ENSMUSG00000002981	-0.116621094146795	7.54331086856358	32.0433416020036	9.36888298023064e-05	0.00197687048212203	1
ENSMUSG00000002983	0.107403344732205	2.53470553334125	2.55490717594429	0.152197418127195	0.41796929149001	1
ENSMUSG00000002984	0.00298299362824161	5.65585980880861	0.00846856008629841	0.933293984508037	0.976412154681212	1
ENSMUSG00000002985	-0.0824761879834667	10.3541283278085	6.4518926706835	0.0203784755404927	0.118603161692005	1
ENSMUSG00000002996	0.0565361694712816	5.80369908113755	4.84404024719605	0.102827667017462	0.33429696624059	1
ENSMUSG00000002997	-0.0402690089531358	6.94239208214087	3.33905673598439	0.188953601116378	0.473897044558921	1
ENSMUSG00000003031	0.0518166173335375	5.700475041586	3.47874075915662	0.142876007274541	0.403523193672025	1
ENSMUSG00000003032	0.0295320402966036	3.25531407222554	0.0394509214373666	0.844753787073436	0.941108125784277	1
ENSMUSG00000003033	0.0353782100733893	6.34458390361449	1.83211887880911	0.272372988023042	0.572258815414302	1
ENSMUSG00000003037	-0.00791660277107254	5.02247931667747	0.104911262064296	0.841345838410594	0.939380619772657	1
ENSMUSG00000003038	-0.0880211913006538	5.63597709756771	9.43847945042179	0.0131163300946337	0.0880959573541662	1
ENSMUSG00000003039	-0.0112676745958193	6.00371647816519	0.139648985071455	0.738476866416719	0.894321777581777	1
ENSMUSG00000003062	0.0334766733015439	4.99273669323905	1.82374092907593	0.398896676314341	0.68804955372684	1
ENSMUSG00000003068	-0.0421917032586558	5.94835713090787	2.38993013842164	0.213463044833627	0.503920319661241	1
ENSMUSG00000003070	0.0261755681800741	2.68891625281544	0.20329594402573	0.718246004197863	0.883725571393918	1
ENSMUSG00000003072	-0.0416924413567844	6.88088792905687	0.889866840229294	0.357834202969603	0.652071997075319	1
ENSMUSG00000003099	0.00677999741008587	6.09076242143554	0.105700389415513	0.838871489445048	0.938727600126378	1
ENSMUSG00000003119	0.0640585637008189	5.05875368246142	4.26247499350987	0.103087187545367	0.334752781156139	1
ENSMUSG00000003123	0.1639646287325	3.69426410314565	17.8290186944603	0.00226822070922752	0.0236862920559141	1
ENSMUSG00000003131	0.0382177252836739	7.51016279943986	4.25439420831044	0.200830073607494	0.488645976869454	1
ENSMUSG00000003134	-0.294804048973495	7.02989518329674	154.346847463835	2.41473005710892e-10	8.24781235131265e-08	3.95894992863007e-06
ENSMUSG00000003135	-0.0141245230201599	4.7294348403136	0.221668787241317	0.733627264726763	0.891960138301067	1
ENSMUSG00000003153	0.0786149282392882	7.28821737348569	12.3580377898942	0.00919710455411018	0.0678912783271663	1
ENSMUSG00000003154	0.0434017468737317	5.66589532236519	2.64785419824971	0.219967277813875	0.511033515623989	1
ENSMUSG00000003161	0.0706379973412635	5.60767746526559	8.83317075350239	0.0482229797070075	0.209758658042007	1
ENSMUSG00000003166	0.0474279178172638	6.11890283658554	5.10360100776118	0.153058851106976	0.419281514435901	1
ENSMUSG00000003178	0.0320609887995207	4.96740891229377	0.731665430822158	0.421024681871091	0.702850998806285	1
ENSMUSG00000003184	0.111849135385838	4.8239462168283	9.18216822985474	0.00711427728851413	0.0561143898676347	1
ENSMUSG00000003190	0.201595081357706	0.221533903261521	2.19832036584026	0.155223175415142	0.423019275420754	1
ENSMUSG00000003198	-0.00722741673707599	2.69823728582893	0.00968692068822962	0.922669987006567	0.972308422481853	1
ENSMUSG00000003199	0.0495297051514097	6.035816497017	3.61926135473228	0.138493957722248	0.397306813098208	1
ENSMUSG00000003200	-0.0286021271138739	4.97865509140152	0.870551497641797	0.47253836869601	0.740187575081368	1
ENSMUSG00000003206	0.183463342777655	-1.51567491314915	0.680226814726895	0.438982275400653	0.717344204644045	1
ENSMUSG00000003208	0.0020773312925094	2.96943843519479	0.00141240773095595	0.975554231045467	0.991397236595204	1
ENSMUSG00000003226	-0.0819247275269087	7.2015065884519	4.77476323342141	0.0421515971077793	0.193962725449497	1
ENSMUSG00000003228	-0.107658870205396	4.12042763526155	6.21854139935059	0.023223556180278	0.12968331184457	1
ENSMUSG00000003233	0.0724584947792468	5.41400339247184	4.56533803162257	0.0506352607836766	0.21578746982532	1
ENSMUSG00000003234	0.0186692864476534	6.10029098381291	0.634780255076554	0.574630355841285	0.805908014030613	1
ENSMUSG00000003235	0.0408099129838657	5.65684894650333	2.92793305229086	0.251547700537814	0.547904549774574	1
ENSMUSG00000003269	0.0175848354219574	5.78331264695483	0.468493693098143	0.614208715778972	0.83104257413692	1
ENSMUSG00000003271	0.236158238464285	1.90619285951339	7.63477103302275	0.0126955777892339	0.0857618450162713	1
ENSMUSG00000003273	-0.301927323918819	8.20464751636328	135.274793683932	7.07630303578456e-10	1.84152362336012e-07	1.16015988271688e-05
ENSMUSG00000003279	-0.0378830966206469	7.32063997574086	1.25671337823941	0.276808316971743	0.577815193963154	1
ENSMUSG00000003282	-0.256622942618051	3.11042485901338	21.4287028432514	0.000201591430041624	0.00360031753325972	1
ENSMUSG00000003283	-0.0345542360096155	1.67307281339517	0.24409398875469	0.714742281983212	0.882261685974609	1
ENSMUSG00000003299	0.0189934469793478	5.25711659376752	0.473527953676023	0.616590673396179	0.831462556253234	1
ENSMUSG00000003308	-0.021328938876981	5.67517486089853	0.870569341045555	0.54692214954826	0.78992035031154	1
ENSMUSG00000003309	0.121763869167043	-0.119537434020721	0.918459191448121	0.427542370560499	0.708680332154421	1
ENSMUSG00000003316	0.0243102599750896	8.14901683224515	1.87940328874763	0.408119989234503	0.694462868343557	1
ENSMUSG00000003344	0.0156101685115221	6.29393218076017	0.582980432523972	0.630525009043623	0.840375377877425	1
ENSMUSG00000003345	-0.0669421940695415	7.12159530332751	8.68201478068275	0.0274764811088525	0.146211265102121	1
ENSMUSG00000003346	-0.0737751932224104	6.33798140678289	2.98089640441531	0.101140112477402	0.330931736172942	1
ENSMUSG00000003348	0.00582849326232084	1.58688381219395	0.00511330983340453	0.952106366201665	0.983993081056208	1
ENSMUSG00000003352	-0.243513167387831	7.35097160661475	62.2432048615087	2.715683422929e-07	1.8025761019806e-05	0.00445236297189209
ENSMUSG00000003354	0.17550978764764	1.58603244461718	4.81366099823553	0.0724865394077822	0.269638318722736	1
ENSMUSG00000003355	0.118598235731198	-0.798275112342758	0.498434062362835	0.526144648404462	0.776883262289721	1
ENSMUSG00000003360	0.0109701476476898	6.4253135177608	0.206551772849152	0.731418213651855	0.891352175924558	1
ENSMUSG00000003363	-0.148371200609433	9.15460039432536	29.2646963854616	3.68064254268112e-05	0.000926945230219002	0.60344134487257
ENSMUSG00000003378	-0.098356766562068	8.08327045125899	13.2857754024213	0.00181788617543111	0.019949293069741	1
ENSMUSG00000003379	-0.463429479015744	-1.70332431612859	5.58193961073751	0.0642540317167112	0.249631481041583	1
ENSMUSG00000003380	0.0783106516925245	6.6450255033899	6.54321506705102	0.0196266737717424	0.115374441193157	1
ENSMUSG00000003382	0.0676523245369936	5.37471212825189	5.18234301415813	0.0691797369520926	0.262303836107669	1
ENSMUSG00000003402	0.0296806180121611	6.39518884224347	2.29266522455043	0.354097754005117	0.648774958050937	1
ENSMUSG00000003410	0.0738195005360475	8.24023566475185	11.9245247876052	0.0117667735869783	0.0812278959825301	1
ENSMUSG00000003411	0.122694891187933	5.36024917049429	5.6887216387191	0.028112425938306	0.148353122894792	1
ENSMUSG00000003418	-0.0723261590809954	2.32053138340727	0.718068354767712	0.407753606316278	0.694462868343557	1
ENSMUSG00000003420	-0.0546419817363052	4.0400603933057	2.63230214542942	0.257285917956547	0.553715230361983	1
ENSMUSG00000003421	-0.00925516703442135	5.39028868663246	0.113443765199987	0.802833253563692	0.923236019857328	1
ENSMUSG00000003423	0.0829837034097766	3.98126385001739	3.56309379425473	0.0916920138294462	0.312003736641054	1
ENSMUSG00000003429	0.0163093685187905	6.97746519372502	0.473527133795676	0.593826587391558	0.818202109444878	1
ENSMUSG00000003435	0.00960979539750717	7.47147732648782	0.121464419647993	0.748708438773908	0.899075284091278	1
ENSMUSG00000003436	0.15287686519857	-0.0382996662583011	1.09352878116041	0.312460884142284	0.611840569955702	1
ENSMUSG00000003437	0.0127233798417706	6.01333184693913	0.35918990794151	0.704416606273963	0.877710158068219	1
ENSMUSG00000003438	0.0600574267327841	4.51635919272176	2.57658745913863	0.164297475285956	0.437738871241209	1
ENSMUSG00000003444	0.00741341417334064	2.99102330218795	0.0197487201347242	0.911737772262028	0.968008099152928	1
ENSMUSG00000003452	0.13752011731558	5.32539906866677	17.7984522095255	0.000502440318459254	0.00741769343881161	1
ENSMUSG00000003458	-0.00149028739185581	6.14681583004623	0.00562106389917145	0.963964611761439	0.98734341456664	1
ENSMUSG00000003464	0.0551895429677138	6.13058936706123	9.08596508532224	0.0952251807820394	0.31896677596997	1
ENSMUSG00000003469	-0.192830475609063	9.21531813241313	54.2779185481501	7.1299355490083e-07	3.72278004222902e-05	0.0116895293325991
ENSMUSG00000003476	0.0482623169151896	0.884664739666234	0.185200777621218	0.684200397503123	0.86880496440999	1
ENSMUSG00000003477	-0.183903979352259	1.21500194535498	3.49076157153059	0.0840634480039872	0.295438420155492	1
ENSMUSG00000003484	-0.170646563162801	-0.21286813884395	1.64016386405756	0.281662166383823	0.58259607277214	1
ENSMUSG00000003500	-0.0390710376701153	5.96925469902652	2.72296359942628	0.247376570604092	0.54366472855953	1
ENSMUSG00000003518	0.0440554526122658	7.0465491649472	2.79551699154652	0.147211780895798	0.410671775813645	1
ENSMUSG00000003526	-0.0600024590309668	5.45119662690063	3.74584307964182	0.101141313872282	0.330931736172942	1
ENSMUSG00000003527	0.0319779426111537	4.71432363184228	1.27685797681348	0.442584569001079	0.720001390034996	1
ENSMUSG00000003528	-0.0243284443101064	5.45561466502712	0.839354352037684	0.505905487317667	0.763187381723698	1
ENSMUSG00000003531	0.0840968560363083	4.32380829109706	7.24575852647028	0.061958078709777	0.244066002029504	1
ENSMUSG00000003534	0.0284492493064447	6.90043271521114	0.989820432119655	0.35279754882164	0.647427335228429	1
ENSMUSG00000003541	-0.16020420451158	2.63633831603709	6.4618563941549	0.0294574411664516	0.153027486667926	1
ENSMUSG00000003545	0.0539042832713301	4.33861794756951	0.548725579910939	0.468262900917796	0.737607965659193	1
ENSMUSG00000003546	0.0179003171333808	4.74952881642818	0.342056005386771	0.665482017928857	0.859586919044307	1
ENSMUSG00000003549	-0.0737271929277734	5.00750419169414	4.82634658879296	0.0620603390507625	0.244292739192617	1
ENSMUSG00000003559	0.041674488466516	3.64194760867098	0.840870961691855	0.444054762519148	0.720799013925304	1
ENSMUSG00000003573	0.0250285943700792	3.02395747742649	0.20465229870298	0.708162171204032	0.879569605825007	1
ENSMUSG00000003575	-0.0718405968713818	8.28925191082962	10.6550777352942	0.014167613454489	0.092651784039229	1
ENSMUSG00000003581	0.0511710023925371	4.92649174989794	4.95188317603699	0.200853018488762	0.488645976869454	1
ENSMUSG00000003585	-0.109295848953288	5.2239795085256	14.4374879336705	0.00404568012882242	0.0370139094375243	1
ENSMUSG00000003604	-0.0893375728209812	3.18630295622597	3.59364135990505	0.154977896249636	0.422561551473937	1
ENSMUSG00000003617	-0.0385230711977221	4.21736286178138	0.902710331499463	0.402642409828081	0.691237871294786	1
ENSMUSG00000003623	-0.0625429735328715	5.25225445903724	4.49203692095697	0.0981818014511886	0.325578077134249	1
ENSMUSG00000003644	0.00748660657092182	4.23475420436282	0.055522567967421	0.870605066628887	0.951381061613051	1
ENSMUSG00000003657	-0.0378550876227454	2.87203495260236	0.0747369024304616	0.787630333765745	0.916739977430739	1
ENSMUSG00000003660	-0.0227552932924963	7.45477687976802	1.16072370317621	0.446916795779975	0.722934558544088	1
ENSMUSG00000003662	0.0529452666868577	5.6701506754672	3.4890709266558	0.135069550220925	0.391732757097483	1
ENSMUSG00000003665	0.217836067042829	1.93896681068199	10.5548226123678	0.0146893268970714	0.0947037021146229	1
ENSMUSG00000003680	-0.0648882604683856	3.19340424832357	1.26377394020294	0.29888199441125	0.599493733882659	1
ENSMUSG00000003721	-0.00224715518598572	5.47575389086657	0.010339398028209	0.950980270133574	0.983679591724918	1
ENSMUSG00000003731	0.0398201022524526	6.70248453001025	4.37848963918822	0.200383537837341	0.488083212426565	1
ENSMUSG00000003746	-0.0749575326298764	5.87900849215256	3.04870606694918	0.0976117063066091	0.324350207721292	1
ENSMUSG00000003752	0.00348028403237741	3.55023137928732	0.00775232496732744	0.950604731826556	0.983679591724918	1
ENSMUSG00000003762	0.00773307779087413	4.01429410736037	0.0235042060614029	0.879835520467538	0.954777506425094	1
ENSMUSG00000003778	-0.0408060784312396	6.3777815013064	3.86364851053326	0.202688936011155	0.490907160841265	1
ENSMUSG00000003779	0.132360908186321	1.15928241254942	2.03998679709372	0.224188392222094	0.515290717858017	1
ENSMUSG00000003808	0.0108230268549424	5.24690554806549	0.265858795840248	0.775486165146412	0.911600751242233	1
ENSMUSG00000003809	0.109531699499091	5.05277919012082	13.4535721012051	0.00537244546403057	0.0455671202187176	1
ENSMUSG00000003810	0.0234920492004595	6.60453500918456	0.644241134580564	0.452483321147641	0.727086548095224	1
ENSMUSG00000003812	0.0544699175010503	2.49773541841343	0.747458936321481	0.472312369976556	0.740187352485794	1
ENSMUSG00000003813	0.0087908820036149	5.29148945042482	0.148208744675894	0.815520729190841	0.928246483968608	1
ENSMUSG00000003814	-0.0312711824450747	8.25884772547223	0.589140021720566	0.452568218793669	0.727117200785952	1
ENSMUSG00000003824	0.0330639432744136	1.15782273690769	0.137630533904291	0.76195344533659	0.905688092887359	1
ENSMUSG00000003847	-0.0276901871594114	7.26598900263418	2.1310091742309	0.357992774869149	0.652215973328114	1
ENSMUSG00000003848	0.0564026835137884	4.97359818996542	5.25282506531741	0.156521320833488	0.425425572789297	1
ENSMUSG00000003849	-0.0208324764533498	2.61767064430794	0.143985706232891	0.776662195837544	0.912214642223339	1
ENSMUSG00000003863	0.0179833367483025	7.27112377430187	0.446414861962397	0.553209901458011	0.793154564055135	1
ENSMUSG00000003865	-0.0142056856750944	4.45617619967142	0.235566001063414	0.745426943036259	0.897896901849935	1
ENSMUSG00000003868	0.0109217730674857	4.72362773671143	0.177188893004854	0.792807699869191	0.919199680321579	1
ENSMUSG00000003872	-0.222413833266139	5.4692808273976	51.0278478423899	1.09095251582998e-06	5.33915417821865e-05	0.0178861664970325
ENSMUSG00000003873	0.00562706048656836	4.72251794630578	0.0321693047490552	0.892276377523865	0.959270243246149	1
ENSMUSG00000003882	0.229500243469702	-0.86518557744517	1.37864323726278	0.255426339633504	0.551810419228305	1
ENSMUSG00000003923	-0.0259923452346643	4.95004919756991	0.858877228520082	0.515785207858403	0.769986165222785	1
ENSMUSG00000003929	0.0277759386562967	5.02547580178326	1.01115082452743	0.481944044347335	0.746255252461264	1
ENSMUSG00000003934	-0.111488397273155	7.94068995094185	10.5857428644051	0.00434965090592603	0.0391182263316826	1
ENSMUSG00000003948	0.0599515053434843	7.57999270271072	9.09772189637231	0.0448135195632556	0.20090720624544	1
ENSMUSG00000003949	-0.180411421395181	7.85625948449349	14.0922172788566	0.00142399822576358	0.0165460318294783	1
ENSMUSG00000003955	0.00267503596751758	4.50908129875969	0.0100115176686398	0.950530467220638	0.983679591724918	1
ENSMUSG00000003970	0.0286104135195647	7.73441836074663	1.69773146451872	0.336599417314693	0.634972666767276	1
ENSMUSG00000003974	-0.120289996512573	6.25833407428709	10.6618314404486	0.0042386186151813	0.0383299239911183	1
ENSMUSG00000003992	0.0267679284089925	6.06567958696873	1.1996796937863	0.422094805192797	0.703634400725563	1
ENSMUSG00000004018	0.0138773863344782	2.46614947604672	0.0415982898590175	0.85591911321167	0.945777104159045	1
ENSMUSG00000004031	0.00837331795909467	5.90884917209385	0.113982145600822	0.807139446675431	0.925328363479407	1
ENSMUSG00000004032	-0.0975527713700378	6.71444334398495	7.48438500418304	0.0134616427631431	0.089625895193688	1
ENSMUSG00000004035	0.0152664784280304	4.66382981834027	0.0809584531255682	0.779205934036573	0.913201325867077	1
ENSMUSG00000004040	0.00551830239155796	6.17882350432311	0.0794341867641419	0.866609149466367	0.949927501885566	1
ENSMUSG00000004043	0.00477503342836717	1.74551172905484	0.00435409628084215	0.959148229637331	0.98566097686499	1
ENSMUSG00000004044	-0.0421452136298848	4.58848240308034	0.623040779059159	0.440053989057636	0.718216416818412	1
ENSMUSG00000004054	-0.10208078810409	5.34121696681853	6.65945117549023	0.0187147563502563	0.111883553134762	1
ENSMUSG00000004056	-0.188783136969104	6.77514189816063	40.5016496958196	5.05239595782318e-06	0.000183667476116433	0.0828340317285111
ENSMUSG00000004069	0.0155062287045701	5.85725351841514	0.486805997186809	0.65222351209973	0.852499643607734	1
ENSMUSG00000004070	-0.0190287106316376	5.42417060863691	0.576189318016409	0.606407412378032	0.826438032081283	1
ENSMUSG00000004071	0.0289712571793922	7.80562808403146	2.45181885385159	0.329126426080332	0.628102404328604	1
ENSMUSG00000004085	0.0430881512818773	3.6281201235915	0.868828025677926	0.434922494319082	0.714746566773038	1
ENSMUSG00000004096	-0.00470948977051052	5.83916772762251	0.0376614662842052	0.891519981277712	0.958941968400313	1
ENSMUSG00000004098	0.181541170212621	2.53100756016825	4.34367067296177	0.0514631682491801	0.217989472772086	1
ENSMUSG00000004099	0.00576379242172063	5.88002409881998	0.0816664315365072	0.866496175237726	0.949927501885566	1
ENSMUSG00000004100	0.0399831377928995	4.01564303743641	1.21158233006977	0.412176555184272	0.696504639067443	1
ENSMUSG00000004105	-0.32225605821982	2.49540961967158	20.8494903742698	0.000231780416114323	0.00403829959850619	1
ENSMUSG00000004110	-0.16385597175994	8.46819009241641	40.3945740095863	5.13904194298113e-06	0.000186086295941538	0.0842545926551756
ENSMUSG00000004113	0.0526497724138451	7.30225010861943	4.63501961779073	0.0816328887610954	0.290130329771983	1
ENSMUSG00000004127	-0.0878719691687955	2.92968690935024	1.79100016367316	0.198935919700164	0.48643615264492	1
ENSMUSG00000004151	0.0790746162879578	5.52714853618087	5.49243078523802	0.0306087722744012	0.156675248654014	1
ENSMUSG00000004187	0.021122730560156	8.85756584856116	0.755977987352254	0.469120669137344	0.737878341567743	1
ENSMUSG00000004207	0.0322617350651331	10.5588650152913	3.16622166119602	0.264595569548223	0.562724654656002	1
ENSMUSG00000004221	0.0142622533283072	5.56827333904423	0.373819238680884	0.69219340392388	0.872626747968628	1
ENSMUSG00000004233	0.026514674037335	3.25821888498709	0.287589537593646	0.666650377130651	0.860096630958771	1
ENSMUSG00000004263	0.0210604303769253	7.23344093301058	0.569221983634748	0.485298910749607	0.748876970003151	1
ENSMUSG00000004264	0.00664442670949909	5.46816976921494	0.0511799790215926	0.855938165874621	0.945777104159045	1
ENSMUSG00000004266	-0.0726353437835555	2.33570980503491	1.35169842958783	0.357085804956395	0.651794897824549	1
ENSMUSG00000004267	-0.0624407486169153	10.0208961499676	9.04978303423651	0.0306592676661154	0.156830857338522	1
ENSMUSG00000004268	-0.024094025949874	4.8136791122815	0.807013272362954	0.55575808362212	0.794459306041038	1
ENSMUSG00000004270	0.0205813717353737	4.6056651000785	0.337399567796501	0.626502817651858	0.837670338884539	1
ENSMUSG00000004285	0.0551220986699143	5.77410496584892	5.6655521285931	0.114821103152066	0.356397574058712	1
ENSMUSG00000004317	0.0255725685218931	4.36637430129044	0.488984938372674	0.565720367364997	0.800373771555559	1
ENSMUSG00000004319	0.0134447296968553	7.47406738396208	0.457789019112925	0.654143274987429	0.853381326358244	1
ENSMUSG00000004328	-0.0631317929138159	3.65052982128369	0.2595407600759	0.616540406657199	0.831462556253234	1
ENSMUSG00000004341	-1.30009663876394	2.54230669903767	138.511658354237	5.8422311731277e-10	1.54489322715207e-07	9.57833800834286e-06
ENSMUSG00000004347	-0.118318588814794	5.43501301967872	11.8547414218624	0.00285447573927721	0.0282774197857703	1
ENSMUSG00000004356	0.0907924917398857	5.04846708769044	9.75132028489986	0.0211918221241901	0.121461179697443	1
ENSMUSG00000004360	0.0385507162762115	6.83140379427234	3.12465396219593	0.211989382750582	0.502078622996554	1
ENSMUSG00000004364	-0.0268630598170279	6.94425804331387	1.56733174614483	0.381289162403519	0.673738679169612	1
ENSMUSG00000004366	0.0113855640730273	7.03850394522548	0.0877134913468076	0.770447915989793	0.909605900808559	1
ENSMUSG00000004383	-0.027110394006265	6.37794113487445	1.34904143704791	0.397834267925707	0.687272459591823	1
ENSMUSG00000004393	0.0864555959249357	4.96839555370437	8.61733581031353	0.0305461359797154	0.156452327206321	1
ENSMUSG00000004394	0.0352389058765068	5.97044437018568	1.87993159489803	0.297620198133836	0.598663410111391	1
ENSMUSG00000004415	-0.0125245656583549	2.55058998203337	0.0322969437238716	0.868352978040197	0.951028653269193	1
ENSMUSG00000004446	0.0499329826577354	2.29861875310458	0.363788310283536	0.55383192203592	0.793177879046412	1
ENSMUSG00000004451	0.00404333371460399	3.88600365227145	0.00951748433822712	0.936358238493555	0.977457568498268	1
ENSMUSG00000004455	-0.11309573548024	6.10625554193896	18.002990968139	0.000638959233309856	0.0088852727990798	1
ENSMUSG00000004460	-0.064713031978162	5.39583224964659	4.16713496018666	0.0813978074020741	0.289545899838795	1
ENSMUSG00000004462	0.114557604076717	3.77905995116301	12.3181591907938	0.0285680032216398	0.150201342822778	1
ENSMUSG00000004473	0.0692068475829499	0.775440491548739	0.562316272113069	0.575519294650926	0.806483746768358	1
ENSMUSG00000004500	0.0935340486804694	3.59287783265964	4.76444126857929	0.0912926497398202	0.310979221376346	1
ENSMUSG00000004508	0.0763380504153958	5.05532484431423	7.25130800124032	0.0520213008063732	0.219255971128695	1
ENSMUSG00000004530	0.0774735051662321	6.26961581485092	7.43637150878414	0.0176507570941906	0.10769786474107	1
ENSMUSG00000004535	-0.0317544935377721	7.09576260097157	3.27699986873865	0.295990477978837	0.597263247564681	1
ENSMUSG00000004558	-0.05290624938772	9.70222416736704	3.66533605355805	0.0713652710547051	0.267252996560505	1
ENSMUSG00000004561	-0.196514817540379	5.02378668608803	45.0468873069298	2.52438977981227e-06	0.000105850052276271	0.0413873704400221
ENSMUSG00000004562	-0.00255749465874521	5.15976913426889	0.00582177468257683	0.947280973972277	0.982576312507086	1
ENSMUSG00000004565	0.0512486440698755	6.25079687073436	3.72961519029235	0.11573857163309	0.357755256773099	1
ENSMUSG00000004567	-0.0234403443958672	6.09429639963387	1.59144129520731	0.480634987843904	0.745703389355636	1
ENSMUSG00000004568	0.0333761369729999	6.16187876284823	2.04248655230559	0.311909663314789	0.611547348725898	1
ENSMUSG00000004591	-0.00562251275096086	5.26493558861892	0.0475313434408149	0.881697014312821	0.955627340052079	1
ENSMUSG00000004609	-0.0700596881928102	3.31027108256715	2.12704434209841	0.246533903121294	0.54254004586223	1
ENSMUSG00000004610	0.0583292973337324	4.76211277367733	4.20847258864905	0.156556004412911	0.425449310848612	1
ENSMUSG00000004626	0.076799556161576	6.53654905576544	7.0579115030532	0.0159334840286694	0.100627685150245	1
ENSMUSG00000004630	-0.0505164226221129	-0.726540631065107	0.0939022941536543	0.781744761268096	0.914368649567699	1
ENSMUSG00000004631	-0.0184913461389468	4.90731569036839	0.499067117315793	0.645240918717893	0.8474505216999	1
ENSMUSG00000004633	0.00603454649612152	5.59758345646195	0.0347950109734309	0.866042514909345	0.949927501885566	1
ENSMUSG00000004637	0.0256024490691626	4.00633630738696	0.276436946365022	0.605376278453083	0.825786931968689	1
ENSMUSG00000004642	0.056841909021233	3.52559906394721	1.46193037443893	0.319382514785568	0.617703943601438	1
ENSMUSG00000004655	-0.355068504032427	-0.316011494641984	2.59481608948589	0.124372769917084	0.372913599632516	1
ENSMUSG00000004661	-0.294496929340652	4.19644170870991	28.8403882325373	4.00426786872377e-05	0.000993191705109323	0.656499717077263
ENSMUSG00000004665	0.0613291528620469	2.78123123546117	1.63882297765796	0.385809969575899	0.678249458631445	1
ENSMUSG00000004667	-0.0217770065894174	5.44509065131404	0.845188894021357	0.553361109883795	0.793154564055135	1
ENSMUSG00000004677	-0.00322529527622155	6.94421419879766	0.0109604126907851	0.917762176156076	0.97033802206925	1
ENSMUSG00000004698	-0.125183764728587	4.12903290222481	6.99874403136113	0.0163152786172191	0.102486204187474	1
ENSMUSG00000004707	0.0608096401917028	-0.262839709796664	0.141209750739516	0.711413398070676	0.880399491501759	1
ENSMUSG00000004730	-0.0260543937625302	3.02666652134544	0.151664539276075	0.70145650532911	0.876144985061669	1
ENSMUSG00000004748	-0.0146032302194688	4.36798448100391	0.129985617145019	0.744736020355059	0.897526246230608	1
ENSMUSG00000004768	0.0387925730951801	5.01971880298743	3.07229350610122	0.32705601680746	0.626045930596416	1
ENSMUSG00000004771	-0.0016119036418491	6.2972751597142	0.00447002588420173	0.960271170189253	0.985949764231764	1
ENSMUSG00000004788	0.0898935527650409	4.7332515850648	9.43503848519012	0.0303583526950809	0.1559289449987	1
ENSMUSG00000004789	-0.0190675125737705	7.02192213652267	0.875050263122074	0.532043096885944	0.780218834834083	1
ENSMUSG00000004791	0.0323152844897344	0.638098909975046	0.0626978317435414	0.805078618426632	0.924765654231701	1
ENSMUSG00000004798	0.0310683274182889	6.83672017648748	2.14102120759665	0.314799730226009	0.613785112665938	1
ENSMUSG00000004815	0.0758244311092133	5.7852363451064	8.60904764551308	0.0291395051879976	0.151958966191713	1
ENSMUSG00000004837	-0.00432334701680719	2.3968664327277	0.00615695342574742	0.955654617567068	0.984972493557055	1
ENSMUSG00000004843	0.0271496277144793	5.41269371709925	0.589570891585843	0.461163197597502	0.732467676714889	1
ENSMUSG00000004846	0.0518138512480203	4.98986289151258	1.47974334225213	0.239312997112426	0.533392173854004	1
ENSMUSG00000004849	-0.295537411349203	8.05774966358622	182.877894990228	5.93400194334483e-11	2.94812005639814e-08	9.72879618611385e-07
ENSMUSG00000004865	-0.0977471244195882	6.70080537601062	9.7888839991992	0.00573065253244813	0.0478137650226398	1
ENSMUSG00000004880	0.00456812781761905	4.06726425955407	0.0192717278819767	0.924202681862743	0.972722905360828	1
ENSMUSG00000004885	-0.102780653043374	1.50159610934235	0.778561987621973	0.389055110934954	0.680597369161179	1
ENSMUSG00000004891	0.00297423087653302	4.21851904866594	0.00290008673528243	0.957637819871872	0.985405890717338	1
ENSMUSG00000004892	-0.0574487743310251	8.36268720336591	3.88872185309114	0.0639608793242155	0.249060557566878	1
ENSMUSG00000004894	-0.0530122826037647	6.16474079347507	1.36540197009046	0.257640519836036	0.554114695357709	1
ENSMUSG00000004895	0.0300858997461102	5.1719053240752	1.10493134176333	0.434377289629221	0.714522290709013	1
ENSMUSG00000004896	-0.00517997694438197	5.52778841401567	0.0358871034328937	0.886387827723254	0.957403966829395	1
ENSMUSG00000004897	-0.044406546226776	7.07501295262314	4.95063104453439	0.144763343204141	0.406587536927467	1
ENSMUSG00000004902	0.103109497363659	4.3310316946434	4.50270671882538	0.0477768911104336	0.208380215430969	1
ENSMUSG00000004929	-0.0181263056447777	5.3274189795441	0.451405425507292	0.62873542298953	0.839147673514859	1
ENSMUSG00000004931	-0.0532138007167978	4.16611822891213	1.56144031863062	0.256451082376388	0.553007430693264	1
ENSMUSG00000004933	-0.0506187403994131	7.804235719058	7.51745111446837	0.0878280153287791	0.30397726647991	1
ENSMUSG00000004934	-0.0145613200951293	4.86845415016947	0.228862144364969	0.719402370121792	0.884575077671283	1
ENSMUSG00000004936	0.0150505923814898	8.16588305451147	0.604556567686086	0.60891675769309	0.827930854401908	1
ENSMUSG00000004937	-0.0270287619631704	6.71951832959587	1.55841684048396	0.38400958815831	0.676317241148941	1
ENSMUSG00000004945	0.0574810988608785	5.04492207989906	3.78871021072799	0.144756166178143	0.406587536927467	1
ENSMUSG00000004947	0.00329487162667804	3.36880271727875	0.0043647916913804	0.956019418375823	0.98504698875602	1
ENSMUSG00000004951	-0.134060174820014	2.25181446717	1.95555980125044	0.178751189789949	0.459850267786948	1
ENSMUSG00000004952	-0.127522435432052	2.58672748771973	3.58190516086786	0.0925160554093562	0.313453343342921	1
ENSMUSG00000004961	0.0984636738626903	6.95575058657961	13.1589042358505	0.00189029196046392	0.020510480934352	1
ENSMUSG00000004980	0.00430624344437281	9.13980083323239	0.0463053811124717	0.881744713622876	0.955627340052079	1
ENSMUSG00000004988	-0.423827421445837	-1.11087103596449	4.79198217525662	0.0418219376473831	0.192857826620038	1
ENSMUSG00000004994	0.0158444284494028	3.77730696352497	0.163699973157521	0.762062986759518	0.905688092887359	1
ENSMUSG00000004996	0.179658855048001	3.90922398415897	16.8691124022124	0.000645017906223323	0.00890907209143334	1
ENSMUSG00000005034	0.0872738505428295	9.16667279266153	19.8789599531194	0.00260033920437537	0.026235422311221	1
ENSMUSG00000005043	0.120939031655454	2.66107999293476	5.23900156585962	0.0979706428764306	0.325147508088883	1
ENSMUSG00000005045	0.117259904259531	7.78817523324283	17.0352918413154	0.000616516811456304	0.0086391394220736	1
ENSMUSG00000005054	-0.0070859904849206	3.97180176873291	0.0343991155968961	0.8857992789093	0.957076524167521	1
ENSMUSG00000005057	0.0235138076478286	1.56250795743811	0.0477054949958124	0.829528743161698	0.935102724750392	1
ENSMUSG00000005069	0.0761637025361316	5.55846259940605	9.70940345269278	0.0348451978663848	0.17109276085515	1
ENSMUSG00000005078	0.0418518249358232	5.28542518098191	2.49563796373045	0.266489093123895	0.564846629834036	1
ENSMUSG00000005087	0.0714679597569991	1.99364166529953	0.430401914645855	0.519977638338031	0.773315800122644	1
ENSMUSG00000005089	-0.12467824355972	11.5364503127592	39.1675870295373	1.54896716125714e-05	0.000454033523794854	0.253953166088108
ENSMUSG00000005102	0.072303079150328	5.19147023451887	8.45585028103573	0.0595226197635343	0.238380782610935	1
ENSMUSG00000005103	0.0633310637785315	6.63319550111045	7.14819284308967	0.043163852064092	0.196792106838075	1
ENSMUSG00000005107	-0.203917590035854	0.0478891973949389	2.3557819720319	0.16339762495225	0.436516874872436	1
ENSMUSG00000005124	0.0345278666360399	-0.430395728891439	0.0153377933206784	0.902791072277629	0.964152554659668	1
ENSMUSG00000005125	-0.0498974552783306	7.05405641208398	1.2933856205248	0.270136081635009	0.569338097236917	1
ENSMUSG00000005142	0.0758855394710228	6.2020303904066	8.23521404259425	0.0203904155473177	0.118609866637639	1
ENSMUSG00000005148	-0.0721778009401228	3.26678370953686	0.704878577260601	0.412012205363013	0.696460723337808	1
ENSMUSG00000005150	-0.00920530738119943	4.23664169997894	0.0648201675567869	0.840944531954009	0.939188392464984	1
ENSMUSG00000005161	0.0876723799233642	7.01859838813097	18.8039260124539	0.00414426420308189	0.0376249158107872	1
ENSMUSG00000005198	0.310927579680542	6.94870363108668	60.6977753187564	3.24944192934683e-07	2.04634948128037e-05	0.00532746004316413
ENSMUSG00000005204	-0.073823796694191	6.29657578475037	14.8041456681031	0.0228413479117107	0.128335811861719	1
ENSMUSG00000005225	-0.0214106491260573	4.37953933195123	0.221156867303984	0.643730683060627	0.846891714715053	1
ENSMUSG00000005233	0.396203347682797	-0.906819359016276	6.02003623721308	0.0408833598137057	0.189774259384401	1
ENSMUSG00000005237	0.0581891773974888	3.39070771138971	0.598831889403591	0.448932363245535	0.725054075751794	1
ENSMUSG00000005251	-0.0240088870413637	0.0111252727706341	0.0265203095619803	0.873986009571406	0.952765718581992	1
ENSMUSG00000005262	-0.00857982222730777	6.20140420602662	0.139452141128851	0.79360826781713	0.919334563039854	1
ENSMUSG00000005267	0.0991384954512213	4.44975142066329	5.88155238106071	0.0258831414502062	0.14000465327487	1
ENSMUSG00000005268	-0.0404389152151672	1.18078048577741	0.0373856959727444	0.848817402158452	0.943105112715141	1
ENSMUSG00000005299	0.0446039500144505	6.47087570808121	4.61651550864496	0.160346944420184	0.431460389589515	1
ENSMUSG00000005312	-0.0473988838201627	7.51456118483626	6.0331165021602	0.112545968124718	0.352202929453094	1
ENSMUSG00000005320	0.306906819164068	-1.10226827064033	2.82664453649042	0.130538017570593	0.383680673730706	1
ENSMUSG00000005338	-0.0345417501992858	8.43988562254143	2.43288129063563	0.237938064730319	0.531977985988487	1
ENSMUSG00000005354	-0.0134923087054542	6.52996601058114	0.333596846461306	0.66862351409011	0.86068426746044	1
ENSMUSG00000005357	0.094182797810497	2.1579221846562	1.73838371914991	0.262779593674576	0.560389104877038	1
ENSMUSG00000005360	-0.029416783188063	9.12732720246445	1.98803441414685	0.30918902220796	0.609343559075257	1
ENSMUSG00000005362	-0.0197448125399221	5.70865318497736	0.583370505486383	0.575523427499862	0.806483746768358	1
ENSMUSG00000005370	0.0839444924072025	4.30041906336092	6.70982638714214	0.0642136609977138	0.249533769153239	1
ENSMUSG00000005371	-0.0159321204960201	6.96602128296688	0.732752472469976	0.602261447194345	0.823232750699532	1
ENSMUSG00000005373	-0.118936727354868	2.69524641134287	2.37702146601293	0.140292283254587	0.399946441307416	1
ENSMUSG00000005374	-0.022513157052857	4.93289914049482	0.371800231178378	0.572442014765135	0.804606243921529	1
ENSMUSG00000005378	0.0288331602726176	4.66188890569771	0.675316393582019	0.492448619032762	0.753564971909851	1
ENSMUSG00000005397	0.0518641912610279	3.68728562309979	1.36254116237014	0.332795713316239	0.63128378107367	1
ENSMUSG00000005410	-0.0426766991688334	3.06037602827423	0.79489898547916	0.513139239995268	0.768311769794527	1
ENSMUSG00000005413	-0.115092883958726	2.09469301117099	4.32187983394976	0.173951125370842	0.453334716333644	1
ENSMUSG00000005417	-0.0819382046518803	8.91201432855703	14.7838297723747	0.0047240904907848	0.0415512143757601	1
ENSMUSG00000005442	-0.0940303861288967	7.734086560037	12.5880742338256	0.00225847958675477	0.0236146510362528	1
ENSMUSG00000005447	0.170665593733099	2.10462665854283	4.25447139003405	0.0536735967878183	0.224255509514852	1
ENSMUSG00000005465	0.169519065604209	-0.0525506141483742	2.1497338743279	0.258954708066655	0.555903470113765	1
ENSMUSG00000005469	0.020614828404715	7.24663120455731	1.12415316475034	0.494948056024241	0.755408964138035	1
ENSMUSG00000005470	0.168231410062878	-0.19595183853062	1.44564764004024	0.283628759939727	0.585066281179606	1
ENSMUSG00000005481	-0.040422018827512	4.04825998144508	1.42606801290927	0.401385144806392	0.690091175451007	1
ENSMUSG00000005483	-0.00770146477452993	5.51081207197056	0.0417039089132554	0.840445148178387	0.939003543735619	1
ENSMUSG00000005501	0.0409747894104051	4.9266813229137	1.84621912077106	0.306855858464595	0.607817059263868	1
ENSMUSG00000005505	-0.0799972620164884	2.73762192593365	2.96086452168079	0.262884851471034	0.560449397642651	1
ENSMUSG00000005506	-0.188932948413524	8.56455497937183	74.0726009492211	7.64555208003748e-08	6.37724937711405e-06	0.00125348826352214
ENSMUSG00000005510	-0.102738440676044	6.25645442163931	20.8833987121457	0.00163273082906136	0.0183850425428991	1
ENSMUSG00000005514	-0.0948781913176656	6.2243184194508	13.7140407238972	0.00373895743347509	0.0347309955364443	1
ENSMUSG00000005533	0.069527737134859	5.18453180304613	2.77323107934899	0.112924424067047	0.352793351871848	1
ENSMUSG00000005534	0.00434653144688111	6.59292362458889	0.0320540962551633	0.889304136382866	0.958430998449543	1
ENSMUSG00000005540	-0.221273467629969	0.16817967087156	3.2431697757876	0.118418270608931	0.362693212580321	1
ENSMUSG00000005547	-0.40985767758267	0.705243672789409	9.04882764390762	0.00746636812310589	0.0582355401419225	1
ENSMUSG00000005553	0.121878976809945	-1.29043244969186	0.287700186563017	0.598175747835115	0.821153855882709	1
ENSMUSG00000005566	-0.00347212566016595	6.91839171837751	0.0394703341027446	0.909849534366008	0.967233171523331	1
ENSMUSG00000005575	-0.0512863544898544	6.49534468047855	6.64608891690541	0.104768857400425	0.337861018308411	1
ENSMUSG00000005580	-0.0901107828440245	5.89282788189783	10.4736298145263	0.00827868105105043	0.062623993427261	1
ENSMUSG00000005583	0.0861855994749571	7.14373667543448	6.80842493230777	0.0176152538446531	0.107521253456101	1
ENSMUSG00000005609	0.0468557701376001	6.13653547277387	4.02946048527662	0.157259838672562	0.426866730966333	1
ENSMUSG00000005610	0.0400268077044725	9.27874678699072	5.04124447254843	0.166562455345227	0.441447050660363	1
ENSMUSG00000005611	-0.200347989765299	2.68854691015453	3.07282707847629	0.0963917690576089	0.321600133027981	1
ENSMUSG00000005615	0.0457078874074096	5.57261426133311	4.92400124394999	0.204631515339721	0.493130917153268	1
ENSMUSG00000005621	0.126653560550434	5.45202600560544	22.7759576411554	0.00058427017340472	0.008320052224061	1
ENSMUSG00000005625	0.023930990236683	6.28789722646952	0.974560395363244	0.461117942756566	0.732467676714889	1
ENSMUSG00000005628	-0.00649268443557776	-1.23002686006179	0.00101568445339635	0.976729096072608	0.991853423977108	1
ENSMUSG00000005640	0.178306327874947	1.09904922994493	3.40366552159401	0.108719729205056	0.345745451826979	1
ENSMUSG00000005656	0.0408149827138523	5.21574994140872	1.6168014340578	0.284666958604395	0.585952892193228	1
ENSMUSG00000005667	0.10702599674169	3.18407536992911	4.12090028095853	0.09098444121327	0.310380756073983	1
ENSMUSG00000005672	-0.028647447213829	5.51678252892412	0.908554532785806	0.429072325551238	0.709863366658018	1
ENSMUSG00000005674	-0.0261656341974641	4.09333398280201	0.230549872711323	0.636820811367887	0.84335033944883	1
ENSMUSG00000005677	-0.0242942925398937	0.739429276373674	0.0413960887178065	0.842345363953055	0.939920522834706	1
ENSMUSG00000005681	0.547085393256566	-1.13187150676867	8.35644208347211	0.0110730420697462	0.0776480410942519	1
ENSMUSG00000005682	-0.101404052474297	5.67043239668834	14.3317290099629	0.00417944670058718	0.037836570213212	1
ENSMUSG00000005683	0.0311893163926632	7.95709409120802	4.11390944004331	0.290446700859563	0.592031435377293	1
ENSMUSG00000005686	-0.150427032652343	5.29251092784143	36.0769164729464	6.08181005679682e-05	0.00139111629931052	0.997112758811838
ENSMUSG00000005687	0.0296968695159484	5.8662733482057	1.55608429202724	0.385926768621063	0.678345920430489	1
ENSMUSG00000005698	-0.0482953934282876	6.27839929270537	7.48219359197136	0.136210861115323	0.393372744052442	1
ENSMUSG00000005699	-0.0199011078565727	4.04170201121771	0.230876201418373	0.681182097580675	0.866845531404394	1
ENSMUSG00000005716	-0.15648863173835	5.67353778665435	1.18834757368936	0.28984711812854	0.591197250773502	1
ENSMUSG00000005718	0.141447083785103	1.92050314776482	4.41792322496419	0.116215533461272	0.358486109331618	1
ENSMUSG00000005732	-0.0845024781646279	5.12326278750648	7.40637922754463	0.0288833934167398	0.151243447801804	1
ENSMUSG00000005774	0.0480800448968966	4.03549391545131	1.6701226500502	0.320700015721481	0.619010684925085	1
ENSMUSG00000005779	0.0120224265873548	6.44691603467726	0.254544879184091	0.705854849587764	0.87850074083287	1
ENSMUSG00000005802	0.0546890989280374	5.89557106689307	4.97088630005896	0.109835746174051	0.34744993178033	1
ENSMUSG00000005803	-0.0594486182759987	2.65979369246797	0.900084306995058	0.412014184547325	0.696460723337808	1
ENSMUSG00000005804	-0.0948239013935041	4.54132389173649	12.4312234190151	0.0269323209439188	0.144393525793181	1
ENSMUSG00000005813	0.05725043298168	5.11537157256643	5.0771941241099	0.141002621082219	0.400956658672652	1
ENSMUSG00000005823	0.0785069963838892	4.92977013194304	5.23008227394489	0.0496876544242948	0.213473484691619	1
ENSMUSG00000005846	0.00877291257488066	5.53299019162899	0.159510179265706	0.808452897667859	0.925782562372923	1
ENSMUSG00000005871	0.0422443606145367	8.39006829108281	4.6549042353667	0.149899534844435	0.414645330483299	1
ENSMUSG00000005873	0.0278133156108526	8.31858175840349	2.32445262872207	0.343138778254958	0.639364620211463	1
ENSMUSG00000005881	0.0564753068515948	6.50899647828457	7.259120331661	0.0743802247550534	0.274036805586315	1
ENSMUSG00000005882	0.0567094683622946	5.61153583598252	6.7055044074534	0.112813492138289	0.352666471297591	1
ENSMUSG00000005886	0.0361834442385098	7.06885471139706	3.25014642403017	0.234593736206778	0.528366157820666	1
ENSMUSG00000005892	-0.0670805940525617	2.52517618873658	0.282516746305584	0.601466422014675	0.822519449613652	1
ENSMUSG00000005893	-0.0109020733329864	6.13555911036215	0.164240260978927	0.741109859060066	0.895856089308397	1
ENSMUSG00000005897	-0.061616786600051	3.87964937990421	2.52112467434502	0.222175784872977	0.513182867426382	1
ENSMUSG00000005899	-0.0379947241918931	6.52871281736561	1.49161993143193	0.237507698492786	0.531523166364896	1
ENSMUSG00000005907	-0.0279682206972908	4.85927566514823	1.01847206341247	0.490248620915254	0.752304955064169	1
ENSMUSG00000005917	0.0559103020325492	1.54080244205172	0.351907326767689	0.570558684044377	0.804009828165991	1
ENSMUSG00000005936	0.051299114301822	6.23470813781661	6.1260168594623	0.1166067967871	0.359394703668464	1
ENSMUSG00000005947	-0.260826253700737	-0.992515355926544	2.32313946055123	0.190637646134192	0.475605045331418	1
ENSMUSG00000005949	-0.0572553364213278	4.61470833697873	5.04148528403838	0.175281837446948	0.454922546294556	1
ENSMUSG00000005950	0.00623311821663663	0.140756269222704	0.00144599033883028	0.970079663004728	0.989347731230634	1
ENSMUSG00000005951	0.0747295058683831	2.38238084199809	1.77179252049652	0.338850795443024	0.636582879716785	1
ENSMUSG00000005958	0.0622004550492468	3.22121938501727	1.11583360000817	0.318849869102288	0.61690807226627	1
ENSMUSG00000005968	0.194553819579099	1.11402806699182	4.09776149491778	0.08236354268766	0.29177836697584	1
ENSMUSG00000005973	0.0171685757318269	5.86305107324936	0.354499744218975	0.616414150275773	0.831462556253234	1
ENSMUSG00000005980	0.00271286571561298	2.91153826983324	0.00261035117023961	0.968261378899323	0.988713036623708	1
ENSMUSG00000005981	0.0227865722900832	6.09257253420016	1.08079740234042	0.493713199069018	0.754536002822626	1
ENSMUSG00000005982	0.0425647725635687	6.03595075623325	4.59067227132846	0.203523014525534	0.491495039497146	1
ENSMUSG00000005983	-0.0557858426045732	1.78823117549061	0.515222956189009	0.548328540134698	0.790872386338381	1
ENSMUSG00000005986	0.0188116644008299	5.39660909701026	0.344855321336815	0.613373999380478	0.830273011876068	1
ENSMUSG00000006005	0.0248569056986123	7.01273243234404	1.83501817617138	0.415584616774975	0.698751836563714	1
ENSMUSG00000006010	-0.0474877469999846	5.76553987210094	4.46573537781094	0.17284167248096	0.451735887187206	1
ENSMUSG00000006014	-0.0282404163262605	0.696626355558001	0.075911180800794	0.819507059981959	0.930676816058062	1
ENSMUSG00000006019	0.0270139603008805	4.103137296808	0.452944194497877	0.569322635176111	0.80319465296335	1
ENSMUSG00000006021	0.0700549912670185	4.93301305638683	7.37239902546824	0.0802025165207936	0.286946257496888	1
ENSMUSG00000006024	-0.113321801821108	7.67995274248339	23.0435834789215	0.000138368933440445	0.00269105416815669	1
ENSMUSG00000006050	0.0285005168125432	4.9020193086609	1.44457205535164	0.478953159013381	0.744518540061096	1
ENSMUSG00000006057	0.125206194246914	6.24279669014124	17.6544161960995	0.000522033323917808	0.00762810725992198	1
ENSMUSG00000006058	-0.0150320352172451	5.47481739069617	0.462164606110082	0.68091527220674	0.8668200838386	1
ENSMUSG00000006095	0.106500204155264	5.4075206220438	16.8958381417876	0.00407235804350102	0.0371743830195831	1
ENSMUSG00000006127	-0.0251976144564303	5.68178064997053	1.18420539404666	0.475752167884522	0.742280433505731	1
ENSMUSG00000006134	0.0466636621941384	5.64015371932475	2.74001216221119	0.190817216619302	0.475737266799491	1
ENSMUSG00000006154	0.0627431267739677	3.21439060100967	0.115495490702304	0.73785206509812	0.894046246462652	1
ENSMUSG00000006169	-0.0103970609525688	5.82609093754311	0.195007737069554	0.763595780204645	0.906161376010508	1
ENSMUSG00000006191	-0.0334005726988105	3.49462087424777	0.721886191910384	0.55916690304813	0.796620029138121	1
ENSMUSG00000006205	-0.0743991660858656	6.89571020954464	4.00977262375752	0.0603224090110176	0.240220037827456	1
ENSMUSG00000006215	-0.0808718100406478	5.48176786401159	8.7906933973579	0.0265479983542309	0.142893773150891	1
ENSMUSG00000006218	-0.0246479297803279	1.59845794273116	0.0475969747804719	0.829719525322062	0.935102724750392	1
ENSMUSG00000006219	-0.0646304878206558	2.0607419669096	0.764389744703639	0.450893193363574	0.726239699891521	1
ENSMUSG00000006235	-0.240724853911102	3.88447722944567	30.9300070400225	2.66380753665843e-05	0.000711288673672881	0.436731245635149
ENSMUSG00000006241	-0.0359851318202013	4.01990274294118	0.808889588483664	0.456731247717755	0.729289302612384	1
ENSMUSG00000006262	0.0474243299926187	5.27325249541103	2.25490503884778	0.208491147579355	0.497628819997603	1
ENSMUSG00000006270	-0.183663997203647	0.0757812545570217	1.45769958699491	0.242711093879417	0.538232376743382	1
ENSMUSG00000006273	0.0426965131851247	8.89821293221516	5.72098789443917	0.142606477555103	0.40324822344186	1
ENSMUSG00000006276	-0.116821667073679	6.17095033206565	28.8676246895531	0.000375973848501226	0.00588176645627634	1
ENSMUSG00000006281	0.0494141882659479	3.32565684275544	0.980208156247429	0.410975537819959	0.695970777606306	1
ENSMUSG00000006288	0.0222135212505702	5.25340776768595	0.788848552842866	0.558247508847799	0.796074446165057	1
ENSMUSG00000006289	-0.0202778896191086	4.70170423982466	0.494632272223175	0.626116993938965	0.837471195090672	1
ENSMUSG00000006299	0.0406851429236682	6.98822216561299	4.05644883555438	0.18367158036942	0.466722808455772	1
ENSMUSG00000006301	0.0222033141684393	6.09148437929925	0.418065799343018	0.525952103595282	0.776883262289721	1
ENSMUSG00000006304	-0.031176759546962	7.40725513039964	2.463508069626	0.299561494876515	0.599964660212614	1
ENSMUSG00000006307	-0.00186216326465058	6.96960439318732	0.00598770688019165	0.951637881392768	0.983925273723557	1
ENSMUSG00000006310	0.299208467591388	0.899727285259439	13.3361511745741	0.0116503691763109	0.0806620788199399	1
ENSMUSG00000006313	-0.0383885111459862	-0.153799067584743	0.0541567016586311	0.818571774177079	0.929976040304428	1
ENSMUSG00000006315	0.0223615227711585	5.47856435066506	0.725239335745071	0.541064928915888	0.785819337415743	1
ENSMUSG00000006333	0.0685790819513362	7.41149412816756	6.03945597983056	0.0242064798621668	0.133669665658546	1
ENSMUSG00000006335	-0.0155788153191971	4.0461894857033	0.179971827558741	0.746491336540149	0.898153920276877	1
ENSMUSG00000006342	0.0127410357071507	3.13611603398661	0.0472502353915733	0.842304431359407	0.939920522834706	1
ENSMUSG00000006344	-0.0192429474223764	1.98872311958809	0.0656579005112756	0.825649606152379	0.93297438092689	1
ENSMUSG00000006345	0.0372657393113757	1.75940755730406	0.265324383981283	0.688102942058994	0.870683625457838	1
ENSMUSG00000006356	-0.208905759245953	6.64348820519419	65.3874748163284	1.90511119015644e-07	1.35213411093571e-05	0.00312342979626149
ENSMUSG00000006360	-0.0477627050467736	1.8551003721452	0.382789063468578	0.599785443194307	0.821961887508318	1
ENSMUSG00000006362	-0.175824649379523	3.9353701108784	8.60760680209228	0.00877864290690621	0.0654505913864153	1
ENSMUSG00000006369	-0.0644579369172868	2.50521054864235	0.979800113083734	0.391064270877462	0.681948258458643	1
ENSMUSG00000006373	0.0641425540248541	7.64386092000713	5.00925785712974	0.0379058891298296	0.181238568761609	1
ENSMUSG00000006378	0.0207071587381609	2.68437982029791	0.0950852773109438	0.775289868872865	0.911570733627972	1
ENSMUSG00000006386	-0.131159881756104	4.19084555539061	20.0051018844241	0.00464187019828916	0.0410040204207709	1
ENSMUSG00000006390	-0.101548731801477	4.85796563729332	11.8304499381739	0.0121041318650215	0.0828935847648399	1
ENSMUSG00000006392	-0.0590723457923017	4.55422792672715	3.43452605571787	0.167798063818643	0.443431537122285	1
ENSMUSG00000006395	-0.0493742502942962	3.4590389516392	1.00041775849374	0.392777360682665	0.683172589475101	1
ENSMUSG00000006398	0.245670022219876	0.486144025092329	3.98871387909858	0.0609378045664538	0.241147792871593	1
ENSMUSG00000006403	0.0264475838914849	6.05613546445517	0.300447647537447	0.590243944849801	0.815802518615114	1
ENSMUSG00000006411	-0.143521053422308	2.00011804275829	4.17069244015912	0.107297840401047	0.343248408463447	1
ENSMUSG00000006412	-0.0743809858842581	5.67736318246525	8.82151380650462	0.0354021172825477	0.172486690296395	1
ENSMUSG00000006418	0.0462423663148373	5.98464060138859	4.23404834470395	0.171289302220975	0.449685846263071	1
ENSMUSG00000006423	0.0394542951789439	5.34185337558122	1.91966985932301	0.290553292889836	0.592031435377293	1
ENSMUSG00000006435	-0.0440100443937435	7.57068435128517	4.46172416820801	0.139884031087227	0.399193872830776	1
ENSMUSG00000006442	-0.0851621129273753	5.8340042525349	11.8068722359167	0.013391237636497	0.0894264813166798	1
ENSMUSG00000006445	-0.177503853997775	1.24539711109702	3.02889473579031	0.0986273210768616	0.326308516922671	1
ENSMUSG00000006456	0.0777312494615717	4.5523029524452	4.9503721905806	0.0701385181754816	0.264288900364748	1
ENSMUSG00000006457	0.373022621987246	-0.84807802367537	3.97680558365533	0.0612890125529862	0.242070190509807	1
ENSMUSG00000006463	0.0442190420972143	4.57921074341513	2.40231273646394	0.300053705809175	0.600363742584991	1
ENSMUSG00000006464	0.120212872926453	5.92324049909105	14.9045596678874	0.00112103594484244	0.0136244509382445	1
ENSMUSG00000006471	-0.0622102529604423	5.73657601893875	7.13295564727531	0.0752191974285785	0.275579607115429	1
ENSMUSG00000006476	-0.028904489316508	8.33135173592623	0.321744403065685	0.577472041287222	0.80782031714198	1
ENSMUSG00000006494	0.156065502094315	5.11156738434612	18.0535196100781	0.000469720741687627	0.00701372637519913	1
ENSMUSG00000006498	0.0386800284185325	5.15177022569411	1.29095529156152	0.3163375102585	0.614934014783983	1
ENSMUSG00000006517	0.0303903955239104	3.91671629009332	0.190323551096624	0.667764291771699	0.86068426746044	1
ENSMUSG00000006519	-0.0521850251279662	2.47361888374088	0.624987034216874	0.493704505225976	0.754536002822626	1
ENSMUSG00000006522	-0.246311653039498	5.18935147731717	22.885762174098	0.000143248065180718	0.00276951890169561	1
ENSMUSG00000006526	0.0973690529270068	4.92325219132939	17.8277351794758	0.0154002319510561	0.0980912209936146	1
ENSMUSG00000006527	-0.095343840529171	4.91265361108065	5.73032098213562	0.0276136195133165	0.146819939583449	1
ENSMUSG00000006538	0.0118039208961543	-0.960474438950841	0.00548645059282941	0.952417194044712	0.984092104981748	1
ENSMUSG00000006542	-0.216202548642889	-1.72833957879238	1.12381453713987	0.402981298617994	0.691377328484648	1
ENSMUSG00000006567	0.0448396865066947	1.78575649776646	0.40956760848342	0.6295409136655	0.839591727873138	1
ENSMUSG00000006575	-0.0771473652865543	7.94761599801392	9.33167401731151	0.00914047356405874	0.0675645013898752	1
ENSMUSG00000006576	-0.0112059567569666	8.03039804626671	0.239246098800669	0.704303520315445	0.877710158068219	1
ENSMUSG00000006585	0.156361708775287	-0.0805067090668806	1.36957074757144	0.304350856666925	0.605121549242571	1
ENSMUSG00000006586	-0.0697875446646716	5.33894400343966	6.45081797257438	0.0612106962997701	0.241877408010299	1
ENSMUSG00000006587	-0.0991485032955976	1.36965914290376	1.2355246981995	0.337569593782093	0.635729263438189	1
ENSMUSG00000006589	0.0983466209065116	3.68397555298375	5.40886170509526	0.0677457143550299	0.2587816837956	1
ENSMUSG00000006599	-0.0413280077966683	5.27539904908591	2.99653113009304	0.272654155718999	0.572463189768842	1
ENSMUSG00000006611	-0.0316559756421798	2.20621765229226	0.193471979938281	0.70093923948475	0.876107252523631	1
ENSMUSG00000006638	0.310357319554498	-1.1130015873846	3.08080653580916	0.131883282632111	0.385080395147544	1
ENSMUSG00000006641	0.187533598932544	4.7237298842808	49.7383618514766	6.51615153585153e-06	0.000226339628030267	0.106832304430286
ENSMUSG00000006642	-0.191010798784852	-1.36122090672319	0.775428521416619	0.392746008676954	0.683172589475101	1
ENSMUSG00000006649	-0.115728017405392	2.01878292474562	2.73308518180077	0.180500840302546	0.461959300149896	1
ENSMUSG00000006651	-0.0221176479379735	10.3707365927716	0.695727395444096	0.443071825877119	0.720424181057635	1
ENSMUSG00000006673	-0.00377818358993609	6.62528056094448	0.0434965853060438	0.903730321005476	0.964500625757374	1
ENSMUSG00000006675	0.0402003769128753	5.86946800699689	3.19330710228486	0.241876012553079	0.536984675888719	1
ENSMUSG00000006676	0.00921283251256323	7.51278910764251	0.13996636273752	0.757916177706133	0.90376869739495	1
ENSMUSG00000006678	-0.0657460552779549	2.25415862219225	1.39759051231044	0.416166162693363	0.699276413781832	1
ENSMUSG00000006699	0.0166578232358426	7.94477524810434	0.879927721599609	0.573014781756215	0.804841732693406	1
ENSMUSG00000006705	-0.126928682660706	4.56693998743566	20.7017009244636	0.002867158286723	0.0283450834813891	1
ENSMUSG00000006711	-0.144499967984242	5.54774075924177	20.6734131191223	0.000241930378659867	0.00417652339156939	1
ENSMUSG00000006715	-0.0884186422878141	2.2049414330938	1.3237079368975	0.280739423838081	0.581665974197565	1
ENSMUSG00000006717	-0.0114682799591295	5.10032662049619	0.176129576456788	0.768636166978846	0.908957729199234	1
ENSMUSG00000006720	0.305819710574196	1.49380355823896	10.0419319421413	0.00524499283330917	0.0448574113208679	1
ENSMUSG00000006724	-0.143937640253324	0.723796830385162	2.41222751728639	0.24052689214184	0.535028303316935	1
ENSMUSG00000006728	-0.0435450553031991	5.50236312231806	3.38972468333162	0.231797913272662	0.524761057828138	1
ENSMUSG00000006731	-0.0282373347156439	6.73893479623521	0.703010987983627	0.4126207229039	0.696504639067443	1
ENSMUSG00000006732	0.000658656131401236	3.65582047335413	0.000278956976735377	0.990318573251029	0.996432906052251	1
ENSMUSG00000006736	0.00937911652860638	4.96334850452516	0.106376805467588	0.814340611499348	0.927959416132532	1
ENSMUSG00000006740	0.0139223142376604	8.89336311713288	0.216733660083885	0.647047261507363	0.849074744070212	1
ENSMUSG00000006763	-0.0201717698628275	3.71954094893071	0.201601729930368	0.703184052126423	0.877241099879219	1
ENSMUSG00000006764	-0.252688332228046	0.33382564331518	1.99509416220719	0.174634489858984	0.454139946306662	1
ENSMUSG00000006777	-0.135114083552384	-1.36000586615188	0.282234272553585	0.601646868038084	0.822616996204185	1
ENSMUSG00000006782	0.0244628682354301	9.32739470548956	0.368344906314425	0.551383921802015	0.792472043452968	1
ENSMUSG00000006784	-0.141520377461914	1.5098650169988	3.10920653434172	0.149288678411013	0.413374072377732	1
ENSMUSG00000006800	0.174817362198519	6.14620914687986	21.2493209807553	0.000210445596942543	0.00373000601283567	1
ENSMUSG00000006818	0.0537009478080148	6.89370110748756	4.27018331038699	0.0799628680218537	0.286492836804697	1
ENSMUSG00000006850	-0.0341193571669949	3.61440279117218	0.576071704165953	0.534930525619584	0.781886687313494	1
ENSMUSG00000006906	-0.0169203961748344	4.89085936545324	0.527147972588971	0.674138417009095	0.863202196729845	1
ENSMUSG00000006920	0.00536151939924382	6.5305277635326	0.0560331572682269	0.864679925821407	0.949146501051377	1
ENSMUSG00000006930	0.0560240065345365	7.58981935522212	0.525420635549571	0.477729514438849	0.743399166583301	1
ENSMUSG00000006931	-0.0240801779164248	3.61142056004716	0.193079250072469	0.665524501877327	0.859586919044307	1
ENSMUSG00000006932	0.0282039185287286	8.72868916547927	2.20313394642688	0.33324343658664	0.631655123629865	1
ENSMUSG00000006941	0.080137319250571	5.76469526095928	12.9477498995648	0.0217969185473539	0.123997390556512	1
ENSMUSG00000006958	-0.0137073941586111	3.93109504523488	0.0506557466538038	0.824426896527804	0.932649745741601	1
ENSMUSG00000006998	0.0123231929137157	7.49028543036907	0.557580553417555	0.680670187557177	0.866764095145625	1
ENSMUSG00000007021	-4.03954465300988e-05	6.84379332471836	2.77100475890634e-06	0.998958195829462	0.999515095449599	1
ENSMUSG00000007029	0.00983383622209417	5.62003871097981	0.104142273088985	0.782509276662408	0.914583369682683	1
ENSMUSG00000007030	-0.817002070491873	2.19661005807117	75.9790931130732	6.33065078342101e-08	5.61032538346959e-06	0.00103791019594187
ENSMUSG00000007033	-0.0960798593942301	0.768654740395736	1.02504468006064	0.428281932211096	0.709308187153377	1
ENSMUSG00000007035	-0.370442924426672	0.122688180544385	7.72624438475928	0.0122536918029474	0.0834504777307979	1
ENSMUSG00000007036	0.0190162846077421	6.17478480210063	0.738418340115332	0.5638583930073	0.799347890475978	1
ENSMUSG00000007038	0.0296860211492581	5.48316472292552	1.52104072840361	0.416415454756993	0.699298497221649	1
ENSMUSG00000007039	0.008471657766195	3.01199971110566	0.0372383637257489	0.898279722003193	0.962731282019831	1
ENSMUSG00000007041	-0.0553615200066167	3.13325217580487	1.4864684850193	0.384761198722277	0.677223128482937	1
ENSMUSG00000007050	0.00661195702983826	2.70369916535264	0.0111552725158526	0.926917073012053	0.973414594051519	1
ENSMUSG00000007080	0.267964066369302	1.2141051549747	8.30416725237452	0.0126246987399549	0.0854238282466201	1
ENSMUSG00000007097	-0.0833323156549733	10.3203226187606	6.65335448591553	0.0187613785627921	0.112014858534952	1
ENSMUSG00000007122	0.0789500095555036	0.417041266434338	0.455137789509531	0.552610634836838	0.79301863319085	1
ENSMUSG00000007207	0.105911262960252	5.37228309862991	1.71657165638874	0.206385634265803	0.494836571188628	1
ENSMUSG00000007216	0.0212839094713618	3.46290816648939	0.210631494731251	0.713931976810629	0.881859019046958	1
ENSMUSG00000007279	-0.363985300059708	1.01911892086818	16.6245893465934	0.0035791057405637	0.0335119580905437	1
ENSMUSG00000007338	-0.0326638571707354	4.87579448888469	1.71171580894351	0.419403997514845	0.701788991554999	1
ENSMUSG00000007379	-0.192009768187118	-0.0388333809009853	1.90894469573955	0.199935482501491	0.487234351362192	1
ENSMUSG00000007411	0.0427083065580796	6.15872773705771	3.02808479962924	0.195805904841692	0.482005081865283	1
ENSMUSG00000007415	-0.106068610522052	5.71984457111974	15.2766259981655	0.00252862934588017	0.0256698935762882	1
ENSMUSG00000007440	0.126268721853424	6.84693766774237	23.2125090420335	0.00013291684354353	0.00261166583788019	1
ENSMUSG00000007458	-0.0079291616797753	6.62608641101858	0.156174348155794	0.799607244529877	0.922027332258499	1
ENSMUSG00000007476	-0.0540559373811135	3.602891238871	1.21418181094449	0.328724999124475	0.627774765363515	1
ENSMUSG00000007564	0.0365608374954044	8.80958014332927	4.22136311727222	0.210025356417908	0.499758159815221	1
ENSMUSG00000007570	-0.0743074310194704	4.39786957491431	3.34513617133222	0.0932814942033567	0.314681090013175	1
ENSMUSG00000007589	0.0545472242710881	3.55828986741501	1.82085928514267	0.332458048082595	0.630862233601175	1
ENSMUSG00000007594	-0.0991704977727077	5.68445648247154	2.70602261729558	0.117082978535461	0.360213066820958	1
ENSMUSG00000007603	-0.00506337463219229	6.38188563379731	0.0399776910467291	0.874580538527764	0.952930679149511	1
ENSMUSG00000007610	-0.132977991052675	4.74109148143017	17.6228006080929	0.00128429172448751	0.0152358631135838	1
ENSMUSG00000007613	-0.049823138148232	5.39400248034898	2.39177602039842	0.175883690836335	0.455691073208234	1
ENSMUSG00000007617	-0.393444334505885	7.24881345471861	49.3442823156002	1.37090121873031e-06	6.47721195420272e-05	0.0224759254810834
ENSMUSG00000007646	-0.141886294845066	1.01403564029187	2.97463513339954	0.215698391414705	0.506353826924984	1
ENSMUSG00000007653	0.0897869471965808	6.72112688631713	5.30475570886368	0.0332341137063665	0.165564659439647	1
ENSMUSG00000007655	0.00803230135087749	4.04544639875934	0.0611977897950062	0.86778191572129	0.950703943083899	1
ENSMUSG00000007656	-0.455878429150855	8.93159829913172	231.73914488264	8.08534999272431e-12	7.09030143257729e-09	1.32559313130715e-07
ENSMUSG00000007659	-0.0173664241020078	6.6238118197811	0.20775833302546	0.653906716608793	0.85330799458421	1
ENSMUSG00000007670	-0.0914723591352936	6.81837251440644	11.4170665941296	0.00329300413058048	0.0313888387912018	1
ENSMUSG00000007682	-0.131124242766547	5.95731984715641	6.58560505831843	0.0192884065643432	0.114044376472535	1
ENSMUSG00000007721	0.0308343351789008	5.38687393030946	0.810095663548826	0.408515053097885	0.694509348500603	1
ENSMUSG00000007739	0.0193577753010628	6.28574297274287	0.617683049685824	0.551658968464148	0.792608505121221	1
ENSMUSG00000007777	0.0273826587318399	3.57846684658419	0.542658315171043	0.622916382526678	0.836107492846957	1
ENSMUSG00000007783	0.10751919721201	6.91888477709564	16.8974354511761	0.000640058233942548	0.00888548242632352	1
ENSMUSG00000007812	0.0587496263623268	4.81802847211963	1.57863493543261	0.224801873212769	0.516338850003272	1
ENSMUSG00000007815	-0.0381043081225654	6.81550066421266	2.88060395911103	0.216327082998408	0.50699600631193	1
ENSMUSG00000007817	-0.0533085370354098	7.01693019576103	2.65819122097249	0.120154052592897	0.365274558179221	1
ENSMUSG00000007827	0.0462127348892441	4.29613662775013	1.22819787732591	0.309051161395358	0.609221328733545	1
ENSMUSG00000007833	0.069379949658606	2.80774692105408	1.96221779814473	0.32542145519138	0.624155914583841	1
ENSMUSG00000007836	-0.0705377144581732	6.66706134482371	6.35963807783348	0.0232189870828884	0.12968331184457	1
ENSMUSG00000007837	-0.00474047035425719	2.25307804708022	0.00499741475019244	0.953404997593536	0.984140340730806	1
ENSMUSG00000007850	0.0364798802279039	8.38701015464154	2.90419907255451	0.212151278481609	0.502125048463402	1
ENSMUSG00000007867	-0.0520144858202502	2.98761237204841	0.93947539994726	0.437010464553294	0.715948300220536	1
ENSMUSG00000007872	-0.0831144730890583	4.9838400028558	1.8606055721775	0.189141460279254	0.473897044558921	1
ENSMUSG00000007877	-0.322882862345908	-1.02942913109738	3.52766507914559	0.110563030355044	0.349062369087416	1
ENSMUSG00000007880	-0.0530021200813939	7.6342845705074	7.53519938587572	0.0748333539992476	0.274964777861422	1
ENSMUSG00000007888	-0.297734020075548	-1.32586330764733	1.97674364704242	0.180827380634618	0.462452557525853	1
ENSMUSG00000007891	-0.0295581389053438	8.37015516840518	1.58709372398384	0.310264561833033	0.610292440462217	1
ENSMUSG00000007892	0.00368173096096557	8.4333898697337	0.0260431263744298	0.899820845962219	0.963083044796021	1
ENSMUSG00000007908	-0.00985480969844742	4.49978074707244	0.108267273397277	0.820096856455677	0.930676816058062	1
ENSMUSG00000007944	-0.109807996679979	4.66440112094147	7.25776913017181	0.0147164880353378	0.09480425199975	1
ENSMUSG00000007950	-0.0425644940582143	7.54091404609853	1.77836078613486	0.198756122961672	0.486141524087217	1
ENSMUSG00000007987	0.112233196074246	4.79247289102944	14.8210775279831	0.00632581370911085	0.0514698341245024	1
ENSMUSG00000007989	-0.0193032010118264	2.77189742336469	0.0796169051447746	0.7842778080236	0.915360997179669	1
ENSMUSG00000008028	-0.206532476012453	2.1132462606362	11.0703724911353	0.0142755496299185	0.093023702775244	1
ENSMUSG00000008035	-0.0449148418575735	5.9373369229511	2.89282416015263	0.186939102754003	0.471088258990219	1
ENSMUSG00000008036	0.040223723848601	6.21132042885086	2.59373729728263	0.22071907861677	0.51176772493903	1
ENSMUSG00000008090	-0.103740396729426	3.86249933278402	3.97109529975133	0.0614582549681476	0.242504955524135	1
ENSMUSG00000008129	-0.0561279901049715	0.922440963042757	0.388064369718083	0.630870056558044	0.840630248477661	1
ENSMUSG00000008136	0.225436169281473	3.09266616264274	10.1070606003363	0.00512758010970948	0.0440832070784934	1
ENSMUSG00000008140	-0.00802773710293387	7.3473934776449	0.128803614023963	0.789083201497792	0.917454016634019	1
ENSMUSG00000008153	-0.0367551068128369	8.36392980407087	2.52431059045512	0.209509764864176	0.499042945655696	1
ENSMUSG00000008167	0.00804814524907215	3.79645098284576	0.0652524027052666	0.876696143183373	0.953904517354088	1
ENSMUSG00000008200	0.0704623849833477	6.42010012028491	9.63741067916825	0.0276633915431955	0.146841657606529	1
ENSMUSG00000008206	0.0800119100656104	5.75532904166363	12.3072509817528	0.0223518314138718	0.126408511911152	1
ENSMUSG00000008226	-0.0663227225483181	5.23376779001671	4.52658662460079	0.0804362220640719	0.287435017598182	1
ENSMUSG00000008301	0.0129262986286887	4.85907246034623	0.173993381651491	0.750764432430755	0.899915282354945	1
ENSMUSG00000008305	0.00229579504397853	6.03170403975439	0.00586466522625115	0.945381739318236	0.982528121451616	1
ENSMUSG00000008307	0.0782181095852526	0.776675304903222	0.695709712859238	0.517933509318579	0.771535515653107	1
ENSMUSG00000008318	-0.0387840082697587	3.82013863001406	0.720297470792912	0.459393188930254	0.731356205435709	1
ENSMUSG00000008333	0.00893140255521826	4.12175107754339	0.0707675019448486	0.85063256170043	0.944133339897852	1
ENSMUSG00000008348	-0.0492127614148815	4.60993253024763	2.39047790405028	0.245158443495039	0.540983166816812	1
ENSMUSG00000008373	0.0991239713783185	4.89536927546111	17.6534705683999	0.0141750659715784	0.0926635592520048	1
ENSMUSG00000008384	-0.307247617329576	2.76557861478739	22.5121433589908	0.000156170226311242	0.00294377093955961	1
ENSMUSG00000008393	0.0770394356840995	6.86933177394141	6.9786780610662	0.0164470975765615	0.102998535052607	1
ENSMUSG00000008398	-0.0799705406733425	3.32136308791306	2.30979453001485	0.18251079169967	0.464767561830386	1
ENSMUSG00000008429	0.00228939952605469	5.39377350582784	0.00701033676544341	0.950630828902476	0.983679591724918	1
ENSMUSG00000008435	0.0347628977535524	4.63522702963782	1.02520450724432	0.409503662374309	0.694999317358696	1
ENSMUSG00000008438	-0.0942868949988819	0.191388464818365	0.559873975756994	0.504560590314019	0.762280766512932	1
ENSMUSG00000008450	-0.0389801776049877	4.09894000131743	1.37815080841639	0.412590380942305	0.696504639067443	1
ENSMUSG00000008475	0.101045945325374	6.03515415735308	16.342638673224	0.00266482263900312	0.0267379236024824	1
ENSMUSG00000008489	0.0236963869403321	5.52620494118985	0.388134739462391	0.54098895314008	0.785816770331498	1
ENSMUSG00000008496	-0.312475096237656	2.23768150015355	18.3041806440508	0.000439861754301887	0.00666483411175651	1
ENSMUSG00000008540	0.121573063917189	3.17054841821206	4.79003425467058	0.0546387672623256	0.22651524623087	1
ENSMUSG00000008575	-0.00985351484539256	5.48061637801702	0.115368706209571	0.787426855503007	0.916725678559666	1
ENSMUSG00000008604	-0.10196051467759	7.38325691705143	22.2509002681924	0.000670801672581023	0.00918012806508002	1
ENSMUSG00000008658	-0.107135482511268	8.54175090498368	18.4775582056122	0.000420446269273747	0.00641826497648332	1
ENSMUSG00000008668	0.00177576679472688	6.35651541904691	0.00346322539268832	0.95597623442129	0.98504698875602	1
ENSMUSG00000008682	0.05493774018338	6.8875192166111	5.93413639718956	0.0747222189816324	0.274679547130911	1
ENSMUSG00000008683	0.00375318234080287	6.61436328108766	0.0142479470342507	0.906290449939041	0.966038094190922	1
ENSMUSG00000008690	0.00781389553711316	6.3029635357012	0.0956890285892998	0.809789808100675	0.925932299876159	1
ENSMUSG00000008730	-0.0459736734040121	7.30548429227092	7.75774192732106	0.12642271948775	0.376314709479958	1
ENSMUSG00000008734	-0.0385563972615325	7.78295619740669	1.76391901395145	0.20050712521284	0.48823916795849	1
ENSMUSG00000008763	-0.0754771974106097	7.05236789782971	7.64248451635676	0.0131984486135061	0.0884599825076443	1
ENSMUSG00000008822	0.0909298425666518	3.28419193908975	3.90272857246433	0.13837066828283	0.397161608280286	1
ENSMUSG00000008845	0.0605230651424327	3.54523512894867	0.77920939540205	0.388862044337665	0.680477448704879	1
ENSMUSG00000008855	-0.0177167423461534	7.68092333683865	0.519840614069626	0.552383295986574	0.79301863319085	1
ENSMUSG00000008859	-0.00622288321574675	5.65564398326059	0.0676609355827126	0.860721897169604	0.947655328997089	1
ENSMUSG00000008892	0.0670279135440964	5.70953759463792	6.92030412412831	0.0571191348690295	0.232392900891834	1
ENSMUSG00000008958	-0.0095240628369063	4.71478181431186	0.103704867199776	0.81821980725334	0.929881015046271	1
ENSMUSG00000008976	0.0225928208394429	5.16361832228353	0.623400092330928	0.556987320761178	0.795522878637469	1
ENSMUSG00000008999	-0.0318588553713023	3.61287447758484	0.477621191027996	0.562141562464289	0.798225438818814	1
ENSMUSG00000009013	-0.11898934100986	7.10749347830929	21.4587771416873	0.000200147940690457	0.00359018105866526	1
ENSMUSG00000009030	0.0476375129023235	4.69642143701854	2.58736948090614	0.254722805572562	0.551092689015855	1
ENSMUSG00000009035	0.0109838828924	6.55154114686084	0.292089919174369	0.727242674468903	0.889720442348905	1
ENSMUSG00000009073	0.00713705760447986	6.98244574340615	0.127823092987917	0.815657648563253	0.928337879083272	1
ENSMUSG00000009075	0.183050921252865	3.58404043964646	4.88186242290108	0.0401483726468127	0.187872794842356	1
ENSMUSG00000009076	0.0529230160772853	2.84237905865016	0.956784497298195	0.449866243767053	0.725577599050113	1
ENSMUSG00000009079	0.0253918698051652	8.29774705426031	1.6966701992556	0.386891969153918	0.67930109963737	1
ENSMUSG00000009090	0.0286201502658159	7.50693355874921	2.60588524009829	0.339280342855176	0.636750179141854	1
ENSMUSG00000009092	-0.0244512059504408	1.06720497541516	0.0479545394648957	0.829091774498234	0.93506802334875	1
ENSMUSG00000009097	-0.131768063465751	1.05727824773764	1.09343855655228	0.309362856184545	0.60936440669302	1
ENSMUSG00000009112	0.0295753282614344	5.47892252820629	2.17342067272324	0.418753580330635	0.701185198799353	1
ENSMUSG00000009145	0.218741326273995	0.82334647490088	5.89125857292846	0.0682537846909591	0.260055960959394	1
ENSMUSG00000009207	0.0146110088165704	5.32181253922387	0.260074039185641	0.696353588178607	0.874174355144584	1
ENSMUSG00000009216	-0.254269224343234	5.98792286501273	29.6642599409995	3.4022734684804e-05	0.000864810442104436	0.557802735157361
ENSMUSG00000009281	-0.0698505940537877	1.73107586956164	0.504498768585702	0.486507502474548	0.749792301473042	1
ENSMUSG00000009291	-0.104187577855987	6.91963914846826	17.6958771152895	0.000669364168108363	0.00917366936412857	1
ENSMUSG00000009292	0.134411270272756	5.89383914876978	19.076554968079	0.000360359781746613	0.00568633168598241	1
ENSMUSG00000009293	-0.0366564922843849	5.42410706599017	1.75581264202513	0.320621771088609	0.618932525255828	1
ENSMUSG00000009356	-0.158725673919017	0.893780519535856	4.04300694191371	0.179872269798656	0.461246117947505	1
ENSMUSG00000009376	-0.140747201882697	0.12536320805337	0.306662103215082	0.586456904752142	0.813891545607528	1
ENSMUSG00000009378	0.0230745391809251	1.59563388583868	0.080309381128655	0.810984778742484	0.926328388043097	1
ENSMUSG00000009394	0.0851980146530763	8.09282047010096	8.45318932741302	0.00929763918197392	0.0683870768902927	1
ENSMUSG00000009406	-0.113191661352643	6.15745326553665	15.5464233334994	0.000932196690973746	0.0117564344219343	1
ENSMUSG00000009418	0.0183266593054623	7.16403892036275	0.603353727431523	0.54459971761575	0.788616178264461	1
ENSMUSG00000009470	0.0660617357085572	6.58225233951215	8.77927400079278	0.0350104352317348	0.171490470788989	1
ENSMUSG00000009535	-0.0294633487434648	5.93291701057034	1.46525705402332	0.386517343522675	0.678910632853466	1
ENSMUSG00000009545	0.0574946351458454	-0.359374265466168	0.123571432857858	0.729218486152354	0.890211249476384	1
ENSMUSG00000009549	0.0321751237808421	5.90716345884395	2.19834195462775	0.346641757691774	0.642822261888546	1
ENSMUSG00000009551	-0.0589510649899374	-0.067716822718162	0.189686428400226	0.700717591969155	0.875993586400021	1
ENSMUSG00000009555	-0.0979501029136763	6.5290727812248	18.3616850798496	0.00181320512199012	0.0199112511554106	1
ENSMUSG00000009563	0.0278102173307526	4.46442549802337	0.837411906502695	0.52446433954382	0.775931406072832	1
ENSMUSG00000009566	0.0781696610974758	3.17815108151666	2.50566060401825	0.215880362914617	0.506583620730092	1
ENSMUSG00000009569	-0.0140338587492264	8.37876382852549	0.38646639937302	0.630961636741796	0.840683952408107	1
ENSMUSG00000009575	-0.0304823358697021	7.81790191801771	2.28209312394872	0.303212275078555	0.604103202079586	1
ENSMUSG00000009585	-0.125344374159031	2.48883124496373	3.68029934036809	0.0988283902607491	0.326539995631798	1
ENSMUSG00000009596	0.288897889620682	-0.455123849227596	2.47615919110321	0.132759171284374	0.386536425716092	1
ENSMUSG00000009614	0.00559590853985959	3.59849611652576	0.0195604879416981	0.919834908160707	0.970818418906578	1
ENSMUSG00000009621	0.0482133810988701	3.90862500845586	0.873232193355958	0.362261858374503	0.655477670019863	1
ENSMUSG00000009628	0.223394618552607	0.254693938020306	2.93063021181487	0.117295537152249	0.360715000646931	1
ENSMUSG00000009630	-0.0194868368981818	6.1961045860628	0.793583682210954	0.553047225223954	0.793142867175186	1
ENSMUSG00000009633	0.0468687465928634	1.70243567643033	0.320875455029169	0.622937055512387	0.836107492846957	1
ENSMUSG00000009640	0.0349007126652239	4.61201097638813	1.69123484243668	0.41030258223604	0.695359813495956	1
ENSMUSG00000009647	0.177970395363838	4.92721715511567	16.8515956199085	0.000648106702871545	0.00894419982624493	1
ENSMUSG00000009681	-0.314692620322462	8.91176946953867	184.733894360601	5.45464426488402e-11	2.88480299105721e-08	8.94288927227736e-07
ENSMUSG00000009687	-0.122096377760901	3.50941050516109	6.57637737692061	0.0319705874960323	0.161378627462269	1
ENSMUSG00000009731	-0.186047713747613	4.45233873359979	32.0883947769602	2.1414920330509e-05	0.000596091033648039	0.351097618818695
ENSMUSG00000009733	0.0523355312834193	4.53956651003351	3.41466827939986	0.223614949872562	0.514621996513286	1
ENSMUSG00000009734	0.603561332089572	1.78170939075322	52.0988852242129	9.46176019843775e-07	4.70547486595968e-05	0.0155125558453387
ENSMUSG00000009739	-0.105500454761534	6.50616296829234	25.9160999678437	0.000828594609910445	0.0107815941503823	1
ENSMUSG00000009741	-0.098344847791959	7.01509755031682	33.7117076791208	0.00123752391123442	0.0147343533222137	1
ENSMUSG00000009772	0.0803788173895775	0.515618282086065	0.586722719505108	0.536395138744215	0.782683712718895	1
ENSMUSG00000009828	0.014228855968278	5.23689912390836	0.142826305841686	0.70984671090285	0.879925103396472	1
ENSMUSG00000009863	0.0156619286066997	6.66684295887782	0.870656353393765	0.615295305849675	0.831444818454306	1
ENSMUSG00000009876	-0.131820032590966	1.37270835919351	2.51968738047652	0.199383751003104	0.486732667911836	1
ENSMUSG00000009894	0.0553399656014782	7.73390977010311	8.7477187743604	0.0631959084202022	0.247514791817777	1
ENSMUSG00000009905	-0.0760797246740534	5.41249088596604	6.88108629999201	0.0393500457787392	0.185654980975694	1
ENSMUSG00000009907	-0.00773421030317674	5.8010889855854	0.112168659499923	0.823484495436734	0.932321122370186	1
ENSMUSG00000009927	-0.0596750905640432	6.58798593727775	6.1284845343909	0.0565655087567753	0.230905999003355	1
ENSMUSG00000009995	0.0126847440856806	6.14322394784099	0.507953505520746	0.700794869120017	0.875993586400021	1
ENSMUSG00000010021	0.00455121826521104	2.34082301930049	0.0031087844142406	0.956141660335525	0.985085662898698	1
ENSMUSG00000010025	0.0787687847614655	5.69840962241698	14.8584532957434	0.0256418163801612	0.139296746041333	1
ENSMUSG00000010044	-0.20381046700164	2.5681295416734	10.6694638986771	0.00597142116687677	0.0493960600542336	1
ENSMUSG00000010045	0.00745722803500829	4.8318034856703	0.0607220560205293	0.854984924093744	0.945777104159045	1
ENSMUSG00000010047	0.178008826297584	2.96263543572881	11.0705044172705	0.00861651691256349	0.0645353105443026	1
ENSMUSG00000010048	0.0387131025698877	3.62498898023362	0.804370874269531	0.478815817728999	0.744446214477661	1
ENSMUSG00000010051	0.0394240734230648	2.05138221538617	0.349083108871535	0.646400692566364	0.848362100114116	1
ENSMUSG00000010054	0.03392954146894	5.51450293786521	2.1916739537475	0.351340803861041	0.646853731533046	1
ENSMUSG00000010057	-0.0773220400819846	4.91402853569024	8.98995368933474	0.0548153012741704	0.227000976102557	1
ENSMUSG00000010064	-0.103542344830024	6.50117037076453	13.9891242640145	0.00146859290003264	0.0169560426732642	1
ENSMUSG00000010066	-0.0414567935171288	7.40557330929388	2.01908311462281	0.172193587330676	0.451120783682715	1
ENSMUSG00000010067	-0.0185577636228133	2.77811189109155	0.0938526422425702	0.792447153762232	0.919018963424475	1
ENSMUSG00000010080	-0.322631250940999	2.07011826791268	4.84862122769546	0.0407582236327942	0.189354229657031	1
ENSMUSG00000010086	-0.220313315983169	8.78747475191798	61.9615244175027	2.80523344788902e-07	1.84706033647151e-05	0.00459918023781405
ENSMUSG00000010095	-0.00125759684976884	6.4000369512743	0.00567258749437759	0.968690678294571	0.988896275663976	1
ENSMUSG00000010097	0.0832138403775883	6.94567594605512	16.4180200765462	0.00672270850011999	0.0537915109123803	1
ENSMUSG00000010110	0.0279179958535295	6.31130598620711	1.69038688064791	0.388846567094542	0.680477448704879	1
ENSMUSG00000010122	0.0374035684890688	0.678574259800047	0.0507230911606707	0.824312288864681	0.932627206843358	1
ENSMUSG00000010136	0.0553113943923664	-0.308402977837134	0.189124045938628	0.730247380526714	0.891002887827303	1
ENSMUSG00000010142	-0.0691069785856314	0.781777247443628	0.365060386666554	0.567778474870232	0.801941242644223	1
ENSMUSG00000010154	0.0994464792046051	4.06731177441914	6.5667524788798	0.0391246062353296	0.185122054611321	1
ENSMUSG00000010175	0.0366769637435162	5.31665319178494	1.26689121118173	0.333683396891812	0.632302313887578	1
ENSMUSG00000010205	0.0336752914292223	5.4396529768892	1.9213131502344	0.359329632478581	0.653371810166819	1
ENSMUSG00000010277	-0.0788784561335609	8.50977339237119	21.8608010283959	0.00681960418285793	0.0543810362733248	1
ENSMUSG00000010290	0.00995570663738441	5.40184826430546	0.151004048561843	0.787625278183843	0.916739977430739	1
ENSMUSG00000010307	-0.0752999842112687	3.68324441860763	3.39395892434821	0.161463384132205	0.433326597290473	1
ENSMUSG00000010311	-0.0119778375636683	-0.901895850208504	0.00306819808065778	0.956428583632727	0.985085662898698	1
ENSMUSG00000010342	0.348992028387541	-0.89697573587709	2.67265952016677	0.119215058290194	0.363701317578661	1
ENSMUSG00000010358	-0.0678115701545424	0.956100274104412	0.476618054329708	0.560768189827583	0.797241976432814	1
ENSMUSG00000010362	0.0987403809902683	2.62484661843743	3.11500684142421	0.177056148832853	0.457283484580123	1
ENSMUSG00000010376	0.0190813961988771	5.62712388063582	0.516119718942702	0.593452528108648	0.81789292185115	1
ENSMUSG00000010392	0.0408842323392719	5.84245870745591	3.96767998445483	0.235594906618491	0.52933763448136	1
ENSMUSG00000010406	-0.0242622273598985	4.16385209436085	0.327932072339397	0.604711069981406	0.825017724252738	1
ENSMUSG00000010453	0.00818836323655274	6.64832972747299	0.174870905069786	0.793196120785792	0.919237322420517	1
ENSMUSG00000010461	0.334490278092851	1.52706692985681	7.98227465677257	0.0111062022061252	0.0777481576299842	1
ENSMUSG00000010476	-0.0852603378465978	0.239775394252163	0.500671226054438	0.541447636414614	0.786134785601983	1
ENSMUSG00000010492	0.120826249761627	1.27703562995708	2.05150332623875	0.25289207129151	0.549172146982206	1
ENSMUSG00000010505	0.162136949046499	4.31045782381117	23.8188999321665	0.000350661851021415	0.00559612071854597	1
ENSMUSG00000010517	0.0964123519408409	4.95446362689491	9.77867155116437	0.0153975610372285	0.0980912209936146	1
ENSMUSG00000010529	-0.075376972162954	1.66613425399747	0.625590375203857	0.439135383955477	0.717522884188764	1
ENSMUSG00000010538	-0.0679012365688297	-0.320336532246572	0.214423462133312	0.675600278746778	0.863931563064771	1
ENSMUSG00000010554	0.023403100472933	5.10156366999363	0.670297792061935	0.546583680771482	0.789814863938696	1
ENSMUSG00000010592	0.0377650192530077	3.50741534908623	0.597109382243894	0.50437500280603	0.762088677119953	1
ENSMUSG00000010607	0.0297440434464812	3.77602756926885	0.676707396031045	0.570579710320909	0.804009828165991	1
ENSMUSG00000010608	-0.0214485650515741	7.61069341304732	1.03002865463706	0.470208353443654	0.738699305740582	1
ENSMUSG00000010609	0.113698102934894	3.85006912347396	8.96013939522593	0.0266475417032961	0.143335448236725	1
ENSMUSG00000010651	-0.381772679524921	-0.65775780087363	2.75616790239567	0.113963318923667	0.354877229582815	1
ENSMUSG00000010660	-0.00854772292892642	3.3825712662651	0.0255634034794052	0.884998790509262	0.956526809308415	1
ENSMUSG00000010663	-0.111764706433246	7.86613718053189	23.5997817906806	0.0001468847321934	0.00282379800012601	1
ENSMUSG00000010721	0.0523089811021808	5.05565669915048	2.80163576831934	0.184329101630723	0.467668774564485	1
ENSMUSG00000010751	0.271996751043521	0.511255406967122	3.82486544911602	0.065982388223096	0.253884356405891	1
ENSMUSG00000010755	0.0087983188662528	5.04695584397311	0.0840772015841522	0.822830820108964	0.931992269843463	1
ENSMUSG00000010797	0.221728192436707	3.27434731033829	22.5569125036171	0.000292774609636758	0.00484363241674536	1
ENSMUSG00000010803	0.134898058151591	7.73728717684831	16.1785932735698	0.000780238344777614	0.0102829643590265	1
ENSMUSG00000010825	-0.516327596124369	2.66368303390189	9.33678888705709	0.00672911803124238	0.0538165317669361	1
ENSMUSG00000010830	-0.308985755998103	-1.04729695544144	4.57959396793558	0.121521980097755	0.367296408560232	1
ENSMUSG00000010911	0.0528678061486189	3.12181790397112	1.62224987327795	0.411490526055355	0.6963892333578	1
ENSMUSG00000010914	0.00219041310058737	5.11001850137359	0.00676388156453697	0.955249005125903	0.984802077535005	1
ENSMUSG00000010936	0.0607317043822009	4.97847456397384	5.03423512414602	0.126124656616845	0.375829470235037	1
ENSMUSG00000011096	-0.0402908410000361	5.11521718042498	1.24629006594069	0.300702462456924	0.600770626388785	1
ENSMUSG00000011114	0.0456825881648308	5.15269798521645	3.5273898765231	0.237132868094082	0.530974238241255	1
ENSMUSG00000011148	0.0550283842000139	4.85254404051565	1.06756850041263	0.314993137887045	0.613995065468802	1
ENSMUSG00000011154	0.208073911850315	0.285312149277746	1.48965179007403	0.237805645616351	0.531899530679411	1
ENSMUSG00000011158	0.0458564186759173	5.44454024575512	4.06526599223522	0.211050811921301	0.50121789823692	1
ENSMUSG00000011171	-0.0787116829386361	1.66311316000153	0.179312948833982	0.67691256392223	0.864464678105985	1
ENSMUSG00000011179	-0.0476426828692527	5.48472018530007	2.60192405400077	0.190648146259108	0.475605045331418	1
ENSMUSG00000011254	-0.106520236879531	2.98375298821231	5.28948861271753	0.110630953622205	0.349142345454486	1
ENSMUSG00000011256	0.013637295811838	4.09267462580343	0.158966677823158	0.774654649728311	0.911211291598197	1
ENSMUSG00000011257	0.105919134074317	4.48969144307526	6.68198642606854	0.0185435599248728	0.111322469779674	1
ENSMUSG00000011267	0.103822661104854	-0.6883841603998	0.366658046549624	0.573830625871718	0.805268604910281	1
ENSMUSG00000011305	0.0179264975690996	0.355348294143318	0.0211431268413529	0.894607458935939	0.961020134271702	1
ENSMUSG00000011306	0.0717925776627844	5.58778266961444	10.0520835281091	0.0459916118051646	0.203847654919079	1
ENSMUSG00000011382	-0.0701555154272931	4.22004588013331	2.74853239045695	0.12822357239031	0.379843940054522	1
ENSMUSG00000011427	0.102227977354966	4.1988602447253	3.91736082195245	0.0630776317271113	0.247148596023182	1
ENSMUSG00000011589	0.0208743143813281	5.35083690074481	0.45663113041308	0.576196302296299	0.806819406045333	1
ENSMUSG00000011658	0.052520042832614	4.78932514724016	4.89673119945966	0.200213553481996	0.48774163585993	1
ENSMUSG00000011751	-0.0276986180642833	8.43738715746311	0.924443903622737	0.348877079314412	0.644480688413126	1
ENSMUSG00000011752	0.00830374881673224	5.62620550736196	0.166479365367211	0.816480686799208	0.928802893572908	1
ENSMUSG00000011831	-0.044196287802465	6.05320673503256	4.20442485604743	0.185470657865901	0.469095048906374	1
ENSMUSG00000011832	-0.00600812956966044	6.68142134693307	0.0990436500485845	0.847206849421711	0.94215691275904	1
ENSMUSG00000011837	-0.0750451173307068	4.42819344885444	2.80470871512112	0.111037314402353	0.349953242911683	1
ENSMUSG00000011877	-0.292129106475524	8.40519388806131	127.33890497455	1.15233723889587e-09	2.54954837125618e-07	1.88925690316978e-05
ENSMUSG00000011884	0.0564035318764683	6.11760310815233	1.98110964181814	0.176077156146206	0.455976145161435	1
ENSMUSG00000011958	0.0119638677395568	5.05679652795326	0.305588211694989	0.760420580369279	0.904592614653485	1
ENSMUSG00000011960	0.0913918123247711	5.60147097109519	10.9640445510857	0.0108712450057493	0.076659811556671	1
ENSMUSG00000012017	-0.230052969628261	1.9837711631728	4.91141697846372	0.0396149158394403	0.186464182439805	1
ENSMUSG00000012076	0.0317234417590938	6.0624953180361	2.22636380553611	0.342161257626561	0.639015504223123	1
ENSMUSG00000012114	-0.0480386570838192	6.13437242269725	4.42762081270564	0.146499564305986	0.409482646966508	1
ENSMUSG00000012117	0.0201973080327825	5.86152489212913	0.602453397436423	0.5577404414918	0.795785873924958	1
ENSMUSG00000012123	-0.359030922947343	1.12524323804344	13.6748127314645	0.00161446457245145	0.018256726180377	1
ENSMUSG00000012126	-0.0398411917524675	4.68385849042363	1.50752096068363	0.339301366214966	0.636750179141854	1
ENSMUSG00000012187	0.168539242987753	-1.67532747631327	0.570606408547264	0.524717993237541	0.775931406072832	1
ENSMUSG00000012296	0.0949840621277568	5.08951123250171	6.95132393315037	0.0166287364480333	0.103696187289359	1
ENSMUSG00000012405	0.00329814432600631	6.1522300296656	0.0258403542877959	0.920245505176055	0.971189253772863	1
ENSMUSG00000012422	0.00983304080676235	5.67920279457597	0.164423658757227	0.780805915134261	0.913857294305127	1
ENSMUSG00000012428	-0.244962194560989	-1.24529954820578	1.36925673835058	0.25699334337449	0.553448819732663	1
ENSMUSG00000012429	-0.0316265736507492	2.88026957511882	0.214454882434646	0.648772137550709	0.850249336142596	1
ENSMUSG00000012443	0.226076770402902	1.28862125221345	5.53972515661122	0.032199730622714	0.16216300255964	1
ENSMUSG00000012483	-0.0169742937980527	2.45835935300345	0.099759235043446	0.825056369698011	0.932649745741601	1
ENSMUSG00000012519	-0.228337543707271	-1.19009573163143	1.93148867042554	0.281556228857204	0.582548507333905	1
ENSMUSG00000012535	-0.0164019133122278	5.95841399868151	0.614115979679421	0.628391150729834	0.838963592525703	1
ENSMUSG00000012609	-0.0344114646245479	5.2924797357546	1.82628908183667	0.360574227331423	0.653888512158179	1
ENSMUSG00000012640	0.0870383264666805	4.93491534834666	6.84361379420606	0.0298068792888568	0.154353691074165	1
ENSMUSG00000012705	-0.450246639512272	0.375558350789032	12.7641495287323	0.00213700215224041	0.0226039679264397	1
ENSMUSG00000012819	0.362462454363805	1.05529449137186	2.28733324004749	0.147556758197635	0.410953277984903	1
ENSMUSG00000012848	0.014129845912384	7.22996362888291	0.280573943347344	0.639968691145636	0.845383684050344	1
ENSMUSG00000013033	-0.0611085654713283	9.0061435242772	8.77946419449162	0.0353974559485111	0.172486690296395	1
ENSMUSG00000013076	-0.206550273946241	6.30423446889692	8.48944287652347	0.0091727627906474	0.0677726209791186	1
ENSMUSG00000013089	-0.14964455650165	5.99115911083621	4.00133568488004	0.0605680927677165	0.24049014558082	1
ENSMUSG00000013091	0.47079962060789	-1.56541330402001	7.1581961394809	0.0538173162193273	0.224684211717818	1
ENSMUSG00000013150	0.0365385034603256	3.87749011861765	0.977725259209891	0.472082034821536	0.740011947690896	1
ENSMUSG00000013155	0.132035485243362	2.53692813859583	5.55294411391647	0.0794492290946091	0.285151075088905	1
ENSMUSG00000013160	-0.0138070888606405	7.20597221725934	0.70206505876462	0.648173604029378	0.849736625464709	1
ENSMUSG00000013236	-0.00963118232219033	8.6024058124929	0.184539021726193	0.740883528259132	0.895678619553206	1
ENSMUSG00000013275	-0.125504836138648	6.92182793476509	20.4439732491328	0.000255906177512985	0.00435912589648877	1
ENSMUSG00000013367	0.0111205261091268	5.25134822799625	0.108947629451704	0.769814038292797	0.909605900808559	1
ENSMUSG00000013418	-0.2735488092019	-1.64780611629885	1.58550106362498	0.264701325360966	0.562803557164186	1
ENSMUSG00000013419	-0.0134191050264222	6.27556706289607	0.208421106791592	0.680387331602707	0.866703817122008	1
ENSMUSG00000013465	0.117990616381613	5.24594307900543	16.2547163238206	0.00196330397974555	0.0211904995048902	1
ENSMUSG00000013495	0.0200711361547307	5.18877291900557	0.666499165575854	0.600926220709206	0.822519449613652	1
ENSMUSG00000013523	-0.0125092887116909	7.95763463304887	0.0743759553756874	0.788130510485671	0.916931572481732	1
ENSMUSG00000013539	-0.0104712094845801	5.66407017186796	0.239176275338184	0.767932020179966	0.908387119108986	1
ENSMUSG00000013584	-0.0998162063796464	1.89430764832252	1.1698627829098	0.293514087864533	0.594902147427248	1
ENSMUSG00000013593	-0.0114170659605532	7.45059906925357	0.378453419591556	0.703351053722596	0.877315925576838	1
ENSMUSG00000013622	-0.286728475012241	5.49411713307423	105.036049242291	5.31674310844408e-09	7.92436393299461e-07	8.71680032629407e-05
ENSMUSG00000013629	0.0896957526503184	4.89563152086656	9.71137880696692	0.0256757967321341	0.139388969345477	1
ENSMUSG00000013646	0.0385883290015717	5.53796178108103	2.86207410006289	0.287871492002273	0.588999514710752	1
ENSMUSG00000013662	0.0296549698020941	6.46042567402025	1.26797637624699	0.350006077594103	0.645568571967969	1
ENSMUSG00000013663	0.0846651290064316	6.96215799054202	7.92465113962026	0.011353511472537	0.0791415053538453	1
ENSMUSG00000013698	0.0556176209477079	8.77381947078929	3.89567795624594	0.0637450372250887	0.248596547408499	1
ENSMUSG00000013701	0.064331149274755	3.04946965219882	1.44210197130192	0.332724282980392	0.631221316762732	1
ENSMUSG00000013707	0.0307131867622628	1.33808156958361	0.136660923809395	0.766905417862113	0.907827749158797	1
ENSMUSG00000013736	0.0655590654980257	4.6510787805965	4.58047111680248	0.119084302115674	0.363574606897948	1
ENSMUSG00000013766	-0.209963530588675	-1.22504016366093	0.932658389304504	0.346796438327679	0.642944182799508	1
ENSMUSG00000013787	0.00992988257470699	7.96233930915972	0.231756150340629	0.737032300627141	0.893562417272941	1
ENSMUSG00000013822	0.0368315989036018	4.56538083548863	1.83054314150389	0.389714375334624	0.68116920934021	1
ENSMUSG00000013833	0.0282838978008272	6.00957473958699	1.03482927973585	0.40035558855046	0.689538680118366	1
ENSMUSG00000013846	0.0705348895409876	3.94645924479273	1.61502585343038	0.219746813341206	0.510666053115391	1
ENSMUSG00000013858	-0.0769591823090208	6.78005345007153	7.34410345522942	0.0142234914457822	0.0927951222656584	1
ENSMUSG00000013878	0.0414272122283945	4.53071287911003	1.8324667180654	0.336919470976158	0.63535017536056	1
ENSMUSG00000013921	0.0587932541656913	8.45245887998524	8.78678156493216	0.0442005772548178	0.199303758001303	1
ENSMUSG00000013936	0.149249386556898	-0.971336391259338	0.557962771702605	0.473423388007036	0.740627523509099	1
ENSMUSG00000013973	0.161987669012299	2.61151783190487	6.4685571898784	0.0281824163022848	0.148664966305006	1
ENSMUSG00000013974	-0.182985875059867	0.336662107302878	1.72288337709751	0.205589555260536	0.494034841957249	1
ENSMUSG00000013997	0.0320039166407565	5.01087411027236	1.35980794985656	0.418148157006395	0.700776649028298	1
ENSMUSG00000014039	-0.0179656779677249	4.68725294264685	0.382982712781469	0.667346815804129	0.860548716255261	1
ENSMUSG00000014074	0.0518803219764103	5.27524167707146	4.09340265643949	0.170718542575699	0.448618449355439	1
ENSMUSG00000014075	0.0614240299307163	3.53394472190014	1.71425836582344	0.278010183423573	0.579011300461062	1
ENSMUSG00000014077	0.0590186561862281	6.70407978164391	13.1662240199695	0.0579678491444078	0.234578167503795	1
ENSMUSG00000014158	-0.053013326513529	1.80628293480713	0.425308190999263	0.565211518954146	0.800292726189666	1
ENSMUSG00000014164	0.012617327524934	4.77012767064741	0.0760867828108097	0.785771214907782	0.915789252082871	1
ENSMUSG00000014177	0.00560536875150696	4.76873173568343	0.036358802241606	0.89156845232566	0.958941968400313	1
ENSMUSG00000014195	-0.102043152164362	7.43414383727277	28.7422020542347	0.000664615705489431	0.00912594178517522	1
ENSMUSG00000014198	-0.0965520529070647	-0.272024928224414	0.244169700453948	0.627105209527964	0.837997384482106	1
ENSMUSG00000014226	-0.0224802963355921	5.71999689061945	0.537128865820261	0.522294637134675	0.77454000540825	1
ENSMUSG00000014232	0.0202697945883161	3.92063047161021	0.425899142075121	0.684547457745301	0.869136185993511	1
ENSMUSG00000014243	0.0945363006672304	3.12719534737975	3.76728996730478	0.140519486008873	0.400129984196487	1
ENSMUSG00000014245	0.0272852665194446	3.21994922158354	0.425571859917442	0.662031863385734	0.858108473511868	1
ENSMUSG00000014294	0.0285338270755651	5.70429170291584	1.07460649088531	0.419387905786047	0.701788991554999	1
ENSMUSG00000014301	0.0192324795107348	3.36486566045701	0.217635903844347	0.746310545098597	0.898153920276877	1
ENSMUSG00000014303	-9.15096287890491e-05	3.81309831297157	5.67452092651715e-06	0.998590067557125	0.999443511238573	1
ENSMUSG00000014313	0.0595274266095482	7.31735809413362	6.62443747565409	0.04845386040143	0.21038641688123	1
ENSMUSG00000014329	0.0723525686414822	3.07025836299108	1.3537397307274	0.268581436501758	0.567776908536604	1
ENSMUSG00000014349	0.0350946879957235	6.26851892403861	3.00742353168199	0.28160893787267	0.582584042450779	1
ENSMUSG00000014353	0.059622509689346	5.70677070369019	7.16513959222782	0.0911661500332295	0.310806618797005	1
ENSMUSG00000014355	0.0718046150534037	7.07296169584778	10.5628118054859	0.0184380001840939	0.110851123219002	1
ENSMUSG00000014361	-0.0224050347004729	5.69501528566414	0.375837066753241	0.547403900055897	0.789955720571818	1
ENSMUSG00000014402	-0.011902586041928	5.34403718562824	0.186030651093968	0.749839839990685	0.899679972900687	1
ENSMUSG00000014418	-0.00989590107058777	4.88229841567425	0.103219591917823	0.806583619452756	0.925087470489618	1
ENSMUSG00000014426	0.0721478182031712	4.42620032361332	3.67174000580169	0.101206037418455	0.331060052568947	1
ENSMUSG00000014444	-0.129198442939704	2.99961255208268	3.71873050843074	0.069508702555092	0.262969213972442	1
ENSMUSG00000014470	-0.193887353087615	5.47141432349854	47.9322903845644	1.667914066124e-06	7.55399202047044e-05	0.027345451114103
ENSMUSG00000014496	0.034188070373134	6.48177679648564	1.85524518770649	0.279595433745549	0.580322463129292	1
ENSMUSG00000014498	0.0271284778687183	6.66765470507326	2.80196652269469	0.384324318648184	0.676653479836446	1
ENSMUSG00000014503	0.0591014647332026	3.5199528705609	1.39441357390248	0.298338467856487	0.59929378891869	1
ENSMUSG00000014504	0.000843707492499838	4.86484431926154	0.000999367589533623	0.983372897716375	0.993798844730319	1
ENSMUSG00000014547	0.082774963999761	3.20957577628031	2.97533122880573	0.18658765603924	0.470767838295676	1
ENSMUSG00000014550	0.0372280697642897	5.99461135889228	2.52201599554183	0.268481512675823	0.567675316007238	1
ENSMUSG00000014551	0.0259552307195843	4.67754045799717	0.674053782513418	0.534380778002619	0.781886687313494	1
ENSMUSG00000014554	-0.089457240447721	4.60969152333005	7.02622780094881	0.0346843613144069	0.170663296443488	1
ENSMUSG00000014592	-0.0431222725282124	7.93729258260284	3.91870710108775	0.143093011479676	0.403936922339123	1
ENSMUSG00000014599	0.0330649092192323	4.87830760750442	0.416913934492199	0.526516385611651	0.776986631288659	1
ENSMUSG00000014601	0.142793329560175	5.34119492808571	23.6784837564426	0.000143003026293426	0.00276804559159472	1
ENSMUSG00000014602	0.0173351574395131	10.4684842768401	0.767475182050591	0.548745102505011	0.791055654231043	1
ENSMUSG00000014606	0.0677829265961353	6.57945131667155	11.0591630692054	0.031091640355534	0.158306659512106	1
ENSMUSG00000014633	-0.0516435766111718	2.96287241372473	1.13041159639714	0.444523260840774	0.721198763357453	1
ENSMUSG00000014668	-0.00315355360168227	5.21530907799055	0.0146525516964306	0.934270414372997	0.976748083385109	1
ENSMUSG00000014686	0.588031735970107	-0.564227920192343	11.3340618622679	0.00338440344183518	0.0320365441275334	1
ENSMUSG00000014747	-0.00018943981666642	1.64869883459789	5.18990387229627e-06	0.998437289469206	0.999443511238573	1
ENSMUSG00000014748	0.0799477177294656	5.68542285977287	8.34377833479394	0.0239504188653256	0.132747504157205	1
ENSMUSG00000014763	0.0278723269837301	6.58505640350477	1.4464591794139	0.3733160708243	0.665925033311327	1
ENSMUSG00000014767	-0.00938095403052739	5.11565304540383	0.175744979000234	0.809058124916329	0.925926409727851	1
ENSMUSG00000014769	0.0153878299244001	6.40248064432977	0.385458968078145	0.631032600185843	0.840710180403615	1
ENSMUSG00000014773	-0.0145426124104815	3.36201558124404	0.0837142735796254	0.807356815139055	0.925384608834977	1
ENSMUSG00000014776	0.191179300298501	3.92144593612193	27.4333861484049	0.000139657187231573	0.0027128905031536	1
ENSMUSG00000014778	-0.0946714128479273	4.35454365512904	5.54278071113137	0.0336536653379302	0.167146877678087	1
ENSMUSG00000014782	-0.607368163742733	3.60040027701275	38.7656634312299	6.6829725717577e-06	0.000230668074345195	0.109567335313968
ENSMUSG00000014786	-0.285848682353312	6.48248700194846	27.0587919972058	5.75515676890281e-05	0.00134409964709632	0.943557952261616
ENSMUSG00000014791	0.00806316152318827	2.76583926503586	0.019053573841303	0.909727149326737	0.967186084768294	1
ENSMUSG00000014813	-0.0691903722457145	3.11642428082075	1.14746016732446	0.29804300119222	0.599119054015013	1
ENSMUSG00000014837	0.276287837804867	3.62324914425186	28.4940949517724	4.29189997835938e-05	0.00104091272404145	0.70365700145202
ENSMUSG00000014846	0.0929351584842919	5.76428317963382	3.20112122869026	0.0901971548688063	0.308851786565179	1
ENSMUSG00000014850	0.118120490393756	4.57122541028658	14.3123352132812	0.00554075543364732	0.046704722537094	1
ENSMUSG00000014856	0.0230884286458475	4.17193532442649	0.311783959251671	0.621908742039223	0.835479664514345	1
ENSMUSG00000014859	-0.00227845058545465	5.08209335438331	0.00901269889661008	0.953531107798044	0.984144948841607	1
ENSMUSG00000014867	0.0364035174824292	5.95347497945619	3.06644409018571	0.283829122205857	0.585066281179606	1
ENSMUSG00000014873	0.0619429999473557	4.8073871835533	4.29057233203014	0.130697468692494	0.383819150485317	1
ENSMUSG00000014905	0.00367059755909475	5.21967523533455	0.0188665180418191	0.923231406800289	0.972437177134573	1
ENSMUSG00000014907	-0.014919692484284	3.56386239475558	0.0767923317648426	0.788889281835111	0.917454016634019	1
ENSMUSG00000014932	0.0421594728770255	4.25282024290334	1.29342826719903	0.357443325428609	0.652059987056795	1
ENSMUSG00000014956	-0.163125220417117	8.14791655939672	64.6571702808032	2.06608580960043e-07	1.44142454674038e-05	0.0033873476848399
ENSMUSG00000014959	0.00176971064608981	6.19553465788893	0.00617266760060041	0.957075510565257	0.985171747929145	1
ENSMUSG00000014980	0.136808216381755	3.29115103439229	7.50818559943497	0.0251392313831365	0.137066078658638	1
ENSMUSG00000015002	-0.00176656906508416	5.71092239903153	0.00261575249975267	0.960225846597236	0.985949764231764	1
ENSMUSG00000015013	0.0660599522869106	4.80128037059987	4.12024572136401	0.107207775031747	0.343196870115053	1
ENSMUSG00000015016	0.0771317964692485	4.38477127754269	5.25804732077075	0.0832539585383844	0.293817932667265	1
ENSMUSG00000015023	-0.0571429810316209	4.34598416770421	3.41013586348732	0.201795028231098	0.489919959699222	1
ENSMUSG00000015027	0.337959832161787	2.69098176900811	21.8115351412476	0.000184047880644577	0.00336020601689068	1
ENSMUSG00000015053	-0.198919679502222	2.73140960759881	6.8493259310458	0.0173262937642182	0.106510905985886	1
ENSMUSG00000015083	0.0449096856511243	2.21541384108923	0.418073403974603	0.582714846155305	0.811691580519645	1
ENSMUSG00000015085	-0.00921721072640236	2.79565159553906	0.0189247194847515	0.896125765267039	0.961654752092351	1
ENSMUSG00000015087	-0.0985205903577913	7.57188555681002	29.6469370082361	0.000951150620635323	0.0119403632659388	1
ENSMUSG00000015090	-0.126910161263413	7.92607815099814	3.85775780849831	0.0649320045404703	0.251380597933669	1
ENSMUSG00000015092	0.0149760276918672	6.07832316116038	0.338619601933129	0.653425340632271	0.853074411503908	1
ENSMUSG00000015093	0.000378760876172016	1.64367937312226	1.32772399017536e-05	0.997132211904064	0.998861349541968	1
ENSMUSG00000015094	0.0428486885864734	7.07167290511825	3.21903864513985	0.159621018584816	0.430425427581919	1
ENSMUSG00000015095	0.00945085183238373	6.74638086265527	0.240963544027357	0.760277596287213	0.904535533822283	1
ENSMUSG00000015112	0.281165287420537	2.86163028931313	35.6719092828709	5.70025729429753e-05	0.00133413695669255	0.93455718340008
ENSMUSG00000015120	0.014866716068019	6.10465898261581	0.450701785429965	0.654013321680725	0.853366367604893	1
ENSMUSG00000015126	0.0407936704603823	4.09813722413686	1.43712363051915	0.392914413664226	0.683294109793526	1
ENSMUSG00000015127	-0.0607914780801985	4.58322901394796	3.11582706753694	0.154081452572329	0.420896202993099	1
ENSMUSG00000015133	0.0816008067817007	2.90074573815518	1.45027897826392	0.243869059465838	0.539136088179937	1
ENSMUSG00000015134	-0.0429278431555751	-1.68285860833354	0.0451432831588479	0.866020359170216	0.949927501885566	1
ENSMUSG00000015143	-0.0378296382558453	7.8506516391912	1.46609287975937	0.24140992400344	0.536356043901584	1
ENSMUSG00000015149	0.0717426155389244	7.47961367026298	9.76770209911495	0.0168190634869437	0.104450206768349	1
ENSMUSG00000015165	0.0398872288618033	8.41758975626436	4.43825134600383	0.17247040209686	0.451339250059975	1
ENSMUSG00000015176	-0.0752288436080044	6.15696796706755	16.8673651610156	0.0225799521248197	0.127391023773716	1
ENSMUSG00000015189	0.0214846955079987	6.28132702623469	0.750363957692213	0.507991792689422	0.764856776668479	1
ENSMUSG00000015202	0.0198760672085738	2.91405241856631	0.0433836133246111	0.83731137320286	0.938388624614029	1
ENSMUSG00000015214	0.0436238691249665	5.5852498671194	3.14239426654081	0.223484257819084	0.51461016951459	1
ENSMUSG00000015217	-0.125030931602751	4.43416674437851	21.6598476749778	0.00436509555605583	0.0392141050090604	1
ENSMUSG00000015222	0.0823257998599149	9.88618570733969	8.2395492013891	0.0100735122096275	0.0725319423262372	1
ENSMUSG00000015224	-0.0251747450360269	4.71443393645558	0.349901567432389	0.561424804336982	0.79756274886529	1
ENSMUSG00000015243	0.06250071648891	6.51175710031471	3.71852852775601	0.0695156189909463	0.262969213972442	1
ENSMUSG00000015247	0.0780778753337117	3.09043053125025	2.49453605894816	0.229551609112469	0.522096353761538	1
ENSMUSG00000015289	7.55633077335025e-05	3.35478969586825	2.35580863794697e-06	0.998986843584369	0.999515095449599	1
ENSMUSG00000015290	-0.00925857960843358	6.00544115542168	0.145485215266143	0.783656983823056	0.915221952738197	1
ENSMUSG00000015291	0.0929249498694047	9.12201799157682	25.0259796218626	0.00138602844103222	0.0161736201357461	1
ENSMUSG00000015305	-0.0318264110771026	6.96280386593813	1.26447359815118	0.298687214967347	0.59929378891869	1
ENSMUSG00000015312	-0.036753073124097	3.48890259925373	0.435496710914693	0.519454770817405	0.772818599596312	1
ENSMUSG00000015314	-0.272950240987292	-1.50011801494166	1.15768720150235	0.295963825250192	0.597263247564681	1
ENSMUSG00000015335	-0.0457861410759325	2.59391506068299	1.04152421398467	0.535469495458536	0.782095534792223	1
ENSMUSG00000015337	-0.00368153011017035	1.61382564434314	0.00151731016050347	0.969491201538214	0.989183562434047	1
ENSMUSG00000015340	-0.224446587586219	-0.0694397773109474	2.36768939599636	0.141027647055636	0.400956658672652	1
ENSMUSG00000015341	0.0317501704170002	6.13387478267105	1.62054785071524	0.336749677652424	0.635183037863724	1
ENSMUSG00000015342	0.0489901042393721	4.25309245134195	1.8161662019024	0.283198204849299	0.584765059005574	1
ENSMUSG00000015354	0.10220766247075	3.54330014897469	1.93929263553714	0.180479930176774	0.461959300149896	1
ENSMUSG00000015355	0.0210975119694172	-0.0746298871197986	0.0169539967102189	0.897826631901882	0.962400224581493	1
ENSMUSG00000015357	-0.0415698385714821	5.04783138116992	2.47471635259346	0.290689420847039	0.592031435377293	1
ENSMUSG00000015363	-0.0110014953258671	4.58191489178257	0.113091376168777	0.796333536198539	0.920374500728232	1
ENSMUSG00000015377	0.0918986249287817	6.85074262983399	17.06851796647	0.00285974774961119	0.0283125388616397	1
ENSMUSG00000015396	-0.0130643498065167	2.894662933008	0.0278008825333561	0.869411173172692	0.951230626898415	1
ENSMUSG00000015405	-0.045512093744347	1.18947842453115	0.229571688804481	0.674923439544908	0.86370528757358	1
ENSMUSG00000015451	-0.403329975426627	2.34583300908141	40.7485056245583	4.85875390696734e-06	0.000178166877786608	0.0796592703047296
ENSMUSG00000015452	-0.0608688607941887	0.286545790101823	0.28854086681177	0.659027895405885	0.856433286713656	1
ENSMUSG00000015461	-0.0386745574428877	5.85276385172599	1.5751867118836	0.261632913676234	0.559617954301612	1
ENSMUSG00000015467	-0.312625652202206	0.248708899168408	8.07755965555305	0.0240089941385942	0.132937338366178	1
ENSMUSG00000015468	-0.229777759147296	3.55352710361766	11.8665040109127	0.00284362724028706	0.0281923355420776	1
ENSMUSG00000015474	0.0282006468395868	3.85308033538167	0.551558022759935	0.579162438671224	0.809149397700444	1
ENSMUSG00000015476	-0.121097746909702	7.25831917400181	20.0915020274108	0.000279159943974659	0.00465124723726071	1
ENSMUSG00000015478	-0.029522477470574	4.54117815486005	0.635778720218677	0.491069921329739	0.752823204880021	1
ENSMUSG00000015484	-0.172661384121182	3.59710446759816	7.91830372103412	0.0113811303592221	0.0793003111939848	1
ENSMUSG00000015488	0.0683385687586648	5.35760080989038	6.33828059383363	0.0658065410059486	0.253560103358996	1
ENSMUSG00000015501	-0.0245640833813712	8.08220758572529	0.341664430018983	0.566026200516204	0.800373771555559	1
ENSMUSG00000015522	0.00944848538950962	6.18116864797606	0.231518886056929	0.774029689892413	0.911003704278671	1
ENSMUSG00000015536	0.0475834467030344	5.16478928039705	3.81723109276647	0.217538238326637	0.508343702589112	1
ENSMUSG00000015542	-0.0357457347402903	3.6070970012068	0.925120794359044	0.517299558460212	0.771151687666409	1
ENSMUSG00000015568	0.175220071782379	6.20972090932976	37.9685655192197	7.62128352505194e-06	0.000256047015150054	0.124950943393227
ENSMUSG00000015575	-0.0965832590884505	5.06937503176234	9.39567014587707	0.01340169957884	0.0894264813166798	1
ENSMUSG00000015597	0.0480081464776247	6.10630277706672	4.70871889488527	0.148437204757008	0.412130054528559	1
ENSMUSG00000015599	-0.000157566834603964	6.8961319652762	2.0104798299594e-05	0.996471074455825	0.998541853536046	1
ENSMUSG00000015605	-0.0565473912412537	6.32736459785287	2.34029871769797	0.143213115852457	0.404120198046524	1
ENSMUSG00000015647	0.00768358398413806	4.85161033213573	0.0285391534292132	0.867705685268034	0.950698772589848	1
ENSMUSG00000015652	-0.230713474840291	-1.71258087686408	0.818469097752152	0.377415859215669	0.669668074874555	1
ENSMUSG00000015653	0.0539109137595449	4.2571661114375	1.05017635832736	0.318858127745311	0.61690807226627	1
ENSMUSG00000015656	0.0446757204710119	9.58467423345117	2.92139661322464	0.122769303215405	0.369215427688761	1
ENSMUSG00000015659	0.0246286061409959	4.77440206058019	0.584448111505338	0.55063459670786	0.792316501055412	1
ENSMUSG00000015668	-0.0364448493512018	4.38821233490092	1.56056672177872	0.411657332383759	0.6963892333578	1
ENSMUSG00000015671	-0.0146255318328319	5.74405092555568	0.496357006405108	0.675956039100796	0.863982167385791	1
ENSMUSG00000015672	0.0470795232927444	3.55067391776562	1.10530069360759	0.403905443951346	0.692312164960216	1
ENSMUSG00000015697	-0.0373994737116646	6.22564333925376	2.50256426987647	0.253195980510689	0.549602555338641	1
ENSMUSG00000015702	0.295544365516101	0.410205351186662	4.46007911312577	0.048734274469262	0.211096018473857	1
ENSMUSG00000015709	0.0451818392367765	8.36458988955849	5.65426339534156	0.121727044248362	0.367564182192041	1
ENSMUSG00000015711	0.103106595070561	4.50277479010065	8.75979366416862	0.017382429426144	0.106695967967664	1
ENSMUSG00000015714	0.0221983348579847	6.53339609596617	0.393088851297487	0.538444839578521	0.783648747881923	1
ENSMUSG00000015733	-0.0239457119085238	7.67047180700403	1.52124084200633	0.4207425707803	0.702737820695091	1
ENSMUSG00000015745	0.0263879990261975	3.94250416005298	0.298342915140642	0.595894185822945	0.819604461121408	1
ENSMUSG00000015747	0.0390739659236561	4.77305899779854	1.58742939064375	0.342172437424508	0.639015504223123	1
ENSMUSG00000015748	-0.0167339711187884	4.90414659752638	0.436448133570687	0.677667319212525	0.864821024246077	1
ENSMUSG00000015749	0.0167087569823667	6.81366962042096	0.937343729992921	0.587799589449432	0.814666947096626	1
ENSMUSG00000015750	0.0233847757842943	4.26447949559415	0.490715090469172	0.608060470914425	0.827656627687906	1
ENSMUSG00000015755	-0.0290321158221045	6.51785916538644	1.59503924882917	0.358716315901233	0.653026204663638	1
ENSMUSG00000015757	0.0116426323351818	5.65577628090486	0.216618544388259	0.74226644314174	0.896317884078686	1
ENSMUSG00000015759	0.0107942240704874	5.67835623335767	0.129380593959647	0.759958806985243	0.90450269622672	1
ENSMUSG00000015766	-0.0496245115373651	4.61566537231202	1.46883948441106	0.244412954524338	0.539974449457825	1
ENSMUSG00000015776	0.00602745752873104	5.11822165370901	0.0543159054751744	0.876404624833496	0.953777220321617	1
ENSMUSG00000015790	0.00253722430913329	5.55855627079906	0.00893446140154639	0.944139433738755	0.981931363622614	1
ENSMUSG00000015804	-0.0209221764648308	5.82615440665962	0.77178694566853	0.544343596478398	0.788593555205738	1
ENSMUSG00000015806	-0.11004112388376	7.98236307710283	8.94519269773043	0.00775354884106106	0.0598772648371154	1
ENSMUSG00000015812	-0.0917242754158726	-0.350398413753736	0.221195277384441	0.64370206201105	0.846891714715053	1
ENSMUSG00000015829	0.0437239277342503	5.75326795831018	1.51412993024268	0.234134046564507	0.528069688996655	1
ENSMUSG00000015837	0.0638613506834496	8.48102825040879	12.4063191397755	0.0289324170524647	0.151355130049508	1
ENSMUSG00000015839	0.0268174997476862	4.56095611349733	0.431769376028222	0.529485501433919	0.779062224447032	1
ENSMUSG00000015843	-0.378321450036015	7.07756557192867	97.7193028683322	9.33777581008202e-09	1.29739690174826e-06	0.000153092834406295
ENSMUSG00000015846	-0.0311446198305384	5.41603799885732	1.39083332671363	0.398201067577716	0.687375414410401	1
ENSMUSG00000015850	-0.00773970026134043	4.7555906840622	0.027977960587704	0.868999998206919	0.951230626898415	1
ENSMUSG00000015852	-0.0780924333015808	4.50117543868175	2.35793533419165	0.141801253205661	0.40235921535251	1
ENSMUSG00000015869	0.10982341784337	5.41981347104537	14.2726884615452	0.00291575035742521	0.0286937137514924	1
ENSMUSG00000015879	-0.304794951961542	5.04172507626215	72.0986371149485	9.33467596516862e-08	7.46546402189949e-06	0.0015304201244894
ENSMUSG00000015880	0.434671100517513	-1.02406603992845	5.40465063302128	0.0318061043295179	0.160895118939354	1
ENSMUSG00000015882	0.0109125969248449	4.26766925016573	0.0557038874558946	0.816048007134193	0.928524330416066	1
ENSMUSG00000015889	-0.044294786904943	5.63150433369568	2.86181125379451	0.213774187114716	0.504364339868436	1
ENSMUSG00000015932	0.0617441295793193	6.60150289560467	8.40805112529823	0.0487014450486581	0.21100956436912	1
ENSMUSG00000015937	-0.0668608768892288	6.22553401997728	7.84230714753747	0.0408437015552978	0.189643864910537	1
ENSMUSG00000015942	0.0785095108345986	3.9302756345937	4.05927487329159	0.116921440820655	0.359975178045866	1
ENSMUSG00000015943	-0.0096162784749106	3.04668051274741	0.0360297980369509	0.884096302428113	0.956318450958259	1
ENSMUSG00000015944	0.0684837727928011	7.0797718856556	6.53165931274473	0.0246794614643798	0.135460251325245	1
ENSMUSG00000015947	0.0283485107788473	2.08551380137954	0.21010019064143	0.738282675869978	0.894267528344707	1
ENSMUSG00000015950	-0.000464153272323887	2.87209903604307	5.03942902196492e-05	0.99465222913107	0.997939128364475	1
ENSMUSG00000015957	0.147709023316946	-1.8042147873744	0.303679340651026	0.588268216329343	0.814794151361252	1
ENSMUSG00000015961	-0.133124577172822	6.38039897066802	40.4799114797937	3.17477160110394e-05	0.000817117431712701	0.520503804000991
ENSMUSG00000015966	0.308204830325105	1.89630778268621	23.625923691113	0.000687507728720198	0.00936682442536575	1
ENSMUSG00000015968	0.0457258062527401	6.19266940248769	3.87580436984298	0.164361958496211	0.437738871241209	1
ENSMUSG00000015970	0.425120921496903	3.86178233480428	73.8603872474499	7.80976461706506e-08	6.43422567320511e-06	0.00128041090896782
ENSMUSG00000015971	-0.01018332507827	5.55700292737396	0.236592256200501	0.777951217957807	0.912727337113001	1
ENSMUSG00000015980	-0.00700240480146076	2.96298193702199	0.0215348892293823	0.917596045583395	0.970329409658137	1
ENSMUSG00000015981	-0.0552288904942893	7.40751834240416	4.03846581321108	0.066607243776376	0.25580364528313	1
ENSMUSG00000015994	0.0214154475885446	5.55369586748151	0.893805096053139	0.553406350174679	0.793154564055135	1
ENSMUSG00000016018	0.0186315840705098	6.02361482148322	0.631499278854845	0.578187057529796	0.808406686696316	1
ENSMUSG00000016024	-0.330974396188566	1.4446617533294	5.97570768888806	0.0248680775376051	0.135949360196411	1
ENSMUSG00000016028	-0.0475129654628772	3.71365016458809	0.9968088052804	0.372340278575049	0.664980268762301	1
ENSMUSG00000016087	-0.0691074059121634	2.20702215740993	0.685920241242195	0.418254519638235	0.700797757742899	1
ENSMUSG00000016128	0.0615286119089105	4.40430924115955	0.895540730438903	0.356341867818164	0.650944281100702	1
ENSMUSG00000016150	0.0994318191241794	4.84749810408055	2.68055056248466	0.118706622800505	0.36289298542127	1
ENSMUSG00000016179	-0.19012133740899	5.18108139360478	8.20783083956095	0.0101947951394052	0.0732122936095259	1
ENSMUSG00000016181	0.01315998840243	4.55043789034564	0.175766339498463	0.758355693596217	0.90376869739495	1
ENSMUSG00000016194	-0.0359253587471103	2.894784805181	0.266742415736819	0.611726771329039	0.829603088035198	1
ENSMUSG00000016200	-0.0574413864468231	2.71707500253523	0.717487690394427	0.422925232406281	0.704477116389431	1
ENSMUSG00000016206	-0.224450067964569	1.33912533837336	7.38936351896163	0.0317175956908304	0.160614545395727	1
ENSMUSG00000016239	0.000894424153724504	2.74475994534524	0.000276590047290866	0.989953019645655	0.996212950035863	1
ENSMUSG00000016252	0.0244039769939795	5.94947549537942	1.53030110713481	0.47260612143838	0.740187575081368	1
ENSMUSG00000016253	0.0717379945012789	5.1440456817625	10.7039156386291	0.0640281444717622	0.249060557566878	1
ENSMUSG00000016256	0.0143481637736698	5.63886153580219	0.273269709824789	0.686038686986154	0.869884321201701	1
ENSMUSG00000016257	0.0775614988864426	5.08003539364513	7.34063912215019	0.048150856895192	0.209621162718182	1
ENSMUSG00000016262	0.116766379437849	5.45459080965738	17.2429822747712	0.0014793312236695	0.0170440164526082	1
ENSMUSG00000016308	0.0305753366088839	4.86521676397777	1.14105004459793	0.450646151219615	0.726140398450532	1
ENSMUSG00000016319	0.0292746423384161	7.57338030676662	2.16910145058933	0.327511763105074	0.626445842489766	1
ENSMUSG00000016344	0.0491948549720345	4.81109916726694	3.10070855688157	0.229541946365099	0.522096353761538	1
ENSMUSG00000016346	-0.192927276999391	9.40753199201929	71.8412761486446	9.58391897901234e-08	7.55424767600516e-06	0.00157128351660907
ENSMUSG00000016349	-0.0886494581294724	9.32842564032794	20.8984464285682	0.002196953784833	0.0230743480476214	1
ENSMUSG00000016356	-0.367502827370428	3.05972092898315	18.9977125686421	0.000367692891391121	0.00579089813098697	1
ENSMUSG00000016382	-0.00728704755441461	6.3553865068272	0.0626076417798801	0.821042584341016	0.930811548850892	1
ENSMUSG00000016386	-0.0176248272285908	5.63329290162551	0.495341374288353	0.621047891397475	0.83473357759154	1
ENSMUSG00000016409	0.0797973084242926	4.1028430322412	5.5391276313585	0.0934020120197841	0.314724609181587	1
ENSMUSG00000016427	-0.0117750090273207	5.4420942199382	0.144328107018385	0.748604338029396	0.899016123790797	1
ENSMUSG00000016477	0.13589320557039	5.02834546153496	18.4815745663453	0.000585300154731701	0.0083226331629022	1
ENSMUSG00000016481	0.0725808258968394	3.66282690508242	2.82212271796344	0.178899609793361	0.460017256065741	1
ENSMUSG00000016487	0.00286081089889763	5.0205277203837	0.00506554632969061	0.944034454656377	0.981888604735933	1
ENSMUSG00000016493	-0.0647760719715794	2.41445033059222	0.609404131162051	0.445019926184696	0.721386364425359	1
ENSMUSG00000016494	-0.0179663805388076	4.33112294956217	0.176740171232658	0.68897324581806	0.871179728920801	1
ENSMUSG00000016495	0.0439615975712539	4.27267794566994	1.84418994689921	0.336030476571566	0.634849004769628	1
ENSMUSG00000016496	-0.0989566673976629	1.4540645438239	0.819844760398632	0.377023885012838	0.669548124425711	1
ENSMUSG00000016503	0.032031911440859	2.09164644086064	0.169680413292492	0.706420832615028	0.878819192519395	1
ENSMUSG00000016510	0.0947547121395016	3.34169242501349	4.6026032974788	0.113390327421715	0.353697568127666	1
ENSMUSG00000016520	0.0420987940311387	2.24691172351125	0.55338082782067	0.60663094425559	0.826584003195445	1
ENSMUSG00000016526	0.109670597962292	1.3662222336949	1.35284121112133	0.287766530973334	0.588931753252754	1
ENSMUSG00000016528	0.0860827951498302	4.41707033514762	7.6520371982224	0.0515984083736408	0.218300881831103	1
ENSMUSG00000016534	0.0135844883366268	6.45465510037995	0.520217630129611	0.668854717648917	0.86068426746044	1
ENSMUSG00000016541	0.0562209923839251	7.50474938023808	6.17966201474089	0.0608028890253698	0.240846428019072	1
ENSMUSG00000016552	0.0334894935356119	4.38236861376399	0.789143048611533	0.451121745164462	0.726322401254184	1
ENSMUSG00000016554	0.0648431026417545	4.80208301130689	4.1086681586542	0.112823155959491	0.352666471297591	1
ENSMUSG00000016559	-0.00428080384679591	6.96394879954166	0.0347160413998592	0.888892307967277	0.958271264408437	1
ENSMUSG00000016619	0.0655370377024148	5.46174644678788	4.89181650643013	0.0737739372519304	0.272538012898918	1
ENSMUSG00000016624	0.0549987490438127	3.60228041215275	1.02053913691627	0.32559748481186	0.62434745771818	1
ENSMUSG00000016637	-0.0649879729881858	4.04266872561722	2.97853541326821	0.177659832303175	0.458210690649948	1
ENSMUSG00000016664	-0.0958848111402838	6.30800939314605	12.4697336337911	0.00295111085584989	0.02887201538229	1
ENSMUSG00000016757	0.12137353724633	3.84260449272728	8.51113938780649	0.0179512444707731	0.108722073549437	1
ENSMUSG00000016763	0.0222813252799705	2.82664321501	0.0246423891312901	0.876984967377964	0.953972424840243	1
ENSMUSG00000016831	0.0301081824430194	6.03838203924977	2.05309976254431	0.367605730993087	0.660506715343635	1
ENSMUSG00000016833	-0.00380812312707958	3.95722499647049	0.00993270352249502	0.938540013234263	0.978715399883968	1
ENSMUSG00000016918	0.0685133687045136	4.11124136270429	2.34127316083374	0.148955861163896	0.412940707436942	1
ENSMUSG00000016921	0.084580937652645	7.37056317576084	14.0665706939108	0.00489991250643614	0.0428219965581133	1
ENSMUSG00000016933	-0.0546146789150531	6.94031870370789	9.7868963870939	0.0739370869140671	0.272956212554859	1
ENSMUSG00000016940	0.0206726411413697	5.50962746268073	0.808691378812014	0.57042512182223	0.803930187593523	1
ENSMUSG00000016942	-1.18670343150789	1.40884684810315	75.579752010007	6.5837906229522e-08	5.77225921194124e-06	0.00107941247263301
ENSMUSG00000016946	-0.00313960329264514	4.62545321130206	0.00997478949611778	0.940928322808051	0.980083853395044	1
ENSMUSG00000016984	0.0751600711472498	3.32703008044074	2.20777520629077	0.213981372145735	0.504707897616072	1
ENSMUSG00000016995	-0.0171613088135918	3.67874407066737	0.25428305622226	0.750332655580368	0.899810153012863	1
ENSMUSG00000017002	-0.0316069118061557	-0.937769644007698	0.0371743011540709	0.870222297680801	0.951230626898415	1
ENSMUSG00000017007	0.0514753302647028	0.762266991756051	0.341277996225655	0.67150294737078	0.862121442611115	1
ENSMUSG00000017009	-0.0623560147664855	5.94991001474646	2.92720401133411	0.104041231275725	0.336441023030674	1
ENSMUSG00000017057	0.132840637024307	3.10128414878114	7.46547763780584	0.0404183270396791	0.188520322158171	1
ENSMUSG00000017119	-0.0169204512952921	7.79435602685206	1.01213067633599	0.567839944242561	0.801941242644223	1
ENSMUSG00000017132	0.0505759885294787	6.70932707422526	5.44256194077576	0.10271806549444	0.334006878972897	1
ENSMUSG00000017144	0.0942567055323272	4.35825347458089	0.645718174873768	0.43198949645191	0.712591868025072	1
ENSMUSG00000017146	0.0777362200104189	2.0239363856514	0.947421161903846	0.370623029839151	0.663178062589785	1
ENSMUSG00000017167	-0.155485414977467	8.65227219497655	38.7734569539199	6.67445588784177e-06	0.000230668074345195	0.109427704281166
ENSMUSG00000017176	-0.0208462762460252	5.39615240561348	0.485748219981436	0.572852229071909	0.804841732693406	1
ENSMUSG00000017188	0.0215738392866833	5.26212145249464	0.731611846870332	0.568425146335705	0.802422100411046	1
ENSMUSG00000017210	0.0490985787133456	7.01997959538473	3.29510347492045	0.108971328491793	0.345768324099662	1
ENSMUSG00000017221	-0.0643573055654076	6.97344101220596	9.49832331955336	0.0354378970549508	0.17249310306531	1
ENSMUSG00000017264	-0.0158197195451645	5.93426755717501	0.621632748002227	0.641672353887366	0.84585270603991	1
ENSMUSG00000017286	0.014354357049089	5.47592384483023	0.232216943502406	0.694561599178245	0.873275550549658	1
ENSMUSG00000017288	-0.0207337840823872	5.83137755434249	0.748709863957694	0.549460621352966	0.791541967588179	1
ENSMUSG00000017291	-0.0578031607012453	7.22123585797128	5.60326655369461	0.0552103045848784	0.228060706391807	1
ENSMUSG00000017299	0.0375970859693434	3.47867597699635	1.05541750252261	0.514964788372643	0.769396622202586	1
ENSMUSG00000017307	0.016484239026479	3.30187008437001	0.112329856833743	0.786114588567354	0.915975633604655	1
ENSMUSG00000017309	-0.433346014614312	-1.68907427076222	4.77829767894575	0.0792033382046411	0.285142455033928	1
ENSMUSG00000017314	-0.0231972749246162	6.99859875498727	0.722002046946357	0.447650829026184	0.723647736332507	1
ENSMUSG00000017344	-0.0155394467391182	6.23971520925381	0.325680709142494	0.63222268917923	0.841228340433238	1
ENSMUSG00000017376	0.0338858411609794	6.03062220034041	1.99339416804621	0.312631567293144	0.611938221796932	1
ENSMUSG00000017386	0.121490582855132	2.82256757368993	5.76896602335648	0.0833887390642921	0.294008543379163	1
ENSMUSG00000017390	-0.0605858033855015	9.63263587069252	4.58623004273535	0.0459629842926859	0.203815492749915	1
ENSMUSG00000017400	0.057155330355914	5.06949734457661	0.81764158613648	0.377651936004568	0.669906850638076	1
ENSMUSG00000017404	-0.000406822694076399	5.95342867409725	0.000244175446292147	0.990459123298832	0.996432906052251	1
ENSMUSG00000017405	-0.0106735175944669	2.06876020349658	0.0404548796458226	0.900979175665145	0.963613047679606	1
ENSMUSG00000017412	0.0181993846729002	7.66177868708912	0.5249977432459	0.541563303800855	0.786169948764962	1
ENSMUSG00000017417	-0.261288552258122	4.81736544313563	31.9366593040518	2.20293930396882e-05	0.000612155760823201	0.361171898885689
ENSMUSG00000017418	0.0476434009409704	4.4536016084599	1.14282278534698	0.298992334636484	0.59963049863794	1
ENSMUSG00000017421	0.0936125785204018	7.32643457834691	10.1430594359302	0.00506394749979499	0.0436735503730346	1
ENSMUSG00000017428	-0.000254202814524819	5.75374642943365	9.27946529724945e-05	0.994190768954728	0.997659300833197	1
ENSMUSG00000017446	-0.21659801593977	0.129832475287745	1.93480905669443	0.180960047621951	0.462701182277276	1
ENSMUSG00000017453	-0.725625155826814	2.67996423057322	74.1900640094184	7.5563083990452e-08	6.35311160012031e-06	0.00123885676202346
ENSMUSG00000017466	0.113540347464198	8.31770814898782	17.5130096120276	0.000542099756160887	0.00786524380730774	1
ENSMUSG00000017478	0.00988672790389689	5.87482597071924	0.160931632082035	0.772903054272777	0.910391951634613	1
ENSMUSG00000017485	0.05979264642324	6.67019275567442	6.46943207437504	0.0556475768936746	0.229043491111967	1
ENSMUSG00000017491	-0.161509852621394	6.85858047381124	43.9738261563965	2.95968891455565e-06	0.000119812591985531	0.0485240997541399
ENSMUSG00000017493	-0.0911220573863343	5.4595658823174	5.43196187194101	0.0314279501407039	0.159375577654451	1
ENSMUSG00000017499	-0.131764804453088	-0.41736062582536	0.841927494831105	0.435911131134166	0.715200944792027	1
ENSMUSG00000017548	0.0341350188178709	5.44836332483781	1.94059288549837	0.352334406393436	0.647426721840103	1
ENSMUSG00000017550	0.146674704520652	2.99486601645674	7.88236430324906	0.0290664158526271	0.151910707014288	1
ENSMUSG00000017561	-0.00589067049552449	4.33125102860588	0.0306161166078511	0.895698183505014	0.961498835760145	1
ENSMUSG00000017615	0.0453259058416349	5.56881173323468	2.87743161646269	0.208021725146761	0.497159793554104	1
ENSMUSG00000017631	-0.0345413527957212	8.41433445615146	2.76694375657086	0.23802248144243	0.532094161882824	1
ENSMUSG00000017639	0.0037292704055634	8.29188526498259	0.0455932566041296	0.898789875996351	0.962731282019831	1
ENSMUSG00000017652	-0.469351524747763	-0.968829170796981	6.36908160075809	0.0210884947927011	0.121155257143591	1
ENSMUSG00000017664	0.0124457401054654	5.60723894855842	0.198922908114769	0.727961556819296	0.889757010589303	1
ENSMUSG00000017667	0.154706580723969	5.21079863823943	30.1562967077408	5.19788000856514e-05	0.00123327413517258	0.852192427404254
ENSMUSG00000017670	-0.047396658478685	7.28845730124689	7.57706712130304	0.116047755225575	0.358238174905536	1
ENSMUSG00000017677	0.195216534793276	6.91074063601976	34.9166977711948	1.28377772735934e-05	0.00039121813829101	0.210475358400563
ENSMUSG00000017679	0.050817232837116	6.11520272994709	3.49839801086743	0.125322428042662	0.374586706164378	1
ENSMUSG00000017686	-0.0259035609352068	6.03025422429057	1.44878668700492	0.439452309383122	0.717673205503662	1
ENSMUSG00000017692	-0.0985623074012106	5.56168110344264	8.53809118416308	0.00900814367715332	0.0668485968129002	1
ENSMUSG00000017697	0.181340657992125	0.323232251718036	2.14927739124206	0.184525776237504	0.467798884411556	1
ENSMUSG00000017707	-0.0063030571155258	8.07066672686782	0.133290800752899	0.830118805989604	0.93513612025302	1
ENSMUSG00000017713	0.111791993548544	2.28275634563604	3.58397607077209	0.166092910410318	0.440843980277993	1
ENSMUSG00000017715	-0.0143234939621906	5.51955279841042	0.284273993812797	0.694205904362505	0.873275550549658	1
ENSMUSG00000017716	0.0538017198631327	-0.598147273340609	0.0877039397204603	0.7704600353307	0.909605900808559	1
ENSMUSG00000017718	0.351744767956479	-0.29666021948881	9.61641950152682	0.0294913920233114	0.153155328546782	1
ENSMUSG00000017721	0.0373956623841677	6.22093478744649	1.70159490313852	0.251717258787737	0.547904549774574	1
ENSMUSG00000017724	-0.0429083727576442	3.23242750215176	0.47402741837175	0.499798951637456	0.759496136073417	1
ENSMUSG00000017734	-0.0707355815620641	6.68526377534142	4.5397430846358	0.0469625981840454	0.206476749055357	1
ENSMUSG00000017737	0.172575762083283	-0.570501196777441	1.78106145246582	0.330378615560492	0.629029360020219	1
ENSMUSG00000017740	-0.0649487004597959	9.46422127810134	8.11803892856565	0.0247679666199096	0.135715719029862	1
ENSMUSG00000017747	0.00352646083792917	3.07599975505898	0.00576729618303275	0.956930459212828	0.985129607760443	1
ENSMUSG00000017754	-0.0909965904667969	5.87231528870077	14.3911515348852	0.00782649394218035	0.0602136875560989	1
ENSMUSG00000017756	-0.0637883713819011	2.84293323167691	1.75889703672485	0.359725504156115	0.653371810166819	1
ENSMUSG00000017760	0.0150074288253612	6.85347586691847	0.528598945676141	0.625596019917127	0.837273789699393	1
ENSMUSG00000017764	-0.00549291124706524	3.91468962206693	0.0244277192948892	0.912758641649923	0.968538709152713	1
ENSMUSG00000017765	-0.0143569237093871	4.47295127222268	0.147425230377589	0.741482340768707	0.89610813628947	1
ENSMUSG00000017774	0.152386924020121	4.33439484428356	17.2121010749164	0.000767479073121846	0.0101720447888704	1
ENSMUSG00000017776	0.047858026971499	7.00651339947595	6.5023633651577	0.117880523723729	0.361716486328006	1
ENSMUSG00000017778	0.00308800857843299	5.51720578135839	0.0135442254506964	0.93237411374651	0.976032447740182	1
ENSMUSG00000017781	-0.0402841856608609	7.67676356579195	4.60550049251042	0.176162294209371	0.456083905994928	1
ENSMUSG00000017801	0.0545761091491364	4.45567467713154	2.77147119777665	0.212337558620669	0.502249989619531	1
ENSMUSG00000017802	0.0327176823219056	6.3128396651322	2.1455669649745	0.312266618463343	0.611662032222999	1
ENSMUSG00000017817	-0.0122317864045713	1.15254384539505	0.0215532747983036	0.910331510109292	0.967389493663588	1
ENSMUSG00000017830	-0.030208353141847	1.0428256825597	0.136609543498124	0.787857828376677	0.91680950360108	1
ENSMUSG00000017831	0.0203406277677212	6.13265171582089	0.783300159743051	0.539715120050373	0.784661647000609	1
ENSMUSG00000017837	0.062599830855967	3.42824532827948	1.82748152638047	0.285355005558119	0.586559091791043	1
ENSMUSG00000017843	-0.0132210226114407	7.23618406887418	0.563671395986339	0.660941492721037	0.857297390398327	1
ENSMUSG00000017858	0.0602917615584347	5.05805771574999	6.50188258716099	0.124677784269928	0.373510702452916	1
ENSMUSG00000017861	-0.193301208741099	0.983810218473596	4.38384001210203	0.0905890559496029	0.309770125712196	1
ENSMUSG00000017868	0.119730198806314	2.10619319775869	1.81675966070258	0.194192874318868	0.47946528948527	1
ENSMUSG00000017897	0.0134634354424357	0.357840554376287	0.00909412678343452	0.925065657920159	0.97283203730603	1
ENSMUSG00000017929	-0.000871264754756304	5.21307371399425	0.00100297731187494	0.98188716110257	0.993276979470391	1
ENSMUSG00000017943	0.0974129948966552	5.20311808347826	7.47937876802382	0.0134880259493765	0.0897369374739392	1
ENSMUSG00000017969	-0.169364681609573	1.77713970367446	5.48937750135224	0.069007541302178	0.261821401414977	1
ENSMUSG00000017978	0.132829085117221	3.63256894277184	0.429679376240337	0.520324147153772	0.773620603299727	1
ENSMUSG00000017999	-0.0160800543540798	5.26729932531967	0.424841834598418	0.669580249745934	0.860866389161275	1
ENSMUSG00000018001	-0.00988733742063172	5.12954117448623	0.0906406583451465	0.797907247439457	0.920986085652935	1
ENSMUSG00000018008	-0.00177829949212549	3.96669922445777	0.00185367640341413	0.971096210263371	0.989996416320605	1
ENSMUSG00000018012	-0.114629549247805	3.43122494984686	6.7592226063379	0.0496524833750353	0.213473484691619	1
ENSMUSG00000018040	-0.00155923036204126	5.74414640578061	0.00309925695112784	0.964527032468279	0.987536495839975	1
ENSMUSG00000018042	0.0397539001906717	6.04589790637614	3.76100299747604	0.234455272257347	0.528366157820666	1
ENSMUSG00000018068	0.0845492237190683	5.09047949814056	10.1953489850257	0.0300612613412139	0.15513200493837	1
ENSMUSG00000018076	0.0372108416888314	7.19226979651079	2.69405207242053	0.217106749275272	0.507725147028688	1
ENSMUSG00000018102	-0.180841942995533	4.62959860459631	18.0238601054507	0.000473400692546856	0.00704301665544982	1
ENSMUSG00000018126	-0.444127698200612	1.1631924139629	19.5697338755943	0.000318021931940367	0.00516746241245026	1
ENSMUSG00000018143	0.0673143033224771	3.36524003249726	2.85075113340632	0.259788946499633	0.557127505279462	1
ENSMUSG00000018160	0.0217398996204417	6.07060789847136	0.855590401811544	0.513372225948699	0.768311769794527	1
ENSMUSG00000018166	0.051515086868479	5.06316437518005	1.27370305505209	0.273690233865575	0.573843892660272	1
ENSMUSG00000018167	0.020464130254716	5.45250378336449	0.546672965917541	0.576711639288775	0.807134160259672	1
ENSMUSG00000018168	-0.189598730817002	1.47780229085835	8.0187084612666	0.056853000025018	0.231689453716952	1
ENSMUSG00000018169	-0.0663869405054758	2.18402755861847	1.45472540686467	0.423808773822787	0.705558981196648	1
ENSMUSG00000018171	-0.0966343750940896	6.53270835703566	15.049789572469	0.00216012099431292	0.0227896935017763	1
ENSMUSG00000018189	0.0182438256879108	4.48465543914344	0.422102957697537	0.675377031931325	0.863931563064771	1
ENSMUSG00000018196	-0.0366751299932638	5.84674749126826	2.16638915768167	0.285019658982721	0.58621550106434	1
ENSMUSG00000018199	0.0428716397282987	5.99893759985052	1.30152363545638	0.268684471404076	0.567776908536604	1
ENSMUSG00000018209	0.0543038267443427	5.41574601035954	4.33058721191185	0.142472320639571	0.403007884210794	1
ENSMUSG00000018217	-0.10721723972331	5.2659047451364	8.17487558904533	0.0103225502973011	0.0738004668874869	1
ENSMUSG00000018238	-0.0425567561087894	-0.222336306457445	0.106914374044341	0.78805562517307	0.916909514918209	1
ENSMUSG00000018239	-0.0762495175217473	2.90232167176517	2.4263202199395	0.267606934696215	0.566337381482439	1
ENSMUSG00000018286	0.0192978602919853	6.05531518934973	0.638809375869949	0.564273110700071	0.799509905038248	1
ENSMUSG00000018287	-0.0300982970951227	4.96020047284704	1.41108425734012	0.449878055020035	0.725577599050113	1
ENSMUSG00000018293	-0.0857704155976614	6.43038230574937	8.53998303607382	0.00900180931722257	0.0668408803242138	1
ENSMUSG00000018322	0.0336427020003892	6.19663408125105	2.04972720440098	0.304807251490127	0.60558832866949	1
ENSMUSG00000018326	0.0104368547526858	8.85629909104747	0.305523881570107	0.720226105795547	0.884853746010105	1
ENSMUSG00000018334	0.102955055771991	5.61419323450902	14.1365208014129	0.00408135952639522	0.0371743830195831	1
ENSMUSG00000018339	0.181879480340707	2.09765370011043	2.27459544796946	0.148625113728493	0.412581906464381	1
ENSMUSG00000018340	0.0385392252136423	6.95286919469083	3.08094032676462	0.20830230187912	0.497395315949339	1
ENSMUSG00000018341	-0.0385784640393253	2.92627807028094	0.604972100514431	0.57298685484349	0.804841732693406	1
ENSMUSG00000018347	0.0583135037582493	3.95485123426938	2.95068474821562	0.238069733274563	0.532127236133123	1
ENSMUSG00000018362	0.0210375203271176	3.07837946474522	0.130798751882531	0.747268753950155	0.89846518194579	1
ENSMUSG00000018363	0.0465711814431809	5.64655838481604	1.91482597956571	0.191676307161472	0.477008660581715	1
ENSMUSG00000018372	0.0379940921136817	4.09424655363003	1.33587598009326	0.426654609570531	0.707924534349646	1
ENSMUSG00000018377	0.0787993164814954	5.64660727207018	9.12020136419995	0.0266971038730245	0.143554941947601	1
ENSMUSG00000018378	0.0795419502998243	5.21162543020812	8.11702618935325	0.0371574378171242	0.17848933018028	1
ENSMUSG00000018379	-0.0152248751105676	7.68048026108552	0.703018176999596	0.608311214616607	0.827656627687906	1
ENSMUSG00000018381	0.153769975819616	0.0537031296017513	1.33965706443991	0.295622635601323	0.596814814762184	1
ENSMUSG00000018387	0.0497924960979649	3.61476015222785	1.24380514119015	0.364703573377307	0.658080022619519	1
ENSMUSG00000018395	-0.0177894239423506	6.89655039199318	0.708364039969687	0.562412202676401	0.798425171212181	1
ENSMUSG00000018398	0.0578178996662946	8.084723028734	10.1578684461015	0.0497023969447081	0.213473484691619	1
ENSMUSG00000018401	-0.0271919922503013	6.89399831909938	1.44739686792039	0.377142796579184	0.669548124425711	1
ENSMUSG00000018405	-0.0123522001214886	3.15227719553052	0.0702748708724842	0.846791997255069	0.942020344322331	1
ENSMUSG00000018411	-0.00563085838152392	9.00281657437496	0.0734911315596959	0.845887432073603	0.941694214906763	1
ENSMUSG00000018412	0.097375513542409	6.83198943702841	20.1243569223437	0.00159496721197799	0.0181090633243623	1
ENSMUSG00000018415	-0.0438857084798937	6.50172531536463	5.50440340200968	0.164716919993899	0.438398360925321	1
ENSMUSG00000018417	0.00122215303516568	6.64290155495995	0.0023443143381979	0.968803791499523	0.988896275663976	1
ENSMUSG00000018425	0.105739348915837	5.28462167145686	17.8158853919549	0.00497517297919216	0.0431348286588342	1
ENSMUSG00000018427	-0.141310521731589	7.19950351302431	23.4886305440483	0.000124830014623998	0.00248672071864717	1
ENSMUSG00000018428	-0.0135033290679755	6.29218159659053	0.2238694239586	0.677477297030651	0.864713140118141	1
ENSMUSG00000018433	0.0729589496287219	4.56413344971046	4.14956077973686	0.0879719181798223	0.304090153607039	1
ENSMUSG00000018442	-0.00857942116887824	4.91805252756282	0.0968085621321025	0.83087086695491	0.93513612025302	1
ENSMUSG00000018446	0.00119684390685107	5.30131520380165	0.00242166303032323	0.974595951703623	0.991099158180182	1
ENSMUSG00000018449	-0.077015854908959	3.96855307778416	2.72505341082027	0.118702613202102	0.36289298542127	1
ENSMUSG00000018451	-0.0956346077758279	7.28905372367058	4.43676261573653	0.0492672680080553	0.212450515253042	1
ENSMUSG00000018459	-0.0312764815635021	3.70388299758248	0.261177722353617	0.615438856259266	0.831444818454306	1
ENSMUSG00000018470	-0.0709022870395907	4.69569917629668	1.1489260276009	0.297743773002366	0.598719351824262	1
ENSMUSG00000018474	0.196253300634943	9.32481745738946	55.8311109837624	5.85831325254141e-07	3.17264511178304e-05	0.00960470457754164
ENSMUSG00000018476	0.163677654927452	5.44614674816794	13.5780854927871	0.00166255657483395	0.0186313158198241	1
ENSMUSG00000018481	0.0443363175167766	6.58167689598322	4.01222176162322	0.157610839663503	0.427289089376602	1
ENSMUSG00000018500	-0.0261756595052046	1.99586038543344	0.0951461958700748	0.766263622687396	0.90740102224797	1
ENSMUSG00000018501	0.0589547709222216	7.95126795197488	8.90276226791285	0.0462673079609648	0.204516719875982	1
ENSMUSG00000018507	0.172275421792291	3.81687682081979	16.7628409125196	0.000907785425482649	0.0115105506966651	1
ENSMUSG00000018509	-0.0306173567987141	4.19138034460255	0.903300775271906	0.509753836396436	0.765962253479935	1
ENSMUSG00000018537	0.0674948199873877	5.36640093448343	4.72646749649235	0.0692295574629262	0.262310745228721	1
ENSMUSG00000018541	0.0940349303978073	4.17654166859074	4.41832592847377	0.0496934628317258	0.213473484691619	1
ENSMUSG00000018547	-0.0672673923285254	7.20391279497245	13.6050245033168	0.0260919518336447	0.140948122014038	1
ENSMUSG00000018548	-0.0484491551272336	8.19768822324807	5.04612578125269	0.0991375632843158	0.327131026986486	1
ENSMUSG00000018554	0.214990566340479	1.82237177803464	7.47996634947248	0.0194063815159183	0.114613697749813	1
ENSMUSG00000018559	-0.121826548816941	5.82600167989021	13.6925887359346	0.0016057964316972	0.0181816522774003	1
ENSMUSG00000018565	0.0268625083976926	5.3335141308079	1.01704589685602	0.47269566400244	0.740187575081368	1
ENSMUSG00000018566	0.0306886039507091	1.44064691012285	0.0923620602954839	0.764633077458165	0.906824096493891	1
ENSMUSG00000018567	-0.00168401334662445	6.75774977299307	0.00571171721348636	0.95666187998996	0.985085662898698	1
ENSMUSG00000018572	0.00176746688152433	5.11888507851228	0.00467442393638293	0.963764830852109	0.987310947376926	1
ENSMUSG00000018574	0.0340751207317781	4.62126418412364	1.46455508560005	0.420990051098717	0.702850998806285	1
ENSMUSG00000018581	-0.0608357044399239	0.81340186139013	0.185816842025894	0.671469533379081	0.862121442611115	1
ENSMUSG00000018583	0.0344474120389119	6.13930565552971	2.10567089478686	0.297334352179254	0.598663410111391	1
ENSMUSG00000018585	0.128178795320419	4.3130656367189	9.17772973504553	0.0071256930645726	0.0561392300786486	1
ENSMUSG00000018589	0.199372368432734	3.63472635106701	7.79517058140162	0.0119321618563205	0.0819211866140594	1
ENSMUSG00000018593	-0.136659867784272	8.57246829752033	9.78066613923361	0.00574724851181615	0.0479278430067272	1
ENSMUSG00000018595	-0.0507393918263815	-1.61241892425897	0.0402756447261496	0.843162049934777	0.940383796508889	1
ENSMUSG00000018599	0.123472705995112	3.82217061018409	8.24878719287979	0.0171821361918418	0.105862879693817	1
ENSMUSG00000018604	-0.0642686665641941	2.0634605523967	0.449229103981798	0.51109369535168	0.766991408264603	1
ENSMUSG00000018634	-0.000412104902614747	3.71186426512317	3.16874877089775e-05	0.995569674300253	0.998375438100699	1
ENSMUSG00000018648	-0.326114023008859	5.49063382237804	16.7151075688418	0.000672746404505195	0.00919906363791716	1
ENSMUSG00000018651	0.0764462552337882	4.85142099747223	8.335686023981	0.0601627354025916	0.239642382634959	1
ENSMUSG00000018654	-0.00519045260354134	3.23886261685377	0.00989979519617261	0.933031191130971	0.976340201324621	1
ENSMUSG00000018659	0.107741568108012	4.98555505344954	10.4989974599166	0.00693632205392309	0.0550973837568164	1
ENSMUSG00000018661	-0.00847277383464049	5.66793768364304	0.111241811918319	0.810971989544364	0.926328388043097	1
ENSMUSG00000018666	-0.00748219489923542	5.26810322870138	0.0840156794902115	0.843023005140344	0.940356658679817	1
ENSMUSG00000018669	0.0192795756383232	4.79950454000686	0.435669773586606	0.638873207090516	0.844790898795612	1
ENSMUSG00000018672	-0.135979159601409	1.96444538941919	2.89313700534454	0.122622884620502	0.369096685499087	1
ENSMUSG00000018677	-0.0041305650608358	5.63486408300806	0.024433573404637	0.907668600248697	0.966434610649133	1
ENSMUSG00000018678	-0.0998225312668723	4.41876482119327	5.16234304819484	0.0353981834250457	0.172486690296395	1
ENSMUSG00000018697	0.0478177842642678	3.44785227454949	1.05459285489372	0.409465990891168	0.694999317358696	1
ENSMUSG00000018707	0.0606778978399236	9.52019869994963	10.2624859199064	0.0362422594172333	0.175557451257429	1
ENSMUSG00000018727	0.0290337484027003	2.31967813499809	0.141526427691953	0.714105926907948	0.881874560986428	1
ENSMUSG00000018733	-0.0880443189054525	3.58973381794614	5.3777993218813	0.112322147114043	0.35183828848581	1
ENSMUSG00000018736	-0.0767207043044878	6.52837990081154	17.3711077061182	0.0149139928177896	0.0957380235895302	1
ENSMUSG00000018740	-0.0205513246313327	3.13951763216118	0.151288385372988	0.747121607398002	0.89844069355475	1
ENSMUSG00000018750	-0.0312993989464554	7.45989013896511	2.87139746122561	0.296480519746852	0.597810616314063	1
ENSMUSG00000018761	0.0602174812691018	5.24713319911096	6.54153026128646	0.113559223979151	0.354157024374774	1
ENSMUSG00000018765	-0.0583497794359843	6.90712438437414	7.10745925538296	0.0570713745721339	0.232352914355633	1
ENSMUSG00000018770	-0.00456915704101057	7.67857112478135	0.0421780926304218	0.878127286020999	0.954318828521189	1
ENSMUSG00000018774	-0.0458322843012943	3.99949858895737	1.19403190592415	0.347052558152538	0.643171945171027	1
ENSMUSG00000018796	0.040372749570951	5.94272715793813	3.07021982244974	0.234406075266602	0.528366157820666	1
ENSMUSG00000018800	0.0152903300737016	5.75178002533147	0.299550553495136	0.662692777590574	0.858604109641918	1
ENSMUSG00000018809	0.0918433762330807	3.52756269244749	4.53440173840701	0.106375519696566	0.341230022583681	1
ENSMUSG00000018819	0.00830378666104424	2.10424422386048	0.00692587763410119	0.934581118317412	0.976822218631577	1
ENSMUSG00000018820	0.0376137706051172	6.61737872939752	3.87419044728597	0.229972869412044	0.522289125088026	1
ENSMUSG00000018821	-0.00152180499758335	4.22415729826132	0.000986561479092542	0.975283843789658	0.991397236595204	1
ENSMUSG00000018822	-0.267018520501622	1.59075155512345	6.30483483800869	0.0216586700377643	0.12333931756483	1
ENSMUSG00000018830	-0.0669948575856846	4.15635911786207	3.22555652488533	0.152488243077319	0.418464361173777	1
ENSMUSG00000018841	0.125679505061421	4.39882817291456	13.2343925981875	0.00458919622973299	0.0407142165511214	1
ENSMUSG00000018844	0.0191986323020171	2.00332413882838	0.0637232199261909	0.82675714364695	0.933711053943084	1
ENSMUSG00000018845	-0.119566759874248	0.831365316545134	1.27615389942518	0.31716452839753	0.615784822228897	1
ENSMUSG00000018846	0.0587636911048447	6.2292889784712	2.78585295906628	0.112163185893794	0.351609069355403	1
ENSMUSG00000018848	0.00935976473943309	5.0922767693876	0.125483287046145	0.809961612114773	0.925938900841109	1
ENSMUSG00000018849	-0.190005554220802	6.48194282835717	29.0299435917396	3.85594012032183e-05	0.000962353516240649	0.632181382726764
ENSMUSG00000018858	0.0399682818501108	4.64421119439114	1.44034589196862	0.344544230628669	0.64103525433012	1
ENSMUSG00000018861	0.00421040930896595	4.09964041677139	0.0128049327784263	0.929659400064252	0.97522335811974	1
ENSMUSG00000018865	0.0560959118642093	8.10252710058378	8.36647068855729	0.0574143512304332	0.233262789332784	1
ENSMUSG00000018882	-0.0132735929917204	4.86158389408333	0.250132947310706	0.743446102966022	0.896879531741216	1
ENSMUSG00000018893	-0.227462292905805	-0.486192246024927	2.34039808749594	0.202330951481911	0.490379815295807	1
ENSMUSG00000018899	-0.0426297721088444	2.35639740031975	0.30362119616715	0.588303641220009	0.814794151361252	1
ENSMUSG00000018900	0.0344345467756281	3.8885093877066	0.732737391471867	0.493727492423369	0.754536002822626	1
ENSMUSG00000018906	0.0405357055679063	4.35385930188221	0.828702576119673	0.374514303434625	0.667408913566379	1
ENSMUSG00000018909	-0.0302303512007865	8.71182316475022	1.84945720480244	0.29831512406132	0.59929378891869	1
ENSMUSG00000018919	0.202822633116416	-1.85005508458612	0.693919310241627	0.444660592334027	0.721198763357453	1
ENSMUSG00000018920	-0.0922746727628565	0.38397123391235	0.583334238613566	0.489813250878411	0.751847977544383	1
ENSMUSG00000018921	0.0327092334258549	5.27009566019599	1.60659936053106	0.386998757994274	0.679392294390846	1
ENSMUSG00000018923	0.0212261085544207	2.61449300689641	0.153764378124004	0.774552569039471	0.911182840414193	1
ENSMUSG00000018927	0.0825871732848193	0.9050744556773	0.604423947251941	0.484863211652236	0.748443615489566	1
ENSMUSG00000018931	0.0615509588107159	4.0652269950461	2.67537544424032	0.201313998589687	0.489353823084987	1
ENSMUSG00000018932	0.114155874462047	3.39534392101126	5.33792870608536	0.0545518148980825	0.226331209467221	1
ENSMUSG00000018965	-0.0962076066532808	7.68044013678421	10.7511716087591	0.00411227859257877	0.037435206843603	1
ENSMUSG00000018974	-0.0299656741802958	5.74695412537619	1.61879760657711	0.390875578604885	0.681890307642806	1
ENSMUSG00000018983	0.141065948430069	-0.670045124226861	0.69082981004404	0.432819323000067	0.713316525993777	1
ENSMUSG00000018995	0.0302378053856368	4.09309736197063	0.835354179204002	0.524846836685251	0.776051937901758	1
ENSMUSG00000018999	-0.0427106061371778	6.44444397454727	3.26893013339313	0.179507901041825	0.460784724844327	1
ENSMUSG00000019027	-0.452571224335973	4.41105318957154	104.219661713277	5.65197318218092e-09	8.27358038588002e-07	9.26641003218562e-05
ENSMUSG00000019039	-0.0803791520448659	5.67817360509333	6.70429544431043	0.0228412269850273	0.128335811861719	1
ENSMUSG00000019054	-0.0306403521977474	6.6162985511271	1.71453329931326	0.327679231193047	0.626580475321905	1
ENSMUSG00000019055	0.0173735756874553	5.10087111524301	0.158776962614265	0.694908085056637	0.873362825182335	1
ENSMUSG00000019066	-0.091259110883238	2.55727488249697	2.09291379388381	0.220788064807693	0.51176772493903	1
ENSMUSG00000019080	0.168676311229965	2.5576057301311	7.18424868437696	0.0247756722815722	0.135715719029862	1
ENSMUSG00000019082	-0.0232555075852761	7.05660160097549	0.850042583596829	0.446110731685892	0.722440285064224	1
ENSMUSG00000019087	0.0959338749378744	8.14708985312357	21.4898645114394	0.00113913078770088	0.0138027961429818	1
ENSMUSG00000019088	0.126698614703819	1.04102131921952	2.17842702949233	0.261733901998273	0.559632217372713	1
ENSMUSG00000019102	-0.271214352910478	-1.60455680308214	0.715171095482267	0.408683235700047	0.694509348500603	1
ENSMUSG00000019122	-0.131626058686245	0.406924111407377	1.20220249060846	0.321164072785296	0.619177442769864	1
ENSMUSG00000019124	-0.131300805062303	8.66986794938225	37.3412637242129	8.46295770816271e-06	0.000277500383250655	0.138750191625328
ENSMUSG00000019132	0.0333684399672867	7.93298119352339	4.07648624857903	0.258943735779659	0.555903470113765	1
ENSMUSG00000019139	-0.116645305585457	5.81924368283053	31.717603383895	0.000724925352771455	0.00976631239683593	1
ENSMUSG00000019143	0.0685125653449147	5.30105969297397	6.56128085865827	0.0681107573759796	0.259571331282935	1
ENSMUSG00000019146	-0.13507714062231	6.3228301404298	37.5481953166165	2.88658767682083e-05	0.000760861816100925	0.473256049614775
ENSMUSG00000019158	-0.0150222649148552	3.47795585279069	0.052876861328586	0.820688395770635	0.930811548850892	1
ENSMUSG00000019173	-0.051224586085855	7.00186737577423	5.89267203619883	0.0935044585831305	0.314867177318132	1
ENSMUSG00000019179	0.0421169982839212	7.85870653545377	5.09200404497876	0.155778611321709	0.42425088581718	1
ENSMUSG00000019188	0.0952334929153308	5.80970536747183	17.0971988734539	0.00609238274308888	0.0500706582445938	1
ENSMUSG00000019189	-0.0768099895440471	6.79542423202852	14.3365900426497	0.0129830752520447	0.0873799338084044	1
ENSMUSG00000019194	-0.205311820448719	7.66573593596783	37.636793578127	8.05422363719327e-06	0.000266765649559159	0.132048996531784
ENSMUSG00000019210	0.0052009948988207	7.89950317990974	0.109122531701711	0.860473957318328	0.947573248941025	1
ENSMUSG00000019214	0.268330908593269	0.945201433217919	5.55916790537413	0.0297327681873215	0.154115945125241	1
ENSMUSG00000019230	-0.592334005907468	0.476215052762429	4.07321688846759	0.0585113825073687	0.235698800051182	1
ENSMUSG00000019232	-0.156292793117562	5.16626181952555	5.14267276395696	0.0357095470385267	0.173520457527162	1
ENSMUSG00000019235	-0.16954104850798	5.35028937154664	25.9096586674418	7.33080071901727e-05	0.00162636641120823	1
ENSMUSG00000019254	-0.169877811580287	7.27659041634601	33.8534035955171	1.55083118832033e-05	0.000454033523794854	0.254258773325118
ENSMUSG00000019256	0.0748363323560855	2.83599092527478	1.6577069839465	0.285731913258499	0.587113011389032	1
ENSMUSG00000019261	-0.0601189326528287	5.88178146464195	4.72468018718384	0.0790522872167472	0.284848845916169	1
ENSMUSG00000019295	0.0211287399983845	4.62539438258609	0.467013724951764	0.61792592159494	0.832311492322465	1
ENSMUSG00000019297	0.0257017219221938	3.58742338358646	0.397766419000692	0.64280134659885	0.846467400015392	1
ENSMUSG00000019301	0.341683733810315	-0.913992538337392	3.44643994926522	0.0854839683587678	0.298893081945404	1
ENSMUSG00000019302	0.0878054919889236	8.87403907876551	18.2590291161869	0.0025505123807949	0.0258117906426838	1
ENSMUSG00000019303	0.0326885653309714	1.80529000242488	0.199821251522903	0.722756162714134	0.886605530931396	1
ENSMUSG00000019312	-0.126280979161577	2.94924868705425	5.21996621563437	0.0621860924017503	0.244670262761386	1
ENSMUSG00000019326	0.030894681807294	0.172813237696081	0.0490350978314996	0.827272824787784	0.93419622534737	1
ENSMUSG00000019338	0.0367834447766978	5.47573918664129	2.78634228253982	0.315368369584523	0.614348899687095	1
ENSMUSG00000019359	0.0575252790035781	2.55833230916818	0.826306856462819	0.442790869075344	0.720184133758114	1
ENSMUSG00000019362	-0.0136409224733601	5.27112607938305	0.215688812724849	0.717964887879484	0.883670651988538	1
ENSMUSG00000019370	-0.0689453158980113	10.0121734496652	11.0775902902253	0.0169346143841417	0.104770944463397	1
ENSMUSG00000019373	-0.0109723932684743	5.0361520269712	0.128651200693902	0.780105624748824	0.91343144236478	1
ENSMUSG00000019428	-0.0649935011766949	8.23467089312292	7.31623828995467	0.0268163554945401	0.143960100960375	1
ENSMUSG00000019429	-1.13245443273336	-0.379275088925193	77.6865931350633	5.36361408286536e-08	4.91265099936188e-06	0.000879364528885776
ENSMUSG00000019432	0.0692075508811463	7.56261836466473	13.2976329285341	0.0206138382976228	0.119341384438457	1
ENSMUSG00000019433	0.0527918014407757	5.33401232028426	2.67528321960464	0.15990601353707	0.430916488158158	1
ENSMUSG00000019437	-0.0835061590880826	3.80882100898675	3.46644702975191	0.10624599298227	0.340924787642155	1
ENSMUSG00000019461	0.0959725081439754	3.89374870526298	5.98273576570157	0.0572049868623346	0.232665780106171	1
ENSMUSG00000019464	-0.051671101800471	4.7476097751897	1.32779839413317	0.26406764285246	0.56218530120323	1
ENSMUSG00000019467	0.157501220338569	6.1376812209406	27.0043966905941	5.8206099120955e-05	0.00135360141147242	0.954288995088058
ENSMUSG00000019470	0.0113486202406836	5.57279075120624	0.215436426390374	0.752850425229228	0.901013411317117	1
ENSMUSG00000019471	-0.0349251448534521	6.71293193662243	2.3931133121275	0.262142858021756	0.559959818349396	1
ENSMUSG00000019478	0.00195032304486838	5.27671093829891	0.00444667534699616	0.958978630286508	0.985548463834219	1
ENSMUSG00000019487	-0.0557867554679869	2.26672867862056	0.728092487705275	0.489959165975105	0.752001547103712	1
ENSMUSG00000019494	-0.048627999881054	6.21621133657464	5.05967057486345	0.136774217098936	0.394374479306553	1
ENSMUSG00000019505	-0.00155036487071184	7.82905894470469	0.00500334950018263	0.958421937297591	0.985505670021878	1
ENSMUSG00000019518	-0.126496483909322	4.0809756596923	10.5467312518698	0.00804766511406652	0.0613341053940194	1
ENSMUSG00000019528	0.0323139823062864	4.34778258764636	0.846833626222267	0.469026755637262	0.737878341567743	1
ENSMUSG00000019539	-0.0798825912351832	1.8936105558233	1.17785637776921	0.374664221217338	0.667540493053361	1
ENSMUSG00000019558	-0.0833351700394465	7.10760984040091	12.6600462629328	0.00601979881416243	0.049717700124945	1
ENSMUSG00000019564	-0.0722716587481904	3.24459550144977	2.03994249418708	0.240317791185435	0.534818811793839	1
ENSMUSG00000019577	0.100102524736426	4.23749276759188	3.72748760647116	0.0692096003661219	0.262310745228721	1
ENSMUSG00000019578	-0.0573022162498837	6.38453602868453	4.01806543876869	0.0733411932240004	0.271643632446926	1
ENSMUSG00000019579	-0.0189263589359783	4.8504614863164	0.411573458560665	0.641478262815414	0.84585270603991	1
ENSMUSG00000019590	0.0883183113560094	5.73496321963379	15.4316714337778	0.0118450375393587	0.0814728050272414	1
ENSMUSG00000019647	-0.00711489067787964	5.33642622388964	0.040700612976004	0.849684004533665	0.943549800482894	1
ENSMUSG00000019659	-0.13112892415316	4.21962059634882	11.8942436926811	0.0044919297974086	0.0400899232599423	1
ENSMUSG00000019689	0.0486729588152829	3.52232650187436	0.913270074847244	0.39136670641808	0.68212957013727	1
ENSMUSG00000019699	-0.0629410597372655	7.09915478625488	7.72519685031813	0.038294992574492	0.182416012759019	1
ENSMUSG00000019710	0.0667481800241795	4.84211648093632	5.05942937200775	0.099983416208426	0.328634344173445	1
ENSMUSG00000019715	0.0178573405537587	5.72280812802143	0.765471899698334	0.611378564764557	0.829478360971596	1
ENSMUSG00000019718	0.173084100990251	1.35938404407419	3.79943265198853	0.0952717476013994	0.31896677596997	1
ENSMUSG00000019726	-0.0219357623447796	6.0229709278044	0.460475938803258	0.511652231088057	0.767267751640784	1
ENSMUSG00000019731	-0.0542133223167907	6.20896983566304	8.59008884576606	0.0976812521672948	0.324451668918507	1
ENSMUSG00000019732	-0.0481233833920338	0.95260259325415	0.235408223336945	0.678566862985094	0.865601129807911	1
ENSMUSG00000019734	-0.158489447530863	2.96209396273034	8.81329871927436	0.0186328780887344	0.1116950772449	1
ENSMUSG00000019737	-0.227136906380692	3.13329118447333	15.7074226941797	0.000890586542766286	0.0113804882062769	1
ENSMUSG00000019738	-0.0122809031406634	3.46433185512688	0.0633618031502675	0.832430804927346	0.935863885811139	1
ENSMUSG00000019761	-0.248531340509088	4.48039793864836	59.9761619288077	3.53777518087672e-07	2.14821570705459e-05	0.00580018240904738
ENSMUSG00000019763	0.129212484362356	4.41972955633235	12.5165574366347	0.00342699156513583	0.0323649347410149	1
ENSMUSG00000019767	-0.100513634562764	0.351191492732222	0.323246722058645	0.576592525043801	0.807134160259672	1
ENSMUSG00000019768	0.287648551980914	0.294382840047604	3.14081673744528	0.0930486613076923	0.314154201429081	1
ENSMUSG00000019769	-0.0813402990650107	8.51027070016746	14.3329506552627	0.00540781764618261	0.0457960590439896	1
ENSMUSG00000019772	0.0749554954712771	0.39861079855191	0.117772720233226	0.735384126399593	0.893017017429918	1
ENSMUSG00000019773	0.130601304888386	0.916608035012801	1.75051063191044	0.269129036878092	0.568311509481751	1
ENSMUSG00000019774	0.110361539040115	3.05707208927695	4.13661843922586	0.0914143959622918	0.311329252555416	1
ENSMUSG00000019775	0.0222979252821156	6.11639884125222	0.300810271808851	0.590021558019086	0.8156326681048	1
ENSMUSG00000019777	0.042137855550527	6.44164570141914	4.4364454823477	0.185517070078859	0.469095048906374	1
ENSMUSG00000019779	0.204560403966205	-0.897588588030647	1.50496145727529	0.291918231004029	0.59313414268324	1
ENSMUSG00000019782	-0.0319113273087684	4.1451414874067	0.991313236872834	0.49823275883482	0.757888855176922	1
ENSMUSG00000019785	0.0840211757080351	4.25414455734365	4.5847153596214	0.0675342865598123	0.258395479147753	1
ENSMUSG00000019789	0.00792092843341231	2.43443683000161	0.0204259452714922	0.918314409907074	0.97033802206925	1
ENSMUSG00000019790	0.0862688991710012	6.58575866041428	15.1988511381064	0.00597151515873687	0.0493960600542336	1
ENSMUSG00000019791	0.0881560567862265	3.08986344775091	2.82486327346858	0.173175667985095	0.452104311562999	1
ENSMUSG00000019792	-0.00539569492888906	2.76489329879254	0.00962762555095879	0.939491976104607	0.979209850491738	1
ENSMUSG00000019794	-0.07629263231991	3.74840052707627	4.31388375697989	0.148080331100528	0.411802528635554	1
ENSMUSG00000019795	-0.0428387186759436	6.91764384202576	5.44070611072708	0.161902534782536	0.433865978711945	1
ENSMUSG00000019796	0.0318131626596091	7.04510427842979	2.18165577815623	0.297203564783813	0.598605951428822	1
ENSMUSG00000019797	0.0205870306562823	3.80235419305282	0.406209515494952	0.691914530792457	0.872614951842304	1
ENSMUSG00000019802	-0.0145836660163684	6.52843543871708	0.496764193722617	0.644328637994216	0.847044829206534	1
ENSMUSG00000019803	-0.0346641975454197	4.24145212422732	1.18720508014632	0.448554932199139	0.724823389848697	1
ENSMUSG00000019804	-0.0326975331863853	6.81573648716534	2.46746862541573	0.288626798063312	0.589994593470449	1
ENSMUSG00000019806	0.0545267785550664	5.08522440686569	4.69272105532183	0.162465031279539	0.434804797229522	1
ENSMUSG00000019808	0.202685703190529	2.41784885820778	10.2708501248257	0.00933326144246236	0.068495443755224	1
ENSMUSG00000019809	0.00479180603158332	4.42817015360173	0.0331340256818076	0.913185200736971	0.968538709152713	1
ENSMUSG00000019810	0.0408497902392605	5.05903809566687	1.96220080321269	0.298714781521411	0.59929378891869	1
ENSMUSG00000019813	-0.0150813786683289	2.77509594992473	0.0737509281175752	0.830365558299564	0.93513612025302	1
ENSMUSG00000019814	0.0891838667661071	3.94868366486025	4.19124337131845	0.0713138998955656	0.267121633262006	1
ENSMUSG00000019817	0.131642462624603	4.75522532123551	18.8803413739393	0.00144605627601875	0.0167666850391283	1
ENSMUSG00000019818	-0.0411471613783859	6.04378917197503	3.11474204956437	0.21768345287088	0.508534798680399	1
ENSMUSG00000019820	-0.0403037460046678	7.28427491786787	3.37232055721288	0.179772327133058	0.461246117947505	1
ENSMUSG00000019822	0.0508815834703381	3.88343799362459	1.24717849342716	0.313910344432759	0.612977619935098	1
ENSMUSG00000019823	0.115386662813411	3.36255300126357	7.39995265457347	0.0530308261749453	0.222079283560211	1
ENSMUSG00000019826	-0.00313643109196402	3.92176784396858	0.00495386806293054	0.950096531660748	0.983679591724918	1
ENSMUSG00000019828	-0.242856639358557	6.57912980265991	20.587793133144	0.000247043889001486	0.00423669933073155	1
ENSMUSG00000019831	0.0156151045326033	7.64162519346883	0.43800884091863	0.60040878285802	0.822364410606285	1
ENSMUSG00000019832	0.170524804514456	0.989407310425374	4.13730924100447	0.136473621795549	0.393992785585143	1
ENSMUSG00000019837	0.0583826210412939	3.63829024166377	1.16249055309215	0.294994088179107	0.596133129014724	1
ENSMUSG00000019838	-0.0928384332773901	0.577429374765446	0.655432981250739	0.466709626888738	0.736165512107068	1
ENSMUSG00000019841	0.0138661683868653	5.38567000756886	0.112392295322271	0.741259452747518	0.895913674789683	1
ENSMUSG00000019842	-0.122726136417368	3.89050985802584	10.6983110059916	0.0150702329259452	0.096470030067044	1
ENSMUSG00000019843	0.0085014442199276	6.63344763938467	0.160125646458901	0.78609258945963	0.915975633604655	1
ENSMUSG00000019845	0.0601026234306124	1.63908019649046	0.701912700963422	0.529956159075115	0.779174987436149	1
ENSMUSG00000019846	0.0799912104719723	2.96199628457623	1.00857021368293	0.328375507330491	0.627399655364573	1
ENSMUSG00000019848	-0.0372066557432748	0.636904632491752	0.101658171605574	0.767168587563877	0.907962548753888	1
ENSMUSG00000019849	-0.0242082267059371	4.55328467338057	0.536984986500778	0.572266105831112	0.804606243921529	1
ENSMUSG00000019850	0.0328565722583178	2.82942703006497	0.338216606553391	0.636429654843626	0.843272367579749	1
ENSMUSG00000019851	0.0172771410622209	2.28781976146301	0.0565984461988246	0.829167241011377	0.93506802334875	1
ENSMUSG00000019852	0.110342705761215	5.00775758453581	6.75756217452138	0.0179822202173566	0.1087891145622	1
ENSMUSG00000019853	-0.0695903920963872	0.917084508069071	0.481381877984893	0.55277385021002	0.79301863319085	1
ENSMUSG00000019854	0.0382284091426836	5.29390879102952	1.69283523612653	0.310496108736835	0.610601379721771	1
ENSMUSG00000019856	-0.0501490850219012	5.51034424999147	2.78962001296253	0.167610735831948	0.443150784383937	1
ENSMUSG00000019857	0.0449004017563869	3.46995544775092	0.690166526363734	0.435691769156884	0.715103269128752	1
ENSMUSG00000019861	-0.0111594078630601	5.52983266984692	0.184093980402805	0.758436986510588	0.90376869739495	1
ENSMUSG00000019863	0.106877615734046	3.99170771062037	10.8651552937931	0.0294429665187037	0.153027486667926	1
ENSMUSG00000019864	0.053070545687643	3.95429608766004	2.5032653421993	0.283705447508143	0.585066281179606	1
ENSMUSG00000019865	0.181099909476111	-0.603745181899671	1.10462754212025	0.306970572924849	0.607970831493464	1
ENSMUSG00000019866	-0.252118414350111	1.57929519158977	9.2400685717512	0.0117252699465949	0.0810437608661142	1
ENSMUSG00000019868	0.0435349449965213	4.56796029307314	1.39800710738942	0.308465311328037	0.608539214455256	1
ENSMUSG00000019872	-0.0592921137722761	4.67034248994697	3.03213979615377	0.156037708586671	0.424617133010381	1
ENSMUSG00000019873	0.0243772454910255	5.92903981580819	0.903080980129246	0.472752165163598	0.740187575081368	1
ENSMUSG00000019874	0.197934493549839	3.16322084786678	5.44157006388917	0.0312961340786529	0.158952948642972	1
ENSMUSG00000019876	-0.0412250654126672	1.7310608850826	0.137395150912901	0.715151573263342	0.882600188626029	1
ENSMUSG00000019877	0.0677017695072056	9.48534317746279	11.2800222096078	0.0196375854071507	0.115397208871052	1
ENSMUSG00000019878	0.0257594854637277	4.47423986659317	0.390411010597264	0.554645426326299	0.793881305936446	1
ENSMUSG00000019880	-0.137075196274153	1.18969719407796	2.9522804242383	0.206023730975072	0.494651778483103	1
ENSMUSG00000019883	0.00861332971374665	2.42600396791499	0.0133696042005912	0.911059372044347	0.96782887273209	1
ENSMUSG00000019888	0.171282204156336	2.7729031203156	7.3529202356919	0.0157644010860509	0.0997519705927458	1
ENSMUSG00000019889	0.118189429280265	4.36046863700617	3.43139273807071	0.0802119364506396	0.286946257496888	1
ENSMUSG00000019890	0.619011082187391	2.55230526372404	37.0235841738724	8.92820086905883e-06	0.000288757808757261	0.14637785324822
ENSMUSG00000019891	0.104663052608765	3.72514957094635	8.0749875897649	0.0483342208829848	0.209973384042537	1
ENSMUSG00000019892	0.396699307141271	0.309702439689755	9.1680496909599	0.00715066143976382	0.0562548437163761	1
ENSMUSG00000019894	0.219879496241092	5.86270034059417	66.9223134970932	1.61024444355515e-07	1.16813971911888e-05	0.00263999576520867
ENSMUSG00000019897	-0.071909127532691	4.88566104578582	5.02011906593681	0.0744803618358096	0.274220869593105	1
ENSMUSG00000019899	0.0681831841906743	4.69835276347673	3.89622672822511	0.101005584281589	0.330734282863322	1
ENSMUSG00000019906	0.0486167097625946	5.6175777668211	3.42198002135261	0.17386857865892	0.453191629111764	1
ENSMUSG00000019907	0.0255380099401916	6.19302245215026	1.41563044703599	0.435613848110993	0.715103269128752	1
ENSMUSG00000019916	-0.219698607894247	6.08650325341555	28.4567826971459	4.32423773353725e-05	0.00104585823239239	0.708958776413432
ENSMUSG00000019917	0.0169002301633428	2.65199779161731	0.0983900751786383	0.816549578327196	0.928802893572908	1
ENSMUSG00000019920	0.0510901765460831	5.09783218530409	3.52940819392434	0.189358737091995	0.474119806753705	1
ENSMUSG00000019923	0.0732859859566461	9.54595739164675	11.0313684028818	0.0114434398947686	0.0796905052262551	1
ENSMUSG00000019927	-0.0054533721449955	5.97244973436048	0.0574385003739295	0.871610842948713	0.951972538148301	1
ENSMUSG00000019929	-0.121651073625373	3.11830689817985	3.64357847584494	0.0721382982495741	0.268891763442205	1
ENSMUSG00000019935	0.0192705112020605	4.41689373705083	0.221165726248187	0.662464520922001	0.858517573355167	1
ENSMUSG00000019936	-0.293219740455634	3.74327223987969	61.7703563889745	2.86787415296698e-07	1.87325883417903e-05	0.00470187967378936
ENSMUSG00000019942	0.138987818950949	-1.18385078504189	0.494982720585044	0.508475211748929	0.765303506529302	1
ENSMUSG00000019943	-0.305420276556013	10.1168262928246	105.530243554022	5.12456828477131e-09	7.76119003397481e-07	8.40172970288257e-05
ENSMUSG00000019944	-0.00970798522357678	2.76433389498548	0.0227737648275954	0.891577060882971	0.958941968400313	1
ENSMUSG00000019945	0.281117671284179	1.37793400753845	12.4892375914848	0.00619106804032654	0.0506752673595375	1
ENSMUSG00000019947	0.222685136661077	4.72774943715803	13.2989583881932	0.0018105419036862	0.0199110330914862	1
ENSMUSG00000019948	0.0431743870062937	3.97376678023438	0.990901246111904	0.380241830068616	0.672644022871705	1
ENSMUSG00000019951	0.0607800971687105	6.56311112789003	4.02063369842315	0.0600078296196709	0.239374298446352	1
ENSMUSG00000019952	0.055675396463003	3.0954476138941	1.26749921701354	0.389258735831856	0.680808296774405	1
ENSMUSG00000019960	-0.0964933293121824	5.46832953667457	0.819513503512185	0.377118216686023	0.669548124425711	1
ENSMUSG00000019961	0.0829766274688227	4.82965400232697	8.39336922074822	0.0417443626614113	0.192710617815101	1
ENSMUSG00000019966	-0.0898073798717069	5.67660443692521	2.0034717366312	0.173777237903959	0.453097616958558	1
ENSMUSG00000019969	-0.0337180576802275	6.18765751050773	1.71940068227883	0.304166749110162	0.605078410798593	1
ENSMUSG00000019970	-0.231717078906128	7.3765947922748	6.28853507728973	0.0218060905753889	0.124006540056712	1
ENSMUSG00000019971	-0.10287405473447	3.78391540178947	4.28896295720577	0.0528061431021609	0.221477798966469	1
ENSMUSG00000019975	0.032173162762163	3.65553033299843	0.591539309118208	0.553986763427578	0.793241308855471	1
ENSMUSG00000019977	0.0617680042785852	5.56600614278448	6.86515677080968	0.0874606268795784	0.303089616928913	1
ENSMUSG00000019978	0.0117262533019295	7.03464324732817	0.270601019067629	0.700045213309619	0.875726073027658	1
ENSMUSG00000019979	0.153407224734783	4.01908996820626	13.4427014119816	0.00173257574341573	0.0192059359792433	1
ENSMUSG00000019982	-0.277116200125058	0.388915628274254	5.26156541143937	0.0381531133393514	0.18199601198681	1
ENSMUSG00000019984	-0.0281849240506471	5.83949172934392	1.94206745885005	0.412426265952875	0.696504639067443	1
ENSMUSG00000019986	0.109562121754022	7.82432725239012	7.85272932501833	0.0116709281737022	0.0807362309737753	1
ENSMUSG00000019988	0.137424147667326	2.29667137665548	4.46593060541962	0.0877573745768245	0.303958326234093	1
ENSMUSG00000019989	0.152199779691948	-0.587454912233901	0.517854947714942	0.480872405280129	0.745757071739818	1
ENSMUSG00000019990	-0.241384792245045	7.7904957515084	51.6392950470348	1.00551064352734e-06	4.98046737179176e-05	0.0164853470006307
ENSMUSG00000019992	-0.107783458687839	-0.0187384799196563	0.833742182065993	0.474381722834877	0.741207314007225	1
ENSMUSG00000019996	-0.0276648197056877	7.60733712582011	1.47403326432612	0.352609479661128	0.647426721840103	1
ENSMUSG00000019997	-0.0490157272529314	2.98118988743674	0.0383531698937707	0.846899602118174	0.94205298709054	1
ENSMUSG00000019998	0.0551269279045859	6.43310128982611	7.88534482560976	0.0842015933078505	0.295860506275656	1
ENSMUSG00000020000	-0.0221327652630113	2.69538965958783	0.172753557509232	0.758184355812574	0.90376869739495	1
ENSMUSG00000020003	-0.0477290398873824	4.55123250312128	3.00102941459527	0.265910660185186	0.564135927459472	1
ENSMUSG00000020007	-0.228797428383587	2.27037981545712	14.4599293570384	0.00437150263331322	0.0392286730559224	1
ENSMUSG00000020009	-0.0158027687769535	4.36796322513995	0.211699163185796	0.722009880152781	0.886111796431542	1
ENSMUSG00000020014	0.10960375190288	2.94473440333496	1.27891943388535	0.272742270602838	0.572475934775769	1
ENSMUSG00000020015	-0.0424884914767082	7.90616799564295	4.40839293147452	0.150284761055922	0.415360528912986	1
ENSMUSG00000020019	-0.0199037433036099	3.09598098414127	0.148209756068098	0.757483806431759	0.903705613282903	1
ENSMUSG00000020021	-0.00107108263558223	4.89504178113253	0.0010605468843397	0.978789505319829	0.992689400401643	1
ENSMUSG00000020022	-0.067581588568495	5.27517854473015	3.28814402426359	0.0862611925850493	0.300329635258416	1
ENSMUSG00000020023	0.092030096265575	6.72338083788393	6.84640115506447	0.0173467781420698	0.106596861933746	1
ENSMUSG00000020024	-0.106907883009962	5.19609946013449	13.9747511021173	0.00508594984735563	0.0437941952454809	1
ENSMUSG00000020027	-0.199782379496497	4.07978772191689	31.1250768169699	3.01606260206806e-05	0.000786315211627965	0.494483463609059
ENSMUSG00000020029	0.0987908780925332	6.49146013895171	17.1764303420076	0.00187959770479161	0.0204350161605162	1
ENSMUSG00000020032	0.0841941387806468	5.33997813654411	6.28680767318962	0.024861153601468	0.135949360196411	1
ENSMUSG00000020034	0.0401096947690746	4.27058095935808	1.59789586518804	0.380367624274627	0.672793958353923	1
ENSMUSG00000020037	-0.0801988784359486	4.80559624711878	8.99062565865425	0.0499386347174502	0.214150695277624	1
ENSMUSG00000020038	-0.018579399650357	4.59290673090002	0.104013304600848	0.750730859284383	0.899915282354945	1
ENSMUSG00000020042	0.0265770950146919	4.24936488870517	0.0970137415447882	0.758972897923783	0.903969329778165	1
ENSMUSG00000020044	-0.0893039696732075	6.65445324185754	6.97054584946876	0.0165008625336485	0.103276030365726	1
ENSMUSG00000020048	-0.138754269499874	7.58497008951116	24.3176745655095	0.000103657621116308	0.00213500841482646	1
ENSMUSG00000020052	0.0626758380331472	1.57765269003381	0.64017868739137	0.523251256855229	0.775093857775181	1
ENSMUSG00000020053	-0.0993787252032343	1.69118257299272	1.91394468835352	0.30720446867813	0.608140215404244	1
ENSMUSG00000020056	-0.0616369200456138	3.65193171103548	2.87614641594687	0.25639423963081	0.552957584681284	1
ENSMUSG00000020057	0.0212522417628119	1.30715807197707	0.041863290140233	0.840144997565722	0.938977316336594	1
ENSMUSG00000020059	0.147751925040097	-0.11304779991481	1.41819927537101	0.342912822833317	0.639364620211463	1
ENSMUSG00000020061	0.125607650220353	-1.39749014105466	0.292449863094393	0.595194076540531	0.819260086045001	1
ENSMUSG00000020063	0.0116956434506167	4.46079234587532	0.0835722856304538	0.789039194537505	0.917454016634019	1
ENSMUSG00000020064	0.0277244037663948	4.75986354064107	0.803877628849129	0.501884682645252	0.760755053338084	1
ENSMUSG00000020067	0.301940764653082	1.13925344867643	15.6066988241555	0.00647085526346718	0.0523641026873368	1
ENSMUSG00000020068	0.0946984428896654	0.462469651321928	0.917126564117575	0.471879235405223	0.739764779543759	1
ENSMUSG00000020069	-0.0950977788729429	5.72186697036687	12.7587010952588	0.00665883195485702	0.0534107386985719	1
ENSMUSG00000020070	0.0224837401007788	6.53273874239909	0.821802396320062	0.476534927136256	0.742809049615122	1
ENSMUSG00000020072	-0.0579848285715361	-1.14109421820369	0.076950431091136	0.784591084986772	0.915477249900941	1
ENSMUSG00000020074	0.0639862047040604	5.98235903199363	4.83260141218489	0.0586552213400272	0.236046233154086	1
ENSMUSG00000020075	0.118396405491045	5.1223610810851	20.1254789655925	0.00228436748359552	0.0237897749417943	1
ENSMUSG00000020076	0.00669155336622898	5.86254484564402	0.0677967337334419	0.84588781353656	0.941694214906763	1
ENSMUSG00000020077	-0.200511906936743	2.56779274251142	10.3356305114367	0.00682432285884282	0.0543922086877628	1
ENSMUSG00000020078	0.0514645121453037	5.35551599448045	4.34709474971551	0.167299321173029	0.44254152478732	1
ENSMUSG00000020079	0.0303379278275273	4.54429847365734	0.775678426120717	0.478682919188518	0.744380770188348	1
ENSMUSG00000020080	0.0343168448170412	-0.318473808685863	0.0222780938744161	0.882986607096172	0.955757412567935	1
ENSMUSG00000020083	0.0877070216423073	3.96066107926375	5.69833601209781	0.0758652542148214	0.277203218821484	1
ENSMUSG00000020085	0.0966871767786358	3.31492156899679	2.29227493292808	0.147144796705305	0.410627905018463	1
ENSMUSG00000020086	0.073766631706162	4.09339023359523	4.22598457831475	0.122401368098843	0.368624590960272	1
ENSMUSG00000020087	0.0106330436870598	3.95124313316113	0.0417613255200879	0.840336950939143	0.939003543735619	1
ENSMUSG00000020088	-0.0147777515959561	6.77439905623663	0.742615305844794	0.63314555605557	0.84161486004346	1
ENSMUSG00000020089	-0.0530849335958629	5.68377829352872	3.53798477656251	0.131347128966947	0.384267697968077	1
ENSMUSG00000020090	0.136465994014345	-1.47505496274712	0.264355733128585	0.613312771866097	0.830273011876068	1
ENSMUSG00000020091	-0.00891381357656354	4.72392166957597	0.0700064865732651	0.829859492925909	0.93513612025302	1
ENSMUSG00000020092	0.00907830654259187	4.01522107930279	0.0565423098521263	0.852119786821884	0.944718954892128	1
ENSMUSG00000020097	0.0355327801193003	5.41289131449907	2.09249768955878	0.336417692524604	0.634922075393218	1
ENSMUSG00000020098	-0.0481676570056266	1.73637282027021	0.350570779165504	0.614757745930286	0.831181749289157	1
ENSMUSG00000020099	-0.0879716452253347	6.14518195684177	4.20511988733417	0.0549435017135949	0.227359593789598	1
ENSMUSG00000020100	0.0730523884296996	4.48302827884995	4.38506004812067	0.0931036991216053	0.314275303088062	1
ENSMUSG00000020101	-0.0635856771042003	5.28880934485837	4.74249612704575	0.0897831890234606	0.307948825112895	1
ENSMUSG00000020102	-0.0371200123678874	3.01106410164563	0.472011918196285	0.575192489134265	0.806483746768358	1
ENSMUSG00000020105	0.159426597478272	2.2392584752269	5.90736709429194	0.0514041245887897	0.21793913179033	1
ENSMUSG00000020107	-0.0815829444877858	5.58469471038594	9.22909383630636	0.0229836380396885	0.128916933048609	1
ENSMUSG00000020108	-0.137618616757201	5.51856419475785	7.09674607572021	0.0156883785058348	0.0993476112797069	1
ENSMUSG00000020109	0.023538749590274	5.62035484964465	0.819466569247093	0.510148564376829	0.7660427966925	1
ENSMUSG00000020111	0.0322220268232229	6.80197548027523	2.58994249623726	0.297425189116224	0.598663410111391	1
ENSMUSG00000020114	0.0605727922843591	7.06659960974559	8.8084344777534	0.0465969554149717	0.205585867607228	1
ENSMUSG00000020115	-0.0562937217760941	5.69177318954975	3.84219606721479	0.110538567588049	0.349052352774666	1
ENSMUSG00000020116	-0.0186722328266862	4.22986111227855	0.296624178527674	0.685329803116229	0.869329065554303	1
ENSMUSG00000020120	0.0429313069603062	4.51612573114376	1.94137134395729	0.319508238907469	0.617874212890771	1
[truncated: 14,396 more rows]
