# Supplementary material for: Histone deacetylase knockouts modify transcription, CAG instability and nuclear pathology in Huntington disease mice
Source: eLife. 2020 Sep 29;9:e55911. doi: 10.7554/eLife.55911 (PMC7581428; doi:10.7554/eLife.55911)
Supplement: Source code 1. [file elife-55911-code1.zip › MetaData/Langfelder_wt_q111_metaData.txt]

pgiAnimalID	gender	age	cagClass	genotype	EA_ID	SeqType	Tissue	cagLength	filename_prefix	batch
Q111B0001.07	male	6	Q111	WT	23346.0	mRNA	striatum	7.0	23346_1_513L_striatum_Q111_WT_M_L4.LB18	1.0
Q111B0001.06	male	6	Q111	HET	23359.0	mRNA	striatum	125.0995	23359_1_514L_striatum_Q111_HET_M_L3.LB19	1.0
Q111B0001.09	male	6	Q111	WT	23372.0	mRNA	striatum	7.0	23372_1_515L_striatum_Q111_WT_M_L6.LB20	1.0
Q111B0001.08	male	6	Q111	HET	23385.0	mRNA	striatum	121.97895	23385_1_516L_striatum_Q111_HET_M_L1.LB21	1.0
Q111B0001.01	male	6	Q111	WT	23398.0	mRNA	striatum	7.0	23398_1_517L_striatum_Q111_WT_M_L4.LB22	1.0
Q111B0001.02	male	6	Q111	HET	23411.0	mRNA	striatum	130.016625	23411_1_518L_striatum_Q111_HET_M_L7.LB23	1.0
Q111B0001.03	male	6	Q111	WT	23424.0	mRNA	striatum	7.0	23424_1_519L_striatum_Q111_WT_M_L1.LB25	1.0
Q111B0001.04	male	6	Q111	HET	23437.0	mRNA	striatum	125.964775	23437_1_520L_striatum_Q111_HET_M_L6.LB27	1.0
Q111B0005.09	female	6	Q111	WT	23450.0	mRNA	striatum	7.0	23450_1_521L_striatum_Q111_WT_F_L3.LB1	1.0
Q111B0005.02	female	6	Q111	HET	23463.0	mRNA	striatum	129.69345	23463_1_522L_striatum_Q111_HET_F_L7.LB2	1.0
Q111B0005.05	female	6	Q111	WT	23476.0	mRNA	striatum	7.0	23476_1_523L_striatum_Q111_WT_F_L7.LB3	1.0
Q111B0005.08	female	6	Q111	HET	23489.0	mRNA	striatum	126.659775	23489_1_524L_striatum_Q111_HET_F_L5.LB4	1.0
Q111B0005.07	female	6	Q111	WT	23502.0	mRNA	striatum	7.0	23502_1_525L_striatum_Q111_WT_F_L6.LB5	1.0
Q111B0005.10	female	6	Q111	HET	23515.0	mRNA	striatum	123.587875	23515_1_526L_striatum_Q111_HET_F_L5.LB6	1.0
Q111B0005.03	female	6	Q111	WT	23528.0	mRNA	striatum	7.0	23528_1_527L_striatum_Q111_WT_F_L7.LB7	1.0
Q111B0005.04	female	6	Q111	HET	23541.0	mRNA	striatum	126.548575	23541_1_528L_striatum_Q111_HET_F_L5.LB8	1.0
