# Supplementary material for: Histone deacetylase knockouts modify transcription, CAG instability and nuclear pathology in Huntington disease mice
Source: eLife. 2020 Sep 29;9:e55911. doi: 10.7554/eLife.55911 (PMC7581428; doi:10.7554/eLife.55911)
Supplement: Source code 1. [file elife-55911-code1.zip › MetaData/metadata.csv]

ID	ID2	Group	Sex	age_wk	HDAC2	Cre	HttQ111	CAGsize
1C_A5445	A5445	1	M	22.14	C/C	Cre-	HET	110		C=conditinal allele
1F_A5783	A5783	1	F	22.14	C/C	Cre-	HET	111
2E_V1347	V1347	1	M	22.57	C/C	Cre-	HET	140
2F_v1801	v1801	1	M	22.29	C/C	Cre-	HET	131
3B_V1972	V1972	1	F	22.29	C/C	Cre-	HET	137
4C_Z1356	Z1356	1	M	21.86	C/C	Cre-	HET	111
5D_Z1392	Z1392	1	F	22.14	C/C	Cre-	HET	113
1D_A5446	A5446	2	F	22.14	C/+	Cre-	WT	7
1G_A5786	A5786	2	M	22.71	C/+	Cre-	WT	7
2B_V1344	V1344	2	M	22.57	C/C	Cre-	WT	7
2C_V1345	V1345	2	M	22.57	C/C	Cre-	WT	7
2H_v1803	v1803	2	M	22.29	C/C	Cre-	WT	7
3C_V1973	V1973	2	F	22.29	C/C	Cre-	WT	7
3H_V1979	V1979	2	M	22.29	C/C	Cre-	WT	7
5A_Z1365	Z1365	2	F	21.71	C/C	Cre-	WT	7
1B_A5313	A5313	3	F	23	C/C	Cre+	HET	118
1A_A5312	A5312	3	F	23	C/C	Cre+	HET	118
1E_A5779	A5779	3	M	22.14	C/C	Cre+	HET	112
2D_V1346	V1346	3	M	22.57	C/C	Cre+	HET	138
2G_v1802	v1802	3	M	22.29	C/C	Cre+	HET	131
3A_v1804	v1804	3	M	22.29	C/C	Cre+	HET	134
3E_V1975	V1975	3	M	22.43	C/C	Cre+	HET	140
4A_V1980	V1980	3	M	22.29	C/C	Cre+	HET	144
4D_Z1358	Z1358	3	M	21.86	C/C	Cre+	HET	115
4E_Z1359	Z1359	3	M	21.86	C/C	Cre+	HET	111
4F_Z1360	Z1360	3	F	21.86	C/C	Cre+	HET	110
1H_A5788	A5788	4	M	22.71	C/C	Cre+	WT	7
3D_V1974	V1974	4	F	22.29	C/C	Cre+	WT	7
3F_V1976	V1976	4	M	22.43	C/C	Cre+	WT	7
3G_V1977	V1977	4	M	22.29	C/C	Cre+	WT	7
4B_Z1355	Z1355	4	M	21.86	C/C	Cre+	WT	7
4G_Z1361	Z1361	4	F	21.86	C/C	Cre+	WT	7
4H_Z1363	Z1363	4	F	21.71	C/C	Cre+	WT	7
5B_Z1367	Z1367	4	M	22	C/C	Cre+	WT	7
5C_Z1372	Z1372	4	F	22	C/C	Cre+	WT	7
