# Supplementary material for: Histone deacetylase knockouts modify transcription, CAG instability and nuclear pathology in Huntington disease mice
Source: eLife. 2020 Sep 29;9:e55911. doi: 10.7554/eLife.55911 (PMC7581428; doi:10.7554/eLife.55911)
Supplement: Source code 1. [file elife-55911-code1.zip › Mus_musculus_.GRCm38.75.genes_to_remove.txt]

ENSMUSG00000064842	Gm26206	snRNA
ENSMUSG00000088333	Gm22848	snRNA
ENSMUSG00000096126	Gm22307	snRNA
ENSMUSG00000088000	Gm25493	snRNA
ENSMUSG00000093015	Gm22463	miRNA
ENSMUSG00000077244	Gm23274	snoRNA
ENSMUSG00000093970	Gm23358	miRNA
ENSMUSG00000084353	Gm15452	pseudogene
ENSMUSG00000076135	Gm24276	miRNA
ENSMUSG00000065625	Gm24765	snRNA
ENSMUSG00000088916	Gm22607	snRNA
ENSMUSG00000093178	Snord87	snoRNA
ENSMUSG00000095780	Gm24674	snRNA
ENSMUSG00000088153	Gm26348	misc_RNA
ENSMUSG00000094979	Gm25253	snRNA
ENSMUSG00000088585	Gm22963	snoRNA
ENSMUSG00000077318	Gm24173	snoRNA
ENSMUSG00000093864	Gm22633	snRNA
ENSMUSG00000098555	mmu-mir-6341	miRNA
ENSMUSG00000099183	AC121538.1	miRNA
ENSMUSG00000087782	Gm23169	snRNA
ENSMUSG00000077368	Gm26273	snoRNA
ENSMUSG00000095853	Gm22616	miRNA
ENSMUSG00000088159	Gm26345	snoRNA
ENSMUSG00000088829	Gm25227	snoRNA
ENSMUSG00000077377	Gm25168	snoRNA
ENSMUSG00000089534	Gm25166	snoRNA
ENSMUSG00000088800	Gm24075	snoRNA
ENSMUSG00000084668	Gm24633	snoRNA
ENSMUSG00000077860	Gm25568	miRNA
ENSMUSG00000070175	Gm24162	snRNA
ENSMUSG00000065559	Mir206	miRNA
ENSMUSG00000065480	Mir133b	miRNA
ENSMUSG00000088858	Gm24723	snoRNA
ENSMUSG00000077314	Gm24171	snoRNA
ENSMUSG00000094436	Gm16327	pseudogene
ENSMUSG00000094926	Gm16533	pseudogene
ENSMUSG00000085679	Gm16328	pseudogene
ENSMUSG00000089553	Gm24176	snoRNA
ENSMUSG00000065405	Mir30a	miRNA
ENSMUSG00000065567	Mir30c-2	miRNA
ENSMUSG00000077463	Gm26418	snoRNA
ENSMUSG00000096866	Gm22260	snRNA
ENSMUSG00000084740	Gm25294	snRNA
ENSMUSG00000088111	Gm24064	snoRNA
ENSMUSG00000095256	n-R5s209	rRNA
ENSMUSG00000064433	Gm25586	misc_RNA
ENSMUSG00000080625	Gm22679	miRNA
ENSMUSG00000080391	Gm23785	miRNA
ENSMUSG00000099257	mmu-mir-6342	miRNA
ENSMUSG00000096829	Gm23771	miRNA
ENSMUSG00000098883	AC132241.1	miRNA
ENSMUSG00000098529	5S_rRNA	rRNA
ENSMUSG00000077664	Gm26145	snoRNA
ENSMUSG00000088620	Gm23032	snRNA
ENSMUSG00000064688	Gm25814	snRNA
ENSMUSG00000089489	Gm24732	snRNA
ENSMUSG00000088750	Gm24901	snRNA
ENSMUSG00000065223	Gm25792	snRNA
ENSMUSG00000065260	Gm23453	snRNA
ENSMUSG00000084506	Gm23792	snRNA
ENSMUSG00000092852	Mir5103	miRNA
ENSMUSG00000077231	Gm25096	snoRNA
ENSMUSG00000064601	Gm25634	snRNA
ENSMUSG00000098752	mmu-mir-6897	miRNA
ENSMUSG00000098680	mmu-mir-6898	miRNA
ENSMUSG00000077939	Gm24133	miRNA
ENSMUSG00000095944	n-R5s210	rRNA
ENSMUSG00000089141	Gm23409	misc_RNA
ENSMUSG00000098833	mmu-mir-6349	miRNA
ENSMUSG00000065629	Gm24826	snoRNA
ENSMUSG00000077704	Snord89	snoRNA
ENSMUSG00000064936	Gm23722	snoRNA
ENSMUSG00000077448	Gm23126	snoRNA
ENSMUSG00000089088	Gm24001	miRNA
ENSMUSG00000088848	Gm26352	snoRNA
ENSMUSG00000095757	Gm24180	miRNA
ENSMUSG00000090106	Gm15838	pseudogene
ENSMUSG00000095121	Gm23216	snRNA
ENSMUSG00000065255	Gm23974	snoRNA
ENSMUSG00000087764	Gm23984	misc_RNA
ENSMUSG00000096047	n-R5s211	rRNA
ENSMUSG00000098876	mmu-mir-6350	miRNA
ENSMUSG00000094968	Gm22419	miRNA
ENSMUSG00000064943	Gm23240	snRNA
ENSMUSG00000098249	PCGEM1	misc_RNA
ENSMUSG00000092906	Gm25736	miRNA
ENSMUSG00000099135	SNORA7	snoRNA
ENSMUSG00000065192	Gm23460	snRNA
ENSMUSG00000089334	Gm24349	snoRNA
ENSMUSG00000092657	Gm25240	miRNA
ENSMUSG00000098443	mmu-mir-7681	miRNA
ENSMUSG00000087949	Gm24251	snRNA
ENSMUSG00000094013	Gm25829	snRNA
ENSMUSG00000089245	Gm24053	miRNA
ENSMUSG00000094128	Gm23943	miRNA
ENSMUSG00000077776	Gm22371	snoRNA
ENSMUSG00000088353	Gm24014	snRNA
ENSMUSG00000089275	Gm24548	snoRNA
ENSMUSG00000094245	Gm23966	snRNA
ENSMUSG00000077616	Gm25502	snoRNA
ENSMUSG00000089276	Gm24545	misc_RNA
ENSMUSG00000077345	Snord70	snoRNA
ENSMUSG00000077358	Gm26293	snoRNA
ENSMUSG00000089512	Gm26287	snoRNA
ENSMUSG00000089093	Snord11	snoRNA
ENSMUSG00000081562	Gm11575	pseudogene
ENSMUSG00000088973	Gm23762	miRNA
ENSMUSG00000080800	Gm11582	pseudogene
ENSMUSG00000089546	Gm25839	snRNA
ENSMUSG00000088953	Gm24942	snoRNA
ENSMUSG00000081429	Gm11603	pseudogene
ENSMUSG00000098850	uc_338	misc_RNA
ENSMUSG00000064612	Gm26457	snoRNA
ENSMUSG00000064602	Snora41	snoRNA
ENSMUSG00000094290	Gm23611	miRNA
ENSMUSG00000092705	Gm24513	miRNA
ENSMUSG00000094214	Gm23448	snRNA
ENSMUSG00000087823	Gm22281	snRNA
ENSMUSG00000098487	mmu-mir-6899	miRNA
ENSMUSG00000093228	Gm25748	miRNA
ENSMUSG00000077471	Gm24788	snRNA
ENSMUSG00000088850	Gm24729	snoRNA
ENSMUSG00000065694	Gm25411	snRNA
ENSMUSG00000089420	Gm26010	snRNA
ENSMUSG00000077328	Gm25832	snoRNA
ENSMUSG00000077745	Gm26342	snoRNA
ENSMUSG00000095282	Gm22548	miRNA
ENSMUSG00000096031	Gm23189	miRNA
ENSMUSG00000080539	Gm25542	snRNA
ENSMUSG00000080524	Gm23879	snRNA
ENSMUSG00000075952	Gm23422	snRNA
ENSMUSG00000094655	Gm25360	snRNA
ENSMUSG00000094050	Gm23472	snRNA
ENSMUSG00000093956	Gm24497	snRNA
ENSMUSG00000093843	Gm25939	snRNA
ENSMUSG00000098697	Pinc	misc_RNA
ENSMUSG00000088666	Gm25329	rRNA
ENSMUSG00000098504	mmu-mir-6351	miRNA
ENSMUSG00000087820	Mir1928	miRNA
ENSMUSG00000094768	Gm25524	snRNA
ENSMUSG00000065468	Mir26b	miRNA
ENSMUSG00000093155	Gm25035	miRNA
ENSMUSG00000098351	ZNFX1-AS1_2	misc_RNA
ENSMUSG00000065616	Mir375	miRNA
ENSMUSG00000099204	AC166150.1	miRNA
ENSMUSG00000082745	Gm15181	pseudogene
ENSMUSG00000098611	mmu-mir-6343	miRNA
ENSMUSG00000089326	Gm25974	rRNA
ENSMUSG00000099141	mmu-mir-6352	miRNA
ENSMUSG00000065215	Gm26263	snRNA
ENSMUSG00000098911	AC166333.1	miRNA
ENSMUSG00000077782	Gm24160	snoRNA
ENSMUSG00000096297	Gm23934	snRNA
ENSMUSG00000098797	mmu-mir-6344	miRNA
ENSMUSG00000096779	Gm22112	miRNA
ENSMUSG00000065055	n-R5s213	rRNA
ENSMUSG00000093782	Gm22396	miRNA
ENSMUSG00000084443	n-R5s214	rRNA
ENSMUSG00000094946	Gm25754	miRNA
ENSMUSG00000077736	Gm24555	snoRNA
ENSMUSG00000098851	mmu-mir-6353	miRNA
ENSMUSG00000093254	Mir5126	miRNA
ENSMUSG00000098842	AC167036.1	miRNA
ENSMUSG00000064414	n-R5s215	rRNA
ENSMUSG00000098634	mmu-mir-8096	miRNA
ENSMUSG00000094834	Gm25472	miRNA
ENSMUSG00000092932	Gm22906	misc_RNA
ENSMUSG00000077274	Gm22786	snoRNA
ENSMUSG00000064837	Snora75	snoRNA
ENSMUSG00000064696	Gm24148	snoRNA
ENSMUSG00000064823	Snord82	snoRNA
ENSMUSG00000084468	Gm22955	miRNA
ENSMUSG00000088318	Gm26187	snRNA
ENSMUSG00000095281	Gm22549	snRNA
ENSMUSG00000089613	Gm23504	snRNA
ENSMUSG00000091123	Gm17181	pseudogene
ENSMUSG00000095942	Gm25198	miRNA
ENSMUSG00000082837	Gm15373	pseudogene
ENSMUSG00000088371	Gm25180	rRNA
ENSMUSG00000098368	5S_rRNA	rRNA
ENSMUSG00000098288	mmu-mir-6900	miRNA
ENSMUSG00000065470	Mir149	miRNA
ENSMUSG00000098997	mmu-mir-6901	miRNA
ENSMUSG00000098689	mmu-mir-6345	miRNA
ENSMUSG00000064389	Gm26446	snRNA
ENSMUSG00000088961	Gm22089	snRNA
ENSMUSG00000077413	Gm23389	snoRNA
ENSMUSG00000089310	Gm23181	snoRNA
ENSMUSG00000095955	Gm22360	snRNA
ENSMUSG00000080345	Gm24586	miRNA
ENSMUSG00000096585	Gm22917	miRNA
ENSMUSG00000095610	Gm26245	snRNA
ENSMUSG00000077255	Gm26078	snoRNA
ENSMUSG00000096085	Gm24465	snRNA
ENSMUSG00000096193	Gm26134	miRNA
ENSMUSG00000087804	Gm23434	snRNA
ENSMUSG00000087883	Gm23602	snoRNA
ENSMUSG00000077039	Gm25537	miRNA
ENSMUSG00000077295	Gm24122	snoRNA
ENSMUSG00000088510	Gm23036	snoRNA
ENSMUSG00000087908	Gm22034	snoRNA
ENSMUSG00000088594	Gm23965	snoRNA
ENSMUSG00000080661	Gm25003	miRNA
ENSMUSG00000084704	n-R5s216	rRNA
ENSMUSG00000076999	Gm22426	miRNA
ENSMUSG00000089206	Gm26214	snRNA
ENSMUSG00000098344	mmu-mir-3473f	miRNA
ENSMUSG00000089278	Gm24553	snoRNA
ENSMUSG00000096241	Gm24267	snRNA
ENSMUSG00000077237	Gm22438	snoRNA
ENSMUSG00000089037	Gm22159	snoRNA
ENSMUSG00000088691	Gm22331	snoRNA
ENSMUSG00000084546	Gm24937	snoRNA
ENSMUSG00000092948	Gm23393	miRNA
ENSMUSG00000065865	Gm24030	snRNA
ENSMUSG00000098815	AC112986.1	miRNA
ENSMUSG00000077257	Gm26080	snoRNA
ENSMUSG00000073596	2900060B14Rik	protein_coding
ENSMUSG00000080542	Gm22710	snRNA
ENSMUSG00000089601	Gm22094	rRNA
ENSMUSG00000088363	Gm23497	snRNA
ENSMUSG00000098273	mmu-mir-6346	miRNA
ENSMUSG00000084505	Gm25322	snRNA
ENSMUSG00000083582	Gm15393	pseudogene
ENSMUSG00000089274	Gm24547	snRNA
ENSMUSG00000089190	Gm25771	snoRNA
ENSMUSG00000088912	Gm22610	miRNA
ENSMUSG00000077472	Gm24791	snoRNA
ENSMUSG00000065340	Gm25578	snRNA
ENSMUSG00000080557	Gm24397	miRNA
ENSMUSG00000093146	Gm23370	snoRNA
ENSMUSG00000065687	Gm23734	snoRNA
ENSMUSG00000065520	Mir128-1	miRNA
ENSMUSG00000088196	Gm23902	snoRNA
ENSMUSG00000088432	Gm25384	snRNA
ENSMUSG00000064737	Gm23056	snRNA
ENSMUSG00000064395	Gm23623	snRNA
ENSMUSG00000088705	Gm25549	snRNA
ENSMUSG00000076287	Gm24273	miRNA
ENSMUSG00000088779	Gm26034	snRNA
ENSMUSG00000065435	Mir135b	miRNA
ENSMUSG00000088911	Gm22609	snoRNA
ENSMUSG00000064814	Gm23939	snoRNA
ENSMUSG00000091176	Gm17678	protein_coding
ENSMUSG00000098606	mmu-mir-6903	miRNA
ENSMUSG00000096676	Gm24517	snRNA
ENSMUSG00000077202	Gm25612	snoRNA
ENSMUSG00000077846	Gm22232	miRNA
ENSMUSG00000087721	Gm26280	rRNA
ENSMUSG00000087859	Gm22796	snRNA
ENSMUSG00000093515	Gm23720	miRNA
ENSMUSG00000092912	Gm24086	snRNA
ENSMUSG00000096432	Gm22132	miRNA
ENSMUSG00000088970	Gm23763	snRNA
ENSMUSG00000077207	Gm25609	snRNA
ENSMUSG00000088164	Gm23534	snoRNA
ENSMUSG00000088715	Gm22727	snoRNA
ENSMUSG00000065565	Mir181a-1	miRNA
ENSMUSG00000065458	Mir181b-1	miRNA
ENSMUSG00000088564	Gm23782	rRNA
ENSMUSG00000065275	n-R5s217	rRNA
ENSMUSG00000096117	Gm26271	snRNA
ENSMUSG00000095393	Gm25619	snRNA
ENSMUSG00000087930	Gm26048	snoRNA
ENSMUSG00000093879	Gm25457	snRNA
ENSMUSG00000089418	Gm22016	misc_RNA
ENSMUSG00000088323	Gm25663	snoRNA
ENSMUSG00000088096	Gm23672	snRNA
ENSMUSG00000065787	Gm22681	snRNA
ENSMUSG00000096352	Gm25708	miRNA
ENSMUSG00000088579	Gm25460	snoRNA
ENSMUSG00000088582	Gm22966	snoRNA
ENSMUSG00000088167	Gm23535	snRNA
ENSMUSG00000084532	n-R5s218	rRNA
ENSMUSG00000077516	n-R5s219	rRNA
ENSMUSG00000096851	Gm22756	snRNA
ENSMUSG00000088498	Gm24402	snRNA
ENSMUSG00000084557	Gm25279	snRNA
ENSMUSG00000064435	Gm25588	snoRNA
ENSMUSG00000099227	mmu-mir-8114	miRNA
ENSMUSG00000088669	Gm25336	snoRNA
ENSMUSG00000064860	n-R5s220	rRNA
ENSMUSG00000093286	Gm22569	miRNA
ENSMUSG00000077419	Gm23744	snRNA
ENSMUSG00000070103	Mir488	miRNA
ENSMUSG00000080410	Gm26472	miRNA
ENSMUSG00000089536	Scarna3a	snoRNA
ENSMUSG00000088145	Gm24719	snoRNA
ENSMUSG00000089204	Mir1927	miRNA
ENSMUSG00000077759	Gm23528	snoRNA
ENSMUSG00000077648	Gm24988	snoRNA
ENSMUSG00000064440	Gm26224	snoRNA
ENSMUSG00000080463	Gm22489	snoRNA
ENSMUSG00000064816	Gm22357	snoRNA
ENSMUSG00000084667	Gm23212	snoRNA
ENSMUSG00000077220	Gm23436	snoRNA
ENSMUSG00000065160	Mir5117	snoRNA
ENSMUSG00000065735	Gm24489	snoRNA
ENSMUSG00000064968	Snord47	snoRNA
ENSMUSG00000065228	Gm25789	snoRNA
ENSMUSG00000089353	Gm25488	rRNA
ENSMUSG00000070126	Mir199a-2	miRNA
ENSMUSG00000065516	Mir214	miRNA
ENSMUSG00000098259	AC132867.1	miRNA
ENSMUSG00000077608	Gm22671	snoRNA
ENSMUSG00000089174	Gm22434	snoRNA
ENSMUSG00000088951	Gm24940	snRNA
ENSMUSG00000080561	Gm26042	miRNA
ENSMUSG00000089967	Gm16550	pseudogene
ENSMUSG00000089299	Gm24637	snoRNA
ENSMUSG00000089291	Gm23208	snoRNA
ENSMUSG00000088618	Gm24808	rRNA
ENSMUSG00000094394	Gm23402	snRNA
ENSMUSG00000084093	Gm16418	pseudogene
ENSMUSG00000096172	Gm22992	miRNA
ENSMUSG00000053664	Uck2	protein_coding
ENSMUSG00000098379	mmu-mir-6347	miRNA
ENSMUSG00000088246	Gm25911	miRNA
ENSMUSG00000095752	Gm24182	snRNA
ENSMUSG00000099251	AC096625.1	miRNA
ENSMUSG00000098407	mmu-mir-6348	miRNA
ENSMUSG00000098829	mmu-mir-6354	miRNA
ENSMUSG00000096772	Gm22114	snRNA
ENSMUSG00000096310	Gm23523	snRNA
ENSMUSG00000096547	Gm25235	snRNA
ENSMUSG00000065905	Gm26110	snRNA
ENSMUSG00000099119	mmu-mir-6546	miRNA
ENSMUSG00000098356	AC117796.1	miRNA
ENSMUSG00000098965	AC117796.2	miRNA
ENSMUSG00000087747	Gm25151	snoRNA
ENSMUSG00000094668	Gm24871	snRNA
ENSMUSG00000098316	mmu-mir-7683	miRNA
ENSMUSG00000088291	Gm26412	snRNA
ENSMUSG00000095636	Gm22950	snRNA
ENSMUSG00000070182	Gm24817	snRNA
ENSMUSG00000077252	Gm26077	snoRNA
ENSMUSG00000066680	Olfr1407-ps1	pseudogene
ENSMUSG00000077794	Gm25560	snRNA
ENSMUSG00000094820	Gm23805	snRNA
ENSMUSG00000087875	Gm26104	snRNA
ENSMUSG00000065573	Mir350	miRNA
ENSMUSG00000093132	Gm25993	miRNA
ENSMUSG00000095731	Gm25312	snRNA
ENSMUSG00000099303	AC170257.1	miRNA
ENSMUSG00000064954	Gm24919	snRNA
ENSMUSG00000064967	Gm24405	snRNA
ENSMUSG00000098926	mmu-mir-6904	miRNA
ENSMUSG00000084558	Gm24836	snRNA
ENSMUSG00000064970	Gm23690	snRNA
ENSMUSG00000089429	Gm26004	rRNA
ENSMUSG00000089057	Gm23349	snRNA
ENSMUSG00000088559	Mir1981	miRNA
ENSMUSG00000077571	Snora36b	snoRNA
ENSMUSG00000065581	Mir194-1	miRNA
ENSMUSG00000065562	Mir215	miRNA
ENSMUSG00000089363	Gm23821	rRNA
ENSMUSG00000089045	Gm26169	snoRNA
ENSMUSG00000077884	Gm24557	miRNA
ENSMUSG00000077235	Gm25095	snoRNA
ENSMUSG00000084550	Gm25269	snRNA
ENSMUSG00000093791	Gm24092	miRNA
ENSMUSG00000088461	Gm24748	misc_RNA
ENSMUSG00000095504	Gm22446	snRNA
ENSMUSG00000064845	Gm26203	snRNA
ENSMUSG00000093003	Mir3473c	miRNA
ENSMUSG00000094131	Gm22265	snRNA
ENSMUSG00000065533	Mir205	miRNA
ENSMUSG00000092633	Mir3962	miRNA
ENSMUSG00000065412	Mir29b-2	miRNA
ENSMUSG00000065548	Mir29c	miRNA
ENSMUSG00000093823	Gm24802	miRNA
ENSMUSG00000099208	pRNA	misc_RNA
ENSMUSG00000099154	CU207330.1	miRNA
ENSMUSG00000075837	Gm22005	snRNA
ENSMUSG00000075826	Gm23691	snRNA
ENSMUSG00000082795	Gm13193	pseudogene
ENSMUSG00000069188	Gm13192	pseudogene
ENSMUSG00000084606	Gm23118	snRNA
ENSMUSG00000080820	Gm13197	pseudogene
ENSMUSG00000077396	Gm24340	snRNA
ENSMUSG00000095951	Gm23963	miRNA
ENSMUSG00000077733	Gm23608	snoRNA
ENSMUSG00000080500	Gm22072	miRNA
ENSMUSG00000080627	Gm22677	miRNA
ENSMUSG00000092793	Mir466m	miRNA
ENSMUSG00000077972	Mir466f-1	miRNA
ENSMUSG00000077038	Mir669f	miRNA
ENSMUSG00000080653	Mir669e	miRNA
ENSMUSG00000076126	Mir669b	miRNA
ENSMUSG00000077131	Gm23578	miRNA
ENSMUSG00000077834	Mir669d	miRNA
ENSMUSG00000077998	Mir466f-2	miRNA
ENSMUSG00000076959	Mir669l	miRNA
ENSMUSG00000080504	Mir669d-2	miRNA
ENSMUSG00000077981	Mir466f-3	miRNA
ENSMUSG00000076983	Gm24114	miRNA
ENSMUSG00000078026	Mir4660	miRNA
ENSMUSG00000094165	Gm26073	miRNA
ENSMUSG00000077049	Mir467c	miRNA
ENSMUSG00000095004	Mir466b-1	miRNA
ENSMUSG00000076028	Mir669a-3	miRNA
ENSMUSG00000094297	Mir669k	miRNA
ENSMUSG00000095843	Gm26491	miRNA
ENSMUSG00000096624	Mir467a-1	miRNA
ENSMUSG00000095269	Mir466b-8	miRNA
ENSMUSG00000096583	Mir669a-1	miRNA
ENSMUSG00000080459	Mir669g	miRNA
ENSMUSG00000095938	Gm25701	miRNA
ENSMUSG00000095340	Mir669j	miRNA
ENSMUSG00000096027	Mir467a-2	miRNA
ENSMUSG00000096128	Mir466e	miRNA
ENSMUSG00000093951	Mir669a-4	miRNA
ENSMUSG00000095336	Gm24315	miRNA
ENSMUSG00000094190	Gm25451	miRNA
ENSMUSG00000095509	Mir467b	miRNA
ENSMUSG00000095575	Mir466c-1	miRNA
ENSMUSG00000094547	Mir669a-5	miRNA
ENSMUSG00000094927	Gm24761	miRNA
ENSMUSG00000080405	Gm23651	miRNA
ENSMUSG00000095198	Mir467a-3	miRNA
ENSMUSG00000094659	Mir466c-2	miRNA
ENSMUSG00000096077	Mir669a-6	miRNA
ENSMUSG00000096264	Gm23108	miRNA
ENSMUSG00000096651	Gm25680	miRNA
ENSMUSG00000094101	Gm22775	miRNA
ENSMUSG00000096492	Mir467a-4	miRNA
ENSMUSG00000096239	Mir466b-4	miRNA
ENSMUSG00000094899	Mir669a-7	miRNA
ENSMUSG00000094363	Gm26060	miRNA
ENSMUSG00000095884	Gm26431	miRNA
ENSMUSG00000094506	Gm26229	miRNA
ENSMUSG00000094159	Mir467a-5	miRNA
ENSMUSG00000096113	Mir466b-5	miRNA
ENSMUSG00000096134	Mir669p-1	miRNA
ENSMUSG00000094009	Gm24167	miRNA
ENSMUSG00000096782	Gm24640	miRNA
ENSMUSG00000096835	Gm23288	miRNA
ENSMUSG00000096587	Mir467a-6	miRNA
ENSMUSG00000095536	Gm25285	miRNA
ENSMUSG00000096602	Mir669a-8	miRNA
ENSMUSG00000095786	Gm24673	miRNA
ENSMUSG00000096748	Gm22635	miRNA
ENSMUSG00000096880	Gm23569	miRNA
ENSMUSG00000094688	Mir467a-7	miRNA
ENSMUSG00000094261	Mir466b-6	miRNA
ENSMUSG00000095225	Mir669a-9	miRNA
ENSMUSG00000093995	Gm26426	miRNA
ENSMUSG00000094709	Gm24488	miRNA
ENSMUSG00000094067	Gm25158	miRNA
ENSMUSG00000096512	Mir467a-8	miRNA
ENSMUSG00000096360	Mir466b-7	miRNA
ENSMUSG00000093900	Mir669p-2	miRNA
ENSMUSG00000095151	Gm24028	miRNA
ENSMUSG00000094457	Gm22626	miRNA
ENSMUSG00000093914	Gm22166	miRNA
ENSMUSG00000095222	Mir467a-9	miRNA
ENSMUSG00000076966	Mir466b-2	miRNA
ENSMUSG00000095036	Mir669a-10	miRNA
ENSMUSG00000080649	Gm26156	miRNA
ENSMUSG00000096889	Gm23571	miRNA
ENSMUSG00000080476	Gm25316	miRNA
ENSMUSG00000093907	Gm25022	miRNA
ENSMUSG00000096053	Gm25943	miRNA
ENSMUSG00000094774	Mir669a-11	miRNA
ENSMUSG00000080684	Gm23988	miRNA
ENSMUSG00000095051	Gm25673	miRNA
ENSMUSG00000094943	Gm25753	miRNA
ENSMUSG00000096894	Mir467a-10	miRNA
ENSMUSG00000076994	Mir466b-3	miRNA
ENSMUSG00000095164	Mir669a-12	miRNA
ENSMUSG00000094327	Gm26398	miRNA
ENSMUSG00000076948	Mir467e	miRNA
ENSMUSG00000077113	Mir466p	miRNA
ENSMUSG00000094330	Gm22051	miRNA
ENSMUSG00000080624	Gm22678	miRNA
ENSMUSG00000077021	Mir467d	miRNA
ENSMUSG00000070099	Mir466	miRNA
ENSMUSG00000080558	Gm22091	miRNA
ENSMUSG00000076976	Mir297c	miRNA
ENSMUSG00000076118	Mir669c	miRNA
ENSMUSG00000077095	Gm24342	miRNA
ENSMUSG00000077104	Gm25263	miRNA
ENSMUSG00000076014	Mir669a-2	miRNA
ENSMUSG00000092961	Gm22239	miRNA
ENSMUSG00000092697	Gm22925	miRNA
ENSMUSG00000088833	Gm23542	miRNA
ENSMUSG00000076222	Mir297b	miRNA
ENSMUSG00000078031	Mir466d	miRNA
ENSMUSG00000095699	Gm26092	miRNA
ENSMUSG00000089570	Mir669m-1	miRNA
ENSMUSG00000088980	Mir669m-2	miRNA
ENSMUSG00000077991	Mir466n	miRNA
ENSMUSG00000077086	Mir669o	miRNA
ENSMUSG00000078025	Mir466g	miRNA
ENSMUSG00000077941	Mir466h	miRNA
ENSMUSG00000076956	Mir297a-3	miRNA
ENSMUSG00000078060	Mir466l	miRNA
ENSMUSG00000077954	Mir297a-4	miRNA
ENSMUSG00000080686	Gm24806	miRNA
ENSMUSG00000080657	Mir669i	miRNA
ENSMUSG00000080594	Mir669h	miRNA
ENSMUSG00000089007	Gm23877	snoRNA
ENSMUSG00000084560	Gm26478	snRNA
ENSMUSG00000099246	uc_338	misc_RNA
ENSMUSG00000077897	Mir511	miRNA
ENSMUSG00000076950	Gm24933	miRNA
ENSMUSG00000099161	mmu-mir-6419	miRNA
ENSMUSG00000099050	mmu-mir-7655	miRNA
ENSMUSG00000092814	Gm23638	miRNA
ENSMUSG00000064964	Gm25147	snRNA
ENSMUSG00000082742	Gm13354	pseudogene
ENSMUSG00000081181	Gm13353	pseudogene
ENSMUSG00000084160	Gm13345	pseudogene
ENSMUSG00000080227	Gm13343	pseudogene
ENSMUSG00000077342	Gm24670	snoRNA
ENSMUSG00000065644	Gm25859	snoRNA
ENSMUSG00000065253	Gm23970	snRNA
ENSMUSG00000098575	PRINS	misc_RNA
ENSMUSG00000089472	Gm25368	rRNA
ENSMUSG00000089576	Gm23007	misc_RNA
ENSMUSG00000077572	Gm24886	snoRNA
ENSMUSG00000082516	Gm13342	pseudogene
ENSMUSG00000092811	Gm23636	miRNA
ENSMUSG00000084625	Gm25544	snoRNA
ENSMUSG00000088368	Gm26323	misc_RNA
ENSMUSG00000084075	Gm13382	pseudogene
ENSMUSG00000083373	Gm13392	pseudogene
ENSMUSG00000077966	Gm24604	miRNA
ENSMUSG00000093190	Gm22875	miRNA
ENSMUSG00000065798	Gm25518	snRNA
ENSMUSG00000089513	Gm24875	snRNA
ENSMUSG00000092845	Gm24328	miRNA
ENSMUSG00000099320	mmu-mir-7664	miRNA
ENSMUSG00000064919	Gm22572	snRNA
ENSMUSG00000088171	Gm25220	snRNA
ENSMUSG00000083043	Gm13433	pseudogene
ENSMUSG00000083528	Gm13432	pseudogene
ENSMUSG00000098548	mmu-mir-6996	miRNA
ENSMUSG00000065540	Mir126	miRNA
ENSMUSG00000064858	Snora43	snoRNA
ENSMUSG00000077192	Snora17	snoRNA
ENSMUSG00000065258	Gm23969	snoRNA
ENSMUSG00000064829	Gm22879	snoRNA
ENSMUSG00000065295	Gm24134	snoRNA
ENSMUSG00000076364	Gm24049	miRNA
ENSMUSG00000098812	mmu-mir-7578	miRNA
ENSMUSG00000080538	Gm25541	snRNA
ENSMUSG00000089055	Gm22675	snRNA
ENSMUSG00000078061	Gm22824	miRNA
ENSMUSG00000092832	Mir3088	miRNA
ENSMUSG00000082796	Gm13385	pseudogene
ENSMUSG00000083115	Gm13386	pseudogene
ENSMUSG00000089597	Gm24976	rRNA
ENSMUSG00000098539	mmu-mir-133c	miRNA
ENSMUSG00000065485	Mir219-2	miRNA
ENSMUSG00000088348	Gm23865	snRNA
ENSMUSG00000098870	AL928926.1	miRNA
ENSMUSG00000098453	mmu-mir-6997	miRNA
ENSMUSG00000078010	Gm23489	miRNA
ENSMUSG00000093091	Mir3089	miRNA
ENSMUSG00000088891	Gm22516	snoRNA
ENSMUSG00000098904	mmu-mir-6998	miRNA
ENSMUSG00000099075	mmu-mir-7674	miRNA
ENSMUSG00000099155	AL808027.1	miRNA
ENSMUSG00000094382	Gm22192	snoRNA
ENSMUSG00000094251	Gm25632	snoRNA
ENSMUSG00000092765	Gm23363	miRNA
ENSMUSG00000092807	Mir199b	miRNA
ENSMUSG00000093147	Gm23369	snRNA
ENSMUSG00000093336	Mir1954	miRNA
ENSMUSG00000093277	Gm26236	snoRNA
ENSMUSG00000098972	mmu-mir-8093	miRNA
ENSMUSG00000093280	Mir2861	miRNA
ENSMUSG00000064652	Gm24165	snoRNA
ENSMUSG00000065124	Snora65	snoRNA
ENSMUSG00000088836	Gm23546	snoRNA
ENSMUSG00000093138	Gm25998	miRNA
ENSMUSG00000081904	Gm13419	pseudogene
ENSMUSG00000088754	Gm24905	snRNA
ENSMUSG00000083533	Gm13450	pseudogene
ENSMUSG00000098312	uc_338	misc_RNA
ENSMUSG00000064626	Gm22306	snRNA
ENSMUSG00000077756	Snord90	snoRNA
ENSMUSG00000092958	Mir5128	miRNA
ENSMUSG00000064468	Gm25081	snRNA
ENSMUSG00000084124	Gm13588	pseudogene
ENSMUSG00000095278	Gm24243	miRNA
ENSMUSG00000065423	Mir181a-2	miRNA
ENSMUSG00000065578	Mir181b-2	miRNA
ENSMUSG00000065127	Gm26127	snRNA
ENSMUSG00000088512	Gm24467	snoRNA
ENSMUSG00000098953	uc_338	misc_RNA
ENSMUSG00000081085	Gm13463	pseudogene
ENSMUSG00000098660	mmu-mir-6336	miRNA
ENSMUSG00000077351	Gm24350	snoRNA
ENSMUSG00000088124	Gm22867	snRNA
ENSMUSG00000092679	Mir5129	miRNA
ENSMUSG00000098566	ZEB2_AS1_1	misc_RNA
ENSMUSG00000098654	ZEB2_AS1_2	misc_RNA
ENSMUSG00000099117	ZEB2_AS1_3	misc_RNA
ENSMUSG00000098367	ZEB2_AS1_4	misc_RNA
ENSMUSG00000098320	VIS1	misc_RNA
ENSMUSG00000081830	Gm13475	pseudogene
ENSMUSG00000088868	Gm23072	snoRNA
ENSMUSG00000089144	Gm25264	snoRNA
ENSMUSG00000092853	Gm25959	miRNA
ENSMUSG00000080499	Gm25338	snRNA
ENSMUSG00000077769	Gm25215	snoRNA
ENSMUSG00000088825	Gm25223	misc_RNA
ENSMUSG00000081457	Gm13488	pseudogene
ENSMUSG00000089614	Gm23505	snoRNA
ENSMUSG00000083472	Gm13491	pseudogene
ENSMUSG00000089609	Gm22095	miRNA
ENSMUSG00000088928	Gm25898	snRNA
ENSMUSG00000088628	Gm23315	snoRNA
ENSMUSG00000064596	Gm22298	snoRNA
ENSMUSG00000089272	Gm24549	snoRNA
ENSMUSG00000089352	Gm25489	snRNA
ENSMUSG00000082142	Gm13518	pseudogene
ENSMUSG00000098437	mmu-mir-195b	miRNA
ENSMUSG00000080812	Gm13526	pseudogene
ENSMUSG00000081642	Gm13532	pseudogene
ENSMUSG00000084294	Gm13533	pseudogene
ENSMUSG00000087964	Gm25388	snoRNA
ENSMUSG00000080602	Gm23842	miRNA
ENSMUSG00000083195	Gm13567	pseudogene
ENSMUSG00000080547	Gm22712	miRNA
ENSMUSG00000077464	Gm26422	snoRNA
ENSMUSG00000088340	Gm22338	snoRNA
ENSMUSG00000092660	Gm22403	miRNA
ENSMUSG00000087794	Gm25966	rRNA
ENSMUSG00000077546	Gm22020	snoRNA
ENSMUSG00000065837	Gm23503	snRNA
ENSMUSG00000082127	Gm13577	pseudogene
ENSMUSG00000099184	mmu-mir-6337	miRNA
ENSMUSG00000088197	Gm24138	snoRNA
ENSMUSG00000080728	Gm13616	pseudogene
ENSMUSG00000088043	Gm23328	snoRNA
ENSMUSG00000098299	mmu-mir-7224	miRNA
ENSMUSG00000081299	Gm13603	pseudogene
ENSMUSG00000098734	mmu-mir-6335	miRNA
ENSMUSG00000088365	Gm26321	misc_RNA
ENSMUSG00000086699	Gm16510	pseudogene
ENSMUSG00000087789	Gm23166	snRNA
ENSMUSG00000088066	Gm23253	snRNA
ENSMUSG00000088297	Gm26408	snoRNA
ENSMUSG00000092851	Gm25960	miRNA
ENSMUSG00000099302	uc_338	misc_RNA
ENSMUSG00000065237	Gm22975	snRNA
ENSMUSG00000065500	Mir10b	miRNA
ENSMUSG00000084574	n-R5s198	rRNA
ENSMUSG00000093242	Gm24574	miRNA
ENSMUSG00000089015	Gm24996	snRNA
ENSMUSG00000092825	Gm23164	miRNA
ENSMUSG00000089462	Gm23149	misc_RNA
ENSMUSG00000084101	Gm17014	pseudogene
ENSMUSG00000080984	Gm14469	pseudogene
ENSMUSG00000088915	Gm22606	snRNA
ENSMUSG00000064669	Gm24461	snRNA
ENSMUSG00000077404	Gm25420	snoRNA
ENSMUSG00000065141	Gm22652	snoRNA
ENSMUSG00000065261	Gm23452	snRNA
ENSMUSG00000088194	Gm23900	rRNA
ENSMUSG00000083389	Gm13681	pseudogene
ENSMUSG00000082460	Gm13685	pseudogene
ENSMUSG00000093115	Gm25972	miRNA
ENSMUSG00000077382	n-R5s200	rRNA
ENSMUSG00000099206	U6	snRNA
ENSMUSG00000065484	Mir130a	miRNA
ENSMUSG00000092843	Gm24332	miRNA
ENSMUSG00000081014	Gm13714	pseudogene
ENSMUSG00000087973	Gm23716	snoRNA
ENSMUSG00000083029	Gm13720	pseudogene
ENSMUSG00000064805	Gm24037	snRNA
ENSMUSG00000098776	AL928966.1	miRNA
ENSMUSG00000083211	Gm13737	pseudogene
ENSMUSG00000081907	Gm13731	pseudogene
ENSMUSG00000084405	Olfr1169-ps1	pseudogene
ENSMUSG00000082237	Olfr1172-ps1	pseudogene
ENSMUSG00000080784	Gm13765	pseudogene
ENSMUSG00000088018	Gm23390	snRNA
ENSMUSG00000081248	Gm13787	pseudogene
ENSMUSG00000077221	Snord67	snoRNA
ENSMUSG00000083832	Gm13771	pseudogene
ENSMUSG00000098651	mmu-mir-6999	miRNA
ENSMUSG00000088639	Mir1955	miRNA
ENSMUSG00000099093	mmu-mir-7000	miRNA
ENSMUSG00000099223	mmu-mir-7221	miRNA
ENSMUSG00000098406	mmu-mir-7222	miRNA
ENSMUSG00000089073	Gm23380	rRNA
ENSMUSG00000099238	mmu-mir-7001	miRNA
ENSMUSG00000078012	Gm23487	miRNA
ENSMUSG00000093033	Gm23630	miRNA
ENSMUSG00000065511	Mir129-2	miRNA
ENSMUSG00000076335	Mir670	miRNA
ENSMUSG00000077678	Gm24318	snoRNA
ENSMUSG00000077281	Gm26396	snoRNA
ENSMUSG00000081757	Gm13798	pseudogene
ENSMUSG00000083846	Gm13797	pseudogene
ENSMUSG00000083797	Gm13800	pseudogene
ENSMUSG00000082327	Gm13801	pseudogene
ENSMUSG00000084460	Gm22957	snoRNA
ENSMUSG00000088633	Gm22313	snoRNA
ENSMUSG00000088624	Gm23317	snoRNA
ENSMUSG00000081015	Gm13805	pseudogene
ENSMUSG00000080802	Gm13804	pseudogene
ENSMUSG00000082259	Gm13808	pseudogene
ENSMUSG00000093614	Gm20693	pseudogene
ENSMUSG00000065683	Gm23731	snRNA
ENSMUSG00000076234	Gm22757	miRNA
ENSMUSG00000082845	Gm13879	pseudogene
ENSMUSG00000076233	Gm22761	miRNA
ENSMUSG00000087739	Gm24644	snoRNA
ENSMUSG00000089606	Gm22501	snoRNA
ENSMUSG00000088700	Gm25554	rRNA
ENSMUSG00000084516	Mir1902	miRNA
ENSMUSG00000077236	Gm22439	snoRNA
ENSMUSG00000082276	Gm13885	pseudogene
ENSMUSG00000098946	WT1-AS_6	misc_RNA
ENSMUSG00000098459	WT1-AS_3	misc_RNA
ENSMUSG00000093363	Gm22002	miRNA
ENSMUSG00000084571	n-R5s201	rRNA
ENSMUSG00000083425	Gm13992	pseudogene
ENSMUSG00000088078	Gm22813	snoRNA
ENSMUSG00000083181	Gm13903	pseudogene
ENSMUSG00000077480	Gm23439	snoRNA
ENSMUSG00000077411	Gm23749	snoRNA
ENSMUSG00000076987	Gm24115	miRNA
ENSMUSG00000064779	Gm22997	snRNA
ENSMUSG00000074970	Gm10794	pseudogene
ENSMUSG00000082091	Gm13922	pseudogene
ENSMUSG00000077467	Gm26421	snoRNA
ENSMUSG00000077705	n-R5s202	rRNA
ENSMUSG00000080622	Gm22676	snoRNA
ENSMUSG00000093660	Gm26505	snRNA
ENSMUSG00000098464	mmu-mir-7002	miRNA
ENSMUSG00000088606	Mir1951	miRNA
ENSMUSG00000065794	Gm25514	snRNA
ENSMUSG00000076376	Mir674	miRNA
ENSMUSG00000065845	Gm25189	snRNA
ENSMUSG00000077359	Gm25308	snRNA
ENSMUSG00000093368	Gm22800	miRNA
ENSMUSG00000088497	Gm22651	rRNA
ENSMUSG00000084015	Gm14175	pseudogene
ENSMUSG00000064906	n-R5s204	rRNA
ENSMUSG00000064722	Gm25857	snoRNA
ENSMUSG00000065164	Gm23814	snRNA
ENSMUSG00000098632	mmu-mir-7665	miRNA
ENSMUSG00000081105	Gm14087	pseudogene
ENSMUSG00000065083	n-R5s205	rRNA
ENSMUSG00000065883	Gm22865	snoRNA
ENSMUSG00000089009	Gm23858	snRNA
ENSMUSG00000082651	Gm14001	pseudogene
ENSMUSG00000084140	Gm14000	pseudogene
ENSMUSG00000080374	Gm22953	miRNA
ENSMUSG00000087767	Gm23983	rRNA
ENSMUSG00000077967	Gm24603	miRNA
ENSMUSG00000088506	Gm24409	snRNA
ENSMUSG00000076309	Mir147	miRNA
ENSMUSG00000082050	Gm13989	pseudogene
ENSMUSG00000065851	Gm22352	snRNA
ENSMUSG00000065084	Gm26496	snRNA
ENSMUSG00000088200	Gm23753	snRNA
ENSMUSG00000098896	mmu-mir-3473g	miRNA
ENSMUSG00000092918	Gm24081	miRNA
ENSMUSG00000089264	Gm22889	snoRNA
ENSMUSG00000093203	Gm22411	miRNA
ENSMUSG00000088175	Gm23101	snRNA
ENSMUSG00000080789	Gm14007	pseudogene
ENSMUSG00000087785	Gm23172	snoRNA
ENSMUSG00000092719	Gm22859	miRNA
ENSMUSG00000065057	Gm25703	snRNA
ENSMUSG00000082097	Gm14039	pseudogene
ENSMUSG00000083589	Gm14043	pseudogene
ENSMUSG00000098347	mmu-mir-6339	miRNA
ENSMUSG00000089152	Gm22424	snoRNA
ENSMUSG00000077348	Gm24665	snoRNA
ENSMUSG00000080610	Snord110	snoRNA
ENSMUSG00000065287	Gm24451	snoRNA
ENSMUSG00000093645	Gm23187	snoRNA
ENSMUSG00000065289	Gm23650	snoRNA
ENSMUSG00000065272	Snord57	snoRNA
ENSMUSG00000077004	Gm23876	miRNA
ENSMUSG00000098686	mmu-mir-6973b	miRNA
ENSMUSG00000065563	Mir103-2	miRNA
ENSMUSG00000081422	Gm14282	pseudogene
ENSMUSG00000064413	Gm22245	snRNA
ENSMUSG00000065050	Gm25704	snRNA
ENSMUSG00000098578	U6	snRNA
ENSMUSG00000093338	Mir3090	miRNA
ENSMUSG00000064983	Gm25258	snRNA
ENSMUSG00000064444	Gm26227	snRNA
ENSMUSG00000088983	Mir1952	miRNA
ENSMUSG00000082285	Gm14069	pseudogene
ENSMUSG00000098486	U6	snRNA
ENSMUSG00000081446	Gm14068	pseudogene
ENSMUSG00000065769	Gm23846	snRNA
ENSMUSG00000065347	Gm25583	snRNA
ENSMUSG00000088134	Gm22310	snoRNA
ENSMUSG00000083787	Gm11644	pseudogene
ENSMUSG00000065725	Gm26165	snoRNA
ENSMUSG00000077714	Snord17	snoRNA
ENSMUSG00000092833	Gm24823	miRNA
ENSMUSG00000088711	Gm22731	rRNA
ENSMUSG00000092758	Gm25026	miRNA
ENSMUSG00000065791	Gm25516	snRNA
ENSMUSG00000099304	AL845297.1	miRNA
ENSMUSG00000082911	Gm14119	pseudogene
ENSMUSG00000088870	Gm25866	snoRNA
ENSMUSG00000089270	Gm24551	snoRNA
ENSMUSG00000087887	Gm23598	snoRNA
ENSMUSG00000088444	Gm22187	snoRNA
ENSMUSG00000088433	Gm24199	snoRNA
ENSMUSG00000088890	Gm22517	snoRNA
ENSMUSG00000089575	Gm23005	snoRNA
ENSMUSG00000088808	Gm24077	snoRNA
ENSMUSG00000088941	Gm23261	snoRNA
ENSMUSG00000087890	Gm24868	snoRNA
ENSMUSG00000088491	Mir1953	miRNA
ENSMUSG00000088139	Gm22585	snRNA
ENSMUSG00000090485	Gm17416	protein_coding
ENSMUSG00000089684	Gm14163	pseudogene
ENSMUSG00000093306	Gm23802	miRNA
ENSMUSG00000093746	Gm24421	miRNA
ENSMUSG00000089499	Gm25643	snRNA
ENSMUSG00000083975	Gm14215	pseudogene
ENSMUSG00000076216	Mir695	miRNA
ENSMUSG00000076312	Mir499	miRNA
ENSMUSG00000088695	Gm22334	snoRNA
ENSMUSG00000092123	Gm17581	protein_coding
ENSMUSG00000076231	Gm22759	miRNA
ENSMUSG00000088637	Gm22316	misc_RNA
ENSMUSG00000076230	Gm22758	miRNA
ENSMUSG00000098755	Metazoa_SRP	misc_RNA
ENSMUSG00000081616	Gm14247	pseudogene
ENSMUSG00000098750	SCARNA17	snoRNA
ENSMUSG00000082329	Gm14287	pseudogene
ENSMUSG00000077990	Gm23134	miRNA
ENSMUSG00000077290	Gm25407	snoRNA
ENSMUSG00000084417	Gm23463	snRNA
ENSMUSG00000098765	mmu-mir-7685	miRNA
ENSMUSG00000065362	Gm24411	snoRNA
ENSMUSG00000064995	Gm26003	snoRNA
ENSMUSG00000064405	Gm23925	snoRNA
ENSMUSG00000065840	Gm25187	snoRNA
ENSMUSG00000064585	Gm25129	snoRNA
ENSMUSG00000081800	Gm14200	pseudogene
ENSMUSG00000084644	Gm24379	misc_RNA
ENSMUSG00000093120	Mir3474	miRNA
ENSMUSG00000093040	Gm26141	miRNA
ENSMUSG00000077188	Gm25090	snoRNA
ENSMUSG00000094247	Gm23968	miRNA
ENSMUSG00000077795	Gm25561	snoRNA
ENSMUSG00000077143	Gm22936	snoRNA
ENSMUSG00000088064	Gm24478	snRNA
ENSMUSG00000099091	mmu-mir-7003	miRNA
ENSMUSG00000096635	Gm22174	miRNA
ENSMUSG00000088408	Gm25881	snRNA
ENSMUSG00000084446	n-R5s207	rRNA
ENSMUSG00000098489	mmu-mir-7678	miRNA
ENSMUSG00000065797	Gm25512	snRNA
ENSMUSG00000077671	Gm24473	snoRNA
ENSMUSG00000087800	Gm25569	snoRNA
ENSMUSG00000092796	Gm22692	miRNA
ENSMUSG00000088926	Gm22687	rRNA
ENSMUSG00000093063	Gm23152	rRNA
ENSMUSG00000088063	Gm24477	snRNA
ENSMUSG00000098430	ZNFX1-AS1_1	misc_RNA
ENSMUSG00000077515	Gm25878	snoRNA
ENSMUSG00000077565	Gm23201	snoRNA
ENSMUSG00000077698	Snord12	snoRNA
ENSMUSG00000083436	Gm11471	pseudogene
ENSMUSG00000077999	Gm23135	miRNA
ENSMUSG00000093476	Gm22355	miRNA
ENSMUSG00000092849	Gm24327	miRNA
ENSMUSG00000092923	Gm24561	miRNA
ENSMUSG00000064961	Gm22704	snoRNA
ENSMUSG00000077761	Gm25214	snoRNA
ENSMUSG00000080415	Gm26469	miRNA
ENSMUSG00000093160	Gm22773	miRNA
ENSMUSG00000098588	mmu-mir-6340	miRNA
ENSMUSG00000081700	Gm14337	pseudogene
ENSMUSG00000098467	AL593857.1	miRNA
ENSMUSG00000065521	Mir296	miRNA
ENSMUSG00000065410	Mir298	miRNA
ENSMUSG00000099106	GNAS-AS1_1	misc_RNA
ENSMUSG00000098535	GNAS-AS1_4	misc_RNA
ENSMUSG00000098342	GNAS-AS1_5	misc_RNA
ENSMUSG00000085608	Gm16354	pseudogene
ENSMUSG00000087588	Gm16355	pseudogene
ENSMUSG00000085699	Gm14298	pseudogene
ENSMUSG00000085366	Gm16358	pseudogene
ENSMUSG00000085288	Gm16356	pseudogene
ENSMUSG00000086489	Gm16362	pseudogene
ENSMUSG00000080507	Gm22071	miRNA
ENSMUSG00000098735	mmu-mir-7005	miRNA
ENSMUSG00000092827	Mir3091	miRNA
ENSMUSG00000070144	Mir1a-1	miRNA
ENSMUSG00000065460	Mir133a-2	miRNA
ENSMUSG00000064422	Gm22502	snRNA
ENSMUSG00000088334	Gm22842	misc_RNA
ENSMUSG00000065454	Mir124a-3	miRNA
ENSMUSG00000084696	Gm24892	snRNA
ENSMUSG00000089612	Gm22708	snRNA
ENSMUSG00000088378	Gm25184	snRNA
ENSMUSG00000098824	mmu-mir-7006	miRNA
ENSMUSG00000077518	Gm25879	snRNA
ENSMUSG00000080186	Gm14448	pseudogene
ENSMUSG00000081661	Gm14450	pseudogene
ENSMUSG00000099018	BX465866.1	miRNA
ENSMUSG00000075918	n-R5s2	rRNA
ENSMUSG00000089127	Gm26401	snoRNA
ENSMUSG00000070108	Mir500	miRNA
ENSMUSG00000076251	Mir501	miRNA
ENSMUSG00000070100	Mir362	miRNA
ENSMUSG00000065398	Mir188	miRNA
ENSMUSG00000070139	Mir532	miRNA
ENSMUSG00000088477	Gm23082	snoRNA
ENSMUSG00000080645	Mir1198	miRNA
ENSMUSG00000073291	Gm10491	protein_coding
ENSMUSG00000068243	Gm7079	pseudogene
ENSMUSG00000088211	Gm22083	snRNA
ENSMUSG00000080897	Gm14500	pseudogene
ENSMUSG00000082129	Gm14502	pseudogene
ENSMUSG00000065155	Gm25481	snRNA
ENSMUSG00000077713	Gm25728	snRNA
ENSMUSG00000088404	Gm25885	rRNA
ENSMUSG00000083492	Gm14515	pseudogene
ENSMUSG00000080811	Gm14513	pseudogene
ENSMUSG00000065825	Gm26314	snRNA
ENSMUSG00000083439	Gm14491	pseudogene
ENSMUSG00000081947	Gm14512	pseudogene
ENSMUSG00000086473	Gm16265	pseudogene
ENSMUSG00000077858	Gm25063	miRNA
ENSMUSG00000094574	Gm15027	pseudogene
ENSMUSG00000094259	Gm14536	pseudogene
ENSMUSG00000065813	n-R5s3	rRNA
ENSMUSG00000093217	Gm25246	miRNA
ENSMUSG00000088706	Gm25552	snRNA
ENSMUSG00000064772	Gm25202	snRNA
ENSMUSG00000070258	Gm25207	snRNA
ENSMUSG00000093014	Gm22464	miRNA
ENSMUSG00000070240	Gm23516	snRNA
ENSMUSG00000065242	Gm22294	snRNA
ENSMUSG00000065068	n-R5s5	rRNA
ENSMUSG00000081271	Gm14883	pseudogene
ENSMUSG00000065422	Mir221	miRNA
ENSMUSG00000065471	Mir222	miRNA
ENSMUSG00000077277	Gm22783	snRNA
ENSMUSG00000065091	Gm23678	snRNA
ENSMUSG00000084186	Rpl36-ps10	pseudogene
ENSMUSG00000081529	Gm14884	pseudogene
ENSMUSG00000084830	Gm14539	pseudogene
ENSMUSG00000064398	Gm23628	snRNA
ENSMUSG00000065314	Gm26065	snRNA
ENSMUSG00000092838	Gm24824	miRNA
ENSMUSG00000093408	Gm25192	miRNA
ENSMUSG00000080757	Gm15029	pseudogene
ENSMUSG00000077430	Gm22592	snoRNA
ENSMUSG00000088701	Gm25553	rRNA
ENSMUSG00000065074	Gm24535	snRNA
ENSMUSG00000064685	Gm25812	snRNA
ENSMUSG00000064659	Gm26131	snRNA
ENSMUSG00000093024	Gm25299	miRNA
ENSMUSG00000093253	Gm22930	miRNA
ENSMUSG00000098585	AL672071.1	miRNA
ENSMUSG00000098899	AL672071.2	miRNA
ENSMUSG00000098849	CR556706.1	miRNA
ENSMUSG00000083060	Gm14533	pseudogene
ENSMUSG00000080498	Gm26302	miRNA
ENSMUSG00000099097	BX322592.1	miRNA
ENSMUSG00000086691	Gm15432	pseudogene
ENSMUSG00000084616	Gm25047	snRNA
ENSMUSG00000065031	Gm22364	snRNA
ENSMUSG00000064530	Gm23613	snoRNA
ENSMUSG00000084265	Gm14541	pseudogene
ENSMUSG00000087873	Gm26099	snRNA
ENSMUSG00000065642	Snora69	snoRNA
ENSMUSG00000065088	Gm26494	snoRNA
ENSMUSG00000065739	Gm24493	snoRNA
ENSMUSG00000064697	Gm24147	snoRNA
ENSMUSG00000089963	Gm14555	pseudogene
ENSMUSG00000092794	Mir3110	miRNA
ENSMUSG00000092878	Gm25642	miRNA
ENSMUSG00000064529	Gm26437	snRNA
ENSMUSG00000092777	Gm26194	miRNA
ENSMUSG00000093206	Gm22413	miRNA
ENSMUSG00000083450	Gm14619	pseudogene
ENSMUSG00000077558	Gm23705	snoRNA
ENSMUSG00000065622	Gm24763	snRNA
ENSMUSG00000082839	Gm14588	pseudogene
ENSMUSG00000084158	Gm14652	pseudogene
ENSMUSG00000064464	Gm25078	snRNA
ENSMUSG00000064806	Gm24038	snRNA
ENSMUSG00000089443	Gm22528	snRNA
ENSMUSG00000088918	Gm22612	snRNA
ENSMUSG00000098271	AL669901.1	miRNA
ENSMUSG00000082192	Gm14719	pseudogene
ENSMUSG00000084612	n-R5s6	rRNA
ENSMUSG00000094897	Gm22288	snRNA
ENSMUSG00000093266	Gm23417	miRNA
ENSMUSG00000082968	Gm14581	pseudogene
ENSMUSG00000088792	Gm22539	snoRNA
ENSMUSG00000076214	Mir717	miRNA
ENSMUSG00000070106	Mir363	miRNA
ENSMUSG00000065613	Mir92-2	miRNA
ENSMUSG00000065473	Mir19b-2	miRNA
ENSMUSG00000076041	Mir20b	miRNA
ENSMUSG00000077111	Mir18b	miRNA
ENSMUSG00000065456	Mir106a	miRNA
ENSMUSG00000076050	Mir450b	miRNA
ENSMUSG00000065486	Mir450-1	miRNA
ENSMUSG00000076399	Mir450-2	miRNA
ENSMUSG00000076140	Mir542	miRNA
ENSMUSG00000065503	Mir351	miRNA
ENSMUSG00000076122	Mir503	miRNA
ENSMUSG00000065418	Mir322	miRNA
ENSMUSG00000082616	Gm6025	pseudogene
ENSMUSG00000081119	Gm14601	pseudogene
ENSMUSG00000095284	Gm22550	snRNA
ENSMUSG00000080383	Gm22103	miRNA
ENSMUSG00000092787	Mir5116	miRNA
ENSMUSG00000088394	Gm26312	snRNA
ENSMUSG00000088944	Gm23258	snRNA
ENSMUSG00000065110	Snord61	snoRNA
ENSMUSG00000081100	Gm14630	pseudogene
ENSMUSG00000084103	Gm14629	pseudogene
ENSMUSG00000093905	Gm25023	snRNA
ENSMUSG00000064728	Gm25851	snRNA
ENSMUSG00000081922	Gm14646	pseudogene
ENSMUSG00000081401	Gm14889	pseudogene
ENSMUSG00000082756	Gm14888	pseudogene
ENSMUSG00000088157	Gm26351	misc_RNA
ENSMUSG00000070110	Mir504	miRNA
ENSMUSG00000088647	Gm26487	snRNA
ENSMUSG00000094896	Gm22287	snRNA
ENSMUSG00000070081	Mir505	miRNA
ENSMUSG00000096222	Gm25412	snRNA
ENSMUSG00000084459	Gm24598	snoRNA
ENSMUSG00000065903	Gm26111	snRNA
ENSMUSG00000080828	Gm14669	pseudogene
ENSMUSG00000087708	Gm23000	snRNA
ENSMUSG00000077127	Mir743	miRNA
ENSMUSG00000094184	Mir743b	miRNA
ENSMUSG00000077092	Mir742	miRNA
ENSMUSG00000078017	Mir883a	miRNA
ENSMUSG00000078024	Mir883b	miRNA
ENSMUSG00000070104	Mir471	miRNA
ENSMUSG00000077119	Mir741	miRNA
ENSMUSG00000070078	Mir463	miRNA
ENSMUSG00000078002	Mir880	miRNA
ENSMUSG00000077872	Mir878	miRNA
ENSMUSG00000078038	Mir881	miRNA
ENSMUSG00000096628	Mir871	miRNA
ENSMUSG00000070073	Mir470	miRNA
ENSMUSG00000095782	Mir465c-1	miRNA
ENSMUSG00000094894	Mir465b-1	miRNA
ENSMUSG00000095006	Mir465c-2	miRNA
ENSMUSG00000096504	Mir465b-2	miRNA
ENSMUSG00000070071	Mir465	miRNA
ENSMUSG00000082685	Gm14689	pseudogene
ENSMUSG00000087724	Gm26276	snoRNA
ENSMUSG00000065404	Mir201	miRNA
ENSMUSG00000076005	Mir547	miRNA
ENSMUSG00000088697	Gm22332	snoRNA
ENSMUSG00000099108	FMR1-AS1_1	misc_RNA
ENSMUSG00000098736	FMR1-AS1_2	misc_RNA
ENSMUSG00000089177	Gm22435	snoRNA
ENSMUSG00000083046	Gm14699	pseudogene
ENSMUSG00000065689	n-R5s7	rRNA
ENSMUSG00000080467	Gm22487	miRNA
ENSMUSG00000077275	Gm22785	snoRNA
ENSMUSG00000077309	n-R5s8	rRNA
ENSMUSG00000094123	Gm23945	miRNA
ENSMUSG00000082337	Gm14723	pseudogene
ENSMUSG00000065542	Mir224	miRNA
ENSMUSG00000070138	Mir452	miRNA
ENSMUSG00000076455	Mir767	miRNA
ENSMUSG00000077847	Mir105	miRNA
ENSMUSG00000065199	Gm23461	snRNA
ENSMUSG00000089357	Mir2137	miRNA
ENSMUSG00000088823	Gm25226	snoRNA
ENSMUSG00000064536	Gm23615	snoRNA
ENSMUSG00000092907	Mir5132	miRNA
ENSMUSG00000076127	Mir718	miRNA
ENSMUSG00000064981	Snora70	snoRNA
ENSMUSG00000099226	mmu-mir-7091	miRNA
ENSMUSG00000084271	Gm14846	pseudogene
ENSMUSG00000065291	Gm26125	snRNA
ENSMUSG00000077462	Gm26417	snoRNA
ENSMUSG00000065859	Gm22351	snRNA
ENSMUSG00000082910	Gm14758	pseudogene
ENSMUSG00000081832	Gm6897	pseudogene
ENSMUSG00000080193	Gm14756	pseudogene
ENSMUSG00000065935	Gm25629	snRNA
ENSMUSG00000089014	Gm25520	snoRNA
ENSMUSG00000083416	Gm15378	pseudogene
ENSMUSG00000077406	Gm25421	snRNA
ENSMUSG00000077650	Gm23320	snoRNA
ENSMUSG00000088773	Gm26041	rRNA
ENSMUSG00000088530	Gm23280	snoRNA
ENSMUSG00000088278	Gm23121	snRNA
ENSMUSG00000081781	Gm14753	pseudogene
ENSMUSG00000088335	Gm22843	snoRNA
ENSMUSG00000088446	Gm23556	miRNA
ENSMUSG00000083067	Gm14751	pseudogene
ENSMUSG00000082346	Gm6952	pseudogene
ENSMUSG00000084300	Gm6954	pseudogene
ENSMUSG00000083944	Gm14733	pseudogene
ENSMUSG00000081241	Gm14737	pseudogene
ENSMUSG00000089040	Gm26174	misc_RNA
ENSMUSG00000064781	Gm22686	snRNA
ENSMUSG00000064740	Gm24706	snoRNA
ENSMUSG00000077674	Gm24470	snoRNA
ENSMUSG00000088097	Gm23671	misc_RNA
ENSMUSG00000077620	n-R5s9	rRNA
ENSMUSG00000065661	Gm22580	snRNA
ENSMUSG00000081379	Gm14771	pseudogene
ENSMUSG00000065758	n-R5s10	rRNA
ENSMUSG00000065747	Gm25006	snRNA
ENSMUSG00000081673	Gm14794	pseudogene
ENSMUSG00000084559	Mir1906-2	miRNA
ENSMUSG00000098725	MEG3_2	misc_RNA
ENSMUSG00000080427	Gm24835	miRNA
ENSMUSG00000082880	Gm14789	pseudogene
ENSMUSG00000082807	Gm14782	pseudogene
ENSMUSG00000080155	Gm14777	pseudogene
ENSMUSG00000088663	Gm25332	snRNA
ENSMUSG00000093329	Gm24973	miRNA
ENSMUSG00000077294	Gm24123	snoRNA
ENSMUSG00000065266	Gm23454	snoRNA
ENSMUSG00000088445	Gm23557	snoRNA
ENSMUSG00000099072	mmu-mir-7673	miRNA
ENSMUSG00000084450	Gm24595	snoRNA
ENSMUSG00000088146	Gm24718	snoRNA
ENSMUSG00000076066	Mir223	miRNA
ENSMUSG00000082933	Gm14811	pseudogene
ENSMUSG00000099037	AL672224.1	miRNA
ENSMUSG00000088616	Gm26000	snRNA
ENSMUSG00000076398	Mir676	miRNA
ENSMUSG00000089205	Gm24577	snRNA
ENSMUSG00000088839	Gm23541	snRNA
ENSMUSG00000088114	Gm24061	snoRNA
ENSMUSG00000077303	Gm22472	snRNA
ENSMUSG00000083897	Gm14843	pseudogene
ENSMUSG00000087712	Gm25828	snRNA
ENSMUSG00000098968	AL808026.1	miRNA
ENSMUSG00000093428	Gm26318	miRNA
ENSMUSG00000094656	Gm25358	rRNA
ENSMUSG00000095072	Gm24509	rRNA
ENSMUSG00000088052	Gm26152	rRNA
ENSMUSG00000083775	Gm14837	pseudogene
ENSMUSG00000081567	Gm14838	pseudogene
ENSMUSG00000099312	XIST_intron	misc_RNA
ENSMUSG00000098743	Xist_exon4	misc_RNA
ENSMUSG00000098262	Xist_exon1	misc_RNA
ENSMUSG00000099189	JPX_1	misc_RNA
ENSMUSG00000081004	Gm9157	pseudogene
ENSMUSG00000065509	Mir421	miRNA
ENSMUSG00000076269	Mir374	miRNA
ENSMUSG00000098603	FTX_1	misc_RNA
ENSMUSG00000099287	FTX_2	misc_RNA
ENSMUSG00000098825	FTX_3	misc_RNA
ENSMUSG00000099126	FTX_5	misc_RNA
ENSMUSG00000064876	Gm23378	snRNA
ENSMUSG00000077199	Gm22266	snoRNA
ENSMUSG00000088036	Gm24993	miRNA
ENSMUSG00000076286	Mir672	miRNA
ENSMUSG00000089171	Gm22430	snoRNA
ENSMUSG00000088960	Gm22090	snRNA
ENSMUSG00000065499	Mir384	miRNA
ENSMUSG00000065425	Mir325	miRNA
ENSMUSG00000081976	Gm14823	pseudogene
ENSMUSG00000084376	Gm14855	pseudogene
ENSMUSG00000084678	Gm26020	snRNA
ENSMUSG00000084575	Gm23656	snRNA
ENSMUSG00000099128	mmu-mir-6382	miRNA
ENSMUSG00000098455	AL807795.1	miRNA
ENSMUSG00000064553	Gm24622	snRNA
ENSMUSG00000065733	Gm24491	snRNA
ENSMUSG00000080380	Gm22102	miRNA
ENSMUSG00000083063	Gm14882	pseudogene
ENSMUSG00000081748	Gm14870	pseudogene
ENSMUSG00000077652	Gm23322	snRNA
ENSMUSG00000064574	Gm25797	snRNA
ENSMUSG00000081681	Gm14868	pseudogene
ENSMUSG00000065907	Gm26108	snRNA
ENSMUSG00000084097	Gm14922	pseudogene
ENSMUSG00000078020	Gm23029	miRNA
ENSMUSG00000081082	Gm14937	pseudogene
ENSMUSG00000065510	Mir361	miRNA
ENSMUSG00000080428	Gm24831	snRNA
ENSMUSG00000087765	Gm23985	snoRNA
ENSMUSG00000081160	Gm14897	pseudogene
ENSMUSG00000089470	Gm25366	snRNA
ENSMUSG00000078034	Gm24683	miRNA
ENSMUSG00000064551	Gm24624	snRNA
ENSMUSG00000088518	Gm24438	snoRNA
ENSMUSG00000082403	Gm14916	pseudogene
ENSMUSG00000084138	Gm14915	pseudogene
ENSMUSG00000088313	Gm26182	snoRNA
ENSMUSG00000077435	Gm22590	snoRNA
ENSMUSG00000087716	Gm25825	snoRNA
ENSMUSG00000088539	Gm23277	snoRNA
ENSMUSG00000088264	Gm24783	snRNA
ENSMUSG00000081095	Gm14946	pseudogene
ENSMUSG00000080721	Gm14944	pseudogene
ENSMUSG00000088282	Gm23586	snoRNA
ENSMUSG00000089372	Gm22139	snRNA
ENSMUSG00000077857	Gm25061	snRNA
ENSMUSG00000080419	Gm26475	miRNA
ENSMUSG00000065898	Gm24522	snRNA
ENSMUSG00000089284	Gm26029	snoRNA
ENSMUSG00000077040	Gm26209	miRNA
ENSMUSG00000077379	Gm25170	snoRNA
ENSMUSG00000089128	Gm26406	snoRNA
ENSMUSG00000077628	Gm23768	snoRNA
ENSMUSG00000088026	Gm22143	misc_RNA
ENSMUSG00000093172	Mir3112	miRNA
ENSMUSG00000088275	Gm23124	snRNA
ENSMUSG00000099272	mmu-mir-7093	miRNA
ENSMUSG00000088878	Gm25868	snoRNA
ENSMUSG00000094470	Gm25936	snoRNA
ENSMUSG00000094670	Gm22006	snoRNA
ENSMUSG00000095424	Gm24416	snoRNA
ENSMUSG00000095228	Gm22233	snoRNA
ENSMUSG00000088464	Mir1970	miRNA
ENSMUSG00000098493	mmu-mir-6383	miRNA
ENSMUSG00000065719	n-R5s12	rRNA
ENSMUSG00000081507	Gm14993	pseudogene
ENSMUSG00000089191	Gm25770	snoRNA
ENSMUSG00000065095	Gm23679	snoRNA
ENSMUSG00000084118	Gm14989	pseudogene
ENSMUSG00000065321	Gm22057	snRNA
ENSMUSG00000087832	Gm23958	snRNA
ENSMUSG00000081018	Gm15012	pseudogene
ENSMUSG00000093102	Mir3475	miRNA
ENSMUSG00000089437	Gm23199	snRNA
ENSMUSG00000082223	Gm15079	pseudogene
ENSMUSG00000071680	Gm7123	pseudogene
ENSMUSG00000081365	Gm15031	pseudogene
ENSMUSG00000077453	Gm25915	snoRNA
ENSMUSG00000076011	Mir652	miRNA
ENSMUSG00000088047	Gm23325	snoRNA
ENSMUSG00000081897	Gm15067	pseudogene
ENSMUSG00000076117	Mir680-2	miRNA
ENSMUSG00000092917	Mir3472	miRNA
ENSMUSG00000077230	Gm25097	snRNA
ENSMUSG00000099000	U6	snRNA
ENSMUSG00000088050	Gm26151	snRNA
ENSMUSG00000077767	Snora35	snoRNA
ENSMUSG00000092879	Gm22650	miRNA
ENSMUSG00000076458	Mir764	miRNA
ENSMUSG00000093039	Mir1912	miRNA
ENSMUSG00000093122	Mir1264	miRNA
ENSMUSG00000080331	Mir1298	miRNA
ENSMUSG00000084713	Gm24627	miRNA
ENSMUSG00000065450	Mir448	miRNA
ENSMUSG00000084421	Gm25107	snoRNA
ENSMUSG00000081928	Gm15105	pseudogene
ENSMUSG00000099172	mmu-mir-3620	miRNA
ENSMUSG00000080582	Gm24907	snoRNA
ENSMUSG00000064524	Gm26441	snRNA
ENSMUSG00000064416	Gm22248	snRNA
ENSMUSG00000082423	Gm15148	pseudogene
ENSMUSG00000064665	Gm24460	snoRNA
ENSMUSG00000081331	Gm15151	pseudogene
ENSMUSG00000070219	n-R5s13	rRNA
ENSMUSG00000093219	Mir3113	miRNA
ENSMUSG00000065602	Mirlet7f-2	miRNA
ENSMUSG00000065536	Mir98	miRNA
ENSMUSG00000084637	n-R5s14	rRNA
ENSMUSG00000084584	n-R5s15	rRNA
ENSMUSG00000084003	Gm15269	pseudogene
ENSMUSG00000088383	Gm24687	misc_RNA
ENSMUSG00000065221	Gm25793	snRNA
ENSMUSG00000065648	Gm25895	snRNA
ENSMUSG00000064818	Gm22359	snRNA
ENSMUSG00000094976	Gm25257	snRNA
ENSMUSG00000096247	Gm24268	snRNA
ENSMUSG00000088232	Gm25429	snoRNA
ENSMUSG00000077743	n-R5s16	rRNA
ENSMUSG00000064477	Gm23404	snoRNA
ENSMUSG00000089342	Gm22666	snRNA
ENSMUSG00000093301	Gm23798	miRNA
ENSMUSG00000077609	Gm25795	snoRNA
ENSMUSG00000077422	Gm24281	snoRNA
ENSMUSG00000081415	Gm15176	pseudogene
ENSMUSG00000083636	Gm15175	pseudogene
ENSMUSG00000088301	Gm23381	rRNA
ENSMUSG00000083166	Gm8648	pseudogene
ENSMUSG00000088896	Gm22522	snoRNA
ENSMUSG00000092898	Gm23806	rRNA
ENSMUSG00000082449	Gm15244	pseudogene
ENSMUSG00000065828	Gm26317	snRNA
ENSMUSG00000065943	Gm23794	snRNA
ENSMUSG00000098436	5S_rRNA	rRNA
ENSMUSG00000080394	Gm23786	snoRNA
ENSMUSG00000088195	Gm23901	snRNA
ENSMUSG00000092752	Mir3473	miRNA
ENSMUSG00000064428	Gm22746	snRNA
ENSMUSG00000089423	Gm26007	snRNA
ENSMUSG00000081699	Gm15213	pseudogene
ENSMUSG00000084689	n-R5s18	rRNA
ENSMUSG00000089471	Gm25367	snRNA
ENSMUSG00000077542	Gm22023	snoRNA
ENSMUSG00000064497	Gm22062	snRNA
ENSMUSG00000076371	Gm22368	miRNA
ENSMUSG00000088451	Gm26368	snoRNA
ENSMUSG00000089132	Gm24772	rRNA
ENSMUSG00000089434	Gm23197	snRNA
ENSMUSG00000099179	uc_338	misc_RNA
ENSMUSG00000065716	Gm25651	snoRNA
ENSMUSG00000098982	CAAA01031290.1	miRNA
ENSMUSG00000098307	AC175117.1	miRNA
ENSMUSG00000077829	Gm23237	miRNA
ENSMUSG00000096480	Gm23976	miRNA
ENSMUSG00000094830	n-R5s194	rRNA
ENSMUSG00000077995	Gm23937	miRNA
ENSMUSG00000089287	Gm22944	snoRNA
ENSMUSG00000096384	Gm25352	miRNA
ENSMUSG00000096130	Gm25144	miRNA
ENSMUSG00000093835	Gm23147	miRNA
ENSMUSG00000095818	Gm24954	miRNA
ENSMUSG00000089220	Gm22074	snoRNA
ENSMUSG00000088484	Gm23592	snoRNA
ENSMUSG00000065203	Gm24614	snRNA
ENSMUSG00000088094	Gm23670	snoRNA
ENSMUSG00000088004	Gm24786	rRNA
ENSMUSG00000087858	Gm22795	snoRNA
ENSMUSG00000095289	Gm22547	miRNA
ENSMUSG00000089231	Gm23112	snoRNA
ENSMUSG00000097790	Gm16399	pseudogene
ENSMUSG00000094598	Gm24694	miRNA
ENSMUSG00000088644	Gm26485	snRNA
ENSMUSG00000088541	Gm24963	snoRNA
ENSMUSG00000093073	Mir124a-2	miRNA
ENSMUSG00000087893	Gm23441	snRNA
ENSMUSG00000094983	Gm23726	miRNA
ENSMUSG00000096391	Gm23686	snRNA
ENSMUSG00000096211	Gm23330	snRNA
ENSMUSG00000099105	mmu-mir-7007	miRNA
ENSMUSG00000088846	Gm26354	snoRNA
ENSMUSG00000070227	Gm24704	snRNA
ENSMUSG00000087945	Gm24250	rRNA
ENSMUSG00000080368	Gm25773	miRNA
ENSMUSG00000087742	Gm25152	snoRNA
ENSMUSG00000092695	Mir3092	miRNA
ENSMUSG00000088772	Gm26040	snoRNA
ENSMUSG00000092990	Mir446q	miRNA
ENSMUSG00000076120	Mir551b	miRNA
ENSMUSG00000098315	mmu-mir-21b	miRNA
ENSMUSG00000098890	mmu-mir-7008	miRNA
ENSMUSG00000084665	Gm23214	snRNA
ENSMUSG00000098622	AC113989.1	miRNA
ENSMUSG00000088260	Gm24780	snoRNA
ENSMUSG00000077559	Gm23175	snoRNA
ENSMUSG00000098795	SOX2OT_exon1	misc_RNA
ENSMUSG00000098605	SOX2OT_exon2	misc_RNA
ENSMUSG00000098254	SOX2OT_exon4	misc_RNA
ENSMUSG00000098862	mmu-mir-6378	miRNA
ENSMUSG00000093499	Gm25442	miRNA
ENSMUSG00000064834	Gm25696	snRNA
ENSMUSG00000098808	mmu-mir-7009	miRNA
ENSMUSG00000094007	Gm24169	miRNA
ENSMUSG00000089123	Gm26404	snoRNA
ENSMUSG00000077728	Gm22899	snoRNA
ENSMUSG00000092986	Gm25574	misc_RNA
ENSMUSG00000076385	Gm24462	miRNA
ENSMUSG00000093952	n-R5s195	rRNA
ENSMUSG00000065945	Gm23796	snRNA
ENSMUSG00000089520	Gm23831	snoRNA
ENSMUSG00000092891	Gm23810	miRNA
ENSMUSG00000064927	Gm22043	snRNA
ENSMUSG00000089350	Gm25487	snoRNA
ENSMUSG00000088535	Gm24997	snRNA
ENSMUSG00000099285	AC166813.1	miRNA
ENSMUSG00000064579	Gm25796	snRNA
ENSMUSG00000089584	Gm23337	snRNA
ENSMUSG00000077256	Gm26081	snoRNA
ENSMUSG00000098417	mmu-mir-6379	miRNA
ENSMUSG00000088739	Gm23891	snoRNA
ENSMUSG00000065018	Gm23511	snRNA
ENSMUSG00000084517	Gm22480	snoRNA
ENSMUSG00000065381	Gm23096	snRNA
ENSMUSG00000089079	Gm24503	snoRNA
ENSMUSG00000077420	Gm24282	miRNA
ENSMUSG00000065070	n-R5s196	rRNA
ENSMUSG00000065926	Gm22798	snRNA
ENSMUSG00000087936	Gm23675	snoRNA
ENSMUSG00000088653	Gm24851	snRNA
ENSMUSG00000078742	Gm10985	protein_coding
ENSMUSG00000080590	Gm22029	miRNA
ENSMUSG00000064586	Gm25132	snRNA
ENSMUSG00000064904	Gm25404	snRNA
ENSMUSG00000077276	Gm22784	snoRNA
ENSMUSG00000077710	Gm25727	snoRNA
ENSMUSG00000077190	Gm22269	snoRNA
ENSMUSG00000098401	mmu-mir-6377	miRNA
ENSMUSG00000088570	Gm24531	snRNA
ENSMUSG00000065722	Gm26166	snRNA
ENSMUSG00000087815	Gm22491	snRNA
ENSMUSG00000088152	Gm25572	snRNA
ENSMUSG00000099052	CLRN1-AS1	misc_RNA
ENSMUSG00000084647	Gm24382	snRNA
ENSMUSG00000089175	Gm22433	snoRNA
ENSMUSG00000088957	Gm24946	snRNA
ENSMUSG00000088360	Gm23500	snRNA
ENSMUSG00000089039	Gm22165	snRNA
ENSMUSG00000093447	Gm5139	pseudogene
ENSMUSG00000088735	Gm23897	snoRNA
ENSMUSG00000093414	Gm20698	pseudogene
ENSMUSG00000088824	Gm25222	snoRNA
ENSMUSG00000087825	Gm22279	snRNA
ENSMUSG00000098944	mmu-mir-8120	miRNA
ENSMUSG00000065330	Gm25755	snRNA
ENSMUSG00000064522	Gm26442	snRNA
ENSMUSG00000065245	Gm22295	snRNA
ENSMUSG00000077459	Gm25919	snoRNA
ENSMUSG00000084617	Gm22073	snRNA
ENSMUSG00000065580	Mir15b	miRNA
ENSMUSG00000065606	Mir16-2	miRNA
ENSMUSG00000087848	Gm25621	rRNA
ENSMUSG00000077366	Gm23484	snoRNA
ENSMUSG00000089507	Gm23477	snoRNA
ENSMUSG00000098869	MALAT1	misc_RNA
ENSMUSG00000084752	Gm22451	snRNA
ENSMUSG00000077050	Gm24544	miRNA
ENSMUSG00000088638	Gm25846	snoRNA
ENSMUSG00000088481	Gm23644	snoRNA
ENSMUSG00000077487	Gm23440	snoRNA
ENSMUSG00000064693	Gm24150	snRNA
ENSMUSG00000077461	Gm26420	snRNA
ENSMUSG00000093226	Gm25749	miRNA
ENSMUSG00000089444	Gm22531	snoRNA
ENSMUSG00000098712	mmu-mir-7010	miRNA
ENSMUSG00000087902	Gm22038	misc_RNA
ENSMUSG00000088597	Gm24584	snRNA
ENSMUSG00000080424	Mir466k	miRNA
ENSMUSG00000064840	Gm26204	snRNA
ENSMUSG00000077517	Gm25876	snoRNA
ENSMUSG00000089077	Gm24501	snRNA
ENSMUSG00000098444	U7	snRNA
ENSMUSG00000065847	Gm25188	snoRNA
ENSMUSG00000064984	Snord73a	snoRNA
ENSMUSG00000064390	Rnu73b	snoRNA
ENSMUSG00000089394	Gm23025	snRNA
ENSMUSG00000077744	Gm26343	snoRNA
ENSMUSG00000065764	Gm23850	snRNA
ENSMUSG00000064867	Gm25039	snRNA
ENSMUSG00000094392	Gm3788	pseudogene
ENSMUSG00000064872	Gm23376	snRNA
ENSMUSG00000077672	Gm24472	snoRNA
ENSMUSG00000077376	Gm25167	snoRNA
ENSMUSG00000093230	Gm24109	miRNA
ENSMUSG00000092988	Mir3093	miRNA
ENSMUSG00000092876	Gm25641	miRNA
ENSMUSG00000098655	mmu-mir-7011	miRNA
ENSMUSG00000084728	Mir1905	miRNA
ENSMUSG00000088604	Gm25820	snoRNA
ENSMUSG00000084433	Gm25945	snoRNA
ENSMUSG00000064738	Gm23054	snRNA
ENSMUSG00000065236	n-R5s197	rRNA
ENSMUSG00000095712	Gm26465	snRNA
ENSMUSG00000077804	Gm24403	snoRNA
ENSMUSG00000077148	Gm22935	snRNA
ENSMUSG00000094489	Gm23269	snRNA
ENSMUSG00000076255	Mir92b	miRNA
ENSMUSG00000065045	Gm24046	snRNA
ENSMUSG00000077569	Gm24608	snoRNA
ENSMUSG00000098397	mmu-mir-7669	miRNA
ENSMUSG00000077996	Mir190b	miRNA
ENSMUSG00000064930	Gm23723	snoRNA
ENSMUSG00000084527	Gm24185	snRNA
ENSMUSG00000099199	mmu-mir-7012	miRNA
ENSMUSG00000084456	Gm24593	snRNA
ENSMUSG00000065079	Gm23464	snRNA
ENSMUSG00000077085	Gm23697	miRNA
ENSMUSG00000096133	Gm25145	miRNA
ENSMUSG00000045566	Sprr4	protein_coding
ENSMUSG00000087835	Gm24481	snRNA
ENSMUSG00000065665	Gm22577	snRNA
ENSMUSG00000080390	Gm23784	miRNA
ENSMUSG00000076037	Gm22752	miRNA
ENSMUSG00000090111	Gm16584	pseudogene
ENSMUSG00000089891	Gm16561	pseudogene
ENSMUSG00000081537	Gm15235	pseudogene
ENSMUSG00000087720	Gm26279	snRNA
ENSMUSG00000099033	mmu-mir-7013	miRNA
ENSMUSG00000064952	Gm24920	snoRNA
ENSMUSG00000064590	Gm22301	snRNA
ENSMUSG00000098498	mmu-mir-8099-2	miRNA
ENSMUSG00000098737	mmu-mir-7014	miRNA
ENSMUSG00000089493	Gm26361	snRNA
ENSMUSG00000084686	Gm22027	snoRNA
ENSMUSG00000095701	Gm24830	snRNA
ENSMUSG00000095580	Rnu1b1	snRNA
ENSMUSG00000093834	Rnu1b2	snRNA
ENSMUSG00000095513	Gm24136	snRNA
ENSMUSG00000096838	Gm26232	snRNA
ENSMUSG00000065773	Rnu1b6	snRNA
ENSMUSG00000098392	5S_rRNA	rRNA
ENSMUSG00000095260	Gm25890	snRNA
ENSMUSG00000094812	Gm22614	snRNA
ENSMUSG00000065669	Gm22581	snoRNA
ENSMUSG00000088511	Gm24435	snRNA
ENSMUSG00000098381	mmu-mir-7225	miRNA
ENSMUSG00000082089	Gm12431	pseudogene
ENSMUSG00000083577	Gm12432	pseudogene
ENSMUSG00000065709	Gm22341	snoRNA
ENSMUSG00000088884	Gm24216	snoRNA
ENSMUSG00000098918	mmu-mir-6481	miRNA
ENSMUSG00000081183	Gm12449	pseudogene
ENSMUSG00000064890	Gm22505	snRNA
ENSMUSG00000082763	Gm12457	pseudogene
ENSMUSG00000064573	Gm25802	snoRNA
ENSMUSG00000065708	Gm22826	snRNA
ENSMUSG00000089029	Gm25009	snoRNA
ENSMUSG00000065789	Gm25869	snRNA
ENSMUSG00000065029	Gm25199	snRNA
ENSMUSG00000084508	Gm25325	miRNA
ENSMUSG00000088016	Gm23830	snRNA
ENSMUSG00000088479	Gm23077	snoRNA
ENSMUSG00000084653	Gm26091	snRNA
ENSMUSG00000089452	Gm24223	snRNA
ENSMUSG00000082720	Gm12489	pseudogene
ENSMUSG00000049231	Gm12497	pseudogene
ENSMUSG00000064569	Gm25592	snoRNA
ENSMUSG00000089188	Gm22942	snoRNA
ENSMUSG00000080673	Gm23336	snRNA
ENSMUSG00000092718	Gm22860	miRNA
ENSMUSG00000065872	Gm25681	snRNA
ENSMUSG00000077253	Gm26076	snRNA
ENSMUSG00000089017	Gm25519	snoRNA
ENSMUSG00000077410	Gm23750	snoRNA
ENSMUSG00000088346	Gm22337	snoRNA
ENSMUSG00000080676	Gm25347	miRNA
ENSMUSG00000089261	Mir669n	miRNA
ENSMUSG00000077741	Gm26344	snoRNA
ENSMUSG00000089060	Gm22361	snRNA
ENSMUSG00000088840	Gm26358	snoRNA
ENSMUSG00000092666	Gm22408	miRNA
ENSMUSG00000093054	Gm24811	miRNA
ENSMUSG00000065569	Mir137	miRNA
ENSMUSG00000093000	Gm24155	miRNA
ENSMUSG00000087806	Gm23432	snoRNA
ENSMUSG00000094593	Gm24744	miRNA
ENSMUSG00000096196	Gm26137	miRNA
ENSMUSG00000065684	Gm23733	snRNA
ENSMUSG00000089027	Gm25013	snoRNA
ENSMUSG00000093177	Gm23869	miRNA
ENSMUSG00000092934	Gm22903	miRNA
ENSMUSG00000076456	Mir760	miRNA
ENSMUSG00000087743	Gm25153	snRNA
ENSMUSG00000076949	Gm22066	miRNA
ENSMUSG00000080545	Gm22713	snRNA
ENSMUSG00000092730	Snora24	snoRNA
ENSMUSG00000065132	Gm24456	snRNA
ENSMUSG00000064915	Gm22575	snRNA
ENSMUSG00000077726	Gm22900	snoRNA
ENSMUSG00000077617	Gm25501	snoRNA
ENSMUSG00000076252	Mir302b	miRNA
ENSMUSG00000065482	Mir302c	miRNA
ENSMUSG00000065552	Mir302a	miRNA
ENSMUSG00000065447	Mir302d	miRNA
ENSMUSG00000065413	Mir367	miRNA
ENSMUSG00000088537	Gm23279	rRNA
ENSMUSG00000065248	Gm22293	snoRNA
ENSMUSG00000092701	Gm24515	miRNA
ENSMUSG00000065788	Gm22682	snRNA
ENSMUSG00000088522	Gm26090	snoRNA
ENSMUSG00000087877	Gm26103	snRNA
ENSMUSG00000064992	Gm22421	snRNA
ENSMUSG00000089510	Gm25307	snRNA
ENSMUSG00000087776	Gm22322	snoRNA
ENSMUSG00000089431	Gm23196	snRNA
ENSMUSG00000080506	Gm25042	miRNA
ENSMUSG00000077336	Gm23011	snoRNA
ENSMUSG00000084564	Mir1895	miRNA
ENSMUSG00000076366	Gm24048	miRNA
ENSMUSG00000083045	Gm16100	pseudogene
ENSMUSG00000065906	Gm26107	snRNA
ENSMUSG00000080330	Gm22468	miRNA
ENSMUSG00000064460	Gm25080	snRNA
ENSMUSG00000099011	mmu-mir-6380	miRNA
ENSMUSG00000088932	Gm25920	snRNA
ENSMUSG00000087752	Gm23467	snRNA
ENSMUSG00000088373	Mir1956	miRNA
ENSMUSG00000065675	Gm24260	snRNA
ENSMUSG00000099169	mmu-let-7j	miRNA
ENSMUSG00000098871	mmu-mir-6381	miRNA
ENSMUSG00000065130	Gm24457	snRNA
ENSMUSG00000087795	Gm25965	snoRNA
ENSMUSG00000088851	Gm24728	snoRNA
ENSMUSG00000064960	Gm24406	snoRNA
ENSMUSG00000065937	Gm25627	snRNA
ENSMUSG00000088218	Gm22078	snRNA
ENSMUSG00000077892	Gm22901	miRNA
ENSMUSG00000077441	Gm23131	snoRNA
ENSMUSG00000065270	Gm25127	snRNA
ENSMUSG00000089269	Gm26468	snRNA
ENSMUSG00000092830	Mir3963	miRNA
ENSMUSG00000065138	Gm24458	snRNA
ENSMUSG00000087997	Gm25056	snRNA
ENSMUSG00000090040	Gm16232	pseudogene
ENSMUSG00000099114	AC102738.1	miRNA
ENSMUSG00000089237	Gm22206	snoRNA
ENSMUSG00000058508	Gm10042	pseudogene
ENSMUSG00000077174	Gm25757	snoRNA
ENSMUSG00000088764	Gm24395	snoRNA
ENSMUSG00000064731	Snord45b	snoRNA
ENSMUSG00000065738	Gm24494	snoRNA
ENSMUSG00000065463	Snord45c	snoRNA
ENSMUSG00000064765	Gm26456	misc_RNA
ENSMUSG00000065807	Gm23038	snRNA
ENSMUSG00000077581	Gm24373	snoRNA
ENSMUSG00000094982	Gm23725	snRNA
ENSMUSG00000064510	Gm22458	snRNA
ENSMUSG00000096848	Gm23379	snRNA
ENSMUSG00000065431	Mir186	miRNA
ENSMUSG00000075903	Gm23941	snRNA
ENSMUSG00000099186	CU207377.1	miRNA
ENSMUSG00000083632	Gm11786	pseudogene
ENSMUSG00000094253	Mir3471-2	miRNA
ENSMUSG00000088790	Gm22541	snoRNA
ENSMUSG00000077271	Gm22781	snoRNA
ENSMUSG00000088351	Gm24016	snoRNA
ENSMUSG00000077293	Gm24125	snoRNA
ENSMUSG00000095971	Gm26436	snoRNA
ENSMUSG00000077392	Gm24337	snoRNA
ENSMUSG00000077302	Gm22473	snoRNA
ENSMUSG00000082024	Gm11794	pseudogene
ENSMUSG00000094771	Gm23860	snoRNA
ENSMUSG00000096388	Gm25355	miRNA
ENSMUSG00000075958	Gm23423	snRNA
ENSMUSG00000092724	Gm25677	miRNA
ENSMUSG00000064698	Gm24152	snRNA
ENSMUSG00000092880	Mir3471-1	miRNA
ENSMUSG00000089185	Gm22940	snRNA
ENSMUSG00000080663	Gm25002	miRNA
ENSMUSG00000065823	n-R5s182	rRNA
ENSMUSG00000080359	Gm26250	miRNA
ENSMUSG00000092822	Gm23162	miRNA
ENSMUSG00000077701	Gm24068	snoRNA
ENSMUSG00000087919	Gm24908	snoRNA
ENSMUSG00000083280	Gm11838	pseudogene
ENSMUSG00000096738	Gm24317	snRNA
ENSMUSG00000094515	Gm24567	miRNA
ENSMUSG00000088055	Gm26148	snoRNA
ENSMUSG00000098929	mmu-mir-6400	miRNA
ENSMUSG00000081679	Gm11874	pseudogene
ENSMUSG00000092795	Gm22690	miRNA
ENSMUSG00000083095	Gm11863	pseudogene
ENSMUSG00000096423	Gm24978	snRNA
ENSMUSG00000064619	Gm23975	snRNA
ENSMUSG00000089218	Gm23384	snRNA
ENSMUSG00000083150	Gm11852	pseudogene
ENSMUSG00000089322	Gm25977	snoRNA
ENSMUSG00000077561	Gm24607	snoRNA
ENSMUSG00000088809	Gm24078	miRNA
ENSMUSG00000083727	Gm11887	pseudogene
ENSMUSG00000089323	Gm25978	miRNA
ENSMUSG00000089327	Gm25975	snoRNA
ENSMUSG00000065040	Gm24977	snRNA
ENSMUSG00000065048	Gm24042	snRNA
ENSMUSG00000076977	Gm26067	miRNA
ENSMUSG00000088547	Gm24965	snRNA
ENSMUSG00000081985	Gng2-ps1	pseudogene
ENSMUSG00000083447	Gm11904	pseudogene
ENSMUSG00000095003	Gm25173	snRNA
ENSMUSG00000077521	Gm25378	snoRNA
ENSMUSG00000080911	Gm11918	pseudogene
ENSMUSG00000093947	Gm22831	miRNA
ENSMUSG00000065053	Gm25705	snRNA
ENSMUSG00000084440	Gm26254	snRNA
ENSMUSG00000081592	Gm11936	pseudogene
ENSMUSG00000083887	Gm11930	pseudogene
ENSMUSG00000098310	mmu-mir-8118	miRNA
ENSMUSG00000096184	Gm23304	miRNA
ENSMUSG00000077397	Gm24341	snoRNA
ENSMUSG00000089414	Gm22010	snoRNA
ENSMUSG00000087841	Gm25623	snRNA
ENSMUSG00000087758	Gm23466	misc_RNA
ENSMUSG00000077851	Mir876	miRNA
ENSMUSG00000078057	Mir873	miRNA
ENSMUSG00000087843	Gm23314	snRNA
ENSMUSG00000088718	Gm22732	snoRNA
ENSMUSG00000065344	Gm25581	snRNA
ENSMUSG00000077738	Gm23607	snoRNA
ENSMUSG00000088339	Gm22850	snRNA
ENSMUSG00000088526	Gm26087	snRNA
ENSMUSG00000089585	Gm23338	snoRNA
ENSMUSG00000065452	Mir207	miRNA
ENSMUSG00000096377	Mir5123	miRNA
ENSMUSG00000094959	Gm24112	miRNA
ENSMUSG00000095871	Gm25931	miRNA
ENSMUSG00000092862	Mir3094	miRNA
ENSMUSG00000088154	Gm25637	snRNA
ENSMUSG00000087730	Gm24650	snRNA
ENSMUSG00000089265	Gm22888	snoRNA
ENSMUSG00000089308	Gm24837	snoRNA
ENSMUSG00000093562	Gm23090	snoRNA
ENSMUSG00000081866	Gm12401	pseudogene
ENSMUSG00000065873	n-R5s183	rRNA
ENSMUSG00000087938	Gm26049	snRNA
ENSMUSG00000088528	Gm26084	snRNA
ENSMUSG00000077552	Gm23709	snoRNA
ENSMUSG00000089028	Gm25010	snRNA
ENSMUSG00000092675	Gm25262	miRNA
ENSMUSG00000088947	Gm23257	rRNA
ENSMUSG00000099252	Hammerhead_HH9	misc_RNA
ENSMUSG00000088532	Gm22706	snRNA
ENSMUSG00000092677	Mir5106	miRNA
ENSMUSG00000077587	Gm24376	snoRNA
ENSMUSG00000092761	Mir5120	miRNA
ENSMUSG00000094842	Gm22639	miRNA
ENSMUSG00000093185	Gm25692	miRNA
ENSMUSG00000088892	Gm22518	miRNA
ENSMUSG00000065322	Gm22055	snRNA
ENSMUSG00000092924	Gm24560	miRNA
ENSMUSG00000064410	Gm22247	snoRNA
ENSMUSG00000083491	Gm12423	pseudogene
ENSMUSG00000098999	NAMA_1	misc_RNA
ENSMUSG00000098518	NAMA_2	misc_RNA
ENSMUSG00000089349	Gm22670	snoRNA
ENSMUSG00000087844	Mir1958	miRNA
ENSMUSG00000093240	Gm24573	rRNA
ENSMUSG00000077417	Gm23746	snoRNA
ENSMUSG00000064782	Gm22685	snRNA
ENSMUSG00000084479	Gm26424	snRNA
ENSMUSG00000095394	Gm25485	snoRNA
ENSMUSG00000088515	Gm23043	snoRNA
ENSMUSG00000064923	Gm22042	snRNA
ENSMUSG00000065887	n-R5s185	rRNA
ENSMUSG00000077418	Gm23745	snoRNA
ENSMUSG00000089552	Gm24177	snoRNA
ENSMUSG00000083624	Gm12469	pseudogene
ENSMUSG00000093183	Gm25687	misc_RNA
ENSMUSG00000081542	Gm12512	pseudogene
ENSMUSG00000077403	Gm25419	snoRNA
ENSMUSG00000077635	Gm22150	snoRNA
ENSMUSG00000077663	Gm26144	snoRNA
ENSMUSG00000080370	Gm22952	snoRNA
ENSMUSG00000065544	Mir32	miRNA
ENSMUSG00000099002	SNORA43	snoRNA
ENSMUSG00000064595	Gm22300	snoRNA
ENSMUSG00000089286	Gm24277	snRNA
ENSMUSG00000096195	Gm26138	snRNA
ENSMUSG00000093293	Mir3095	miRNA
ENSMUSG00000092753	Gm26400	rRNA
ENSMUSG00000082055	Gm14311	pseudogene
ENSMUSG00000096654	Gm14309	pseudogene
ENSMUSG00000081581	Gm14312	pseudogene
ENSMUSG00000094202	Gm14310	pseudogene
ENSMUSG00000082868	Mup-ps5	pseudogene
ENSMUSG00000096713	Gm23148	snRNA
ENSMUSG00000077161	Gm24117	snoRNA
ENSMUSG00000087967	Gm25391	snoRNA
ENSMUSG00000070102	Mir455	miRNA
ENSMUSG00000083943	Gm11483	pseudogene
ENSMUSG00000065913	Gm24448	snRNA
ENSMUSG00000077504	Gm24234	snRNA
ENSMUSG00000077214	Gm23950	snoRNA
ENSMUSG00000065151	Gm25480	snoRNA
ENSMUSG00000064762	Gm23738	snRNA
ENSMUSG00000065815	Gm24697	snRNA
ENSMUSG00000089098	Gm25653	snoRNA
ENSMUSG00000089194	Gm25769	snoRNA
ENSMUSG00000077312	Gm24170	snoRNA
ENSMUSG00000099334	SNORA43	snoRNA
ENSMUSG00000082533	Gm11253	pseudogene
ENSMUSG00000065884	Gm22864	snoRNA
ENSMUSG00000081936	Gm11244	pseudogene
ENSMUSG00000092829	Gm23159	miRNA
ENSMUSG00000089338	Gm22262	misc_RNA
ENSMUSG00000089543	Gm25836	snoRNA
ENSMUSG00000099273	AL844604.1	miRNA
ENSMUSG00000077607	Gm25803	snoRNA
ENSMUSG00000084718	n-R5s187	rRNA
ENSMUSG00000092661	Gm22402	miRNA
ENSMUSG00000084595	n-R5s188	rRNA
ENSMUSG00000089409	Gm24884	snoRNA
ENSMUSG00000096801	Gm23412	snRNA
ENSMUSG00000064606	Gm25899	snRNA
ENSMUSG00000064687	Gm25811	snRNA
ENSMUSG00000077597	Gm26017	snRNA
ENSMUSG00000088958	Scarna8	snoRNA
ENSMUSG00000093065	Gm23154	miRNA
ENSMUSG00000081530	Gm12646	pseudogene
ENSMUSG00000070077	Mir491	miRNA
ENSMUSG00000073807	Gm10581	pseudogene
ENSMUSG00000065408	Mir31	miRNA
ENSMUSG00000088504	Gm26490	snoRNA
ENSMUSG00000098669	CDKN2B-AS	misc_RNA
ENSMUSG00000096896	Gm25244	snoRNA
ENSMUSG00000098563	mmu-mir-6402	miRNA
ENSMUSG00000088914	Gm22605	snRNA
ENSMUSG00000064850	Gm23443	snoRNA
ENSMUSG00000095898	Gm24796	snRNA
ENSMUSG00000095856	Gm22619	miRNA
ENSMUSG00000077622	Gm23836	snoRNA
ENSMUSG00000088677	Gm22804	snoRNA
ENSMUSG00000077921	Mir872	miRNA
ENSMUSG00000084624	n-R5s189	rRNA
ENSMUSG00000065745	Gm25004	snRNA
ENSMUSG00000080884	Gm12674	pseudogene
ENSMUSG00000083801	Gm12673	pseudogene
ENSMUSG00000082681	Gm12675	pseudogene
ENSMUSG00000088738	Gm23890	snRNA
ENSMUSG00000098261	U7	snRNA
ENSMUSG00000064883	Gm24203	misc_RNA
ENSMUSG00000093135	Gm25997	miRNA
ENSMUSG00000088548	Gm24960	snRNA
ENSMUSG00000094456	Gm22625	miRNA
ENSMUSG00000076294	Gm26154	miRNA
ENSMUSG00000090718	Gm17376	pseudogene
ENSMUSG00000081184	Gm12685	pseudogene
ENSMUSG00000092763	Gm23366	miRNA
ENSMUSG00000084478	Gm26425	snRNA
ENSMUSG00000088551	Gm22100	snRNA
ENSMUSG00000077677	Gm24468	snRNA
ENSMUSG00000082928	Gm12785	pseudogene
ENSMUSG00000065279	Gm25124	snRNA
ENSMUSG00000065451	Mir101a	miRNA
ENSMUSG00000077260	Gm24869	snoRNA
ENSMUSG00000080744	Gm12710	pseudogene
ENSMUSG00000094477	Gm23064	miRNA
ENSMUSG00000077514	Gm25877	snoRNA
ENSMUSG00000080913	Gm12719	pseudogene
ENSMUSG00000087933	Gm26047	snoRNA
ENSMUSG00000081110	Gm12745	pseudogene
ENSMUSG00000092723	Gm24804	miRNA
ENSMUSG00000094267	Gm25123	miRNA
ENSMUSG00000089051	Gm23354	snRNA
ENSMUSG00000098980	mmu-mir-6397	miRNA
ENSMUSG00000095361	Gm24967	snRNA
ENSMUSG00000065299	Gm23138	snRNA
ENSMUSG00000087714	Gm25827	snRNA
ENSMUSG00000084593	Gm22345	snRNA
ENSMUSG00000082699	Gm12736	pseudogene
ENSMUSG00000088285	Gm23589	snRNA
ENSMUSG00000076444	Mir761	miRNA
ENSMUSG00000077687	Gm22497	snoRNA
ENSMUSG00000084673	n-R5s191	rRNA
ENSMUSG00000082638	Gm12815	pseudogene
ENSMUSG00000096564	Gm24099	snRNA
ENSMUSG00000087923	Gm23230	snRNA
ENSMUSG00000065047	Gm24045	misc_RNA
ENSMUSG00000065185	Gm25137	snRNA
ENSMUSG00000098491	ZNFX1-AS1_2	misc_RNA
ENSMUSG00000088845	Gm26355	snRNA
ENSMUSG00000095805	Gm22092	snRNA
ENSMUSG00000088349	Gm22335	snRNA
ENSMUSG00000070834	Gm13015	pseudogene
ENSMUSG00000064542	Gm22980	snoRNA
ENSMUSG00000065680	Snord38a	snoRNA
ENSMUSG00000064751	Gm26330	snoRNA
ENSMUSG00000092680	Snord55	snoRNA
ENSMUSG00000095209	Gm22398	miRNA
ENSMUSG00000095676	Gm25099	snRNA
ENSMUSG00000094405	Gm23143	snRNA
ENSMUSG00000096280	Gm23287	snRNA
ENSMUSG00000087807	Gm25559	miRNA
ENSMUSG00000088303	Gm23382	snoRNA
ENSMUSG00000098596	mmu-mir-7226	miRNA
ENSMUSG00000081921	Gm12858	pseudogene
ENSMUSG00000089591	Gm24352	snoRNA
ENSMUSG00000088552	Mir1957	miRNA
ENSMUSG00000094494	Gm24955	snRNA
ENSMUSG00000065490	Mir30c-1	miRNA
ENSMUSG00000065409	Mir30e	miRNA
ENSMUSG00000096876	Gm23936	miRNA
ENSMUSG00000089381	Gm24678	snRNA
ENSMUSG00000088314	Gm26186	snoRNA
ENSMUSG00000088168	Gm23540	snRNA
ENSMUSG00000083941	Gm12889	pseudogene
ENSMUSG00000088418	Gm26162	snoRNA
ENSMUSG00000083558	Gm12896	pseudogene
ENSMUSG00000083365	Gm12895	pseudogene
ENSMUSG00000080929	Gm12891	pseudogene
ENSMUSG00000064655	Gm25788	snoRNA
ENSMUSG00000065778	Gm22154	snoRNA
ENSMUSG00000089588	Gm23548	misc_RNA
ENSMUSG00000099005	mmu-mir-6398	miRNA
ENSMUSG00000088933	Gm22983	snRNA
ENSMUSG00000088067	Gm24480	snRNA
ENSMUSG00000076271	Mir697	miRNA
ENSMUSG00000096411	Gm24721	miRNA
ENSMUSG00000076119	Mir698	miRNA
ENSMUSG00000084526	n-R5s192	rRNA
ENSMUSG00000094403	Mir692-2a	miRNA
ENSMUSG00000084504	Gm25323	snRNA
ENSMUSG00000080597	Gm22033	miRNA
ENSMUSG00000098831	mmu-mir-7119	miRNA
ENSMUSG00000077780	Gm24161	snoRNA
ENSMUSG00000088984	Gm25604	snoRNA
ENSMUSG00000081609	Gm12939	pseudogene
ENSMUSG00000084088	Gm12941	pseudogene
ENSMUSG00000088982	Gm25600	snRNA
ENSMUSG00000082220	Gm12943	pseudogene
ENSMUSG00000087987	Gm22221	snRNA
ENSMUSG00000093163	Gm22994	miRNA
ENSMUSG00000064613	Gm24621	snRNA
ENSMUSG00000099070	mmu-mir-8119	miRNA
ENSMUSG00000098422	mmu-mir-7016	miRNA
ENSMUSG00000099322	AL669834.1	miRNA
ENSMUSG00000065768	Gm23845	snRNA
ENSMUSG00000065196	Snord85	snoRNA
ENSMUSG00000093793	Gm24091	snoRNA
ENSMUSG00000095119	Gm23711	snoRNA
ENSMUSG00000077381	Gm22660	snoRNA
ENSMUSG00000088041	Gm25261	snoRNA
ENSMUSG00000098577	AL669981.1	miRNA
ENSMUSG00000077323	Rnu11	snRNA
ENSMUSG00000065097	Snora16a	snoRNA
ENSMUSG00000064604	Snora44	snoRNA
ENSMUSG00000064949	Snora61	snoRNA
ENSMUSG00000080615	Snord99	snoRNA
ENSMUSG00000065353	Snora73b	snoRNA
ENSMUSG00000064387	Snora73a	snoRNA
ENSMUSG00000096350	Gm25707	miRNA
ENSMUSG00000064739	Gm23055	snRNA
ENSMUSG00000065623	Gm24762	snRNA
ENSMUSG00000088990	Gm22767	snoRNA
ENSMUSG00000087911	Gm24913	snRNA
ENSMUSG00000099202	mmu-mir-7017	miRNA
ENSMUSG00000092745	Mir5122	miRNA
ENSMUSG00000093886	Gm23158	miRNA
ENSMUSG00000084555	Gm25270	snRNA
ENSMUSG00000080946	Gm12985	pseudogene
ENSMUSG00000089321	Gm22523	snRNA
ENSMUSG00000098693	SNORA32	snoRNA
ENSMUSG00000092812	Gm23634	miRNA
ENSMUSG00000099289	mmu-mir-6403	miRNA
ENSMUSG00000082833	Gm12982	pseudogene
ENSMUSG00000084032	Gm12991	pseudogene
ENSMUSG00000076123	Mir700	miRNA
ENSMUSG00000080474	Gm25317	miRNA
ENSMUSG00000088179	Gm23106	snRNA
ENSMUSG00000083430	Gm13006	pseudogene
ENSMUSG00000088614	Gm26001	snRNA
ENSMUSG00000092747	Gm22180	miRNA
ENSMUSG00000077624	Gm23834	snoRNA
ENSMUSG00000093294	Gm25399	miRNA
ENSMUSG00000092848	Gm23263	miRNA
ENSMUSG00000089199	Gm25772	snRNA
ENSMUSG00000099134	mmu-mir-7018	miRNA
ENSMUSG00000098513	mmu-mir-6399	miRNA
ENSMUSG00000099200	mmu-mir-7019	miRNA
ENSMUSG00000098364	AL807249.1	miRNA
ENSMUSG00000083326	Rpl38-ps1	pseudogene
ENSMUSG00000088589	Gm22961	snRNA
ENSMUSG00000087894	Gm25280	snRNA
ENSMUSG00000092909	Gm25732	miRNA
ENSMUSG00000087943	Gm24245	miRNA
ENSMUSG00000094359	Gm25571	miRNA
ENSMUSG00000098569	mmu-mir-7020	miRNA
ENSMUSG00000089294	Mir2139	miRNA
ENSMUSG00000095878	Gm23045	miRNA
ENSMUSG00000093071	Gm25951	miRNA
ENSMUSG00000064443	Gm26226	snRNA
ENSMUSG00000093180	Gm25690	miRNA
ENSMUSG00000084238	Gm13076	pseudogene
ENSMUSG00000087903	Gm22039	snoRNA
ENSMUSG00000077327	Gm25938	snRNA
ENSMUSG00000084272	Gm13224	pseudogene
ENSMUSG00000080732	Gm13222	pseudogene
ENSMUSG00000099043	mmu-mir-7022	miRNA
ENSMUSG00000064648	Gm23303	snRNA
ENSMUSG00000089081	Gm24002	snRNA
ENSMUSG00000088625	Gm23318	snRNA
ENSMUSG00000084646	Gm24381	snRNA
ENSMUSG00000093403	Gm25191	miRNA
ENSMUSG00000098580	mmu-mir-7023	miRNA
ENSMUSG00000081601	Gm13065	pseudogene
ENSMUSG00000064798	n-R5s193	rRNA
ENSMUSG00000065493	Mir34a	miRNA
ENSMUSG00000089292	Gm23209	snRNA
ENSMUSG00000064476	Gm23405	snRNA
ENSMUSG00000080360	Gm25779	miRNA
ENSMUSG00000077519	Gm25880	snoRNA
ENSMUSG00000082073	Gm13114	pseudogene
ENSMUSG00000088774	Gm26036	snoRNA
ENSMUSG00000064916	Gm22573	snRNA
ENSMUSG00000098638	AL670236.1	miRNA
ENSMUSG00000096174	Gm22991	miRNA
ENSMUSG00000088545	Gm25982	snRNA
ENSMUSG00000065427	Mir429	miRNA
ENSMUSG00000065400	Mir200a	miRNA
ENSMUSG00000065549	Mir200b	miRNA
ENSMUSG00000098954	mmu-mir-7658	miRNA
ENSMUSG00000091644	Gm17590	protein_coding
ENSMUSG00000065044	n-R5s169	rRNA
ENSMUSG00000093279	Gm26238	miRNA
ENSMUSG00000092698	Gm22926	miRNA
ENSMUSG00000093159	Gm25037	miRNA
ENSMUSG00000088131	Gm22897	snoRNA
ENSMUSG00000088692	Gm23838	snRNA
ENSMUSG00000095216	Gm25233	miRNA
[truncated: 4,147 more rows]
