# Supplementary material for: Histone deacetylase knockouts modify transcription, CAG instability and nuclear pathology in Huntington disease mice
Source: eLife. 2020 Sep 29;9:e55911. doi: 10.7554/eLife.55911 (PMC7581428; doi:10.7554/eLife.55911)
Supplement: Source code 1. [file elife-55911-code1.zip › Pathways/Hdac2KOvsHdac2WT_HttQ111_3vs1_fdr_down_0.05.FuncAnnotChart.tsv]

Category	Term	Count	%	PValue	Genes	List Total	Pop Hits	Pop Total	Fold Enrichment	Bonferroni	Benjamini	FDR
GOTERM_CC_DIRECT	GO:0045202~synapse	78	9.12280701754386	3.385202167386109E-17	ENSMUSG00000003575, ENSMUSG00000020331, ENSMUSG00000040276, ENSMUSG00000062542, ENSMUSG00000001986, ENSMUSG00000050556, ENSMUSG00000045114, ENSMUSG00000022494, ENSMUSG00000040724, ENSMUSG00000027457, ENSMUSG00000028488, ENSMUSG00000019261, ENSMUSG00000047085, ENSMUSG00000038453, ENSMUSG00000041263, ENSMUSG00000032773, ENSMUSG00000060780, ENSMUSG00000032589, ENSMUSG00000032946, ENSMUSG00000034891,…	784	468	13458	2.860969387755102	1.7975423508820238E-14	1.7975423508820238E-14	4.9160499345001874E-14
GOTERM_CC_DIRECT	GO:0005886~plasma membrane	257	30.058479532163744	6.744123531436877E-14	ENSMUSG00000003575, ENSMUSG00000053799, ENSMUSG00000028906, ENSMUSG00000040037, ENSMUSG00000027457, ENSMUSG00000060534, ENSMUSG00000048047, ENSMUSG00000032773, ENSMUSG00000044813, ENSMUSG00000033774, ENSMUSG00000037907, ENSMUSG00000017631, ENSMUSG00000037902, ENSMUSG00000046182, ENSMUSG00000041870, ENSMUSG00000035569, ENSMUSG00000030123, ENSMUSG00000020900, ENSMUSG00000039954, ENSMUSG00000007653,…	784	2903	13458	1.5196744043811117	3.578437546281066E-11	1.7892132220254098E-11	9.786615962070755E-11
GOTERM_CC_DIRECT	GO:0030054~cell junction	87	10.175438596491228	1.2193643929936365E-13	ENSMUSG00000001986, ENSMUSG00000062542, ENSMUSG00000040276, ENSMUSG00000028053, ENSMUSG00000005338, ENSMUSG00000050556, ENSMUSG00000045114, ENSMUSG00000022494, ENSMUSG00000040724, ENSMUSG00000028906, ENSMUSG00000067889, ENSMUSG00000027457, ENSMUSG00000020572, ENSMUSG00000019261, ENSMUSG00000047085, ENSMUSG00000038453, ENSMUSG00000041263, ENSMUSG00000022438, ENSMUSG00000060780, ENSMUSG00000032773,…	784	638	13458	2.3407931354359923	6.47302211831402E-11	2.1576740394380067E-11	1.770250612764812E-10
GOTERM_CC_DIRECT	GO:0045211~postsynaptic membrane	43	5.029239766081871	4.302951465780069E-13	ENSMUSG00000009681, ENSMUSG00000042846, ENSMUSG00000030525, ENSMUSG00000001986, ENSMUSG00000050556, ENSMUSG00000010803, ENSMUSG00000041444, ENSMUSG00000042700, ENSMUSG00000096054, ENSMUSG00000019828, ENSMUSG00000024083, ENSMUSG00000041078, ENSMUSG00000037703, ENSMUSG00000038453, ENSMUSG00000041263, ENSMUSG00000028289, ENSMUSG00000043079, ENSMUSG00000032773, ENSMUSG00000060780, ENSMUSG00000063887,…	784	204	13458	3.61828481392557	2.2850121794704137E-10	5.712530448676034E-11	6.249223361010081E-10
GOTERM_CC_DIRECT	GO:0014069~postsynaptic density	46	5.380116959064328	1.262957053437907E-12	ENSMUSG00000009681, ENSMUSG00000030525, ENSMUSG00000001986, ENSMUSG00000041444, ENSMUSG00000042700, ENSMUSG00000028906, ENSMUSG00000019828, ENSMUSG00000024083, ENSMUSG00000024617, ENSMUSG00000037703, ENSMUSG00000018411, ENSMUSG00000030000, ENSMUSG00000029544, ENSMUSG00000038453, ENSMUSG00000041263, ENSMUSG00000043079, ENSMUSG00000032773, ENSMUSG00000063887, ENSMUSG00000032589, ENSMUSG00000059456,…	784	237	13458	3.3317618186515117	6.7064753750401E-10	1.341294852963415E-10	1.8341328456017436E-9
GOTERM_CC_DIRECT	GO:0030425~dendrite	66	7.719298245614035	1.5087554907989838E-12	ENSMUSG00000003575, ENSMUSG00000038084, ENSMUSG00000001986, ENSMUSG00000050556, ENSMUSG00000040724, ENSMUSG00000019828, ENSMUSG00000020173, ENSMUSG00000040037, ENSMUSG00000019261, ENSMUSG00000038453, ENSMUSG00000028289, ENSMUSG00000031748, ENSMUSG00000024112, ENSMUSG00000032773, ENSMUSG00000032589, ENSMUSG00000005580, ENSMUSG00000063142, ENSMUSG00000057897, ENSMUSG00000034275, ENSMUSG00000022463,…	784	435	13458	2.604468684025334	8.011691310372271E-10	1.3352818850620451E-10	2.191091752479224E-9
GOTERM_CC_DIRECT	GO:0043025~neuronal cell body	63	7.368421052631578	3.4390568738747616E-9	ENSMUSG00000003575, ENSMUSG00000020331, ENSMUSG00000001986, ENSMUSG00000001323, ENSMUSG00000050556, ENSMUSG00000016349, ENSMUSG00000029516, ENSMUSG00000019828, ENSMUSG00000020173, ENSMUSG00000067889, ENSMUSG00000040037, ENSMUSG00000027457, ENSMUSG00000019261, ENSMUSG00000039079, ENSMUSG00000038453, ENSMUSG00000028289, ENSMUSG00000032589, ENSMUSG00000063142, ENSMUSG00000034275, ENSMUSG00000034891,…	784	485	13458	2.2297864506627394	1.8261375646089206E-6	2.6087699911414575E-7	4.994258651080941E-6
GOTERM_CC_DIRECT	GO:0030424~axon	50	5.847953216374268	4.82828918540524E-9	ENSMUSG00000020331, ENSMUSG00000050556, ENSMUSG00000030739, ENSMUSG00000019828, ENSMUSG00000040724, ENSMUSG00000020173, ENSMUSG00000060534, ENSMUSG00000038453, ENSMUSG00000060780, ENSMUSG00000032589, ENSMUSG00000096764, ENSMUSG00000005580, ENSMUSG00000011751, ENSMUSG00000020308, ENSMUSG00000057182, ENSMUSG00000063358, ENSMUSG00000020900, ENSMUSG00000053310, ENSMUSG00000019969, ENSMUSG00000028931,…	784	344	13458	2.4950314428096823	2.56381829166763E-6	3.204776459764247E-7	7.011726010919261E-6
GOTERM_CC_DIRECT	GO:0008076~voltage-gated potassium channel complex	20	2.3391812865497075	1.038541859645719E-8	ENSMUSG00000001175, ENSMUSG00000016346, ENSMUSG00000038319, ENSMUSG00000050556, ENSMUSG00000075318, ENSMUSG00000028033, ENSMUSG00000058740, ENSMUSG00000057182, ENSMUSG00000040724, ENSMUSG00000040407, ENSMUSG00000017167, ENSMUSG00000039419, ENSMUSG00000061576, ENSMUSG00000096146, ENSMUSG00000056258, ENSMUSG00000028931, ENSMUSG00000079056, ENSMUSG00000027273, ENSMUSG00000063142, ENSMUSG00000090122	784	70	13458	4.904518950437318	5.514642118731317E-6	6.127395150157255E-7	1.5081885951229168E-5
GOTERM_CC_DIRECT	GO:0016020~membrane	403	47.134502923976605	1.241873487360358E-7	ENSMUSG00000040441, ENSMUSG00000028906, ENSMUSG00000047428, ENSMUSG00000030643, ENSMUSG00000040037, ENSMUSG00000027457, ENSMUSG00000060534, ENSMUSG00000032773, ENSMUSG00000066392, ENSMUSG00000033774, ENSMUSG00000037260, ENSMUSG00000037907, ENSMUSG00000025789, ENSMUSG00000037902, ENSMUSG00000046182, ENSMUSG00000039954, ENSMUSG00000019969, ENSMUSG00000025393, ENSMUSG00000033762, ENSMUSG00000025227,…	784	5704	13458	1.2128022404614018	6.594131205062137E-5	6.594326884767909E-6	1.803468935746011E-4
GOTERM_CC_DIRECT	GO:0043197~dendritic spine	27	3.1578947368421053	1.3672519389539828E-7	ENSMUSG00000030525, ENSMUSG00000001986, ENSMUSG00000041444, ENSMUSG00000042700, ENSMUSG00000096054, ENSMUSG00000019828, ENSMUSG00000037703, ENSMUSG00000043079, ENSMUSG00000027296, ENSMUSG00000000416, ENSMUSG00000063887, ENSMUSG00000005089, ENSMUSG00000049336, ENSMUSG00000038665, ENSMUSG00000018909, ENSMUSG00000052087, ENSMUSG00000030209, ENSMUSG00000058589, ENSMUSG00000022812, ENSMUSG00000020900,…	784	141	13458	3.2870712114633083	7.259844755280742E-5	6.600076669194266E-6	1.9855454007622342E-4
GOTERM_MF_DIRECT	GO:0005249~voltage-gated potassium channel activity	16	1.8713450292397662	1.0737733554991898E-6	ENSMUSG00000020331, ENSMUSG00000034402, ENSMUSG00000016346, ENSMUSG00000038319, ENSMUSG00000075318, ENSMUSG00000050556, ENSMUSG00000028033, ENSMUSG00000058740, ENSMUSG00000057182, ENSMUSG00000040724, ENSMUSG00000096146, ENSMUSG00000056258, ENSMUSG00000028931, ENSMUSG00000027273, ENSMUSG00000063142, ENSMUSG00000090122	712	59	12075	4.59912397638545	9.176554083309973E-4	9.176554083309973E-4	0.0016626277084652585
KEGG_PATHWAY	mmu04020:Calcium signaling pathway	26	3.0409356725146197	1.619342025824462E-6	ENSMUSG00000030525, ENSMUSG00000019828, ENSMUSG00000020431, ENSMUSG00000033953, ENSMUSG00000024617, ENSMUSG00000031376, ENSMUSG00000039079, ENSMUSG00000019464, ENSMUSG00000041380, ENSMUSG00000024112, ENSMUSG00000027296, ENSMUSG00000032773, ENSMUSG00000022416, ENSMUSG00000059456, ENSMUSG00000004110, ENSMUSG00000005580, ENSMUSG00000057897, ENSMUSG00000051177, ENSMUSG00000001175, ENSMUSG00000030102,…	290	159	5205	2.9349381912817174	3.8209201176553353E-4	3.8209201176553353E-4	0.002084577816374722
GOTERM_BP_DIRECT	GO:0019228~neuronal action potential	11	1.2865497076023393	2.030345773402731E-6	ENSMUSG00000061576, ENSMUSG00000030525, ENSMUSG00000023033, ENSMUSG00000020524, ENSMUSG00000075318, ENSMUSG00000030739, ENSMUSG00000057182, ENSMUSG00000040724, ENSMUSG00000069601, ENSMUSG00000022416, ENSMUSG00000063142	728	28	12544	6.76923076923077	0.005773819090986065	0.005773819090986065	0.0036353272312439344
GOTERM_BP_DIRECT	GO:0060291~long-term synaptic potentiation	14	1.6374269005847955	2.180823931327082E-6	ENSMUSG00000029838, ENSMUSG00000052087, ENSMUSG00000063358, ENSMUSG00000030209, ENSMUSG00000031393, ENSMUSG00000037996, ENSMUSG00000060780, ENSMUSG00000027273, ENSMUSG00000015829, ENSMUSG00000063887, ENSMUSG00000041488, ENSMUSG00000059456, ENSMUSG00000029053, ENSMUSG00000057897	728	48	12544	5.025641025641026	0.006200414235921103	0.0031050277165206586	0.003904752896832786
KEGG_PATHWAY	mmu04713:Circadian entrainment	18	2.1052631578947367	3.446022904675023E-6	ENSMUSG00000001175, ENSMUSG00000029334, ENSMUSG00000001986, ENSMUSG00000063358, ENSMUSG00000030102, ENSMUSG00000020431, ENSMUSG00000030209, ENSMUSG00000024617, ENSMUSG00000052920, ENSMUSG00000055866, ENSMUSG00000020524, ENSMUSG00000031748, ENSMUSG00000026959, ENSMUSG00000024112, ENSMUSG00000022416, ENSMUSG00000005580, ENSMUSG00000057897, ENSMUSG00000051177	290	86	5205	3.756615878107458	8.129321982037752E-4	4.065487400408685E-4	0.004436014682962508
GOTERM_CC_DIRECT	GO:0043005~neuron projection	46	5.380116959064328	7.192095425276311E-6	ENSMUSG00000028222, ENSMUSG00000034593, ENSMUSG00000046856, ENSMUSG00000040276, ENSMUSG00000050556, ENSMUSG00000075318, ENSMUSG00000042700, ENSMUSG00000020153, ENSMUSG00000056296, ENSMUSG00000019828, ENSMUSG00000040724, ENSMUSG00000025905, ENSMUSG00000018411, ENSMUSG00000027457, ENSMUSG00000038453, ENSMUSG00000031748, ENSMUSG00000059005, ENSMUSG00000056258, ENSMUSG00000039059, ENSMUSG00000027273,…	784	388	13458	2.0351225541763096	0.003811733235544068	3.182007304245449E-4	0.010443979201069098
GOTERM_MF_DIRECT	GO:0005216~ion channel activity	23	2.690058479532164	1.3718627654760022E-5	ENSMUSG00000020331, ENSMUSG00000016346, ENSMUSG00000030525, ENSMUSG00000034402, ENSMUSG00000001986, ENSMUSG00000038319, ENSMUSG00000050556, ENSMUSG00000028033, ENSMUSG00000057182, ENSMUSG00000010803, ENSMUSG00000040724, ENSMUSG00000030102, ENSMUSG00000041078, ENSMUSG00000030209, ENSMUSG00000000197, ENSMUSG00000007653, ENSMUSG00000023033, ENSMUSG00000020524, ENSMUSG00000026959, ENSMUSG00000056258,…	712	136	12075	2.868111781229346	0.011660984606316371	0.005847589454371582	0.02123994020228892
GOTERM_BP_DIRECT	GO:0086010~membrane depolarization during action potential	9	1.0526315789473684	1.8922464522539984E-5	ENSMUSG00000000197, ENSMUSG00000023033, ENSMUSG00000038319, ENSMUSG00000075318, ENSMUSG00000049281, ENSMUSG00000057182, ENSMUSG00000024112, ENSMUSG00000022416, ENSMUSG00000004110	728	22	12544	7.048951048951048	0.05253698720712452	0.017828288028712613	0.03387577152555998
KEGG_PATHWAY	mmu04720:Long-term potentiation	14	1.6374269005847955	2.141997486749988E-5	ENSMUSG00000001175, ENSMUSG00000004936, ENSMUSG00000063358, ENSMUSG00000019828, ENSMUSG00000030102, ENSMUSG00000020431, ENSMUSG00000030209, ENSMUSG00000024617, ENSMUSG00000033953, ENSMUSG00000020524, ENSMUSG00000026959, ENSMUSG00000049583, ENSMUSG00000057897, ENSMUSG00000051177	290	61	5205	4.119276427360091	0.005042412350284131	0.0016836371600161826	0.027570677116384168
KEGG_PATHWAY	mmu04080:Neuroactive ligand-receptor interaction	26	3.0409356725146197	2.323316470886457E-5	ENSMUSG00000030525, ENSMUSG00000001986, ENSMUSG00000010803, ENSMUSG00000019828, ENSMUSG00000041078, ENSMUSG00000025905, ENSMUSG00000039079, ENSMUSG00000058756, ENSMUSG00000019464, ENSMUSG00000041380, ENSMUSG00000032773, ENSMUSG00000039059, ENSMUSG00000033774, ENSMUSG00000063239, ENSMUSG00000045318, ENSMUSG00000030209, ENSMUSG00000007653, ENSMUSG00000031364, ENSMUSG00000020524, ENSMUSG00000026959,…	290	184	5205	2.536169415292354	0.005468085861811023	0.001369833561898015	0.0299041988512605
GOTERM_BP_DIRECT	GO:0034765~regulation of ion transmembrane transport	20	2.3391812865497075	2.429850312691376E-5	ENSMUSG00000020331, ENSMUSG00000016346, ENSMUSG00000034402, ENSMUSG00000038319, ENSMUSG00000050556, ENSMUSG00000049281, ENSMUSG00000028033, ENSMUSG00000040118, ENSMUSG00000040724, ENSMUSG00000066189, ENSMUSG00000000197, ENSMUSG00000023033, ENSMUSG00000017412, ENSMUSG00000096146, ENSMUSG00000056258, ENSMUSG00000024112, ENSMUSG00000028931, ENSMUSG00000079056, ENSMUSG00000063142, ENSMUSG00000004110	728	113	12544	3.0496936691626955	0.06695343722290514	0.017175827620310224	0.04349819958693324
GOTERM_BP_DIRECT	GO:0071805~potassium ion transmembrane transport	16	1.8713450292397662	2.4996522966680102E-5	ENSMUSG00000031791, ENSMUSG00000034402, ENSMUSG00000016346, ENSMUSG00000020331, ENSMUSG00000038319, ENSMUSG00000050556, ENSMUSG00000028033, ENSMUSG00000058740, ENSMUSG00000040724, ENSMUSG00000028854, ENSMUSG00000000197, ENSMUSG00000096146, ENSMUSG00000056258, ENSMUSG00000079056, ENSMUSG00000063142, ENSMUSG00000090122	728	76	12544	3.62753036437247	0.06880910011972252	0.014157028231454927	0.04474750252954074
GOTERM_MF_DIRECT	GO:0005244~voltage-gated ion channel activity	20	2.3391812865497075	2.6477177481562146E-5	ENSMUSG00000020331, ENSMUSG00000016346, ENSMUSG00000034402, ENSMUSG00000038319, ENSMUSG00000050556, ENSMUSG00000049281, ENSMUSG00000028033, ENSMUSG00000040118, ENSMUSG00000040724, ENSMUSG00000066189, ENSMUSG00000000197, ENSMUSG00000023033, ENSMUSG00000017412, ENSMUSG00000096146, ENSMUSG00000056258, ENSMUSG00000024112, ENSMUSG00000028931, ENSMUSG00000079056, ENSMUSG00000063142, ENSMUSG00000004110	712	112	12075	3.028441011235955	0.022383963202959767	0.007517695185856321	0.040989647259448425
GOTERM_BP_DIRECT	GO:0050885~neuromuscular process controlling balance	13	1.5204678362573099	3.162939961618639E-5	ENSMUSG00000009681, ENSMUSG00000030302, ENSMUSG00000034593, ENSMUSG00000021684, ENSMUSG00000008658, ENSMUSG00000017631, ENSMUSG00000015829, ENSMUSG00000017167, ENSMUSG00000063142, ENSMUSG00000020900, ENSMUSG00000057897, ENSMUSG00000031367, ENSMUSG00000025318	728	52	12544	4.3076923076923075	0.08625932606387066	0.014922288228035874	0.05661816633482086
GOTERM_BP_DIRECT	GO:0007612~learning	14	1.6374269005847955	6.284187767004194E-5	ENSMUSG00000029838, ENSMUSG00000063239, ENSMUSG00000052087, ENSMUSG00000039419, ENSMUSG00000030209, ENSMUSG00000031393, ENSMUSG00000037996, ENSMUSG00000026959, ENSMUSG00000053164, ENSMUSG00000039059, ENSMUSG00000029104, ENSMUSG00000049583, ENSMUSG00000066392, ENSMUSG00000025318	728	64	12544	3.7692307692307696	0.16408694020822512	0.025279368626580867	0.11246035170110469
GOTERM_BP_DIRECT	GO:0007165~signal transduction	72	8.421052631578947	6.284373482388331E-5	ENSMUSG00000019429, ENSMUSG00000040276, ENSMUSG00000046856, ENSMUSG00000019828, ENSMUSG00000034472, ENSMUSG00000034930, ENSMUSG00000022996, ENSMUSG00000019464, ENSMUSG00000043670, ENSMUSG00000031748, ENSMUSG00000032773, ENSMUSG00000030257, ENSMUSG00000022436, ENSMUSG00000033774, ENSMUSG00000051177, ENSMUSG00000049336, ENSMUSG00000024883, ENSMUSG00000017631, ENSMUSG00000033597, ENSMUSG00000063358,…	728	772	12544	1.6070147469111198	0.16409136797424861	0.022155378668397896	0.11246367345496555
GOTERM_BP_DIRECT	GO:0006811~ion transport	48	5.614035087719298	9.040252594471217E-5	ENSMUSG00000020331, ENSMUSG00000016346, ENSMUSG00000030525, ENSMUSG00000001986, ENSMUSG00000024403, ENSMUSG00000038319, ENSMUSG00000050556, ENSMUSG00000040907, ENSMUSG00000028033, ENSMUSG00000034145, ENSMUSG00000010803, ENSMUSG00000058740, ENSMUSG00000040118, ENSMUSG00000040724, ENSMUSG00000041771, ENSMUSG00000041078, ENSMUSG00000000563, ENSMUSG00000030000, ENSMUSG00000070639, ENSMUSG00000000197,…	728	457	12544	1.8097963305840767	0.22728087915169926	0.028242363699356177	0.16174456380873004
GOTERM_BP_DIRECT	GO:0048167~regulation of synaptic plasticity	11	1.2865497076023393	1.0866609826392997E-4	ENSMUSG00000031393, ENSMUSG00000030302, ENSMUSG00000020524, ENSMUSG00000028222, ENSMUSG00000032356, ENSMUSG00000026959, ENSMUSG00000019969, ENSMUSG00000042700, ENSMUSG00000027296, ENSMUSG00000029104, ENSMUSG00000030209	728	42	12544	4.512820512820513	0.2665035726754631	0.030517887996083126	0.1943910078495703
GOTERM_CC_DIRECT	GO:0043195~terminal bouton	17	1.9883040935672516	1.2281014158075488E-4	ENSMUSG00000034891, ENSMUSG00000040276, ENSMUSG00000001986, ENSMUSG00000028222, ENSMUSG00000006024, ENSMUSG00000063239, ENSMUSG00000026797, ENSMUSG00000000826, ENSMUSG00000030209, ENSMUSG00000004849, ENSMUSG00000047126, ENSMUSG00000026452, ENSMUSG00000026959, ENSMUSG00000027273, ENSMUSG00000022415, ENSMUSG00000063142, ENSMUSG00000053025	784	96	13458	3.039779974489796	0.06313509921527083	0.005004067717011673	0.17819902958916556
GOTERM_BP_DIRECT	GO:0006813~potassium ion transport	18	2.1052631578947367	1.3306579576574857E-4	ENSMUSG00000031791, ENSMUSG00000020331, ENSMUSG00000034402, ENSMUSG00000016346, ENSMUSG00000038319, ENSMUSG00000050556, ENSMUSG00000040907, ENSMUSG00000028033, ENSMUSG00000058740, ENSMUSG00000026812, ENSMUSG00000040724, ENSMUSG00000041771, ENSMUSG00000096146, ENSMUSG00000056258, ENSMUSG00000028931, ENSMUSG00000079056, ENSMUSG00000057123, ENSMUSG00000063142	728	107	12544	2.8986340762041696	0.3158163486289114	0.033914198596771805	0.23799015227138343
GOTERM_BP_DIRECT	GO:0007626~locomotory behavior	16	1.8713450292397662	1.664417518448107E-4	ENSMUSG00000028222, ENSMUSG00000019828, ENSMUSG00000034472, ENSMUSG00000040037, ENSMUSG00000025905, ENSMUSG00000030302, ENSMUSG00000023033, ENSMUSG00000006818, ENSMUSG00000031748, ENSMUSG00000041380, ENSMUSG00000060780, ENSMUSG00000029104, ENSMUSG00000027273, ENSMUSG00000057880, ENSMUSG00000049583, ENSMUSG00000004110	728	89	12544	3.0976663785652554	0.37794787339239455	0.03878863241961994	0.2975996034329409
GOTERM_CC_DIRECT	GO:0042734~presynaptic membrane	14	1.6374269005847955	1.7175554044631677E-4	ENSMUSG00000030525, ENSMUSG00000063239, ENSMUSG00000040724, ENSMUSG00000019828, ENSMUSG00000030209, ENSMUSG00000024617, ENSMUSG00000027457, ENSMUSG00000047085, ENSMUSG00000013033, ENSMUSG00000051401, ENSMUSG00000027273, ENSMUSG00000041488, ENSMUSG00000066392, ENSMUSG00000005089	784	70	13458	3.433163265306122	0.08717402561486509	0.006493825183238711	0.24913696700745724
GOTERM_CC_DIRECT	GO:0016021~integral component of membrane	273	31.929824561403507	1.744425524421903E-4	ENSMUSG00000040441, ENSMUSG00000032252, ENSMUSG00000028906, ENSMUSG00000071860, ENSMUSG00000047428, ENSMUSG00000013858, ENSMUSG00000027457, ENSMUSG00000020262, ENSMUSG00000060534, ENSMUSG00000032908, ENSMUSG00000032773, ENSMUSG00000030257, ENSMUSG00000066392, ENSMUSG00000033774, ENSMUSG00000037260, ENSMUSG00000041966, ENSMUSG00000031791, ENSMUSG00000025789, ENSMUSG00000020308, ENSMUSG00000037902,…	784	3899	13458	1.201915326274136	0.08847574524770574	0.006156773947384342	0.25302996921595655
GOTERM_BP_DIRECT	GO:0019233~sensory perception of pain	13	1.5204678362573099	1.942394811340841E-4	ENSMUSG00000049281, ENSMUSG00000057182, ENSMUSG00000063358, ENSMUSG00000040724, ENSMUSG00000019828, ENSMUSG00000025905, ENSMUSG00000031393, ENSMUSG00000022270, ENSMUSG00000026959, ENSMUSG00000024112, ENSMUSG00000079056, ENSMUSG00000020681, ENSMUSG00000004110	728	62	12544	3.612903225806451	0.42536763545902667	0.04172194035615029	0.3472206735444794
GOTERM_BP_DIRECT	GO:0007268~chemical synaptic transmission	20	2.3391812865497075	2.1063733319684456E-4	ENSMUSG00000034891, ENSMUSG00000046856, ENSMUSG00000020308, ENSMUSG00000034593, ENSMUSG00000063239, ENSMUSG00000036510, ENSMUSG00000030209, ENSMUSG00000025905, ENSMUSG00000031393, ENSMUSG00000020524, ENSMUSG00000026959, ENSMUSG00000041380, ENSMUSG00000049583, ENSMUSG00000029054, ENSMUSG00000096764, ENSMUSG00000063142, ENSMUSG00000033774, ENSMUSG00000050783, ENSMUSG00000066392, ENSMUSG00000053025	728	132	12544	2.6107226107226107	0.4516277597222268	0.0420065648706901	0.3764811569111348
GOTERM_BP_DIRECT	GO:0048168~regulation of neuronal synaptic plasticity	8	0.9356725146198831	2.3080374882019633E-4	ENSMUSG00000032356, ENSMUSG00000026959, ENSMUSG00000028833, ENSMUSG00000025586, ENSMUSG00000030209, ENSMUSG00000022812, ENSMUSG00000024617, ENSMUSG00000025318	728	23	12544	5.993311036789298	0.48228390538856836	0.04293938514159357	0.4124551786725994
GOTERM_BP_DIRECT	GO:0007616~long-term memory	9	1.0526315789473684	3.7124721163348787E-4	ENSMUSG00000031393, ENSMUSG00000020524, ENSMUSG00000028222, ENSMUSG00000026959, ENSMUSG00000052087, ENSMUSG00000027273, ENSMUSG00000024083, ENSMUSG00000029053, ENSMUSG00000020431	728	32	12544	4.846153846153847	0.6531953528090102	0.06404427139543634	0.6626464537418775
GOTERM_BP_DIRECT	GO:0030534~adult behavior	9	1.0526315789473684	4.654666944028974E-4	ENSMUSG00000031755, ENSMUSG00000011751, ENSMUSG00000020308, ENSMUSG00000040721, ENSMUSG00000055471, ENSMUSG00000039419, ENSMUSG00000066392, ENSMUSG00000067889, ENSMUSG00000005089	728	33	12544	4.699300699300699	0.7349455664387707	0.07513459726412464	0.8301598533040244
GOTERM_BP_DIRECT	GO:0050808~synapse organization	9	1.0526315789473684	4.654666944028974E-4	ENSMUSG00000034891, ENSMUSG00000030302, ENSMUSG00000034593, ENSMUSG00000049939, ENSMUSG00000026812, ENSMUSG00000060780, ENSMUSG00000063887, ENSMUSG00000015829, ENSMUSG00000069601	728	33	12544	4.699300699300699	0.7349455664387707	0.07513459726412464	0.8301598533040244
KEGG_PATHWAY	mmu04723:Retrograde endocannabinoid signaling	15	1.7543859649122806	4.791850207412749E-4	ENSMUSG00000001986, ENSMUSG00000010803, ENSMUSG00000063358, ENSMUSG00000019828, ENSMUSG00000030102, ENSMUSG00000020366, ENSMUSG00000020431, ENSMUSG00000007653, ENSMUSG00000020524, ENSMUSG00000031748, ENSMUSG00000035735, ENSMUSG00000049583, ENSMUSG00000029054, ENSMUSG00000005580, ENSMUSG00000051177	290	92	5205	2.9263493253373314	0.10695183957358334	0.022368973550825788	0.6151087150331747
KEGG_PATHWAY	mmu04724:Glutamatergic synapse	16	1.8713450292397662	5.469416174860619E-4	ENSMUSG00000001986, ENSMUSG00000063239, ENSMUSG00000063358, ENSMUSG00000019828, ENSMUSG00000030102, ENSMUSG00000030209, ENSMUSG00000020431, ENSMUSG00000033953, ENSMUSG00000020524, ENSMUSG00000031748, ENSMUSG00000026959, ENSMUSG00000044005, ENSMUSG00000049583, ENSMUSG00000005580, ENSMUSG00000005089, ENSMUSG00000051177	290	104	5205	2.7612732095490715	0.12112582198143418	0.021289042156797944	0.7018027150071493
GOTERM_CC_DIRECT	GO:0030426~growth cone	21	2.456140350877193	5.611773386347426E-4	ENSMUSG00000034891, ENSMUSG00000001175, ENSMUSG00000030525, ENSMUSG00000049336, ENSMUSG00000030739, ENSMUSG00000026812, ENSMUSG00000025586, ENSMUSG00000022812, ENSMUSG00000020900, ENSMUSG00000018411, ENSMUSG00000035640, ENSMUSG00000013033, ENSMUSG00000032356, ENSMUSG00000026959, ENSMUSG00000019969, ENSMUSG00000032827, ENSMUSG00000060780, ENSMUSG00000023800, ENSMUSG00000027273, ENSMUSG00000041488,…	784	153	13458	2.35609243697479	0.2577497357826001	0.01845684771801026	0.8118667363293475
GOTERM_CC_DIRECT	GO:0043194~axon initial segment	6	0.7017543859649122	5.72154930828566E-4	ENSMUSG00000016346, ENSMUSG00000011751, ENSMUSG00000023033, ENSMUSG00000075318, ENSMUSG00000056258, ENSMUSG00000069601	784	13	13458	7.922684458398744	0.2620662409923692	0.01771770462669975	0.8276868652597469
KEGG_PATHWAY	mmu04970:Salivary secretion	12	1.4035087719298245	5.894659080128578E-4	ENSMUSG00000052920, ENSMUSG00000001175, ENSMUSG00000030302, ENSMUSG00000031376, ENSMUSG00000029334, ENSMUSG00000040907, ENSMUSG00000030102, ENSMUSG00000028854, ENSMUSG00000063142, ENSMUSG00000005580, ENSMUSG00000020431, ENSMUSG00000051177	290	63	5205	3.4187192118226597	0.12990682196389636	0.019682991630130875	0.7561765600957004
GOTERM_MF_DIRECT	GO:0031402~sodium ion binding	6	0.7017543859649122	6.039462997604502E-4	ENSMUSG00000023033, ENSMUSG00000037996, ENSMUSG00000075318, ENSMUSG00000032788, ENSMUSG00000057182, ENSMUSG00000041771	712	13	12075	7.827355229040623	0.40341293015912516	0.12114250841398666	0.9310769503586558
GOTERM_MF_DIRECT	GO:0044325~ion channel binding	17	1.9883040935672516	7.572772988319148E-4	ENSMUSG00000001175, ENSMUSG00000034402, ENSMUSG00000050556, ENSMUSG00000049281, ENSMUSG00000018909, ENSMUSG00000069601, ENSMUSG00000035640, ENSMUSG00000032827, ENSMUSG00000096146, ENSMUSG00000056258, ENSMUSG00000058498, ENSMUSG00000024855, ENSMUSG00000079056, ENSMUSG00000028931, ENSMUSG00000029104, ENSMUSG00000027273, ENSMUSG00000090122	712	111	12075	2.597365624051017	0.47676122602091764	0.1215036045699861	1.166166359611076
KEGG_PATHWAY	mmu04912:GnRH signaling pathway	13	1.5204678362573099	7.625082872219637E-4	ENSMUSG00000001175, ENSMUSG00000009406, ENSMUSG00000024486, ENSMUSG00000063358, ENSMUSG00000004936, ENSMUSG00000030102, ENSMUSG00000020366, ENSMUSG00000005580, ENSMUSG00000059456, ENSMUSG00000020431, ENSMUSG00000051177, ENSMUSG00000024617, ENSMUSG00000057897	290	75	5205	3.1110344827586207	0.16474699339836751	0.022251280281738728	0.9771547385983959
GOTERM_BP_DIRECT	GO:0007155~cell adhesion	40	4.678362573099415	0.0010515902794013515	ENSMUSG00000024421, ENSMUSG00000005338, ENSMUSG00000001300, ENSMUSG00000017167, ENSMUSG00000039419, ENSMUSG00000070305, ENSMUSG00000042286, ENSMUSG00000036510, ENSMUSG00000040037, ENSMUSG00000030786, ENSMUSG00000044043, ENSMUSG00000022438, ENSMUSG00000027298, ENSMUSG00000063887, ENSMUSG00000015829, ENSMUSG00000064293, ENSMUSG00000059456, ENSMUSG00000066392, ENSMUSG00000051177, ENSMUSG00000034275,…	728	401	12544	1.7187799731440627	0.9502484427373625	0.15355182870274753	1.8662575305177453
GOTERM_CC_DIRECT	GO:0043679~axon terminus	13	1.5204678362573099	0.0010822884180418635	ENSMUSG00000034891, ENSMUSG00000009406, ENSMUSG00000026235, ENSMUSG00000040276, ENSMUSG00000038665, ENSMUSG00000028931, ENSMUSG00000079056, ENSMUSG00000032773, ENSMUSG00000040724, ENSMUSG00000025190, ENSMUSG00000045318, ENSMUSG00000036510, ENSMUSG00000025905	784	74	13458	3.0156163816878103	0.4372987142072772	0.03143995313334469	1.5602690444935785
GOTERM_CC_DIRECT	GO:0030117~membrane coat	8	0.9356725146198831	0.0011100629278974286	ENSMUSG00000035152, ENSMUSG00000060279, ENSMUSG00000030058, ENSMUSG00000047126, ENSMUSG00000026825, ENSMUSG00000004849, ENSMUSG00000033916, ENSMUSG00000031367	784	29	13458	4.735397607318789	0.4455456581325078	0.03056375706993031	1.6000098936341023
GOTERM_CC_DIRECT	GO:0033268~node of Ranvier	6	0.7017543859649122	0.0012109525647149213	ENSMUSG00000016346, ENSMUSG00000011751, ENSMUSG00000023033, ENSMUSG00000075318, ENSMUSG00000056258, ENSMUSG00000069601	784	15	13458	6.866326530612245	0.4745001937071126	0.03165831427125376	1.7442410557302224
KEGG_PATHWAY	mmu04261:Adrenergic signaling in cardiomyocytes	17	1.9883040935672516	0.0012507736678264024	ENSMUSG00000001175, ENSMUSG00000040907, ENSMUSG00000040118, ENSMUSG00000063358, ENSMUSG00000028854, ENSMUSG00000066189, ENSMUSG00000020431, ENSMUSG00000029120, ENSMUSG00000024617, ENSMUSG00000030302, ENSMUSG00000041769, ENSMUSG00000031376, ENSMUSG00000017412, ENSMUSG00000059409, ENSMUSG00000005580, ENSMUSG00000057897, ENSMUSG00000051177	290	124	5205	2.460650723025584	0.25574186076252825	0.032285906865990976	1.5982338221171677
KEGG_PATHWAY	mmu04925:Aldosterone synthesis and secretion	12	1.4035087719298245	0.0014643504025207141	ENSMUSG00000001175, ENSMUSG00000032193, ENSMUSG00000045038, ENSMUSG00000035735, ENSMUSG00000024112, ENSMUSG00000030102, ENSMUSG00000022416, ENSMUSG00000005580, ENSMUSG00000020431, ENSMUSG00000051177, ENSMUSG00000024617, ENSMUSG00000057897	290	70	5205	3.0768472906403943	0.29237428223120865	0.0339928056490536	1.8687746539164052
GOTERM_MF_DIRECT	GO:0005267~potassium channel activity	12	1.4035087719298245	0.0015038422104652245	ENSMUSG00000031791, ENSMUSG00000020331, ENSMUSG00000034402, ENSMUSG00000016346, ENSMUSG00000038319, ENSMUSG00000050556, ENSMUSG00000028033, ENSMUSG00000056258, ENSMUSG00000058740, ENSMUSG00000079056, ENSMUSG00000040724, ENSMUSG00000063142	712	66	12075	3.083503575076609	0.7238339239123517	0.19302195077402362	2.3033737248010056
KEGG_PATHWAY	mmu04725:Cholinergic synapse	15	1.7543859649122806	0.001507485069139216	ENSMUSG00000030525, ENSMUSG00000016346, ENSMUSG00000028033, ENSMUSG00000004936, ENSMUSG00000063358, ENSMUSG00000030102, ENSMUSG00000020431, ENSMUSG00000024617, ENSMUSG00000031748, ENSMUSG00000056258, ENSMUSG00000032773, ENSMUSG00000074939, ENSMUSG00000005580, ENSMUSG00000057897, ENSMUSG00000051177	290	103	5205	2.6138265818547035	0.29955182754305365	0.031848610006851685	1.9233306415718077
GOTERM_CC_DIRECT	GO:0043204~perikaryon	18	2.1052631578947367	0.0015354945000286748	ENSMUSG00000030854, ENSMUSG00000001986, ENSMUSG00000050556, ENSMUSG00000063358, ENSMUSG00000004936, ENSMUSG00000024008, ENSMUSG00000025576, ENSMUSG00000040724, ENSMUSG00000020366, ENSMUSG00000025905, ENSMUSG00000026235, ENSMUSG00000043079, ENSMUSG00000024112, ENSMUSG00000024122, ENSMUSG00000042671, ENSMUSG00000004110, ENSMUSG00000036745, ENSMUSG00000057897	784	131	13458	2.358661785324817	0.5577916827370658	0.03811070641941927	2.206870081615242
GOTERM_CC_DIRECT	GO:0008021~synaptic vesicle	17	1.9883040935672516	0.0015682320517231374	ENSMUSG00000034593, ENSMUSG00000038665, ENSMUSG00000056296, ENSMUSG00000021700, ENSMUSG00000000826, ENSMUSG00000067889, ENSMUSG00000030209, ENSMUSG00000029030, ENSMUSG00000020524, ENSMUSG00000026452, ENSMUSG00000026959, ENSMUSG00000000416, ENSMUSG00000026825, ENSMUSG00000027273, ENSMUSG00000041488, ENSMUSG00000022415, ENSMUSG00000053025	784	120	13458	2.4318239795918366	0.5654241846706956	0.03717261465566302	2.2534241151684897
GOTERM_BP_DIRECT	GO:0008306~associative learning	8	0.9356725146198831	0.0016504075507944736	ENSMUSG00000030525, ENSMUSG00000024883, ENSMUSG00000053310, ENSMUSG00000026959, ENSMUSG00000029104, ENSMUSG00000015829, ENSMUSG00000027273, ENSMUSG00000030209	728	31	12544	4.446650124069479	0.9910028805764827	0.21959285653485439	2.9142338374785526
GOTERM_MF_DIRECT	GO:0005516~calmodulin binding	21	2.456140350877193	0.001664907277596856	ENSMUSG00000016346, ENSMUSG00000034402, ENSMUSG00000034593, ENSMUSG00000063239, ENSMUSG00000057182, ENSMUSG00000030739, ENSMUSG00000028906, ENSMUSG00000028854, ENSMUSG00000020431, ENSMUSG00000020900, ENSMUSG00000024617, ENSMUSG00000030000, ENSMUSG00000030302, ENSMUSG00000053310, ENSMUSG00000026959, ENSMUSG00000056258, ENSMUSG00000027296, ENSMUSG00000029106, ENSMUSG00000041308, ENSMUSG00000057897,…	712	165	12075	2.1584525025536263	0.7594150509870123	0.18415101192593775	2.5471059897287707
GOTERM_CC_DIRECT	GO:0042995~cell projection	57	6.666666666666667	0.0016677030718527447	ENSMUSG00000040276, ENSMUSG00000050556, ENSMUSG00000022494, ENSMUSG00000040724, ENSMUSG00000020173, ENSMUSG00000035910, ENSMUSG00000019261, ENSMUSG00000069581, ENSMUSG00000038453, ENSMUSG00000000416, ENSMUSG00000022438, ENSMUSG00000032946, ENSMUSG00000049336, ENSMUSG00000020308, ENSMUSG00000023345, ENSMUSG00000028833, ENSMUSG00000069895, ENSMUSG00000039523, ENSMUSG00000058589, ENSMUSG00000020900,…	784	645	13458	1.5169791172282867	0.5878177077869107	0.037801327298505605	2.394749083360148
GOTERM_BP_DIRECT	GO:0086005~ventricular cardiac muscle cell action potential	5	0.5847953216374269	0.001773387760097539	ENSMUSG00000038319, ENSMUSG00000049281, ENSMUSG00000057123, ENSMUSG00000041957, ENSMUSG00000090122	728	10	12544	8.615384615384615	0.9936683336699231	0.22361720795539042	3.1281467316867095
GOTERM_BP_DIRECT	GO:1900454~positive regulation of long term synaptic depression	4	0.46783625730994155	0.0017750729973251866	ENSMUSG00000018411, ENSMUSG00000050556, ENSMUSG00000032827, ENSMUSG00000041115	728	5	12544	13.784615384615385	0.9936987463503795	0.2143831173717945	3.1310749555037876
GOTERM_MF_DIRECT	GO:0051015~actin filament binding	17	1.9883040935672516	0.0019232356041588787	ENSMUSG00000021061, ENSMUSG00000029621, ENSMUSG00000030739, ENSMUSG00000042700, ENSMUSG00000096054, ENSMUSG00000033066, ENSMUSG00000020900, ENSMUSG00000030000, ENSMUSG00000019261, ENSMUSG00000044700, ENSMUSG00000052698, ENSMUSG00000039103, ENSMUSG00000032827, ENSMUSG00000039057, ENSMUSG00000029106, ENSMUSG00000045180, ENSMUSG00000034994	712	121	12075	2.3827073080137433	0.8071706588393864	0.18595832417882174	2.936834826854373
GOTERM_BP_DIRECT	GO:0046426~negative regulation of JAK-STAT cascade	8	0.9356725146198831	0.002008572445773335	ENSMUSG00000042846, ENSMUSG00000047085, ENSMUSG00000049939, ENSMUSG00000047787, ENSMUSG00000060780, ENSMUSG00000038485, ENSMUSG00000045287, ENSMUSG00000032578	728	32	12544	4.307692307692308	0.9967665620679306	0.22944625924117068	3.5359904696917077
GOTERM_CC_DIRECT	GO:0031594~neuromuscular junction	11	1.2865497076023393	0.002236218419965799	ENSMUSG00000026235, ENSMUSG00000020524, ENSMUSG00000028289, ENSMUSG00000029838, ENSMUSG00000032827, ENSMUSG00000027750, ENSMUSG00000019969, ENSMUSG00000018428, ENSMUSG00000069601, ENSMUSG00000022415, ENSMUSG00000020900	784	60	13458	3.147066326530612	0.6954017678202127	0.048325043837958215	3.1988314982755783
GOTERM_BP_DIRECT	GO:0042391~regulation of membrane potential	13	1.5204678362573099	0.0023236889526608725	ENSMUSG00000020331, ENSMUSG00000061576, ENSMUSG00000034402, ENSMUSG00000030525, ENSMUSG00000040441, ENSMUSG00000017412, ENSMUSG00000032216, ENSMUSG00000038319, ENSMUSG00000026959, ENSMUSG00000096146, ENSMUSG00000024112, ENSMUSG00000022416, ENSMUSG00000063142	728	81	12544	2.765432098765432	0.9986862538573894	0.2505927516907882	4.07990655594761
GOTERM_BP_DIRECT	GO:0006469~negative regulation of protein kinase activity	13	1.5204678362573099	0.0023236889526608725	ENSMUSG00000026181, ENSMUSG00000042846, ENSMUSG00000011096, ENSMUSG00000047085, ENSMUSG00000049939, ENSMUSG00000019969, ENSMUSG00000047787, ENSMUSG00000060780, ENSMUSG00000024122, ENSMUSG00000038485, ENSMUSG00000045287, ENSMUSG00000044813, ENSMUSG00000032578	728	81	12544	2.765432098765432	0.9986862538573894	0.2505927516907882	4.07990655594761
GOTERM_MF_DIRECT	GO:0030506~ankyrin binding	6	0.7017543859649122	0.0023844932240230567	ENSMUSG00000016346, ENSMUSG00000011751, ENSMUSG00000021061, ENSMUSG00000047126, ENSMUSG00000096146, ENSMUSG00000022565	712	17	12075	5.985624586913417	0.8701241468168037	0.20291771511910484	3.629091066358081
GOTERM_BP_DIRECT	GO:0035556~intracellular signal transduction	35	4.093567251461988	0.0023989463685410908	ENSMUSG00000009681, ENSMUSG00000029516, ENSMUSG00000038485, ENSMUSG00000041245, ENSMUSG00000037509, ENSMUSG00000020431, ENSMUSG00000027692, ENSMUSG00000035910, ENSMUSG00000061578, ENSMUSG00000005580, ENSMUSG00000051177, ENSMUSG00000032946, ENSMUSG00000017631, ENSMUSG00000038665, ENSMUSG00000034731, ENSMUSG00000052087, ENSMUSG00000063358, ENSMUSG00000056486, ENSMUSG00000021990, ENSMUSG00000022812,…	728	352	12544	1.7132867132867133	0.9989405599245622	0.24829948138855773	4.209377795462954
GOTERM_CC_DIRECT	GO:0005776~autophagosome	11	1.2865497076023393	0.0025383921252902734	ENSMUSG00000025417, ENSMUSG00000030161, ENSMUSG00000032571, ENSMUSG00000033124, ENSMUSG00000025437, ENSMUSG00000038375, ENSMUSG00000029104, ENSMUSG00000050148, ENSMUSG00000038295, ENSMUSG00000017119, ENSMUSG00000015837	784	61	13458	3.095475075276012	0.7406559838497511	0.05255272881412276	3.623697677876858
GOTERM_CC_DIRECT	GO:0043198~dendritic shaft	11	1.2865497076023393	0.0025383921252902734	ENSMUSG00000020331, ENSMUSG00000030525, ENSMUSG00000001986, ENSMUSG00000020524, ENSMUSG00000019969, ENSMUSG00000063239, ENSMUSG00000063887, ENSMUSG00000049583, ENSMUSG00000032036, ENSMUSG00000005089, ENSMUSG00000022812	784	61	13458	3.095475075276012	0.7406559838497511	0.05255272881412276	3.623697677876858
GOTERM_BP_DIRECT	GO:0086091~regulation of heart rate by cardiac conduction	7	0.8187134502923977	0.00254324791871591	ENSMUSG00000038319, ENSMUSG00000049281, ENSMUSG00000040118, ENSMUSG00000057123, ENSMUSG00000040407, ENSMUSG00000041957, ENSMUSG00000090122	728	25	12544	4.8246153846153845	0.9992987052281342	0.25211293146077196	4.457169712827824
KEGG_PATHWAY	mmu05033:Nicotine addiction	8	0.9356725146198831	0.002649684709050023	ENSMUSG00000030525, ENSMUSG00000007653, ENSMUSG00000001986, ENSMUSG00000020524, ENSMUSG00000026959, ENSMUSG00000010803, ENSMUSG00000029054, ENSMUSG00000030209	290	35	5205	4.102463054187192	0.46535671715829774	0.050841642267697496	3.357827326988838
GOTERM_BP_DIRECT	GO:0060307~regulation of ventricular cardiac muscle cell membrane repolarization	5	0.5847953216374269	0.002659759290161607	ENSMUSG00000038319, ENSMUSG00000040118, ENSMUSG00000057123, ENSMUSG00000040407, ENSMUSG00000090122	728	11	12544	7.832167832167832	0.9994974117937513	0.2533388588122676	4.656799138412493
KEGG_PATHWAY	mmu04921:Oxytocin signaling pathway	17	1.9883040935672516	0.002829587586116214	ENSMUSG00000001175, ENSMUSG00000039824, ENSMUSG00000040118, ENSMUSG00000063358, ENSMUSG00000004936, ENSMUSG00000030102, ENSMUSG00000066189, ENSMUSG00000020431, ENSMUSG00000024617, ENSMUSG00000033953, ENSMUSG00000009406, ENSMUSG00000017412, ENSMUSG00000031748, ENSMUSG00000005580, ENSMUSG00000057897, ENSMUSG00000034994, ENSMUSG00000051177	290	134	5205	2.2770200720535256	0.4876407455280404	0.050140034590792304	3.581996432501411
KEGG_PATHWAY	mmu04730:Long-term depression	10	1.1695906432748537	0.0029393554748444774	ENSMUSG00000052920, ENSMUSG00000001986, ENSMUSG00000029334, ENSMUSG00000020524, ENSMUSG00000031748, ENSMUSG00000063358, ENSMUSG00000004936, ENSMUSG00000019828, ENSMUSG00000030102, ENSMUSG00000051177	290	55	5205	3.2633228840125392	0.5007804958649613	0.04841103741933184	3.7185377138334363
GOTERM_CC_DIRECT	GO:0043209~myelin sheath	22	2.5730994152046787	0.003088331444342597	ENSMUSG00000005510, ENSMUSG00000027010, ENSMUSG00000022477, ENSMUSG00000040276, ENSMUSG00000006024, ENSMUSG00000040907, ENSMUSG00000016349, ENSMUSG00000030739, ENSMUSG00000017167, ENSMUSG00000026797, ENSMUSG00000061518, ENSMUSG00000000563, ENSMUSG00000006818, ENSMUSG00000047126, ENSMUSG00000031748, ENSMUSG00000096146, ENSMUSG00000025393, ENSMUSG00000039059, ENSMUSG00000026825, ENSMUSG00000027273,…	784	188	13458	2.0087657403386885	0.8064929835176531	0.06121690966286952	4.392478124109822
GOTERM_BP_DIRECT	GO:0006816~calcium ion transport	16	1.8713450292397662	0.003329515615746143	ENSMUSG00000030525, ENSMUSG00000040118, ENSMUSG00000030102, ENSMUSG00000041771, ENSMUSG00000066189, ENSMUSG00000030209, ENSMUSG00000024617, ENSMUSG00000030302, ENSMUSG00000000197, ENSMUSG00000017412, ENSMUSG00000037996, ENSMUSG00000026959, ENSMUSG00000024112, ENSMUSG00000022416, ENSMUSG00000004110, ENSMUSG00000057897	728	118	12544	2.336375488917862	0.9999260130539063	0.29691838036869544	5.79673590394838
GOTERM_BP_DIRECT	GO:0007613~memory	12	1.4035087719298245	0.0033906328297261226	ENSMUSG00000003575, ENSMUSG00000031393, ENSMUSG00000030525, ENSMUSG00000024883, ENSMUSG00000037996, ENSMUSG00000040907, ENSMUSG00000026959, ENSMUSG00000019969, ENSMUSG00000039059, ENSMUSG00000030209, ENSMUSG00000051177, ENSMUSG00000025318	728	74	12544	2.7941787941787943	0.9999378845517233	0.2924500095796305	5.900115247001036
GOTERM_BP_DIRECT	GO:0032092~positive regulation of protein binding	11	1.2865497076023393	0.0035395587103701424	ENSMUSG00000030000, ENSMUSG00000029869, ENSMUSG00000027358, ENSMUSG00000018909, ENSMUSG00000025437, ENSMUSG00000024855, ENSMUSG00000029106, ENSMUSG00000020681, ENSMUSG00000028906, ENSMUSG00000030123, ENSMUSG00000022812	728	64	12544	2.9615384615384617	0.9999594400454144	0.29440566579850436	6.151574019954431
KEGG_PATHWAY	mmu04022:cGMP-PKG signaling pathway	17	1.9883040935672516	0.003542697289666516	ENSMUSG00000001175, ENSMUSG00000029334, ENSMUSG00000040907, ENSMUSG00000063358, ENSMUSG00000004936, ENSMUSG00000030102, ENSMUSG00000020431, ENSMUSG00000045318, ENSMUSG00000033953, ENSMUSG00000052920, ENSMUSG00000030302, ENSMUSG00000031376, ENSMUSG00000045038, ENSMUSG00000063142, ENSMUSG00000001419, ENSMUSG00000005580, ENSMUSG00000051177	290	137	5205	2.2271583186508934	0.5672352713718161	0.0543071101327689	4.465861349207401
GOTERM_BP_DIRECT	GO:0008542~visual learning	10	1.1695906432748537	0.004045720475605644	ENSMUSG00000035910, ENSMUSG00000031393, ENSMUSG00000036564, ENSMUSG00000021684, ENSMUSG00000040907, ENSMUSG00000026959, ENSMUSG00000052087, ENSMUSG00000029104, ENSMUSG00000004110, ENSMUSG00000031367	728	55	12544	3.132867132867133	0.9999904769796996	0.31981692109673987	7.001485228950644
GOTERM_BP_DIRECT	GO:0006897~endocytosis	20	2.3391812865497075	0.004227747332762573	ENSMUSG00000030525, ENSMUSG00000019796, ENSMUSG00000035152, ENSMUSG00000020790, ENSMUSG00000040276, ENSMUSG00000024883, ENSMUSG00000018909, ENSMUSG00000025437, ENSMUSG00000034940, ENSMUSG00000020375, ENSMUSG00000049313, ENSMUSG00000028488, ENSMUSG00000068747, ENSMUSG00000060279, ENSMUSG00000032193, ENSMUSG00000022305, ENSMUSG00000070000, ENSMUSG00000034902, ENSMUSG00000026825, ENSMUSG00000034255	728	169	12544	2.0391442876649974	0.9999943457074977	0.3227923121178784	7.305351325918885
KEGG_PATHWAY	mmu04961:Endocrine and other factor-regulated calcium reabsorption	8	0.9356725146198831	0.004311400470684262	ENSMUSG00000035152, ENSMUSG00000060279, ENSMUSG00000028222, ENSMUSG00000047126, ENSMUSG00000040907, ENSMUSG00000026825, ENSMUSG00000005580, ENSMUSG00000051177	290	38	5205	3.778584392014519	0.6392933448178316	0.061742305440601664	5.41025782079001
KEGG_PATHWAY	mmu04540:Gap junction	12	1.4035087719298245	0.004327937941875575	ENSMUSG00000052920, ENSMUSG00000029334, ENSMUSG00000041380, ENSMUSG00000063358, ENSMUSG00000004936, ENSMUSG00000026202, ENSMUSG00000019828, ENSMUSG00000030102, ENSMUSG00000049583, ENSMUSG00000005580, ENSMUSG00000020431, ENSMUSG00000051177	290	80	5205	2.692241379310345	0.6407044664210362	0.05843543252910621	5.430480117874725
GOTERM_MF_DIRECT	GO:0005515~protein binding	241	28.18713450292398	0.004868769713360588	ENSMUSG00000013858, ENSMUSG00000031393, ENSMUSG00000061911, ENSMUSG00000060534, ENSMUSG00000048047, ENSMUSG00000030257, ENSMUSG00000020308, ENSMUSG00000037902, ENSMUSG00000030123, ENSMUSG00000069895, ENSMUSG00000020900, ENSMUSG00000050310, ENSMUSG00000007653, ENSMUSG00000003469, ENSMUSG00000019969, ENSMUSG00000036943, ENSMUSG00000025393, ENSMUSG00000015837, ENSMUSG00000030525, ENSMUSG00000035835,…	712	3543	12075	1.15359412609767	0.9845934875270747	0.341174448889634	7.278759211771568
GOTERM_MF_DIRECT	GO:0019901~protein kinase binding	38	4.444444444444445	0.004934453332949149	ENSMUSG00000030854, ENSMUSG00000030525, ENSMUSG00000034593, ENSMUSG00000016349, ENSMUSG00000000538, ENSMUSG00000042700, ENSMUSG00000026797, ENSMUSG00000036712, ENSMUSG00000018750, ENSMUSG00000025422, ENSMUSG00000018411, ENSMUSG00000024824, ENSMUSG00000060279, ENSMUSG00000017412, ENSMUSG00000038453, ENSMUSG00000056258, ENSMUSG00000026825, ENSMUSG00000034994, ENSMUSG00000057897, ENSMUSG00000028212,…	712	404	12075	1.5951788296807208	0.985438891324544	0.31920293206730355	7.373477564874631
KEGG_PATHWAY	mmu04070:Phosphatidylinositol signaling system	13	1.5204678362573099	0.004974624135935763	ENSMUSG00000026447, ENSMUSG00000001175, ENSMUSG00000027531, ENSMUSG00000025417, ENSMUSG00000038665, ENSMUSG00000034731, ENSMUSG00000029330, ENSMUSG00000027296, ENSMUSG00000026113, ENSMUSG00000034902, ENSMUSG00000030102, ENSMUSG00000021385, ENSMUSG00000051177	290	93	5205	2.5088987764182424	0.6917799025782325	0.06329381835229153	6.218139269301581
GOTERM_MF_DIRECT	GO:0017016~Ras GTPase binding	6	0.7017543859649122	0.005157915367174806	ENSMUSG00000024883, ENSMUSG00000032356, ENSMUSG00000037533, ENSMUSG00000041351, ENSMUSG00000038665, ENSMUSG00000004936	712	20	12075	5.087780898876404	0.987982966146149	0.3081959390151311	7.695041259998147
GOTERM_CC_DIRECT	GO:0005905~clathrin-coated pit	10	1.1695906432748537	0.005303933111848819	ENSMUSG00000068747, ENSMUSG00000035152, ENSMUSG00000060279, ENSMUSG00000032193, ENSMUSG00000047126, ENSMUSG00000018909, ENSMUSG00000022305, ENSMUSG00000070000, ENSMUSG00000004849, ENSMUSG00000031367	784	57	13458	3.011546723952739	0.9406251157378752	0.09930473302271403	7.4322741892725475
KEGG_PATHWAY	mmu04971:Gastric acid secretion	10	1.1695906432748537	0.005359839097824264	ENSMUSG00000001175, ENSMUSG00000040907, ENSMUSG00000030102, ENSMUSG00000028854, ENSMUSG00000005580, ENSMUSG00000020431, ENSMUSG00000030898, ENSMUSG00000051177, ENSMUSG00000024617, ENSMUSG00000057897	290	60	5205	2.991379310344828	0.7186973317474201	0.06457461772337181	6.684448118303187
GOTERM_MF_DIRECT	GO:0004860~protein kinase inhibitor activity	9	1.0526315789473684	0.005659537743952648	ENSMUSG00000042846, ENSMUSG00000047085, ENSMUSG00000049939, ENSMUSG00000047787, ENSMUSG00000060780, ENSMUSG00000029359, ENSMUSG00000038485, ENSMUSG00000045287, ENSMUSG00000032578	712	47	12075	3.2475197226870667	0.9921923373573641	0.31152807682081063	8.413080831979903
GOTERM_MF_DIRECT	GO:0005096~GTPase activator activity	24	2.807017543859649	0.005931379767178641	ENSMUSG00000009681, ENSMUSG00000024883, ENSMUSG00000035620, ENSMUSG00000041351, ENSMUSG00000017631, ENSMUSG00000018909, ENSMUSG00000041444, ENSMUSG00000022829, ENSMUSG00000042700, ENSMUSG00000052087, ENSMUSG00000027465, ENSMUSG00000056486, ENSMUSG00000051079, ENSMUSG00000025422, ENSMUSG00000049744, ENSMUSG00000030583, ENSMUSG00000029101, ENSMUSG00000023800, ENSMUSG00000030257, ENSMUSG00000022436,…	712	222	12075	1.833434558153659	0.9938199531700885	0.30463360678550544	8.80001853258161
GOTERM_BP_DIRECT	GO:0048814~regulation of dendrite morphogenesis	6	0.7017543859649122	0.00603247884204404	ENSMUSG00000032216, ENSMUSG00000026959, ENSMUSG00000042700, ENSMUSG00000096054, ENSMUSG00000027692, ENSMUSG00000022812	728	21	12544	4.923076923076923	0.9999999679744747	0.41682787337881644	10.267780785929958
GOTERM_MF_DIRECT	GO:0005262~calcium channel activity	11	1.2865497076023393	0.0061548836390571855	ENSMUSG00000017412, ENSMUSG00000037996, ENSMUSG00000026959, ENSMUSG00000019969, ENSMUSG00000024112, ENSMUSG00000040118, ENSMUSG00000030102, ENSMUSG00000041771, ENSMUSG00000066189, ENSMUSG00000030209, ENSMUSG00000004110	712	68	12075	2.743411269001983	0.9949008788592476	0.296658318601037	9.117006070675727
GOTERM_BP_DIRECT	GO:0043547~positive regulation of GTPase activity	15	1.7543859649122806	0.006596073612700949	ENSMUSG00000032946, ENSMUSG00000029333, ENSMUSG00000031292, ENSMUSG00000041351, ENSMUSG00000004936, ENSMUSG00000027465, ENSMUSG00000022812, ENSMUSG00000032356, ENSMUSG00000037533, ENSMUSG00000031748, ENSMUSG00000031778, ENSMUSG00000034255, ENSMUSG00000028149, ENSMUSG00000042671, ENSMUSG00000034312	728	115	12544	2.2474916387959865	0.9999999936468736	0.4355757277695844	11.174439670607084
KEGG_PATHWAY	mmu04916:Melanogenesis	12	1.4035087719298245	0.006890810585669004	ENSMUSG00000001175, ENSMUSG00000031748, ENSMUSG00000000782, ENSMUSG00000063358, ENSMUSG00000004936, ENSMUSG00000022996, ENSMUSG00000005580, ENSMUSG00000020431, ENSMUSG00000051177, ENSMUSG00000022812, ENSMUSG00000024617, ENSMUSG00000057897	290	85	5205	2.533874239350913	0.8044345547954663	0.0783530164033106	8.516654589465222
GOTERM_BP_DIRECT	GO:1901379~regulation of potassium ion transmembrane transport	5	0.5847953216374269	0.007018720021594	ENSMUSG00000061576, ENSMUSG00000038319, ENSMUSG00000079056, ENSMUSG00000028931, ENSMUSG00000090122	728	14	12544	6.153846153846154	0.999999998112416	0.4461285136403198	11.84867131259162
GOTERM_BP_DIRECT	GO:0035235~ionotropic glutamate receptor signaling pathway	5	0.5847953216374269	0.007018720021594	ENSMUSG00000040907, ENSMUSG00000026959, ENSMUSG00000059456, ENSMUSG00000030209, ENSMUSG00000024617	728	14	12544	6.153846153846154	0.999999998112416	0.4461285136403198	11.84867131259162
KEGG_PATHWAY	mmu04024:cAMP signaling pathway	19	2.2222222222222223	0.007021763118076889	ENSMUSG00000001175, ENSMUSG00000020331, ENSMUSG00000001986, ENSMUSG00000040907, ENSMUSG00000063358, ENSMUSG00000004936, ENSMUSG00000028854, ENSMUSG00000020366, ENSMUSG00000020431, ENSMUSG00000030209, ENSMUSG00000024617, ENSMUSG00000030302, ENSMUSG00000031376, ENSMUSG00000020524, ENSMUSG00000026959, ENSMUSG00000032773, ENSMUSG00000050783, ENSMUSG00000005580, ENSMUSG00000057897	290	173	5205	1.9711979270480366	0.8104270719275547	0.07613525180411074	8.671822782048466
GOTERM_MF_DIRECT	GO:0005509~calcium ion binding	45	5.263157894736842	0.007308476420556419	ENSMUSG00000027010, ENSMUSG00000028222, ENSMUSG00000034593, ENSMUSG00000062542, ENSMUSG00000001323, ENSMUSG00000025854, ENSMUSG00000039824, ENSMUSG00000029359, ENSMUSG00000041771, ENSMUSG00000047428, ENSMUSG00000042286, ENSMUSG00000036510, ENSMUSG00000028226, ENSMUSG00000030731, ENSMUSG00000033953, ENSMUSG00000029544, ENSMUSG00000037996, ENSMUSG00000026452, ENSMUSG00000027849, ENSMUSG00000044043,…	712	512	12075	1.4905608102176968	0.9981109734222179	0.324282947060076	10.736782947409317
GOTERM_CC_DIRECT	GO:0005770~late endosome	16	1.8713450292397662	0.007410640193954672	ENSMUSG00000037907, ENSMUSG00000029333, ENSMUSG00000034593, ENSMUSG00000032571, ENSMUSG00000033124, ENSMUSG00000027366, ENSMUSG00000020375, ENSMUSG00000041870, ENSMUSG00000004936, ENSMUSG00000063358, ENSMUSG00000050812, ENSMUSG00000044252, ENSMUSG00000032193, ENSMUSG00000029104, ENSMUSG00000017119, ENSMUSG00000015837	784	128	13458	2.1457270408163263	0.9807395787262788	0.13156350945243012	10.238978018459498
GOTERM_MF_DIRECT	GO:0035254~glutamate receptor binding	5	0.5847953216374269	0.007420820863032288	ENSMUSG00000030854, ENSMUSG00000030302, ENSMUSG00000032356, ENSMUSG00000026959, ENSMUSG00000024617	712	14	12075	6.05688202247191	0.9982852033474078	0.31244629747209607	10.893075999711243
KEGG_PATHWAY	mmu04740:Olfactory transduction	6	0.7017543859649122	0.007498756319710666	ENSMUSG00000052920, ENSMUSG00000001175, ENSMUSG00000029334, ENSMUSG00000090824, ENSMUSG00000024617, ENSMUSG00000057897	290	23	5205	4.68215892053973	0.8307494553196751	0.07757049649686287	9.234971178941809
GOTERM_BP_DIRECT	GO:0007186~G-protein coupled receptor signaling pathway	32	3.7426900584795324	0.007772946051220699	ENSMUSG00000019429, ENSMUSG00000046856, ENSMUSG00000035620, ENSMUSG00000090824, ENSMUSG00000019828, ENSMUSG00000051079, ENSMUSG00000025905, ENSMUSG00000019464, ENSMUSG00000031748, ENSMUSG00000041380, ENSMUSG00000032773, ENSMUSG00000039059, ENSMUSG00000033774, ENSMUSG00000042671, ENSMUSG00000034730, ENSMUSG00000018909, ENSMUSG00000063239, ENSMUSG00000052087, ENSMUSG00000040125, ENSMUSG00000045318,…	728	338	12544	1.6313154301319983	0.9999999997838499	0.47051927775060887	13.039870178298262
GOTERM_BP_DIRECT	GO:0007399~nervous system development	32	3.7426900584795324	0.007772946051220699	ENSMUSG00000001227, ENSMUSG00000008658, ENSMUSG00000075318, ENSMUSG00000001300, ENSMUSG00000029516, ENSMUSG00000055493, ENSMUSG00000033066, ENSMUSG00000062098, ENSMUSG00000027692, ENSMUSG00000035910, ENSMUSG00000019261, ENSMUSG00000061911, ENSMUSG00000060534, ENSMUSG00000006711, ENSMUSG00000032216, ENSMUSG00000028289, ENSMUSG00000032481, ENSMUSG00000063887, ENSMUSG00000064293, ENSMUSG00000005089,…	728	338	12544	1.6313154301319983	0.9999999997838499	0.47051927775060887	13.039870178298262
GOTERM_MF_DIRECT	GO:0048306~calcium-dependent protein binding	10	1.1695906432748537	0.008036114846122908	ENSMUSG00000029544, ENSMUSG00000001175, ENSMUSG00000034593, ENSMUSG00000059208, ENSMUSG00000063239, ENSMUSG00000027849, ENSMUSG00000079056, ENSMUSG00000027273, ENSMUSG00000028854, ENSMUSG00000066278	712	60	12075	2.8265449438202244	0.9989908375795987	0.318362628987095	11.744539635219153
GOTERM_CC_DIRECT	GO:0043083~synaptic cleft	4	0.46783625730994155	0.008811089714268746	ENSMUSG00000001986, ENSMUSG00000026959, ENSMUSG00000036510, ENSMUSG00000030209	784	8	13458	8.582908163265305	0.9908994706232126	0.14960051572933475	12.060687456877838
GOTERM_BP_DIRECT	GO:0072178~nephric duct morphogenesis	3	0.3508771929824561	0.009675809572450548	ENSMUSG00000026235, ENSMUSG00000028289, ENSMUSG00000001300	728	3	12544	17.23076923076923	0.9999999999990941	0.5371127040928398	15.978008634329456
GOTERM_BP_DIRECT	GO:0071320~cellular response to cAMP	8	0.9356725146198831	0.00974865832244403	ENSMUSG00000020331, ENSMUSG00000023019, ENSMUSG00000022099, ENSMUSG00000014813, ENSMUSG00000019256, ENSMUSG00000030102, ENSMUSG00000040407, ENSMUSG00000022996	728	42	12544	3.2820512820512824	0.9999999999992655	0.5300475945897796	16.088606979700902
KEGG_PATHWAY	mmu04721:Synaptic vesicle cycle	9	1.0526315789473684	0.010206872569893225	ENSMUSG00000035152, ENSMUSG00000060279, ENSMUSG00000006024, ENSMUSG00000047126, ENSMUSG00000024403, ENSMUSG00000026825, ENSMUSG00000027273, ENSMUSG00000026797, ENSMUSG00000041488	290	55	5205	2.9369905956112854	0.9111849793571495	0.09991812099731834	12.371983849033608
GOTERM_BP_DIRECT	GO:0008277~regulation of G-protein coupled receptor protein signaling pathway	7	0.8187134502923977	0.010727997069082805	ENSMUSG00000035620, ENSMUSG00000018909, ENSMUSG00000025437, ENSMUSG00000052087, ENSMUSG00000051401, ENSMUSG00000036062, ENSMUSG00000051177	728	33	12544	3.6550116550116556	0.9999999999999563	0.5549258812882867	17.562149837990525
GOTERM_BP_DIRECT	GO:0072661~protein targeting to plasma membrane	6	0.7017543859649122	0.010914027301055123	ENSMUSG00000029334, ENSMUSG00000050556, ENSMUSG00000024855, ENSMUSG00000029359, ENSMUSG00000069601, ENSMUSG00000041245	728	24	12544	4.3076923076923075	0.9999999999999745	0.5517976829821227	17.839280930164147
GOTERM_BP_DIRECT	GO:0048511~rhythmic process	15	1.7543859649122806	0.010942762209692649	ENSMUSG00000003575, ENSMUSG00000003949, ENSMUSG00000019256, ENSMUSG00000020366, ENSMUSG00000030209, ENSMUSG00000068742, ENSMUSG00000020431, ENSMUSG00000030180, ENSMUSG00000022812, ENSMUSG00000020572, ENSMUSG00000022389, ENSMUSG00000026959, ENSMUSG00000062115, ENSMUSG00000063887, ENSMUSG00000025326	728	122	12544	2.1185372005044134	0.9999999999999765	0.543660952616849	17.882009103036957
GOTERM_MF_DIRECT	GO:0005200~structural constituent of cytoskeleton	10	1.1695906432748537	0.011007917472447172	ENSMUSG00000011751, ENSMUSG00000052698, ENSMUSG00000021061, ENSMUSG00000025474, ENSMUSG00000027624, ENSMUSG00000026202, ENSMUSG00000028906, ENSMUSG00000069601, ENSMUSG00000067889, ENSMUSG00000022565	712	63	12075	2.691947565543071	0.9999224009017001	0.3923175876617989	15.750933358575969
GOTERM_BP_DIRECT	GO:0048013~ephrin receptor signaling pathway	8	0.9356725146198831	0.011077892331609673	ENSMUSG00000029869, ENSMUSG00000026235, ENSMUSG00000028289, ENSMUSG00000026959, ENSMUSG00000042700, ENSMUSG00000001300, ENSMUSG00000056486, ENSMUSG00000030209	728	43	12544	3.2057245080500896	0.999999999999984	0.5392450944716711	18.082663438338088
GOTERM_CC_DIRECT	GO:0032590~dendrite membrane	6	0.7017543859649122	0.011093372009529498	ENSMUSG00000020331, ENSMUSG00000020524, ENSMUSG00000030161, ENSMUSG00000050556, ENSMUSG00000026959, ENSMUSG00000027270	784	24	13458	4.291454081632653	0.9973241746480423	0.17917874829541913	14.955890398194082
GOTERM_MF_DIRECT	GO:0003779~actin binding	29	3.3918128654970756	0.011512238723491719	ENSMUSG00000040860, ENSMUSG00000034593, ENSMUSG00000029095, ENSMUSG00000030739, ENSMUSG00000074652, ENSMUSG00000028906, ENSMUSG00000096054, ENSMUSG00000020173, ENSMUSG00000030000, ENSMUSG00000041263, ENSMUSG00000039057, ENSMUSG00000043079, ENSMUSG00000022438, ENSMUSG00000041308, ENSMUSG00000063142, ENSMUSG00000022565, ENSMUSG00000011751, ENSMUSG00000021061, ENSMUSG00000027525, ENSMUSG00000029621,…	712	302	12075	1.6285391398169506	0.9999498283287833	0.3904309216863908	16.413702376778836
GOTERM_BP_DIRECT	GO:0045956~positive regulation of calcium ion-dependent exocytosis	5	0.5847953216374269	0.01163544560053907	ENSMUSG00000062542, ENSMUSG00000050556, ENSMUSG00000024112, ENSMUSG00000022416, ENSMUSG00000026797	728	16	12544	5.384615384615385	0.9999999999999968	0.548298957433665	18.905687719861554
GOTERM_CC_DIRECT	GO:0032279~asymmetric synapse	5	0.5847953216374269	0.01179549812109586	ENSMUSG00000030525, ENSMUSG00000001986, ENSMUSG00000020524, ENSMUSG00000046182, ENSMUSG00000032773	784	16	13458	5.364317602040817	0.9981648748497691	0.18392297526947654	15.828564612784357
KEGG_PATHWAY	mmu00562:Inositol phosphate metabolism	10	1.1695906432748537	0.012132174008210908	ENSMUSG00000026447, ENSMUSG00000023456, ENSMUSG00000027531, ENSMUSG00000025417, ENSMUSG00000027296, ENSMUSG00000026113, ENSMUSG00000034902, ENSMUSG00000029055, ENSMUSG00000021385, ENSMUSG00000051177	290	68	5205	2.639452332657201	0.9439046979508209	0.11310555012912604	14.541047860202294
KEGG_PATHWAY	mmu04728:Dopaminergic synapse	14	1.6374269005847955	0.012328642261064778	ENSMUSG00000001175, ENSMUSG00000001986, ENSMUSG00000030102, ENSMUSG00000020366, ENSMUSG00000030209, ENSMUSG00000029120, ENSMUSG00000024617, ENSMUSG00000022812, ENSMUSG00000041769, ENSMUSG00000020524, ENSMUSG00000031748, ENSMUSG00000059409, ENSMUSG00000057897, ENSMUSG00000051177	290	117	5205	2.147656940760389	0.9464770006492473	0.11050887809595156	14.759583419552536
KEGG_PATHWAY	mmu05010:Alzheimer's disease	17	1.9883040935672516	0.012974678280947626	ENSMUSG00000001175, ENSMUSG00000005510, ENSMUSG00000013593, ENSMUSG00000079941, ENSMUSG00000063358, ENSMUSG00000030102, ENSMUSG00000020153, ENSMUSG00000030209, ENSMUSG00000061518, ENSMUSG00000000563, ENSMUSG00000033953, ENSMUSG00000022812, ENSMUSG00000018411, ENSMUSG00000019969, ENSMUSG00000026959, ENSMUSG00000025393, ENSMUSG00000051177	290	157	5205	1.9434438831539644	0.9541354125613195	0.11178446442477263	15.474553470756035
GOTERM_CC_DIRECT	GO:0045121~membrane raft	23	2.690058479532164	0.013660060071426033	ENSMUSG00000025876, ENSMUSG00000030525, ENSMUSG00000023274, ENSMUSG00000030102, ENSMUSG00000028854, ENSMUSG00000020431, ENSMUSG00000022812, ENSMUSG00000025006, ENSMUSG00000030302, ENSMUSG00000060534, ENSMUSG00000031376, ENSMUSG00000032216, ENSMUSG00000069833, ENSMUSG00000024479, ENSMUSG00000019969, ENSMUSG00000056258, ENSMUSG00000015829, ENSMUSG00000027273, ENSMUSG00000043411, ENSMUSG00000045287,…	784	228	13458	1.7316393662728249	0.999326814274102	0.2040620437626457	18.105729311845565
GOTERM_BP_DIRECT	GO:0035176~social behavior	8	0.9356725146198831	0.014122288361486632	ENSMUSG00000031393, ENSMUSG00000021811, ENSMUSG00000031364, ENSMUSG00000026959, ENSMUSG00000029104, ENSMUSG00000039419, ENSMUSG00000041078, ENSMUSG00000066392	728	45	12544	3.0632478632478635	1.0	0.6106769734446005	22.482458237211166
GOTERM_BP_DIRECT	GO:0051056~regulation of small GTPase mediated signal transduction	5	0.5847953216374269	0.014531187809632296	ENSMUSG00000041351, ENSMUSG00000030583, ENSMUSG00000042700, ENSMUSG00000056486, ENSMUSG00000038807	728	17	12544	5.067873303167421	1.0	0.6127928873812176	23.05611558421431
GOTERM_BP_DIRECT	GO:0031175~neuron projection development	15	1.7543859649122806	0.015225864742438226	ENSMUSG00000025876, ENSMUSG00000028833, ENSMUSG00000017167, ENSMUSG00000020366, ENSMUSG00000039419, ENSMUSG00000020900, ENSMUSG00000031393, ENSMUSG00000032216, ENSMUSG00000032356, ENSMUSG00000031748, ENSMUSG00000032827, ENSMUSG00000063887, ENSMUSG00000041488, ENSMUSG00000064293, ENSMUSG00000059456	728	127	12544	2.035130224106602	1.0	0.621826896501941	24.021520055904077
GOTERM_MF_DIRECT	GO:0005198~structural molecule activity	12	1.4035087719298245	0.016320594367137446	ENSMUSG00000030000, ENSMUSG00000040860, ENSMUSG00000030058, ENSMUSG00000047126, ENSMUSG00000034463, ENSMUSG00000029106, ENSMUSG00000050359, ENSMUSG00000027624, ENSMUSG00000035849, ENSMUSG00000028906, ENSMUSG00000041308, ENSMUSG00000063142	712	90	12075	2.2612359550561796	0.9999992240922221	0.4882727120207355	22.49242405422722
GOTERM_BP_DIRECT	GO:0072659~protein localization to plasma membrane	9	1.0526315789473684	0.016324986332348072	ENSMUSG00000061576, ENSMUSG00000034593, ENSMUSG00000037533, ENSMUSG00000049281, ENSMUSG00000079056, ENSMUSG00000069601, ENSMUSG00000026797, ENSMUSG00000029053, ENSMUSG00000027692	728	57	12544	2.720647773279352	1.0	0.639585976452459	25.52566054468386
GOTERM_MF_DIRECT	GO:0005251~delayed rectifier potassium channel activity	6	0.7017543859649122	0.01634843693869594	ENSMUSG00000016346, ENSMUSG00000038319, ENSMUSG00000050556, ENSMUSG00000028033, ENSMUSG00000056258, ENSMUSG00000040724	712	26	12075	3.9136776145203114	0.999999242644345	0.4730294345840801	22.526386320863768
GOTERM_CC_DIRECT	GO:0060076~excitatory synapse	7	0.8187134502923977	0.016591854730396552	ENSMUSG00000020524, ENSMUSG00000049939, ENSMUSG00000038665, ENSMUSG00000026959, ENSMUSG00000060780, ENSMUSG00000063887, ENSMUSG00000032589	784	36	13458	3.3377976190476186	0.9998614366473534	0.23602305284691127	21.570583187955705
GOTERM_BP_DIRECT	GO:0006887~exocytosis	12	1.4035087719298245	0.01708682871739709	ENSMUSG00000034593, ENSMUSG00000038453, ENSMUSG00000050556, ENSMUSG00000022829, ENSMUSG00000046314, ENSMUSG00000008226, ENSMUSG00000053799, ENSMUSG00000034902, ENSMUSG00000026797, ENSMUSG00000041488, ENSMUSG00000030731, ENSMUSG00000020900	728	92	12544	2.2474916387959865	1.0	0.6485907242791515	26.551691331119397
GOTERM_BP_DIRECT	GO:0015813~L-glutamate transport	4	0.46783625730994155	0.0171183888065636	ENSMUSG00000019082, ENSMUSG00000027010, ENSMUSG00000019969, ENSMUSG00000005089	728	10	12544	6.892307692307693	1.0	0.6415348928981728	26.593906444354886
GOTERM_CC_DIRECT	GO:0030141~secretory granule	11	1.2865497076023393	0.017275111790947817	ENSMUSG00000035640, ENSMUSG00000060279, ENSMUSG00000034593, ENSMUSG00000062542, ENSMUSG00000038742, ENSMUSG00000022829, ENSMUSG00000036264, ENSMUSG00000039278, ENSMUSG00000027350, ENSMUSG00000041488, ENSMUSG00000023236	784	80	13458	2.3602997448979592	0.9999041994263201	0.23826318727369267	22.358212762480612
GOTERM_BP_DIRECT	GO:0007605~sensory perception of sound	13	1.5204678362573099	0.018227258212470832	ENSMUSG00000035910, ENSMUSG00000030302, ENSMUSG00000063856, ENSMUSG00000069581, ENSMUSG00000007653, ENSMUSG00000011751, ENSMUSG00000023033, ENSMUSG00000006818, ENSMUSG00000030739, ENSMUSG00000025246, ENSMUSG00000026825, ENSMUSG00000029821, ENSMUSG00000063142	728	105	12544	2.1333333333333333	1.0	0.657227597016177	28.062683269553567
GOTERM_CC_DIRECT	GO:0032809~neuronal cell body membrane	6	0.7017543859649122	0.018253099861126214	ENSMUSG00000025876, ENSMUSG00000030302, ENSMUSG00000050556, ENSMUSG00000047787, ENSMUSG00000040724, ENSMUSG00000042671	784	27	13458	3.814625850340136	0.99994353815968	0.2438262932039702	23.4727869008604
KEGG_PATHWAY	mmu04972:Pancreatic secretion	9	1.0526315789473684	0.018540749507061857	ENSMUSG00000030302, ENSMUSG00000031376, ENSMUSG00000040907, ENSMUSG00000030102, ENSMUSG00000028854, ENSMUSG00000063142, ENSMUSG00000005580, ENSMUSG00000020431, ENSMUSG00000051177	290	61	5205	2.6481062747314867	0.9879258557983085	0.1509023421965685	21.40936105875718
GOTERM_CC_DIRECT	GO:0014731~spectrin-associated cytoskeleton	3	0.3508771929824561	0.018750000021424743	ENSMUSG00000021061, ENSMUSG00000022099, ENSMUSG00000069601	784	4	13458	12.87436224489796	0.999956847631879	0.24360242345302285	24.03335914663114
GOTERM_CC_DIRECT	GO:0008091~spectrin	3	0.3508771929824561	0.018750000021424743	ENSMUSG00000011751, ENSMUSG00000021061, ENSMUSG00000067889	784	4	13458	12.87436224489796	0.999956847631879	0.24360242345302285	24.03335914663114
GOTERM_MF_DIRECT	GO:0004970~ionotropic glutamate receptor activity	5	0.5847953216374269	0.018811907588431702	ENSMUSG00000001986, ENSMUSG00000020524, ENSMUSG00000026959, ENSMUSG00000041078, ENSMUSG00000030209	712	18	12075	4.710908239700374	0.999999911245576	0.5063722506395123	25.476821917254778
GOTERM_MF_DIRECT	GO:0005234~extracellular-glutamate-gated ion channel activity	5	0.5847953216374269	0.018811907588431702	ENSMUSG00000001986, ENSMUSG00000020524, ENSMUSG00000026959, ENSMUSG00000041078, ENSMUSG00000030209	712	18	12075	4.710908239700374	0.999999911245576	0.5063722506395123	25.476821917254778
GOTERM_MF_DIRECT	GO:0030507~spectrin binding	6	0.7017543859649122	0.019117941371363734	ENSMUSG00000030000, ENSMUSG00000011751, ENSMUSG00000022099, ENSMUSG00000029106, ENSMUSG00000028906, ENSMUSG00000069601	712	27	12075	3.7687265917603	0.9999999320239038	0.49725451868519066	25.835920357374142
GOTERM_BP_DIRECT	GO:0006468~protein phosphorylation	43	5.029239766081871	0.019556022001407665	ENSMUSG00000009681, ENSMUSG00000029334, ENSMUSG00000025854, ENSMUSG00000050271, ENSMUSG00000029516, ENSMUSG00000041245, ENSMUSG00000024617, ENSMUSG00000031112, ENSMUSG00000027692, ENSMUSG00000052920, ENSMUSG00000027177, ENSMUSG00000028289, ENSMUSG00000025758, ENSMUSG00000061578, ENSMUSG00000027298, ENSMUSG00000059456, ENSMUSG00000057897, ENSMUSG00000042978, ENSMUSG00000027358, ENSMUSG00000031292,…	728	522	12544	1.4193928676687295	1.0	0.675842880988893	29.786181674325018
KEGG_PATHWAY	mmu04114:Oocyte meiosis	12	1.4035087719298245	0.02051060190109901	ENSMUSG00000028212, ENSMUSG00000001175, ENSMUSG00000063358, ENSMUSG00000004936, ENSMUSG00000030102, ENSMUSG00000025586, ENSMUSG00000005580, ENSMUSG00000020431, ENSMUSG00000059409, ENSMUSG00000033953, ENSMUSG00000024617, ENSMUSG00000057897	290	99	5205	2.175548589341693	0.9924848345871405	0.1602680793613852	23.415902430930167
GOTERM_MF_DIRECT	GO:0004930~G-protein coupled receptor activity	24	2.807017543859649	0.020552375767557085	ENSMUSG00000019429, ENSMUSG00000046856, ENSMUSG00000034730, ENSMUSG00000063239, ENSMUSG00000090824, ENSMUSG00000019828, ENSMUSG00000040125, ENSMUSG00000045318, ENSMUSG00000025905, ENSMUSG00000044534, ENSMUSG00000013033, ENSMUSG00000019464, ENSMUSG00000031364, ENSMUSG00000053164, ENSMUSG00000041380, ENSMUSG00000039059, ENSMUSG00000032773, ENSMUSG00000049583, ENSMUSG00000068037, ENSMUSG00000052759,…	712	248	12075	1.64121964479884	0.9999999805490573	0.5084614022503018	27.497609100221588
GOTERM_BP_DIRECT	GO:0045444~fat cell differentiation	10	1.1695906432748537	0.02091260131729727	ENSMUSG00000031755, ENSMUSG00000063856, ENSMUSG00000021013, ENSMUSG00000025246, ENSMUSG00000020189, ENSMUSG00000038485, ENSMUSG00000051675, ENSMUSG00000051177, ENSMUSG00000022812, ENSMUSG00000031367	728	71	12544	2.426868905742145	1.0	0.6932944018695393	31.505492049037255
GOTERM_BP_DIRECT	GO:0007628~adult walking behavior	7	0.8187134502923977	0.02095227489869437	ENSMUSG00000018411, ENSMUSG00000011751, ENSMUSG00000026235, ENSMUSG00000017412, ENSMUSG00000023033, ENSMUSG00000063142, ENSMUSG00000067724	728	38	12544	3.174089068825911	1.0	0.6869402491953391	31.555170484454422
GOTERM_MF_DIRECT	GO:0004674~protein serine/threonine kinase activity	33	3.8596491228070176	0.021330376374210997	ENSMUSG00000009681, ENSMUSG00000029334, ENSMUSG00000025854, ENSMUSG00000029516, ENSMUSG00000041245, ENSMUSG00000031112, ENSMUSG00000024617, ENSMUSG00000027692, ENSMUSG00000052920, ENSMUSG00000027177, ENSMUSG00000025758, ENSMUSG00000061578, ENSMUSG00000057897, ENSMUSG00000042978, ENSMUSG00000031292, ENSMUSG00000032571, ENSMUSG00000063358, ENSMUSG00000004936, ENSMUSG00000020366, ENSMUSG00000022812,…	712	374	12075	1.4964061467283545	0.9999999901400901	0.5078788430760885	28.384234669644435
GOTERM_BP_DIRECT	GO:0048666~neuron development	8	0.9356725146198831	0.021922239670683685	ENSMUSG00000049336, ENSMUSG00000007653, ENSMUSG00000040276, ENSMUSG00000006818, ENSMUSG00000025759, ENSMUSG00000019969, ENSMUSG00000055471, ENSMUSG00000029104	728	49	12544	2.8131868131868134	1.0	0.696625497619346	32.75920990051506
GOTERM_BP_DIRECT	GO:0009968~negative regulation of signal transduction	8	0.9356725146198831	0.021922239670683685	ENSMUSG00000018909, ENSMUSG00000052087, ENSMUSG00000038485, ENSMUSG00000051079, ENSMUSG00000042671, ENSMUSG00000020823, ENSMUSG00000022812, ENSMUSG00000032578	728	49	12544	2.8131868131868134	1.0	0.696625497619346	32.75920990051506
GOTERM_CC_DIRECT	GO:0005887~integral component of plasma membrane	55	6.432748538011696	0.022504598769980243	ENSMUSG00000020331, ENSMUSG00000040441, ENSMUSG00000046856, ENSMUSG00000005338, ENSMUSG00000001227, ENSMUSG00000019828, ENSMUSG00000040724, ENSMUSG00000041771, ENSMUSG00000042286, ENSMUSG00000020431, ENSMUSG00000019464, ENSMUSG00000039079, ENSMUSG00000028289, ENSMUSG00000037996, ENSMUSG00000032773, ENSMUSG00000096764, ENSMUSG00000033774, ENSMUSG00000005580, ENSMUSG00000049336, ENSMUSG00000037902,…	784	705	13458	1.3391771602257923	0.9999943646895755	0.2786717939449911	28.147104721820227
GOTERM_BP_DIRECT	GO:0051932~synaptic transmission, GABAergic	4	0.46783625730994155	0.022540374875369196	ENSMUSG00000007653, ENSMUSG00000017412, ENSMUSG00000010803, ENSMUSG00000026825	728	11	12544	6.265734265734266	1.0	0.7000344308537664	33.51605228458724
GOTERM_BP_DIRECT	GO:0009790~embryo development	10	1.1695906432748537	0.022717467593870784	ENSMUSG00000050310, ENSMUSG00000031393, ENSMUSG00000023456, ENSMUSG00000027358, ENSMUSG00000044308, ENSMUSG00000019969, ENSMUSG00000026812, ENSMUSG00000029104, ENSMUSG00000028854, ENSMUSG00000030209	728	72	12544	2.393162393162393	1.0	0.6962622928492268	33.73139722699735
GOTERM_CC_DIRECT	GO:0005829~cytosol	112	13.099415204678364	0.022766470655029045	ENSMUSG00000023456, ENSMUSG00000023832, ENSMUSG00000031506, ENSMUSG00000020375, ENSMUSG00000029516, ENSMUSG00000006717, ENSMUSG00000019256, ENSMUSG00000034930, ENSMUSG00000031112, ENSMUSG00000020572, ENSMUSG00000031393, ENSMUSG00000019261, ENSMUSG00000029020, ENSMUSG00000069833, ENSMUSG00000030058, ENSMUSG00000017631, ENSMUSG00000032788, ENSMUSG00000028833, ENSMUSG00000034940, ENSMUSG00000038375,…	784	1591	13458	1.2084044177067432	0.9999951120264774	0.275163202711285	28.426142900432172
KEGG_PATHWAY	mmu04360:Axon guidance	14	1.6374269005847955	0.02312096231991327	ENSMUSG00000025876, ENSMUSG00000001227, ENSMUSG00000029095, ENSMUSG00000001300, ENSMUSG00000063358, ENSMUSG00000033953, ENSMUSG00000022812, ENSMUSG00000029869, ENSMUSG00000026235, ENSMUSG00000060534, ENSMUSG00000028289, ENSMUSG00000049939, ENSMUSG00000030257, ENSMUSG00000026640	290	127	5205	1.9785500950312247	0.9959966225616621	0.1733435607987157	26.00211424704436
GOTERM_MF_DIRECT	GO:0030955~potassium ion binding	4	0.46783625730994155	0.023503505129495363	ENSMUSG00000037996, ENSMUSG00000096146, ENSMUSG00000032788, ENSMUSG00000041771	712	11	12075	6.167007150153218	0.9999999985261989	0.5291255314193217	30.80734666997862
GOTERM_BP_DIRECT	GO:0034220~ion transmembrane transport	6	0.7017543859649122	0.024040356279932465	ENSMUSG00000030525, ENSMUSG00000000197, ENSMUSG00000037996, ENSMUSG00000056258, ENSMUSG00000024112, ENSMUSG00000022416	728	29	12544	3.5649867374005306	1.0	0.7104125629543949	35.31932249562717
GOTERM_BP_DIRECT	GO:0050769~positive regulation of neurogenesis	6	0.7017543859649122	0.024040356279932465	ENSMUSG00000027358, ENSMUSG00000040761, ENSMUSG00000020681, ENSMUSG00000020387, ENSMUSG00000052087, ENSMUSG00000051675	728	29	12544	3.5649867374005306	1.0	0.7104125629543949	35.31932249562717
GOTERM_BP_DIRECT	GO:0043523~regulation of neuron apoptotic process	6	0.7017543859649122	0.024040356279932465	ENSMUSG00000063856, ENSMUSG00000007653, ENSMUSG00000011096, ENSMUSG00000026959, ENSMUSG00000079056, ENSMUSG00000027993	728	29	12544	3.5649867374005306	1.0	0.7104125629543949	35.31932249562717
GOTERM_MF_DIRECT	GO:0046875~ephrin receptor binding	6	0.7017543859649122	0.025540075022452247	ENSMUSG00000026235, ENSMUSG00000028289, ENSMUSG00000042700, ENSMUSG00000001300, ENSMUSG00000056486, ENSMUSG00000058589	712	29	12075	3.50881441301821	0.9999999997527105	0.5461626816785827	33.00838097832766
GOTERM_BP_DIRECT	GO:0019226~transmission of nerve impulse	5	0.5847953216374269	0.025783129222249877	ENSMUSG00000016346, ENSMUSG00000011751, ENSMUSG00000066189, ENSMUSG00000074939, ENSMUSG00000004110	728	20	12544	4.3076923076923075	1.0	0.7293648155008092	37.356467241254485
GOTERM_BP_DIRECT	GO:0007416~synapse assembly	7	0.8187134502923977	0.026436608931153096	ENSMUSG00000031393, ENSMUSG00000063887, ENSMUSG00000030123, ENSMUSG00000032589, ENSMUSG00000032036, ENSMUSG00000066392, ENSMUSG00000067889	728	40	12544	3.0153846153846153	1.0	0.7321810297214908	38.10459034880416
KEGG_PATHWAY	mmu04930:Type II diabetes mellitus	7	0.8187134502923977	0.026993200756881195	ENSMUSG00000045038, ENSMUSG00000096146, ENSMUSG00000063358, ENSMUSG00000047591, ENSMUSG00000020366, ENSMUSG00000029053, ENSMUSG00000004110	290	42	5205	2.991379310344828	0.9984319983445249	0.1936723537172299	29.690456981191005
GOTERM_BP_DIRECT	GO:1901381~positive regulation of potassium ion transmembrane transport	4	0.46783625730994155	0.02878442895713058	ENSMUSG00000061576, ENSMUSG00000038319, ENSMUSG00000090122, ENSMUSG00000025905	728	12	12544	5.7435897435897445	1.0	0.7563026683824645	40.72343816942382
GOTERM_BP_DIRECT	GO:0061001~regulation of dendritic spine morphogenesis	4	0.46783625730994155	0.02878442895713058	ENSMUSG00000026235, ENSMUSG00000038453, ENSMUSG00000032827, ENSMUSG00000042700	728	12	12544	5.7435897435897445	1.0	0.7563026683824645	40.72343816942382
GOTERM_BP_DIRECT	GO:0060081~membrane hyperpolarization	4	0.46783625730994155	0.02878442895713058	ENSMUSG00000003575, ENSMUSG00000016346, ENSMUSG00000056258, ENSMUSG00000029053	728	12	12544	5.7435897435897445	1.0	0.7563026683824645	40.72343816942382
GOTERM_CC_DIRECT	GO:0017146~NMDA selective glutamate receptor complex	4	0.46783625730994155	0.029081246701466792	ENSMUSG00000026959, ENSMUSG00000063887, ENSMUSG00000059456, ENSMUSG00000030209	784	12	13458	5.721938775510203	0.9999998436440688	0.33090141443601784	34.857011962861684
GOTERM_CC_DIRECT	GO:0001518~voltage-gated sodium channel complex	4	0.46783625730994155	0.029081246701466792	ENSMUSG00000023033, ENSMUSG00000075318, ENSMUSG00000049281, ENSMUSG00000057182	784	12	13458	5.721938775510203	0.9999998436440688	0.33090141443601784	34.857011962861684
GOTERM_MF_DIRECT	GO:0015459~potassium channel regulator activity	6	0.7017543859649122	0.02921086968468955	ENSMUSG00000061576, ENSMUSG00000079056, ENSMUSG00000028931, ENSMUSG00000040407, ENSMUSG00000029053, ENSMUSG00000090122	712	30	12075	3.3918539325842696	0.9999999999901872	0.5827400690166118	36.81109448586716
GOTERM_MF_DIRECT	GO:0019904~protein domain specific binding	24	2.807017543859649	0.0297529180905634	ENSMUSG00000001175, ENSMUSG00000027358, ENSMUSG00000047495, ENSMUSG00000033597, ENSMUSG00000025246, ENSMUSG00000030123, ENSMUSG00000026797, ENSMUSG00000061689, ENSMUSG00000037509, ENSMUSG00000033953, ENSMUSG00000033916, ENSMUSG00000018411, ENSMUSG00000031393, ENSMUSG00000038453, ENSMUSG00000046093, ENSMUSG00000020524, ENSMUSG00000058756, ENSMUSG00000020455, ENSMUSG00000059208, ENSMUSG00000032827,…	712	257	12075	1.5837450268875968	0.999999999993913	0.5771884530295479	37.35520170266301
GOTERM_BP_DIRECT	GO:0051966~regulation of synaptic transmission, glutamatergic	5	0.5847953216374269	0.030430341077007008	ENSMUSG00000038665, ENSMUSG00000019969, ENSMUSG00000063239, ENSMUSG00000019828, ENSMUSG00000049583	728	21	12544	4.102564102564103	1.0	0.7698261839063605	42.49658714257419
GOTERM_BP_DIRECT	GO:0050796~regulation of insulin secretion	6	0.7017543859649122	0.031294497999324246	ENSMUSG00000055866, ENSMUSG00000062542, ENSMUSG00000096146, ENSMUSG00000027273, ENSMUSG00000026797, ENSMUSG00000051177	728	31	12544	3.334987593052109	1.0	0.7738438046857361	43.40737973310209
GOTERM_BP_DIRECT	GO:0006810~transport	108	12.631578947368421	0.032113149159040615	ENSMUSG00000040441, ENSMUSG00000001986, ENSMUSG00000053799, ENSMUSG00000020375, ENSMUSG00000041771, ENSMUSG00000070639, ENSMUSG00000048249, ENSMUSG00000031791, ENSMUSG00000030058, ENSMUSG00000034940, ENSMUSG00000007653, ENSMUSG00000023033, ENSMUSG00000036943, ENSMUSG00000025393, ENSMUSG00000025189, ENSMUSG00000040543, ENSMUSG00000023236, ENSMUSG00000030525, ENSMUSG00000074968, ENSMUSG00000040907,…	728	1559	12544	1.1936645778852322	1.0	0.7771918196701765	44.25763317371286
KEGG_PATHWAY	mmu04270:Vascular smooth muscle contraction	11	1.2865497076023393	0.03241525546135963	ENSMUSG00000052920, ENSMUSG00000001175, ENSMUSG00000045038, ENSMUSG00000039824, ENSMUSG00000063358, ENSMUSG00000004936, ENSMUSG00000030102, ENSMUSG00000063142, ENSMUSG00000005580, ENSMUSG00000020431, ENSMUSG00000051177	290	93	5205	2.122914349276974	0.9995806207565101	0.22187057854272751	34.570592187721104
GOTERM_BP_DIRECT	GO:0007420~brain development	19	2.2222222222222223	0.03271382692734234	ENSMUSG00000009681, ENSMUSG00000006024, ENSMUSG00000036564, ENSMUSG00000001323, ENSMUSG00000017631, ENSMUSG00000020900, ENSMUSG00000027457, ENSMUSG00000031393, ENSMUSG00000019261, ENSMUSG00000028289, ENSMUSG00000019969, ENSMUSG00000000416, ENSMUSG00000045180, ENSMUSG00000055471, ENSMUSG00000029104, ENSMUSG00000090125, ENSMUSG00000064293, ENSMUSG00000068205, ENSMUSG00000051177	728	194	12544	1.6875495638382236	1.0	0.7781414209712119	44.87381182021542
GOTERM_BP_DIRECT	GO:0051965~positive regulation of synapse assembly	9	1.0526315789473684	0.03339178038304361	ENSMUSG00000031393, ENSMUSG00000042846, ENSMUSG00000047085, ENSMUSG00000013033, ENSMUSG00000034730, ENSMUSG00000047787, ENSMUSG00000060780, ENSMUSG00000063887, ENSMUSG00000066392	728	65	12544	2.3857988165680473	1.0	0.7798469596701899	45.56153374371637
KEGG_PATHWAY	mmu05016:Huntington's disease	17	1.9883040935672516	0.034188074897613864	ENSMUSG00000005510, ENSMUSG00000035152, ENSMUSG00000013593, ENSMUSG00000079941, ENSMUSG00000030102, ENSMUSG00000020153, ENSMUSG00000030209, ENSMUSG00000061518, ENSMUSG00000000563, ENSMUSG00000060279, ENSMUSG00000006818, ENSMUSG00000047126, ENSMUSG00000026959, ENSMUSG00000025393, ENSMUSG00000029104, ENSMUSG00000049583, ENSMUSG00000051177	290	176	5205	1.7336402821316614	0.999727952355582	0.22628208056322652	36.09715275522627
KEGG_PATHWAY	mmu04015:Rap1 signaling pathway	18	2.1052631578947367	0.03528745528157888	ENSMUSG00000032946, ENSMUSG00000001175, ENSMUSG00000041351, ENSMUSG00000042700, ENSMUSG00000004936, ENSMUSG00000052087, ENSMUSG00000063358, ENSMUSG00000030209, ENSMUSG00000020431, ENSMUSG00000030786, ENSMUSG00000052698, ENSMUSG00000037533, ENSMUSG00000030583, ENSMUSG00000031748, ENSMUSG00000026959, ENSMUSG00000029053, ENSMUSG00000005580, ENSMUSG00000051177	290	191	5205	1.6914605524462898	0.9997920731745513	0.22656907854970576	37.02724655911629
GOTERM_BP_DIRECT	GO:0051968~positive regulation of synaptic transmission, glutamatergic	5	0.5847953216374269	0.03553907033702726	ENSMUSG00000041115, ENSMUSG00000063887, ENSMUSG00000015829, ENSMUSG00000059456, ENSMUSG00000030898	728	22	12544	3.916083916083916	1.0	0.7956106244912334	47.68669414322121
GOTERM_BP_DIRECT	GO:0046579~positive regulation of Ras protein signal transduction	5	0.5847953216374269	0.03553907033702726	ENSMUSG00000032356, ENSMUSG00000038665, ENSMUSG00000029711, ENSMUSG00000004936, ENSMUSG00000030134	728	22	12544	3.916083916083916	1.0	0.7956106244912334	47.68669414322121
GOTERM_BP_DIRECT	GO:0007205~protein kinase C-activating G-protein coupled receptor signaling pathway	5	0.5847953216374269	0.03553907033702726	ENSMUSG00000038665, ENSMUSG00000034731, ENSMUSG00000019828, ENSMUSG00000049583, ENSMUSG00000032578	728	22	12544	3.916083916083916	1.0	0.7956106244912334	47.68669414322121
GOTERM_BP_DIRECT	GO:0021756~striatum development	4	0.46783625730994155	0.03584441529010747	ENSMUSG00000031755, ENSMUSG00000029104, ENSMUSG00000039419, ENSMUSG00000017491	728	13	12544	5.3017751479289945	1.0	0.7934793522272212	47.98245276980329
GOTERM_BP_DIRECT	GO:0030033~microvillus assembly	4	0.46783625730994155	0.03584441529010747	ENSMUSG00000037533, ENSMUSG00000005148, ENSMUSG00000027692, ENSMUSG00000031112	728	13	12544	5.3017751479289945	1.0	0.7934793522272212	47.98245276980329
GOTERM_BP_DIRECT	GO:0006874~cellular calcium ion homeostasis	10	1.1695906432748537	0.03593312365648918	ENSMUSG00000030525, ENSMUSG00000030302, ENSMUSG00000031376, ENSMUSG00000017412, ENSMUSG00000037996, ENSMUSG00000026959, ENSMUSG00000019969, ENSMUSG00000041380, ENSMUSG00000014813, ENSMUSG00000041771	728	78	12544	2.2090729783037477	1.0	0.7893861461505374	48.0680797389831
GOTERM_CC_DIRECT	GO:0032839~dendrite cytoplasm	5	0.5847953216374269	0.0359870523625217	ENSMUSG00000031292, ENSMUSG00000030161, ENSMUSG00000063358, ENSMUSG00000004936, ENSMUSG00000024617	784	22	13458	3.9013218923933213	0.9999999964681492	0.38524784665355416	41.27154128565458
GOTERM_BP_DIRECT	GO:0018105~peptidyl-serine phosphorylation	14	1.6374269005847955	0.036246069280905374	ENSMUSG00000042978, ENSMUSG00000063358, ENSMUSG00000022812, ENSMUSG00000024617, ENSMUSG00000039954, ENSMUSG00000050310, ENSMUSG00000027177, ENSMUSG00000031833, ENSMUSG00000045038, ENSMUSG00000029711, ENSMUSG00000024122, ENSMUSG00000040390, ENSMUSG00000029053, ENSMUSG00000057897	728	129	12544	1.870005963029219	1.0	0.7874202040669955	48.36909315740549
GOTERM_MF_DIRECT	GO:0016594~glycine binding	4	0.46783625730994155	0.03732523786025157	ENSMUSG00000001323, ENSMUSG00000026959, ENSMUSG00000039523, ENSMUSG00000030209	712	13	12075	5.218236819360415	0.9999999999999925	0.6497675899637789	44.51234385240879
GOTERM_MF_DIRECT	GO:0005261~cation channel activity	6	0.7017543859649122	0.037507768497304195	ENSMUSG00000031791, ENSMUSG00000000197, ENSMUSG00000026959, ENSMUSG00000024112, ENSMUSG00000022416, ENSMUSG00000030209	712	32	12075	3.179863061797753	0.9999999999999937	0.6399234684106341	44.675026817507266
GOTERM_CC_DIRECT	GO:0048471~perinuclear region of cytoplasm	49	5.730994152046784	0.038969410513366436	ENSMUSG00000040276, ENSMUSG00000038319, ENSMUSG00000029838, ENSMUSG00000096054, ENSMUSG00000020173, ENSMUSG00000021700, ENSMUSG00000036712, ENSMUSG00000067889, ENSMUSG00000027692, ENSMUSG00000031112, ENSMUSG00000019261, ENSMUSG00000032216, ENSMUSG00000034845, ENSMUSG00000039057, ENSMUSG00000026349, ENSMUSG00000058498, ENSMUSG00000027273, ENSMUSG00000021287, ENSMUSG00000063142, ENSMUSG00000053877,…	784	637	13458	1.320447409733124	0.9999999993185104	0.40237901935695775	43.85555953978968
KEGG_PATHWAY	mmu05031:Amphetamine addiction	8	0.9356725146198831	0.04009243799345859	ENSMUSG00000001175, ENSMUSG00000001986, ENSMUSG00000020524, ENSMUSG00000026959, ENSMUSG00000030209, ENSMUSG00000033953, ENSMUSG00000024617, ENSMUSG00000057897	290	58	5205	2.4756242568370985	0.9999360056743957	0.24724921062780214	40.94765299627991
GOTERM_CC_DIRECT	GO:0097060~synaptic membrane	6	0.7017543859649122	0.040367517323303875	ENSMUSG00000038665, ENSMUSG00000027624, ENSMUSG00000029104, ENSMUSG00000020153, ENSMUSG00000030102, ENSMUSG00000040407	784	33	13458	3.121057513914657	0.9999999996854257	0.40604257875711336	45.03011838763869
GOTERM_BP_DIRECT	GO:0016310~phosphorylation	44	5.146198830409357	0.04120710011716181	ENSMUSG00000009681, ENSMUSG00000029334, ENSMUSG00000025854, ENSMUSG00000050271, ENSMUSG00000029516, ENSMUSG00000041245, ENSMUSG00000021385, ENSMUSG00000024617, ENSMUSG00000031112, ENSMUSG00000027692, ENSMUSG00000052920, ENSMUSG00000027177, ENSMUSG00000028289, ENSMUSG00000025758, ENSMUSG00000061578, ENSMUSG00000027296, ENSMUSG00000027298, ENSMUSG00000059456, ENSMUSG00000057897, ENSMUSG00000042978,…	728	565	12544	1.3418652144315861	1.0	0.8243591818743043	52.926367349967364
GOTERM_CC_DIRECT	GO:0005891~voltage-gated calcium channel complex	5	0.5847953216374269	0.04162344442036337	ENSMUSG00000017412, ENSMUSG00000024112, ENSMUSG00000040118, ENSMUSG00000022416, ENSMUSG00000004110	784	23	13458	3.731699201419698	0.9999999998430678	0.4084474821566476	46.06568264761227
KEGG_PATHWAY	mmu04911:Insulin secretion	9	1.0526315789473684	0.04170850057319888	ENSMUSG00000040907, ENSMUSG00000096146, ENSMUSG00000027273, ENSMUSG00000063142, ENSMUSG00000005580, ENSMUSG00000020431, ENSMUSG00000051177, ENSMUSG00000024617, ENSMUSG00000057897	290	71	5205	2.275133559980573	0.9999570026160244	0.2496891944624442	42.21476162469613
KEGG_PATHWAY	mmu04750:Inflammatory mediator regulation of TRP channels	10	1.1695906432748537	0.04206926970529396	ENSMUSG00000001175, ENSMUSG00000045038, ENSMUSG00000041380, ENSMUSG00000030102, ENSMUSG00000020366, ENSMUSG00000005580, ENSMUSG00000020431, ENSMUSG00000051177, ENSMUSG00000024617, ENSMUSG00000057897	290	84	5205	2.136699507389163	0.999960658680668	0.24554265279694765	42.49418450254239
GOTERM_MF_DIRECT	GO:0008022~protein C-terminus binding	19	2.2222222222222223	0.04236992071373813	ENSMUSG00000033060, ENSMUSG00000022463, ENSMUSG00000008658, ENSMUSG00000025246, ENSMUSG00000004936, ENSMUSG00000030102, ENSMUSG00000030302, ENSMUSG00000060279, ENSMUSG00000024002, ENSMUSG00000028108, ENSMUSG00000046093, ENSMUSG00000032216, ENSMUSG00000032356, ENSMUSG00000047126, ENSMUSG00000032827, ENSMUSG00000096146, ENSMUSG00000079056, ENSMUSG00000026825, ENSMUSG00000040811	712	197	12075	1.6356656020076428	0.9999999999999999	0.6742746621838382	48.84775943798727
GOTERM_BP_DIRECT	GO:0007197~adenylate cyclase-inhibiting G-protein coupled acetylcholine receptor signaling pathway	3	0.3508771929824561	0.04305014208768615	ENSMUSG00000032773, ENSMUSG00000039059, ENSMUSG00000074939	728	6	12544	8.615384615384615	1.0	0.8335166968183487	54.52051023831971
GOTERM_BP_DIRECT	GO:0007207~phospholipase C-activating G-protein coupled acetylcholine receptor signaling pathway	3	0.3508771929824561	0.04305014208768615	ENSMUSG00000032773, ENSMUSG00000039059, ENSMUSG00000074939	728	6	12544	8.615384615384615	1.0	0.8335166968183487	54.52051023831971
GOTERM_BP_DIRECT	GO:0007016~cytoskeletal anchoring at plasma membrane	3	0.3508771929824561	0.04305014208768615	ENSMUSG00000052698, ENSMUSG00000027624, ENSMUSG00000034902	728	6	12544	8.615384615384615	1.0	0.8335166968183487	54.52051023831971
GOTERM_BP_DIRECT	GO:0014061~regulation of norepinephrine secretion	3	0.3508771929824561	0.04305014208768615	ENSMUSG00000019429, ENSMUSG00000030525, ENSMUSG00000039059	728	6	12544	8.615384615384615	1.0	0.8335166968183487	54.52051023831971
GOTERM_MF_DIRECT	GO:0016907~G-protein coupled acetylcholine receptor activity	3	0.3508771929824561	0.04432400906240054	ENSMUSG00000032773, ENSMUSG00000039059, ENSMUSG00000074939	712	6	12075	8.479634831460674	1.0	0.6802051985469542	50.44029972823145
GOTERM_MF_DIRECT	GO:0005245~voltage-gated calcium channel activity	6	0.7017543859649122	0.047111067231979394	ENSMUSG00000017412, ENSMUSG00000024112, ENSMUSG00000040118, ENSMUSG00000052372, ENSMUSG00000066189, ENSMUSG00000004110	712	34	12075	2.9928122934567085	1.0	0.6923670068377468	52.63159494284248
GOTERM_BP_DIRECT	GO:0016236~macroautophagy	5	0.5847953216374269	0.04715267110056658	ENSMUSG00000026447, ENSMUSG00000032571, ENSMUSG00000038375, ENSMUSG00000017119, ENSMUSG00000015837	728	24	12544	3.58974358974359	1.0	0.8563229242628884	57.88790719926129
GOTERM_BP_DIRECT	GO:0008016~regulation of heart contraction	5	0.5847953216374269	0.04715267110056658	ENSMUSG00000024486, ENSMUSG00000000093, ENSMUSG00000058756, ENSMUSG00000031748, ENSMUSG00000090122	728	24	12544	3.58974358974359	1.0	0.8563229242628884	57.88790719926129
GOTERM_CC_DIRECT	GO:0098793~presynapse	8	0.9356725146198831	0.05016922039139152	ENSMUSG00000013033, ENSMUSG00000019969, ENSMUSG00000063887, ENSMUSG00000041488, ENSMUSG00000032589, ENSMUSG00000066392, ENSMUSG00000030731, ENSMUSG00000031367	784	58	13458	2.3676988036593944	0.9999999999986505	0.46268279467566786	52.64402713625436
GOTERM_CC_DIRECT	GO:0033270~paranode region of axon	4	0.46783625730994155	0.05286000541245392	ENSMUSG00000011751, ENSMUSG00000075318, ENSMUSG00000069601, ENSMUSG00000017167	784	15	13458	4.577551020408163	0.9999999999997008	0.47314964787664904	54.55537476344543
GOTERM_BP_DIRECT	GO:0019221~cytokine-mediated signaling pathway	10	1.1695906432748537	0.05364413773356043	ENSMUSG00000042846, ENSMUSG00000047085, ENSMUSG00000050069, ENSMUSG00000049939, ENSMUSG00000047787, ENSMUSG00000060780, ENSMUSG00000031778, ENSMUSG00000038485, ENSMUSG00000045287, ENSMUSG00000032578	728	84	12544	2.0512820512820515	1.0	0.8874122299561729	62.73948451756719
GOTERM_BP_DIRECT	GO:0043484~regulation of RNA splicing	5	0.5847953216374269	0.05365666137755619	ENSMUSG00000069833, ENSMUSG00000008658, ENSMUSG00000022139, ENSMUSG00000025576, ENSMUSG00000028959	728	25	12544	3.446153846153846	1.0	0.8840528841158705	62.74831241897333
GOTERM_BP_DIRECT	GO:0048791~calcium ion-regulated exocytosis of neurotransmitter	5	0.5847953216374269	0.05365666137755619	ENSMUSG00000062542, ENSMUSG00000026452, ENSMUSG00000027849, ENSMUSG00000027273, ENSMUSG00000030731	728	25	12544	3.446153846153846	1.0	0.8840528841158705	62.74831241897333
GOTERM_BP_DIRECT	GO:0031032~actomyosin structure organization	5	0.5847953216374269	0.05365666137755619	ENSMUSG00000037736, ENSMUSG00000030739, ENSMUSG00000027624, ENSMUSG00000028906, ENSMUSG00000020900	728	25	12544	3.446153846153846	1.0	0.8840528841158705	62.74831241897333
GOTERM_BP_DIRECT	GO:0043524~negative regulation of neuron apoptotic process	14	1.6374269005847955	0.05435176327803985	ENSMUSG00000034891, ENSMUSG00000026797, ENSMUSG00000000826, ENSMUSG00000025422, ENSMUSG00000022270, ENSMUSG00000031393, ENSMUSG00000007653, ENSMUSG00000006818, ENSMUSG00000019969, ENSMUSG00000026959, ENSMUSG00000024122, ENSMUSG00000027298, ENSMUSG00000029104, ENSMUSG00000059456	728	137	12544	1.7608085345311622	1.0	0.8839603730711909	63.23520419312191
GOTERM_MF_DIRECT	GO:0030695~GTPase regulator activity	4	0.46783625730994155	0.05443748154480634	ENSMUSG00000041351, ENSMUSG00000026812, ENSMUSG00000029101, ENSMUSG00000052087	712	15	12075	4.522471910112359	1.0	0.735367361689867	57.96746795159407
GOTERM_MF_DIRECT	GO:0004672~protein kinase activity	38	4.444444444444445	0.05551522933569579	ENSMUSG00000029334, ENSMUSG00000050271, ENSMUSG00000029516, ENSMUSG00000041245, ENSMUSG00000024617, ENSMUSG00000031112, ENSMUSG00000027692, ENSMUSG00000052920, ENSMUSG00000027177, ENSMUSG00000028289, ENSMUSG00000025758, ENSMUSG00000061578, ENSMUSG00000027298, ENSMUSG00000059456, ENSMUSG00000057897, ENSMUSG00000042978, ENSMUSG00000031292, ENSMUSG00000032571, ENSMUSG00000004936, ENSMUSG00000063358,…	712	480	12075	1.3426088483146066	1.0	0.7328209241331987	58.70319534333308
GOTERM_MF_DIRECT	GO:0030165~PDZ domain binding	12	1.4035087719298245	0.05579221798583908	ENSMUSG00000037703, ENSMUSG00000020331, ENSMUSG00000030302, ENSMUSG00000031376, ENSMUSG00000001986, ENSMUSG00000020524, ENSMUSG00000001323, ENSMUSG00000019969, ENSMUSG00000022494, ENSMUSG00000029516, ENSMUSG00000063887, ENSMUSG00000032036	712	109	12075	1.8670755592206987	1.0	0.7251976459607512	58.89032692235487
GOTERM_BP_DIRECT	GO:0002244~hematopoietic progenitor cell differentiation	9	1.0526315789473684	0.055911067026113266	ENSMUSG00000027951, ENSMUSG00000002781, ENSMUSG00000061887, ENSMUSG00000030583, ENSMUSG00000037902, ENSMUSG00000019969, ENSMUSG00000028931, ENSMUSG00000022335, ENSMUSG00000034994	728	72	12544	2.1538461538461537	1.0	0.8878435818747004	64.30566773037931
GOTERM_MF_DIRECT	GO:0000149~SNARE binding	8	0.9356725146198831	0.05706733965056142	ENSMUSG00000034593, ENSMUSG00000062542, ENSMUSG00000006024, ENSMUSG00000050556, ENSMUSG00000027273, ENSMUSG00000026797, ENSMUSG00000041488, ENSMUSG00000030731	712	59	12075	2.299561988192725	1.0	0.7242357554742906	59.74160489528636
GOTERM_BP_DIRECT	GO:0010269~response to selenium ion	3	0.3508771929824561	0.05799410427335177	ENSMUSG00000063856, ENSMUSG00000006818, ENSMUSG00000075702	728	7	12544	7.384615384615385	1.0	0.8937502333367953	65.68982064192082
GOTERM_MF_DIRECT	GO:0008144~drug binding	10	1.1695906432748537	0.058158297280241265	ENSMUSG00000020572, ENSMUSG00000030525, ENSMUSG00000032788, ENSMUSG00000010803, ENSMUSG00000041380, ENSMUSG00000020681, ENSMUSG00000032773, ENSMUSG00000039059, ENSMUSG00000017491, ENSMUSG00000030209	712	84	12075	2.018960674157303	1.0	0.7221707555771449	60.45681590588139
GOTERM_BP_DIRECT	GO:0070588~calcium ion transmembrane transport	9	1.0526315789473684	0.059760915293141606	ENSMUSG00000030302, ENSMUSG00000000197, ENSMUSG00000017412, ENSMUSG00000037996, ENSMUSG00000024112, ENSMUSG00000040118, ENSMUSG00000030102, ENSMUSG00000066189, ENSMUSG00000004110	728	73	12544	2.1243414120126447	1.0	0.8979590601205832	66.82396725005408
GOTERM_BP_DIRECT	GO:0090002~establishment of protein localization to plasma membrane	6	0.7017543859649122	0.06059645803239242	ENSMUSG00000011751, ENSMUSG00000040276, ENSMUSG00000021013, ENSMUSG00000020658, ENSMUSG00000033530, ENSMUSG00000041957	728	37	12544	2.7941787941787943	1.0	0.8982897287250247	67.34790142345392
GOTERM_BP_DIRECT	GO:0051930~regulation of sensory perception of pain	6	0.7017543859649122	0.06059645803239242	ENSMUSG00000041380, ENSMUSG00000019828, ENSMUSG00000028854, ENSMUSG00000045318, ENSMUSG00000030898, ENSMUSG00000025905	728	37	12544	2.7941787941787943	1.0	0.8982897287250247	67.34790142345392
GOTERM_BP_DIRECT	GO:2000463~positive regulation of excitatory postsynaptic potential	5	0.5847953216374269	0.0606207186754537	ENSMUSG00000026959, ENSMUSG00000063887, ENSMUSG00000059456, ENSMUSG00000029053, ENSMUSG00000022812	728	26	12544	3.313609467455621	1.0	0.8954016337278756	67.36299691883707
GOTERM_BP_DIRECT	GO:0043278~response to morphine	5	0.5847953216374269	0.0606207186754537	ENSMUSG00000001323, ENSMUSG00000045038, ENSMUSG00000031748, ENSMUSG00000026959, ENSMUSG00000025905	728	26	12544	3.313609467455621	1.0	0.8954016337278756	67.36299691883707
KEGG_PATHWAY	mmu05213:Endometrial cancer	7	0.8187134502923977	0.06143054288125832	ENSMUSG00000009406, ENSMUSG00000000782, ENSMUSG00000063358, ENSMUSG00000004936, ENSMUSG00000024122, ENSMUSG00000020135, ENSMUSG00000022812	290	51	5205	2.4634888438133875	0.9999996822581011	0.33260892963722277	55.78628756394939
GOTERM_BP_DIRECT	GO:0032012~regulation of ARF protein signal transduction	4	0.46783625730994155	0.06174298482450727	ENSMUSG00000017132, ENSMUSG00000019852, ENSMUSG00000041115, ENSMUSG00000034312	728	16	12544	4.307692307692308	1.0	0.8968966226991582	68.05413708684827
GOTERM_BP_DIRECT	GO:0035640~exploration behavior	4	0.46783625730994155	0.06174298482450727	ENSMUSG00000030854, ENSMUSG00000060780, ENSMUSG00000057880, ENSMUSG00000025318	728	16	12544	4.307692307692308	1.0	0.8968966226991582	68.05413708684827
GOTERM_BP_DIRECT	GO:0051259~protein oligomerization	8	0.9356725146198831	0.06177212474788175	ENSMUSG00000069833, ENSMUSG00000050556, ENSMUSG00000034731, ENSMUSG00000057123, ENSMUSG00000040724, ENSMUSG00000028854, ENSMUSG00000017119, ENSMUSG00000037260	728	61	12544	2.2597730138713747	1.0	0.8940795576608145	68.07189729943003
KEGG_PATHWAY	mmu04727:GABAergic synapse	9	1.0526315789473684	0.06221730727152081	ENSMUSG00000007653, ENSMUSG00000030161, ENSMUSG00000031748, ENSMUSG00000010803, ENSMUSG00000044005, ENSMUSG00000057880, ENSMUSG00000029054, ENSMUSG00000005580, ENSMUSG00000020431	290	77	5205	2.0978504254366324	0.9999997393112142	0.32897289699096266	56.261030966315914
KEGG_PATHWAY	mmu04915:Estrogen signaling pathway	10	1.1695906432748537	0.06422217909794939	ENSMUSG00000001175, ENSMUSG00000024486, ENSMUSG00000031748, ENSMUSG00000063358, ENSMUSG00000004936, ENSMUSG00000019828, ENSMUSG00000030102, ENSMUSG00000005580, ENSMUSG00000020431, ENSMUSG00000051177	290	91	5205	1.9723380068207654	0.9999998426856112	0.33079655913745676	57.44962204621411
GOTERM_BP_DIRECT	GO:0050770~regulation of axonogenesis	5	0.5847953216374269	0.06803844567320647	ENSMUSG00000026235, ENSMUSG00000026959, ENSMUSG00000042700, ENSMUSG00000056486, ENSMUSG00000022812	728	27	12544	3.190883190883191	1.0	0.9137721795628725	71.68198746868914
GOTERM_CC_DIRECT	GO:0005856~cytoskeleton	72	8.421052631578947	0.07026931034329387	ENSMUSG00000040860, ENSMUSG00000031506, ENSMUSG00000006717, ENSMUSG00000028906, ENSMUSG00000030498, ENSMUSG00000020173, ENSMUSG00000050812, ENSMUSG00000027692, ENSMUSG00000035910, ENSMUSG00000019261, ENSMUSG00000038453, ENSMUSG00000041263, ENSMUSG00000034201, ENSMUSG00000025758, ENSMUSG00000022438, ENSMUSG00000032589, ENSMUSG00000057897, ENSMUSG00000021870, ENSMUSG00000021061, ENSMUSG00000020308,…	784	1027	13458	1.203445740516265	1.0	0.5687474818018539	65.28819236350878
GOTERM_CC_DIRECT	GO:0031410~cytoplasmic vesicle	43	5.029239766081871	0.07067452738584461	ENSMUSG00000062542, ENSMUSG00000040276, ENSMUSG00000019852, ENSMUSG00000056296, ENSMUSG00000004849, ENSMUSG00000050812, ENSMUSG00000030731, ENSMUSG00000030000, ENSMUSG00000041263, ENSMUSG00000026452, ENSMUSG00000038949, ENSMUSG00000027849, ENSMUSG00000027270, ENSMUSG00000041308, ENSMUSG00000022463, ENSMUSG00000030058, ENSMUSG00000020790, ENSMUSG00000030161, ENSMUSG00000032571, ENSMUSG00000033124,…	784	572	13458	1.2904372413300984	1.0	0.5631178166730432	65.50725086661754
GOTERM_CC_DIRECT	GO:0005769~early endosome	19	2.2222222222222223	0.07151921335814149	ENSMUSG00000037907, ENSMUSG00000029333, ENSMUSG00000020790, ENSMUSG00000031153, ENSMUSG00000025789, ENSMUSG00000034593, ENSMUSG00000041351, ENSMUSG00000059895, ENSMUSG00000004936, ENSMUSG00000063358, ENSMUSG00000039419, ENSMUSG00000049313, ENSMUSG00000050812, ENSMUSG00000068747, ENSMUSG00000044534, ENSMUSG00000006711, ENSMUSG00000020524, ENSMUSG00000032193, ENSMUSG00000041263	784	213	13458	1.531223052601322	1.0	0.5599642713109942	65.9597523187721
KEGG_PATHWAY	mmu04924:Renin secretion	7	0.8187134502923977	0.07152250830086679	ENSMUSG00000001175, ENSMUSG00000029334, ENSMUSG00000020681, ENSMUSG00000030102, ENSMUSG00000063142, ENSMUSG00000051177, ENSMUSG00000033953	290	53	5205	2.370527000650618	0.999999975223174	0.3545670366243464	61.530439961566486
GOTERM_BP_DIRECT	GO:0060292~long term synaptic depression	4	0.46783625730994155	0.07185979846960913	ENSMUSG00000020524, ENSMUSG00000037996, ENSMUSG00000026797, ENSMUSG00000059456	728	17	12544	4.054298642533937	1.0	0.9228819699135214	73.69051366287384
GOTERM_BP_DIRECT	GO:0035902~response to immobilization stress	4	0.46783625730994155	0.07185979846960913	ENSMUSG00000019796, ENSMUSG00000030854, ENSMUSG00000006818, ENSMUSG00000059456	728	17	12544	4.054298642533937	1.0	0.9228819699135214	73.69051366287384
GOTERM_MF_DIRECT	GO:0005085~guanyl-nucleotide exchange factor activity	15	1.7543859649122806	0.07288349471602684	ENSMUSG00000032946, ENSMUSG00000009681, ENSMUSG00000029333, ENSMUSG00000035620, ENSMUSG00000019852, ENSMUSG00000017631, ENSMUSG00000037509, ENSMUSG00000021990, ENSMUSG00000017132, ENSMUSG00000032875, ENSMUSG00000032356, ENSMUSG00000037533, ENSMUSG00000023800, ENSMUSG00000039716, ENSMUSG00000034312	712	155	12075	1.64121964479884	1.0	0.7936377845181968	69.01834262916277
GOTERM_BP_DIRECT	GO:0030218~erythrocyte differentiation	6	0.7017543859649122	0.07292893890452823	ENSMUSG00000027951, ENSMUSG00000058756, ENSMUSG00000029711, ENSMUSG00000029106, ENSMUSG00000053799, ENSMUSG00000051177	728	39	12544	2.6508875739644973	1.0	0.9235444735480149	74.22790558236592
GOTERM_CC_DIRECT	GO:0005737~cytoplasm	353	41.28654970760234	0.07314284488515159	ENSMUSG00000003575, ENSMUSG00000024268, ENSMUSG00000031506, ENSMUSG00000028906, ENSMUSG00000056895, ENSMUSG00000033066, ENSMUSG00000030643, ENSMUSG00000031112, ENSMUSG00000027457, ENSMUSG00000031393, ENSMUSG00000020262, ENSMUSG00000048047, ENSMUSG00000030257, ENSMUSG00000015829, ENSMUSG00000048249, ENSMUSG00000044813, ENSMUSG00000037907, ENSMUSG00000020308, ENSMUSG00000032788, ENSMUSG00000037679,…	784	5706	13458	1.0619581428786025	1.0	0.5609373033550094	66.81405422815708
GOTERM_BP_DIRECT	GO:0043983~histone H4-K12 acetylation	3	0.3508771929824561	0.07442050305844243	ENSMUSG00000024002, ENSMUSG00000025764, ENSMUSG00000020387	728	8	12544	6.461538461538463	1.0	0.9253410779240395	74.96033142453345
GOTERM_BP_DIRECT	GO:0044387~negative regulation of protein kinase activity by regulation of protein phosphorylation	3	0.3508771929824561	0.07442050305844243	ENSMUSG00000026181, ENSMUSG00000027951, ENSMUSG00000020262	728	8	12544	6.461538461538463	1.0	0.9253410779240395	74.96033142453345
GOTERM_BP_DIRECT	GO:0014009~glial cell proliferation	3	0.3508771929824561	0.07442050305844243	ENSMUSG00000076431, ENSMUSG00000059456, ENSMUSG00000034994	728	8	12544	6.461538461538463	1.0	0.9253410779240395	74.96033142453345
GOTERM_BP_DIRECT	GO:0006020~inositol metabolic process	3	0.3508771929824561	0.07442050305844243	ENSMUSG00000031393, ENSMUSG00000027531, ENSMUSG00000027296	728	8	12544	6.461538461538463	1.0	0.9253410779240395	74.96033142453345
GOTERM_BP_DIRECT	GO:0032872~regulation of stress-activated MAPK cascade	3	0.3508771929824561	0.07442050305844243	ENSMUSG00000063358, ENSMUSG00000004936, ENSMUSG00000017119	728	8	12544	6.461538461538463	1.0	0.9253410779240395	74.96033142453345
GOTERM_MF_DIRECT	GO:0005248~voltage-gated sodium channel activity	4	0.46783625730994155	0.0746298759471821	ENSMUSG00000020331, ENSMUSG00000023033, ENSMUSG00000075318, ENSMUSG00000057182	712	17	12075	3.990416391275611	1.0	0.7938044480219226	69.90975867491878
GOTERM_MF_DIRECT	GO:0032794~GTPase activating protein binding	4	0.46783625730994155	0.0746298759471821	ENSMUSG00000031748, ENSMUSG00000026812, ENSMUSG00000052087, ENSMUSG00000024617	712	17	12075	3.990416391275611	1.0	0.7938044480219226	69.90975867491878
GOTERM_CC_DIRECT	GO:0036477~somatodendritic compartment	3	0.3508771929824561	0.07493520408123594	ENSMUSG00000020331, ENSMUSG00000056258, ENSMUSG00000027273	784	8	13458	6.43718112244898	1.0	0.5627314183090053	67.73392880837335
GOTERM_CC_DIRECT	GO:0030285~integral component of synaptic vesicle membrane	3	0.3508771929824561	0.07493520408123594	ENSMUSG00000024403, ENSMUSG00000056296, ENSMUSG00000053025	784	8	13458	6.43718112244898	1.0	0.5627314183090053	67.73392880837335
GOTERM_BP_DIRECT	GO:0000077~DNA damage checkpoint	5	0.5847953216374269	0.075901372594463	ENSMUSG00000024824, ENSMUSG00000061589, ENSMUSG00000027490, ENSMUSG00000037461, ENSMUSG00000032119	728	28	12544	3.076923076923077	1.0	0.9270334196769129	75.668031865466
GOTERM_BP_DIRECT	GO:0007269~neurotransmitter secretion	5	0.5847953216374269	0.075901372594463	ENSMUSG00000026452, ENSMUSG00000038665, ENSMUSG00000027273, ENSMUSG00000026797, ENSMUSG00000066392	728	28	12544	3.076923076923077	1.0	0.9270334196769129	75.668031865466
GOTERM_BP_DIRECT	GO:0048169~regulation of long-term neuronal synaptic plasticity	5	0.5847953216374269	0.075901372594463	ENSMUSG00000026959, ENSMUSG00000049583, ENSMUSG00000022415, ENSMUSG00000030209, ENSMUSG00000057897	728	28	12544	3.076923076923077	1.0	0.9270334196769129	75.668031865466
GOTERM_CC_DIRECT	GO:0009986~cell surface	37	4.3274853801169595	0.0764352979069999	ENSMUSG00000016346, ENSMUSG00000038319, ENSMUSG00000029838, ENSMUSG00000039419, ENSMUSG00000053063, ENSMUSG00000061576, ENSMUSG00000030786, ENSMUSG00000069581, ENSMUSG00000024486, ENSMUSG00000034845, ENSMUSG00000059208, ENSMUSG00000029711, ENSMUSG00000056258, ENSMUSG00000041380, ENSMUSG00000063887, ENSMUSG00000015829, ENSMUSG00000032589, ENSMUSG00000005089, ENSMUSG00000034402, ENSMUSG00000023274,…	784	483	13458	1.3149797185955128	1.0	0.5630276820305753	68.48549742148087
GOTERM_MF_DIRECT	GO:0004972~NMDA glutamate receptor activity	3	0.3508771929824561	0.07652949234302267	ENSMUSG00000026959, ENSMUSG00000059456, ENSMUSG00000030209	712	8	12075	6.359726123595506	1.0	0.7946563952790351	70.85211901103014
GOTERM_MF_DIRECT	GO:0008066~glutamate receptor activity	3	0.3508771929824561	0.07652949234302267	ENSMUSG00000063239, ENSMUSG00000019828, ENSMUSG00000049583	712	8	12075	6.359726123595506	1.0	0.7946563952790351	70.85211901103014
GOTERM_BP_DIRECT	GO:0018107~peptidyl-threonine phosphorylation	6	0.7017543859649122	0.07957070033042288	ENSMUSG00000042978, ENSMUSG00000027177, ENSMUSG00000063358, ENSMUSG00000024122, ENSMUSG00000040390, ENSMUSG00000022812	728	40	12544	2.5846153846153848	1.0	0.9339993046515855	77.34109638381604
GOTERM_BP_DIRECT	GO:0021549~cerebellum development	6	0.7017543859649122	0.07957070033042288	ENSMUSG00000031393, ENSMUSG00000030302, ENSMUSG00000029838, ENSMUSG00000039057, ENSMUSG00000005893, ENSMUSG00000057880	728	40	12544	2.5846153846153848	1.0	0.9339993046515855	77.34109638381604
GOTERM_BP_DIRECT	GO:0045893~positive regulation of transcription, DNA-templated	36	4.2105263157894735	0.0802397826602725	ENSMUSG00000040761, ENSMUSG00000025246, ENSMUSG00000013833, ENSMUSG00000019256, ENSMUSG00000029359, ENSMUSG00000056493, ENSMUSG00000022360, ENSMUSG00000031393, ENSMUSG00000061887, ENSMUSG00000029711, ENSMUSG00000032119, ENSMUSG00000032481, ENSMUSG00000021767, ENSMUSG00000090125, ENSMUSG00000051177, ENSMUSG00000022463, ENSMUSG00000027358, ENSMUSG00000027490, ENSMUSG00000024955, ENSMUSG00000038375,…	728	471	12544	1.317001469867712	1.0	0.9335144158408706	77.6342144402216
GOTERM_BP_DIRECT	GO:1900273~positive regulation of long-term synaptic potentiation	4	0.46783625730994155	0.08266285732886415	ENSMUSG00000003575, ENSMUSG00000030854, ENSMUSG00000053310, ENSMUSG00000030209	728	18	12544	3.8290598290598292	1.0	0.9370141180678888	78.66605794029384
GOTERM_BP_DIRECT	GO:2000311~regulation of alpha-amino-3-hydroxy-5-methyl-4-isoxazole propionate selective glutamate receptor activity	4	0.46783625730994155	0.08266285732886415	ENSMUSG00000046182, ENSMUSG00000022494, ENSMUSG00000063887, ENSMUSG00000066189	728	18	12544	3.8290598290598292	1.0	0.9370141180678888	78.66605794029384
GOTERM_BP_DIRECT	GO:1903861~positive regulation of dendrite extension	4	0.46783625730994155	0.08266285732886415	ENSMUSG00000038780, ENSMUSG00000026452, ENSMUSG00000024008, ENSMUSG00000030731	728	18	12544	3.8290598290598292	1.0	0.9370141180678888	78.66605794029384
GOTERM_BP_DIRECT	GO:1900006~positive regulation of dendrite development	4	0.46783625730994155	0.08266285732886415	ENSMUSG00000003575, ENSMUSG00000038084, ENSMUSG00000040276, ENSMUSG00000020173	728	18	12544	3.8290598290598292	1.0	0.9370141180678888	78.66605794029384
GOTERM_BP_DIRECT	GO:0030036~actin cytoskeleton organization	13	1.5204678362573099	0.08458998841892529	ENSMUSG00000032875, ENSMUSG00000009681, ENSMUSG00000017631, ENSMUSG00000029095, ENSMUSG00000037679, ENSMUSG00000022099, ENSMUSG00000027296, ENSMUSG00000000416, ENSMUSG00000041115, ENSMUSG00000028906, ENSMUSG00000025422, ENSMUSG00000034312, ENSMUSG00000020900	728	133	12544	1.6842105263157894	1.0	0.9392364907871926	79.45444585677114
GOTERM_MF_DIRECT	GO:0042923~neuropeptide binding	4	0.46783625730994155	0.08579346962067168	ENSMUSG00000046856, ENSMUSG00000031364, ENSMUSG00000033774, ENSMUSG00000025905	712	18	12075	3.7687265917602994	1.0	0.8250071541276149	75.06515801494082
KEGG_PATHWAY	mmu04144:Endocytosis	19	2.2222222222222223	0.08915765656235553	ENSMUSG00000035152, ENSMUSG00000038780, ENSMUSG00000018909, ENSMUSG00000029621, ENSMUSG00000020375, ENSMUSG00000041115, ENSMUSG00000025422, ENSMUSG00000033916, ENSMUSG00000017132, ENSMUSG00000028488, ENSMUSG00000060279, ENSMUSG00000032216, ENSMUSG00000047126, ENSMUSG00000032193, ENSMUSG00000034902, ENSMUSG00000026825, ENSMUSG00000066278, ENSMUSG00000034312, ENSMUSG00000029053	290	231	5205	1.4762651141961487	0.9999999997317139	0.4158139642983407	69.94562210378166
GOTERM_BP_DIRECT	GO:0030336~negative regulation of cell migration	10	1.1695906432748537	0.08945115035274867	ENSMUSG00000009681, ENSMUSG00000020262, ENSMUSG00000029838, ENSMUSG00000017631, ENSMUSG00000014813, ENSMUSG00000020189, ENSMUSG00000039202, ENSMUSG00000030257, ENSMUSG00000031778, ENSMUSG00000041957	728	93	12544	1.8527708850289495	1.0	0.9469681200245555	81.32272278825333
GOTERM_CC_DIRECT	GO:0044297~cell body	10	1.1695906432748537	0.09115665858607343	ENSMUSG00000018411, ENSMUSG00000026235, ENSMUSG00000028222, ENSMUSG00000030161, ENSMUSG00000031748, ENSMUSG00000029711, ENSMUSG00000025437, ENSMUSG00000055471, ENSMUSG00000059456, ENSMUSG00000022812	784	93	13458	1.8457867017774854	1.0	0.6232015301156172	75.04426229646877
GOTERM_BP_DIRECT	GO:0061337~cardiac conduction	3	0.3508771929824561	0.09210782150523053	ENSMUSG00000011751, ENSMUSG00000049281, ENSMUSG00000057123	728	9	12544	5.743589743589744	1.0	0.9499893482412967	82.27475635035329
GOTERM_BP_DIRECT	GO:0045760~positive regulation of action potential	3	0.3508771929824561	0.09210782150523053	ENSMUSG00000019429, ENSMUSG00000069601, ENSMUSG00000028854	728	9	12544	5.743589743589744	1.0	0.9499893482412967	82.27475635035329
GOTERM_BP_DIRECT	GO:0086002~cardiac muscle cell action potential involved in contraction	3	0.3508771929824561	0.09210782150523053	ENSMUSG00000049281, ENSMUSG00000040118, ENSMUSG00000041957	728	9	12544	5.743589743589744	1.0	0.9499893482412967	82.27475635035329
GOTERM_BP_DIRECT	GO:0007213~G-protein coupled acetylcholine receptor signaling pathway	3	0.3508771929824561	0.09210782150523053	ENSMUSG00000032773, ENSMUSG00000042671, ENSMUSG00000051177	728	9	12544	5.743589743589744	1.0	0.9499893482412967	82.27475635035329
GOTERM_CC_DIRECT	GO:0030315~T-tubule	7	0.8187134502923977	0.09226879573091107	ENSMUSG00000047126, ENSMUSG00000069833, ENSMUSG00000075318, ENSMUSG00000096146, ENSMUSG00000040118, ENSMUSG00000069601, ENSMUSG00000028854	784	54	13458	2.2251984126984126	1.0	0.6208776467351014	75.48408919990597
GOTERM_CC_DIRECT	GO:0005768~endosome	38	4.444444444444445	0.0929168066872712	ENSMUSG00000029333, ENSMUSG00000040276, ENSMUSG00000031153, ENSMUSG00000027366, ENSMUSG00000041444, ENSMUSG00000020375, ENSMUSG00000067889, ENSMUSG00000025422, ENSMUSG00000044252, ENSMUSG00000050812, ENSMUSG00000030731, ENSMUSG00000033916, ENSMUSG00000027692, ENSMUSG00000006711, ENSMUSG00000041263, ENSMUSG00000027270, ENSMUSG00000027273, ENSMUSG00000066278, ENSMUSG00000074238, ENSMUSG00000037907,…	784	507	13458	1.286589783842531	1.0	0.6167077693397085	75.73702471443401
GOTERM_CC_DIRECT	GO:0005794~Golgi apparatus	75	8.771929824561402	0.09353392988999995	ENSMUSG00000028053, ENSMUSG00000025854, ENSMUSG00000029093, ENSMUSG00000032252, ENSMUSG00000030643, ENSMUSG00000020175, ENSMUSG00000045994, ENSMUSG00000031112, ENSMUSG00000050796, ENSMUSG00000032216, ENSMUSG00000041263, ENSMUSG00000039278, ENSMUSG00000034891, ENSMUSG00000034612, ENSMUSG00000022463, ENSMUSG00000049336, ENSMUSG00000030058, ENSMUSG00000025789, ENSMUSG00000030161, ENSMUSG00000033124,…	784	1094	13458	1.1768155616908553	1.0	0.61252059268496	75.97564309115103
GOTERM_BP_DIRECT	GO:0032968~positive regulation of transcription elongation from RNA polymerase II promoter	4	0.46783625730994155	0.09411383236094871	ENSMUSG00000024002, ENSMUSG00000002052, ENSMUSG00000004936, ENSMUSG00000053411	728	19	12544	3.62753036437247	1.0	0.9517395610935568	82.96306064071003
GOTERM_BP_DIRECT	GO:0042311~vasodilation	4	0.46783625730994155	0.09411383236094871	ENSMUSG00000031755, ENSMUSG00000063856, ENSMUSG00000006818, ENSMUSG00000063142	728	19	12544	3.62753036437247	1.0	0.9517395610935568	82.96306064071003
GOTERM_BP_DIRECT	GO:0007271~synaptic transmission, cholinergic	4	0.46783625730994155	0.09411383236094871	ENSMUSG00000030525, ENSMUSG00000032773, ENSMUSG00000039059, ENSMUSG00000074939	728	19	12544	3.62753036437247	1.0	0.9517395610935568	82.96306064071003
GOTERM_BP_DIRECT	GO:0071398~cellular response to fatty acid	4	0.46783625730994155	0.09411383236094871	ENSMUSG00000019429, ENSMUSG00000023018, ENSMUSG00000032193, ENSMUSG00000027490	728	19	12544	3.62753036437247	1.0	0.9517395610935568	82.96306064071003
GOTERM_CC_DIRECT	GO:0035327~transcriptionally active chromatin	4	0.46783625730994155	0.09497054750524882	ENSMUSG00000002052, ENSMUSG00000036181, ENSMUSG00000049470, ENSMUSG00000034259	784	19	13458	3.613856068743287	1.0	0.6117873783568262	76.5226909581647
GOTERM_CC_DIRECT	GO:0097440~apical dendrite	4	0.46783625730994155	0.09497054750524882	ENSMUSG00000020435, ENSMUSG00000032356, ENSMUSG00000029101, ENSMUSG00000059456	784	19	13458	3.613856068743287	1.0	0.6117873783568262	76.5226909581647
GOTERM_CC_DIRECT	GO:0030673~axolemma	4	0.46783625730994155	0.09497054750524882	ENSMUSG00000030525, ENSMUSG00000096146, ENSMUSG00000039419, ENSMUSG00000005089	784	19	13458	3.613856068743287	1.0	0.6117873783568262	76.5226909581647
GOTERM_CC_DIRECT	GO:0000407~pre-autophagosomal structure	4	0.46783625730994155	0.09497054750524882	ENSMUSG00000033124, ENSMUSG00000038295, ENSMUSG00000017119, ENSMUSG00000015837	784	19	13458	3.613856068743287	1.0	0.6117873783568262	76.5226909581647
GOTERM_CC_DIRECT	GO:0016459~myosin complex	6	0.7017543859649122	0.09499730956693117	ENSMUSG00000034593, ENSMUSG00000030739, ENSMUSG00000039057, ENSMUSG00000039824, ENSMUSG00000074652, ENSMUSG00000020900	784	42	13458	2.452259475218659	1.0	0.6053979673490595	76.53277071420776
KEGG_PATHWAY	mmu04071:Sphingolipid signaling pathway	11	1.2865497076023393	0.09562870204581754	ENSMUSG00000041769, ENSMUSG00000032908, ENSMUSG00000045038, ENSMUSG00000063358, ENSMUSG00000004936, ENSMUSG00000024122, ENSMUSG00000020366, ENSMUSG00000029053, ENSMUSG00000059409, ENSMUSG00000051177, ENSMUSG00000029120	290	113	5205	1.7471772963075982	0.9999999999501302	0.431526236454964	72.58129789594409
GOTERM_MF_DIRECT	GO:0001965~G-protein alpha-subunit binding	5	0.5847953216374269	0.09714113952635355	ENSMUSG00000020524, ENSMUSG00000035620, ENSMUSG00000029101, ENSMUSG00000052087, ENSMUSG00000042671	712	30	12075	2.8265449438202244	1.0	0.8565246063094487	79.44990380126472
GOTERM_CC_DIRECT	GO:0042383~sarcolemma	11	1.2865497076023393	0.09753963803487822	ENSMUSG00000021870, ENSMUSG00000047126, ENSMUSG00000069833, ENSMUSG00000040907, ENSMUSG00000050556, ENSMUSG00000096146, ENSMUSG00000024112, ENSMUSG00000069601, ENSMUSG00000028854, ENSMUSG00000022565, ENSMUSG00000033953	784	108	13458	1.7483701814058958	1.0	0.609215887710003	77.47215888213894
GOTERM_CC_DIRECT	GO:0043234~protein complex	40	4.678362573099415	0.09787259301015439	ENSMUSG00000009681, ENSMUSG00000016346, ENSMUSG00000001986, ENSMUSG00000042700, ENSMUSG00000028906, ENSMUSG00000026797, ENSMUSG00000031393, ENSMUSG00000060279, ENSMUSG00000061887, ENSMUSG00000031748, ENSMUSG00000038949, ENSMUSG00000032481, ENSMUSG00000026825, ENSMUSG00000041308, ENSMUSG00000066392, ENSMUSG00000053877, ENSMUSG00000063142, ENSMUSG00000021061, ENSMUSG00000027358, ENSMUSG00000032572,…	784	542	13458	1.2668499133970932	1.0	0.6042591397081374	77.59255864080782
GOTERM_BP_DIRECT	GO:0007157~heterophilic cell-cell adhesion via plasma membrane cell adhesion molecules	6	0.7017543859649122	0.10134595204412863	ENSMUSG00000012017, ENSMUSG00000049336, ENSMUSG00000013033, ENSMUSG00000005338, ENSMUSG00000052372, ENSMUSG00000063887	728	43	12544	2.4042933810375673	1.0	0.9609179117146701	85.24083972010601
GOTERM_BP_DIRECT	GO:0010506~regulation of autophagy	6	0.7017543859649122	0.10134595204412863	ENSMUSG00000018411, ENSMUSG00000025417, ENSMUSG00000025759, ENSMUSG00000028278, ENSMUSG00000025437, ENSMUSG00000052105	728	43	12544	2.4042933810375673	1.0	0.9609179117146701	85.24083972010601
GOTERM_BP_DIRECT	GO:0007218~neuropeptide signaling pathway	6	0.7017543859649122	0.10134595204412863	ENSMUSG00000068747, ENSMUSG00000046856, ENSMUSG00000039278, ENSMUSG00000033774, ENSMUSG00000023236, ENSMUSG00000025905	728	43	12544	2.4042933810375673	1.0	0.9609179117146701	85.24083972010601
GOTERM_CC_DIRECT	GO:0000786~nucleosome	5	0.5847953216374269	0.10316874734883248	ENSMUSG00000036181, ENSMUSG00000021767, ENSMUSG00000056895, ENSMUSG00000090112, ENSMUSG00000078851	784	31	13458	2.7686800526662276	1.0	0.618503993036426	79.42892488783161
GOTERM_BP_DIRECT	GO:0032148~activation of protein kinase B activity	4	0.46783625730994155	0.10617219173796315	ENSMUSG00000020189, ENSMUSG00000024122, ENSMUSG00000045318, ENSMUSG00000029053	728	20	12544	3.4461538461538463	1.0	0.9655975298075858	86.59746123220853
GOTERM_BP_DIRECT	GO:0050905~neuromuscular process	4	0.46783625730994155	0.10617219173796315	ENSMUSG00000031393, ENSMUSG00000023033, ENSMUSG00000026959, ENSMUSG00000028931	728	20	12544	3.4461538461538463	1.0	0.9655975298075858	86.59746123220853
GOTERM_MF_DIRECT	GO:0030276~clathrin binding	6	0.7017543859649122	0.10660209432149173	ENSMUSG00000035152, ENSMUSG00000062542, ENSMUSG00000026452, ENSMUSG00000000538, ENSMUSG00000027849, ENSMUSG00000030731	712	43	12075	2.36640972040763	1.0	0.8769520894572377	82.5427774025095
GOTERM_CC_DIRECT	GO:0030658~transport vesicle membrane	4	0.46783625730994155	0.10712101698341403	ENSMUSG00000079657, ENSMUSG00000019852, ENSMUSG00000041308, ENSMUSG00000030731	784	20	13458	3.433163265306122	1.0	0.6270474160333391	80.70692212533278
GOTERM_BP_DIRECT	GO:0043087~regulation of GTPase activity	8	0.9356725146198831	0.1098161796205527	ENSMUSG00000052920, ENSMUSG00000050310, ENSMUSG00000026235, ENSMUSG00000041351, ENSMUSG00000038665, ENSMUSG00000026812, ENSMUSG00000042700, ENSMUSG00000056486	728	70	12544	1.9692307692307693	1.0	0.9684408002473037	87.54280817806148
GOTERM_MF_DIRECT	GO:0016747~transferase activity, transferring acyl groups other than amino-acyl groups	4	0.46783625730994155	0.11005145959885308	ENSMUSG00000067597, ENSMUSG00000023832, ENSMUSG00000021767, ENSMUSG00000046610	712	20	12075	3.3918539325842696	1.0	0.8800854096758935	83.5577467722348
GOTERM_MF_DIRECT	GO:0004683~calmodulin-dependent protein kinase activity	4	0.46783625730994155	0.11005145959885308	ENSMUSG00000027296, ENSMUSG00000059456, ENSMUSG00000024617, ENSMUSG00000057897	712	20	12075	3.3918539325842696	1.0	0.8800854096758935	83.5577467722348
GOTERM_BP_DIRECT	GO:0040011~locomotion	3	0.3508771929824561	0.11085517968292834	ENSMUSG00000030302, ENSMUSG00000019969, ENSMUSG00000025318	728	10	12544	5.1692307692307695	1.0	0.9684000516457678	87.8005932420976
GOTERM_BP_DIRECT	GO:1900025~negative regulation of substrate adhesion-dependent cell spreading	3	0.3508771929824561	0.11085517968292834	ENSMUSG00000027750, ENSMUSG00000022099, ENSMUSG00000074238	728	10	12544	5.1692307692307695	1.0	0.9684000516457678	87.8005932420976
GOTERM_BP_DIRECT	GO:0050884~neuromuscular process controlling posture	3	0.3508771929824561	0.11085517968292834	ENSMUSG00000031393, ENSMUSG00000045114, ENSMUSG00000017167	728	10	12544	5.1692307692307695	1.0	0.9684000516457678	87.8005932420976
GOTERM_BP_DIRECT	GO:0007340~acrosome reaction	3	0.3508771929824561	0.11085517968292834	ENSMUSG00000027849, ENSMUSG00000039202, ENSMUSG00000052102	728	10	12544	5.1692307692307695	1.0	0.9684000516457678	87.8005932420976
GOTERM_CC_DIRECT	GO:0044224~juxtaparanode region of axon	3	0.3508771929824561	0.11158820101070513	ENSMUSG00000028931, ENSMUSG00000040724, ENSMUSG00000039419	784	10	13458	5.1497448979591836	1.0	0.6370001080282823	82.06224391854823
GOTERM_BP_DIRECT	GO:0016553~base conversion or substitution editing	2	0.23391812865497078	0.11255744524571984	ENSMUSG00000027951, ENSMUSG00000020262	728	2	12544	17.230769230769234	1.0	0.96904181827413	88.21208485571053
GOTERM_BP_DIRECT	GO:2000058~regulation of protein ubiquitination involved in ubiquitin-dependent protein catabolic process	2	0.23391812865497078	0.11255744524571984	ENSMUSG00000025326, ENSMUSG00000059456	728	2	12544	17.230769230769234	1.0	0.96904181827413	88.21208485571053
GOTERM_BP_DIRECT	GO:0009069~serine family amino acid metabolic process	2	0.23391812865497078	0.11255744524571984	ENSMUSG00000001323, ENSMUSG00000021048	728	2	12544	17.230769230769234	1.0	0.96904181827413	88.21208485571053
GOTERM_BP_DIRECT	GO:0071109~superior temporal gyrus development	2	0.23391812865497078	0.11255744524571984	ENSMUSG00000039419, ENSMUSG00000022812	728	2	12544	17.230769230769234	1.0	0.96904181827413	88.21208485571053
GOTERM_BP_DIRECT	GO:0060466~activation of meiosis involved in egg activation	2	0.23391812865497078	0.11255744524571984	ENSMUSG00000051177, ENSMUSG00000057897	728	2	12544	17.230769230769234	1.0	0.96904181827413	88.21208485571053
GOTERM_BP_DIRECT	GO:0002692~negative regulation of cellular extravasation	2	0.23391812865497078	0.11255744524571984	ENSMUSG00000009681, ENSMUSG00000017631	728	2	12544	17.230769230769234	1.0	0.96904181827413	88.21208485571053
GOTERM_BP_DIRECT	GO:0043314~negative regulation of neutrophil degranulation	2	0.23391812865497078	0.11255744524571984	ENSMUSG00000009681, ENSMUSG00000017631	728	2	12544	17.230769230769234	1.0	0.96904181827413	88.21208485571053
GOTERM_CC_DIRECT	GO:0044307~dendritic branch	2	0.23391812865497078	0.11298105744732433	ENSMUSG00000026959, ENSMUSG00000040407	784	2	13458	17.16581632653061	1.0	0.6359603555531437	82.46634872371888
GOTERM_CC_DIRECT	GO:0005924~cell-substrate adherens junction	2	0.23391812865497078	0.11298105744732433	ENSMUSG00000025006, ENSMUSG00000039103	784	2	13458	17.16581632653061	1.0	0.6359603555531437	82.46634872371888
GOTERM_CC_DIRECT	GO:0016324~apical plasma membrane	20	2.3391812865497075	0.11312890630002186	ENSMUSG00000033060, ENSMUSG00000030525, ENSMUSG00000029334, ENSMUSG00000028854, ENSMUSG00000067889, ENSMUSG00000027692, ENSMUSG00000031112, ENSMUSG00000030302, ENSMUSG00000060279, ENSMUSG00000030583, ENSMUSG00000024479, ENSMUSG00000037533, ENSMUSG00000014813, ENSMUSG00000045180, ENSMUSG00000052105, ENSMUSG00000041488, ENSMUSG00000096764, ENSMUSG00000063142, ENSMUSG00000029053, ENSMUSG00000022565	784	242	13458	1.418662506324844	1.0	0.6306780794967908	82.5087422696948
GOTERM_MF_DIRECT	GO:0005313~L-glutamate transmembrane transporter activity	3	0.3508771929824561	0.1138612820771427	ENSMUSG00000019082, ENSMUSG00000027010, ENSMUSG00000005089	712	10	12075	5.087780898876404	1.0	0.883888762296918	84.61449908416473
GOTERM_MF_DIRECT	GO:0016301~kinase activity	45	5.263157894736842	0.11415537562875833	ENSMUSG00000009681, ENSMUSG00000029334, ENSMUSG00000025854, ENSMUSG00000050271, ENSMUSG00000029516, ENSMUSG00000041245, ENSMUSG00000021385, ENSMUSG00000024617, ENSMUSG00000031112, ENSMUSG00000027692, ENSMUSG00000052920, ENSMUSG00000027177, ENSMUSG00000028289, ENSMUSG00000025758, ENSMUSG00000061578, ENSMUSG00000027296, ENSMUSG00000027298, ENSMUSG00000059456, ENSMUSG00000057897, ENSMUSG00000042978,…	712	621	12075	1.228932584269663	1.0	0.8793734143856651	84.69337377530763
GOTERM_BP_DIRECT	GO:0030182~neuron differentiation	10	1.1695906432748537	0.11425928606308398	ENSMUSG00000020661, ENSMUSG00000027457, ENSMUSG00000031393, ENSMUSG00000030302, ENSMUSG00000006024, ENSMUSG00000019969, ENSMUSG00000052372, ENSMUSG00000004936, ENSMUSG00000022996, ENSMUSG00000033066	728	98	12544	1.7582417582417582	1.0	0.9696607736196119	88.61034924604625
GOTERM_MF_DIRECT	GO:0004692~cGMP-dependent protein kinase activity	2	0.23391812865497078	0.11430147630154296	ENSMUSG00000052920, ENSMUSG00000029334	712	2	12075	16.95926966292135	1.0	0.8745157424436939	84.73241660200344
GOTERM_MF_DIRECT	GO:0031403~lithium ion binding	2	0.23391812865497078	0.11430147630154296	ENSMUSG00000027531, ENSMUSG00000032788	712	2	12075	16.95926966292135	1.0	0.8745157424436939	84.73241660200344
GOTERM_MF_DIRECT	GO:0003726~double-stranded RNA adenosine deaminase activity	2	0.23391812865497078	0.11430147630154296	ENSMUSG00000027951, ENSMUSG00000020262	712	2	12075	16.95926966292135	1.0	0.8745157424436939	84.73241660200344
GOTERM_MF_DIRECT	GO:0001639~PLC activating G-protein coupled glutamate receptor activity	2	0.23391812865497078	0.11430147630154296	ENSMUSG00000019828, ENSMUSG00000049583	712	2	12075	16.95926966292135	1.0	0.8745157424436939	84.73241660200344
GOTERM_MF_DIRECT	GO:0070740~tubulin-glutamic acid ligase activity	2	0.23391812865497078	0.11430147630154296	ENSMUSG00000020308, ENSMUSG00000036745	712	2	12075	16.95926966292135	1.0	0.8745157424436939	84.73241660200344
GOTERM_MF_DIRECT	GO:0047485~protein N-terminus binding	11	1.2865497076023393	0.11815636081706185	ENSMUSG00000031393, ENSMUSG00000001175, ENSMUSG00000016346, ENSMUSG00000050556, ENSMUSG00000026812, ENSMUSG00000032481, ENSMUSG00000004936, ENSMUSG00000027273, ENSMUSG00000026797, ENSMUSG00000004110, ENSMUSG00000022565	712	111	12075	1.6806483449741876	1.0	0.8785196564336903	85.72953071129118
GOTERM_BP_DIRECT	GO:0050806~positive regulation of synaptic transmission	4	0.46783625730994155	0.1187958335166583	ENSMUSG00000020524, ENSMUSG00000029053, ENSMUSG00000030209, ENSMUSG00000030898	728	21	12544	3.2820512820512824	1.0	0.9728616790050982	89.61083925804405
GOTERM_BP_DIRECT	GO:0006626~protein targeting to mitochondrion	4	0.46783625730994155	0.1187958335166583	ENSMUSG00000029020, ENSMUSG00000047205, ENSMUSG00000021704, ENSMUSG00000093904	728	21	12544	3.2820512820512824	1.0	0.9728616790050982	89.61083925804405
GOTERM_BP_DIRECT	GO:0017158~regulation of calcium ion-dependent exocytosis	4	0.46783625730994155	0.1187958335166583	ENSMUSG00000062542, ENSMUSG00000026452, ENSMUSG00000027849, ENSMUSG00000030731	728	21	12544	3.2820512820512824	1.0	0.9728616790050982	89.61083925804405
GOTERM_CC_DIRECT	GO:0015629~actin cytoskeleton	16	1.8713450292397662	0.1211422282234455	ENSMUSG00000040860, ENSMUSG00000029095, ENSMUSG00000030994, ENSMUSG00000041444, ENSMUSG00000029621, ENSMUSG00000009739, ENSMUSG00000029516, ENSMUSG00000028906, ENSMUSG00000020900, ENSMUSG00000038453, ENSMUSG00000069833, ENSMUSG00000032827, ENSMUSG00000043079, ENSMUSG00000000416, ENSMUSG00000027273, ENSMUSG00000030695	784	185	13458	1.4846111417539987	1.0	0.6517764957186658	84.66880378243263
GOTERM_BP_DIRECT	GO:0009409~response to cold	5	0.5847953216374269	0.12147486785329015	ENSMUSG00000019796, ENSMUSG00000058756, ENSMUSG00000006818, ENSMUSG00000039278, ENSMUSG00000036510	728	33	12544	2.6107226107226107	1.0	0.9741921409667932	90.16207759798446
GOTERM_BP_DIRECT	GO:0051017~actin filament bundle assembly	5	0.5847953216374269	0.12147486785329015	ENSMUSG00000030000, ENSMUSG00000022099, ENSMUSG00000029106, ENSMUSG00000045180, ENSMUSG00000033066	728	33	12544	2.6107226107226107	1.0	0.9741921409667932	90.16207759798446
GOTERM_BP_DIRECT	GO:0055085~transmembrane transport	23	2.690058479532164	0.12166514559449991	ENSMUSG00000020331, ENSMUSG00000016346, ENSMUSG00000019082, ENSMUSG00000027010, ENSMUSG00000034402, ENSMUSG00000040441, ENSMUSG00000038319, ENSMUSG00000050556, ENSMUSG00000028033, ENSMUSG00000058441, ENSMUSG00000029408, ENSMUSG00000030102, ENSMUSG00000040724, ENSMUSG00000041771, ENSMUSG00000028854, ENSMUSG00000000197, ENSMUSG00000023033, ENSMUSG00000025759, ENSMUSG00000056258, ENSMUSG00000024112,…	728	290	12544	1.3665782493368699	1.0	0.9734115707734375	90.20015990529578
GOTERM_MF_DIRECT	GO:0032947~protein complex scaffold	6	0.7017543859649122	0.12326059329745191	ENSMUSG00000020331, ENSMUSG00000023018, ENSMUSG00000018428, ENSMUSG00000040407, ENSMUSG00000041957, ENSMUSG00000050812	712	45	12075	2.2612359550561796	1.0	0.8850101176784952	86.95626592555963
GOTERM_MF_DIRECT	GO:0017124~SH3 domain binding	11	1.2865497076023393	0.12333575765500376	ENSMUSG00000018411, ENSMUSG00000024824, ENSMUSG00000063856, ENSMUSG00000045038, ENSMUSG00000037902, ENSMUSG00000029516, ENSMUSG00000000416, ENSMUSG00000022436, ENSMUSG00000017167, ENSMUSG00000034255, ENSMUSG00000039716	712	112	12075	1.6656425561797752	1.0	0.8803859033877911	86.97357044349106
GOTERM_BP_DIRECT	GO:0006906~vesicle fusion	6	0.7017543859649122	0.12576268848357175	ENSMUSG00000027457, ENSMUSG00000062542, ENSMUSG00000026452, ENSMUSG00000027849, ENSMUSG00000041488, ENSMUSG00000030731	728	46	12544	2.2474916387959865	1.0	0.9758033059952032	90.9872498178566
GOTERM_BP_DIRECT	GO:1901215~negative regulation of neuron death	6	0.7017543859649122	0.12576268848357175	ENSMUSG00000007653, ENSMUSG00000029711, ENSMUSG00000029104, ENSMUSG00000030102, ENSMUSG00000049313, ENSMUSG00000013858	728	46	12544	2.2474916387959865	1.0	0.9758033059952032	90.9872498178566
KEGG_PATHWAY	mmu04514:Cell adhesion molecules (CAMs)	10	1.1695906432748537	0.1274252724793912	ENSMUSG00000030786, ENSMUSG00000047085, ENSMUSG00000023274, ENSMUSG00000005338, ENSMUSG00000049939, ENSMUSG00000063887, ENSMUSG00000017167, ENSMUSG00000039419, ENSMUSG00000066392, ENSMUSG00000040037	290	105	5205	1.70935960591133	0.9999999999999893	0.5267367211899533	82.70401248318849
KEGG_PATHWAY	mmu05210:Colorectal cancer	7	0.8187134502923977	0.12781587748128487	ENSMUSG00000060534, ENSMUSG00000000782, ENSMUSG00000063358, ENSMUSG00000004936, ENSMUSG00000020366, ENSMUSG00000020135, ENSMUSG00000022812	290	62	5205	2.0264182424916575	0.9999999999999903	0.5197760062622268	82.8034179899168
GOTERM_BP_DIRECT	GO:0007030~Golgi organization	8	0.9356725146198831	0.12926363896225074	ENSMUSG00000026211, ENSMUSG00000047126, ENSMUSG00000029516, ENSMUSG00000058569, ENSMUSG00000029104, ENSMUSG00000027465, ENSMUSG00000096054, ENSMUSG00000030643	728	73	12544	1.8883034773445733	1.0	0.9775349279493771	91.612074224839
KEGG_PATHWAY	mmu04010:MAPK signaling pathway	18	2.1052631578947367	0.12979394250071732	ENSMUSG00000032946, ENSMUSG00000030854, ENSMUSG00000031506, ENSMUSG00000018909, ENSMUSG00000040118, ENSMUSG00000063358, ENSMUSG00000004936, ENSMUSG00000066189, ENSMUSG00000020366, ENSMUSG00000033953, ENSMUSG00000018411, ENSMUSG00000009406, ENSMUSG00000017412, ENSMUSG00000032356, ENSMUSG00000024112, ENSMUSG00000024952, ENSMUSG00000022416, ENSMUSG00000004110	290	228	5205	1.4169691470054446	0.9999999999999943	0.5176620105837182	83.29877658145435
GOTERM_BP_DIRECT	GO:0007610~behavior	3	0.3508771929824561	0.13048069185949868	ENSMUSG00000041380, ENSMUSG00000034472, ENSMUSG00000025905	728	11	12544	4.699300699300699	1.0	0.977576250496489	91.81953455621529
GOTERM_BP_DIRECT	GO:0090303~positive regulation of wound healing	3	0.3508771929824561	0.13048069185949868	ENSMUSG00000024486, ENSMUSG00000045038, ENSMUSG00000022099	728	11	12544	4.699300699300699	1.0	0.977576250496489	91.81953455621529
GOTERM_BP_DIRECT	GO:0090129~positive regulation of synapse maturation	3	0.3508771929824561	0.13048069185949868	ENSMUSG00000013033, ENSMUSG00000066392, ENSMUSG00000057897	728	11	12544	4.699300699300699	1.0	0.977576250496489	91.81953455621529
GOTERM_BP_DIRECT	GO:0031629~synaptic vesicle fusion to presynaptic active zone membrane	3	0.3508771929824561	0.13048069185949868	ENSMUSG00000027273, ENSMUSG00000026797, ENSMUSG00000041488	728	11	12544	4.699300699300699	1.0	0.977576250496489	91.81953455621529
GOTERM_BP_DIRECT	GO:0034497~protein localization to pre-autophagosomal structure	3	0.3508771929824561	0.13048069185949868	ENSMUSG00000029020, ENSMUSG00000033124, ENSMUSG00000038295	728	11	12544	4.699300699300699	1.0	0.977576250496489	91.81953455621529
GOTERM_BP_DIRECT	GO:0042445~hormone metabolic process	3	0.3508771929824561	0.13048069185949868	ENSMUSG00000071054, ENSMUSG00000029104, ENSMUSG00000075702	728	11	12544	4.699300699300699	1.0	0.977576250496489	91.81953455621529
GOTERM_BP_DIRECT	GO:0014902~myotube differentiation	3	0.3508771929824561	0.13048069185949868	ENSMUSG00000068747, ENSMUSG00000063856, ENSMUSG00000022812	728	11	12544	4.699300699300699	1.0	0.977576250496489	91.81953455621529
GOTERM_CC_DIRECT	GO:0005938~cell cortex	12	1.4035087719298245	0.13068165220843736	ENSMUSG00000032216, ENSMUSG00000035620, ENSMUSG00000026812, ENSMUSG00000041444, ENSMUSG00000000416, ENSMUSG00000045180, ENSMUSG00000004936, ENSMUSG00000020173, ENSMUSG00000059456, ENSMUSG00000029053, ENSMUSG00000006356, ENSMUSG00000020900	784	129	13458	1.5968201233981965	1.0	0.6759095980418245	86.91587942323562
GOTERM_CC_DIRECT	GO:0042641~actomyosin	3	0.3508771929824561	0.1313240593923407	ENSMUSG00000034593, ENSMUSG00000030739, ENSMUSG00000020900	784	11	13458	4.6815862708719855	1.0	0.6723386647160907	87.05559317853456
GOTERM_BP_DIRECT	GO:0019722~calcium-mediated signaling	5	0.5847953216374269	0.1317373703429694	ENSMUSG00000001175, ENSMUSG00000032827, ENSMUSG00000061578, ENSMUSG00000024122, ENSMUSG00000019828	728	34	12544	2.5339366515837103	1.0	0.9776453651438555	92.02865993463743
GOTERM_BP_DIRECT	GO:0050890~cognition	5	0.5847953216374269	0.1317373703429694	ENSMUSG00000030525, ENSMUSG00000032773, ENSMUSG00000039059, ENSMUSG00000063646, ENSMUSG00000049583	728	34	12544	2.5339366515837103	1.0	0.9776453651438555	92.02865993463743
GOTERM_BP_DIRECT	GO:0060079~excitatory postsynaptic potential	5	0.5847953216374269	0.1317373703429694	ENSMUSG00000031393, ENSMUSG00000038665, ENSMUSG00000026959, ENSMUSG00000032827, ENSMUSG00000030209	728	34	12544	2.5339366515837103	1.0	0.9776453651438555	92.02865993463743
GOTERM_BP_DIRECT	GO:0051928~positive regulation of calcium ion transport	4	0.46783625730994155	0.13194163822850113	ENSMUSG00000030302, ENSMUSG00000030102, ENSMUSG00000041245, ENSMUSG00000024617	728	22	12544	3.132867132867133	1.0	0.9769818503651216	92.06217174356834
GOTERM_BP_DIRECT	GO:0032922~circadian regulation of gene expression	7	0.8187134502923977	0.13286827603406773	ENSMUSG00000020572, ENSMUSG00000055866, ENSMUSG00000029334, ENSMUSG00000062115, ENSMUSG00000019256, ENSMUSG00000068742, ENSMUSG00000030180	728	60	12544	2.01025641025641	1.0	0.9768267282285535	92.2125307992103
GOTERM_BP_DIRECT	GO:0000187~activation of MAPK activity	7	0.8187134502923977	0.13286827603406773	ENSMUSG00000030525, ENSMUSG00000027358, ENSMUSG00000063239, ENSMUSG00000018909, ENSMUSG00000004936, ENSMUSG00000055471, ENSMUSG00000019828	728	60	12544	2.01025641025641	1.0	0.9768267282285535	92.2125307992103
KEGG_PATHWAY	mmu04310:Wnt signaling pathway	11	1.2865497076023393	0.13346547370640682	ENSMUSG00000019969, ENSMUSG00000000782, ENSMUSG00000025246, ENSMUSG00000020366, ENSMUSG00000022996, ENSMUSG00000020135, ENSMUSG00000051177, ENSMUSG00000022812, ENSMUSG00000033953, ENSMUSG00000024617, ENSMUSG00000057897	290	121	5205	1.6316614420062696	0.9999999999999979	0.5204714479309891	84.18350402717446
GOTERM_BP_DIRECT	GO:0007611~learning or memory	6	0.7017543859649122	0.13445165216259525	ENSMUSG00000031364, ENSMUSG00000058756, ENSMUSG00000026959, ENSMUSG00000019969, ENSMUSG00000029104, ENSMUSG00000030209	728	47	12544	2.1996726677577745	1.0	0.9771324801334227	92.46324931634075
GOTERM_CC_DIRECT	GO:0014704~intercalated disc	6	0.7017543859649122	0.13606865152935554	ENSMUSG00000075318, ENSMUSG00000096146, ENSMUSG00000057123, ENSMUSG00000069601, ENSMUSG00000028854, ENSMUSG00000041957	784	47	13458	2.1913808076422057	1.0	0.68086271924263	88.04525584880221
GOTERM_MF_DIRECT	GO:0017075~syntaxin-1 binding	4	0.46783625730994155	0.1365896028710314	ENSMUSG00000027457, ENSMUSG00000034593, ENSMUSG00000027273, ENSMUSG00000026797	712	22	12075	3.083503575076609	1.0	0.9022522341432496	89.7107825056275
GOTERM_MF_DIRECT	GO:0070888~E-box binding	4	0.46783625730994155	0.1365896028710314	ENSMUSG00000022463, ENSMUSG00000024238, ENSMUSG00000032698, ENSMUSG00000019256	712	22	12075	3.083503575076609	1.0	0.9022522341432496	89.7107825056275
GOTERM_BP_DIRECT	GO:0048812~neuron projection morphogenesis	7	0.8187134502923977	0.14062421980937073	ENSMUSG00000019261, ENSMUSG00000040276, ENSMUSG00000039057, ENSMUSG00000004936, ENSMUSG00000017167, ENSMUSG00000032036, ENSMUSG00000033066	728	61	12544	1.9773013871374527	1.0	0.9803416285275308	93.36973960170238
KEGG_PATHWAY	mmu05231:Choline metabolism in cancer	9	1.0526315789473684	0.14321342775047616	ENSMUSG00000027346, ENSMUSG00000038665, ENSMUSG00000034731, ENSMUSG00000026812, ENSMUSG00000063358, ENSMUSG00000004936, ENSMUSG00000024122, ENSMUSG00000034902, ENSMUSG00000020366	290	93	5205	1.7369299221357062	0.9999999999999999	0.539812289869366	86.32706270107315
GOTERM_MF_DIRECT	GO:0004871~signal transducer activity	27	3.1578947368421053	0.14367700180143733	ENSMUSG00000019429, ENSMUSG00000046856, ENSMUSG00000019828, ENSMUSG00000025905, ENSMUSG00000019464, ENSMUSG00000031748, ENSMUSG00000041380, ENSMUSG00000032773, ENSMUSG00000039059, ENSMUSG00000059456, ENSMUSG00000033774, ENSMUSG00000051177, ENSMUSG00000063239, ENSMUSG00000045318, ENSMUSG00000040125, ENSMUSG00000044534, ENSMUSG00000013033, ENSMUSG00000028108, ENSMUSG00000031364, ENSMUSG00000053164,…	712	354	12075	1.2935036183584079	1.0	0.91029410222931	90.94362358588609
GOTERM_MF_DIRECT	GO:0043130~ubiquitin binding	8	0.9356725146198831	0.14430376103451203	ENSMUSG00000078970, ENSMUSG00000055866, ENSMUSG00000038375, ENSMUSG00000027466, ENSMUSG00000051675, ENSMUSG00000017119, ENSMUSG00000015837, ENSMUSG00000068742	712	74	12075	1.833434558153659	1.0	0.9073883387063724	91.04571819731649
GOTERM_BP_DIRECT	GO:0046488~phosphatidylinositol metabolic process	4	0.46783625730994155	0.14556594939271672	ENSMUSG00000025417, ENSMUSG00000034902, ENSMUSG00000029055, ENSMUSG00000051177	728	23	12544	2.996655518394649	1.0	0.982438179912183	94.0202130558959
GOTERM_BP_DIRECT	GO:0046686~response to cadmium ion	4	0.46783625730994155	0.14556594939271672	ENSMUSG00000006818, ENSMUSG00000028890, ENSMUSG00000020366, ENSMUSG00000057897	728	23	12544	2.996655518394649	1.0	0.982438179912183	94.0202130558959
GOTERM_BP_DIRECT	GO:1990138~neuron projection extension	4	0.46783625730994155	0.14556594939271672	ENSMUSG00000027750, ENSMUSG00000047787, ENSMUSG00000020387, ENSMUSG00000029053	728	23	12544	2.996655518394649	1.0	0.982438179912183	94.0202130558959
GOTERM_MF_DIRECT	GO:0001786~phosphatidylserine binding	5	0.5847953216374269	0.14831890754057936	ENSMUSG00000062542, ENSMUSG00000026452, ENSMUSG00000027849, ENSMUSG00000020189, ENSMUSG00000030731	712	35	12075	2.422752808988764	1.0	0.9100181146420431	91.67464650023267
KEGG_PATHWAY	mmu04919:Thyroid hormone signaling pathway	10	1.1695906432748537	0.15002758162830218	ENSMUSG00000058756, ENSMUSG00000040907, ENSMUSG00000063358, ENSMUSG00000004936, ENSMUSG00000024122, ENSMUSG00000013833, ENSMUSG00000028854, ENSMUSG00000018076, ENSMUSG00000051177, ENSMUSG00000022812	290	109	5205	1.64663081303385	1.0	0.5503163514864747	87.66269812468624
GOTERM_MF_DIRECT	GO:0005272~sodium channel activity	4	0.46783625730994155	0.15059986597238978	ENSMUSG00000020331, ENSMUSG00000000197, ENSMUSG00000023033, ENSMUSG00000049281	712	23	12075	2.9494382022471908	1.0	0.9098391708277336	92.01327633279148
GOTERM_BP_DIRECT	GO:0032801~receptor catabolic process	3	0.3508771929824561	0.1508199444392922	ENSMUSG00000038780, ENSMUSG00000032216, ENSMUSG00000032571	728	12	12544	4.3076923076923075	1.0	0.9844392598164342	94.64546519130957
GOTERM_BP_DIRECT	GO:0006337~nucleosome disassembly	3	0.3508771929824561	0.1508199444392922	ENSMUSG00000023018, ENSMUSG00000032481, ENSMUSG00000078851	728	12	12544	4.3076923076923075	1.0	0.9844392598164342	94.64546519130957
GOTERM_BP_DIRECT	GO:0010738~regulation of protein kinase A signaling	3	0.3508771929824561	0.1508199444392922	ENSMUSG00000018428, ENSMUSG00000024083, ENSMUSG00000030209	728	12	12544	4.3076923076923075	1.0	0.9844392598164342	94.64546519130957
GOTERM_BP_DIRECT	GO:0035970~peptidyl-threonine dephosphorylation	3	0.3508771929824561	0.1508199444392922	ENSMUSG00000026181, ENSMUSG00000047205, ENSMUSG00000049225	728	12	12544	4.3076923076923075	1.0	0.9844392598164342	94.64546519130957
GOTERM_BP_DIRECT	GO:0051492~regulation of stress fiber assembly	3	0.3508771929824561	0.1508199444392922	ENSMUSG00000026812, ENSMUSG00000021013, ENSMUSG00000043079	728	12	12544	4.3076923076923075	1.0	0.9844392598164342	94.64546519130957
KEGG_PATHWAY	mmu00310:Lysine degradation	6	0.7017543859649122	0.1509622057262654	ENSMUSG00000061589, ENSMUSG00000028053, ENSMUSG00000034807, ENSMUSG00000023832, ENSMUSG00000038384, ENSMUSG00000042308	290	51	5205	2.1115618661257605	1.0	0.5453372911644143	87.83619956840715
GOTERM_CC_DIRECT	GO:0005814~centriole	10	1.1695906432748537	0.1572520408690503	ENSMUSG00000040860, ENSMUSG00000037979, ENSMUSG00000020776, ENSMUSG00000023345, ENSMUSG00000030994, ENSMUSG00000021013, ENSMUSG00000025758, ENSMUSG00000046111, ENSMUSG00000029104, ENSMUSG00000039523	784	105	13458	1.6348396501457725	1.0	0.7319625877850796	91.66378108921734
GOTERM_BP_DIRECT	GO:0009887~organ morphogenesis	8	0.9356725146198831	0.15765890089236684	ENSMUSG00000027358, ENSMUSG00000058756, ENSMUSG00000060445, ENSMUSG00000001300, ENSMUSG00000032481, ENSMUSG00000063358, ENSMUSG00000022996, ENSMUSG00000022812	728	77	12544	1.7902097902097904	1.0	0.9868357529759023	95.3672154050671
GOTERM_MF_DIRECT	GO:0019905~syntaxin binding	8	0.9356725146198831	0.15914216211761467	ENSMUSG00000062542, ENSMUSG00000006024, ENSMUSG00000026452, ENSMUSG00000022829, ENSMUSG00000027849, ENSMUSG00000058569, ENSMUSG00000026797, ENSMUSG00000030731	712	76	12075	1.7851862803075105	1.0	0.9188823600481987	93.17036670513401
GOTERM_BP_DIRECT	GO:0006904~vesicle docking involved in exocytosis	4	0.46783625730994155	0.15962498914714762	ENSMUSG00000050556, ENSMUSG00000036943, ENSMUSG00000053799, ENSMUSG00000026797	728	24	12544	2.8717948717948723	1.0	0.9871025689745477	95.55705701563893
GOTERM_BP_DIRECT	GO:0006342~chromatin silencing	4	0.46783625730994155	0.15962498914714762	ENSMUSG00000031393, ENSMUSG00000061589, ENSMUSG00000002052, ENSMUSG00000078851	728	24	12544	2.8717948717948723	1.0	0.9871025689745477	95.55705701563893
GOTERM_BP_DIRECT	GO:0046854~phosphatidylinositol phosphorylation	4	0.46783625730994155	0.15962498914714762	ENSMUSG00000026447, ENSMUSG00000027531, ENSMUSG00000020658, ENSMUSG00000033530	728	24	12544	2.8717948717948723	1.0	0.9871025689745477	95.55705701563893
GOTERM_BP_DIRECT	GO:0034727~piecemeal microautophagy of nucleus	2	0.23391812865497078	0.16399826308542773	ENSMUSG00000033124, ENSMUSG00000038295	728	3	12544	11.487179487179489	1.0	0.9882310407857268	95.95332539885338
GOTERM_BP_DIRECT	GO:0097155~fasciculation of sensory neuron axon	2	0.23391812865497078	0.16399826308542773	ENSMUSG00000026235, ENSMUSG00000045039	728	3	12544	11.487179487179489	1.0	0.9882310407857268	95.95332539885338
GOTERM_BP_DIRECT	GO:0044805~late nucleophagy	2	0.23391812865497078	0.16399826308542773	ENSMUSG00000033124, ENSMUSG00000038295	728	3	12544	11.487179487179489	1.0	0.9882310407857268	95.95332539885338
GOTERM_BP_DIRECT	GO:0060313~negative regulation of blood vessel remodeling	2	0.23391812865497078	0.16399826308542773	ENSMUSG00000009681, ENSMUSG00000017631	728	3	12544	11.487179487179489	1.0	0.9882310407857268	95.95332539885338
GOTERM_BP_DIRECT	GO:0019230~proprioception	2	0.23391812865497078	0.16399826308542773	ENSMUSG00000031393, ENSMUSG00000067724	728	3	12544	11.487179487179489	1.0	0.9882310407857268	95.95332539885338
GOTERM_BP_DIRECT	GO:0021692~cerebellar Purkinje cell layer morphogenesis	2	0.23391812865497078	0.16399826308542773	ENSMUSG00000030302, ENSMUSG00000067889	728	3	12544	11.487179487179489	1.0	0.9882310407857268	95.95332539885338
GOTERM_BP_DIRECT	GO:1900126~negative regulation of hyaluronan biosynthetic process	2	0.23391812865497078	0.16399826308542773	ENSMUSG00000060279, ENSMUSG00000047126	728	3	12544	11.487179487179489	1.0	0.9882310407857268	95.95332539885338
GOTERM_BP_DIRECT	GO:1900078~positive regulation of cellular response to insulin stimulus	2	0.23391812865497078	0.16399826308542773	ENSMUSG00000034593, ENSMUSG00000024955	728	3	12544	11.487179487179489	1.0	0.9882310407857268	95.95332539885338
GOTERM_BP_DIRECT	GO:0043114~regulation of vascular permeability	2	0.23391812865497078	0.16399826308542773	ENSMUSG00000009681, ENSMUSG00000017631	728	3	12544	11.487179487179489	1.0	0.9882310407857268	95.95332539885338
GOTERM_BP_DIRECT	GO:0032417~positive regulation of sodium:proton antiporter activity	2	0.23391812865497078	0.16399826308542773	ENSMUSG00000029359, ENSMUSG00000051177	728	3	12544	11.487179487179489	1.0	0.9882310407857268	95.95332539885338
GOTERM_BP_DIRECT	GO:0040013~negative regulation of locomotion	2	0.23391812865497078	0.16399826308542773	ENSMUSG00000041380, ENSMUSG00000049583	728	3	12544	11.487179487179489	1.0	0.9882310407857268	95.95332539885338
GOTERM_BP_DIRECT	GO:2000344~positive regulation of acrosome reaction	2	0.23391812865497078	0.16399826308542773	ENSMUSG00000024112, ENSMUSG00000051177	728	3	12544	11.487179487179489	1.0	0.9882310407857268	95.95332539885338
GOTERM_CC_DIRECT	GO:0000139~Golgi membrane	28	3.274853801169591	0.16440522318398335	ENSMUSG00000041444, ENSMUSG00000032252, ENSMUSG00000024083, ENSMUSG00000020175, ENSMUSG00000067889, ENSMUSG00000031112, ENSMUSG00000045994, ENSMUSG00000029544, ENSMUSG00000050796, ENSMUSG00000034612, ENSMUSG00000022463, ENSMUSG00000030058, ENSMUSG00000041351, ENSMUSG00000034463, ENSMUSG00000039357, ENSMUSG00000058569, ENSMUSG00000038296, ENSMUSG00000028830, ENSMUSG00000043857, ENSMUSG00000021712,…	784	380	13458	1.2648496240601503	1.0	0.7439753429333196	92.63440014915486
GOTERM_BP_DIRECT	GO:0007193~adenylate cyclase-inhibiting G-protein coupled receptor signaling pathway	5	0.5847953216374269	0.16450479418508196	ENSMUSG00000019429, ENSMUSG00000041380, ENSMUSG00000005580, ENSMUSG00000020431, ENSMUSG00000050783	728	37	12544	2.3284823284823286	1.0	0.9879524675423894	95.99700266207574
GOTERM_BP_DIRECT	GO:0043407~negative regulation of MAP kinase activity	5	0.5847953216374269	0.16450479418508196	ENSMUSG00000030854, ENSMUSG00000043683, ENSMUSG00000052087, ENSMUSG00000049313, ENSMUSG00000022812	728	37	12544	2.3284823284823286	1.0	0.9879524675423894	95.99700266207574
GOTERM_CC_DIRECT	GO:0097513~myosin II filament	2	0.23391812865497078	0.1645963838438596	ENSMUSG00000030739, ENSMUSG00000020900	784	3	13458	11.443877551020407	1.0	0.7394610201259206	92.65883282196661
GOTERM_CC_DIRECT	GO:1902710~GABA receptor complex	2	0.23391812865497078	0.1645963838438596	ENSMUSG00000007653, ENSMUSG00000010803	784	3	13458	11.443877551020407	1.0	0.7394610201259206	92.65883282196661
GOTERM_MF_DIRECT	GO:0005086~ARF guanyl-nucleotide exchange factor activity	4	0.46783625730994155	0.16504301616343198	ENSMUSG00000017132, ENSMUSG00000019852, ENSMUSG00000041115, ENSMUSG00000034312	712	24	12075	2.8265449438202244	1.0	0.9234908374525043	93.87593666846215
KEGG_PATHWAY	mmu04530:Tight junction	7	0.8187134502923977	0.1661717160608143	ENSMUSG00000041769, ENSMUSG00000045038, ENSMUSG00000030739, ENSMUSG00000074652, ENSMUSG00000029053, ENSMUSG00000020900, ENSMUSG00000029120	290	67	5205	1.875193000514668	1.0	0.5758869279897013	90.361484121432
GOTERM_MF_DIRECT	GO:0016917~GABA receptor activity	2	0.23391812865497078	0.16646180516516623	ENSMUSG00000007653, ENSMUSG00000010803	712	3	12075	11.306179775280897	1.0	0.9220778784920556	94.03509988176376
GOTERM_MF_DIRECT	GO:0008332~low voltage-gated calcium channel activity	2	0.23391812865497078	0.16646180516516623	ENSMUSG00000024112, ENSMUSG00000022416	712	3	12075	11.306179775280897	1.0	0.9220778784920556	94.03509988176376
GOTERM_MF_DIRECT	GO:0004741~[pyruvate dehydrogenase (lipoamide)] phosphatase activity	2	0.23391812865497078	0.16646180516516623	ENSMUSG00000049225, ENSMUSG00000033624	712	3	12075	11.306179775280897	1.0	0.9220778784920556	94.03509988176376
GOTERM_MF_DIRECT	GO:0055077~gap junction hemi-channel activity	2	0.23391812865497078	0.16646180516516623	ENSMUSG00000058441, ENSMUSG00000057123	712	3	12075	11.306179775280897	1.0	0.9220778784920556	94.03509988176376
GOTERM_MF_DIRECT	GO:2001070~starch binding	2	0.23391812865497078	0.16646180516516623	ENSMUSG00000027346, ENSMUSG00000055493	712	3	12075	11.306179775280897	1.0	0.9220778784920556	94.03509988176376
GOTERM_MF_DIRECT	GO:0008273~calcium, potassium:sodium antiporter activity	2	0.23391812865497078	0.16646180516516623	ENSMUSG00000037996, ENSMUSG00000041771	712	3	12075	11.306179775280897	1.0	0.9220778784920556	94.03509988176376
GOTERM_MF_DIRECT	GO:0004722~protein serine/threonine phosphatase activity	6	0.7017543859649122	0.16963972004346345	ENSMUSG00000026181, ENSMUSG00000041769, ENSMUSG00000055493, ENSMUSG00000038582, ENSMUSG00000049225, ENSMUSG00000029120	712	50	12075	2.0351123595505616	1.0	0.9229699976576613	94.37767406315038
GOTERM_BP_DIRECT	GO:0016337~single organismal cell-cell adhesion	9	1.0526315789473684	0.17053565780941668	ENSMUSG00000033060, ENSMUSG00000030786, ENSMUSG00000049336, ENSMUSG00000024421, ENSMUSG00000020340, ENSMUSG00000019969, ENSMUSG00000041957, ENSMUSG00000040037, ENSMUSG00000032174	728	93	12544	1.6674937965260543	1.0	0.989514052181091	96.48398280317552
GOTERM_MF_DIRECT	GO:0048487~beta-tubulin binding	5	0.5847953216374269	0.1711910993853637	ENSMUSG00000034891, ENSMUSG00000019261, ENSMUSG00000018428, ENSMUSG00000029104, ENSMUSG00000036745	712	37	12075	2.291793197692074	1.0	0.9217814429013801	94.53814139471585
GOTERM_BP_DIRECT	GO:0042542~response to hydrogen peroxide	6	0.7017543859649122	0.1716998213581749	ENSMUSG00000063856, ENSMUSG00000006818, ENSMUSG00000031748, ENSMUSG00000059456, ENSMUSG00000031112, ENSMUSG00000034994	728	51	12544	2.0271493212669682	1.0	0.989464876322592	96.57130080967558
GOTERM_BP_DIRECT	GO:0001967~suckling behavior	3	0.3508771929824561	0.17172458610354135	ENSMUSG00000044308, ENSMUSG00000026959, ENSMUSG00000030209	728	13	12544	3.9763313609467454	1.0	0.9890618238737215	96.57313585460845
GOTERM_BP_DIRECT	GO:0071625~vocalization behavior	3	0.3508771929824561	0.17172458610354135	ENSMUSG00000030739, ENSMUSG00000039419, ENSMUSG00000066392	728	13	12544	3.9763313609467454	1.0	0.9890618238737215	96.57313585460845
GOTERM_BP_DIRECT	GO:0035584~calcium-mediated signaling using intracellular calcium source	3	0.3508771929824561	0.17172458610354135	ENSMUSG00000049336, ENSMUSG00000013033, ENSMUSG00000022099	728	13	12544	3.9763313609467454	1.0	0.9890618238737215	96.57313585460845
GOTERM_BP_DIRECT	GO:0006661~phosphatidylinositol biosynthetic process	3	0.3508771929824561	0.17172458610354135	ENSMUSG00000027531, ENSMUSG00000029330, ENSMUSG00000034902	728	13	12544	3.9763313609467454	1.0	0.9890618238737215	96.57313585460845
GOTERM_BP_DIRECT	GO:0071361~cellular response to ethanol	3	0.3508771929824561	0.17172458610354135	ENSMUSG00000020661, ENSMUSG00000006818, ENSMUSG00000045038	728	13	12544	3.9763313609467454	1.0	0.9890618238737215	96.57313585460845
GOTERM_BP_DIRECT	GO:0051489~regulation of filopodium assembly	3	0.3508771929824561	0.17172458610354135	ENSMUSG00000032827, ENSMUSG00000037754, ENSMUSG00000022099	728	13	12544	3.9763313609467454	1.0	0.9890618238737215	96.57313585460845
GOTERM_BP_DIRECT	GO:0030500~regulation of bone mineralization	3	0.3508771929824561	0.17172458610354135	ENSMUSG00000028108, ENSMUSG00000017119, ENSMUSG00000059456	728	13	12544	3.9763313609467454	1.0	0.9890618238737215	96.57313585460845
GOTERM_CC_DIRECT	GO:0031985~Golgi cisterna	3	0.3508771929824561	0.17278443033772273	ENSMUSG00000029516, ENSMUSG00000030643, ENSMUSG00000049313	784	13	13458	3.961342229199372	1.0	0.7531472824527058	93.63725791845572
GOTERM_BP_DIRECT	GO:0050728~negative regulation of inflammatory response	7	0.8187134502923977	0.17362761762102752	ENSMUSG00000009681, ENSMUSG00000030525, ENSMUSG00000028053, ENSMUSG00000017631, ENSMUSG00000043683, ENSMUSG00000027298, ENSMUSG00000032109	728	65	12544	1.8556213017751482	1.0	0.9892466268624527	96.71140831050369
GOTERM_BP_DIRECT	GO:0017157~regulation of exocytosis	4	0.46783625730994155	0.174075215662102	ENSMUSG00000034593, ENSMUSG00000079657, ENSMUSG00000022829, ENSMUSG00000021700	728	25	12544	2.7569230769230773	1.0	0.9889778337074397	96.74315629223523
KEGG_PATHWAY	mmu04611:Platelet activation	10	1.1695906432748537	0.17448440202151966	ENSMUSG00000032946, ENSMUSG00000052920, ENSMUSG00000029334, ENSMUSG00000052698, ENSMUSG00000063358, ENSMUSG00000030102, ENSMUSG00000005580, ENSMUSG00000029053, ENSMUSG00000020431, ENSMUSG00000051177	290	113	5205	1.5883429966432712	1.0	0.5882341437526011	91.527825861957
GOTERM_BP_DIRECT	GO:0001662~behavioral fear response	5	0.5847953216374269	0.17602263438881047	ENSMUSG00000031393, ENSMUSG00000021684, ENSMUSG00000041380, ENSMUSG00000030209, ENSMUSG00000004110	728	38	12544	2.2672064777327936	1.0	0.9891770061803792	96.87794799581026
GOTERM_BP_DIRECT	GO:0000381~regulation of alternative mRNA splicing, via spliceosome	5	0.5847953216374269	0.17602263438881047	ENSMUSG00000024268, ENSMUSG00000008658, ENSMUSG00000032580, ENSMUSG00000022139, ENSMUSG00000025576	728	38	12544	2.2672064777327936	1.0	0.9891770061803792	96.87794799581026
GOTERM_MF_DIRECT	GO:0003954~NADH dehydrogenase activity	3	0.3508771929824561	0.17607651795420723	ENSMUSG00000005510, ENSMUSG00000013593, ENSMUSG00000020153	712	13	12075	3.9136776145203114	1.0	0.9247855481486886	95.01592412355451
GOTERM_MF_DIRECT	GO:0000146~microfilament motor activity	3	0.3508771929824561	0.17607651795420723	ENSMUSG00000034593, ENSMUSG00000030739, ENSMUSG00000020900	712	13	12075	3.9136776145203114	1.0	0.9247855481486886	95.01592412355451
GOTERM_MF_DIRECT	GO:0030169~low-density lipoprotein particle binding	3	0.3508771929824561	0.17607651795420723	ENSMUSG00000032193, ENSMUSG00000042286, ENSMUSG00000049313	712	13	12075	3.9136776145203114	1.0	0.9247855481486886	95.01592412355451
KEGG_PATHWAY	mmu05142:Chagas disease (American trypanosomiasis)	8	0.9356725146198831	0.17616155546460613	ENSMUSG00000041769, ENSMUSG00000031748, ENSMUSG00000020681, ENSMUSG00000063358, ENSMUSG00000020366, ENSMUSG00000020431, ENSMUSG00000051177, ENSMUSG00000029120	290	83	5205	1.7299542999584543	1.0	0.5849958867111664	91.74675071906954
KEGG_PATHWAY	mmu04722:Neurotrophin signaling pathway	10	1.1695906432748537	0.18087179336269693	ENSMUSG00000068747, ENSMUSG00000001175, ENSMUSG00000019969, ENSMUSG00000063358, ENSMUSG00000004936, ENSMUSG00000024122, ENSMUSG00000020366, ENSMUSG00000022812, ENSMUSG00000024617, ENSMUSG00000057897	290	114	5205	1.574410163339383	1.0	0.5886887006926073	92.33400255219274
GOTERM_BP_DIRECT	GO:0045860~positive regulation of protein kinase activity	6	0.7017543859649122	0.1815809924273012	ENSMUSG00000023274, ENSMUSG00000029711, ENSMUSG00000032827, ENSMUSG00000019969, ENSMUSG00000059456, ENSMUSG00000025422	728	52	12544	1.9881656804733727	1.0	0.9904022721655539	97.23429252479325
KEGG_PATHWAY	mmu04260:Cardiac muscle contraction	7	0.8187134502923977	0.1827435425130004	ENSMUSG00000017412, ENSMUSG00000079941, ENSMUSG00000040907, ENSMUSG00000040118, ENSMUSG00000066189, ENSMUSG00000028854, ENSMUSG00000061518	290	69	5205	1.8208395802098951	1.0	0.5860255127770604	92.55646957430082
KEGG_PATHWAY	mmu05032:Morphine addiction	8	0.9356725146198831	0.1837247660452323	ENSMUSG00000007653, ENSMUSG00000021684, ENSMUSG00000031748, ENSMUSG00000018909, ENSMUSG00000010803, ENSMUSG00000029054, ENSMUSG00000005580, ENSMUSG00000020431	290	84	5205	1.70935960591133	1.0	0.5814966376430843	92.67069932252103
GOTERM_CC_DIRECT	GO:0005884~actin filament	7	0.8187134502923977	0.18461205192102198	ENSMUSG00000044534, ENSMUSG00000034593, ENSMUSG00000026812, ENSMUSG00000022099, ENSMUSG00000020173, ENSMUSG00000020135, ENSMUSG00000033066	784	66	13458	1.8206168831168832	1.0	0.7733966846808522	94.83801602712147
GOTERM_CC_DIRECT	GO:0005654~nucleoplasm	113	13.216374269005849	0.18465764899967763	ENSMUSG00000003575, ENSMUSG00000001986, ENSMUSG00000028053, ENSMUSG00000040761, ENSMUSG00000032580, ENSMUSG00000019256, ENSMUSG00000056895, ENSMUSG00000022708, ENSMUSG00000020572, ENSMUSG00000024824, ENSMUSG00000020262, ENSMUSG00000025409, ENSMUSG00000048047, ENSMUSG00000027580, ENSMUSG00000042308, ENSMUSG00000015829, ENSMUSG00000048249, ENSMUSG00000034891, ENSMUSG00000022463, ENSMUSG00000032788,…	784	1776	13458	1.0921943946497517	1.0	0.7688975211247036	94.84220644047517
GOTERM_MF_DIRECT	GO:0008270~zinc ion binding	61	7.1345029239766085	0.18481327038870413	ENSMUSG00000033060, ENSMUSG00000003226, ENSMUSG00000028053, ENSMUSG00000032580, ENSMUSG00000029095, ENSMUSG00000040721, ENSMUSG00000006356, ENSMUSG00000058301, ENSMUSG00000061911, ENSMUSG00000021767, ENSMUSG00000005893, ENSMUSG00000023274, ENSMUSG00000024955, ENSMUSG00000032788, ENSMUSG00000020387, ENSMUSG00000017491, ENSMUSG00000034949, ENSMUSG00000039068, ENSMUSG00000026743, ENSMUSG00000037736,…	712	906	12075	1.1418492819406205	1.0	0.9319717088305906	95.77431897020061
KEGG_PATHWAY	mmu04150:mTOR signaling pathway	6	0.7017543859649122	0.18819744726269896	ENSMUSG00000050310, ENSMUSG00000011096, ENSMUSG00000028278, ENSMUSG00000026812, ENSMUSG00000063358, ENSMUSG00000024122	290	55	5205	1.9579937304075237	1.0	0.5846653469807153	93.17119655871394
KEGG_PATHWAY	mmu05223:Non-small cell lung cancer	6	0.7017543859649122	0.18819744726269896	ENSMUSG00000027490, ENSMUSG00000063358, ENSMUSG00000004936, ENSMUSG00000055471, ENSMUSG00000024122, ENSMUSG00000017491	290	55	5205	1.9579937304075237	1.0	0.5846653469807153	93.17119655871394
GOTERM_BP_DIRECT	GO:0045776~negative regulation of blood pressure	4	0.46783625730994155	0.1888736283152011	ENSMUSG00000019429, ENSMUSG00000057123, ENSMUSG00000039059, ENSMUSG00000057880	728	26	12544	2.6508875739644973	1.0	0.9918897172242107	97.64383813545018
GOTERM_BP_DIRECT	GO:0051602~response to electrical stimulus	4	0.46783625730994155	0.1888736283152011	ENSMUSG00000006818, ENSMUSG00000029711, ENSMUSG00000016349, ENSMUSG00000040407	728	26	12544	2.6508875739644973	1.0	0.9918897172242107	97.64383813545018
GOTERM_MF_DIRECT	GO:0008017~microtubule binding	15	1.7543859649122806	0.1907131956878548	ENSMUSG00000038084, ENSMUSG00000020308, ENSMUSG00000024277, ENSMUSG00000052087, ENSMUSG00000030498, ENSMUSG00000063646, ENSMUSG00000018411, ENSMUSG00000019261, ENSMUSG00000034201, ENSMUSG00000018428, ENSMUSG00000041298, ENSMUSG00000052105, ENSMUSG00000052852, ENSMUSG00000026825, ENSMUSG00000040811	712	183	12075	1.390104070731258	1.0	0.9355075122701726	96.22384388175664
GOTERM_MF_DIRECT	GO:0008013~beta-catenin binding	8	0.9356725146198831	0.19075872748117473	ENSMUSG00000019969, ENSMUSG00000000782, ENSMUSG00000025246, ENSMUSG00000045180, ENSMUSG00000042308, ENSMUSG00000020135, ENSMUSG00000030209, ENSMUSG00000022812	712	80	12075	1.6959269662921348	1.0	0.9328623968063973	96.22713217894734
KEGG_PATHWAY	mmu04012:ErbB signaling pathway	8	0.9356725146198831	0.19142123854717613	ENSMUSG00000009406, ENSMUSG00000024486, ENSMUSG00000063358, ENSMUSG00000004936, ENSMUSG00000020366, ENSMUSG00000022812, ENSMUSG00000024617, ENSMUSG00000057897	290	85	5205	1.6892494929006086	1.0	0.5851051280723708	93.51217988493468
GOTERM_MF_DIRECT	GO:0008092~cytoskeletal protein binding	7	0.8187134502923977	0.19161034585830275	ENSMUSG00000040276, ENSMUSG00000030161, ENSMUSG00000027624, ENSMUSG00000028906, ENSMUSG00000069601, ENSMUSG00000030695, ENSMUSG00000022565	712	66	12075	1.7987104187946885	1.0	0.9310607202142588	96.28814449660138
GOTERM_BP_DIRECT	GO:0007187~G-protein coupled receptor signaling pathway, coupled to cyclic nucleotide second messenger	3	0.3508771929824561	0.19306102236439446	ENSMUSG00000046856, ENSMUSG00000033774, ENSMUSG00000025905	728	14	12544	3.6923076923076925	1.0	0.9925100784616862	97.85238143286996
GOTERM_BP_DIRECT	GO:0043149~stress fiber assembly	3	0.3508771929824561	0.19306102236439446	ENSMUSG00000025006, ENSMUSG00000018909, ENSMUSG00000059456	728	14	12544	3.6923076923076925	1.0	0.9925100784616862	97.85238143286996
GOTERM_BP_DIRECT	GO:0048268~clathrin coat assembly	3	0.3508771929824561	0.19306102236439446	ENSMUSG00000035152, ENSMUSG00000020297, ENSMUSG00000070000	728	14	12544	3.6923076923076925	1.0	0.9925100784616862	97.85238143286996
GOTERM_BP_DIRECT	GO:0006349~regulation of gene expression by genetic imprinting	3	0.3508771929824561	0.19306102236439446	ENSMUSG00000020661, ENSMUSG00000031393, ENSMUSG00000022812	728	14	12544	3.6923076923076925	1.0	0.9925100784616862	97.85238143286996
GOTERM_BP_DIRECT	GO:0007212~dopamine receptor signaling pathway	3	0.3508771929824561	0.19306102236439446	ENSMUSG00000020297, ENSMUSG00000031748, ENSMUSG00000029104	728	14	12544	3.6923076923076925	1.0	0.9925100784616862	97.85238143286996
GOTERM_BP_DIRECT	GO:0090162~establishment of epithelial cell polarity	3	0.3508771929824561	0.19306102236439446	ENSMUSG00000017132, ENSMUSG00000020776, ENSMUSG00000030583	728	14	12544	3.6923076923076925	1.0	0.9925100784616862	97.85238143286996
GOTERM_BP_DIRECT	GO:0030878~thyroid gland development	3	0.3508771929824561	0.19306102236439446	ENSMUSG00000058756, ENSMUSG00000063358, ENSMUSG00000004936	728	14	12544	3.6923076923076925	1.0	0.9925100784616862	97.85238143286996
GOTERM_CC_DIRECT	GO:0005912~adherens junction	6	0.7017543859649122	0.19377261278947697	ENSMUSG00000011751, ENSMUSG00000033960, ENSMUSG00000030329, ENSMUSG00000025666, ENSMUSG00000041245, ENSMUSG00000041957	784	53	13458	1.9432999614940314	1.0	0.7823696643593827	95.61913271813383
GOTERM_CC_DIRECT	GO:0032433~filopodium tip	3	0.3508771929824561	0.19422496611014864	ENSMUSG00000060279, ENSMUSG00000034593, ENSMUSG00000063887	784	14	13458	3.6783892128279887	1.0	0.7788277283877527	95.6546930051802
GOTERM_MF_DIRECT	GO:0005230~extracellular ligand-gated ion channel activity	4	0.46783625730994155	0.19504645312285304	ENSMUSG00000030525, ENSMUSG00000007653, ENSMUSG00000010803, ENSMUSG00000029054	712	26	12075	2.6091184096802076	1.0	0.9320205679509949	96.52506569304795
KEGG_PATHWAY	mmu04062:Chemokine signaling pathway	11	1.2865497076023393	0.1965371917257671	ENSMUSG00000032946, ENSMUSG00000018909, ENSMUSG00000063358, ENSMUSG00000004936, ENSMUSG00000031778, ENSMUSG00000005580, ENSMUSG00000059456, ENSMUSG00000029053, ENSMUSG00000020431, ENSMUSG00000051177, ENSMUSG00000022812	290	132	5205	1.4956896551724137	1.0	0.5895039057694444	94.02120871213256
GOTERM_MF_DIRECT	GO:0005003~ephrin receptor activity	3	0.3508771929824561	0.19784243962655354	ENSMUSG00000029869, ENSMUSG00000026235, ENSMUSG00000028289	712	14	12075	3.634129213483146	1.0	0.9322981727037878	96.70733149872322
GOTERM_MF_DIRECT	GO:0005521~lamin binding	3	0.3508771929824561	0.19784243962655354	ENSMUSG00000044700, ENSMUSG00000096054, ENSMUSG00000051177	712	14	12075	3.634129213483146	1.0	0.9322981727037878	96.70733149872322
GOTERM_MF_DIRECT	GO:0008179~adenylate cyclase binding	3	0.3508771929824561	0.19784243962655354	ENSMUSG00000001175, ENSMUSG00000030525, ENSMUSG00000020524	712	14	12075	3.634129213483146	1.0	0.9322981727037878	96.70733149872322
KEGG_PATHWAY	mmu04918:Thyroid hormone synthesis	6	0.7017543859649122	0.19798739848465943	ENSMUSG00000063856, ENSMUSG00000040907, ENSMUSG00000030102, ENSMUSG00000005580, ENSMUSG00000020431, ENSMUSG00000051177	290	56	5205	1.9230295566502462	1.0	0.5862626118241612	94.15864873707802
GOTERM_BP_DIRECT	GO:0030155~regulation of cell adhesion	5	0.5847953216374269	0.1998307788720756	ENSMUSG00000017132, ENSMUSG00000033060, ENSMUSG00000024421, ENSMUSG00000027834, ENSMUSG00000059456	728	40	12544	2.1538461538461537	1.0	0.9935652944528626	98.15309562594263
GOTERM_BP_DIRECT	GO:0030334~regulation of cell migration	7	0.8187134502923977	0.20026215432281919	ENSMUSG00000038453, ENSMUSG00000024421, ENSMUSG00000039103, ENSMUSG00000030123, ENSMUSG00000059456, ENSMUSG00000026640, ENSMUSG00000021990	728	68	12544	1.7737556561085974	1.0	0.9933850716463305	98.17084246780962
GOTERM_BP_DIRECT	GO:0007264~small GTPase mediated signal transduction	17	1.9883040935672516	0.20219622737059048	ENSMUSG00000032946, ENSMUSG00000029333, ENSMUSG00000041444, ENSMUSG00000034472, ENSMUSG00000030134, ENSMUSG00000021700, ENSMUSG00000030643, ENSMUSG00000020175, ENSMUSG00000021712, ENSMUSG00000025422, ENSMUSG00000032356, ENSMUSG00000079657, ENSMUSG00000037533, ENSMUSG00000043670, ENSMUSG00000036943, ENSMUSG00000028149, ENSMUSG00000039716	728	219	12544	1.3375482964524061	1.0	0.9934818828984177	98.24844979362138
GOTERM_CC_DIRECT	GO:0030027~lamellipodium	13	1.5204678362573099	0.20340499009427498	ENSMUSG00000026812, ENSMUSG00000029359, ENSMUSG00000040724, ENSMUSG00000030123, ENSMUSG00000021990, ENSMUSG00000020900, ENSMUSG00000038453, ENSMUSG00000032827, ENSMUSG00000022438, ENSMUSG00000023800, ENSMUSG00000027273, ENSMUSG00000041488, ENSMUSG00000059456	784	157	13458	1.421373326400624	1.0	0.7915873377562999	96.32078773124222
GOTERM_BP_DIRECT	GO:0035725~sodium ion transmembrane transport	4	0.46783625730994155	0.2039780261407978	ENSMUSG00000020331, ENSMUSG00000000197, ENSMUSG00000075318, ENSMUSG00000049281	728	27	12544	2.552706552706553	1.0	0.9935494176807492	98.31718627087906
GOTERM_BP_DIRECT	GO:0010976~positive regulation of neuron projection development	11	1.2865497076023393	0.20795522591297494	ENSMUSG00000030854, ENSMUSG00000060534, ENSMUSG00000036564, ENSMUSG00000029838, ENSMUSG00000029711, ENSMUSG00000032827, ENSMUSG00000025586, ENSMUSG00000059456, ENSMUSG00000059409, ENSMUSG00000040037, ENSMUSG00000057897	728	128	12544	1.4807692307692308	1.0	0.9939920693888713	98.46153973822084
GOTERM_BP_DIRECT	GO:0050852~T cell receptor signaling pathway	5	0.5847953216374269	0.21208012597911854	ENSMUSG00000017412, ENSMUSG00000019969, ENSMUSG00000063358, ENSMUSG00000027466, ENSMUSG00000044813	728	41	12544	2.1013133208255157	1.0	0.9944241432249901	98.59885561322133
GOTERM_BP_DIRECT	GO:0045599~negative regulation of fat cell differentiation	5	0.5847953216374269	0.21208012597911854	ENSMUSG00000068747, ENSMUSG00000006818, ENSMUSG00000027490, ENSMUSG00000095098, ENSMUSG00000022996	728	41	12544	2.1013133208255157	1.0	0.9944241432249901	98.59885561322133
GOTERM_BP_DIRECT	GO:0035914~skeletal muscle cell differentiation	5	0.5847953216374269	0.21208012597911854	ENSMUSG00000003949, ENSMUSG00000028634, ENSMUSG00000005148, ENSMUSG00000001419, ENSMUSG00000034994	728	41	12544	2.1013133208255157	1.0	0.9944241432249901	98.59885561322133
GOTERM_BP_DIRECT	GO:0031397~negative regulation of protein ubiquitination	5	0.5847953216374269	0.21208012597911854	ENSMUSG00000055866, ENSMUSG00000045038, ENSMUSG00000018909, ENSMUSG00000034472, ENSMUSG00000076431	728	41	12544	2.1013133208255157	1.0	0.9944241432249901	98.59885561322133
GOTERM_BP_DIRECT	GO:0008344~adult locomotory behavior	6	0.7017543859649122	0.2124048403316735	ENSMUSG00000031393, ENSMUSG00000023033, ENSMUSG00000040907, ENSMUSG00000026959, ENSMUSG00000026812, ENSMUSG00000026825	728	55	12544	1.8797202797202799	1.0	0.9942519946514925	98.60915878875976
GOTERM_BP_DIRECT	GO:0001696~gastric acid secretion	2	0.23391812865497078	0.21246116578030055	ENSMUSG00000074939, ENSMUSG00000030898	728	4	12544	8.615384615384617	1.0	0.9940338130108614	98.61093869702377
GOTERM_BP_DIRECT	GO:0006382~adenosine to inosine editing	2	0.23391812865497078	0.21246116578030055	ENSMUSG00000027951, ENSMUSG00000020262	728	4	12544	8.615384615384617	1.0	0.9940338130108614	98.61093869702377
GOTERM_BP_DIRECT	GO:0014053~negative regulation of gamma-aminobutyric acid secretion	2	0.23391812865497078	0.21246116578030055	ENSMUSG00000039059, ENSMUSG00000057880	728	4	12544	8.615384615384617	1.0	0.9940338130108614	98.61093869702377
GOTERM_BP_DIRECT	GO:0016080~synaptic vesicle targeting	2	0.23391812865497078	0.21246116578030055	ENSMUSG00000019969, ENSMUSG00000063887	728	4	12544	8.615384615384617	1.0	0.9940338130108614	98.61093869702377
GOTERM_BP_DIRECT	GO:0060159~regulation of dopamine receptor signaling pathway	2	0.23391812865497078	0.21246116578030055	ENSMUSG00000055471, ENSMUSG00000042671	728	4	12544	8.615384615384617	1.0	0.9940338130108614	98.61093869702377
GOTERM_BP_DIRECT	GO:0015871~choline transport	2	0.23391812865497078	0.21246116578030055	ENSMUSG00000019969, ENSMUSG00000020823	728	4	12544	8.615384615384617	1.0	0.9940338130108614	98.61093869702377
GOTERM_BP_DIRECT	GO:0016264~gap junction assembly	2	0.23391812865497078	0.21246116578030055	ENSMUSG00000057123, ENSMUSG00000041957	728	4	12544	8.615384615384617	1.0	0.9940338130108614	98.61093869702377
GOTERM_BP_DIRECT	GO:0044027~hypermethylation of CpG island	2	0.23391812865497078	0.21246116578030055	ENSMUSG00000020661, ENSMUSG00000022812	728	4	12544	8.615384615384617	1.0	0.9940338130108614	98.61093869702377
GOTERM_BP_DIRECT	GO:0060971~embryonic heart tube left/right pattern formation	2	0.23391812865497078	0.21246116578030055	ENSMUSG00000045039, ENSMUSG00000030323	728	4	12544	8.615384615384617	1.0	0.9940338130108614	98.61093869702377
GOTERM_BP_DIRECT	GO:1902953~positive regulation of ER to Golgi vesicle-mediated transport	2	0.23391812865497078	0.21246116578030055	ENSMUSG00000027465, ENSMUSG00000049313	728	4	12544	8.615384615384617	1.0	0.9940338130108614	98.61093869702377
GOTERM_BP_DIRECT	GO:0039536~negative regulation of RIG-I signaling pathway	2	0.23391812865497078	0.21246116578030055	ENSMUSG00000032109, ENSMUSG00000020823	728	4	12544	8.615384615384617	1.0	0.9940338130108614	98.61093869702377
GOTERM_BP_DIRECT	GO:0090170~regulation of Golgi inheritance	2	0.23391812865497078	0.21246116578030055	ENSMUSG00000063358, ENSMUSG00000004936	728	4	12544	8.615384615384617	1.0	0.9940338130108614	98.61093869702377
GOTERM_CC_DIRECT	GO:0030130~clathrin coat of trans-Golgi network vesicle	2	0.23391812865497078	0.21321184511609642	ENSMUSG00000047126, ENSMUSG00000034940	784	4	13458	8.582908163265305	1.0	0.8045516382468698	96.92653053582731
GOTERM_CC_DIRECT	GO:0044530~supraspliceosomal complex	2	0.23391812865497078	0.21321184511609642	ENSMUSG00000058301, ENSMUSG00000027951	784	4	13458	8.582908163265305	1.0	0.8045516382468698	96.92653053582731
GOTERM_CC_DIRECT	GO:0005955~calcineurin complex	2	0.23391812865497078	0.21321184511609642	ENSMUSG00000030102, ENSMUSG00000033953	784	4	13458	8.582908163265305	1.0	0.8045516382468698	96.92653053582731
GOTERM_CC_DIRECT	GO:0032777~Piccolo NuA4 histone acetyltransferase complex	2	0.23391812865497078	0.21321184511609642	ENSMUSG00000069495, ENSMUSG00000024240	784	4	13458	8.582908163265305	1.0	0.8045516382468698	96.92653053582731
GOTERM_BP_DIRECT	GO:0006814~sodium ion transport	8	0.9356725146198831	0.2133347140389662	ENSMUSG00000020331, ENSMUSG00000000197, ENSMUSG00000023033, ENSMUSG00000040907, ENSMUSG00000075318, ENSMUSG00000049281, ENSMUSG00000041771, ENSMUSG00000028854	728	84	12544	1.6410256410256412	1.0	0.9939460669672848	98.63826936903808
GOTERM_BP_DIRECT	GO:0033365~protein localization to organelle	3	0.3508771929824561	0.21470920715357666	ENSMUSG00000031755, ENSMUSG00000040860, ENSMUSG00000047205	728	15	12544	3.4461538461538463	1.0	0.9939407030502763	98.6802474731947
GOTERM_BP_DIRECT	GO:0014912~negative regulation of smooth muscle cell migration	3	0.3508771929824561	0.21470920715357666	ENSMUSG00000052920, ENSMUSG00000036564, ENSMUSG00000020427	728	15	12544	3.4461538461538463	1.0	0.9939407030502763	98.6802474731947
GOTERM_BP_DIRECT	GO:0051770~positive regulation of nitric-oxide synthase biosynthetic process	3	0.3508771929824561	0.21470920715357666	ENSMUSG00000020572, ENSMUSG00000020366, ENSMUSG00000025586	728	15	12544	3.4461538461538463	1.0	0.9939407030502763	98.6802474731947
GOTERM_BP_DIRECT	GO:0045663~positive regulation of myoblast differentiation	3	0.3508771929824561	0.21470920715357666	ENSMUSG00000020427, ENSMUSG00000005893, ENSMUSG00000051177	728	15	12544	3.4461538461538463	1.0	0.9939407030502763	98.6802474731947
GOTERM_BP_DIRECT	GO:0050877~neurological system process	3	0.3508771929824561	0.21470920715357666	ENSMUSG00000017412, ENSMUSG00000096146, ENSMUSG00000004110	728	15	12544	3.4461538461538463	1.0	0.9939407030502763	98.6802474731947
GOTERM_BP_DIRECT	GO:0032230~positive regulation of synaptic transmission, GABAergic	3	0.3508771929824561	0.21470920715357666	ENSMUSG00000045038, ENSMUSG00000063887, ENSMUSG00000030898	728	15	12544	3.4461538461538463	1.0	0.9939407030502763	98.6802474731947
GOTERM_MF_DIRECT	GO:0046983~protein dimerization activity	12	1.4035087719298245	0.2149656036443861	ENSMUSG00000030091, ENSMUSG00000022463, ENSMUSG00000034593, ENSMUSG00000058756, ENSMUSG00000074968, ENSMUSG00000027490, ENSMUSG00000037996, ENSMUSG00000026959, ENSMUSG00000026825, ENSMUSG00000019256, ENSMUSG00000063887, ENSMUSG00000001419	712	142	12075	1.4331777179933534	1.0	0.945772084998611	97.6425274335584
GOTERM_MF_DIRECT	GO:0004971~AMPA glutamate receptor activity	2	0.23391812865497078	0.21555438771401655	ENSMUSG00000001986, ENSMUSG00000020524	712	4	12075	8.479634831460675	1.0	0.9440327841177635	97.66975710550511
GOTERM_MF_DIRECT	GO:0005042~netrin receptor activity	2	0.23391812865497078	0.21555438771401655	ENSMUSG00000025876, ENSMUSG00000060534	712	4	12075	8.479634831460675	1.0	0.9440327841177635	97.66975710550511
GOTERM_MF_DIRECT	GO:0045309~protein phosphorylated amino acid binding	2	0.23391812865497078	0.21555438771401655	ENSMUSG00000037902, ENSMUSG00000018909	712	4	12075	8.479634831460675	1.0	0.9440327841177635	97.66975710550511
GOTERM_MF_DIRECT	GO:0071253~connexin binding	2	0.23391812865497078	0.21555438771401655	ENSMUSG00000038949, ENSMUSG00000057123	712	4	12075	8.479634831460675	1.0	0.9440327841177635	97.66975710550511
GOTERM_CC_DIRECT	GO:0070382~exocytic vesicle	3	0.3508771929824561	0.21597342159822033	ENSMUSG00000062542, ENSMUSG00000027849, ENSMUSG00000030731	784	15	13458	3.4331632653061224	1.0	0.8051311742792621	97.07952736464311
GOTERM_CC_DIRECT	GO:1902711~GABA-A receptor complex	3	0.3508771929824561	0.21597342159822033	ENSMUSG00000007653, ENSMUSG00000010803, ENSMUSG00000029054	784	15	13458	3.4331632653061224	1.0	0.8051311742792621	97.07952736464311
GOTERM_CC_DIRECT	GO:0005874~microtubule	22	2.5730994152046787	0.21873080708063258	ENSMUSG00000020308, ENSMUSG00000030161, ENSMUSG00000024277, ENSMUSG00000052087, ENSMUSG00000004936, ENSMUSG00000063646, ENSMUSG00000036712, ENSMUSG00000022812, ENSMUSG00000018411, ENSMUSG00000029576, ENSMUSG00000019261, ENSMUSG00000041263, ENSMUSG00000025474, ENSMUSG00000028931, ENSMUSG00000041298, ENSMUSG00000045180, ENSMUSG00000026202, ENSMUSG00000026825, ENSMUSG00000041308, ENSMUSG00000020135,…	784	300	13458	1.2588265306122448	1.0	0.8057036496253746	97.2251918284311
GOTERM_BP_DIRECT	GO:0030097~hemopoiesis	7	0.8187134502923977	0.21879959941995397	ENSMUSG00000030000, ENSMUSG00000021061, ENSMUSG00000006818, ENSMUSG00000032036, ENSMUSG00000044813, ENSMUSG00000022335, ENSMUSG00000006356	728	70	12544	1.7230769230769232	1.0	0.9943614732009518	98.79806086046716
GOTERM_BP_DIRECT	GO:0007608~sensory perception of smell	4	0.46783625730994155	0.21934722456786582	ENSMUSG00000044308, ENSMUSG00000090824, ENSMUSG00000021013, ENSMUSG00000041771	728	28	12544	2.4615384615384617	1.0	0.9942291399928268	98.81305815638943
GOTERM_BP_DIRECT	GO:0090004~positive regulation of establishment of protein localization to plasma membrane	4	0.46783625730994155	0.21934722456786582	ENSMUSG00000025006, ENSMUSG00000061576, ENSMUSG00000024122, ENSMUSG00000041245	728	28	12544	2.4615384615384617	1.0	0.9942291399928268	98.81305815638943
GOTERM_MF_DIRECT	GO:0043274~phospholipase binding	3	0.3508771929824561	0.21990474086881362	ENSMUSG00000024122, ENSMUSG00000029053, ENSMUSG00000057897	712	15	12075	3.3918539325842696	1.0	0.9454496320055927	97.86201813281039
GOTERM_MF_DIRECT	GO:0008327~methyl-CpG binding	3	0.3508771929824561	0.21990474086881362	ENSMUSG00000031393, ENSMUSG00000048047, ENSMUSG00000018750	712	15	12075	3.3918539325842696	1.0	0.9454496320055927	97.86201813281039
GOTERM_MF_DIRECT	GO:0004890~GABA-A receptor activity	3	0.3508771929824561	0.21990474086881362	ENSMUSG00000007653, ENSMUSG00000010803, ENSMUSG00000029054	712	15	12075	3.3918539325842696	1.0	0.9454496320055927	97.86201813281039
GOTERM_MF_DIRECT	GO:0043565~sequence-specific DNA binding	29	3.3918128654970756	0.21993676378620497	ENSMUSG00000003949, ENSMUSG00000000782, ENSMUSG00000040721, ENSMUSG00000019256, ENSMUSG00000018750, ENSMUSG00000056493, ENSMUSG00000071054, ENSMUSG00000058756, ENSMUSG00000000093, ENSMUSG00000022389, ENSMUSG00000048047, ENSMUSG00000005893, ENSMUSG00000090125, ENSMUSG00000048249, ENSMUSG00000022463, ENSMUSG00000027490, ENSMUSG00000024238, ENSMUSG00000024955, ENSMUSG00000009739, ENSMUSG00000017491,…	712	407	12075	1.2084000496921847	1.0	0.9432896929498933	97.86337667752392
GOTERM_CC_DIRECT	GO:0044295~axonal growth cone	4	0.46783625730994155	0.22102870534609376	ENSMUSG00000018411, ENSMUSG00000026235, ENSMUSG00000027273, ENSMUSG00000020173	784	28	13458	2.452259475218659	1.0	0.8055254095366782	97.34138446355148
GOTERM_CC_DIRECT	GO:0031226~intrinsic component of plasma membrane	4	0.46783625730994155	0.22102870534609376	ENSMUSG00000025876, ENSMUSG00000079657, ENSMUSG00000037996, ENSMUSG00000075318	784	28	13458	2.452259475218659	1.0	0.8055254095366782	97.34138446355148
GOTERM_CC_DIRECT	GO:0030175~filopodium	7	0.8187134502923977	0.2213759442802542	ENSMUSG00000049336, ENSMUSG00000026235, ENSMUSG00000038453, ENSMUSG00000032827, ENSMUSG00000023800, ENSMUSG00000027273, ENSMUSG00000021990	784	70	13458	1.716581632653061	1.0	0.802174918747399	97.35854321696884
GOTERM_BP_DIRECT	GO:0006915~apoptotic process	35	4.093567251461988	0.2216741459313586	ENSMUSG00000019428, ENSMUSG00000078970, ENSMUSG00000025876, ENSMUSG00000020650, ENSMUSG00000038084, ENSMUSG00000032580, ENSMUSG00000034930, ENSMUSG00000030498, ENSMUSG00000031112, ENSMUSG00000018411, ENSMUSG00000019261, ENSMUSG00000029020, ENSMUSG00000060534, ENSMUSG00000027177, ENSMUSG00000028289, ENSMUSG00000080268, ENSMUSG00000029711, ENSMUSG00000044813, ENSMUSG00000027490, ENSMUSG00000025764,…	728	508	12544	1.1871592973955178	1.0	0.994367903220944	98.8748352256777
KEGG_PATHWAY	mmu01210:2-Oxocarboxylic acid metabolism	3	0.3508771929824561	0.22187618433275338	ENSMUSG00000022477, ENSMUSG00000025190, ENSMUSG00000027406	290	16	5205	3.365301724137931	1.0	0.6272151532150335	96.04216830991149
GOTERM_BP_DIRECT	GO:0030198~extracellular matrix organization	9	1.0526315789473684	0.22283856665995952	ENSMUSG00000024421, ENSMUSG00000032572, ENSMUSG00000027750, ENSMUSG00000069895, ENSMUSG00000015829, ENSMUSG00000070305, ENSMUSG00000026141, ENSMUSG00000058297, ENSMUSG00000020674	728	100	12544	1.5507692307692307	1.0	0.994330937960717	98.90459725065548
GOTERM_BP_DIRECT	GO:0045732~positive regulation of protein catabolic process	6	0.7017543859649122	0.2230323555117944	ENSMUSG00000032216, ENSMUSG00000051675, ENSMUSG00000020135, ENSMUSG00000048249, ENSMUSG00000049313, ENSMUSG00000022812	728	56	12544	1.8461538461538463	1.0	0.9941473683372827	98.90947767083135
GOTERM_BP_DIRECT	GO:0043401~steroid hormone mediated signaling pathway	5	0.5847953216374269	0.22453227360398834	ENSMUSG00000058756, ENSMUSG00000024955, ENSMUSG00000039202, ENSMUSG00000005893, ENSMUSG00000017491	728	42	12544	2.0512820512820515	1.0	0.9941627135201885	98.9465635195684
GOTERM_BP_DIRECT	GO:0000045~autophagosome assembly	5	0.5847953216374269	0.22453227360398834	ENSMUSG00000030161, ENSMUSG00000033124, ENSMUSG00000019969, ENSMUSG00000038375, ENSMUSG00000038295	728	42	12544	2.0512820512820515	1.0	0.9941627135201885	98.9465635195684
GOTERM_MF_DIRECT	GO:0005044~scavenger receptor activity	4	0.46783625730994155	0.22624526637075357	ENSMUSG00000012017, ENSMUSG00000044534, ENSMUSG00000015852, ENSMUSG00000042286	712	28	12075	2.422752808988764	1.0	0.9462871946164396	98.11581542961417
GOTERM_MF_DIRECT	GO:0050839~cell adhesion molecule binding	6	0.7017543859649122	0.23259901547001277	ENSMUSG00000049336, ENSMUSG00000013033, ENSMUSG00000005338, ENSMUSG00000027750, ENSMUSG00000063887, ENSMUSG00000030209	712	56	12075	1.817064606741573	1.0	0.9491253469583036	98.34165296384457
GOTERM_BP_DIRECT	GO:0045944~positive regulation of transcription from RNA polymerase II promoter	52	6.081871345029239	0.234707912108018	ENSMUSG00000003575, ENSMUSG00000028053, ENSMUSG00000029095, ENSMUSG00000025246, ENSMUSG00000022996, ENSMUSG00000020572, ENSMUSG00000022360, ENSMUSG00000061911, ENSMUSG00000071054, ENSMUSG00000027580, ENSMUSG00000032481, ENSMUSG00000021767, ENSMUSG00000005893, ENSMUSG00000090125, ENSMUSG00000030680, ENSMUSG00000022463, ENSMUSG00000027358, ENSMUSG00000027490, ENSMUSG00000024955, ENSMUSG00000017491,…	728	794	12544	1.128463476070529	1.0	0.9953577657793422	99.16843793316711
GOTERM_BP_DIRECT	GO:0035249~synaptic transmission, glutamatergic	4	0.46783625730994155	0.23494123488137467	ENSMUSG00000017412, ENSMUSG00000006024, ENSMUSG00000026959, ENSMUSG00000036510	728	29	12544	2.3766578249336874	1.0	0.9952092612590313	99.17296572763165
GOTERM_BP_DIRECT	GO:0051209~release of sequestered calcium ion into cytosol	4	0.46783625730994155	0.23494123488137467	ENSMUSG00000045038, ENSMUSG00000041380, ENSMUSG00000030102, ENSMUSG00000050783	728	29	12544	2.3766578249336874	1.0	0.9952092612590313	99.17296572763165
GOTERM_BP_DIRECT	GO:0048147~negative regulation of fibroblast proliferation	4	0.46783625730994155	0.23494123488137467	ENSMUSG00000002968, ENSMUSG00000006818, ENSMUSG00000063268, ENSMUSG00000051675	728	29	12544	2.3766578249336874	1.0	0.9952092612590313	99.17296572763165
GOTERM_BP_DIRECT	GO:0050775~positive regulation of dendrite morphogenesis	4	0.46783625730994155	0.23494123488137467	ENSMUSG00000026235, ENSMUSG00000026211, ENSMUSG00000031292, ENSMUSG00000052372	728	29	12544	2.3766578249336874	1.0	0.9952092612590313	99.17296572763165
GOTERM_BP_DIRECT	GO:2000310~regulation of N-methyl-D-aspartate selective glutamate receptor activity	3	0.3508771929824561	0.23656152462680988	ENSMUSG00000032356, ENSMUSG00000063887, ENSMUSG00000059456	728	16	12544	3.2307692307692313	1.0	0.995232674491017	99.20377245523798
GOTERM_BP_DIRECT	GO:0008053~mitochondrial fusion	3	0.3508771929824561	0.23656152462680988	ENSMUSG00000029020, ENSMUSG00000038084, ENSMUSG00000054942	728	16	12544	3.2307692307692313	1.0	0.995232674491017	99.20377245523798
GOTERM_BP_DIRECT	GO:0008631~intrinsic apoptotic signaling pathway in response to oxidative stress	3	0.3508771929824561	0.23656152462680988	ENSMUSG00000018411, ENSMUSG00000063856, ENSMUSG00000006818	728	16	12544	3.2307692307692313	1.0	0.995232674491017	99.20377245523798
GOTERM_BP_DIRECT	GO:0044849~estrous cycle	3	0.3508771929824561	0.23656152462680988	ENSMUSG00000029838, ENSMUSG00000030898, ENSMUSG00000025905	728	16	12544	3.2307692307692313	1.0	0.995232674491017	99.20377245523798
GOTERM_BP_DIRECT	GO:0035050~embryonic heart tube development	3	0.3508771929824561	0.23656152462680988	ENSMUSG00000000093, ENSMUSG00000057123, ENSMUSG00000030323	728	16	12544	3.2307692307692313	1.0	0.995232674491017	99.20377245523798
GOTERM_BP_DIRECT	GO:0051604~protein maturation	3	0.3508771929824561	0.23656152462680988	ENSMUSG00000019969, ENSMUSG00000029359, ENSMUSG00000049313	728	16	12544	3.2307692307692313	1.0	0.995232674491017	99.20377245523798
GOTERM_BP_DIRECT	GO:0030048~actin filament-based movement	3	0.3508771929824561	0.23656152462680988	ENSMUSG00000034593, ENSMUSG00000030739, ENSMUSG00000020900	728	16	12544	3.2307692307692313	1.0	0.995232674491017	99.20377245523798
GOTERM_BP_DIRECT	GO:0035418~protein localization to synapse	3	0.3508771929824561	0.23656152462680988	ENSMUSG00000060780, ENSMUSG00000063887, ENSMUSG00000032589	728	16	12544	3.2307692307692313	1.0	0.995232674491017	99.20377245523798
GOTERM_BP_DIRECT	GO:0098779~mitophagy in response to mitochondrial depolarization	10	1.1695906432748537	0.2373654378057095	ENSMUSG00000052920, ENSMUSG00000068373, ENSMUSG00000039954, ENSMUSG00000038780, ENSMUSG00000003469, ENSMUSG00000004936, ENSMUSG00000037259, ENSMUSG00000005893, ENSMUSG00000021385, ENSMUSG00000015837	728	117	12544	1.4727153188691648	1.0	0.9951550759913852	99.21865208377743
GOTERM_BP_DIRECT	GO:0000122~negative regulation of transcription from RNA polymerase II promoter	40	4.678362573099415	0.23962377638500648	ENSMUSG00000040761, ENSMUSG00000000782, ENSMUSG00000025246, ENSMUSG00000019256, ENSMUSG00000022996, ENSMUSG00000018750, ENSMUSG00000022708, ENSMUSG00000024240, ENSMUSG00000031393, ENSMUSG00000027177, ENSMUSG00000000093, ENSMUSG00000032216, ENSMUSG00000080268, ENSMUSG00000029711, ENSMUSG00000032119, ENSMUSG00000048249, ENSMUSG00000020661, ENSMUSG00000022463, ENSMUSG00000049336, ENSMUSG00000028423,…	728	596	12544	1.1564274651522974	1.0	0.9952577773845664	99.2590596071297
GOTERM_MF_DIRECT	GO:0034237~protein kinase A regulatory subunit binding	3	0.3508771929824561	0.24215324667958282	ENSMUSG00000018428, ENSMUSG00000040407, ENSMUSG00000024083	712	16	12075	3.179863061797753	1.0	0.9539866011355126	98.63407414573135
GOTERM_MF_DIRECT	GO:0015269~calcium-activated potassium channel activity	3	0.3508771929824561	0.24215324667958282	ENSMUSG00000031791, ENSMUSG00000058740, ENSMUSG00000063142	712	16	12075	3.179863061797753	1.0	0.9539866011355126	98.63407414573135
GOTERM_MF_DIRECT	GO:0019888~protein phosphatase regulator activity	4	0.46783625730994155	0.24218697746596698	ENSMUSG00000041769, ENSMUSG00000027525, ENSMUSG00000037754, ENSMUSG00000029120	712	29	12075	2.339209608678807	1.0	0.9521573823903327	98.63501520718037
GOTERM_BP_DIRECT	GO:0006334~nucleosome assembly	6	0.7017543859649122	0.24474227581093247	ENSMUSG00000082229, ENSMUSG00000036181, ENSMUSG00000038984, ENSMUSG00000021767, ENSMUSG00000056895, ENSMUSG00000090112	728	58	12544	1.7824933687002653	1.0	0.9956859959386222	99.34346060865353
GOTERM_BP_DIRECT	GO:0043627~response to estrogen	6	0.7017543859649122	0.24474227581093247	ENSMUSG00000029711, ENSMUSG00000025246, ENSMUSG00000063358, ENSMUSG00000030695, ENSMUSG00000063142, ENSMUSG00000025905	728	58	12544	1.7824933687002653	1.0	0.9956859959386222	99.34346060865353
GOTERM_MF_DIRECT	GO:0030170~pyridoxal phosphate binding	5	0.5847953216374269	0.24588371729103312	ENSMUSG00000001323, ENSMUSG00000032788, ENSMUSG00000027618, ENSMUSG00000057880, ENSMUSG00000025190	712	43	12075	1.9720081003396914	1.0	0.9528435296732405	98.73455424686678
GOTERM_BP_DIRECT	GO:0051726~regulation of cell cycle	9	1.0526315789473684	0.24688224730689518	ENSMUSG00000028212, ENSMUSG00000009681, ENSMUSG00000055866, ENSMUSG00000061589, ENSMUSG00000020262, ENSMUSG00000027490, ENSMUSG00000034201, ENSMUSG00000026812, ENSMUSG00000051177	728	103	12544	1.5056011949215833	1.0	0.9957624531361698	99.37598319050625
GOTERM_CC_DIRECT	GO:0030672~synaptic vesicle membrane	6	0.7017543859649122	0.2472280011478092	ENSMUSG00000035640, ENSMUSG00000062542, ENSMUSG00000026452, ENSMUSG00000027849, ENSMUSG00000022415, ENSMUSG00000053025	784	58	13458	1.775774102744546	1.0	0.8374663398305733	98.38234804477773
GOTERM_MF_DIRECT	GO:0005089~Rho guanyl-nucleotide exchange factor activity	7	0.8187134502923977	0.24901042683302899	ENSMUSG00000032875, ENSMUSG00000009681, ENSMUSG00000032356, ENSMUSG00000017631, ENSMUSG00000023800, ENSMUSG00000037509, ENSMUSG00000021990	712	72	12075	1.648817883895131	1.0	0.9531362126472777	98.81340130128041
KEGG_PATHWAY	mmu04917:Prolactin signaling pathway	6	0.7017543859649122	0.24929359224224446	ENSMUSG00000063358, ENSMUSG00000004936, ENSMUSG00000038485, ENSMUSG00000020366, ENSMUSG00000022812, ENSMUSG00000032578	290	61	5205	1.7654041831543243	1.0	0.6702291386504429	97.5059084951998
KEGG_PATHWAY	mmu05214:Glioma	6	0.7017543859649122	0.24929359224224446	ENSMUSG00000001175, ENSMUSG00000027490, ENSMUSG00000063358, ENSMUSG00000004936, ENSMUSG00000024617, ENSMUSG00000057897	290	61	5205	1.7654041831543243	1.0	0.6702291386504429	97.5059084951998
KEGG_PATHWAY	mmu04910:Insulin signaling pathway	10	1.1695906432748537	0.2500034639729578	ENSMUSG00000001175, ENSMUSG00000025006, ENSMUSG00000009406, ENSMUSG00000026812, ENSMUSG00000063358, ENSMUSG00000004936, ENSMUSG00000024122, ENSMUSG00000020366, ENSMUSG00000029053, ENSMUSG00000022812	290	124	5205	1.4474416017797553	1.0	0.6654822944156864	97.53609893108944
GOTERM_BP_DIRECT	GO:0048662~negative regulation of smooth muscle cell proliferation	4	0.46783625730994155	0.2507214106462082	ENSMUSG00000029020, ENSMUSG00000036564, ENSMUSG00000020427, ENSMUSG00000024949	728	30	12544	2.2974358974358977	1.0	0.9960138336955602	99.43055154339734
GOTERM_CC_DIRECT	GO:0032281~AMPA glutamate receptor complex	4	0.46783625730994155	0.25256798843128625	ENSMUSG00000001986, ENSMUSG00000020524, ENSMUSG00000022494, ENSMUSG00000066189	784	30	13458	2.2887755102040814	1.0	0.8412212072782824	98.54123283754072
GOTERM_BP_DIRECT	GO:0006486~protein glycosylation	9	1.0526315789473684	0.25508015414212876	ENSMUSG00000025789, ENSMUSG00000050796, ENSMUSG00000019969, ENSMUSG00000039357, ENSMUSG00000038296, ENSMUSG00000024172, ENSMUSG00000056091, ENSMUSG00000020346, ENSMUSG00000045994	728	104	12544	1.4911242603550294	1.0	0.9962985137215044	99.4870365388982
GOTERM_BP_DIRECT	GO:0006914~autophagy	11	1.2865497076023393	0.2566233785081776	ENSMUSG00000029020, ENSMUSG00000022270, ENSMUSG00000030161, ENSMUSG00000033124, ENSMUSG00000019969, ENSMUSG00000038375, ENSMUSG00000055493, ENSMUSG00000050148, ENSMUSG00000038295, ENSMUSG00000036964, ENSMUSG00000015837	728	135	12544	1.4039886039886038	1.0	0.9963062394566197	99.50573470246644
KEGG_PATHWAY	mmu04726:Serotonergic synapse	8	0.9356725146198831	0.2571847561414574	ENSMUSG00000007653, ENSMUSG00000031748, ENSMUSG00000041380, ENSMUSG00000063358, ENSMUSG00000004936, ENSMUSG00000030102, ENSMUSG00000050783, ENSMUSG00000051177	290	93	5205	1.5439377085650723	1.0	0.6716663411227748	97.82312449019331
GOTERM_BP_DIRECT	GO:0046541~saliva secretion	2	0.23391812865497078	0.2581183214867451	ENSMUSG00000032773, ENSMUSG00000063142	728	5	12544	6.892307692307693	1.0	0.9963096420981721	99.52323278654964
GOTERM_BP_DIRECT	GO:1990416~cellular response to brain-derived neurotrophic factor stimulus	2	0.23391812865497078	0.2581183214867451	ENSMUSG00000024122, ENSMUSG00000034994	728	5	12544	6.892307692307693	1.0	0.9963096420981721	99.52323278654964
GOTERM_BP_DIRECT	GO:0000160~phosphorelay signal transduction system	2	0.23391812865497078	0.2581183214867451	ENSMUSG00000034402, ENSMUSG00000038319	728	5	12544	6.892307692307693	1.0	0.9963096420981721	99.52323278654964
GOTERM_BP_DIRECT	GO:0031581~hemidesmosome assembly	2	0.23391812865497078	0.2581183214867451	ENSMUSG00000024421, ENSMUSG00000022565	728	5	12544	6.892307692307693	1.0	0.9963096420981721	99.52323278654964
GOTERM_BP_DIRECT	GO:0051147~regulation of muscle cell differentiation	2	0.23391812865497078	0.2581183214867451	ENSMUSG00000002052, ENSMUSG00000026349	728	5	12544	6.892307692307693	1.0	0.9963096420981721	99.52323278654964
GOTERM_BP_DIRECT	GO:0090188~negative regulation of pancreatic juice secretion	2	0.23391812865497078	0.2581183214867451	ENSMUSG00000035112, ENSMUSG00000041245	728	5	12544	6.892307692307693	1.0	0.9963096420981721	99.52323278654964
GOTERM_BP_DIRECT	GO:0086014~atrial cardiac muscle cell action potential	2	0.23391812865497078	0.2581183214867451	ENSMUSG00000049281, ENSMUSG00000090122	728	5	12544	6.892307692307693	1.0	0.9963096420981721	99.52323278654964
GOTERM_BP_DIRECT	GO:0051222~positive regulation of protein transport	2	0.23391812865497078	0.2581183214867451	ENSMUSG00000048249, ENSMUSG00000029053	728	5	12544	6.892307692307693	1.0	0.9963096420981721	99.52323278654964
GOTERM_BP_DIRECT	GO:2000021~regulation of ion homeostasis	2	0.23391812865497078	0.2581183214867451	ENSMUSG00000035112, ENSMUSG00000041245	728	5	12544	6.892307692307693	1.0	0.9963096420981721	99.52323278654964
GOTERM_BP_DIRECT	GO:0048732~gland development	2	0.23391812865497078	0.2581183214867451	ENSMUSG00000019256, ENSMUSG00000030898	728	5	12544	6.892307692307693	1.0	0.9963096420981721	99.52323278654964
GOTERM_BP_DIRECT	GO:0072102~glomerulus morphogenesis	2	0.23391812865497078	0.2581183214867451	ENSMUSG00000019256, ENSMUSG00000032036	728	5	12544	6.892307692307693	1.0	0.9963096420981721	99.52323278654964
GOTERM_BP_DIRECT	GO:0061734~parkin-mediated mitophagy in response to mitochondrial depolarization	2	0.23391812865497078	0.2581183214867451	ENSMUSG00000029020, ENSMUSG00000038780	728	5	12544	6.892307692307693	1.0	0.9963096420981721	99.52323278654964
GOTERM_BP_DIRECT	GO:0033564~anterior/posterior axon guidance	2	0.23391812865497078	0.2581183214867451	ENSMUSG00000025876, ENSMUSG00000060534	728	5	12544	6.892307692307693	1.0	0.9963096420981721	99.52323278654964
GOTERM_BP_DIRECT	GO:0003374~dynamin polymerization involved in mitochondrial fission	2	0.23391812865497078	0.2581183214867451	ENSMUSG00000038084, ENSMUSG00000026825	728	5	12544	6.892307692307693	1.0	0.9963096420981721	99.52323278654964
GOTERM_BP_DIRECT	GO:0070345~negative regulation of fat cell proliferation	2	0.23391812865497078	0.2581183214867451	ENSMUSG00000055866, ENSMUSG00000027490	728	5	12544	6.892307692307693	1.0	0.9963096420981721	99.52323278654964
GOTERM_BP_DIRECT	GO:0003056~regulation of vascular smooth muscle contraction	2	0.23391812865497078	0.2581183214867451	ENSMUSG00000032773, ENSMUSG00000004936	728	5	12544	6.892307692307693	1.0	0.9963096420981721	99.52323278654964
GOTERM_BP_DIRECT	GO:0046959~habituation	2	0.23391812865497078	0.2581183214867451	ENSMUSG00000038665, ENSMUSG00000055493	728	5	12544	6.892307692307693	1.0	0.9963096420981721	99.52323278654964
GOTERM_BP_DIRECT	GO:0048266~behavioral response to pain	3	0.3508771929824561	0.25852175477967765	ENSMUSG00000079056, ENSMUSG00000030209, ENSMUSG00000004110	728	17	12544	3.040723981900453	1.0	0.9962106344322214	99.5278537161552
GOTERM_BP_DIRECT	GO:0047496~vesicle transport along microtubule	3	0.3508771929824561	0.25852175477967765	ENSMUSG00000004936, ENSMUSG00000029104, ENSMUSG00000029053	728	17	12544	3.040723981900453	1.0	0.9962106344322214	99.5278537161552
GOTERM_BP_DIRECT	GO:0001894~tissue homeostasis	3	0.3508771929824561	0.25852175477967765	ENSMUSG00000038375, ENSMUSG00000035569, ENSMUSG00000051675	728	17	12544	3.040723981900453	1.0	0.9962106344322214	99.5278537161552
GOTERM_BP_DIRECT	GO:0001556~oocyte maturation	3	0.3508771929824561	0.25852175477967765	ENSMUSG00000059456, ENSMUSG00000010592, ENSMUSG00000051177	728	17	12544	3.040723981900453	1.0	0.9962106344322214	99.5278537161552
GOTERM_BP_DIRECT	GO:0048488~synaptic vesicle endocytosis	3	0.3508771929824561	0.25852175477967765	ENSMUSG00000028488, ENSMUSG00000040276, ENSMUSG00000026452	728	17	12544	3.040723981900453	1.0	0.9962106344322214	99.5278537161552
GOTERM_BP_DIRECT	GO:0006883~cellular sodium ion homeostasis	3	0.3508771929824561	0.25852175477967765	ENSMUSG00000040907, ENSMUSG00000029359, ENSMUSG00000028854	728	17	12544	3.040723981900453	1.0	0.9962106344322214	99.5278537161552
GOTERM_BP_DIRECT	GO:0003279~cardiac septum development	3	0.3508771929824561	0.25852175477967765	ENSMUSG00000035152, ENSMUSG00000030123, ENSMUSG00000020900	728	17	12544	3.040723981900453	1.0	0.9962106344322214	99.5278537161552
GOTERM_MF_DIRECT	GO:0003707~steroid hormone receptor activity	5	0.5847953216374269	0.2589934611366582	ENSMUSG00000058756, ENSMUSG00000024955, ENSMUSG00000039202, ENSMUSG00000005893, ENSMUSG00000017491	712	44	12075	1.9271897344228806	1.0	0.9577429364369673	99.03547746101562
GOTERM_MF_DIRECT	GO:0004867~serine-type endopeptidase inhibitor activity	5	0.5847953216374269	0.2589934611366582	ENSMUSG00000051029, ENSMUSG00000058260, ENSMUSG00000039278, ENSMUSG00000021091, ENSMUSG00000027834	712	44	12075	1.9271897344228806	1.0	0.9577429364369673	99.03547746101562
GOTERM_CC_DIRECT	GO:0048787~presynaptic active zone membrane	2	0.23391812865497078	0.2590015823948635	ENSMUSG00000063239, ENSMUSG00000063142	784	5	13458	6.866326530612244	1.0	0.8462762770773584	98.71334022018691
GOTERM_CC_DIRECT	GO:0070044~synaptobrevin 2-SNAP-25-syntaxin-1a complex	2	0.23391812865497078	0.2590015823948635	ENSMUSG00000006024, ENSMUSG00000027273	784	5	13458	6.866326530612244	1.0	0.8462762770773584	98.71334022018691
GOTERM_CC_DIRECT	GO:0044294~dendritic growth cone	2	0.23391812865497078	0.2590015823948635	ENSMUSG00000031292, ENSMUSG00000020173	784	5	13458	6.866326530612244	1.0	0.8462762770773584	98.71334022018691
GOTERM_CC_DIRECT	GO:0043227~membrane-bounded organelle	2	0.23391812865497078	0.2590015823948635	ENSMUSG00000019969, ENSMUSG00000022812	784	5	13458	6.866326530612244	1.0	0.8462762770773584	98.71334022018691
GOTERM_CC_DIRECT	GO:0044326~dendritic spine neck	2	0.23391812865497078	0.2590015823948635	ENSMUSG00000040907, ENSMUSG00000032827	784	5	13458	6.866326530612244	1.0	0.8462762770773584	98.71334022018691
GOTERM_CC_DIRECT	GO:0031430~M band	3	0.3508771929824561	0.2599726803338542	ENSMUSG00000021870, ENSMUSG00000030695, ENSMUSG00000017119	784	17	13458	3.0292617046818724	1.0	0.8441592990123077	98.73761174484305
GOTERM_CC_DIRECT	GO:0001741~XY body	3	0.3508771929824561	0.2599726803338542	ENSMUSG00000020661, ENSMUSG00000025758, ENSMUSG00000032481	784	17	13458	3.0292617046818724	1.0	0.8441592990123077	98.73761174484305
GOTERM_CC_DIRECT	GO:0005740~mitochondrial envelope	3	0.3508771929824561	0.2599726803338542	ENSMUSG00000019428, ENSMUSG00000061518, ENSMUSG00000093904	784	17	13458	3.0292617046818724	1.0	0.8441592990123077	98.73761174484305
GOTERM_MF_DIRECT	GO:0008499~UDP-galactose:beta-N-acetylglucosamine beta-1,3-galactosyltransferase activity	2	0.23391812865497078	0.26175941052358076	ENSMUSG00000050796, ENSMUSG00000045994	712	5	12075	6.783707865168539	1.0	0.9577601652320558	99.0897423351609
GOTERM_MF_DIRECT	GO:0004332~fructose-bisphosphate aldolase activity	2	0.23391812865497078	0.26175941052358076	ENSMUSG00000059343, ENSMUSG00000030695	712	5	12075	6.783707865168539	1.0	0.9577601652320558	99.0897423351609
GOTERM_MF_DIRECT	GO:0048273~mitogen-activated protein kinase p38 binding	2	0.23391812865497078	0.26175941052358076	ENSMUSG00000052920, ENSMUSG00000024952	712	5	12075	6.783707865168539	1.0	0.9577601652320558	99.0897423351609
GOTERM_MF_DIRECT	GO:0005095~GTPase inhibitor activity	2	0.23391812865497078	0.26175941052358076	ENSMUSG00000038665, ENSMUSG00000034930	712	5	12075	6.783707865168539	1.0	0.9577601652320558	99.0897423351609
KEGG_PATHWAY	mmu05217:Basal cell carcinoma	5	0.5847953216374269	0.2631041521713704	ENSMUSG00000027358, ENSMUSG00000000782, ENSMUSG00000022996, ENSMUSG00000020135, ENSMUSG00000022812	290	47	5205	1.9093910491562731	1.0	0.6756155491046443	98.03617222292807
KEGG_PATHWAY	mmu05014:Amyotrophic lateral sclerosis (ALS)	5	0.5847953216374269	0.2631041521713704	ENSMUSG00000020524, ENSMUSG00000026959, ENSMUSG00000030209, ENSMUSG00000005089, ENSMUSG00000033953	290	47	5205	1.9093910491562731	1.0	0.6756155491046443	98.03617222292807
GOTERM_BP_DIRECT	GO:0001764~neuron migration	9	1.0526315789473684	0.26336165152895225	ENSMUSG00000052920, ENSMUSG00000018411, ENSMUSG00000035910, ENSMUSG00000006711, ENSMUSG00000060534, ENSMUSG00000031292, ENSMUSG00000019969, ENSMUSG00000032036, ENSMUSG00000020900	728	105	12544	1.476923076923077	1.0	0.9965196811152528	99.58009371487888
GOTERM_MF_DIRECT	GO:0042800~histone methyltransferase activity (H3-K4 specific)	3	0.3508771929824561	0.2644896961102394	ENSMUSG00000028053, ENSMUSG00000038384, ENSMUSG00000042308	712	17	12075	2.9928122934567085	1.0	0.9577619846142792	99.14049583341549
GOTERM_BP_DIRECT	GO:0030168~platelet activation	4	0.46783625730994155	0.2666505647555827	ENSMUSG00000032946, ENSMUSG00000027298, ENSMUSG00000031778, ENSMUSG00000045318	728	31	12544	2.2233250620347396	1.0	0.9966755355105139	99.61242483017146
GOTERM_BP_DIRECT	GO:0048514~blood vessel morphogenesis	4	0.46783625730994155	0.2666505647555827	ENSMUSG00000032216, ENSMUSG00000001300, ENSMUSG00000019256, ENSMUSG00000044813	728	31	12544	2.2233250620347396	1.0	0.9966755355105139	99.61242483017146
GOTERM_BP_DIRECT	GO:0000086~G2/M transition of mitotic cell cycle	4	0.46783625730994155	0.2666505647555827	ENSMUSG00000001175, ENSMUSG00000029516, ENSMUSG00000022996, ENSMUSG00000051177	728	31	12544	2.2233250620347396	1.0	0.9966755355105139	99.61242483017146
GOTERM_CC_DIRECT	GO:0030018~Z disc	9	1.0526315789473684	0.26678605455805027	ENSMUSG00000021870, ENSMUSG00000023033, ENSMUSG00000039103, ENSMUSG00000049281, ENSMUSG00000043079, ENSMUSG00000022438, ENSMUSG00000069601, ENSMUSG00000030695, ENSMUSG00000030209	784	105	13458	1.4713556851311953	1.0	0.8495325195479224	98.89628527181823
GOTERM_BP_DIRECT	GO:0032088~negative regulation of NF-kappaB transcription factor activity	6	0.7017543859649122	0.26697520416048215	ENSMUSG00000080268, ENSMUSG00000018909, ENSMUSG00000063268, ENSMUSG00000027466, ENSMUSG00000020134, ENSMUSG00000036712	728	60	12544	1.7230769230769232	1.0	0.9965794768935179	99.61548540427123
GOTERM_BP_DIRECT	GO:0035023~regulation of Rho protein signal transduction	7	0.8187134502923977	0.26739317865685774	ENSMUSG00000032875, ENSMUSG00000009681, ENSMUSG00000032356, ENSMUSG00000017631, ENSMUSG00000023800, ENSMUSG00000037509, ENSMUSG00000021990	728	75	12544	1.6082051282051284	1.0	0.996490064080443	99.61939231064473
KEGG_PATHWAY	mmu01230:Biosynthesis of amino acids	6	0.7017543859649122	0.27071135483060815	ENSMUSG00000023456, ENSMUSG00000022477, ENSMUSG00000059343, ENSMUSG00000030695, ENSMUSG00000025190, ENSMUSG00000027406	290	63	5205	1.7093596059113298	1.0	0.6821519525067723	98.28174083321434
GOTERM_MF_DIRECT	GO:0019902~phosphatase binding	5	0.5847953216374269	0.27223569214873744	ENSMUSG00000011751, ENSMUSG00000038949, ENSMUSG00000063358, ENSMUSG00000051403, ENSMUSG00000068742	712	45	12075	1.8843632958801497	1.0	0.960621151205375	99.27045515808923
GOTERM_BP_DIRECT	GO:0007010~cytoskeleton organization	8	0.9356725146198831	0.27501130401608803	ENSMUSG00000040276, ENSMUSG00000029095, ENSMUSG00000030583, ENSMUSG00000037902, ENSMUSG00000022099, ENSMUSG00000017167, ENSMUSG00000027692, ENSMUSG00000022812	728	91	12544	1.514792899408284	1.0	0.9969877542814966	99.68435960597955
GOTERM_BP_DIRECT	GO:0007519~skeletal muscle tissue development	5	0.5847953216374269	0.2759627826267686	ENSMUSG00000027346, ENSMUSG00000030739, ENSMUSG00000039824, ENSMUSG00000026349, ENSMUSG00000026141	728	46	12544	1.8729096989966554	1.0	0.996948480841254	99.69169511724182
KEGG_PATHWAY	mmu04913:Ovarian steroidogenesis	4	0.46783625730994155	0.27645405884004504	ENSMUSG00000032193, ENSMUSG00000026675, ENSMUSG00000005580, ENSMUSG00000020431	290	33	5205	2.175548589341693	1.0	0.6855983011971305	98.44800298413014
GOTERM_CC_DIRECT	GO:0005923~bicellular tight junction	8	0.9356725146198831	0.27826310903908863	ENSMUSG00000017132, ENSMUSG00000028053, ENSMUSG00000035112, ENSMUSG00000043079, ENSMUSG00000045180, ENSMUSG00000069601, ENSMUSG00000041245, ENSMUSG00000029053	784	91	13458	1.509082753980713	1.0	0.8602198716779667	99.1222847938235
GOTERM_BP_DIRECT	GO:0001708~cell fate specification	3	0.3508771929824561	0.2805041169649488	ENSMUSG00000019428, ENSMUSG00000019969, ENSMUSG00000020135	728	18	12544	2.871794871794872	1.0	0.9971716725826851	99.7245436060671
GOTERM_BP_DIRECT	GO:0035066~positive regulation of histone acetylation	3	0.3508771929824561	0.2805041169649488	ENSMUSG00000082229, ENSMUSG00000018909, ENSMUSG00000024952	728	18	12544	2.871794871794872	1.0	0.9971716725826851	99.7245436060671
GOTERM_BP_DIRECT	GO:0009311~oligosaccharide metabolic process	3	0.3508771929824561	0.2805041169649488	ENSMUSG00000025789, ENSMUSG00000024172, ENSMUSG00000056091	728	18	12544	2.871794871794872	1.0	0.9971716725826851	99.7245436060671
GOTERM_CC_DIRECT	GO:0000159~protein phosphatase type 2A complex	3	0.3508771929824561	0.2820406134230897	ENSMUSG00000041769, ENSMUSG00000059409, ENSMUSG00000029120	784	18	13458	2.860969387755102	1.0	0.8614999810274397	99.18668796605331
GOTERM_CC_DIRECT	GO:0016234~inclusion body	3	0.3508771929824561	0.2820406134230897	ENSMUSG00000034891, ENSMUSG00000029104, ENSMUSG00000015837	784	18	13458	2.860969387755102	1.0	0.8614999810274397	99.18668796605331
GOTERM_BP_DIRECT	GO:0046676~negative regulation of insulin secretion	4	0.46783625730994155	0.2826930605166291	ENSMUSG00000021684, ENSMUSG00000050556, ENSMUSG00000096146, ENSMUSG00000022829	728	32	12544	2.153846153846154	1.0	0.9972208133409073	99.7391690326653
GOTERM_BP_DIRECT	GO:0046627~negative regulation of insulin receptor signaling pathway	4	0.46783625730994155	0.2826930605166291	ENSMUSG00000026812, ENSMUSG00000053164, ENSMUSG00000029053, ENSMUSG00000032578	728	32	12544	2.153846153846154	1.0	0.9972208133409073	99.7391690326653
GOTERM_BP_DIRECT	GO:0008360~regulation of cell shape	10	1.1695906432748537	0.2836547407283443	ENSMUSG00000049744, ENSMUSG00000029838, ENSMUSG00000030739, ENSMUSG00000022099, ENSMUSG00000028906, ENSMUSG00000030498, ENSMUSG00000030695, ENSMUSG00000059456, ENSMUSG00000033066, ENSMUSG00000020900	728	123	12544	1.4008755472170107	1.0	0.9971852577087499	99.74535989733478
GOTERM_BP_DIRECT	GO:0042593~glucose homeostasis	8	0.9356725146198831	0.2841895934681584	ENSMUSG00000019429, ENSMUSG00000032009, ENSMUSG00000050556, ENSMUSG00000022829, ENSMUSG00000053164, ENSMUSG00000076431, ENSMUSG00000068742, ENSMUSG00000004110	728	92	12544	1.4983277591973245	1.0	0.9971198802617702	99.74874273318835
GOTERM_MF_DIRECT	GO:0008601~protein phosphatase type 2A regulator activity	3	0.3508771929824561	0.28682672442122104	ENSMUSG00000041769, ENSMUSG00000059409, ENSMUSG00000029120	712	18	12075	2.8265449438202244	1.0	0.9666331643508131	99.4668386201153
KEGG_PATHWAY	mmu04976:Bile secretion	5	0.5847953216374269	0.2882502484827193	ENSMUSG00000032193, ENSMUSG00000040907, ENSMUSG00000028854, ENSMUSG00000005580, ENSMUSG00000020431	290	49	5205	1.8314567206192822	1.0	0.6981163932908938	98.74399190153781
GOTERM_BP_DIRECT	GO:0008286~insulin receptor signaling pathway	5	0.5847953216374269	0.289126608722683	ENSMUSG00000025006, ENSMUSG00000032481, ENSMUSG00000038485, ENSMUSG00000029053, ENSMUSG00000051177	728	47	12544	1.833060556464812	1.0	0.9973537478364984	99.77802714653046
GOTERM_BP_DIRECT	GO:0031532~actin cytoskeleton reorganization	5	0.5847953216374269	0.289126608722683	ENSMUSG00000050310, ENSMUSG00000042700, ENSMUSG00000022438, ENSMUSG00000029053, ENSMUSG00000027692	728	47	12544	1.833060556464812	1.0	0.9973537478364984	99.77802714653046
GOTERM_MF_DIRECT	GO:0001047~core promoter binding	6	0.7017543859649122	0.289294316339084	ENSMUSG00000055866, ENSMUSG00000071054, ENSMUSG00000009406, ENSMUSG00000027490, ENSMUSG00000000782, ENSMUSG00000028890	712	61	12075	1.6681248848775094	1.0	0.9664632809447278	99.49469812416187
GOTERM_BP_DIRECT	GO:0051897~positive regulation of protein kinase B signaling	6	0.7017543859649122	0.28963126600159217	ENSMUSG00000050310, ENSMUSG00000063856, ENSMUSG00000024486, ENSMUSG00000038984, ENSMUSG00000020189, ENSMUSG00000034472	728	62	12544	1.6674937965260546	1.0	0.9972903035228458	99.78083181193972
GOTERM_BP_DIRECT	GO:0051289~protein homotetramerization	6	0.7017543859649122	0.28963126600159217	ENSMUSG00000003575, ENSMUSG00000006818, ENSMUSG00000001323, ENSMUSG00000006717, ENSMUSG00000030695, ENSMUSG00000063142	728	62	12544	1.6674937965260546	1.0	0.9972903035228458	99.78083181193972
GOTERM_MF_DIRECT	GO:0001105~RNA polymerase II transcription coactivator activity	4	0.46783625730994155	0.29090754635090166	ENSMUSG00000061911, ENSMUSG00000025764, ENSMUSG00000090125, ENSMUSG00000076431	712	32	12075	2.119908707865169	1.0	0.9658988110713844	99.51216913916645
GOTERM_CC_DIRECT	GO:0005802~trans-Golgi network	12	1.4035087719298245	0.29183372478498704	ENSMUSG00000035152, ENSMUSG00000040276, ENSMUSG00000008658, ENSMUSG00000033124, ENSMUSG00000038949, ENSMUSG00000027750, ENSMUSG00000039278, ENSMUSG00000027273, ENSMUSG00000032589, ENSMUSG00000030643, ENSMUSG00000049313, ENSMUSG00000004849	784	155	13458	1.3289664252797893	1.0	0.8694436740799153	99.33374928002686
GOTERM_BP_DIRECT	GO:0016192~vesicle-mediated transport	15	1.7543859649122806	0.29511029651959314	ENSMUSG00000035152, ENSMUSG00000020650, ENSMUSG00000030058, ENSMUSG00000034593, ENSMUSG00000006024, ENSMUSG00000046314, ENSMUSG00000022829, ENSMUSG00000026797, ENSMUSG00000067889, ENSMUSG00000004849, ENSMUSG00000031367, ENSMUSG00000060279, ENSMUSG00000047126, ENSMUSG00000041488, ENSMUSG00000020628	728	204	12544	1.2669683257918551	1.0	0.9975418303466479	99.80920457157922
KEGG_PATHWAY	mmu05206:MicroRNAs in cancer	10	1.1695906432748537	0.29520759861166324	ENSMUSG00000028212, ENSMUSG00000020661, ENSMUSG00000027490, ENSMUSG00000024238, ENSMUSG00000045038, ENSMUSG00000044005, ENSMUSG00000004936, ENSMUSG00000015829, ENSMUSG00000020135, ENSMUSG00000028226	290	130	5205	1.3806366047745358	1.0	0.7030502022135854	98.89318688892025
GOTERM_BP_DIRECT	GO:0045666~positive regulation of neuron differentiation	7	0.8187134502923977	0.2977487995998206	ENSMUSG00000082229, ENSMUSG00000027358, ENSMUSG00000024238, ENSMUSG00000029711, ENSMUSG00000017491, ENSMUSG00000051675, ENSMUSG00000045318	728	78	12544	1.5463510848126234	1.0	0.9976098638103857	99.82159539254184
GOTERM_BP_DIRECT	GO:0001503~ossification	7	0.8187134502923977	0.2977487995998206	ENSMUSG00000068747, ENSMUSG00000028108, ENSMUSG00000027358, ENSMUSG00000058756, ENSMUSG00000029838, ENSMUSG00000014813, ENSMUSG00000028226	728	78	12544	1.5463510848126234	1.0	0.9976098638103857	99.82159539254184
KEGG_PATHWAY	mmu05034:Alcoholism	9	1.0526315789473684	0.2984837698195211	ENSMUSG00000001175, ENSMUSG00000031748, ENSMUSG00000026959, ENSMUSG00000063358, ENSMUSG00000004936, ENSMUSG00000056895, ENSMUSG00000034245, ENSMUSG00000030209, ENSMUSG00000078851	290	114	5205	1.4169691470054446	1.0	0.7025565657391386	98.95762095074967
GOTERM_BP_DIRECT	GO:0050766~positive regulation of phagocytosis	4	0.46783625730994155	0.2988148797774035	ENSMUSG00000009681, ENSMUSG00000041351, ENSMUSG00000017631, ENSMUSG00000037902	728	33	12544	2.088578088578089	1.0	0.9975855044794442	99.826383023978
GOTERM_MF_DIRECT	GO:0008081~phosphoric diester hydrolase activity	5	0.5847953216374269	0.2990362800462559	ENSMUSG00000027346, ENSMUSG00000021684, ENSMUSG00000064247, ENSMUSG00000029055, ENSMUSG00000051177	712	47	12075	1.8041776237150369	1.0	0.9683195092699426	99.59192929556173
GOTERM_MF_DIRECT	GO:0097110~scaffold protein binding	5	0.5847953216374269	0.2990362800462559	ENSMUSG00000030525, ENSMUSG00000038319, ENSMUSG00000024112, ENSMUSG00000029516, ENSMUSG00000063887	712	47	12075	1.8041776237150369	1.0	0.9683195092699426	99.59192929556173
GOTERM_BP_DIRECT	GO:0040008~regulation of growth	6	0.7017543859649122	0.3010871262040103	ENSMUSG00000038984, ENSMUSG00000020427, ENSMUSG00000095098, ENSMUSG00000038485, ENSMUSG00000024240, ENSMUSG00000032578	728	63	12544	1.641025641025641	1.0	0.997631225437518	99.83618562983813
GOTERM_BP_DIRECT	GO:0097094~craniofacial suture morphogenesis	2	0.23391812865497078	0.3011319573653565	ENSMUSG00000045039, ENSMUSG00000028226	728	6	12544	5.7435897435897445	1.0	0.9975481136033031	99.83637367165994
GOTERM_BP_DIRECT	GO:0032414~positive regulation of ion transmembrane transporter activity	2	0.23391812865497078	0.3011319573653565	ENSMUSG00000035112, ENSMUSG00000041245	728	6	12544	5.7435897435897445	1.0	0.9975481136033031	99.83637367165994
GOTERM_BP_DIRECT	GO:0046033~AMP metabolic process	2	0.23391812865497078	0.3011319573653565	ENSMUSG00000027889, ENSMUSG00000026817	728	6	12544	5.7435897435897445	1.0	0.9975481136033031	99.83637367165994
GOTERM_BP_DIRECT	GO:2000651~positive regulation of sodium ion transmembrane transporter activity	2	0.23391812865497078	0.3011319573653565	ENSMUSG00000069601, ENSMUSG00000041245	728	6	12544	5.7435897435897445	1.0	0.9975481136033031	99.83637367165994
GOTERM_BP_DIRECT	GO:0010766~negative regulation of sodium ion transport	2	0.23391812865497078	0.3011319573653565	ENSMUSG00000032216, ENSMUSG00000035112	728	6	12544	5.7435897435897445	1.0	0.9975481136033031	99.83637367165994
GOTERM_BP_DIRECT	GO:0043266~regulation of potassium ion transport	2	0.23391812865497078	0.3011319573653565	ENSMUSG00000061576, ENSMUSG00000069601	728	6	12544	5.7435897435897445	1.0	0.9975481136033031	99.83637367165994
GOTERM_BP_DIRECT	GO:0051938~L-glutamate import	2	0.23391812865497078	0.3011319573653565	ENSMUSG00000029104, ENSMUSG00000005089	728	6	12544	5.7435897435897445	1.0	0.9975481136033031	99.83637367165994
GOTERM_BP_DIRECT	GO:0060075~regulation of resting membrane potential	2	0.23391812865497078	0.3011319573653565	ENSMUSG00000000197, ENSMUSG00000019969	728	6	12544	5.7435897435897445	1.0	0.9975481136033031	99.83637367165994
GOTERM_BP_DIRECT	GO:0060113~inner ear receptor cell differentiation	2	0.23391812865497078	0.3011319573653565	ENSMUSG00000030302, ENSMUSG00000029821	728	6	12544	5.7435897435897445	1.0	0.9975481136033031	99.83637367165994
GOTERM_BP_DIRECT	GO:0097119~postsynaptic density protein 95 clustering	2	0.23391812865497078	0.3011319573653565	ENSMUSG00000049939, ENSMUSG00000063887	728	6	12544	5.7435897435897445	1.0	0.9975481136033031	99.83637367165994
GOTERM_BP_DIRECT	GO:0071435~potassium ion export	2	0.23391812865497078	0.3011319573653565	ENSMUSG00000038319, ENSMUSG00000090122	728	6	12544	5.7435897435897445	1.0	0.9975481136033031	99.83637367165994
GOTERM_BP_DIRECT	GO:0045838~positive regulation of membrane potential	2	0.23391812865497078	0.3011319573653565	ENSMUSG00000020524, ENSMUSG00000069601	728	6	12544	5.7435897435897445	1.0	0.9975481136033031	99.83637367165994
GOTERM_BP_DIRECT	GO:0031914~negative regulation of synaptic plasticity	2	0.23391812865497078	0.3011319573653565	ENSMUSG00000024883, ENSMUSG00000052087	728	6	12544	5.7435897435897445	1.0	0.9975481136033031	99.83637367165994
GOTERM_BP_DIRECT	GO:0042596~fear response	2	0.23391812865497078	0.3011319573653565	ENSMUSG00000030209, ENSMUSG00000004110	728	6	12544	5.7435897435897445	1.0	0.9975481136033031	99.83637367165994
GOTERM_BP_DIRECT	GO:0060373~regulation of ventricular cardiac muscle cell membrane depolarization	2	0.23391812865497078	0.3011319573653565	ENSMUSG00000049281, ENSMUSG00000057123	728	6	12544	5.7435897435897445	1.0	0.9975481136033031	99.83637367165994
GOTERM_BP_DIRECT	GO:0006102~isocitrate metabolic process	2	0.23391812865497078	0.3011319573653565	ENSMUSG00000022477, ENSMUSG00000027406	728	6	12544	5.7435897435897445	1.0	0.9975481136033031	99.83637367165994
GOTERM_BP_DIRECT	GO:0051155~positive regulation of striated muscle cell differentiation	2	0.23391812865497078	0.3011319573653565	ENSMUSG00000051675, ENSMUSG00000024240	728	6	12544	5.7435897435897445	1.0	0.9975481136033031	99.83637367165994
GOTERM_BP_DIRECT	GO:0031952~regulation of protein autophosphorylation	2	0.23391812865497078	0.3011319573653565	ENSMUSG00000028289, ENSMUSG00000059409	728	6	12544	5.7435897435897445	1.0	0.9975481136033031	99.83637367165994
GOTERM_BP_DIRECT	GO:0014910~regulation of smooth muscle cell migration	2	0.23391812865497078	0.3011319573653565	ENSMUSG00000020681, ENSMUSG00000049313	728	6	12544	5.7435897435897445	1.0	0.9975481136033031	99.83637367165994
GOTERM_BP_DIRECT	GO:0033081~regulation of T cell differentiation in thymus	2	0.23391812865497078	0.3011319573653565	ENSMUSG00000024238, ENSMUSG00000002981	728	6	12544	5.7435897435897445	1.0	0.9975481136033031	99.83637367165994
GOTERM_BP_DIRECT	GO:0086015~SA node cell action potential	2	0.23391812865497078	0.3011319573653565	ENSMUSG00000049281, ENSMUSG00000057123	728	6	12544	5.7435897435897445	1.0	0.9975481136033031	99.83637367165994
GOTERM_BP_DIRECT	GO:0051963~regulation of synapse assembly	2	0.23391812865497078	0.3011319573653565	ENSMUSG00000026959, ENSMUSG00000032827	728	6	12544	5.7435897435897445	1.0	0.9975481136033031	99.83637367165994
GOTERM_BP_DIRECT	GO:0035067~negative regulation of histone acetylation	2	0.23391812865497078	0.3011319573653565	ENSMUSG00000031393, ENSMUSG00000095567	728	6	12544	5.7435897435897445	1.0	0.9975481136033031	99.83637367165994
GOTERM_BP_DIRECT	GO:0051534~negative regulation of NFAT protein import into nucleus	2	0.23391812865497078	0.3011319573653565	ENSMUSG00000018428, ENSMUSG00000022812	728	6	12544	5.7435897435897445	1.0	0.9975481136033031	99.83637367165994
GOTERM_CC_DIRECT	GO:0035686~sperm fibrous sheath	2	0.23391812865497078	0.3021296401424762	ENSMUSG00000059343, ENSMUSG00000030695	784	6	13458	5.721938775510203	1.0	0.8774255554916089	99.46139599524108
GOTERM_CC_DIRECT	GO:0001520~outer dense fiber	2	0.23391812865497078	0.3021296401424762	ENSMUSG00000026817, ENSMUSG00000032921	784	6	13458	5.721938775510203	1.0	0.8774255554916089	99.46139599524108
GOTERM_CC_DIRECT	GO:0034706~sodium channel complex	2	0.23391812865497078	0.3021296401424762	ENSMUSG00000023033, ENSMUSG00000075318	784	6	13458	5.721938775510203	1.0	0.8774255554916089	99.46139599524108
GOTERM_BP_DIRECT	GO:0050727~regulation of inflammatory response	5	0.5847953216374269	0.30237446412359514	ENSMUSG00000050310, ENSMUSG00000030525, ENSMUSG00000024002, ENSMUSG00000068037, ENSMUSG00000034023	728	48	12544	1.794871794871795	1.0	0.9975346580030703	99.84150492820218
GOTERM_BP_DIRECT	GO:0007585~respiratory gaseous exchange	3	0.3508771929824561	0.30243238574379094	ENSMUSG00000031393, ENSMUSG00000034612, ENSMUSG00000026959	728	19	12544	2.7206477732793526	1.0	0.9974505719454454	99.84174038449062
GOTERM_BP_DIRECT	GO:0090398~cellular senescence	3	0.3508771929824561	0.30243238574379094	ENSMUSG00000038084, ENSMUSG00000000093, ENSMUSG00000004936	728	19	12544	2.7206477732793526	1.0	0.9974505719454454	99.84174038449062
GOTERM_BP_DIRECT	GO:0016079~synaptic vesicle exocytosis	3	0.3508771929824561	0.30243238574379094	ENSMUSG00000013033, ENSMUSG00000067889, ENSMUSG00000053025	728	19	12544	2.7206477732793526	1.0	0.9974505719454454	99.84174038449062
GOTERM_BP_DIRECT	GO:0031333~negative regulation of protein complex assembly	3	0.3508771929824561	0.30243238574379094	ENSMUSG00000026797, ENSMUSG00000029053, ENSMUSG00000022812	728	19	12544	2.7206477732793526	1.0	0.9974505719454454	99.84174038449062
KEGG_PATHWAY	mmu00564:Glycerophospholipid metabolism	7	0.8187134502923977	0.30315226913804094	ENSMUSG00000027346, ENSMUSG00000038665, ENSMUSG00000023019, ENSMUSG00000034731, ENSMUSG00000029330, ENSMUSG00000027134, ENSMUSG00000026623	290	82	5205	1.5321698906644239	1.0	0.7040961599332798	99.04347619006117
KEGG_PATHWAY	mmu04662:B cell receptor signaling pathway	6	0.7017543859649122	0.303522980034288	ENSMUSG00000028159, ENSMUSG00000063358, ENSMUSG00000004936, ENSMUSG00000028459, ENSMUSG00000022812, ENSMUSG00000033953	290	66	5205	1.6316614420062696	1.0	0.6995093068052352	99.05000607997529
GOTERM_MF_DIRECT	GO:0004000~adenosine deaminase activity	2	0.23391812865497078	0.30524649081381444	ENSMUSG00000027951, ENSMUSG00000020262	712	6	12075	5.653089887640449	1.0	0.9697650759850752	99.6444565955783
GOTERM_MF_DIRECT	GO:0000155~phosphorelay sensor kinase activity	2	0.23391812865497078	0.30524649081381444	ENSMUSG00000034402, ENSMUSG00000038319	712	6	12075	5.653089887640449	1.0	0.9697650759850752	99.6444565955783
GOTERM_MF_DIRECT	GO:0015271~outward rectifier potassium channel activity	2	0.23391812865497078	0.30524649081381444	ENSMUSG00000050556, ENSMUSG00000040724	712	6	12075	5.653089887640449	1.0	0.9697650759850752	99.6444565955783
GOTERM_MF_DIRECT	GO:0031749~D2 dopamine receptor binding	2	0.23391812865497078	0.30524649081381444	ENSMUSG00000026825, ENSMUSG00000030209	712	6	12075	5.653089887640449	1.0	0.9697650759850752	99.6444565955783
GOTERM_MF_DIRECT	GO:0032051~clathrin light chain binding	2	0.23391812865497078	0.30524649081381444	ENSMUSG00000047126, ENSMUSG00000020297	712	6	12075	5.653089887640449	1.0	0.9697650759850752	99.6444565955783
GOTERM_MF_DIRECT	GO:0042803~protein homodimerization activity	44	5.146198830409357	0.30757199531955165	ENSMUSG00000030525, ENSMUSG00000027531, ENSMUSG00000029334, ENSMUSG00000050069, ENSMUSG00000005338, ENSMUSG00000001323, ENSMUSG00000038319, ENSMUSG00000027366, ENSMUSG00000029359, ENSMUSG00000096054, ENSMUSG00000027618, ENSMUSG00000054942, ENSMUSG00000047428, ENSMUSG00000018750, ENSMUSG00000030731, ENSMUSG00000031112, ENSMUSG00000024617, ENSMUSG00000020572, ENSMUSG00000030000, ENSMUSG00000052920,…	712	673	12075	1.1087784029250212	1.0	0.9695519888281876	99.6624439824247
GOTERM_BP_DIRECT	GO:0032869~cellular response to insulin stimulus	7	0.8187134502923977	0.3080153723562116	ENSMUSG00000025006, ENSMUSG00000034593, ENSMUSG00000024122, ENSMUSG00000028854, ENSMUSG00000025586, ENSMUSG00000025190, ENSMUSG00000029053	728	79	12544	1.5267770204479065	1.0	0.9976884562555556	99.8629487001247
GOTERM_MF_DIRECT	GO:0031434~mitogen-activated protein kinase kinase binding	3	0.3508771929824561	0.30908692353467043	ENSMUSG00000018909, ENSMUSG00000061578, ENSMUSG00000020681	712	19	12075	2.6777794204612655	1.0	0.96900540917003	99.67369990398028
GOTERM_MF_DIRECT	GO:0005057~receptor signaling protein activity	3	0.3508771929824561	0.30908692353467043	ENSMUSG00000029101, ENSMUSG00000023800, ENSMUSG00000052087	712	19	12075	2.6777794204612655	1.0	0.96900540917003	99.67369990398028
GOTERM_MF_DIRECT	GO:0008373~sialyltransferase activity	3	0.3508771929824561	0.30908692353467043	ENSMUSG00000025789, ENSMUSG00000024172, ENSMUSG00000056091	712	19	12075	2.6777794204612655	1.0	0.96900540917003	99.67369990398028
GOTERM_BP_DIRECT	GO:0051216~cartilage development	6	0.7017543859649122	0.31261202844704095	ENSMUSG00000031755, ENSMUSG00000035011, ENSMUSG00000034612, ENSMUSG00000027358, ENSMUSG00000024238, ENSMUSG00000024955	728	64	12544	1.6153846153846156	1.0	0.9978541042629827	99.8783657130499
GOTERM_BP_DIRECT	GO:0021987~cerebral cortex development	6	0.7017543859649122	0.31261202844704095	ENSMUSG00000031755, ENSMUSG00000026959, ENSMUSG00000019969, ENSMUSG00000026812, ENSMUSG00000062098, ENSMUSG00000051177	728	64	12544	1.6153846153846156	1.0	0.9978541042629827	99.8783657130499
GOTERM_BP_DIRECT	GO:0060976~coronary vasculature development	4	0.46783625730994155	0.31498367101613034	ENSMUSG00000035152, ENSMUSG00000045039, ENSMUSG00000030123, ENSMUSG00000020900	728	34	12544	2.0271493212669687	1.0	0.9978991526946951	99.88566475597005
GOTERM_BP_DIRECT	GO:0016573~histone acetylation	4	0.46783625730994155	0.31498367101613034	ENSMUSG00000031393, ENSMUSG00000069495, ENSMUSG00000021767, ENSMUSG00000045482	728	34	12544	2.0271493212669687	1.0	0.9978991526946951	99.88566475597005
GOTERM_BP_DIRECT	GO:0016358~dendrite development	4	0.46783625730994155	0.31498367101613034	ENSMUSG00000052920, ENSMUSG00000031393, ENSMUSG00000029516, ENSMUSG00000047787	728	34	12544	2.0271493212669687	1.0	0.9978991526946951	99.88566475597005
GOTERM_BP_DIRECT	GO:0042752~regulation of circadian rhythm	5	0.5847953216374269	0.31568790856202156	ENSMUSG00000055866, ENSMUSG00000020366, ENSMUSG00000025326, ENSMUSG00000020431, ENSMUSG00000068742	728	49	12544	1.7582417582417582	1.0	0.9978602185442427	99.8877512136055
GOTERM_BP_DIRECT	GO:0010466~negative regulation of peptidase activity	5	0.5847953216374269	0.31568790856202156	ENSMUSG00000051029, ENSMUSG00000058260, ENSMUSG00000028108, ENSMUSG00000021091, ENSMUSG00000027834	728	49	12544	1.7582417582417582	1.0	0.9978602185442427	99.8877512136055
GOTERM_MF_DIRECT	GO:0000166~nucleotide binding	108	12.631578947368421	0.31621945911737126	ENSMUSG00000024268, ENSMUSG00000040761, ENSMUSG00000001323, ENSMUSG00000032580, ENSMUSG00000030739, ENSMUSG00000029516, ENSMUSG00000038384, ENSMUSG00000034930, ENSMUSG00000030643, ENSMUSG00000031112, ENSMUSG00000029020, ENSMUSG00000027580, ENSMUSG00000042308, ENSMUSG00000032571, ENSMUSG00000032788, ENSMUSG00000025586, ENSMUSG00000020900, ENSMUSG00000039954, ENSMUSG00000023033, ENSMUSG00000025417,…	712	1735	12075	1.0556778810348735	1.0	0.9707717853550188	99.722133987944
KEGG_PATHWAY	mmu05219:Bladder cancer	4	0.46783625730994155	0.3228730280646136	ENSMUSG00000024486, ENSMUSG00000027490, ENSMUSG00000063358, ENSMUSG00000004936	290	36	5205	1.9942528735632183	1.0	0.721404395301209	99.33900733340819
KEGG_PATHWAY	mmu05215:Prostate cancer	7	0.8187134502923977	0.32299556353019454	ENSMUSG00000028212, ENSMUSG00000027490, ENSMUSG00000000782, ENSMUSG00000063358, ENSMUSG00000004936, ENSMUSG00000024122, ENSMUSG00000022812	290	84	5205	1.495689655172414	1.0	0.7166499765706117	99.34054550761607
GOTERM_BP_DIRECT	GO:0070374~positive regulation of ERK1 and ERK2 cascade	10	1.1695906432748537	0.32394360814235545	ENSMUSG00000060534, ENSMUSG00000027358, ENSMUSG00000036564, ENSMUSG00000029711, ENSMUSG00000018909, ENSMUSG00000041380, ENSMUSG00000004936, ENSMUSG00000031778, ENSMUSG00000059456, ENSMUSG00000029053	728	128	12544	1.3461538461538463	1.0	0.9981781366360531	99.90967712454352
GOTERM_BP_DIRECT	GO:0006754~ATP biosynthetic process	3	0.3508771929824561	0.3242390739644969	ENSMUSG00000049422, ENSMUSG00000025393, ENSMUSG00000030695	728	20	12544	2.5846153846153848	1.0	0.998125591062669	99.91038133008516
GOTERM_BP_DIRECT	GO:0001964~startle response	3	0.3508771929824561	0.3242390739644969	ENSMUSG00000031393, ENSMUSG00000026959, ENSMUSG00000030209	728	20	12544	2.5846153846153848	1.0	0.998125591062669	99.91038133008516
GOTERM_BP_DIRECT	GO:0048854~brain morphogenesis	3	0.3508771929824561	0.3242390739644969	ENSMUSG00000031755, ENSMUSG00000019969, ENSMUSG00000034023	728	20	12544	2.5846153846153848	1.0	0.998125591062669	99.91038133008516
GOTERM_CC_DIRECT	GO:0031966~mitochondrial membrane	8	0.9356725146198831	0.325104179705491	ENSMUSG00000019428, ENSMUSG00000027457, ENSMUSG00000005510, ENSMUSG00000053310, ENSMUSG00000025393, ENSMUSG00000052852, ENSMUSG00000026825, ENSMUSG00000062691	784	96	13458	1.4304846938775508	1.0	0.896628932393623	99.66875755649063
GOTERM_CC_DIRECT	GO:0035267~NuA4 histone acetyltransferase complex	3	0.3508771929824561	0.32592972753643007	ENSMUSG00000069495, ENSMUSG00000045482, ENSMUSG00000024240	784	20	13458	2.5748724489795918	1.0	0.8948130644517354	99.67459328253976
GOTERM_MF_DIRECT	GO:0005524~ATP binding	83	9.707602339181287	0.32645801940578223	ENSMUSG00000029334, ENSMUSG00000001323, ENSMUSG00000025854, ENSMUSG00000030739, ENSMUSG00000029516, ENSMUSG00000074652, ENSMUSG00000020431, ENSMUSG00000027692, ENSMUSG00000031112, ENSMUSG00000022360, ENSMUSG00000058301, ENSMUSG00000028289, ENSMUSG00000025758, ENSMUSG00000027296, ENSMUSG00000027580, ENSMUSG00000030986, ENSMUSG00000027298, ENSMUSG00000005580, ENSMUSG00000057897, ENSMUSG00000038665,…	712	1322	12075	1.0647650393513401	1.0	0.9735721224723644	99.7800203016856
GOTERM_BP_DIRECT	GO:0051291~protein heterooligomerization	7	0.8187134502923977	0.32871922266728504	ENSMUSG00000038319, ENSMUSG00000026812, ENSMUSG00000028931, ENSMUSG00000004936, ENSMUSG00000015837, ENSMUSG00000029053, ENSMUSG00000033916	728	81	12544	1.4890788224121558	1.0	0.9982538901477548	99.92044406752149
GOTERM_BP_DIRECT	GO:0045727~positive regulation of translation	5	0.5847953216374269	0.32904902262798624	ENSMUSG00000063358, ENSMUSG00000025586, ENSMUSG00000076431, ENSMUSG00000059456, ENSMUSG00000034994	728	50	12544	1.723076923076923	1.0	0.9982052174091177	99.92114101065172
GOTERM_BP_DIRECT	GO:0071230~cellular response to amino acid stimulus	5	0.5847953216374269	0.32904902262798624	ENSMUSG00000020661, ENSMUSG00000032009, ENSMUSG00000024238, ENSMUSG00000028278, ENSMUSG00000025586	728	50	12544	1.723076923076923	1.0	0.9982052174091177	99.92114101065172
GOTERM_BP_DIRECT	GO:0060348~bone development	5	0.5847953216374269	0.32904902262798624	ENSMUSG00000023345, ENSMUSG00000014813, ENSMUSG00000035569, ENSMUSG00000017491, ENSMUSG00000028226	728	50	12544	1.723076923076923	1.0	0.9982052174091177	99.92114101065172
GOTERM_BP_DIRECT	GO:0002931~response to ischemia	4	0.46783625730994155	0.33116877967672603	ENSMUSG00000055866, ENSMUSG00000058441, ENSMUSG00000034994, ENSMUSG00000024617	728	35	12544	1.9692307692307693	1.0	0.9982318093691371	99.92548480555712
GOTERM_BP_DIRECT	GO:0006605~protein targeting	4	0.46783625730994155	0.33116877967672603	ENSMUSG00000063887, ENSMUSG00000022415, ENSMUSG00000049313, ENSMUSG00000093904	728	35	12544	1.9692307692307693	1.0	0.9982318093691371	99.92548480555712
GOTERM_BP_DIRECT	GO:0006357~regulation of transcription from RNA polymerase II promoter	22	2.5730994152046787	0.33360303170403904	ENSMUSG00000038705, ENSMUSG00000036181, ENSMUSG00000000782, ENSMUSG00000025246, ENSMUSG00000019256, ENSMUSG00000022996, ENSMUSG00000056493, ENSMUSG00000024240, ENSMUSG00000069495, ENSMUSG00000009406, ENSMUSG00000071054, ENSMUSG00000028108, ENSMUSG00000033249, ENSMUSG00000058756, ENSMUSG00000006818, ENSMUSG00000022389, ENSMUSG00000002052, ENSMUSG00000029711, ENSMUSG00000062115, ENSMUSG00000018076,…	728	323	12544	1.1736127649440342	1.0	0.9982708279867195	99.93019421798809
GOTERM_MF_DIRECT	GO:0003774~motor activity	6	0.7017543859649122	0.33624800749847306	ENSMUSG00000034593, ENSMUSG00000030739, ENSMUSG00000039057, ENSMUSG00000039824, ENSMUSG00000074652, ENSMUSG00000020900	712	65	12075	1.5654710458081245	1.0	0.975955788147957	99.82464350395351
KEGG_PATHWAY	mmu01200:Carbon metabolism	8	0.9356725146198831	0.3375674146562085	ENSMUSG00000023456, ENSMUSG00000022477, ENSMUSG00000059343, ENSMUSG00000023832, ENSMUSG00000030621, ENSMUSG00000030695, ENSMUSG00000025190, ENSMUSG00000027406	290	102	5205	1.407707910750507	1.0	0.7311023522311085	99.5016481162202
GOTERM_BP_DIRECT	GO:0006869~lipid transport	7	0.8187134502923977	0.33913965822929937	ENSMUSG00000020435, ENSMUSG00000074968, ENSMUSG00000032193, ENSMUSG00000020620, ENSMUSG00000020189, ENSMUSG00000049313, ENSMUSG00000044252	728	82	12544	1.4709193245778611	1.0	0.9984279599938056	99.93988057393595
KEGG_PATHWAY	mmu04068:FoxO signaling pathway	9	1.0526315789473684	0.34048022435893577	ENSMUSG00000006818, ENSMUSG00000030161, ENSMUSG00000025758, ENSMUSG00000063358, ENSMUSG00000004936, ENSMUSG00000024122, ENSMUSG00000019828, ENSMUSG00000020366, ENSMUSG00000025422	290	119	5205	1.3574326282237033	1.0	0.7301203027119554	99.52913252131908
GOTERM_BP_DIRECT	GO:0042312~regulation of vasodilation	2	0.23391812865497078	0.34165493287598386	ENSMUSG00000057123, ENSMUSG00000063142	728	7	12544	4.923076923076923	1.0	0.9984652749559918	99.94384844131386
GOTERM_BP_DIRECT	GO:0010960~magnesium ion homeostasis	2	0.23391812865497078	0.34165493287598386	ENSMUSG00000069601, ENSMUSG00000064105	728	7	12544	4.923076923076923	1.0	0.9984652749559918	99.94384844131386
GOTERM_BP_DIRECT	GO:2000641~regulation of early endosome to late endosome transport	2	0.23391812865497078	0.34165493287598386	ENSMUSG00000063358, ENSMUSG00000004936	728	7	12544	4.923076923076923	1.0	0.9984652749559918	99.94384844131386
GOTERM_BP_DIRECT	GO:0010807~regulation of synaptic vesicle priming	2	0.23391812865497078	0.34165493287598386	ENSMUSG00000006024, ENSMUSG00000026797	728	7	12544	4.923076923076923	1.0	0.9984652749559918	99.94384844131386
GOTERM_BP_DIRECT	GO:1900029~positive regulation of ruffle assembly	2	0.23391812865497078	0.34165493287598386	ENSMUSG00000063887, ENSMUSG00000020173	728	7	12544	4.923076923076923	1.0	0.9984652749559918	99.94384844131386
GOTERM_BP_DIRECT	GO:0000083~regulation of transcription involved in G1/S transition of mitotic cell cycle	2	0.23391812865497078	0.34165493287598386	ENSMUSG00000024002, ENSMUSG00000032119	728	7	12544	4.923076923076923	1.0	0.9984652749559918	99.94384844131386
GOTERM_BP_DIRECT	GO:0007215~glutamate receptor signaling pathway	2	0.23391812865497078	0.34165493287598386	ENSMUSG00000050556, ENSMUSG00000051177	728	7	12544	4.923076923076923	1.0	0.9984652749559918	99.94384844131386
GOTERM_BP_DIRECT	GO:0060371~regulation of atrial cardiac muscle cell membrane depolarization	2	0.23391812865497078	0.34165493287598386	ENSMUSG00000049281, ENSMUSG00000057123	728	7	12544	4.923076923076923	1.0	0.9984652749559918	99.94384844131386
GOTERM_BP_DIRECT	GO:0071420~cellular response to histamine	2	0.23391812865497078	0.34165493287598386	ENSMUSG00000007653, ENSMUSG00000010803	728	7	12544	4.923076923076923	1.0	0.9984652749559918	99.94384844131386
GOTERM_BP_DIRECT	GO:0014050~negative regulation of glutamate secretion	2	0.23391812865497078	0.34165493287598386	ENSMUSG00000052920, ENSMUSG00000039059	728	7	12544	4.923076923076923	1.0	0.9984652749559918	99.94384844131386
GOTERM_BP_DIRECT	GO:0048671~negative regulation of collateral sprouting	2	0.23391812865497078	0.34165493287598386	ENSMUSG00000028289, ENSMUSG00000036264	728	7	12544	4.923076923076923	1.0	0.9984652749559918	99.94384844131386
GOTERM_BP_DIRECT	GO:0048841~regulation of axon extension involved in axon guidance	2	0.23391812865497078	0.34165493287598386	ENSMUSG00000030123, ENSMUSG00000026640	728	7	12544	4.923076923076923	1.0	0.9984652749559918	99.94384844131386
GOTERM_BP_DIRECT	GO:0010226~response to lithium ion	2	0.23391812865497078	0.34165493287598386	ENSMUSG00000059456, ENSMUSG00000020431	728	7	12544	4.923076923076923	1.0	0.9984652749559918	99.94384844131386
GOTERM_BP_DIRECT	GO:1901385~regulation of voltage-gated calcium channel activity	2	0.23391812865497078	0.34165493287598386	ENSMUSG00000017412, ENSMUSG00000069833	728	7	12544	4.923076923076923	1.0	0.9984652749559918	99.94384844131386
GOTERM_BP_DIRECT	GO:0030204~chondroitin sulfate metabolic process	2	0.23391812865497078	0.34165493287598386	ENSMUSG00000034612, ENSMUSG00000045994	728	7	12544	4.923076923076923	1.0	0.9984652749559918	99.94384844131386
GOTERM_BP_DIRECT	GO:0048733~sebaceous gland development	2	0.23391812865497078	0.34165493287598386	ENSMUSG00000028053, ENSMUSG00000053411	728	7	12544	4.923076923076923	1.0	0.9984652749559918	99.94384844131386
GOTERM_BP_DIRECT	GO:0033135~regulation of peptidyl-serine phosphorylation	2	0.23391812865497078	0.34165493287598386	ENSMUSG00000050310, ENSMUSG00000011751	728	7	12544	4.923076923076923	1.0	0.9984652749559918	99.94384844131386
GOTERM_BP_DIRECT	GO:0007216~G-protein coupled glutamate receptor signaling pathway	2	0.23391812865497078	0.34165493287598386	ENSMUSG00000019828, ENSMUSG00000049583	728	7	12544	4.923076923076923	1.0	0.9984652749559918	99.94384844131386
GOTERM_BP_DIRECT	GO:0019227~neuronal action potential propagation	2	0.23391812865497078	0.34165493287598386	ENSMUSG00000017412, ENSMUSG00000017167	728	7	12544	4.923076923076923	1.0	0.9984652749559918	99.94384844131386
GOTERM_BP_DIRECT	GO:0019363~pyridine nucleotide biosynthetic process	2	0.23391812865497078	0.34165493287598386	ENSMUSG00000020572, ENSMUSG00000032456	728	7	12544	4.923076923076923	1.0	0.9984652749559918	99.94384844131386
GOTERM_BP_DIRECT	GO:1901380~negative regulation of potassium ion transmembrane transport	2	0.23391812865497078	0.34165493287598386	ENSMUSG00000038319, ENSMUSG00000090122	728	7	12544	4.923076923076923	1.0	0.9984652749559918	99.94384844131386
GOTERM_BP_DIRECT	GO:0040019~positive regulation of embryonic development	2	0.23391812865497078	0.34165493287598386	ENSMUSG00000005893, ENSMUSG00000051177	728	7	12544	4.923076923076923	1.0	0.9984652749559918	99.94384844131386
GOTERM_BP_DIRECT	GO:0023052~signaling	2	0.23391812865497078	0.34165493287598386	ENSMUSG00000047495, ENSMUSG00000061689	728	7	12544	4.923076923076923	1.0	0.9984652749559918	99.94384844131386
GOTERM_BP_DIRECT	GO:0042297~vocal learning	2	0.23391812865497078	0.34165493287598386	ENSMUSG00000029104, ENSMUSG00000039419	728	7	12544	4.923076923076923	1.0	0.9984652749559918	99.94384844131386
GOTERM_BP_DIRECT	GO:0060440~trachea formation	2	0.23391812865497078	0.34165493287598386	ENSMUSG00000063358, ENSMUSG00000004936	728	7	12544	4.923076923076923	1.0	0.9984652749559918	99.94384844131386
GOTERM_CC_DIRECT	GO:0044309~neuron spine	2	0.23391812865497078	0.34275055092250567	ENSMUSG00000020524, ENSMUSG00000049939	784	7	13458	4.904518950437318	1.0	0.9065950897010914	99.77455196385418
GOTERM_CC_DIRECT	GO:0034362~low-density lipoprotein particle	2	0.23391812865497078	0.34275055092250567	ENSMUSG00000032193, ENSMUSG00000049313	784	7	13458	4.904518950437318	1.0	0.9065950897010914	99.77455196385418
GOTERM_CC_DIRECT	GO:0008024~cyclin/CDK positive transcription elongation factor complex	2	0.23391812865497078	0.34275055092250567	ENSMUSG00000024002, ENSMUSG00000026349	784	7	13458	4.904518950437318	1.0	0.9065950897010914	99.77455196385418
GOTERM_CC_DIRECT	GO:0008290~F-actin capping protein complex	2	0.23391812865497078	0.34275055092250567	ENSMUSG00000030000, ENSMUSG00000029106	784	7	13458	4.904518950437318	1.0	0.9065950897010914	99.77455196385418
GOTERM_CC_DIRECT	GO:0030118~clathrin coat	2	0.23391812865497078	0.34275055092250567	ENSMUSG00000047126, ENSMUSG00000028033	784	7	13458	4.904518950437318	1.0	0.9065950897010914	99.77455196385418
GOTERM_CC_DIRECT	GO:0031965~nuclear membrane	15	1.7543859649122806	0.34483435707877763	ENSMUSG00000031791, ENSMUSG00000001150, ENSMUSG00000003226, ENSMUSG00000029334, ENSMUSG00000034731, ENSMUSG00000020189, ENSMUSG00000027465, ENSMUSG00000096054, ENSMUSG00000024240, ENSMUSG00000068747, ENSMUSG00000044700, ENSMUSG00000030091, ENSMUSG00000019969, ENSMUSG00000038807, ENSMUSG00000051177	784	211	13458	1.2203186961988586	1.0	0.9059195493242778	99.78471256010158
GOTERM_CC_DIRECT	GO:0016529~sarcoplasmic reticulum	5	0.5847953216374269	0.3450957209029661	ENSMUSG00000031791, ENSMUSG00000040118, ENSMUSG00000030102, ENSMUSG00000069601, ENSMUSG00000057897	784	51	13458	1.6829231692677071	1.0	0.9037870321035265	99.78595642647616
GOTERM_BP_DIRECT	GO:0006094~gluconeogenesis	3	0.3508771929824561	0.3458646782277023	ENSMUSG00000055866, ENSMUSG00000023456, ENSMUSG00000023019	728	21	12544	2.4615384615384617	1.0	0.9985602341245575	99.9499414817669
GOTERM_BP_DIRECT	GO:0070509~calcium ion import	3	0.3508771929824561	0.3458646782277023	ENSMUSG00000024112, ENSMUSG00000022416, ENSMUSG00000004110	728	21	12544	2.4615384615384617	1.0	0.9985602341245575	99.9499414817669
GOTERM_MF_DIRECT	GO:0016308~1-phosphatidylinositol-4-phosphate 5-kinase activity	2	0.23391812865497078	0.34617529561062327	ENSMUSG00000025417, ENSMUSG00000034902	712	7	12075	4.845505617977528	1.0	0.978165063407646	99.86113716346922
GOTERM_MF_DIRECT	GO:0005004~GPI-linked ephrin receptor activity	2	0.23391812865497078	0.34617529561062327	ENSMUSG00000026235, ENSMUSG00000028289	712	7	12075	4.845505617977528	1.0	0.978165063407646	99.86113716346922
GOTERM_BP_DIRECT	GO:0042220~response to cocaine	4	0.46783625730994155	0.3473412632342969	ENSMUSG00000020661, ENSMUSG00000057880, ENSMUSG00000020929, ENSMUSG00000059456	728	36	12544	1.9145299145299146	1.0	0.9985594741393811	99.95192658703051
GOTERM_BP_DIRECT	GO:0021766~hippocampus development	6	0.7017543859649122	0.3474829627928234	ENSMUSG00000031755, ENSMUSG00000026812, ENSMUSG00000055471, ENSMUSG00000068037, ENSMUSG00000032036, ENSMUSG00000022812	728	67	12544	1.5430539609644087	1.0	0.998513113132378	99.95211312680156
GOTERM_MF_DIRECT	GO:0004721~phosphoprotein phosphatase activity	10	1.1695906432748537	0.3491048368434583	ENSMUSG00000026181, ENSMUSG00000030854, ENSMUSG00000047409, ENSMUSG00000059895, ENSMUSG00000047205, ENSMUSG00000031506, ENSMUSG00000055493, ENSMUSG00000038582, ENSMUSG00000049225, ENSMUSG00000033953	712	129	12075	1.3146720668931278	1.0	0.9781685421309161	99.87046483365317
GOTERM_BP_DIRECT	GO:0051028~mRNA transport	7	0.8187134502923977	0.34959471367863715	ENSMUSG00000030091, ENSMUSG00000003226, ENSMUSG00000001150, ENSMUSG00000059005, ENSMUSG00000002052, ENSMUSG00000029104, ENSMUSG00000025586	728	83	12544	1.453197405004634	1.0	0.9985345787700161	99.95481341097522
GOTERM_BP_DIRECT	GO:0000226~microtubule cytoskeleton organization	7	0.8187134502923977	0.34959471367863715	ENSMUSG00000018411, ENSMUSG00000019261, ENSMUSG00000040327, ENSMUSG00000026211, ENSMUSG00000025474, ENSMUSG00000040811, ENSMUSG00000029053	728	83	12544	1.453197405004634	1.0	0.9985345787700161	99.95481341097522
GOTERM_BP_DIRECT	GO:0001649~osteoblast differentiation	8	0.9356725146198831	0.3501102098080918	ENSMUSG00000027951, ENSMUSG00000020650, ENSMUSG00000027358, ENSMUSG00000047126, ENSMUSG00000020427, ENSMUSG00000025393, ENSMUSG00000038375, ENSMUSG00000001419	728	99	12544	1.3923853923853926	1.0	0.9985011395837823	99.95545038958448
GOTERM_BP_DIRECT	GO:0001666~response to hypoxia	12	1.4035087719298245	0.3529048903025278	ENSMUSG00000031393, ENSMUSG00000030525, ENSMUSG00000027358, ENSMUSG00000006818, ENSMUSG00000029711, ENSMUSG00000027750, ENSMUSG00000030102, ENSMUSG00000057880, ENSMUSG00000076431, ENSMUSG00000030695, ENSMUSG00000063142, ENSMUSG00000059456	728	164	12544	1.2607879924953096	1.0	0.998546108636544	99.95875868889166
GOTERM_MF_DIRECT	GO:0005246~calcium channel regulator activity	3	0.3508771929824561	0.3531118508554709	ENSMUSG00000052920, ENSMUSG00000046093, ENSMUSG00000066392	712	21	12075	2.422752808988764	1.0	0.9784936546235549	99.88227690153273
GOTERM_BP_DIRECT	GO:0009267~cellular response to starvation	5	0.5847953216374269	0.35584539831193485	ENSMUSG00000026447, ENSMUSG00000022463, ENSMUSG00000034201, ENSMUSG00000028278, ENSMUSG00000025437	728	52	12544	1.6568047337278105	1.0	0.998594430329203	99.96198843423349
GOTERM_BP_DIRECT	GO:0007411~axon guidance	10	1.1695906432748537	0.3569308454319657	ENSMUSG00000025876, ENSMUSG00000049336, ENSMUSG00000060534, ENSMUSG00000026235, ENSMUSG00000021013, ENSMUSG00000025437, ENSMUSG00000001300, ENSMUSG00000069601, ENSMUSG00000064293, ENSMUSG00000020900	728	132	12544	1.3053613053613053	1.0	0.998581505674542	99.96311911685348
GOTERM_BP_DIRECT	GO:0045892~negative regulation of transcription, DNA-templated	28	3.274853801169591	0.3619776509774448	ENSMUSG00000040761, ENSMUSG00000025246, ENSMUSG00000095098, ENSMUSG00000019256, ENSMUSG00000018750, ENSMUSG00000056493, ENSMUSG00000022708, ENSMUSG00000024240, ENSMUSG00000031393, ENSMUSG00000058756, ENSMUSG00000000093, ENSMUSG00000020455, ENSMUSG00000080268, ENSMUSG00000048047, ENSMUSG00000032119, ENSMUSG00000021767, ENSMUSG00000051177, ENSMUSG00000027358, ENSMUSG00000024238, ENSMUSG00000027490,…	728	428	12544	1.1272465851905105	1.0	0.9986937673514737	99.96797174482539
GOTERM_BP_DIRECT	GO:0007189~adenylate cyclase-activating G-protein coupled receptor signaling pathway	4	0.46783625730994155	0.3634738928536662	ENSMUSG00000019464, ENSMUSG00000005580, ENSMUSG00000040125, ENSMUSG00000020431	728	37	12544	1.8627858627858631	1.0	0.9986941412698304	99.96929028426507
GOTERM_BP_DIRECT	GO:0031623~receptor internalization	4	0.46783625730994155	0.3634738928536662	ENSMUSG00000020524, ENSMUSG00000032216, ENSMUSG00000047126, ENSMUSG00000026825	728	37	12544	1.8627858627858631	1.0	0.9986941412698304	99.96929028426507
GOTERM_MF_DIRECT	GO:0008134~transcription factor binding	20	2.3391812865497075	0.3656108671091409	ENSMUSG00000002968, ENSMUSG00000024238, ENSMUSG00000027490, ENSMUSG00000018909, ENSMUSG00000025246, ENSMUSG00000063358, ENSMUSG00000019256, ENSMUSG00000020366, ENSMUSG00000022812, ENSMUSG00000031393, ENSMUSG00000025006, ENSMUSG00000055866, ENSMUSG00000058756, ENSMUSG00000020455, ENSMUSG00000043683, ENSMUSG00000029106, ENSMUSG00000029104, ENSMUSG00000021767, ENSMUSG00000034245, ENSMUSG00000005148	712	293	12075	1.1576293285270545	1.0	0.9811350948553067	99.91297223299458
GOTERM_BP_DIRECT	GO:0048041~focal adhesion assembly	3	0.3508771929824561	0.3672569822251355	ENSMUSG00000025006, ENSMUSG00000024122, ENSMUSG00000059456	728	22	12544	2.3496503496503496	1.0	0.9987617089234037	99.97239920702641
GOTERM_BP_DIRECT	GO:0050804~modulation of synaptic transmission	3	0.3508771929824561	0.3672569822251355	ENSMUSG00000020524, ENSMUSG00000063887, ENSMUSG00000015829	728	22	12544	2.3496503496503496	1.0	0.9987617089234037	99.97239920702641
GOTERM_BP_DIRECT	GO:0070371~ERK1 and ERK2 cascade	3	0.3508771929824561	0.3672569822251355	ENSMUSG00000063358, ENSMUSG00000004936, ENSMUSG00000030898	728	22	12544	2.3496503496503496	1.0	0.9987617089234037	99.97239920702641
KEGG_PATHWAY	mmu04320:Dorso-ventral axis formation	3	0.3508771929824561	0.36797971767475346	ENSMUSG00000063358, ENSMUSG00000004936, ENSMUSG00000025586	290	23	5205	2.341079460269865	1.0	0.7594433516739069	99.72786327923596
GOTERM_CC_DIRECT	GO:0000421~autophagosome membrane	3	0.3508771929824561	0.3690782115463753	ENSMUSG00000030161, ENSMUSG00000033124, ENSMUSG00000038295	784	22	13458	2.3407931354359928	1.0	0.9196435649328931	99.87548848492217
GOTERM_BP_DIRECT	GO:0035264~multicellular organism growth	8	0.9356725146198831	0.3692911987996217	ENSMUSG00000019428, ENSMUSG00000021013, ENSMUSG00000029106, ENSMUSG00000035569, ENSMUSG00000075702, ENSMUSG00000017491, ENSMUSG00000067889, ENSMUSG00000005089	728	101	12544	1.364813404417365	1.0	0.9987773388482786	99.97394557038315
GOTERM_MF_DIRECT	GO:0002039~p53 binding	6	0.7017543859649122	0.3718719659612009	ENSMUSG00000024002, ENSMUSG00000095567, ENSMUSG00000037492, ENSMUSG00000029104, ENSMUSG00000022812, ENSMUSG00000034994	712	68	12075	1.4964061467283543	1.0	0.9819751931982591	99.92536213434039
GOTERM_BP_DIRECT	GO:0042493~response to drug	18	2.1052631578947367	0.37258112946994054	ENSMUSG00000020661, ENSMUSG00000001323, ENSMUSG00000040907, ENSMUSG00000029838, ENSMUSG00000028854, ENSMUSG00000020366, ENSMUSG00000078773, ENSMUSG00000020431, ENSMUSG00000006818, ENSMUSG00000031748, ENSMUSG00000096146, ENSMUSG00000041380, ENSMUSG00000068037, ENSMUSG00000057880, ENSMUSG00000059456, ENSMUSG00000050783, ENSMUSG00000005089, ENSMUSG00000053411	728	264	12544	1.1748251748251748	1.0	0.9988272399052293	99.97627462651857
GOTERM_MF_DIRECT	GO:0016740~transferase activity	82	9.5906432748538	0.37314538814516596	ENSMUSG00000029334, ENSMUSG00000028053, ENSMUSG00000023832, ENSMUSG00000025854, ENSMUSG00000029330, ENSMUSG00000029516, ENSMUSG00000038384, ENSMUSG00000027618, ENSMUSG00000025069, ENSMUSG00000045994, ENSMUSG00000031112, ENSMUSG00000027692, ENSMUSG00000020572, ENSMUSG00000050796, ENSMUSG00000032216, ENSMUSG00000028289, ENSMUSG00000025758, ENSMUSG00000027296, ENSMUSG00000027298, ENSMUSG00000021767,…	712	1326	12075	1.0487632823224364	1.0	0.9815593444010063	99.92767102953059
GOTERM_MF_DIRECT	GO:0017022~myosin binding	3	0.3508771929824561	0.374764075650036	ENSMUSG00000027993, ENSMUSG00000027273, ENSMUSG00000051675	712	22	12075	2.3126276813074567	1.0	0.9812310000105086	99.9305095433637
GOTERM_BP_DIRECT	GO:0015031~protein transport	36	4.2105263157894735	0.37891778377192153	ENSMUSG00000003226, ENSMUSG00000020650, ENSMUSG00000034593, ENSMUSG00000021013, ENSMUSG00000000538, ENSMUSG00000022829, ENSMUSG00000053799, ENSMUSG00000020375, ENSMUSG00000041073, ENSMUSG00000029359, ENSMUSG00000026797, ENSMUSG00000021700, ENSMUSG00000020175, ENSMUSG00000004849, ENSMUSG00000033916, ENSMUSG00000060279, ENSMUSG00000037646, ENSMUSG00000066278, ENSMUSG00000093904, ENSMUSG00000001150,…	728	567	12544	1.094017094017094	1.0	0.998951638187568	99.98021764585621
GOTERM_BP_DIRECT	GO:0000278~mitotic cell cycle	4	0.46783625730994155	0.37954114358417995	ENSMUSG00000020661, ENSMUSG00000041769, ENSMUSG00000031112, ENSMUSG00000029120	728	38	12544	1.813765182186235	1.0	0.998930370489157	99.9805701532427
GOTERM_BP_DIRECT	GO:2000727~positive regulation of cardiac muscle cell differentiation	2	0.23391812865497078	0.37983127999957106	ENSMUSG00000001300, ENSMUSG00000022812	728	8	12544	4.307692307692308	1.0	0.9989005118100823	99.9807321938501
GOTERM_BP_DIRECT	GO:0060323~head morphogenesis	2	0.23391812865497078	0.37983127999957106	ENSMUSG00000061887, ENSMUSG00000035569	728	8	12544	4.307692307692308	1.0	0.9989005118100823	99.9807321938501
GOTERM_BP_DIRECT	GO:0051926~negative regulation of calcium ion transport	2	0.23391812865497078	0.37983127999957106	ENSMUSG00000031748, ENSMUSG00000014813	728	8	12544	4.307692307692308	1.0	0.9989005118100823	99.9807321938501
GOTERM_BP_DIRECT	GO:0010172~embryonic body morphogenesis	2	0.23391812865497078	0.37983127999957106	ENSMUSG00000050069, ENSMUSG00000030323	728	8	12544	4.307692307692308	1.0	0.9989005118100823	99.9807321938501
GOTERM_BP_DIRECT	GO:0050798~activated T cell proliferation	2	0.23391812865497078	0.37983127999957106	ENSMUSG00000029869, ENSMUSG00000030786	728	8	12544	4.307692307692308	1.0	0.9989005118100823	99.9807321938501
GOTERM_BP_DIRECT	GO:1902533~positive regulation of intracellular signal transduction	2	0.23391812865497078	0.37983127999957106	ENSMUSG00000063887, ENSMUSG00000028854	728	8	12544	4.307692307692308	1.0	0.9989005118100823	99.9807321938501
GOTERM_BP_DIRECT	GO:0045906~negative regulation of vasoconstriction	2	0.23391812865497078	0.37983127999957106	ENSMUSG00000019256, ENSMUSG00000031778	728	8	12544	4.307692307692308	1.0	0.9989005118100823	99.9807321938501
GOTERM_BP_DIRECT	GO:0007158~neuron cell-cell adhesion	2	0.23391812865497078	0.37983127999957106	ENSMUSG00000063887, ENSMUSG00000015829	728	8	12544	4.307692307692308	1.0	0.9989005118100823	99.9807321938501
GOTERM_BP_DIRECT	GO:0018095~protein polyglutamylation	2	0.23391812865497078	0.37983127999957106	ENSMUSG00000020308, ENSMUSG00000036745	728	8	12544	4.307692307692308	1.0	0.9989005118100823	99.9807321938501
GOTERM_BP_DIRECT	GO:0001919~regulation of receptor recycling	2	0.23391812865497078	0.37983127999957106	ENSMUSG00000001986, ENSMUSG00000020524	728	8	12544	4.307692307692308	1.0	0.9989005118100823	99.9807321938501
GOTERM_BP_DIRECT	GO:1903078~positive regulation of protein localization to plasma membrane	2	0.23391812865497078	0.37983127999957106	ENSMUSG00000034593, ENSMUSG00000041488	728	8	12544	4.307692307692308	1.0	0.9989005118100823	99.9807321938501
GOTERM_BP_DIRECT	GO:0060087~relaxation of vascular smooth muscle	2	0.23391812865497078	0.37983127999957106	ENSMUSG00000052920, ENSMUSG00000063142	728	8	12544	4.307692307692308	1.0	0.9989005118100823	99.9807321938501
GOTERM_BP_DIRECT	GO:0008088~axo-dendritic transport	2	0.23391812865497078	0.37983127999957106	ENSMUSG00000018411, ENSMUSG00000029104	728	8	12544	4.307692307692308	1.0	0.9989005118100823	99.9807321938501
GOTERM_BP_DIRECT	GO:0070262~peptidyl-serine dephosphorylation	2	0.23391812865497078	0.37983127999957106	ENSMUSG00000041769, ENSMUSG00000029120	728	8	12544	4.307692307692308	1.0	0.9989005118100823	99.9807321938501
GOTERM_BP_DIRECT	GO:0050807~regulation of synapse organization	2	0.23391812865497078	0.37983127999957106	ENSMUSG00000032216, ENSMUSG00000049939	728	8	12544	4.307692307692308	1.0	0.9989005118100823	99.9807321938501
GOTERM_BP_DIRECT	GO:0051001~negative regulation of nitric-oxide synthase activity	2	0.23391812865497078	0.37983127999957106	ENSMUSG00000003421, ENSMUSG00000022812	728	8	12544	4.307692307692308	1.0	0.9989005118100823	99.9807321938501
GOTERM_BP_DIRECT	GO:0042754~negative regulation of circadian rhythm	2	0.23391812865497078	0.37983127999957106	ENSMUSG00000055866, ENSMUSG00000068742	728	8	12544	4.307692307692308	1.0	0.9989005118100823	99.9807321938501
GOTERM_BP_DIRECT	GO:0097105~presynaptic membrane assembly	2	0.23391812865497078	0.37983127999957106	ENSMUSG00000052372, ENSMUSG00000063887	728	8	12544	4.307692307692308	1.0	0.9989005118100823	99.9807321938501
GOTERM_BP_DIRECT	GO:0042698~ovulation cycle	2	0.23391812865497078	0.37983127999957106	ENSMUSG00000030525, ENSMUSG00000027298	728	8	12544	4.307692307692308	1.0	0.9989005118100823	99.9807321938501
GOTERM_BP_DIRECT	GO:0042640~anagen	2	0.23391812865497078	0.37983127999957106	ENSMUSG00000034593, ENSMUSG00000019969	728	8	12544	4.307692307692308	1.0	0.9989005118100823	99.9807321938501
GOTERM_BP_DIRECT	GO:0097151~positive regulation of inhibitory postsynaptic potential	2	0.23391812865497078	0.37983127999957106	ENSMUSG00000034275, ENSMUSG00000057880	728	8	12544	4.307692307692308	1.0	0.9989005118100823	99.9807321938501
GOTERM_BP_DIRECT	GO:0002523~leukocyte migration involved in inflammatory response	2	0.23391812865497078	0.37983127999957106	ENSMUSG00000030786, ENSMUSG00000031778	728	8	12544	4.307692307692308	1.0	0.9989005118100823	99.9807321938501
GOTERM_BP_DIRECT	GO:0071236~cellular response to antibiotic	2	0.23391812865497078	0.37983127999957106	ENSMUSG00000057182, ENSMUSG00000028854	728	8	12544	4.307692307692308	1.0	0.9989005118100823	99.9807321938501
GOTERM_BP_DIRECT	GO:0035988~chondrocyte proliferation	2	0.23391812865497078	0.37983127999957106	ENSMUSG00000014813, ENSMUSG00000028226	728	8	12544	4.307692307692308	1.0	0.9989005118100823	99.9807321938501
GOTERM_CC_DIRECT	GO:0097458~neuron part	2	0.23391812865497078	0.38100988618377485	ENSMUSG00000029869, ENSMUSG00000025576	784	8	13458	4.2914540816326525	1.0	0.9256525921394068	99.90563860427491
GOTERM_CC_DIRECT	GO:0016460~myosin II complex	2	0.23391812865497078	0.38100988618377485	ENSMUSG00000030739, ENSMUSG00000020900	784	8	13458	4.2914540816326525	1.0	0.9256525921394068	99.90563860427491
GOTERM_CC_DIRECT	GO:0034464~BBSome	2	0.23391812865497078	0.38100988618377485	ENSMUSG00000031755, ENSMUSG00000021013	784	8	13458	4.2914540816326525	1.0	0.9256525921394068	99.90563860427491
GOTERM_CC_DIRECT	GO:0032584~growth cone membrane	2	0.23391812865497078	0.38100988618377485	ENSMUSG00000060534, ENSMUSG00000027270	784	8	13458	4.2914540816326525	1.0	0.9256525921394068	99.90563860427491
GOTERM_CC_DIRECT	GO:0043203~axon hillock	2	0.23391812865497078	0.38100988618377485	ENSMUSG00000011751, ENSMUSG00000029053	784	8	13458	4.2914540816326525	1.0	0.9256525921394068	99.90563860427491
GOTERM_BP_DIRECT	GO:0009636~response to toxic substance	6	0.7017543859649122	0.38256036646632785	ENSMUSG00000020661, ENSMUSG00000063856, ENSMUSG00000023033, ENSMUSG00000020524, ENSMUSG00000063358, ENSMUSG00000019256	728	70	12544	1.476923076923077	1.0	0.9989315998271131	99.98219519057506
GOTERM_BP_DIRECT	GO:0043010~camera-type eye development	5	0.5847953216374269	0.3826318965279196	ENSMUSG00000019428, ENSMUSG00000033249, ENSMUSG00000045180, ENSMUSG00000027465, ENSMUSG00000019256	728	54	12544	1.5954415954415955	1.0	0.9988966004829808	99.98223208724399
GOTERM_MF_DIRECT	GO:0008093~cytoskeletal adaptor activity	2	0.23391812865497078	0.3846961246515038	ENSMUSG00000034201, ENSMUSG00000069601	712	8	12075	4.239817415730338	1.0	0.9829362291351549	99.9457693817228
GOTERM_MF_DIRECT	GO:0016307~phosphatidylinositol phosphate kinase activity	2	0.23391812865497078	0.3846961246515038	ENSMUSG00000025417, ENSMUSG00000034902	712	8	12075	4.239817415730338	1.0	0.9829362291351549	99.9457693817228
GOTERM_MF_DIRECT	GO:0008599~protein phosphatase type 1 regulator activity	2	0.23391812865497078	0.3846961246515038	ENSMUSG00000027525, ENSMUSG00000037754	712	8	12075	4.239817415730338	1.0	0.9829362291351549	99.9457693817228
GOTERM_MF_DIRECT	GO:0030346~protein phosphatase 2B binding	2	0.23391812865497078	0.3846961246515038	ENSMUSG00000018428, ENSMUSG00000028854	712	8	12075	4.239817415730338	1.0	0.9829362291351549	99.9457693817228
GOTERM_MF_DIRECT	GO:0045322~unmethylated CpG binding	2	0.23391812865497078	0.3846961246515038	ENSMUSG00000020661, ENSMUSG00000031393	712	8	12075	4.239817415730338	1.0	0.9829362291351549	99.9457693817228
GOTERM_BP_DIRECT	GO:0006979~response to oxidative stress	9	1.0526315789473684	0.38527775945338555	ENSMUSG00000013593, ENSMUSG00000063856, ENSMUSG00000006818, ENSMUSG00000034463, ENSMUSG00000019969, ENSMUSG00000052087, ENSMUSG00000004936, ENSMUSG00000028890, ENSMUSG00000020674	728	119	12544	1.3031674208144797	1.0	0.9989257754822075	99.98354725399389
GOTERM_BP_DIRECT	GO:0048593~camera-type eye morphogenesis	3	0.3508771929824561	0.38837041392205685	ENSMUSG00000029020, ENSMUSG00000045180, ENSMUSG00000030323	728	23	12544	2.2474916387959865	1.0	0.9989647975461925	99.98496795907495
GOTERM_BP_DIRECT	GO:0010800~positive regulation of peptidyl-threonine phosphorylation	3	0.3508771929824561	0.38837041392205685	ENSMUSG00000063358, ENSMUSG00000041245, ENSMUSG00000022812	728	23	12544	2.2474916387959865	1.0	0.9989647975461925	99.98496795907495
GOTERM_BP_DIRECT	GO:0010765~positive regulation of sodium ion transport	3	0.3508771929824561	0.38837041392205685	ENSMUSG00000049281, ENSMUSG00000069601, ENSMUSG00000041245	728	23	12544	2.2474916387959865	1.0	0.9989647975461925	99.98496795907495
GOTERM_MF_DIRECT	GO:0005544~calcium-dependent phospholipid binding	4	0.46783625730994155	0.38928533328042925	ENSMUSG00000062542, ENSMUSG00000026452, ENSMUSG00000027849, ENSMUSG00000030731	712	38	12075	1.7851862803075105	1.0	0.9833179130300194	99.95170511699764
GOTERM_CC_DIRECT	GO:0030667~secretory granule membrane	3	0.3508771929824561	0.39024798124150795	ENSMUSG00000062542, ENSMUSG00000079657, ENSMUSG00000030102	784	23	13458	2.239019520851819	1.0	0.9295890600177714	99.92414961574856
GOTERM_BP_DIRECT	GO:0043065~positive regulation of apoptotic process	19	2.2222222222222223	0.3925303989838186	ENSMUSG00000027358, ENSMUSG00000032580, ENSMUSG00000029838, ENSMUSG00000016349, ENSMUSG00000020427, ENSMUSG00000028854, ENSMUSG00000027466, ENSMUSG00000022996, ENSMUSG00000017491, ENSMUSG00000020366, ENSMUSG00000022812, ENSMUSG00000028289, ENSMUSG00000026959, ENSMUSG00000019969, ENSMUSG00000046607, ENSMUSG00000020681, ENSMUSG00000040390, ENSMUSG00000076431, ENSMUSG00000063142	728	284	12544	1.152762730227519	1.0	0.9990264656078455	99.98669705249891
GOTERM_MF_DIRECT	GO:0001078~transcriptional repressor activity, RNA polymerase II core promoter proximal region sequence-specific binding	8	0.9356725146198831	0.3945971107826395	ENSMUSG00000035011, ENSMUSG00000022463, ENSMUSG00000028423, ENSMUSG00000000093, ENSMUSG00000024955, ENSMUSG00000079056, ENSMUSG00000032119, ENSMUSG00000022708	712	102	12075	1.3301387970918703	1.0	0.9838506809562029	99.9578151386427
GOTERM_BP_DIRECT	GO:0045184~establishment of protein localization	4	0.46783625730994155	0.39551917463103664	ENSMUSG00000032119, ENSMUSG00000063887, ENSMUSG00000069601, ENSMUSG00000033916	728	39	12544	1.7672583826429982	1.0	0.9990595939709844	99.98782148284295
GOTERM_BP_DIRECT	GO:0060048~cardiac muscle contraction	4	0.46783625730994155	0.39551917463103664	ENSMUSG00000038319, ENSMUSG00000040907, ENSMUSG00000049281, ENSMUSG00000090122	728	39	12544	1.7672583826429982	1.0	0.9990595939709844	99.98782148284295
GOTERM_MF_DIRECT	GO:0031435~mitogen-activated protein kinase kinase kinase binding	3	0.3508771929824561	0.3961130480021229	ENSMUSG00000063358, ENSMUSG00000004936, ENSMUSG00000020366	712	23	12075	2.212078651685393	1.0	0.9835429072126056	99.95942141706345
GOTERM_BP_DIRECT	GO:0016477~cell migration	12	1.4035087719298245	0.3977366663807995	ENSMUSG00000024486, ENSMUSG00000037902, ENSMUSG00000025437, ENSMUSG00000001300, ENSMUSG00000045180, ENSMUSG00000024122, ENSMUSG00000020135, ENSMUSG00000030134, ENSMUSG00000049313, ENSMUSG00000029053, ENSMUSG00000021990, ENSMUSG00000022812	728	170	12544	1.2162895927601811	1.0	0.9990754161948867	99.98859708974393
GOTERM_BP_DIRECT	GO:0046777~protein autophosphorylation	12	1.4035087719298245	0.3977366663807995	ENSMUSG00000009681, ENSMUSG00000024002, ENSMUSG00000026235, ENSMUSG00000031292, ENSMUSG00000055471, ENSMUSG00000027298, ENSMUSG00000041245, ENSMUSG00000027692, ENSMUSG00000031112, ENSMUSG00000022812, ENSMUSG00000024617, ENSMUSG00000057897	728	170	12544	1.2162895927601811	1.0	0.9990754161948867	99.98859708974393
GOTERM_BP_DIRECT	GO:0007275~multicellular organism development	46	5.380116959064328	0.39793879236428464	ENSMUSG00000023456, ENSMUSG00000025876, ENSMUSG00000050069, ENSMUSG00000001227, ENSMUSG00000001300, ENSMUSG00000002981, ENSMUSG00000029516, ENSMUSG00000022996, ENSMUSG00000034023, ENSMUSG00000033066, ENSMUSG00000056493, ENSMUSG00000010592, ENSMUSG00000061911, ENSMUSG00000029020, ENSMUSG00000006711, ENSMUSG00000060534, ENSMUSG00000000093, ENSMUSG00000022389, ENSMUSG00000028289, ENSMUSG00000070576,…	728	745	12544	1.0639132679401135	1.0	0.9990482251298008	99.98866541807708
GOTERM_MF_DIRECT	GO:0003924~GTPase activity	13	1.5204678362573099	0.4000982044925913	ENSMUSG00000029020, ENSMUSG00000038084, ENSMUSG00000031748, ENSMUSG00000028278, ENSMUSG00000016349, ENSMUSG00000043670, ENSMUSG00000026202, ENSMUSG00000026825, ENSMUSG00000020929, ENSMUSG00000021700, ENSMUSG00000025422, ENSMUSG00000021712, ENSMUSG00000034994	712	184	12075	1.1982092696629214	1.0	0.9837824139629572	99.96337542350774
GOTERM_BP_DIRECT	GO:0007623~circadian rhythm	7	0.8187134502923977	0.40210963424888346	ENSMUSG00000020572, ENSMUSG00000055866, ENSMUSG00000029334, ENSMUSG00000063142, ENSMUSG00000020431, ENSMUSG00000068742, ENSMUSG00000022812	728	88	12544	1.3706293706293706	1.0	0.9991050624973551	99.98999198670815
GOTERM_MF_DIRECT	GO:0004872~receptor activity	9	1.0526315789473684	0.40226825531608734	ENSMUSG00000001986, ENSMUSG00000020524, ENSMUSG00000005338, ENSMUSG00000026959, ENSMUSG00000013833, ENSMUSG00000063887, ENSMUSG00000045287, ENSMUSG00000041078, ENSMUSG00000030209	712	119	12075	1.2826338400528752	1.0	0.9836265840171999	99.96537393676705
GOTERM_BP_DIRECT	GO:0090314~positive regulation of protein targeting to membrane	3	0.3508771929824561	0.4091654525355686	ENSMUSG00000050556, ENSMUSG00000052105, ENSMUSG00000069601	728	24	12544	2.1538461538461537	1.0	0.9992124302616717	99.99190840523478
GOTERM_BP_DIRECT	GO:0032715~negative regulation of interleukin-6 production	3	0.3508771929824561	0.4091654525355686	ENSMUSG00000030525, ENSMUSG00000018909, ENSMUSG00000032109	728	24	12544	2.1538461538461537	1.0	0.9992124302616717	99.99190840523478
GOTERM_BP_DIRECT	GO:0007214~gamma-aminobutyric acid signaling pathway	3	0.3508771929824561	0.4091654525355686	ENSMUSG00000017412, ENSMUSG00000010803, ENSMUSG00000036062	728	24	12544	2.1538461538461537	1.0	0.9992124302616717	99.99190840523478
GOTERM_BP_DIRECT	GO:0030073~insulin secretion	3	0.3508771929824561	0.4091654525355686	ENSMUSG00000034593, ENSMUSG00000047591, ENSMUSG00000029104	728	24	12544	2.1538461538461537	1.0	0.9992124302616717	99.99190840523478
GOTERM_BP_DIRECT	GO:0050767~regulation of neurogenesis	3	0.3508771929824561	0.4091654525355686	ENSMUSG00000055866, ENSMUSG00000020387, ENSMUSG00000015829	728	24	12544	2.1538461538461537	1.0	0.9992124302616717	99.99190840523478
GOTERM_BP_DIRECT	GO:0021537~telencephalon development	3	0.3508771929824561	0.4091654525355686	ENSMUSG00000027358, ENSMUSG00000053310, ENSMUSG00000005089	728	24	12544	2.1538461538461537	1.0	0.9992124302616717	99.99190840523478
GOTERM_BP_DIRECT	GO:0001954~positive regulation of cell-matrix adhesion	3	0.3508771929824561	0.4091654525355686	ENSMUSG00000059456, ENSMUSG00000029053, ENSMUSG00000022812	728	24	12544	2.1538461538461537	1.0	0.9992124302616717	99.99190840523478
GOTERM_BP_DIRECT	GO:0006821~chloride transport	5	0.5847953216374269	0.4092869368634691	ENSMUSG00000007653, ENSMUSG00000035112, ENSMUSG00000010803, ENSMUSG00000034863, ENSMUSG00000029054	728	56	12544	1.5384615384615385	1.0	0.9991875597498089	99.99193814344481
GOTERM_CC_DIRECT	GO:0005720~nuclear heterochromatin	3	0.3508771929824561	0.41109343955188477	ENSMUSG00000020661, ENSMUSG00000020427, ENSMUSG00000030695	784	24	13458	2.1457270408163267	1.0	0.9398900531874403	99.95423079207247
GOTERM_BP_DIRECT	GO:0010811~positive regulation of cell-substrate adhesion	4	0.46783625730994155	0.4113858013103257	ENSMUSG00000026181, ENSMUSG00000029838, ENSMUSG00000045038, ENSMUSG00000058297	728	40	12544	1.7230769230769232	1.0	0.9991991116977255	99.99243591568941
GOTERM_BP_DIRECT	GO:0071456~cellular response to hypoxia	7	0.8187134502923977	0.4126068341009694	ENSMUSG00000020661, ENSMUSG00000027490, ENSMUSG00000029838, ENSMUSG00000045038, ENSMUSG00000014813, ENSMUSG00000028854, ENSMUSG00000025586	728	89	12544	1.355229040622299	1.0	0.9991945589363078	99.9927119962855
GOTERM_BP_DIRECT	GO:0030431~sleep	2	0.23391812865497078	0.41579671230847565	ENSMUSG00000027273, ENSMUSG00000022416	728	9	12544	3.8290598290598292	1.0	0.9992255838774698	99.9933890399057
GOTERM_BP_DIRECT	GO:0006892~post-Golgi vesicle-mediated transport	2	0.23391812865497078	0.41579671230847565	ENSMUSG00000034593, ENSMUSG00000049313	728	9	12544	3.8290598290598292	1.0	0.9992255838774698	99.9933890399057
GOTERM_BP_DIRECT	GO:0060306~regulation of membrane repolarization	2	0.23391812865497078	0.41579671230847565	ENSMUSG00000038319, ENSMUSG00000090122	728	9	12544	3.8290598290598292	1.0	0.9992255838774698	99.9933890399057
GOTERM_BP_DIRECT	GO:0010614~negative regulation of cardiac muscle hypertrophy	2	0.23391812865497078	0.41579671230847565	ENSMUSG00000018428, ENSMUSG00000022812	728	9	12544	3.8290598290598292	1.0	0.9992255838774698	99.9933890399057
GOTERM_BP_DIRECT	GO:0043534~blood vessel endothelial cell migration	2	0.23391812865497078	0.41579671230847565	ENSMUSG00000063856, ENSMUSG00000059456	728	9	12544	3.8290598290598292	1.0	0.9992255838774698	99.9933890399057
GOTERM_BP_DIRECT	GO:2000188~regulation of cholesterol homeostasis	2	0.23391812865497078	0.41579671230847565	ENSMUSG00000022463, ENSMUSG00000032193	728	9	12544	3.8290598290598292	1.0	0.9992255838774698	99.9933890399057
GOTERM_BP_DIRECT	GO:0009435~NAD biosynthetic process	2	0.23391812865497078	0.41579671230847565	ENSMUSG00000020572, ENSMUSG00000032456	728	9	12544	3.8290598290598292	1.0	0.9992255838774698	99.9933890399057
GOTERM_BP_DIRECT	GO:0032688~negative regulation of interferon-beta production	2	0.23391812865497078	0.41579671230847565	ENSMUSG00000033124, ENSMUSG00000032109	728	9	12544	3.8290598290598292	1.0	0.9992255838774698	99.9933890399057
GOTERM_BP_DIRECT	GO:0009410~response to xenobiotic stimulus	2	0.23391812865497078	0.41579671230847565	ENSMUSG00000063856, ENSMUSG00000019256	728	9	12544	3.8290598290598292	1.0	0.9992255838774698	99.9933890399057
GOTERM_BP_DIRECT	GO:0050684~regulation of mRNA processing	2	0.23391812865497078	0.41579671230847565	ENSMUSG00000071054, ENSMUSG00000002052	728	9	12544	3.8290598290598292	1.0	0.9992255838774698	99.9933890399057
GOTERM_BP_DIRECT	GO:0050921~positive regulation of chemotaxis	2	0.23391812865497078	0.41579671230847565	ENSMUSG00000026181, ENSMUSG00000041488	728	9	12544	3.8290598290598292	1.0	0.9992255838774698	99.9933890399057
GOTERM_BP_DIRECT	GO:0030850~prostate gland development	2	0.23391812865497078	0.41579671230847565	ENSMUSG00000032481, ENSMUSG00000019256	728	9	12544	3.8290598290598292	1.0	0.9992255838774698	99.9933890399057
GOTERM_BP_DIRECT	GO:1902176~negative regulation of oxidative stress-induced intrinsic apoptotic signaling pathway	2	0.23391812865497078	0.41579671230847565	ENSMUSG00000063856, ENSMUSG00000006818	728	9	12544	3.8290598290598292	1.0	0.9992255838774698	99.9933890399057
GOTERM_BP_DIRECT	GO:1902188~positive regulation of viral release from host cell	2	0.23391812865497078	0.41579671230847565	ENSMUSG00000066278, ENSMUSG00000033916	728	9	12544	3.8290598290598292	1.0	0.9992255838774698	99.9933890399057
GOTERM_BP_DIRECT	GO:0030502~negative regulation of bone mineralization	2	0.23391812865497078	0.41579671230847565	ENSMUSG00000028108, ENSMUSG00000059456	728	9	12544	3.8290598290598292	1.0	0.9992255838774698	99.9933890399057
GOTERM_BP_DIRECT	GO:0045792~negative regulation of cell size	2	0.23391812865497078	0.41579671230847565	ENSMUSG00000011096, ENSMUSG00000026812	728	9	12544	3.8290598290598292	1.0	0.9992255838774698	99.9933890399057
GOTERM_BP_DIRECT	GO:0035308~negative regulation of protein dephosphorylation	2	0.23391812865497078	0.41579671230847565	ENSMUSG00000037754, ENSMUSG00000018428	728	9	12544	3.8290598290598292	1.0	0.9992255838774698	99.9933890399057
GOTERM_BP_DIRECT	GO:0007175~negative regulation of epidermal growth factor-activated receptor activity	2	0.23391812865497078	0.41579671230847565	ENSMUSG00000019969, ENSMUSG00000037224	728	9	12544	3.8290598290598292	1.0	0.9992255838774698	99.9933890399057
GOTERM_BP_DIRECT	GO:0035095~behavioral response to nicotine	2	0.23391812865497078	0.41579671230847565	ENSMUSG00000030525, ENSMUSG00000041380	728	9	12544	3.8290598290598292	1.0	0.9992255838774698	99.9933890399057
GOTERM_BP_DIRECT	GO:0002087~regulation of respiratory gaseous exchange by neurological system process	2	0.23391812865497078	0.41579671230847565	ENSMUSG00000031393, ENSMUSG00000063887	728	9	12544	3.8290598290598292	1.0	0.9992255838774698	99.9933890399057
GOTERM_BP_DIRECT	GO:0055008~cardiac muscle tissue morphogenesis	2	0.23391812865497078	0.41579671230847565	ENSMUSG00000027358, ENSMUSG00000029711	728	9	12544	3.8290598290598292	1.0	0.9992255838774698	99.9933890399057
GOTERM_BP_DIRECT	GO:0045806~negative regulation of endocytosis	2	0.23391812865497078	0.41579671230847565	ENSMUSG00000027457, ENSMUSG00000040276	728	9	12544	3.8290598290598292	1.0	0.9992255838774698	99.9933890399057
GOTERM_BP_DIRECT	GO:0060055~angiogenesis involved in wound healing	2	0.23391812865497078	0.41579671230847565	ENSMUSG00000063856, ENSMUSG00000031778	728	9	12544	3.8290598290598292	1.0	0.9992255838774698	99.9933890399057
GOTERM_CC_DIRECT	GO:0002116~semaphorin receptor complex	2	0.23391812865497078	0.41704477533925144	ENSMUSG00000030123, ENSMUSG00000026640	784	9	13458	3.8146258503401356	1.0	0.9414071717292303	99.96050762318971
GOTERM_CC_DIRECT	GO:0030056~hemidesmosome	2	0.23391812865497078	0.41704477533925144	ENSMUSG00000024421, ENSMUSG00000022565	784	9	13458	3.8146258503401356	1.0	0.9414071717292303	99.96050762318971
GOTERM_CC_DIRECT	GO:0044327~dendritic spine head	2	0.23391812865497078	0.41704477533925144	ENSMUSG00000040907, ENSMUSG00000053310	784	9	13458	3.8146258503401356	1.0	0.9414071717292303	99.96050762318971
GOTERM_CC_DIRECT	GO:0032591~dendritic spine membrane	2	0.23391812865497078	0.41704477533925144	ENSMUSG00000020524, ENSMUSG00000022494	784	9	13458	3.8146258503401356	1.0	0.9414071717292303	99.96050762318971
GOTERM_CC_DIRECT	GO:0031618~nuclear pericentric heterochromatin	2	0.23391812865497078	0.41704477533925144	ENSMUSG00000068267, ENSMUSG00000024201	784	9	13458	3.8146258503401356	1.0	0.9414071717292303	99.96050762318971
GOTERM_CC_DIRECT	GO:0048188~Set1C/COMPASS complex	2	0.23391812865497078	0.41704477533925144	ENSMUSG00000038384, ENSMUSG00000042308	784	9	13458	3.8146258503401356	1.0	0.9414071717292303	99.96050762318971
GOTERM_MF_DIRECT	GO:0051019~mitogen-activated protein kinase binding	3	0.3508771929824561	0.4171194145298211	ENSMUSG00000030854, ENSMUSG00000020681, ENSMUSG00000017119	712	24	12075	2.1199087078651684	1.0	0.986062921213141	99.9765462334154
GOTERM_MF_DIRECT	GO:0051378~serotonin binding	2	0.23391812865497078	0.42095045922708096	ENSMUSG00000041380, ENSMUSG00000050783	712	9	12075	3.7687265917602994	1.0	0.9862363566025127	99.97882281691504
GOTERM_MF_DIRECT	GO:0005041~low-density lipoprotein receptor activity	2	0.23391812865497078	0.42095045922708096	ENSMUSG00000032193, ENSMUSG00000042286	712	9	12075	3.7687265917602994	1.0	0.9862363566025127	99.97882281691504
GOTERM_MF_DIRECT	GO:0019869~chloride channel inhibitor activity	2	0.23391812865497078	0.42095045922708096	ENSMUSG00000035112, ENSMUSG00000041245	712	9	12075	3.7687265917602994	1.0	0.9862363566025127	99.97882281691504
GOTERM_MF_DIRECT	GO:0005388~calcium-transporting ATPase activity	2	0.23391812865497078	0.42095045922708096	ENSMUSG00000030302, ENSMUSG00000031376	712	9	12075	3.7687265917602994	1.0	0.9862363566025127	99.97882281691504
GOTERM_MF_DIRECT	GO:0035612~AP-2 adaptor complex binding	2	0.23391812865497078	0.42095045922708096	ENSMUSG00000018909, ENSMUSG00000070000	712	9	12075	3.7687265917602994	1.0	0.9862363566025127	99.97882281691504
GOTERM_MF_DIRECT	GO:0031406~carboxylic acid binding	2	0.23391812865497078	0.42095045922708096	ENSMUSG00000025190, ENSMUSG00000032126	712	9	12075	3.7687265917602994	1.0	0.9862363566025127	99.97882281691504
GOTERM_MF_DIRECT	GO:0035326~enhancer binding	2	0.23391812865497078	0.42095045922708096	ENSMUSG00000062115, ENSMUSG00000019256	712	9	12075	3.7687265917602994	1.0	0.9862363566025127	99.97882281691504
GOTERM_MF_DIRECT	GO:0005243~gap junction channel activity	2	0.23391812865497078	0.42095045922708096	ENSMUSG00000058441, ENSMUSG00000057123	712	9	12075	3.7687265917602994	1.0	0.9862363566025127	99.97882281691504
GOTERM_MF_DIRECT	GO:0019239~deaminase activity	2	0.23391812865497078	0.42095045922708096	ENSMUSG00000027889, ENSMUSG00000041199	712	9	12075	3.7687265917602994	1.0	0.9862363566025127	99.97882281691504
GOTERM_MF_DIRECT	GO:0042165~neurotransmitter binding	2	0.23391812865497078	0.42095045922708096	ENSMUSG00000026959, ENSMUSG00000030209	712	9	12075	3.7687265917602994	1.0	0.9862363566025127	99.97882281691504
GOTERM_MF_DIRECT	GO:0030553~cGMP binding	2	0.23391812865497078	0.42095045922708096	ENSMUSG00000052920, ENSMUSG00000029334	712	9	12075	3.7687265917602994	1.0	0.9862363566025127	99.97882281691504
GOTERM_MF_DIRECT	GO:0019894~kinesin binding	4	0.46783625730994155	0.42150592105742835	ENSMUSG00000040860, ENSMUSG00000040724, ENSMUSG00000063646, ENSMUSG00000074238	712	40	12075	1.6959269662921348	1.0	0.9857958804613446	99.97913519310883
GOTERM_MF_DIRECT	GO:0044212~transcription regulatory region DNA binding	13	1.5204678362573099	0.42199341131568474	ENSMUSG00000022463, ENSMUSG00000027490, ENSMUSG00000018909, ENSMUSG00000000782, ENSMUSG00000025246, ENSMUSG00000019256, ENSMUSG00000041852, ENSMUSG00000058756, ENSMUSG00000028634, ENSMUSG00000032119, ENSMUSG00000062115, ENSMUSG00000015501, ENSMUSG00000050600	712	187	12075	1.1789866610587034	1.0	0.9853364525076567	99.9794057874478
GOTERM_BP_DIRECT	GO:0000165~MAPK cascade	5	0.5847953216374269	0.42253005115402564	ENSMUSG00000034845, ENSMUSG00000063358, ENSMUSG00000004936, ENSMUSG00000059456, ENSMUSG00000001419	728	57	12544	1.5114709851551957	1.0	0.9993134698531512	99.99462821646404
GOTERM_CC_DIRECT	GO:0016363~nuclear matrix	7	0.8187134502923977	0.4267368753022643	ENSMUSG00000020661, ENSMUSG00000025006, ENSMUSG00000042133, ENSMUSG00000011751, ENSMUSG00000059208, ENSMUSG00000027525, ENSMUSG00000029053	784	90	13458	1.3351190476190475	1.0	0.9447897915158574	99.96904188425427
GOTERM_BP_DIRECT	GO:0007200~phospholipase C-activating G-protein coupled receptor signaling pathway	4	0.46783625730994155	0.4271204598902275	ENSMUSG00000039079, ENSMUSG00000041380, ENSMUSG00000050783, ENSMUSG00000025905	728	41	12544	1.6810506566604129	1.0	0.9993609429097442	99.99534352309541
GOTERM_MF_DIRECT	GO:0004842~ubiquitin-protein transferase activity	20	2.3391812865497075	0.42713611930181306	ENSMUSG00000038780, ENSMUSG00000044308, ENSMUSG00000055675, ENSMUSG00000035298, ENSMUSG00000027993, ENSMUSG00000027466, ENSMUSG00000051675, ENSMUSG00000024083, ENSMUSG00000021712, ENSMUSG00000070923, ENSMUSG00000032216, ENSMUSG00000020455, ENSMUSG00000015127, ENSMUSG00000001054, ENSMUSG00000043683, ENSMUSG00000020134, ENSMUSG00000025326, ENSMUSG00000090112, ENSMUSG00000036964, ENSMUSG00000043881	712	304	12075	1.115741425192194	1.0	0.9857773022741716	99.98206728554298
KEGG_PATHWAY	mmu05020:Prion diseases	3	0.3508771929824561	0.4277718591328903	ENSMUSG00000009406, ENSMUSG00000063358, ENSMUSG00000004936	290	26	5205	2.070954907161804	1.0	0.8192969945442301	99.92428878490895
GOTERM_MF_DIRECT	GO:0016874~ligase activity	22	2.5730994152046787	0.4288661356786989	ENSMUSG00000030515, ENSMUSG00000003226, ENSMUSG00000028423, ENSMUSG00000038780, ENSMUSG00000044308, ENSMUSG00000027993, ENSMUSG00000027466, ENSMUSG00000051675, ENSMUSG00000024083, ENSMUSG00000021712, ENSMUSG00000021048, ENSMUSG00000035890, ENSMUSG00000032216, ENSMUSG00000020455, ENSMUSG00000015127, ENSMUSG00000020134, ENSMUSG00000025326, ENSMUSG00000090112, ENSMUSG00000036964, ENSMUSG00000003421,…	712	337	12075	1.1071333311105924	1.0	0.9855659361111758	99.98288774562825
GOTERM_BP_DIRECT	GO:0051973~positive regulation of telomerase activity	3	0.3508771929824561	0.42960808183148275	ENSMUSG00000063358, ENSMUSG00000026516, ENSMUSG00000021972	728	25	12544	2.0676923076923077	1.0	0.9993756597303091	99.99569257816185
GOTERM_BP_DIRECT	GO:2001243~negative regulation of intrinsic apoptotic signaling pathway	3	0.3508771929824561	0.42960808183148275	ENSMUSG00000005510, ENSMUSG00000038084, ENSMUSG00000095567	728	25	12544	2.0676923076923077	1.0	0.9993756597303091	99.99569257816185
GOTERM_BP_DIRECT	GO:2000134~negative regulation of G1/S transition of mitotic cell cycle	3	0.3508771929824561	0.42960808183148275	ENSMUSG00000047409, ENSMUSG00000025764, ENSMUSG00000039057	728	25	12544	2.0676923076923077	1.0	0.9993756597303091	99.99569257816185
GOTERM_BP_DIRECT	GO:0042755~eating behavior	3	0.3508771929824561	0.42960808183148275	ENSMUSG00000020681, ENSMUSG00000039059, ENSMUSG00000025905	728	25	12544	2.0676923076923077	1.0	0.9993756597303091	99.99569257816185
GOTERM_BP_DIRECT	GO:0043001~Golgi to plasma membrane protein transport	3	0.3508771929824561	0.42960808183148275	ENSMUSG00000031755, ENSMUSG00000079657, ENSMUSG00000069601	728	25	12544	2.0676923076923077	1.0	0.9993756597303091	99.99569257816185
GOTERM_BP_DIRECT	GO:0001578~microtubule bundle formation	3	0.3508771929824561	0.42960808183148275	ENSMUSG00000019261, ENSMUSG00000034201, ENSMUSG00000052105	728	25	12544	2.0676923076923077	1.0	0.9993756597303091	99.99569257816185
GOTERM_BP_DIRECT	GO:0055007~cardiac muscle cell differentiation	3	0.3508771929824561	0.42960808183148275	ENSMUSG00000027358, ENSMUSG00000026812, ENSMUSG00000028854	728	25	12544	2.0676923076923077	1.0	0.9993756597303091	99.99569257816185
GOTERM_CC_DIRECT	GO:0030863~cortical cytoskeleton	3	0.3508771929824561	0.4315806589188114	ENSMUSG00000021061, ENSMUSG00000022099, ENSMUSG00000028906	784	25	13458	2.0598979591836732	1.0	0.945645620718625	99.97263105958231
GOTERM_CC_DIRECT	GO:0000123~histone acetyltransferase complex	3	0.3508771929824561	0.4315806589188114	ENSMUSG00000025764, ENSMUSG00000020387, ENSMUSG00000045482	784	25	13458	2.0598979591836732	1.0	0.945645620718625	99.97263105958231
GOTERM_CC_DIRECT	GO:0016235~aggresome	3	0.3508771929824561	0.4315806589188114	ENSMUSG00000019969, ENSMUSG00000015837, ENSMUSG00000034994	784	25	13458	2.0598979591836732	1.0	0.945645620718625	99.97263105958231
GOTERM_BP_DIRECT	GO:0032868~response to insulin	5	0.5847953216374269	0.4356995159934798	ENSMUSG00000068747, ENSMUSG00000032009, ENSMUSG00000026812, ENSMUSG00000068742, ENSMUSG00000025905	728	58	12544	1.4854111405835544	1.0	0.9994387995533924	99.99644592835364
GOTERM_MF_DIRECT	GO:0061630~ubiquitin protein ligase activity	13	1.5204678362573099	0.43659537184200814	ENSMUSG00000038780, ENSMUSG00000044308, ENSMUSG00000027993, ENSMUSG00000020387, ENSMUSG00000051675, ENSMUSG00000024083, ENSMUSG00000035890, ENSMUSG00000032216, ENSMUSG00000020455, ENSMUSG00000034928, ENSMUSG00000020134, ENSMUSG00000025326, ENSMUSG00000003421	712	189	12075	1.1665106117353308	1.0	0.9864745078481546	99.98614265318889
GOTERM_BP_DIRECT	GO:0006470~protein dephosphorylation	9	1.0526315789473684	0.43886497219613996	ENSMUSG00000026181, ENSMUSG00000030854, ENSMUSG00000059895, ENSMUSG00000047205, ENSMUSG00000031506, ENSMUSG00000055493, ENSMUSG00000038582, ENSMUSG00000049225, ENSMUSG00000033953	728	125	12544	1.2406153846153847	1.0	0.9994603068831988	99.99678646657117
GOTERM_BP_DIRECT	GO:0060070~canonical Wnt signaling pathway	6	0.7017543859649122	0.4407139411371217	ENSMUSG00000019969, ENSMUSG00000000782, ENSMUSG00000025246, ENSMUSG00000022996, ENSMUSG00000076431, ENSMUSG00000022812	728	75	12544	1.3784615384615386	1.0	0.9994649198168906	99.99697087175487
GOTERM_MF_DIRECT	GO:0001077~transcriptional activator activity, RNA polymerase II core promoter proximal region sequence-specific binding	13	1.5204678362573099	0.4438905058160919	ENSMUSG00000003949, ENSMUSG00000024955, ENSMUSG00000028890, ENSMUSG00000041852, ENSMUSG00000009406, ENSMUSG00000061887, ENSMUSG00000022389, ENSMUSG00000047591, ENSMUSG00000005148, ENSMUSG00000076431, ENSMUSG00000022335, ENSMUSG00000001419, ENSMUSG00000070003	712	190	12075	1.1603710821998818	1.0	0.9872555146595752	99.9886749908145
GOTERM_CC_DIRECT	GO:0032587~ruffle membrane	6	0.7017543859649122	0.4440634012984419	ENSMUSG00000032946, ENSMUSG00000040276, ENSMUSG00000031292, ENSMUSG00000034902, ENSMUSG00000029359, ENSMUSG00000021990	784	75	13458	1.373265306122449	1.0	0.9500934157108486	99.98017504511266
GOTERM_MF_DIRECT	GO:0046982~protein heterodimerization activity	28	3.274853801169591	0.44556726823396775	ENSMUSG00000034593, ENSMUSG00000050556, ENSMUSG00000019256, ENSMUSG00000056895, ENSMUSG00000047428, ENSMUSG00000054942, ENSMUSG00000030731, ENSMUSG00000030000, ENSMUSG00000030786, ENSMUSG00000058756, ENSMUSG00000022389, ENSMUSG00000027849, ENSMUSG00000027298, ENSMUSG00000005893, ENSMUSG00000034402, ENSMUSG00000049336, ENSMUSG00000027358, ENSMUSG00000021061, ENSMUSG00000058441, ENSMUSG00000045318,…	712	441	12075	1.0767790262172283	1.0	0.987058355854276	99.9891923323898
KEGG_PATHWAY	mmu05216:Thyroid cancer	3	0.3508771929824561	0.44704667377947577	ENSMUSG00000000782, ENSMUSG00000063358, ENSMUSG00000004936	290	27	5205	1.9942528735632183	1.0	0.8334795050277841	99.95129217260882
GOTERM_BP_DIRECT	GO:0051592~response to calcium ion	5	0.5847953216374269	0.4487831442975381	ENSMUSG00000027010, ENSMUSG00000029104, ENSMUSG00000063142, ENSMUSG00000059456, ENSMUSG00000030731	728	59	12544	1.4602346805736637	1.0	0.9995410423866461	99.99766488407077
GOTERM_BP_DIRECT	GO:0006461~protein complex assembly	5	0.5847953216374269	0.4487831442975381	ENSMUSG00000030000, ENSMUSG00000061887, ENSMUSG00000028710, ENSMUSG00000022099, ENSMUSG00000028906	728	59	12544	1.4602346805736637	1.0	0.9995410423866461	99.99766488407077
KEGG_PATHWAY	mmu04914:Progesterone-mediated oocyte maturation	6	0.7017543859649122	0.44879787689719697	ENSMUSG00000063358, ENSMUSG00000004936, ENSMUSG00000020366, ENSMUSG00000025586, ENSMUSG00000005580, ENSMUSG00000020431	290	79	5205	1.3631601920558707	1.0	0.8312642170853012	99.95324104019872
GOTERM_BP_DIRECT	GO:0035904~aorta development	3	0.3508771929824561	0.44966928629708813	ENSMUSG00000035152, ENSMUSG00000030123, ENSMUSG00000020900	728	26	12544	1.9881656804733727	1.0	0.9995345928438583	99.99773119407041
GOTERM_BP_DIRECT	GO:0032007~negative regulation of TOR signaling	3	0.3508771929824561	0.44966928629708813	ENSMUSG00000011096, ENSMUSG00000026812, ENSMUSG00000055493	728	26	12544	1.9881656804733727	1.0	0.9995345928438583	99.99773119407041
GOTERM_BP_DIRECT	GO:0048704~embryonic skeletal system morphogenesis	3	0.3508771929824561	0.44966928629708813	ENSMUSG00000034612, ENSMUSG00000045039, ENSMUSG00000024238	728	26	12544	1.9881656804733727	1.0	0.9995345928438583	99.99773119407041
GOTERM_BP_DIRECT	GO:0060020~Bergmann glial cell differentiation	2	0.23391812865497078	0.4496791048217278	ENSMUSG00000063358, ENSMUSG00000004936	728	10	12544	3.4461538461538463	1.0	0.9995184111608179	99.99773191873209
GOTERM_BP_DIRECT	GO:0045647~negative regulation of erythrocyte differentiation	2	0.23391812865497078	0.4496791048217278	ENSMUSG00000034201, ENSMUSG00000032698	728	10	12544	3.4461538461538463	1.0	0.9995184111608179	99.99773191873209
GOTERM_BP_DIRECT	GO:0035563~positive regulation of chromatin binding	2	0.23391812865497078	0.4496791048217278	ENSMUSG00000002968, ENSMUSG00000021972	728	10	12544	3.4461538461538463	1.0	0.9995184111608179	99.99773191873209
GOTERM_BP_DIRECT	GO:0097120~receptor localization to synapse	2	0.23391812865497078	0.4496791048217278	ENSMUSG00000063887, ENSMUSG00000058589	728	10	12544	3.4461538461538463	1.0	0.9995184111608179	99.99773191873209
GOTERM_BP_DIRECT	GO:2000171~negative regulation of dendrite development	2	0.23391812865497078	0.4496791048217278	ENSMUSG00000006711, ENSMUSG00000022812	728	10	12544	3.4461538461538463	1.0	0.9995184111608179	99.99773191873209
GOTERM_BP_DIRECT	GO:0014044~Schwann cell development	2	0.23391812865497078	0.4496791048217278	ENSMUSG00000090125, ENSMUSG00000033953	728	10	12544	3.4461538461538463	1.0	0.9995184111608179	99.99773191873209
GOTERM_BP_DIRECT	GO:0050774~negative regulation of dendrite morphogenesis	2	0.23391812865497078	0.4496791048217278	ENSMUSG00000029516, ENSMUSG00000022812	728	10	12544	3.4461538461538463	1.0	0.9995184111608179	99.99773191873209
GOTERM_BP_DIRECT	GO:0051533~positive regulation of NFAT protein import into nucleus	2	0.23391812865497078	0.4496791048217278	ENSMUSG00000028854, ENSMUSG00000033953	728	10	12544	3.4461538461538463	1.0	0.9995184111608179	99.99773191873209
GOTERM_BP_DIRECT	GO:0070528~protein kinase C signaling	2	0.23391812865497078	0.4496791048217278	ENSMUSG00000068037, ENSMUSG00000029053	728	10	12544	3.4461538461538463	1.0	0.9995184111608179	99.99773191873209
GOTERM_BP_DIRECT	GO:0071044~histone mRNA catabolic process	2	0.23391812865497078	0.4496791048217278	ENSMUSG00000058301, ENSMUSG00000034259	728	10	12544	3.4461538461538463	1.0	0.9995184111608179	99.99773191873209
GOTERM_BP_DIRECT	GO:0016486~peptide hormone processing	2	0.23391812865497078	0.4496791048217278	ENSMUSG00000039278, ENSMUSG00000023236	728	10	12544	3.4461538461538463	1.0	0.9995184111608179	99.99773191873209
GOTERM_BP_DIRECT	GO:0051246~regulation of protein metabolic process	2	0.23391812865497078	0.4496791048217278	ENSMUSG00000022996, ENSMUSG00000053025	728	10	12544	3.4461538461538463	1.0	0.9995184111608179	99.99773191873209
GOTERM_BP_DIRECT	GO:0030007~cellular potassium ion homeostasis	2	0.23391812865497078	0.4496791048217278	ENSMUSG00000040907, ENSMUSG00000063142	728	10	12544	3.4461538461538463	1.0	0.9995184111608179	99.99773191873209
GOTERM_BP_DIRECT	GO:0098656~anion transmembrane transport	2	0.23391812865497078	0.4496791048217278	ENSMUSG00000070639, ENSMUSG00000005089	728	10	12544	3.4461538461538463	1.0	0.9995184111608179	99.99773191873209
GOTERM_BP_DIRECT	GO:0009650~UV protection	2	0.23391812865497078	0.4496791048217278	ENSMUSG00000063856, ENSMUSG00000034463	728	10	12544	3.4461538461538463	1.0	0.9995184111608179	99.99773191873209
GOTERM_BP_DIRECT	GO:0060402~calcium ion transport into cytosol	2	0.23391812865497078	0.4496791048217278	ENSMUSG00000040118, ENSMUSG00000022416	728	10	12544	3.4461538461538463	1.0	0.9995184111608179	99.99773191873209
GOTERM_BP_DIRECT	GO:0046628~positive regulation of insulin receptor signaling pathway	2	0.23391812865497078	0.4496791048217278	ENSMUSG00000020189, ENSMUSG00000029053	728	10	12544	3.4461538461538463	1.0	0.9995184111608179	99.99773191873209
GOTERM_CC_DIRECT	GO:1990124~messenger ribonucleoprotein complex	2	0.23391812865497078	0.4509843947076014	ENSMUSG00000059005, ENSMUSG00000025586	784	10	13458	3.433163265306122	1.0	0.9518004958546347	99.98347265090557
GOTERM_CC_DIRECT	GO:0035253~ciliary rootlet	2	0.23391812865497078	0.4509843947076014	ENSMUSG00000040860, ENSMUSG00000019969	784	10	13458	3.433163265306122	1.0	0.9518004958546347	99.98347265090557
GOTERM_CC_DIRECT	GO:0070852~cell body fiber	2	0.23391812865497078	0.4509843947076014	ENSMUSG00000011751, ENSMUSG00000096146	784	10	13458	3.433163265306122	1.0	0.9518004958546347	99.98347265090557
GOTERM_CC_DIRECT	GO:0097470~ribbon synapse	2	0.23391812865497078	0.4509843947076014	ENSMUSG00000041488, ENSMUSG00000032589	784	10	13458	3.433163265306122	1.0	0.9518004958546347	99.98347265090557
GOTERM_CC_DIRECT	GO:0015630~microtubule cytoskeleton	10	1.1695906432748537	0.45352000495584677	ENSMUSG00000018411, ENSMUSG00000019261, ENSMUSG00000029020, ENSMUSG00000041263, ENSMUSG00000024955, ENSMUSG00000041298, ENSMUSG00000063358, ENSMUSG00000063646, ENSMUSG00000020135, ENSMUSG00000040811	784	143	13458	1.200406736121022	1.0	0.9515386366908969	99.98454718807487
KEGG_PATHWAY	mmu05412:Arrhythmogenic right ventricular cardiomyopathy (ARVC)	5	0.5847953216374269	0.45415323084940457	ENSMUSG00000017412, ENSMUSG00000000782, ENSMUSG00000040118, ENSMUSG00000066189, ENSMUSG00000041957	290	62	5205	1.4474416017797553	1.0	0.8323673173988166	99.95876357038712
GOTERM_MF_DIRECT	GO:0030594~neurotransmitter receptor activity	2	0.23391812865497078	0.4550714789052404	ENSMUSG00000041380, ENSMUSG00000050783	712	10	12075	3.3918539325842696	1.0	0.988162759317635	99.99173092496817
GOTERM_MF_DIRECT	GO:0005229~intracellular calcium activated chloride channel activity	2	0.23391812865497078	0.4550714789052404	ENSMUSG00000074968, ENSMUSG00000034863	712	10	12075	3.3918539325842696	1.0	0.988162759317635	99.99173092496817
GOTERM_MF_DIRECT	GO:0015278~calcium-release channel activity	2	0.23391812865497078	0.4550714789052404	ENSMUSG00000030102, ENSMUSG00000025318	712	10	12075	3.3918539325842696	1.0	0.988162759317635	99.99173092496817
GOTERM_MF_DIRECT	GO:0043008~ATP-dependent protein binding	2	0.23391812865497078	0.4550714789052404	ENSMUSG00000034593, ENSMUSG00000000826	712	10	12075	3.3918539325842696	1.0	0.988162759317635	99.99173092496817
GOTERM_MF_DIRECT	GO:1990380~Lys48-specific deubiquitinase activity	2	0.23391812865497078	0.4550714789052404	ENSMUSG00000006676, ENSMUSG00000036712	712	10	12075	3.3918539325842696	1.0	0.988162759317635	99.99173092496817
GOTERM_MF_DIRECT	GO:0001222~transcription corepressor binding	2	0.23391812865497078	0.4550714789052404	ENSMUSG00000055866, ENSMUSG00000032589	712	10	12075	3.3918539325842696	1.0	0.988162759317635	99.99173092496817
GOTERM_MF_DIRECT	GO:0008331~high voltage-gated calcium channel activity	2	0.23391812865497078	0.4550714789052404	ENSMUSG00000017412, ENSMUSG00000004110	712	10	12075	3.3918539325842696	1.0	0.988162759317635	99.99173092496817
GOTERM_MF_DIRECT	GO:0003746~translation elongation factor activity	3	0.3508771929824561	0.4579747474207572	ENSMUSG00000016349, ENSMUSG00000020929, ENSMUSG00000034994	712	26	12075	1.9568388072601557	1.0	0.9881758873280063	99.99238739056455
GOTERM_MF_DIRECT	GO:0042162~telomeric DNA binding	3	0.3508771929824561	0.4579747474207572	ENSMUSG00000058301, ENSMUSG00000033430, ENSMUSG00000021972	712	26	12075	1.9568388072601557	1.0	0.9881758873280063	99.99238739056455
KEGG_PATHWAY	mmu04810:Regulation of actin cytoskeleton	12	1.4035087719298245	0.4596213085589336	ENSMUSG00000030786, ENSMUSG00000025417, ENSMUSG00000020340, ENSMUSG00000029621, ENSMUSG00000032773, ENSMUSG00000063358, ENSMUSG00000004936, ENSMUSG00000034902, ENSMUSG00000028854, ENSMUSG00000020135, ENSMUSG00000074939, ENSMUSG00000037509	290	186	5205	1.157953281423804	1.0	0.8335841068599777	99.96377628540846
KEGG_PATHWAY	mmu04660:T cell receptor signaling pathway	6	0.7017543859649122	0.45981444985623665	ENSMUSG00000023274, ENSMUSG00000063358, ENSMUSG00000004936, ENSMUSG00000024122, ENSMUSG00000022812, ENSMUSG00000033953	290	80	5205	1.3461206896551725	1.0	0.830079569380216	99.96394260075569
KEGG_PATHWAY	mmu04922:Glucagon signaling pathway	6	0.7017543859649122	0.45981444985623665	ENSMUSG00000001175, ENSMUSG00000030102, ENSMUSG00000051177, ENSMUSG00000033953, ENSMUSG00000024617, ENSMUSG00000057897	290	80	5205	1.3461206896551725	1.0	0.830079569380216	99.96394260075569
GOTERM_BP_DIRECT	GO:0008202~steroid metabolic process	5	0.5847953216374269	0.4617694257368391	ENSMUSG00000031835, ENSMUSG00000022463, ENSMUSG00000018865, ENSMUSG00000032193, ENSMUSG00000049313	728	60	12544	1.435897435897436	1.0	0.9996244646875109	99.9984762454873
GOTERM_CC_DIRECT	GO:0005635~nuclear envelope	10	1.1695906432748537	0.46186881135413377	ENSMUSG00000030091, ENSMUSG00000003226, ENSMUSG00000038319, ENSMUSG00000096146, ENSMUSG00000033430, ENSMUSG00000027298, ENSMUSG00000096054, ENSMUSG00000030102, ENSMUSG00000029053, ENSMUSG00000033916	784	144	13458	1.1920705782312926	1.0	0.953814986788094	99.98764306594585
GOTERM_CC_DIRECT	GO:0031234~extrinsic component of cytoplasmic side of plasma membrane	5	0.5847953216374269	0.4647752427937605	ENSMUSG00000017132, ENSMUSG00000028931, ENSMUSG00000059456, ENSMUSG00000042671, ENSMUSG00000036712	784	60	13458	1.430484693877551	1.0	0.9537296320617711	99.98857766178097
GOTERM_BP_DIRECT	GO:0006366~transcription from RNA polymerase II promoter	8	0.9356725146198831	0.4652204593075018	ENSMUSG00000058756, ENSMUSG00000028634, ENSMUSG00000018909, ENSMUSG00000013833, ENSMUSG00000019256, ENSMUSG00000018076, ENSMUSG00000050600, ENSMUSG00000015501	728	111	12544	1.241857241857242	1.0	0.9996415204613636	99.99864201433903
GOTERM_BP_DIRECT	GO:0032496~response to lipopolysaccharide	10	1.1695906432748537	0.46554286791138194	ENSMUSG00000009681, ENSMUSG00000019464, ENSMUSG00000006818, ENSMUSG00000001323, ENSMUSG00000017631, ENSMUSG00000029711, ENSMUSG00000020681, ENSMUSG00000063358, ENSMUSG00000020134, ENSMUSG00000030695	728	145	12544	1.1883289124668435	1.0	0.999631527587663	99.99865659899801
GOTERM_MF_DIRECT	GO:0001227~transcriptional repressor activity, RNA polymerase II transcription regulatory region sequence-specific binding	4	0.46783625730994155	0.46867529639702976	ENSMUSG00000033249, ENSMUSG00000024238, ENSMUSG00000000782, ENSMUSG00000018750	712	43	12075	1.577606480271753	1.0	0.9893647848411711	99.9944095230285
GOTERM_MF_DIRECT	GO:0000976~transcription regulatory region sequence-specific DNA binding	4	0.46783625730994155	0.46867529639702976	ENSMUSG00000055866, ENSMUSG00000058756, ENSMUSG00000076431, ENSMUSG00000068742	712	43	12075	1.577606480271753	1.0	0.9893647848411711	99.9944095230285
GOTERM_MF_DIRECT	GO:0051287~NAD binding	4	0.46783625730994155	0.46867529639702976	ENSMUSG00000013593, ENSMUSG00000023019, ENSMUSG00000030621, ENSMUSG00000027406	712	43	12075	1.577606480271753	1.0	0.9893647848411711	99.9944095230285
GOTERM_MF_DIRECT	GO:0030145~manganese ion binding	4	0.46783625730994155	0.46867529639702976	ENSMUSG00000027531, ENSMUSG00000006818, ENSMUSG00000037996, ENSMUSG00000025854	712	43	12075	1.577606480271753	1.0	0.9893647848411711	99.9944095230285
GOTERM_BP_DIRECT	GO:1901216~positive regulation of neuron death	3	0.3508771929824561	0.4693245870972924	ENSMUSG00000030854, ENSMUSG00000009406, ENSMUSG00000022812	728	27	12544	1.9145299145299148	1.0	0.9996510324239729	99.99881699274324
GOTERM_BP_DIRECT	GO:0046326~positive regulation of glucose import	3	0.3508771929824561	0.4693245870972924	ENSMUSG00000025006, ENSMUSG00000029053, ENSMUSG00000005089	728	27	12544	1.9145299145299148	1.0	0.9996510324239729	99.99881699274324
GOTERM_BP_DIRECT	GO:0001837~epithelial to mesenchymal transition	3	0.3508771929824561	0.4693245870972924	ENSMUSG00000027358, ENSMUSG00000022812, ENSMUSG00000033953	728	27	12544	1.9145299145299148	1.0	0.9996510324239729	99.99881699274324
GOTERM_BP_DIRECT	GO:0071310~cellular response to organic substance	3	0.3508771929824561	0.4693245870972924	ENSMUSG00000028222, ENSMUSG00000063358, ENSMUSG00000022996	728	27	12544	1.9145299145299148	1.0	0.9996510324239729	99.99881699274324
GOTERM_BP_DIRECT	GO:0030326~embryonic limb morphogenesis	4	0.46783625730994155	0.4733504089528123	ENSMUSG00000034612, ENSMUSG00000045039, ENSMUSG00000019969, ENSMUSG00000057123	728	44	12544	1.5664335664335665	1.0	0.999671466924405	99.99896778345452
GOTERM_BP_DIRECT	GO:0045471~response to ethanol	7	0.8187134502923977	0.4749557909520158	ENSMUSG00000030525, ENSMUSG00000026959, ENSMUSG00000057880, ENSMUSG00000059456, ENSMUSG00000030209, ENSMUSG00000034994, ENSMUSG00000025905	728	95	12544	1.2696356275303644	1.0	0.9996724498090034	99.99902269392238
GOTERM_CC_DIRECT	GO:1903561~extracellular vesicle	4	0.46783625730994155	0.4759330038177406	ENSMUSG00000031376, ENSMUSG00000047126, ENSMUSG00000040907, ENSMUSG00000020346	784	44	13458	1.5605287569573283	1.0	0.9570487198365545	99.99158825567436
GOTERM_MF_DIRECT	GO:0035255~ionotropic glutamate receptor binding	3	0.3508771929824561	0.47777129058886175	ENSMUSG00000032216, ENSMUSG00000030209, ENSMUSG00000022812	712	27	12075	1.88436329588015	1.0	0.9902330762626924	99.99572112555306
GOTERM_BP_DIRECT	GO:0016567~protein ubiquitination	21	2.456140350877193	0.47982614460210193	ENSMUSG00000038780, ENSMUSG00000055675, ENSMUSG00000018909, ENSMUSG00000035298, ENSMUSG00000027993, ENSMUSG00000038485, ENSMUSG00000051675, ENSMUSG00000024083, ENSMUSG00000021712, ENSMUSG00000070923, ENSMUSG00000040327, ENSMUSG00000031382, ENSMUSG00000032216, ENSMUSG00000034928, ENSMUSG00000025326, ENSMUSG00000036964, ENSMUSG00000003421, ENSMUSG00000043881, ENSMUSG00000013878, ENSMUSG00000041966,…	728	333	12544	1.0866250866250866	1.0	0.9996978367446943	99.99917289309846
GOTERM_BP_DIRECT	GO:0060993~kidney morphogenesis	2	0.23391812865497078	0.48159894611623116	ENSMUSG00000019256, ENSMUSG00000076431	728	11	12544	3.132867132867133	1.0	0.9996999639105348	99.99922193748901
GOTERM_BP_DIRECT	GO:0060080~inhibitory postsynaptic potential	2	0.23391812865497078	0.48159894611623116	ENSMUSG00000031778, ENSMUSG00000063887	728	11	12544	3.132867132867133	1.0	0.9996999639105348	99.99922193748901
GOTERM_BP_DIRECT	GO:0007097~nuclear migration	2	0.23391812865497078	0.48159894611623116	ENSMUSG00000044700, ENSMUSG00000020900	728	11	12544	3.132867132867133	1.0	0.9996999639105348	99.99922193748901
GOTERM_BP_DIRECT	GO:0021785~branchiomotor neuron axon guidance	2	0.23391812865497078	0.48159894611623116	ENSMUSG00000030123, ENSMUSG00000026640	728	11	12544	3.132867132867133	1.0	0.9996999639105348	99.99922193748901
GOTERM_BP_DIRECT	GO:0006622~protein targeting to lysosome	2	0.23391812865497078	0.48159894611623116	ENSMUSG00000032216, ENSMUSG00000049313	728	11	12544	3.132867132867133	1.0	0.9996999639105348	99.99922193748901
GOTERM_BP_DIRECT	GO:0032897~negative regulation of viral transcription	2	0.23391812865497078	0.48159894611623116	ENSMUSG00000020455, ENSMUSG00000051675	728	11	12544	3.132867132867133	1.0	0.9996999639105348	99.99922193748901
GOTERM_BP_DIRECT	GO:0097067~cellular response to thyroid hormone stimulus	2	0.23391812865497078	0.48159894611623116	ENSMUSG00000034201, ENSMUSG00000032698	728	11	12544	3.132867132867133	1.0	0.9996999639105348	99.99922193748901
GOTERM_BP_DIRECT	GO:0046323~glucose import	2	0.23391812865497078	0.48159894611623116	ENSMUSG00000068747, ENSMUSG00000026812	728	11	12544	3.132867132867133	1.0	0.9996999639105348	99.99922193748901
GOTERM_BP_DIRECT	GO:0060174~limb bud formation	2	0.23391812865497078	0.48159894611623116	ENSMUSG00000076431, ENSMUSG00000026640	728	11	12544	3.132867132867133	1.0	0.9996999639105348	99.99922193748901
GOTERM_BP_DIRECT	GO:0033189~response to vitamin A	2	0.23391812865497078	0.48159894611623116	ENSMUSG00000020661, ENSMUSG00000029711	728	11	12544	3.132867132867133	1.0	0.9996999639105348	99.99922193748901
GOTERM_BP_DIRECT	GO:0003073~regulation of systemic arterial blood pressure	2	0.23391812865497078	0.48159894611623116	ENSMUSG00000027750, ENSMUSG00000057123	728	11	12544	3.132867132867133	1.0	0.9996999639105348	99.99922193748901
GOTERM_BP_DIRECT	GO:0045824~negative regulation of innate immune response	2	0.23391812865497078	0.48159894611623116	ENSMUSG00000027298, ENSMUSG00000032109	728	11	12544	3.132867132867133	1.0	0.9996999639105348	99.99922193748901
GOTERM_BP_DIRECT	GO:0002031~G-protein coupled receptor internalization	2	0.23391812865497078	0.48159894611623116	ENSMUSG00000018909, ENSMUSG00000026825	728	11	12544	3.132867132867133	1.0	0.9996999639105348	99.99922193748901
GOTERM_BP_DIRECT	GO:2001259~positive regulation of cation channel activity	2	0.23391812865497078	0.48159894611623116	ENSMUSG00000096146, ENSMUSG00000069601	728	11	12544	3.132867132867133	1.0	0.9996999639105348	99.99922193748901
GOTERM_BP_DIRECT	GO:0090331~negative regulation of platelet aggregation	2	0.23391812865497078	0.48159894611623116	ENSMUSG00000052920, ENSMUSG00000057880	728	11	12544	3.132867132867133	1.0	0.9996999639105348	99.99922193748901
GOTERM_BP_DIRECT	GO:0000042~protein targeting to Golgi	2	0.23391812865497078	0.48159894611623116	ENSMUSG00000024855, ENSMUSG00000049313	728	11	12544	3.132867132867133	1.0	0.9996999639105348	99.99922193748901
GOTERM_BP_DIRECT	GO:0034067~protein localization to Golgi apparatus	2	0.23391812865497078	0.48159894611623116	ENSMUSG00000026211, ENSMUSG00000033124	728	11	12544	3.132867132867133	1.0	0.9996999639105348	99.99922193748901
GOTERM_BP_DIRECT	GO:0045176~apical protein localization	2	0.23391812865497078	0.48159894611623116	ENSMUSG00000006024, ENSMUSG00000045180	728	11	12544	3.132867132867133	1.0	0.9996999639105348	99.99922193748901
GOTERM_BP_DIRECT	GO:0048096~chromatin-mediated maintenance of transcription	2	0.23391812865497078	0.48159894611623116	ENSMUSG00000023018, ENSMUSG00000042308	728	11	12544	3.132867132867133	1.0	0.9996999639105348	99.99922193748901
GOTERM_CC_DIRECT	GO:0031143~pseudopodium	2	0.23391812865497078	0.48295042824117507	ENSMUSG00000018909, ENSMUSG00000063358	784	11	13458	3.1210575139146566	1.0	0.9585865207106427	99.99308385425681
GOTERM_CC_DIRECT	GO:0031314~extrinsic component of mitochondrial inner membrane	2	0.23391812865497078	0.48295042824117507	ENSMUSG00000038084, ENSMUSG00000047205	784	11	13458	3.1210575139146566	1.0	0.9585865207106427	99.99308385425681
GOTERM_CC_DIRECT	GO:0008328~ionotropic glutamate receptor complex	2	0.23391812865497078	0.48295042824117507	ENSMUSG00000020524, ENSMUSG00000022494	784	11	13458	3.1210575139146566	1.0	0.9585865207106427	99.99308385425681
GOTERM_CC_DIRECT	GO:0044798~nuclear transcription factor complex	2	0.23391812865497078	0.48295042824117507	ENSMUSG00000002968, ENSMUSG00000076431	784	11	13458	3.1210575139146566	1.0	0.9585865207106427	99.99308385425681
GOTERM_CC_DIRECT	GO:0030061~mitochondrial crista	2	0.23391812865497078	0.48295042824117507	ENSMUSG00000038084, ENSMUSG00000018428	784	11	13458	3.1210575139146566	1.0	0.9585865207106427	99.99308385425681
GOTERM_CC_DIRECT	GO:0034705~potassium channel complex	2	0.23391812865497078	0.48295042824117507	ENSMUSG00000028931, ENSMUSG00000040724	784	11	13458	3.1210575139146566	1.0	0.9585865207106427	99.99308385425681
GOTERM_MF_DIRECT	GO:0015631~tubulin binding	4	0.46783625730994155	0.4840178697070603	ENSMUSG00000018411, ENSMUSG00000019261, ENSMUSG00000020308, ENSMUSG00000040811	712	44	12075	1.5417517875383044	1.0	0.9906794129416931	99.99644852794589
GOTERM_MF_DIRECT	GO:0005254~chloride channel activity	4	0.46783625730994155	0.4840178697070603	ENSMUSG00000007653, ENSMUSG00000040441, ENSMUSG00000010803, ENSMUSG00000029054	712	44	12075	1.5417517875383044	1.0	0.9906794129416931	99.99644852794589
GOTERM_MF_DIRECT	GO:0051536~iron-sulfur cluster binding	5	0.5847953216374269	0.4871530304507349	ENSMUSG00000013593, ENSMUSG00000022477, ENSMUSG00000020153, ENSMUSG00000027618, ENSMUSG00000057880	712	61	12075	1.390104070731258	1.0	0.9907202258650359	99.99676835194703
GOTERM_MF_DIRECT	GO:0004143~diacylglycerol kinase activity	2	0.23391812865497078	0.48718454799461264	ENSMUSG00000038665, ENSMUSG00000034731	712	11	12075	3.083503575076609	1.0	0.9903644622307795	99.99677142578604
GOTERM_MF_DIRECT	GO:0016651~oxidoreductase activity, acting on NAD(P)H	2	0.23391812865497078	0.48718454799461264	ENSMUSG00000005510, ENSMUSG00000013593	712	11	12075	3.083503575076609	1.0	0.9903644622307795	99.99677142578604
GOTERM_MF_DIRECT	GO:0004993~G-protein coupled serotonin receptor activity	2	0.23391812865497078	0.48718454799461264	ENSMUSG00000041380, ENSMUSG00000050783	712	11	12075	3.083503575076609	1.0	0.9903644622307795	99.99677142578604
GOTERM_MF_DIRECT	GO:0015643~toxic substance binding	2	0.23391812865497078	0.48718454799461264	ENSMUSG00000030525, ENSMUSG00000013033	712	11	12075	3.083503575076609	1.0	0.9903644622307795	99.99677142578604
GOTERM_MF_DIRECT	GO:0004526~ribonuclease P activity	2	0.23391812865497078	0.48718454799461264	ENSMUSG00000022325, ENSMUSG00000062309	712	11	12075	3.083503575076609	1.0	0.9903644622307795	99.99677142578604
GOTERM_MF_DIRECT	GO:0005088~Ras guanyl-nucleotide exchange factor activity	2	0.23391812865497078	0.48718454799461264	ENSMUSG00000029333, ENSMUSG00000030134	712	11	12075	3.083503575076609	1.0	0.9903644622307795	99.99677142578604
GOTERM_MF_DIRECT	GO:0004016~adenylate cyclase activity	2	0.23391812865497078	0.48718454799461264	ENSMUSG00000005580, ENSMUSG00000020431	712	11	12075	3.083503575076609	1.0	0.9903644622307795	99.99677142578604
GOTERM_BP_DIRECT	GO:0003151~outflow tract morphogenesis	4	0.46783625730994155	0.48838244495681127	ENSMUSG00000032216, ENSMUSG00000000093, ENSMUSG00000057123, ENSMUSG00000030123	728	45	12544	1.5316239316239317	1.0	0.9997357371226245	99.99938540575818
GOTERM_BP_DIRECT	GO:0048538~thymus development	4	0.46783625730994155	0.48838244495681127	ENSMUSG00000017412, ENSMUSG00000019969, ENSMUSG00000063358, ENSMUSG00000004936	728	45	12544	1.5316239316239317	1.0	0.9997357371226245	99.99938540575818
GOTERM_BP_DIRECT	GO:0043388~positive regulation of DNA binding	3	0.3508771929824561	0.4885536149921147	ENSMUSG00000001175, ENSMUSG00000027177, ENSMUSG00000024002	728	28	12544	1.8461538461538463	1.0	0.9997273450392006	99.9993890770932
GOTERM_BP_DIRECT	GO:0060999~positive regulation of dendritic spine development	3	0.3508771929824561	0.4885536149921147	ENSMUSG00000032827, ENSMUSG00000019969, ENSMUSG00000063887	728	28	12544	1.8461538461538463	1.0	0.9997273450392006	99.9993890770932
GOTERM_BP_DIRECT	GO:0009314~response to radiation	3	0.3508771929824561	0.4885536149921147	ENSMUSG00000024824, ENSMUSG00000006818, ENSMUSG00000025905	728	28	12544	1.8461538461538463	1.0	0.9997273450392006	99.9993890770932
GOTERM_BP_DIRECT	GO:0042110~T cell activation	3	0.3508771929824561	0.4885536149921147	ENSMUSG00000030525, ENSMUSG00000023274, ENSMUSG00000032216	728	28	12544	1.8461538461538463	1.0	0.9997273450392006	99.9993890770932
GOTERM_BP_DIRECT	GO:0051453~regulation of intracellular pH	3	0.3508771929824561	0.4885536149921147	ENSMUSG00000040441, ENSMUSG00000025393, ENSMUSG00000028854	728	28	12544	1.8461538461538463	1.0	0.9997273450392006	99.9993890770932
GOTERM_MF_DIRECT	GO:0003697~single-stranded DNA binding	6	0.7017543859649122	0.48912123685792286	ENSMUSG00000061887, ENSMUSG00000040761, ENSMUSG00000021287, ENSMUSG00000036061, ENSMUSG00000068742, ENSMUSG00000070003	712	78	12075	1.3045592048401038	1.0	0.990254490963176	99.99695514586874
GOTERM_MF_DIRECT	GO:0004713~protein tyrosine kinase activity	8	0.9356725146198831	0.4915639205905017	ENSMUSG00000026235, ENSMUSG00000028289, ENSMUSG00000050271, ENSMUSG00000004936, ENSMUSG00000055471, ENSMUSG00000027298, ENSMUSG00000002409, ENSMUSG00000059456	712	112	12075	1.211376404494382	1.0	0.9902128394977135	99.99717293021158
KEGG_PATHWAY	mmu05160:Hepatitis C	7	0.8187134502923977	0.49336156579742396	ENSMUSG00000041769, ENSMUSG00000032193, ENSMUSG00000063358, ENSMUSG00000024122, ENSMUSG00000020366, ENSMUSG00000022812, ENSMUSG00000029120	290	101	5205	1.2439399112325027	1.0	0.8553406537441907	99.9842040896899
GOTERM_BP_DIRECT	GO:0007409~axonogenesis	7	0.8187134502923977	0.4953450113079944	ENSMUSG00000018411, ENSMUSG00000011751, ENSMUSG00000034902, ENSMUSG00000069601, ENSMUSG00000020431, ENSMUSG00000022812, ENSMUSG00000020900	728	97	12544	1.2434575733544806	1.0	0.9997600682760834	99.99951912014579
GOTERM_BP_DIRECT	GO:0006886~intracellular protein transport	14	1.6374269005847955	0.4989133408458015	ENSMUSG00000035152, ENSMUSG00000020650, ENSMUSG00000030058, ENSMUSG00000006024, ENSMUSG00000000538, ENSMUSG00000004849, ENSMUSG00000031367, ENSMUSG00000060279, ENSMUSG00000047126, ENSMUSG00000079056, ENSMUSG00000041997, ENSMUSG00000041488, ENSMUSG00000093904, ENSMUSG00000023236	728	218	12544	1.1065631616090332	1.0	0.9997719179270854	99.99957649615565
GOTERM_MF_DIRECT	GO:0005102~receptor binding	20	2.3391812865497075	0.5002254796623605	ENSMUSG00000049336, ENSMUSG00000027358, ENSMUSG00000024421, ENSMUSG00000005338, ENSMUSG00000052372, ENSMUSG00000001300, ENSMUSG00000027624, ENSMUSG00000096054, ENSMUSG00000022996, ENSMUSG00000030281, ENSMUSG00000030209, ENSMUSG00000047085, ENSMUSG00000023018, ENSMUSG00000045038, ENSMUSG00000026959, ENSMUSG00000036943, ENSMUSG00000022099, ENSMUSG00000029104, ENSMUSG00000059456, ENSMUSG00000040811	712	316	12075	1.0733714976532498	1.0	0.9909641880930216	99.99783334204963
GOTERM_BP_DIRECT	GO:0043161~proteasome-mediated ubiquitin-dependent protein catabolic process	9	1.0526315789473684	0.5005204547642319	ENSMUSG00000038780, ENSMUSG00000001054, ENSMUSG00000018909, ENSMUSG00000025246, ENSMUSG00000034928, ENSMUSG00000027466, ENSMUSG00000062098, ENSMUSG00000035890, ENSMUSG00000003344	728	132	12544	1.1748251748251748	1.0	0.9997726666536735	99.99960016839081
GOTERM_CC_DIRECT	GO:0016323~basolateral plasma membrane	11	1.2865497076023393	0.5016607325323789	ENSMUSG00000060279, ENSMUSG00000003273, ENSMUSG00000032193, ENSMUSG00000032356, ENSMUSG00000036564, ENSMUSG00000018909, ENSMUSG00000030329, ENSMUSG00000069601, ENSMUSG00000028854, ENSMUSG00000096764, ENSMUSG00000064105	784	166	13458	1.137493852962872	1.0	0.9642706164138458	99.99595045143262
GOTERM_BP_DIRECT	GO:0071277~cellular response to calcium ion	4	0.46783625730994155	0.5032024214005331	ENSMUSG00000032946, ENSMUSG00000022099, ENSMUSG00000020431, ENSMUSG00000034361	728	46	12544	1.4983277591973245	1.0	0.9997792513279588	99.99963691329387
GOTERM_BP_DIRECT	GO:0010332~response to gamma radiation	3	0.3508771929824561	0.5073397172206519	ENSMUSG00000063856, ENSMUSG00000006818, ENSMUSG00000034023	728	29	12544	1.7824933687002653	1.0	0.9997931107670066	99.99968740656547
GOTERM_BP_DIRECT	GO:0016575~histone deacetylation	3	0.3508771929824561	0.5073397172206519	ENSMUSG00000080268, ENSMUSG00000025246, ENSMUSG00000034245	728	29	12544	1.7824933687002653	1.0	0.9997931107670066	99.99968740656547
GOTERM_BP_DIRECT	GO:0010975~regulation of neuron projection development	3	0.3508771929824561	0.5073397172206519	ENSMUSG00000052372, ENSMUSG00000027273, ENSMUSG00000022812	728	29	12544	1.7824933687002653	1.0	0.9997931107670066	99.99968740656547
GOTERM_BP_DIRECT	GO:0032355~response to estradiol	6	0.7017543859649122	0.508594414323065	ENSMUSG00000020661, ENSMUSG00000023274, ENSMUSG00000029838, ENSMUSG00000024955, ENSMUSG00000027750, ENSMUSG00000034994	728	81	12544	1.2763532763532763	1.0	0.9997920601172982	99.99970135831836
GOTERM_MF_DIRECT	GO:0000977~RNA polymerase II regulatory region sequence-specific DNA binding	11	1.2865497076023393	0.5093986736690203	ENSMUSG00000028423, ENSMUSG00000033249, ENSMUSG00000022389, ENSMUSG00000003949, ENSMUSG00000032698, ENSMUSG00000009739, ENSMUSG00000017491, ENSMUSG00000022335, ENSMUSG00000056493, ENSMUSG00000001419, ENSMUSG00000018750	712	165	12075	1.13061797752809	1.0	0.9917225214886372	99.99837364727506
GOTERM_CC_DIRECT	GO:0005719~nuclear euchromatin	3	0.3508771929824561	0.5094352111188467	ENSMUSG00000036181, ENSMUSG00000000782, ENSMUSG00000042308	784	29	13458	1.775774102744546	1.0	0.9658359451719308	99.99677716181712
GOTERM_BP_DIRECT	GO:0007194~negative regulation of adenylate cyclase activity	2	0.23391812865497078	0.511669764450109	ENSMUSG00000039059, ENSMUSG00000040407	728	12	12544	2.8717948717948723	1.0	0.9998000690062413	99.99973311008382
GOTERM_BP_DIRECT	GO:0071880~adenylate cyclase-activating adrenergic receptor signaling pathway	2	0.23391812865497078	0.511669764450109	ENSMUSG00000005580, ENSMUSG00000045318	728	12	12544	2.8717948717948723	1.0	0.9998000690062413	99.99973311008382
GOTERM_BP_DIRECT	GO:0070098~chemokine-mediated signaling pathway	2	0.23391812865497078	0.511669764450109	ENSMUSG00000031778, ENSMUSG00000059456	728	12	12544	2.8717948717948723	1.0	0.9998000690062413	99.99973311008382
GOTERM_BP_DIRECT	GO:0033280~response to vitamin D	2	0.23391812865497078	0.511669764450109	ENSMUSG00000023274, ENSMUSG00000014813	728	12	12544	2.8717948717948723	1.0	0.9998000690062413	99.99973311008382
GOTERM_BP_DIRECT	GO:0071257~cellular response to electrical stimulus	2	0.23391812865497078	0.511669764450109	ENSMUSG00000019828, ENSMUSG00000028854	728	12	12544	2.8717948717948723	1.0	0.9998000690062413	99.99973311008382
GOTERM_BP_DIRECT	GO:0051896~regulation of protein kinase B signaling	2	0.23391812865497078	0.511669764450109	ENSMUSG00000050310, ENSMUSG00000032009	728	12	12544	2.8717948717948723	1.0	0.9998000690062413	99.99973311008382
GOTERM_BP_DIRECT	GO:0042744~hydrogen peroxide catabolic process	2	0.23391812865497078	0.511669764450109	ENSMUSG00000063856, ENSMUSG00000020674	728	12	12544	2.8717948717948723	1.0	0.9998000690062413	99.99973311008382
GOTERM_BP_DIRECT	GO:0033555~multicellular organismal response to stress	2	0.23391812865497078	0.511669764450109	ENSMUSG00000019796, ENSMUSG00000031393	728	12	12544	2.8717948717948723	1.0	0.9998000690062413	99.99973311008382
GOTERM_BP_DIRECT	GO:0007512~adult heart development	2	0.23391812865497078	0.511669764450109	ENSMUSG00000001419, ENSMUSG00000020900	728	12	12544	2.8717948717948723	1.0	0.9998000690062413	99.99973311008382
GOTERM_BP_DIRECT	GO:0006734~NADH metabolic process	2	0.23391812865497078	0.511669764450109	ENSMUSG00000023019, ENSMUSG00000027406	728	12	12544	2.8717948717948723	1.0	0.9998000690062413	99.99973311008382
GOTERM_BP_DIRECT	GO:0042711~maternal behavior	2	0.23391812865497078	0.511669764450109	ENSMUSG00000048249, ENSMUSG00000025905	728	12	12544	2.8717948717948723	1.0	0.9998000690062413	99.99973311008382
GOTERM_BP_DIRECT	GO:0060047~heart contraction	2	0.23391812865497078	0.511669764450109	ENSMUSG00000063856, ENSMUSG00000020681	728	12	12544	2.8717948717948723	1.0	0.9998000690062413	99.99973311008382
GOTERM_BP_DIRECT	GO:0010458~exit from mitosis	2	0.23391812865497078	0.511669764450109	ENSMUSG00000041769, ENSMUSG00000033916	728	12	12544	2.8717948717948723	1.0	0.9998000690062413	99.99973311008382
GOTERM_BP_DIRECT	GO:0045899~positive regulation of RNA polymerase II transcriptional preinitiation complex assembly	2	0.23391812865497078	0.511669764450109	ENSMUSG00000019256, ENSMUSG00000022996	728	12	12544	2.8717948717948723	1.0	0.9998000690062413	99.99973311008382
GOTERM_BP_DIRECT	GO:0048009~insulin-like growth factor receptor signaling pathway	2	0.23391812865497078	0.511669764450109	ENSMUSG00000029714, ENSMUSG00000051177	728	12	12544	2.8717948717948723	1.0	0.9998000690062413	99.99973311008382
GOTERM_BP_DIRECT	GO:0043162~ubiquitin-dependent protein catabolic process via the multivesicular body sorting pathway	2	0.23391812865497078	0.511669764450109	ENSMUSG00000032216, ENSMUSG00000035890	728	12	12544	2.8717948717948723	1.0	0.9998000690062413	99.99973311008382
GOTERM_BP_DIRECT	GO:0006171~cAMP biosynthetic process	2	0.23391812865497078	0.511669764450109	ENSMUSG00000005580, ENSMUSG00000020431	728	12	12544	2.8717948717948723	1.0	0.9998000690062413	99.99973311008382
GOTERM_BP_DIRECT	GO:0030206~chondroitin sulfate biosynthetic process	2	0.23391812865497078	0.511669764450109	ENSMUSG00000034612, ENSMUSG00000050796	728	12	12544	2.8717948717948723	1.0	0.9998000690062413	99.99973311008382
GOTERM_BP_DIRECT	GO:0033169~histone H3-K9 demethylation	2	0.23391812865497078	0.511669764450109	ENSMUSG00000033249, ENSMUSG00000024201	728	12	12544	2.8717948717948723	1.0	0.9998000690062413	99.99973311008382
GOTERM_BP_DIRECT	GO:0006779~porphyrin-containing compound biosynthetic process	2	0.23391812865497078	0.511669764450109	ENSMUSG00000021061, ENSMUSG00000032126	728	12	12544	2.8717948717948723	1.0	0.9998000690062413	99.99973311008382
GOTERM_CC_DIRECT	GO:0005641~nuclear envelope lumen	2	0.23391812865497078	0.5130575015439023	ENSMUSG00000022525, ENSMUSG00000049313	784	12	13458	2.8609693877551017	1.0	0.9660044819866178	99.99710601633153
GOTERM_CC_DIRECT	GO:0031932~TORC2 complex	2	0.23391812865497078	0.5130575015439023	ENSMUSG00000050310, ENSMUSG00000032009	784	12	13458	2.8609693877551017	1.0	0.9660044819866178	99.99710601633153
GOTERM_CC_DIRECT	GO:0030137~COPI-coated vesicle	2	0.23391812865497078	0.5130575015439023	ENSMUSG00000040276, ENSMUSG00000024855	784	12	13458	2.8609693877551017	1.0	0.9660044819866178	99.99710601633153
GOTERM_BP_DIRECT	GO:0000209~protein polyubiquitination	7	0.8187134502923977	0.5154610396466045	ENSMUSG00000038780, ENSMUSG00000041263, ENSMUSG00000020387, ENSMUSG00000027466, ENSMUSG00000090112, ENSMUSG00000020134, ENSMUSG00000051675	728	99	12544	1.2183372183372185	1.0	0.999811126060549	99.99976787367636
KEGG_PATHWAY	mmu04510:Focal adhesion	12	1.4035087719298245	0.5169664249926026	ENSMUSG00000009406, ENSMUSG00000052698, ENSMUSG00000024421, ENSMUSG00000032356, ENSMUSG00000032572, ENSMUSG00000022438, ENSMUSG00000063358, ENSMUSG00000004936, ENSMUSG00000024122, ENSMUSG00000015829, ENSMUSG00000020366, ENSMUSG00000022812	290	194	5205	1.1102026306434412	1.0	0.8705426378681208	99.99145320653761
KEGG_PATHWAY	mmu04923:Regulation of lipolysis in adipocytes	4	0.46783625730994155	0.517230037557618	ENSMUSG00000052920, ENSMUSG00000029334, ENSMUSG00000005580, ENSMUSG00000020431	290	49	5205	1.4651653764954258	1.0	0.8675920442969669	99.99151305722691
GOTERM_MF_DIRECT	GO:0016595~glutamate binding	2	0.23391812865497078	0.5174076735178725	ENSMUSG00000026959, ENSMUSG00000039523	712	12	12075	2.8265449438202244	1.0	0.9923013241573365	99.99873953813976
GOTERM_MF_DIRECT	GO:0030898~actin-dependent ATPase activity	2	0.23391812865497078	0.5174076735178725	ENSMUSG00000030739, ENSMUSG00000020900	712	12	12075	2.8265449438202244	1.0	0.9923013241573365	99.99873953813976
GOTERM_MF_DIRECT	GO:0048038~quinone binding	2	0.23391812865497078	0.5174076735178725	ENSMUSG00000013593, ENSMUSG00000020153	712	12	12075	2.8265449438202244	1.0	0.9923013241573365	99.99873953813976
GOTERM_MF_DIRECT	GO:0004707~MAP kinase activity	2	0.23391812865497078	0.5174076735178725	ENSMUSG00000063358, ENSMUSG00000020366	712	12	12075	2.8265449438202244	1.0	0.9923013241573365	99.99873953813976
KEGG_PATHWAY	mmu05205:Proteoglycans in cancer	11	1.2865497076023393	0.5177021423513579	ENSMUSG00000009406, ENSMUSG00000024486, ENSMUSG00000063358, ENSMUSG00000004936, ENSMUSG00000024122, ENSMUSG00000030102, ENSMUSG00000069601, ENSMUSG00000028854, ENSMUSG00000022996, ENSMUSG00000024617, ENSMUSG00000057897	290	176	5205	1.1217672413793103	1.0	0.8648057081963896	99.99161927898984
GOTERM_BP_DIRECT	GO:0010923~negative regulation of phosphatase activity	4	0.46783625730994155	0.5177984995397027	ENSMUSG00000019852, ENSMUSG00000038949, ENSMUSG00000062044, ENSMUSG00000051403	728	47	12544	1.4664484451718496	1.0	0.9998151543306606	99.9997871269365
KEGG_PATHWAY	mmu00250:Alanine, aspartate and glutamate metabolism	3	0.3508771929824561	0.520294437243467	ENSMUSG00000044005, ENSMUSG00000057880, ENSMUSG00000025190	290	31	5205	1.7369299221357064	1.0	0.8636678809767622	99.99218100656898
KEGG_PATHWAY	mmu00051:Fructose and mannose metabolism	3	0.3508771929824561	0.520294437243467	ENSMUSG00000023456, ENSMUSG00000059343, ENSMUSG00000030695	290	31	5205	1.7369299221357064	1.0	0.8636678809767622	99.99218100656898
GOTERM_CC_DIRECT	GO:0005741~mitochondrial outer membrane	9	1.0526315789473684	0.522216734817639	ENSMUSG00000029020, ENSMUSG00000038084, ENSMUSG00000026235, ENSMUSG00000018428, ENSMUSG00000021704, ENSMUSG00000054942, ENSMUSG00000032109, ENSMUSG00000037972, ENSMUSG00000093904	784	134	13458	1.152927962229668	1.0	0.9679453192255196	99.99780347884702
GOTERM_BP_DIRECT	GO:0048678~response to axon injury	3	0.3508771929824561	0.5256695962608315	ENSMUSG00000006818, ENSMUSG00000029711, ENSMUSG00000004936	728	30	12544	1.7230769230769232	1.0	0.99984213583153	99.99984145918786
GOTERM_BP_DIRECT	GO:0000281~mitotic cytokinesis	3	0.3508771929824561	0.5256695962608315	ENSMUSG00000037855, ENSMUSG00000069601, ENSMUSG00000020900	728	30	12544	1.7230769230769232	1.0	0.99984213583153	99.99984145918786
GOTERM_BP_DIRECT	GO:0045909~positive regulation of vasodilation	3	0.3508771929824561	0.5256695962608315	ENSMUSG00000052920, ENSMUSG00000057123, ENSMUSG00000063142	728	30	12544	1.7230769230769232	1.0	0.99984213583153	99.99984145918786
GOTERM_BP_DIRECT	GO:0001975~response to amphetamine	3	0.3508771929824561	0.5256695962608315	ENSMUSG00000001175, ENSMUSG00000003226, ENSMUSG00000026959	728	30	12544	1.7230769230769232	1.0	0.99984213583153	99.99984145918786
GOTERM_BP_DIRECT	GO:0035094~response to nicotine	3	0.3508771929824561	0.5256695962608315	ENSMUSG00000030525, ENSMUSG00000057880, ENSMUSG00000030695	728	30	12544	1.7230769230769232	1.0	0.99984213583153	99.99984145918786
GOTERM_BP_DIRECT	GO:0060612~adipose tissue development	3	0.3508771929824561	0.5256695962608315	ENSMUSG00000002409, ENSMUSG00000075702, ENSMUSG00000031367	728	30	12544	1.7230769230769232	1.0	0.99984213583153	99.99984145918786
GOTERM_BP_DIRECT	GO:0006644~phospholipid metabolic process	3	0.3508771929824561	0.5256695962608315	ENSMUSG00000027346, ENSMUSG00000035835, ENSMUSG00000027134	728	30	12544	1.7230769230769232	1.0	0.99984213583153	99.99984145918786
GOTERM_BP_DIRECT	GO:0070527~platelet aggregation	3	0.3508771929824561	0.5256695962608315	ENSMUSG00000027298, ENSMUSG00000034902, ENSMUSG00000026797	728	30	12544	1.7230769230769232	1.0	0.99984213583153	99.99984145918786
GOTERM_BP_DIRECT	GO:0006096~glycolytic process	3	0.3508771929824561	0.5256695962608315	ENSMUSG00000023456, ENSMUSG00000059343, ENSMUSG00000030695	728	30	12544	1.7230769230769232	1.0	0.99984213583153	99.99984145918786
GOTERM_CC_DIRECT	GO:0000922~spindle pole	7	0.8187134502923977	0.5292207923300215	ENSMUSG00000001175, ENSMUSG00000025474, ENSMUSG00000020776, ENSMUSG00000023345, ENSMUSG00000052087, ENSMUSG00000052105, ENSMUSG00000039523	784	100	13458	1.2016071428571427	1.0	0.9691489944150515	99.99822746390208
KEGG_PATHWAY	mmu00190:Oxidative phosphorylation	8	0.9356725146198831	0.5296437521315982	ENSMUSG00000005510, ENSMUSG00000013593, ENSMUSG00000079941, ENSMUSG00000024403, ENSMUSG00000025393, ENSMUSG00000020153, ENSMUSG00000061518, ENSMUSG00000000563	290	123	5205	1.167367535744323	1.0	0.8677156246832028	99.9939310502522
GOTERM_BP_DIRECT	GO:0008284~positive regulation of cell proliferation	23	2.690058479532164	0.5297930333580883	ENSMUSG00000030525, ENSMUSG00000029838, ENSMUSG00000038984, ENSMUSG00000001300, ENSMUSG00000063358, ENSMUSG00000022996, ENSMUSG00000017491, ENSMUSG00000006356, ENSMUSG00000031393, ENSMUSG00000061589, ENSMUSG00000000093, ENSMUSG00000024486, ENSMUSG00000033249, ENSMUSG00000061887, ENSMUSG00000029711, ENSMUSG00000068037, ENSMUSG00000041488, ENSMUSG00000005148, ENSMUSG00000076431, ENSMUSG00000059456,…	728	376	12544	1.0540098199672667	1.0	0.9998522448550566	99.9998644042721
GOTERM_BP_DIRECT	GO:0001501~skeletal system development	6	0.7017543859649122	0.530495614545869	ENSMUSG00000028053, ENSMUSG00000025854, ENSMUSG00000057123, ENSMUSG00000062115, ENSMUSG00000076431, ENSMUSG00000033762	728	83	12544	1.2455977757182577	1.0	0.9998494719228733	99.99986798654079
GOTERM_BP_DIRECT	GO:0009611~response to wounding	4	0.46783625730994155	0.5321601019015674	ENSMUSG00000063856, ENSMUSG00000032456, ENSMUSG00000039202, ENSMUSG00000005089	728	48	12544	1.4358974358974361	1.0	0.9998502820463523	99.99987612000648
GOTERM_BP_DIRECT	GO:0030512~negative regulation of transforming growth factor beta receptor signaling pathway	4	0.46783625730994155	0.5321601019015674	ENSMUSG00000034612, ENSMUSG00000038780, ENSMUSG00000092035, ENSMUSG00000024122	728	48	12544	1.4358974358974361	1.0	0.9998502820463523	99.99987612000648
KEGG_PATHWAY	mmu04960:Aldosterone-regulated sodium reabsorption	3	0.3508771929824561	0.537572991239333	ENSMUSG00000040907, ENSMUSG00000063358, ENSMUSG00000024122	290	32	5205	1.6826508620689655	1.0	0.8706400246034711	99.99512401923897
GOTERM_BP_DIRECT	GO:0034122~negative regulation of toll-like receptor signaling pathway	2	0.23391812865497078	0.5399985293157443	ENSMUSG00000024122, ENSMUSG00000027298	728	13	12544	2.6508875739644973	1.0	0.9998723474372051	99.99990845984783
GOTERM_BP_DIRECT	GO:0007288~sperm axoneme assembly	2	0.23391812865497078	0.5399985293157443	ENSMUSG00000031755, ENSMUSG00000020308	728	13	12544	2.6508875739644973	1.0	0.9998723474372051	99.99990845984783
GOTERM_BP_DIRECT	GO:1902017~regulation of cilium assembly	2	0.23391812865497078	0.5399985293157443	ENSMUSG00000035910, ENSMUSG00000036712	728	13	12544	2.6508875739644973	1.0	0.9998723474372051	99.99990845984783
GOTERM_BP_DIRECT	GO:0050435~beta-amyloid metabolic process	2	0.23391812865497078	0.5399985293157443	ENSMUSG00000019969, ENSMUSG00000020681	728	13	12544	2.6508875739644973	1.0	0.9998723474372051	99.99990845984783
GOTERM_BP_DIRECT	GO:0051279~regulation of release of sequestered calcium ion into cytosol	2	0.23391812865497078	0.5399985293157443	ENSMUSG00000045038, ENSMUSG00000059456	728	13	12544	2.6508875739644973	1.0	0.9998723474372051	99.99990845984783
GOTERM_BP_DIRECT	GO:1902287~semaphorin-plexin signaling pathway involved in axon guidance	2	0.23391812865497078	0.5399985293157443	ENSMUSG00000030123, ENSMUSG00000026640	728	13	12544	2.6508875739644973	1.0	0.9998723474372051	99.99990845984783
GOTERM_BP_DIRECT	GO:1900745~positive regulation of p38MAPK cascade	2	0.23391812865497078	0.5399985293157443	ENSMUSG00000027358, ENSMUSG00000025905	728	13	12544	2.6508875739644973	1.0	0.9998723474372051	99.99990845984783
GOTERM_BP_DIRECT	GO:0046716~muscle cell cellular homeostasis	2	0.23391812865497078	0.5399985293157443	ENSMUSG00000051675, ENSMUSG00000030695	728	13	12544	2.6508875739644973	1.0	0.9998723474372051	99.99990845984783
GOTERM_BP_DIRECT	GO:0042059~negative regulation of epidermal growth factor receptor signaling pathway	2	0.23391812865497078	0.5399985293157443	ENSMUSG00000037224, ENSMUSG00000035890	728	13	12544	2.6508875739644973	1.0	0.9998723474372051	99.99990845984783
GOTERM_BP_DIRECT	GO:0060216~definitive hemopoiesis	2	0.23391812865497078	0.5399985293157443	ENSMUSG00000027951, ENSMUSG00000009681	728	13	12544	2.6508875739644973	1.0	0.9998723474372051	99.99990845984783
GOTERM_BP_DIRECT	GO:0006839~mitochondrial transport	2	0.23391812865497078	0.5399985293157443	ENSMUSG00000019969, ENSMUSG00000029104	728	13	12544	2.6508875739644973	1.0	0.9998723474372051	99.99990845984783
GOTERM_BP_DIRECT	GO:0021904~dorsal/ventral neural tube patterning	2	0.23391812865497078	0.5399985293157443	ENSMUSG00000019428, ENSMUSG00000019969	728	13	12544	2.6508875739644973	1.0	0.9998723474372051	99.99990845984783
GOTERM_BP_DIRECT	GO:0007520~myoblast fusion	2	0.23391812865497078	0.5399985293157443	ENSMUSG00000002409, ENSMUSG00000022812	728	13	12544	2.6508875739644973	1.0	0.9998723474372051	99.99990845984783
GOTERM_BP_DIRECT	GO:0040015~negative regulation of multicellular organism growth	2	0.23391812865497078	0.5399985293157443	ENSMUSG00000031755, ENSMUSG00000062115	728	13	12544	2.6508875739644973	1.0	0.9998723474372051	99.99990845984783
GOTERM_BP_DIRECT	GO:2001275~positive regulation of glucose import in response to insulin stimulus	2	0.23391812865497078	0.5399985293157443	ENSMUSG00000019429, ENSMUSG00000020189	728	13	12544	2.6508875739644973	1.0	0.9998723474372051	99.99990845984783
GOTERM_BP_DIRECT	GO:0071425~hematopoietic stem cell proliferation	2	0.23391812865497078	0.5399985293157443	ENSMUSG00000022996, ENSMUSG00000044813	728	13	12544	2.6508875739644973	1.0	0.9998723474372051	99.99990845984783
GOTERM_BP_DIRECT	GO:0043122~regulation of I-kappaB kinase/NF-kappaB signaling	2	0.23391812865497078	0.5399985293157443	ENSMUSG00000024122, ENSMUSG00000015837	728	13	12544	2.6508875739644973	1.0	0.9998723474372051	99.99990845984783
GOTERM_BP_DIRECT	GO:0043403~skeletal muscle tissue regeneration	2	0.23391812865497078	0.5399985293157443	ENSMUSG00000063856, ENSMUSG00000022996	728	13	12544	2.6508875739644973	1.0	0.9998723474372051	99.99990845984783
GOTERM_BP_DIRECT	GO:0040029~regulation of gene expression, epigenetic	2	0.23391812865497078	0.5399985293157443	ENSMUSG00000031393, ENSMUSG00000063856	728	13	12544	2.6508875739644973	1.0	0.9998723474372051	99.99990845984783
GOTERM_CC_DIRECT	GO:0001725~stress fiber	5	0.5847953216374269	0.5401715003710605	ENSMUSG00000025006, ENSMUSG00000030583, ENSMUSG00000030739, ENSMUSG00000043079, ENSMUSG00000020900	784	66	13458	1.3004406307977738	1.0	0.9714567398209492	99.9987406156617
GOTERM_CC_DIRECT	GO:0031253~cell projection membrane	2	0.23391812865497078	0.5414135908089898	ENSMUSG00000036564, ENSMUSG00000022099	784	13	13458	2.640894819466248	1.0	0.970934818029162	99.99878912583213
GOTERM_CC_DIRECT	GO:0010369~chromocenter	2	0.23391812865497078	0.5414135908089898	ENSMUSG00000025409, ENSMUSG00000072980	784	13	13458	2.640894819466248	1.0	0.970934818029162	99.99878912583213
GOTERM_CC_DIRECT	GO:0016327~apicolateral plasma membrane	2	0.23391812865497078	0.5414135908089898	ENSMUSG00000032356, ENSMUSG00000052105	784	13	13458	2.640894819466248	1.0	0.970934818029162	99.99878912583213
GOTERM_CC_DIRECT	GO:0016514~SWI/SNF complex	2	0.23391812865497078	0.5414135908089898	ENSMUSG00000023018, ENSMUSG00000032481	784	13	13458	2.640894819466248	1.0	0.970934818029162	99.99878912583213
GOTERM_CC_DIRECT	GO:0043196~varicosity	2	0.23391812865497078	0.5414135908089898	ENSMUSG00000035735, ENSMUSG00000026825	784	13	13458	2.640894819466248	1.0	0.970934818029162	99.99878912583213
GOTERM_CC_DIRECT	GO:0030877~beta-catenin destruction complex	2	0.23391812865497078	0.5414135908089898	ENSMUSG00000020135, ENSMUSG00000022812	784	13	13458	2.640894819466248	1.0	0.970934818029162	99.99878912583213
GOTERM_CC_DIRECT	GO:0071564~npBAF complex	2	0.23391812865497078	0.5414135908089898	ENSMUSG00000023018, ENSMUSG00000032481	784	13	13458	2.640894819466248	1.0	0.970934818029162	99.99878912583213
GOTERM_BP_DIRECT	GO:0040018~positive regulation of multicellular organism growth	3	0.3508771929824561	0.543532977741991	ENSMUSG00000031755, ENSMUSG00000011751, ENSMUSG00000053164	728	31	12544	1.6674937965260546	1.0	0.9998788821418926	99.99992026806362
GOTERM_MF_DIRECT	GO:0008307~structural constituent of muscle	2	0.23391812865497078	0.5458519364850194	ENSMUSG00000039103, ENSMUSG00000039824	712	13	12075	2.6091184096802076	1.0	0.9946551355222356	99.99950794490597
GOTERM_MF_DIRECT	GO:0017154~semaphorin receptor activity	2	0.23391812865497078	0.5458519364850194	ENSMUSG00000030123, ENSMUSG00000026640	712	13	12075	2.6091184096802076	1.0	0.9946551355222356	99.99950794490597
GOTERM_MF_DIRECT	GO:0017128~phospholipid scramblase activity	2	0.23391812865497078	0.5458519364850194	ENSMUSG00000074968, ENSMUSG00000034863	712	13	12075	2.6091184096802076	1.0	0.9946551355222356	99.99950794490597
GOTERM_MF_DIRECT	GO:0043169~cation binding	2	0.23391812865497078	0.5458519364850194	ENSMUSG00000026181, ENSMUSG00000049225	712	13	12075	2.6091184096802076	1.0	0.9946551355222356	99.99950794490597
GOTERM_BP_DIRECT	GO:0006898~receptor-mediated endocytosis	4	0.46783625730994155	0.5462778536329214	ENSMUSG00000047126, ENSMUSG00000025393, ENSMUSG00000026825, ENSMUSG00000034255	728	49	12544	1.4065934065934067	1.0	0.9998827977873201	99.99992843004988
GOTERM_CC_DIRECT	GO:0016023~cytoplasmic, membrane-bounded vesicle	9	1.0526315789473684	0.5477211709084617	ENSMUSG00000030000, ENSMUSG00000068747, ENSMUSG00000020790, ENSMUSG00000041263, ENSMUSG00000018909, ENSMUSG00000022099, ENSMUSG00000024122, ENSMUSG00000029104, ENSMUSG00000050812	784	137	13458	1.1276813645166097	1.0	0.971859736084811	99.99900973989322
GOTERM_BP_DIRECT	GO:0050821~protein stabilization	8	0.9356725146198831	0.5484749585440889	ENSMUSG00000030994, ENSMUSG00000026812, ENSMUSG00000025437, ENSMUSG00000029359, ENSMUSG00000022996, ENSMUSG00000026797, ENSMUSG00000076431, ENSMUSG00000006676	728	120	12544	1.1487179487179489	1.0	0.9998850231399673	99.99993438789815
GOTERM_CC_DIRECT	GO:0036064~ciliary basal body	7	0.8187134502923977	0.5488555894890572	ENSMUSG00000031755, ENSMUSG00000025764, ENSMUSG00000023345, ENSMUSG00000021013, ENSMUSG00000040407, ENSMUSG00000036712, ENSMUSG00000030323	784	102	13458	1.1780462184873948	1.0	0.9713257402904992	99.99904520471775
GOTERM_MF_DIRECT	GO:0001948~glycoprotein binding	5	0.5847953216374269	0.5498696171320636	ENSMUSG00000030786, ENSMUSG00000023274, ENSMUSG00000032193, ENSMUSG00000044813, ENSMUSG00000000826	712	66	12075	1.2847931562819204	1.0	0.9947515284316503	99.9995711963547
GOTERM_MF_DIRECT	GO:0000978~RNA polymerase II core promoter proximal region sequence-specific DNA binding	17	1.9883040935672516	0.551113483687401	ENSMUSG00000022463, ENSMUSG00000024955, ENSMUSG00000038705, ENSMUSG00000028890, ENSMUSG00000035011, ENSMUSG00000041852, ENSMUSG00000009406, ENSMUSG00000000093, ENSMUSG00000061887, ENSMUSG00000022389, ENSMUSG00000079056, ENSMUSG00000032119, ENSMUSG00000032481, ENSMUSG00000047591, ENSMUSG00000005148, ENSMUSG00000001419, ENSMUSG00000070003	712	274	12075	1.0522174608381858	1.0	0.9946347053170593	99.9995891813167
GOTERM_MF_DIRECT	GO:0018024~histone-lysine N-methyltransferase activity	3	0.3508771929824561	0.552331514905698	ENSMUSG00000061589, ENSMUSG00000028053, ENSMUSG00000038384	712	31	12075	1.64121964479884	1.0	0.9945153338204972	99.9996061069068
GOTERM_MF_DIRECT	GO:0051879~Hsp90 protein binding	3	0.3508771929824561	0.552331514905698	ENSMUSG00000018411, ENSMUSG00000019256, ENSMUSG00000006676	712	31	12075	1.64121964479884	1.0	0.9945153338204972	99.9996061069068
GOTERM_MF_DIRECT	GO:0030414~peptidase inhibitor activity	4	0.46783625730994155	0.5572652210466674	ENSMUSG00000051029, ENSMUSG00000058260, ENSMUSG00000021091, ENSMUSG00000027834	712	49	12075	1.384430176565008	1.0	0.9946885987745965	99.99966821615091
KEGG_PATHWAY	mmu04380:Osteoclast differentiation	7	0.8187134502923977	0.5599877353761848	ENSMUSG00000037902, ENSMUSG00000063358, ENSMUSG00000004936, ENSMUSG00000020366, ENSMUSG00000015837, ENSMUSG00000036712, ENSMUSG00000033953	290	108	5205	1.1633141762452108	1.0	0.8838322900377024	99.99742794294062
GOTERM_BP_DIRECT	GO:0071333~cellular response to glucose stimulus	4	0.46783625730994155	0.5601435237002372	ENSMUSG00000063856, ENSMUSG00000050556, ENSMUSG00000076431, ENSMUSG00000041258	728	50	12544	1.3784615384615386	1.0	0.9999114673693243	99.99995894313687
GOTERM_BP_DIRECT	GO:0030032~lamellipodium assembly	3	0.3508771929824561	0.5609223055612353	ENSMUSG00000022438, ENSMUSG00000037509, ENSMUSG00000021990	728	32	12544	1.6153846153846156	1.0	0.9999099515591691	99.99996022542152
GOTERM_BP_DIRECT	GO:0045429~positive regulation of nitric oxide biosynthetic process	3	0.3508771929824561	0.5609223055612353	ENSMUSG00000006818, ENSMUSG00000020366, ENSMUSG00000059456	728	32	12544	1.6153846153846156	1.0	0.9999099515591691	99.99996022542152
GOTERM_BP_DIRECT	GO:0030501~positive regulation of bone mineralization	3	0.3508771929824561	0.5609223055612353	ENSMUSG00000027358, ENSMUSG00000025854, ENSMUSG00000022996	728	32	12544	1.6153846153846156	1.0	0.9999099515591691	99.99996022542152
GOTERM_BP_DIRECT	GO:0030307~positive regulation of cell growth	5	0.5847953216374269	0.5609921631750924	ENSMUSG00000024486, ENSMUSG00000034259, ENSMUSG00000028854, ENSMUSG00000051675, ENSMUSG00000059456	728	68	12544	1.2669683257918551	1.0	0.9999067417114678	99.99996033857683
GOTERM_CC_DIRECT	GO:0005789~endoplasmic reticulum membrane	35	4.093567251461988	0.5620303631858317	ENSMUSG00000030854, ENSMUSG00000020650, ENSMUSG00000029330, ENSMUSG00000041444, ENSMUSG00000040724, ENSMUSG00000027465, ENSMUSG00000024083, ENSMUSG00000013858, ENSMUSG00000045994, ENSMUSG00000070639, ENSMUSG00000032908, ENSMUSG00000027134, ENSMUSG00000027298, ENSMUSG00000006373, ENSMUSG00000023274, ENSMUSG00000036564, ENSMUSG00000034463, ENSMUSG00000029408, ENSMUSG00000058569, ENSMUSG00000020189,…	784	593	13458	1.0131594796434593	1.0	0.9740946351089612	99.99937914961583
GOTERM_CC_DIRECT	GO:0030017~sarcomere	3	0.3508771929824561	0.5630570869168966	ENSMUSG00000001175, ENSMUSG00000096054, ENSMUSG00000026817	784	32	13458	1.609295280612245	1.0	0.9735741445899421	99.99939995412859
GOTERM_CC_DIRECT	GO:0000932~cytoplasmic mRNA processing body	5	0.5847953216374269	0.5640848683906836	ENSMUSG00000058301, ENSMUSG00000005682, ENSMUSG00000025586, ENSMUSG00000015837, ENSMUSG00000003344	784	68	13458	1.2621923769507803	1.0	0.9730529180808258	99.99942012842232
GOTERM_BP_DIRECT	GO:0042787~protein ubiquitination involved in ubiquitin-dependent protein catabolic process	8	0.9356725146198831	0.5662429228703015	ENSMUSG00000038780, ENSMUSG00000032216, ENSMUSG00000001054, ENSMUSG00000051675, ENSMUSG00000025326, ENSMUSG00000062098, ENSMUSG00000035890, ENSMUSG00000003344	728	122	12544	1.1298865069356874	1.0	0.9999154956915971	99.99996802572394
GOTERM_BP_DIRECT	GO:0045670~regulation of osteoclast differentiation	2	0.23391812865497078	0.5666860298440615	ENSMUSG00000035011, ENSMUSG00000024955	728	14	12544	2.4615384615384617	1.0	0.9999133262968638	99.99996860555002
GOTERM_BP_DIRECT	GO:0010666~positive regulation of cardiac muscle cell apoptotic process	2	0.23391812865497078	0.5666860298440615	ENSMUSG00000020427, ENSMUSG00000024617	728	14	12544	2.4615384615384617	1.0	0.9999133262968638	99.99996860555002
GOTERM_BP_DIRECT	GO:0072583~clathrin-mediated endocytosis	2	0.23391812865497078	0.5666860298440615	ENSMUSG00000070000, ENSMUSG00000026825	728	14	12544	2.4615384615384617	1.0	0.9999133262968638	99.99996860555002
GOTERM_BP_DIRECT	GO:0051568~histone H3-K4 methylation	2	0.23391812865497078	0.5666860298440615	ENSMUSG00000028053, ENSMUSG00000042308	728	14	12544	2.4615384615384617	1.0	0.9999133262968638	99.99996860555002
GOTERM_BP_DIRECT	GO:0046847~filopodium assembly	2	0.23391812865497078	0.5666860298440615	ENSMUSG00000037509, ENSMUSG00000021990	728	14	12544	2.4615384615384617	1.0	0.9999133262968638	99.99996860555002
GOTERM_BP_DIRECT	GO:0000380~alternative mRNA splicing, via spliceosome	2	0.23391812865497078	0.5666860298440615	ENSMUSG00000024268, ENSMUSG00000059208	728	14	12544	2.4615384615384617	1.0	0.9999133262968638	99.99996860555002
GOTERM_BP_DIRECT	GO:0032402~melanosome transport	2	0.23391812865497078	0.5666860298440615	ENSMUSG00000034593, ENSMUSG00000004936	728	14	12544	2.4615384615384617	1.0	0.9999133262968638	99.99996860555002
GOTERM_BP_DIRECT	GO:0035641~locomotory exploration behavior	2	0.23391812865497078	0.5666860298440615	ENSMUSG00000045038, ENSMUSG00000015829	728	14	12544	2.4615384615384617	1.0	0.9999133262968638	99.99996860555002
GOTERM_BP_DIRECT	GO:0051016~barbed-end actin filament capping	2	0.23391812865497078	0.5666860298440615	ENSMUSG00000030000, ENSMUSG00000029106	728	14	12544	2.4615384615384617	1.0	0.9999133262968638	99.99996860555002
GOTERM_BP_DIRECT	GO:0007009~plasma membrane organization	2	0.23391812865497078	0.5666860298440615	ENSMUSG00000021061, ENSMUSG00000069601	728	14	12544	2.4615384615384617	1.0	0.9999133262968638	99.99996860555002
GOTERM_BP_DIRECT	GO:0050966~detection of mechanical stimulus involved in sensory perception of pain	2	0.23391812865497078	0.5666860298440615	ENSMUSG00000036062, ENSMUSG00000030209	728	14	12544	2.4615384615384617	1.0	0.9999133262968638	99.99996860555002
GOTERM_BP_DIRECT	GO:0055117~regulation of cardiac muscle contraction	2	0.23391812865497078	0.5666860298440615	ENSMUSG00000001175, ENSMUSG00000057123	728	14	12544	2.4615384615384617	1.0	0.9999133262968638	99.99996860555002
GOTERM_BP_DIRECT	GO:0051000~positive regulation of nitric-oxide synthase activity	2	0.23391812865497078	0.5666860298440615	ENSMUSG00000001175, ENSMUSG00000059456	728	14	12544	2.4615384615384617	1.0	0.9999133262968638	99.99996860555002
GOTERM_BP_DIRECT	GO:0042789~mRNA transcription from RNA polymerase II promoter	2	0.23391812865497078	0.5666860298440615	ENSMUSG00000032698, ENSMUSG00000002052	728	14	12544	2.4615384615384617	1.0	0.9999133262968638	99.99996860555002
GOTERM_BP_DIRECT	GO:0050732~negative regulation of peptidyl-tyrosine phosphorylation	2	0.23391812865497078	0.5666860298440615	ENSMUSG00000022099, ENSMUSG00000029053	728	14	12544	2.4615384615384617	1.0	0.9999133262968638	99.99996860555002
GOTERM_BP_DIRECT	GO:0070498~interleukin-1-mediated signaling pathway	2	0.23391812865497078	0.5666860298440615	ENSMUSG00000024952, ENSMUSG00000051177	728	14	12544	2.4615384615384617	1.0	0.9999133262968638	99.99996860555002
GOTERM_BP_DIRECT	GO:0021794~thalamus development	2	0.23391812865497078	0.5666860298440615	ENSMUSG00000029838, ENSMUSG00000039419	728	14	12544	2.4615384615384617	1.0	0.9999133262968638	99.99996860555002
GOTERM_BP_DIRECT	GO:0050870~positive regulation of T cell activation	2	0.23391812865497078	0.5666860298440615	ENSMUSG00000023274, ENSMUSG00000047810	728	14	12544	2.4615384615384617	1.0	0.9999133262968638	99.99996860555002
GOTERM_BP_DIRECT	GO:0032469~endoplasmic reticulum calcium ion homeostasis	2	0.23391812865497078	0.5666860298440615	ENSMUSG00000019969, ENSMUSG00000030102	728	14	12544	2.4615384615384617	1.0	0.9999133262968638	99.99996860555002
GOTERM_BP_DIRECT	GO:0000956~nuclear-transcribed mRNA catabolic process	2	0.23391812865497078	0.5666860298440615	ENSMUSG00000058301, ENSMUSG00000034259	728	14	12544	2.4615384615384617	1.0	0.9999133262968638	99.99996860555002
GOTERM_BP_DIRECT	GO:2000060~positive regulation of protein ubiquitination involved in ubiquitin-dependent protein catabolic process	2	0.23391812865497078	0.5666860298440615	ENSMUSG00000038780, ENSMUSG00000059456	728	14	12544	2.4615384615384617	1.0	0.9999133262968638	99.99996860555002
GOTERM_BP_DIRECT	GO:1902187~negative regulation of viral release from host cell	2	0.23391812865497078	0.5666860298440615	ENSMUSG00000020455, ENSMUSG00000051675	728	14	12544	2.4615384615384617	1.0	0.9999133262968638	99.99996860555002
GOTERM_BP_DIRECT	GO:0051090~regulation of sequence-specific DNA binding transcription factor activity	2	0.23391812865497078	0.5666860298440615	ENSMUSG00000063358, ENSMUSG00000034023	728	14	12544	2.4615384615384617	1.0	0.9999133262968638	99.99996860555002
GOTERM_BP_DIRECT	GO:0001963~synaptic transmission, dopaminergic	2	0.23391812865497078	0.5666860298440615	ENSMUSG00000053164, ENSMUSG00000034472	728	14	12544	2.4615384615384617	1.0	0.9999133262968638	99.99996860555002
GOTERM_BP_DIRECT	GO:0006953~acute-phase response	2	0.23391812865497078	0.5666860298440615	ENSMUSG00000029711, ENSMUSG00000021091	728	14	12544	2.4615384615384617	1.0	0.9999133262968638	99.99996860555002
GOTERM_CC_DIRECT	GO:0000788~nuclear nucleosome	2	0.23391812865497078	0.5681204080899658	ENSMUSG00000056895, ENSMUSG00000078851	784	14	13458	2.452259475218659	1.0	0.9733416037613327	99.99949339094604
GOTERM_CC_DIRECT	GO:0071565~nBAF complex	2	0.23391812865497078	0.5681204080899658	ENSMUSG00000023018, ENSMUSG00000032481	784	14	13458	2.452259475218659	1.0	0.9733416037613327	99.99949339094604
KEGG_PATHWAY	mmu04142:Lysosome	7	0.8187134502923977	0.5691765203413663	ENSMUSG00000068747, ENSMUSG00000047126, ENSMUSG00000025759, ENSMUSG00000029408, ENSMUSG00000037260, ENSMUSG00000004849, ENSMUSG00000031367	290	109	5205	1.152641569123695	1.0	0.8873867325448437	99.99803983284569
GOTERM_MF_DIRECT	GO:0008137~NADH dehydrogenase (ubiquinone) activity	3	0.3508771929824561	0.5697597794755809	ENSMUSG00000005510, ENSMUSG00000013593, ENSMUSG00000020153	712	32	12075	1.5899315308988764	1.0	0.9953989436970944	99.9997870158838
GOTERM_MF_DIRECT	GO:0016791~phosphatase activity	7	0.8187134502923977	0.5705361561030378	ENSMUSG00000026181, ENSMUSG00000030854, ENSMUSG00000047409, ENSMUSG00000059895, ENSMUSG00000047205, ENSMUSG00000031506, ENSMUSG00000055493	712	103	12075	1.1525717246645577	1.0	0.9952662878694734	99.99979288980151
KEGG_PATHWAY	mmu00620:Pyruvate metabolism	3	0.3508771929824561	0.5708281684991084	ENSMUSG00000023832, ENSMUSG00000030621, ENSMUSG00000061046	290	34	5205	1.5836713995943204	1.0	0.8858123356947215	99.99813439902847
GOTERM_MF_DIRECT	GO:0000400~four-way junction DNA binding	2	0.23391812865497078	0.5726218977894306	ENSMUSG00000031393, ENSMUSG00000021287	712	14	12075	2.422752808988764	1.0	0.9952246678388983	99.99980792854014
GOTERM_MF_DIRECT	GO:0017049~GTP-Rho binding	2	0.23391812865497078	0.5726218977894306	ENSMUSG00000046314, ENSMUSG00000034930	712	14	12075	2.422752808988764	1.0	0.9952246678388983	99.99980792854014
GOTERM_MF_DIRECT	GO:0030676~Rac guanyl-nucleotide exchange factor activity	2	0.23391812865497078	0.5726218977894306	ENSMUSG00000037509, ENSMUSG00000021990	712	14	12075	2.422752808988764	1.0	0.9952246678388983	99.99980792854014
GOTERM_MF_DIRECT	GO:0034236~protein kinase A catalytic subunit binding	2	0.23391812865497078	0.5726218977894306	ENSMUSG00000024083, ENSMUSG00000022812	712	14	12075	2.422752808988764	1.0	0.9952246678388983	99.99980792854014
GOTERM_MF_DIRECT	GO:0031681~G-protein beta-subunit binding	2	0.23391812865497078	0.5726218977894306	ENSMUSG00000020524, ENSMUSG00000034472	712	14	12075	2.422752808988764	1.0	0.9952246678388983	99.99980792854014
GOTERM_MF_DIRECT	GO:0046933~proton-transporting ATP synthase activity, rotational mechanism	2	0.23391812865497078	0.5726218977894306	ENSMUSG00000025393, ENSMUSG00000000563	712	14	12075	2.422752808988764	1.0	0.9952246678388983	99.99980792854014
GOTERM_MF_DIRECT	GO:0001784~phosphotyrosine binding	2	0.23391812865497078	0.5726218977894306	ENSMUSG00000030854, ENSMUSG00000063358	712	14	12075	2.422752808988764	1.0	0.9952246678388983	99.99980792854014
GOTERM_BP_DIRECT	GO:0000902~cell morphogenesis	5	0.5847953216374269	0.5726924089845085	ENSMUSG00000030302, ENSMUSG00000049336, ENSMUSG00000029106, ENSMUSG00000045180, ENSMUSG00000019256	728	69	12544	1.2486064659977703	1.0	0.9999230480576723	99.99997554826813
GOTERM_BP_DIRECT	GO:0034613~cellular protein localization	4	0.46783625730994155	0.5737499661839971	ENSMUSG00000011751, ENSMUSG00000024855, ENSMUSG00000029053, ENSMUSG00000074238	728	51	12544	1.3514328808446456	1.0	0.9999223245407328	99.99997660945722
GOTERM_BP_DIRECT	GO:0006812~cation transport	4	0.46783625730994155	0.5737499661839971	ENSMUSG00000026959, ENSMUSG00000034145, ENSMUSG00000028854, ENSMUSG00000030209	728	51	12544	1.3514328808446456	1.0	0.9999223245407328	99.99997660945722
GOTERM_MF_DIRECT	GO:0008565~protein transporter activity	5	0.5847953216374269	0.5738043473296287	ENSMUSG00000035152, ENSMUSG00000060279, ENSMUSG00000020375, ENSMUSG00000004849, ENSMUSG00000031367	712	68	12075	1.2470051222736285	1.0	0.9951198201612705	99.99981599416691
GOTERM_CC_DIRECT	GO:0031514~motile cilium	5	0.5847953216374269	0.5757824832193472	ENSMUSG00000031755, ENSMUSG00000020308, ENSMUSG00000030994, ENSMUSG00000046111, ENSMUSG00000032921	784	69	13458	1.2438997338065663	1.0	0.9745763285201465	99.999609360349
KEGG_PATHWAY	mmu00220:Arginine biosynthesis	2	0.23391812865497078	0.5760144248522001	ENSMUSG00000044005, ENSMUSG00000025190	290	15	5205	2.393103448275862	1.0	0.8866678098835609	99.9984046827795
KEGG_PATHWAY	mmu04614:Renin-angiotensin system	2	0.23391812865497078	0.5760144248522001	ENSMUSG00000020681, ENSMUSG00000068037	290	15	5205	2.393103448275862	1.0	0.8866678098835609	99.9984046827795
GOTERM_CC_DIRECT	GO:0005759~mitochondrial matrix	11	1.2865497076023393	0.5772240344778089	ENSMUSG00000029624, ENSMUSG00000030621, ENSMUSG00000044005, ENSMUSG00000018428, ENSMUSG00000020268, ENSMUSG00000027618, ENSMUSG00000057880, ENSMUSG00000021287, ENSMUSG00000028959, ENSMUSG00000049225, ENSMUSG00000033624	784	176	13458	1.0728635204081634	1.0	0.974194248426708	99.99962820111398
GOTERM_BP_DIRECT	GO:0000422~mitophagy	3	0.3508771929824561	0.5778324620554007	ENSMUSG00000030161, ENSMUSG00000033124, ENSMUSG00000038295	728	33	12544	1.5664335664335665	1.0	0.9999275546250425	99.99998031191005
GOTERM_BP_DIRECT	GO:0061025~membrane fusion	3	0.3508771929824561	0.5778324620554007	ENSMUSG00000006024, ENSMUSG00000026825, ENSMUSG00000041488	728	33	12544	1.5664335664335665	1.0	0.9999275546250425	99.99998031191005
GOTERM_BP_DIRECT	GO:1902476~chloride transmembrane transport	3	0.3508771929824561	0.5778324620554007	ENSMUSG00000007653, ENSMUSG00000040441, ENSMUSG00000010803	728	33	12544	1.5664335664335665	1.0	0.9999275546250425	99.99998031191005
GOTERM_BP_DIRECT	GO:0009566~fertilization	3	0.3508771929824561	0.5778324620554007	ENSMUSG00000011751, ENSMUSG00000060445, ENSMUSG00000071636	728	33	12544	1.5664335664335665	1.0	0.9999275546250425	99.99998031191005
GOTERM_MF_DIRECT	GO:0003682~chromatin binding	24	2.807017543859649	0.5788210339988268	ENSMUSG00000020661, ENSMUSG00000022463, ENSMUSG00000082229, ENSMUSG00000028053, ENSMUSG00000024238, ENSMUSG00000005442, ENSMUSG00000025246, ENSMUSG00000030180, ENSMUSG00000022360, ENSMUSG00000058301, ENSMUSG00000031393, ENSMUSG00000009406, ENSMUSG00000024002, ENSMUSG00000071054, ENSMUSG00000025409, ENSMUSG00000023018, ENSMUSG00000095567, ENSMUSG00000068267, ENSMUSG00000032698, ENSMUSG00000026349,…	712	400	12075	1.0175561797752808	1.0	0.9952866886110239	99.99984681822463
GOTERM_CC_DIRECT	GO:0005813~centrosome	25	2.923976608187134	0.5817856619020506	ENSMUSG00000001175, ENSMUSG00000040860, ENSMUSG00000037855, ENSMUSG00000020308, ENSMUSG00000035620, ENSMUSG00000020776, ENSMUSG00000023345, ENSMUSG00000030994, ENSMUSG00000021013, ENSMUSG00000025437, ENSMUSG00000052087, ENSMUSG00000040407, ENSMUSG00000095098, ENSMUSG00000025586, ENSMUSG00000036712, ENSMUSG00000031112, ENSMUSG00000022812, ENSMUSG00000050812, ENSMUSG00000025006, ENSMUSG00000025474,…	784	423	13458	1.0145281516862064	1.0	0.9746214462517774	99.9996823939875
GOTERM_MF_DIRECT	GO:0003729~mRNA binding	8	0.9356725146198831	0.583349632178695	ENSMUSG00000031393, ENSMUSG00000024268, ENSMUSG00000008658, ENSMUSG00000032580, ENSMUSG00000059005, ENSMUSG00000025576, ENSMUSG00000020741, ENSMUSG00000025586	712	122	12075	1.1120832565850063	1.0	0.9954166178974552	99.99987042811964
KEGG_PATHWAY	mmu04664:Fc epsilon RI signaling pathway	4	0.46783625730994155	0.5839588540855937	ENSMUSG00000063358, ENSMUSG00000004936, ENSMUSG00000024122, ENSMUSG00000020366	290	54	5205	1.3295019157088122	1.0	0.8893913814870809	99.99874946166464
GOTERM_MF_DIRECT	GO:0030674~protein binding, bridging	4	0.46783625730994155	0.584761979568228	ENSMUSG00000050359, ENSMUSG00000069601, ENSMUSG00000052415, ENSMUSG00000036964	712	51	12075	1.3301387970918703	1.0	0.9953346317039141	99.99987706458091
GOTERM_MF_DIRECT	GO:0031490~chromatin DNA binding	4	0.46783625730994155	0.584761979568228	ENSMUSG00000031393, ENSMUSG00000058756, ENSMUSG00000036181, ENSMUSG00000030180	712	51	12075	1.3301387970918703	1.0	0.9953346317039141	99.99987706458091
GOTERM_CC_DIRECT	GO:0005819~spindle	7	0.8187134502923977	0.5869662214866272	ENSMUSG00000019261, ENSMUSG00000047126, ENSMUSG00000006717, ENSMUSG00000052087, ENSMUSG00000096054, ENSMUSG00000036712, ENSMUSG00000020900	784	106	13458	1.1335916442048517	1.0	0.9752031587833508	99.99973498214783
GOTERM_BP_DIRECT	GO:0022008~neurogenesis	4	0.46783625730994155	0.5870910621754419	ENSMUSG00000035735, ENSMUSG00000019969, ENSMUSG00000029104, ENSMUSG00000017491	728	52	12544	1.3254437869822486	1.0	0.9999411227446459	99.99998676372084
GOTERM_BP_DIRECT	GO:0010212~response to ionizing radiation	4	0.46783625730994155	0.5870910621754419	ENSMUSG00000020661, ENSMUSG00000030994, ENSMUSG00000021287, ENSMUSG00000078773	728	52	12544	1.3254437869822486	1.0	0.9999411227446459	99.99998676372084
GOTERM_MF_DIRECT	GO:0003713~transcription coactivator activity	10	1.1695906432748537	0.5897044018817371	ENSMUSG00000055866, ENSMUSG00000060534, ENSMUSG00000049800, ENSMUSG00000038705, ENSMUSG00000032119, ENSMUSG00000013833, ENSMUSG00000002409, ENSMUSG00000045482, ENSMUSG00000025326, ENSMUSG00000030180	712	158	12075	1.0733714976532498	1.0	0.9954930244655673	99.99989786941839
GOTERM_BP_DIRECT	GO:0055093~response to hyperoxia	2	0.23391812865497078	0.5918272314622183	ENSMUSG00000006818, ENSMUSG00000029711	728	15	12544	2.2974358974358977	1.0	0.9999461409946558	99.9999892339621
GOTERM_BP_DIRECT	GO:0010971~positive regulation of G2/M transition of mitotic cell cycle	2	0.23391812865497078	0.5918272314622183	ENSMUSG00000024002, ENSMUSG00000022996	728	15	12544	2.2974358974358977	1.0	0.9999461409946558	99.9999892339621
GOTERM_BP_DIRECT	GO:2000114~regulation of establishment of cell polarity	2	0.23391812865497078	0.5918272314622183	ENSMUSG00000050310, ENSMUSG00000059456	728	15	12544	2.2974358974358977	1.0	0.9999461409946558	99.9999892339621
GOTERM_BP_DIRECT	GO:0043968~histone H2A acetylation	2	0.23391812865497078	0.5918272314622183	ENSMUSG00000045482, ENSMUSG00000024240	728	15	12544	2.2974358974358977	1.0	0.9999461409946558	99.9999892339621
GOTERM_BP_DIRECT	GO:0048596~embryonic camera-type eye morphogenesis	2	0.23391812865497078	0.5918272314622183	ENSMUSG00000000093, ENSMUSG00000024238	728	15	12544	2.2974358974358977	1.0	0.9999461409946558	99.9999892339621
GOTERM_BP_DIRECT	GO:0003203~endocardial cushion morphogenesis	2	0.23391812865497078	0.5918272314622183	ENSMUSG00000027358, ENSMUSG00000000093	728	15	12544	2.2974358974358977	1.0	0.9999461409946558	99.9999892339621
GOTERM_BP_DIRECT	GO:0010824~regulation of centrosome duplication	2	0.23391812865497078	0.5918272314622183	ENSMUSG00000021287, ENSMUSG00000033916	728	15	12544	2.2974358974358977	1.0	0.9999461409946558	99.9999892339621
GOTERM_BP_DIRECT	GO:0010763~positive regulation of fibroblast migration	2	0.23391812865497078	0.5918272314622183	ENSMUSG00000045038, ENSMUSG00000022099	728	15	12544	2.2974358974358977	1.0	0.9999461409946558	99.9999892339621
GOTERM_BP_DIRECT	GO:0048265~response to pain	2	0.23391812865497078	0.5918272314622183	ENSMUSG00000079056, ENSMUSG00000004110	728	15	12544	2.2974358974358977	1.0	0.9999461409946558	99.9999892339621
GOTERM_BP_DIRECT	GO:0051493~regulation of cytoskeleton organization	2	0.23391812865497078	0.5918272314622183	ENSMUSG00000039103, ENSMUSG00000063358	728	15	12544	2.2974358974358977	1.0	0.9999461409946558	99.9999892339621
GOTERM_BP_DIRECT	GO:0051693~actin filament capping	2	0.23391812865497078	0.5918272314622183	ENSMUSG00000021061, ENSMUSG00000022099	728	15	12544	2.2974358974358977	1.0	0.9999461409946558	99.9999892339621
GOTERM_BP_DIRECT	GO:0044030~regulation of DNA methylation	2	0.23391812865497078	0.5918272314622183	ENSMUSG00000031393, ENSMUSG00000086370	728	15	12544	2.2974358974358977	1.0	0.9999461409946558	99.9999892339621
GOTERM_BP_DIRECT	GO:0048011~neurotrophin TRK receptor signaling pathway	2	0.23391812865497078	0.5918272314622183	ENSMUSG00000068747, ENSMUSG00000011096	728	15	12544	2.2974358974358977	1.0	0.9999461409946558	99.9999892339621
GOTERM_BP_DIRECT	GO:1901214~regulation of neuron death	2	0.23391812865497078	0.5918272314622183	ENSMUSG00000060534, ENSMUSG00000026812	728	15	12544	2.2974358974358977	1.0	0.9999461409946558	99.9999892339621
GOTERM_BP_DIRECT	GO:0007219~Notch signaling pathway	7	0.8187134502923977	0.5924442914714454	ENSMUSG00000011096, ENSMUSG00000027358, ENSMUSG00000000093, ENSMUSG00000040761, ENSMUSG00000059895, ENSMUSG00000019969, ENSMUSG00000025190	728	107	12544	1.1272465851905105	1.0	0.9999449909709711	99.99998952168848
GOTERM_BP_DIRECT	GO:0006511~ubiquitin-dependent protein catabolic process	9	1.0526315789473684	0.5925787708413401	ENSMUSG00000040327, ENSMUSG00000044308, ENSMUSG00000025437, ENSMUSG00000038375, ENSMUSG00000025326, ENSMUSG00000043411, ENSMUSG00000006676, ENSMUSG00000015837, ENSMUSG00000036712	728	143	12544	1.0844540075309306	1.0	0.9999430974549428	99.99998958342329
GOTERM_BP_DIRECT	GO:0071526~semaphorin-plexin signaling pathway	3	0.3508771929824561	0.5942605114990502	ENSMUSG00000001227, ENSMUSG00000030123, ENSMUSG00000026640	728	34	12544	1.5203619909502264	1.0	0.9999435333831288	99.99999032701777
GOTERM_BP_DIRECT	GO:0045907~positive regulation of vasoconstriction	3	0.3508771929824561	0.5942605114990502	ENSMUSG00000041380, ENSMUSG00000057123, ENSMUSG00000045318	728	34	12544	1.5203619909502264	1.0	0.9999435333831288	99.99999032701777
KEGG_PATHWAY	mmu05145:Toxoplasmosis	6	0.7017543859649122	0.595136202653812	ENSMUSG00000024421, ENSMUSG00000032193, ENSMUSG00000031748, ENSMUSG00000063358, ENSMUSG00000024122, ENSMUSG00000020366	290	93	5205	1.157953281423804	1.0	0.8942031479661567	99.99911927101876
GOTERM_BP_DIRECT	GO:0008104~protein localization	5	0.5847953216374269	0.5955568853969662	ENSMUSG00000031755, ENSMUSG00000031393, ENSMUSG00000040860, ENSMUSG00000005338, ENSMUSG00000035112	728	71	12544	1.2134344528710725	1.0	0.9999433931383098	99.99999086570396
KEGG_PATHWAY	mmu04152:AMPK signaling pathway	7	0.8187134502923977	0.596172371940557	ENSMUSG00000041769, ENSMUSG00000011096, ENSMUSG00000026812, ENSMUSG00000024122, ENSMUSG00000059409, ENSMUSG00000034994, ENSMUSG00000029120	290	112	5205	1.1217672413793103	1.0	0.8923786169118875	99.99914785090135
GOTERM_CC_DIRECT	GO:0034707~chloride channel complex	3	0.3508771929824561	0.5963996088034295	ENSMUSG00000007653, ENSMUSG00000010803, ENSMUSG00000029054	784	34	13458	1.5146308523409362	1.0	0.9768092522786417	99.99981052158581
GOTERM_CC_DIRECT	GO:0000792~heterochromatin	3	0.3508771929824561	0.5963996088034295	ENSMUSG00000020661, ENSMUSG00000031393, ENSMUSG00000053411	784	34	13458	1.5146308523409362	1.0	0.9768092522786417	99.99981052158581
GOTERM_MF_DIRECT	GO:0070063~RNA polymerase binding	2	0.23391812865497078	0.5978159804206361	ENSMUSG00000055866, ENSMUSG00000026349	712	15	12075	2.2612359550561796	1.0	0.9958486281174604	99.99992503181119
GOTERM_MF_DIRECT	GO:0004435~phosphatidylinositol phospholipase C activity	2	0.23391812865497078	0.5978159804206361	ENSMUSG00000029055, ENSMUSG00000051177	712	15	12075	2.2612359550561796	1.0	0.9958486281174604	99.99992503181119
GOTERM_MF_DIRECT	GO:0000989~transcription factor activity, transcription factor binding	2	0.23391812865497078	0.5978159804206361	ENSMUSG00000055866, ENSMUSG00000068742	712	15	12075	2.2612359550561796	1.0	0.9958486281174604	99.99992503181119
GOTERM_MF_DIRECT	GO:0031491~nucleosome binding	2	0.23391812865497078	0.5978159804206361	ENSMUSG00000095567, ENSMUSG00000002052	712	15	12075	2.2612359550561796	1.0	0.9958486281174604	99.99992503181119
GOTERM_MF_DIRECT	GO:0004697~protein kinase C activity	2	0.23391812865497078	0.5978159804206361	ENSMUSG00000045038, ENSMUSG00000029053	712	15	12075	2.2612359550561796	1.0	0.9958486281174604	99.99992503181119
GOTERM_MF_DIRECT	GO:0016538~cyclin-dependent protein serine/threonine kinase regulator activity	2	0.23391812865497078	0.5978159804206361	ENSMUSG00000028212, ENSMUSG00000026349	712	15	12075	2.2612359550561796	1.0	0.9958486281174604	99.99992503181119
GOTERM_MF_DIRECT	GO:0070300~phosphatidic acid binding	2	0.23391812865497078	0.5978159804206361	ENSMUSG00000037533, ENSMUSG00000053310	712	15	12075	2.2612359550561796	1.0	0.9958486281174604	99.99992503181119
GOTERM_MF_DIRECT	GO:0004714~transmembrane receptor protein tyrosine kinase activity	4	0.46783625730994155	0.5980952184361086	ENSMUSG00000026235, ENSMUSG00000028289, ENSMUSG00000055471, ENSMUSG00000027298	712	52	12075	1.3045592048401038	1.0	0.9957041990761628	99.9999258337295
GOTERM_BP_DIRECT	GO:0016569~covalent chromatin modification	15	1.7543859649122806	0.5984804727196954	ENSMUSG00000020661, ENSMUSG00000028053, ENSMUSG00000038384, ENSMUSG00000030180, ENSMUSG00000024240, ENSMUSG00000024002, ENSMUSG00000069495, ENSMUSG00000023018, ENSMUSG00000032481, ENSMUSG00000024201, ENSMUSG00000021767, ENSMUSG00000041997, ENSMUSG00000045482, ENSMUSG00000034245, ENSMUSG00000053411	728	251	12544	1.0297272448666872	1.0	0.9999456766535109	99.99999197842594
GOTERM_CC_DIRECT	GO:0005911~cell-cell junction	11	1.2865497076023393	0.5989212724573516	ENSMUSG00000049336, ENSMUSG00000005338, ENSMUSG00000033960, ENSMUSG00000069833, ENSMUSG00000047787, ENSMUSG00000045180, ENSMUSG00000027624, ENSMUSG00000025666, ENSMUSG00000041488, ENSMUSG00000029053, ENSMUSG00000041957	784	179	13458	1.0548825675521605	1.0	0.9767307479415994	99.99982700597432
GOTERM_BP_DIRECT	GO:0006351~transcription, DNA-templated	91	10.64327485380117	0.5998608540474064	ENSMUSG00000003575, ENSMUSG00000037138, ENSMUSG00000028053, ENSMUSG00000040761, ENSMUSG00000003949, ENSMUSG00000029095, ENSMUSG00000094595, ENSMUSG00000025246, ENSMUSG00000000782, ENSMUSG00000038384, ENSMUSG00000019256, ENSMUSG00000022708, ENSMUSG00000022360, ENSMUSG00000061911, ENSMUSG00000031393, ENSMUSG00000071054, ENSMUSG00000048047, ENSMUSG00000027580, ENSMUSG00000032481, ENSMUSG00000032119,…	728	1584	12544	0.98989898989899	1.0	0.9999456769002631	99.99999245811469
GOTERM_MF_DIRECT	GO:0008138~protein tyrosine/serine/threonine phosphatase activity	3	0.3508771929824561	0.6031235114545527	ENSMUSG00000059895, ENSMUSG00000047205, ENSMUSG00000055493	712	34	12075	1.4964061467283543	1.0	0.9958598481668431	99.99993897012327
KEGG_PATHWAY	mmu05414:Dilated cardiomyopathy	5	0.5847953216374269	0.6057288500933757	ENSMUSG00000017412, ENSMUSG00000040118, ENSMUSG00000066189, ENSMUSG00000005580, ENSMUSG00000020431	290	75	5205	1.196551724137931	1.0	0.8961100826272125	99.99937393138035
GOTERM_MF_DIRECT	GO:0005543~phospholipid binding	5	0.5847953216374269	0.6083194860445543	ENSMUSG00000011751, ENSMUSG00000040276, ENSMUSG00000021061, ENSMUSG00000029406, ENSMUSG00000067889	712	71	12075	1.194314764994461	1.0	0.9960216564649583	99.99995023537338
GOTERM_BP_DIRECT	GO:0001569~patterning of blood vessels	3	0.3508771929824561	0.6102054649399808	ENSMUSG00000019256, ENSMUSG00000030123, ENSMUSG00000033953	728	35	12544	1.476923076923077	1.0	0.9999573958908136	99.99999528151955
GOTERM_BP_DIRECT	GO:0030216~keratinocyte differentiation	3	0.3508771929824561	0.6102054649399808	ENSMUSG00000050359, ENSMUSG00000004936, ENSMUSG00000090125	728	35	12544	1.476923076923077	1.0	0.9999573958908136	99.99999528151955
GOTERM_BP_DIRECT	GO:0030217~T cell differentiation	3	0.3508771929824561	0.6102054649399808	ENSMUSG00000023274, ENSMUSG00000017412, ENSMUSG00000076431	728	35	12544	1.476923076923077	1.0	0.9999573958908136	99.99999528151955
GOTERM_MF_DIRECT	GO:0005546~phosphatidylinositol-4,5-bisphosphate binding	4	0.46783625730994155	0.6111452243898732	ENSMUSG00000062542, ENSMUSG00000046314, ENSMUSG00000030731, ENSMUSG00000051177	712	53	12075	1.2799448802204791	1.0	0.9960397026168698	99.99995551326113
GOTERM_MF_DIRECT	GO:0046872~metal ion binding	165	19.298245614035086	0.6121641212620825	ENSMUSG00000028053, ENSMUSG00000001323, ENSMUSG00000032580, ENSMUSG00000026841, ENSMUSG00000029516, ENSMUSG00000020375, ENSMUSG00000022708, ENSMUSG00000031112, ENSMUSG00000030731, ENSMUSG00000061518, ENSMUSG00000061911, ENSMUSG00000020262, ENSMUSG00000070866, ENSMUSG00000048047, ENSMUSG00000027580, ENSMUSG00000049225, ENSMUSG00000032589, ENSMUSG00000066392, ENSMUSG00000020674, ENSMUSG00000024955,…	712	2831	12075	0.9884420679555008	1.0	0.9959501181685627	99.99995728433589
GOTERM_CC_DIRECT	GO:0009925~basal plasma membrane	3	0.3508771929824561	0.6123408644370314	ENSMUSG00000020681, ENSMUSG00000069601, ENSMUSG00000022565	784	35	13458	1.4713556851311953	1.0	0.979156212718049	99.99989446437563
GOTERM_CC_DIRECT	GO:0001917~photoreceptor inner segment	3	0.3508771929824561	0.6123408644370314	ENSMUSG00000040860, ENSMUSG00000026825, ENSMUSG00000067889	784	35	13458	1.4713556851311953	1.0	0.979156212718049	99.99989446437563
GOTERM_MF_DIRECT	GO:0003677~DNA binding	80	9.35672514619883	0.6129534498402532	ENSMUSG00000037138, ENSMUSG00000028053, ENSMUSG00000040761, ENSMUSG00000003949, ENSMUSG00000025246, ENSMUSG00000000782, ENSMUSG00000019256, ENSMUSG00000056895, ENSMUSG00000022708, ENSMUSG00000058301, ENSMUSG00000019261, ENSMUSG00000061911, ENSMUSG00000031393, ENSMUSG00000071054, ENSMUSG00000025409, ENSMUSG00000048047, ENSMUSG00000027580, ENSMUSG00000032119, ENSMUSG00000032481, ENSMUSG00000021767,…	712	1375	12075	0.9867211440245147	1.0	0.9958457094308881	99.99995861079258
GOTERM_CC_DIRECT	GO:0055037~recycling endosome	7	0.8187134502923977	0.6144238447012915	ENSMUSG00000044534, ENSMUSG00000034593, ENSMUSG00000025789, ENSMUSG00000020524, ENSMUSG00000033124, ENSMUSG00000049313, ENSMUSG00000027692	784	109	13458	1.102391874180865	1.0	0.9789949159533965	99.99990240685645
GOTERM_BP_DIRECT	GO:0006465~signal peptide processing	2	0.23391812865497078	0.6155116119161854	ENSMUSG00000054408, ENSMUSG00000027366	728	16	12544	2.153846153846154	1.0	0.9999617691410502	99.99999630834844
GOTERM_BP_DIRECT	GO:0045598~regulation of fat cell differentiation	2	0.23391812865497078	0.6155116119161854	ENSMUSG00000047428, ENSMUSG00000022996	728	16	12544	2.153846153846154	1.0	0.9999617691410502	99.99999630834844
GOTERM_BP_DIRECT	GO:0007020~microtubule nucleation	2	0.23391812865497078	0.6155116119161854	ENSMUSG00000025474, ENSMUSG00000040407	728	16	12544	2.153846153846154	1.0	0.9999617691410502	99.99999630834844
GOTERM_BP_DIRECT	GO:0003009~skeletal muscle contraction	2	0.23391812865497078	0.6155116119161854	ENSMUSG00000030739, ENSMUSG00000034994	728	16	12544	2.153846153846154	1.0	0.9999617691410502	99.99999630834844
GOTERM_BP_DIRECT	GO:0007129~synapsis	2	0.23391812865497078	0.6155116119161854	ENSMUSG00000028212, ENSMUSG00000034023	728	16	12544	2.153846153846154	1.0	0.9999617691410502	99.99999630834844
GOTERM_BP_DIRECT	GO:0043981~histone H4-K5 acetylation	2	0.23391812865497078	0.6155116119161854	ENSMUSG00000025764, ENSMUSG00000020387	728	16	12544	2.153846153846154	1.0	0.9999617691410502	99.99999630834844
GOTERM_BP_DIRECT	GO:0006471~protein ADP-ribosylation	2	0.23391812865497078	0.6155116119161854	ENSMUSG00000063268, ENSMUSG00000021712	728	16	12544	2.153846153846154	1.0	0.9999617691410502	99.99999630834844
GOTERM_BP_DIRECT	GO:0006103~2-oxoglutarate metabolic process	2	0.23391812865497078	0.6155116119161854	ENSMUSG00000025190, ENSMUSG00000027406	728	16	12544	2.153846153846154	1.0	0.9999617691410502	99.99999630834844
GOTERM_BP_DIRECT	GO:0090201~negative regulation of release of cytochrome c from mitochondria	2	0.23391812865497078	0.6155116119161854	ENSMUSG00000063856, ENSMUSG00000038084	728	16	12544	2.153846153846154	1.0	0.9999617691410502	99.99999630834844
GOTERM_BP_DIRECT	GO:0050730~regulation of peptidyl-tyrosine phosphorylation	2	0.23391812865497078	0.6155116119161854	ENSMUSG00000028289, ENSMUSG00000045038	728	16	12544	2.153846153846154	1.0	0.9999617691410502	99.99999630834844
GOTERM_BP_DIRECT	GO:0006805~xenobiotic metabolic process	2	0.23391812865497078	0.6155116119161854	ENSMUSG00000019256, ENSMUSG00000025069	728	16	12544	2.153846153846154	1.0	0.9999617691410502	99.99999630834844
GOTERM_BP_DIRECT	GO:0097009~energy homeostasis	2	0.23391812865497078	0.6155116119161854	ENSMUSG00000003575, ENSMUSG00000027889	728	16	12544	2.153846153846154	1.0	0.9999617691410502	99.99999630834844
GOTERM_BP_DIRECT	GO:0042325~regulation of phosphorylation	2	0.23391812865497078	0.6155116119161854	ENSMUSG00000050310, ENSMUSG00000019969	728	16	12544	2.153846153846154	1.0	0.9999617691410502	99.99999630834844
GOTERM_BP_DIRECT	GO:0022011~myelination in peripheral nervous system	2	0.23391812865497078	0.6155116119161854	ENSMUSG00000090125, ENSMUSG00000033953	728	16	12544	2.153846153846154	1.0	0.9999617691410502	99.99999630834844
GOTERM_BP_DIRECT	GO:0043982~histone H4-K8 acetylation	2	0.23391812865497078	0.6155116119161854	ENSMUSG00000025764, ENSMUSG00000020387	728	16	12544	2.153846153846154	1.0	0.9999617691410502	99.99999630834844
GOTERM_CC_DIRECT	GO:0043296~apical junction complex	2	0.23391812865497078	0.61696391101733	ENSMUSG00000020776, ENSMUSG00000045180	784	16	13458	2.1457270408163263	1.0	0.9789386137766449	99.99991133876472
GOTERM_CC_DIRECT	GO:0097225~sperm midpiece	2	0.23391812865497078	0.61696391101733	ENSMUSG00000020681, ENSMUSG00000015837	784	16	13458	2.1457270408163263	1.0	0.9789386137766449	99.99991133876472
GOTERM_BP_DIRECT	GO:0007015~actin filament organization	5	0.5847953216374269	0.6176776510721204	ENSMUSG00000025006, ENSMUSG00000040276, ENSMUSG00000037902, ENSMUSG00000032827, ENSMUSG00000059456	728	73	12544	1.180189673340358	1.0	0.9999626041606487	99.99999666351364
GOTERM_MF_DIRECT	GO:0008157~protein phosphatase 1 binding	2	0.23391812865497078	0.6215268293396334	ENSMUSG00000027525, ENSMUSG00000032827	712	16	12075	2.119908707865169	1.0	0.9962098379394327	99.99997074121619
GOTERM_MF_DIRECT	GO:0005242~inward rectifier potassium channel activity	2	0.23391812865497078	0.6215268293396334	ENSMUSG00000038319, ENSMUSG00000096146	712	16	12075	2.119908707865169	1.0	0.9962098379394327	99.99997074121619
GOTERM_BP_DIRECT	GO:0002062~chondrocyte differentiation	3	0.3508771929824561	0.6256680650420969	ENSMUSG00000027358, ENSMUSG00000022996, ENSMUSG00000001419	728	36	12544	1.435897435897436	1.0	0.9999689309324042	99.99999771414993
GOTERM_BP_DIRECT	GO:0007528~neuromuscular junction development	3	0.3508771929824561	0.6256680650420969	ENSMUSG00000017412, ENSMUSG00000032216, ENSMUSG00000069601	728	36	12544	1.435897435897436	1.0	0.9999689309324042	99.99999771414993
GOTERM_BP_DIRECT	GO:0043507~positive regulation of JUN kinase activity	3	0.3508771929824561	0.6256680650420969	ENSMUSG00000026235, ENSMUSG00000040390, ENSMUSG00000059456	728	36	12544	1.435897435897436	1.0	0.9999689309324042	99.99999771414993
GOTERM_CC_DIRECT	GO:0042470~melanosome	6	0.7017543859649122	0.6263923829027597	ENSMUSG00000034593, ENSMUSG00000047126, ENSMUSG00000024403, ENSMUSG00000041488, ENSMUSG00000022415, ENSMUSG00000000826	784	92	13458	1.1195097604259094	1.0	0.98037192053855	99.99993826291012
GOTERM_CC_DIRECT	GO:0060170~ciliary membrane	3	0.3508771929824561	0.6277961790251276	ENSMUSG00000031755, ENSMUSG00000069581, ENSMUSG00000021013	784	36	13458	1.430484693877551	1.0	0.9800868965660641	99.9999415473877
GOTERM_BP_DIRECT	GO:0007005~mitochondrion organization	5	0.5847953216374269	0.6284501326417298	ENSMUSG00000038084, ENSMUSG00000006818, ENSMUSG00000049422, ENSMUSG00000029104, ENSMUSG00000020741	728	74	12544	1.1642411642411643	1.0	0.9999701553549166	99.99999799995946
GOTERM_BP_DIRECT	GO:0007050~cell cycle arrest	5	0.5847953216374269	0.6284501326417298	ENSMUSG00000034201, ENSMUSG00000004936, ENSMUSG00000030498, ENSMUSG00000022996, ENSMUSG00000026817	728	74	12544	1.1642411642411643	1.0	0.9999701553549166	99.99999799995946
GOTERM_CC_DIRECT	GO:0030659~cytoplasmic vesicle membrane	7	0.8187134502923977	0.6321492973958183	ENSMUSG00000040276, ENSMUSG00000030161, ENSMUSG00000020297, ENSMUSG00000027270, ENSMUSG00000047787, ENSMUSG00000029104, ENSMUSG00000031367	784	111	13458	1.0825289575289574	1.0	0.9804277124835034	99.99995072726324
KEGG_PATHWAY	mmu05133:Pertussis	4	0.46783625730994155	0.6329442760179363	ENSMUSG00000001175, ENSMUSG00000030786, ENSMUSG00000063358, ENSMUSG00000020366	290	58	5205	1.2378121284185493	1.0	0.910504006360429	99.9997506873372
GOTERM_MF_DIRECT	GO:0017048~Rho GTPase binding	3	0.3508771929824561	0.6344931970502721	ENSMUSG00000037679, ENSMUSG00000029516, ENSMUSG00000034930	712	36	12075	1.4132724719101122	1.0	0.9967751898777538	99.99998294574421
GOTERM_CC_DIRECT	GO:0001726~ruffle	6	0.7017543859649122	0.6359563834856223	ENSMUSG00000034593, ENSMUSG00000052698, ENSMUSG00000029516, ENSMUSG00000029359, ENSMUSG00000020173, ENSMUSG00000033066	784	93	13458	1.1074720210664912	1.0	0.980655288792469	99.99995763638316
GOTERM_CC_DIRECT	GO:0016605~PML body	6	0.7017543859649122	0.6359563834856223	ENSMUSG00000049336, ENSMUSG00000027177, ENSMUSG00000011751, ENSMUSG00000038375, ENSMUSG00000052087, ENSMUSG00000015837	784	93	13458	1.1074720210664912	1.0	0.980655288792469	99.99995763638316
KEGG_PATHWAY	mmu04390:Hippo signaling pathway	8	0.9356725146198831	0.6375803926866166	ENSMUSG00000041769, ENSMUSG00000027358, ENSMUSG00000000782, ENSMUSG00000022996, ENSMUSG00000020135, ENSMUSG00000029053, ENSMUSG00000022812, ENSMUSG00000029120	290	136	5205	1.0557809330628802	1.0	0.9110323955919739	99.99978831958785
GOTERM_BP_DIRECT	GO:0007274~neuromuscular synaptic transmission	2	0.23391812865497078	0.6378234779894412	ENSMUSG00000032773, ENSMUSG00000026797	728	17	12544	2.0271493212669687	1.0	0.9999762780955672	99.99999873425196
GOTERM_BP_DIRECT	GO:0060324~face development	2	0.23391812865497078	0.6378234779894412	ENSMUSG00000063358, ENSMUSG00000004936	728	17	12544	2.0271493212669687	1.0	0.9999762780955672	99.99999873425196
GOTERM_BP_DIRECT	GO:0001574~ganglioside biosynthetic process	2	0.23391812865497078	0.6378234779894412	ENSMUSG00000025789, ENSMUSG00000056091	728	17	12544	2.0271493212669687	1.0	0.9999762780955672	99.99999873425196
GOTERM_BP_DIRECT	GO:2000573~positive regulation of DNA biosynthetic process	2	0.23391812865497078	0.6378234779894412	ENSMUSG00000059456, ENSMUSG00000022812	728	17	12544	2.0271493212669687	1.0	0.9999762780955672	99.99999873425196
GOTERM_BP_DIRECT	GO:0015012~heparan sulfate proteoglycan biosynthetic process	2	0.23391812865497078	0.6378234779894412	ENSMUSG00000050796, ENSMUSG00000032252	728	17	12544	2.0271493212669687	1.0	0.9999762780955672	99.99999873425196
GOTERM_BP_DIRECT	GO:0031214~biomineral tissue development	2	0.23391812865497078	0.6378234779894412	ENSMUSG00000028108, ENSMUSG00000025854	728	17	12544	2.0271493212669687	1.0	0.9999762780955672	99.99999873425196
GOTERM_BP_DIRECT	GO:0007190~activation of adenylate cyclase activity	2	0.23391812865497078	0.6378234779894412	ENSMUSG00000001175, ENSMUSG00000020431	728	17	12544	2.0271493212669687	1.0	0.9999762780955672	99.99999873425196
GOTERM_BP_DIRECT	GO:0001508~action potential	2	0.23391812865497078	0.6378234779894412	ENSMUSG00000050556, ENSMUSG00000030209	728	17	12544	2.0271493212669687	1.0	0.9999762780955672	99.99999873425196
GOTERM_BP_DIRECT	GO:0048278~vesicle docking	2	0.23391812865497078	0.6378234779894412	ENSMUSG00000036564, ENSMUSG00000041488	728	17	12544	2.0271493212669687	1.0	0.9999762780955672	99.99999873425196
GOTERM_BP_DIRECT	GO:0030278~regulation of ossification	2	0.23391812865497078	0.6378234779894412	ENSMUSG00000024955, ENSMUSG00000063358	728	17	12544	2.0271493212669687	1.0	0.9999762780955672	99.99999873425196
GOTERM_BP_DIRECT	GO:0032722~positive regulation of chemokine production	2	0.23391812865497078	0.6378234779894412	ENSMUSG00000019429, ENSMUSG00000020366	728	17	12544	2.0271493212669687	1.0	0.9999762780955672	99.99999873425196
GOTERM_BP_DIRECT	GO:0048172~regulation of short-term neuronal synaptic plasticity	2	0.23391812865497078	0.6378234779894412	ENSMUSG00000022494, ENSMUSG00000022415	728	17	12544	2.0271493212669687	1.0	0.9999762780955672	99.99999873425196
GOTERM_BP_DIRECT	GO:0016042~lipid catabolic process	5	0.5847953216374269	0.6390268194822035	ENSMUSG00000035735, ENSMUSG00000039202, ENSMUSG00000022525, ENSMUSG00000029055, ENSMUSG00000051177	728	75	12544	1.1487179487179489	1.0	0.9999761773041153	99.99999880747433
GOTERM_BP_DIRECT	GO:0001933~negative regulation of protein phosphorylation	5	0.5847953216374269	0.6390268194822035	ENSMUSG00000047409, ENSMUSG00000019969, ENSMUSG00000018909, ENSMUSG00000020427, ENSMUSG00000068037	728	75	12544	1.1487179487179489	1.0	0.9999761773041153	99.99999880747433
GOTERM_CC_DIRECT	GO:0005753~mitochondrial proton-transporting ATP synthase complex	2	0.23391812865497078	0.6392758629293638	ENSMUSG00000025393, ENSMUSG00000000563	784	17	13458	2.019507803121248	1.0	0.9807845802852687	99.99996291308855
GOTERM_CC_DIRECT	GO:0090544~BAF-type complex	2	0.23391812865497078	0.6392758629293638	ENSMUSG00000023018, ENSMUSG00000032481	784	17	13458	2.019507803121248	1.0	0.9807845802852687	99.99996291308855
GOTERM_CC_DIRECT	GO:0000145~exocyst	2	0.23391812865497078	0.6392758629293638	ENSMUSG00000046314, ENSMUSG00000053799	784	17	13458	2.019507803121248	1.0	0.9807845802852687	99.99996291308855
GOTERM_BP_DIRECT	GO:0007283~spermatogenesis	16	1.8713450292397662	0.6397305536857014	ENSMUSG00000020661, ENSMUSG00000020308, ENSMUSG00000027490, ENSMUSG00000023345, ENSMUSG00000029516, ENSMUSG00000027465, ENSMUSG00000040407, ENSMUSG00000010592, ENSMUSG00000030180, ENSMUSG00000041298, ENSMUSG00000020681, ENSMUSG00000027298, ENSMUSG00000005893, ENSMUSG00000029104, ENSMUSG00000068037, ENSMUSG00000032921	728	276	12544	0.9988851727982163	1.0	0.9999757315668125	99.9999988484231
GOTERM_BP_DIRECT	GO:0021762~substantia nigra development	3	0.3508771929824561	0.6406505891720474	ENSMUSG00000001175, ENSMUSG00000005510, ENSMUSG00000000563	728	37	12544	1.3970893970893972	1.0	0.9999754355772633	99.9999988999581
GOTERM_BP_DIRECT	GO:0000723~telomere maintenance	3	0.3508771929824561	0.6406505891720474	ENSMUSG00000058301, ENSMUSG00000028212, ENSMUSG00000033430	728	37	12544	1.3970893970893972	1.0	0.9999754355772633	99.9999988999581
KEGG_PATHWAY	mmu00532:Glycosaminoglycan biosynthesis - chondroitin sulfate / dermatan sulfate	2	0.23391812865497078	0.6429834841958451	ENSMUSG00000034612, ENSMUSG00000050796	290	18	5205	1.9942528735632183	1.0	0.9120280122162061	99.99982553654638
GOTERM_MF_DIRECT	GO:0008353~RNA polymerase II carboxy-terminal domain kinase activity	2	0.23391812865497078	0.6438416501557507	ENSMUSG00000024002, ENSMUSG00000063358	712	17	12075	1.9952081956378056	1.0	0.9971073854042659	99.9999885817227
GOTERM_MF_DIRECT	GO:0008483~transaminase activity	2	0.23391812865497078	0.6438416501557507	ENSMUSG00000057880, ENSMUSG00000025190	712	17	12075	1.9952081956378056	1.0	0.9971073854042659	99.9999885817227
GOTERM_MF_DIRECT	GO:0043395~heparan sulfate proteoglycan binding	2	0.23391812865497078	0.6438416501557507	ENSMUSG00000030786, ENSMUSG00000040907	712	17	12075	1.9952081956378056	1.0	0.9971073854042659	99.9999885817227
GOTERM_MF_DIRECT	GO:0004190~aspartic-type endopeptidase activity	2	0.23391812865497078	0.6438416501557507	ENSMUSG00000027366, ENSMUSG00000019969	712	17	12075	1.9952081956378056	1.0	0.9971073854042659	99.9999885817227
GOTERM_MF_DIRECT	GO:0030234~enzyme regulator activity	2	0.23391812865497078	0.6438416501557507	ENSMUSG00000001175, ENSMUSG00000035078	712	17	12075	1.9952081956378056	1.0	0.9971073854042659	99.9999885817227
GOTERM_MF_DIRECT	GO:0003690~double-stranded DNA binding	7	0.8187134502923977	0.6439082658646492	ENSMUSG00000037138, ENSMUSG00000071054, ENSMUSG00000009406, ENSMUSG00000022389, ENSMUSG00000024238, ENSMUSG00000027466, ENSMUSG00000021287	712	111	12075	1.0695034922563011	1.0	0.996997136120177	99.99998861474685
GOTERM_MF_DIRECT	GO:0003700~transcription factor activity, sequence-specific DNA binding	39	4.56140350877193	0.6474181343302647	ENSMUSG00000037138, ENSMUSG00000040761, ENSMUSG00000003949, ENSMUSG00000000782, ENSMUSG00000059842, ENSMUSG00000019256, ENSMUSG00000044876, ENSMUSG00000056493, ENSMUSG00000031393, ENSMUSG00000061911, ENSMUSG00000058756, ENSMUSG00000000093, ENSMUSG00000022389, ENSMUSG00000002052, ENSMUSG00000032119, ENSMUSG00000005893, ENSMUSG00000090125, ENSMUSG00000048249, ENSMUSG00000039501, ENSMUSG00000022463,…	712	677	12075	0.9769741755597231	1.0	0.9970489117726818	99.99999023367113
GOTERM_BP_DIRECT	GO:0030900~forebrain development	5	0.5847953216374269	0.6494053719327773	ENSMUSG00000052920, ENSMUSG00000027490, ENSMUSG00000031748, ENSMUSG00000019969, ENSMUSG00000090125	728	76	12544	1.1336032388663968	1.0	0.9999802156861392	99.99999929268368
GOTERM_MF_DIRECT	GO:0003755~peptidyl-prolyl cis-trans isomerase activity	3	0.3508771929824561	0.6494354125810791	ENSMUSG00000019428, ENSMUSG00000003226, ENSMUSG00000042133	712	37	12075	1.3750759186152444	1.0	0.9970312349741972	99.99999106393955
GOTERM_BP_DIRECT	GO:0001938~positive regulation of endothelial cell proliferation	4	0.46783625730994155	0.649666939905786	ENSMUSG00000050310, ENSMUSG00000028108, ENSMUSG00000027358, ENSMUSG00000037754	728	57	12544	1.2091767881241566	1.0	0.9999795842902675	99.99999930207308
GOTERM_BP_DIRECT	GO:0000082~G1/S transition of mitotic cell cycle	4	0.46783625730994155	0.649666939905786	ENSMUSG00000028212, ENSMUSG00000032119, ENSMUSG00000024617, ENSMUSG00000057897	728	57	12544	1.2091767881241566	1.0	0.9999795842902675	99.99999930207308
GOTERM_BP_DIRECT	GO:0046330~positive regulation of JNK cascade	4	0.46783625730994155	0.649666939905786	ENSMUSG00000040183, ENSMUSG00000040390, ENSMUSG00000059456, ENSMUSG00000051177	728	57	12544	1.2091767881241566	1.0	0.9999795842902675	99.99999930207308
GOTERM_BP_DIRECT	GO:0031398~positive regulation of protein ubiquitination	4	0.46783625730994155	0.649666939905786	ENSMUSG00000018909, ENSMUSG00000038984, ENSMUSG00000020134, ENSMUSG00000025326	728	57	12544	1.2091767881241566	1.0	0.9999795842902675	99.99999930207308
GOTERM_BP_DIRECT	GO:0032091~negative regulation of protein binding	4	0.46783625730994155	0.649666939905786	ENSMUSG00000025437, ENSMUSG00000020681, ENSMUSG00000049313, ENSMUSG00000022812	728	57	12544	1.2091767881241566	1.0	0.9999795842902675	99.99999930207308
KEGG_PATHWAY	mmu04014:Ras signaling pathway	11	1.2865497076023393	0.6501891613241113	ENSMUSG00000032946, ENSMUSG00000001175, ENSMUSG00000009406, ENSMUSG00000024883, ENSMUSG00000032356, ENSMUSG00000026959, ENSMUSG00000061578, ENSMUSG00000063358, ENSMUSG00000004936, ENSMUSG00000020366, ENSMUSG00000030209	290	195	5205	1.0124668435013262	1.0	0.9140777891647522	99.99986581238572
GOTERM_BP_DIRECT	GO:0009791~post-embryonic development	6	0.7017543859649122	0.6512780854198944	ENSMUSG00000031393, ENSMUSG00000034612, ENSMUSG00000006818, ENSMUSG00000028053, ENSMUSG00000019969, ENSMUSG00000030102	728	95	12544	1.0882591093117409	1.0	0.9999797559305327	99.99999935736304
GOTERM_BP_DIRECT	GO:0016311~dephosphorylation	6	0.7017543859649122	0.6512780854198944	ENSMUSG00000030854, ENSMUSG00000059895, ENSMUSG00000032908, ENSMUSG00000047205, ENSMUSG00000031506, ENSMUSG00000055493	728	95	12544	1.0882591093117409	1.0	0.9999797559305327	99.99999935736304
GOTERM_CC_DIRECT	GO:0071944~cell periphery	4	0.46783625730994155	0.6522633366299992	ENSMUSG00000045038, ENSMUSG00000034463, ENSMUSG00000050359, ENSMUSG00000031112	784	57	13458	1.2046186895810955	1.0	0.9828283653504858	99.99997822495385
GOTERM_BP_DIRECT	GO:0045597~positive regulation of cell differentiation	3	0.3508771929824561	0.6551566694775058	ENSMUSG00000033249, ENSMUSG00000027358, ENSMUSG00000004936	728	38	12544	1.3603238866396763	1.0	0.9999812298559908	99.99999947399186
GOTERM_BP_DIRECT	GO:0032024~positive regulation of insulin secretion	3	0.3508771929824561	0.6551566694775058	ENSMUSG00000045038, ENSMUSG00000057880, ENSMUSG00000076431	728	38	12544	1.3603238866396763	1.0	0.9999812298559908	99.99999947399186
GOTERM_BP_DIRECT	GO:0046034~ATP metabolic process	3	0.3508771929824561	0.6551566694775058	ENSMUSG00000027889, ENSMUSG00000025393, ENSMUSG00000026817	728	38	12544	1.3603238866396763	1.0	0.9999812298559908	99.99999947399186
GOTERM_BP_DIRECT	GO:0016197~endosomal transport	3	0.3508771929824561	0.6551566694775058	ENSMUSG00000029104, ENSMUSG00000027273, ENSMUSG00000025422	728	38	12544	1.3603238866396763	1.0	0.9999812298559908	99.99999947399186
GOTERM_CC_DIRECT	GO:0005739~mitochondrion	88	10.292397660818715	0.6580209219592975	ENSMUSG00000019428, ENSMUSG00000005510, ENSMUSG00000003226, ENSMUSG00000027010, ENSMUSG00000038084, ENSMUSG00000023832, ENSMUSG00000041199, ENSMUSG00000049422, ENSMUSG00000006717, ENSMUSG00000020268, ENSMUSG00000027618, ENSMUSG00000042298, ENSMUSG00000061518, ENSMUSG00000027457, ENSMUSG00000031393, ENSMUSG00000029020, ENSMUSG00000030986, ENSMUSG00000034189, ENSMUSG00000049225, ENSMUSG00000063142,…	784	1549	13458	0.9752045427596474	1.0	0.9834113447563452	99.99998291324539
GOTERM_BP_DIRECT	GO:0032502~developmental process	2	0.23391812865497078	0.6588422639352918	ENSMUSG00000041769, ENSMUSG00000029120	728	18	12544	1.9145299145299146	1.0	0.9999825089713756	99.99999956605411
GOTERM_BP_DIRECT	GO:0061098~positive regulation of protein tyrosine kinase activity	2	0.23391812865497078	0.6588422639352918	ENSMUSG00000038453, ENSMUSG00000020681	728	18	12544	1.9145299145299146	1.0	0.9999825089713756	99.99999956605411
GOTERM_BP_DIRECT	GO:0008340~determination of adult lifespan	2	0.23391812865497078	0.6588422639352918	ENSMUSG00000029104, ENSMUSG00000078773	728	18	12544	1.9145299145299146	1.0	0.9999825089713756	99.99999956605411
GOTERM_BP_DIRECT	GO:0035162~embryonic hemopoiesis	2	0.23391812865497078	0.6588422639352918	ENSMUSG00000032698, ENSMUSG00000019256	728	18	12544	1.9145299145299146	1.0	0.9999825089713756	99.99999956605411
GOTERM_BP_DIRECT	GO:0032981~mitochondrial respiratory chain complex I assembly	2	0.23391812865497078	0.6588422639352918	ENSMUSG00000078572, ENSMUSG00000020153	728	18	12544	1.9145299145299146	1.0	0.9999825089713756	99.99999956605411
GOTERM_BP_DIRECT	GO:0030279~negative regulation of ossification	2	0.23391812865497078	0.6588422639352918	ENSMUSG00000038780, ENSMUSG00000059456	728	18	12544	1.9145299145299146	1.0	0.9999825089713756	99.99999956605411
GOTERM_BP_DIRECT	GO:0009190~cyclic nucleotide biosynthetic process	2	0.23391812865497078	0.6588422639352918	ENSMUSG00000005580, ENSMUSG00000020431	728	18	12544	1.9145299145299146	1.0	0.9999825089713756	99.99999956605411
GOTERM_BP_DIRECT	GO:0006414~translational elongation	2	0.23391812865497078	0.6588422639352918	ENSMUSG00000016349, ENSMUSG00000034994	728	18	12544	1.9145299145299146	1.0	0.9999825089713756	99.99999956605411
GOTERM_BP_DIRECT	GO:0033209~tumor necrosis factor-mediated signaling pathway	2	0.23391812865497078	0.6588422639352918	ENSMUSG00000034845, ENSMUSG00000059456	728	18	12544	1.9145299145299146	1.0	0.9999825089713756	99.99999956605411
GOTERM_BP_DIRECT	GO:0007088~regulation of mitotic nuclear division	2	0.23391812865497078	0.6588422639352918	ENSMUSG00000040327, ENSMUSG00000026211	728	18	12544	1.9145299145299146	1.0	0.9999825089713756	99.99999956605411
GOTERM_BP_DIRECT	GO:0048148~behavioral response to cocaine	2	0.23391812865497078	0.6588422639352918	ENSMUSG00000057880, ENSMUSG00000025905	728	18	12544	1.9145299145299146	1.0	0.9999825089713756	99.99999956605411
GOTERM_BP_DIRECT	GO:0019229~regulation of vasoconstriction	2	0.23391812865497078	0.6588422639352918	ENSMUSG00000055866, ENSMUSG00000045318	728	18	12544	1.9145299145299146	1.0	0.9999825089713756	99.99999956605411
GOTERM_CC_DIRECT	GO:0031258~lamellipodium membrane	2	0.23391812865497078	0.6602897011206812	ENSMUSG00000040724, ENSMUSG00000020135	784	18	13458	1.9073129251700678	1.0	0.983344321296361	99.99998448761647
GOTERM_CC_DIRECT	GO:0035371~microtubule plus-end	2	0.23391812865497078	0.6602897011206812	ENSMUSG00000034593, ENSMUSG00000024277	784	18	13458	1.9073129251700678	1.0	0.983344321296361	99.99998448761647
GOTERM_BP_DIRECT	GO:0007267~cell-cell signaling	4	0.46783625730994155	0.6613378903011691	ENSMUSG00000058441, ENSMUSG00000022996, ENSMUSG00000042286, ENSMUSG00000045318	728	58	12544	1.1883289124668437	1.0	0.9999831196246005	99.99999961951059
KEGG_PATHWAY	mmu04964:Proximal tubule bicarbonate reclamation	2	0.23391812865497078	0.662875092653594	ENSMUSG00000040907, ENSMUSG00000044005	290	19	5205	1.8892921960072595	1.0	0.9191951124849921	99.99991659415832
GOTERM_MF_DIRECT	GO:0015297~antiporter activity	3	0.3508771929824561	0.6638881947556198	ENSMUSG00000040441, ENSMUSG00000041771, ENSMUSG00000028854	712	38	12075	1.3388897102306327	1.0	0.9975564380332328	99.99999534381041
GOTERM_MF_DIRECT	GO:0051539~4 iron, 4 sulfur cluster binding	3	0.3508771929824561	0.6638881947556198	ENSMUSG00000013593, ENSMUSG00000022477, ENSMUSG00000020153	712	38	12075	1.3388897102306327	1.0	0.9975564380332328	99.99999534381041
GOTERM_MF_DIRECT	GO:0070064~proline-rich region binding	2	0.23391812865497078	0.6648425281546875	ENSMUSG00000032216, ENSMUSG00000036712	712	18	12075	1.8843632958801497	1.0	0.9974996614858556	99.99999554436138
GOTERM_MF_DIRECT	GO:0016849~phosphorus-oxygen lyase activity	2	0.23391812865497078	0.6648425281546875	ENSMUSG00000005580, ENSMUSG00000020431	712	18	12075	1.8843632958801497	1.0	0.9974996614858556	99.99999554436138
KEGG_PATHWAY	mmu04666:Fc gamma R-mediated phagocytosis	5	0.5847953216374269	0.6664538549954508	ENSMUSG00000045038, ENSMUSG00000029621, ENSMUSG00000063358, ENSMUSG00000004936, ENSMUSG00000034902	290	81	5205	1.1079182630906768	1.0	0.9191974200484114	99.99992730062536
GOTERM_BP_DIRECT	GO:0007173~epidermal growth factor receptor signaling pathway	3	0.3508771929824561	0.669191128658629	ENSMUSG00000024486, ENSMUSG00000024122, ENSMUSG00000059456	728	39	12544	1.3254437869822486	1.0	0.999986156197105	99.99999975002449
GOTERM_BP_DIRECT	GO:0014823~response to activity	3	0.3508771929824561	0.669191128658629	ENSMUSG00000006818, ENSMUSG00000029838, ENSMUSG00000068037	728	39	12544	1.3254437869822486	1.0	0.999986156197105	99.99999975002449
GOTERM_CC_DIRECT	GO:0005844~polysome	3	0.3508771929824561	0.671278189338189	ENSMUSG00000055493, ENSMUSG00000010592, ENSMUSG00000034994	784	39	13458	1.3204474097331238	1.0	0.9848505534057467	99.999990377253
GOTERM_MF_DIRECT	GO:0005525~GTP binding	19	2.2222222222222223	0.6767496562247731	ENSMUSG00000038084, ENSMUSG00000016349, ENSMUSG00000020929, ENSMUSG00000034472, ENSMUSG00000034930, ENSMUSG00000021700, ENSMUSG00000030643, ENSMUSG00000020175, ENSMUSG00000021712, ENSMUSG00000025422, ENSMUSG00000029020, ENSMUSG00000079657, ENSMUSG00000031748, ENSMUSG00000028278, ENSMUSG00000043670, ENSMUSG00000036943, ENSMUSG00000026202, ENSMUSG00000026825, ENSMUSG00000034994	712	332	12075	0.9705606132394747	1.0	0.9978668662057284	99.99999745518483
GOTERM_BP_DIRECT	GO:0007204~positive regulation of cytosolic calcium ion concentration	6	0.7017543859649122	0.6781885750240573	ENSMUSG00000052920, ENSMUSG00000019464, ENSMUSG00000039059, ENSMUSG00000030102, ENSMUSG00000059456, ENSMUSG00000030898	728	98	12544	1.054945054945055	1.0	0.9999890922229621	99.99999984742988
GOTERM_BP_DIRECT	GO:0003148~outflow tract septum morphogenesis	2	0.23391812865497078	0.6786428127256099	ENSMUSG00000000093, ENSMUSG00000017491	728	19	12544	1.813765182186235	1.0	0.9999888043662434	99.99999985124018
GOTERM_BP_DIRECT	GO:0061178~regulation of insulin secretion involved in cellular response to glucose stimulus	2	0.23391812865497078	0.6786428127256099	ENSMUSG00000045038, ENSMUSG00000004110	728	19	12544	1.813765182186235	1.0	0.9999888043662434	99.99999985124018
GOTERM_BP_DIRECT	GO:0061003~positive regulation of dendritic spine morphogenesis	2	0.23391812865497078	0.6786428127256099	ENSMUSG00000027296, ENSMUSG00000057897	728	19	12544	1.813765182186235	1.0	0.9999888043662434	99.99999985124018
GOTERM_BP_DIRECT	GO:0030162~regulation of proteolysis	2	0.23391812865497078	0.6786428127256099	ENSMUSG00000062098, ENSMUSG00000003344	728	19	12544	1.813765182186235	1.0	0.9999888043662434	99.99999985124018
GOTERM_BP_DIRECT	GO:0043393~regulation of protein binding	2	0.23391812865497078	0.6786428127256099	ENSMUSG00000019969, ENSMUSG00000036712	728	19	12544	1.813765182186235	1.0	0.9999888043662434	99.99999985124018
GOTERM_BP_DIRECT	GO:0000266~mitochondrial fission	2	0.23391812865497078	0.6786428127256099	ENSMUSG00000038084, ENSMUSG00000026825	728	19	12544	1.813765182186235	1.0	0.9999888043662434	99.99999985124018
GOTERM_BP_DIRECT	GO:0001819~positive regulation of cytokine production	2	0.23391812865497078	0.6786428127256099	ENSMUSG00000047810, ENSMUSG00000020134	728	19	12544	1.813765182186235	1.0	0.9999888043662434	99.99999985124018
GOTERM_BP_DIRECT	GO:0051899~membrane depolarization	2	0.23391812865497078	0.6786428127256099	ENSMUSG00000049281, ENSMUSG00000029053	728	19	12544	1.813765182186235	1.0	0.9999888043662434	99.99999985124018
GOTERM_BP_DIRECT	GO:0006520~cellular amino acid metabolic process	2	0.23391812865497078	0.6786428127256099	ENSMUSG00000001323, ENSMUSG00000025190	728	19	12544	1.813765182186235	1.0	0.9999888043662434	99.99999985124018
GOTERM_BP_DIRECT	GO:0045453~bone resorption	2	0.23391812865497078	0.6786428127256099	ENSMUSG00000028833, ENSMUSG00000059456	728	19	12544	1.813765182186235	1.0	0.9999888043662434	99.99999985124018
GOTERM_BP_DIRECT	GO:0006541~glutamine metabolic process	2	0.23391812865497078	0.6786428127256099	ENSMUSG00000031393, ENSMUSG00000044005	728	19	12544	1.813765182186235	1.0	0.9999888043662434	99.99999985124018
GOTERM_BP_DIRECT	GO:0006629~lipid metabolic process	21	2.456140350877193	0.678880920829768	ENSMUSG00000027346, ENSMUSG00000022463, ENSMUSG00000018865, ENSMUSG00000026675, ENSMUSG00000029330, ENSMUSG00000064247, ENSMUSG00000022525, ENSMUSG00000022996, ENSMUSG00000049313, ENSMUSG00000031835, ENSMUSG00000063856, ENSMUSG00000067597, ENSMUSG00000032193, ENSMUSG00000035735, ENSMUSG00000025393, ENSMUSG00000039202, ENSMUSG00000027134, ENSMUSG00000029055, ENSMUSG00000024764, ENSMUSG00000026623,…	728	374	12544	0.967503085150144	1.0	0.9999884335760796	99.99999985320144
GOTERM_BP_DIRECT	GO:0030154~cell differentiation	33	3.8596491228070176	0.6799443715254141	ENSMUSG00000001227, ENSMUSG00000001300, ENSMUSG00000002981, ENSMUSG00000029516, ENSMUSG00000095098, ENSMUSG00000029359, ENSMUSG00000033066, ENSMUSG00000056493, ENSMUSG00000010592, ENSMUSG00000030731, ENSMUSG00000061911, ENSMUSG00000026452, ENSMUSG00000005893, ENSMUSG00000044813, ENSMUSG00000032921, ENSMUSG00000057897, ENSMUSG00000036745, ENSMUSG00000020308, ENSMUSG00000038780, ENSMUSG00000027358,…	728	590	12544	0.963754889178618	1.0	0.9999883562053473	99.9999998616667
GOTERM_CC_DIRECT	GO:0030131~clathrin adaptor complex	2	0.23391812865497078	0.6800808591694796	ENSMUSG00000035152, ENSMUSG00000060279	784	19	13458	1.8069280343716434	1.0	0.9859029158788661	99.99999351205183
GOTERM_MF_DIRECT	GO:0008289~lipid binding	12	1.4035087719298245	0.6809088984706417	ENSMUSG00000017132, ENSMUSG00000028488, ENSMUSG00000019429, ENSMUSG00000020435, ENSMUSG00000040276, ENSMUSG00000020375, ENSMUSG00000020189, ENSMUSG00000029406, ENSMUSG00000006373, ENSMUSG00000040543, ENSMUSG00000034312, ENSMUSG00000044252	712	207	12075	0.9831460674157303	1.0	0.9979322989959196	99.99999791757662
GOTERM_BP_DIRECT	GO:0030838~positive regulation of actin filament polymerization	3	0.3508771929824561	0.6827598300981176	ENSMUSG00000050310, ENSMUSG00000045038, ENSMUSG00000059456	728	40	12544	1.2923076923076924	1.0	0.999988904329283	99.99999988190842
GOTERM_BP_DIRECT	GO:0045773~positive regulation of axon extension	3	0.3508771929824561	0.6827598300981176	ENSMUSG00000018411, ENSMUSG00000031292, ENSMUSG00000022812	728	40	12544	1.2923076923076924	1.0	0.999988904329283	99.99999988190842
GOTERM_BP_DIRECT	GO:0034446~substrate adhesion-dependent cell spreading	3	0.3508771929824561	0.6827598300981176	ENSMUSG00000029576, ENSMUSG00000038453, ENSMUSG00000027298	728	40	12544	1.2923076923076924	1.0	0.999988904329283	99.99999988190842
GOTERM_BP_DIRECT	GO:0006325~chromatin organization	3	0.3508771929824561	0.6827598300981176	ENSMUSG00000022360, ENSMUSG00000034245, ENSMUSG00000086370	728	40	12544	1.2923076923076924	1.0	0.999988904329283	99.99999988190842
GOTERM_MF_DIRECT	GO:0031489~myosin V binding	2	0.23391812865497078	0.6846067284062931	ENSMUSG00000020524, ENSMUSG00000021700	712	19	12075	1.7851862803075105	1.0	0.9979809371973689	99.99999826146122
GOTERM_MF_DIRECT	GO:0005539~glycosaminoglycan binding	2	0.23391812865497078	0.6846067284062931	ENSMUSG00000029838, ENSMUSG00000058297	712	19	12075	1.7851862803075105	1.0	0.9979809371973689	99.99999826146122
GOTERM_MF_DIRECT	GO:0003950~NAD+ ADP-ribosyltransferase activity	2	0.23391812865497078	0.6846067284062931	ENSMUSG00000022906, ENSMUSG00000063268	712	19	12075	1.7851862803075105	1.0	0.9979809371973689	99.99999826146122
GOTERM_MF_DIRECT	GO:0070530~K63-linked polyubiquitin binding	2	0.23391812865497078	0.6846067284062931	ENSMUSG00000063268, ENSMUSG00000015837	712	19	12075	1.7851862803075105	1.0	0.9979809371973689	99.99999826146122
GOTERM_CC_DIRECT	GO:0005643~nuclear pore	4	0.46783625730994155	0.686359359209709	ENSMUSG00000030091, ENSMUSG00000003226, ENSMUSG00000001150, ENSMUSG00000032571	784	60	13458	1.1443877551020407	1.0	0.9865069891074161	99.99999513478485
KEGG_PATHWAY	mmu04115:p53 signaling pathway	4	0.46783625730994155	0.6883574332800197	ENSMUSG00000028212, ENSMUSG00000032009, ENSMUSG00000034730, ENSMUSG00000020427	290	63	5205	1.1395730706075533	1.0	0.9290437968319024	99.99996967612894
GOTERM_MF_DIRECT	GO:0048365~Rac GTPase binding	3	0.3508771929824561	0.6913494683772509	ENSMUSG00000031292, ENSMUSG00000027296, ENSMUSG00000030257	712	40	12075	1.271945224719101	1.0	0.9981300093372528	99.99999875588634
GOTERM_CC_DIRECT	GO:0019898~extrinsic component of membrane	5	0.5847953216374269	0.6918083193329123	ENSMUSG00000027849, ENSMUSG00000027624, ENSMUSG00000028906, ENSMUSG00000063646, ENSMUSG00000032589	784	80	13458	1.0728635204081634	1.0	0.9869675187132744	99.99999622803499
GOTERM_MF_DIRECT	GO:0042393~histone binding	6	0.7017543859649122	0.6918196447153389	ENSMUSG00000022360, ENSMUSG00000082229, ENSMUSG00000095567, ENSMUSG00000002052, ENSMUSG00000025246, ENSMUSG00000032119	712	98	12075	1.038322632423756	1.0	0.9980712828985668	99.99999878491018
GOTERM_CC_DIRECT	GO:0005925~focal adhesion	21	2.456140350877193	0.6943241181142259	ENSMUSG00000033060, ENSMUSG00000025437, ENSMUSG00000001300, ENSMUSG00000063358, ENSMUSG00000004936, ENSMUSG00000028854, ENSMUSG00000025006, ENSMUSG00000012017, ENSMUSG00000052698, ENSMUSG00000038453, ENSMUSG00000047126, ENSMUSG00000069833, ENSMUSG00000039103, ENSMUSG00000022438, ENSMUSG00000029106, ENSMUSG00000047787, ENSMUSG00000024122, ENSMUSG00000034902, ENSMUSG00000041308, ENSMUSG00000059456,…	784	376	13458	0.958729103343465	1.0	0.9869686046912116	99.99999665132864
KEGG_PATHWAY	mmu05161:Hepatitis B	7	0.8187134502923977	0.6944419931151612	ENSMUSG00000028212, ENSMUSG00000009406, ENSMUSG00000027490, ENSMUSG00000063358, ENSMUSG00000004936, ENSMUSG00000020366, ENSMUSG00000059456	290	124	5205	1.0132091212458287	1.0	0.9303875816310537	99.99997647385307
GOTERM_BP_DIRECT	GO:0042147~retrograde transport, endosome to Golgi	4	0.46783625730994155	0.6946473260366205	ENSMUSG00000020790, ENSMUSG00000047126, ENSMUSG00000004849, ENSMUSG00000035890	728	61	12544	1.1298865069356874	1.0	0.9999920912837261	99.99999994040168
GOTERM_BP_DIRECT	GO:0048286~lung alveolus development	3	0.3508771929824561	0.6958695413901126	ENSMUSG00000005442, ENSMUSG00000020681, ENSMUSG00000069895	728	41	12544	1.2607879924953096	1.0	0.99999208281982	99.9999999445315
GOTERM_BP_DIRECT	GO:0043408~regulation of MAPK cascade	3	0.3508771929824561	0.6958695413901126	ENSMUSG00000027358, ENSMUSG00000019828, ENSMUSG00000030209	728	41	12544	1.2607879924953096	1.0	0.99999208281982	99.9999999445315
GOTERM_BP_DIRECT	GO:0051402~neuron apoptotic process	3	0.3508771929824561	0.6958695413901126	ENSMUSG00000075318, ENSMUSG00000019969, ENSMUSG00000029104	728	41	12544	1.2607879924953096	1.0	0.99999208281982	99.9999999445315
GOTERM_CC_DIRECT	GO:0031463~Cul3-RING ubiquitin ligase complex	4	0.46783625730994155	0.6971533597821589	ENSMUSG00000070923, ENSMUSG00000055675, ENSMUSG00000035298, ENSMUSG00000043881	784	61	13458	1.125627300100368	1.0	0.9870218053203148	99.99999707432573
GOTERM_BP_DIRECT	GO:0008045~motor neuron axon guidance	2	0.23391812865497078	0.6972956410791691	ENSMUSG00000026235, ENSMUSG00000056486	728	20	12544	1.7230769230769232	1.0	0.9999921279633863	99.99999994900854
GOTERM_BP_DIRECT	GO:0043153~entrainment of circadian clock by photoperiod	2	0.23391812865497078	0.6972956410791691	ENSMUSG00000003575, ENSMUSG00000068742	728	20	12544	1.7230769230769232	1.0	0.9999921279633863	99.99999994900854
GOTERM_BP_DIRECT	GO:0015986~ATP synthesis coupled proton transport	2	0.23391812865497078	0.6972956410791691	ENSMUSG00000025393, ENSMUSG00000000563	728	20	12544	1.7230769230769232	1.0	0.9999921279633863	99.99999994900854
GOTERM_BP_DIRECT	GO:0009416~response to light stimulus	2	0.23391812865497078	0.6972956410791691	ENSMUSG00000009406, ENSMUSG00000005089	728	20	12544	1.7230769230769232	1.0	0.9999921279633863	99.99999994900854
GOTERM_BP_DIRECT	GO:0006970~response to osmotic stress	2	0.23391812865497078	0.6972956410791691	ENSMUSG00000063142, ENSMUSG00000059456	728	20	12544	1.7230769230769232	1.0	0.9999921279633863	99.99999994900854
GOTERM_BP_DIRECT	GO:0046697~decidualization	2	0.23391812865497078	0.6972956410791691	ENSMUSG00000028053, ENSMUSG00000014813	728	20	12544	1.7230769230769232	1.0	0.9999921279633863	99.99999994900854
GOTERM_BP_DIRECT	GO:0021522~spinal cord motor neuron differentiation	2	0.23391812865497078	0.6972956410791691	ENSMUSG00000076431, ENSMUSG00000067724	728	20	12544	1.7230769230769232	1.0	0.9999921279633863	99.99999994900854
GOTERM_BP_DIRECT	GO:0030521~androgen receptor signaling pathway	2	0.23391812865497078	0.6972956410791691	ENSMUSG00000013833, ENSMUSG00000025326	728	20	12544	1.7230769230769232	1.0	0.9999921279633863	99.99999994900854
GOTERM_BP_DIRECT	GO:0006509~membrane protein ectodomain proteolysis	2	0.23391812865497078	0.6972956410791691	ENSMUSG00000027366, ENSMUSG00000019969	728	20	12544	1.7230769230769232	1.0	0.9999921279633863	99.99999994900854
GOTERM_BP_DIRECT	GO:0000413~protein peptidyl-prolyl isomerization	2	0.23391812865497078	0.6972956410791691	ENSMUSG00000003226, ENSMUSG00000042133	728	20	12544	1.7230769230769232	1.0	0.9999921279633863	99.99999994900854
GOTERM_BP_DIRECT	GO:0030517~negative regulation of axon extension	2	0.23391812865497078	0.6972956410791691	ENSMUSG00000036264, ENSMUSG00000015829	728	20	12544	1.7230769230769232	1.0	0.9999921279633863	99.99999994900854
GOTERM_BP_DIRECT	GO:0045070~positive regulation of viral genome replication	2	0.23391812865497078	0.6972956410791691	ENSMUSG00000027951, ENSMUSG00000020262	728	20	12544	1.7230769230769232	1.0	0.9999921279633863	99.99999994900854
GOTERM_BP_DIRECT	GO:0060425~lung morphogenesis	2	0.23391812865497078	0.6972956410791691	ENSMUSG00000063358, ENSMUSG00000004936	728	20	12544	1.7230769230769232	1.0	0.9999921279633863	99.99999994900854
GOTERM_BP_DIRECT	GO:0051894~positive regulation of focal adhesion assembly	2	0.23391812865497078	0.6972956410791691	ENSMUSG00000026181, ENSMUSG00000026812	728	20	12544	1.7230769230769232	1.0	0.9999921279633863	99.99999994900854
GOTERM_BP_DIRECT	GO:0051482~positive regulation of cytosolic calcium ion concentration involved in phospholipase C-activating G-protein coupled signaling pathway	2	0.23391812865497078	0.6972956410791691	ENSMUSG00000041380, ENSMUSG00000019828	728	20	12544	1.7230769230769232	1.0	0.9999921279633863	99.99999994900854
GOTERM_CC_DIRECT	GO:0005882~intermediate filament	3	0.3508771929824561	0.6979154870658388	ENSMUSG00000034593, ENSMUSG00000035849, ENSMUSG00000041957	784	41	13458	1.2560353409656546	1.0	0.9867536360089135	99.99999717944634
GOTERM_CC_DIRECT	GO:0005801~cis-Golgi network	3	0.3508771929824561	0.6979154870658388	ENSMUSG00000022270, ENSMUSG00000040407, ENSMUSG00000030643	784	41	13458	1.2560353409656546	1.0	0.9867536360089135	99.99999717944634
KEGG_PATHWAY	mmu05212:Pancreatic cancer	4	0.46783625730994155	0.6986574008625135	ENSMUSG00000027490, ENSMUSG00000063358, ENSMUSG00000004936, ENSMUSG00000020366	290	64	5205	1.1217672413793103	1.0	0.9307894181479427	99.99998032632432
GOTERM_CC_DIRECT	GO:0044306~neuron projection terminus	2	0.23391812865497078	0.6987203924164547	ENSMUSG00000047787, ENSMUSG00000032589	784	20	13458	1.716581632653061	1.0	0.9864908536135247	99.9999972866415
GOTERM_CC_DIRECT	GO:0060077~inhibitory synapse	2	0.23391812865497078	0.6987203924164547	ENSMUSG00000034275, ENSMUSG00000032589	784	20	13458	1.716581632653061	1.0	0.9864908536135247	99.9999972866415
GOTERM_CC_DIRECT	GO:0005697~telomerase holoenzyme complex	2	0.23391812865497078	0.6987203924164547	ENSMUSG00000026516, ENSMUSG00000021972	784	20	13458	1.716581632653061	1.0	0.9864908536135247	99.9999972866415
GOTERM_CC_DIRECT	GO:0005640~nuclear outer membrane	2	0.23391812865497078	0.6987203924164547	ENSMUSG00000019969, ENSMUSG00000096054	784	20	13458	1.716581632653061	1.0	0.9864908536135247	99.9999972866415
KEGG_PATHWAY	mmu00650:Butanoate metabolism	2	0.23391812865497078	0.6994054653272801	ENSMUSG00000023832, ENSMUSG00000057880	290	21	5205	1.70935960591133	1.0	0.9294282044428743	99.999980945848
[truncated: 565 more rows]
