# Supplementary material for: Histone deacetylase knockouts modify transcription, CAG instability and nuclear pathology in Huntington disease mice
Source: eLife. 2020 Sep 29;9:e55911. doi: 10.7554/eLife.55911 (PMC7581428; doi:10.7554/eLife.55911)
Supplement: Source code 1. [file elife-55911-code1.zip › Pathways/Hdac2KOvsHdac2WT_HttQ111_3vs1_fdr_up_0.05.FuncAnnotChart.tsv]

Category	Term	Count	%	PValue	Genes	List Total	Pop Hits	Pop Total	Fold Enrichment	Bonferroni	Benjamini	FDR
GOTERM_CC_DIRECT	GO:0005886~plasma membrane	264	27.076923076923077	2.8298734472311644E-9	ENSMUSG00000039361, ENSMUSG00000025795, ENSMUSG00000061762, ENSMUSG00000070421, ENSMUSG00000026737, ENSMUSG00000036437, ENSMUSG00000034573, ENSMUSG00000027864, ENSMUSG00000048240, ENSMUSG00000003476, ENSMUSG00000019978, ENSMUSG00000000792, ENSMUSG00000031785, ENSMUSG00000044022, ENSMUSG00000025207, ENSMUSG00000047945, ENSMUSG00000027315, ENSMUSG00000027314, ENSMUSG00000000142, ENSMUSG00000001507,…	887	2903	13458	1.3797925483143239	1.3300396373150392E-6	1.3300396373150392E-6	4.039670542521634E-6
GOTERM_CC_DIRECT	GO:0005615~extracellular space	87	8.923076923076923	1.4639138464034487E-6	ENSMUSG00000026880, ENSMUSG00000036273, ENSMUSG00000026121, ENSMUSG00000022490, ENSMUSG00000053846, ENSMUSG00000061762, ENSMUSG00000003123, ENSMUSG00000005553, ENSMUSG00000022847, ENSMUSG00000035678, ENSMUSG00000040488, ENSMUSG00000026479, ENSMUSG00000016942, ENSMUSG00000025207, ENSMUSG00000027315, ENSMUSG00000041014, ENSMUSG00000048616, ENSMUSG00000028339, ENSMUSG00000044287, ENSMUSG00000000627,…	887	783	13458	1.6858323938369033	6.878033661564809E-4	3.439608376071268E-4	0.002089730302778925
GOTERM_BP_DIRECT	GO:0007156~homophilic cell adhesion via plasma membrane adhesion molecules	23	2.358974358974359	1.4664243485633596E-6	ENSMUSG00000036862, ENSMUSG00000046191, ENSMUSG00000044393, ENSMUSG00000043313, ENSMUSG00000040420, ENSMUSG00000045062, ENSMUSG00000051599, ENSMUSG00000051678, ENSMUSG00000022321, ENSMUSG00000034774, ENSMUSG00000051486, ENSMUSG00000047910, ENSMUSG00000053166, ENSMUSG00000062300, ENSMUSG00000045498, ENSMUSG00000063687, ENSMUSG00000021803, ENSMUSG00000024331, ENSMUSG00000022661, ENSMUSG00000046387,…	829	107	12544	3.252561920115441	0.0044407119124146854	0.0044407119124146854	0.0026439290187973974
GOTERM_MF_DIRECT	GO:0005509~calcium ion binding	63	6.461538461538462	3.3231696294774433E-6	ENSMUSG00000016382, ENSMUSG00000045912, ENSMUSG00000036862, ENSMUSG00000074457, ENSMUSG00000018340, ENSMUSG00000020848, ENSMUSG00000029436, ENSMUSG00000027489, ENSMUSG00000051486, ENSMUSG00000045004, ENSMUSG00000045498, ENSMUSG00000027612, ENSMUSG00000040488, ENSMUSG00000044022, ENSMUSG00000003746, ENSMUSG00000027314, ENSMUSG00000004961, ENSMUSG00000030321, ENSMUSG00000031347, ENSMUSG00000028373,…	809	512	12075	1.8365772751854141	0.003181852115001882	0.003181852115001882	0.005222364604373642
GOTERM_CC_DIRECT	GO:0016021~integral component of membrane	308	31.58974358974359	8.314889799955187E-5	ENSMUSG00000030545, ENSMUSG00000026258, ENSMUSG00000070421, ENSMUSG00000036437, ENSMUSG00000027864, ENSMUSG00000003476, ENSMUSG00000000792, ENSMUSG00000031785, ENSMUSG00000040447, ENSMUSG00000044022, ENSMUSG00000025207, ENSMUSG00000027315, ENSMUSG00000027314, ENSMUSG00000001507, ENSMUSG00000051599, ENSMUSG00000046082, ENSMUSG00000034171, ENSMUSG00000021278, ENSMUSG00000020805, ENSMUSG00000022965,…	887	3899	13458	1.1985451130330589	0.0383277731245828	0.01294271556622828	0.11863033744627938
GOTERM_CC_DIRECT	GO:0005576~extracellular region	92	9.435897435897436	1.1741119047062502E-4	ENSMUSG00000053846, ENSMUSG00000061762, ENSMUSG00000053441, ENSMUSG00000029436, ENSMUSG00000060572, ENSMUSG00000004415, ENSMUSG00000022847, ENSMUSG00000027966, ENSMUSG00000027612, ENSMUSG00000040488, ENSMUSG00000021765, ENSMUSG00000031785, ENSMUSG00000031749, ENSMUSG00000026479, ENSMUSG00000027315, ENSMUSG00000041014, ENSMUSG00000048616, ENSMUSG00000028339, ENSMUSG00000053399, ENSMUSG00000010751,…	887	942	13458	1.4818144608247938	0.05369135444345419	0.01370188759198443	0.16747500856439945
GOTERM_MF_DIRECT	GO:0005215~transporter activity	21	2.1538461538461537	2.0277045861935797E-4	ENSMUSG00000023828, ENSMUSG00000044378, ENSMUSG00000025938, ENSMUSG00000021733, ENSMUSG00000038963, ENSMUSG00000031974, ENSMUSG00000031144, ENSMUSG00000024990, ENSMUSG00000074796, ENSMUSG00000032291, ENSMUSG00000032548, ENSMUSG00000041945, ENSMUSG00000029847, ENSMUSG00000015243, ENSMUSG00000028773, ENSMUSG00000020805, ENSMUSG00000041828, ENSMUSG00000000792, ENSMUSG00000024036, ENSMUSG00000017765,…	809	124	12075	2.5277622712229353	0.17673454729618543	0.09266023304177029	0.31818680403419286
GOTERM_CC_DIRECT	GO:0030054~cell junction	65	6.666666666666667	4.6196881553128816E-4	ENSMUSG00000036273, ENSMUSG00000026121, ENSMUSG00000032303, ENSMUSG00000006219, ENSMUSG00000045659, ENSMUSG00000033306, ENSMUSG00000034282, ENSMUSG00000030782, ENSMUSG00000035852, ENSMUSG00000017417, ENSMUSG00000019978, ENSMUSG00000035200, ENSMUSG00000015766, ENSMUSG00000041361, ENSMUSG00000004961, ENSMUSG00000006930, ENSMUSG00000001507, ENSMUSG00000031144, ENSMUSG00000045095, ENSMUSG00000034813,…	887	638	13458	1.5457867561043706	0.19521129261939463	0.04250530868760871	0.6574464481152176
GOTERM_BP_DIRECT	GO:0006811~ion transport	50	5.128205128205128	5.035877931491408E-4	ENSMUSG00000019734, ENSMUSG00000018470, ENSMUSG00000050106, ENSMUSG00000027748, ENSMUSG00000038963, ENSMUSG00000035165, ENSMUSG00000032303, ENSMUSG00000009687, ENSMUSG00000054477, ENSMUSG00000005553, ENSMUSG00000020723, ENSMUSG00000032548, ENSMUSG00000021474, ENSMUSG00000035594, ENSMUSG00000006567, ENSMUSG00000000792, ENSMUSG00000017765, ENSMUSG00000042246, ENSMUSG00000035200, ENSMUSG00000026824,…	829	457	12544	1.6555233824200943	0.7831986799115902	0.5343807133629344	0.9040854686569788
GOTERM_CC_DIRECT	GO:0005578~proteinaceous extracellular matrix	31	3.1794871794871797	5.64100757228543E-4	ENSMUSG00000031994, ENSMUSG00000005397, ENSMUSG00000002020, ENSMUSG00000053441, ENSMUSG00000029436, ENSMUSG00000027840, ENSMUSG00000060572, ENSMUSG00000004415, ENSMUSG00000027966, ENSMUSG00000027612, ENSMUSG00000020241, ENSMUSG00000040488, ENSMUSG00000026479, ENSMUSG00000034164, ENSMUSG00000028339, ENSMUSG00000046169, ENSMUSG00000053399, ENSMUSG00000063727, ENSMUSG00000032289, ENSMUSG00000024299,…	887	241	13458	1.9516482899605645	0.2329491352358698	0.043237759141726895	0.8022509296459535
GOTERM_BP_DIRECT	GO:0051764~actin crosslink formation	6	0.6153846153846154	6.631968737810855E-4	ENSMUSG00000016382, ENSMUSG00000018126, ENSMUSG00000031328, ENSMUSG00000026414, ENSMUSG00000015766, ENSMUSG00000024501	829	12	12544	7.565741857659831	0.8664754935849408	0.48888299877862196	1.1890148439684833
GOTERM_BP_DIRECT	GO:0006937~regulation of muscle contraction	7	0.717948717948718	7.577733112181089E-4	ENSMUSG00000064179, ENSMUSG00000032303, ENSMUSG00000026414, ENSMUSG00000047904, ENSMUSG00000018340, ENSMUSG00000026418, ENSMUSG00000035458	829	18	12544	5.884465889290979	0.8998126974527202	0.43739553965304534	1.3574845850044093
GOTERM_MF_DIRECT	GO:0005102~receptor binding	36	3.6923076923076925	0.002210900106588567	ENSMUSG00000050106, ENSMUSG00000044933, ENSMUSG00000061762, ENSMUSG00000027840, ENSMUSG00000032899, ENSMUSG00000022847, ENSMUSG00000079491, ENSMUSG00000022101, ENSMUSG00000035678, ENSMUSG00000022994, ENSMUSG00000022661, ENSMUSG00000091705, ENSMUSG00000040511, ENSMUSG00000041014, ENSMUSG00000006930, ENSMUSG00000056116, ENSMUSG00000054855, ENSMUSG00000034813, ENSMUSG00000028871, ENSMUSG00000002897,…	809	316	12075	1.7004115097557542	0.8802801078233722	0.5071416648528724	3.4185636920978757
GOTERM_CC_DIRECT	GO:0005861~troponin complex	4	0.41025641025641024	0.002571705267511318	ENSMUSG00000064179, ENSMUSG00000026414, ENSMUSG00000026418, ENSMUSG00000035458	887	5	13458	12.137993235625704	0.7018797521243998	0.1587732628059575	3.6091222434952552
GOTERM_CC_DIRECT	GO:0030057~desmosome	6	0.6153846153846154	0.0038859630225260835	ENSMUSG00000054889, ENSMUSG00000044393, ENSMUSG00000024331, ENSMUSG00000034774, ENSMUSG00000031990, ENSMUSG00000034282	887	17	13458	5.354997015717222	0.8395800969369118	0.20446868230647253	5.406416981222318
GOTERM_BP_DIRECT	GO:0055010~ventricular cardiac muscle tissue morphogenesis	7	0.717948717948718	0.003908880852304608	ENSMUSG00000027966, ENSMUSG00000002100, ENSMUSG00000026414, ENSMUSG00000025880, ENSMUSG00000026418, ENSMUSG00000022587, ENSMUSG00000035458	829	24	12544	4.413349416968235	0.9999931186823074	0.9072029176479366	6.817960918347376
GOTERM_BP_DIRECT	GO:0048843~negative regulation of axon extension involved in axon guidance	7	0.717948717948718	0.004860985488384375	ENSMUSG00000034684, ENSMUSG00000026121, ENSMUSG00000000627, ENSMUSG00000028064, ENSMUSG00000038777, ENSMUSG00000025207, ENSMUSG00000025020	829	25	12544	4.236815440289505	0.9999996222619475	0.9149779074606468	8.410838245653341
GOTERM_CC_DIRECT	GO:0005887~integral component of plasma membrane	65	6.666666666666667	0.005306939961141767	ENSMUSG00000026880, ENSMUSG00000020226, ENSMUSG00000038963, ENSMUSG00000021763, ENSMUSG00000005553, ENSMUSG00000001943, ENSMUSG00000036437, ENSMUSG00000032548, ENSMUSG00000026322, ENSMUSG00000033446, ENSMUSG00000027612, ENSMUSG00000006567, ENSMUSG00000030495, ENSMUSG00000047904, ENSMUSG00000000792, ENSMUSG00000030352, ENSMUSG00000027584, ENSMUSG00000027314, ENSMUSG00000025938, ENSMUSG00000023828,…	887	705	13458	1.39888219914126	0.9179891513535279	0.24261092905773662	7.314560210657639
GOTERM_CC_DIRECT	GO:0030864~cortical actin cytoskeleton	9	0.9230769230769231	0.005444941135455013	ENSMUSG00000040852, ENSMUSG00000066406, ENSMUSG00000019820, ENSMUSG00000009073, ENSMUSG00000032050, ENSMUSG00000020782, ENSMUSG00000030707, ENSMUSG00000031523, ENSMUSG00000041361	887	42	13458	3.251248188114028	0.9231665251273202	0.22633126371780066	7.497953847211269
GOTERM_BP_DIRECT	GO:0030317~sperm motility	9	0.9230769230769231	0.005525324691984306	ENSMUSG00000029206, ENSMUSG00000027676, ENSMUSG00000026463, ENSMUSG00000022783, ENSMUSG00000039963, ENSMUSG00000022621, ENSMUSG00000050957, ENSMUSG00000019027, ENSMUSG00000027227	829	42	12544	3.242460796139928	0.9999999502303205	0.9094873534868928	9.507010530737759
GOTERM_BP_DIRECT	GO:0070997~neuron death	5	0.5128205128205128	0.006081022111226386	ENSMUSG00000025478, ENSMUSG00000036144, ENSMUSG00000036273, ENSMUSG00000023912, ENSMUSG00000045095	829	12	12544	6.304784881383193	0.9999999908749825	0.9011380406781189	10.414392192149824
KEGG_PATHWAY	mmu04060:Cytokine-cytokine receptor interaction	16	1.641025641025641	0.006289265444222043	ENSMUSG00000063727, ENSMUSG00000024379, ENSMUSG00000022015, ENSMUSG00000023206, ENSMUSG00000002897, ENSMUSG00000022847, ENSMUSG00000023915, ENSMUSG00000062157, ENSMUSG00000035678, ENSMUSG00000040663, ENSMUSG00000022965, ENSMUSG00000021508, ENSMUSG00000031304, ENSMUSG00000068227, ENSMUSG00000026072, ENSMUSG00000039217	332	116	5205	2.162442874948068	0.7827721634462881	0.7827721634462881	7.830609711488101
GOTERM_MF_DIRECT	GO:0045499~chemorepellent activity	7	0.717948717948718	0.00637888421675697	ENSMUSG00000034684, ENSMUSG00000026121, ENSMUSG00000000627, ENSMUSG00000028064, ENSMUSG00000038777, ENSMUSG00000025207, ENSMUSG00000041014	809	26	12075	4.018493867072359	0.9978384814424888	0.7843796522548194	9.567618614197304
GOTERM_MF_DIRECT	GO:0005230~extracellular ligand-gated ion channel activity	7	0.717948717948718	0.00637888421675697	ENSMUSG00000027950, ENSMUSG00000035594, ENSMUSG00000032303, ENSMUSG00000055078, ENSMUSG00000035200, ENSMUSG00000031343, ENSMUSG00000018589	809	26	12075	4.018493867072359	0.9978384814424888	0.7843796522548194	9.567618614197304
GOTERM_CC_DIRECT	GO:0005923~bicellular tight junction	14	1.435897435897436	0.006432041977982971	ENSMUSG00000013076, ENSMUSG00000071317, ENSMUSG00000022865, ENSMUSG00000024077, ENSMUSG00000017417, ENSMUSG00000027378, ENSMUSG00000006567, ENSMUSG00000045095, ENSMUSG00000028434, ENSMUSG00000019906, ENSMUSG00000057440, ENSMUSG00000030403, ENSMUSG00000021112, ENSMUSG00000031990	887	91	13458	2.3342294683895584	0.9518206052678074	0.2409679368898443	8.799933287318762
GOTERM_MF_DIRECT	GO:0003779~actin binding	33	3.3846153846153846	0.006471990316177259	ENSMUSG00000016382, ENSMUSG00000041729, ENSMUSG00000036273, ENSMUSG00000038670, ENSMUSG00000009073, ENSMUSG00000002100, ENSMUSG00000055994, ENSMUSG00000009687, ENSMUSG00000026418, ENSMUSG00000049775, ENSMUSG00000035458, ENSMUSG00000038775, ENSMUSG00000035852, ENSMUSG00000019820, ENSMUSG00000026414, ENSMUSG00000019978, ENSMUSG00000032735, ENSMUSG00000047945, ENSMUSG00000031827, ENSMUSG00000015766,…	809	302	12075	1.630968655604581	0.9980242564042655	0.712163333364782	9.700696897209603
GOTERM_BP_DIRECT	GO:0002474~antigen processing and presentation of peptide antigen via MHC class I	6	0.6153846153846154	0.0066126454092295065	ENSMUSG00000073411, ENSMUSG00000056116, ENSMUSG00000091705, ENSMUSG00000027248, ENSMUSG00000079491, ENSMUSG00000060802	829	19	12544	4.778363278521999	0.9999999982009887	0.8932575671396292	11.27441503787625
GOTERM_BP_DIRECT	GO:0095500~acetylcholine receptor signaling pathway	4	0.41025641025641024	0.008202510928823764	ENSMUSG00000027950, ENSMUSG00000022587, ENSMUSG00000022577, ENSMUSG00000026344	829	7	12544	8.646562123039807	0.9999999999860743	0.9178926846738311	13.800093177002825
GOTERM_CC_DIRECT	GO:0032420~stereocilium	7	0.717948717948718	0.008631660877731099	ENSMUSG00000016382, ENSMUSG00000037493, ENSMUSG00000021733, ENSMUSG00000002504, ENSMUSG00000032050, ENSMUSG00000017774, ENSMUSG00000015766	887	28	13458	3.793122886133033	0.9829991312205255	0.2879028303324368	11.640160824031797
GOTERM_MF_DIRECT	GO:0030215~semaphorin receptor binding	6	0.6153846153846154	0.010965150707353245	ENSMUSG00000034684, ENSMUSG00000026121, ENSMUSG00000000627, ENSMUSG00000028064, ENSMUSG00000038777, ENSMUSG00000025207	809	21	12075	4.264524103831891	0.999974418904271	0.828346291544054	15.909232364278303
GOTERM_MF_DIRECT	GO:0008092~cytoskeletal protein binding	11	1.1282051282051282	0.011819196701011898	ENSMUSG00000021782, ENSMUSG00000019761, ENSMUSG00000009073, ENSMUSG00000028773, ENSMUSG00000019978, ENSMUSG00000032050, ENSMUSG00000038764, ENSMUSG00000028434, ENSMUSG00000026383, ENSMUSG00000030707, ENSMUSG00000031636	809	66	12075	2.487639060568603	0.9999888282818672	0.8038498849917867	17.04316206060379
GOTERM_MF_DIRECT	GO:0005544~calcium-dependent phospholipid binding	8	0.8205128205128205	0.011920674695089858	ENSMUSG00000045912, ENSMUSG00000052301, ENSMUSG00000027712, ENSMUSG00000018340, ENSMUSG00000020848, ENSMUSG00000029608, ENSMUSG00000030616, ENSMUSG00000004961	809	38	12075	3.1422809186129723	0.9999898760997071	0.7624973376058589	17.17694010308559
GOTERM_CC_DIRECT	GO:0005892~acetylcholine-gated channel complex	4	0.41025641025641024	0.012397811479017907	ENSMUSG00000027950, ENSMUSG00000035594, ENSMUSG00000032303, ENSMUSG00000035200	887	8	13458	7.586245772266065	0.997158415874567	0.3630284432446833	16.31296714469167
GOTERM_BP_DIRECT	GO:0060084~synaptic transmission involved in micturition	3	0.3076923076923077	0.012483038576287795	ENSMUSG00000027950, ENSMUSG00000032303, ENSMUSG00000035200	829	3	12544	15.131483715319662	1.0	0.9687539201361757	20.266923108615952
GOTERM_BP_DIRECT	GO:0055091~phospholipid homeostasis	4	0.41025641025641024	0.012485456042707526	ENSMUSG00000053846, ENSMUSG00000015243, ENSMUSG00000028773, ENSMUSG00000004040	829	8	12544	7.565741857659831	1.0	0.9583168672567485	20.27044228398015
GOTERM_MF_DIRECT	GO:0004889~acetylcholine-activated cation-selective channel activity	4	0.41025641025641024	0.012961067496124423	ENSMUSG00000027950, ENSMUSG00000035594, ENSMUSG00000032303, ENSMUSG00000035200	809	8	12075	7.4629171817058095	0.9999963138110464	0.7509500841889546	18.536883009558082
GOTERM_CC_DIRECT	GO:0031012~extracellular matrix	26	2.666666666666667	0.014598616972629246	ENSMUSG00000031994, ENSMUSG00000054889, ENSMUSG00000005397, ENSMUSG00000040152, ENSMUSG00000002020, ENSMUSG00000053441, ENSMUSG00000029436, ENSMUSG00000046834, ENSMUSG00000004415, ENSMUSG00000030782, ENSMUSG00000027966, ENSMUSG00000027612, ENSMUSG00000040488, ENSMUSG00000020241, ENSMUSG00000028339, ENSMUSG00000031328, ENSMUSG00000053399, ENSMUSG00000030890, ENSMUSG00000032289, ENSMUSG00000024299,…	887	239	13458	1.6505639337147924	0.9990041619526089	0.3896416248285406	18.93612261631057
GOTERM_CC_DIRECT	GO:0031941~filamentous actin	7	0.717948717948718	0.01660648673889386	ENSMUSG00000031328, ENSMUSG00000089768, ENSMUSG00000089996, ENSMUSG00000017774, ENSMUSG00000049775, ENSMUSG00000024501, ENSMUSG00000072955	887	32	13458	3.3189825253664034	0.9996181881169349	0.40827039784457586	21.26241461616807
GOTERM_MF_DIRECT	GO:0008013~beta-catenin binding	12	1.2307692307692308	0.017092788406533475	ENSMUSG00000055799, ENSMUSG00000046532, ENSMUSG00000021782, ENSMUSG00000032702, ENSMUSG00000027748, ENSMUSG00000002504, ENSMUSG00000002458, ENSMUSG00000022865, ENSMUSG00000009073, ENSMUSG00000000142, ENSMUSG00000078794, ENSMUSG00000025880	809	80	12075	2.238875154511743	0.999999934005443	0.8085960871342157	23.733938601842063
GOTERM_CC_DIRECT	GO:0032421~stereocilium bundle	4	0.41025641025641024	0.017697282730858525	ENSMUSG00000062252, ENSMUSG00000002504, ENSMUSG00000031551, ENSMUSG00000017774	887	9	13458	6.743329575347613	0.9997733726398584	0.40815631061595137	22.50002085953652
GOTERM_BP_DIRECT	GO:0035095~behavioral response to nicotine	4	0.41025641025641024	0.017820232709142514	ENSMUSG00000027950, ENSMUSG00000035594, ENSMUSG00000032303, ENSMUSG00000035200	829	9	12544	6.725103873475405	1.0	0.9849722142157274	27.689146188213154
GOTERM_BP_DIRECT	GO:0050919~negative chemotaxis	6	0.6153846153846154	0.018392902776119303	ENSMUSG00000034684, ENSMUSG00000026121, ENSMUSG00000000627, ENSMUSG00000028064, ENSMUSG00000025207, ENSMUSG00000025020	829	24	12544	3.7828709288299156	1.0	0.9821266352634177	28.44555702182171
GOTERM_BP_DIRECT	GO:0030001~metal ion transport	6	0.6153846153846154	0.018392902776119303	ENSMUSG00000024270, ENSMUSG00000018585, ENSMUSG00000039878, ENSMUSG00000034108, ENSMUSG00000006567, ENSMUSG00000032412	829	24	12544	3.7828709288299156	1.0	0.9821266352634177	28.44555702182171
GOTERM_MF_DIRECT	GO:0042166~acetylcholine binding	4	0.41025641025641024	0.018486423877928745	ENSMUSG00000027950, ENSMUSG00000035594, ENSMUSG00000032303, ENSMUSG00000035200	809	9	12075	6.633704161516275	0.9999999830736893	0.8034352382094939	25.415715403986596
GOTERM_MF_DIRECT	GO:0005216~ion channel activity	17	1.7435897435897436	0.019382936552771977	ENSMUSG00000027748, ENSMUSG00000032303, ENSMUSG00000055078, ENSMUSG00000009687, ENSMUSG00000032511, ENSMUSG00000054477, ENSMUSG00000049265, ENSMUSG00000064267, ENSMUSG00000027950, ENSMUSG00000056073, ENSMUSG00000035594, ENSMUSG00000028631, ENSMUSG00000035200, ENSMUSG00000031343, ENSMUSG00000021730, ENSMUSG00000036578, ENSMUSG00000074575	809	136	12075	1.8657292954264526	0.9999999929535767	0.7907506774359403	26.479163879756275
GOTERM_CC_DIRECT	GO:0005912~adherens junction	9	0.9230769230769231	0.021678987906759345	ENSMUSG00000022865, ENSMUSG00000027378, ENSMUSG00000019986, ENSMUSG00000009073, ENSMUSG00000045095, ENSMUSG00000054855, ENSMUSG00000057440, ENSMUSG00000032012, ENSMUSG00000026383	887	53	13458	2.5764608283167765	0.9999664069683055	0.4544454424424488	26.865746314619287
GOTERM_BP_DIRECT	GO:0006814~sodium ion transport	12	1.2307692307692308	0.021815824660990555	ENSMUSG00000021733, ENSMUSG00000020226, ENSMUSG00000061306, ENSMUSG00000020805, ENSMUSG00000063873, ENSMUSG00000000792, ENSMUSG00000032511, ENSMUSG00000005553, ENSMUSG00000026062, ENSMUSG00000074796, ENSMUSG00000021730, ENSMUSG00000032412	829	84	12544	2.1616405307599518	1.0	0.9884714500941945	32.81318134301622
GOTERM_MF_DIRECT	GO:0004222~metalloendopeptidase activity	12	1.2307692307692308	0.021995339619414904	ENSMUSG00000031994, ENSMUSG00000046169, ENSMUSG00000027612, ENSMUSG00000053399, ENSMUSG00000032289, ENSMUSG00000053441, ENSMUSG00000022449, ENSMUSG00000011256, ENSMUSG00000029436, ENSMUSG00000022098, ENSMUSG00000021710, ENSMUSG00000024299	809	83	12075	2.157951956155897	0.9999999994543095	0.8061537450955136	29.497614637812898
GOTERM_BP_DIRECT	GO:0071526~semaphorin-plexin signaling pathway	7	0.717948717948718	0.022299635937955847	ENSMUSG00000031328, ENSMUSG00000026121, ENSMUSG00000029765, ENSMUSG00000000627, ENSMUSG00000028064, ENSMUSG00000038777, ENSMUSG00000025207	829	34	12544	3.115305470801107	1.0	0.9861273858858869	33.409813863876934
GOTERM_MF_DIRECT	GO:0030276~clathrin binding	8	0.8205128205128205	0.022820704552857465	ENSMUSG00000039361, ENSMUSG00000036273, ENSMUSG00000052301, ENSMUSG00000020848, ENSMUSG00000029608, ENSMUSG00000039959, ENSMUSG00000030616, ENSMUSG00000004961	809	43	12075	2.776899416448673	0.9999999997571646	0.7942989197154229	30.426879552975915
GOTERM_MF_DIRECT	GO:0005200~structural constituent of cytoskeleton	10	1.0256410256410255	0.023542122433679383	ENSMUSG00000038670, ENSMUSG00000058672, ENSMUSG00000002100, ENSMUSG00000043165, ENSMUSG00000019978, ENSMUSG00000026414, ENSMUSG00000048285, ENSMUSG00000028434, ENSMUSG00000008475, ENSMUSG00000026383	809	63	12075	2.369180057684384	0.9999999998804032	0.7819708178869672	31.229706466929052
GOTERM_BP_DIRECT	GO:0006813~potassium ion transport	14	1.435897435897436	0.023688373847740148	ENSMUSG00000018470, ENSMUSG00000035165, ENSMUSG00000054477, ENSMUSG00000005553, ENSMUSG00000028420, ENSMUSG00000049265, ENSMUSG00000032412, ENSMUSG00000028631, ENSMUSG00000052726, ENSMUSG00000063873, ENSMUSG00000017765, ENSMUSG00000026824, ENSMUSG00000021730, ENSMUSG00000074575	829	107	12544	1.9798202992007035	1.0	0.9861568772114779	35.09471995586521
GOTERM_BP_DIRECT	GO:0071896~protein localization to adherens junction	3	0.3076923076923077	0.023876149484209658	ENSMUSG00000021782, ENSMUSG00000054889, ENSMUSG00000057440	829	4	12544	11.348612786489747	1.0	0.9830013808449175	35.319426263818656
GOTERM_BP_DIRECT	GO:0030091~protein repair	3	0.3076923076923077	0.023876149484209658	ENSMUSG00000075705, ENSMUSG00000023094, ENSMUSG00000051236	829	4	12544	11.348612786489747	1.0	0.9830013808449175	35.319426263818656
GOTERM_CC_DIRECT	GO:0001527~microfibril	4	0.41025641025641024	0.02406353833919678	ENSMUSG00000042436, ENSMUSG00000032289, ENSMUSG00000024299, ENSMUSG00000060572	887	10	13458	6.068996617812852	0.9999893309535007	0.4705990016098024	29.369617825278706
GOTERM_BP_DIRECT	GO:0042989~sequestering of actin monomers	4	0.41025641025641024	0.02422780137974379	ENSMUSG00000089768, ENSMUSG00000089996, ENSMUSG00000049775, ENSMUSG00000072955	829	10	12544	6.052593486127864	1.0	0.9801137236439957	35.7382639501957
GOTERM_MF_DIRECT	GO:0033743~peptide-methionine (R)-S-oxide reductase activity	3	0.3076923076923077	0.024505827590746876	ENSMUSG00000075705, ENSMUSG00000023094, ENSMUSG00000051236	809	4	12075	11.194375772558715	0.9999999999536054	0.7739761784234098	32.28863329971995
GOTERM_MF_DIRECT	GO:0015464~acetylcholine receptor activity	4	0.41025641025641024	0.025116498277080453	ENSMUSG00000027950, ENSMUSG00000035594, ENSMUSG00000032303, ENSMUSG00000035200	809	10	12075	5.9703337453646474	0.9999999999745517	0.7618758285467895	32.95171955929227
GOTERM_MF_DIRECT	GO:0016671~oxidoreductase activity, acting on a sulfur group of donors, disulfide as acceptor	4	0.41025641025641024	0.025116498277080453	ENSMUSG00000075705, ENSMUSG00000023094, ENSMUSG00000028367, ENSMUSG00000051236	809	10	12075	5.9703337453646474	0.9999999999745517	0.7618758285467895	32.95171955929227
KEGG_PATHWAY	mmu04630:Jak-STAT signaling pathway	12	1.2307692307692308	0.026436891724665616	ENSMUSG00000062157, ENSMUSG00000024014, ENSMUSG00000022965, ENSMUSG00000025423, ENSMUSG00000004040, ENSMUSG00000024379, ENSMUSG00000031304, ENSMUSG00000002147, ENSMUSG00000068227, ENSMUSG00000023206, ENSMUSG00000004043, ENSMUSG00000022847	332	90	5205	2.0903614457831323	0.9984720319295102	0.9609107678447142	29.26859460831197
GOTERM_BP_DIRECT	GO:0007268~chemical synaptic transmission	16	1.641025641025641	0.027408203637792977	ENSMUSG00000044933, ENSMUSG00000052301, ENSMUSG00000055078, ENSMUSG00000031144, ENSMUSG00000061762, ENSMUSG00000062151, ENSMUSG00000078816, ENSMUSG00000047910, ENSMUSG00000025889, ENSMUSG00000026322, ENSMUSG00000056073, ENSMUSG00000047904, ENSMUSG00000017765, ENSMUSG00000027584, ENSMUSG00000031343, ENSMUSG00000024211	829	132	12544	1.834119238220565	1.0	0.9852609714094631	39.41168943276582
GOTERM_BP_DIRECT	GO:0048255~mRNA stabilization	5	0.5128205128205128	0.027415660081257433	ENSMUSG00000022144, ENSMUSG00000018554, ENSMUSG00000000142, ENSMUSG00000016528, ENSMUSG00000023087	829	18	12544	4.203189920922128	1.0	0.982002862744618	39.42006389967059
KEGG_PATHWAY	mmu05200:Pathways in cancer	33	3.3846153846153846	0.028170326388003788	ENSMUSG00000000440, ENSMUSG00000030589, ENSMUSG00000041075, ENSMUSG00000032562, ENSMUSG00000027840, ENSMUSG00000022101, ENSMUSG00000028800, ENSMUSG00000022994, ENSMUSG00000048240, ENSMUSG00000033446, ENSMUSG00000031565, ENSMUSG00000062312, ENSMUSG00000071658, ENSMUSG00000026479, ENSMUSG00000022061, ENSMUSG00000004446, ENSMUSG00000038607, ENSMUSG00000031987, ENSMUSG00000000142, ENSMUSG00000001507,…	332	357	5205	1.449200161992508	0.9990073008536255	0.9002439564510503	30.879104523610977
GOTERM_BP_DIRECT	GO:0048485~sympathetic nervous system development	4	0.41025641025641024	0.03171007175969713	ENSMUSG00000022144, ENSMUSG00000029765, ENSMUSG00000062312, ENSMUSG00000007946	829	11	12544	5.502357714661695	1.0	0.9882676956254987	44.06576203410667
GOTERM_BP_DIRECT	GO:0008037~cell recognition	4	0.41025641025641024	0.03171007175969713	ENSMUSG00000062300, ENSMUSG00000022661, ENSMUSG00000040511, ENSMUSG00000032012	829	11	12544	5.502357714661695	1.0	0.9882676956254987	44.06576203410667
GOTERM_MF_DIRECT	GO:0050839~cell adhesion molecule binding	9	0.9230769230769231	0.03179807003141959	ENSMUSG00000054889, ENSMUSG00000062300, ENSMUSG00000022865, ENSMUSG00000044393, ENSMUSG00000022661, ENSMUSG00000031565, ENSMUSG00000001281, ENSMUSG00000040511, ENSMUSG00000032012	809	56	12075	2.398794808405439	0.9999999999999653	0.8212291588675392	39.820403934259
GOTERM_CC_DIRECT	GO:0005811~lipid particle	9	0.9230769230769231	0.0321550988257946	ENSMUSG00000024851, ENSMUSG00000038936, ENSMUSG00000003123, ENSMUSG00000018042, ENSMUSG00000020085, ENSMUSG00000075296, ENSMUSG00000024068, ENSMUSG00000029311, ENSMUSG00000031278	887	57	13458	2.3956565596629678	0.9999997868377839	0.5544674016656501	37.28433986139087
KEGG_PATHWAY	mmu04726:Serotonergic synapse	12	1.2307692307692308	0.032739625297149605	ENSMUSG00000026322, ENSMUSG00000038607, ENSMUSG00000048240, ENSMUSG00000047250, ENSMUSG00000054477, ENSMUSG00000071658, ENSMUSG00000040147, ENSMUSG00000026824, ENSMUSG00000032562, ENSMUSG00000078816, ENSMUSG00000032807, ENSMUSG00000052914	332	93	5205	2.022930431403031	0.9996826766886606	0.8665325096217978	34.963661330888996
GOTERM_BP_DIRECT	GO:0007271~synaptic transmission, cholinergic	5	0.5128205128205128	0.03296313066074619	ENSMUSG00000027950, ENSMUSG00000035594, ENSMUSG00000032303, ENSMUSG00000035200, ENSMUSG00000026344	829	19	12544	3.981969398768332	1.0	0.9880018805319116	45.35656662087949
GOTERM_CC_DIRECT	GO:0045202~synapse	42	4.3076923076923075	0.03745279069421249	ENSMUSG00000035168, ENSMUSG00000053825, ENSMUSG00000036273, ENSMUSG00000052301, ENSMUSG00000039361, ENSMUSG00000026121, ENSMUSG00000032303, ENSMUSG00000009073, ENSMUSG00000020848, ENSMUSG00000042751, ENSMUSG00000000632, ENSMUSG00000019820, ENSMUSG00000035594, ENSMUSG00000019906, ENSMUSG00000035200, ENSMUSG00000015766, ENSMUSG00000026458, ENSMUSG00000004961, ENSMUSG00000021733, ENSMUSG00000006930,…	887	468	13458	1.361633856560576	0.9999999838430855	0.5922275116696539	42.01067275169551
GOTERM_BP_DIRECT	GO:0002934~desmosome organization	3	0.3076923076923077	0.03806635694664013	ENSMUSG00000054889, ENSMUSG00000044393, ENSMUSG00000032012	829	5	12544	9.078890229191797	1.0	0.9926114497398956	50.32858504800064
GOTERM_MF_DIRECT	GO:0030550~acetylcholine receptor inhibitor activity	3	0.3076923076923077	0.039046287250421675	ENSMUSG00000022587, ENSMUSG00000022577, ENSMUSG00000026344	809	5	12075	8.955500618046973	1.0	0.866053957783049	46.523562101444035
KEGG_PATHWAY	mmu04080:Neuroactive ligand-receptor interaction	19	1.948717948717949	0.04345610631317494	ENSMUSG00000044933, ENSMUSG00000032303, ENSMUSG00000055078, ENSMUSG00000036437, ENSMUSG00000026322, ENSMUSG00000027950, ENSMUSG00000031861, ENSMUSG00000056073, ENSMUSG00000035594, ENSMUSG00000033446, ENSMUSG00000003476, ENSMUSG00000047904, ENSMUSG00000049112, ENSMUSG00000037759, ENSMUSG00000035200, ENSMUSG00000027584, ENSMUSG00000031343, ENSMUSG00000018589, ENSMUSG00000024211	332	184	5205	1.6188940544787846	0.9999785914782864	0.8835559409184617	43.6853831385845
GOTERM_BP_DIRECT	GO:0051497~negative regulation of stress fiber assembly	5	0.5128205128205128	0.045881271627133104	ENSMUSG00000042099, ENSMUSG00000089996, ENSMUSG00000031355, ENSMUSG00000031523, ENSMUSG00000072955	829	21	12544	3.602734217933253	1.0	0.9966600968641485	57.1222691758177
GOTERM_BP_DIRECT	GO:0006094~gluconeogenesis	5	0.5128205128205128	0.045881271627133104	ENSMUSG00000020475, ENSMUSG00000040618, ENSMUSG00000026827, ENSMUSG00000024990, ENSMUSG00000038871	829	21	12544	3.602734217933253	1.0	0.9966600968641485	57.1222691758177
GOTERM_CC_DIRECT	GO:0045121~membrane raft	23	2.358974358974359	0.04597267867566581	ENSMUSG00000026880, ENSMUSG00000027748, ENSMUSG00000036273, ENSMUSG00000035165, ENSMUSG00000009073, ENSMUSG00000062563, ENSMUSG00000034813, ENSMUSG00000002147, ENSMUSG00000032562, ENSMUSG00000031523, ENSMUSG00000029428, ENSMUSG00000073411, ENSMUSG00000022994, ENSMUSG00000022865, ENSMUSG00000002458, ENSMUSG00000015243, ENSMUSG00000062312, ENSMUSG00000031785, ENSMUSG00000017774, ENSMUSG00000032000,…	887	228	13458	1.5305583575624517	0.9999999997524963	0.6512200507152022	48.92261016877877
GOTERM_MF_DIRECT	GO:0005543~phospholipid binding	10	1.0256410256410255	0.04635421347021179	ENSMUSG00000034171, ENSMUSG00000025889, ENSMUSG00000023913, ENSMUSG00000018126, ENSMUSG00000039361, ENSMUSG00000024851, ENSMUSG00000033389, ENSMUSG00000031557, ENSMUSG00000017774, ENSMUSG00000039959	809	71	12075	2.1022301920298054	1.0	0.897290368539812	52.569243981080994
KEGG_PATHWAY	mmu04612:Antigen processing and presentation	8	0.8205128205128205	0.048850986253663936	ENSMUSG00000073411, ENSMUSG00000056116, ENSMUSG00000091705, ENSMUSG00000021477, ENSMUSG00000022216, ENSMUSG00000027248, ENSMUSG00000079491, ENSMUSG00000060802	332	53	5205	2.3664469197544897	0.9999945530676111	0.8673546599519415	47.65511832177848
GOTERM_BP_DIRECT	GO:0045667~regulation of osteoblast differentiation	4	0.41025641025641024	0.04982982894895375	ENSMUSG00000039153, ENSMUSG00000055409, ENSMUSG00000025423, ENSMUSG00000021136	829	13	12544	4.65584114317528	1.0	0.9974370540002664	60.21134431515518
GOTERM_BP_DIRECT	GO:0007015~actin filament organization	10	1.0256410256410255	0.05011378093470116	ENSMUSG00000003476, ENSMUSG00000089768, ENSMUSG00000089996, ENSMUSG00000054855, ENSMUSG00000049775, ENSMUSG00000030707, ENSMUSG00000031636, ENSMUSG00000031355, ENSMUSG00000038292, ENSMUSG00000072955	829	73	12544	2.0728059883999537	1.0	0.9969088435860165	60.42518659045521
GOTERM_BP_DIRECT	GO:0019233~sensory perception of pain	9	0.9230769230769231	0.050123131214998944	ENSMUSG00000071072, ENSMUSG00000027950, ENSMUSG00000033585, ENSMUSG00000003476, ENSMUSG00000047250, ENSMUSG00000061762, ENSMUSG00000036437, ENSMUSG00000029223, ENSMUSG00000027584	829	62	12544	2.1965057006109188	1.0	0.9962042628150471	60.43220972630296
GOTERM_CC_DIRECT	GO:0030670~phagocytic vesicle membrane	7	0.717948717948718	0.0501281515795012	ENSMUSG00000055069, ENSMUSG00000073411, ENSMUSG00000031488, ENSMUSG00000038195, ENSMUSG00000030707, ENSMUSG00000060802, ENSMUSG00000030055	887	41	13458	2.590425385651827	0.9999999999681904	0.6666936897514226	52.00831064747939
GOTERM_BP_DIRECT	GO:0042594~response to starvation	6	0.6153846153846154	0.05039819213618716	ENSMUSG00000044933, ENSMUSG00000000440, ENSMUSG00000025408, ENSMUSG00000062908, ENSMUSG00000047904, ENSMUSG00000022816	829	31	12544	2.9286742674812247	1.0	0.9955372224558995	60.63828619899482
KEGG_PATHWAY	mmu01130:Biosynthesis of antibiotics	19	1.948717948717949	0.051814240896814925	ENSMUSG00000031400, ENSMUSG00000025260, ENSMUSG00000034424, ENSMUSG00000063229, ENSMUSG00000020475, ENSMUSG00000025742, ENSMUSG00000036880, ENSMUSG00000032279, ENSMUSG00000020363, ENSMUSG00000023913, ENSMUSG00000062908, ENSMUSG00000025533, ENSMUSG00000026192, ENSMUSG00000040618, ENSMUSG00000030268, ENSMUSG00000025950, ENSMUSG00000031432, ENSMUSG00000024782, ENSMUSG00000038871	332	188	5205	1.5844495001281722	0.9999974401786712	0.8410821036122301	49.72410149258116
KEGG_PATHWAY	mmu04727:GABAergic synapse	10	1.0256410256410255	0.05399661862139202	ENSMUSG00000022994, ENSMUSG00000038607, ENSMUSG00000006930, ENSMUSG00000048240, ENSMUSG00000055078, ENSMUSG00000071658, ENSMUSG00000032562, ENSMUSG00000078816, ENSMUSG00000031343, ENSMUSG00000026028	332	77	5205	2.036066343295259	0.9999985343486413	0.8134677905724838	51.19932674164123
GOTERM_BP_DIRECT	GO:0002830~positive regulation of type 2 immune response	3	0.3076923076923077	0.05463565074964393	ENSMUSG00000040663, ENSMUSG00000055994, ENSMUSG00000031551	829	6	12544	7.565741857659831	1.0	0.9966001913199968	63.68766936782067
GOTERM_BP_DIRECT	GO:0086073~bundle of His cell-Purkinje myocyte adhesion involved in cell communication	3	0.3076923076923077	0.05463565074964393	ENSMUSG00000054889, ENSMUSG00000044393, ENSMUSG00000024331	829	6	12544	7.565741857659831	1.0	0.9966001913199968	63.68766936782067
GOTERM_CC_DIRECT	GO:0001750~photoreceptor outer segment	7	0.717948717948718	0.0553684034862294	ENSMUSG00000037493, ENSMUSG00000019986, ENSMUSG00000047250, ENSMUSG00000014361, ENSMUSG00000071648, ENSMUSG00000042064, ENSMUSG00000021363	887	42	13458	2.528748590755355	0.9999999999976376	0.6877561372158232	55.65247026740187
GOTERM_MF_DIRECT	GO:0003785~actin monomer binding	5	0.5128205128205128	0.055505608836580324	ENSMUSG00000089768, ENSMUSG00000089996, ENSMUSG00000049775, ENSMUSG00000030707, ENSMUSG00000072955	809	22	12075	3.39223508259355	1.0	0.9263049189667245	59.23865422345269
GOTERM_MF_DIRECT	GO:0050291~sphingosine N-acyltransferase activity	3	0.3076923076923077	0.0560081490563941	ENSMUSG00000023021, ENSMUSG00000008206, ENSMUSG00000058966	809	6	12075	7.4629171817058095	1.0	0.9189331955320592	59.57815898663428
GOTERM_CC_DIRECT	GO:0030017~sarcomere	6	0.6153846153846154	0.056115161884557826	ENSMUSG00000061462, ENSMUSG00000002100, ENSMUSG00000026414, ENSMUSG00000021476, ENSMUSG00000030890, ENSMUSG00000035458	887	32	13458	2.8448421645997746	0.999999999998371	0.6772764846386585	56.150308904694704
GOTERM_BP_DIRECT	GO:0071773~cellular response to BMP stimulus	5	0.5128205128205128	0.06122755195861642	ENSMUSG00000074227, ENSMUSG00000039153, ENSMUSG00000027315, ENSMUSG00000048616, ENSMUSG00000000530	829	23	12544	3.289452981591231	1.0	0.9979414174584985	67.99166817997528
KEGG_PATHWAY	mmu04725:Cholinergic synapse	12	1.2307692307692308	0.06130668154467703	ENSMUSG00000022994, ENSMUSG00000038607, ENSMUSG00000027950, ENSMUSG00000038648, ENSMUSG00000032303, ENSMUSG00000048240, ENSMUSG00000028631, ENSMUSG00000071658, ENSMUSG00000026824, ENSMUSG00000035200, ENSMUSG00000032562, ENSMUSG00000078816	332	103	5205	1.8265294186454555	0.9999997757451533	0.8175291321722218	55.85477157168024
GOTERM_MF_DIRECT	GO:0051287~NAD binding	7	0.717948717948718	0.06489736325471684	ENSMUSG00000025260, ENSMUSG00000039745, ENSMUSG00000018042, ENSMUSG00000025486, ENSMUSG00000025950, ENSMUSG00000032279, ENSMUSG00000027227	809	43	12075	2.4297869893925887	1.0	0.9390521007032893	65.16289132842242
KEGG_PATHWAY	mmu00340:Histidine metabolism	4	0.41025641025641024	0.06557508432379397	ENSMUSG00000024644, ENSMUSG00000040147, ENSMUSG00000001155, ENSMUSG00000075296	332	15	5205	4.1807228915662655	0.9999999255701357	0.8062798829772814	58.3799925523039
GOTERM_CC_DIRECT	GO:0001725~stress fiber	9	0.9230769230769231	0.06710122563273926	ENSMUSG00000059248, ENSMUSG00000006219, ENSMUSG00000035305, ENSMUSG00000030890, ENSMUSG00000089996, ENSMUSG00000032735, ENSMUSG00000029860, ENSMUSG00000031523, ENSMUSG00000072955	887	66	13458	2.068976119708927	0.9999999999999933	0.7290500825164679	62.899051911499356
GOTERM_BP_DIRECT	GO:0001755~neural crest cell migration	7	0.717948717948718	0.06746364981525402	ENSMUSG00000022144, ENSMUSG00000034684, ENSMUSG00000026121, ENSMUSG00000000627, ENSMUSG00000028064, ENSMUSG00000038777, ENSMUSG00000025207	829	44	12544	2.407281500164492	1.0	0.998672642730116	71.6159707117908
GOTERM_CC_DIRECT	GO:0045177~apical part of cell	12	1.2307692307692308	0.06791298786686653	ENSMUSG00000008540, ENSMUSG00000021278, ENSMUSG00000036862, ENSMUSG00000023912, ENSMUSG00000009073, ENSMUSG00000027883, ENSMUSG00000006567, ENSMUSG00000021477, ENSMUSG00000032050, ENSMUSG00000028434, ENSMUSG00000025813, ENSMUSG00000022197	887	101	13458	1.8026722627166887	0.9999999999999956	0.7195427228713778	63.35724825561262
GOTERM_BP_DIRECT	GO:0060079~excitatory postsynaptic potential	6	0.6153846153846154	0.07032776090237894	ENSMUSG00000025889, ENSMUSG00000000632, ENSMUSG00000036273, ENSMUSG00000056073, ENSMUSG00000032303, ENSMUSG00000023942	829	34	12544	2.6702618321152345	1.0	0.9987773361553525	73.14731884105048
GOTERM_MF_DIRECT	GO:0015293~symporter activity	10	1.0256410256410255	0.0708477329980054	ENSMUSG00000044378, ENSMUSG00000021733, ENSMUSG00000028655, ENSMUSG00000028542, ENSMUSG00000020805, ENSMUSG00000063873, ENSMUSG00000000792, ENSMUSG00000026220, ENSMUSG00000017765, ENSMUSG00000074796	809	77	12075	1.9384200471963142	1.0	0.9469353447690811	68.4882234687658
GOTERM_BP_DIRECT	GO:1901214~regulation of neuron death	4	0.41025641025641024	0.07192546517102832	ENSMUSG00000025889, ENSMUSG00000036273, ENSMUSG00000031987, ENSMUSG00000029392	829	15	12544	4.035062324085243	1.0	0.9987226991333058	73.96730464383035
GOTERM_BP_DIRECT	GO:0035412~regulation of catenin import into nucleus	3	0.3076923076923077	0.07320890667886411	ENSMUSG00000002458, ENSMUSG00000000142, ENSMUSG00000041075	829	7	12544	6.484921592279855	1.0	0.9986295763831793	74.60881192230038
GOTERM_CC_DIRECT	GO:0042995~cell projection	53	5.435897435897436	0.07423041340417955	ENSMUSG00000046985, ENSMUSG00000036273, ENSMUSG00000033585, ENSMUSG00000022783, ENSMUSG00000021363, ENSMUSG00000034573, ENSMUSG00000041119, ENSMUSG00000039179, ENSMUSG00000022994, ENSMUSG00000015766, ENSMUSG00000040852, ENSMUSG00000021733, ENSMUSG00000006930, ENSMUSG00000001507, ENSMUSG00000045095, ENSMUSG00000023966, ENSMUSG00000007987, ENSMUSG00000040189, ENSMUSG00000034037, ENSMUSG00000017774,…	887	645	13458	1.2467318633491518	0.9999999999999998	0.7388425051548602	66.74737620257231
GOTERM_MF_DIRECT	GO:0008237~metallopeptidase activity	13	1.3333333333333335	0.0747865666658156	ENSMUSG00000031994, ENSMUSG00000053399, ENSMUSG00000053441, ENSMUSG00000029436, ENSMUSG00000021710, ENSMUSG00000024299, ENSMUSG00000050022, ENSMUSG00000027612, ENSMUSG00000024644, ENSMUSG00000011256, ENSMUSG00000022449, ENSMUSG00000022098, ENSMUSG00000040812	809	113	12075	1.7171313869411595	1.0	0.9492962097967174	70.52331804080501
GOTERM_MF_DIRECT	GO:0003720~telomerase activity	3	0.3076923076923077	0.0750030731937688	ENSMUSG00000071072, ENSMUSG00000021611, ENSMUSG00000006281	809	7	12075	6.396786155747837	1.0	0.9436235644118816	70.63153251844497
KEGG_PATHWAY	mmu05321:Inflammatory bowel disease (IBD)	6	0.6153846153846154	0.07523744327957799	ENSMUSG00000055994, ENSMUSG00000022965, ENSMUSG00000004040, ENSMUSG00000031304, ENSMUSG00000002147, ENSMUSG00000039217	332	36	5205	2.6129518072289155	0.999999993983868	0.8210773942761438	63.61194299387505
GOTERM_BP_DIRECT	GO:0007155~cell adhesion	35	3.5897435897435894	0.07712206006552981	ENSMUSG00000005397, ENSMUSG00000036862, ENSMUSG00000044393, ENSMUSG00000038670, ENSMUSG00000006219, ENSMUSG00000002100, ENSMUSG00000001281, ENSMUSG00000040152, ENSMUSG00000033306, ENSMUSG00000022865, ENSMUSG00000029161, ENSMUSG00000027612, ENSMUSG00000021803, ENSMUSG00000020241, ENSMUSG00000031785, ENSMUSG00000026479, ENSMUSG00000031990, ENSMUSG00000028339, ENSMUSG00000001507, ENSMUSG00000032243,…	829	401	12544	1.3207030674219156	1.0	0.9988479591193999	76.47382352190985
GOTERM_BP_DIRECT	GO:0007165~signal transduction	62	6.3589743589743595	0.07806975190249403	ENSMUSG00000029090, ENSMUSG00000000440, ENSMUSG00000046717, ENSMUSG00000030545, ENSMUSG00000025795, ENSMUSG00000022490, ENSMUSG00000032303, ENSMUSG00000036863, ENSMUSG00000055994, ENSMUSG00000070421, ENSMUSG00000026888, ENSMUSG00000002147, ENSMUSG00000036437, ENSMUSG00000041119, ENSMUSG00000026322, ENSMUSG00000048240, ENSMUSG00000033446, ENSMUSG00000003476, ENSMUSG00000047904, ENSMUSG00000031785,…	829	772	12544	1.2152227854272268	1.0	0.9987285855042678	76.9056174883421
GOTERM_CC_DIRECT	GO:0045211~postsynaptic membrane	20	2.051282051282051	0.07957626313777233	ENSMUSG00000035168, ENSMUSG00000039361, ENSMUSG00000024077, ENSMUSG00000026121, ENSMUSG00000032303, ENSMUSG00000000627, ENSMUSG00000055078, ENSMUSG00000034813, ENSMUSG00000040490, ENSMUSG00000025813, ENSMUSG00000047910, ENSMUSG00000027950, ENSMUSG00000056073, ENSMUSG00000035594, ENSMUSG00000062312, ENSMUSG00000030098, ENSMUSG00000019906, ENSMUSG00000035200, ENSMUSG00000018589, ENSMUSG00000031343	887	204	13458	1.4874991710325618	1.0	0.7513951076314185	69.38581892311969
GOTERM_BP_DIRECT	GO:0043433~negative regulation of sequence-specific DNA binding transcription factor activity	8	0.8205128205128205	0.07992590180833609	ENSMUSG00000026484, ENSMUSG00000031328, ENSMUSG00000025408, ENSMUSG00000024014, ENSMUSG00000062563, ENSMUSG00000031987, ENSMUSG00000025880, ENSMUSG00000032501	829	57	12544	2.123717012676444	1.0	0.9987100153841534	77.72973259831393
GOTERM_MF_DIRECT	GO:0001786~phosphatidylserine binding	6	0.6153846153846154	0.08144392998855614	ENSMUSG00000040152, ENSMUSG00000040875, ENSMUSG00000030605, ENSMUSG00000030616, ENSMUSG00000037606, ENSMUSG00000004961	809	35	12075	2.5587144622991347	1.0	0.9510708008780892	73.68574628557234
KEGG_PATHWAY	mmu00480:Glutathione metabolism	7	0.717948717948718	0.08162736283118674	ENSMUSG00000008540, ENSMUSG00000031400, ENSMUSG00000027603, ENSMUSG00000068762, ENSMUSG00000025950, ENSMUSG00000025068, ENSMUSG00000071708	332	48	5205	2.286332831325301	0.999999998876476	0.8204376837680976	66.73102701320543
GOTERM_CC_DIRECT	GO:0070062~extracellular exosome	160	16.41025641025641	0.08196558802590212	ENSMUSG00000030543, ENSMUSG00000020475, ENSMUSG00000069835, ENSMUSG00000018042, ENSMUSG00000034573, ENSMUSG00000025068, ENSMUSG00000019820, ENSMUSG00000048240, ENSMUSG00000058672, ENSMUSG00000019978, ENSMUSG00000026192, ENSMUSG00000047250, ENSMUSG00000020571, ENSMUSG00000021591, ENSMUSG00000000792, ENSMUSG00000031785, ENSMUSG00000027315, ENSMUSG00000047945, ENSMUSG00000015766, ENSMUSG00000019761,…	887	2182	13458	1.112556666876783	1.0	0.7499314824808833	70.5009373327132
GOTERM_BP_DIRECT	GO:0042474~middle ear morphogenesis	4	0.41025641025641024	0.08434553764651022	ENSMUSG00000031565, ENSMUSG00000003721, ENSMUSG00000002731, ENSMUSG00000048616	829	16	12544	3.7828709288299156	1.0	0.9989481961626415	79.58161824084205
GOTERM_CC_DIRECT	GO:0044297~cell body	11	1.1282051282051282	0.08472954388600681	ENSMUSG00000028937, ENSMUSG00000022865, ENSMUSG00000055078, ENSMUSG00000009073, ENSMUSG00000028070, ENSMUSG00000071658, ENSMUSG00000042554, ENSMUSG00000032562, ENSMUSG00000034573, ENSMUSG00000025068, ENSMUSG00000024501	887	93	13458	1.7945957740844456	1.0	0.7501910713066988	71.74373572789514
GOTERM_CC_DIRECT	GO:0098793~presynapse	8	0.8205128205128205	0.08510841419761693	ENSMUSG00000052301, ENSMUSG00000028542, ENSMUSG00000007207, ENSMUSG00000020848, ENSMUSG00000062151, ENSMUSG00000019906, ENSMUSG00000029608, ENSMUSG00000039959	887	58	13458	2.0927574544182246	1.0	0.7403945549572767	71.91024635033416
GOTERM_CC_DIRECT	GO:0005902~microvillus	8	0.8205128205128205	0.08510841419761693	ENSMUSG00000036273, ENSMUSG00000021477, ENSMUSG00000062312, ENSMUSG00000032050, ENSMUSG00000017774, ENSMUSG00000049112, ENSMUSG00000063681, ENSMUSG00000035429	887	58	13458	2.0927574544182246	1.0	0.7403945549572767	71.91024635033416
GOTERM_CC_DIRECT	GO:0030672~synaptic vesicle membrane	8	0.8205128205128205	0.08510841419761693	ENSMUSG00000036273, ENSMUSG00000052301, ENSMUSG00000026121, ENSMUSG00000007207, ENSMUSG00000031144, ENSMUSG00000062151, ENSMUSG00000029608, ENSMUSG00000004961	887	58	13458	2.0927574544182246	1.0	0.7403945549572767	71.91024635033416
GOTERM_CC_DIRECT	GO:0014704~intercalated disc	7	0.717948717948718	0.08633908837286167	ENSMUSG00000054889, ENSMUSG00000022865, ENSMUSG00000044393, ENSMUSG00000024331, ENSMUSG00000027712, ENSMUSG00000018340, ENSMUSG00000032511	887	47	13458	2.2597327832281895	1.0	0.7345208904729421	72.44484362872568
KEGG_PATHWAY	mmu00410:beta-Alanine metabolism	5	0.5128205128205128	0.08872210638472215	ENSMUSG00000033427, ENSMUSG00000062908, ENSMUSG00000024644, ENSMUSG00000075296, ENSMUSG00000071708	332	27	5205	2.9032797858099064	0.9999999998280105	0.8226281178193371	69.90402027711913
GOTERM_CC_DIRECT	GO:0005929~cilium	21	2.1538461538461537	0.0919807600116442	ENSMUSG00000046985, ENSMUSG00000031347, ENSMUSG00000044933, ENSMUSG00000027676, ENSMUSG00000027378, ENSMUSG00000062563, ENSMUSG00000029392, ENSMUSG00000023966, ENSMUSG00000022783, ENSMUSG00000021363, ENSMUSG00000039963, ENSMUSG00000047021, ENSMUSG00000050248, ENSMUSG00000007987, ENSMUSG00000022994, ENSMUSG00000040189, ENSMUSG00000019986, ENSMUSG00000050382, ENSMUSG00000028070, ENSMUSG00000037784,…	887	221	13458	1.4417299657700213	1.0	0.7469700459501973	74.77663873198355
GOTERM_MF_DIRECT	GO:0050699~WW domain binding	5	0.5128205128205128	0.09215049763420534	ENSMUSG00000000440, ENSMUSG00000022455, ENSMUSG00000044550, ENSMUSG00000042712, ENSMUSG00000049536	809	26	12075	2.8703527621945426	1.0	0.9635267301330495	78.11375642353472
GOTERM_CC_DIRECT	GO:0032426~stereocilium tip	3	0.3076923076923077	0.09302890688332904	ENSMUSG00000062252, ENSMUSG00000042064, ENSMUSG00000025813	887	8	13458	5.689684329199549	1.0	0.7407064303956714	75.18910122231254
GOTERM_CC_DIRECT	GO:0001533~cornified envelope	3	0.3076923076923077	0.09302890688332904	ENSMUSG00000054889, ENSMUSG00000043165, ENSMUSG00000034282	887	8	13458	5.689684329199549	1.0	0.7407064303956714	75.18910122231254
GOTERM_BP_DIRECT	GO:0030432~peristalsis	3	0.3076923076923077	0.09345005688895415	ENSMUSG00000022144, ENSMUSG00000047904, ENSMUSG00000036437	829	8	12544	5.674306393244874	1.0	0.9994150780866812	82.94807978017089
GOTERM_BP_DIRECT	GO:0046007~negative regulation of activated T cell proliferation	3	0.3076923076923077	0.09345005688895415	ENSMUSG00000090958, ENSMUSG00000053216, ENSMUSG00000031551	829	8	12544	5.674306393244874	1.0	0.9994150780866812	82.94807978017089
GOTERM_BP_DIRECT	GO:0050832~defense response to fungus	3	0.3076923076923077	0.09345005688895415	ENSMUSG00000049709, ENSMUSG00000031827, ENSMUSG00000002897	829	8	12544	5.674306393244874	1.0	0.9994150780866812	82.94807978017089
GOTERM_BP_DIRECT	GO:0050650~chondroitin sulfate proteoglycan biosynthetic process	3	0.3076923076923077	0.09345005688895415	ENSMUSG00000020868, ENSMUSG00000026156, ENSMUSG00000071649	829	8	12544	5.674306393244874	1.0	0.9994150780866812	82.94807978017089
GOTERM_BP_DIRECT	GO:0007229~integrin-mediated signaling pathway	9	0.9230769230769231	0.09491863256606027	ENSMUSG00000037493, ENSMUSG00000001507, ENSMUSG00000001281, ENSMUSG00000030890, ENSMUSG00000053441, ENSMUSG00000029860, ENSMUSG00000022449, ENSMUSG00000032243, ENSMUSG00000011256	829	71	12544	1.9180754005334784	1.0	0.9993779464096031	83.43931936372671
GOTERM_MF_DIRECT	GO:0005523~tropomyosin binding	3	0.3076923076923077	0.09568374176203077	ENSMUSG00000064179, ENSMUSG00000026414, ENSMUSG00000001025	809	8	12075	5.597187886279357	1.0	0.9640615955220888	79.41471532547978
GOTERM_MF_DIRECT	GO:0019855~calcium channel inhibitor activity	3	0.3076923076923077	0.09568374176203077	ENSMUSG00000036504, ENSMUSG00000007207, ENSMUSG00000035458	809	8	12075	5.597187886279357	1.0	0.9640615955220888	79.41471532547978
KEGG_PATHWAY	mmu05412:Arrhythmogenic right ventricular cardiomyopathy (ARVC)	8	0.8205128205128205	0.09663306833108118	ENSMUSG00000055799, ENSMUSG00000054889, ENSMUSG00000044393, ENSMUSG00000024331, ENSMUSG00000001507, ENSMUSG00000001281, ENSMUSG00000032243, ENSMUSG00000020723	332	62	5205	2.0229304314030316	0.9999999999791487	0.8273840275241637	73.11140579168433
GOTERM_CC_DIRECT	GO:0044291~cell-cell contact zone	4	0.41025641025641024	0.09702285953868316	ENSMUSG00000018126, ENSMUSG00000062300, ENSMUSG00000032012, ENSMUSG00000031990	887	17	13458	3.569998010478148	1.0	0.746018460384841	76.70398829104468
GOTERM_BP_DIRECT	GO:0035025~positive regulation of Rho protein signal transduction	4	0.41025641025641024	0.09760517167124556	ENSMUSG00000066406, ENSMUSG00000031861, ENSMUSG00000033446, ENSMUSG00000031785	829	17	12544	3.560349109486979	1.0	0.9994017631105833	84.30356662267266
GOTERM_BP_DIRECT	GO:0015012~heparan sulfate proteoglycan biosynthetic process	4	0.41025641025641024	0.09760517167124556	ENSMUSG00000020868, ENSMUSG00000028838, ENSMUSG00000071649, ENSMUSG00000039497	829	17	12544	3.560349109486979	1.0	0.9994017631105833	84.30356662267266
GOTERM_BP_DIRECT	GO:0035024~negative regulation of Rho protein signal transduction	4	0.41025641025641024	0.09760517167124556	ENSMUSG00000032702, ENSMUSG00000050730, ENSMUSG00000001507, ENSMUSG00000031523	829	17	12544	3.560349109486979	1.0	0.9994017631105833	84.30356662267266
GOTERM_BP_DIRECT	GO:0032496~response to lipopolysaccharide	15	1.5384615384615385	0.09762342317272052	ENSMUSG00000047986, ENSMUSG00000063727, ENSMUSG00000055994, ENSMUSG00000061762, ENSMUSG00000040147, ENSMUSG00000032501, ENSMUSG00000023915, ENSMUSG00000008540, ENSMUSG00000025889, ENSMUSG00000049871, ENSMUSG00000031551, ENSMUSG00000040618, ENSMUSG00000016528, ENSMUSG00000037759, ENSMUSG00000023087	829	145	12544	1.5653259015847927	1.0	0.999290079622259	84.30928962258784
GOTERM_BP_DIRECT	GO:0042327~positive regulation of phosphorylation	5	0.5128205128205128	0.09890390042169153	ENSMUSG00000046532, ENSMUSG00000030890, ENSMUSG00000040152, ENSMUSG00000041075, ENSMUSG00000022015	829	27	12544	2.8021266139480856	1.0	0.9992410127015883	84.70591710582573
GOTERM_BP_DIRECT	GO:0030855~epithelial cell differentiation	7	0.717948717948718	0.10185966191264073	ENSMUSG00000000440, ENSMUSG00000003476, ENSMUSG00000019761, ENSMUSG00000025139, ENSMUSG00000003423, ENSMUSG00000029428, ENSMUSG00000030782	829	49	12544	2.1616405307599518	1.0	0.9992866122611225	85.58560873568477
GOTERM_MF_DIRECT	GO:0005125~cytokine activity	10	1.0256410256410255	0.10212059186491655	ENSMUSG00000035678, ENSMUSG00000025352, ENSMUSG00000040663, ENSMUSG00000089989, ENSMUSG00000021508, ENSMUSG00000024379, ENSMUSG00000022098, ENSMUSG00000022015, ENSMUSG00000022847, ENSMUSG00000039217	809	83	12075	1.7982932967965806	1.0	0.9680452244626113	81.6006458237668
GOTERM_CC_DIRECT	GO:0015629~actin cytoskeleton	18	1.8461538461538463	0.10230555580057069	ENSMUSG00000075705, ENSMUSG00000059248, ENSMUSG00000066406, ENSMUSG00000041729, ENSMUSG00000018126, ENSMUSG00000031328, ENSMUSG00000008136, ENSMUSG00000023150, ENSMUSG00000045991, ENSMUSG00000008475, ENSMUSG00000030707, ENSMUSG00000025889, ENSMUSG00000019978, ENSMUSG00000050315, ENSMUSG00000029608, ENSMUSG00000031355, ENSMUSG00000038456, ENSMUSG00000031636	887	185	13458	1.476242420549072	1.0	0.7556192375121559	78.57575536657268
GOTERM_BP_DIRECT	GO:0001657~ureteric bud development	6	0.6153846153846154	0.10266572954203429	ENSMUSG00000040998, ENSMUSG00000022144, ENSMUSG00000025352, ENSMUSG00000031565, ENSMUSG00000025880, ENSMUSG00000048616	829	38	12544	2.3891816392609995	1.0	0.9992129478257568	85.81708339815208
GOTERM_MF_DIRECT	GO:0015485~cholesterol binding	5	0.5128205128205128	0.10274064652767256	ENSMUSG00000026600, ENSMUSG00000031144, ENSMUSG00000018340, ENSMUSG00000040875, ENSMUSG00000037606	809	27	12075	2.7640434006317816	1.0	0.9650461214494288	81.79931684816201
GOTERM_MF_DIRECT	GO:0004871~signal transducer activity	31	3.1794871794871797	0.10615126648746259	ENSMUSG00000029090, ENSMUSG00000044933, ENSMUSG00000042804, ENSMUSG00000002147, ENSMUSG00000036437, ENSMUSG00000041075, ENSMUSG00000032562, ENSMUSG00000026322, ENSMUSG00000024998, ENSMUSG00000048240, ENSMUSG00000003476, ENSMUSG00000033446, ENSMUSG00000047904, ENSMUSG00000031785, ENSMUSG00000071658, ENSMUSG00000027584, ENSMUSG00000037788, ENSMUSG00000026072, ENSMUSG00000025647, ENSMUSG00000038607,…	809	354	12075	1.307064591146215	1.0	0.965370687218757	82.85667837012454
GOTERM_MF_DIRECT	GO:0051219~phosphoprotein binding	7	0.717948717948718	0.10697292578588248	ENSMUSG00000025478, ENSMUSG00000025889, ENSMUSG00000028416, ENSMUSG00000030357, ENSMUSG00000003423, ENSMUSG00000026888, ENSMUSG00000024501	809	49	12075	2.132262051915945	1.0	0.962666711607453	83.10266590003768
KEGG_PATHWAY	mmu04360:Axon guidance	13	1.3333333333333335	0.10763772202781581	ENSMUSG00000003934, ENSMUSG00000026121, ENSMUSG00000000627, ENSMUSG00000029765, ENSMUSG00000028064, ENSMUSG00000028039, ENSMUSG00000038777, ENSMUSG00000054855, ENSMUSG00000032562, ENSMUSG00000034684, ENSMUSG00000032735, ENSMUSG00000025207, ENSMUSG00000025020	332	127	5205	1.6048050469594917	0.9999999999989261	0.8407553872162853	77.05059980938904
GOTERM_MF_DIRECT	GO:0005178~integrin binding	10	1.0256410256410255	0.10799314752637051	ENSMUSG00000040998, ENSMUSG00000037493, ENSMUSG00000019820, ENSMUSG00000022865, ENSMUSG00000009073, ENSMUSG00000001507, ENSMUSG00000030890, ENSMUSG00000040152, ENSMUSG00000030605, ENSMUSG00000031990	809	84	12075	1.7768850432632879	1.0	0.9601809380062111	83.40349970319683
GOTERM_BP_DIRECT	GO:0001707~mesoderm formation	5	0.5128205128205128	0.10967971169192575	ENSMUSG00000009073, ENSMUSG00000006958, ENSMUSG00000063681, ENSMUSG00000048616, ENSMUSG00000028173	829	28	12544	2.7020506634499397	1.0	0.999447951511756	87.68825487488984
KEGG_PATHWAY	mmu03320:PPAR signaling pathway	7	0.717948717948718	0.11008327017604218	ENSMUSG00000000440, ENSMUSG00000062908, ENSMUSG00000028773, ENSMUSG00000030890, ENSMUSG00000040618, ENSMUSG00000026385, ENSMUSG00000031278	332	52	5205	2.1104610750695088	0.9999999999994472	0.8286400839623361	77.85031564023794
GOTERM_BP_DIRECT	GO:0030818~negative regulation of cAMP biosynthetic process	4	0.41025641025641024	0.11164307399025378	ENSMUSG00000003476, ENSMUSG00000027584, ENSMUSG00000030659, ENSMUSG00000024211	829	18	12544	3.3625519367377024	1.0	0.9994386548130263	88.16868910243389
GOTERM_BP_DIRECT	GO:0032735~positive regulation of interleukin-12 production	4	0.41025641025641024	0.11164307399025378	ENSMUSG00000035678, ENSMUSG00000055994, ENSMUSG00000031551, ENSMUSG00000041515	829	18	12544	3.3625519367377024	1.0	0.9994386548130263	88.16868910243389
GOTERM_BP_DIRECT	GO:0009116~nucleoside metabolic process	4	0.41025641025641024	0.11164307399025378	ENSMUSG00000026192, ENSMUSG00000089917, ENSMUSG00000025742, ENSMUSG00000031432	829	18	12544	3.3625519367377024	1.0	0.9994386548130263	88.16868910243389
GOTERM_BP_DIRECT	GO:0007595~lactation	6	0.6153846153846154	0.11173140018626875	ENSMUSG00000033022, ENSMUSG00000006567, ENSMUSG00000049112, ENSMUSG00000022479, ENSMUSG00000004043, ENSMUSG00000023942	829	39	12544	2.3279205715876405	1.0	0.9993500236181202	88.18988065673084
GOTERM_MF_DIRECT	GO:0030165~PDZ domain binding	12	1.2307692307692308	0.11215083121337119	ENSMUSG00000002504, ENSMUSG00000031861, ENSMUSG00000056073, ENSMUSG00000022865, ENSMUSG00000047904, ENSMUSG00000026463, ENSMUSG00000031557, ENSMUSG00000024074, ENSMUSG00000020782, ENSMUSG00000041075, ENSMUSG00000023805, ENSMUSG00000039831	809	109	12075	1.643211122577426	1.0	0.9615856160541258	84.57837957711301
GOTERM_BP_DIRECT	GO:0010977~negative regulation of neuron projection development	8	0.8205128205128205	0.11281750835447002	ENSMUSG00000073411, ENSMUSG00000032702, ENSMUSG00000022994, ENSMUSG00000031328, ENSMUSG00000030357, ENSMUSG00000024501, ENSMUSG00000023206, ENSMUSG00000060802	829	62	12544	1.9524495116541498	1.0	0.9993011454052775	88.44755012588567
GOTERM_MF_DIRECT	GO:0042802~identical protein binding	45	4.615384615384616	0.1136800707366801	ENSMUSG00000000440, ENSMUSG00000026880, ENSMUSG00000013076, ENSMUSG00000015536, ENSMUSG00000036273, ENSMUSG00000039361, ENSMUSG00000008136, ENSMUSG00000025795, ENSMUSG00000025260, ENSMUSG00000031400, ENSMUSG00000002100, ENSMUSG00000055409, ENSMUSG00000002147, ENSMUSG00000008540, ENSMUSG00000031565, ENSMUSG00000062312, ENSMUSG00000027883, ENSMUSG00000002731, ENSMUSG00000028469, ENSMUSG00000019312,…	809	547	12075	1.2279022785256362	1.0	0.9598329862990743	84.99056849593407
GOTERM_CC_DIRECT	GO:0005623~cell	17	1.7435897435897436	0.11403372117801774	ENSMUSG00000052301, ENSMUSG00000028542, ENSMUSG00000029392, ENSMUSG00000020848, ENSMUSG00000074796, ENSMUSG00000068117, ENSMUSG00000036437, ENSMUSG00000071719, ENSMUSG00000089768, ENSMUSG00000020571, ENSMUSG00000021591, ENSMUSG00000031410, ENSMUSG00000027248, ENSMUSG00000079157, ENSMUSG00000025020, ENSMUSG00000030401, ENSMUSG00000038456	887	175	13458	1.4738991786116926	1.0	0.7851891435150276	82.24275699763163
GOTERM_BP_DIRECT	GO:0098911~regulation of ventricular cardiac muscle cell action potential	3	0.3076923076923077	0.11505857808244431	ENSMUSG00000054889, ENSMUSG00000044393, ENSMUSG00000024331	829	9	12544	5.0438279051065535	1.0	0.9993067438644627	88.96253724206518
GOTERM_BP_DIRECT	GO:1902902~negative regulation of autophagosome assembly	3	0.3076923076923077	0.11505857808244431	ENSMUSG00000056121, ENSMUSG00000036273, ENSMUSG00000018572	829	9	12544	5.0438279051065535	1.0	0.9993067438644627	88.96253724206518
GOTERM_BP_DIRECT	GO:0030431~sleep	3	0.3076923076923077	0.11505857808244431	ENSMUSG00000049112, ENSMUSG00000023942, ENSMUSG00000039217	829	9	12544	5.0438279051065535	1.0	0.9993067438644627	88.96253724206518
GOTERM_BP_DIRECT	GO:0043206~extracellular fibril organization	3	0.3076923076923077	0.11505857808244431	ENSMUSG00000042436, ENSMUSG00000030890, ENSMUSG00000002020	829	9	12544	5.0438279051065535	1.0	0.9993067438644627	88.96253724206518
GOTERM_MF_DIRECT	GO:0035259~glucocorticoid receptor binding	4	0.41025641025641024	0.11513605429938473	ENSMUSG00000030357, ENSMUSG00000025423, ENSMUSG00000034813, ENSMUSG00000004040	809	18	12075	3.3168520807581374	1.0	0.9580147921331231	85.37340560191313
GOTERM_CC_DIRECT	GO:0043234~protein complex	44	4.512820512820513	0.1169879993162368	ENSMUSG00000027748, ENSMUSG00000028693, ENSMUSG00000030545, ENSMUSG00000030357, ENSMUSG00000055994, ENSMUSG00000009073, ENSMUSG00000018340, ENSMUSG00000024990, ENSMUSG00000028800, ENSMUSG00000071072, ENSMUSG00000019820, ENSMUSG00000022865, ENSMUSG00000039153, ENSMUSG00000020241, ENSMUSG00000048616, ENSMUSG00000026072, ENSMUSG00000032382, ENSMUSG00000031328, ENSMUSG00000024077, ENSMUSG00000000142,…	887	542	13458	1.2317151807369255	1.0	0.7853691075037122	83.06955852389194
GOTERM_CC_DIRECT	GO:0016020~membrane	394	40.41025641025641	0.11715910889189812	ENSMUSG00000030545, ENSMUSG00000039361, ENSMUSG00000026258, ENSMUSG00000019978, ENSMUSG00000026192, ENSMUSG00000000792, ENSMUSG00000040447, ENSMUSG00000025486, ENSMUSG00000025207, ENSMUSG00000027314, ENSMUSG00000019761, ENSMUSG00000001507, ENSMUSG00000034813, ENSMUSG00000046082, ENSMUSG00000039959, ENSMUSG00000025889, ENSMUSG00000020805, ENSMUSG00000021112, ENSMUSG00000022257, ENSMUSG00000048965,…	887	5704	13458	1.0480297455374576	1.0	0.7772518909303878	83.11633165228069
GOTERM_MF_DIRECT	GO:0042803~protein homodimerization activity	54	5.538461538461538	0.11735824877603211	ENSMUSG00000026880, ENSMUSG00000036273, ENSMUSG00000030545, ENSMUSG00000031400, ENSMUSG00000074457, ENSMUSG00000031974, ENSMUSG00000018340, ENSMUSG00000026192, ENSMUSG00000048616, ENSMUSG00000044287, ENSMUSG00000030223, ENSMUSG00000028937, ENSMUSG00000020303, ENSMUSG00000025742, ENSMUSG00000040147, ENSMUSG00000039959, ENSMUSG00000030707, ENSMUSG00000049265, ENSMUSG00000004791, ENSMUSG00000034171,…	809	673	12075	1.1976152386689858	1.0	0.9571677242247699	85.94012408072219
GOTERM_MF_DIRECT	GO:0008201~heparin binding	12	1.2307692307692308	0.1175430675267452	ENSMUSG00000031994, ENSMUSG00000053846, ENSMUSG00000031565, ENSMUSG00000055409, ENSMUSG00000040152, ENSMUSG00000031785, ENSMUSG00000002020, ENSMUSG00000026479, ENSMUSG00000006958, ENSMUSG00000028871, ENSMUSG00000022816, ENSMUSG00000025020	809	110	12075	1.628272839644904	1.0	0.9538025969874494	85.98631954959399
GOTERM_CC_DIRECT	GO:0031410~cytoplasmic vesicle	46	4.717948717948718	0.11884552594124094	ENSMUSG00000026880, ENSMUSG00000055069, ENSMUSG00000013076, ENSMUSG00000018126, ENSMUSG00000036273, ENSMUSG00000052301, ENSMUSG00000039361, ENSMUSG00000026121, ENSMUSG00000019890, ENSMUSG00000042554, ENSMUSG00000023206, ENSMUSG00000028173, ENSMUSG00000002458, ENSMUSG00000031488, ENSMUSG00000031565, ENSMUSG00000006567, ENSMUSG00000021477, ENSMUSG00000062312, ENSMUSG00000027584, ENSMUSG00000037788,…	887	572	13458	1.2201654039309056	1.0	0.7738682229414978	83.57093220809901
GOTERM_CC_DIRECT	GO:0032587~ruffle membrane	9	0.9230769230769231	0.11909883864652371	ENSMUSG00000032702, ENSMUSG00000034037, ENSMUSG00000017774, ENSMUSG00000018849, ENSMUSG00000015766, ENSMUSG00000026383, ENSMUSG00000041119, ENSMUSG00000023805, ENSMUSG00000031523	887	75	13458	1.8206989853438555	1.0	0.7662899122532467	83.63822495722394
GOTERM_CC_DIRECT	GO:0005783~endoplasmic reticulum	86	8.82051282051282	0.11913533771727955	ENSMUSG00000026880, ENSMUSG00000036273, ENSMUSG00000035246, ENSMUSG00000018042, ENSMUSG00000027489, ENSMUSG00000051236, ENSMUSG00000041119, ENSMUSG00000004415, ENSMUSG00000023021, ENSMUSG00000027864, ENSMUSG00000003476, ENSMUSG00000047250, ENSMUSG00000006567, ENSMUSG00000020571, ENSMUSG00000035376, ENSMUSG00000003746, ENSMUSG00000044461, ENSMUSG00000042797, ENSMUSG00000028945, ENSMUSG00000025647,…	887	1141	13458	1.1435883197456296	1.0	0.7581714472755456	83.6478998140977
GOTERM_BP_DIRECT	GO:0010811~positive regulation of cell-substrate adhesion	6	0.6153846153846154	0.12116831436571253	ENSMUSG00000040998, ENSMUSG00000005397, ENSMUSG00000001507, ENSMUSG00000040152, ENSMUSG00000021136, ENSMUSG00000004415	829	40	12544	2.2697225572979494	1.0	0.9994678488599765	90.2586241423376
GOTERM_CC_DIRECT	GO:0009897~external side of plasma membrane	17	1.7435897435897436	0.12251442765218834	ENSMUSG00000029090, ENSMUSG00000026285, ENSMUSG00000075254, ENSMUSG00000010751, ENSMUSG00000027712, ENSMUSG00000001507, ENSMUSG00000040152, ENSMUSG00000073411, ENSMUSG00000027950, ENSMUSG00000015243, ENSMUSG00000021477, ENSMUSG00000011256, ENSMUSG00000031304, ENSMUSG00000030605, ENSMUSG00000026824, ENSMUSG00000068227, ENSMUSG00000060802	887	177	13458	1.4572449506047809	1.0	0.7603376404933313	84.5209070323899
GOTERM_CC_DIRECT	GO:0097440~apical dendrite	4	0.41025641025641024	0.12566988798822504	ENSMUSG00000000632, ENSMUSG00000031328, ENSMUSG00000030495, ENSMUSG00000021730	887	19	13458	3.194208746217291	1.0	0.7617748497323356	85.2968147062873
GOTERM_BP_DIRECT	GO:0007259~JAK-STAT cascade	4	0.41025641025641024	0.12639556336514557	ENSMUSG00000040663, ENSMUSG00000004040, ENSMUSG00000023206, ENSMUSG00000004043	829	19	12544	3.1855755190146655	1.0	0.9995640430342212	91.2520391779767
GOTERM_BP_DIRECT	GO:0046022~positive regulation of transcription from RNA polymerase II promoter during mitosis	2	0.20512820512820512	0.12766321100217953	ENSMUSG00000055799, ENSMUSG00000039745	829	2	12544	15.131483715319662	1.0	0.9995363057653739	91.47810168893116
GOTERM_BP_DIRECT	GO:0021784~postganglionic parasympathetic fiber development	2	0.20512820512820512	0.12766321100217953	ENSMUSG00000022144, ENSMUSG00000029765	829	2	12544	15.131483715319662	1.0	0.9995363057653739	91.47810168893116
GOTERM_BP_DIRECT	GO:0032231~regulation of actin filament bundle assembly	2	0.20512820512820512	0.12766321100217953	ENSMUSG00000031328, ENSMUSG00000032050	829	2	12544	15.131483715319662	1.0	0.9995363057653739	91.47810168893116
GOTERM_BP_DIRECT	GO:0015680~intracellular copper ion transport	2	0.20512820512820512	0.12766321100217953	ENSMUSG00000018585, ENSMUSG00000006567	829	2	12544	15.131483715319662	1.0	0.9995363057653739	91.47810168893116
GOTERM_BP_DIRECT	GO:2000016~negative regulation of determination of dorsal identity	2	0.20512820512820512	0.12766321100217953	ENSMUSG00000025408, ENSMUSG00000042901	829	2	12544	15.131483715319662	1.0	0.9995363057653739	91.47810168893116
GOTERM_BP_DIRECT	GO:0098815~modulation of excitatory postsynaptic potential	2	0.20512820512820512	0.12766321100217953	ENSMUSG00000007207, ENSMUSG00000039671	829	2	12544	15.131483715319662	1.0	0.9995363057653739	91.47810168893116
GOTERM_BP_DIRECT	GO:1903575~cornified envelope assembly	2	0.20512820512820512	0.12766321100217953	ENSMUSG00000029428, ENSMUSG00000060962	829	2	12544	15.131483715319662	1.0	0.9995363057653739	91.47810168893116
GOTERM_BP_DIRECT	GO:0002860~positive regulation of natural killer cell mediated cytotoxicity directed against tumor cell target	2	0.20512820512820512	0.12766321100217953	ENSMUSG00000062300, ENSMUSG00000040511	829	2	12544	15.131483715319662	1.0	0.9995363057653739	91.47810168893116
GOTERM_BP_DIRECT	GO:0070561~vitamin D receptor signaling pathway	2	0.20512820512820512	0.12766321100217953	ENSMUSG00000024014, ENSMUSG00000022479	829	2	12544	15.131483715319662	1.0	0.9995363057653739	91.47810168893116
GOTERM_BP_DIRECT	GO:0001839~neural plate morphogenesis	2	0.20512820512820512	0.12766321100217953	ENSMUSG00000026383, ENSMUSG00000048616	829	2	12544	15.131483715319662	1.0	0.9995363057653739	91.47810168893116
GOTERM_BP_DIRECT	GO:0060370~susceptibility to T cell mediated cytotoxicity	2	0.20512820512820512	0.12766321100217953	ENSMUSG00000062300, ENSMUSG00000040511	829	2	12544	15.131483715319662	1.0	0.9995363057653739	91.47810168893116
GOTERM_BP_DIRECT	GO:0048319~axial mesoderm morphogenesis	2	0.20512820512820512	0.12766321100217953	ENSMUSG00000055799, ENSMUSG00000026383	829	2	12544	15.131483715319662	1.0	0.9995363057653739	91.47810168893116
GOTERM_BP_DIRECT	GO:0048295~positive regulation of isotype switching to IgE isotypes	2	0.20512820512820512	0.12766321100217953	ENSMUSG00000040663, ENSMUSG00000002147	829	2	12544	15.131483715319662	1.0	0.9995363057653739	91.47810168893116
GOTERM_BP_DIRECT	GO:0008215~spermine metabolic process	2	0.20512820512820512	0.12766321100217953	ENSMUSG00000069835, ENSMUSG00000071708	829	2	12544	15.131483715319662	1.0	0.9995363057653739	91.47810168893116
GOTERM_BP_DIRECT	GO:0010751~negative regulation of nitric oxide mediated signal transduction	2	0.20512820512820512	0.12766321100217953	ENSMUSG00000026463, ENSMUSG00000040152	829	2	12544	15.131483715319662	1.0	0.9995363057653739	91.47810168893116
KEGG_PATHWAY	mmu04723:Retrograde endocannabinoid signaling	10	1.0256410256410255	0.12879045428136565	ENSMUSG00000034171, ENSMUSG00000022994, ENSMUSG00000038607, ENSMUSG00000048240, ENSMUSG00000055078, ENSMUSG00000071658, ENSMUSG00000026824, ENSMUSG00000032562, ENSMUSG00000078816, ENSMUSG00000031343	332	92	5205	1.7040990047145101	0.9999999999999968	0.8595156456585309	83.16873518275699
GOTERM_MF_DIRECT	GO:0004560~alpha-L-fucosidase activity	2	0.20512820512820512	0.12935776651245906	ENSMUSG00000019810, ENSMUSG00000028673	809	2	12075	14.925834363411619	1.0	0.9638875017871642	88.66144775813306
GOTERM_MF_DIRECT	GO:0004882~androgen receptor activity	2	0.20512820512820512	0.12935776651245906	ENSMUSG00000046532, ENSMUSG00000022061	809	2	12075	14.925834363411619	1.0	0.9638875017871642	88.66144775813306
GOTERM_MF_DIRECT	GO:0030172~troponin C binding	2	0.20512820512820512	0.12935776651245906	ENSMUSG00000026414, ENSMUSG00000035458	809	2	12075	14.925834363411619	1.0	0.9638875017871642	88.66144775813306
GOTERM_MF_DIRECT	GO:0031751~D4 dopamine receptor binding	2	0.20512820512820512	0.12935776651245906	ENSMUSG00000061718, ENSMUSG00000022949	809	2	12075	14.925834363411619	1.0	0.9638875017871642	88.66144775813306
GOTERM_CC_DIRECT	GO:0005882~intermediate filament	6	0.6153846153846154	0.12993344083313535	ENSMUSG00000054889, ENSMUSG00000020912, ENSMUSG00000019761, ENSMUSG00000067594, ENSMUSG00000041025, ENSMUSG00000046834	887	41	13458	2.2203646162729944	1.0	0.7662997355884766	86.28783609310662
GOTERM_CC_DIRECT	GO:0016323~basolateral plasma membrane	16	1.641025641025641	0.1319039608392784	ENSMUSG00000054889, ENSMUSG00000027748, ENSMUSG00000021733, ENSMUSG00000055994, ENSMUSG00000001507, ENSMUSG00000029428, ENSMUSG00000023942, ENSMUSG00000039878, ENSMUSG00000022865, ENSMUSG00000020805, ENSMUSG00000006567, ENSMUSG00000026463, ENSMUSG00000062312, ENSMUSG00000019906, ENSMUSG00000049686, ENSMUSG00000021730	887	166	13458	1.462408823569362	1.0	0.7643198992122052	86.7245491393126
GOTERM_CC_DIRECT	GO:0042612~MHC class I protein complex	3	0.3076923076923077	0.1371744004987233	ENSMUSG00000073411, ENSMUSG00000091705, ENSMUSG00000060802	887	10	13458	4.551747463359638	1.0	0.7713189283745454	87.82987083466692
GOTERM_CC_DIRECT	GO:0045095~keratin filament	3	0.3076923076923077	0.1371744004987233	ENSMUSG00000019761, ENSMUSG00000067594, ENSMUSG00000046834	887	10	13458	4.551747463359638	1.0	0.7713189283745454	87.82987083466692
GOTERM_BP_DIRECT	GO:0043537~negative regulation of blood vessel endothelial cell migration	3	0.3076923076923077	0.13776627225927277	ENSMUSG00000040152, ENSMUSG00000027314, ENSMUSG00000000530	829	10	12544	4.539445114595899	1.0	0.9997196691835826	93.09252462475901
GOTERM_BP_DIRECT	GO:0001759~organ induction	3	0.3076923076923077	0.13776627225927277	ENSMUSG00000022144, ENSMUSG00000031565, ENSMUSG00000031074	829	10	12544	4.539445114595899	1.0	0.9997196691835826	93.09252462475901
GOTERM_BP_DIRECT	GO:0032695~negative regulation of interleukin-12 production	3	0.3076923076923077	0.13776627225927277	ENSMUSG00000049871, ENSMUSG00000055994, ENSMUSG00000040152	829	10	12544	4.539445114595899	1.0	0.9997196691835826	93.09252462475901
GOTERM_BP_DIRECT	GO:0032825~positive regulation of natural killer cell differentiation	3	0.3076923076923077	0.13776627225927277	ENSMUSG00000089989, ENSMUSG00000023206, ENSMUSG00000004043	829	10	12544	4.539445114595899	1.0	0.9997196691835826	93.09252462475901
GOTERM_BP_DIRECT	GO:2001223~negative regulation of neuron migration	3	0.3076923076923077	0.13776627225927277	ENSMUSG00000031785, ENSMUSG00000004040, ENSMUSG00000041014	829	10	12544	4.539445114595899	1.0	0.9997196691835826	93.09252462475901
GOTERM_MF_DIRECT	GO:0005548~phospholipid transporter activity	3	0.3076923076923077	0.14089602330314313	ENSMUSG00000028655, ENSMUSG00000015243, ENSMUSG00000037606	809	10	12075	4.477750309023486	1.0	0.9713375359594022	90.80604036306966
GOTERM_MF_DIRECT	GO:0001191~transcriptional repressor activity, RNA polymerase II transcription factor binding	3	0.3076923076923077	0.14089602330314313	ENSMUSG00000062563, ENSMUSG00000024271, ENSMUSG00000021575	809	10	12075	4.477750309023486	1.0	0.9713375359594022	90.80604036306966
GOTERM_BP_DIRECT	GO:0008045~motor neuron axon guidance	4	0.41025641025641024	0.14179759876547726	ENSMUSG00000029765, ENSMUSG00000062312, ENSMUSG00000025020, ENSMUSG00000048616	829	20	12544	3.026296743063932	1.0	0.9997483480538727	93.65220004913508
GOTERM_BP_DIRECT	GO:0030521~androgen receptor signaling pathway	4	0.41025641025641024	0.14179759876547726	ENSMUSG00000046532, ENSMUSG00000030357, ENSMUSG00000025423, ENSMUSG00000022061	829	20	12544	3.026296743063932	1.0	0.9997483480538727	93.65220004913508
GOTERM_BP_DIRECT	GO:0045216~cell-cell junction organization	4	0.41025641025641024	0.14179759876547726	ENSMUSG00000075254, ENSMUSG00000031328, ENSMUSG00000022865, ENSMUSG00000009073	829	20	12544	3.026296743063932	1.0	0.9997483480538727	93.65220004913508
GOTERM_CC_DIRECT	GO:0005938~cell cortex	13	1.3333333333333335	0.14230649744232854	ENSMUSG00000025889, ENSMUSG00000066406, ENSMUSG00000035852, ENSMUSG00000031328, ENSMUSG00000002458, ENSMUSG00000006219, ENSMUSG00000028373, ENSMUSG00000000142, ENSMUSG00000034758, ENSMUSG00000027883, ENSMUSG00000031557, ENSMUSG00000026479, ENSMUSG00000015766	887	129	13458	1.5290107758055635	1.0	0.777561302877769	88.82339701478456
GOTERM_CC_DIRECT	GO:0030315~T-tubule	7	0.717948717948718	0.1425496579304572	ENSMUSG00000026463, ENSMUSG00000054477, ENSMUSG00000032050, ENSMUSG00000032511, ENSMUSG00000026824, ENSMUSG00000022479, ENSMUSG00000030401	887	54	13458	1.9668044594763874	1.0	0.7712550994444304	88.86854439824513
GOTERM_BP_DIRECT	GO:0040014~regulation of multicellular organism growth	5	0.5128205128205128	0.14489437406233838	ENSMUSG00000031400, ENSMUSG00000004040, ENSMUSG00000068329, ENSMUSG00000036437, ENSMUSG00000004043	829	31	12544	2.4405618895676873	1.0	0.9997599229867131	94.05274122474248
GOTERM_MF_DIRECT	GO:0042605~peptide antigen binding	4	0.41025641025641024	0.1460523037730008	ENSMUSG00000073411, ENSMUSG00000056116, ENSMUSG00000091705, ENSMUSG00000079491	809	20	12075	2.9851668726823237	1.0	0.9728138718456604	91.63597444188086
GOTERM_MF_DIRECT	GO:0043236~laminin binding	4	0.41025641025641024	0.1460523037730008	ENSMUSG00000005397, ENSMUSG00000001507, ENSMUSG00000040152, ENSMUSG00000031557	809	20	12075	2.9851668726823237	1.0	0.9728138718456604	91.63597444188086
GOTERM_MF_DIRECT	GO:0005198~structural molecule activity	10	1.0256410256410255	0.1470497902268531	ENSMUSG00000054889, ENSMUSG00000028339, ENSMUSG00000020912, ENSMUSG00000071317, ENSMUSG00000019761, ENSMUSG00000019978, ENSMUSG00000067594, ENSMUSG00000041025, ENSMUSG00000034282, ENSMUSG00000046834	809	90	12075	1.6584260403790687	1.0	0.9711970195866412	91.78820006641185
GOTERM_BP_DIRECT	GO:0055085~transmembrane transport	25	2.564102564102564	0.14777258182313568	ENSMUSG00000023828, ENSMUSG00000024270, ENSMUSG00000027748, ENSMUSG00000031974, ENSMUSG00000032511, ENSMUSG00000055782, ENSMUSG00000059149, ENSMUSG00000064267, ENSMUSG00000029650, ENSMUSG00000039878, ENSMUSG00000041945, ENSMUSG00000021474, ENSMUSG00000028631, ENSMUSG00000029847, ENSMUSG00000020805, ENSMUSG00000041828, ENSMUSG00000000792, ENSMUSG00000026220, ENSMUSG00000024036, ENSMUSG00000063873,…	829	290	12544	1.3044382513206605	1.0	0.9997676530029742	94.40350379618386
GOTERM_MF_DIRECT	GO:0001948~glycoprotein binding	8	0.8205128205128205	0.15086823377931075	ENSMUSG00000031328, ENSMUSG00000036273, ENSMUSG00000030598, ENSMUSG00000007207, ENSMUSG00000031565, ENSMUSG00000062312, ENSMUSG00000001507, ENSMUSG00000060802	809	66	12075	1.8091920440498932	1.0	0.9716873992863427	92.34728630564794
GOTERM_BP_DIRECT	GO:0007157~heterophilic cell-cell adhesion via plasma membrane cell adhesion molecules	6	0.6153846153846154	0.15157281528649405	ENSMUSG00000062300, ENSMUSG00000036862, ENSMUSG00000022865, ENSMUSG00000022661, ENSMUSG00000040511, ENSMUSG00000032012	829	43	12544	2.1113698207422784	1.0	0.9997872422625699	94.8367718618086
GOTERM_CC_DIRECT	GO:0030018~Z disc	11	1.1282051282051282	0.15279033221211075	ENSMUSG00000061462, ENSMUSG00000050503, ENSMUSG00000008136, ENSMUSG00000050315, ENSMUSG00000026463, ENSMUSG00000027712, ENSMUSG00000054477, ENSMUSG00000032511, ENSMUSG00000035606, ENSMUSG00000031636, ENSMUSG00000041361	887	105	13458	1.5894991141890802	1.0	0.7895666891315087	90.62300997007233
GOTERM_BP_DIRECT	GO:0007605~sensory perception of sound	11	1.1282051282051282	0.15453564757141974	ENSMUSG00000027966, ENSMUSG00000062252, ENSMUSG00000027950, ENSMUSG00000002504, ENSMUSG00000028631, ENSMUSG00000055078, ENSMUSG00000031565, ENSMUSG00000073678, ENSMUSG00000020953, ENSMUSG00000025813, ENSMUSG00000096472	829	105	12544	1.5852030558906314	1.0	0.9997947716703769	95.15237732227386
GOTERM_MF_DIRECT	GO:0016853~isomerase activity	11	1.1282051282051282	0.15727723498541624	ENSMUSG00000071072, ENSMUSG00000062908, ENSMUSG00000030357, ENSMUSG00000020475, ENSMUSG00000020571, ENSMUSG00000028070, ENSMUSG00000078451, ENSMUSG00000027248, ENSMUSG00000024222, ENSMUSG00000039497, ENSMUSG00000038871	809	104	12075	1.5786940192069983	1.0	0.9739229213042547	93.20630378706073
GOTERM_BP_DIRECT	GO:0060173~limb development	5	0.5128205128205128	0.15750486909793843	ENSMUSG00000036144, ENSMUSG00000004085, ENSMUSG00000060798, ENSMUSG00000021136, ENSMUSG00000048616	829	32	12544	2.3642943305186974	1.0	0.9998019964036765	95.45032099495113
GOTERM_BP_DIRECT	GO:0017158~regulation of calcium ion-dependent exocytosis	4	0.41025641025641024	0.15778365329127206	ENSMUSG00000052301, ENSMUSG00000020848, ENSMUSG00000029608, ENSMUSG00000004961	829	21	12544	2.882187374346602	1.0	0.999776453338399	95.47738884799357
GOTERM_BP_DIRECT	GO:0045778~positive regulation of ossification	4	0.41025641025641024	0.15778365329127206	ENSMUSG00000066687, ENSMUSG00000039153, ENSMUSG00000055409, ENSMUSG00000061762	829	21	12544	2.882187374346602	1.0	0.999776453338399	95.47738884799357
GOTERM_CC_DIRECT	GO:0035102~PRC1 complex	3	0.3076923076923077	0.1606578573109614	ENSMUSG00000040669, ENSMUSG00000026484, ENSMUSG00000025578	887	11	13458	4.137952239417854	1.0	0.8009116003003138	91.79227910127781
GOTERM_BP_DIRECT	GO:0010839~negative regulation of keratinocyte proliferation	3	0.3076923076923077	0.16133431681205646	ENSMUSG00000021477, ENSMUSG00000060798, ENSMUSG00000022479	829	11	12544	4.126768285996271	1.0	0.999791587257962	95.80909387867558
GOTERM_BP_DIRECT	GO:0036159~inner dynein arm assembly	3	0.3076923076923077	0.16133431681205646	ENSMUSG00000027676, ENSMUSG00000039963, ENSMUSG00000019027	829	11	12544	4.126768285996271	1.0	0.999791587257962	95.80909387867558
GOTERM_BP_DIRECT	GO:0071294~cellular response to zinc ion	3	0.3076923076923077	0.16133431681205646	ENSMUSG00000064267, ENSMUSG00000018589, ENSMUSG00000049265	829	11	12544	4.126768285996271	1.0	0.999791587257962	95.80909387867558
GOTERM_BP_DIRECT	GO:0045176~apical protein localization	3	0.3076923076923077	0.16133431681205646	ENSMUSG00000021782, ENSMUSG00000032050, ENSMUSG00000021730	829	11	12544	4.126768285996271	1.0	0.999791587257962	95.80909387867558
GOTERM_BP_DIRECT	GO:0060044~negative regulation of cardiac muscle cell proliferation	3	0.3076923076923077	0.16133431681205646	ENSMUSG00000022865, ENSMUSG00000024990, ENSMUSG00000048616	829	11	12544	4.126768285996271	1.0	0.999791587257962	95.80909387867558
GOTERM_BP_DIRECT	GO:0021675~nerve development	3	0.3076923076923077	0.16133431681205646	ENSMUSG00000034684, ENSMUSG00000021477, ENSMUSG00000030890	829	11	12544	4.126768285996271	1.0	0.999791587257962	95.80909387867558
GOTERM_BP_DIRECT	GO:0060347~heart trabecula formation	3	0.3076923076923077	0.16133431681205646	ENSMUSG00000008136, ENSMUSG00000031987, ENSMUSG00000024990	829	11	12544	4.126768285996271	1.0	0.999791587257962	95.80909387867558
KEGG_PATHWAY	mmu05032:Morphine addiction	9	0.9230769230769231	0.1632134770414339	ENSMUSG00000022994, ENSMUSG00000038607, ENSMUSG00000048240, ENSMUSG00000055078, ENSMUSG00000071658, ENSMUSG00000026824, ENSMUSG00000032562, ENSMUSG00000078816, ENSMUSG00000031343	332	84	5205	1.679754733218589	1.0	0.9088834382261229	90.00377954220788
GOTERM_CC_DIRECT	GO:0005913~cell-cell adherens junction	25	2.564102564102564	0.16337662667963343	ENSMUSG00000021782, ENSMUSG00000059248, ENSMUSG00000032382, ENSMUSG00000031328, ENSMUSG00000039361, ENSMUSG00000063229, ENSMUSG00000025880, ENSMUSG00000057440, ENSMUSG00000033955, ENSMUSG00000034282, ENSMUSG00000026305, ENSMUSG00000025558, ENSMUSG00000002504, ENSMUSG00000024331, ENSMUSG00000022661, ENSMUSG00000026192, ENSMUSG00000034108, ENSMUSG00000032050, ENSMUSG00000040511, ENSMUSG00000029860,…	887	294	13458	1.2901778524262015	1.0	0.8005700746277815	92.16374670624903
GOTERM_MF_DIRECT	GO:0070411~I-SMAD binding	3	0.3076923076923077	0.16490600023216725	ENSMUSG00000000142, ENSMUSG00000025880, ENSMUSG00000030782	809	11	12075	4.07068209911226	1.0	0.9766464738378282	94.11101662128868
GOTERM_MF_DIRECT	GO:0048185~activin binding	3	0.3076923076923077	0.16490600023216725	ENSMUSG00000025880, ENSMUSG00000021765, ENSMUSG00000000530	809	11	12075	4.07068209911226	1.0	0.9766464738378282	94.11101662128868
GOTERM_MF_DIRECT	GO:0015347~sodium-independent organic anion transmembrane transporter activity	3	0.3076923076923077	0.16490600023216725	ENSMUSG00000025938, ENSMUSG00000032548, ENSMUSG00000038963	809	11	12075	4.07068209911226	1.0	0.9766464738378282	94.11101662128868
GOTERM_MF_DIRECT	GO:0015279~store-operated calcium channel activity	3	0.3076923076923077	0.16490600023216725	ENSMUSG00000027748, ENSMUSG00000049686, ENSMUSG00000039747	809	11	12075	4.07068209911226	1.0	0.9766464738378282	94.11101662128868
GOTERM_CC_DIRECT	GO:0008021~synaptic vesicle	12	1.2307692307692308	0.16635685864159155	ENSMUSG00000025889, ENSMUSG00000003411, ENSMUSG00000039361, ENSMUSG00000036273, ENSMUSG00000006930, ENSMUSG00000007207, ENSMUSG00000031144, ENSMUSG00000027712, ENSMUSG00000029608, ENSMUSG00000036437, ENSMUSG00000029428, ENSMUSG00000026385	887	120	13458	1.517249154453213	1.0	0.8008142740322685	92.55294171252508
GOTERM_CC_DIRECT	GO:0031514~motile cilium	8	0.8205128205128205	0.16734729470978493	ENSMUSG00000027378, ENSMUSG00000022783, ENSMUSG00000023966, ENSMUSG00000021363, ENSMUSG00000039963, ENSMUSG00000047021, ENSMUSG00000060798, ENSMUSG00000027227	887	69	13458	1.7591294544385079	1.0	0.7968853123257228	92.67825245037959
GOTERM_BP_DIRECT	GO:0009566~fertilization	5	0.5128205128205128	0.1705034991326653	ENSMUSG00000046532, ENSMUSG00000062300, ENSMUSG00000042572, ENSMUSG00000009628, ENSMUSG00000050957	829	33	12544	2.2926490477757064	1.0	0.9998587351430622	96.56262370068106
GOTERM_BP_DIRECT	GO:0006952~defense response	5	0.5128205128205128	0.1705034991326653	ENSMUSG00000049709, ENSMUSG00000073411, ENSMUSG00000055994, ENSMUSG00000031551, ENSMUSG00000045826	829	33	12544	2.2926490477757064	1.0	0.9998587351430622	96.56262370068106
GOTERM_CC_DIRECT	GO:0042383~sarcolemma	11	1.1282051282051282	0.17316949346256727	ENSMUSG00000037493, ENSMUSG00000022994, ENSMUSG00000019820, ENSMUSG00000071317, ENSMUSG00000020241, ENSMUSG00000026463, ENSMUSG00000027712, ENSMUSG00000018340, ENSMUSG00000054477, ENSMUSG00000032511, ENSMUSG00000041119	887	108	13458	1.5453463610171614	1.0	0.8030815606788555	93.37611546311884
GOTERM_BP_DIRECT	GO:0006749~glutathione metabolic process	6	0.6153846153846154	0.17343662621855788	ENSMUSG00000008540, ENSMUSG00000017943, ENSMUSG00000031400, ENSMUSG00000027603, ENSMUSG00000025950, ENSMUSG00000025068	829	45	12544	2.0175311620426215	1.0	0.9998627751147113	96.77529704221605
GOTERM_BP_DIRECT	GO:0070830~bicellular tight junction assembly	4	0.41025641025641024	0.17428845154354666	ENSMUSG00000057440, ENSMUSG00000021112, ENSMUSG00000034573, ENSMUSG00000032807	829	22	12544	2.7511788573308475	1.0	0.9998502507427328	96.83469245300994
GOTERM_BP_DIRECT	GO:0042517~positive regulation of tyrosine phosphorylation of Stat3 protein	4	0.41025641025641024	0.17428845154354666	ENSMUSG00000028800, ENSMUSG00000040663, ENSMUSG00000004040, ENSMUSG00000039217	829	22	12544	2.7511788573308475	1.0	0.9998502507427328	96.83469245300994
GOTERM_BP_DIRECT	GO:0044458~motile cilium assembly	4	0.41025641025641024	0.17428845154354666	ENSMUSG00000027676, ENSMUSG00000023966, ENSMUSG00000039963, ENSMUSG00000060798	829	22	12544	2.7511788573308475	1.0	0.9998502507427328	96.83469245300994
GOTERM_BP_DIRECT	GO:0035329~hippo signaling	4	0.41025641025641024	0.17428845154354666	ENSMUSG00000013076, ENSMUSG00000036862, ENSMUSG00000022329, ENSMUSG00000002249	829	22	12544	2.7511788573308475	1.0	0.9998502507427328	96.83469245300994
GOTERM_BP_DIRECT	GO:0055074~calcium ion homeostasis	4	0.41025641025641024	0.17428845154354666	ENSMUSG00000037493, ENSMUSG00000020303, ENSMUSG00000022015, ENSMUSG00000029833	829	22	12544	2.7511788573308475	1.0	0.9998502507427328	96.83469245300994
GOTERM_BP_DIRECT	GO:0035556~intracellular signal transduction	29	2.9743589743589745	0.17617346722582797	ENSMUSG00000066406, ENSMUSG00000036273, ENSMUSG00000022490, ENSMUSG00000055994, ENSMUSG00000030589, ENSMUSG00000032562, ENSMUSG00000024998, ENSMUSG00000022994, ENSMUSG00000003810, ENSMUSG00000017677, ENSMUSG00000020312, ENSMUSG00000041014, ENSMUSG00000021215, ENSMUSG00000028469, ENSMUSG00000041361, ENSMUSG00000031453, ENSMUSG00000004085, ENSMUSG00000021200, ENSMUSG00000025880, ENSMUSG00000062151,…	829	352	12544	1.2466279197280403	1.0	0.9998460122304615	96.96247656522385
KEGG_PATHWAY	mmu00350:Tyrosine metabolism	4	0.41025641025641024	0.17693463013837846	ENSMUSG00000038216, ENSMUSG00000040147, ENSMUSG00000030630, ENSMUSG00000075296	332	23	5205	2.7265584075432163	1.0	0.9162662763251463	91.92702424623654
GOTERM_BP_DIRECT	GO:0043410~positive regulation of MAPK cascade	10	1.0256410256410255	0.18203021370324982	ENSMUSG00000046532, ENSMUSG00000031861, ENSMUSG00000063727, ENSMUSG00000055994, ENSMUSG00000031565, ENSMUSG00000062312, ENSMUSG00000030890, ENSMUSG00000020657, ENSMUSG00000018849, ENSMUSG00000032807	829	96	12544	1.5761962203457982	1.0	0.9998725738123908	97.32912554889226
GOTERM_BP_DIRECT	GO:0030308~negative regulation of cell growth	11	1.1282051282051282	0.18220837240635374	ENSMUSG00000000440, ENSMUSG00000025272, ENSMUSG00000029161, ENSMUSG00000009073, ENSMUSG00000078794, ENSMUSG00000036206, ENSMUSG00000055200, ENSMUSG00000030309, ENSMUSG00000030222, ENSMUSG00000000530, ENSMUSG00000096472	829	109	12544	1.5270304666836356	1.0	0.9998562714352248	97.33959475008639
GOTERM_CC_DIRECT	GO:0005863~striated muscle myosin thick filament	2	0.20512820512820512	0.1847989665019851	ENSMUSG00000061462, ENSMUSG00000002100	887	3	13458	10.11499436302142	1.0	0.8200062252986269	94.58877413872432
GOTERM_BP_DIRECT	GO:0086067~AV node cell to bundle of His cell communication	2	0.20512820512820512	0.18525329721896788	ENSMUSG00000022865, ENSMUSG00000032511	829	3	12544	10.087655810213107	1.0	0.9998612622460443	97.51264178232044
GOTERM_BP_DIRECT	GO:0098703~calcium ion import across plasma membrane	2	0.20512820512820512	0.18525329721896788	ENSMUSG00000071719, ENSMUSG00000079157	829	3	12544	10.087655810213107	1.0	0.9998612622460443	97.51264178232044
GOTERM_BP_DIRECT	GO:0001682~tRNA 5'-leader removal	2	0.20512820512820512	0.18525329721896788	ENSMUSG00000021023, ENSMUSG00000021418	829	3	12544	10.087655810213107	1.0	0.9998612622460443	97.51264178232044
GOTERM_BP_DIRECT	GO:0009991~response to extracellular stimulus	2	0.20512820512820512	0.18525329721896788	ENSMUSG00000030589, ENSMUSG00000023087	829	3	12544	10.087655810213107	1.0	0.9998612622460443	97.51264178232044
GOTERM_BP_DIRECT	GO:0006015~5-phosphoribose 1-diphosphate biosynthetic process	2	0.20512820512820512	0.18525329721896788	ENSMUSG00000025742, ENSMUSG00000031432	829	3	12544	10.087655810213107	1.0	0.9998612622460443	97.51264178232044
GOTERM_BP_DIRECT	GO:0046661~male sex differentiation	2	0.20512820512820512	0.18525329721896788	ENSMUSG00000046532, ENSMUSG00000030357	829	3	12544	10.087655810213107	1.0	0.9998612622460443	97.51264178232044
GOTERM_BP_DIRECT	GO:0042271~susceptibility to natural killer cell mediated cytotoxicity	2	0.20512820512820512	0.18525329721896788	ENSMUSG00000062300, ENSMUSG00000040511	829	3	12544	10.087655810213107	1.0	0.9998612622460443	97.51264178232044
GOTERM_BP_DIRECT	GO:0019373~epoxygenase P450 pathway	2	0.20512820512820512	0.18525329721896788	ENSMUSG00000005547, ENSMUSG00000052914	829	3	12544	10.087655810213107	1.0	0.9998612622460443	97.51264178232044
GOTERM_BP_DIRECT	GO:0007343~egg activation	2	0.20512820512820512	0.18525329721896788	ENSMUSG00000022455, ENSMUSG00000021585	829	3	12544	10.087655810213107	1.0	0.9998612622460443	97.51264178232044
GOTERM_BP_DIRECT	GO:0044249~cellular biosynthetic process	2	0.20512820512820512	0.18525329721896788	ENSMUSG00000025742, ENSMUSG00000031432	829	3	12544	10.087655810213107	1.0	0.9998612622460443	97.51264178232044
GOTERM_BP_DIRECT	GO:0031339~negative regulation of vesicle fusion	2	0.20512820512820512	0.18525329721896788	ENSMUSG00000033083, ENSMUSG00000030707	829	3	12544	10.087655810213107	1.0	0.9998612622460443	97.51264178232044
GOTERM_BP_DIRECT	GO:0032792~negative regulation of CREB transcription factor activity	2	0.20512820512820512	0.18525329721896788	ENSMUSG00000025408, ENSMUSG00000024042	829	3	12544	10.087655810213107	1.0	0.9998612622460443	97.51264178232044
GOTERM_BP_DIRECT	GO:0051918~negative regulation of fibrinolysis	2	0.20512820512820512	0.18525329721896788	ENSMUSG00000038224, ENSMUSG00000040152	829	3	12544	10.087655810213107	1.0	0.9998612622460443	97.51264178232044
GOTERM_BP_DIRECT	GO:0051466~positive regulation of corticotropin-releasing hormone secretion	2	0.20512820512820512	0.18525329721896788	ENSMUSG00000040663, ENSMUSG00000022015	829	3	12544	10.087655810213107	1.0	0.9998612622460443	97.51264178232044
GOTERM_BP_DIRECT	GO:0035330~regulation of hippo signaling	2	0.20512820512820512	0.18525329721896788	ENSMUSG00000009073, ENSMUSG00000018849	829	3	12544	10.087655810213107	1.0	0.9998612622460443	97.51264178232044
GOTERM_BP_DIRECT	GO:0090022~regulation of neutrophil chemotaxis	2	0.20512820512820512	0.18525329721896788	ENSMUSG00000055994, ENSMUSG00000031990	829	3	12544	10.087655810213107	1.0	0.9998612622460443	97.51264178232044
GOTERM_BP_DIRECT	GO:0018125~peptidyl-cysteine methylation	2	0.20512820512820512	0.18525329721896788	ENSMUSG00000003411, ENSMUSG00000019066	829	3	12544	10.087655810213107	1.0	0.9998612622460443	97.51264178232044
GOTERM_BP_DIRECT	GO:0030101~natural killer cell activation	2	0.20512820512820512	0.18525329721896788	ENSMUSG00000068227, ENSMUSG00000039217	829	3	12544	10.087655810213107	1.0	0.9998612622460443	97.51264178232044
GOTERM_BP_DIRECT	GO:0006940~regulation of smooth muscle contraction	3	0.3076923076923077	0.1855505625159311	ENSMUSG00000032303, ENSMUSG00000035200, ENSMUSG00000035458	829	12	12544	3.7828709288299156	1.0	0.9998452055743384	97.52895376598619
GOTERM_BP_DIRECT	GO:0018149~peptide cross-linking	3	0.3076923076923077	0.1855505625159311	ENSMUSG00000054889, ENSMUSG00000040152, ENSMUSG00000034282	829	12	12544	3.7828709288299156	1.0	0.9998452055743384	97.52895376598619
GOTERM_BP_DIRECT	GO:0032026~response to magnesium ion	3	0.3076923076923077	0.1855505625159311	ENSMUSG00000025889, ENSMUSG00000063727, ENSMUSG00000040152	829	12	12544	3.7828709288299156	1.0	0.9998452055743384	97.52895376598619
GOTERM_BP_DIRECT	GO:2000177~regulation of neural precursor cell proliferation	3	0.3076923076923077	0.1855505625159311	ENSMUSG00000079259, ENSMUSG00000031099, ENSMUSG00000009073	829	12	12544	3.7828709288299156	1.0	0.9998452055743384	97.52895376598619
GOTERM_BP_DIRECT	GO:0043252~sodium-independent organic anion transport	3	0.3076923076923077	0.1855505625159311	ENSMUSG00000025938, ENSMUSG00000032548, ENSMUSG00000038963	829	12	12544	3.7828709288299156	1.0	0.9998452055743384	97.52895376598619
GOTERM_BP_DIRECT	GO:1903206~negative regulation of hydrogen peroxide-induced cell death	3	0.3076923076923077	0.1855505625159311	ENSMUSG00000036273, ENSMUSG00000021032, ENSMUSG00000028367	829	12	12544	3.7828709288299156	1.0	0.9998452055743384	97.52895376598619
GOTERM_MF_DIRECT	GO:0046538~2,3-bisphosphoglycerate-dependent phosphoglycerate mutase activity	2	0.20512820512820512	0.18762654185063168	ENSMUSG00000020475, ENSMUSG00000038871	809	3	12075	9.950556242274411	1.0	0.9855910350093477	96.18253034040126
GOTERM_MF_DIRECT	GO:0015018~galactosylgalactosylxylosylprotein 3-beta-glucuronosyltransferase activity	2	0.20512820512820512	0.18762654185063168	ENSMUSG00000026156, ENSMUSG00000071649	809	3	12075	9.950556242274411	1.0	0.9855910350093477	96.18253034040126
GOTERM_MF_DIRECT	GO:0019153~protein-disulfide reductase (glutathione) activity	2	0.20512820512820512	0.18762654185063168	ENSMUSG00000021591, ENSMUSG00000027248	809	3	12075	9.950556242274411	1.0	0.9855910350093477	96.18253034040126
GOTERM_MF_DIRECT	GO:0004082~bisphosphoglycerate mutase activity	2	0.20512820512820512	0.18762654185063168	ENSMUSG00000020475, ENSMUSG00000038871	809	3	12075	9.950556242274411	1.0	0.9855910350093477	96.18253034040126
GOTERM_MF_DIRECT	GO:0004619~phosphoglycerate mutase activity	2	0.20512820512820512	0.18762654185063168	ENSMUSG00000020475, ENSMUSG00000038871	809	3	12075	9.950556242274411	1.0	0.9855910350093477	96.18253034040126
GOTERM_MF_DIRECT	GO:0015275~stretch-activated, cation-selective, calcium channel activity	2	0.20512820512820512	0.18762654185063168	ENSMUSG00000071719, ENSMUSG00000079157	809	3	12075	9.950556242274411	1.0	0.9855910350093477	96.18253034040126
GOTERM_MF_DIRECT	GO:0019976~interleukin-2 binding	2	0.20512820512820512	0.18762654185063168	ENSMUSG00000031304, ENSMUSG00000068227	809	3	12075	9.950556242274411	1.0	0.9855910350093477	96.18253034040126
GOTERM_MF_DIRECT	GO:0031014~troponin T binding	2	0.20512820512820512	0.18762654185063168	ENSMUSG00000064179, ENSMUSG00000035458	809	3	12075	9.950556242274411	1.0	0.9855910350093477	96.18253034040126
GOTERM_MF_DIRECT	GO:0036042~long-chain fatty acyl-CoA binding	2	0.20512820512820512	0.18762654185063168	ENSMUSG00000028937, ENSMUSG00000026385	809	3	12075	9.950556242274411	1.0	0.9855910350093477	96.18253034040126
GOTERM_MF_DIRECT	GO:0032767~copper-dependent protein binding	2	0.20512820512820512	0.18762654185063168	ENSMUSG00000018585, ENSMUSG00000030357	809	3	12075	9.950556242274411	1.0	0.9855910350093477	96.18253034040126
GOTERM_MF_DIRECT	GO:0031005~filamin binding	3	0.3076923076923077	0.1895524485290525	ENSMUSG00000025478, ENSMUSG00000006219, ENSMUSG00000024501	809	12	12075	3.7314585908529048	1.0	0.9849893377082399	96.32230263142634
GOTERM_MF_DIRECT	GO:0033130~acetylcholine receptor binding	3	0.3076923076923077	0.1895524485290525	ENSMUSG00000022587, ENSMUSG00000022577, ENSMUSG00000026344	809	12	12075	3.7314585908529048	1.0	0.9849893377082399	96.32230263142634
GOTERM_BP_DIRECT	GO:0048168~regulation of neuronal synaptic plasticity	4	0.41025641025641024	0.19124758648251228	ENSMUSG00000025889, ENSMUSG00000031144, ENSMUSG00000054477, ENSMUSG00000037428	829	23	12544	2.6315623852729844	1.0	0.9998699318273132	97.8227126265925
KEGG_PATHWAY	mmu05332:Graft-versus-host disease	4	0.41025641025641024	0.19332097808022866	ENSMUSG00000073411, ENSMUSG00000056116, ENSMUSG00000091705, ENSMUSG00000079491	332	24	5205	2.6129518072289155	1.0	0.9256845292936571	93.77474786921178
KEGG_PATHWAY	mmu05330:Allograft rejection	4	0.41025641025641024	0.19332097808022866	ENSMUSG00000073411, ENSMUSG00000056116, ENSMUSG00000091705, ENSMUSG00000079491	332	24	5205	2.6129518072289155	1.0	0.9256845292936571	93.77474786921178
GOTERM_BP_DIRECT	GO:0055072~iron ion homeostasis	5	0.5128205128205128	0.1975447059286343	ENSMUSG00000039361, ENSMUSG00000021474, ENSMUSG00000016942, ENSMUSG00000060802, ENSMUSG00000034248	829	35	12544	2.1616405307599518	1.0	0.9998937658947995	98.10892584166638
GOTERM_BP_DIRECT	GO:0001658~branching involved in ureteric bud morphogenesis	5	0.5128205128205128	0.1975447059286343	ENSMUSG00000040998, ENSMUSG00000004791, ENSMUSG00000022144, ENSMUSG00000036862, ENSMUSG00000030890	829	35	12544	2.1616405307599518	1.0	0.9998937658947995	98.10892584166638
GOTERM_BP_DIRECT	GO:0030216~keratinocyte differentiation	5	0.5128205128205128	0.1975447059286343	ENSMUSG00000054889, ENSMUSG00000019761, ENSMUSG00000047250, ENSMUSG00000060798, ENSMUSG00000034282	829	35	12544	2.1616405307599518	1.0	0.9998937658947995	98.10892584166638
KEGG_PATHWAY	mmu05414:Dilated cardiomyopathy	8	0.8205128205128205	0.19787388985594467	ENSMUSG00000022994, ENSMUSG00000002100, ENSMUSG00000026414, ENSMUSG00000001507, ENSMUSG00000001281, ENSMUSG00000032243, ENSMUSG00000020723, ENSMUSG00000035458	332	75	5205	1.6722891566265061	1.0	0.9212028378423365	94.21388335878935
GOTERM_MF_DIRECT	GO:0019904~protein domain specific binding	22	2.2564102564102564	0.19919173043674734	ENSMUSG00000006930, ENSMUSG00000024077, ENSMUSG00000009073, ENSMUSG00000001507, ENSMUSG00000031144, ENSMUSG00000030852, ENSMUSG00000032511, ENSMUSG00000025423, ENSMUSG00000057440, ENSMUSG00000064065, ENSMUSG00000025813, ENSMUSG00000026383, ENSMUSG00000035458, ENSMUSG00000066687, ENSMUSG00000045763, ENSMUSG00000046532, ENSMUSG00000025889, ENSMUSG00000007207, ENSMUSG00000042901, ENSMUSG00000039153,…	809	257	12075	1.2776978832492436	1.0	0.9870605477467298	96.95271511808988
GOTERM_CC_DIRECT	GO:0005911~cell-cell junction	16	1.641025641025641	0.20079032480466696	ENSMUSG00000075254, ENSMUSG00000054889, ENSMUSG00000027748, ENSMUSG00000031328, ENSMUSG00000027378, ENSMUSG00000030890, ENSMUSG00000078816, ENSMUSG00000030707, ENSMUSG00000029428, ENSMUSG00000062300, ENSMUSG00000022865, ENSMUSG00000019986, ENSMUSG00000057058, ENSMUSG00000019906, ENSMUSG00000031990, ENSMUSG00000022197	887	179	13458	1.356200361522425	1.0	0.842464668127046	95.92175866037506
GOTERM_MF_DIRECT	GO:0001077~transcriptional activator activity, RNA polymerase II core promoter proximal region sequence-specific binding	17	1.7435897435897436	0.2032640392355561	ENSMUSG00000030543, ENSMUSG00000068551, ENSMUSG00000038648, ENSMUSG00000033585, ENSMUSG00000062563, ENSMUSG00000045991, ENSMUSG00000002147, ENSMUSG00000007946, ENSMUSG00000002983, ENSMUSG00000046532, ENSMUSG00000036144, ENSMUSG00000025408, ENSMUSG00000041420, ENSMUSG00000039153, ENSMUSG00000004040, ENSMUSG00000004043, ENSMUSG00000066224	809	190	12075	1.3354693904105135	1.0	0.9871999824025889	97.18734066423931
GOTERM_CC_DIRECT	GO:0005930~axoneme	8	0.8205128205128205	0.2036987953566055	ENSMUSG00000059248, ENSMUSG00000040189, ENSMUSG00000078490, ENSMUSG00000027676, ENSMUSG00000062563, ENSMUSG00000023966, ENSMUSG00000021363, ENSMUSG00000039963	887	73	13458	1.6627387994007812	1.0	0.8420987359894001	96.12857981059474
GOTERM_CC_DIRECT	GO:0043005~neuron projection	31	3.1794871794871797	0.20418146964086828	ENSMUSG00000044933, ENSMUSG00000036273, ENSMUSG00000052301, ENSMUSG00000021032, ENSMUSG00000030357, ENSMUSG00000009073, ENSMUSG00000034573, ENSMUSG00000028800, ENSMUSG00000071072, ENSMUSG00000022865, ENSMUSG00000047904, ENSMUSG00000021477, ENSMUSG00000019906, ENSMUSG00000035200, ENSMUSG00000027584, ENSMUSG00000015766, ENSMUSG00000004961, ENSMUSG00000028937, ENSMUSG00000006930, ENSMUSG00000031144,…	887	388	13458	1.2122351491765362	1.0	0.8378658069930024	96.16194392143285
GOTERM_MF_DIRECT	GO:0008233~peptidase activity	29	2.9743589743589745	0.20430664685000371	ENSMUSG00000005813, ENSMUSG00000031994, ENSMUSG00000032376, ENSMUSG00000031897, ENSMUSG00000053441, ENSMUSG00000029436, ENSMUSG00000054083, ENSMUSG00000050022, ENSMUSG00000027612, ENSMUSG00000030060, ENSMUSG00000021477, ENSMUSG00000035606, ENSMUSG00000016942, ENSMUSG00000016256, ENSMUSG00000046169, ENSMUSG00000053399, ENSMUSG00000032289, ENSMUSG00000068329, ENSMUSG00000024299, ENSMUSG00000021710,…	809	355	12075	1.2192935113772871	1.0	0.986397131647356	97.2446298029361
GOTERM_CC_DIRECT	GO:0016604~nuclear body	6	0.6153846153846154	0.20681638020137583	ENSMUSG00000066687, ENSMUSG00000040669, ENSMUSG00000097767, ENSMUSG00000026484, ENSMUSG00000025139, ENSMUSG00000025423	887	48	13458	1.8965614430665163	1.0	0.8371600579322678	96.33941284674603
GOTERM_BP_DIRECT	GO:0050790~regulation of catalytic activity	4	0.41025641025641024	0.20859803000755303	ENSMUSG00000046532, ENSMUSG00000036206, ENSMUSG00000025578, ENSMUSG00000032501	829	24	12544	2.5219139525532768	1.0	0.9999319372965858	98.52734525972122
GOTERM_BP_DIRECT	GO:0090314~positive regulation of protein targeting to membrane	4	0.41025641025641024	0.20859803000755303	ENSMUSG00000026880, ENSMUSG00000062312, ENSMUSG00000019054, ENSMUSG00000017774	829	24	12544	2.5219139525532768	1.0	0.9999319372965858	98.52734525972122
GOTERM_BP_DIRECT	GO:0046513~ceramide biosynthetic process	4	0.41025641025641024	0.20859803000755303	ENSMUSG00000023021, ENSMUSG00000008206, ENSMUSG00000058966, ENSMUSG00000032807	829	24	12544	2.5219139525532768	1.0	0.9999319372965858	98.52734525972122
GOTERM_BP_DIRECT	GO:0007214~gamma-aminobutyric acid signaling pathway	4	0.41025641025641024	0.20859803000755303	ENSMUSG00000026322, ENSMUSG00000055078, ENSMUSG00000032562, ENSMUSG00000031343	829	24	12544	2.5219139525532768	1.0	0.9999319372965858	98.52734525972122
GOTERM_BP_DIRECT	GO:0030148~sphingolipid biosynthetic process	4	0.41025641025641024	0.20859803000755303	ENSMUSG00000023021, ENSMUSG00000028497, ENSMUSG00000035376, ENSMUSG00000008206	829	24	12544	2.5219139525532768	1.0	0.9999319372965858	98.52734525972122
GOTERM_BP_DIRECT	GO:0001954~positive regulation of cell-matrix adhesion	4	0.41025641025641024	0.20859803000755303	ENSMUSG00000019820, ENSMUSG00000030890, ENSMUSG00000031557, ENSMUSG00000026383	829	24	12544	2.5219139525532768	1.0	0.9999319372965858	98.52734525972122
KEGG_PATHWAY	mmu04024:cAMP signaling pathway	15	1.5384615384615385	0.2093605952009966	ENSMUSG00000038648, ENSMUSG00000003123, ENSMUSG00000036437, ENSMUSG00000032562, ENSMUSG00000032412, ENSMUSG00000035458, ENSMUSG00000026322, ENSMUSG00000061718, ENSMUSG00000024998, ENSMUSG00000022994, ENSMUSG00000047904, ENSMUSG00000026463, ENSMUSG00000049112, ENSMUSG00000037759, ENSMUSG00000049686	332	173	5205	1.3593390904659097	1.0	0.9245319706676111	95.19796020432327
KEGG_PATHWAY	mmu01230:Biosynthesis of amino acids	7	0.717948717948718	0.2095819407877171	ENSMUSG00000025533, ENSMUSG00000020475, ENSMUSG00000030268, ENSMUSG00000025742, ENSMUSG00000025950, ENSMUSG00000032279, ENSMUSG00000031432	332	63	5205	1.7419678714859435	1.0	0.9158069064931825	95.21530647353497
KEGG_PATHWAY	mmu00062:Fatty acid elongation	4	0.41025641025641024	0.21006529488369596	ENSMUSG00000028937, ENSMUSG00000028497, ENSMUSG00000035376, ENSMUSG00000036880	332	25	5205	2.508433734939759	1.0	0.9072363392483797	95.25298488350586
KEGG_PATHWAY	mmu00030:Pentose phosphate pathway	4	0.41025641025641024	0.21006529488369596	ENSMUSG00000030225, ENSMUSG00000031400, ENSMUSG00000025742, ENSMUSG00000031432	332	25	5205	2.508433734939759	1.0	0.9072363392483797	95.25298488350586
GOTERM_BP_DIRECT	GO:2000649~regulation of sodium ion transmembrane transporter activity	3	0.3076923076923077	0.21022705952863222	ENSMUSG00000019820, ENSMUSG00000009687, ENSMUSG00000038764	829	13	12544	3.49188085738146	1.0	0.9999288364338036	98.58105256225468
GOTERM_BP_DIRECT	GO:2000178~negative regulation of neural precursor cell proliferation	3	0.3076923076923077	0.21022705952863222	ENSMUSG00000074227, ENSMUSG00000030890, ENSMUSG00000027315	829	13	12544	3.49188085738146	1.0	0.9999288364338036	98.58105256225468
GOTERM_BP_DIRECT	GO:0022408~negative regulation of cell-cell adhesion	3	0.3076923076923077	0.21022705952863222	ENSMUSG00000074227, ENSMUSG00000009073, ENSMUSG00000026383	829	13	12544	3.49188085738146	1.0	0.9999288364338036	98.58105256225468
GOTERM_BP_DIRECT	GO:0016574~histone ubiquitination	3	0.3076923076923077	0.21022705952863222	ENSMUSG00000040669, ENSMUSG00000026484, ENSMUSG00000025578	829	13	12544	3.49188085738146	1.0	0.9999288364338036	98.58105256225468
GOTERM_BP_DIRECT	GO:0061036~positive regulation of cartilage development	3	0.3076923076923077	0.21022705952863222	ENSMUSG00000046985, ENSMUSG00000066687, ENSMUSG00000022098	829	13	12544	3.49188085738146	1.0	0.9999288364338036	98.58105256225468
GOTERM_BP_DIRECT	GO:0006826~iron ion transport	3	0.3076923076923077	0.21022705952863222	ENSMUSG00000021474, ENSMUSG00000032012, ENSMUSG00000060802	829	13	12544	3.49188085738146	1.0	0.9999288364338036	98.58105256225468
GOTERM_BP_DIRECT	GO:0071380~cellular response to prostaglandin E stimulus	3	0.3076923076923077	0.21022705952863222	ENSMUSG00000000440, ENSMUSG00000022994, ENSMUSG00000037759	829	13	12544	3.49188085738146	1.0	0.9999288364338036	98.58105256225468
GOTERM_BP_DIRECT	GO:0007528~neuromuscular junction development	5	0.5128205128205128	0.21152612566912737	ENSMUSG00000035357, ENSMUSG00000019820, ENSMUSG00000036273, ENSMUSG00000062312, ENSMUSG00000035606	829	36	12544	2.101594960461064	1.0	0.9999244416231134	98.62254978557725
GOTERM_BP_DIRECT	GO:0045668~negative regulation of osteoblast differentiation	5	0.5128205128205128	0.21152612566912737	ENSMUSG00000000142, ENSMUSG00000031565, ENSMUSG00000006958, ENSMUSG00000023087, ENSMUSG00000048616	829	36	12544	2.101594960461064	1.0	0.9999244416231134	98.62254978557725
GOTERM_BP_DIRECT	GO:0030514~negative regulation of BMP signaling pathway	5	0.5128205128205128	0.21152612566912737	ENSMUSG00000025880, ENSMUSG00000006958, ENSMUSG00000016942, ENSMUSG00000041120, ENSMUSG00000048616	829	36	12544	2.101594960461064	1.0	0.9999244416231134	98.62254978557725
GOTERM_BP_DIRECT	GO:0034765~regulation of ion transmembrane transport	11	1.1282051282051282	0.21196284829486545	ENSMUSG00000026880, ENSMUSG00000064267, ENSMUSG00000018470, ENSMUSG00000035165, ENSMUSG00000028631, ENSMUSG00000032511, ENSMUSG00000022949, ENSMUSG00000026824, ENSMUSG00000020723, ENSMUSG00000021730, ENSMUSG00000074575	829	113	12544	1.4729762908718256	1.0	0.9999163766753953	98.6362410264075
GOTERM_CC_DIRECT	GO:0043679~axon terminus	8	0.8205128205128205	0.2132288810681845	ENSMUSG00000035168, ENSMUSG00000025889, ENSMUSG00000006930, ENSMUSG00000003476, ENSMUSG00000027712, ENSMUSG00000019890, ENSMUSG00000021730, ENSMUSG00000023805	887	74	13458	1.6402693561656356	1.0	0.8424129481722364	96.73993415172727
KEGG_PATHWAY	mmu04724:Glutamatergic synapse	10	1.0256410256410255	0.21460783580276638	ENSMUSG00000022994, ENSMUSG00000038607, ENSMUSG00000056073, ENSMUSG00000048240, ENSMUSG00000071658, ENSMUSG00000026824, ENSMUSG00000025813, ENSMUSG00000032562, ENSMUSG00000078816, ENSMUSG00000024211	332	104	5205	1.5074721964782207	1.0	0.9035198567071141	95.59394823141871
GOTERM_MF_DIRECT	GO:0016208~AMP binding	3	0.3076923076923077	0.21464300207094877	ENSMUSG00000025742, ENSMUSG00000018042, ENSMUSG00000031432	809	13	12075	3.444423314633451	1.0	0.9883909815661885	97.75643672786428
GOTERM_MF_DIRECT	GO:0070016~armadillo repeat domain binding	3	0.3076923076923077	0.21464300207094877	ENSMUSG00000024077, ENSMUSG00000002458, ENSMUSG00000000142	809	13	12075	3.444423314633451	1.0	0.9883909815661885	97.75643672786428
GOTERM_MF_DIRECT	GO:0017048~Rho GTPase binding	5	0.5128205128205128	0.2184757251418547	ENSMUSG00000025558, ENSMUSG00000066406, ENSMUSG00000031328, ENSMUSG00000036273, ENSMUSG00000031093	809	36	12075	2.073032550473836	1.0	0.988442477917803	97.92246343928055
KEGG_PATHWAY	mmu00982:Drug metabolism - cytochrome P450	5	0.5128205128205128	0.22004876977632823	ENSMUSG00000008540, ENSMUSG00000068762, ENSMUSG00000040147, ENSMUSG00000025068, ENSMUSG00000075296	332	38	5205	2.062856689917565	1.0	0.9010542805557921	95.9725596400472
KEGG_PATHWAY	mmu04514:Cell adhesion molecules (CAMs)	10	1.0256410256410255	0.22262832775763855	ENSMUSG00000026285, ENSMUSG00000073411, ENSMUSG00000062300, ENSMUSG00000056116, ENSMUSG00000091705, ENSMUSG00000001281, ENSMUSG00000040511, ENSMUSG00000032012, ENSMUSG00000031990, ENSMUSG00000079491	332	105	5205	1.4931153184165231	1.0	0.8953572402401286	96.1413604584854
GOTERM_MF_DIRECT	GO:0008289~lipid binding	18	1.8461538461538463	0.2232887570595944	ENSMUSG00000019312, ENSMUSG00000032382, ENSMUSG00000018126, ENSMUSG00000018340, ENSMUSG00000031557, ENSMUSG00000024535, ENSMUSG00000040875, ENSMUSG00000032291, ENSMUSG00000031523, ENSMUSG00000037606, ENSMUSG00000026385, ENSMUSG00000046532, ENSMUSG00000021620, ENSMUSG00000034171, ENSMUSG00000018554, ENSMUSG00000028773, ENSMUSG00000047250, ENSMUSG00000029608	809	207	12075	1.2978986402966626	1.0	0.9887515770793592	98.11467533767998
GOTERM_BP_DIRECT	GO:0051897~positive regulation of protein kinase B signaling	7	0.717948717948718	0.22399134226715217	ENSMUSG00000022329, ENSMUSG00000041420, ENSMUSG00000030890, ENSMUSG00000040152, ENSMUSG00000022015, ENSMUSG00000022847, ENSMUSG00000039217	829	62	12544	1.708393322697381	1.0	0.9999481582244992	98.96653684487991
GOTERM_CC_DIRECT	GO:0043235~receptor complex	11	1.1282051282051282	0.22523481440418008	ENSMUSG00000054027, ENSMUSG00000022144, ENSMUSG00000017417, ENSMUSG00000055078, ENSMUSG00000035305, ENSMUSG00000031565, ENSMUSG00000062312, ENSMUSG00000001507, ENSMUSG00000001281, ENSMUSG00000030309, ENSMUSG00000022479	887	115	13458	1.4512817999117689	1.0	0.8555099856504074	97.38246288794033
GOTERM_BP_DIRECT	GO:0042755~eating behavior	4	0.41025641025641024	0.22627855022778504	ENSMUSG00000004040, ENSMUSG00000049112, ENSMUSG00000029223, ENSMUSG00000027584	829	25	12544	2.4210373944511456	1.0	0.999947558439332	99.02009987092293
GOTERM_BP_DIRECT	GO:0086091~regulation of heart rate by cardiac conduction	4	0.41025641025641024	0.22627855022778504	ENSMUSG00000054889, ENSMUSG00000044393, ENSMUSG00000024331, ENSMUSG00000032511	829	25	12544	2.4210373944511456	1.0	0.999947558439332	99.02009987092293
GOTERM_BP_DIRECT	GO:0017157~regulation of exocytosis	4	0.41025641025641024	0.22627855022778504	ENSMUSG00000003411, ENSMUSG00000006930, ENSMUSG00000007207, ENSMUSG00000019066	829	25	12544	2.4210373944511456	1.0	0.999947558439332	99.02009987092293
GOTERM_BP_DIRECT	GO:0031032~actomyosin structure organization	4	0.41025641025641024	0.22627855022778504	ENSMUSG00000019978, ENSMUSG00000048285, ENSMUSG00000028434, ENSMUSG00000026383	829	25	12544	2.4210373944511456	1.0	0.999947558439332	99.02009987092293
GOTERM_BP_DIRECT	GO:0048791~calcium ion-regulated exocytosis of neurotransmitter	4	0.41025641025641024	0.22627855022778504	ENSMUSG00000052301, ENSMUSG00000020848, ENSMUSG00000029608, ENSMUSG00000004961	829	25	12544	2.4210373944511456	1.0	0.999947558439332	99.02009987092293
KEGG_PATHWAY	mmu05320:Autoimmune thyroid disease	4	0.41025641025641024	0.22711318499553373	ENSMUSG00000073411, ENSMUSG00000056116, ENSMUSG00000091705, ENSMUSG00000079491	332	26	5205	2.411955514365153	1.0	0.892104906768285	96.41938646699494
GOTERM_MF_DIRECT	GO:0001968~fibronectin binding	4	0.41025641025641024	0.23237105146724685	ENSMUSG00000001507, ENSMUSG00000040152, ENSMUSG00000031557, ENSMUSG00000060572	809	25	12075	2.3881334981458586	1.0	0.9900583818902486	98.4328591730007
GOTERM_BP_DIRECT	GO:0060348~bone development	6	0.6153846153846154	0.23268503303824245	ENSMUSG00000016382, ENSMUSG00000066406, ENSMUSG00000061306, ENSMUSG00000040447, ENSMUSG00000022641, ENSMUSG00000028469	829	50	12544	1.8157780458383594	1.0	0.9999567298315853	99.15651745791389
GOTERM_BP_DIRECT	GO:0043406~positive regulation of MAP kinase activity	6	0.6153846153846154	0.23268503303824245	ENSMUSG00000000296, ENSMUSG00000031565, ENSMUSG00000062312, ENSMUSG00000030890, ENSMUSG00000042567, ENSMUSG00000022015	829	50	12544	1.8157780458383594	1.0	0.9999567298315853	99.15651745791389
GOTERM_BP_DIRECT	GO:0071805~potassium ion transmembrane transport	8	0.8205128205128205	0.2346986333943225	ENSMUSG00000035165, ENSMUSG00000028631, ENSMUSG00000052726, ENSMUSG00000026062, ENSMUSG00000028420, ENSMUSG00000021730, ENSMUSG00000049265, ENSMUSG00000074575	829	76	12544	1.5927877595073328	1.0	0.9999556080984116	99.19554710295681
GOTERM_BP_DIRECT	GO:0071407~cellular response to organic cyclic compound	7	0.717948717948718	0.23492318435908227	ENSMUSG00000000440, ENSMUSG00000002458, ENSMUSG00000000142, ENSMUSG00000055994, ENSMUSG00000004040, ENSMUSG00000004043, ENSMUSG00000039217	829	63	12544	1.6812759683688512	1.0	0.9999503786805519	99.19979226135865
GOTERM_BP_DIRECT	GO:0007009~plasma membrane organization	3	0.3076923076923077	0.23519779322288079	ENSMUSG00000018126, ENSMUSG00000063681, ENSMUSG00000021112	829	14	12544	3.2424607961399277	1.0	0.9999448142805748	99.20495501019415
GOTERM_BP_DIRECT	GO:0006825~copper ion transport	3	0.3076923076923077	0.23519779322288079	ENSMUSG00000018585, ENSMUSG00000030357, ENSMUSG00000006567	829	14	12544	3.2424607961399277	1.0	0.9999448142805748	99.20495501019415
GOTERM_BP_DIRECT	GO:0051895~negative regulation of focal adhesion assembly	3	0.3076923076923077	0.23519779322288079	ENSMUSG00000000530, ENSMUSG00000031355, ENSMUSG00000031523	829	14	12544	3.2424607961399277	1.0	0.9999448142805748	99.20495501019415
GOTERM_BP_DIRECT	GO:0045197~establishment or maintenance of epithelial cell apical/basal polarity	3	0.3076923076923077	0.23519779322288079	ENSMUSG00000021782, ENSMUSG00000030890, ENSMUSG00000063681	829	14	12544	3.2424607961399277	1.0	0.9999448142805748	99.20495501019415
GOTERM_BP_DIRECT	GO:0006672~ceramide metabolic process	3	0.3076923076923077	0.23519779322288079	ENSMUSG00000021759, ENSMUSG00000068329, ENSMUSG00000025353	829	14	12544	3.2424607961399277	1.0	0.9999448142805748	99.20495501019415
GOTERM_BP_DIRECT	GO:0042789~mRNA transcription from RNA polymerase II promoter	3	0.3076923076923077	0.23519779322288079	ENSMUSG00000031328, ENSMUSG00000025408, ENSMUSG00000004040	829	14	12544	3.2424607961399277	1.0	0.9999448142805748	99.20495501019415
GOTERM_CC_DIRECT	GO:0005577~fibrinogen complex	2	0.20512820512820512	0.23847924265537587	ENSMUSG00000038224, ENSMUSG00000040152	887	4	13458	7.586245772266065	1.0	0.8689888491202291	97.95357452166277
GOTERM_CC_DIRECT	GO:0002189~ribose phosphate diphosphokinase complex	2	0.20512820512820512	0.23847924265537587	ENSMUSG00000025742, ENSMUSG00000031432	887	4	13458	7.586245772266065	1.0	0.8689888491202291	97.95357452166277
GOTERM_BP_DIRECT	GO:0046596~regulation of viral entry into host cell	2	0.20512820512820512	0.2390456797950066	ENSMUSG00000062300, ENSMUSG00000041000	829	4	12544	7.565741857659831	1.0	0.9999483140197497	99.27406758721743
GOTERM_BP_DIRECT	GO:0030816~positive regulation of cAMP metabolic process	2	0.20512820512820512	0.2390456797950066	ENSMUSG00000003476, ENSMUSG00000021194	829	4	12544	7.565741857659831	1.0	0.9999483140197497	99.27406758721743
GOTERM_BP_DIRECT	GO:0055098~response to low-density lipoprotein particle	2	0.20512820512820512	0.2390456797950066	ENSMUSG00000000440, ENSMUSG00000015243	829	4	12544	7.565741857659831	1.0	0.9999483140197497	99.27406758721743
GOTERM_BP_DIRECT	GO:0016139~glycoside catabolic process	2	0.20512820512820512	0.2390456797950066	ENSMUSG00000019810, ENSMUSG00000028673	829	4	12544	7.565741857659831	1.0	0.9999483140197497	99.27406758721743
GOTERM_BP_DIRECT	GO:0003383~apical constriction	2	0.20512820512820512	0.2390456797950066	ENSMUSG00000048285, ENSMUSG00000026383	829	4	12544	7.565741857659831	1.0	0.9999483140197497	99.27406758721743
GOTERM_BP_DIRECT	GO:0044262~cellular carbohydrate metabolic process	2	0.20512820512820512	0.2390456797950066	ENSMUSG00000045594, ENSMUSG00000050002	829	4	12544	7.565741857659831	1.0	0.9999483140197497	99.27406758721743
GOTERM_BP_DIRECT	GO:0046549~retinal cone cell development	2	0.20512820512820512	0.2390456797950066	ENSMUSG00000019986, ENSMUSG00000021730	829	4	12544	7.565741857659831	1.0	0.9999483140197497	99.27406758721743
GOTERM_BP_DIRECT	GO:0030382~sperm mitochondrion organization	2	0.20512820512820512	0.2390456797950066	ENSMUSG00000062300, ENSMUSG00000029206	829	4	12544	7.565741857659831	1.0	0.9999483140197497	99.27406758721743
GOTERM_BP_DIRECT	GO:0019441~tryptophan catabolic process to kynurenine	2	0.20512820512820512	0.2390456797950066	ENSMUSG00000031551, ENSMUSG00000017718	829	4	12544	7.565741857659831	1.0	0.9999483140197497	99.27406758721743
GOTERM_BP_DIRECT	GO:0046879~hormone secretion	2	0.20512820512820512	0.2390456797950066	ENSMUSG00000040488, ENSMUSG00000029608	829	4	12544	7.565741857659831	1.0	0.9999483140197497	99.27406758721743
GOTERM_BP_DIRECT	GO:0060054~positive regulation of epithelial cell proliferation involved in wound healing	2	0.20512820512820512	0.2390456797950066	ENSMUSG00000022865, ENSMUSG00000041075	829	4	12544	7.565741857659831	1.0	0.9999483140197497	99.27406758721743
GOTERM_BP_DIRECT	GO:0010757~negative regulation of plasminogen activation	2	0.20512820512820512	0.2390456797950066	ENSMUSG00000038224, ENSMUSG00000040152	829	4	12544	7.565741857659831	1.0	0.9999483140197497	99.27406758721743
GOTERM_BP_DIRECT	GO:0022028~tangential migration from the subventricular zone to the olfactory bulb	2	0.20512820512820512	0.2390456797950066	ENSMUSG00000036273, ENSMUSG00000025020	829	4	12544	7.565741857659831	1.0	0.9999483140197497	99.27406758721743
GOTERM_BP_DIRECT	GO:0034698~response to gonadotropin	2	0.20512820512820512	0.2390456797950066	ENSMUSG00000021477, ENSMUSG00000001507	829	4	12544	7.565741857659831	1.0	0.9999483140197497	99.27406758721743
GOTERM_BP_DIRECT	GO:0060688~regulation of morphogenesis of a branching structure	2	0.20512820512820512	0.2390456797950066	ENSMUSG00000004791, ENSMUSG00000022144	829	4	12544	7.565741857659831	1.0	0.9999483140197497	99.27406758721743
GOTERM_BP_DIRECT	GO:0003356~regulation of cilium beat frequency	2	0.20512820512820512	0.2390456797950066	ENSMUSG00000027676, ENSMUSG00000039963	829	4	12544	7.565741857659831	1.0	0.9999483140197497	99.27406758721743
GOTERM_BP_DIRECT	GO:0034502~protein localization to chromosome	2	0.20512820512820512	0.2390456797950066	ENSMUSG00000009628, ENSMUSG00000036928	829	4	12544	7.565741857659831	1.0	0.9999483140197497	99.27406758721743
GOTERM_BP_DIRECT	GO:0036336~dendritic cell migration	2	0.20512820512820512	0.2390456797950066	ENSMUSG00000049709, ENSMUSG00000015766	829	4	12544	7.565741857659831	1.0	0.9999483140197497	99.27406758721743
GOTERM_BP_DIRECT	GO:0006569~tryptophan catabolic process	2	0.20512820512820512	0.2390456797950066	ENSMUSG00000031551, ENSMUSG00000017718	829	4	12544	7.565741857659831	1.0	0.9999483140197497	99.27406758721743
GOTERM_BP_DIRECT	GO:0045063~T-helper 1 cell differentiation	2	0.20512820512820512	0.2390456797950066	ENSMUSG00000028064, ENSMUSG00000002983	829	4	12544	7.565741857659831	1.0	0.9999483140197497	99.27406758721743
GOTERM_BP_DIRECT	GO:0070234~positive regulation of T cell apoptotic process	2	0.20512820512820512	0.2390456797950066	ENSMUSG00000026285, ENSMUSG00000031551	829	4	12544	7.565741857659831	1.0	0.9999483140197497	99.27406758721743
GOTERM_BP_DIRECT	GO:0019693~ribose phosphate metabolic process	2	0.20512820512820512	0.2390456797950066	ENSMUSG00000025742, ENSMUSG00000031432	829	4	12544	7.565741857659831	1.0	0.9999483140197497	99.27406758721743
GOTERM_BP_DIRECT	GO:0060676~ureteric bud formation	2	0.20512820512820512	0.2390456797950066	ENSMUSG00000022144, ENSMUSG00000048616	829	4	12544	7.565741857659831	1.0	0.9999483140197497	99.27406758721743
GOTERM_BP_DIRECT	GO:0021871~forebrain regionalization	2	0.20512820512820512	0.2390456797950066	ENSMUSG00000073678, ENSMUSG00000027840	829	4	12544	7.565741857659831	1.0	0.9999483140197497	99.27406758721743
GOTERM_MF_DIRECT	GO:0016702~oxidoreductase activity, acting on single donors with incorporation of molecular oxygen, incorporation of two atoms of oxygen	3	0.3076923076923077	0.24000813305917434	ENSMUSG00000018906, ENSMUSG00000033022, ENSMUSG00000032807	809	14	12075	3.1983930778739187	1.0	0.9909039428992769	98.66073814254302
GOTERM_MF_DIRECT	GO:0031267~small GTPase binding	3	0.3076923076923077	0.24000813305917434	ENSMUSG00000031328, ENSMUSG00000015243, ENSMUSG00000038195	809	14	12075	3.1983930778739187	1.0	0.9909039428992769	98.66073814254302
GOTERM_BP_DIRECT	GO:0001662~behavioral fear response	5	0.5128205128205128	0.24025708520577346	ENSMUSG00000056073, ENSMUSG00000048240, ENSMUSG00000055078, ENSMUSG00000026385, ENSMUSG00000026344	829	38	12544	1.990984699384166	1.0	0.9999451599613419	99.29462392662006
GOTERM_BP_DIRECT	GO:0032024~positive regulation of insulin secretion	5	0.5128205128205128	0.24025708520577346	ENSMUSG00000040618, ENSMUSG00000021591, ENSMUSG00000020848, ENSMUSG00000024990, ENSMUSG00000025486	829	38	12544	1.990984699384166	1.0	0.9999451599613419	99.29462392662006
GOTERM_BP_DIRECT	GO:0006936~muscle contraction	5	0.5128205128205128	0.24025708520577346	ENSMUSG00000038670, ENSMUSG00000002100, ENSMUSG00000026414, ENSMUSG00000018340, ENSMUSG00000031839	829	38	12544	1.990984699384166	1.0	0.9999451599613419	99.29462392662006
GOTERM_MF_DIRECT	GO:0032813~tumor necrosis factor receptor superfamily binding	2	0.20512820512820512	0.2420001132710782	ENSMUSG00000035678, ENSMUSG00000022015	809	4	12075	7.4629171817058095	1.0	0.9905488192372749	98.71485233710537
GOTERM_MF_DIRECT	GO:0031852~mu-type opioid receptor binding	2	0.20512820512820512	0.2420001132710782	ENSMUSG00000031328, ENSMUSG00000028173	809	4	12075	7.4629171817058095	1.0	0.9905488192372749	98.71485233710537
GOTERM_MF_DIRECT	GO:0031750~D3 dopamine receptor binding	2	0.20512820512820512	0.2420001132710782	ENSMUSG00000061718, ENSMUSG00000022949	809	4	12075	7.4629171817058095	1.0	0.9905488192372749	98.71485233710537
GOTERM_MF_DIRECT	GO:0102344~3-hydroxy-behenoyl-CoA dehydratase activity	2	0.20512820512820512	0.2420001132710782	ENSMUSG00000028497, ENSMUSG00000035376	809	4	12075	7.4629171817058095	1.0	0.9905488192372749	98.71485233710537
GOTERM_MF_DIRECT	GO:0016807~cysteine-type carboxypeptidase activity	2	0.20512820512820512	0.2420001132710782	ENSMUSG00000026767, ENSMUSG00000021477	809	4	12075	7.4629171817058095	1.0	0.9905488192372749	98.71485233710537
GOTERM_MF_DIRECT	GO:0005501~retinoid binding	2	0.20512820512820512	0.2420001132710782	ENSMUSG00000024990, ENSMUSG00000032291	809	4	12075	7.4629171817058095	1.0	0.9905488192372749	98.71485233710537
GOTERM_MF_DIRECT	GO:0102345~3-hydroxy-lignoceroyl-CoA dehydratase activity	2	0.20512820512820512	0.2420001132710782	ENSMUSG00000028497, ENSMUSG00000035376	809	4	12075	7.4629171817058095	1.0	0.9905488192372749	98.71485233710537
GOTERM_MF_DIRECT	GO:0004083~bisphosphoglycerate 2-phosphatase activity	2	0.20512820512820512	0.2420001132710782	ENSMUSG00000020475, ENSMUSG00000038871	809	4	12075	7.4629171817058095	1.0	0.9905488192372749	98.71485233710537
GOTERM_BP_DIRECT	GO:0098779~mitophagy in response to mitochondrial depolarization	11	1.1282051282051282	0.24354864305748247	ENSMUSG00000023828, ENSMUSG00000026880, ENSMUSG00000025762, ENSMUSG00000061462, ENSMUSG00000021200, ENSMUSG00000037253, ENSMUSG00000055078, ENSMUSG00000027712, ENSMUSG00000029861, ENSMUSG00000039634, ENSMUSG00000049265	829	117	12544	1.4226181270813356	1.0	0.9999472652198628	99.34773747742392
GOTERM_BP_DIRECT	GO:0015914~phospholipid transport	4	0.41025641025641024	0.24423004686343855	ENSMUSG00000024851, ENSMUSG00000015243, ENSMUSG00000037606, ENSMUSG00000062949	829	26	12544	2.32792057158764	1.0	0.9999427711566067	99.35825016242691
GOTERM_CC_DIRECT	GO:0043204~perikaryon	12	1.2307692307692308	0.2442878434655082	ENSMUSG00000035165, ENSMUSG00000036273, ENSMUSG00000056073, ENSMUSG00000021032, ENSMUSG00000038216, ENSMUSG00000003476, ENSMUSG00000028373, ENSMUSG00000025533, ENSMUSG00000021477, ENSMUSG00000027712, ENSMUSG00000041119, ENSMUSG00000030659	887	131	13458	1.3898465536975997	1.0	0.8721561401525921	98.16546316837758
KEGG_PATHWAY	mmu04512:ECM-receptor interaction	8	0.8205128205128205	0.24496609108820588	ENSMUSG00000040998, ENSMUSG00000027966, ENSMUSG00000020241, ENSMUSG00000001507, ENSMUSG00000001281, ENSMUSG00000040152, ENSMUSG00000032243, ENSMUSG00000026479	332	80	5205	1.5677710843373496	1.0	0.9041369772235853	97.35283322590082
GOTERM_MF_DIRECT	GO:0030246~carbohydrate binding	12	1.2307692307692308	0.24501270282054527	ENSMUSG00000079598, ENSMUSG00000039774, ENSMUSG00000031400, ENSMUSG00000028673, ENSMUSG00000025742, ENSMUSG00000030607, ENSMUSG00000021130, ENSMUSG00000032012, ENSMUSG00000031432, ENSMUSG00000046834, ENSMUSG00000020363, ENSMUSG00000001143	809	129	12075	1.3884497082243368	1.0	0.9904105177849414	98.79281642990392
GOTERM_MF_DIRECT	GO:0019905~syntaxin binding	8	0.8205128205128205	0.2451077503911086	ENSMUSG00000052301, ENSMUSG00000015243, ENSMUSG00000020848, ENSMUSG00000062151, ENSMUSG00000029608, ENSMUSG00000032757, ENSMUSG00000030616, ENSMUSG00000004961	809	76	12075	1.5711404593064862	1.0	0.9896458781933822	98.79520257998547
GOTERM_BP_DIRECT	GO:0007565~female pregnancy	6	0.6153846153846154	0.24517581810442865	ENSMUSG00000004791, ENSMUSG00000091705, ENSMUSG00000049112, ENSMUSG00000025268, ENSMUSG00000004043, ENSMUSG00000052914	829	51	12544	1.7801745547434895	1.0	0.9999387553175128	99.37257654014685
KEGG_PATHWAY	mmu05416:Viral myocarditis	6	0.6153846153846154	0.24569937126699798	ENSMUSG00000073411, ENSMUSG00000004446, ENSMUSG00000022865, ENSMUSG00000056116, ENSMUSG00000091705, ENSMUSG00000079491	332	53	5205	1.774835189815867	1.0	0.8971528987266171	97.38586898875822
KEGG_PATHWAY	mmu04390:Hippo signaling pathway	12	1.2307692307692308	0.24592972577371952	ENSMUSG00000055799, ENSMUSG00000022329, ENSMUSG00000009073, ENSMUSG00000000142, ENSMUSG00000020782, ENSMUSG00000048285, ENSMUSG00000041075, ENSMUSG00000018849, ENSMUSG00000063681, ENSMUSG00000021112, ENSMUSG00000002249, ENSMUSG00000027840	332	136	5205	1.3833274273564846	1.0	0.889586719682739	97.3961681459104
KEGG_PATHWAY	mmu00533:Glycosaminoglycan biosynthesis - keratan sulfate	3	0.3076923076923077	0.24651946152831622	ENSMUSG00000035930, ENSMUSG00000031749, ENSMUSG00000079445	332	15	5205	3.1355421686746987	1.0	0.8824135447097894	97.4223648859104
GOTERM_MF_DIRECT	GO:0004364~glutathione transferase activity	4	0.41025641025641024	0.2506606889243384	ENSMUSG00000008540, ENSMUSG00000017943, ENSMUSG00000068762, ENSMUSG00000025068	809	26	12075	2.296282209755634	1.0	0.9900700980829935	98.92718854128964
GOTERM_MF_DIRECT	GO:0017046~peptide hormone binding	4	0.41025641025641024	0.2506606889243384	ENSMUSG00000003476, ENSMUSG00000027712, ENSMUSG00000049112, ENSMUSG00000028469	809	26	12075	2.296282209755634	1.0	0.9900700980829935	98.92718854128964
KEGG_PATHWAY	mmu04510:Focal adhesion	16	1.641025641025641	0.25075155628438506	ENSMUSG00000031328, ENSMUSG00000001507, ENSMUSG00000001281, ENSMUSG00000030890, ENSMUSG00000040152, ENSMUSG00000032243, ENSMUSG00000078816, ENSMUSG00000004791, ENSMUSG00000027966, ENSMUSG00000062312, ENSMUSG00000020241, ENSMUSG00000020312, ENSMUSG00000026479, ENSMUSG00000029860, ENSMUSG00000030403, ENSMUSG00000032000	332	194	5205	1.2930070798658553	1.0	0.8796102359611673	97.6033438255881
GOTERM_CC_DIRECT	GO:0043025~neuronal cell body	37	3.794871794871795	0.2509376279429554	ENSMUSG00000035168, ENSMUSG00000036273, ENSMUSG00000039361, ENSMUSG00000032303, ENSMUSG00000030357, ENSMUSG00000040867, ENSMUSG00000061762, ENSMUSG00000028367, ENSMUSG00000054477, ENSMUSG00000019890, ENSMUSG00000000632, ENSMUSG00000028800, ENSMUSG00000071072, ENSMUSG00000038216, ENSMUSG00000017417, ENSMUSG00000035594, ENSMUSG00000003476, ENSMUSG00000023912, ENSMUSG00000025533, ENSMUSG00000030495,…	887	485	13458	1.157489045665338	1.0	0.8762148686421938	98.38291616700803
GOTERM_BP_DIRECT	GO:0042981~regulation of apoptotic process	14	1.435897435897436	0.25106034870512844	ENSMUSG00000021782, ENSMUSG00000004446, ENSMUSG00000025795, ENSMUSG00000018168, ENSMUSG00000055994, ENSMUSG00000063727, ENSMUSG00000039959, ENSMUSG00000023915, ENSMUSG00000025352, ENSMUSG00000048232, ENSMUSG00000022098, ENSMUSG00000038545, ENSMUSG00000032000, ENSMUSG00000029833	829	159	12544	1.3323318994621087	1.0	0.9999477007293139	99.45514975083138
GOTERM_BP_DIRECT	GO:0007411~axon guidance	12	1.2307692307692308	0.2545894812067351	ENSMUSG00000056121, ENSMUSG00000003934, ENSMUSG00000030223, ENSMUSG00000034684, ENSMUSG00000029765, ENSMUSG00000000627, ENSMUSG00000028039, ENSMUSG00000038777, ENSMUSG00000030403, ENSMUSG00000032012, ENSMUSG00000025020, ENSMUSG00000048616	829	132	12544	1.375589428665424	1.0	0.9999502385225152	99.49962903585624
GOTERM_BP_DIRECT	GO:0007601~visual perception	8	0.8205128205128205	0.2549060530559327	ENSMUSG00000032172, ENSMUSG00000027966, ENSMUSG00000021733, ENSMUSG00000027950, ENSMUSG00000021032, ENSMUSG00000071648, ENSMUSG00000042064, ENSMUSG00000027314	829	78	12544	1.5519470477250934	1.0	0.9999452949543743	99.50344667279984
GOTERM_BP_DIRECT	GO:0060048~cardiac muscle contraction	5	0.5128205128205128	0.2549457349236671	ENSMUSG00000002100, ENSMUSG00000026414, ENSMUSG00000032511, ENSMUSG00000026418, ENSMUSG00000035458	829	39	12544	1.939933809656367	1.0	0.9999392438657623	99.50392326351988
GOTERM_CC_DIRECT	GO:0005856~cytoskeleton	74	7.58974358974359	0.257434484144175	ENSMUSG00000046985, ENSMUSG00000059248, ENSMUSG00000026880, ENSMUSG00000066406, ENSMUSG00000041729, ENSMUSG00000025795, ENSMUSG00000006219, ENSMUSG00000030357, ENSMUSG00000045659, ENSMUSG00000055994, ENSMUSG00000002100, ENSMUSG00000022783, ENSMUSG00000021363, ENSMUSG00000049775, ENSMUSG00000034573, ENSMUSG00000034282, ENSMUSG00000030782, ENSMUSG00000035852, ENSMUSG00000028441, ENSMUSG00000058672,…	887	1027	13458	1.093246713043211	1.0	0.8799188253344362	98.57200416662526
GOTERM_BP_DIRECT	GO:0034097~response to cytokine	6	0.6153846153846154	0.2578367644838011	ENSMUSG00000016528, ENSMUSG00000004040, ENSMUSG00000049112, ENSMUSG00000002147, ENSMUSG00000030707, ENSMUSG00000002983	829	52	12544	1.74594042869073	1.0	0.999940594629251	99.53750633221108
GOTERM_CC_DIRECT	GO:0001673~male germ cell nucleus	3	0.3076923076923077	0.2593292045896628	ENSMUSG00000023999, ENSMUSG00000038932, ENSMUSG00000036928	887	15	13458	3.034498308906426	1.0	0.8782607411815129	98.62314590261464
GOTERM_BP_DIRECT	GO:0032230~positive regulation of synaptic transmission, GABAergic	3	0.3076923076923077	0.26031661292490405	ENSMUSG00000006930, ENSMUSG00000061762, ENSMUSG00000049112	829	15	12544	3.0262967430639325	1.0	0.9999408638309065	99.5645905049918
GOTERM_BP_DIRECT	GO:0002063~chondrocyte development	3	0.3076923076923077	0.26031661292490405	ENSMUSG00000027966, ENSMUSG00000039153, ENSMUSG00000030607	829	15	12544	3.0262967430639325	1.0	0.9999408638309065	99.5645905049918
GOTERM_BP_DIRECT	GO:2000249~regulation of actin cytoskeleton reorganization	3	0.3076923076923077	0.26031661292490405	ENSMUSG00000036504, ENSMUSG00000021477, ENSMUSG00000030220	829	15	12544	3.0262967430639325	1.0	0.9999408638309065	99.5645905049918
KEGG_PATHWAY	mmu00330:Arginine and proline metabolism	5	0.5128205128205128	0.2622358193502279	ENSMUSG00000018906, ENSMUSG00000024644, ENSMUSG00000040147, ENSMUSG00000069835, ENSMUSG00000071708	332	41	5205	1.9119159565089627	1.0	0.885215340241937	98.03707035858167
GOTERM_BP_DIRECT	GO:0001837~epithelial to mesenchymal transition	4	0.41025641025641024	0.2623958151608893	ENSMUSG00000031328, ENSMUSG00000038545, ENSMUSG00000026383, ENSMUSG00000048616	829	27	12544	2.2417012911584684	1.0	0.9999401168592512	99.58613722960725
GOTERM_BP_DIRECT	GO:0071345~cellular response to cytokine stimulus	4	0.41025641025641024	0.2623958151608893	ENSMUSG00000004040, ENSMUSG00000024501, ENSMUSG00000004043, ENSMUSG00000002897	829	27	12544	2.2417012911584684	1.0	0.9999401168592512	99.58613722960725
GOTERM_BP_DIRECT	GO:0030901~midbrain development	4	0.41025641025641024	0.2623958151608893	ENSMUSG00000021782, ENSMUSG00000031565, ENSMUSG00000007946, ENSMUSG00000028173	829	27	12544	2.2417012911584684	1.0	0.9999401168592512	99.58613722960725
KEGG_PATHWAY	mmu05410:Hypertrophic cardiomyopathy (HCM)	7	0.717948717948718	0.2627176448680248	ENSMUSG00000002100, ENSMUSG00000026414, ENSMUSG00000001507, ENSMUSG00000001281, ENSMUSG00000032243, ENSMUSG00000020723, ENSMUSG00000035458	332	68	5205	1.6138819985825654	1.0	0.878442277843483	98.05357474194281
KEGG_PATHWAY	mmu00564:Glycerophospholipid metabolism	8	0.8205128205128205	0.2647254824914691	ENSMUSG00000029314, ENSMUSG00000023827, ENSMUSG00000021759, ENSMUSG00000035246, ENSMUSG00000035596, ENSMUSG00000026827, ENSMUSG00000070738, ENSMUSG00000050860	332	82	5205	1.5295327652071702	1.0	0.8734552999116424	98.12098194252162
GOTERM_MF_DIRECT	GO:0008509~anion transmembrane transporter activity	3	0.3076923076923077	0.2654989629376881	ENSMUSG00000021733, ENSMUSG00000015243, ENSMUSG00000074796	809	15	12075	2.9851668726823237	1.0	0.9921796716198487	99.21653814077635
GOTERM_MF_DIRECT	GO:0016810~hydrolase activity, acting on carbon-nitrogen (but not peptide) bonds	3	0.3076923076923077	0.2654989629376881	ENSMUSG00000025478, ENSMUSG00000033427, ENSMUSG00000024501	809	15	12075	2.9851668726823237	1.0	0.9921796716198487	99.21653814077635
GOTERM_MF_DIRECT	GO:0005518~collagen binding	6	0.6153846153846154	0.2669237485645406	ENSMUSG00000005397, ENSMUSG00000001507, ENSMUSG00000025880, ENSMUSG00000031785, ENSMUSG00000020953, ENSMUSG00000032243	809	52	12075	1.7222116573167254	1.0	0.9917934265827564	99.24008389337664
GOTERM_BP_DIRECT	GO:0034446~substrate adhesion-dependent cell spreading	5	0.5128205128205128	0.2698098927626239	ENSMUSG00000071317, ENSMUSG00000001281, ENSMUSG00000030890, ENSMUSG00000014361, ENSMUSG00000041075	829	40	12544	1.8914354644149576	1.0	0.9999518513300466	99.65505402775902
GOTERM_BP_DIRECT	GO:0021549~cerebellum development	5	0.5128205128205128	0.2698098927626239	ENSMUSG00000044933, ENSMUSG00000006930, ENSMUSG00000026121, ENSMUSG00000026192, ENSMUSG00000047904	829	40	12544	1.8914354644149576	1.0	0.9999518513300466	99.65505402775902
GOTERM_MF_DIRECT	GO:0044212~transcription regulatory region DNA binding	16	1.641025641025641	0.26989871078581396	ENSMUSG00000000440, ENSMUSG00000038648, ENSMUSG00000000731, ENSMUSG00000025880, ENSMUSG00000029249, ENSMUSG00000055799, ENSMUSG00000046532, ENSMUSG00000045763, ENSMUSG00000028800, ENSMUSG00000025408, ENSMUSG00000039153, ENSMUSG00000004040, ENSMUSG00000039087, ENSMUSG00000025997, ENSMUSG00000022061, ENSMUSG00000002578	809	187	12075	1.2770767369763951	1.0	0.9916749390440802	99.28712774807292
GOTERM_BP_DIRECT	GO:0030509~BMP signaling pathway	6	0.6153846153846154	0.2706491482956448	ENSMUSG00000039878, ENSMUSG00000039153, ENSMUSG00000021765, ENSMUSG00000022098, ENSMUSG00000048616, ENSMUSG00000000530	829	53	12544	1.7129981564512824	1.0	0.9999485403764969	99.6621328309259
KEGG_PATHWAY	mmu01210:2-Oxocarboxylic acid metabolism	3	0.3076923076923077	0.2707300483069416	ENSMUSG00000030268, ENSMUSG00000025950, ENSMUSG00000032279	332	16	5205	2.93957078313253	1.0	0.8731718972996865	98.30993114891056
GOTERM_CC_DIRECT	GO:0019898~extrinsic component of membrane	8	0.8205128205128205	0.27344579817802717	ENSMUSG00000032382, ENSMUSG00000009073, ENSMUSG00000019978, ENSMUSG00000032050, ENSMUSG00000038764, ENSMUSG00000028434, ENSMUSG00000029608, ENSMUSG00000026383	887	80	13458	1.517249154453213	1.0	0.8900697569120232	98.95386414802687
GOTERM_BP_DIRECT	GO:0006631~fatty acid metabolic process	12	1.2307692307692308	0.2782780380947698	ENSMUSG00000021620, ENSMUSG00000025889, ENSMUSG00000071072, ENSMUSG00000062908, ENSMUSG00000047250, ENSMUSG00000028497, ENSMUSG00000035376, ENSMUSG00000036880, ENSMUSG00000028601, ENSMUSG00000004043, ENSMUSG00000032807, ENSMUSG00000031278	829	135	12544	1.345020774695081	1.0	0.9999589036580477	99.72048140318888
GOTERM_BP_DIRECT	GO:0007264~small GTPase mediated signal transduction	18	1.8461538461538463	0.27844070513294294	ENSMUSG00000055069, ENSMUSG00000003411, ENSMUSG00000036273, ENSMUSG00000001313, ENSMUSG00000054855, ENSMUSG00000030589, ENSMUSG00000038352, ENSMUSG00000026482, ENSMUSG00000007987, ENSMUSG00000025558, ENSMUSG00000024998, ENSMUSG00000020657, ENSMUSG00000022621, ENSMUSG00000019066, ENSMUSG00000031093, ENSMUSG00000030222, ENSMUSG00000030055, ENSMUSG00000028945	829	219	12544	1.2436835930399723	1.0	0.9999548032669462	99.72161511485265
GOTERM_MF_DIRECT	GO:0005267~potassium channel activity	7	0.717948717948718	0.2789956984332628	ENSMUSG00000035165, ENSMUSG00000028631, ENSMUSG00000052726, ENSMUSG00000028420, ENSMUSG00000021730, ENSMUSG00000049265, ENSMUSG00000074575	809	66	12075	1.5830430385436567	1.0	0.9925648872732536	99.41462077376426
GOTERM_BP_DIRECT	GO:0051491~positive regulation of filopodium assembly	4	0.41025641025641024	0.2807217475788072	ENSMUSG00000002580, ENSMUSG00000042064, ENSMUSG00000039671, ENSMUSG00000024501	829	28	12544	2.1616405307599518	1.0	0.9999546244596476	99.73706240833944
GOTERM_BP_DIRECT	GO:0001654~eye development	4	0.41025641025641024	0.2807217475788072	ENSMUSG00000039878, ENSMUSG00000053399, ENSMUSG00000024990, ENSMUSG00000021136	829	28	12544	2.1616405307599518	1.0	0.9999546244596476	99.73706240833944
GOTERM_BP_DIRECT	GO:0007154~cell communication	4	0.41025641025641024	0.2807217475788072	ENSMUSG00000021477, ENSMUSG00000027314, ENSMUSG00000042353, ENSMUSG00000020393	829	28	12544	2.1616405307599518	1.0	0.9999546244596476	99.73706240833944
GOTERM_BP_DIRECT	GO:0070372~regulation of ERK1 and ERK2 cascade	4	0.41025641025641024	0.2807217475788072	ENSMUSG00000003476, ENSMUSG00000040663, ENSMUSG00000062312, ENSMUSG00000042567	829	28	12544	2.1616405307599518	1.0	0.9999546244596476	99.73706240833944
GOTERM_CC_DIRECT	GO:0043296~apical junction complex	3	0.3076923076923077	0.2844001279199874	ENSMUSG00000062300, ENSMUSG00000048285, ENSMUSG00000032012	887	16	13458	2.8448421645997746	1.0	0.8976535586858476	99.15782104352252
GOTERM_CC_DIRECT	GO:0005797~Golgi medial cisterna	3	0.3076923076923077	0.2844001279199874	ENSMUSG00000073411, ENSMUSG00000091705, ENSMUSG00000030659	887	16	13458	2.8448421645997746	1.0	0.8976535586858476	99.15782104352252
GOTERM_BP_DIRECT	GO:0097190~apoptotic signaling pathway	5	0.5128205128205128	0.2848202992544352	ENSMUSG00000023915, ENSMUSG00000063727, ENSMUSG00000018340, ENSMUSG00000039959, ENSMUSG00000022479	829	41	12544	1.8453028921121537	1.0	0.9999578062421143	99.76280433853131
GOTERM_BP_DIRECT	GO:0006955~immune response	11	1.1282051282051282	0.28517124196042015	ENSMUSG00000073411, ENSMUSG00000035678, ENSMUSG00000006342, ENSMUSG00000063727, ENSMUSG00000091705, ENSMUSG00000040152, ENSMUSG00000041515, ENSMUSG00000021508, ENSMUSG00000022015, ENSMUSG00000060802, ENSMUSG00000039217	829	122	12544	1.3643141054796417	1.0	0.9999541018390816	99.76489416229767
GOTERM_BP_DIRECT	GO:0045662~negative regulation of myoblast differentiation	3	0.3076923076923077	0.2854553379653153	ENSMUSG00000025408, ENSMUSG00000021508, ENSMUSG00000039217	829	16	12544	2.837153196622437	1.0	0.9999500164781768	99.76657317119762
GOTERM_BP_DIRECT	GO:0007129~synapsis	3	0.3076923076923077	0.2854553379653153	ENSMUSG00000009628, ENSMUSG00000036928, ENSMUSG00000038292	829	16	12544	2.837153196622437	1.0	0.9999500164781768	99.76657317119762
GOTERM_BP_DIRECT	GO:0090190~positive regulation of branching involved in ureteric bud morphogenesis	3	0.3076923076923077	0.2854553379653153	ENSMUSG00000022144, ENSMUSG00000027840, ENSMUSG00000048616	829	16	12544	2.837153196622437	1.0	0.9999500164781768	99.76657317119762
GOTERM_BP_DIRECT	GO:0009948~anterior/posterior axis specification	3	0.3076923076923077	0.2854553379653153	ENSMUSG00000026484, ENSMUSG00000073678, ENSMUSG00000028173	829	16	12544	2.837153196622437	1.0	0.9999500164781768	99.76657317119762
GOTERM_BP_DIRECT	GO:0045579~positive regulation of B cell differentiation	3	0.3076923076923077	0.2854553379653153	ENSMUSG00000031304, ENSMUSG00000004043, ENSMUSG00000062949	829	16	12544	2.837153196622437	1.0	0.9999500164781768	99.76657317119762
GOTERM_BP_DIRECT	GO:0003009~skeletal muscle contraction	3	0.3076923076923077	0.2854553379653153	ENSMUSG00000064179, ENSMUSG00000026418, ENSMUSG00000035458	829	16	12544	2.837153196622437	1.0	0.9999500164781768	99.76657317119762
GOTERM_BP_DIRECT	GO:0044849~estrous cycle	3	0.3076923076923077	0.2854553379653153	ENSMUSG00000062312, ENSMUSG00000049112, ENSMUSG00000027584	829	16	12544	2.837153196622437	1.0	0.9999500164781768	99.76657317119762
GOTERM_BP_DIRECT	GO:0006103~2-oxoglutarate metabolic process	3	0.3076923076923077	0.2854553379653153	ENSMUSG00000025950, ENSMUSG00000032279, ENSMUSG00000004043	829	16	12544	2.837153196622437	1.0	0.9999500164781768	99.76657317119762
GOTERM_BP_DIRECT	GO:0043536~positive regulation of blood vessel endothelial cell migration	3	0.3076923076923077	0.2854553379653153	ENSMUSG00000013076, ENSMUSG00000040152, ENSMUSG00000004043	829	16	12544	2.837153196622437	1.0	0.9999500164781768	99.76657317119762
GOTERM_BP_DIRECT	GO:0051291~protein heterooligomerization	8	0.8205128205128205	0.2861072441572634	ENSMUSG00000059248, ENSMUSG00000027950, ENSMUSG00000032303, ENSMUSG00000026414, ENSMUSG00000030890, ENSMUSG00000035200, ENSMUSG00000032000, ENSMUSG00000000530	829	81	12544	1.494467527438979	1.0	0.9999464676700605	99.77038322890715
GOTERM_MF_DIRECT	GO:0004879~RNA polymerase II transcription factor activity, ligand-activated sequence-specific DNA binding	4	0.41025641025641024	0.28778563611329133	ENSMUSG00000046532, ENSMUSG00000000440, ENSMUSG00000004040, ENSMUSG00000022479	809	28	12075	2.1322620519159456	1.0	0.9933097652030035	99.51725321094577
GOTERM_MF_DIRECT	GO:0050840~extracellular matrix binding	4	0.41025641025641024	0.28778563611329133	ENSMUSG00000005397, ENSMUSG00000040152, ENSMUSG00000031785, ENSMUSG00000021136	809	28	12075	2.1322620519159456	1.0	0.9933097652030035	99.51725321094577
GOTERM_MF_DIRECT	GO:0017147~Wnt-protein binding	4	0.41025641025641024	0.28778563611329133	ENSMUSG00000030223, ENSMUSG00000035305, ENSMUSG00000041075, ENSMUSG00000028173	809	28	12075	2.1322620519159456	1.0	0.9933097652030035	99.51725321094577
GOTERM_MF_DIRECT	GO:0016788~hydrolase activity, acting on ester bonds	4	0.41025641025641024	0.28778563611329133	ENSMUSG00000034171, ENSMUSG00000073678, ENSMUSG00000003123, ENSMUSG00000032026	809	28	12075	2.1322620519159456	1.0	0.9933097652030035	99.51725321094577
GOTERM_CC_DIRECT	GO:0097197~tetraspanin-enriched microdomain	2	0.20512820512820512	0.28862844668691934	ENSMUSG00000030352, ENSMUSG00000001763	887	5	13458	6.068996617812852	1.0	0.8983906658755141	99.22613763791578
GOTERM_CC_DIRECT	GO:0030485~smooth muscle contractile fiber	2	0.20512820512820512	0.28862844668691934	ENSMUSG00000040998, ENSMUSG00000031551	887	5	13458	6.068996617812852	1.0	0.8983906658755141	99.22613763791578
GOTERM_BP_DIRECT	GO:0043456~regulation of pentose-phosphate shunt	2	0.20512820512820512	0.2892905105112394	ENSMUSG00000020475, ENSMUSG00000038871	829	5	12544	6.052593486127864	1.0	0.9999483350666467	99.78815905758957
GOTERM_BP_DIRECT	GO:0019896~axonal transport of mitochondrion	2	0.20512820512820512	0.2892905105112394	ENSMUSG00000029223, ENSMUSG00000024068	829	5	12544	6.052593486127864	1.0	0.9999483350666467	99.78815905758957
GOTERM_BP_DIRECT	GO:0042775~mitochondrial ATP synthesis coupled electron transport	2	0.20512820512820512	0.2892905105112394	ENSMUSG00000025889, ENSMUSG00000004446	829	5	12544	6.052593486127864	1.0	0.9999483350666467	99.78815905758957
GOTERM_BP_DIRECT	GO:2000757~negative regulation of peptidyl-lysine acetylation	2	0.20512820512820512	0.2892905105112394	ENSMUSG00000028800, ENSMUSG00000025486	829	5	12544	6.052593486127864	1.0	0.9999483350666467	99.78815905758957
GOTERM_BP_DIRECT	GO:0048318~axial mesoderm development	2	0.20512820512820512	0.2892905105112394	ENSMUSG00000026383, ENSMUSG00000048616	829	5	12544	6.052593486127864	1.0	0.9999483350666467	99.78815905758957
GOTERM_BP_DIRECT	GO:0070885~negative regulation of calcineurin-NFAT signaling cascade	2	0.20512820512820512	0.2892905105112394	ENSMUSG00000047419, ENSMUSG00000026463	829	5	12544	6.052593486127864	1.0	0.9999483350666467	99.78815905758957
GOTERM_BP_DIRECT	GO:0071280~cellular response to copper ion	2	0.20512820512820512	0.2892905105112394	ENSMUSG00000025889, ENSMUSG00000006567	829	5	12544	6.052593486127864	1.0	0.9999483350666467	99.78815905758957
GOTERM_BP_DIRECT	GO:0042423~catecholamine biosynthetic process	2	0.20512820512820512	0.2892905105112394	ENSMUSG00000038216, ENSMUSG00000003476	829	5	12544	6.052593486127864	1.0	0.9999483350666467	99.78815905758957
GOTERM_BP_DIRECT	GO:0030277~maintenance of gastrointestinal epithelium	2	0.20512820512820512	0.2892905105112394	ENSMUSG00000055994, ENSMUSG00000024990	829	5	12544	6.052593486127864	1.0	0.9999483350666467	99.78815905758957
GOTERM_BP_DIRECT	GO:0045759~negative regulation of action potential	2	0.20512820512820512	0.2892905105112394	ENSMUSG00000027950, ENSMUSG00000021730	829	5	12544	6.052593486127864	1.0	0.9999483350666467	99.78815905758957
GOTERM_BP_DIRECT	GO:0006167~AMP biosynthetic process	2	0.20512820512820512	0.2892905105112394	ENSMUSG00000025742, ENSMUSG00000031432	829	5	12544	6.052593486127864	1.0	0.9999483350666467	99.78815905758957
GOTERM_BP_DIRECT	GO:0035435~phosphate ion transmembrane transport	2	0.20512820512820512	0.2892905105112394	ENSMUSG00000024036, ENSMUSG00000026469	829	5	12544	6.052593486127864	1.0	0.9999483350666467	99.78815905758957
GOTERM_BP_DIRECT	GO:0071636~positive regulation of transforming growth factor beta production	2	0.20512820512820512	0.2892905105112394	ENSMUSG00000038224, ENSMUSG00000040152	829	5	12544	6.052593486127864	1.0	0.9999483350666467	99.78815905758957
GOTERM_BP_DIRECT	GO:0030510~regulation of BMP signaling pathway	2	0.20512820512820512	0.2892905105112394	ENSMUSG00000001507, ENSMUSG00000048616	829	5	12544	6.052593486127864	1.0	0.9999483350666467	99.78815905758957
GOTERM_BP_DIRECT	GO:0032098~regulation of appetite	2	0.20512820512820512	0.2892905105112394	ENSMUSG00000023828, ENSMUSG00000026322	829	5	12544	6.052593486127864	1.0	0.9999483350666467	99.78815905758957
GOTERM_BP_DIRECT	GO:0035469~determination of pancreatic left/right asymmetry	2	0.20512820512820512	0.2892905105112394	ENSMUSG00000027676, ENSMUSG00000039963	829	5	12544	6.052593486127864	1.0	0.9999483350666467	99.78815905758957
GOTERM_BP_DIRECT	GO:1902305~regulation of sodium ion transmembrane transport	2	0.20512820512820512	0.2892905105112394	ENSMUSG00000026463, ENSMUSG00000032511	829	5	12544	6.052593486127864	1.0	0.9999483350666467	99.78815905758957
GOTERM_BP_DIRECT	GO:0060742~epithelial cell differentiation involved in prostate gland development	2	0.20512820512820512	0.2892905105112394	ENSMUSG00000046532, ENSMUSG00000004043	829	5	12544	6.052593486127864	1.0	0.9999483350666467	99.78815905758957
GOTERM_BP_DIRECT	GO:1902807~negative regulation of cell cycle G1/S phase transition	2	0.20512820512820512	0.2892905105112394	ENSMUSG00000006342, ENSMUSG00000096472	829	5	12544	6.052593486127864	1.0	0.9999483350666467	99.78815905758957
GOTERM_BP_DIRECT	GO:0070389~chaperone cofactor-dependent protein refolding	2	0.20512820512820512	0.2892905105112394	ENSMUSG00000071072, ENSMUSG00000028416	829	5	12544	6.052593486127864	1.0	0.9999483350666467	99.78815905758957
GOTERM_BP_DIRECT	GO:0072112~glomerular visceral epithelial cell differentiation	2	0.20512820512820512	0.2892905105112394	ENSMUSG00000045763, ENSMUSG00000030223	829	5	12544	6.052593486127864	1.0	0.9999483350666467	99.78815905758957
GOTERM_BP_DIRECT	GO:0060117~auditory receptor cell development	2	0.20512820512820512	0.2892905105112394	ENSMUSG00000021733, ENSMUSG00000031565	829	5	12544	6.052593486127864	1.0	0.9999483350666467	99.78815905758957
GOTERM_BP_DIRECT	GO:0010742~macrophage derived foam cell differentiation	2	0.20512820512820512	0.2892905105112394	ENSMUSG00000000440, ENSMUSG00000026600	829	5	12544	6.052593486127864	1.0	0.9999483350666467	99.78815905758957
GOTERM_BP_DIRECT	GO:0045621~positive regulation of lymphocyte differentiation	2	0.20512820512820512	0.2892905105112394	ENSMUSG00000031304, ENSMUSG00000004043	829	5	12544	6.052593486127864	1.0	0.9999483350666467	99.78815905758957
GOTERM_BP_DIRECT	GO:0010701~positive regulation of norepinephrine secretion	2	0.20512820512820512	0.2892905105112394	ENSMUSG00000007207, ENSMUSG00000049112	829	5	12544	6.052593486127864	1.0	0.9999483350666467	99.78815905758957
GOTERM_BP_DIRECT	GO:0071287~cellular response to manganese ion	2	0.20512820512820512	0.2892905105112394	ENSMUSG00000036273, ENSMUSG00000006567	829	5	12544	6.052593486127864	1.0	0.9999483350666467	99.78815905758957
GOTERM_MF_DIRECT	GO:0000287~magnesium ion binding	15	1.5384615384615385	0.2896594627052459	ENSMUSG00000004085, ENSMUSG00000005553, ENSMUSG00000041064, ENSMUSG00000025742, ENSMUSG00000095930, ENSMUSG00000032279, ENSMUSG00000037493, ENSMUSG00000025889, ENSMUSG00000022329, ENSMUSG00000003810, ENSMUSG00000024042, ENSMUSG00000028630, ENSMUSG00000025950, ENSMUSG00000031432, ENSMUSG00000062949	809	176	12075	1.2720881559725812	1.0	0.9930535217578307	99.53683156143995
GOTERM_MF_DIRECT	GO:0015269~calcium-activated potassium channel activity	3	0.3076923076923077	0.2909852635355923	ENSMUSG00000052726, ENSMUSG00000054477, ENSMUSG00000028420	809	16	12075	2.7985939431396787	1.0	0.9927160975485169	99.55023208913732
GOTERM_CC_DIRECT	GO:0031982~vesicle	12	1.2307692307692308	0.2915667572264964	ENSMUSG00000045763, ENSMUSG00000026880, ENSMUSG00000032382, ENSMUSG00000003411, ENSMUSG00000039361, ENSMUSG00000035165, ENSMUSG00000033083, ENSMUSG00000055994, ENSMUSG00000045733, ENSMUSG00000040447, ENSMUSG00000022098, ENSMUSG00000015766	887	137	13458	1.3289773615648581	1.0	0.8979010915427448	99.2705368560037
GOTERM_BP_DIRECT	GO:0007286~spermatid development	7	0.717948717948718	0.29172984327068185	ENSMUSG00000062300, ENSMUSG00000018554, ENSMUSG00000060985, ENSMUSG00000067764, ENSMUSG00000068117, ENSMUSG00000050957, ENSMUSG00000031990	829	68	12544	1.5576527354005536	1.0	0.9999486092648738	99.80089231029186
GOTERM_MF_DIRECT	GO:0004994~somatostatin receptor activity	2	0.20512820512820512	0.29273856978061646	ENSMUSG00000044933, ENSMUSG00000047904	809	5	12075	5.9703337453646474	1.0	0.9924380250468031	99.56739661979826
GOTERM_MF_DIRECT	GO:0070915~lysophosphatidic acid receptor activity	2	0.20512820512820512	0.29273856978061646	ENSMUSG00000031861, ENSMUSG00000033446	809	5	12075	5.9703337453646474	1.0	0.9924380250468031	99.56739661979826
GOTERM_MF_DIRECT	GO:0045182~translation regulator activity	2	0.20512820512820512	0.29273856978061646	ENSMUSG00000018554, ENSMUSG00000000731	809	5	12075	5.9703337453646474	1.0	0.9924380250468031	99.56739661979826
GOTERM_MF_DIRECT	GO:0070051~fibrinogen binding	2	0.20512820512820512	0.29273856978061646	ENSMUSG00000040152, ENSMUSG00000060572	809	5	12075	5.9703337453646474	1.0	0.9924380250468031	99.56739661979826
GOTERM_MF_DIRECT	GO:0004749~ribose phosphate diphosphokinase activity	2	0.20512820512820512	0.29273856978061646	ENSMUSG00000025742, ENSMUSG00000031432	809	5	12075	5.9703337453646474	1.0	0.9924380250468031	99.56739661979826
GOTERM_MF_DIRECT	GO:0018812~3-hydroxyacyl-CoA dehydratase activity	2	0.20512820512820512	0.29273856978061646	ENSMUSG00000028497, ENSMUSG00000035376	809	5	12075	5.9703337453646474	1.0	0.9924380250468031	99.56739661979826
GOTERM_MF_DIRECT	GO:0050544~arachidonic acid binding	2	0.20512820512820512	0.29273856978061646	ENSMUSG00000000440, ENSMUSG00000025889	809	5	12075	5.9703337453646474	1.0	0.9924380250468031	99.56739661979826
GOTERM_MF_DIRECT	GO:0005179~hormone activity	5	0.5128205128205128	0.29329999558708375	ENSMUSG00000003476, ENSMUSG00000020303, ENSMUSG00000050957, ENSMUSG00000012705, ENSMUSG00000022847	809	41	12075	1.8202237028550754	1.0	0.9919723892320924	99.57276190584028
GOTERM_BP_DIRECT	GO:0008285~negative regulation of cell proliferation	24	2.4615384615384617	0.29673108242821244	ENSMUSG00000000440, ENSMUSG00000033585, ENSMUSG00000024077, ENSMUSG00000000142, ENSMUSG00000009073, ENSMUSG00000031523, ENSMUSG00000029249, ENSMUSG00000066687, ENSMUSG00000045969, ENSMUSG00000046532, ENSMUSG00000028800, ENSMUSG00000025352, ENSMUSG00000022329, ENSMUSG00000047904, ENSMUSG00000031785, ENSMUSG00000036206, ENSMUSG00000004040, ENSMUSG00000027314, ENSMUSG00000030222, ENSMUSG00000022061,…	829	308	12544	1.1790766531417918	1.0	0.9999539024595442	99.8247732623855
GOTERM_BP_DIRECT	GO:0050775~positive regulation of dendrite morphogenesis	4	0.41025641025641024	0.29915648135032435	ENSMUSG00000030890, ENSMUSG00000025423, ENSMUSG00000030309, ENSMUSG00000038545	829	29	12544	2.0871012021130566	1.0	0.9999541155069704	99.83535488082099
GOTERM_BP_DIRECT	GO:0003341~cilium movement	4	0.41025641025641024	0.29915648135032435	ENSMUSG00000040189, ENSMUSG00000027676, ENSMUSG00000023966, ENSMUSG00000039963	829	29	12544	2.0871012021130566	1.0	0.9999541155069704	99.83535488082099
GOTERM_BP_DIRECT	GO:0007389~pattern specification process	5	0.5128205128205128	0.2999483906883852	ENSMUSG00000036862, ENSMUSG00000021765, ENSMUSG00000006958, ENSMUSG00000041014, ENSMUSG00000048616	829	42	12544	1.8013671089666266	1.0	0.99995127008425	99.83867707812574
GOTERM_BP_DIRECT	GO:0008152~metabolic process	29	2.9743589743589745	0.3012626890829757	ENSMUSG00000029314, ENSMUSG00000028673, ENSMUSG00000020475, ENSMUSG00000003123, ENSMUSG00000036880, ENSMUSG00000025068, ENSMUSG00000075296, ENSMUSG00000033427, ENSMUSG00000026192, ENSMUSG00000003746, ENSMUSG00000028601, ENSMUSG00000031278, ENSMUSG00000023827, ENSMUSG00000045594, ENSMUSG00000068762, ENSMUSG00000089917, ENSMUSG00000050860, ENSMUSG00000001155, ENSMUSG00000025815, ENSMUSG00000015027,…	829	381	12544	1.1517402302999218	1.0	0.9999493616074677	99.84405144073347
GOTERM_CC_DIRECT	GO:0009986~cell surface	36	3.6923076923076925	0.30253466982553096	ENSMUSG00000053825, ENSMUSG00000075254, ENSMUSG00000027748, ENSMUSG00000044393, ENSMUSG00000053846, ENSMUSG00000055994, ENSMUSG00000001281, ENSMUSG00000040152, ENSMUSG00000054477, ENSMUSG00000027864, ENSMUSG00000022865, ENSMUSG00000003476, ENSMUSG00000091705, ENSMUSG00000042797, ENSMUSG00000026824, ENSMUSG00000031990, ENSMUSG00000000530, ENSMUSG00000026072, ENSMUSG00000024270, ENSMUSG00000053216,…	887	483	13458	1.1308689349961836	1.0	0.9048189557834178	99.41619079985796
GOTERM_BP_DIRECT	GO:0071356~cellular response to tumor necrosis factor	7	0.717948717948718	0.30343012328891994	ENSMUSG00000023915, ENSMUSG00000040998, ENSMUSG00000040618, ENSMUSG00000040152, ENSMUSG00000022061, ENSMUSG00000030629, ENSMUSG00000032000	829	69	12544	1.5350780580759078	1.0	0.9999491504894085	99.85254670110405
GOTERM_CC_DIRECT	GO:0005901~caveola	8	0.8205128205128205	0.3050857733895914	ENSMUSG00000027748, ENSMUSG00000036273, ENSMUSG00000071317, ENSMUSG00000032511, ENSMUSG00000003123, ENSMUSG00000022479, ENSMUSG00000031523, ENSMUSG00000032412	887	83	13458	1.462408823569362	1.0	0.90399435151379	99.44594453394078
GOTERM_CC_DIRECT	GO:0030426~growth cone	13	1.3333333333333335	0.30712320604720295	ENSMUSG00000031328, ENSMUSG00000036273, ENSMUSG00000006930, ENSMUSG00000001507, ENSMUSG00000008475, ENSMUSG00000045763, ENSMUSG00000025889, ENSMUSG00000019820, ENSMUSG00000022865, ENSMUSG00000049686, ENSMUSG00000039747, ENSMUSG00000015766, ENSMUSG00000024501	887	153	13458	1.2891659482282203	1.0	0.9027363927850791	99.46868774434436
GOTERM_MF_DIRECT	GO:0051117~ATPase binding	8	0.8205128205128205	0.3087041037908933	ENSMUSG00000046532, ENSMUSG00000018585, ENSMUSG00000015243, ENSMUSG00000003423, ENSMUSG00000032050, ENSMUSG00000038764, ENSMUSG00000036578, ENSMUSG00000032412	809	82	12075	1.4561789622840602	1.0	0.9936408874892642	99.69782668211681
GOTERM_CC_DIRECT	GO:0031430~M band	3	0.3076923076923077	0.30938376370899484	ENSMUSG00000047419, ENSMUSG00000061462, ENSMUSG00000008136	887	17	13458	2.677498507858611	1.0	0.9017006796321666	99.4929040181244
GOTERM_BP_DIRECT	GO:0007409~axonogenesis	9	0.9230769230769231	0.3096219157188234	ENSMUSG00000075224, ENSMUSG00000039361, ENSMUSG00000033585, ENSMUSG00000028064, ENSMUSG00000040490, ENSMUSG00000029223, ENSMUSG00000075478, ENSMUSG00000025020, ENSMUSG00000024068	829	97	12544	1.4039520972977007	1.0	0.9999563941307098	99.8744722576529
KEGG_PATHWAY	mmu04151:PI3K-Akt signaling pathway	22	2.2564102564102564	0.31036783699794745	ENSMUSG00000038607, ENSMUSG00000038648, ENSMUSG00000001507, ENSMUSG00000001281, ENSMUSG00000028039, ENSMUSG00000040152, ENSMUSG00000032243, ENSMUSG00000022101, ENSMUSG00000004791, ENSMUSG00000027966, ENSMUSG00000031861, ENSMUSG00000048240, ENSMUSG00000033446, ENSMUSG00000031565, ENSMUSG00000020241, ENSMUSG00000040618, ENSMUSG00000071658, ENSMUSG00000031304, ENSMUSG00000026479, ENSMUSG00000068227,…	332	291	5205	1.185256489877034	1.0	0.9061901720124509	99.17923835201147
GOTERM_BP_DIRECT	GO:0048278~vesicle docking	3	0.3076923076923077	0.31050202680384303	ENSMUSG00000071317, ENSMUSG00000007207, ENSMUSG00000029428	829	17	12544	2.6702618321152345	1.0	0.9999539474778663	99.87732641542806
GOTERM_BP_DIRECT	GO:0030837~negative regulation of actin filament polymerization	3	0.3076923076923077	0.31050202680384303	ENSMUSG00000032702, ENSMUSG00000089996, ENSMUSG00000072955	829	17	12544	2.6702618321152345	1.0	0.9999539474778663	99.87732641542806
GOTERM_BP_DIRECT	GO:0006882~cellular zinc ion homeostasis	3	0.3076923076923077	0.31050202680384303	ENSMUSG00000024270, ENSMUSG00000039878, ENSMUSG00000006567	829	17	12544	2.6702618321152345	1.0	0.9999539474778663	99.87732641542806
GOTERM_BP_DIRECT	GO:0010596~negative regulation of endothelial cell migration	3	0.3076923076923077	0.31050202680384303	ENSMUSG00000040152, ENSMUSG00000027314, ENSMUSG00000000530	829	17	12544	2.6702618321152345	1.0	0.9999539474778663	99.87732641542806
GOTERM_CC_DIRECT	GO:0042734~presynaptic membrane	7	0.717948717948718	0.3130653010259432	ENSMUSG00000039361, ENSMUSG00000056073, ENSMUSG00000007207, ENSMUSG00000031144, ENSMUSG00000062151, ENSMUSG00000032012, ENSMUSG00000024211	887	70	13458	1.517249154453213	1.0	0.9019492689380202	99.5301567757145
KEGG_PATHWAY	mmu04940:Type I diabetes mellitus	4	0.41025641025641024	0.3151404333651951	ENSMUSG00000073411, ENSMUSG00000056116, ENSMUSG00000091705, ENSMUSG00000079491	332	31	5205	2.0229304314030316	1.0	0.9045257190143475	99.24969627800382
GOTERM_BP_DIRECT	GO:0007218~neuropeptide signaling pathway	5	0.5128205128205128	0.3151663984247629	ENSMUSG00000044933, ENSMUSG00000047904, ENSMUSG00000061762, ENSMUSG00000027584, ENSMUSG00000018589	829	43	12544	1.7594748506185653	1.0	0.9999580421904	99.89145749332116
GOTERM_BP_DIRECT	GO:0030335~positive regulation of cell migration	15	1.5384615384615385	0.31537533024475795	ENSMUSG00000019312, ENSMUSG00000026121, ENSMUSG00000000627, ENSMUSG00000028064, ENSMUSG00000030890, ENSMUSG00000045991, ENSMUSG00000040152, ENSMUSG00000038777, ENSMUSG00000030707, ENSMUSG00000034684, ENSMUSG00000002580, ENSMUSG00000032050, ENSMUSG00000017774, ENSMUSG00000026479, ENSMUSG00000025207	829	182	12544	1.2471003062076644	1.0	0.9999545663089199	99.89205300062551
GOTERM_CC_DIRECT	GO:0008180~COP9 signalosome	4	0.41025641025641024	0.31619774632329034	ENSMUSG00000045763, ENSMUSG00000013076, ENSMUSG00000019978, ENSMUSG00000055994	887	30	13458	2.022998872604284	1.0	0.9017272539365985	99.55983251567476
GOTERM_MF_DIRECT	GO:0003756~protein disulfide isomerase activity	3	0.3076923076923077	0.3163536326549985	ENSMUSG00000020571, ENSMUSG00000027248, ENSMUSG00000033684	809	17	12075	2.633970770013815	1.0	0.9941242645642879	99.74630496630299
GOTERM_MF_DIRECT	GO:0005528~FK506 binding	3	0.3076923076923077	0.3163536326549985	ENSMUSG00000030357, ENSMUSG00000007944, ENSMUSG00000024222	809	17	12075	2.633970770013815	1.0	0.9941242645642879	99.74630496630299
GOTERM_MF_DIRECT	GO:0005096~GTPase activator activity	18	1.8461538461538463	0.317059819404604	ENSMUSG00000031453, ENSMUSG00000036273, ENSMUSG00000033083, ENSMUSG00000050730, ENSMUSG00000000142, ENSMUSG00000036995, ENSMUSG00000039831, ENSMUSG00000031523, ENSMUSG00000001768, ENSMUSG00000002458, ENSMUSG00000042473, ENSMUSG00000033389, ENSMUSG00000040964, ENSMUSG00000020782, ENSMUSG00000054277, ENSMUSG00000026475, ENSMUSG00000030220, ENSMUSG00000031355	809	222	12075	1.2102027862225637	1.0	0.9937760068171744	99.7503921824299
GOTERM_BP_DIRECT	GO:0035094~response to nicotine	4	0.41025641025641024	0.3176514994642629	ENSMUSG00000027950, ENSMUSG00000035594, ENSMUSG00000035200, ENSMUSG00000026344	829	30	12544	2.0175311620426215	1.0	0.9999546085927987	99.8983438299256
GOTERM_BP_DIRECT	GO:0070527~platelet aggregation	4	0.41025641025641024	0.3176514994642629	ENSMUSG00000005813, ENSMUSG00000031328, ENSMUSG00000020571, ENSMUSG00000030890	829	30	12544	2.0175311620426215	1.0	0.9999546085927987	99.8983438299256
GOTERM_BP_DIRECT	GO:0019221~cytokine-mediated signaling pathway	8	0.8205128205128205	0.3181457195511588	ENSMUSG00000062157, ENSMUSG00000022965, ENSMUSG00000004040, ENSMUSG00000002147, ENSMUSG00000068227, ENSMUSG00000022015, ENSMUSG00000004043, ENSMUSG00000026072	829	84	12544	1.441093687173301	1.0	0.9999514788675914	99.89966320145442
KEGG_PATHWAY	mmu00532:Glycosaminoglycan biosynthesis - chondroitin sulfate / dermatan sulfate	3	0.3076923076923077	0.31898655355151156	ENSMUSG00000020868, ENSMUSG00000071649, ENSMUSG00000039497	332	18	5205	2.6129518072289155	1.0	0.9021429979466692	99.30236875513283
KEGG_PATHWAY	mmu00511:Other glycan degradation	3	0.3076923076923077	0.31898655355151156	ENSMUSG00000019810, ENSMUSG00000028673, ENSMUSG00000045594	332	18	5205	2.6129518072289155	1.0	0.9021429979466692	99.30236875513283
GOTERM_BP_DIRECT	GO:0030154~cell differentiation	43	4.41025641025641	0.32062277243745596	ENSMUSG00000046985, ENSMUSG00000003934, ENSMUSG00000036273, ENSMUSG00000026121, ENSMUSG00000027510, ENSMUSG00000055409, ENSMUSG00000038777, ENSMUSG00000030589, ENSMUSG00000032899, ENSMUSG00000030270, ENSMUSG00000030782, ENSMUSG00000002458, ENSMUSG00000028441, ENSMUSG00000067071, ENSMUSG00000009418, ENSMUSG00000060985, ENSMUSG00000031785, ENSMUSG00000059493, ENSMUSG00000040612, ENSMUSG00000039745,…	829	590	12544	1.1028030504385518	1.0	0.9999519340386139	99.90603582833647
GOTERM_BP_DIRECT	GO:0031398~positive regulation of protein ubiquitination	6	0.6153846153846154	0.32304376240078403	ENSMUSG00000036273, ENSMUSG00000018572, ENSMUSG00000055994, ENSMUSG00000025880, ENSMUSG00000018669, ENSMUSG00000032000	829	57	12544	1.592787759507333	1.0	0.9999522928773931	99.91189333787793
GOTERM_BP_DIRECT	GO:0045454~cell redox homeostasis	6	0.6153846153846154	0.32304376240078403	ENSMUSG00000025408, ENSMUSG00000020571, ENSMUSG00000021591, ENSMUSG00000028367, ENSMUSG00000027248, ENSMUSG00000033684	829	57	12544	1.592787759507333	1.0	0.9999522928773931	99.91189333787793
GOTERM_BP_DIRECT	GO:0007507~heart development	18	1.8461538461538463	0.3233399593295213	ENSMUSG00000000440, ENSMUSG00000075254, ENSMUSG00000066406, ENSMUSG00000046169, ENSMUSG00000027676, ENSMUSG00000001507, ENSMUSG00000024990, ENSMUSG00000035458, ENSMUSG00000071317, ENSMUSG00000022865, ENSMUSG00000062908, ENSMUSG00000026414, ENSMUSG00000062312, ENSMUSG00000030607, ENSMUSG00000049112, ENSMUSG00000011256, ENSMUSG00000022061, ENSMUSG00000031636	829	226	12544	1.2051624198042208	1.0	0.9999487388906163	99.91258581748387
GOTERM_MF_DIRECT	GO:0030331~estrogen receptor binding	5	0.5128205128205128	0.3241752454115587	ENSMUSG00000000440, ENSMUSG00000024077, ENSMUSG00000025260, ENSMUSG00000025423, ENSMUSG00000022061	809	43	12075	1.7355621352804207	1.0	0.9941852259715923	99.78827330697432
GOTERM_MF_DIRECT	GO:0000062~fatty-acyl-CoA binding	4	0.41025641025641024	0.3252834405439944	ENSMUSG00000028937, ENSMUSG00000026600, ENSMUSG00000062908, ENSMUSG00000026385	809	30	12075	1.9901112484548824	1.0	0.9938975348151543	99.7936640796515
GOTERM_CC_DIRECT	GO:1903561~extracellular vesicle	5	0.5128205128205128	0.32868806352221525	ENSMUSG00000058672, ENSMUSG00000020241, ENSMUSG00000000792, ENSMUSG00000030605, ENSMUSG00000032562	887	44	13458	1.7241467664241057	1.0	0.9094041342558764	99.661678730019
GOTERM_BP_DIRECT	GO:0045785~positive regulation of cell adhesion	5	0.5128205128205128	0.33044743409946864	ENSMUSG00000062312, ENSMUSG00000031785, ENSMUSG00000057058, ENSMUSG00000028434, ENSMUSG00000006958	829	44	12544	1.7194867858317797	1.0	0.9999573205310142	99.92773982219204
KEGG_PATHWAY	mmu00260:Glycine, serine and threonine metabolism	4	0.41025641025641024	0.3329818528854207	ENSMUSG00000034424, ENSMUSG00000020475, ENSMUSG00000040147, ENSMUSG00000038871	332	32	5205	1.9597138554216869	1.0	0.9083814951137084	99.46657596247526
GOTERM_MF_DIRECT	GO:0042393~histone binding	9	0.9230769230769231	0.3330283228735107	ENSMUSG00000025889, ENSMUSG00000028693, ENSMUSG00000032376, ENSMUSG00000024271, ENSMUSG00000000731, ENSMUSG00000021477, ENSMUSG00000003423, ENSMUSG00000061186, ENSMUSG00000039671	809	98	12075	1.3707398905173935	1.0	0.994364663513294	99.82790105418475
KEGG_PATHWAY	mmu04971:Gastric acid secretion	6	0.6153846153846154	0.33361912180709796	ENSMUSG00000022994, ENSMUSG00000047904, ENSMUSG00000005553, ENSMUSG00000032562, ENSMUSG00000078816, ENSMUSG00000032412	332	60	5205	1.5677710843373494	1.0	0.9035491662919324	99.47312531021544
GOTERM_CC_DIRECT	GO:0016234~inclusion body	3	0.3076923076923077	0.3341830334149234	ENSMUSG00000025889, ENSMUSG00000036273, ENSMUSG00000006930	887	18	13458	2.528748590755355	1.0	0.911064898575942	99.69913325089642
GOTERM_CC_DIRECT	GO:0031527~filopodium membrane	3	0.3076923076923077	0.3341830334149234	ENSMUSG00000019820, ENSMUSG00000001507, ENSMUSG00000030403	887	18	13458	2.528748590755355	1.0	0.911064898575942	99.69913325089642
GOTERM_MF_DIRECT	GO:0005244~voltage-gated ion channel activity	10	1.0256410256410255	0.3343939111174472	ENSMUSG00000064267, ENSMUSG00000018470, ENSMUSG00000035165, ENSMUSG00000028631, ENSMUSG00000032511, ENSMUSG00000022949, ENSMUSG00000026824, ENSMUSG00000020723, ENSMUSG00000021730, ENSMUSG00000074575	809	112	12075	1.332663782447466	1.0	0.9941213002147546	99.83335593734384
GOTERM_CC_DIRECT	GO:0005834~heterotrimeric G-protein complex	4	0.41025641025641024	0.33465616018972383	ENSMUSG00000038607, ENSMUSG00000048240, ENSMUSG00000071658, ENSMUSG00000032562	887	31	13458	1.9577408444557587	1.0	0.9087157032811851	99.70217083653229
GOTERM_BP_DIRECT	GO:0003382~epithelial cell morphogenesis	3	0.3076923076923077	0.33535939590686326	ENSMUSG00000046532, ENSMUSG00000029392, ENSMUSG00000026383	829	18	12544	2.5219139525532768	1.0	0.9999614091069001	99.93672348520477
GOTERM_BP_DIRECT	GO:0010001~glial cell differentiation	3	0.3076923076923077	0.33535939590686326	ENSMUSG00000097767, ENSMUSG00000027612, ENSMUSG00000062312	829	18	12544	2.5219139525532768	1.0	0.9999614091069001	99.93672348520477
GOTERM_BP_DIRECT	GO:0042104~positive regulation of activated T cell proliferation	3	0.3076923076923077	0.33535939590686326	ENSMUSG00000035678, ENSMUSG00000004043, ENSMUSG00000039217	829	18	12544	2.5219139525532768	1.0	0.9999614091069001	99.93672348520477
GOTERM_BP_DIRECT	GO:0060441~epithelial tube branching involved in lung morphogenesis	3	0.3076923076923077	0.33535939590686326	ENSMUSG00000016256, ENSMUSG00000021782, ENSMUSG00000021477	829	18	12544	2.5219139525532768	1.0	0.9999614091069001	99.93672348520477
GOTERM_CC_DIRECT	GO:0001739~sex chromatin	2	0.20512820512820512	0.335478606218192	ENSMUSG00000040669, ENSMUSG00000026484	887	6	13458	5.05749718151071	1.0	0.9066501206750586	99.70738335413122
GOTERM_CC_DIRECT	GO:0043219~lateral loop	2	0.20512820512820512	0.335478606218192	ENSMUSG00000062312, ENSMUSG00000021112	887	6	13458	5.05749718151071	1.0	0.9066501206750586	99.70738335413122
GOTERM_BP_DIRECT	GO:0048514~blood vessel morphogenesis	4	0.41025641025641024	0.3361611914692393	ENSMUSG00000038224, ENSMUSG00000031565, ENSMUSG00000040152, ENSMUSG00000000530	829	31	12544	1.9524495116541498	1.0	0.9999593152399523	99.9380857439213
GOTERM_BP_DIRECT	GO:0051924~regulation of calcium ion transport	4	0.41025641025641024	0.3361611914692393	ENSMUSG00000027748, ENSMUSG00000049686, ENSMUSG00000032562, ENSMUSG00000022479	829	31	12544	1.9524495116541498	1.0	0.9999593152399523	99.9380857439213
GOTERM_BP_DIRECT	GO:0048873~homeostasis of number of cells within a tissue	4	0.41025641025641024	0.3361611914692393	ENSMUSG00000089989, ENSMUSG00000040612, ENSMUSG00000009628, ENSMUSG00000030707	829	31	12544	1.9524495116541498	1.0	0.9999593152399523	99.9380857439213
GOTERM_BP_DIRECT	GO:0071910~determination of liver left/right asymmetry	2	0.20512820512820512	0.3362214824701745	ENSMUSG00000027676, ENSMUSG00000039963	829	6	12544	5.0438279051065535	1.0	0.9999559572817769	99.9381870511043
GOTERM_BP_DIRECT	GO:0006004~fucose metabolic process	2	0.20512820512820512	0.3362214824701745	ENSMUSG00000019810, ENSMUSG00000028673	829	6	12544	5.0438279051065535	1.0	0.9999559572817769	99.9381870511043
GOTERM_BP_DIRECT	GO:0055009~atrial cardiac muscle tissue morphogenesis	2	0.20512820512820512	0.3362214824701745	ENSMUSG00000026414, ENSMUSG00000048616	829	6	12544	5.0438279051065535	1.0	0.9999559572817769	99.9381870511043
GOTERM_BP_DIRECT	GO:1901166~neural crest cell migration involved in autonomic nervous system development	2	0.20512820512820512	0.3362214824701745	ENSMUSG00000022144, ENSMUSG00000034684	829	6	12544	5.0438279051065535	1.0	0.9999559572817769	99.9381870511043
GOTERM_BP_DIRECT	GO:0019530~taurine metabolic process	2	0.20512820512820512	0.3362214824701745	ENSMUSG00000033022, ENSMUSG00000004043	829	6	12544	5.0438279051065535	1.0	0.9999559572817769	99.9381870511043
GOTERM_BP_DIRECT	GO:0032811~negative regulation of epinephrine secretion	2	0.20512820512820512	0.3362214824701745	ENSMUSG00000003476, ENSMUSG00000047250	829	6	12544	5.0438279051065535	1.0	0.9999559572817769	99.9381870511043
GOTERM_BP_DIRECT	GO:0030522~intracellular receptor signaling pathway	2	0.20512820512820512	0.3362214824701745	ENSMUSG00000046532, ENSMUSG00000004040	829	6	12544	5.0438279051065535	1.0	0.9999559572817769	99.9381870511043
GOTERM_BP_DIRECT	GO:0030422~production of siRNA involved in RNA interference	2	0.20512820512820512	0.3362214824701745	ENSMUSG00000021611, ENSMUSG00000002731	829	6	12544	5.0438279051065535	1.0	0.9999559572817769	99.9381870511043
GOTERM_BP_DIRECT	GO:0051963~regulation of synapse assembly	2	0.20512820512820512	0.3362214824701745	ENSMUSG00000027950, ENSMUSG00000032012	829	6	12544	5.0438279051065535	1.0	0.9999559572817769	99.9381870511043
GOTERM_BP_DIRECT	GO:0018401~peptidyl-proline hydroxylation to 4-hydroxy-L-proline	2	0.20512820512820512	0.3362214824701745	ENSMUSG00000018906, ENSMUSG00000031987	829	6	12544	5.0438279051065535	1.0	0.9999559572817769	99.9381870511043
GOTERM_BP_DIRECT	GO:0071907~determination of digestive tract left/right asymmetry	2	0.20512820512820512	0.3362214824701745	ENSMUSG00000027676, ENSMUSG00000039963	829	6	12544	5.0438279051065535	1.0	0.9999559572817769	99.9381870511043
GOTERM_BP_DIRECT	GO:0060285~cilium-dependent cell motility	2	0.20512820512820512	0.3362214824701745	ENSMUSG00000027676, ENSMUSG00000071550	829	6	12544	5.0438279051065535	1.0	0.9999559572817769	99.9381870511043
GOTERM_BP_DIRECT	GO:0021637~trigeminal nerve structural organization	2	0.20512820512820512	0.3362214824701745	ENSMUSG00000034684, ENSMUSG00000029765	829	6	12544	5.0438279051065535	1.0	0.9999559572817769	99.9381870511043
GOTERM_BP_DIRECT	GO:0072006~nephron development	2	0.20512820512820512	0.3362214824701745	ENSMUSG00000036862, ENSMUSG00000001507	829	6	12544	5.0438279051065535	1.0	0.9999559572817769	99.9381870511043
GOTERM_BP_DIRECT	GO:0009156~ribonucleoside monophosphate biosynthetic process	2	0.20512820512820512	0.3362214824701745	ENSMUSG00000025742, ENSMUSG00000031432	829	6	12544	5.0438279051065535	1.0	0.9999559572817769	99.9381870511043
GOTERM_BP_DIRECT	GO:0060219~camera-type eye photoreceptor cell differentiation	2	0.20512820512820512	0.3362214824701745	ENSMUSG00000021733, ENSMUSG00000071648	829	6	12544	5.0438279051065535	1.0	0.9999559572817769	99.9381870511043
GOTERM_BP_DIRECT	GO:0006102~isocitrate metabolic process	2	0.20512820512820512	0.3362214824701745	ENSMUSG00000025950, ENSMUSG00000032279	829	6	12544	5.0438279051065535	1.0	0.9999559572817769	99.9381870511043
GOTERM_BP_DIRECT	GO:0010669~epithelial structure maintenance	2	0.20512820512820512	0.3362214824701745	ENSMUSG00000022865, ENSMUSG00000039706	829	6	12544	5.0438279051065535	1.0	0.9999559572817769	99.9381870511043
GOTERM_BP_DIRECT	GO:0010830~regulation of myotube differentiation	2	0.20512820512820512	0.3362214824701745	ENSMUSG00000024042, ENSMUSG00000027510	829	6	12544	5.0438279051065535	1.0	0.9999559572817769	99.9381870511043
GOTERM_BP_DIRECT	GO:0060373~regulation of ventricular cardiac muscle cell membrane depolarization	2	0.20512820512820512	0.3362214824701745	ENSMUSG00000025880, ENSMUSG00000032511	829	6	12544	5.0438279051065535	1.0	0.9999559572817769	99.9381870511043
GOTERM_BP_DIRECT	GO:1900017~positive regulation of cytokine production involved in inflammatory response	2	0.20512820512820512	0.3362214824701745	ENSMUSG00000055994, ENSMUSG00000002897	829	6	12544	5.0438279051065535	1.0	0.9999559572817769	99.9381870511043
GOTERM_BP_DIRECT	GO:1903363~negative regulation of cellular protein catabolic process	2	0.20512820512820512	0.3362214824701745	ENSMUSG00000055409, ENSMUSG00000018669	829	6	12544	5.0438279051065535	1.0	0.9999559572817769	99.9381870511043
GOTERM_BP_DIRECT	GO:0051152~positive regulation of smooth muscle cell differentiation	2	0.20512820512820512	0.3362214824701745	ENSMUSG00000032172, ENSMUSG00000049775	829	6	12544	5.0438279051065535	1.0	0.9999559572817769	99.9381870511043
GOTERM_BP_DIRECT	GO:0003223~ventricular compact myocardium morphogenesis	2	0.20512820512820512	0.3362214824701745	ENSMUSG00000054889, ENSMUSG00000048616	829	6	12544	5.0438279051065535	1.0	0.9999559572817769	99.9381870511043
GOTERM_BP_DIRECT	GO:0060287~epithelial cilium movement involved in determination of left/right asymmetry	2	0.20512820512820512	0.3362214824701745	ENSMUSG00000027676, ENSMUSG00000039963	829	6	12544	5.0438279051065535	1.0	0.9999559572817769	99.9381870511043
GOTERM_BP_DIRECT	GO:0061458~reproductive system development	2	0.20512820512820512	0.3362214824701745	ENSMUSG00000046532, ENSMUSG00000042572	829	6	12544	5.0438279051065535	1.0	0.9999559572817769	99.9381870511043
GOTERM_BP_DIRECT	GO:2000672~negative regulation of motor neuron apoptotic process	2	0.20512820512820512	0.3362214824701745	ENSMUSG00000028416, ENSMUSG00000040663	829	6	12544	5.0438279051065535	1.0	0.9999559572817769	99.9381870511043
GOTERM_BP_DIRECT	GO:0010700~negative regulation of norepinephrine secretion	2	0.20512820512820512	0.3362214824701745	ENSMUSG00000003476, ENSMUSG00000047250	829	6	12544	5.0438279051065535	1.0	0.9999559572817769	99.9381870511043
GOTERM_BP_DIRECT	GO:0003209~cardiac atrium morphogenesis	2	0.20512820512820512	0.3362214824701745	ENSMUSG00000075254, ENSMUSG00000027314	829	6	12544	5.0438279051065535	1.0	0.9999559572817769	99.9381870511043
GOTERM_BP_DIRECT	GO:0045838~positive regulation of membrane potential	2	0.20512820512820512	0.3362214824701745	ENSMUSG00000002504, ENSMUSG00000021591	829	6	12544	5.0438279051065535	1.0	0.9999559572817769	99.9381870511043
GOTERM_CC_DIRECT	GO:0031225~anchored component of membrane	8	0.8205128205128205	0.3374037768985773	ENSMUSG00000000682, ENSMUSG00000044287, ENSMUSG00000045733, ENSMUSG00000028039, ENSMUSG00000029436, ENSMUSG00000022587, ENSMUSG00000022577, ENSMUSG00000026344	887	86	13458	1.4113945622820587	1.0	0.9054957514386035	99.71925485816267
GOTERM_BP_DIRECT	GO:0006629~lipid metabolic process	28	2.871794871794872	0.3383726719178074	ENSMUSG00000029314, ENSMUSG00000053846, ENSMUSG00000035246, ENSMUSG00000003721, ENSMUSG00000003123, ENSMUSG00000018042, ENSMUSG00000036880, ENSMUSG00000026307, ENSMUSG00000032807, ENSMUSG00000029311, ENSMUSG00000023021, ENSMUSG00000021620, ENSMUSG00000071072, ENSMUSG00000023913, ENSMUSG00000024998, ENSMUSG00000047250, ENSMUSG00000035596, ENSMUSG00000035376, ENSMUSG00000028601, ENSMUSG00000008206,…	829	374	12544	1.1328383530185844	1.0	0.999955894352137	99.94170094133864
GOTERM_CC_DIRECT	GO:0030027~lamellipodium	13	1.3333333333333335	0.3387552216263733	ENSMUSG00000040852, ENSMUSG00000013076, ENSMUSG00000032382, ENSMUSG00000009073, ENSMUSG00000030890, ENSMUSG00000032050, ENSMUSG00000032735, ENSMUSG00000008475, ENSMUSG00000030403, ENSMUSG00000034573, ENSMUSG00000030707, ENSMUSG00000029428, ENSMUSG00000024501	887	157	13458	1.2563209559166733	1.0	0.9038887516095084	99.72731922554814
GOTERM_BP_DIRECT	GO:0007417~central nervous system development	7	0.717948717948718	0.33897769104032255	ENSMUSG00000066687, ENSMUSG00000033585, ENSMUSG00000022329, ENSMUSG00000019986, ENSMUSG00000030607, ENSMUSG00000006958, ENSMUSG00000048616	829	72	12544	1.4711164723227448	1.0	0.9999532812316219	99.94265469123539
GOTERM_MF_DIRECT	GO:0004303~estradiol 17-beta-dehydrogenase activity	2	0.20512820512820512	0.34008465391323134	ENSMUSG00000025260, ENSMUSG00000029311	809	6	12075	4.9752781211372055	1.0	0.9943531281950648	99.85439167012036
GOTERM_MF_DIRECT	GO:0032036~myosin heavy chain binding	2	0.20512820512820512	0.34008465391323134	ENSMUSG00000002100, ENSMUSG00000030707	809	6	12075	4.9752781211372055	1.0	0.9943531281950648	99.85439167012036
GOTERM_MF_DIRECT	GO:0048495~Roundabout binding	2	0.20512820512820512	0.34008465391323134	ENSMUSG00000025020, ENSMUSG00000030782	809	6	12075	4.9752781211372055	1.0	0.9943531281950648	99.85439167012036
GOTERM_MF_DIRECT	GO:0004865~protein serine/threonine phosphatase inhibitor activity	2	0.20512820512820512	0.34008465391323134	ENSMUSG00000061718, ENSMUSG00000022490	809	6	12075	4.9752781211372055	1.0	0.9943531281950648	99.85439167012036
GOTERM_MF_DIRECT	GO:0031749~D2 dopamine receptor binding	2	0.20512820512820512	0.34008465391323134	ENSMUSG00000061718, ENSMUSG00000022949	809	6	12075	4.9752781211372055	1.0	0.9943531281950648	99.85439167012036
GOTERM_MF_DIRECT	GO:0042578~phosphoric ester hydrolase activity	2	0.20512820512820512	0.34008465391323134	ENSMUSG00000073678, ENSMUSG00000023805	809	6	12075	4.9752781211372055	1.0	0.9943531281950648	99.85439167012036
GOTERM_MF_DIRECT	GO:0050431~transforming growth factor beta binding	3	0.3076923076923077	0.34150582995227674	ENSMUSG00000040488, ENSMUSG00000040152, ENSMUSG00000000530	809	18	12075	2.487639060568603	1.0	0.9941234924987018	99.85924235308498
GOTERM_MF_DIRECT	GO:0042923~neuropeptide binding	3	0.3076923076923077	0.34150582995227674	ENSMUSG00000044933, ENSMUSG00000047904, ENSMUSG00000027584	809	18	12075	2.487639060568603	1.0	0.9941234924987018	99.85924235308498
GOTERM_MF_DIRECT	GO:0008270~zinc ion binding	65	6.666666666666667	0.34384513191102534	ENSMUSG00000000440, ENSMUSG00000006219, ENSMUSG00000026987, ENSMUSG00000018474, ENSMUSG00000034413, ENSMUSG00000053441, ENSMUSG00000033306, ENSMUSG00000029436, ENSMUSG00000051236, ENSMUSG00000039671, ENSMUSG00000030782, ENSMUSG00000019820, ENSMUSG00000055817, ENSMUSG00000018572, ENSMUSG00000027612, ENSMUSG00000034108, ENSMUSG00000006567, ENSMUSG00000032735, ENSMUSG00000025486, ENSMUSG00000075705,…	809	906	12075	1.0708380062050278	1.0	0.9939938505379838	99.8668986032453
GOTERM_MF_DIRECT	GO:0016829~lyase activity	11	1.1282051282051282	0.3440394938120285	ENSMUSG00000030225, ENSMUSG00000022994, ENSMUSG00000025533, ENSMUSG00000040618, ENSMUSG00000028497, ENSMUSG00000035376, ENSMUSG00000054474, ENSMUSG00000028601, ENSMUSG00000001155, ENSMUSG00000026307, ENSMUSG00000028469	809	127	12075	1.2927888031301402	1.0	0.9936199903321378	99.8675168565145
GOTERM_MF_DIRECT	GO:0051879~Hsp90 protein binding	4	0.41025641025641024	0.3440505095113276	ENSMUSG00000071072, ENSMUSG00000028693, ENSMUSG00000055994, ENSMUSG00000062312	809	31	12075	1.9259141114079505	1.0	0.9932105286622985	99.86755181612953
GOTERM_BP_DIRECT	GO:0043588~skin development	5	0.5128205128205128	0.3457655617032712	ENSMUSG00000055799, ENSMUSG00000054889, ENSMUSG00000071072, ENSMUSG00000001507, ENSMUSG00000026385	829	45	12544	1.6812759683688512	1.0	0.9999605121429952	99.95239258874795
GOTERM_BP_DIRECT	GO:0006919~activation of cysteine-type endopeptidase activity involved in apoptotic process	6	0.6153846153846154	0.3496769019518546	ENSMUSG00000000440, ENSMUSG00000025889, ENSMUSG00000004446, ENSMUSG00000022061, ENSMUSG00000039959, ENSMUSG00000031523	829	59	12544	1.5387949541003045	1.0	0.999962921884429	99.95727122258124
GOTERM_MF_DIRECT	GO:0005089~Rho guanyl-nucleotide exchange factor activity	7	0.717948717948718	0.35079046039684747	ENSMUSG00000025558, ENSMUSG00000061462, ENSMUSG00000066406, ENSMUSG00000034037, ENSMUSG00000040964, ENSMUSG00000021215, ENSMUSG00000031093	809	72	12075	1.451122785331685	1.0	0.9936053255234637	99.88739582175488
GOTERM_MF_DIRECT	GO:0051213~dioxygenase activity	7	0.717948717948718	0.35079046039684747	ENSMUSG00000018906, ENSMUSG00000026664, ENSMUSG00000033022, ENSMUSG00000047250, ENSMUSG00000031551, ENSMUSG00000031987, ENSMUSG00000032807	809	72	12075	1.451122785331685	1.0	0.9936053255234637	99.88739582175488
GOTERM_BP_DIRECT	GO:0045747~positive regulation of Notch signaling pathway	4	0.41025641025641024	0.3546428800001331	ENSMUSG00000055994, ENSMUSG00000004040, ENSMUSG00000027314, ENSMUSG00000001763	829	32	12544	1.8914354644149578	1.0	0.9999664925001035	99.96278677632169
GOTERM_BP_DIRECT	GO:0048469~cell maturation	4	0.41025641025641024	0.3546428800001331	ENSMUSG00000000440, ENSMUSG00000025352, ENSMUSG00000039153, ENSMUSG00000031565	829	32	12544	1.8914354644149578	1.0	0.9999664925001035	99.96278677632169
GOTERM_BP_DIRECT	GO:0010634~positive regulation of epithelial cell migration	4	0.41025641025641024	0.3546428800001331	ENSMUSG00000001507, ENSMUSG00000061762, ENSMUSG00000039087, ENSMUSG00000026383	829	32	12544	1.8914354644149578	1.0	0.9999664925001035	99.96278677632169
GOTERM_MF_DIRECT	GO:0032947~protein complex scaffold	5	0.5128205128205128	0.3552475624251827	ENSMUSG00000066406, ENSMUSG00000002504, ENSMUSG00000045095, ENSMUSG00000057440, ENSMUSG00000018849	809	45	12075	1.6584260403790687	1.0	0.9937239658009099	99.89895016368236
GOTERM_CC_DIRECT	GO:0016581~NuRD complex	3	0.3076923076923077	0.3587139917001745	ENSMUSG00000028800, ENSMUSG00000055817, ENSMUSG00000018474	887	19	13458	2.395656559662968	1.0	0.9167453149310233	99.8239459489578
GOTERM_BP_DIRECT	GO:0071385~cellular response to glucocorticoid stimulus	3	0.3076923076923077	0.35994337620583317	ENSMUSG00000044933, ENSMUSG00000047904, ENSMUSG00000029249	829	19	12544	2.3891816392609995	1.0	0.999970081151915	99.96792851293662
GOTERM_BP_DIRECT	GO:0035082~axoneme assembly	3	0.3076923076923077	0.35994337620583317	ENSMUSG00000078490, ENSMUSG00000023966, ENSMUSG00000039963	829	19	12544	2.3891816392609995	1.0	0.999970081151915	99.96792851293662
GOTERM_BP_DIRECT	GO:0032874~positive regulation of stress-activated MAPK cascade	3	0.3076923076923077	0.35994337620583317	ENSMUSG00000026121, ENSMUSG00000003476, ENSMUSG00000055994	829	19	12544	2.3891816392609995	1.0	0.999970081151915	99.96792851293662
GOTERM_BP_DIRECT	GO:0032967~positive regulation of collagen biosynthetic process	3	0.3076923076923077	0.35994337620583317	ENSMUSG00000038224, ENSMUSG00000025578, ENSMUSG00000039217	829	19	12544	2.3891816392609995	1.0	0.999970081151915	99.96792851293662
GOTERM_MF_DIRECT	GO:0005249~voltage-gated potassium channel activity	6	0.6153846153846154	0.36050718591271697	ENSMUSG00000018470, ENSMUSG00000035165, ENSMUSG00000028631, ENSMUSG00000052726, ENSMUSG00000021730, ENSMUSG00000074575	809	59	12075	1.5178814606859274	1.0	0.9939285761650197	99.91115543547635
GOTERM_BP_DIRECT	GO:0045600~positive regulation of fat cell differentiation	5	0.5128205128205128	0.3610958572414624	ENSMUSG00000066687, ENSMUSG00000000440, ENSMUSG00000030226, ENSMUSG00000022329, ENSMUSG00000023087	829	46	12544	1.6447264907956154	1.0	0.9999689296406519	99.96895389204926
GOTERM_BP_DIRECT	GO:0042632~cholesterol homeostasis	5	0.5128205128205128	0.3610958572414624	ENSMUSG00000026600, ENSMUSG00000053846, ENSMUSG00000015243, ENSMUSG00000028773, ENSMUSG00000039217	829	46	12544	1.6447264907956154	1.0	0.9999689296406519	99.96895389204926
GOTERM_BP_DIRECT	GO:0006906~vesicle fusion	5	0.5128205128205128	0.3610958572414624	ENSMUSG00000052301, ENSMUSG00000020848, ENSMUSG00000029608, ENSMUSG00000030616, ENSMUSG00000004961	829	46	12544	1.6447264907956154	1.0	0.9999689296406519	99.96895389204926
GOTERM_BP_DIRECT	GO:0034599~cellular response to oxidative stress	6	0.6153846153846154	0.36304212434708405	ENSMUSG00000028800, ENSMUSG00000025889, ENSMUSG00000036273, ENSMUSG00000031400, ENSMUSG00000028367, ENSMUSG00000002731	829	60	12544	1.5131483715319662	1.0	0.9999686649507717	99.9706155503934
KEGG_PATHWAY	mmu00010:Glycolysis / Gluconeogenesis	5	0.5128205128205128	0.3648169262631217	ENSMUSG00000063229, ENSMUSG00000020475, ENSMUSG00000040618, ENSMUSG00000075296, ENSMUSG00000038871	332	48	5205	1.6330948795180722	1.0	0.9222440848134732	99.71648682575177
GOTERM_MF_DIRECT	GO:0019899~enzyme binding	26	2.666666666666667	0.36619253406024715	ENSMUSG00000000440, ENSMUSG00000034424, ENSMUSG00000055994, ENSMUSG00000000142, ENSMUSG00000020303, ENSMUSG00000031987, ENSMUSG00000032511, ENSMUSG00000028367, ENSMUSG00000006281, ENSMUSG00000001763, ENSMUSG00000066900, ENSMUSG00000005547, ENSMUSG00000046532, ENSMUSG00000028800, ENSMUSG00000025889, ENSMUSG00000071072, ENSMUSG00000024998, ENSMUSG00000071645, ENSMUSG00000034108, ENSMUSG00000028497,…	809	346	12075	1.1215944897361332	1.0	0.9941707466261959	99.92278857581802
GOTERM_MF_DIRECT	GO:0031418~L-ascorbic acid binding	3	0.3076923076923077	0.36635725964223664	ENSMUSG00000018906, ENSMUSG00000026664, ENSMUSG00000031987	809	19	12075	2.3567106889597293	1.0	0.9938292868999973	99.92310333635126
GOTERM_CC_DIRECT	GO:0005604~basement membrane	8	0.8205128205128205	0.3701450828014966	ENSMUSG00000040998, ENSMUSG00000005397, ENSMUSG00000028339, ENSMUSG00000030607, ENSMUSG00000026479, ENSMUSG00000021136, ENSMUSG00000025068, ENSMUSG00000042353	887	89	13458	1.3638194646770454	1.0	0.9223899090145795	99.86381168643348
GOTERM_BP_DIRECT	GO:0007626~locomotory behavior	8	0.8205128205128205	0.3727012147546733	ENSMUSG00000032172, ENSMUSG00000027950, ENSMUSG00000024077, ENSMUSG00000032303, ENSMUSG00000048240, ENSMUSG00000025533, ENSMUSG00000035200, ENSMUSG00000036437	829	89	12544	1.360133367669183	1.0	0.9999760966794896	99.97769173751382
GOTERM_BP_DIRECT	GO:0051017~actin filament bundle assembly	4	0.41025641025641024	0.3730568180791891	ENSMUSG00000016382, ENSMUSG00000018126, ENSMUSG00000015766, ENSMUSG00000024501	829	33	12544	1.834119238220565	1.0	0.9999744512483953	99.97791864959653
GOTERM_CC_DIRECT	GO:0043198~dendritic shaft	6	0.6153846153846154	0.37427876740138977	ENSMUSG00000000632, ENSMUSG00000031328, ENSMUSG00000030890, ENSMUSG00000030098, ENSMUSG00000039671, ENSMUSG00000021730	887	61	13458	1.4923762174949637	1.0	0.922874516629111	99.87602950679556
GOTERM_CC_DIRECT	GO:0005903~brush border	6	0.6153846153846154	0.37427876740138977	ENSMUSG00000031328, ENSMUSG00000002458, ENSMUSG00000017774, ENSMUSG00000034427, ENSMUSG00000026062, ENSMUSG00000015766	887	61	13458	1.4923762174949637	1.0	0.922874516629111	99.87602950679556
GOTERM_BP_DIRECT	GO:0035023~regulation of Rho protein signal transduction	7	0.717948717948718	0.37493398530565786	ENSMUSG00000061462, ENSMUSG00000066406, ENSMUSG00000034037, ENSMUSG00000040964, ENSMUSG00000021215, ENSMUSG00000030220, ENSMUSG00000031523	829	75	12544	1.4122718134298353	1.0	0.9999741707616806	99.97908079277224
GOTERM_BP_DIRECT	GO:0007160~cell-matrix adhesion	6	0.6153846153846154	0.37641797614608524	ENSMUSG00000040998, ENSMUSG00000005397, ENSMUSG00000001281, ENSMUSG00000029860, ENSMUSG00000032243, ENSMUSG00000031990	829	61	12544	1.4883426605232455	1.0	0.9999735266381128	99.97995837781826
GOTERM_CC_DIRECT	GO:0005915~zonula adherens	2	0.20512820512820512	0.37924651842620066	ENSMUSG00000062300, ENSMUSG00000045659	887	7	13458	4.334997584152037	1.0	0.9239170334456073	99.88936263119737
GOTERM_CC_DIRECT	GO:0042622~photoreceptor outer segment membrane	2	0.20512820512820512	0.37924651842620066	ENSMUSG00000021803, ENSMUSG00000071648	887	7	13458	4.334997584152037	1.0	0.9239170334456073	99.88936263119737
KEGG_PATHWAY	mmu00561:Glycerolipid metabolism	5	0.5128205128205128	0.37959222422216166	ENSMUSG00000029314, ENSMUSG00000023827, ENSMUSG00000021759, ENSMUSG00000053846, ENSMUSG00000070738	332	49	5205	1.599766412589132	1.0	0.9276022985823849	99.79084733241544
KEGG_PATHWAY	mmu01212:Fatty acid metabolism	5	0.5128205128205128	0.37959222422216166	ENSMUSG00000062908, ENSMUSG00000028497, ENSMUSG00000035376, ENSMUSG00000036880, ENSMUSG00000031278	332	49	5205	1.599766412589132	1.0	0.9276022985823849	99.79084733241544
KEGG_PATHWAY	mmu04923:Regulation of lipolysis in adipocytes	5	0.5128205128205128	0.37959222422216166	ENSMUSG00000022994, ENSMUSG00000047250, ENSMUSG00000003123, ENSMUSG00000036437, ENSMUSG00000032562	332	49	5205	1.599766412589132	1.0	0.9276022985823849	99.79084733241544
GOTERM_BP_DIRECT	GO:0030204~chondroitin sulfate metabolic process	2	0.20512820512820512	0.38005691175553225	ENSMUSG00000026156, ENSMUSG00000071649	829	7	12544	4.3232810615199035	1.0	0.9999748862937389	99.98196546827157
GOTERM_BP_DIRECT	GO:2000252~negative regulation of feeding behavior	2	0.20512820512820512	0.38005691175553225	ENSMUSG00000003476, ENSMUSG00000012705	829	7	12544	4.3232810615199035	1.0	0.9999748862937389	99.98196546827157
GOTERM_BP_DIRECT	GO:0098655~cation transmembrane transport	2	0.20512820512820512	0.38005691175553225	ENSMUSG00000035594, ENSMUSG00000035200	829	7	12544	4.3232810615199035	1.0	0.9999748862937389	99.98196546827157
GOTERM_BP_DIRECT	GO:0048515~spermatid differentiation	2	0.20512820512820512	0.38005691175553225	ENSMUSG00000027378, ENSMUSG00000003810	829	7	12544	4.3232810615199035	1.0	0.9999748862937389	99.98196546827157
GOTERM_BP_DIRECT	GO:0006111~regulation of gluconeogenesis	2	0.20512820512820512	0.38005691175553225	ENSMUSG00000062908, ENSMUSG00000021710	829	7	12544	4.3232810615199035	1.0	0.9999748862937389	99.98196546827157
GOTERM_BP_DIRECT	GO:0034616~response to laminar fluid shear stress	2	0.20512820512820512	0.38005691175553225	ENSMUSG00000015243, ENSMUSG00000025880	829	7	12544	4.3232810615199035	1.0	0.9999748862937389	99.98196546827157
GOTERM_BP_DIRECT	GO:0035845~photoreceptor cell outer segment organization	2	0.20512820512820512	0.38005691175553225	ENSMUSG00000027378, ENSMUSG00000019986	829	7	12544	4.3232810615199035	1.0	0.9999748862937389	99.98196546827157
GOTERM_BP_DIRECT	GO:0032288~myelin assembly	2	0.20512820512820512	0.38005691175553225	ENSMUSG00000030890, ENSMUSG00000021112	829	7	12544	4.3232810615199035	1.0	0.9999748862937389	99.98196546827157
GOTERM_BP_DIRECT	GO:0071578~zinc II ion transmembrane import	2	0.20512820512820512	0.38005691175553225	ENSMUSG00000024270, ENSMUSG00000039878	829	7	12544	4.3232810615199035	1.0	0.9999748862937389	99.98196546827157
GOTERM_BP_DIRECT	GO:0006084~acetyl-CoA metabolic process	2	0.20512820512820512	0.38005691175553225	ENSMUSG00000021620, ENSMUSG00000036880	829	7	12544	4.3232810615199035	1.0	0.9999748862937389	99.98196546827157
GOTERM_BP_DIRECT	GO:0048251~elastic fiber assembly	2	0.20512820512820512	0.38005691175553225	ENSMUSG00000042436, ENSMUSG00000032289	829	7	12544	4.3232810615199035	1.0	0.9999748862937389	99.98196546827157
GOTERM_BP_DIRECT	GO:0006090~pyruvate metabolic process	2	0.20512820512820512	0.38005691175553225	ENSMUSG00000021620, ENSMUSG00000040618	829	7	12544	4.3232810615199035	1.0	0.9999748862937389	99.98196546827157
GOTERM_BP_DIRECT	GO:0032835~glomerulus development	2	0.20512820512820512	0.38005691175553225	ENSMUSG00000030223, ENSMUSG00000024998	829	7	12544	4.3232810615199035	1.0	0.9999748862937389	99.98196546827157
GOTERM_BP_DIRECT	GO:0030497~fatty acid elongation	2	0.20512820512820512	0.38005691175553225	ENSMUSG00000028497, ENSMUSG00000035376	829	7	12544	4.3232810615199035	1.0	0.9999748862937389	99.98196546827157
GOTERM_BP_DIRECT	GO:0046324~regulation of glucose import	2	0.20512820512820512	0.38005691175553225	ENSMUSG00000023912, ENSMUSG00000030401	829	7	12544	4.3232810615199035	1.0	0.9999748862937389	99.98196546827157
GOTERM_BP_DIRECT	GO:0007168~receptor guanylyl cyclase signaling pathway	2	0.20512820512820512	0.38005691175553225	ENSMUSG00000048240, ENSMUSG00000028469	829	7	12544	4.3232810615199035	1.0	0.9999748862937389	99.98196546827157
GOTERM_BP_DIRECT	GO:0060294~cilium movement involved in cell motility	2	0.20512820512820512	0.38005691175553225	ENSMUSG00000023966, ENSMUSG00000019027	829	7	12544	4.3232810615199035	1.0	0.9999748862937389	99.98196546827157
GOTERM_BP_DIRECT	GO:0090244~Wnt signaling pathway involved in somitogenesis	2	0.20512820512820512	0.38005691175553225	ENSMUSG00000002458, ENSMUSG00000000142	829	7	12544	4.3232810615199035	1.0	0.9999748862937389	99.98196546827157
GOTERM_BP_DIRECT	GO:0097062~dendritic spine maintenance	2	0.20512820512820512	0.38005691175553225	ENSMUSG00000035168, ENSMUSG00000001507	829	7	12544	4.3232810615199035	1.0	0.9999748862937389	99.98196546827157
GOTERM_BP_DIRECT	GO:0021612~facial nerve structural organization	2	0.20512820512820512	0.38005691175553225	ENSMUSG00000034684, ENSMUSG00000029765	829	7	12544	4.3232810615199035	1.0	0.9999748862937389	99.98196546827157
GOTERM_BP_DIRECT	GO:0051782~negative regulation of cell division	2	0.20512820512820512	0.38005691175553225	ENSMUSG00000006342, ENSMUSG00000060798	829	7	12544	4.3232810615199035	1.0	0.9999748862937389	99.98196546827157
GOTERM_BP_DIRECT	GO:0043922~negative regulation by host of viral transcription	2	0.20512820512820512	0.38005691175553225	ENSMUSG00000028800, ENSMUSG00000029249	829	7	12544	4.3232810615199035	1.0	0.9999748862937389	99.98196546827157
GOTERM_BP_DIRECT	GO:0030036~actin cytoskeleton organization	11	1.1282051282051282	0.38223240942662284	ENSMUSG00000041729, ENSMUSG00000031328, ENSMUSG00000009073, ENSMUSG00000019978, ENSMUSG00000089768, ENSMUSG00000032735, ENSMUSG00000030403, ENSMUSG00000049775, ENSMUSG00000026383, ENSMUSG00000030707, ENSMUSG00000031523	829	133	12544	1.2514760967557614	1.0	0.9999749003068746	99.98307306032143
GOTERM_BP_DIRECT	GO:0007186~G-protein coupled receptor signaling pathway	25	2.564102564102564	0.3823351761535113	ENSMUSG00000029090, ENSMUSG00000044933, ENSMUSG00000066406, ENSMUSG00000038607, ENSMUSG00000042804, ENSMUSG00000070421, ENSMUSG00000036437, ENSMUSG00000041075, ENSMUSG00000032562, ENSMUSG00000026322, ENSMUSG00000024998, ENSMUSG00000031861, ENSMUSG00000048240, ENSMUSG00000003476, ENSMUSG00000033446, ENSMUSG00000015243, ENSMUSG00000047904, ENSMUSG00000031785, ENSMUSG00000071658, ENSMUSG00000037759,…	829	338	12544	1.1191925824940578	1.0	0.9999730110032397	99.98312375779781
GOTERM_CC_DIRECT	GO:0005640~nuclear outer membrane	3	0.3076923076923077	0.38290452111346784	ENSMUSG00000025889, ENSMUSG00000030659, ENSMUSG00000038292	887	20	13458	2.275873731679819	1.0	0.9240913901310193	99.89831414643997
GOTERM_CC_DIRECT	GO:0005697~telomerase holoenzyme complex	3	0.3076923076923077	0.38290452111346784	ENSMUSG00000071072, ENSMUSG00000021611, ENSMUSG00000006281	887	20	13458	2.275873731679819	1.0	0.9240913901310193	99.89831414643997
GOTERM_BP_DIRECT	GO:0046697~decidualization	3	0.3076923076923077	0.38418179591977797	ENSMUSG00000020303, ENSMUSG00000021477, ENSMUSG00000022479	829	20	12544	2.2697225572979494	1.0	0.999972733369211	99.98401066063377
GOTERM_BP_DIRECT	GO:0048714~positive regulation of oligodendrocyte differentiation	3	0.3076923076923077	0.38418179591977797	ENSMUSG00000000440, ENSMUSG00000028800, ENSMUSG00000028945	829	20	12544	2.2697225572979494	1.0	0.999972733369211	99.98401066063377
GOTERM_BP_DIRECT	GO:0045777~positive regulation of blood pressure	3	0.3076923076923077	0.38418179591977797	ENSMUSG00000003476, ENSMUSG00000030098, ENSMUSG00000049112	829	20	12544	2.2697225572979494	1.0	0.999972733369211	99.98401066063377
GOTERM_BP_DIRECT	GO:0000413~protein peptidyl-prolyl isomerization	3	0.3076923076923077	0.38418179591977797	ENSMUSG00000030357, ENSMUSG00000078451, ENSMUSG00000024222	829	20	12544	2.2697225572979494	1.0	0.999972733369211	99.98401066063377
GOTERM_MF_DIRECT	GO:0019841~retinol binding	2	0.20512820512820512	0.384264917376424	ENSMUSG00000024990, ENSMUSG00000032291	809	7	12075	4.264524103831891	1.0	0.9952302966446639	99.9509948232939
GOTERM_MF_DIRECT	GO:0070097~delta-catenin binding	2	0.20512820512820512	0.384264917376424	ENSMUSG00000045659, ENSMUSG00000078794	809	7	12075	4.264524103831891	1.0	0.9952302966446639	99.9509948232939
GOTERM_MF_DIRECT	GO:0008140~cAMP response element binding protein binding	2	0.20512820512820512	0.384264917376424	ENSMUSG00000025408, ENSMUSG00000024042	809	7	12075	4.264524103831891	1.0	0.9952302966446639	99.9509948232939
GOTERM_MF_DIRECT	GO:0046977~TAP binding	2	0.20512820512820512	0.384264917376424	ENSMUSG00000073411, ENSMUSG00000091705	809	7	12075	4.264524103831891	1.0	0.9952302966446639	99.9509948232939
GOTERM_MF_DIRECT	GO:0047372~acylglycerol lipase activity	2	0.20512820512820512	0.384264917376424	ENSMUSG00000034171, ENSMUSG00000003123	809	7	12075	4.264524103831891	1.0	0.9952302966446639	99.9509948232939
GOTERM_MF_DIRECT	GO:0016918~retinal binding	2	0.20512820512820512	0.384264917376424	ENSMUSG00000024990, ENSMUSG00000032291	809	7	12075	4.264524103831891	1.0	0.9952302966446639	99.9509948232939
GOTERM_MF_DIRECT	GO:0005375~copper ion transmembrane transporter activity	2	0.20512820512820512	0.384264917376424	ENSMUSG00000018585, ENSMUSG00000006567	809	7	12075	4.264524103831891	1.0	0.9952302966446639	99.9509948232939
GOTERM_MF_DIRECT	GO:0070330~aromatase activity	2	0.20512820512820512	0.384264917376424	ENSMUSG00000005547, ENSMUSG00000052914	809	7	12075	4.264524103831891	1.0	0.9952302966446639	99.9509948232939
GOTERM_MF_DIRECT	GO:0008392~arachidonic acid epoxygenase activity	2	0.20512820512820512	0.384264917376424	ENSMUSG00000005547, ENSMUSG00000052914	809	7	12075	4.264524103831891	1.0	0.9952302966446639	99.9509948232939
KEGG_PATHWAY	mmu05340:Primary immunodeficiency	3	0.3076923076923077	0.389713659958681	ENSMUSG00000000731, ENSMUSG00000031304, ENSMUSG00000049686	332	21	5205	2.239672977624785	1.0	0.9297497902665449	99.83090280876642
GOTERM_CC_DIRECT	GO:0034707~chloride channel complex	4	0.41025641025641024	0.389728046949932	ENSMUSG00000055078, ENSMUSG00000022949, ENSMUSG00000031343, ENSMUSG00000018589	887	34	13458	1.784999005239074	1.0	0.9263164023458523	99.91323855462326
GOTERM_CC_DIRECT	GO:0000792~heterochromatin	4	0.41025641025641024	0.389728046949932	ENSMUSG00000028800, ENSMUSG00000026484, ENSMUSG00000025578, ENSMUSG00000022479	887	34	13458	1.784999005239074	1.0	0.9263164023458523	99.91323855462326
KEGG_PATHWAY	mmu04261:Adrenergic signaling in cardiomyocytes	10	1.0256410256410255	0.39057201782732803	ENSMUSG00000022994, ENSMUSG00000038648, ENSMUSG00000022490, ENSMUSG00000026414, ENSMUSG00000026463, ENSMUSG00000032511, ENSMUSG00000020723, ENSMUSG00000032562, ENSMUSG00000032412, ENSMUSG00000035458	332	124	5205	1.2643315196268947	1.0	0.9261237650877902	99.83395102182683
GOTERM_MF_DIRECT	GO:0051018~protein kinase A binding	3	0.3076923076923077	0.39083558806974233	ENSMUSG00000066406, ENSMUSG00000036273, ENSMUSG00000078794	809	20	12075	2.238875154511743	1.0	0.995490841045034	99.95859831350545
GOTERM_MF_DIRECT	GO:0005385~zinc ion transmembrane transporter activity	3	0.3076923076923077	0.39083558806974233	ENSMUSG00000024270, ENSMUSG00000039878, ENSMUSG00000026614	809	20	12075	2.238875154511743	1.0	0.995490841045034	99.95859831350545
GOTERM_BP_DIRECT	GO:0008543~fibroblast growth factor receptor signaling pathway	4	0.41025641025641024	0.391366162000098	ENSMUSG00000079259, ENSMUSG00000031565, ENSMUSG00000031074, ENSMUSG00000022101	829	34	12544	1.7801745547434895	1.0	0.9999771806558458	99.98705977149368
GOTERM_BP_DIRECT	GO:0032870~cellular response to hormone stimulus	4	0.41025641025641024	0.391366162000098	ENSMUSG00000004791, ENSMUSG00000024042, ENSMUSG00000004040, ENSMUSG00000049112	829	34	12544	1.7801745547434895	1.0	0.9999771806558458	99.98705977149368
KEGG_PATHWAY	mmu04145:Phagosome	10	1.0256410256410255	0.3998503537722904	ENSMUSG00000073411, ENSMUSG00000056116, ENSMUSG00000058672, ENSMUSG00000091705, ENSMUSG00000021477, ENSMUSG00000040152, ENSMUSG00000025816, ENSMUSG00000038195, ENSMUSG00000030707, ENSMUSG00000079491	332	125	5205	1.2542168674698795	1.0	0.9278439751594798	99.86381709839527
GOTERM_MF_DIRECT	GO:0004896~cytokine receptor activity	4	0.41025641025641024	0.39991464070062865	ENSMUSG00000062157, ENSMUSG00000022965, ENSMUSG00000031304, ENSMUSG00000068227	809	34	12075	1.7559805133425432	1.0	0.9959244792324697	99.96730132118661
GOTERM_CC_DIRECT	GO:0005789~endoplasmic reticulum membrane	42	4.3076923076923075	0.40277444789387745	ENSMUSG00000029314, ENSMUSG00000050106, ENSMUSG00000020868, ENSMUSG00000030357, ENSMUSG00000073678, ENSMUSG00000007944, ENSMUSG00000018042, ENSMUSG00000027489, ENSMUSG00000037606, ENSMUSG00000001143, ENSMUSG00000028173, ENSMUSG00000023021, ENSMUSG00000027864, ENSMUSG00000008540, ENSMUSG00000038213, ENSMUSG00000047250, ENSMUSG00000040612, ENSMUSG00000044461, ENSMUSG00000024222, ENSMUSG00000032757,…	887	593	13458	1.0746115427830514	1.0	0.9322444497661979	99.93626843294118
GOTERM_BP_DIRECT	GO:0090263~positive regulation of canonical Wnt signaling pathway	6	0.6153846153846154	0.4031392118835195	ENSMUSG00000036273, ENSMUSG00000030890, ENSMUSG00000030309, ENSMUSG00000028871, ENSMUSG00000027840, ENSMUSG00000028173	829	63	12544	1.441093687173301	1.0	0.9999837938075604	99.99090102046125
GOTERM_BP_DIRECT	GO:0006887~exocytosis	8	0.8205128205128205	0.4057207097603135	ENSMUSG00000052301, ENSMUSG00000006930, ENSMUSG00000007207, ENSMUSG00000020782, ENSMUSG00000062151, ENSMUSG00000019906, ENSMUSG00000019066, ENSMUSG00000030616	829	92	12544	1.3157811926364922	1.0	0.9999840328654498	99.9915850393058
GOTERM_CC_DIRECT	GO:0008305~integrin complex	3	0.3076923076923077	0.40669314145295954	ENSMUSG00000001507, ENSMUSG00000001281, ENSMUSG00000032243	887	21	13458	2.1674987920760187	1.0	0.9325432658957874	99.9419847807848
GOTERM_BP_DIRECT	GO:0006986~response to unfolded protein	5	0.5128205128205128	0.4069266338871995	ENSMUSG00000025408, ENSMUSG00000038648, ENSMUSG00000036572, ENSMUSG00000040152, ENSMUSG00000036052	829	49	12544	1.5440289505428226	1.0	0.9999834824797934	99.99188765365126
GOTERM_BP_DIRECT	GO:0042752~regulation of circadian rhythm	5	0.5128205128205128	0.4069266338871995	ENSMUSG00000000440, ENSMUSG00000037465, ENSMUSG00000056972, ENSMUSG00000078816, ENSMUSG00000023087	829	49	12544	1.5440289505428226	1.0	0.9999834824797934	99.99188765365126
GOTERM_CC_DIRECT	GO:0032391~photoreceptor connecting cilium	4	0.41025641025641024	0.4078615849199796	ENSMUSG00000031347, ENSMUSG00000027378, ENSMUSG00000021363, ENSMUSG00000047910	887	35	13458	1.7339990336608149	1.0	0.9312330789286349	99.94359461391196
GOTERM_BP_DIRECT	GO:0010107~potassium ion import	3	0.3076923076923077	0.40801317935911957	ENSMUSG00000005553, ENSMUSG00000026824, ENSMUSG00000032412	829	21	12544	2.1616405307599518	1.0	0.999982850343746	99.99215148113944
GOTERM_BP_DIRECT	GO:0050806~positive regulation of synaptic transmission	3	0.3076923076923077	0.40801317935911957	ENSMUSG00000025889, ENSMUSG00000056073, ENSMUSG00000012705	829	21	12544	2.1616405307599518	1.0	0.999982850343746	99.99215148113944
GOTERM_BP_DIRECT	GO:0031016~pancreas development	3	0.3076923076923077	0.40801317935911957	ENSMUSG00000025352, ENSMUSG00000045991, ENSMUSG00000040612	829	21	12544	2.1616405307599518	1.0	0.999982850343746	99.99215148113944
GOTERM_BP_DIRECT	GO:0032757~positive regulation of interleukin-8 production	3	0.3076923076923077	0.40801317935911957	ENSMUSG00000025408, ENSMUSG00000055994, ENSMUSG00000039217	829	21	12544	2.1616405307599518	1.0	0.999982850343746	99.99215148113944
GOTERM_MF_DIRECT	GO:0046982~protein heterodimerization activity	32	3.282051282051282	0.4085015463122632	ENSMUSG00000032303, ENSMUSG00000018168, ENSMUSG00000005553, ENSMUSG00000024990, ENSMUSG00000025408, ENSMUSG00000035594, ENSMUSG00000067071, ENSMUSG00000091705, ENSMUSG00000062312, ENSMUSG00000035200, ENSMUSG00000002578, ENSMUSG00000031990, ENSMUSG00000004961, ENSMUSG00000004446, ENSMUSG00000032382, ENSMUSG00000044287, ENSMUSG00000000296, ENSMUSG00000001507, ENSMUSG00000024914, ENSMUSG00000057440,…	809	441	12075	1.0830537406557181	1.0	0.9962843135331465	99.97392880200555
GOTERM_BP_DIRECT	GO:0045596~negative regulation of cell differentiation	4	0.41025641025641024	0.4095369235085339	ENSMUSG00000025352, ENSMUSG00000021765, ENSMUSG00000097929, ENSMUSG00000048616	829	35	12544	1.7293124246079612	1.0	0.999982476130618	99.99250784318731
GOTERM_BP_DIRECT	GO:0006874~cellular calcium ion homeostasis	7	0.717948717948718	0.41097807946739895	ENSMUSG00000056073, ENSMUSG00000020303, ENSMUSG00000026463, ENSMUSG00000063873, ENSMUSG00000022479, ENSMUSG00000030659, ENSMUSG00000035458	829	78	12544	1.357953666759457	1.0	0.9999820495786162	99.99283078093123
KEGG_PATHWAY	mmu04666:Fc gamma R-mediated phagocytosis	7	0.717948717948718	0.41145974579536193	ENSMUSG00000021759, ENSMUSG00000036995, ENSMUSG00000030403, ENSMUSG00000024867, ENSMUSG00000047945, ENSMUSG00000008475, ENSMUSG00000078816	332	81	5205	1.3548639000446228	1.0	0.9309301992740301	99.89420153168439
KEGG_PATHWAY	mmu05143:African trypanosomiasis	3	0.3076923076923077	0.4125888069484451	ENSMUSG00000031551, ENSMUSG00000078816, ENSMUSG00000039217	332	22	5205	2.137869660460022	1.0	0.9277467339306246	99.89679494784322
GOTERM_MF_DIRECT	GO:0005070~SH3/SH2 adaptor activity	3	0.3076923076923077	0.4148794848170871	ENSMUSG00000019312, ENSMUSG00000026888, ENSMUSG00000057058	809	21	12075	2.1322620519159456	1.0	0.9964752865674334	99.97801287836752
GOTERM_CC_DIRECT	GO:0016023~cytoplasmic, membrane-bounded vesicle	11	1.1282051282051282	0.41514097131636096	ENSMUSG00000006930, ENSMUSG00000002458, ENSMUSG00000000142, ENSMUSG00000031565, ENSMUSG00000006567, ENSMUSG00000017774, ENSMUSG00000034813, ENSMUSG00000070738, ENSMUSG00000027584, ENSMUSG00000033578, ENSMUSG00000028173	887	137	13458	1.21822924810112	1.0	0.9335137460345243	99.95272470677612
GOTERM_BP_DIRECT	GO:0032092~positive regulation of protein binding	6	0.6153846153846154	0.41645479019574966	ENSMUSG00000036273, ENSMUSG00000022329, ENSMUSG00000021611, ENSMUSG00000030309, ENSMUSG00000026383, ENSMUSG00000060802	829	64	12544	1.4185765983112184	1.0	0.9999840431616975	99.99394205829718
GOTERM_BP_DIRECT	GO:0051216~cartilage development	6	0.6153846153846154	0.41645479019574966	ENSMUSG00000046985, ENSMUSG00000066687, ENSMUSG00000027966, ENSMUSG00000038648, ENSMUSG00000022098, ENSMUSG00000048616	829	64	12544	1.4185765983112184	1.0	0.9999840431616975	99.99394205829718
GOTERM_BP_DIRECT	GO:0090090~negative regulation of canonical Wnt signaling pathway	8	0.8205128205128205	0.4167217496435073	ENSMUSG00000028800, ENSMUSG00000030223, ENSMUSG00000025408, ENSMUSG00000002458, ENSMUSG00000022329, ENSMUSG00000000142, ENSMUSG00000078794, ENSMUSG00000048616	829	93	12544	1.3016330077694331	1.0	0.999982974731932	99.99399183206363
GOTERM_CC_DIRECT	GO:0017053~transcriptional repressor complex	5	0.5128205128205128	0.42008283080859854	ENSMUSG00000066687, ENSMUSG00000028800, ENSMUSG00000041238, ENSMUSG00000024271, ENSMUSG00000029249	887	50	13458	1.517249154453213	1.0	0.9344111775410979	99.95811802010036
GOTERM_CC_DIRECT	GO:0016342~catenin complex	2	0.20512820512820512	0.42013474864211103	ENSMUSG00000025880, ENSMUSG00000032012	887	8	13458	3.7931228861330326	1.0	0.9325329236576798	99.95817151331352
GOTERM_CC_DIRECT	GO:0032592~integral component of mitochondrial membrane	2	0.20512820512820512	0.42013474864211103	ENSMUSG00000004446, ENSMUSG00000031974	887	8	13458	3.7931228861330326	1.0	0.9325329236576798	99.95817151331352
GOTERM_CC_DIRECT	GO:0030122~AP-2 adaptor complex	2	0.20512820512820512	0.42013474864211103	ENSMUSG00000039361, ENSMUSG00000039959	887	8	13458	3.7931228861330326	1.0	0.9325329236576798	99.95817151331352
GOTERM_CC_DIRECT	GO:0032432~actin filament bundle	2	0.20512820512820512	0.42013474864211103	ENSMUSG00000016382, ENSMUSG00000031328	887	8	13458	3.7931228861330326	1.0	0.9325329236576798	99.95817151331352
GOTERM_BP_DIRECT	GO:0042473~outer ear morphogenesis	2	0.20512820512820512	0.4210007481728601	ENSMUSG00000031565, ENSMUSG00000002731	829	8	12544	3.7828709288299156	1.0	0.9999842171685686	99.99473878421908
GOTERM_BP_DIRECT	GO:0048102~autophagic cell death	2	0.20512820512820512	0.4210007481728601	ENSMUSG00000021477, ENSMUSG00000096472	829	8	12544	3.7828709288299156	1.0	0.9999842171685686	99.99473878421908
GOTERM_BP_DIRECT	GO:0060068~vagina development	2	0.20512820512820512	0.4210007481728601	ENSMUSG00000014361, ENSMUSG00000024990	829	8	12544	3.7828709288299156	1.0	0.9999842171685686	99.99473878421908
GOTERM_BP_DIRECT	GO:0032740~positive regulation of interleukin-17 production	2	0.20512820512820512	0.4210007481728601	ENSMUSG00000055994, ENSMUSG00000039217	829	8	12544	3.7828709288299156	1.0	0.9999842171685686	99.99473878421908
GOTERM_BP_DIRECT	GO:0036376~sodium ion export from cell	2	0.20512820512820512	0.4210007481728601	ENSMUSG00000005553, ENSMUSG00000032412	829	8	12544	3.7828709288299156	1.0	0.9999842171685686	99.99473878421908
GOTERM_BP_DIRECT	GO:0002115~store-operated calcium entry	2	0.20512820512820512	0.4210007481728601	ENSMUSG00000049686, ENSMUSG00000039747	829	8	12544	3.7828709288299156	1.0	0.9999842171685686	99.99473878421908
GOTERM_BP_DIRECT	GO:0046039~GTP metabolic process	2	0.20512820512820512	0.4210007481728601	ENSMUSG00000036273, ENSMUSG00000024782	829	8	12544	3.7828709288299156	1.0	0.9999842171685686	99.99473878421908
GOTERM_BP_DIRECT	GO:0015909~long-chain fatty acid transport	2	0.20512820512820512	0.4210007481728601	ENSMUSG00000000440, ENSMUSG00000028773	829	8	12544	3.7828709288299156	1.0	0.9999842171685686	99.99473878421908
GOTERM_BP_DIRECT	GO:0046321~positive regulation of fatty acid oxidation	2	0.20512820512820512	0.4210007481728601	ENSMUSG00000000440, ENSMUSG00000030659	829	8	12544	3.7828709288299156	1.0	0.9999842171685686	99.99473878421908
GOTERM_BP_DIRECT	GO:0019953~sexual reproduction	2	0.20512820512820512	0.4210007481728601	ENSMUSG00000004040, ENSMUSG00000037428	829	8	12544	3.7828709288299156	1.0	0.9999842171685686	99.99473878421908
GOTERM_BP_DIRECT	GO:0032933~SREBP signaling pathway	2	0.20512820512820512	0.4210007481728601	ENSMUSG00000003721, ENSMUSG00000040964	829	8	12544	3.7828709288299156	1.0	0.9999842171685686	99.99473878421908
GOTERM_BP_DIRECT	GO:0032525~somite rostral/caudal axis specification	2	0.20512820512820512	0.4210007481728601	ENSMUSG00000030543, ENSMUSG00000026383	829	8	12544	3.7828709288299156	1.0	0.9999842171685686	99.99473878421908
GOTERM_BP_DIRECT	GO:0043691~reverse cholesterol transport	2	0.20512820512820512	0.4210007481728601	ENSMUSG00000053846, ENSMUSG00000015243	829	8	12544	3.7828709288299156	1.0	0.9999842171685686	99.99473878421908
GOTERM_BP_DIRECT	GO:0043651~linoleic acid metabolic process	2	0.20512820512820512	0.4210007481728601	ENSMUSG00000032807, ENSMUSG00000052914	829	8	12544	3.7828709288299156	1.0	0.9999842171685686	99.99473878421908
GOTERM_BP_DIRECT	GO:0048312~intracellular distribution of mitochondria	2	0.20512820512820512	0.4210007481728601	ENSMUSG00000036273, ENSMUSG00000023805	829	8	12544	3.7828709288299156	1.0	0.9999842171685686	99.99473878421908
GOTERM_BP_DIRECT	GO:0051353~positive regulation of oxidoreductase activity	2	0.20512820512820512	0.4210007481728601	ENSMUSG00000055994, ENSMUSG00000034108	829	8	12544	3.7828709288299156	1.0	0.9999842171685686	99.99473878421908
GOTERM_BP_DIRECT	GO:0035912~dorsal aorta morphogenesis	2	0.20512820512820512	0.4210007481728601	ENSMUSG00000027314, ENSMUSG00000000530	829	8	12544	3.7828709288299156	1.0	0.9999842171685686	99.99473878421908
GOTERM_BP_DIRECT	GO:0043068~positive regulation of programmed cell death	2	0.20512820512820512	0.4210007481728601	ENSMUSG00000036273, ENSMUSG00000039745	829	8	12544	3.7828709288299156	1.0	0.9999842171685686	99.99473878421908
GOTERM_BP_DIRECT	GO:0046548~retinal rod cell development	2	0.20512820512820512	0.4210007481728601	ENSMUSG00000097767, ENSMUSG00000019986	829	8	12544	3.7828709288299156	1.0	0.9999842171685686	99.99473878421908
GOTERM_BP_DIRECT	GO:0040012~regulation of locomotion	2	0.20512820512820512	0.4210007481728601	ENSMUSG00000025889, ENSMUSG00000036273	829	8	12544	3.7828709288299156	1.0	0.9999842171685686	99.99473878421908
GOTERM_BP_DIRECT	GO:0060670~branching involved in labyrinthine layer morphogenesis	2	0.20512820512820512	0.4210007481728601	ENSMUSG00000020782, ENSMUSG00000027315	829	8	12544	3.7828709288299156	1.0	0.9999842171685686	99.99473878421908
GOTERM_BP_DIRECT	GO:0001956~positive regulation of neurotransmitter secretion	2	0.20512820512820512	0.4210007481728601	ENSMUSG00000025889, ENSMUSG00000007207	829	8	12544	3.7828709288299156	1.0	0.9999842171685686	99.99473878421908
GOTERM_BP_DIRECT	GO:0006954~inflammatory response	16	1.641025641025641	0.4214523663842581	ENSMUSG00000000440, ENSMUSG00000055994, ENSMUSG00000063727, ENSMUSG00000025139, ENSMUSG00000061762, ENSMUSG00000040152, ENSMUSG00000002983, ENSMUSG00000023915, ENSMUSG00000035930, ENSMUSG00000023913, ENSMUSG00000047250, ENSMUSG00000062778, ENSMUSG00000031551, ENSMUSG00000016528, ENSMUSG00000037759, ENSMUSG00000039217	829	211	12544	1.1474110874176047	1.0	0.999983282407502	99.99481228519572
GOTERM_BP_DIRECT	GO:0008217~regulation of blood pressure	5	0.5128205128205128	0.4220780774459125	ENSMUSG00000000440, ENSMUSG00000047250, ENSMUSG00000061762, ENSMUSG00000036437, ENSMUSG00000000530	829	50	12544	1.5131483715319662	1.0	0.9999824119929075	99.99491251839167
GOTERM_MF_DIRECT	GO:0016868~intramolecular transferase activity, phosphotransferases	2	0.20512820512820512	0.4254907996079721	ENSMUSG00000020475, ENSMUSG00000038871	809	8	12075	3.7314585908529048	1.0	0.9969030604105388	99.98350861544972
GOTERM_MF_DIRECT	GO:0061133~endopeptidase activator activity	2	0.20512820512820512	0.4254907996079721	ENSMUSG00000024271, ENSMUSG00000022216	809	8	12075	3.7314585908529048	1.0	0.9969030604105388	99.98350861544972
GOTERM_MF_DIRECT	GO:0008066~glutamate receptor activity	2	0.20512820512820512	0.4254907996079721	ENSMUSG00000056073, ENSMUSG00000024211	809	8	12075	3.7314585908529048	1.0	0.9969030604105388	99.98350861544972
GOTERM_MF_DIRECT	GO:0015075~ion transmembrane transporter activity	2	0.20512820512820512	0.4254907996079721	ENSMUSG00000021474, ENSMUSG00000001025	809	8	12075	3.7314585908529048	1.0	0.9969030604105388	99.98350861544972
GOTERM_MF_DIRECT	GO:0016307~phosphatidylinositol phosphate kinase activity	2	0.20512820512820512	0.4254907996079721	ENSMUSG00000026737, ENSMUSG00000024867	809	8	12075	3.7314585908529048	1.0	0.9969030604105388	99.98350861544972
GOTERM_BP_DIRECT	GO:0008283~cell proliferation	14	1.435897435897436	0.4255277738344379	ENSMUSG00000022144, ENSMUSG00000028693, ENSMUSG00000039361, ENSMUSG00000053846, ENSMUSG00000000142, ENSMUSG00000030852, ENSMUSG00000018669, ENSMUSG00000030589, ENSMUSG00000032562, ENSMUSG00000022847, ENSMUSG00000071072, ENSMUSG00000024014, ENSMUSG00000004040, ENSMUSG00000029223	829	182	12544	1.16396028579382	1.0	0.9999832229398624	99.99543308964154
GOTERM_BP_DIRECT	GO:0007338~single fertilization	4	0.41025641025641024	0.4275379051313956	ENSMUSG00000046532, ENSMUSG00000022621, ENSMUSG00000042554, ENSMUSG00000030605	829	36	12544	1.6812759683688512	1.0	0.9999831839882771	99.9957127836019
GOTERM_BP_DIRECT	GO:0002062~chondrocyte differentiation	4	0.41025641025641024	0.4275379051313956	ENSMUSG00000038648, ENSMUSG00000039153, ENSMUSG00000031565, ENSMUSG00000027840	829	36	12544	1.6812759683688512	1.0	0.9999831839882771	99.9957127836019
GOTERM_CC_DIRECT	GO:0005925~focal adhesion	27	2.769230769230769	0.42765731080247693	ENSMUSG00000008136, ENSMUSG00000006219, ENSMUSG00000018340, ENSMUSG00000033306, ENSMUSG00000031523, ENSMUSG00000030782, ENSMUSG00000035852, ENSMUSG00000019978, ENSMUSG00000032026, ENSMUSG00000030352, ENSMUSG00000019312, ENSMUSG00000031328, ENSMUSG00000001507, ENSMUSG00000030890, ENSMUSG00000027712, ENSMUSG00000036995, ENSMUSG00000032243, ENSMUSG00000008475, ENSMUSG00000026383, ENSMUSG00000062300,…	887	376	13458	1.08951402048502	1.0	0.9349084144078913	99.9652848622519
GOTERM_CC_DIRECT	GO:0032839~dendrite cytoplasm	3	0.3076923076923077	0.4300279244132741	ENSMUSG00000036273, ENSMUSG00000056073, ENSMUSG00000028173	887	22	13458	2.068976119708927	1.0	0.9343820745056395	99.9672819681704
KEGG_PATHWAY	mmu01100:Metabolic pathways	68	6.9743589743589745	0.4313461091899144	ENSMUSG00000031400, ENSMUSG00000053846, ENSMUSG00000035246, ENSMUSG00000020475, ENSMUSG00000069835, ENSMUSG00000042751, ENSMUSG00000032807, ENSMUSG00000023021, ENSMUSG00000033022, ENSMUSG00000047250, ENSMUSG00000026192, ENSMUSG00000003746, ENSMUSG00000031749, ENSMUSG00000024867, ENSMUSG00000023827, ENSMUSG00000034424, ENSMUSG00000025742, ENSMUSG00000040147, ENSMUSG00000050860, ENSMUSG00000030630,…	332	1028	5205	1.0370470207678963	1.0	0.9349174751929421	99.93215140199264
GOTERM_BP_DIRECT	GO:0032781~positive regulation of ATPase activity	3	0.3076923076923077	0.43138565214017344	ENSMUSG00000026414, ENSMUSG00000004460, ENSMUSG00000032412	829	22	12544	2.0633841429981357	1.0	0.9999841811605912	99.99620364363525
GOTERM_BP_DIRECT	GO:0001656~metanephros development	3	0.3076923076923077	0.43138565214017344	ENSMUSG00000022144, ENSMUSG00000025352, ENSMUSG00000022061	829	22	12544	2.0633841429981357	1.0	0.9999841811605912	99.99620364363525
GOTERM_BP_DIRECT	GO:0030511~positive regulation of transforming growth factor beta receptor signaling pathway	3	0.3076923076923077	0.43138565214017344	ENSMUSG00000040998, ENSMUSG00000040152, ENSMUSG00000030782	829	22	12544	2.0633841429981357	1.0	0.9999841811605912	99.99620364363525
GOTERM_CC_DIRECT	GO:0005622~intracellular	91	9.333333333333334	0.43161910127602116	ENSMUSG00000066406, ENSMUSG00000036273, ENSMUSG00000036862, ENSMUSG00000039361, ENSMUSG00000059142, ENSMUSG00000022490, ENSMUSG00000058638, ENSMUSG00000074158, ENSMUSG00000030589, ENSMUSG00000031485, ENSMUSG00000039634, ENSMUSG00000002617, ENSMUSG00000030782, ENSMUSG00000025558, ENSMUSG00000022994, ENSMUSG00000030319, ENSMUSG00000031785, ENSMUSG00000017677, ENSMUSG00000041014, ENSMUSG00000021215,…	887	1333	13458	1.03578149328764	1.0	0.9334311662163245	99.96856194170438
GOTERM_CC_DIRECT	GO:0030141~secretory granule	7	0.717948717948718	0.4323916877384966	ENSMUSG00000003411, ENSMUSG00000007207, ENSMUSG00000021477, ENSMUSG00000040152, ENSMUSG00000021194, ENSMUSG00000029608, ENSMUSG00000033590	887	80	13458	1.3275930101465614	1.0	0.9320244646974325	99.96916648593842
GOTERM_BP_DIRECT	GO:0008584~male gonad development	7	0.717948717948718	0.4349080938341219	ENSMUSG00000046532, ENSMUSG00000028693, ENSMUSG00000021477, ENSMUSG00000024990, ENSMUSG00000050957, ENSMUSG00000022061, ENSMUSG00000027840	829	80	12544	1.3240048250904703	1.0	0.9999849531685376	99.99660602262833
KEGG_PATHWAY	mmu00512:Mucin type O-Glycan biosynthesis	3	0.3076923076923077	0.4350320618836697	ENSMUSG00000039774, ENSMUSG00000031749, ENSMUSG00000021130	332	23	5205	2.0449188056574124	1.0	0.9334223240947984	99.93762085319277
GOTERM_BP_DIRECT	GO:0003007~heart morphogenesis	5	0.5128205128205128	0.4371335888801309	ENSMUSG00000027966, ENSMUSG00000031328, ENSMUSG00000036862, ENSMUSG00000002100, ENSMUSG00000031523	829	51	12544	1.4834787956195745	1.0	0.9999850365054259	99.99683910570623
GOTERM_BP_DIRECT	GO:0034613~cellular protein localization	5	0.5128205128205128	0.4371335888801309	ENSMUSG00000036273, ENSMUSG00000027378, ENSMUSG00000019986, ENSMUSG00000000142, ENSMUSG00000048285	829	51	12544	1.4834787956195745	1.0	0.9999850365054259	99.99683910570623
GOTERM_MF_DIRECT	GO:0005164~tumor necrosis factor receptor binding	3	0.3076923076923077	0.43843747702812413	ENSMUSG00000035678, ENSMUSG00000030659, ENSMUSG00000022015	809	22	12075	2.03534104955613	1.0	0.9973948274576001	99.98847363296296
GOTERM_MF_DIRECT	GO:0017075~syntaxin-1 binding	3	0.3076923076923077	0.43843747702812413	ENSMUSG00000036273, ENSMUSG00000031144, ENSMUSG00000062151	809	22	12075	2.03534104955613	1.0	0.9973948274576001	99.98847363296296
GOTERM_MF_DIRECT	GO:0008757~S-adenosylmethionine-dependent methyltransferase activity	3	0.3076923076923077	0.43843747702812413	ENSMUSG00000040557, ENSMUSG00000054619, ENSMUSG00000003559	809	22	12075	2.03534104955613	1.0	0.9973948274576001	99.98847363296296
GOTERM_MF_DIRECT	GO:0043014~alpha-tubulin binding	3	0.3076923076923077	0.43843747702812413	ENSMUSG00000025889, ENSMUSG00000028441, ENSMUSG00000024068	809	22	12075	2.03534104955613	1.0	0.9973948274576001	99.98847363296296
KEGG_PATHWAY	mmu04961:Endocrine and other factor-regulated calcium reabsorption	4	0.41025641025641024	0.4384904583970306	ENSMUSG00000022994, ENSMUSG00000078816, ENSMUSG00000022479, ENSMUSG00000032412	332	38	5205	1.6502853519340521	1.0	0.9318373145230809	99.94237986869871
KEGG_PATHWAY	mmu05034:Alcoholism	9	0.9230769230769231	0.4399154018791691	ENSMUSG00000028800, ENSMUSG00000061718, ENSMUSG00000038607, ENSMUSG00000038648, ENSMUSG00000048240, ENSMUSG00000020312, ENSMUSG00000071658, ENSMUSG00000040147, ENSMUSG00000032562	332	114	5205	1.2377140139505391	1.0	0.9291211642765204	99.94424138758765
GOTERM_CC_DIRECT	GO:0005884~actin filament	6	0.6153846153846154	0.44062843023301523	ENSMUSG00000016382, ENSMUSG00000071072, ENSMUSG00000066406, ENSMUSG00000031328, ENSMUSG00000030707, ENSMUSG00000031523	887	66	13458	1.3793174131392847	1.0	0.9348083714320561	99.97497352789418
KEGG_PATHWAY	mmu04015:Rap1 signaling pathway	14	1.435897435897436	0.44144059968258376	ENSMUSG00000045095, ENSMUSG00000040152, ENSMUSG00000028039, ENSMUSG00000078816, ENSMUSG00000032562, ENSMUSG00000022101, ENSMUSG00000004791, ENSMUSG00000024998, ENSMUSG00000022994, ENSMUSG00000031861, ENSMUSG00000031565, ENSMUSG00000057058, ENSMUSG00000030403, ENSMUSG00000031074	332	191	5205	1.1491515801425596	1.0	0.926464670282104	99.94617228264082
GOTERM_BP_DIRECT	GO:0035019~somatic stem cell population maintenance	4	0.41025641025641024	0.44534062164576776	ENSMUSG00000055799, ENSMUSG00000037465, ENSMUSG00000048616, ENSMUSG00000039706	829	37	12544	1.6358360773318554	1.0	0.9999878929593058	99.99757452308613
GOTERM_BP_DIRECT	GO:0007193~adenylate cyclase-inhibiting G-protein coupled receptor signaling pathway	4	0.41025641025641024	0.44534062164576776	ENSMUSG00000022994, ENSMUSG00000047904, ENSMUSG00000027584, ENSMUSG00000032562	829	37	12544	1.6358360773318554	1.0	0.9999878929593058	99.99757452308613
GOTERM_BP_DIRECT	GO:0030177~positive regulation of Wnt signaling pathway	4	0.41025641025641024	0.44534062164576776	ENSMUSG00000032702, ENSMUSG00000021611, ENSMUSG00000028871, ENSMUSG00000028173	829	37	12544	1.6358360773318554	1.0	0.9999878929593058	99.99757452308613
KEGG_PATHWAY	mmu00430:Taurine and hypotaurine metabolism	2	0.20512820512820512	0.44667677534206746	ENSMUSG00000027603, ENSMUSG00000033022	332	9	5205	3.483935742971888	1.0	0.92602122140808	99.952341665093
GOTERM_BP_DIRECT	GO:0042391~regulation of membrane potential	7	0.717948717948718	0.4468121618012686	ENSMUSG00000036273, ENSMUSG00000027950, ENSMUSG00000056073, ENSMUSG00000071317, ENSMUSG00000032303, ENSMUSG00000035200, ENSMUSG00000021730	829	81	12544	1.3076590865091067	1.0	0.9999876422415479	99.9976879603583
GOTERM_MF_DIRECT	GO:0030674~protein binding, bridging	5	0.5128205128205128	0.4476692838020953	ENSMUSG00000054889, ENSMUSG00000007207, ENSMUSG00000026414, ENSMUSG00000018849, ENSMUSG00000034282	809	51	12075	1.4633170944521194	1.0	0.9976564011000549	99.99111702247069
GOTERM_CC_DIRECT	GO:0005778~peroxisomal membrane	5	0.5128205128205128	0.4500242775451619	ENSMUSG00000008540, ENSMUSG00000030545, ENSMUSG00000055782, ENSMUSG00000033578, ENSMUSG00000031278	887	52	13458	1.458893417743474	1.0	0.9380990145260457	99.980349227736
GOTERM_CC_DIRECT	GO:0005881~cytoplasmic microtubule	5	0.5128205128205128	0.4500242775451619	ENSMUSG00000002458, ENSMUSG00000000142, ENSMUSG00000019066, ENSMUSG00000005547, ENSMUSG00000023805	887	52	13458	1.458893417743474	1.0	0.9380990145260457	99.980349227736
GOTERM_BP_DIRECT	GO:0048839~inner ear development	5	0.5128205128205128	0.4520749909122636	ENSMUSG00000023912, ENSMUSG00000062563, ENSMUSG00000016528, ENSMUSG00000021508, ENSMUSG00000019906	829	52	12544	1.454950357242275	1.0	0.9999889371681463	99.99805399586123
GOTERM_BP_DIRECT	GO:0009267~cellular response to starvation	5	0.5128205128205128	0.4520749909122636	ENSMUSG00000036273, ENSMUSG00000024331, ENSMUSG00000021477, ENSMUSG00000037465, ENSMUSG00000027840	829	52	12544	1.454950357242275	1.0	0.9999889371681463	99.99805399586123
GOTERM_CC_DIRECT	GO:0098794~postsynapse	3	0.3076923076923077	0.45286550472275433	ENSMUSG00000025889, ENSMUSG00000036273, ENSMUSG00000023942	887	23	13458	1.9790206362433214	1.0	0.9378875470526156	99.98174974606198
GOTERM_BP_DIRECT	GO:0046488~phosphatidylinositol metabolic process	3	0.3076923076923077	0.4542559441064923	ENSMUSG00000035596, ENSMUSG00000026737, ENSMUSG00000024867	829	23	12544	1.9736717889547384	1.0	0.9999889846607768	99.99818901922035
GOTERM_BP_DIRECT	GO:0033574~response to testosterone	3	0.3076923076923077	0.4542559441064923	ENSMUSG00000028693, ENSMUSG00000040152, ENSMUSG00000022061	829	23	12544	1.9736717889547384	1.0	0.9999889846607768	99.99818901922035
GOTERM_BP_DIRECT	GO:0042113~B cell activation	3	0.3076923076923077	0.4542559441064923	ENSMUSG00000046717, ENSMUSG00000027950, ENSMUSG00000018168	829	23	12544	1.9736717889547384	1.0	0.9999889846607768	99.99818901922035
GOTERM_BP_DIRECT	GO:0031069~hair follicle morphogenesis	3	0.3076923076923077	0.4542559441064923	ENSMUSG00000021477, ENSMUSG00000021765, ENSMUSG00000060798	829	23	12544	1.9736717889547384	1.0	0.9999889846607768	99.99818901922035
GOTERM_BP_DIRECT	GO:0046686~response to cadmium ion	3	0.3076923076923077	0.4542559441064923	ENSMUSG00000021611, ENSMUSG00000027227, ENSMUSG00000060802	829	23	12544	1.9736717889547384	1.0	0.9999889846607768	99.99818901922035
GOTERM_BP_DIRECT	GO:0006820~anion transport	3	0.3076923076923077	0.4542559441064923	ENSMUSG00000021733, ENSMUSG00000024036, ENSMUSG00000074796	829	23	12544	1.9736717889547384	1.0	0.9999889846607768	99.99818901922035
GOTERM_MF_DIRECT	GO:0003755~peptidyl-prolyl cis-trans isomerase activity	4	0.41025641025641024	0.45437469050368284	ENSMUSG00000030357, ENSMUSG00000007944, ENSMUSG00000078451, ENSMUSG00000024222	809	37	12075	1.6136037149634181	1.0	0.9977918971898841	99.99266849239346
KEGG_PATHWAY	mmu00980:Metabolism of xenobiotics by cytochrome P450	4	0.41025641025641024	0.4555383800011361	ENSMUSG00000008540, ENSMUSG00000068762, ENSMUSG00000025068, ENSMUSG00000075296	332	39	5205	1.6079703429101022	1.0	0.9277227831090336	99.96131725397723
KEGG_PATHWAY	mmu02010:ABC transporters	4	0.41025641025641024	0.4555383800011361	ENSMUSG00000015243, ENSMUSG00000031974, ENSMUSG00000041828, ENSMUSG00000055782	332	39	5205	1.6079703429101022	1.0	0.9277227831090336	99.96131725397723
KEGG_PATHWAY	mmu00534:Glycosaminoglycan biosynthesis - heparan sulfate / heparin	3	0.3076923076923077	0.4570057967753665	ENSMUSG00000020868, ENSMUSG00000028838, ENSMUSG00000071649	332	24	5205	1.9597138554216866	1.0	0.9251756848768692	99.96264327338608
KEGG_PATHWAY	mmu04916:Melanogenesis	7	0.717948717948718	0.4575785048745249	ENSMUSG00000055799, ENSMUSG00000022994, ENSMUSG00000038648, ENSMUSG00000041075, ENSMUSG00000032562, ENSMUSG00000078816, ENSMUSG00000027840	332	85	5205	1.2911055988660525	1.0	0.9220989015341232	99.96314931995349
GOTERM_BP_DIRECT	GO:0007283~spermatogenesis	20	2.051282051282051	0.4577331461500469	ENSMUSG00000031347, ENSMUSG00000044933, ENSMUSG00000027378, ENSMUSG00000035246, ENSMUSG00000020475, ENSMUSG00000024990, ENSMUSG00000038932, ENSMUSG00000038292, ENSMUSG00000046532, ENSMUSG00000028441, ENSMUSG00000047904, ENSMUSG00000026463, ENSMUSG00000021477, ENSMUSG00000014361, ENSMUSG00000060985, ENSMUSG00000056820, ENSMUSG00000009628, ENSMUSG00000050957, ENSMUSG00000031990, ENSMUSG00000032000	829	276	12544	1.096484327197077	1.0	0.999989514322286	99.99838614917704
GOTERM_CC_DIRECT	GO:0000791~euchromatin	2	0.20512820512820512	0.4583325637054333	ENSMUSG00000026484, ENSMUSG00000022479	887	9	13458	3.3716647876738066	1.0	0.9390471523744687	99.98418715681478
GOTERM_CC_DIRECT	GO:0032982~myosin filament	2	0.20512820512820512	0.4583325637054333	ENSMUSG00000038670, ENSMUSG00000002100	887	9	13458	3.3716647876738066	1.0	0.9390471523744687	99.98418715681478
GOTERM_BP_DIRECT	GO:0048608~reproductive structure development	2	0.20512820512820512	0.45924351942347025	ENSMUSG00000046532, ENSMUSG00000030357	829	9	12544	3.3625519367377024	1.0	0.9999893195255062	99.99846530107934
GOTERM_BP_DIRECT	GO:0045760~positive regulation of action potential	2	0.20512820512820512	0.45924351942347025	ENSMUSG00000032511, ENSMUSG00000061762	829	9	12544	3.3625519367377024	1.0	0.9999893195255062	99.99846530107934
GOTERM_BP_DIRECT	GO:2000009~negative regulation of protein localization to cell surface	2	0.20512820512820512	0.45924351942347025	ENSMUSG00000028373, ENSMUSG00000035212	829	9	12544	3.3625519367377024	1.0	0.9999893195255062	99.99846530107934
GOTERM_BP_DIRECT	GO:0007398~ectoderm development	2	0.20512820512820512	0.45924351942347025	ENSMUSG00000009073, ENSMUSG00000026383	829	9	12544	3.3625519367377024	1.0	0.9999893195255062	99.99846530107934
GOTERM_BP_DIRECT	GO:0070286~axonemal dynein complex assembly	2	0.20512820512820512	0.45924351942347025	ENSMUSG00000027676, ENSMUSG00000039963	829	9	12544	3.3625519367377024	1.0	0.9999893195255062	99.99846530107934
GOTERM_BP_DIRECT	GO:0009165~nucleotide biosynthetic process	2	0.20512820512820512	0.45924351942347025	ENSMUSG00000025742, ENSMUSG00000031432	829	9	12544	3.3625519367377024	1.0	0.9999893195255062	99.99846530107934
GOTERM_BP_DIRECT	GO:0009062~fatty acid catabolic process	2	0.20512820512820512	0.45924351942347025	ENSMUSG00000034171, ENSMUSG00000028937	829	9	12544	3.3625519367377024	1.0	0.9999893195255062	99.99846530107934
GOTERM_BP_DIRECT	GO:0042088~T-helper 1 type immune response	2	0.20512820512820512	0.45924351942347025	ENSMUSG00000002983, ENSMUSG00000039217	829	9	12544	3.3625519367377024	1.0	0.9999893195255062	99.99846530107934
GOTERM_BP_DIRECT	GO:0032780~negative regulation of ATPase activity	2	0.20512820512820512	0.45924351942347025	ENSMUSG00000026414, ENSMUSG00000035458	829	9	12544	3.3625519367377024	1.0	0.9999893195255062	99.99846530107934
GOTERM_BP_DIRECT	GO:0061180~mammary gland epithelium development	2	0.20512820512820512	0.45924351942347025	ENSMUSG00000049686, ENSMUSG00000004043	829	9	12544	3.3625519367377024	1.0	0.9999893195255062	99.99846530107934
GOTERM_BP_DIRECT	GO:0030850~prostate gland development	2	0.20512820512820512	0.45924351942347025	ENSMUSG00000030357, ENSMUSG00000022061	829	9	12544	3.3625519367377024	1.0	0.9999893195255062	99.99846530107934
GOTERM_BP_DIRECT	GO:0042535~positive regulation of tumor necrosis factor biosynthetic process	2	0.20512820512820512	0.45924351942347025	ENSMUSG00000016528, ENSMUSG00000040152	829	9	12544	3.3625519367377024	1.0	0.9999893195255062	99.99846530107934
GOTERM_BP_DIRECT	GO:0050710~negative regulation of cytokine secretion	2	0.20512820512820512	0.45924351942347025	ENSMUSG00000090958, ENSMUSG00000053216	829	9	12544	3.3625519367377024	1.0	0.9999893195255062	99.99846530107934
GOTERM_BP_DIRECT	GO:0016559~peroxisome fission	2	0.20512820512820512	0.45924351942347025	ENSMUSG00000030545, ENSMUSG00000019054	829	9	12544	3.3625519367377024	1.0	0.9999893195255062	99.99846530107934
GOTERM_BP_DIRECT	GO:0060394~negative regulation of pathway-restricted SMAD protein phosphorylation	2	0.20512820512820512	0.45924351942347025	ENSMUSG00000025880, ENSMUSG00000048616	829	9	12544	3.3625519367377024	1.0	0.9999893195255062	99.99846530107934
GOTERM_BP_DIRECT	GO:0061298~retina vasculature development in camera-type eye	2	0.20512820512820512	0.45924351942347025	ENSMUSG00000071648, ENSMUSG00000000530	829	9	12544	3.3625519367377024	1.0	0.9999893195255062	99.99846530107934
GOTERM_BP_DIRECT	GO:0003334~keratinocyte development	2	0.20512820512820512	0.45924351942347025	ENSMUSG00000019761, ENSMUSG00000034584	829	9	12544	3.3625519367377024	1.0	0.9999893195255062	99.99846530107934
GOTERM_BP_DIRECT	GO:0006810~transport	105	10.76923076923077	0.45939449413624367	ENSMUSG00000044378, ENSMUSG00000032303, ENSMUSG00000031974, ENSMUSG00000005553, ENSMUSG00000059149, ENSMUSG00000000792, ENSMUSG00000021591, ENSMUSG00000040447, ENSMUSG00000042246, ENSMUSG00000042797, ENSMUSG00000035200, ENSMUSG00000034248, ENSMUSG00000023828, ENSMUSG00000021733, ENSMUSG00000028373, ENSMUSG00000061306, ENSMUSG00000018585, ENSMUSG00000021278, ENSMUSG00000028631, ENSMUSG00000028773,…	829	1559	12544	1.019118531179323	1.0	0.9999886064302388	99.9984730081453
GOTERM_MF_DIRECT	GO:0017080~sodium channel regulator activity	3	0.3076923076923077	0.4614669075364237	ENSMUSG00000026463, ENSMUSG00000009687, ENSMUSG00000038764	809	23	12075	1.946847960444994	1.0	0.9979349820732247	99.99403106763553
GOTERM_MF_DIRECT	GO:0005272~sodium channel activity	3	0.3076923076923077	0.4614669075364237	ENSMUSG00000032511, ENSMUSG00000074796, ENSMUSG00000021730	809	23	12075	1.946847960444994	1.0	0.9979349820732247	99.99403106763553
GOTERM_CC_DIRECT	GO:0005794~Golgi apparatus	74	7.58974358974359	0.46159243269782946	ENSMUSG00000000440, ENSMUSG00000036273, ENSMUSG00000039361, ENSMUSG00000053846, ENSMUSG00000026888, ENSMUSG00000027489, ENSMUSG00000042751, ENSMUSG00000041119, ENSMUSG00000004415, ENSMUSG00000027864, ENSMUSG00000027612, ENSMUSG00000003476, ENSMUSG00000047250, ENSMUSG00000006567, ENSMUSG00000026156, ENSMUSG00000003746, ENSMUSG00000031749, ENSMUSG00000028945, ENSMUSG00000034620, ENSMUSG00000024851,…	887	1094	13458	1.0262928467050985	1.0	0.939070269200395	99.98549269390288
KEGG_PATHWAY	mmu04925:Aldosterone synthesis and secretion	6	0.6153846153846154	0.46199404952736434	ENSMUSG00000022994, ENSMUSG00000038648, ENSMUSG00000003123, ENSMUSG00000049686, ENSMUSG00000078816, ENSMUSG00000049265	332	70	5205	1.3438037865748709	1.0	0.9213369590735404	99.96684369939169
GOTERM_MF_DIRECT	GO:0004714~transmembrane receptor protein tyrosine kinase activity	5	0.5128205128205128	0.46273141174335575	ENSMUSG00000028876, ENSMUSG00000035305, ENSMUSG00000031565, ENSMUSG00000062312, ENSMUSG00000014361	809	52	12075	1.4351763810972713	1.0	0.9978496391429134	99.99424756002216
GOTERM_BP_DIRECT	GO:0019882~antigen processing and presentation	4	0.41025641025641024	0.462919210481951	ENSMUSG00000073411, ENSMUSG00000003411, ENSMUSG00000091705, ENSMUSG00000002983	829	38	12544	1.5927877595073328	1.0	0.9999891765651586	99.99864288612551
GOTERM_BP_DIRECT	GO:0007566~embryo implantation	4	0.41025641025641024	0.462919210481951	ENSMUSG00000030357, ENSMUSG00000020303, ENSMUSG00000042572, ENSMUSG00000029428	829	38	12544	1.5927877595073328	1.0	0.9999891765651586	99.99864288612551
GOTERM_BP_DIRECT	GO:0045597~positive regulation of cell differentiation	4	0.41025641025641024	0.462919210481951	ENSMUSG00000046532, ENSMUSG00000022144, ENSMUSG00000038224, ENSMUSG00000009073	829	38	12544	1.5927877595073328	1.0	0.9999891765651586	99.99864288612551
GOTERM_MF_DIRECT	GO:0004806~triglyceride lipase activity	2	0.20512820512820512	0.463959634767719	ENSMUSG00000053846, ENSMUSG00000003123	809	9	12075	3.3168520807581374	1.0	0.997761257970766	99.99445078321392
GOTERM_MF_DIRECT	GO:0003841~1-acylglycerol-3-phosphate O-acyltransferase activity	2	0.20512820512820512	0.463959634767719	ENSMUSG00000029314, ENSMUSG00000023827	809	9	12075	3.3168520807581374	1.0	0.997761257970766	99.99445078321392
GOTERM_MF_DIRECT	GO:0005388~calcium-transporting ATPase activity	2	0.20512820512820512	0.463959634767719	ENSMUSG00000026463, ENSMUSG00000027712	809	9	12075	3.3168520807581374	1.0	0.997761257970766	99.99445078321392
GOTERM_CC_DIRECT	GO:0048471~perinuclear region of cytoplasm	44	4.512820512820513	0.4660005628847479	ENSMUSG00000000440, ENSMUSG00000059248, ENSMUSG00000026880, ENSMUSG00000003411, ENSMUSG00000066406, ENSMUSG00000039361, ENSMUSG00000028416, ENSMUSG00000030357, ENSMUSG00000009073, ENSMUSG00000018340, ENSMUSG00000055409, ENSMUSG00000041119, ENSMUSG00000000632, ENSMUSG00000028800, ENSMUSG00000071072, ENSMUSG00000028441, ENSMUSG00000025533, ENSMUSG00000031565, ENSMUSG00000006567, ENSMUSG00000062312,…	887	637	13458	1.0480213939708223	1.0	0.9396856404770904	99.98709911181976
GOTERM_CC_DIRECT	GO:0005581~collagen trimer	6	0.6153846153846154	0.46675363203351405	ENSMUSG00000018906, ENSMUSG00000027966, ENSMUSG00000028339, ENSMUSG00000020241, ENSMUSG00000034164, ENSMUSG00000004415	887	68	13458	1.3387492539293055	1.0	0.9384527518121389	99.98735640709462
GOTERM_CC_DIRECT	GO:0005758~mitochondrial intermembrane space	6	0.6153846153846154	0.46675363203351405	ENSMUSG00000021591, ENSMUSG00000032026, ENSMUSG00000068329, ENSMUSG00000021710, ENSMUSG00000027248, ENSMUSG00000024782	887	68	13458	1.3387492539293055	1.0	0.9384527518121389	99.98735640709462
KEGG_PATHWAY	mmu04713:Circadian entrainment	7	0.717948717948718	0.4689879894535026	ENSMUSG00000022994, ENSMUSG00000038607, ENSMUSG00000048240, ENSMUSG00000071658, ENSMUSG00000026824, ENSMUSG00000032562, ENSMUSG00000078816	332	86	5205	1.2760927430652842	1.0	0.9221507938841054	99.97200246865579
KEGG_PATHWAY	mmu04728:Dopaminergic synapse	9	0.9230769230769231	0.46936702382403817	ENSMUSG00000061718, ENSMUSG00000038607, ENSMUSG00000038648, ENSMUSG00000048240, ENSMUSG00000071658, ENSMUSG00000040147, ENSMUSG00000026824, ENSMUSG00000032562, ENSMUSG00000078816	332	117	5205	1.2059777571825765	1.0	0.9190531258549814	99.9722596617336
GOTERM_BP_DIRECT	GO:0001501~skeletal system development	7	0.717948717948718	0.4704501348368857	ENSMUSG00000066687, ENSMUSG00000025352, ENSMUSG00000039153, ENSMUSG00000021765, ENSMUSG00000006958, ENSMUSG00000022479, ENSMUSG00000048616	829	83	12544	1.276149229002863	1.0	0.9999910432064618	99.99894793462215
KEGG_PATHWAY	mmu04014:Ras signaling pathway	14	1.435897435897436	0.4719784935940259	ENSMUSG00000031453, ENSMUSG00000038607, ENSMUSG00000028039, ENSMUSG00000030589, ENSMUSG00000078816, ENSMUSG00000022101, ENSMUSG00000004791, ENSMUSG00000026482, ENSMUSG00000024998, ENSMUSG00000048240, ENSMUSG00000031565, ENSMUSG00000020312, ENSMUSG00000071658, ENSMUSG00000031074	332	195	5205	1.1255792400370714	1.0	0.917311214404947	99.97397327777446
GOTERM_MF_DIRECT	GO:0001046~core promoter sequence-specific DNA binding	4	0.41025641025641024	0.472076824949867	ENSMUSG00000000440, ENSMUSG00000032376, ENSMUSG00000037465, ENSMUSG00000029249	809	38	12075	1.5711404593064862	1.0	0.9979461010847505	99.995633942718
GOTERM_MF_DIRECT	GO:0019838~growth factor binding	4	0.41025641025641024	0.472076824949867	ENSMUSG00000040488, ENSMUSG00000023046, ENSMUSG00000062312, ENSMUSG00000002020	809	38	12075	1.5711404593064862	1.0	0.9979461010847505	99.995633942718
KEGG_PATHWAY	mmu04911:Insulin secretion	6	0.6153846153846154	0.47455859050986504	ENSMUSG00000022994, ENSMUSG00000038648, ENSMUSG00000007207, ENSMUSG00000054477, ENSMUSG00000078816, ENSMUSG00000032412	332	71	5205	1.32487697267945	1.0	0.9155774614200239	99.97556991082163
GOTERM_CC_DIRECT	GO:0090575~RNA polymerase II transcription factor complex	3	0.3076923076923077	0.47517017982122206	ENSMUSG00000000440, ENSMUSG00000004040, ENSMUSG00000022479	887	24	13458	1.8965614430665163	1.0	0.9410919382455253	99.98992516051278
GOTERM_CC_DIRECT	GO:0036126~sperm flagellum	3	0.3076923076923077	0.47517017982122206	ENSMUSG00000026463, ENSMUSG00000039179, ENSMUSG00000019027	887	24	13458	1.8965614430665163	1.0	0.9410919382455253	99.98992516051278
GOTERM_BP_DIRECT	GO:0008016~regulation of heart contraction	3	0.3076923076923077	0.4765884817500927	ENSMUSG00000002100, ENSMUSG00000026414, ENSMUSG00000032562	829	24	12544	1.8914354644149578	1.0	0.9999922311750316	99.99914739808156
GOTERM_BP_DIRECT	GO:0006829~zinc II ion transport	3	0.3076923076923077	0.4765884817500927	ENSMUSG00000024270, ENSMUSG00000039878, ENSMUSG00000026614	829	24	12544	1.8914354644149578	1.0	0.9999922311750316	99.99914739808156
GOTERM_BP_DIRECT	GO:0090102~cochlea development	3	0.3076923076923077	0.4765884817500927	ENSMUSG00000036862, ENSMUSG00000055078, ENSMUSG00000049265	829	24	12544	1.8914354644149578	1.0	0.9999922311750316	99.99914739808156
GOTERM_CC_DIRECT	GO:0045335~phagocytic vesicle	4	0.41025641025641024	0.4784620989991636	ENSMUSG00000055069, ENSMUSG00000015243, ENSMUSG00000030707, ENSMUSG00000030055	887	39	13458	1.5561529789263722	1.0	0.941160359491685	99.99079063656349
GOTERM_BP_DIRECT	GO:0009725~response to hormone	4	0.41025641025641024	0.48025033344870227	ENSMUSG00000008136, ENSMUSG00000061762, ENSMUSG00000030222, ENSMUSG00000027227	829	39	12544	1.5519470477250934	1.0	0.9999926601491144	99.99924877186433
GOTERM_BP_DIRECT	GO:0006635~fatty acid beta-oxidation	4	0.41025641025641024	0.48025033344870227	ENSMUSG00000062908, ENSMUSG00000055782, ENSMUSG00000036880, ENSMUSG00000028601	829	39	12544	1.5519470477250934	1.0	0.9999926601491144	99.99924877186433
GOTERM_BP_DIRECT	GO:0051496~positive regulation of stress fiber assembly	4	0.41025641025641024	0.48025033344870227	ENSMUSG00000038224, ENSMUSG00000009073, ENSMUSG00000040964, ENSMUSG00000061762	829	39	12544	1.5519470477250934	1.0	0.9999926601491144	99.99924877186433
KEGG_PATHWAY	mmu05221:Acute myeloid leukemia	5	0.5128205128205128	0.481041275044261	ENSMUSG00000066687, ENSMUSG00000055799, ENSMUSG00000024014, ENSMUSG00000004040, ENSMUSG00000004043	332	56	5205	1.3997956110154905	1.0	0.9162767713867471	99.9791913904223
KEGG_PATHWAY	mmu04918:Thyroid hormone synthesis	5	0.5128205128205128	0.481041275044261	ENSMUSG00000022994, ENSMUSG00000038648, ENSMUSG00000000792, ENSMUSG00000078816, ENSMUSG00000032412	332	56	5205	1.3997956110154905	1.0	0.9162767713867471	99.9791913904223
GOTERM_BP_DIRECT	GO:0042733~embryonic digit morphogenesis	5	0.5128205128205128	0.4815485365922517	ENSMUSG00000066687, ENSMUSG00000028800, ENSMUSG00000004085, ENSMUSG00000060798, ENSMUSG00000048616	829	54	12544	1.4010633069740428	1.0	0.9999924740260931	99.99928189292594
GOTERM_MF_DIRECT	GO:0035091~phosphatidylinositol binding	7	0.717948717948718	0.483864775310186	ENSMUSG00000019312, ENSMUSG00000032382, ENSMUSG00000024851, ENSMUSG00000042901, ENSMUSG00000039452, ENSMUSG00000024535, ENSMUSG00000039959	809	83	12075	1.2588053077576065	1.0	0.9982404485954012	99.99693828353416
GOTERM_MF_DIRECT	GO:0050681~androgen receptor binding	3	0.3076923076923077	0.48393298799487927	ENSMUSG00000046532, ENSMUSG00000025423, ENSMUSG00000030782	809	24	12075	1.8657292954264524	1.0	0.9981287570043634	99.99694463639956
GOTERM_MF_DIRECT	GO:0019706~protein-cysteine S-palmitoyltransferase activity	3	0.3076923076923077	0.48393298799487927	ENSMUSG00000039470, ENSMUSG00000015335, ENSMUSG00000042532	809	24	12075	1.8657292954264524	1.0	0.9981287570043634	99.99694463639956
KEGG_PATHWAY	mmu04350:TGF-beta signaling pathway	6	0.6153846153846154	0.48702779559301523	ENSMUSG00000025880, ENSMUSG00000021765, ENSMUSG00000040152, ENSMUSG00000006958, ENSMUSG00000041120, ENSMUSG00000048616	332	72	5205	1.3064759036144578	1.0	0.9166976907011335	99.98208912246707
GOTERM_MF_DIRECT	GO:0001664~G-protein coupled receptor binding	4	0.41025641025641024	0.48951277294505796	ENSMUSG00000031328, ENSMUSG00000071658, ENSMUSG00000028871, ENSMUSG00000032562	809	39	12075	1.5308548065037557	1.0	0.9982032597629826	99.99742446723108
GOTERM_MF_DIRECT	GO:0042626~ATPase activity, coupled to transmembrane movement of substances	4	0.41025641025641024	0.48951277294505796	ENSMUSG00000015243, ENSMUSG00000031974, ENSMUSG00000041828, ENSMUSG00000055782	809	39	12075	1.5308548065037557	1.0	0.9982032597629826	99.99742446723108
GOTERM_MF_DIRECT	GO:0003712~transcription cofactor activity	5	0.5128205128205128	0.4923997819634587	ENSMUSG00000067071, ENSMUSG00000000731, ENSMUSG00000048897, ENSMUSG00000039671, ENSMUSG00000054893	809	54	12075	1.3820217003158908	1.0	0.9981877929027829	99.99764408941215
GOTERM_CC_DIRECT	GO:0030175~filopodium	6	0.6153846153846154	0.492493665494686	ENSMUSG00000019820, ENSMUSG00000022865, ENSMUSG00000009073, ENSMUSG00000032050, ENSMUSG00000042572, ENSMUSG00000030403	887	70	13458	1.300499275245611	1.0	0.9463110109897362	99.99376050277597
GOTERM_CC_DIRECT	GO:0070852~cell body fiber	2	0.20512820512820512	0.4940168040618432	ENSMUSG00000003476, ENSMUSG00000025533	887	10	13458	3.034498308906426	1.0	0.9455680091183803	99.99402255941011
GOTERM_BP_DIRECT	GO:0032940~secretion by cell	2	0.20512820512820512	0.49496321355453515	ENSMUSG00000007207, ENSMUSG00000014361	829	10	12544	3.026296743063932	1.0	0.9999949482342863	99.99955237319703
GOTERM_BP_DIRECT	GO:0030007~cellular potassium ion homeostasis	2	0.20512820512820512	0.49496321355453515	ENSMUSG00000005553, ENSMUSG00000032412	829	10	12544	3.026296743063932	1.0	0.9999949482342863	99.99955237319703
GOTERM_BP_DIRECT	GO:0050901~leukocyte tethering or rolling	2	0.20512820512820512	0.49496321355453515	ENSMUSG00000035930, ENSMUSG00000001281	829	10	12544	3.026296743063932	1.0	0.9999949482342863	99.99955237319703
GOTERM_BP_DIRECT	GO:0097011~cellular response to granulocyte macrophage colony-stimulating factor stimulus	2	0.20512820512820512	0.49496321355453515	ENSMUSG00000028469, ENSMUSG00000004043	829	10	12544	3.026296743063932	1.0	0.9999949482342863	99.99955237319703
GOTERM_BP_DIRECT	GO:0001818~negative regulation of cytokine production	2	0.20512820512820512	0.49496321355453515	ENSMUSG00000000440, ENSMUSG00000014361	829	10	12544	3.026296743063932	1.0	0.9999949482342863	99.99955237319703
GOTERM_BP_DIRECT	GO:0048762~mesenchymal cell differentiation	2	0.20512820512820512	0.49496321355453515	ENSMUSG00000031565, ENSMUSG00000048616	829	10	12544	3.026296743063932	1.0	0.9999949482342863	99.99955237319703
GOTERM_BP_DIRECT	GO:0014067~negative regulation of phosphatidylinositol 3-kinase signaling	2	0.20512820512820512	0.49496321355453515	ENSMUSG00000002504, ENSMUSG00000053216	829	10	12544	3.026296743063932	1.0	0.9999949482342863	99.99955237319703
GOTERM_BP_DIRECT	GO:0033598~mammary gland epithelial cell proliferation	2	0.20512820512820512	0.49496321355453515	ENSMUSG00000002147, ENSMUSG00000022015	829	10	12544	3.026296743063932	1.0	0.9999949482342863	99.99955237319703
GOTERM_BP_DIRECT	GO:0060740~prostate gland epithelium morphogenesis	2	0.20512820512820512	0.49496321355453515	ENSMUSG00000046532, ENSMUSG00000004043	829	10	12544	3.026296743063932	1.0	0.9999949482342863	99.99955237319703
GOTERM_BP_DIRECT	GO:0014883~transition between fast and slow fiber	2	0.20512820512820512	0.49496321355453515	ENSMUSG00000064179, ENSMUSG00000026418	829	10	12544	3.026296743063932	1.0	0.9999949482342863	99.99955237319703
GOTERM_BP_DIRECT	GO:0035414~negative regulation of catenin import into nucleus	2	0.20512820512820512	0.49496321355453515	ENSMUSG00000000142, ENSMUSG00000078794	829	10	12544	3.026296743063932	1.0	0.9999949482342863	99.99955237319703
GOTERM_BP_DIRECT	GO:0044130~negative regulation of growth of symbiont in host	2	0.20512820512820512	0.49496321355453515	ENSMUSG00000055994, ENSMUSG00000041515	829	10	12544	3.026296743063932	1.0	0.9999949482342863	99.99955237319703
GOTERM_BP_DIRECT	GO:0072091~regulation of stem cell proliferation	2	0.20512820512820512	0.49496321355453515	ENSMUSG00000009073, ENSMUSG00000031565	829	10	12544	3.026296743063932	1.0	0.9999949482342863	99.99955237319703
GOTERM_BP_DIRECT	GO:0048846~axon extension involved in axon guidance	2	0.20512820512820512	0.49496321355453515	ENSMUSG00000034684, ENSMUSG00000025020	829	10	12544	3.026296743063932	1.0	0.9999949482342863	99.99955237319703
GOTERM_BP_DIRECT	GO:0045332~phospholipid translocation	2	0.20512820512820512	0.49496321355453515	ENSMUSG00000015243, ENSMUSG00000062949	829	10	12544	3.026296743063932	1.0	0.9999949482342863	99.99955237319703
GOTERM_BP_DIRECT	GO:0042415~norepinephrine metabolic process	2	0.20512820512820512	0.49496321355453515	ENSMUSG00000038216, ENSMUSG00000022587	829	10	12544	3.026296743063932	1.0	0.9999949482342863	99.99955237319703
GOTERM_BP_DIRECT	GO:0046621~negative regulation of organ growth	2	0.20512820512820512	0.49496321355453515	ENSMUSG00000022329, ENSMUSG00000018849	829	10	12544	3.026296743063932	1.0	0.9999949482342863	99.99955237319703
GOTERM_BP_DIRECT	GO:0033327~Leydig cell differentiation	2	0.20512820512820512	0.49496321355453515	ENSMUSG00000046532, ENSMUSG00000008540	829	10	12544	3.026296743063932	1.0	0.9999949482342863	99.99955237319703
GOTERM_BP_DIRECT	GO:0090136~epithelial cell-cell adhesion	2	0.20512820512820512	0.49496321355453515	ENSMUSG00000071317, ENSMUSG00000045659	829	10	12544	3.026296743063932	1.0	0.9999949482342863	99.99955237319703
GOTERM_BP_DIRECT	GO:0070933~histone H4 deacetylation	2	0.20512820512820512	0.49496321355453515	ENSMUSG00000028800, ENSMUSG00000029249	829	10	12544	3.026296743063932	1.0	0.9999949482342863	99.99955237319703
GOTERM_BP_DIRECT	GO:0070257~positive regulation of mucus secretion	2	0.20512820512820512	0.49496321355453515	ENSMUSG00000030616, ENSMUSG00000032807	829	10	12544	3.026296743063932	1.0	0.9999949482342863	99.99955237319703
GOTERM_BP_DIRECT	GO:0030166~proteoglycan biosynthetic process	2	0.20512820512820512	0.49496321355453515	ENSMUSG00000020868, ENSMUSG00000030607	829	10	12544	3.026296743063932	1.0	0.9999949482342863	99.99955237319703
GOTERM_BP_DIRECT	GO:0045742~positive regulation of epidermal growth factor receptor signaling pathway	2	0.20512820512820512	0.49496321355453515	ENSMUSG00000006930, ENSMUSG00000039959	829	10	12544	3.026296743063932	1.0	0.9999949482342863	99.99955237319703
GOTERM_BP_DIRECT	GO:0031424~keratinization	2	0.20512820512820512	0.49496321355453515	ENSMUSG00000043165, ENSMUSG00000034282	829	10	12544	3.026296743063932	1.0	0.9999949482342863	99.99955237319703
GOTERM_BP_DIRECT	GO:0008542~visual learning	5	0.5128205128205128	0.4960500735056223	ENSMUSG00000035168, ENSMUSG00000061718, ENSMUSG00000027950, ENSMUSG00000019890, ENSMUSG00000048616	829	55	12544	1.375589428665424	1.0	0.9999947783084862	99.99956942705211
GOTERM_CC_DIRECT	GO:0019897~extrinsic component of plasma membrane	3	0.3076923076923077	0.4969130908509029	ENSMUSG00000049709, ENSMUSG00000030605, ENSMUSG00000030616	887	25	13458	1.8206989853438555	1.0	0.9454635772938395	99.99449285691757
GOTERM_BP_DIRECT	GO:0045921~positive regulation of exocytosis	3	0.3076923076923077	0.4983545627542705	ENSMUSG00000007207, ENSMUSG00000021591, ENSMUSG00000034584	829	25	12544	1.8157780458383594	1.0	0.9999948310992208	99.99960357805882
GOTERM_BP_DIRECT	GO:0043113~receptor clustering	3	0.3076923076923077	0.4983545627542705	ENSMUSG00000031328, ENSMUSG00000056073, ENSMUSG00000001281	829	25	12544	1.8157780458383594	1.0	0.9999948310992208	99.99960357805882
GOTERM_BP_DIRECT	GO:0002479~antigen processing and presentation of exogenous peptide antigen via MHC class I, TAP-dependent	3	0.3076923076923077	0.4983545627542705	ENSMUSG00000073411, ENSMUSG00000031897, ENSMUSG00000060802	829	25	12544	1.8157780458383594	1.0	0.9999948310992208	99.99960357805882
GOTERM_BP_DIRECT	GO:0055007~cardiac muscle cell differentiation	3	0.3076923076923077	0.4983545627542705	ENSMUSG00000066406, ENSMUSG00000062908, ENSMUSG00000024042	829	25	12544	1.8157780458383594	1.0	0.9999948310992208	99.99960357805882
KEGG_PATHWAY	mmu01040:Biosynthesis of unsaturated fatty acids	3	0.3076923076923077	0.4994260254707661	ENSMUSG00000028937, ENSMUSG00000028497, ENSMUSG00000035376	332	26	5205	1.8089666357738647	1.0	0.9209229772206495	99.98694469393287
GOTERM_MF_DIRECT	GO:0005391~sodium:potassium-exchanging ATPase activity	2	0.20512820512820512	0.49985559159921616	ENSMUSG00000005553, ENSMUSG00000032412	809	10	12075	2.9851668726823237	1.0	0.9983199873407514	99.99813290820668
GOTERM_MF_DIRECT	GO:0016247~channel regulator activity	2	0.20512820512820512	0.49985559159921616	ENSMUSG00000002504, ENSMUSG00000020723	809	10	12075	2.9851668726823237	1.0	0.9983199873407514	99.99813290820668
GOTERM_MF_DIRECT	GO:0005452~inorganic anion exchanger activity	2	0.20512820512820512	0.49985559159921616	ENSMUSG00000021733, ENSMUSG00000074796	809	10	12075	2.9851668726823237	1.0	0.9983199873407514	99.99813290820668
GOTERM_BP_DIRECT	GO:0016055~Wnt signaling pathway	13	1.3333333333333335	0.5050163420843176	ENSMUSG00000055799, ENSMUSG00000013076, ENSMUSG00000025408, ENSMUSG00000024077, ENSMUSG00000000142, ENSMUSG00000035305, ENSMUSG00000078794, ENSMUSG00000028871, ENSMUSG00000041075, ENSMUSG00000027840, ENSMUSG00000020393, ENSMUSG00000028173, ENSMUSG00000030782	829	177	12544	1.1113519112946644	1.0	0.9999956136853458	99.99968848752474
GOTERM_BP_DIRECT	GO:0098609~cell-cell adhesion	13	1.3333333333333335	0.5050163420843176	ENSMUSG00000026305, ENSMUSG00000025558, ENSMUSG00000036862, ENSMUSG00000002504, ENSMUSG00000027612, ENSMUSG00000034108, ENSMUSG00000026192, ENSMUSG00000063229, ENSMUSG00000057440, ENSMUSG00000030403, ENSMUSG00000025950, ENSMUSG00000033955, ENSMUSG00000034282	829	177	12544	1.1113519112946644	1.0	0.9999956136853458	99.99968848752474
GOTERM_BP_DIRECT	GO:0007169~transmembrane receptor protein tyrosine kinase signaling pathway	7	0.717948717948718	0.5053482484359202	ENSMUSG00000022144, ENSMUSG00000019986, ENSMUSG00000028876, ENSMUSG00000035305, ENSMUSG00000062312, ENSMUSG00000020312, ENSMUSG00000032899	829	86	12544	1.2316323954329957	1.0	0.9999953461633199	99.99969223223168
GOTERM_MF_DIRECT	GO:0001103~RNA polymerase II repressing transcription factor binding	3	0.3076923076923077	0.5058079390047134	ENSMUSG00000028800, ENSMUSG00000041238, ENSMUSG00000004040	809	25	12075	1.7911001236093942	1.0	0.99839952836698	99.99845313980744
GOTERM_MF_DIRECT	GO:0017134~fibroblast growth factor binding	3	0.3076923076923077	0.5058079390047134	ENSMUSG00000031565, ENSMUSG00000040152, ENSMUSG00000032511	809	25	12075	1.7911001236093942	1.0	0.99839952836698	99.99845313980744
GOTERM_MF_DIRECT	GO:0004407~histone deacetylase activity	3	0.3076923076923077	0.5058079390047134	ENSMUSG00000028800, ENSMUSG00000040964, ENSMUSG00000066900	809	25	12075	1.7911001236093942	1.0	0.99839952836698	99.99845313980744
GOTERM_MF_DIRECT	GO:0016616~oxidoreductase activity, acting on the CH-OH group of donors, NAD or NADP as acceptor	3	0.3076923076923077	0.5058079390047134	ENSMUSG00000063229, ENSMUSG00000025950, ENSMUSG00000032279	809	25	12075	1.7911001236093942	1.0	0.99839952836698	99.99845313980744
GOTERM_BP_DIRECT	GO:0034976~response to endoplasmic reticulum stress	6	0.6153846153846154	0.5075843673747302	ENSMUSG00000025408, ENSMUSG00000038648, ENSMUSG00000020303, ENSMUSG00000020571, ENSMUSG00000040152, ENSMUSG00000027248	829	71	12544	1.2787169336889854	1.0	0.9999953851784291	99.99971637456791
KEGG_PATHWAY	mmu05031:Amphetamine addiction	5	0.5128205128205128	0.5089092492109287	ENSMUSG00000061718, ENSMUSG00000038648, ENSMUSG00000007207, ENSMUSG00000040147, ENSMUSG00000078816	332	58	5205	1.3515267968425424	1.0	0.9233530820575497	99.98980400041133
GOTERM_BP_DIRECT	GO:0007584~response to nutrient	5	0.5128205128205128	0.5103762552275836	ENSMUSG00000053846, ENSMUSG00000015243, ENSMUSG00000063727, ENSMUSG00000055994, ENSMUSG00000031278	829	56	12544	1.3510253317249699	1.0	0.9999955136849055	99.99974401022781
GOTERM_BP_DIRECT	GO:0006457~protein folding	9	0.9230769230769231	0.511752702860135	ENSMUSG00000030357, ENSMUSG00000020571, ENSMUSG00000028367, ENSMUSG00000036052, ENSMUSG00000078451, ENSMUSG00000027248, ENSMUSG00000024222, ENSMUSG00000004460, ENSMUSG00000033684	829	117	12544	1.16396028579382	1.0	0.9999954170945992	99.99975667948725
GOTERM_BP_DIRECT	GO:0045599~negative regulation of fat cell differentiation	4	0.41025641025641024	0.5140888170881074	ENSMUSG00000025408, ENSMUSG00000030659, ENSMUSG00000058966, ENSMUSG00000030782	829	41	12544	1.476242313689723	1.0	0.999995474996141	99.9997768365409
GOTERM_BP_DIRECT	GO:0008284~positive regulation of cell proliferation	26	2.666666666666667	0.5148611111119139	ENSMUSG00000022144, ENSMUSG00000055994, ENSMUSG00000040152, ENSMUSG00000025578, ENSMUSG00000032562, ENSMUSG00000022101, ENSMUSG00000028800, ENSMUSG00000055817, ENSMUSG00000039153, ENSMUSG00000023912, ENSMUSG00000031565, ENSMUSG00000062312, ENSMUSG00000026479, ENSMUSG00000047945, ENSMUSG00000022061, ENSMUSG00000002731, ENSMUSG00000048616, ENSMUSG00000043789, ENSMUSG00000030890, ENSMUSG00000004791,…	829	376	12544	1.0463260015912532	1.0	0.9999952819447655	99.99978314578095
KEGG_PATHWAY	mmu00360:Phenylalanine metabolism	2	0.20512820512820512	0.5149342441758247	ENSMUSG00000040147, ENSMUSG00000075296	332	11	5205	2.8504928806133627	1.0	0.923823706278412	99.99130759528832
GOTERM_BP_DIRECT	GO:0001843~neural tube closure	7	0.717948717948718	0.5167990859543915	ENSMUSG00000074227, ENSMUSG00000026121, ENSMUSG00000079259, ENSMUSG00000030403, ENSMUSG00000027315, ENSMUSG00000048616, ENSMUSG00000031523	829	87	12544	1.2174757012326165	1.0	0.9999952789038247	99.99979824440771
GOTERM_CC_DIRECT	GO:0031519~PcG protein complex	3	0.3076923076923077	0.5180714780571778	ENSMUSG00000040669, ENSMUSG00000026484, ENSMUSG00000025578	887	26	13458	1.7506721012921689	1.0	0.9532631702087504	99.99701772556202
GOTERM_BP_DIRECT	GO:2000378~negative regulation of reactive oxygen species metabolic process	3	0.3076923076923077	0.5195316057478608	ENSMUSG00000031400, ENSMUSG00000025486, ENSMUSG00000032000	829	26	12544	1.74594042869073	1.0	0.9999954062236409	99.99981785422361
GOTERM_BP_DIRECT	GO:0032570~response to progesterone	3	0.3076923076923077	0.5195316057478608	ENSMUSG00000044393, ENSMUSG00000049112, ENSMUSG00000037759	829	26	12544	1.74594042869073	1.0	0.9999954062236409	99.99981785422361
GOTERM_BP_DIRECT	GO:0071392~cellular response to estradiol stimulus	3	0.3076923076923077	0.5195316057478608	ENSMUSG00000044933, ENSMUSG00000047904, ENSMUSG00000021591	829	26	12544	1.74594042869073	1.0	0.9999954062236409	99.99981785422361
GOTERM_BP_DIRECT	GO:0043029~T cell homeostasis	3	0.3076923076923077	0.5195316057478608	ENSMUSG00000040447, ENSMUSG00000030707, ENSMUSG00000004043	829	26	12544	1.74594042869073	1.0	0.9999954062236409	99.99981785422361
GOTERM_BP_DIRECT	GO:0048706~embryonic skeletal system development	3	0.3076923076923077	0.5195316057478608	ENSMUSG00000046985, ENSMUSG00000024990, ENSMUSG00000048616	829	26	12544	1.74594042869073	1.0	0.9999954062236409	99.99981785422361
GOTERM_BP_DIRECT	GO:0006695~cholesterol biosynthetic process	3	0.3076923076923077	0.5195316057478608	ENSMUSG00000031400, ENSMUSG00000003721, ENSMUSG00000018042	829	26	12544	1.74594042869073	1.0	0.9999954062236409	99.99981785422361
GOTERM_BP_DIRECT	GO:0001958~endochondral ossification	3	0.3076923076923077	0.5195316057478608	ENSMUSG00000039153, ENSMUSG00000002881, ENSMUSG00000050860	829	26	12544	1.74594042869073	1.0	0.9999954062236409	99.99981785422361
GOTERM_BP_DIRECT	GO:2001244~positive regulation of intrinsic apoptotic signaling pathway	3	0.3076923076923077	0.5195316057478608	ENSMUSG00000019054, ENSMUSG00000002731, ENSMUSG00000022061	829	26	12544	1.74594042869073	1.0	0.9999954062236409	99.99981785422361
KEGG_PATHWAY	mmu05216:Thyroid cancer	3	0.3076923076923077	0.5198271419197822	ENSMUSG00000055799, ENSMUSG00000000440, ENSMUSG00000022757	332	27	5205	1.7419678714859437	1.0	0.9236897433388623	99.99237511321746
KEGG_PATHWAY	mmu00600:Sphingolipid metabolism	4	0.41025641025641024	0.5213479449806402	ENSMUSG00000023021, ENSMUSG00000021759, ENSMUSG00000045594, ENSMUSG00000008206	332	43	5205	1.4583917063603251	1.0	0.9216961385800506	99.99268140662436
GOTERM_BP_DIRECT	GO:0006816~calcium ion transport	9	0.9230769230769231	0.5215712212549513	ENSMUSG00000027748, ENSMUSG00000027950, ENSMUSG00000026463, ENSMUSG00000018340, ENSMUSG00000063873, ENSMUSG00000049686, ENSMUSG00000020723, ENSMUSG00000022479, ENSMUSG00000030707	829	118	12544	1.1540962155752286	1.0	0.999995421855257	99.99983130268377
GOTERM_MF_DIRECT	GO:0052689~carboxylic ester hydrolase activity	4	0.41025641025641024	0.5235063749747233	ENSMUSG00000021620, ENSMUSG00000028937, ENSMUSG00000053846, ENSMUSG00000006638	809	41	12075	1.4561789622840602	1.0	0.9987772776084433	99.99912795255464
GOTERM_BP_DIRECT	GO:0046330~positive regulation of JNK cascade	5	0.5128205128205128	0.5245145565686463	ENSMUSG00000038224, ENSMUSG00000022329, ENSMUSG00000055994, ENSMUSG00000000296, ENSMUSG00000022015	829	57	12544	1.3273231329227775	1.0	0.99999558004419	99.99984906619007
GOTERM_BP_DIRECT	GO:0072659~protein localization to plasma membrane	5	0.5128205128205128	0.5245145565686463	ENSMUSG00000036862, ENSMUSG00000057058, ENSMUSG00000030616, ENSMUSG00000042532, ENSMUSG00000032412	829	57	12544	1.3273231329227775	1.0	0.99999558004419	99.99984906619007
KEGG_PATHWAY	mmu04915:Estrogen signaling pathway	7	0.717948717948718	0.5249129216858545	ENSMUSG00000022994, ENSMUSG00000038648, ENSMUSG00000030357, ENSMUSG00000020312, ENSMUSG00000026824, ENSMUSG00000032562, ENSMUSG00000024222	332	91	5205	1.2059777571825765	1.0	0.9208779650133864	99.9933554492291
GOTERM_CC_DIRECT	GO:0005741~mitochondrial outer membrane	10	1.0256410256410255	0.5249403452591591	ENSMUSG00000008540, ENSMUSG00000023827, ENSMUSG00000036273, ENSMUSG00000022752, ENSMUSG00000025533, ENSMUSG00000019054, ENSMUSG00000040147, ENSMUSG00000018042, ENSMUSG00000020085, ENSMUSG00000031278	887	134	13458	1.1322754883979202	1.0	0.9547622340006927	99.99757031591245
GOTERM_CC_DIRECT	GO:0031235~intrinsic component of the cytoplasmic side of the plasma membrane	2	0.20512820512820512	0.5273526987486069	ENSMUSG00000031453, ENSMUSG00000002580	887	11	13458	2.7586348262785694	1.0	0.9544823730684693	99.99774062634637
GOTERM_CC_DIRECT	GO:0043229~intracellular organelle	2	0.20512820512820512	0.5273526987486069	ENSMUSG00000007207, ENSMUSG00000031144	887	11	13458	2.7586348262785694	1.0	0.9544823730684693	99.99774062634637
GOTERM_CC_DIRECT	GO:0034663~endoplasmic reticulum chaperone complex	2	0.20512820512820512	0.5273526987486069	ENSMUSG00000020571, ENSMUSG00000004460	887	11	13458	2.7586348262785694	1.0	0.9544823730684693	99.99774062634637
GOTERM_BP_DIRECT	GO:0060766~negative regulation of androgen receptor signaling pathway	2	0.20512820512820512	0.5283261032371949	ENSMUSG00000028800, ENSMUSG00000025423	829	11	12544	2.7511788573308475	1.0	0.9999958612986966	99.99986945363199
GOTERM_BP_DIRECT	GO:0002021~response to dietary excess	2	0.20512820512820512	0.5283261032371949	ENSMUSG00000000440, ENSMUSG00000037428	829	11	12544	2.7511788573308475	1.0	0.9999958612986966	99.99986945363199
GOTERM_BP_DIRECT	GO:0045945~positive regulation of transcription from RNA polymerase III promoter	2	0.20512820512820512	0.5283261032371949	ENSMUSG00000046532, ENSMUSG00000062312	829	11	12544	2.7511788573308475	1.0	0.9999958612986966	99.99986945363199
GOTERM_BP_DIRECT	GO:0031629~synaptic vesicle fusion to presynaptic active zone membrane	2	0.20512820512820512	0.5283261032371949	ENSMUSG00000007207, ENSMUSG00000029428	829	11	12544	2.7511788573308475	1.0	0.9999958612986966	99.99986945363199
GOTERM_BP_DIRECT	GO:0042761~very long-chain fatty acid biosynthetic process	2	0.20512820512820512	0.5283261032371949	ENSMUSG00000028497, ENSMUSG00000035376	829	11	12544	2.7511788573308475	1.0	0.9999958612986966	99.99986945363199
GOTERM_BP_DIRECT	GO:0000722~telomere maintenance via recombination	2	0.20512820512820512	0.5283261032371949	ENSMUSG00000006281, ENSMUSG00000024943	829	11	12544	2.7511788573308475	1.0	0.9999958612986966	99.99986945363199
GOTERM_BP_DIRECT	GO:2000637~positive regulation of gene silencing by miRNA	2	0.20512820512820512	0.5283261032371949	ENSMUSG00000079259, ENSMUSG00000004040	829	11	12544	2.7511788573308475	1.0	0.9999958612986966	99.99986945363199
GOTERM_BP_DIRECT	GO:0051639~actin filament network formation	2	0.20512820512820512	0.5283261032371949	ENSMUSG00000016382, ENSMUSG00000008475	829	11	12544	2.7511788573308475	1.0	0.9999958612986966	99.99986945363199
GOTERM_BP_DIRECT	GO:0021785~branchiomotor neuron axon guidance	2	0.20512820512820512	0.5283261032371949	ENSMUSG00000034684, ENSMUSG00000029765	829	11	12544	2.7511788573308475	1.0	0.9999958612986966	99.99986945363199
GOTERM_BP_DIRECT	GO:0006497~protein lipidation	2	0.20512820512820512	0.5283261032371949	ENSMUSG00000015243, ENSMUSG00000032807	829	11	12544	2.7511788573308475	1.0	0.9999958612986966	99.99986945363199
GOTERM_BP_DIRECT	GO:0016242~negative regulation of macroautophagy	2	0.20512820512820512	0.5283261032371949	ENSMUSG00000036273, ENSMUSG00000033684	829	11	12544	2.7511788573308475	1.0	0.9999958612986966	99.99986945363199
GOTERM_BP_DIRECT	GO:0045954~positive regulation of natural killer cell mediated cytotoxicity	2	0.20512820512820512	0.5283261032371949	ENSMUSG00000062300, ENSMUSG00000004043	829	11	12544	2.7511788573308475	1.0	0.9999958612986966	99.99986945363199
GOTERM_BP_DIRECT	GO:0003254~regulation of membrane depolarization	2	0.20512820512820512	0.5283261032371949	ENSMUSG00000021730, ENSMUSG00000060802	829	11	12544	2.7511788573308475	1.0	0.9999958612986966	99.99986945363199
GOTERM_BP_DIRECT	GO:0031115~negative regulation of microtubule polymerization	2	0.20512820512820512	0.5283261032371949	ENSMUSG00000025889, ENSMUSG00000030357	829	11	12544	2.7511788573308475	1.0	0.9999958612986966	99.99986945363199
GOTERM_BP_DIRECT	GO:0090051~negative regulation of cell migration involved in sprouting angiogenesis	2	0.20512820512820512	0.5283261032371949	ENSMUSG00000036144, ENSMUSG00000027314	829	11	12544	2.7511788573308475	1.0	0.9999958612986966	99.99986945363199
GOTERM_BP_DIRECT	GO:0030212~hyaluronan metabolic process	2	0.20512820512820512	0.5283261032371949	ENSMUSG00000024014, ENSMUSG00000021476	829	11	12544	2.7511788573308475	1.0	0.9999958612986966	99.99986945363199
GOTERM_BP_DIRECT	GO:0048339~paraxial mesoderm development	2	0.20512820512820512	0.5283261032371949	ENSMUSG00000031565, ENSMUSG00000026383	829	11	12544	2.7511788573308475	1.0	0.9999958612986966	99.99986945363199
GOTERM_BP_DIRECT	GO:0010035~response to inorganic substance	2	0.20512820512820512	0.5283261032371949	ENSMUSG00000026192, ENSMUSG00000020475	829	11	12544	2.7511788573308475	1.0	0.9999958612986966	99.99986945363199
GOTERM_BP_DIRECT	GO:0006091~generation of precursor metabolites and energy	2	0.20512820512820512	0.5283261032371949	ENSMUSG00000037428, ENSMUSG00000025815	829	11	12544	2.7511788573308475	1.0	0.9999958612986966	99.99986945363199
GOTERM_BP_DIRECT	GO:0001655~urogenital system development	2	0.20512820512820512	0.5283261032371949	ENSMUSG00000022061, ENSMUSG00000048616	829	11	12544	2.7511788573308475	1.0	0.9999958612986966	99.99986945363199
GOTERM_CC_DIRECT	GO:0009898~cytoplasmic side of plasma membrane	4	0.41025641025641024	0.5287248803079584	ENSMUSG00000031400, ENSMUSG00000043165, ENSMUSG00000038764, ENSMUSG00000068329	887	42	13458	1.4449991947173457	1.0	0.9537951954349452	99.9978324789315
GOTERM_CC_DIRECT	GO:0016459~myosin complex	4	0.41025641025641024	0.5287248803079584	ENSMUSG00000042064, ENSMUSG00000017774, ENSMUSG00000034427, ENSMUSG00000033590	887	42	13458	1.4449991947173457	1.0	0.9537951954349452	99.9978324789315
GOTERM_BP_DIRECT	GO:0043280~positive regulation of cysteine-type endopeptidase activity involved in apoptotic process	4	0.41025641025641024	0.530561157576963	ENSMUSG00000019054, ENSMUSG00000068329, ENSMUSG00000022061, ENSMUSG00000029249	829	42	12544	1.441093687173301	1.0	0.9999959062558196	99.99988016818291
GOTERM_BP_DIRECT	GO:0042552~myelination	4	0.41025641025641024	0.530561157576963	ENSMUSG00000023915, ENSMUSG00000002881, ENSMUSG00000062312, ENSMUSG00000031990	829	42	12544	1.441093687173301	1.0	0.9999959062558196	99.99988016818291
GOTERM_BP_DIRECT	GO:0006979~response to oxidative stress	9	0.9230769230769231	0.5313201344600891	ENSMUSG00000075705, ENSMUSG00000018585, ENSMUSG00000023094, ENSMUSG00000036273, ENSMUSG00000031400, ENSMUSG00000047250, ENSMUSG00000020303, ENSMUSG00000025950, ENSMUSG00000051236	829	119	12544	1.1443979280493863	1.0	0.9999957379229937	99.99988361365614
GOTERM_BP_DIRECT	GO:1903955~positive regulation of protein targeting to mitochondrion	6	0.6153846153846154	0.5326105566937964	ENSMUSG00000084786, ENSMUSG00000035212, ENSMUSG00000032735, ENSMUSG00000033557, ENSMUSG00000068329, ENSMUSG00000048965	829	73	12544	1.2436835930399721	1.0	0.9999956458218455	99.99988925784919
GOTERM_BP_DIRECT	GO:0007275~multicellular organism development	50	5.128205128205128	0.5332743382066376	ENSMUSG00000046985, ENSMUSG00000003934, ENSMUSG00000030543, ENSMUSG00000039361, ENSMUSG00000026121, ENSMUSG00000007946, ENSMUSG00000037239, ENSMUSG00000036144, ENSMUSG00000047907, ENSMUSG00000031785, ENSMUSG00000060985, ENSMUSG00000039745, ENSMUSG00000044461, ENSMUSG00000025207, ENSMUSG00000027314, ENSMUSG00000022061, ENSMUSG00000048616, ENSMUSG00000000627, ENSMUSG00000028064, ENSMUSG00000022015,…	829	745	12544	1.0155358198201117	1.0	0.9999954557888054	99.99989205948053
GOTERM_MF_DIRECT	GO:0070679~inositol 1,4,5 trisphosphate binding	2	0.20512820512820512	0.533350550739713	ENSMUSG00000027748, ENSMUSG00000029608	809	11	12075	2.71378806607484	1.0	0.9989203300953119	99.99937185624263
GOTERM_MF_DIRECT	GO:0008395~steroid hydroxylase activity	2	0.20512820512820512	0.533350550739713	ENSMUSG00000005547, ENSMUSG00000052914	809	11	12075	2.71378806607484	1.0	0.9989203300953119	99.99937185624263
GOTERM_MF_DIRECT	GO:0005092~GDP-dissociation inhibitor activity	2	0.20512820512820512	0.533350550739713	ENSMUSG00000027883, ENSMUSG00000036206	809	11	12075	2.71378806607484	1.0	0.9989203300953119	99.99937185624263
GOTERM_MF_DIRECT	GO:0004526~ribonuclease P activity	2	0.20512820512820512	0.533350550739713	ENSMUSG00000021023, ENSMUSG00000021418	809	11	12075	2.71378806607484	1.0	0.9989203300953119	99.99937185624263
GOTERM_MF_DIRECT	GO:0008253~5'-nucleotidase activity	2	0.20512820512820512	0.533350550739713	ENSMUSG00000054027, ENSMUSG00000039480	809	11	12075	2.71378806607484	1.0	0.9989203300953119	99.99937185624263
GOTERM_MF_DIRECT	GO:0030159~receptor signaling complex scaffold activity	2	0.20512820512820512	0.533350550739713	ENSMUSG00000036273, ENSMUSG00000034813	809	11	12075	2.71378806607484	1.0	0.9989203300953119	99.99937185624263
GOTERM_MF_DIRECT	GO:0030881~beta-2-microglobulin binding	2	0.20512820512820512	0.533350550739713	ENSMUSG00000073411, ENSMUSG00000091705	809	11	12075	2.71378806607484	1.0	0.9989203300953119	99.99937185624263
GOTERM_CC_DIRECT	GO:0030136~clathrin-coated vesicle	5	0.5128205128205128	0.5363058170545565	ENSMUSG00000039361, ENSMUSG00000002458, ENSMUSG00000028373, ENSMUSG00000036206, ENSMUSG00000039959	887	58	13458	1.3079734090113904	1.0	0.9555713915920824	99.99828040655879
KEGG_PATHWAY	mmu00590:Arachidonic acid metabolism	4	0.41025641025641024	0.5371205760999398	ENSMUSG00000071072, ENSMUSG00000047250, ENSMUSG00000032807, ENSMUSG00000052914	332	44	5205	1.4252464403066814	1.0	0.9249068434618891	99.99525375580389
KEGG_PATHWAY	mmu05204:Chemical carcinogenesis	4	0.41025641025641024	0.5371205760999398	ENSMUSG00000008540, ENSMUSG00000068762, ENSMUSG00000025068, ENSMUSG00000075296	332	44	5205	1.4252464403066814	1.0	0.9249068434618891	99.99525375580389
GOTERM_BP_DIRECT	GO:0032868~response to insulin	5	0.5128205128205128	0.5384535204844882	ENSMUSG00000003721, ENSMUSG00000024990, ENSMUSG00000037428, ENSMUSG00000026307, ENSMUSG00000012705	829	58	12544	1.3044382513206605	1.0	0.9999959458102938	99.99991173127017
GOTERM_BP_DIRECT	GO:0061024~membrane organization	5	0.5128205128205128	0.5384535204844882	ENSMUSG00000025889, ENSMUSG00000018126, ENSMUSG00000033083, ENSMUSG00000017774, ENSMUSG00000063681	829	58	12544	1.3044382513206605	1.0	0.9999959458102938	99.99991173127017
GOTERM_CC_DIRECT	GO:0031513~nonmotile primary cilium	3	0.3076923076923077	0.538628004286773	ENSMUSG00000044933, ENSMUSG00000059248, ENSMUSG00000019986	887	27	13458	1.6858323938369033	1.0	0.9552840762449575	99.99839933621764
GOTERM_BP_DIRECT	GO:0035725~sodium ion transmembrane transport	3	0.3076923076923077	0.5401024689815819	ENSMUSG00000032511, ENSMUSG00000074796, ENSMUSG00000021730	829	27	12544	1.6812759683688516	1.0	0.9999959125298995	99.9999172473912
GOTERM_BP_DIRECT	GO:1901216~positive regulation of neuron death	3	0.3076923076923077	0.5401024689815819	ENSMUSG00000039361, ENSMUSG00000025408, ENSMUSG00000031987	829	27	12544	1.6812759683688516	1.0	0.9999959125298995	99.9999172473912
GOTERM_BP_DIRECT	GO:0034260~negative regulation of GTPase activity	3	0.3076923076923077	0.5401024689815819	ENSMUSG00000036273, ENSMUSG00000032050, ENSMUSG00000036206	829	27	12544	1.6812759683688516	1.0	0.9999959125298995	99.9999172473912
GOTERM_BP_DIRECT	GO:0006099~tricarboxylic acid cycle	3	0.3076923076923077	0.5401024689815819	ENSMUSG00000025950, ENSMUSG00000032279, ENSMUSG00000025815	829	27	12544	1.6812759683688516	1.0	0.9999959125298995	99.9999172473912
GOTERM_MF_DIRECT	GO:0008083~growth factor activity	7	0.717948717948718	0.5418095676257572	ENSMUSG00000004791, ENSMUSG00000022144, ENSMUSG00000025352, ENSMUSG00000022098, ENSMUSG00000041014, ENSMUSG00000031074, ENSMUSG00000022101	809	88	12075	1.1872822789077424	1.0	0.9990222807560408	99.99952880106396
GOTERM_CC_DIRECT	GO:0005814~centriole	8	0.8205128205128205	0.5424100064014243	ENSMUSG00000031347, ENSMUSG00000006930, ENSMUSG00000040312, ENSMUSG00000019986, ENSMUSG00000029392, ENSMUSG00000037784, ENSMUSG00000001155, ENSMUSG00000040812	887	105	13458	1.1559993557738766	1.0	0.9555715961518401	99.99857678411594
GOTERM_BP_DIRECT	GO:0010629~negative regulation of gene expression	13	1.3333333333333335	0.5447253910446862	ENSMUSG00000028800, ENSMUSG00000039361, ENSMUSG00000003476, ENSMUSG00000020303, ENSMUSG00000031565, ENSMUSG00000021611, ENSMUSG00000027314, ENSMUSG00000061186, ENSMUSG00000022061, ENSMUSG00000023087, ENSMUSG00000048616, ENSMUSG00000000530, ENSMUSG00000029249	829	182	12544	1.0808202653799759	1.0	0.9999962851018485	99.99993102806157
GOTERM_BP_DIRECT	GO:0007050~cell cycle arrest	6	0.6153846153846154	0.5449067292162456	ENSMUSG00000004085, ENSMUSG00000025408, ENSMUSG00000029161, ENSMUSG00000030890, ENSMUSG00000040152, ENSMUSG00000096472	829	74	12544	1.2268770579988917	1.0	0.9999960600244981	99.99993152170286
GOTERM_BP_DIRECT	GO:0002250~adaptive immune response	6	0.6153846153846154	0.5449067292162456	ENSMUSG00000023915, ENSMUSG00000049709, ENSMUSG00000028064, ENSMUSG00000057058, ENSMUSG00000049686, ENSMUSG00000031990	829	74	12544	1.2268770579988917	1.0	0.9999960600244981	99.99993152170286
KEGG_PATHWAY	mmu04070:Phosphatidylinositol signaling system	7	0.717948717948718	0.5466282505590284	ENSMUSG00000028221, ENSMUSG00000024998, ENSMUSG00000026737, ENSMUSG00000024867, ENSMUSG00000070738, ENSMUSG00000078816, ENSMUSG00000023805	332	93	5205	1.1800427516517682	1.0	0.9273688388576931	99.99637041974856
KEGG_PATHWAY	mmu05231:Choline metabolism in cancer	7	0.717948717948718	0.5466282505590284	ENSMUSG00000023828, ENSMUSG00000021759, ENSMUSG00000035246, ENSMUSG00000024867, ENSMUSG00000070738, ENSMUSG00000078816, ENSMUSG00000028945	332	93	5205	1.1800427516517682	1.0	0.9273688388576931	99.99637041974856
GOTERM_CC_DIRECT	GO:0005829~cytosol	105	10.76923076923077	0.5485676027030806	ENSMUSG00000046717, ENSMUSG00000033585, ENSMUSG00000001518, ENSMUSG00000055994, ENSMUSG00000027510, ENSMUSG00000020475, ENSMUSG00000036437, ENSMUSG00000049775, ENSMUSG00000041119, ENSMUSG00000025068, ENSMUSG00000021620, ENSMUSG00000021591, ENSMUSG00000040964, ENSMUSG00000042797, ENSMUSG00000025880, ENSMUSG00000054855, ENSMUSG00000020085, ENSMUSG00000025889, ENSMUSG00000018585, ENSMUSG00000028773,…	887	1591	13458	1.0013272232406498	1.0	0.9567698854889386	99.9988270512068
KEGG_PATHWAY	mmu04972:Pancreatic secretion	5	0.5128205128205128	0.5493934437459936	ENSMUSG00000022994, ENSMUSG00000026463, ENSMUSG00000019066, ENSMUSG00000078816, ENSMUSG00000032412	332	61	5205	1.2850582658502863	1.0	0.9262394277303697	99.996646357565
GOTERM_MF_DIRECT	GO:0000979~RNA polymerase II core promoter sequence-specific DNA binding	5	0.5128205128205128	0.5495143955483294	ENSMUSG00000030678, ENSMUSG00000039153, ENSMUSG00000039087, ENSMUSG00000002147, ENSMUSG00000004043	809	58	12075	1.2867098589147947	1.0	0.9991025143344351	99.99963904017835
GOTERM_BP_DIRECT	GO:0051592~response to calcium ion	5	0.5128205128205128	0.5521827291072252	ENSMUSG00000074457, ENSMUSG00000026414, ENSMUSG00000027712, ENSMUSG00000040152, ENSMUSG00000021730	829	59	12544	1.2823291284169205	1.0	0.9999967384419729	99.99994879048452
KEGG_PATHWAY	mmu05030:Cocaine addiction	4	0.41025641025641024	0.5525941441266796	ENSMUSG00000061718, ENSMUSG00000038648, ENSMUSG00000040147, ENSMUSG00000032562	332	45	5205	1.393574297188755	1.0	0.9253670337622664	99.99694152707687
GOTERM_BP_DIRECT	GO:0055114~oxidation-reduction process	36	3.6923076923076925	0.5530336303114248	ENSMUSG00000025260, ENSMUSG00000031400, ENSMUSG00000063229, ENSMUSG00000028367, ENSMUSG00000018042, ENSMUSG00000032279, ENSMUSG00000051236, ENSMUSG00000025068, ENSMUSG00000075296, ENSMUSG00000029311, ENSMUSG00000032807, ENSMUSG00000008540, ENSMUSG00000033022, ENSMUSG00000047250, ENSMUSG00000034108, ENSMUSG00000021591, ENSMUSG00000026827, ENSMUSG00000039745, ENSMUSG00000024038, ENSMUSG00000018906,…	829	536	12544	1.0162936823722162	1.0	0.9999966210299605	99.9999505167692
GOTERM_BP_DIRECT	GO:0043524~negative regulation of neuron apoptotic process	10	1.0256410256410255	0.5554259686495898	ENSMUSG00000028800, ENSMUSG00000025889, ENSMUSG00000022144, ENSMUSG00000056073, ENSMUSG00000055078, ENSMUSG00000040663, ENSMUSG00000030890, ENSMUSG00000021611, ENSMUSG00000078816, ENSMUSG00000030707	829	137	12544	1.104487862432092	1.0	0.9999966843725798	99.99995508054039
GOTERM_CC_DIRECT	GO:0031226~intrinsic component of plasma membrane	3	0.3076923076923077	0.5585701411117431	ENSMUSG00000023915, ENSMUSG00000022994, ENSMUSG00000026469	887	28	13458	1.6256240940570141	1.0	0.9593517659946047	99.99914814068069
KEGG_PATHWAY	mmu00020:Citrate cycle (TCA cycle)	3	0.3076923076923077	0.5589337742726914	ENSMUSG00000040618, ENSMUSG00000025950, ENSMUSG00000032279	332	29	5205	1.621832156211051	1.0	0.9262052835295074	99.9974566824757
KEGG_PATHWAY	mmu04978:Mineral absorption	3	0.3076923076923077	0.5589337742726914	ENSMUSG00000018585, ENSMUSG00000022479, ENSMUSG00000032412	332	29	5205	1.621832156211051	1.0	0.9262052835295074	99.9974566824757
GOTERM_BP_DIRECT	GO:1902857~positive regulation of nonmotile primary cilium assembly	2	0.20512820512820512	0.5594875160288175	ENSMUSG00000059248, ENSMUSG00000006930	829	12	12544	2.5219139525532768	1.0	0.9999969323766167	99.99996193118909
GOTERM_BP_DIRECT	GO:0002548~monocyte chemotaxis	2	0.20512820512820512	0.5594875160288175	ENSMUSG00000030223, ENSMUSG00000022015	829	12	12544	2.5219139525532768	1.0	0.9999969323766167	99.99996193118909
GOTERM_BP_DIRECT	GO:0006476~protein deacetylation	2	0.20512820512820512	0.5594875160288175	ENSMUSG00000028800, ENSMUSG00000025486	829	12	12544	2.5219139525532768	1.0	0.9999969323766167	99.99996193118909
GOTERM_BP_DIRECT	GO:0006828~manganese ion transport	2	0.20512820512820512	0.5594875160288175	ENSMUSG00000027748, ENSMUSG00000026614	829	12	12544	2.5219139525532768	1.0	0.9999969323766167	99.99996193118909
GOTERM_BP_DIRECT	GO:0035278~miRNA mediated inhibition of translation	2	0.20512820512820512	0.5594875160288175	ENSMUSG00000079259, ENSMUSG00000004040	829	12	12544	2.5219139525532768	1.0	0.9999969323766167	99.99996193118909
GOTERM_BP_DIRECT	GO:0006941~striated muscle contraction	2	0.20512820512820512	0.5594875160288175	ENSMUSG00000020475, ENSMUSG00000035458	829	12	12544	2.5219139525532768	1.0	0.9999969323766167	99.99996193118909
GOTERM_BP_DIRECT	GO:0046685~response to arsenic-containing substance	2	0.20512820512820512	0.5594875160288175	ENSMUSG00000063727, ENSMUSG00000003559	829	12	12544	2.5219139525532768	1.0	0.9999969323766167	99.99996193118909
GOTERM_BP_DIRECT	GO:0050708~regulation of protein secretion	2	0.20512820512820512	0.5594875160288175	ENSMUSG00000019986, ENSMUSG00000020782	829	12	12544	2.5219139525532768	1.0	0.9999969323766167	99.99996193118909
GOTERM_BP_DIRECT	GO:0060397~JAK-STAT cascade involved in growth hormone signaling pathway	2	0.20512820512820512	0.5594875160288175	ENSMUSG00000004040, ENSMUSG00000004043	829	12	12544	2.5219139525532768	1.0	0.9999969323766167	99.99996193118909
GOTERM_BP_DIRECT	GO:0045109~intermediate filament organization	2	0.20512820512820512	0.5594875160288175	ENSMUSG00000054889, ENSMUSG00000019761	829	12	12544	2.5219139525532768	1.0	0.9999969323766167	99.99996193118909
GOTERM_BP_DIRECT	GO:0070986~left/right axis specification	2	0.20512820512820512	0.5594875160288175	ENSMUSG00000019986, ENSMUSG00000026383	829	12	12544	2.5219139525532768	1.0	0.9999969323766167	99.99996193118909
GOTERM_BP_DIRECT	GO:0097284~hepatocyte apoptotic process	2	0.20512820512820512	0.5594875160288175	ENSMUSG00000004446, ENSMUSG00000022329	829	12	12544	2.5219139525532768	1.0	0.9999969323766167	99.99996193118909
GOTERM_BP_DIRECT	GO:0009950~dorsal/ventral axis specification	2	0.20512820512820512	0.5594875160288175	ENSMUSG00000002458, ENSMUSG00000000142	829	12	12544	2.5219139525532768	1.0	0.9999969323766167	99.99996193118909
GOTERM_BP_DIRECT	GO:0033280~response to vitamin D	2	0.20512820512820512	0.5594875160288175	ENSMUSG00000020303, ENSMUSG00000096472	829	12	12544	2.5219139525532768	1.0	0.9999969323766167	99.99996193118909
GOTERM_BP_DIRECT	GO:0010458~exit from mitosis	2	0.20512820512820512	0.5594875160288175	ENSMUSG00000015766, ENSMUSG00000024068	829	12	12544	2.5219139525532768	1.0	0.9999969323766167	99.99996193118909
GOTERM_BP_DIRECT	GO:0030206~chondroitin sulfate biosynthetic process	2	0.20512820512820512	0.5594875160288175	ENSMUSG00000020868, ENSMUSG00000039497	829	12	12544	2.5219139525532768	1.0	0.9999969323766167	99.99996193118909
GOTERM_BP_DIRECT	GO:0061436~establishment of skin barrier	2	0.20512820512820512	0.5594875160288175	ENSMUSG00000046834, ENSMUSG00000032807	829	12	12544	2.5219139525532768	1.0	0.9999969323766167	99.99996193118909
GOTERM_BP_DIRECT	GO:0040037~negative regulation of fibroblast growth factor receptor signaling pathway	2	0.20512820512820512	0.5594875160288175	ENSMUSG00000040152, ENSMUSG00000044461	829	12	12544	2.5219139525532768	1.0	0.9999969323766167	99.99996193118909
GOTERM_BP_DIRECT	GO:0006734~NADH metabolic process	2	0.20512820512820512	0.5594875160288175	ENSMUSG00000026827, ENSMUSG00000032279	829	12	12544	2.5219139525532768	1.0	0.9999969323766167	99.99996193118909
GOTERM_BP_DIRECT	GO:0007399~nervous system development	23	2.358974358974359	0.5597005762397687	ENSMUSG00000003934, ENSMUSG00000022144, ENSMUSG00000044287, ENSMUSG00000026121, ENSMUSG00000032303, ENSMUSG00000029765, ENSMUSG00000000627, ENSMUSG00000028064, ENSMUSG00000038777, ENSMUSG00000034813, ENSMUSG00000041120, ENSMUSG00000075478, ENSMUSG00000067071, ENSMUSG00000009418, ENSMUSG00000062312, ENSMUSG00000031785, ENSMUSG00000025207, ENSMUSG00000031432, ENSMUSG00000027314, ENSMUSG00000060798,…	829	338	12544	1.0296571758945332	1.0	0.999996752486682	99.99996226180316
GOTERM_BP_DIRECT	GO:0048169~regulation of long-term neuronal synaptic plasticity	3	0.3076923076923077	0.560054832171895	ENSMUSG00000025889, ENSMUSG00000056073, ENSMUSG00000031144	829	28	12544	1.6212303980699638	1.0	0.9999965808972886	99.99996280552023
GOTERM_BP_DIRECT	GO:0051453~regulation of intracellular pH	3	0.3076923076923077	0.560054832171895	ENSMUSG00000021733, ENSMUSG00000026062, ENSMUSG00000074796	829	28	12544	1.6212303980699638	1.0	0.9999965808972886	99.99996280552023
GOTERM_BP_DIRECT	GO:0009314~response to radiation	3	0.3076923076923077	0.560054832171895	ENSMUSG00000004085, ENSMUSG00000028367, ENSMUSG00000026072	829	28	12544	1.6212303980699638	1.0	0.9999965808972886	99.99996280552023
GOTERM_BP_DIRECT	GO:0050829~defense response to Gram-negative bacterium	3	0.3076923076923077	0.560054832171895	ENSMUSG00000049709, ENSMUSG00000021194, ENSMUSG00000060802	829	28	12544	1.6212303980699638	1.0	0.9999965808972886	99.99996280552023
GOTERM_BP_DIRECT	GO:0006024~glycosaminoglycan biosynthetic process	3	0.3076923076923077	0.560054832171895	ENSMUSG00000020868, ENSMUSG00000028838, ENSMUSG00000071649	829	28	12544	1.6212303980699638	1.0	0.9999965808972886	99.99996280552023
GOTERM_BP_DIRECT	GO:0048511~rhythmic process	9	0.9230769230769231	0.5601033698111281	ENSMUSG00000000440, ENSMUSG00000028800, ENSMUSG00000024042, ENSMUSG00000037465, ENSMUSG00000056972, ENSMUSG00000040187, ENSMUSG00000078816, ENSMUSG00000023087, ENSMUSG00000002983	829	122	12544	1.1162569953924342	1.0	0.9999963637885233	99.99996287943755
GOTERM_CC_DIRECT	GO:0016328~lateral plasma membrane	4	0.41025641025641024	0.5606882432385262	ENSMUSG00000030223, ENSMUSG00000071317, ENSMUSG00000044393, ENSMUSG00000017774	887	44	13458	1.3793174131392847	1.0	0.9590340176666907	99.99920466714974
GOTERM_BP_DIRECT	GO:0007010~cytoskeleton organization	7	0.717948717948718	0.5615006947229635	ENSMUSG00000062300, ENSMUSG00000004085, ENSMUSG00000003810, ENSMUSG00000032735, ENSMUSG00000001155, ENSMUSG00000031523, ENSMUSG00000038775	829	91	12544	1.16396028579382	1.0	0.9999963112586525	99.99996494886801
KEGG_PATHWAY	mmu05230:Central carbon metabolism in cancer	5	0.5128205128205128	0.5624974060868332	ENSMUSG00000031400, ENSMUSG00000031565, ENSMUSG00000020475, ENSMUSG00000062312, ENSMUSG00000025486	332	62	5205	1.2643315196268947	1.0	0.9255862114848514	99.99770984187143
KEGG_PATHWAY	mmu04974:Protein digestion and absorption	5	0.5128205128205128	0.5624974060868332	ENSMUSG00000027966, ENSMUSG00000028339, ENSMUSG00000035165, ENSMUSG00000020241, ENSMUSG00000032412	332	62	5205	1.2643315196268947	1.0	0.9255862114848514	99.99770984187143
GOTERM_BP_DIRECT	GO:0001756~somitogenesis	4	0.41025641025641024	0.562540276498813	ENSMUSG00000030543, ENSMUSG00000000142, ENSMUSG00000022061, ENSMUSG00000026383	829	44	12544	1.3755894286654238	1.0	0.9999962125792256	99.99996641726277
GOTERM_BP_DIRECT	GO:0030968~endoplasmic reticulum unfolded protein response	4	0.41025641025641024	0.562540276498813	ENSMUSG00000025408, ENSMUSG00000038648, ENSMUSG00000020303, ENSMUSG00000018669	829	44	12544	1.3755894286654238	1.0	0.9999962125792256	99.99996641726277
GOTERM_BP_DIRECT	GO:0031100~organ regeneration	4	0.41025641025641024	0.562540276498813	ENSMUSG00000004791, ENSMUSG00000000440, ENSMUSG00000026192, ENSMUSG00000031432	829	44	12544	1.3755894286654238	1.0	0.9999962125792256	99.99996641726277
GOTERM_MF_DIRECT	GO:0000149~SNARE binding	5	0.5128205128205128	0.5632603744229863	ENSMUSG00000022994, ENSMUSG00000036273, ENSMUSG00000007207, ENSMUSG00000029428, ENSMUSG00000004961	809	59	12075	1.2649012172382728	1.0	0.9992698784108683	99.99977820280421
KEGG_PATHWAY	mmu05202:Transcriptional misregulation in cancer	9	0.9230769230769231	0.5643333138103044	ENSMUSG00000066687, ENSMUSG00000000440, ENSMUSG00000028800, ENSMUSG00000029313, ENSMUSG00000025408, ENSMUSG00000039153, ENSMUSG00000001281, ENSMUSG00000068227, ENSMUSG00000027315	332	127	5205	1.1110188786642634	1.0	0.9240630330063078	99.99783098891018
GOTERM_MF_DIRECT	GO:0032041~NAD-dependent histone deacetylase activity (H3-K14 specific)	2	0.20512820512820512	0.5646049236570208	ENSMUSG00000028800, ENSMUSG00000025486	809	12	12075	2.4876390605686027	1.0	0.9992412762323764	99.99978869400508
GOTERM_MF_DIRECT	GO:0017166~vinculin binding	2	0.20512820512820512	0.5646049236570208	ENSMUSG00000019820, ENSMUSG00000031523	809	12	12075	2.4876390605686027	1.0	0.9992412762323764	99.99978869400508
GOTERM_MF_DIRECT	GO:0042608~T cell receptor binding	2	0.20512820512820512	0.5646049236570208	ENSMUSG00000073411, ENSMUSG00000091705	809	12	12075	2.4876390605686027	1.0	0.9992412762323764	99.99978869400508
GOTERM_MF_DIRECT	GO:0044548~S100 protein binding	2	0.20512820512820512	0.5646049236570208	ENSMUSG00000001025, ENSMUSG00000049265	809	12	12075	2.4876390605686027	1.0	0.9992412762323764	99.99978869400508
GOTERM_MF_DIRECT	GO:0047617~acyl-CoA hydrolase activity	2	0.20512820512820512	0.5646049236570208	ENSMUSG00000021620, ENSMUSG00000028937	809	12	12075	2.4876390605686027	1.0	0.9992412762323764	99.99978869400508
GOTERM_MF_DIRECT	GO:0016712~oxidoreductase activity, acting on paired donors, with incorporation or reduction of molecular oxygen, reduced flavin or flavoprotein as one donor, and incorporation of one atom of oxygen	2	0.20512820512820512	0.5646049236570208	ENSMUSG00000005547, ENSMUSG00000052914	809	12	12075	2.4876390605686027	1.0	0.9992412762323764	99.99978869400508
GOTERM_MF_DIRECT	GO:0001618~virus receptor activity	2	0.20512820512820512	0.5646049236570208	ENSMUSG00000040511, ENSMUSG00000026469	809	12	12075	2.4876390605686027	1.0	0.9992412762323764	99.99978869400508
GOTERM_MF_DIRECT	GO:0016818~hydrolase activity, acting on acid anhydrides, in phosphorus-containing anhydrides	2	0.20512820512820512	0.5646049236570208	ENSMUSG00000018474, ENSMUSG00000031099	809	12	12075	2.4876390605686027	1.0	0.9992412762323764	99.99978869400508
GOTERM_BP_DIRECT	GO:0000187~activation of MAPK activity	5	0.5128205128205128	0.5656927723031787	ENSMUSG00000036273, ENSMUSG00000024998, ENSMUSG00000031861, ENSMUSG00000040152, ENSMUSG00000020312	829	60	12544	1.2609569762766384	1.0	0.999996385980977	99.99997052298015
GOTERM_MF_DIRECT	GO:0051015~actin filament binding	9	0.9230769230769231	0.5664590161327355	ENSMUSG00000016382, ENSMUSG00000041729, ENSMUSG00000019820, ENSMUSG00000031328, ENSMUSG00000017774, ENSMUSG00000029608, ENSMUSG00000008475, ENSMUSG00000039959, ENSMUSG00000030707	809	121	12075	1.1101860270306163	1.0	0.9992200428653029	99.99980240060161
GOTERM_BP_DIRECT	GO:0008360~regulation of cell shape	9	0.9230769230769231	0.5695290049055663	ENSMUSG00000071317, ENSMUSG00000006219, ENSMUSG00000019978, ENSMUSG00000028064, ENSMUSG00000032050, ENSMUSG00000020953, ENSMUSG00000015766, ENSMUSG00000030707, ENSMUSG00000031523	829	123	12544	1.1071817352672924	1.0	0.9999966334060847	99.99997488049488
GOTERM_MF_DIRECT	GO:0004867~serine-type endopeptidase inhibitor activity	4	0.41025641025641024	0.5720619480658247	ENSMUSG00000074227, ENSMUSG00000038224, ENSMUSG00000024074, ENSMUSG00000027315	809	44	12075	1.35689403303742	1.0	0.9992559007458043	99.99983893344552
GOTERM_MF_DIRECT	GO:0005254~chloride channel activity	4	0.41025641025641024	0.5720619480658247	ENSMUSG00000055078, ENSMUSG00000022949, ENSMUSG00000031343, ENSMUSG00000018589	809	44	12075	1.35689403303742	1.0	0.9992559007458043	99.99983893344552
GOTERM_MF_DIRECT	GO:0016705~oxidoreductase activity, acting on paired donors, with incorporation or reduction of molecular oxygen	4	0.41025641025641024	0.5720619480658247	ENSMUSG00000018906, ENSMUSG00000031987, ENSMUSG00000005547, ENSMUSG00000052914	809	44	12075	1.35689403303742	1.0	0.9992559007458043	99.99983893344552
GOTERM_BP_DIRECT	GO:0005975~carbohydrate metabolic process	12	1.2307692307692308	0.5720995426490053	ENSMUSG00000035930, ENSMUSG00000031400, ENSMUSG00000019810, ENSMUSG00000022490, ENSMUSG00000028673, ENSMUSG00000045594, ENSMUSG00000062778, ENSMUSG00000063229, ENSMUSG00000026156, ENSMUSG00000071649, ENSMUSG00000050002, ENSMUSG00000020363	829	170	12544	1.0681047328460938	1.0	0.9999967241813998	99.9999774517688
GOTERM_BP_DIRECT	GO:0046777~protein autophosphorylation	12	1.2307692307692308	0.5720995426490053	ENSMUSG00000031027, ENSMUSG00000036273, ENSMUSG00000024014, ENSMUSG00000031565, ENSMUSG00000062312, ENSMUSG00000024042, ENSMUSG00000016528, ENSMUSG00000042064, ENSMUSG00000039745, ENSMUSG00000021363, ENSMUSG00000078816, ENSMUSG00000029833	829	170	12544	1.0681047328460938	1.0	0.9999967241813998	99.9999774517688
GOTERM_BP_DIRECT	GO:0006508~proteolysis	26	2.666666666666667	0.5753656684584146	ENSMUSG00000005813, ENSMUSG00000031994, ENSMUSG00000032376, ENSMUSG00000031897, ENSMUSG00000053441, ENSMUSG00000029436, ENSMUSG00000054083, ENSMUSG00000050022, ENSMUSG00000027612, ENSMUSG00000030060, ENSMUSG00000021477, ENSMUSG00000035606, ENSMUSG00000016942, ENSMUSG00000016256, ENSMUSG00000053399, ENSMUSG00000068329, ENSMUSG00000024299, ENSMUSG00000021710, ENSMUSG00000026767, ENSMUSG00000024644,…	829	387	12544	1.0165854692462821	1.0	0.9999968896520478	99.99998036119622
GOTERM_MF_DIRECT	GO:0048306~calcium-dependent protein binding	5	0.5128205128205128	0.5767737182420196	ENSMUSG00000007207, ENSMUSG00000018340, ENSMUSG00000001025, ENSMUSG00000029428, ENSMUSG00000035458	809	60	12075	1.2438195302843016	1.0	0.9992778554583921	99.99986465525255
GOTERM_CC_DIRECT	GO:0005790~smooth endoplasmic reticulum	3	0.3076923076923077	0.5778896120691512	ENSMUSG00000020571, ENSMUSG00000054477, ENSMUSG00000027248	887	29	13458	1.5695680908136684	1.0	0.9639446952473758	99.99955030097895
GOTERM_BP_DIRECT	GO:0003151~outflow tract morphogenesis	4	0.41025641025641024	0.5780241847011891	ENSMUSG00000030890, ENSMUSG00000040152, ENSMUSG00000036437, ENSMUSG00000048616	829	45	12544	1.345020774695081	1.0	0.9999969845092713	99.99998246372074
GOTERM_BP_DIRECT	GO:0021915~neural tube development	4	0.41025641025641024	0.5780241847011891	ENSMUSG00000036862, ENSMUSG00000079259, ENSMUSG00000060798, ENSMUSG00000048616	829	45	12544	1.345020774695081	1.0	0.9999969845092713	99.99998246372074
GOTERM_BP_DIRECT	GO:0042472~inner ear morphogenesis	4	0.41025641025641024	0.5780241847011891	ENSMUSG00000027966, ENSMUSG00000028631, ENSMUSG00000031565, ENSMUSG00000003721	829	45	12544	1.345020774695081	1.0	0.9999969845092713	99.99998246372074
GOTERM_BP_DIRECT	GO:0048812~neuron projection morphogenesis	5	0.5128205128205128	0.5789752141354224	ENSMUSG00000036273, ENSMUSG00000029765, ENSMUSG00000030890, ENSMUSG00000041120, ENSMUSG00000025020	829	61	12544	1.2402855504360377	1.0	0.999996897865153	99.99998316279843
GOTERM_BP_DIRECT	GO:0002027~regulation of heart rate	3	0.3076923076923077	0.579380635935656	ENSMUSG00000071317, ENSMUSG00000002100, ENSMUSG00000032511	829	29	12544	1.5653259015847927	1.0	0.9999967488422983	99.99998345273809
GOTERM_BP_DIRECT	GO:0007492~endoderm development	3	0.3076923076923077	0.579380635935656	ENSMUSG00000028800, ENSMUSG00000026383, ENSMUSG00000048616	829	29	12544	1.5653259015847927	1.0	0.9999967488422983	99.99998345273809
GOTERM_BP_DIRECT	GO:0045931~positive regulation of mitotic cell cycle	3	0.3076923076923077	0.579380635935656	ENSMUSG00000097929, ENSMUSG00000022061, ENSMUSG00000004043	829	29	12544	1.5653259015847927	1.0	0.9999967488422983	99.99998345273809
GOTERM_BP_DIRECT	GO:0006641~triglyceride metabolic process	3	0.3076923076923077	0.579380635935656	ENSMUSG00000003721, ENSMUSG00000026385, ENSMUSG00000031278	829	29	12544	1.5653259015847927	1.0	0.9999967488422983	99.99998345273809
GOTERM_BP_DIRECT	GO:0043523~regulation of neuron apoptotic process	3	0.3076923076923077	0.579380635935656	ENSMUSG00000025889, ENSMUSG00000031400, ENSMUSG00000055078	829	29	12544	1.5653259015847927	1.0	0.9999967488422983	99.99998345273809
GOTERM_BP_DIRECT	GO:0034220~ion transmembrane transport	3	0.3076923076923077	0.579380635935656	ENSMUSG00000018340, ENSMUSG00000018589, ENSMUSG00000049265	829	29	12544	1.5653259015847927	1.0	0.9999967488422983	99.99998345273809
GOTERM_BP_DIRECT	GO:0060412~ventricular septum morphogenesis	3	0.3076923076923077	0.579380635935656	ENSMUSG00000031987, ENSMUSG00000025880, ENSMUSG00000048616	829	29	12544	1.5653259015847927	1.0	0.9999967488422983	99.99998345273809
GOTERM_MF_DIRECT	GO:0005515~protein binding	236	24.205128205128204	0.5799586232581342	ENSMUSG00000034413, ENSMUSG00000034573, ENSMUSG00000004415, ENSMUSG00000003476, ENSMUSG00000019978, ENSMUSG00000025207, ENSMUSG00000027314, ENSMUSG00000019761, ENSMUSG00000020303, ENSMUSG00000000142, ENSMUSG00000001507, ENSMUSG00000025880, ENSMUSG00000034813, ENSMUSG00000039959, ENSMUSG00000034584, ENSMUSG00000050315, ENSMUSG00000042064, ENSMUSG00000027248, ENSMUSG00000021112, ENSMUSG00000024501,…	809	3543	12075	0.9942130707776298	1.0	0.9992779230808985	99.99987980506188
GOTERM_BP_DIRECT	GO:0051260~protein homooligomerization	12	1.2307692307692308	0.5800596001661394	ENSMUSG00000026880, ENSMUSG00000004446, ENSMUSG00000027712, ENSMUSG00000018340, ENSMUSG00000019054, ENSMUSG00000042797, ENSMUSG00000070738, ENSMUSG00000024782, ENSMUSG00000024501, ENSMUSG00000022015, ENSMUSG00000024068, ENSMUSG00000074575	829	171	12544	1.061858506338222	1.0	0.9999966262892276	99.99998392776746
KEGG_PATHWAY	mmu05217:Basal cell carcinoma	4	0.41025641025641024	0.5826033541878481	ENSMUSG00000055799, ENSMUSG00000000142, ENSMUSG00000041075, ENSMUSG00000027840	332	47	5205	1.3342732632658294	1.0	0.9311932610305748	99.99875319970383
GOTERM_CC_DIRECT	GO:0012505~endomembrane system	8	0.8205128205128205	0.5826765462612828	ENSMUSG00000025558, ENSMUSG00000002504, ENSMUSG00000033083, ENSMUSG00000042473, ENSMUSG00000018669, ENSMUSG00000024867, ENSMUSG00000021112, ENSMUSG00000022257	887	109	13458	1.1135773610665785	1.0	0.964537113119144	99.9996178675848
GOTERM_BP_DIRECT	GO:0030336~negative regulation of cell migration	7	0.717948717948718	0.5831033634352674	ENSMUSG00000032702, ENSMUSG00000030607, ENSMUSG00000006958, ENSMUSG00000048616, ENSMUSG00000000530, ENSMUSG00000024501, ENSMUSG00000031523	829	93	12544	1.1389288817982541	1.0	0.9999967751793911	99.9999859033907
GOTERM_MF_DIRECT	GO:0042169~SH2 domain binding	3	0.3076923076923077	0.5870444694417609	ENSMUSG00000031144, ENSMUSG00000057058, ENSMUSG00000031523	809	29	12075	1.5440518306977538	1.0	0.9993323024860347	99.99990800409805
GOTERM_MF_DIRECT	GO:0045296~cadherin binding	3	0.3076923076923077	0.5870444694417609	ENSMUSG00000027748, ENSMUSG00000027612, ENSMUSG00000009687	809	29	12075	1.5440518306977538	1.0	0.9993323024860347	99.99990800409805
GOTERM_MF_DIRECT	GO:0005160~transforming growth factor beta receptor binding	3	0.3076923076923077	0.5870444694417609	ENSMUSG00000022144, ENSMUSG00000025352, ENSMUSG00000022098	809	29	12075	1.5440518306977538	1.0	0.9993323024860347	99.99990800409805
GOTERM_MF_DIRECT	GO:0005507~copper ion binding	4	0.41025641025641024	0.5875486899026982	ENSMUSG00000025889, ENSMUSG00000018585, ENSMUSG00000034108, ENSMUSG00000006567	809	45	12075	1.326740832303255	1.0	0.9992963268143177	99.9999097535967
GOTERM_CC_DIRECT	GO:0043196~varicosity	2	0.20512820512820512	0.587586829902542	ENSMUSG00000038216, ENSMUSG00000003476	887	13	13458	2.3342294683895584	1.0	0.9651673764593394	99.99967727241558
GOTERM_CC_DIRECT	GO:0030877~beta-catenin destruction complex	2	0.20512820512820512	0.587586829902542	ENSMUSG00000002458, ENSMUSG00000000142	887	13	13458	2.3342294683895584	1.0	0.9651673764593394	99.99967727241558
GOTERM_CC_DIRECT	GO:0000800~lateral element	2	0.20512820512820512	0.587586829902542	ENSMUSG00000036928, ENSMUSG00000038292	887	13	13458	2.3342294683895584	1.0	0.9651673764593394	99.99967727241558
GOTERM_CC_DIRECT	GO:0016580~Sin3 complex	2	0.20512820512820512	0.587586829902542	ENSMUSG00000028800, ENSMUSG00000066900	887	13	13458	2.3342294683895584	1.0	0.9651673764593394	99.99967727241558
GOTERM_BP_DIRECT	GO:1902230~negative regulation of intrinsic apoptotic signaling pathway in response to DNA damage	2	0.20512820512820512	0.5885925540597162	ENSMUSG00000004446, ENSMUSG00000096472	829	13	12544	2.32792057158764	1.0	0.9999971703387646	99.99998889983
GOTERM_BP_DIRECT	GO:0006661~phosphatidylinositol biosynthetic process	2	0.20512820512820512	0.5885925540597162	ENSMUSG00000023827, ENSMUSG00000024867	829	13	12544	2.32792057158764	1.0	0.9999971703387646	99.99998889983
GOTERM_BP_DIRECT	GO:0001916~positive regulation of T cell mediated cytotoxicity	2	0.20512820512820512	0.5885925540597162	ENSMUSG00000073411, ENSMUSG00000060802	829	13	12544	2.32792057158764	1.0	0.9999971703387646	99.99998889983
GOTERM_BP_DIRECT	GO:0001967~suckling behavior	2	0.20512820512820512	0.5885925540597162	ENSMUSG00000042572, ENSMUSG00000049112	829	13	12544	2.32792057158764	1.0	0.9999971703387646	99.99998889983
GOTERM_BP_DIRECT	GO:0048489~synaptic vesicle transport	2	0.20512820512820512	0.5885925540597162	ENSMUSG00000025889, ENSMUSG00000019906	829	13	12544	2.32792057158764	1.0	0.9999971703387646	99.99998889983
GOTERM_BP_DIRECT	GO:0050910~detection of mechanical stimulus involved in sensory perception of sound	2	0.20512820512820512	0.5885925540597162	ENSMUSG00000027966, ENSMUSG00000062252	829	13	12544	2.32792057158764	1.0	0.9999971703387646	99.99998889983
GOTERM_BP_DIRECT	GO:1902287~semaphorin-plexin signaling pathway involved in axon guidance	2	0.20512820512820512	0.5885925540597162	ENSMUSG00000034684, ENSMUSG00000029765	829	13	12544	2.32792057158764	1.0	0.9999971703387646	99.99998889983
GOTERM_BP_DIRECT	GO:0051974~negative regulation of telomerase activity	2	0.20512820512820512	0.5885925540597162	ENSMUSG00000000440, ENSMUSG00000041064	829	13	12544	2.32792057158764	1.0	0.9999971703387646	99.99998889983
GOTERM_BP_DIRECT	GO:0006107~oxaloacetate metabolic process	2	0.20512820512820512	0.5885925540597162	ENSMUSG00000040618, ENSMUSG00000004043	829	13	12544	2.32792057158764	1.0	0.9999971703387646	99.99998889983
GOTERM_BP_DIRECT	GO:0030033~microvillus assembly	2	0.20512820512820512	0.5885925540597162	ENSMUSG00000032050, ENSMUSG00000029428	829	13	12544	2.32792057158764	1.0	0.9999971703387646	99.99998889983
GOTERM_BP_DIRECT	GO:0016339~calcium-dependent cell-cell adhesion via plasma membrane cell adhesion molecules	2	0.20512820512820512	0.5885925540597162	ENSMUSG00000053166, ENSMUSG00000047910	829	13	12544	2.32792057158764	1.0	0.9999971703387646	99.99998889983
GOTERM_BP_DIRECT	GO:0035584~calcium-mediated signaling using intracellular calcium source	2	0.20512820512820512	0.5885925540597162	ENSMUSG00000019054, ENSMUSG00000025813	829	13	12544	2.32792057158764	1.0	0.9999971703387646	99.99998889983
GOTERM_BP_DIRECT	GO:0033235~positive regulation of protein sumoylation	2	0.20512820512820512	0.5885925540597162	ENSMUSG00000025139, ENSMUSG00000021575	829	13	12544	2.32792057158764	1.0	0.9999971703387646	99.99998889983
GOTERM_BP_DIRECT	GO:0016024~CDP-diacylglycerol biosynthetic process	2	0.20512820512820512	0.5885925540597162	ENSMUSG00000029314, ENSMUSG00000023827	829	13	12544	2.32792057158764	1.0	0.9999971703387646	99.99998889983
GOTERM_BP_DIRECT	GO:0007166~cell surface receptor signaling pathway	10	1.0256410256410255	0.5906733041590764	ENSMUSG00000029090, ENSMUSG00000003476, ENSMUSG00000067377, ENSMUSG00000040663, ENSMUSG00000062312, ENSMUSG00000031785, ENSMUSG00000030352, ENSMUSG00000036437, ENSMUSG00000041075, ENSMUSG00000001763	829	141	12544	1.0731548734269265	1.0	0.9999972050085729	99.99998986960958
GOTERM_CC_DIRECT	GO:0031201~SNARE complex	4	0.41025641025641024	0.591302951657265	ENSMUSG00000007207, ENSMUSG00000020848, ENSMUSG00000032757, ENSMUSG00000029428	887	46	13458	1.319347090828881	1.0	0.9654164441894774	99.99971639077854
GOTERM_BP_DIRECT	GO:0060041~retina development in camera-type eye	5	0.5128205128205128	0.5920225576325125	ENSMUSG00000027378, ENSMUSG00000019986, ENSMUSG00000014361, ENSMUSG00000024990, ENSMUSG00000032012	829	62	12544	1.2202809447838436	1.0	0.9999971684635814	99.9999904550724
GOTERM_BP_DIRECT	GO:1901215~negative regulation of neuron death	4	0.41025641025641024	0.5931587191691086	ENSMUSG00000025889, ENSMUSG00000036273, ENSMUSG00000021194, ENSMUSG00000004040	829	46	12544	1.3157811926364922	1.0	0.9999971108464302	99.99999092313602
GOTERM_MF_DIRECT	GO:0008307~structural constituent of muscle	2	0.20512820512820512	0.5937684171198896	ENSMUSG00000002100, ENSMUSG00000031636	809	13	12075	2.296282209755634	1.0	0.9993386104608339	99.99992892383706
GOTERM_MF_DIRECT	GO:0046873~metal ion transmembrane transporter activity	2	0.20512820512820512	0.5937684171198896	ENSMUSG00000024270, ENSMUSG00000039878	809	13	12075	2.296282209755634	1.0	0.9993386104608339	99.99992892383706
GOTERM_MF_DIRECT	GO:0019825~oxygen binding	2	0.20512820512820512	0.5937684171198896	ENSMUSG00000021032, ENSMUSG00000031551	809	13	12075	2.296282209755634	1.0	0.9993386104608339	99.99992892383706
GOTERM_MF_DIRECT	GO:0000146~microfilament motor activity	2	0.20512820512820512	0.5937684171198896	ENSMUSG00000042064, ENSMUSG00000017774	809	13	12075	2.296282209755634	1.0	0.9993386104608339	99.99992892383706
GOTERM_MF_DIRECT	GO:0017160~Ral GTPase binding	2	0.20512820512820512	0.5937684171198896	ENSMUSG00000031328, ENSMUSG00000017774	809	13	12075	2.296282209755634	1.0	0.9993386104608339	99.99992892383706
GOTERM_MF_DIRECT	GO:0005085~guanyl-nucleotide exchange factor activity	11	1.1282051282051282	0.5944174978353097	ENSMUSG00000026482, ENSMUSG00000025558, ENSMUSG00000066406, ENSMUSG00000024998, ENSMUSG00000034037, ENSMUSG00000040964, ENSMUSG00000030839, ENSMUSG00000030589, ENSMUSG00000021215, ENSMUSG00000031093, ENSMUSG00000038456	809	155	12075	1.059252761274373	1.0	0.9993056482771955	99.9999306877451
KEGG_PATHWAY	mmu04130:SNARE interactions in vesicular transport	3	0.3076923076923077	0.5957225142139255	ENSMUSG00000007207, ENSMUSG00000032757, ENSMUSG00000029428	332	31	5205	1.5171978235522736	1.0	0.935403995317707	99.99917483216583
KEGG_PATHWAY	mmu00270:Cysteine and methionine metabolism	3	0.3076923076923077	0.5957225142139255	ENSMUSG00000033022, ENSMUSG00000063229, ENSMUSG00000071708	332	31	5205	1.5171978235522736	1.0	0.935403995317707	99.99917483216583
KEGG_PATHWAY	mmu00380:Tryptophan metabolism	3	0.3076923076923077	0.5957225142139255	ENSMUSG00000031551, ENSMUSG00000040147, ENSMUSG00000017718	332	31	5205	1.5171978235522736	1.0	0.935403995317707	99.99917483216583
GOTERM_CC_DIRECT	GO:0030016~myofibril	3	0.3076923076923077	0.5965818881964012	ENSMUSG00000002100, ENSMUSG00000026414, ENSMUSG00000035458	887	30	13458	1.517249154453213	1.0	0.966161972820907	99.99976442911176
GOTERM_CC_DIRECT	GO:0048786~presynaptic active zone	3	0.3076923076923077	0.5965818881964012	ENSMUSG00000031144, ENSMUSG00000062151, ENSMUSG00000026458	887	30	13458	1.517249154453213	1.0	0.966161972820907	99.99976442911176
GOTERM_MF_DIRECT	GO:0004930~G-protein coupled receptor activity	17	1.7435897435897436	0.5978269533352408	ENSMUSG00000029090, ENSMUSG00000044933, ENSMUSG00000042804, ENSMUSG00000070421, ENSMUSG00000036437, ENSMUSG00000041075, ENSMUSG00000031210, ENSMUSG00000026322, ENSMUSG00000033446, ENSMUSG00000003476, ENSMUSG00000047904, ENSMUSG00000031785, ENSMUSG00000049112, ENSMUSG00000037759, ENSMUSG00000027584, ENSMUSG00000048965, ENSMUSG00000024211	809	248	12075	1.0231418716854739	1.0	0.9993103952443172	99.99993929933117
GOTERM_BP_DIRECT	GO:0045494~photoreceptor cell maintenance	3	0.3076923076923077	0.5980755742574781	ENSMUSG00000037493, ENSMUSG00000021803, ENSMUSG00000021363	829	30	12544	1.5131483715319662	1.0	0.9999974177881009	99.99999271001872
GOTERM_BP_DIRECT	GO:0010718~positive regulation of epithelial to mesenchymal transition	3	0.3076923076923077	0.5980755742574781	ENSMUSG00000000142, ENSMUSG00000026383, ENSMUSG00000030782	829	30	12544	1.5131483715319662	1.0	0.9999974177881009	99.99999271001872
GOTERM_BP_DIRECT	GO:0006950~response to stress	3	0.3076923076923077	0.5980755742574781	ENSMUSG00000020288, ENSMUSG00000016528, ENSMUSG00000078816	829	30	12544	1.5131483715319662	1.0	0.9999974177881009	99.99999271001872
GOTERM_BP_DIRECT	GO:0032729~positive regulation of interferon-gamma production	3	0.3076923076923077	0.5980755742574781	ENSMUSG00000035678, ENSMUSG00000041515, ENSMUSG00000039217	829	30	12544	1.5131483715319662	1.0	0.9999974177881009	99.99999271001872
GOTERM_BP_DIRECT	GO:0001975~response to amphetamine	3	0.3076923076923077	0.5980755742574781	ENSMUSG00000028800, ENSMUSG00000061718, ENSMUSG00000049112	829	30	12544	1.5131483715319662	1.0	0.9999974177881009	99.99999271001872
GOTERM_BP_DIRECT	GO:0006096~glycolytic process	3	0.3076923076923077	0.5980755742574781	ENSMUSG00000020475, ENSMUSG00000025815, ENSMUSG00000038871	829	30	12544	1.5131483715319662	1.0	0.9999974177881009	99.99999271001872
GOTERM_BP_DIRECT	GO:0000186~activation of MAPKK activity	3	0.3076923076923077	0.5980755742574781	ENSMUSG00000036273, ENSMUSG00000004085, ENSMUSG00000032562	829	30	12544	1.5131483715319662	1.0	0.9999974177881009	99.99999271001872
GOTERM_BP_DIRECT	GO:0061077~chaperone-mediated protein folding	3	0.3076923076923077	0.5980755742574781	ENSMUSG00000030357, ENSMUSG00000007944, ENSMUSG00000024222	829	30	12544	1.5131483715319662	1.0	0.9999974177881009	99.99999271001872
GOTERM_BP_DIRECT	GO:0048662~negative regulation of smooth muscle cell proliferation	3	0.3076923076923077	0.5980755742574781	ENSMUSG00000000440, ENSMUSG00000030890, ENSMUSG00000032501	829	30	12544	1.5131483715319662	1.0	0.9999974177881009	99.99999271001872
GOTERM_MF_DIRECT	GO:0016746~transferase activity, transferring acyl groups	10	1.0256410256410255	0.5987419542365806	ENSMUSG00000029314, ENSMUSG00000023827, ENSMUSG00000026600, ENSMUSG00000027603, ENSMUSG00000035596, ENSMUSG00000039470, ENSMUSG00000024084, ENSMUSG00000069835, ENSMUSG00000036880, ENSMUSG00000015335	809	140	12075	1.0661310259579728	1.0	0.9992807374700802	99.99994143371312
GOTERM_CC_DIRECT	GO:0014069~postsynaptic density	16	1.641025641025641	0.6013715658132956	ENSMUSG00000035168, ENSMUSG00000039361, ENSMUSG00000026121, ENSMUSG00000032303, ENSMUSG00000024077, ENSMUSG00000000142, ENSMUSG00000078816, ENSMUSG00000025813, ENSMUSG00000056073, ENSMUSG00000002458, ENSMUSG00000030098, ENSMUSG00000071658, ENSMUSG00000019906, ENSMUSG00000015766, ENSMUSG00000022197, ENSMUSG00000026072	887	237	13458	1.0243032266350804	1.0	0.9667502717945812	99.99980135619774
GOTERM_BP_DIRECT	GO:0098792~xenophagy	6	0.6153846153846154	0.6039227162767985	ENSMUSG00000026880, ENSMUSG00000021200, ENSMUSG00000055078, ENSMUSG00000027712, ENSMUSG00000029861, ENSMUSG00000039634	829	79	12544	1.1492266112901008	1.0	0.9999977693282859	99.99999440274418
KEGG_PATHWAY	mmu00280:Valine, leucine and isoleucine degradation	4	0.41025641025641024	0.611309203195159	ENSMUSG00000025260, ENSMUSG00000062908, ENSMUSG00000030268, ENSMUSG00000036880	332	49	5205	1.2798131300713058	1.0	0.9405872865689002	99.999503575584
GOTERM_CC_DIRECT	GO:0043195~terminal bouton	7	0.717948717948718	0.611804737093484	ENSMUSG00000025889, ENSMUSG00000036273, ENSMUSG00000056073, ENSMUSG00000038216, ENSMUSG00000031144, ENSMUSG00000030890, ENSMUSG00000062151	887	96	13458	1.1063275084554678	1.0	0.9690226816762212	99.99986396398647
KEGG_PATHWAY	mmu05132:Salmonella infection	5	0.5128205128205128	0.6127542691311149	ENSMUSG00000031328, ENSMUSG00000022965, ENSMUSG00000038195, ENSMUSG00000008475, ENSMUSG00000039217	332	66	5205	1.1877053669222344	1.0	0.9391783596690478	99.99952690727915
KEGG_PATHWAY	mmu04960:Aldosterone-regulated sodium reabsorption	3	0.3076923076923077	0.6132385583000213	ENSMUSG00000002504, ENSMUSG00000078816, ENSMUSG00000032412	332	32	5205	1.469785391566265	1.0	0.9373207976808657	99.99953449727428
GOTERM_CC_DIRECT	GO:0005779~integral component of peroxisomal membrane	2	0.20512820512820512	0.6147640756222773	ENSMUSG00000030545, ENSMUSG00000019054	887	14	13458	2.1674987920760187	1.0	0.9690520096542533	99.9998780417139
GOTERM_CC_DIRECT	GO:0043220~Schmidt-Lanterman incisure	2	0.20512820512820512	0.6147640756222773	ENSMUSG00000021112, ENSMUSG00000031990	887	14	13458	2.1674987920760187	1.0	0.9690520096542533	99.9998780417139
GOTERM_CC_DIRECT	GO:0005793~endoplasmic reticulum-Golgi intermediate compartment	5	0.5128205128205128	0.6152375244644094	ENSMUSG00000020571, ENSMUSG00000003746, ENSMUSG00000030659, ENSMUSG00000001155, ENSMUSG00000001143	887	64	13458	1.1853509019165727	1.0	0.9683544894700288	99.99988016396698
GOTERM_BP_DIRECT	GO:0003351~epithelial cilium movement	2	0.20512820512820512	0.6157767664340219	ENSMUSG00000039963, ENSMUSG00000019027	829	14	12544	2.1616405307599518	1.0	0.9999984514907623	99.99999676372259
GOTERM_BP_DIRECT	GO:0001502~cartilage condensation	2	0.20512820512820512	0.6157767664340219	ENSMUSG00000027966, ENSMUSG00000030607	829	14	12544	2.1616405307599518	1.0	0.9999984514907623	99.99999676372259
GOTERM_BP_DIRECT	GO:0060042~retina morphogenesis in camera-type eye	2	0.20512820512820512	0.6157767664340219	ENSMUSG00000071648, ENSMUSG00000063681	829	14	12544	2.1616405307599518	1.0	0.9999984514907623	99.99999676372259
GOTERM_BP_DIRECT	GO:0050966~detection of mechanical stimulus involved in sensory perception of pain	2	0.20512820512820512	0.6157767664340219	ENSMUSG00000024211, ENSMUSG00000039217	829	14	12544	2.1616405307599518	1.0	0.9999984514907623	99.99999676372259
GOTERM_BP_DIRECT	GO:0050870~positive regulation of T cell activation	2	0.20512820512820512	0.6157767664340219	ENSMUSG00000030707, ENSMUSG00000022015	829	14	12544	2.1616405307599518	1.0	0.9999984514907623	99.99999676372259
GOTERM_BP_DIRECT	GO:0007004~telomere maintenance via telomerase	2	0.20512820512820512	0.6157767664340219	ENSMUSG00000021611, ENSMUSG00000006281	829	14	12544	2.1616405307599518	1.0	0.9999984514907623	99.99999676372259
GOTERM_BP_DIRECT	GO:0001516~prostaglandin biosynthetic process	2	0.20512820512820512	0.6157767664340219	ENSMUSG00000071072, ENSMUSG00000047250	829	14	12544	2.1616405307599518	1.0	0.9999984514907623	99.99999676372259
GOTERM_BP_DIRECT	GO:0014059~regulation of dopamine secretion	2	0.20512820512820512	0.6157767664340219	ENSMUSG00000025889, ENSMUSG00000027950	829	14	12544	2.1616405307599518	1.0	0.9999984514907623	99.99999676372259
GOTERM_BP_DIRECT	GO:0007187~G-protein coupled receptor signaling pathway, coupled to cyclic nucleotide second messenger	2	0.20512820512820512	0.6157767664340219	ENSMUSG00000044933, ENSMUSG00000027584	829	14	12544	2.1616405307599518	1.0	0.9999984514907623	99.99999676372259
GOTERM_BP_DIRECT	GO:0048268~clathrin coat assembly	2	0.20512820512820512	0.6157767664340219	ENSMUSG00000039361, ENSMUSG00000039959	829	14	12544	2.1616405307599518	1.0	0.9999984514907623	99.99999676372259
GOTERM_BP_DIRECT	GO:0051016~barbed-end actin filament capping	2	0.20512820512820512	0.6157767664340219	ENSMUSG00000032050, ENSMUSG00000015766	829	14	12544	2.1616405307599518	1.0	0.9999984514907623	99.99999676372259
GOTERM_BP_DIRECT	GO:0043277~apoptotic cell clearance	2	0.20512820512820512	0.6157767664340219	ENSMUSG00000020571, ENSMUSG00000014361	829	14	12544	2.1616405307599518	1.0	0.9999984514907623	99.99999676372259
GOTERM_BP_DIRECT	GO:0072583~clathrin-mediated endocytosis	2	0.20512820512820512	0.6157767664340219	ENSMUSG00000039361, ENSMUSG00000039959	829	14	12544	2.1616405307599518	1.0	0.9999984514907623	99.99999676372259
GOTERM_BP_DIRECT	GO:0006953~acute-phase response	2	0.20512820512820512	0.6157767664340219	ENSMUSG00000038224, ENSMUSG00000004040	829	14	12544	2.1616405307599518	1.0	0.9999984514907623	99.99999676372259
GOTERM_BP_DIRECT	GO:0006878~cellular copper ion homeostasis	2	0.20512820512820512	0.6157767664340219	ENSMUSG00000018585, ENSMUSG00000006567	829	14	12544	2.1616405307599518	1.0	0.9999984514907623	99.99999676372259
GOTERM_BP_DIRECT	GO:0021819~layer formation in cerebral cortex	2	0.20512820512820512	0.6157767664340219	ENSMUSG00000035596, ENSMUSG00000031785	829	14	12544	2.1616405307599518	1.0	0.9999984514907623	99.99999676372259
GOTERM_BP_DIRECT	GO:0072520~seminiferous tubule development	2	0.20512820512820512	0.6157767664340219	ENSMUSG00000046532, ENSMUSG00000031785	829	14	12544	2.1616405307599518	1.0	0.9999984514907623	99.99999676372259
GOTERM_BP_DIRECT	GO:0001779~natural killer cell differentiation	2	0.20512820512820512	0.6157767664340219	ENSMUSG00000014361, ENSMUSG00000004043	829	14	12544	2.1616405307599518	1.0	0.9999984514907623	99.99999676372259
GOTERM_BP_DIRECT	GO:0032886~regulation of microtubule-based process	2	0.20512820512820512	0.6157767664340219	ENSMUSG00000030852, ENSMUSG00000062312	829	14	12544	2.1616405307599518	1.0	0.9999984514907623	99.99999676372259
GOTERM_MF_DIRECT	GO:0016798~hydrolase activity, acting on glycosyl bonds	5	0.5128205128205128	0.615842778813955	ENSMUSG00000019810, ENSMUSG00000028673, ENSMUSG00000045594, ENSMUSG00000062778, ENSMUSG00000003746	809	63	12075	1.184590028842192	1.0	0.9994580386740494	99.99997046106135
GOTERM_BP_DIRECT	GO:0043491~protein kinase B signaling	3	0.3076923076923077	0.6161386351451674	ENSMUSG00000030890, ENSMUSG00000014361, ENSMUSG00000022061	829	31	12544	1.4643371337406124	1.0	0.9999983749437035	99.99999681823928
GOTERM_BP_DIRECT	GO:0008306~associative learning	3	0.3076923076923077	0.6161386351451674	ENSMUSG00000027950, ENSMUSG00000055078, ENSMUSG00000061762	829	31	12544	1.4643371337406124	1.0	0.9999983749437035	99.99999681823928
GOTERM_MF_DIRECT	GO:0097110~scaffold protein binding	4	0.41025641025641024	0.6174231389828944	ENSMUSG00000054889, ENSMUSG00000022994, ENSMUSG00000026463, ENSMUSG00000032511	809	47	12075	1.2702837756094993	1.0	0.9994420916406853	99.99997231403992
GOTERM_CC_DIRECT	GO:0031090~organelle membrane	4	0.41025641025641024	0.6205041592908476	ENSMUSG00000034171, ENSMUSG00000047250, ENSMUSG00000005547, ENSMUSG00000052914	887	48	13458	1.2643742953776775	1.0	0.9690767786200047	99.99990156690413
GOTERM_MF_DIRECT	GO:0035254~glutamate receptor binding	2	0.20512820512820512	0.6209807466699051	ENSMUSG00000030098, ENSMUSG00000025813	809	14	12075	2.1322620519159456	1.0	0.9994486585529722	99.9999760946279
GOTERM_MF_DIRECT	GO:0050811~GABA receptor binding	2	0.20512820512820512	0.6209807466699051	ENSMUSG00000055078, ENSMUSG00000026028	809	14	12075	2.1322620519159456	1.0	0.9994486585529722	99.9999760946279
GOTERM_MF_DIRECT	GO:0001671~ATPase activator activity	2	0.20512820512820512	0.6209807466699051	ENSMUSG00000020288, ENSMUSG00000032412	809	14	12075	2.1322620519159456	1.0	0.9994486585529722	99.9999760946279
GOTERM_MF_DIRECT	GO:0048156~tau protein binding	2	0.20512820512820512	0.6209807466699051	ENSMUSG00000025889, ENSMUSG00000030357	809	14	12075	2.1322620519159456	1.0	0.9994486585529722	99.9999760946279
GOTERM_BP_DIRECT	GO:0042475~odontogenesis of dentin-containing tooth	4	0.41025641025641024	0.6223526131246891	ENSMUSG00000028800, ENSMUSG00000039153, ENSMUSG00000009073, ENSMUSG00000021765	829	48	12544	1.2609569762766384	1.0	0.9999986225518959	99.999997629323
GOTERM_BP_DIRECT	GO:0050727~regulation of inflammatory response	4	0.41025641025641024	0.6223526131246891	ENSMUSG00000040663, ENSMUSG00000055994, ENSMUSG00000029860, ENSMUSG00000026072	829	48	12544	1.2609569762766384	1.0	0.9999986225518959	99.999997629323
GOTERM_BP_DIRECT	GO:0043434~response to peptide hormone	4	0.41025641025641024	0.6223526131246891	ENSMUSG00000020303, ENSMUSG00000049112, ENSMUSG00000004043, ENSMUSG00000029833	829	48	12544	1.2609569762766384	1.0	0.9999986225518959	99.999997629323
GOTERM_BP_DIRECT	GO:0030512~negative regulation of transforming growth factor beta receptor signaling pathway	4	0.41025641025641024	0.6223526131246891	ENSMUSG00000032382, ENSMUSG00000025880, ENSMUSG00000045991, ENSMUSG00000030782	829	48	12544	1.2609569762766384	1.0	0.9999986225518959	99.999997629323
GOTERM_BP_DIRECT	GO:0051092~positive regulation of NF-kappaB transcription factor activity	7	0.717948717948718	0.624606365652383	ENSMUSG00000046532, ENSMUSG00000026305, ENSMUSG00000041000, ENSMUSG00000003476, ENSMUSG00000055994, ENSMUSG00000005251, ENSMUSG00000022015	829	97	12544	1.0919627423426561	1.0	0.9999986514923199	99.99999787185128
KEGG_PATHWAY	mmu04530:Tight junction	5	0.5128205128205128	0.6247492401830244	ENSMUSG00000013076, ENSMUSG00000045095, ENSMUSG00000020782, ENSMUSG00000021112, ENSMUSG00000031990	332	67	5205	1.1699784211472757	1.0	0.9406199248072222	99.99968498397375
GOTERM_MF_DIRECT	GO:0016491~oxidoreductase activity	31	3.1794871794871797	0.6255852333381402	ENSMUSG00000025260, ENSMUSG00000031400, ENSMUSG00000063229, ENSMUSG00000018042, ENSMUSG00000032279, ENSMUSG00000051236, ENSMUSG00000025068, ENSMUSG00000075296, ENSMUSG00000029311, ENSMUSG00000032807, ENSMUSG00000033022, ENSMUSG00000047250, ENSMUSG00000026827, ENSMUSG00000039745, ENSMUSG00000018906, ENSMUSG00000075705, ENSMUSG00000026664, ENSMUSG00000031987, ENSMUSG00000040147, ENSMUSG00000020085,…	809	468	12075	0.9886770625336756	1.0	0.9994669548751439	99.99998027243741
KEGG_PATHWAY	mmu05215:Prostate cancer	6	0.6153846153846154	0.6262297096138151	ENSMUSG00000055799, ENSMUSG00000046532, ENSMUSG00000038648, ENSMUSG00000031565, ENSMUSG00000062312, ENSMUSG00000022061	332	84	5205	1.1198364888123924	1.0	0.939301122195785	99.99970067437974
GOTERM_BP_DIRECT	GO:0006469~negative regulation of protein kinase activity	6	0.6153846153846154	0.6262678706616733	ENSMUSG00000061718, ENSMUSG00000017734, ENSMUSG00000022490, ENSMUSG00000009073, ENSMUSG00000030890, ENSMUSG00000032501	829	81	12544	1.1208506455792342	1.0	0.9999986511647139	99.99999803542886
GOTERM_BP_DIRECT	GO:0010628~positive regulation of gene expression	20	2.051282051282051	0.6264789474036699	ENSMUSG00000090958, ENSMUSG00000001507, ENSMUSG00000002983, ENSMUSG00000032807, ENSMUSG00000046532, ENSMUSG00000071072, ENSMUSG00000003476, ENSMUSG00000019986, ENSMUSG00000039153, ENSMUSG00000062312, ENSMUSG00000032050, ENSMUSG00000004040, ENSMUSG00000028434, ENSMUSG00000031304, ENSMUSG00000027314, ENSMUSG00000022061, ENSMUSG00000022479, ENSMUSG00000048616, ENSMUSG00000039217, ENSMUSG00000029833	829	303	12544	0.9987778029913968	1.0	0.9999985775195159	99.99999805533815
KEGG_PATHWAY	mmu00531:Glycosaminoglycan degradation	2	0.20512820512820512	0.627285962654543	ENSMUSG00000045594, ENSMUSG00000015027	332	15	5205	2.0903614457831328	1.0	0.9377884107937883	99.99971142456845
KEGG_PATHWAY	mmu00770:Pantothenate and CoA biosynthesis	2	0.20512820512820512	0.627285962654543	ENSMUSG00000033427, ENSMUSG00000030268	332	15	5205	2.0903614457831328	1.0	0.9377884107937883	99.99971142456845
KEGG_PATHWAY	mmu00604:Glycosphingolipid biosynthesis - ganglio series	2	0.20512820512820512	0.627285962654543	ENSMUSG00000045594, ENSMUSG00000031749	332	15	5205	2.0903614457831328	1.0	0.9377884107937883	99.99971142456845
GOTERM_MF_DIRECT	GO:0017124~SH3 domain binding	8	0.8205128205128205	0.6291495737459987	ENSMUSG00000039361, ENSMUSG00000031246, ENSMUSG00000030890, ENSMUSG00000011256, ENSMUSG00000030403, ENSMUSG00000031355, ENSMUSG00000023805, ENSMUSG00000024501	809	112	12075	1.0661310259579728	1.0	0.9994738324422628	99.99998302582192
GOTERM_CC_DIRECT	GO:1904115~axon cytoplasm	3	0.3076923076923077	0.6320827821963403	ENSMUSG00000006930, ENSMUSG00000029223, ENSMUSG00000024068	887	32	13458	1.4224210822998873	1.0	0.9715680125656836	99.99993675262078
GOTERM_BP_DIRECT	GO:0030199~collagen fibril organization	3	0.3076923076923077	0.6335716854906086	ENSMUSG00000027966, ENSMUSG00000038224, ENSMUSG00000030607	829	32	12544	1.4185765983112184	1.0	0.9999988360099029	99.99999862366138
GOTERM_BP_DIRECT	GO:0001890~placenta development	3	0.3076923076923077	0.6335716854906086	ENSMUSG00000000440, ENSMUSG00000020782, ENSMUSG00000038545	829	32	12544	1.4185765983112184	1.0	0.9999988360099029	99.99999862366138
GOTERM_BP_DIRECT	GO:1900026~positive regulation of substrate adhesion-dependent cell spreading	3	0.3076923076923077	0.6335716854906086	ENSMUSG00000031328, ENSMUSG00000039087, ENSMUSG00000021215	829	32	12544	1.4185765983112184	1.0	0.9999988360099029	99.99999862366138
GOTERM_BP_DIRECT	GO:0046627~negative regulation of insulin receptor signaling pathway	3	0.3076923076923077	0.6335716854906086	ENSMUSG00000032702, ENSMUSG00000026888, ENSMUSG00000030659	829	32	12544	1.4185765983112184	1.0	0.9999988360099029	99.99999862366138
GOTERM_BP_DIRECT	GO:0006665~sphingolipid metabolic process	3	0.3076923076923077	0.6335716854906086	ENSMUSG00000023021, ENSMUSG00000040447, ENSMUSG00000032807	829	32	12544	1.4185765983112184	1.0	0.9999988360099029	99.99999862366138
GOTERM_CC_DIRECT	GO:0000781~chromosome, telomeric region	4	0.41025641025641024	0.6345611568495011	ENSMUSG00000021611, ENSMUSG00000006281, ENSMUSG00000024943, ENSMUSG00000038292	887	49	13458	1.2385707383291535	1.0	0.971485911555855	99.99994256992876
GOTERM_BP_DIRECT	GO:0030182~neuron differentiation	7	0.717948717948718	0.6346034331999078	ENSMUSG00000028800, ENSMUSG00000022144, ENSMUSG00000039153, ENSMUSG00000028416, ENSMUSG00000031099, ENSMUSG00000027840, ENSMUSG00000031278	829	98	12544	1.0808202653799759	1.0	0.9999988091724995	99.99999869188343
GOTERM_BP_DIRECT	GO:0007204~positive regulation of cytosolic calcium ion concentration	7	0.717948717948718	0.6346034331999078	ENSMUSG00000037493, ENSMUSG00000061762, ENSMUSG00000019054, ENSMUSG00000071658, ENSMUSG00000049112, ENSMUSG00000037759, ENSMUSG00000027584	829	98	12544	1.0808202653799759	1.0	0.9999988091724995	99.99999869188343
GOTERM_BP_DIRECT	GO:0048666~neuron development	4	0.41025641025641024	0.6364021335072928	ENSMUSG00000033585, ENSMUSG00000055078, ENSMUSG00000068329, ENSMUSG00000024501	829	49	12544	1.235223160434258	1.0	0.999998816223023	99.99999880324373
GOTERM_BP_DIRECT	GO:0010466~negative regulation of peptidase activity	4	0.41025641025641024	0.6364021335072928	ENSMUSG00000074227, ENSMUSG00000038224, ENSMUSG00000027315, ENSMUSG00000021585	829	49	12544	1.235223160434258	1.0	0.999998816223023	99.99999880324373
GOTERM_BP_DIRECT	GO:0071300~cellular response to retinoic acid	4	0.41025641025641024	0.6364021335072928	ENSMUSG00000040669, ENSMUSG00000000440, ENSMUSG00000015243, ENSMUSG00000068329	829	49	12544	1.235223160434258	1.0	0.999998816223023	99.99999880324373
GOTERM_BP_DIRECT	GO:0006869~lipid transport	6	0.6153846153846154	0.6371513296023721	ENSMUSG00000028655, ENSMUSG00000041828, ENSMUSG00000040447, ENSMUSG00000040875, ENSMUSG00000037606, ENSMUSG00000062949	829	82	12544	1.1071817352672924	1.0	0.9999987768925548	99.9999988469328
KEGG_PATHWAY	mmu01200:Carbon metabolism	7	0.717948717948718	0.63825259953349	ENSMUSG00000031400, ENSMUSG00000062908, ENSMUSG00000020475, ENSMUSG00000025742, ENSMUSG00000025950, ENSMUSG00000032279, ENSMUSG00000031432	332	102	5205	1.075921332388377	1.0	0.9408906133793074	99.99980383355488
KEGG_PATHWAY	mmu05213:Endometrial cancer	4	0.41025641025641024	0.6386674342134419	ENSMUSG00000055799, ENSMUSG00000000142, ENSMUSG00000062312, ENSMUSG00000030890	332	51	5205	1.229624379872431	1.0	0.9391522479136188	99.99980672117424
GOTERM_MF_DIRECT	GO:0005525~GTP binding	22	2.2564102564102564	0.6389565788794183	ENSMUSG00000055069, ENSMUSG00000059248, ENSMUSG00000003411, ENSMUSG00000036273, ENSMUSG00000030357, ENSMUSG00000018340, ENSMUSG00000001313, ENSMUSG00000054855, ENSMUSG00000032562, ENSMUSG00000038352, ENSMUSG00000007987, ENSMUSG00000064262, ENSMUSG00000058672, ENSMUSG00000040618, ENSMUSG00000020657, ENSMUSG00000022621, ENSMUSG00000019066, ENSMUSG00000030222, ENSMUSG00000024782, ENSMUSG00000028469,…	809	332	12075	0.9890613132381193	1.0	0.9995439093466575	99.99998886034288
GOTERM_CC_DIRECT	GO:1902711~GABA-A receptor complex	2	0.20512820512820512	0.6401522806824915	ENSMUSG00000055078, ENSMUSG00000031343	887	15	13458	2.022998872604284	1.0	0.9722602147777384	99.99995391559277
GOTERM_CC_DIRECT	GO:0043034~costamere	2	0.20512820512820512	0.6401522806824915	ENSMUSG00000047419, ENSMUSG00000030890	887	15	13458	2.022998872604284	1.0	0.9722602147777384	99.99995391559277
GOTERM_CC_DIRECT	GO:0070382~exocytic vesicle	2	0.20512820512820512	0.6401522806824915	ENSMUSG00000030616, ENSMUSG00000024501	887	15	13458	2.022998872604284	1.0	0.9722602147777384	99.99995391559277
GOTERM_CC_DIRECT	GO:0043292~contractile fiber	2	0.20512820512820512	0.6401522806824915	ENSMUSG00000026385, ENSMUSG00000035458	887	15	13458	2.022998872604284	1.0	0.9722602147777384	99.99995391559277
GOTERM_BP_DIRECT	GO:0003222~ventricular trabecula myocardium morphogenesis	2	0.20512820512820512	0.6411667774028496	ENSMUSG00000075254, ENSMUSG00000027314	829	15	12544	2.0175311620426215	1.0	0.9999988808325748	99.99999905655271
GOTERM_BP_DIRECT	GO:0022617~extracellular matrix disassembly	2	0.20512820512820512	0.6411667774028496	ENSMUSG00000005397, ENSMUSG00000026479	829	15	12544	2.0175311620426215	1.0	0.9999988808325748	99.99999905655271
GOTERM_BP_DIRECT	GO:0006959~humoral immune response	2	0.20512820512820512	0.6411667774028496	ENSMUSG00000023915, ENSMUSG00000000731	829	15	12544	2.0175311620426215	1.0	0.9999988808325748	99.99999905655271
GOTERM_BP_DIRECT	GO:0034314~Arp2/3 complex-mediated actin nucleation	2	0.20512820512820512	0.6411667774028496	ENSMUSG00000056972, ENSMUSG00000008475	829	15	12544	2.0175311620426215	1.0	0.9999988808325748	99.99999905655271
GOTERM_BP_DIRECT	GO:0015908~fatty acid transport	2	0.20512820512820512	0.6411667774028496	ENSMUSG00000028655, ENSMUSG00000031278	829	15	12544	2.0175311620426215	1.0	0.9999988808325748	99.99999905655271
GOTERM_BP_DIRECT	GO:0030111~regulation of Wnt signaling pathway	2	0.20512820512820512	0.6411667774028496	ENSMUSG00000000142, ENSMUSG00000001507	829	15	12544	2.0175311620426215	1.0	0.9999988808325748	99.99999905655271
GOTERM_BP_DIRECT	GO:0006693~prostaglandin metabolic process	2	0.20512820512820512	0.6411667774028496	ENSMUSG00000071072, ENSMUSG00000047250	829	15	12544	2.0175311620426215	1.0	0.9999988808325748	99.99999905655271
GOTERM_BP_DIRECT	GO:0048265~response to pain	2	0.20512820512820512	0.6411667774028496	ENSMUSG00000061762, ENSMUSG00000078816	829	15	12544	2.0175311620426215	1.0	0.9999988808325748	99.99999905655271
GOTERM_BP_DIRECT	GO:0051693~actin filament capping	2	0.20512820512820512	0.6411667774028496	ENSMUSG00000032050, ENSMUSG00000038775	829	15	12544	2.0175311620426215	1.0	0.9999988808325748	99.99999905655271
GOTERM_BP_DIRECT	GO:0014912~negative regulation of smooth muscle cell migration	2	0.20512820512820512	0.6411667774028496	ENSMUSG00000030890, ENSMUSG00000032501	829	15	12544	2.0175311620426215	1.0	0.9999988808325748	99.99999905655271
GOTERM_BP_DIRECT	GO:0050860~negative regulation of T cell receptor signaling pathway	2	0.20512820512820512	0.6411667774028496	ENSMUSG00000036504, ENSMUSG00000053216	829	15	12544	2.0175311620426215	1.0	0.9999988808325748	99.99999905655271
GOTERM_BP_DIRECT	GO:0005978~glycogen biosynthetic process	2	0.20512820512820512	0.6411667774028496	ENSMUSG00000071072, ENSMUSG00000062908	829	15	12544	2.0175311620426215	1.0	0.9999988808325748	99.99999905655271
GOTERM_BP_DIRECT	GO:1902043~positive regulation of extrinsic apoptotic signaling pathway via death domain receptors	2	0.20512820512820512	0.6411667774028496	ENSMUSG00000022329, ENSMUSG00000040152	829	15	12544	2.0175311620426215	1.0	0.9999988808325748	99.99999905655271
GOTERM_BP_DIRECT	GO:0045663~positive regulation of myoblast differentiation	2	0.20512820512820512	0.6411667774028496	ENSMUSG00000030890, ENSMUSG00000089989	829	15	12544	2.0175311620426215	1.0	0.9999988808325748	99.99999905655271
GOTERM_BP_DIRECT	GO:0048011~neurotrophin TRK receptor signaling pathway	2	0.20512820512820512	0.6411667774028496	ENSMUSG00000006930, ENSMUSG00000033585	829	15	12544	2.0175311620426215	1.0	0.9999988808325748	99.99999905655271
GOTERM_BP_DIRECT	GO:0010763~positive regulation of fibroblast migration	2	0.20512820512820512	0.6411667774028496	ENSMUSG00000031565, ENSMUSG00000040152	829	15	12544	2.0175311620426215	1.0	0.9999988808325748	99.99999905655271
GOTERM_BP_DIRECT	GO:0001895~retina homeostasis	2	0.20512820512820512	0.6411667774028496	ENSMUSG00000046834, ENSMUSG00000060802	829	15	12544	2.0175311620426215	1.0	0.9999988808325748	99.99999905655271
GOTERM_BP_DIRECT	GO:0045672~positive regulation of osteoclast differentiation	2	0.20512820512820512	0.6411667774028496	ENSMUSG00000037465, ENSMUSG00000022015	829	15	12544	2.0175311620426215	1.0	0.9999988808325748	99.99999905655271
GOTERM_BP_DIRECT	GO:0032006~regulation of TOR signaling	2	0.20512820512820512	0.6411667774028496	ENSMUSG00000029314, ENSMUSG00000028945	829	15	12544	2.0175311620426215	1.0	0.9999988808325748	99.99999905655271
GOTERM_BP_DIRECT	GO:0042692~muscle cell differentiation	2	0.20512820512820512	0.6411667774028496	ENSMUSG00000026121, ENSMUSG00000047746	829	15	12544	2.0175311620426215	1.0	0.9999988808325748	99.99999905655271
GOTERM_BP_DIRECT	GO:0043011~myeloid dendritic cell differentiation	2	0.20512820512820512	0.6411667774028496	ENSMUSG00000035678, ENSMUSG00000002983	829	15	12544	2.0175311620426215	1.0	0.9999988808325748	99.99999905655271
GOTERM_BP_DIRECT	GO:0006939~smooth muscle contraction	2	0.20512820512820512	0.6411667774028496	ENSMUSG00000027950, ENSMUSG00000035200	829	15	12544	2.0175311620426215	1.0	0.9999988808325748	99.99999905655271
GOTERM_BP_DIRECT	GO:0003203~endocardial cushion morphogenesis	2	0.20512820512820512	0.6411667774028496	ENSMUSG00000048616, ENSMUSG00000000530	829	15	12544	2.0175311620426215	1.0	0.9999988808325748	99.99999905655271
GOTERM_BP_DIRECT	GO:0001649~osteoblast differentiation	7	0.717948717948718	0.644442220195792	ENSMUSG00000008136, ENSMUSG00000039153, ENSMUSG00000032243, ENSMUSG00000006958, ENSMUSG00000049775, ENSMUSG00000060284, ENSMUSG00000048616	829	99	12544	1.0699028889619964	1.0	0.9999989480762271	99.99999920032427
GOTERM_MF_DIRECT	GO:0030414~peptidase inhibitor activity	4	0.41025641025641024	0.6457968370512894	ENSMUSG00000074227, ENSMUSG00000038224, ENSMUSG00000027315, ENSMUSG00000021585	809	49	12075	1.218435458237683	1.0	0.9995803234259569	99.99999175246768
GOTERM_MF_DIRECT	GO:0004653~polypeptide N-acetylgalactosaminyltransferase activity	2	0.20512820512820512	0.6463723026558525	ENSMUSG00000039774, ENSMUSG00000021130	809	15	12075	1.9901112484548824	1.0	0.9995596033574456	99.99999196054861
GOTERM_MF_DIRECT	GO:0000989~transcription factor activity, transcription factor binding	2	0.20512820512820512	0.6463723026558525	ENSMUSG00000002881, ENSMUSG00000039706	809	15	12075	1.9901112484548824	1.0	0.9995596033574456	99.99999196054861
GOTERM_MF_DIRECT	GO:0048037~cofactor binding	2	0.20512820512820512	0.6463723026558525	ENSMUSG00000026664, ENSMUSG00000020475	809	15	12075	1.9901112484548824	1.0	0.9995596033574456	99.99999196054861
GOTERM_MF_DIRECT	GO:0051393~alpha-actinin binding	2	0.20512820512820512	0.6463723026558525	ENSMUSG00000000440, ENSMUSG00000045095	809	15	12075	1.9901112484548824	1.0	0.9995596033574456	99.99999196054861
GOTERM_MF_DIRECT	GO:0043274~phospholipase binding	2	0.20512820512820512	0.6463723026558525	ENSMUSG00000025889, ENSMUSG00000031523	809	15	12075	1.9901112484548824	1.0	0.9995596033574456	99.99999196054861
GOTERM_MF_DIRECT	GO:0005545~1-phosphatidylinositol binding	2	0.20512820512820512	0.6463723026558525	ENSMUSG00000039361, ENSMUSG00000031557	809	15	12075	1.9901112484548824	1.0	0.9995596033574456	99.99999196054861
GOTERM_MF_DIRECT	GO:0004890~GABA-A receptor activity	2	0.20512820512820512	0.6463723026558525	ENSMUSG00000055078, ENSMUSG00000031343	809	15	12075	1.9901112484548824	1.0	0.9995596033574456	99.99999196054861
GOTERM_MF_DIRECT	GO:0005184~neuropeptide hormone activity	2	0.20512820512820512	0.6463723026558525	ENSMUSG00000019890, ENSMUSG00000037428	809	15	12075	1.9901112484548824	1.0	0.9995596033574456	99.99999196054861
KEGG_PATHWAY	mmu00620:Pyruvate metabolism	3	0.3076923076923077	0.6465192423524344	ENSMUSG00000021620, ENSMUSG00000063229, ENSMUSG00000040618	332	34	5205	1.3833274273564846	1.0	0.9408491653288236	99.99985449842723
KEGG_PATHWAY	mmu04520:Adherens junction	5	0.5128205128205128	0.6480250055986251	ENSMUSG00000055799, ENSMUSG00000062300, ENSMUSG00000031565, ENSMUSG00000062312, ENSMUSG00000032012	332	69	5205	1.1360660031430068	1.0	0.9396578685564692	99.9998623088091
GOTERM_CC_DIRECT	GO:0097060~synaptic membrane	3	0.3076923076923077	0.64889718579618	ENSMUSG00000032172, ENSMUSG00000001507, ENSMUSG00000078816	887	33	13458	1.3793174131392847	1.0	0.9738520304913866	99.9999675636054
GOTERM_BP_DIRECT	GO:0045165~cell fate commitment	4	0.41025641025641024	0.6500823924100558	ENSMUSG00000000440, ENSMUSG00000045991, ENSMUSG00000027840, ENSMUSG00000030782	829	50	12544	1.2105186972255728	1.0	0.9999990962397403	99.99999940061394
GOTERM_BP_DIRECT	GO:0009409~response to cold	3	0.3076923076923077	0.6503790962786365	ENSMUSG00000000440, ENSMUSG00000062908, ENSMUSG00000037428	829	33	12544	1.375589428665424	1.0	0.9999990505547606	99.99999940971155
GOTERM_BP_DIRECT	GO:0042177~negative regulation of protein catabolic process	3	0.3076923076923077	0.6503790962786365	ENSMUSG00000031328, ENSMUSG00000038195, ENSMUSG00000078816	829	33	12544	1.375589428665424	1.0	0.9999990505547606	99.99999940971155
GOTERM_BP_DIRECT	GO:0050766~positive regulation of phagocytosis	3	0.3076923076923077	0.6503790962786365	ENSMUSG00000055994, ENSMUSG00000014361, ENSMUSG00000030605	829	33	12544	1.375589428665424	1.0	0.9999990505547606	99.99999940971155
GOTERM_BP_DIRECT	GO:0033077~T cell differentiation in thymus	3	0.3076923076923077	0.6503790962786365	ENSMUSG00000041075, ENSMUSG00000004043, ENSMUSG00000060802	829	33	12544	1.375589428665424	1.0	0.9999990505547606	99.99999940971155
GOTERM_BP_DIRECT	GO:0006357~regulation of transcription from RNA polymerase II promoter	21	2.1538461538461537	0.650592746427932	ENSMUSG00000000440, ENSMUSG00000008136, ENSMUSG00000044550, ENSMUSG00000025423, ENSMUSG00000042712, ENSMUSG00000060284, ENSMUSG00000040187, ENSMUSG00000066456, ENSMUSG00000002983, ENSMUSG00000029249, ENSMUSG00000055799, ENSMUSG00000046532, ENSMUSG00000047907, ENSMUSG00000067071, ENSMUSG00000026463, ENSMUSG00000048897, ENSMUSG00000049536, ENSMUSG00000026028, ENSMUSG00000004043, ENSMUSG00000039706,…	829	323	12544	0.9837806749898231	1.0	0.9999989998767224	99.9999994161816
GOTERM_BP_DIRECT	GO:0030198~extracellular matrix organization	7	0.717948717948718	0.6541199220001991	ENSMUSG00000040998, ENSMUSG00000005397, ENSMUSG00000063727, ENSMUSG00000022449, ENSMUSG00000026479, ENSMUSG00000027315, ENSMUSG00000021136	829	100	12544	1.0592038600723763	1.0	0.9999990704522169	99.99999951378204
GOTERM_MF_DIRECT	GO:0019903~protein phosphatase binding	6	0.6153846153846154	0.6599218112991961	ENSMUSG00000000440, ENSMUSG00000062312, ENSMUSG00000057058, ENSMUSG00000004040, ENSMUSG00000002147, ENSMUSG00000004043	809	83	12075	1.0789759780779484	1.0	0.9996496576134841	99.99999564913567
GOTERM_BP_DIRECT	GO:0045944~positive regulation of transcription from RNA polymerase II promoter	51	5.230769230769231	0.6606913906158851	ENSMUSG00000000440, ENSMUSG00000022144, ENSMUSG00000030543, ENSMUSG00000068551, ENSMUSG00000033585, ENSMUSG00000018168, ENSMUSG00000028416, ENSMUSG00000055994, ENSMUSG00000062563, ENSMUSG00000045991, ENSMUSG00000025423, ENSMUSG00000002147, ENSMUSG00000007946, ENSMUSG00000002983, ENSMUSG00000028800, ENSMUSG00000036144, ENSMUSG00000025408, ENSMUSG00000039153, ENSMUSG00000031565, ENSMUSG00000032735,…	829	794	12544	0.9719214980872831	1.0	0.9999992314966852	99.99999965594404
KEGG_PATHWAY	mmu05033:Nicotine addiction	3	0.3076923076923077	0.6622924895300846	ENSMUSG00000027950, ENSMUSG00000055078, ENSMUSG00000031343	332	35	5205	1.3438037865748709	1.0	0.9442520161547319	99.99991934350415
GOTERM_MF_DIRECT	GO:0046872~metal ion binding	186	19.076923076923077	0.6623650851092573	ENSMUSG00000016382, ENSMUSG00000068551, ENSMUSG00000059142, ENSMUSG00000034413, ENSMUSG00000005553, ENSMUSG00000074158, ENSMUSG00000033306, ENSMUSG00000029436, ENSMUSG00000039634, ENSMUSG00000051236, ENSMUSG00000041119, ENSMUSG00000027966, ENSMUSG00000018572, ENSMUSG00000034108, ENSMUSG00000047250, ENSMUSG00000025486, ENSMUSG00000027583, ENSMUSG00000031453, ENSMUSG00000004085, ENSMUSG00000028373,…	809	2831	12075	0.980644716211431	1.0	0.9996468602246418	99.99999611524252
GOTERM_BP_DIRECT	GO:0001558~regulation of cell growth	4	0.41025641025641024	0.6633916926310968	ENSMUSG00000050106, ENSMUSG00000023046, ENSMUSG00000030890, ENSMUSG00000024074	829	51	12544	1.1867830364956597	1.0	0.9999992641850144	99.99999970210438
GOTERM_CC_DIRECT	GO:0097225~sperm midpiece	2	0.20512820512820512	0.6638690908776188	ENSMUSG00000000682, ENSMUSG00000022621	887	16	13458	1.8965614430665163	1.0	0.976896971785052	99.99998258737844
GOTERM_CC_DIRECT	GO:0070971~endoplasmic reticulum exit site	2	0.20512820512820512	0.6638690908776188	ENSMUSG00000073411, ENSMUSG00000091705	887	16	13458	1.8965614430665163	1.0	0.976896971785052	99.99998258737844
KEGG_PATHWAY	mmu04924:Renin secretion	4	0.41025641025641024	0.6646530800266215	ENSMUSG00000022994, ENSMUSG00000037759, ENSMUSG00000049686, ENSMUSG00000032562	332	53	5205	1.1832234598772449	1.0	0.9435266228412468	99.9999263341367
GOTERM_BP_DIRECT	GO:0097009~energy homeostasis	2	0.20512820512820512	0.6648808733654037	ENSMUSG00000037253, ENSMUSG00000004040	829	16	12544	1.8914354644149578	1.0	0.9999992620985237	99.99999972499201
GOTERM_BP_DIRECT	GO:0010243~response to organonitrogen compound	2	0.20512820512820512	0.6648808733654037	ENSMUSG00000008540, ENSMUSG00000033022	829	16	12544	1.8914354644149578	1.0	0.9999992620985237	99.99999972499201
GOTERM_BP_DIRECT	GO:0045598~regulation of fat cell differentiation	2	0.20512820512820512	0.6648808733654037	ENSMUSG00000000440, ENSMUSG00000037253	829	16	12544	1.8914354644149578	1.0	0.9999992620985237	99.99999972499201
GOTERM_BP_DIRECT	GO:0042326~negative regulation of phosphorylation	2	0.20512820512820512	0.6648808733654037	ENSMUSG00000032000, ENSMUSG00000096472	829	16	12544	1.8914354644149578	1.0	0.9999992620985237	99.99999972499201
GOTERM_BP_DIRECT	GO:0010460~positive regulation of heart rate	2	0.20512820512820512	0.6648808733654037	ENSMUSG00000003476, ENSMUSG00000032511	829	16	12544	1.8914354644149578	1.0	0.9999992620985237	99.99999972499201
GOTERM_BP_DIRECT	GO:0035640~exploration behavior	2	0.20512820512820512	0.6648808733654037	ENSMUSG00000036273, ENSMUSG00000001507	829	16	12544	1.8914354644149578	1.0	0.9999992620985237	99.99999972499201
GOTERM_BP_DIRECT	GO:0001921~positive regulation of receptor recycling	2	0.20512820512820512	0.6648808733654037	ENSMUSG00000025889, ENSMUSG00000071317	829	16	12544	1.8914354644149578	1.0	0.9999992620985237	99.99999972499201
GOTERM_BP_DIRECT	GO:0045956~positive regulation of calcium ion-dependent exocytosis	2	0.20512820512820512	0.6648808733654037	ENSMUSG00000007207, ENSMUSG00000020848	829	16	12544	1.8914354644149578	1.0	0.9999992620985237	99.99999972499201
GOTERM_BP_DIRECT	GO:0033344~cholesterol efflux	2	0.20512820512820512	0.6648808733654037	ENSMUSG00000026600, ENSMUSG00000015243	829	16	12544	1.8914354644149578	1.0	0.9999992620985237	99.99999972499201
GOTERM_BP_DIRECT	GO:0045089~positive regulation of innate immune response	2	0.20512820512820512	0.6648808733654037	ENSMUSG00000055994, ENSMUSG00000020953	829	16	12544	1.8914354644149578	1.0	0.9999992620985237	99.99999972499201
GOTERM_BP_DIRECT	GO:0060749~mammary gland alveolus development	2	0.20512820512820512	0.6648808733654037	ENSMUSG00000046532, ENSMUSG00000022015	829	16	12544	1.8914354644149578	1.0	0.9999992620985237	99.99999972499201
GOTERM_BP_DIRECT	GO:0017015~regulation of transforming growth factor beta receptor signaling pathway	2	0.20512820512820512	0.6648808733654037	ENSMUSG00000001507, ENSMUSG00000025880	829	16	12544	1.8914354644149578	1.0	0.9999992620985237	99.99999972499201
GOTERM_BP_DIRECT	GO:0046688~response to copper ion	2	0.20512820512820512	0.6648808733654037	ENSMUSG00000006567, ENSMUSG00000027227	829	16	12544	1.8914354644149578	1.0	0.9999992620985237	99.99999972499201
GOTERM_BP_DIRECT	GO:0051481~negative regulation of cytosolic calcium ion concentration	2	0.20512820512820512	0.6648808733654037	ENSMUSG00000036437, ENSMUSG00000049265	829	16	12544	1.8914354644149578	1.0	0.9999992620985237	99.99999972499201
GOTERM_BP_DIRECT	GO:0008203~cholesterol metabolic process	5	0.5128205128205128	0.6650586414202242	ENSMUSG00000026600, ENSMUSG00000015243, ENSMUSG00000003721, ENSMUSG00000003123, ENSMUSG00000018042	829	68	12544	1.1126090967146811	1.0	0.9999992219312629	99.9999997276104
GOTERM_BP_DIRECT	GO:0030334~regulation of cell migration	5	0.5128205128205128	0.6650586414202242	ENSMUSG00000031328, ENSMUSG00000029765, ENSMUSG00000049775, ENSMUSG00000024501, ENSMUSG00000039706	829	68	12544	1.1126090967146811	1.0	0.9999992219312629	99.9999997276104
GOTERM_MF_DIRECT	GO:0003700~transcription factor activity, sequence-specific DNA binding	44	4.512820512820513	0.6653052024524869	ENSMUSG00000000440, ENSMUSG00000030543, ENSMUSG00000029313, ENSMUSG00000047342, ENSMUSG00000058638, ENSMUSG00000045991, ENSMUSG00000066838, ENSMUSG00000074158, ENSMUSG00000002147, ENSMUSG00000039634, ENSMUSG00000002617, ENSMUSG00000045639, ENSMUSG00000002983, ENSMUSG00000036144, ENSMUSG00000028800, ENSMUSG00000025408, ENSMUSG00000055817, ENSMUSG00000039153, ENSMUSG00000067071, ENSMUSG00000041515,…	809	677	12075	0.9700689985082883	1.0	0.9996480324018334	99.9999966141265
GOTERM_BP_DIRECT	GO:0045907~positive regulation of vasoconstriction	3	0.3076923076923077	0.666567404677657	ENSMUSG00000047250, ENSMUSG00000049112, ENSMUSG00000036437	829	34	12544	1.3351309160576172	1.0	0.9999992207345845	99.99999974890466
GOTERM_BP_DIRECT	GO:0010862~positive regulation of pathway-restricted SMAD protein phosphorylation	3	0.3076923076923077	0.666567404677657	ENSMUSG00000025352, ENSMUSG00000022098, ENSMUSG00000000530	829	34	12544	1.3351309160576172	1.0	0.9999992207345845	99.99999974890466
GOTERM_BP_DIRECT	GO:0034605~cellular response to heat	3	0.3076923076923077	0.666567404677657	ENSMUSG00000031453, ENSMUSG00000074158, ENSMUSG00000068329	829	34	12544	1.3351309160576172	1.0	0.9999992207345845	99.99999974890466
GOTERM_BP_DIRECT	GO:0014911~positive regulation of smooth muscle cell migration	3	0.3076923076923077	0.666567404677657	ENSMUSG00000049775, ENSMUSG00000012705, ENSMUSG00000039217	829	34	12544	1.3351309160576172	1.0	0.9999992207345845	99.99999974890466
GOTERM_MF_DIRECT	GO:0070034~telomerase RNA binding	2	0.20512820512820512	0.6700647719242973	ENSMUSG00000021611, ENSMUSG00000006281	809	16	12075	1.8657292954264524	1.0	0.9996630097096579	99.99999729656032
GOTERM_MF_DIRECT	GO:0005031~tumor necrosis factor-activated receptor activity	2	0.20512820512820512	0.6700647719242973	ENSMUSG00000023915, ENSMUSG00000063727	809	16	12075	1.8657292954264524	1.0	0.9996630097096579	99.99999729656032
GOTERM_MF_DIRECT	GO:0020037~heme binding	6	0.6153846153846154	0.6703185218454708	ENSMUSG00000021032, ENSMUSG00000047250, ENSMUSG00000020303, ENSMUSG00000031551, ENSMUSG00000005547, ENSMUSG00000052914	809	84	12075	1.0661310259579728	1.0	0.9996442545575579	99.99999732905134
GOTERM_CC_DIRECT	GO:0036064~ciliary basal body	7	0.717948717948718	0.6704120515195899	ENSMUSG00000046985, ENSMUSG00000031347, ENSMUSG00000019986, ENSMUSG00000062563, ENSMUSG00000037784, ENSMUSG00000060798, ENSMUSG00000040812	887	102	13458	1.0412494197227933	1.0	0.9778014310972687	99.99998684787641
GOTERM_MF_DIRECT	GO:0005516~calmodulin binding	11	1.1282051282051282	0.6730788199072913	ENSMUSG00000061462, ENSMUSG00000024077, ENSMUSG00000002012, ENSMUSG00000026463, ENSMUSG00000016528, ENSMUSG00000054477, ENSMUSG00000032511, ENSMUSG00000017774, ENSMUSG00000062151, ENSMUSG00000049686, ENSMUSG00000047945	809	165	12075	0.9950556242274413	1.0	0.9996445755072717	99.99999765964941
KEGG_PATHWAY	mmu04975:Fat digestion and absorption	2	0.20512820512820512	0.6733150476062343	ENSMUSG00000021759, ENSMUSG00000015243	332	17	5205	1.8444365698086462	1.0	0.9455884802568286	99.99994747364963
GOTERM_MF_DIRECT	GO:0043531~ADP binding	3	0.3076923076923077	0.6740782234054423	ENSMUSG00000025742, ENSMUSG00000018042, ENSMUSG00000031432	809	34	12075	1.3169853850069075	1.0	0.999631248910468	99.9999977695911
GOTERM_MF_DIRECT	GO:0031624~ubiquitin conjugating enzyme binding	3	0.3076923076923077	0.6740782234054423	ENSMUSG00000056073, ENSMUSG00000025139, ENSMUSG00000051674	809	34	12075	1.3169853850069075	1.0	0.999631248910468	99.9999977695911
GOTERM_BP_DIRECT	GO:0007179~transforming growth factor beta receptor signaling pathway	5	0.5128205128205128	0.6763213823964244	ENSMUSG00000022144, ENSMUSG00000040488, ENSMUSG00000025880, ENSMUSG00000029860, ENSMUSG00000000530	829	69	12544	1.096484327197077	1.0	0.9999994338591887	99.99999985298584
GOTERM_BP_DIRECT	GO:0022008~neurogenesis	4	0.41025641025641024	0.6763294498796419	ENSMUSG00000036862, ENSMUSG00000006930, ENSMUSG00000030852, ENSMUSG00000020782	829	52	12544	1.16396028579382	1.0	0.999999398929526	99.99999985305189
KEGG_PATHWAY	mmu04640:Hematopoietic cell lineage	4	0.41025641025641024	0.6771279967641376	ENSMUSG00000001507, ENSMUSG00000089989, ENSMUSG00000026072, ENSMUSG00000022847	332	54	5205	1.1613119143239625	1.0	0.9455479287877999	99.999954868612
KEGG_PATHWAY	mmu00071:Fatty acid degradation	3	0.3076923076923077	0.6774963815289283	ENSMUSG00000062908, ENSMUSG00000036880, ENSMUSG00000031278	332	36	5205	1.3064759036144578	1.0	0.9440169521236549	99.99995552962578
GOTERM_CC_DIRECT	GO:0001917~photoreceptor inner segment	3	0.3076923076923077	0.6806851764920006	ENSMUSG00000037493, ENSMUSG00000042064, ENSMUSG00000021363	887	35	13458	1.300499275245611	1.0	0.9795133579010521	99.9999916308503
GOTERM_CC_DIRECT	GO:0009925~basal plasma membrane	3	0.3076923076923077	0.6806851764920006	ENSMUSG00000028631, ENSMUSG00000062312, ENSMUSG00000017774	887	35	13458	1.300499275245611	1.0	0.9795133579010521	99.9999916308503
GOTERM_MF_DIRECT	GO:0008134~transcription factor binding	19	1.948717948717949	0.6820642815035636	ENSMUSG00000000440, ENSMUSG00000031328, ENSMUSG00000008136, ENSMUSG00000053774, ENSMUSG00000002881, ENSMUSG00000003721, ENSMUSG00000025423, ENSMUSG00000024914, ENSMUSG00000029249, ENSMUSG00000032501, ENSMUSG00000046532, ENSMUSG00000028800, ENSMUSG00000025408, ENSMUSG00000024014, ENSMUSG00000039153, ENSMUSG00000067071, ENSMUSG00000040964, ENSMUSG00000004040, ENSMUSG00000022061	809	293	12075	0.9678868699823235	1.0	0.9996716210949878	99.99999848969061
GOTERM_BP_DIRECT	GO:0006605~protein targeting	3	0.3076923076923077	0.6821450095948931	ENSMUSG00000017774, ENSMUSG00000054702, ENSMUSG00000026028	829	35	12544	1.296984318455971	1.0	0.9999994926924447	99.99999989402751
GOTERM_BP_DIRECT	GO:0009953~dorsal/ventral pattern formation	3	0.3076923076923077	0.6821450095948931	ENSMUSG00000042901, ENSMUSG00000006958, ENSMUSG00000048616	829	35	12544	1.296984318455971	1.0	0.9999994926924447	99.99999989402751
GOTERM_BP_DIRECT	GO:0006865~amino acid transport	3	0.3076923076923077	0.6821450095948931	ENSMUSG00000028542, ENSMUSG00000061306, ENSMUSG00000030495	829	35	12544	1.296984318455971	1.0	0.9999994926924447	99.99999989402751
GOTERM_CC_DIRECT	GO:0008076~voltage-gated potassium channel complex	5	0.5128205128205128	0.6852469255089788	ENSMUSG00000035165, ENSMUSG00000028631, ENSMUSG00000007207, ENSMUSG00000052726, ENSMUSG00000074575	887	70	13458	1.0837493960380093	1.0	0.9799327239554937	99.99999318485871
GOTERM_BP_DIRECT	GO:0032332~positive regulation of chondrocyte differentiation	2	0.20512820512820512	0.6870295512725118	ENSMUSG00000066687, ENSMUSG00000039153	829	17	12544	1.7801745547434895	1.0	0.999999556706518	99.99999991984534
GOTERM_BP_DIRECT	GO:0003279~cardiac septum development	2	0.20512820512820512	0.6870295512725118	ENSMUSG00000046169, ENSMUSG00000050382	829	17	12544	1.7801745547434895	1.0	0.999999556706518	99.99999991984534
GOTERM_BP_DIRECT	GO:0031290~retinal ganglion cell axon guidance	2	0.20512820512820512	0.6870295512725118	ENSMUSG00000000627, ENSMUSG00000025020	829	17	12544	1.7801745547434895	1.0	0.999999556706518	99.99999991984534
GOTERM_BP_DIRECT	GO:0006883~cellular sodium ion homeostasis	2	0.20512820512820512	0.6870295512725118	ENSMUSG00000005553, ENSMUSG00000032412	829	17	12544	1.7801745547434895	1.0	0.999999556706518	99.99999991984534
GOTERM_BP_DIRECT	GO:0007422~peripheral nervous system development	2	0.20512820512820512	0.6870295512725118	ENSMUSG00000022144, ENSMUSG00000062312	829	17	12544	1.7801745547434895	1.0	0.999999556706518	99.99999991984534
GOTERM_BP_DIRECT	GO:0015701~bicarbonate transport	2	0.20512820512820512	0.6870295512725118	ENSMUSG00000021733, ENSMUSG00000074796	829	17	12544	1.7801745547434895	1.0	0.999999556706518	99.99999991984534
GOTERM_BP_DIRECT	GO:0048172~regulation of short-term neuronal synaptic plasticity	2	0.20512820512820512	0.6870295512725118	ENSMUSG00000056073, ENSMUSG00000031144	829	17	12544	1.7801745547434895	1.0	0.999999556706518	99.99999991984534
GOTERM_BP_DIRECT	GO:0007276~gamete generation	2	0.20512820512820512	0.6870295512725118	ENSMUSG00000021765, ENSMUSG00000068117	829	17	12544	1.7801745547434895	1.0	0.999999556706518	99.99999991984534
GOTERM_BP_DIRECT	GO:0045022~early endosome to late endosome transport	2	0.20512820512820512	0.6870295512725118	ENSMUSG00000031328, ENSMUSG00000038195	829	17	12544	1.7801745547434895	1.0	0.999999556706518	99.99999991984534
GOTERM_BP_DIRECT	GO:0030278~regulation of ossification	2	0.20512820512820512	0.6870295512725118	ENSMUSG00000039153, ENSMUSG00000060798	829	17	12544	1.7801745547434895	1.0	0.999999556706518	99.99999991984534
GOTERM_BP_DIRECT	GO:0001508~action potential	2	0.20512820512820512	0.6870295512725118	ENSMUSG00000027950, ENSMUSG00000035200	829	17	12544	1.7801745547434895	1.0	0.999999556706518	99.99999991984534
GOTERM_BP_DIRECT	GO:0006911~phagocytosis, engulfment	2	0.20512820512820512	0.6870295512725118	ENSMUSG00000015243, ENSMUSG00000030605	829	17	12544	1.7801745547434895	1.0	0.999999556706518	99.99999991984534
GOTERM_BP_DIRECT	GO:0048488~synaptic vesicle endocytosis	2	0.20512820512820512	0.6870295512725118	ENSMUSG00000025889, ENSMUSG00000004961	829	17	12544	1.7801745547434895	1.0	0.999999556706518	99.99999991984534
GOTERM_BP_DIRECT	GO:1901224~positive regulation of NIK/NF-kappaB signaling	2	0.20512820512820512	0.6870295512725118	ENSMUSG00000055994, ENSMUSG00000021591	829	17	12544	1.7801745547434895	1.0	0.999999556706518	99.99999991984534
GOTERM_BP_DIRECT	GO:0046928~regulation of neurotransmitter secretion	2	0.20512820512820512	0.6870295512725118	ENSMUSG00000025889, ENSMUSG00000024211	829	17	12544	1.7801745547434895	1.0	0.999999556706518	99.99999991984534
GOTERM_BP_DIRECT	GO:0000079~regulation of cyclin-dependent protein serine/threonine kinase activity	2	0.20512820512820512	0.6870295512725118	ENSMUSG00000018669, ENSMUSG00000096472	829	17	12544	1.7801745547434895	1.0	0.999999556706518	99.99999991984534
GOTERM_BP_DIRECT	GO:0042462~eye photoreceptor cell development	2	0.20512820512820512	0.6870295512725118	ENSMUSG00000019986, ENSMUSG00000063681	829	17	12544	1.7801745547434895	1.0	0.999999556706518	99.99999991984534
GOTERM_BP_DIRECT	GO:0043087~regulation of GTPase activity	5	0.5128205128205128	0.6873183235080005	ENSMUSG00000031453, ENSMUSG00000036863, ENSMUSG00000071317, ENSMUSG00000032050, ENSMUSG00000031355	829	70	12544	1.0808202653799759	1.0	0.9999995345030261	99.99999992116837
GOTERM_BP_DIRECT	GO:0008654~phospholipid biosynthetic process	4	0.41025641025641024	0.6888961010412368	ENSMUSG00000029314, ENSMUSG00000023827, ENSMUSG00000035246, ENSMUSG00000035596	829	53	12544	1.1419987709675214	1.0	0.9999995359816054	99.99999992804035
GOTERM_MF_DIRECT	GO:0098641~cadherin binding involved in cell-cell adhesion	17	1.7435897435897436	0.6907523642760598	ENSMUSG00000059248, ENSMUSG00000032382, ENSMUSG00000039361, ENSMUSG00000031328, ENSMUSG00000063229, ENSMUSG00000057440, ENSMUSG00000033955, ENSMUSG00000034282, ENSMUSG00000026305, ENSMUSG00000025558, ENSMUSG00000002504, ENSMUSG00000026192, ENSMUSG00000034108, ENSMUSG00000032050, ENSMUSG00000025950, ENSMUSG00000030403, ENSMUSG00000021585	809	263	12075	0.9647877725399145	1.0	0.9997129227747114	99.99999902284463
GOTERM_BP_DIRECT	GO:0006486~protein glycosylation	7	0.717948717948718	0.6911750232805223	ENSMUSG00000039774, ENSMUSG00000028838, ENSMUSG00000026156, ENSMUSG00000071649, ENSMUSG00000031749, ENSMUSG00000021130, ENSMUSG00000079445	829	104	12544	1.0184652500695925	1.0	0.9999995504527398	99.99999993697418
KEGG_PATHWAY	mmu05205:Proteoglycans in cancer	11	1.1282051282051282	0.6914976045982616	ENSMUSG00000031328, ENSMUSG00000024998, ENSMUSG00000031565, ENSMUSG00000021477, ENSMUSG00000062312, ENSMUSG00000040152, ENSMUSG00000032050, ENSMUSG00000004040, ENSMUSG00000041075, ENSMUSG00000078816, ENSMUSG00000027840	332	176	5205	0.9798569277108435	1.0	0.9484170822311826	99.99997494248115
GOTERM_MF_DIRECT	GO:0004872~receptor activity	8	0.8205128205128205	0.6916661026601951	ENSMUSG00000062300, ENSMUSG00000056073, ENSMUSG00000010751, ENSMUSG00000022661, ENSMUSG00000001281, ENSMUSG00000040511, ENSMUSG00000032012, ENSMUSG00000026469	809	119	12075	1.003417436195739	1.0	0.9997017266922682	99.99999906724514
GOTERM_MF_DIRECT	GO:0043395~heparan sulfate proteoglycan binding	2	0.20512820512820512	0.6921717181236171	ENSMUSG00000021765, ENSMUSG00000025020	809	17	12075	1.7559805133425432	1.0	0.9996874544277868	99.99999909099492
GOTERM_MF_DIRECT	GO:0030506~ankyrin binding	2	0.20512820512820512	0.6921717181236171	ENSMUSG00000061462, ENSMUSG00000032511	809	17	12075	1.7559805133425432	1.0	0.9996874544277868	99.99999909099492
GOTERM_MF_DIRECT	GO:0008483~transaminase activity	2	0.20512820512820512	0.6921717181236171	ENSMUSG00000030268, ENSMUSG00000020363	809	17	12075	1.7559805133425432	1.0	0.9996874544277868	99.99999909099492
GOTERM_MF_DIRECT	GO:0005248~voltage-gated sodium channel activity	2	0.20512820512820512	0.6921717181236171	ENSMUSG00000032511, ENSMUSG00000021730	809	17	12075	1.7559805133425432	1.0	0.9996874544277868	99.99999909099492
GOTERM_MF_DIRECT	GO:0015035~protein disulfide oxidoreductase activity	2	0.20512820512820512	0.6921717181236171	ENSMUSG00000021591, ENSMUSG00000028367	809	17	12075	1.7559805133425432	1.0	0.9996874544277868	99.99999909099492
GOTERM_BP_DIRECT	GO:0016477~cell migration	11	1.1282051282051282	0.6925124420475226	ENSMUSG00000036862, ENSMUSG00000021763, ENSMUSG00000040152, ENSMUSG00000031785, ENSMUSG00000036995, ENSMUSG00000040511, ENSMUSG00000008475, ENSMUSG00000018849, ENSMUSG00000030707, ENSMUSG00000031990, ENSMUSG00000032899	829	170	12544	0.9790960051089194	1.0	0.9999995477973671	99.99999994171802
KEGG_PATHWAY	mmu04380:Osteoclast differentiation	7	0.717948717948718	0.6928397113606606	ENSMUSG00000000440, ENSMUSG00000008136, ENSMUSG00000063727, ENSMUSG00000022965, ENSMUSG00000022015, ENSMUSG00000002983, ENSMUSG00000026072	332	108	5205	1.016147925033467	1.0	0.9473915973300169	99.99997631540694
GOTERM_CC_DIRECT	GO:0000139~Golgi membrane	24	2.4615384615384617	0.6939631079814087	ENSMUSG00000020868, ENSMUSG00000079445, ENSMUSG00000001155, ENSMUSG00000028173, ENSMUSG00000042532, ENSMUSG00000001143, ENSMUSG00000058966, ENSMUSG00000035930, ENSMUSG00000034171, ENSMUSG00000038213, ENSMUSG00000039774, ENSMUSG00000024998, ENSMUSG00000040502, ENSMUSG00000034981, ENSMUSG00000026156, ENSMUSG00000035212, ENSMUSG00000071649, ENSMUSG00000003746, ENSMUSG00000021130, ENSMUSG00000033557,…	887	380	13458	0.9582626238651871	1.0	0.9812211441607431	99.99999543571238
GOTERM_CC_DIRECT	GO:0060170~ciliary membrane	3	0.3076923076923077	0.6956767187341639	ENSMUSG00000044933, ENSMUSG00000050248, ENSMUSG00000062563	887	36	13458	1.2643742953776775	1.0	0.9810423750809522	99.99999578728875
GOTERM_BP_DIRECT	GO:0007346~regulation of mitotic cell cycle	3	0.3076923076923077	0.6971218980953313	ENSMUSG00000024014, ENSMUSG00000024042, ENSMUSG00000018669	829	36	12544	1.2609569762766384	1.0	0.9999996017139238	99.99999995561221
GOTERM_BP_DIRECT	GO:2001235~positive regulation of apoptotic signaling pathway	3	0.3076923076923077	0.6971218980953313	ENSMUSG00000004446, ENSMUSG00000000296, ENSMUSG00000022061	829	36	12544	1.2609569762766384	1.0	0.9999996017139238	99.99999995561221
GOTERM_BP_DIRECT	GO:0051781~positive regulation of cell division	3	0.3076923076923077	0.6971218980953313	ENSMUSG00000004791, ENSMUSG00000022061, ENSMUSG00000031074	829	36	12544	1.2609569762766384	1.0	0.9999996017139238	99.99999995561221
GOTERM_MF_DIRECT	GO:0005546~phosphatidylinositol-4,5-bisphosphate binding	4	0.41025641025641024	0.6979700553711929	ENSMUSG00000029608, ENSMUSG00000030616, ENSMUSG00000021730, ENSMUSG00000004961	809	53	12075	1.126478065163141	1.0	0.9997091945757883	99.99999932581284
GOTERM_BP_DIRECT	GO:0008104~protein localization	5	0.5128205128205128	0.6980487089456713	ENSMUSG00000021278, ENSMUSG00000006930, ENSMUSG00000020848, ENSMUSG00000034813, ENSMUSG00000026062	829	71	12544	1.0655974447408212	1.0	0.9999995928533503	99.99999995799838
GOTERM_BP_DIRECT	GO:0043065~positive regulation of apoptotic process	18	1.8461538461538463	0.69807464865586	ENSMUSG00000026285, ENSMUSG00000000440, ENSMUSG00000004446, ENSMUSG00000004085, ENSMUSG00000031987, ENSMUSG00000058638, ENSMUSG00000027712, ENSMUSG00000055409, ENSMUSG00000068329, ENSMUSG00000020085, ENSMUSG00000066900, ENSMUSG00000029249, ENSMUSG00000066687, ENSMUSG00000025408, ENSMUSG00000022329, ENSMUSG00000031551, ENSMUSG00000021215, ENSMUSG00000039217	829	284	12544	0.9590377002667392	1.0	0.9999995684199146	99.9999999580634
GOTERM_CC_DIRECT	GO:0030496~midbody	8	0.8205128205128205	0.70001134526158	ENSMUSG00000024851, ENSMUSG00000038936, ENSMUSG00000032050, ENSMUSG00000021363, ENSMUSG00000032562, ENSMUSG00000034573, ENSMUSG00000029428, ENSMUSG00000024068	887	122	13458	0.9949174783299758	1.0	0.981409518596959	99.99999656740232
KEGG_PATHWAY	mmu04962:Vasopressin-regulated water reabsorption	3	0.3076923076923077	0.7062309171695549	ENSMUSG00000022994, ENSMUSG00000038648, ENSMUSG00000030220	332	38	5205	1.237714013950539	1.0	0.9514375324057981	99.99998668744536
GOTERM_CC_DIRECT	GO:0031258~lamellipodium membrane	2	0.20512820512820512	0.7067209761897053	ENSMUSG00000024270, ENSMUSG00000030403	887	18	13458	1.6858323938369033	1.0	0.982253799196851	99.9999975146541
GOTERM_CC_DIRECT	GO:0097228~sperm principal piece	2	0.20512820512820512	0.7067209761897053	ENSMUSG00000026463, ENSMUSG00000022783	887	18	13458	1.6858323938369033	1.0	0.982253799196851	99.9999975146541
GOTERM_BP_DIRECT	GO:0071456~cellular response to hypoxia	6	0.6153846153846154	0.7076715022998217	ENSMUSG00000020303, ENSMUSG00000021611, ENSMUSG00000036880, ENSMUSG00000022061, ENSMUSG00000049265, ENSMUSG00000023942	829	89	12544	1.0201000257518873	1.0	0.9999996912305278	99.99999997657602
GOTERM_BP_DIRECT	GO:0060384~innervation	2	0.20512820512820512	0.7077160309997306	ENSMUSG00000055078, ENSMUSG00000078816	829	18	12544	1.6812759683688512	1.0	0.9999996727552765	99.99999997664027
GOTERM_BP_DIRECT	GO:0046328~regulation of JNK cascade	2	0.20512820512820512	0.7077160309997306	ENSMUSG00000056073, ENSMUSG00000058638	829	18	12544	1.6812759683688512	1.0	0.9999996727552765	99.99999997664027
GOTERM_BP_DIRECT	GO:0048260~positive regulation of receptor-mediated endocytosis	2	0.20512820512820512	0.7077160309997306	ENSMUSG00000039959, ENSMUSG00000060802	829	18	12544	1.6812759683688512	1.0	0.9999996727552765	99.99999997664027
GOTERM_BP_DIRECT	GO:0048148~behavioral response to cocaine	2	0.20512820512820512	0.7077160309997306	ENSMUSG00000025889, ENSMUSG00000025813	829	18	12544	1.6812759683688512	1.0	0.9999996727552765	99.99999997664027
GOTERM_BP_DIRECT	GO:0045987~positive regulation of smooth muscle contraction	2	0.20512820512820512	0.7077160309997306	ENSMUSG00000040998, ENSMUSG00000047250	829	18	12544	1.6812759683688512	1.0	0.9999996727552765	99.99999997664027
GOTERM_BP_DIRECT	GO:0031334~positive regulation of protein complex assembly	2	0.20512820512820512	0.7077160309997306	ENSMUSG00000003423, ENSMUSG00000057440	829	18	12544	1.6812759683688512	1.0	0.9999996727552765	99.99999997664027
GOTERM_BP_DIRECT	GO:0046718~viral entry into host cell	2	0.20512820512820512	0.7077160309997306	ENSMUSG00000062300, ENSMUSG00000032012	829	18	12544	1.6812759683688512	1.0	0.9999996727552765	99.99999997664027
GOTERM_BP_DIRECT	GO:0033209~tumor necrosis factor-mediated signaling pathway	2	0.20512820512820512	0.7077160309997306	ENSMUSG00000020803, ENSMUSG00000022015	829	18	12544	1.6812759683688512	1.0	0.9999996727552765	99.99999997664027
GOTERM_BP_DIRECT	GO:0010719~negative regulation of epithelial to mesenchymal transition	2	0.20512820512820512	0.7077160309997306	ENSMUSG00000041000, ENSMUSG00000078794	829	18	12544	1.6812759683688512	1.0	0.9999996727552765	99.99999997664027
GOTERM_BP_DIRECT	GO:2000179~positive regulation of neural precursor cell proliferation	2	0.20512820512820512	0.7077160309997306	ENSMUSG00000031785, ENSMUSG00000027314	829	18	12544	1.6812759683688512	1.0	0.9999996727552765	99.99999997664027
GOTERM_BP_DIRECT	GO:0009880~embryonic pattern specification	2	0.20512820512820512	0.7077160309997306	ENSMUSG00000066687, ENSMUSG00000073678	829	18	12544	1.6812759683688512	1.0	0.9999996727552765	99.99999997664027
GOTERM_BP_DIRECT	GO:2000045~regulation of G1/S transition of mitotic cell cycle	2	0.20512820512820512	0.7077160309997306	ENSMUSG00000004446, ENSMUSG00000022216	829	18	12544	1.6812759683688512	1.0	0.9999996727552765	99.99999997664027
GOTERM_BP_DIRECT	GO:0009190~cyclic nucleotide biosynthetic process	2	0.20512820512820512	0.7077160309997306	ENSMUSG00000022994, ENSMUSG00000028469	829	18	12544	1.6812759683688512	1.0	0.9999996727552765	99.99999997664027
GOTERM_BP_DIRECT	GO:0002244~hematopoietic progenitor cell differentiation	5	0.5128205128205128	0.7085123415238268	ENSMUSG00000071317, ENSMUSG00000061702, ENSMUSG00000021765, ENSMUSG00000025815, ENSMUSG00000029249	829	72	12544	1.050797480230532	1.0	0.9999996639659012	99.9999999777615
KEGG_PATHWAY	mmu05169:Epstein-Barr virus infection	7	0.717948717948718	0.7097752915474665	ENSMUSG00000028800, ENSMUSG00000073411, ENSMUSG00000056116, ENSMUSG00000091705, ENSMUSG00000004040, ENSMUSG00000002983, ENSMUSG00000079491	332	110	5205	0.9976725082146769	1.0	0.951394652908043	99.99998862038855
GOTERM_BP_DIRECT	GO:0031623~receptor internalization	3	0.3076923076923077	0.7115093996030863	ENSMUSG00000025889, ENSMUSG00000032382, ENSMUSG00000039361	829	37	12544	1.2268770579988917	1.0	0.9999996852147827	99.99999998154229
GOTERM_BP_DIRECT	GO:0001974~blood vessel remodeling	3	0.3076923076923077	0.7115093996030863	ENSMUSG00000031328, ENSMUSG00000027314, ENSMUSG00000000530	829	37	12544	1.2268770579988917	1.0	0.9999996852147827	99.99999998154229
GOTERM_BP_DIRECT	GO:0007189~adenylate cyclase-activating G-protein coupled receptor signaling pathway	3	0.3076923076923077	0.7115093996030863	ENSMUSG00000026322, ENSMUSG00000022994, ENSMUSG00000037759	829	37	12544	1.2268770579988917	1.0	0.9999996852147827	99.99999998154229
GOTERM_BP_DIRECT	GO:0021762~substantia nigra development	3	0.3076923076923077	0.7115093996030863	ENSMUSG00000045763, ENSMUSG00000040147, ENSMUSG00000066900	829	37	12544	1.2268770579988917	1.0	0.9999996852147827	99.99999998154229
GOTERM_BP_DIRECT	GO:0009966~regulation of signal transduction	3	0.3076923076923077	0.7115093996030863	ENSMUSG00000046717, ENSMUSG00000043789, ENSMUSG00000037239	829	37	12544	1.2268770579988917	1.0	0.9999996852147827	99.99999998154229
GOTERM_BP_DIRECT	GO:0090002~establishment of protein localization to plasma membrane	3	0.3076923076923077	0.7115093996030863	ENSMUSG00000032050, ENSMUSG00000021112, ENSMUSG00000001763	829	37	12544	1.2268770579988917	1.0	0.9999996852147827	99.99999998154229
GOTERM_MF_DIRECT	GO:0016409~palmitoyltransferase activity	2	0.20512820512820512	0.7127991233184028	ENSMUSG00000039470, ENSMUSG00000015335	809	18	12075	1.6584260403790687	1.0	0.9997807972027563	99.99999969438457
GOTERM_MF_DIRECT	GO:0005104~fibroblast growth factor receptor binding	2	0.20512820512820512	0.7127991233184028	ENSMUSG00000031074, ENSMUSG00000022101	809	18	12075	1.6584260403790687	1.0	0.9997807972027563	99.99999969438457
GOTERM_MF_DIRECT	GO:0016849~phosphorus-oxygen lyase activity	2	0.20512820512820512	0.7127991233184028	ENSMUSG00000022994, ENSMUSG00000028469	809	18	12075	1.6584260403790687	1.0	0.9997807972027563	99.99999969438457
GOTERM_MF_DIRECT	GO:0005520~insulin-like growth factor binding	2	0.20512820512820512	0.7127991233184028	ENSMUSG00000023046, ENSMUSG00000024074	809	18	12075	1.6584260403790687	1.0	0.9997807972027563	99.99999969438457
GOTERM_BP_DIRECT	GO:0050896~response to stimulus	4	0.41025641025641024	0.7129224171627382	ENSMUSG00000042064, ENSMUSG00000028871, ENSMUSG00000027314, ENSMUSG00000024211	829	55	12544	1.100471542932339	1.0	0.9999996851282733	99.99999998310606
GOTERM_BP_DIRECT	GO:0008344~adult locomotory behavior	4	0.41025641025641024	0.7129224171627382	ENSMUSG00000025889, ENSMUSG00000000632, ENSMUSG00000068329, ENSMUSG00000015766	829	55	12544	1.100471542932339	1.0	0.9999996851282733	99.99999998310606
KEGG_PATHWAY	mmu00670:One carbon pool by folate	2	0.20512820512820512	0.7136747182111345	ENSMUSG00000026192, ENSMUSG00000001155	332	19	5205	1.6502853519340521	1.0	0.9515157740754969	99.99999044567018
KEGG_PATHWAY	mmu04964:Proximal tubule bicarbonate reclamation	2	0.20512820512820512	0.7136747182111345	ENSMUSG00000040618, ENSMUSG00000032412	332	19	5205	1.6502853519340521	1.0	0.9515157740754969	99.99999044567018
GOTERM_BP_DIRECT	GO:0070588~calcium ion transmembrane transport	5	0.5128205128205128	0.7187095464400153	ENSMUSG00000027748, ENSMUSG00000026463, ENSMUSG00000063873, ENSMUSG00000049686, ENSMUSG00000020723	829	73	12544	1.0364029941999768	1.0	0.9999997381498816	99.99999998829777
KEGG_PATHWAY	mmu05166:HTLV-I infection	14	1.435897435897436	0.7190817040459901	ENSMUSG00000056116, ENSMUSG00000021611, ENSMUSG00000041075, ENSMUSG00000027840, ENSMUSG00000002983, ENSMUSG00000023206, ENSMUSG00000079491, ENSMUSG00000073411, ENSMUSG00000022994, ENSMUSG00000091705, ENSMUSG00000031304, ENSMUSG00000068227, ENSMUSG00000004043, ENSMUSG00000026072	332	231	5205	0.9501642935377874	1.0	0.9522717069836193	99.9999925322482
KEGG_PATHWAY	mmu04146:Peroxisome	5	0.5128205128205128	0.7217581417996555	ENSMUSG00000030545, ENSMUSG00000026664, ENSMUSG00000055782, ENSMUSG00000025950, ENSMUSG00000031278	332	76	5205	1.0314283449587824	1.0	0.9519310025769687	99.99999340134202
GOTERM_BP_DIRECT	GO:0006821~chloride transport	4	0.41025641025641024	0.7243872942508152	ENSMUSG00000055078, ENSMUSG00000022949, ENSMUSG00000031343, ENSMUSG00000018589	829	56	12544	1.0808202653799759	1.0	0.9999997819965131	99.99999999189787
GOTERM_BP_DIRECT	GO:0007628~adult walking behavior	3	0.3076923076923077	0.7253199656649383	ENSMUSG00000003934, ENSMUSG00000068329, ENSMUSG00000029223	829	38	12544	1.1945908196304997	1.0	0.9999997776525578	99.99999999237822
GOTERM_BP_DIRECT	GO:0016079~synaptic vesicle exocytosis	2	0.20512820512820512	0.7270367340470334	ENSMUSG00000062151, ENSMUSG00000029608	829	19	12544	1.5927877595073328	1.0	0.9999997808387973	99.99999999319289
GOTERM_BP_DIRECT	GO:0045453~bone resorption	2	0.20512820512820512	0.7270367340470334	ENSMUSG00000019066, ENSMUSG00000022015	829	19	12544	1.5927877595073328	1.0	0.9999997808387973	99.99999999319289
GOTERM_BP_DIRECT	GO:0051899~membrane depolarization	2	0.20512820512820512	0.7270367340470334	ENSMUSG00000027950, ENSMUSG00000032511	829	19	12544	1.5927877595073328	1.0	0.9999997808387973	99.99999999319289
GOTERM_BP_DIRECT	GO:0051443~positive regulation of ubiquitin-protein transferase activity	2	0.20512820512820512	0.7270367340470334	ENSMUSG00000032501, ENSMUSG00000051674	829	19	12544	1.5927877595073328	1.0	0.9999997808387973	99.99999999319289
GOTERM_BP_DIRECT	GO:0003333~amino acid transmembrane transport	2	0.20512820512820512	0.7270367340470334	ENSMUSG00000061306, ENSMUSG00000030495	829	19	12544	1.5927877595073328	1.0	0.9999997808387973	99.99999999319289
GOTERM_BP_DIRECT	GO:0051281~positive regulation of release of sequestered calcium ion into cytosol	2	0.20512820512820512	0.7270367340470334	ENSMUSG00000025889, ENSMUSG00000026385	829	19	12544	1.5927877595073328	1.0	0.9999997808387973	99.99999999319289
GOTERM_BP_DIRECT	GO:0030902~hindbrain development	2	0.20512820512820512	0.7270367340470334	ENSMUSG00000019986, ENSMUSG00000028173	829	19	12544	1.5927877595073328	1.0	0.9999997808387973	99.99999999319289
GOTERM_BP_DIRECT	GO:0006164~purine nucleotide biosynthetic process	2	0.20512820512820512	0.7270367340470334	ENSMUSG00000026192, ENSMUSG00000031432	829	19	12544	1.5927877595073328	1.0	0.9999997808387973	99.99999999319289
GOTERM_BP_DIRECT	GO:0021591~ventricular system development	2	0.20512820512820512	0.7270367340470334	ENSMUSG00000035596, ENSMUSG00000022783	829	19	12544	1.5927877595073328	1.0	0.9999997808387973	99.99999999319289
GOTERM_BP_DIRECT	GO:0036342~post-anal tail morphogenesis	2	0.20512820512820512	0.7270367340470334	ENSMUSG00000036862, ENSMUSG00000031074	829	19	12544	1.5927877595073328	1.0	0.9999997808387973	99.99999999319289
GOTERM_BP_DIRECT	GO:0007613~memory	5	0.5128205128205128	0.7286411359979541	ENSMUSG00000027950, ENSMUSG00000047250, ENSMUSG00000001507, ENSMUSG00000049112, ENSMUSG00000048616	829	74	12544	1.0223975483324097	1.0	0.9999997830010331	99.99999999387927
GOTERM_CC_DIRECT	GO:0016324~apical plasma membrane	15	1.5384615384615385	0.7303641371646696	ENSMUSG00000021733, ENSMUSG00000013076, ENSMUSG00000030223, ENSMUSG00000062252, ENSMUSG00000044393, ENSMUSG00000018340, ENSMUSG00000005553, ENSMUSG00000023942, ENSMUSG00000021278, ENSMUSG00000002504, ENSMUSG00000062312, ENSMUSG00000032050, ENSMUSG00000049112, ENSMUSG00000027248, ENSMUSG00000039217	887	242	13458	0.9404436907767848	1.0	0.9861285611228188	99.99999925131667
GOTERM_MF_DIRECT	GO:0001106~RNA polymerase II transcription corepressor activity	2	0.20512820512820512	0.7320458935284387	ENSMUSG00000028800, ENSMUSG00000041238	809	19	12075	1.5711404593064862	1.0	0.9998539824104291	99.99999989725904
GOTERM_MF_DIRECT	GO:0016620~oxidoreductase activity, acting on the aldehyde or oxo group of donors, NAD or NADP as acceptor	2	0.20512820512820512	0.7320458935284387	ENSMUSG00000039745, ENSMUSG00000075296	809	19	12075	1.5711404593064862	1.0	0.9998539824104291	99.99999989725904
GOTERM_MF_DIRECT	GO:0043027~cysteine-type endopeptidase inhibitor activity involved in apoptotic process	2	0.20512820512820512	0.7320458935284387	ENSMUSG00000025889, ENSMUSG00000032000	809	19	12075	1.5711404593064862	1.0	0.9998539824104291	99.99999989725904
GOTERM_MF_DIRECT	GO:0031489~myosin V binding	2	0.20512820512820512	0.7320458935284387	ENSMUSG00000003411, ENSMUSG00000019066	809	19	12075	1.5711404593064862	1.0	0.9998539824104291	99.99999989725904
GOTERM_MF_DIRECT	GO:0008375~acetylglucosaminyltransferase activity	2	0.20512820512820512	0.7320458935284387	ENSMUSG00000020868, ENSMUSG00000079445	809	19	12075	1.5711404593064862	1.0	0.9998539824104291	99.99999989725904
GOTERM_MF_DIRECT	GO:0015297~antiporter activity	3	0.3076923076923077	0.7324695122868092	ENSMUSG00000030495, ENSMUSG00000063873, ENSMUSG00000024036	809	38	12075	1.1783553444798647	1.0	0.9998463738608323	99.99999989978217
GOTERM_CC_DIRECT	GO:0042470~melanosome	6	0.6153846153846154	0.73257803336223	ENSMUSG00000026880, ENSMUSG00000020571, ENSMUSG00000018340, ENSMUSG00000027248, ENSMUSG00000030616, ENSMUSG00000032412	887	92	13458	0.9895103181216607	1.0	0.9860899573777976	99.99999933444322
GOTERM_MF_DIRECT	GO:0019003~GDP binding	4	0.41025641025641024	0.7331233418610541	ENSMUSG00000003411, ENSMUSG00000025742, ENSMUSG00000031432, ENSMUSG00000028945	809	56	12075	1.0661310259579728	1.0	0.9998394031800812	99.99999990356284
GOTERM_MF_DIRECT	GO:0005080~protein kinase C binding	4	0.41025641025641024	0.7331233418610541	ENSMUSG00000054889, ENSMUSG00000031328, ENSMUSG00000078794, ENSMUSG00000055409	809	56	12075	1.0661310259579728	1.0	0.9998394031800812	99.99999990356284
GOTERM_CC_DIRECT	GO:0005905~clathrin-coated pit	4	0.41025641025641024	0.7337842677127708	ENSMUSG00000021278, ENSMUSG00000039361, ENSMUSG00000036206, ENSMUSG00000054702	887	57	13458	1.0647362487390968	1.0	0.9858835667377718	99.99999937603829
GOTERM_CC_DIRECT	GO:0071944~cell periphery	4	0.41025641025641024	0.7337842677127708	ENSMUSG00000005397, ENSMUSG00000001507, ENSMUSG00000026258, ENSMUSG00000032050	887	57	13458	1.0647362487390968	1.0	0.9858835667377718	99.99999937603829
GOTERM_BP_DIRECT	GO:0002230~positive regulation of defense response to virus by host	6	0.6153846153846154	0.7347791198495371	ENSMUSG00000026880, ENSMUSG00000021200, ENSMUSG00000055078, ENSMUSG00000027712, ENSMUSG00000029861, ENSMUSG00000039634	829	92	12544	0.9868358944773692	1.0	0.9999998239035498	99.99999999594817
GOTERM_BP_DIRECT	GO:0019827~stem cell population maintenance	4	0.41025641025641024	0.7354913352353052	ENSMUSG00000097767, ENSMUSG00000031565, ENSMUSG00000004040, ENSMUSG00000041075	829	57	12544	1.061858506338222	1.0	0.9999998188257123	99.99999999613992
GOTERM_BP_DIRECT	GO:0045184~establishment of protein localization	3	0.3076923076923077	0.738566972815534	ENSMUSG00000040998, ENSMUSG00000031328, ENSMUSG00000032050	829	39	12544	1.1639602857938203	1.0	0.9999998321729512	99.99999999687383
GOTERM_MF_DIRECT	GO:0043130~ubiquitin binding	5	0.5128205128205128	0.7386291838676678	ENSMUSG00000041765, ENSMUSG00000053774, ENSMUSG00000025139, ENSMUSG00000028630, ENSMUSG00000029223	809	74	12075	1.0085023218521363	1.0	0.9998513184044392	99.99999993050315
GOTERM_MF_DIRECT	GO:0046983~protein dimerization activity	9	0.9230769230769231	0.7420515523693837	ENSMUSG00000030543, ENSMUSG00000022329, ENSMUSG00000067071, ENSMUSG00000004040, ENSMUSG00000021575, ENSMUSG00000074796, ENSMUSG00000040187, ENSMUSG00000029428, ENSMUSG00000026385	809	142	12075	0.9460035864134125	1.0	0.9998551385427441	99.99999994350533
GOTERM_CC_DIRECT	GO:0005773~vacuole	2	0.20512820512820512	0.7441152331631393	ENSMUSG00000045594, ENSMUSG00000021477	887	20	13458	1.517249154453213	1.0	0.9871957853065031	99.99999964536687
GOTERM_CC_DIRECT	GO:0044306~neuron projection terminus	2	0.20512820512820512	0.7441152331631393	ENSMUSG00000031144, ENSMUSG00000029223	887	20	13458	1.517249154453213	1.0	0.9871957853065031	99.99999964536687
KEGG_PATHWAY	mmu04062:Chemokine signaling pathway	8	0.8205128205128205	0.7443751171299577	ENSMUSG00000022994, ENSMUSG00000038607, ENSMUSG00000048240, ENSMUSG00000020312, ENSMUSG00000021508, ENSMUSG00000071658, ENSMUSG00000004040, ENSMUSG00000032562	332	132	5205	0.9501642935377875	1.0	0.9594346788825426	99.99999779410298
GOTERM_BP_DIRECT	GO:0006612~protein targeting to membrane	2	0.20512820512820512	0.7450817307865005	ENSMUSG00000017774, ENSMUSG00000042532	829	20	12544	1.513148371531966	1.0	0.9999998670259614	99.99999999801659
GOTERM_BP_DIRECT	GO:0060135~maternal process involved in female pregnancy	2	0.20512820512820512	0.7450817307865005	ENSMUSG00000044393, ENSMUSG00000001507	829	20	12544	1.513148371531966	1.0	0.9999998670259614	99.99999999801659
GOTERM_BP_DIRECT	GO:0019226~transmission of nerve impulse	2	0.20512820512820512	0.7450817307865005	ENSMUSG00000020723, ENSMUSG00000031990	829	20	12544	1.513148371531966	1.0	0.9999998670259614	99.99999999801659
GOTERM_BP_DIRECT	GO:0070207~protein homotrimerization	2	0.20512820512820512	0.7450817307865005	ENSMUSG00000008540, ENSMUSG00000055409	829	20	12544	1.513148371531966	1.0	0.9999998670259614	99.99999999801659
GOTERM_BP_DIRECT	GO:0045879~negative regulation of smoothened signaling pathway	2	0.20512820512820512	0.7450817307865005	ENSMUSG00000039153, ENSMUSG00000050382	829	20	12544	1.513148371531966	1.0	0.9999998670259614	99.99999999801659
GOTERM_BP_DIRECT	GO:0048821~erythrocyte development	2	0.20512820512820512	0.7450817307865005	ENSMUSG00000031400, ENSMUSG00000038871	829	20	12544	1.513148371531966	1.0	0.9999998670259614	99.99999999801659
GOTERM_BP_DIRECT	GO:0031572~G2 DNA damage checkpoint	2	0.20512820512820512	0.7450817307865005	ENSMUSG00000041238, ENSMUSG00000016528	829	20	12544	1.513148371531966	1.0	0.9999998670259614	99.99999999801659
GOTERM_BP_DIRECT	GO:0019369~arachidonic acid metabolic process	2	0.20512820512820512	0.7450817307865005	ENSMUSG00000032807, ENSMUSG00000052914	829	20	12544	1.513148371531966	1.0	0.9999998670259614	99.99999999801659
GOTERM_BP_DIRECT	GO:0018345~protein palmitoylation	2	0.20512820512820512	0.7450817307865005	ENSMUSG00000039470, ENSMUSG00000015335	829	20	12544	1.513148371531966	1.0	0.9999998670259614	99.99999999801659
GOTERM_CC_DIRECT	GO:0005770~late endosome	8	0.8205128205128205	0.7461869922313595	ENSMUSG00000026411, ENSMUSG00000025408, ENSMUSG00000028373, ENSMUSG00000034981, ENSMUSG00000006567, ENSMUSG00000005986, ENSMUSG00000038195, ENSMUSG00000042751	887	128	13458	0.9482807215332582	1.0	0.9871492285501753	99.99999968422316
GOTERM_BP_DIRECT	GO:0007267~cell-cell signaling	4	0.41025641025641024	0.7462388524056778	ENSMUSG00000035678, ENSMUSG00000061762, ENSMUSG00000021508, ENSMUSG00000027840	829	58	12544	1.0435506010565283	1.0	0.9999998659979978	99.99999999817278
GOTERM_CC_DIRECT	GO:0030659~cytoplasmic vesicle membrane	7	0.717948717948718	0.7470891679350885	ENSMUSG00000025889, ENSMUSG00000018126, ENSMUSG00000033083, ENSMUSG00000024535, ENSMUSG00000054702, ENSMUSG00000037788, ENSMUSG00000028173	887	111	13458	0.9568237910966207	1.0	0.9869159287256618	99.9999996998733
GOTERM_BP_DIRECT	GO:0030900~forebrain development	5	0.5128205128205128	0.7477129486550187	ENSMUSG00000044933, ENSMUSG00000047904, ENSMUSG00000006958, ENSMUSG00000068329, ENSMUSG00000031523	829	76	12544	0.995492349692083	1.0	0.9999998669369115	99.99999999835498
GOTERM_MF_DIRECT	GO:0050998~nitric-oxide synthase binding	2	0.20512820512820512	0.7500043306517707	ENSMUSG00000026463, ENSMUSG00000032511	809	20	12075	1.4925834363411619	1.0	0.9998744648843669	99.99999996546406
GOTERM_MF_DIRECT	GO:0070273~phosphatidylinositol-4-phosphate binding	2	0.20512820512820512	0.7500043306517707	ENSMUSG00000024535, ENSMUSG00000037606	809	20	12075	1.4925834363411619	1.0	0.9998744648843669	99.99999996546406
GOTERM_MF_DIRECT	GO:0017016~Ras GTPase binding	2	0.20512820512820512	0.7500043306517707	ENSMUSG00000024998, ENSMUSG00000036206	809	20	12075	1.4925834363411619	1.0	0.9998744648843669	99.99999996546406
GOTERM_MF_DIRECT	GO:0004683~calmodulin-dependent protein kinase activity	2	0.20512820512820512	0.7500043306517707	ENSMUSG00000002012, ENSMUSG00000016528	809	20	12075	1.4925834363411619	1.0	0.9998744648843669	99.99999996546406
GOTERM_MF_DIRECT	GO:0046965~retinoid X receptor binding	2	0.20512820512820512	0.7500043306517707	ENSMUSG00000000440, ENSMUSG00000022479	809	20	12075	1.4925834363411619	1.0	0.9998744648843669	99.99999996546406
GOTERM_CC_DIRECT	GO:0030424~axon	21	2.1538461538461537	0.7508718555973757	ENSMUSG00000056121, ENSMUSG00000044287, ENSMUSG00000036273, ENSMUSG00000030890, ENSMUSG00000028367, ENSMUSG00000061762, ENSMUSG00000036437, ENSMUSG00000030707, ENSMUSG00000025068, ENSMUSG00000023915, ENSMUSG00000046532, ENSMUSG00000025889, ENSMUSG00000056073, ENSMUSG00000038216, ENSMUSG00000003476, ENSMUSG00000062908, ENSMUSG00000032012, ENSMUSG00000029223, ENSMUSG00000021730, ENSMUSG00000023805,…	887	344	13458	0.926227681497601	1.0	0.9871533048401808	99.99999975796435
GOTERM_BP_DIRECT	GO:0030838~positive regulation of actin filament polymerization	3	0.3076923076923077	0.7512645465465837	ENSMUSG00000018126, ENSMUSG00000017774, ENSMUSG00000030403	829	40	12544	1.1348612786489747	1.0	0.9999998799156549	99.99999999872604
GOTERM_BP_DIRECT	GO:0032755~positive regulation of interleukin-6 production	3	0.3076923076923077	0.7512645465465837	ENSMUSG00000035678, ENSMUSG00000003476, ENSMUSG00000055994	829	40	12544	1.1348612786489747	1.0	0.9999998799156549	99.99999999872604
GOTERM_BP_DIRECT	GO:0051603~proteolysis involved in cellular protein catabolic process	3	0.3076923076923077	0.7512645465465837	ENSMUSG00000016256, ENSMUSG00000031897, ENSMUSG00000021477	829	40	12544	1.1348612786489747	1.0	0.9999998799156549	99.99999999872604
GOTERM_MF_DIRECT	GO:0017137~Rab GTPase binding	8	0.8205128205128205	0.7542493793840003	ENSMUSG00000033083, ENSMUSG00000042473, ENSMUSG00000031488, ENSMUSG00000020782, ENSMUSG00000038195, ENSMUSG00000029608, ENSMUSG00000030616, ENSMUSG00000034584	809	127	12075	0.9402100386401019	1.0	0.9998805802569734	99.99999997361346
KEGG_PATHWAY	mmu04917:Prolactin signaling pathway	4	0.41025641025641024	0.7549019262916824	ENSMUSG00000020312, ENSMUSG00000004040, ENSMUSG00000022015, ENSMUSG00000004043	332	61	5205	1.0280466126802292	1.0	0.9620649276608292	99.99999871901892
KEGG_PATHWAY	mmu04810:Regulation of actin cytoskeleton	11	1.1282051282051282	0.755422835028107	ENSMUSG00000031565, ENSMUSG00000001507, ENSMUSG00000001281, ENSMUSG00000026737, ENSMUSG00000032050, ENSMUSG00000032243, ENSMUSG00000049775, ENSMUSG00000024867, ENSMUSG00000008475, ENSMUSG00000031074, ENSMUSG00000022101	332	186	5205	0.9271764477263894	1.0	0.9610556661236417	99.99999875376308
GOTERM_BP_DIRECT	GO:0051321~meiotic cell cycle	4	0.41025641025641024	0.7566347161519349	ENSMUSG00000041238, ENSMUSG00000009628, ENSMUSG00000068117, ENSMUSG00000036928	829	59	12544	1.0258633027335364	1.0	0.9999999006084734	99.9999999991405
GOTERM_BP_DIRECT	GO:0017148~negative regulation of translation	4	0.41025641025641024	0.7566347161519349	ENSMUSG00000019312, ENSMUSG00000079259, ENSMUSG00000018554, ENSMUSG00000030309	829	59	12544	1.0258633027335364	1.0	0.9999999006084734	99.9999999991405
GOTERM_MF_DIRECT	GO:0048365~Rac GTPase binding	3	0.3076923076923077	0.7581781144421059	ENSMUSG00000031328, ENSMUSG00000015766, ENSMUSG00000030220	809	40	12075	1.1194375772558716	1.0	0.9998855852832952	99.99999997951717
KEGG_PATHWAY	mmu04922:Glucagon signaling pathway	5	0.5128205128205128	0.7584533573335106	ENSMUSG00000038648, ENSMUSG00000063229, ENSMUSG00000020475, ENSMUSG00000024042, ENSMUSG00000040618	332	80	5205	0.9798569277108434	1.0	0.9609716982604816	99.99999893924303
GOTERM_BP_DIRECT	GO:0045471~response to ethanol	6	0.6153846153846154	0.7600102391669059	ENSMUSG00000027950, ENSMUSG00000031400, ENSMUSG00000033022, ENSMUSG00000004040, ENSMUSG00000024990, ENSMUSG00000040147	829	95	12544	0.9556726557043997	1.0	0.9999999099206938	99.99999999933185
GOTERM_BP_DIRECT	GO:0009791~post-embryonic development	6	0.6153846153846154	0.7600102391669059	ENSMUSG00000046985, ENSMUSG00000075254, ENSMUSG00000033585, ENSMUSG00000062908, ENSMUSG00000025533, ENSMUSG00000020782	829	95	12544	0.9556726557043997	1.0	0.9999999099206938	99.99999999933185
GOTERM_CC_DIRECT	GO:0032588~trans-Golgi network membrane	2	0.20512820512820512	0.76098633774821	ENSMUSG00000027612, ENSMUSG00000006567	887	21	13458	1.4449991947173457	1.0	0.9883777749518192	99.99999986605494
GOTERM_CC_DIRECT	GO:0030992~intraciliary transport particle B	2	0.20512820512820512	0.76098633774821	ENSMUSG00000007987, ENSMUSG00000022621	887	21	13458	1.4449991947173457	1.0	0.9883777749518192	99.99999986605494
GOTERM_BP_DIRECT	GO:0048863~stem cell differentiation	2	0.20512820512820512	0.7619351583689953	ENSMUSG00000055799, ENSMUSG00000039153	829	21	12544	1.441093687173301	1.0	0.999999912641249	99.99999999942214
GOTERM_BP_DIRECT	GO:0048814~regulation of dendrite morphogenesis	2	0.20512820512820512	0.7619351583689953	ENSMUSG00000027950, ENSMUSG00000032303	829	21	12544	1.441093687173301	1.0	0.999999912641249	99.99999999942214
GOTERM_BP_DIRECT	GO:0006626~protein targeting to mitochondrion	2	0.20512820512820512	0.7619351583689953	ENSMUSG00000004446, ENSMUSG00000019054	829	21	12544	1.441093687173301	1.0	0.999999912641249	99.99999999942214
GOTERM_BP_DIRECT	GO:0008585~female gonad development	2	0.20512820512820512	0.7619351583689953	ENSMUSG00000021765, ENSMUSG00000025950	829	21	12544	1.441093687173301	1.0	0.999999912641249	99.99999999942214
GOTERM_BP_DIRECT	GO:0070509~calcium ion import	2	0.20512820512820512	0.7619351583689953	ENSMUSG00000027748, ENSMUSG00000049686	829	21	12544	1.441093687173301	1.0	0.999999912641249	99.99999999942214
GOTERM_BP_DIRECT	GO:0051966~regulation of synaptic transmission, glutamatergic	2	0.20512820512820512	0.7619351583689953	ENSMUSG00000036273, ENSMUSG00000024211	829	21	12544	1.441093687173301	1.0	0.999999912641249	99.99999999942214
GOTERM_BP_DIRECT	GO:0043123~positive regulation of I-kappaB kinase/NF-kappaB signaling	8	0.8205128205128205	0.7628965766210004	ENSMUSG00000025647, ENSMUSG00000041000, ENSMUSG00000066406, ENSMUSG00000031328, ENSMUSG00000067377, ENSMUSG00000055994, ENSMUSG00000022757, ENSMUSG00000022015	829	130	12544	0.9311682286350561	1.0	0.9999999113418678	99.9999999994628
GOTERM_BP_DIRECT	GO:0042493~response to drug	16	1.641025641025641	0.7632749154783207	ENSMUSG00000000440, ENSMUSG00000032303, ENSMUSG00000063727, ENSMUSG00000001507, ENSMUSG00000040152, ENSMUSG00000005553, ENSMUSG00000040147, ENSMUSG00000049265, ENSMUSG00000008540, ENSMUSG00000004791, ENSMUSG00000025889, ENSMUSG00000015243, ENSMUSG00000004040, ENSMUSG00000049112, ENSMUSG00000060802, ENSMUSG00000027227	829	264	12544	0.9170596191102826	1.0	0.9999999075211996	99.99999999947805
GOTERM_BP_DIRECT	GO:0032526~response to retinoic acid	3	0.3076923076923077	0.7634274044646855	ENSMUSG00000000440, ENSMUSG00000024990, ENSMUSG00000096472	829	41	12544	1.1071817352672924	1.0	0.9999999025316335	99.99999999948407
GOTERM_BP_DIRECT	GO:0050852~T cell receptor signaling pathway	3	0.3076923076923077	0.7634274044646855	ENSMUSG00000023915, ENSMUSG00000057058, ENSMUSG00000030403	829	41	12544	1.1071817352672924	1.0	0.9999999025316335	99.99999999948407
GOTERM_BP_DIRECT	GO:0051402~neuron apoptotic process	3	0.3076923076923077	0.7634274044646855	ENSMUSG00000023915, ENSMUSG00000056073, ENSMUSG00000058638	829	41	12544	1.1071817352672924	1.0	0.9999999025316335	99.99999999948407
GOTERM_BP_DIRECT	GO:0001503~ossification	5	0.5128205128205128	0.7657427412270994	ENSMUSG00000046985, ENSMUSG00000027966, ENSMUSG00000022098, ENSMUSG00000028469, ENSMUSG00000022015	829	78	12544	0.9699669048281835	1.0	0.9999999073213894	99.99999999956792
GOTERM_BP_DIRECT	GO:0008202~steroid metabolic process	4	0.41025641025641024	0.7666842921457004	ENSMUSG00000026600, ENSMUSG00000003721, ENSMUSG00000003123, ENSMUSG00000018042	829	60	12544	1.0087655810213108	1.0	0.9999999059634668	99.99999999959817
GOTERM_MF_DIRECT	GO:0008198~ferrous iron binding	2	0.20512820512820512	0.7667605729439158	ENSMUSG00000025889, ENSMUSG00000033022	809	21	12075	1.4215080346106301	1.0	0.999903413935129	99.99999998839198
GOTERM_MF_DIRECT	GO:0043425~bHLH transcription factor binding	2	0.20512820512820512	0.7667605729439158	ENSMUSG00000039153, ENSMUSG00000002578	809	21	12075	1.4215080346106301	1.0	0.999903413935129	99.99999998839198
GOTERM_MF_DIRECT	GO:0033613~activating transcription factor binding	2	0.20512820512820512	0.7667605729439158	ENSMUSG00000000440, ENSMUSG00000028800	809	21	12075	1.4215080346106301	1.0	0.999903413935129	99.99999998839198
GOTERM_MF_DIRECT	GO:0031683~G-protein beta/gamma-subunit complex binding	2	0.20512820512820512	0.7667605729439158	ENSMUSG00000031347, ENSMUSG00000032562	809	21	12075	1.4215080346106301	1.0	0.999903413935129	99.99999998839198
GOTERM_BP_DIRECT	GO:0001525~angiogenesis	13	1.3333333333333335	0.7668360231147615	ENSMUSG00000004791, ENSMUSG00000036144, ENSMUSG00000031328, ENSMUSG00000017417, ENSMUSG00000028064, ENSMUSG00000031565, ENSMUSG00000031785, ENSMUSG00000039745, ENSMUSG00000030605, ENSMUSG00000027314, ENSMUSG00000031990, ENSMUSG00000000530, ENSMUSG00000039217	829	215	12544	0.914926922321654	1.0	0.999999900959667	99.99999999960286
GOTERM_MF_DIRECT	GO:0004713~protein tyrosine kinase activity	7	0.717948717948718	0.7686646882215808	ENSMUSG00000028876, ENSMUSG00000031565, ENSMUSG00000062312, ENSMUSG00000014361, ENSMUSG00000038764, ENSMUSG00000028630, ENSMUSG00000032899	809	112	12075	0.9328646477132262	1.0	0.9999025305551891	99.99999998979506
KEGG_PATHWAY	mmu04970:Salivary secretion	4	0.41025641025641024	0.7741498605012623	ENSMUSG00000022994, ENSMUSG00000026463, ENSMUSG00000078816, ENSMUSG00000032412	332	63	5205	0.9954102122776821	1.0	0.9654421281720424	99.99999955488565
GOTERM_MF_DIRECT	GO:0050660~flavin adenine dinucleotide binding	4	0.41025641025641024	0.7748751860282052	ENSMUSG00000062908, ENSMUSG00000040147, ENSMUSG00000018042, ENSMUSG00000020085	809	60	12075	0.9950556242274412	1.0	0.9999127015376599	99.99999999334608
GOTERM_BP_DIRECT	GO:0048705~skeletal system morphogenesis	3	0.3076923076923077	0.7750707168069039	ENSMUSG00000027966, ENSMUSG00000039153, ENSMUSG00000002731	829	42	12544	1.0808202653799759	1.0	0.999999929377347	99.99999999979232
GOTERM_BP_DIRECT	GO:0043401~steroid hormone mediated signaling pathway	3	0.3076923076923077	0.7750707168069039	ENSMUSG00000046532, ENSMUSG00000000440, ENSMUSG00000022479	829	42	12544	1.0808202653799759	1.0	0.999999929377347	99.99999999979232
GOTERM_CC_DIRECT	GO:0008023~transcription elongation factor complex	2	0.20512820512820512	0.7767462621938688	ENSMUSG00000029313, ENSMUSG00000024271	887	22	13458	1.3793174131392847	1.0	0.9903079163729887	99.9999999494127
GOTERM_BP_DIRECT	GO:1900087~positive regulation of G1/S transition of mitotic cell cycle	2	0.20512820512820512	0.777675611041267	ENSMUSG00000032050, ENSMUSG00000021611	829	22	12544	1.3755894286654238	1.0	0.9999999340485771	99.99999999983166
GOTERM_BP_DIRECT	GO:0007205~protein kinase C-activating G-protein coupled receptor signaling pathway	2	0.20512820512820512	0.777675611041267	ENSMUSG00000003476, ENSMUSG00000070738	829	22	12544	1.3755894286654238	1.0	0.9999999340485771	99.99999999983166
GOTERM_BP_DIRECT	GO:0046856~phosphatidylinositol dephosphorylation	2	0.20512820512820512	0.777675611041267	ENSMUSG00000028221, ENSMUSG00000023805	829	22	12544	1.3755894286654238	1.0	0.9999999340485771	99.99999999983166
GOTERM_BP_DIRECT	GO:0006637~acyl-CoA metabolic process	2	0.20512820512820512	0.777675611041267	ENSMUSG00000021620, ENSMUSG00000028937	829	22	12544	1.3755894286654238	1.0	0.9999999340485771	99.99999999983166
GOTERM_BP_DIRECT	GO:0007140~male meiosis	2	0.20512820512820512	0.777675611041267	ENSMUSG00000009628, ENSMUSG00000028871	829	22	12544	1.3755894286654238	1.0	0.9999999340485771	99.99999999983166
GOTERM_BP_DIRECT	GO:0030833~regulation of actin filament polymerization	2	0.20512820512820512	0.777675611041267	ENSMUSG00000008475, ENSMUSG00000030707	829	22	12544	1.3755894286654238	1.0	0.9999999340485771	99.99999999983166
GOTERM_BP_DIRECT	GO:0046579~positive regulation of Ras protein signal transduction	2	0.20512820512820512	0.777675611041267	ENSMUSG00000062312, ENSMUSG00000030589	829	22	12544	1.3755894286654238	1.0	0.9999999340485771	99.99999999983166
GOTERM_BP_DIRECT	GO:1902895~positive regulation of pri-miRNA transcription from RNA polymerase II promoter	2	0.20512820512820512	0.777675611041267	ENSMUSG00000021611, ENSMUSG00000004040	829	22	12544	1.3755894286654238	1.0	0.9999999340485771	99.99999999983166
GOTERM_BP_DIRECT	GO:0048041~focal adhesion assembly	2	0.20512820512820512	0.777675611041267	ENSMUSG00000031355, ENSMUSG00000031523	829	22	12544	1.3755894286654238	1.0	0.9999999340485771	99.99999999983166
GOTERM_BP_DIRECT	GO:0035924~cellular response to vascular endothelial growth factor stimulus	2	0.20512820512820512	0.777675611041267	ENSMUSG00000016528, ENSMUSG00000027314	829	22	12544	1.3755894286654238	1.0	0.9999999340485771	99.99999999983166
GOTERM_BP_DIRECT	GO:0021772~olfactory bulb development	2	0.20512820512820512	0.777675611041267	ENSMUSG00000036273, ENSMUSG00000025020	829	22	12544	1.3755894286654238	1.0	0.9999999340485771	99.99999999983166
GOTERM_BP_DIRECT	GO:0070371~ERK1 and ERK2 cascade	2	0.20512820512820512	0.777675611041267	ENSMUSG00000049112, ENSMUSG00000022015	829	22	12544	1.3755894286654238	1.0	0.9999999340485771	99.99999999983166
GOTERM_BP_DIRECT	GO:0030099~myeloid cell differentiation	2	0.20512820512820512	0.777675611041267	ENSMUSG00000041515, ENSMUSG00000022847	829	22	12544	1.3755894286654238	1.0	0.9999999340485771	99.99999999983166
GOTERM_MF_DIRECT	GO:0001085~RNA polymerase II transcription factor binding	3	0.3076923076923077	0.7817216912352464	ENSMUSG00000046532, ENSMUSG00000028800, ENSMUSG00000002249	809	42	12075	1.0661310259579728	1.0	0.999923468784162	99.99999999590466
GOTERM_MF_DIRECT	GO:0017022~myosin binding	2	0.20512820512820512	0.7823950060850654	ENSMUSG00000007207, ENSMUSG00000002100	809	22	12075	1.35689403303742	1.0	0.9999201834176946	99.99999999609874
GOTERM_MF_DIRECT	GO:0005496~steroid binding	2	0.20512820512820512	0.7823950060850654	ENSMUSG00000046532, ENSMUSG00000025260	809	22	12075	1.35689403303742	1.0	0.9999201834176946	99.99999999609874
GOTERM_MF_DIRECT	GO:0005540~hyaluronic acid binding	2	0.20512820512820512	0.7823950060850654	ENSMUSG00000021476, ENSMUSG00000030607	809	22	12075	1.35689403303742	1.0	0.9999201834176946	99.99999999609874
GOTERM_MF_DIRECT	GO:0042277~peptide binding	5	0.5128205128205128	0.7836196981408133	ENSMUSG00000073411, ENSMUSG00000091705, ENSMUSG00000021477, ENSMUSG00000049112, ENSMUSG00000021710	809	79	12075	0.9446730609754189	1.0	0.9999180981782	99.99999999642986
GOTERM_CC_DIRECT	GO:0005777~peroxisome	7	0.717948717948718	0.7837058381727626	ENSMUSG00000030545, ENSMUSG00000026664, ENSMUSG00000019054, ENSMUSG00000055782, ENSMUSG00000025950, ENSMUSG00000033578, ENSMUSG00000031278	887	116	13458	0.9155813863079733	1.0	0.990935848520937	99.99999996781135
GOTERM_CC_DIRECT	GO:0072562~blood microparticle	4	0.41025641025641024	0.7841921808355837	ENSMUSG00000026880, ENSMUSG00000037493, ENSMUSG00000038224, ENSMUSG00000046834	887	62	13458	0.9788704222278793	1.0	0.99071872554889	99.99999996882926
GOTERM_MF_DIRECT	GO:0001047~core promoter binding	4	0.41025641025641024	0.7844352938873075	ENSMUSG00000028800, ENSMUSG00000022061, ENSMUSG00000002983, ENSMUSG00000029249	809	61	12075	0.9787432369450241	1.0	0.9999150221856088	99.99999999663558
GOTERM_CC_DIRECT	GO:0032154~cleavage furrow	3	0.3076923076923077	0.784916512369027	ENSMUSG00000024851, ENSMUSG00000009073, ENSMUSG00000032050	887	43	13458	1.058545921711544	1.0	0.9905312553245497	99.9999999702899
GOTERM_BP_DIRECT	GO:0050679~positive regulation of epithelial cell proliferation	4	0.41025641025641024	0.7857681700845608	ENSMUSG00000055994, ENSMUSG00000062312, ENSMUSG00000032511, ENSMUSG00000048616	829	62	12544	0.9762247558270749	1.0	0.999999953365111	99.99999999991374
GOTERM_BP_DIRECT	GO:0006633~fatty acid biosynthetic process	4	0.41025641025641024	0.7857681700845608	ENSMUSG00000071072, ENSMUSG00000047250, ENSMUSG00000028497, ENSMUSG00000035376	829	62	12544	0.9762247558270749	1.0	0.999999953365111	99.99999999991374
GOTERM_BP_DIRECT	GO:0043525~positive regulation of neuron apoptotic process	4	0.41025641025641024	0.7857681700845608	ENSMUSG00000025408, ENSMUSG00000056073, ENSMUSG00000028416, ENSMUSG00000039217	829	62	12544	0.9762247558270749	1.0	0.999999953365111	99.99999999991374
GOTERM_BP_DIRECT	GO:0051289~protein homotetramerization	4	0.41025641025641024	0.7857681700845608	ENSMUSG00000025260, ENSMUSG00000062908, ENSMUSG00000028070, ENSMUSG00000030403	829	62	12544	0.9762247558270749	1.0	0.999999953365111	99.99999999991374
GOTERM_BP_DIRECT	GO:0010942~positive regulation of cell death	3	0.3076923076923077	0.7862099827828516	ENSMUSG00000000142, ENSMUSG00000068329, ENSMUSG00000022061	829	43	12544	1.0556849103711392	1.0	0.9999999515499377	99.9999999999169
GOTERM_BP_DIRECT	GO:0048013~ephrin receptor signaling pathway	3	0.3076923076923077	0.7862099827828516	ENSMUSG00000003934, ENSMUSG00000028876, ENSMUSG00000028039	829	43	12544	1.0556849103711392	1.0	0.9999999515499377	99.9999999999169
GOTERM_CC_DIRECT	GO:0030425~dendrite	26	2.666666666666667	0.7894393339548771	ENSMUSG00000035168, ENSMUSG00000035165, ENSMUSG00000036273, ENSMUSG00000032303, ENSMUSG00000040867, ENSMUSG00000028367, ENSMUSG00000032562, ENSMUSG00000017417, ENSMUSG00000035594, ENSMUSG00000038216, ENSMUSG00000003476, ENSMUSG00000021591, ENSMUSG00000071658, ENSMUSG00000042797, ENSMUSG00000000530, ENSMUSG00000028945, ENSMUSG00000006930, ENSMUSG00000055078, ENSMUSG00000027712, ENSMUSG00000034813,…	887	435	13458	0.9068615635812307	1.0	0.9908492416587692	99.99999997806451
KEGG_PATHWAY	mmu04621:NOD-like receptor signaling pathway	3	0.3076923076923077	0.7904235519352014	ENSMUSG00000055994, ENSMUSG00000032000, ENSMUSG00000039217	332	45	5205	1.0451807228915662	1.0	0.9698488114856243	99.99999983067848
GOTERM_BP_DIRECT	GO:0032355~response to estradiol	5	0.5128205128205128	0.7908801871360098	ENSMUSG00000004446, ENSMUSG00000041238, ENSMUSG00000004040, ENSMUSG00000049112, ENSMUSG00000027584	829	81	12544	0.9340422046493618	1.0	0.999999959526923	99.9999999999442
GOTERM_BP_DIRECT	GO:0051091~positive regulation of sequence-specific DNA binding transcription factor activity	5	0.5128205128205128	0.7908801871360098	ENSMUSG00000000440, ENSMUSG00000041000, ENSMUSG00000022329, ENSMUSG00000066456, ENSMUSG00000022015	829	81	12544	0.9340422046493618	1.0	0.999999959526923	99.9999999999442
KEGG_PATHWAY	mmu04750:Inflammatory mediator regulation of TRP channels	5	0.5128205128205128	0.7913028784722199	ENSMUSG00000022994, ENSMUSG00000037759, ENSMUSG00000078816, ENSMUSG00000026072, ENSMUSG00000052914	332	84	5205	0.9331970740103271	1.0	0.9691537993161906	99.99999983963416
GOTERM_CC_DIRECT	GO:0097546~ciliary base	2	0.20512820512820512	0.7914681148075595	ENSMUSG00000027378, ENSMUSG00000059482	887	23	13458	1.319347090828881	1.0	0.9908408770422684	99.99999998089602
GOTERM_CC_DIRECT	GO:0030904~retromer complex	2	0.20512820512820512	0.7914681148075595	ENSMUSG00000032382, ENSMUSG00000056972	887	23	13458	1.319347090828881	1.0	0.9908408770422684	99.99999998089602
GOTERM_BP_DIRECT	GO:0045214~sarcomere organization	2	0.20512820512820512	0.7923765049937188	ENSMUSG00000002100, ENSMUSG00000026414	829	23	12544	1.3157811926364922	1.0	0.9999999602108289	99.99999999995096
GOTERM_BP_DIRECT	GO:0035335~peptidyl-tyrosine dephosphorylation	2	0.20512820512820512	0.7923765049937188	ENSMUSG00000030223, ENSMUSG00000034573	829	23	12544	1.3157811926364922	1.0	0.9999999602108289	99.99999999995096
[truncated: 534 more rows]
