# Supplementary material for: Histone deacetylase knockouts modify transcription, CAG instability and nuclear pathology in Huntington disease mice
Source: eLife. 2020 Sep 29;9:e55911. doi: 10.7554/eLife.55911 (PMC7581428; doi:10.7554/eLife.55911)
Supplement: Source code 1. [file elife-55911-code1.zip › Pathways/Hdac2KOvsHdac2WT_HttQ111_3vs1_nominal_down_0.05.FuncAnnotChart.tsv]

Category	Term	Count	%	PValue	Genes	List Total	Pop Hits	Pop Total	Fold Enrichment	Bonferroni	Benjamini	FDR
GOTERM_CC_DIRECT	GO:0045202~synapse	119	6.902552204176334	6.220591535662002E-17	ENSMUSG00000003575, ENSMUSG00000001986, ENSMUSG00000033174, ENSMUSG00000041268, ENSMUSG00000054728, ENSMUSG00000027457, ENSMUSG00000035745, ENSMUSG00000019261, ENSMUSG00000042388, ENSMUSG00000041263, ENSMUSG00000022261, ENSMUSG00000032773, ENSMUSG00000032589, ENSMUSG00000034891, ENSMUSG00000007783, ENSMUSG00000046182, ENSMUSG00000037771, ENSMUSG00000045349, ENSMUSG00000025586, ENSMUSG00000019831,…	1571	468	13458	2.1782385872137624	8.293365993949919E-14	8.293365993949919E-14	1.6653345369377348E-13
GOTERM_CC_DIRECT	GO:0014069~postsynaptic density	74	4.292343387470997	1.5305564543745098E-15	ENSMUSG00000001986, ENSMUSG00000060882, ENSMUSG00000019828, ENSMUSG00000028906, ENSMUSG00000029544, ENSMUSG00000028649, ENSMUSG00000042388, ENSMUSG00000038453, ENSMUSG00000027254, ENSMUSG00000041263, ENSMUSG00000059003, ENSMUSG00000032773, ENSMUSG00000027765, ENSMUSG00000046447, ENSMUSG00000048895, ENSMUSG00000051331, ENSMUSG00000032589, ENSMUSG00000034187, ENSMUSG00000057897, ENSMUSG00000034275,…	1571	237	13458	2.674777816274404	1.1610712391529887E-12	5.805356195764944E-13	2.3647750424515834E-12
GOTERM_CC_DIRECT	GO:0030425~dendrite	106	6.148491879350348	1.1367960300826213E-13	ENSMUSG00000003575, ENSMUSG00000001986, ENSMUSG00000022454, ENSMUSG00000019828, ENSMUSG00000040037, ENSMUSG00000019261, ENSMUSG00000031870, ENSMUSG00000058975, ENSMUSG00000032773, ENSMUSG00000027765, ENSMUSG00000051331, ENSMUSG00000032589, ENSMUSG00000089837, ENSMUSG00000022463, ENSMUSG00000020308, ENSMUSG00000007783, ENSMUSG00000021068, ENSMUSG00000028833, ENSMUSG00000037771, ENSMUSG00000069895,…	1571	435	13458	2.0874733861586074	8.492406777804717E-11	2.830802259268239E-11	1.7293944054586063E-10
GOTERM_CC_DIRECT	GO:0045211~postsynaptic membrane	64	3.7122969837587005	1.180055746985603E-13	ENSMUSG00000002104, ENSMUSG00000001986, ENSMUSG00000050556, ENSMUSG00000060882, ENSMUSG00000019828, ENSMUSG00000050511, ENSMUSG00000035745, ENSMUSG00000056755, ENSMUSG00000042388, ENSMUSG00000038453, ENSMUSG00000041263, ENSMUSG00000028289, ENSMUSG00000059003, ENSMUSG00000032773, ENSMUSG00000060780, ENSMUSG00000033676, ENSMUSG00000027765, ENSMUSG00000046447, ENSMUSG00000063142, ENSMUSG00000034275,…	1571	204	13458	2.6875351031564754	8.815848051568764E-11	2.2039592373346295E-11	1.795230630818878E-10
GOTERM_CC_DIRECT	GO:0043197~dendritic spine	50	2.9002320185614847	4.745671144307363E-13	ENSMUSG00000030525, ENSMUSG00000000326, ENSMUSG00000001986, ENSMUSG00000022623, ENSMUSG00000041444, ENSMUSG00000042700, ENSMUSG00000060882, ENSMUSG00000096054, ENSMUSG00000019828, ENSMUSG00000037541, ENSMUSG00000041695, ENSMUSG00000021057, ENSMUSG00000037703, ENSMUSG00000042429, ENSMUSG00000042388, ENSMUSG00000031870, ENSMUSG00000059003, ENSMUSG00000026596, ENSMUSG00000052727, ENSMUSG00000043079,…	1571	141	13458	3.0377723905359098	3.5454139624135905E-10	7.090827924827181E-11	7.219780329137393E-10
GOTERM_CC_DIRECT	GO:0005886~plasma membrane	446	25.870069605568446	9.770533610907979E-12	ENSMUSG00000053799, ENSMUSG00000066197, ENSMUSG00000028906, ENSMUSG00000035954, ENSMUSG00000038696, ENSMUSG00000028909, ENSMUSG00000040037, ENSMUSG00000027457, ENSMUSG00000060534, ENSMUSG00000039942, ENSMUSG00000048047, ENSMUSG00000032773, ENSMUSG00000022265, ENSMUSG00000033774, ENSMUSG00000046480, ENSMUSG00000037907, ENSMUSG00000037902, ENSMUSG00000030536, ENSMUSG00000046182, ENSMUSG00000020900,…	1571	2903	13458	1.3161099176799258	7.2985767429756265E-9	1.2164294016514532E-9	1.4862688857419926E-8
GOTERM_CC_DIRECT	GO:0030054~cell junction	130	7.5406032482598615	1.3048486680951659E-10	ENSMUSG00000001986, ENSMUSG00000028053, ENSMUSG00000005338, ENSMUSG00000041268, ENSMUSG00000028906, ENSMUSG00000054728, ENSMUSG00000028909, ENSMUSG00000020572, ENSMUSG00000027457, ENSMUSG00000035745, ENSMUSG00000019261, ENSMUSG00000042388, ENSMUSG00000041263, ENSMUSG00000022438, ENSMUSG00000032773, ENSMUSG00000032589, ENSMUSG00000025314, ENSMUSG00000020776, ENSMUSG00000007783, ENSMUSG00000046182,…	1571	638	13458	1.7455287748753365	9.747217455391421E-8	1.39245969199564E-8	1.984905018126426E-7
GOTERM_CC_DIRECT	GO:0043025~neuronal cell body	106	6.148491879350348	1.3519443804206295E-10	ENSMUSG00000003575, ENSMUSG00000001986, ENSMUSG00000001323, ENSMUSG00000029516, ENSMUSG00000019828, ENSMUSG00000040037, ENSMUSG00000027457, ENSMUSG00000035745, ENSMUSG00000019261, ENSMUSG00000042388, ENSMUSG00000039942, ENSMUSG00000022261, ENSMUSG00000058975, ENSMUSG00000032589, ENSMUSG00000051331, ENSMUSG00000089837, ENSMUSG00000034891, ENSMUSG00000028833, ENSMUSG00000025586, ENSMUSG00000020900,…	1571	485	13458	1.8722699442865862	1.0099022007548086E-7	1.2623778022913257E-8	2.0565458225263455E-7
GOTERM_CC_DIRECT	GO:0030424~axon	78	4.524361948955916	9.038223056662097E-9	ENSMUSG00000020331, ENSMUSG00000050556, ENSMUSG00000030739, ENSMUSG00000058248, ENSMUSG00000033174, ENSMUSG00000040724, ENSMUSG00000019828, ENSMUSG00000020173, ENSMUSG00000060534, ENSMUSG00000056755, ENSMUSG00000038453, ENSMUSG00000031870, ENSMUSG00000060780, ENSMUSG00000040537, ENSMUSG00000048895, ENSMUSG00000096764, ENSMUSG00000032589, ENSMUSG00000005580, ENSMUSG00000011751, ENSMUSG00000020308,…	1571	344	13458	1.942408183204299	6.751529863846528E-6	7.501722358860263E-7	1.3748733040941374E-5
GOTERM_BP_DIRECT	GO:0007612~learning	25	1.4501160092807424	7.621597170517935E-8	ENSMUSG00000000326, ENSMUSG00000022623, ENSMUSG00000029838, ENSMUSG00000063239, ENSMUSG00000052087, ENSMUSG00000037541, ENSMUSG00000039419, ENSMUSG00000022208, ENSMUSG00000030209, ENSMUSG00000017740, ENSMUSG00000031393, ENSMUSG00000059003, ENSMUSG00000037996, ENSMUSG00000026959, ENSMUSG00000026596, ENSMUSG00000022973, ENSMUSG00000053164, ENSMUSG00000022240, ENSMUSG00000039059, ENSMUSG00000029104,…	1460	64	12544	3.356164383561644	3.2074158876094216E-4	3.2074158876094216E-4	1.4241342051191097E-4
GOTERM_CC_DIRECT	GO:0008076~voltage-gated potassium channel complex	26	1.5081206496519721	1.337242474344097E-7	ENSMUSG00000001175, ENSMUSG00000016346, ENSMUSG00000047976, ENSMUSG00000038319, ENSMUSG00000050556, ENSMUSG00000075318, ENSMUSG00000028033, ENSMUSG00000057182, ENSMUSG00000058740, ENSMUSG00000058248, ENSMUSG00000060882, ENSMUSG00000040724, ENSMUSG00000040407, ENSMUSG00000041695, ENSMUSG00000017167, ENSMUSG00000039419, ENSMUSG00000061576, ENSMUSG00000036438, ENSMUSG00000058975, ENSMUSG00000096146,…	1571	70	13458	3.1818495953441843	9.988703048480208E-5	9.989152060740913E-6	2.034180102694627E-4
GOTERM_BP_DIRECT	GO:0048167~regulation of synaptic plasticity	19	1.1020881670533642	3.0967477469187806E-7	ENSMUSG00000028222, ENSMUSG00000022623, ENSMUSG00000042700, ENSMUSG00000022208, ENSMUSG00000030209, ENSMUSG00000031393, ENSMUSG00000042429, ENSMUSG00000030302, ENSMUSG00000020524, ENSMUSG00000032356, ENSMUSG00000059003, ENSMUSG00000026959, ENSMUSG00000019969, ENSMUSG00000025551, ENSMUSG00000022240, ENSMUSG00000027296, ENSMUSG00000005583, ENSMUSG00000029104, ENSMUSG00000067629	1460	42	12544	3.8867579908675802	0.0013025722439472531	6.514983470217173E-4	5.786418758813028E-4
GOTERM_CC_DIRECT	GO:0016020~membrane	759	44.025522041763345	3.203160038659821E-7	ENSMUSG00000040441, ENSMUSG00000035285, ENSMUSG00000066197, ENSMUSG00000033174, ENSMUSG00000003072, ENSMUSG00000028906, ENSMUSG00000035954, ENSMUSG00000018707, ENSMUSG00000038696, ENSMUSG00000047428, ENSMUSG00000030643, ENSMUSG00000028909, ENSMUSG00000040037, ENSMUSG00000027457, ENSMUSG00000060534, ENSMUSG00000039942, ENSMUSG00000022261, ENSMUSG00000010086, ENSMUSG00000022265, ENSMUSG00000032773,…	1571	5704	13458	1.1398995913841603	2.3924746894343762E-4	2.1752135526575955E-5	4.872561184976476E-4
GOTERM_BP_DIRECT	GO:0060291~long-term synaptic potentiation	20	1.160092807424594	6.499732878708644E-7	ENSMUSG00000030805, ENSMUSG00000034799, ENSMUSG00000022623, ENSMUSG00000029838, ENSMUSG00000063358, ENSMUSG00000052087, ENSMUSG00000037541, ENSMUSG00000030209, ENSMUSG00000031393, ENSMUSG00000059003, ENSMUSG00000037996, ENSMUSG00000060780, ENSMUSG00000063887, ENSMUSG00000015829, ENSMUSG00000027273, ENSMUSG00000041488, ENSMUSG00000030376, ENSMUSG00000059456, ENSMUSG00000029053, ENSMUSG00000057897	1460	48	12544	3.5799086757990866	0.0027319997353861813	9.11497153090024E-4	0.0012145019921305789
KEGG_PATHWAY	mmu04721:Synaptic vesicle cycle	20	1.160092807424594	4.107317121185889E-6	ENSMUSG00000035152, ENSMUSG00000034799, ENSMUSG00000024403, ENSMUSG00000052459, ENSMUSG00000006024, ENSMUSG00000037771, ENSMUSG00000020566, ENSMUSG00000026797, ENSMUSG00000060279, ENSMUSG00000038023, ENSMUSG00000047126, ENSMUSG00000033615, ENSMUSG00000006273, ENSMUSG00000035864, ENSMUSG00000024121, ENSMUSG00000026825, ENSMUSG00000027273, ENSMUSG00000025867, ENSMUSG00000041488, ENSMUSG00000034187	588	55	5205	3.218923933209648	0.0010632316872893899	0.0010632316872893899	0.005365345378360864
GOTERM_CC_DIRECT	GO:0043005~neuron projection	76	4.408352668213457	6.111129348328558E-6	ENSMUSG00000046856, ENSMUSG00000002103, ENSMUSG00000040276, ENSMUSG00000050556, ENSMUSG00000060882, ENSMUSG00000040724, ENSMUSG00000019828, ENSMUSG00000050511, ENSMUSG00000040481, ENSMUSG00000027457, ENSMUSG00000038453, ENSMUSG00000031870, ENSMUSG00000059003, ENSMUSG00000036438, ENSMUSG00000059005, ENSMUSG00000031748, ENSMUSG00000002496, ENSMUSG00000046447, ENSMUSG00000032589, ENSMUSG00000033774,…	1571	388	13458	1.6779777802568459	0.004554623670980917	3.803466142107137E-4	0.009295703633915853
GOTERM_MF_DIRECT	GO:0005249~voltage-gated potassium channel activity	21	1.2180974477958235	7.722177642076162E-6	ENSMUSG00000020331, ENSMUSG00000034402, ENSMUSG00000016346, ENSMUSG00000047976, ENSMUSG00000038319, ENSMUSG00000050556, ENSMUSG00000075318, ENSMUSG00000028033, ENSMUSG00000057182, ENSMUSG00000058740, ENSMUSG00000058248, ENSMUSG00000060882, ENSMUSG00000040724, ENSMUSG00000058975, ENSMUSG00000096146, ENSMUSG00000056258, ENSMUSG00000028931, ENSMUSG00000027273, ENSMUSG00000036760, ENSMUSG00000063142,…	1434	59	12075	2.9971278632721083	0.009529837773463834	0.009529837773463834	0.01253439765868114
GOTERM_CC_DIRECT	GO:0043195~terminal bouton	28	1.6241299303944314	8.788840304569049E-6	ENSMUSG00000034799, ENSMUSG00000001986, ENSMUSG00000040276, ENSMUSG00000028222, ENSMUSG00000026797, ENSMUSG00000000826, ENSMUSG00000030669, ENSMUSG00000004849, ENSMUSG00000042429, ENSMUSG00000056755, ENSMUSG00000059003, ENSMUSG00000026452, ENSMUSG00000033615, ENSMUSG00000022973, ENSMUSG00000033676, ENSMUSG00000027273, ENSMUSG00000022415, ENSMUSG00000063142, ENSMUSG00000034891, ENSMUSG00000006024,…	1571	96	13458	2.498567791215786	0.00654378811172307	5.048950020751786E-4	0.013368543785774456
GOTERM_BP_DIRECT	GO:0034765~regulation of ion transmembrane transport	31	1.7981438515081205	9.475791355842312E-6	ENSMUSG00000024589, ENSMUSG00000020331, ENSMUSG00000016346, ENSMUSG00000038319, ENSMUSG00000050556, ENSMUSG00000028033, ENSMUSG00000058248, ENSMUSG00000040118, ENSMUSG00000060882, ENSMUSG00000040724, ENSMUSG00000041695, ENSMUSG00000000197, ENSMUSG00000017412, ENSMUSG00000058975, ENSMUSG00000020882, ENSMUSG00000056258, ENSMUSG00000024112, ENSMUSG00000043301, ENSMUSG00000051331, ENSMUSG00000063142,…	1460	113	12544	2.357037216632319	0.03909890561420892	0.009921403593871836	0.017704526590800462
GOTERM_CC_DIRECT	GO:0030426~growth cone	38	2.2041763341067284	1.0485532656116455E-5	ENSMUSG00000034570, ENSMUSG00000030525, ENSMUSG00000030739, ENSMUSG00000037541, ENSMUSG00000035314, ENSMUSG00000031010, ENSMUSG00000018411, ENSMUSG00000036438, ENSMUSG00000052727, ENSMUSG00000055421, ENSMUSG00000060780, ENSMUSG00000002496, ENSMUSG00000027273, ENSMUSG00000041488, ENSMUSG00000031137, ENSMUSG00000089837, ENSMUSG00000021288, ENSMUSG00000048895, ENSMUSG00000059456, ENSMUSG00000021217,…	1571	153	13458	2.1276319566655433	0.0078021380341296576	5.593245167914151E-4	0.015949159112738087
GOTERM_BP_DIRECT	GO:0007268~chemical synaptic transmission	34	1.9721577726218096	1.3831166515114797E-5	ENSMUSG00000002104, ENSMUSG00000034799, ENSMUSG00000046856, ENSMUSG00000063260, ENSMUSG00000034593, ENSMUSG00000049511, ENSMUSG00000047879, ENSMUSG00000026103, ENSMUSG00000050511, ENSMUSG00000036510, ENSMUSG00000025905, ENSMUSG00000017740, ENSMUSG00000031393, ENSMUSG00000056755, ENSMUSG00000059003, ENSMUSG00000025551, ENSMUSG00000020882, ENSMUSG00000041380, ENSMUSG00000096764, ENSMUSG00000051331,…	1460	132	12544	2.213034454130345	0.05655365370179455	0.011575637245042292	0.025841095019085714
KEGG_PATHWAY	mmu04720:Long-term potentiation	20	1.160092807424594	2.2596289552408626E-5	ENSMUSG00000001175, ENSMUSG00000063358, ENSMUSG00000004936, ENSMUSG00000019828, ENSMUSG00000030102, ENSMUSG00000020431, ENSMUSG00000030209, ENSMUSG00000024617, ENSMUSG00000033953, ENSMUSG00000014956, ENSMUSG00000020524, ENSMUSG00000059003, ENSMUSG00000036438, ENSMUSG00000026959, ENSMUSG00000022521, ENSMUSG00000052889, ENSMUSG00000049583, ENSMUSG00000051331, ENSMUSG00000057897, ENSMUSG00000051177	588	61	5205	2.9023084643693546	0.005835412569687448	0.0029219752545378563	0.029514005130215626
GOTERM_CC_DIRECT	GO:0042734~presynaptic membrane	22	1.2761020881670533	2.9757730125881005E-5	ENSMUSG00000030525, ENSMUSG00000047976, ENSMUSG00000034799, ENSMUSG00000063239, ENSMUSG00000058248, ENSMUSG00000040724, ENSMUSG00000019828, ENSMUSG00000030209, ENSMUSG00000024617, ENSMUSG00000027457, ENSMUSG00000042429, ENSMUSG00000056755, ENSMUSG00000013033, ENSMUSG00000047085, ENSMUSG00000059003, ENSMUSG00000035864, ENSMUSG00000051401, ENSMUSG00000027273, ENSMUSG00000037653, ENSMUSG00000041488,…	1571	70	13458	2.692334272983541	0.021984103660242504	0.001480859454172534	0.0452571937745172
GOTERM_BP_DIRECT	GO:0019228~neuronal action potential	13	0.7540603248259861	2.980956468231369E-5	ENSMUSG00000061576, ENSMUSG00000030525, ENSMUSG00000047976, ENSMUSG00000023033, ENSMUSG00000020524, ENSMUSG00000075318, ENSMUSG00000030739, ENSMUSG00000057182, ENSMUSG00000060882, ENSMUSG00000040724, ENSMUSG00000069601, ENSMUSG00000022416, ENSMUSG00000063142	1460	28	12544	3.989041095890411	0.11791806270714278	0.020694587448276125	0.05568604541912325
GOTERM_MF_DIRECT	GO:0005244~voltage-gated ion channel activity	30	1.740139211136891	3.23563340526497E-5	ENSMUSG00000020331, ENSMUSG00000016346, ENSMUSG00000038319, ENSMUSG00000050556, ENSMUSG00000028033, ENSMUSG00000058248, ENSMUSG00000040118, ENSMUSG00000060882, ENSMUSG00000040724, ENSMUSG00000041695, ENSMUSG00000000197, ENSMUSG00000017412, ENSMUSG00000058975, ENSMUSG00000020882, ENSMUSG00000056258, ENSMUSG00000024112, ENSMUSG00000043301, ENSMUSG00000051331, ENSMUSG00000004110, ENSMUSG00000063142,…	1434	112	12075	2.2554916317991633	0.03932825355141534	0.01986136365890323	0.052509938698497294
GOTERM_CC_DIRECT	GO:0043198~dendritic shaft	20	1.160092807424594	3.9568619798369445E-5	ENSMUSG00000034570, ENSMUSG00000020331, ENSMUSG00000030525, ENSMUSG00000001986, ENSMUSG00000063239, ENSMUSG00000022208, ENSMUSG00000021057, ENSMUSG00000022812, ENSMUSG00000017740, ENSMUSG00000056755, ENSMUSG00000020524, ENSMUSG00000019969, ENSMUSG00000063887, ENSMUSG00000049583, ENSMUSG00000051331, ENSMUSG00000067629, ENSMUSG00000032036, ENSMUSG00000034187, ENSMUSG00000074736, ENSMUSG00000005089	1571	61	13458	2.808694472561071	0.02912576848837123	0.0018456910999894438	0.06017393983067665
KEGG_PATHWAY	mmu05016:Huntington's disease	39	2.262180974477958	4.571479675112123E-5	ENSMUSG00000005510, ENSMUSG00000025968, ENSMUSG00000022450, ENSMUSG00000009863, ENSMUSG00000016319, ENSMUSG00000021577, ENSMUSG00000024248, ENSMUSG00000036199, ENSMUSG00000020153, ENSMUSG00000003072, ENSMUSG00000019777, ENSMUSG00000005198, ENSMUSG00000061518, ENSMUSG00000000563, ENSMUSG00000060279, ENSMUSG00000041697, ENSMUSG00000039117, ENSMUSG00000025428, ENSMUSG00000022521, ENSMUSG00000025651,…	588	176	5205	1.9615317717996292	0.011770581273939817	0.003939022618005827	0.059701776517218086
GOTERM_BP_DIRECT	GO:0050885~neuromuscular process controlling balance	18	1.0440835266821344	4.817231269292663E-5	ENSMUSG00000009681, ENSMUSG00000034593, ENSMUSG00000021684, ENSMUSG00000022623, ENSMUSG00000017631, ENSMUSG00000008658, ENSMUSG00000038664, ENSMUSG00000017167, ENSMUSG00000022208, ENSMUSG00000020900, ENSMUSG00000031367, ENSMUSG00000030302, ENSMUSG00000026596, ENSMUSG00000015829, ENSMUSG00000014592, ENSMUSG00000063142, ENSMUSG00000057897, ENSMUSG00000025318	1460	52	12544	2.9740779768177026	0.18352758200882258	0.028550527340870935	0.08997414466624942
KEGG_PATHWAY	mmu04713:Circadian entrainment	24	1.3921113689095126	5.008336879126529E-5	ENSMUSG00000001175, ENSMUSG00000001986, ENSMUSG00000029334, ENSMUSG00000063358, ENSMUSG00000030102, ENSMUSG00000020431, ENSMUSG00000030209, ENSMUSG00000024617, ENSMUSG00000052920, ENSMUSG00000055866, ENSMUSG00000020524, ENSMUSG00000059003, ENSMUSG00000036438, ENSMUSG00000031748, ENSMUSG00000026959, ENSMUSG00000052889, ENSMUSG00000043301, ENSMUSG00000024112, ENSMUSG00000029361, ENSMUSG00000022416,…	588	86	5205	2.470336971998101	0.01288814466041377	0.0032377265618326323	0.06540524124805103
KEGG_PATHWAY	mmu04080:Neuroactive ligand-receptor interaction	40	2.320185614849188	5.617602086562751E-5	ENSMUSG00000030525, ENSMUSG00000001986, ENSMUSG00000049511, ENSMUSG00000010803, ENSMUSG00000027577, ENSMUSG00000019828, ENSMUSG00000050511, ENSMUSG00000041078, ENSMUSG00000025905, ENSMUSG00000035745, ENSMUSG00000042429, ENSMUSG00000056755, ENSMUSG00000019464, ENSMUSG00000058756, ENSMUSG00000039079, ENSMUSG00000059003, ENSMUSG00000039942, ENSMUSG00000041380, ENSMUSG00000032773, ENSMUSG00000039059,…	588	184	5205	1.9243566992014198	0.014444658382696263	0.0029057696728564952	0.07335910655176248
GOTERM_BP_DIRECT	GO:0006813~potassium ion transport	28	1.6241299303944314	6.851674963999094E-5	ENSMUSG00000016346, ENSMUSG00000020331, ENSMUSG00000003031, ENSMUSG00000038319, ENSMUSG00000040907, ENSMUSG00000050556, ENSMUSG00000028033, ENSMUSG00000058740, ENSMUSG00000058248, ENSMUSG00000060882, ENSMUSG00000040724, ENSMUSG00000041695, ENSMUSG00000041771, ENSMUSG00000017740, ENSMUSG00000058975, ENSMUSG00000056258, ENSMUSG00000043301, ENSMUSG00000036760, ENSMUSG00000063142, ENSMUSG00000034187,…	1460	107	12544	2.248316476763539	0.25053591361806304	0.03540756105715859	0.12794957943403906
GOTERM_MF_DIRECT	GO:0005516~calmodulin binding	38	2.2041763341067284	8.695235502730381E-5	ENSMUSG00000016346, ENSMUSG00000034799, ENSMUSG00000034593, ENSMUSG00000032936, ENSMUSG00000030739, ENSMUSG00000018830, ENSMUSG00000058248, ENSMUSG00000028906, ENSMUSG00000021057, ENSMUSG00000020431, ENSMUSG00000024617, ENSMUSG00000030000, ENSMUSG00000056755, ENSMUSG00000020437, ENSMUSG00000056258, ENSMUSG00000027296, ENSMUSG00000041308, ENSMUSG00000030376, ENSMUSG00000051331, ENSMUSG00000051177,…	1434	165	12075	1.9392671484721695	0.10221585097944874	0.0353036297509467	0.14105321234807455
GOTERM_MF_DIRECT	GO:0005216~ion channel activity	33	1.91415313225058	9.832329715703536E-5	ENSMUSG00000020331, ENSMUSG00000030525, ENSMUSG00000016346, ENSMUSG00000001986, ENSMUSG00000038319, ENSMUSG00000050556, ENSMUSG00000028033, ENSMUSG00000010803, ENSMUSG00000058248, ENSMUSG00000060882, ENSMUSG00000027577, ENSMUSG00000040724, ENSMUSG00000041078, ENSMUSG00000035745, ENSMUSG00000000197, ENSMUSG00000059003, ENSMUSG00000058975, ENSMUSG00000056258, ENSMUSG00000024112, ENSMUSG00000033676,…	1434	136	12075	2.04321006645336	0.11478690947207626	0.03002183754866361	0.15948522686064504
GOTERM_BP_DIRECT	GO:0006811~ion transport	81	4.698375870069606	1.0549412028272915E-4	ENSMUSG00000020331, ENSMUSG00000016346, ENSMUSG00000001986, ENSMUSG00000050556, ENSMUSG00000034145, ENSMUSG00000058248, ENSMUSG00000060882, ENSMUSG00000003072, ENSMUSG00000040724, ENSMUSG00000041771, ENSMUSG00000070639, ENSMUSG00000035745, ENSMUSG00000017412, ENSMUSG00000059003, ENSMUSG00000058975, ENSMUSG00000020882, ENSMUSG00000024112, ENSMUSG00000033676, ENSMUSG00000036760, ENSMUSG00000051331,…	1460	457	12544	1.5228320493989989	0.35856548097209595	0.04814130621130153	0.19693748478941675
GOTERM_BP_DIRECT	GO:0071805~potassium ion transmembrane transport	22	1.2761020881670533	1.074929415933596E-4	ENSMUSG00000031791, ENSMUSG00000020331, ENSMUSG00000034402, ENSMUSG00000016346, ENSMUSG00000047976, ENSMUSG00000038319, ENSMUSG00000050556, ENSMUSG00000028033, ENSMUSG00000058740, ENSMUSG00000058248, ENSMUSG00000060882, ENSMUSG00000040724, ENSMUSG00000028854, ENSMUSG00000041695, ENSMUSG00000000197, ENSMUSG00000058975, ENSMUSG00000096146, ENSMUSG00000056258, ENSMUSG00000079056, ENSMUSG00000036760,…	1460	76	12544	2.4870944484498922	0.36393982786612455	0.04423786627414272	0.20066535856647638
KEGG_PATHWAY	mmu05010:Alzheimer's disease	35	2.0301624129930396	1.0782517615445431E-4	ENSMUSG00000005510, ENSMUSG00000025968, ENSMUSG00000022450, ENSMUSG00000009863, ENSMUSG00000021577, ENSMUSG00000024248, ENSMUSG00000036199, ENSMUSG00000020153, ENSMUSG00000003072, ENSMUSG00000061518, ENSMUSG00000000563, ENSMUSG00000033953, ENSMUSG00000018411, ENSMUSG00000041697, ENSMUSG00000059003, ENSMUSG00000036438, ENSMUSG00000025428, ENSMUSG00000025651, ENSMUSG00000051331, ENSMUSG00000048895,…	588	157	5205	1.9733848953594175	0.027541838816255493	0.004643888041339084	0.14076281926034273
GOTERM_BP_DIRECT	GO:0000122~negative regulation of transcription from RNA polymerase II promoter	100	5.800464037122969	1.345520014444257E-4	ENSMUSG00000040761, ENSMUSG00000019777, ENSMUSG00000019256, ENSMUSG00000022708, ENSMUSG00000031393, ENSMUSG00000029711, ENSMUSG00000048385, ENSMUSG00000048249, ENSMUSG00000028582, ENSMUSG00000022463, ENSMUSG00000072872, ENSMUSG00000024955, ENSMUSG00000069895, ENSMUSG00000035011, ENSMUSG00000027104, ENSMUSG00000001911, ENSMUSG00000095567, ENSMUSG00000019969, ENSMUSG00000047242, ENSMUSG00000027878,…	1460	596	12544	1.441573963409028	0.432416541993615	0.05018490724159774	0.25111851360825055
GOTERM_CC_DIRECT	GO:0042995~cell projection	107	6.206496519721578	1.389581773991339E-4	ENSMUSG00000028649, ENSMUSG00000019261, ENSMUSG00000014778, ENSMUSG00000069581, ENSMUSG00000022438, ENSMUSG00000040537, ENSMUSG00000025314, ENSMUSG00000020308, ENSMUSG00000007783, ENSMUSG00000028833, ENSMUSG00000069895, ENSMUSG00000021066, ENSMUSG00000020900, ENSMUSG00000053310, ENSMUSG00000053617, ENSMUSG00000015143, ENSMUSG00000029361, ENSMUSG00000032036, ENSMUSG00000047248, ENSMUSG00000030323,…	1571	645	13458	1.4211123118144273	0.09860252618020526	0.006087803842461881	0.21117134238878288
GOTERM_BP_DIRECT	GO:0007626~locomotory behavior	24	1.3921113689095126	1.5719111290451678E-4	ENSMUSG00000028222, ENSMUSG00000022623, ENSMUSG00000027577, ENSMUSG00000019828, ENSMUSG00000061313, ENSMUSG00000034472, ENSMUSG00000040037, ENSMUSG00000025905, ENSMUSG00000030302, ENSMUSG00000023033, ENSMUSG00000006818, ENSMUSG00000059003, ENSMUSG00000031748, ENSMUSG00000022982, ENSMUSG00000041380, ENSMUSG00000012819, ENSMUSG00000060780, ENSMUSG00000029104, ENSMUSG00000049583, ENSMUSG00000027273,…	1460	89	12544	2.3168847160227797	0.4840107772448392	0.05364651473523496	0.2933118743190577
GOTERM_BP_DIRECT	GO:0035640~exploration behavior	9	0.5220417633410672	1.786115051452532E-4	ENSMUSG00000002028, ENSMUSG00000030854, ENSMUSG00000022623, ENSMUSG00000026596, ENSMUSG00000027577, ENSMUSG00000060780, ENSMUSG00000037541, ENSMUSG00000057880, ENSMUSG00000025318	1460	16	12544	4.832876712328767	0.5285032034302866	0.05619346416885995	0.33321830898596083
GOTERM_CC_DIRECT	GO:0043209~myelin sheath	40	2.320185614849188	2.2920124523804222E-4	ENSMUSG00000027010, ENSMUSG00000025968, ENSMUSG00000005510, ENSMUSG00000022477, ENSMUSG00000040276, ENSMUSG00000016319, ENSMUSG00000040907, ENSMUSG00000021577, ENSMUSG00000016349, ENSMUSG00000030739, ENSMUSG00000017167, ENSMUSG00000026797, ENSMUSG00000061518, ENSMUSG00000055022, ENSMUSG00000000563, ENSMUSG00000041697, ENSMUSG00000004789, ENSMUSG00000025428, ENSMUSG00000031748, ENSMUSG00000006273,…	1571	188	13458	1.8226634343215462	0.15737474260935602	0.009467837016272407	0.3480883091153353
KEGG_PATHWAY	mmu05033:Nicotine addiction	13	0.7540603248259861	2.7203091618735974E-4	ENSMUSG00000030525, ENSMUSG00000001986, ENSMUSG00000010803, ENSMUSG00000027577, ENSMUSG00000037771, ENSMUSG00000030209, ENSMUSG00000035745, ENSMUSG00000007653, ENSMUSG00000020524, ENSMUSG00000059003, ENSMUSG00000026959, ENSMUSG00000033676, ENSMUSG00000029054	588	35	5205	3.287900874635569	0.06804019428047037	0.010016015406282275	0.35477745839292973
GOTERM_BP_DIRECT	GO:0086091~regulation of heart rate by cardiac conduction	11	0.6380510440835266	2.758059465942701E-4	ENSMUSG00000038319, ENSMUSG00000049281, ENSMUSG00000040118, ENSMUSG00000057123, ENSMUSG00000040407, ENSMUSG00000041695, ENSMUSG00000001552, ENSMUSG00000051331, ENSMUSG00000041957, ENSMUSG00000090122, ENSMUSG00000046480	1460	25	12544	3.7803835616438355	0.6868357124209117	0.07958490887995306	0.5141028165433825
GOTERM_BP_DIRECT	GO:0048511~rhythmic process	29	1.6821345707656612	2.911247178983705E-4	ENSMUSG00000003575, ENSMUSG00000002028, ENSMUSG00000003949, ENSMUSG00000019777, ENSMUSG00000022124, ENSMUSG00000019256, ENSMUSG00000020431, ENSMUSG00000020572, ENSMUSG00000022389, ENSMUSG00000059003, ENSMUSG00000022521, ENSMUSG00000063889, ENSMUSG00000063887, ENSMUSG00000025326, ENSMUSG00000048895, ENSMUSG00000029992, ENSMUSG00000025217, ENSMUSG00000046709, ENSMUSG00000020366, ENSMUSG00000068742,…	1460	122	12544	2.042308556029643	0.7063956998945728	0.07845299051372279	0.542583579884659
GOTERM_BP_DIRECT	GO:0007399~nervous system development	62	3.596287703016241	2.970330896110415E-4	ENSMUSG00000028949, ENSMUSG00000024423, ENSMUSG00000001227, ENSMUSG00000029516, ENSMUSG00000055493, ENSMUSG00000062098, ENSMUSG00000033066, ENSMUSG00000027692, ENSMUSG00000035910, ENSMUSG00000019261, ENSMUSG00000061911, ENSMUSG00000006711, ENSMUSG00000060534, ENSMUSG00000032216, ENSMUSG00000040631, ENSMUSG00000028289, ENSMUSG00000022261, ENSMUSG00000056427, ENSMUSG00000025551, ENSMUSG00000032481,…	1460	338	12544	1.5760071330145091	0.713609205968345	0.07517419142731996	0.553566402218264
KEGG_PATHWAY	mmu04020:Calcium signaling pathway	34	1.9721577726218096	3.1570704307500724E-4	ENSMUSG00000030525, ENSMUSG00000016319, ENSMUSG00000019828, ENSMUSG00000020431, ENSMUSG00000033953, ENSMUSG00000024617, ENSMUSG00000031376, ENSMUSG00000019464, ENSMUSG00000039079, ENSMUSG00000059003, ENSMUSG00000036438, ENSMUSG00000041380, ENSMUSG00000052889, ENSMUSG00000024112, ENSMUSG00000027296, ENSMUSG00000032773, ENSMUSG00000022416, ENSMUSG00000030376, ENSMUSG00000051331, ENSMUSG00000059456,…	588	159	5205	1.8928892311641636	0.07852629222026875	0.010170555801472414	0.41163060785753824
GOTERM_CC_DIRECT	GO:0031594~neuromuscular junction	18	1.0440835266821344	3.570223841210306E-4	ENSMUSG00000002104, ENSMUSG00000034799, ENSMUSG00000029838, ENSMUSG00000001333, ENSMUSG00000069601, ENSMUSG00000020900, ENSMUSG00000026235, ENSMUSG00000020524, ENSMUSG00000028289, ENSMUSG00000019969, ENSMUSG00000032827, ENSMUSG00000004069, ENSMUSG00000027750, ENSMUSG00000018428, ENSMUSG00000056222, ENSMUSG00000030691, ENSMUSG00000048895, ENSMUSG00000022415	1571	60	13458	2.56995544239338	0.23413038600286595	0.013941034255442242	0.5417184726284607
KEGG_PATHWAY	mmu04723:Retrograde endocannabinoid signaling	23	1.334106728538283	4.2168249567716104E-4	ENSMUSG00000001986, ENSMUSG00000010803, ENSMUSG00000033174, ENSMUSG00000063358, ENSMUSG00000046709, ENSMUSG00000037771, ENSMUSG00000019828, ENSMUSG00000030102, ENSMUSG00000025277, ENSMUSG00000020366, ENSMUSG00000020431, ENSMUSG00000007653, ENSMUSG00000020524, ENSMUSG00000031748, ENSMUSG00000035735, ENSMUSG00000052889, ENSMUSG00000043301, ENSMUSG00000033676, ENSMUSG00000049583, ENSMUSG00000029054,…	588	92	5205	2.2130102040816326	0.10348369619903697	0.012064280365355673	0.5494542016809878
GOTERM_MF_DIRECT	GO:0048306~calcium-dependent protein binding	18	1.0440835266821344	4.3554321322120435E-4	ENSMUSG00000001175, ENSMUSG00000039474, ENSMUSG00000034593, ENSMUSG00000063239, ENSMUSG00000028854, ENSMUSG00000040928, ENSMUSG00000024924, ENSMUSG00000029544, ENSMUSG00000056755, ENSMUSG00000036438, ENSMUSG00000059208, ENSMUSG00000027849, ENSMUSG00000021814, ENSMUSG00000035864, ENSMUSG00000079056, ENSMUSG00000027273, ENSMUSG00000025867, ENSMUSG00000066278	1434	60	12075	2.5261506276150625	0.41736317664685896	0.10240673380215204	0.7046612731514856
GOTERM_BP_DIRECT	GO:0086010~membrane depolarization during action potential	10	0.580046403712297	4.589567363787365E-4	ENSMUSG00000000197, ENSMUSG00000023033, ENSMUSG00000038319, ENSMUSG00000075318, ENSMUSG00000049281, ENSMUSG00000057182, ENSMUSG00000024112, ENSMUSG00000022416, ENSMUSG00000051331, ENSMUSG00000004110	1460	22	12544	3.905354919053549	0.8551696662413341	0.10743717225170213	0.854112997005263
GOTERM_MF_DIRECT	GO:0044325~ion channel binding	27	1.5661252900232019	4.599199030856658E-4	ENSMUSG00000024589, ENSMUSG00000050556, ENSMUSG00000058248, ENSMUSG00000036438, ENSMUSG00000032855, ENSMUSG00000058975, ENSMUSG00000056258, ENSMUSG00000058498, ENSMUSG00000027273, ENSMUSG00000031137, ENSMUSG00000051331, ENSMUSG00000046480, ENSMUSG00000090122, ENSMUSG00000001175, ENSMUSG00000034402, ENSMUSG00000049281, ENSMUSG00000018909, ENSMUSG00000069601, ENSMUSG00000035640, ENSMUSG00000096146,…	1434	111	12075	2.0482302386068074	0.4347187399876278	0.09069251777392118	0.7439620692342275
GOTERM_BP_DIRECT	GO:0035235~ionotropic glutamate receptor signaling pathway	8	0.46403712296983757	4.638157534533803E-4	ENSMUSG00000035745, ENSMUSG00000059003, ENSMUSG00000040907, ENSMUSG00000026959, ENSMUSG00000048895, ENSMUSG00000059456, ENSMUSG00000030209, ENSMUSG00000024617	1460	14	12544	4.909589041095891	0.8581029347711483	0.10280382819209388	0.8631185222071847
GOTERM_MF_DIRECT	GO:0048365~Rac GTPase binding	14	0.8120649651972157	4.792935329643131E-4	ENSMUSG00000027002, ENSMUSG00000031292, ENSMUSG00000030536, ENSMUSG00000035954, ENSMUSG00000020888, ENSMUSG00000002489, ENSMUSG00000019831, ENSMUSG00000033940, ENSMUSG00000022982, ENSMUSG00000021676, ENSMUSG00000027296, ENSMUSG00000004054, ENSMUSG00000055805, ENSMUSG00000030257	1434	40	12075	2.947175732217573	0.44814307173300627	0.08141770316591002	0.7751863779948187
GOTERM_BP_DIRECT	GO:0019233~sensory perception of pain	18	1.0440835266821344	5.238039586824242E-4	ENSMUSG00000049281, ENSMUSG00000057182, ENSMUSG00000060882, ENSMUSG00000027577, ENSMUSG00000063358, ENSMUSG00000040724, ENSMUSG00000019828, ENSMUSG00000050511, ENSMUSG00000025905, ENSMUSG00000031393, ENSMUSG00000022270, ENSMUSG00000059003, ENSMUSG00000026959, ENSMUSG00000024112, ENSMUSG00000079056, ENSMUSG00000020681, ENSMUSG00000027765, ENSMUSG00000004110	1460	62	12544	2.494387980556783	0.889779070420592	0.10958422456440386	0.9742347150051067
GOTERM_MF_DIRECT	GO:0017075~syntaxin-1 binding	10	0.580046403712297	5.335844933506031E-4	ENSMUSG00000027457, ENSMUSG00000034593, ENSMUSG00000034799, ENSMUSG00000033615, ENSMUSG00000035864, ENSMUSG00000019790, ENSMUSG00000027273, ENSMUSG00000025867, ENSMUSG00000026797, ENSMUSG00000034187	1434	22	12075	3.8275009509319133	0.4840891791607237	0.07939817899109003	0.8626375405596409
GOTERM_CC_DIRECT	GO:0005829~cytosol	227	13.16705336426914	5.902909604619213E-4	ENSMUSG00000031506, ENSMUSG00000033174, ENSMUSG00000027652, ENSMUSG00000022124, ENSMUSG00000035954, ENSMUSG00000054728, ENSMUSG00000031112, ENSMUSG00000031393, ENSMUSG00000027254, ENSMUSG00000036438, ENSMUSG00000017631, ENSMUSG00000032788, ENSMUSG00000000278, ENSMUSG00000025217, ENSMUSG00000030122, ENSMUSG00000020900, ENSMUSG00000027244, ENSMUSG00000007653, ENSMUSG00000027878, ENSMUSG00000036941,…	1571	1591	13458	1.2222499170821228	0.3566571816555689	0.021812468291617204	0.8941801721039533
GOTERM_MF_DIRECT	GO:0019901~protein kinase binding	71	4.1183294663573085	6.592396019600489E-4	ENSMUSG00000016349, ENSMUSG00000058248, ENSMUSG00000038696, ENSMUSG00000020888, ENSMUSG00000024824, ENSMUSG00000045005, ENSMUSG00000017412, ENSMUSG00000038453, ENSMUSG00000015095, ENSMUSG00000024670, ENSMUSG00000059003, ENSMUSG00000022685, ENSMUSG00000046447, ENSMUSG00000048895, ENSMUSG00000034187, ENSMUSG00000057897, ENSMUSG00000025314, ENSMUSG00000023274, ENSMUSG00000027490, ENSMUSG00000030536,…	1434	404	12075	1.4798407141969427	0.5585659622452578	0.08685310570536708	1.0647637923998587
GOTERM_BP_DIRECT	GO:1990138~neuron projection extension	10	0.580046403712297	6.767613400463695E-4	ENSMUSG00000002489, ENSMUSG00000024423, ENSMUSG00000027750, ENSMUSG00000022231, ENSMUSG00000030536, ENSMUSG00000047787, ENSMUSG00000020387, ENSMUSG00000051379, ENSMUSG00000029053, ENSMUSG00000031010	1460	23	12544	3.7355568790946987	0.942124017402384	0.13278871864566566	1.257024549654684
GOTERM_BP_DIRECT	GO:0048013~ephrin receptor signaling pathway	14	0.8120649651972157	8.577411989714877E-4	ENSMUSG00000028040, ENSMUSG00000002489, ENSMUSG00000029869, ENSMUSG00000026235, ENSMUSG00000029245, ENSMUSG00000028289, ENSMUSG00000026959, ENSMUSG00000024219, ENSMUSG00000001300, ENSMUSG00000042700, ENSMUSG00000055540, ENSMUSG00000056486, ENSMUSG00000048895, ENSMUSG00000030209	1460	43	12544	2.79732398853138	0.9729963143052108	0.15801208283557733	1.5906355266984473
GOTERM_BP_DIRECT	GO:0030534~adult behavior	12	0.6960556844547563	8.60158635901889E-4	ENSMUSG00000031755, ENSMUSG00000056755, ENSMUSG00000011751, ENSMUSG00000020308, ENSMUSG00000022623, ENSMUSG00000040721, ENSMUSG00000055471, ENSMUSG00000037541, ENSMUSG00000039419, ENSMUSG00000066392, ENSMUSG00000067889, ENSMUSG00000005089	1460	33	12544	3.1242839352428393	0.9732699172868419	0.1517965906812243	1.595084503885702
GOTERM_CC_DIRECT	GO:0032590~dendrite membrane	10	0.580046403712297	9.944323677765641E-4	ENSMUSG00000017740, ENSMUSG00000020331, ENSMUSG00000020524, ENSMUSG00000030161, ENSMUSG00000050556, ENSMUSG00000026959, ENSMUSG00000058975, ENSMUSG00000027270, ENSMUSG00000050511, ENSMUSG00000021057	1571	24	13458	3.5693825588796946	0.5244154387560804	0.03477204218532415	1.502064700245509
KEGG_PATHWAY	mmu04724:Glutamatergic synapse	24	1.3921113689095126	0.001019474478101795	ENSMUSG00000001986, ENSMUSG00000022623, ENSMUSG00000063239, ENSMUSG00000063358, ENSMUSG00000019828, ENSMUSG00000030102, ENSMUSG00000037541, ENSMUSG00000026103, ENSMUSG00000020431, ENSMUSG00000030209, ENSMUSG00000033953, ENSMUSG00000035745, ENSMUSG00000056755, ENSMUSG00000020524, ENSMUSG00000059003, ENSMUSG00000031748, ENSMUSG00000026959, ENSMUSG00000044005, ENSMUSG00000052889, ENSMUSG00000049583,…	588	104	5205	2.042778649921507	0.2321635884961869	0.02607195850537425	1.3236034448818157
GOTERM_BP_DIRECT	GO:0043523~regulation of neuron apoptotic process	11	0.6380510440835266	0.0010927454573763438	ENSMUSG00000063856, ENSMUSG00000007653, ENSMUSG00000011096, ENSMUSG00000058709, ENSMUSG00000035105, ENSMUSG00000026959, ENSMUSG00000079056, ENSMUSG00000005583, ENSMUSG00000027993, ENSMUSG00000033676, ENSMUSG00000044254	1460	29	12544	3.258951346244686	0.9899670482706456	0.18133618184074396	2.0222410724469397
GOTERM_MF_DIRECT	GO:0019905~syntaxin binding	20	1.160092807424594	0.0011286760987563199	ENSMUSG00000027522, ENSMUSG00000034799, ENSMUSG00000063260, ENSMUSG00000062542, ENSMUSG00000006024, ENSMUSG00000022829, ENSMUSG00000019790, ENSMUSG00000058569, ENSMUSG00000024319, ENSMUSG00000026797, ENSMUSG00000034216, ENSMUSG00000030731, ENSMUSG00000026452, ENSMUSG00000033615, ENSMUSG00000027849, ENSMUSG00000035864, ENSMUSG00000025867, ENSMUSG00000032127, ENSMUSG00000034187, ENSMUSG00000016200	1434	76	12075	2.215921603171108	0.7534890294710604	0.130672085662086	1.816473848307476
KEGG_PATHWAY	mmu04022:cGMP-PKG signaling pathway	29	1.6821345707656612	0.0011385401485494366	ENSMUSG00000016319, ENSMUSG00000029334, ENSMUSG00000040907, ENSMUSG00000050511, ENSMUSG00000020431, ENSMUSG00000033953, ENSMUSG00000052920, ENSMUSG00000042429, ENSMUSG00000031376, ENSMUSG00000036438, ENSMUSG00000005583, ENSMUSG00000030376, ENSMUSG00000051331, ENSMUSG00000005580, ENSMUSG00000063142, ENSMUSG00000051177, ENSMUSG00000001175, ENSMUSG00000063358, ENSMUSG00000004936, ENSMUSG00000030102,…	588	137	5205	1.8737896618501415	0.25550555884898973	0.026466183347665484	1.4771290590398944
GOTERM_BP_DIRECT	GO:0008542~visual learning	16	0.9280742459396751	0.0011638176385826175	ENSMUSG00000002028, ENSMUSG00000021684, ENSMUSG00000036564, ENSMUSG00000040907, ENSMUSG00000052087, ENSMUSG00000061313, ENSMUSG00000031367, ENSMUSG00000035910, ENSMUSG00000031393, ENSMUSG00000059003, ENSMUSG00000026959, ENSMUSG00000026596, ENSMUSG00000029104, ENSMUSG00000051331, ENSMUSG00000067629, ENSMUSG00000004110	1460	55	12544	2.499427148194272	0.9925635458733073	0.18471976711995353	2.1524179883143812
GOTERM_CC_DIRECT	GO:0016021~integral component of membrane	508	29.466357308584683	0.001186868588196428	ENSMUSG00000040441, ENSMUSG00000035285, ENSMUSG00000066197, ENSMUSG00000028906, ENSMUSG00000047428, ENSMUSG00000038696, ENSMUSG00000028909, ENSMUSG00000027457, ENSMUSG00000060534, ENSMUSG00000020262, ENSMUSG00000039942, ENSMUSG00000022261, ENSMUSG00000010086, ENSMUSG00000022265, ENSMUSG00000032773, ENSMUSG00000066392, ENSMUSG00000033774, ENSMUSG00000037260, ENSMUSG00000046480, ENSMUSG00000025789,…	1571	3899	13458	1.1161300886858485	0.5881587771985253	0.03952134279077735	1.7902894881093312
GOTERM_CC_DIRECT	GO:0017146~NMDA selective glutamate receptor complex	7	0.40603248259860786	0.0012348932997059362	ENSMUSG00000035745, ENSMUSG00000042388, ENSMUSG00000059003, ENSMUSG00000026959, ENSMUSG00000063887, ENSMUSG00000059456, ENSMUSG00000030209	1571	12	13458	4.997135582431572	0.6026887646609516	0.03933734900521224	1.8620963963287385
KEGG_PATHWAY	mmu04070:Phosphatidylinositol signaling system	22	1.2761020881670533	0.0012593357896483206	ENSMUSG00000034570, ENSMUSG00000001175, ENSMUSG00000027531, ENSMUSG00000038665, ENSMUSG00000034731, ENSMUSG00000036095, ENSMUSG00000029330, ENSMUSG00000026113, ENSMUSG00000030102, ENSMUSG00000041720, ENSMUSG00000021385, ENSMUSG00000026447, ENSMUSG00000025417, ENSMUSG00000036438, ENSMUSG00000022973, ENSMUSG00000052889, ENSMUSG00000027296, ENSMUSG00000032599, ENSMUSG00000034902, ENSMUSG00000028126,…	588	93	5205	2.0940311608514373	0.27846437061235163	0.02683126376951317	1.6326598976975637
GOTERM_CC_DIRECT	GO:0032279~asymmetric synapse	8	0.46403712296983757	0.0012759505685632582	ENSMUSG00000042429, ENSMUSG00000030525, ENSMUSG00000056755, ENSMUSG00000001986, ENSMUSG00000020524, ENSMUSG00000046182, ENSMUSG00000032773, ENSMUSG00000021057	1571	16	13458	4.2832590706556335	0.6147041002378777	0.03896006917191386	1.9234466364764446
GOTERM_MF_DIRECT	GO:0005515~protein binding	471	27.32018561484919	0.0012970735217104992	ENSMUSG00000046785, ENSMUSG00000074818, ENSMUSG00000022124, ENSMUSG00000019777, ENSMUSG00000038696, ENSMUSG00000061911, ENSMUSG00000060534, ENSMUSG00000022261, ENSMUSG00000048047, ENSMUSG00000072872, ENSMUSG00000037902, ENSMUSG00000025217, ENSMUSG00000025507, ENSMUSG00000030536, ENSMUSG00000022961, ENSMUSG00000024359, ENSMUSG00000020900, ENSMUSG00000019969, ENSMUSG00000025393, ENSMUSG00000030525,…	1434	3543	12075	1.1194062899677246	0.799995448981524	0.13611054923920318	2.084820505978424
GOTERM_CC_DIRECT	GO:0005776~autophagosome	17	0.9860788863109048	0.0013193048480175918	ENSMUSG00000030161, ENSMUSG00000032571, ENSMUSG00000033124, ENSMUSG00000025437, ENSMUSG00000029434, ENSMUSG00000038375, ENSMUSG00000026289, ENSMUSG00000008604, ENSMUSG00000038295, ENSMUSG00000034216, ENSMUSG00000023923, ENSMUSG00000025417, ENSMUSG00000029104, ENSMUSG00000050148, ENSMUSG00000017119, ENSMUSG00000015837, ENSMUSG00000032127	1571	61	13458	2.3873903016769105	0.6269979617798391	0.038678958727538126	1.9881903123128875
GOTERM_BP_DIRECT	GO:0021549~cerebellum development	13	0.7540603248259861	0.001449364170060935	ENSMUSG00000029838, ENSMUSG00000063659, ENSMUSG00000055022, ENSMUSG00000029563, ENSMUSG00000001911, ENSMUSG00000030302, ENSMUSG00000031393, ENSMUSG00000039852, ENSMUSG00000060240, ENSMUSG00000039057, ENSMUSG00000005893, ENSMUSG00000057880, ENSMUSG00000048895	1460	40	12544	2.7923287671232875	0.9977678697928563	0.21666274644418404	2.673781241909756
GOTERM_MF_DIRECT	GO:0031072~heat shock protein binding	15	0.8700696055684455	0.0015470736828789437	ENSMUSG00000040363, ENSMUSG00000039615, ENSMUSG00000019777, ENSMUSG00000032285, ENSMUSG00000024359, ENSMUSG00000031392, ENSMUSG00000042429, ENSMUSG00000021811, ENSMUSG00000063524, ENSMUSG00000020456, ENSMUSG00000006005, ENSMUSG00000047126, ENSMUSG00000004789, ENSMUSG00000004069, ENSMUSG00000096146	1434	50	12075	2.5261506276150625	0.8533720466447526	0.14784604418591796	2.4819346923854457
GOTERM_BP_DIRECT	GO:0086002~cardiac muscle cell action potential involved in contraction	6	0.34802784222737815	0.0017788420005829281	ENSMUSG00000049281, ENSMUSG00000040118, ENSMUSG00000041695, ENSMUSG00000051331, ENSMUSG00000041957, ENSMUSG00000046480	1460	9	12544	5.727853881278538	0.9994434831521318	0.2504060216713291	3.2720888166582474
GOTERM_BP_DIRECT	GO:0007605~sensory perception of sound	24	1.3921113689095126	0.0018958378413856765	ENSMUSG00000011751, ENSMUSG00000039474, ENSMUSG00000003031, ENSMUSG00000030739, ENSMUSG00000025246, ENSMUSG00000035910, ENSMUSG00000036006, ENSMUSG00000030302, ENSMUSG00000063856, ENSMUSG00000056755, ENSMUSG00000007653, ENSMUSG00000069581, ENSMUSG00000023033, ENSMUSG00000027254, ENSMUSG00000006818, ENSMUSG00000022982, ENSMUSG00000039529, ENSMUSG00000012819, ENSMUSG00000026825, ENSMUSG00000033676,…	1460	105	12544	1.9638356164383561	0.9996602005761686	0.256079092703852	3.4837058557462663
GOTERM_BP_DIRECT	GO:0060292~long term synaptic depression	8	0.46403712296983757	0.0019170317131646218	ENSMUSG00000020524, ENSMUSG00000022623, ENSMUSG00000037996, ENSMUSG00000033174, ENSMUSG00000037541, ENSMUSG00000025277, ENSMUSG00000026797, ENSMUSG00000059456	1460	17	12544	4.043190975020145	0.9996892526759955	0.25057386276292826	3.521993509024157
GOTERM_MF_DIRECT	GO:0005262~calcium channel activity	18	1.0440835266821344	0.002015333468457018	ENSMUSG00000041710, ENSMUSG00000040118, ENSMUSG00000030102, ENSMUSG00000041771, ENSMUSG00000066189, ENSMUSG00000030209, ENSMUSG00000035745, ENSMUSG00000017412, ENSMUSG00000059003, ENSMUSG00000037996, ENSMUSG00000026959, ENSMUSG00000019969, ENSMUSG00000020882, ENSMUSG00000032855, ENSMUSG00000024112, ENSMUSG00000051331, ENSMUSG00000004110, ENSMUSG00000030313	1434	68	12075	2.2289564361309377	0.9180409102817112	0.1750444509238437	3.221681286022293
GOTERM_BP_DIRECT	GO:0006816~calcium ion transport	26	1.5081206496519721	0.0020167972305983792	ENSMUSG00000030525, ENSMUSG00000040118, ENSMUSG00000027577, ENSMUSG00000041771, ENSMUSG00000024617, ENSMUSG00000000197, ENSMUSG00000017412, ENSMUSG00000059003, ENSMUSG00000037996, ENSMUSG00000032855, ENSMUSG00000020882, ENSMUSG00000024112, ENSMUSG00000012819, ENSMUSG00000052889, ENSMUSG00000022416, ENSMUSG00000051331, ENSMUSG00000030376, ENSMUSG00000004110, ENSMUSG00000057897, ENSMUSG00000041710,…	1460	118	12544	1.8931042488971441	0.9997959756203293	0.2539848323409568	3.7020312383739595
KEGG_PATHWAY	mmu00190:Oxidative phosphorylation	26	1.5081206496519721	0.002232392989290896	ENSMUSG00000009863, ENSMUSG00000022450, ENSMUSG00000025968, ENSMUSG00000005510, ENSMUSG00000024403, ENSMUSG00000021577, ENSMUSG00000024248, ENSMUSG00000036199, ENSMUSG00000003072, ENSMUSG00000020153, ENSMUSG00000061518, ENSMUSG00000000563, ENSMUSG00000038023, ENSMUSG00000041697, ENSMUSG00000025428, ENSMUSG00000006273, ENSMUSG00000028013, ENSMUSG00000025651, ENSMUSG00000059734, ENSMUSG00000024099,…	588	123	5205	1.8711630993860957	0.43944959940276085	0.043549129611511916	2.877278573550235
GOTERM_MF_DIRECT	GO:0003954~NADH dehydrogenase activity	7	0.40603248259860786	0.002260656606194629	ENSMUSG00000059734, ENSMUSG00000024099, ENSMUSG00000005510, ENSMUSG00000025968, ENSMUSG00000013593, ENSMUSG00000036199, ENSMUSG00000020153	1434	13	12075	4.534116511103959	0.939577125416811	0.1816427092317775	3.607132151610226
KEGG_PATHWAY	mmu04728:Dopaminergic synapse	25	1.4501160092807424	0.0023874163318707386	ENSMUSG00000001175, ENSMUSG00000000326, ENSMUSG00000001986, ENSMUSG00000046709, ENSMUSG00000030102, ENSMUSG00000020366, ENSMUSG00000030209, ENSMUSG00000022812, ENSMUSG00000029120, ENSMUSG00000024617, ENSMUSG00000027104, ENSMUSG00000041769, ENSMUSG00000014956, ENSMUSG00000020524, ENSMUSG00000025468, ENSMUSG00000059003, ENSMUSG00000036438, ENSMUSG00000031748, ENSMUSG00000052889, ENSMUSG00000043301,…	588	117	5205	1.8914617128902844	0.46156049329230586	0.04325655780779947	3.0742176050770453
GOTERM_BP_DIRECT	GO:0051930~regulation of sensory perception of pain	12	0.6960556844547563	0.0024533768348102987	ENSMUSG00000042429, ENSMUSG00000000326, ENSMUSG00000059003, ENSMUSG00000033174, ENSMUSG00000041380, ENSMUSG00000019828, ENSMUSG00000028854, ENSMUSG00000029361, ENSMUSG00000050511, ENSMUSG00000045318, ENSMUSG00000030898, ENSMUSG00000025905	1460	37	12544	2.786523509811181	0.9999676517605801	0.29151876002473065	4.486152776586428
GOTERM_MF_DIRECT	GO:0004860~protein kinase inhibitor activity	14	0.8120649651972157	0.0025377661157800708	ENSMUSG00000042846, ENSMUSG00000003031, ENSMUSG00000051379, ENSMUSG00000029359, ENSMUSG00000038485, ENSMUSG00000031375, ENSMUSG00000047085, ENSMUSG00000049939, ENSMUSG00000032715, ENSMUSG00000047787, ENSMUSG00000060780, ENSMUSG00000045287, ENSMUSG00000046447, ENSMUSG00000032578	1434	47	12075	2.5082346657170835	0.9571834132751257	0.18946058950988032	4.040792801615634
GOTERM_BP_DIRECT	GO:1903861~positive regulation of dendrite extension	8	0.46403712296983757	0.0028250508357312693	ENSMUSG00000024589, ENSMUSG00000041241, ENSMUSG00000038780, ENSMUSG00000034799, ENSMUSG00000026452, ENSMUSG00000035864, ENSMUSG00000024008, ENSMUSG00000030731	1460	18	12544	3.818569254185692	0.999993260106924	0.3189447343758155	5.148934115933157
GOTERM_BP_DIRECT	GO:0009790~embryo development	18	1.0440835266821344	0.0031202093176826307	ENSMUSG00000023456, ENSMUSG00000027358, ENSMUSG00000044308, ENSMUSG00000026812, ENSMUSG00000006235, ENSMUSG00000028854, ENSMUSG00000024392, ENSMUSG00000030209, ENSMUSG00000078622, ENSMUSG00000029563, ENSMUSG00000050310, ENSMUSG00000031393, ENSMUSG00000025428, ENSMUSG00000019969, ENSMUSG00000004069, ENSMUSG00000029104, ENSMUSG00000024137, ENSMUSG00000048895	1460	72	12544	2.1479452054794517	0.9999980612992608	0.33704399045212285	5.672166963041747
GOTERM_BP_DIRECT	GO:0086005~ventricular cardiac muscle cell action potential	6	0.34802784222737815	0.0032181437248610177	ENSMUSG00000024589, ENSMUSG00000038319, ENSMUSG00000049281, ENSMUSG00000057123, ENSMUSG00000041957, ENSMUSG00000090122	1460	10	12544	5.155068493150685	0.9999987178971264	0.33709360553088163	5.845172636363161
GOTERM_BP_DIRECT	GO:0050808~synapse organization	11	0.6380510440835266	0.0032726497729304712	ENSMUSG00000034891, ENSMUSG00000030302, ENSMUSG00000034593, ENSMUSG00000049939, ENSMUSG00000023036, ENSMUSG00000026812, ENSMUSG00000022240, ENSMUSG00000060780, ENSMUSG00000063887, ENSMUSG00000015829, ENSMUSG00000069601	1460	33	12544	2.86392694063927	0.9999989814921404	0.33355600611305003	5.941329966271624
GOTERM_CC_DIRECT	GO:0097060~synaptic membrane	11	0.6380510440835266	0.0033487970557994936	ENSMUSG00000000915, ENSMUSG00000063524, ENSMUSG00000034799, ENSMUSG00000038665, ENSMUSG00000022973, ENSMUSG00000027624, ENSMUSG00000051379, ENSMUSG00000029104, ENSMUSG00000020153, ENSMUSG00000030102, ENSMUSG00000040407	1571	33	13458	2.855506047103756	0.9183855842801655	0.09187657204281019	4.974661196813546
GOTERM_CC_DIRECT	GO:0044295~axonal growth cone	10	0.580046403712297	0.0034123321518862806	ENSMUSG00000002489, ENSMUSG00000018411, ENSMUSG00000025375, ENSMUSG00000026235, ENSMUSG00000021466, ENSMUSG00000021068, ENSMUSG00000051379, ENSMUSG00000027273, ENSMUSG00000020173, ENSMUSG00000025812	1571	28	13458	3.0594707647540242	0.9221811099387098	0.09023531338957103	5.06676824283746
KEGG_PATHWAY	mmu04912:GnRH signaling pathway	18	1.0440835266821344	0.003413509472371614	ENSMUSG00000001175, ENSMUSG00000063358, ENSMUSG00000004936, ENSMUSG00000046709, ENSMUSG00000030102, ENSMUSG00000020366, ENSMUSG00000020431, ENSMUSG00000024617, ENSMUSG00000009406, ENSMUSG00000024486, ENSMUSG00000036438, ENSMUSG00000020623, ENSMUSG00000052889, ENSMUSG00000051331, ENSMUSG00000059456, ENSMUSG00000005580, ENSMUSG00000057897, ENSMUSG00000051177	588	75	5205	2.1244897959183673	0.5875380566832227	0.05733165077129776	4.368478932997433
GOTERM_MF_DIRECT	GO:0008179~adenylate cyclase binding	7	0.40603248259860786	0.0035620277659326577	ENSMUSG00000001175, ENSMUSG00000030525, ENSMUSG00000028656, ENSMUSG00000020524, ENSMUSG00000036438, ENSMUSG00000021373, ENSMUSG00000021057	1434	14	12075	4.210251046025104	0.988023390580038	0.2416042895801721	5.627866146062965
GOTERM_MF_DIRECT	GO:0035254~glutamate receptor binding	7	0.40603248259860786	0.0035620277659326577	ENSMUSG00000030854, ENSMUSG00000030302, ENSMUSG00000032356, ENSMUSG00000059003, ENSMUSG00000026959, ENSMUSG00000074736, ENSMUSG00000024617	1434	14	12075	4.210251046025104	0.988023390580038	0.2416042895801721	5.627866146062965
KEGG_PATHWAY	mmu04921:Oxytocin signaling pathway	27	1.5661252900232019	0.0036146316824682613	ENSMUSG00000039824, ENSMUSG00000040118, ENSMUSG00000041695, ENSMUSG00000020431, ENSMUSG00000033953, ENSMUSG00000024617, ENSMUSG00000017412, ENSMUSG00000036438, ENSMUSG00000031748, ENSMUSG00000020882, ENSMUSG00000043301, ENSMUSG00000052889, ENSMUSG00000005583, ENSMUSG00000051331, ENSMUSG00000005580, ENSMUSG00000051177, ENSMUSG00000034994, ENSMUSG00000057897, ENSMUSG00000001175, ENSMUSG00000004936,…	588	134	5205	1.783620164483704	0.6085453803940122	0.05693291158299252	4.6202858967196665
GOTERM_MF_DIRECT	GO:0005267~potassium channel activity	17	0.9860788863109048	0.003760205607874438	ENSMUSG00000031791, ENSMUSG00000034402, ENSMUSG00000016346, ENSMUSG00000020331, ENSMUSG00000047976, ENSMUSG00000038319, ENSMUSG00000050556, ENSMUSG00000028033, ENSMUSG00000058740, ENSMUSG00000058248, ENSMUSG00000060882, ENSMUSG00000040724, ENSMUSG00000058975, ENSMUSG00000056258, ENSMUSG00000079056, ENSMUSG00000036760, ENSMUSG00000063142	1434	66	12075	2.1689172055280843	0.9906412473559487	0.24026894255467546	5.932080768544279
GOTERM_BP_DIRECT	GO:0007165~signal transduction	115	6.670533642691415	0.00389761947844328	ENSMUSG00000019429, ENSMUSG00000066197, ENSMUSG00000019828, ENSMUSG00000047842, ENSMUSG00000034930, ENSMUSG00000050511, ENSMUSG00000031392, ENSMUSG00000039942, ENSMUSG00000032773, ENSMUSG00000022436, ENSMUSG00000030257, ENSMUSG00000027765, ENSMUSG00000033774, ENSMUSG00000017631, ENSMUSG00000025507, ENSMUSG00000033597, ENSMUSG00000030536, ENSMUSG00000026113, ENSMUSG00000030123, ENSMUSG00000063626,…	1460	772	12544	1.2798637234722123	0.9999999273152385	0.3747679400978433	7.037253809942379
GOTERM_BP_DIRECT	GO:0016079~synaptic vesicle exocytosis	8	0.46403712296983757	0.004029194668200615	ENSMUSG00000030805, ENSMUSG00000013033, ENSMUSG00000063260, ENSMUSG00000033615, ENSMUSG00000035864, ENSMUSG00000025867, ENSMUSG00000067889, ENSMUSG00000053025	1460	19	12544	3.617591925018025	0.9999999583155519	0.37626619953562146	7.2664339568657805
KEGG_PATHWAY	mmu04925:Aldosterone synthesis and secretion	17	0.9860788863109048	0.004071299507985656	ENSMUSG00000001175, ENSMUSG00000030102, ENSMUSG00000020431, ENSMUSG00000024617, ENSMUSG00000027104, ENSMUSG00000032193, ENSMUSG00000036438, ENSMUSG00000045038, ENSMUSG00000035735, ENSMUSG00000052889, ENSMUSG00000024112, ENSMUSG00000036760, ENSMUSG00000022416, ENSMUSG00000051331, ENSMUSG00000005580, ENSMUSG00000057897, ENSMUSG00000051177	588	70	5205	2.1497813411078717	0.6523708196812459	0.06026189605346888	5.18976669867961
KEGG_PATHWAY	mmu05031:Amphetamine addiction	15	0.8700696055684455	0.004173165786166968	ENSMUSG00000001175, ENSMUSG00000001986, ENSMUSG00000030209, ENSMUSG00000024617, ENSMUSG00000033953, ENSMUSG00000027104, ENSMUSG00000035745, ENSMUSG00000014956, ENSMUSG00000020524, ENSMUSG00000059003, ENSMUSG00000036438, ENSMUSG00000026959, ENSMUSG00000052889, ENSMUSG00000051331, ENSMUSG00000057897	588	58	5205	2.289320900774103	0.6614594889865328	0.058398247634236955	5.316368446897979
GOTERM_BP_DIRECT	GO:0007613~memory	18	1.0440835266821344	0.004221286161939524	ENSMUSG00000003575, ENSMUSG00000030525, ENSMUSG00000024883, ENSMUSG00000022623, ENSMUSG00000040907, ENSMUSG00000037541, ENSMUSG00000030209, ENSMUSG00000031393, ENSMUSG00000056755, ENSMUSG00000059003, ENSMUSG00000037996, ENSMUSG00000026959, ENSMUSG00000019969, ENSMUSG00000039059, ENSMUSG00000031137, ENSMUSG00000030376, ENSMUSG00000051177, ENSMUSG00000025318	1460	74	12544	2.089892632358386	0.9999999814908374	0.3819687243069063	7.600062487611503
GOTERM_CC_DIRECT	GO:0043679~axon terminus	18	1.0440835266821344	0.00436087705351852	ENSMUSG00000034891, ENSMUSG00000047976, ENSMUSG00000040276, ENSMUSG00000038665, ENSMUSG00000051379, ENSMUSG00000040724, ENSMUSG00000050511, ENSMUSG00000025190, ENSMUSG00000036510, ENSMUSG00000045318, ENSMUSG00000025905, ENSMUSG00000056755, ENSMUSG00000026235, ENSMUSG00000009406, ENSMUSG00000031870, ENSMUSG00000028931, ENSMUSG00000079056, ENSMUSG00000032773	1571	74	13458	2.0837476559946326	0.9617915589992453	0.11005568568520974	6.431996940311224
GOTERM_MF_DIRECT	GO:0005096~GTPase activator activity	41	2.3781902552204177	0.004427016078716547	ENSMUSG00000009681, ENSMUSG00000028030, ENSMUSG00000035620, ENSMUSG00000036198, ENSMUSG00000041444, ENSMUSG00000019790, ENSMUSG00000022829, ENSMUSG00000042700, ENSMUSG00000027465, ENSMUSG00000027652, ENSMUSG00000035954, ENSMUSG00000051079, ENSMUSG00000037410, ENSMUSG00000025422, ENSMUSG00000025531, ENSMUSG00000020817, ENSMUSG00000030583, ENSMUSG00000035007, ENSMUSG00000041986, ENSMUSG00000030257,…	1434	222	12075	1.5551377737570204	0.9959201170156451	0.26335506692174504	6.948930371090878
GOTERM_CC_DIRECT	GO:0030117~membrane coat	10	0.580046403712297	0.004443959946200727	ENSMUSG00000035152, ENSMUSG00000060279, ENSMUSG00000030058, ENSMUSG00000047126, ENSMUSG00000022973, ENSMUSG00000031731, ENSMUSG00000026825, ENSMUSG00000004849, ENSMUSG00000033916, ENSMUSG00000031367	1571	29	13458	2.953971772865954	0.9641006530755312	0.10838904027875862	6.55069924901478
GOTERM_CC_DIRECT	GO:0043204~perikaryon	27	1.5661252900232019	0.004458371053179307	ENSMUSG00000030854, ENSMUSG00000019795, ENSMUSG00000001986, ENSMUSG00000050556, ENSMUSG00000022454, ENSMUSG00000060882, ENSMUSG00000025576, ENSMUSG00000040724, ENSMUSG00000025905, ENSMUSG00000017740, ENSMUSG00000031870, ENSMUSG00000052727, ENSMUSG00000022240, ENSMUSG00000043079, ENSMUSG00000024112, ENSMUSG00000042671, ENSMUSG00000004110, ENSMUSG00000057897, ENSMUSG00000036745, ENSMUSG00000047976,…	1571	131	13458	1.765618242865681	0.9644867496751941	0.1052953782868834	6.571274382779368
GOTERM_BP_DIRECT	GO:0006810~transport	214	12.412993039443156	0.004688282926358825	ENSMUSG00000040441, ENSMUSG00000053799, ENSMUSG00000003072, ENSMUSG00000018707, ENSMUSG00000022265, ENSMUSG00000048249, ENSMUSG00000051331, ENSMUSG00000034187, ENSMUSG00000046480, ENSMUSG00000031791, ENSMUSG00000059734, ENSMUSG00000038301, ENSMUSG00000007653, ENSMUSG00000036943, ENSMUSG00000025393, ENSMUSG00000023236, ENSMUSG00000030525, ENSMUSG00000047037, ENSMUSG00000074968, ENSMUSG00000040907,…	1460	1559	12544	1.1793720948623547	0.999999997430064	0.40578265569484095	8.406420404155423
GOTERM_BP_DIRECT	GO:0006469~negative regulation of protein kinase activity	19	1.1020881670533642	0.004795598197878415	ENSMUSG00000042846, ENSMUSG00000055067, ENSMUSG00000051379, ENSMUSG00000038485, ENSMUSG00000036390, ENSMUSG00000026181, ENSMUSG00000031375, ENSMUSG00000011096, ENSMUSG00000047085, ENSMUSG00000049939, ENSMUSG00000032715, ENSMUSG00000019969, ENSMUSG00000047787, ENSMUSG00000060780, ENSMUSG00000024122, ENSMUSG00000002496, ENSMUSG00000045287, ENSMUSG00000044813, ENSMUSG00000032578	1460	81	12544	2.015355995264671	0.9999999983676202	0.40476600967362564	8.590776984281856
GOTERM_BP_DIRECT	GO:0042391~regulation of membrane potential	19	1.1020881670533642	0.004795598197878415	ENSMUSG00000024589, ENSMUSG00000020331, ENSMUSG00000030525, ENSMUSG00000034402, ENSMUSG00000040441, ENSMUSG00000047976, ENSMUSG00000038319, ENSMUSG00000036196, ENSMUSG00000058248, ENSMUSG00000027577, ENSMUSG00000061576, ENSMUSG00000032216, ENSMUSG00000017412, ENSMUSG00000059003, ENSMUSG00000026959, ENSMUSG00000096146, ENSMUSG00000024112, ENSMUSG00000022416, ENSMUSG00000063142	1460	81	12544	2.015355995264671	0.9999999983676202	0.40476600967362564	8.590776984281856
GOTERM_CC_DIRECT	GO:0033268~node of Ranvier	7	0.40603248259860786	0.004909047269937445	ENSMUSG00000016346, ENSMUSG00000011751, ENSMUSG00000023033, ENSMUSG00000075318, ENSMUSG00000056258, ENSMUSG00000056222, ENSMUSG00000069601	1571	15	13458	3.9977084659452577	0.9746781788259653	0.11182235766491977	7.212585538512939
GOTERM_MF_DIRECT	GO:0046875~ephrin receptor binding	10	0.580046403712297	0.0049807428964538936	ENSMUSG00000002489, ENSMUSG00000028040, ENSMUSG00000026235, ENSMUSG00000028289, ENSMUSG00000024219, ENSMUSG00000042700, ENSMUSG00000001300, ENSMUSG00000048895, ENSMUSG00000056486, ENSMUSG00000058589	1434	29	12075	2.9036214110517964	0.9979533547526652	0.27810185672875	7.785484958087441
KEGG_PATHWAY	mmu04261:Adrenergic signaling in cardiomyocytes	25	1.4501160092807424	0.0052439080282043575	ENSMUSG00000001175, ENSMUSG00000040907, ENSMUSG00000040118, ENSMUSG00000063358, ENSMUSG00000066189, ENSMUSG00000028854, ENSMUSG00000020431, ENSMUSG00000029120, ENSMUSG00000024617, ENSMUSG00000027104, ENSMUSG00000030302, ENSMUSG00000041769, ENSMUSG00000014956, ENSMUSG00000031376, ENSMUSG00000017412, ENSMUSG00000036438, ENSMUSG00000020882, ENSMUSG00000063889, ENSMUSG00000022052, ENSMUSG00000051331,…	588	124	5205	1.7846856484529297	0.7437868958588496	0.0691627495797108	6.637699694439814
GOTERM_BP_DIRECT	GO:0060307~regulation of ventricular cardiac muscle cell membrane repolarization	6	0.34802784222737815	0.005338704214253219	ENSMUSG00000038319, ENSMUSG00000040118, ENSMUSG00000057123, ENSMUSG00000040407, ENSMUSG00000090122, ENSMUSG00000046480	1460	11	12544	4.686425902864259	0.9999999998359422	0.430655772479	9.518403368895967
KEGG_PATHWAY	mmu04024:cAMP signaling pathway	32	1.8561484918793503	0.005529976709729302	ENSMUSG00000020331, ENSMUSG00000001986, ENSMUSG00000049511, ENSMUSG00000040907, ENSMUSG00000035262, ENSMUSG00000020431, ENSMUSG00000024617, ENSMUSG00000035745, ENSMUSG00000042429, ENSMUSG00000031376, ENSMUSG00000059003, ENSMUSG00000036438, ENSMUSG00000022521, ENSMUSG00000032773, ENSMUSG00000051331, ENSMUSG00000005580, ENSMUSG00000057897, ENSMUSG00000001175, ENSMUSG00000046709, ENSMUSG00000063358,…	588	173	5205	1.6373717116904563	0.7621794358217511	0.06929409310175128	6.987824029879874
GOTERM_BP_DIRECT	GO:0031175~neuron projection development	26	1.5081206496519721	0.005595757447812726	ENSMUSG00000038264, ENSMUSG00000025876, ENSMUSG00000025089, ENSMUSG00000031157, ENSMUSG00000042292, ENSMUSG00000051379, ENSMUSG00000035314, ENSMUSG00000017167, ENSMUSG00000039419, ENSMUSG00000055022, ENSMUSG00000031393, ENSMUSG00000032216, ENSMUSG00000031748, ENSMUSG00000063887, ENSMUSG00000041488, ENSMUSG00000048895, ENSMUSG00000064293, ENSMUSG00000059456, ENSMUSG00000038664, ENSMUSG00000028833,…	1460	127	12544	1.7589472548808112	0.9999999999447242	0.43789439617993464	9.954337771318079
GOTERM_MF_DIRECT	GO:0003779~actin binding	52	3.0162412993039442	0.005664930731197677	ENSMUSG00000040860, ENSMUSG00000024423, ENSMUSG00000029095, ENSMUSG00000042292, ENSMUSG00000030739, ENSMUSG00000074652, ENSMUSG00000028906, ENSMUSG00000054728, ENSMUSG00000020173, ENSMUSG00000028649, ENSMUSG00000014778, ENSMUSG00000027254, ENSMUSG00000041263, ENSMUSG00000020437, ENSMUSG00000022438, ENSMUSG00000028943, ENSMUSG00000063142, ENSMUSG00000011751, ENSMUSG00000021061, ENSMUSG00000037679,…	1434	302	12075	1.4498877774391088	0.9991277951680121	0.2968776152961362	8.80938934251343
GOTERM_BP_DIRECT	GO:0006334~nucleosome assembly	15	0.8700696055684455	0.005671631499373556	ENSMUSG00000047514, ENSMUSG00000082229, ENSMUSG00000005982, ENSMUSG00000036181, ENSMUSG00000038984, ENSMUSG00000055067, ENSMUSG00000096210, ENSMUSG00000056895, ENSMUSG00000039485, ENSMUSG00000081058, ENSMUSG00000041096, ENSMUSG00000021767, ENSMUSG00000047246, ENSMUSG00000090112, ENSMUSG00000032187	1460	58	12544	2.2220122815304677	0.9999999999599083	0.4344725461643556	10.082631469472647
KEGG_PATHWAY	mmu04916:Melanogenesis	19	1.1020881670533642	0.005674205971112624	ENSMUSG00000001175, ENSMUSG00000000782, ENSMUSG00000004936, ENSMUSG00000063358, ENSMUSG00000022996, ENSMUSG00000020888, ENSMUSG00000020431, ENSMUSG00000022812, ENSMUSG00000024617, ENSMUSG00000010797, ENSMUSG00000045005, ENSMUSG00000036438, ENSMUSG00000031748, ENSMUSG00000022521, ENSMUSG00000052889, ENSMUSG00000036856, ENSMUSG00000005580, ENSMUSG00000057897, ENSMUSG00000051177	588	85	5205	1.9786914765906363	0.7709476382503322	0.06777509002796311	7.1638885401351775
GOTERM_BP_DIRECT	GO:0032092~positive regulation of protein binding	16	0.9280742459396751	0.005728920048506477	ENSMUSG00000002489, ENSMUSG00000030000, ENSMUSG00000029869, ENSMUSG00000000915, ENSMUSG00000027358, ENSMUSG00000032715, ENSMUSG00000032855, ENSMUSG00000026596, ENSMUSG00000018909, ENSMUSG00000025437, ENSMUSG00000024855, ENSMUSG00000029106, ENSMUSG00000020681, ENSMUSG00000028906, ENSMUSG00000030123, ENSMUSG00000022812	1460	64	12544	2.147945205479452	0.9999999999685417	0.4301490651669625	10.179384717181838
GOTERM_MF_DIRECT	GO:0017016~Ras GTPase binding	8	0.46403712296983757	0.006245095062432071	ENSMUSG00000002489, ENSMUSG00000024883, ENSMUSG00000032356, ENSMUSG00000037533, ENSMUSG00000041351, ENSMUSG00000038665, ENSMUSG00000004936, ENSMUSG00000038696	1434	20	12075	3.3682008368200838	0.9995770259706063	0.30920645369099997	9.669251254579914
GOTERM_BP_DIRECT	GO:0006897~endocytosis	32	1.8561484918793503	0.0065900570887657715	ENSMUSG00000030525, ENSMUSG00000019796, ENSMUSG00000040276, ENSMUSG00000020375, ENSMUSG00000049252, ENSMUSG00000024924, ENSMUSG00000028488, ENSMUSG00000006276, ENSMUSG00000060279, ENSMUSG00000020817, ENSMUSG00000025468, ENSMUSG00000014550, ENSMUSG00000026825, ENSMUSG00000035152, ENSMUSG00000024883, ENSMUSG00000020790, ENSMUSG00000018909, ENSMUSG00000025437, ENSMUSG00000034940, ENSMUSG00000028524,…	1460	169	12544	1.6268460727891707	0.9999999999991799	0.4687301653341829	11.621918068035486
GOTERM_CC_DIRECT	GO:0060076~excitatory synapse	11	0.6380510440835266	0.006646260809539182	ENSMUSG00000034799, ENSMUSG00000020524, ENSMUSG00000022623, ENSMUSG00000049939, ENSMUSG00000038665, ENSMUSG00000026959, ENSMUSG00000035864, ENSMUSG00000060780, ENSMUSG00000063887, ENSMUSG00000032589, ENSMUSG00000074736	1571	36	13458	2.6175472098451094	0.9931350658215541	0.14415545519468476	9.646355940424566
GOTERM_BP_DIRECT	GO:0045956~positive regulation of calcium ion-dependent exocytosis	7	0.40603248259860786	0.006982507241886317	ENSMUSG00000062542, ENSMUSG00000063260, ENSMUSG00000050556, ENSMUSG00000035864, ENSMUSG00000024112, ENSMUSG00000022416, ENSMUSG00000026797	1460	16	12544	3.7589041095890416	0.9999999999998446	0.48075942893361945	12.272031780158466
GOTERM_BP_DIRECT	GO:0051966~regulation of synaptic transmission, glutamatergic	8	0.46403712296983757	0.007550068639248246	ENSMUSG00000056755, ENSMUSG00000038665, ENSMUSG00000019969, ENSMUSG00000063239, ENSMUSG00000035864, ENSMUSG00000005583, ENSMUSG00000019828, ENSMUSG00000049583	1460	21	12544	3.273059360730594	0.999999999999986	0.5001525832710003	13.204224494790417
GOTERM_BP_DIRECT	GO:0048814~regulation of dendrite morphogenesis	8	0.46403712296983757	0.007550068639248246	ENSMUSG00000032216, ENSMUSG00000022261, ENSMUSG00000026959, ENSMUSG00000031157, ENSMUSG00000042700, ENSMUSG00000096054, ENSMUSG00000027692, ENSMUSG00000022812	1460	21	12544	3.273059360730594	0.999999999999986	0.5001525832710003	13.204224494790417
GOTERM_MF_DIRECT	GO:0019904~protein domain specific binding	45	2.6102088167053363	0.007605715153801548	ENSMUSG00000029050, ENSMUSG00000034799, ENSMUSG00000025246, ENSMUSG00000026797, ENSMUSG00000061689, ENSMUSG00000037509, ENSMUSG00000020888, ENSMUSG00000021057, ENSMUSG00000033916, ENSMUSG00000033953, ENSMUSG00000018411, ENSMUSG00000031393, ENSMUSG00000042388, ENSMUSG00000058756, ENSMUSG00000015846, ENSMUSG00000038453, ENSMUSG00000020455, ENSMUSG00000036438, ENSMUSG00000059208, ENSMUSG00000032855,…	1434	257	12075	1.4744069810982856	0.9999226472761783	0.34970183611851136	11.656075264287146
GOTERM_MF_DIRECT	GO:0000149~SNARE binding	15	0.8700696055684455	0.007929966152569827	ENSMUSG00000030805, ENSMUSG00000027522, ENSMUSG00000062542, ENSMUSG00000034593, ENSMUSG00000063260, ENSMUSG00000034799, ENSMUSG00000006024, ENSMUSG00000050556, ENSMUSG00000026797, ENSMUSG00000030731, ENSMUSG00000033615, ENSMUSG00000035864, ENSMUSG00000027273, ENSMUSG00000025867, ENSMUSG00000041488	1434	59	12075	2.1408056166229343	0.9999484188202409	0.34899162297904407	12.123468645221603
GOTERM_MF_DIRECT	GO:0005509~calcium ion binding	80	4.640371229698376	0.008129430156712124	ENSMUSG00000027347, ENSMUSG00000027010, ENSMUSG00000062542, ENSMUSG00000001323, ENSMUSG00000022454, ENSMUSG00000025854, ENSMUSG00000037098, ENSMUSG00000060371, ENSMUSG00000041771, ENSMUSG00000047428, ENSMUSG00000024924, ENSMUSG00000042286, ENSMUSG00000030731, ENSMUSG00000029544, ENSMUSG00000028649, ENSMUSG00000014776, ENSMUSG00000051375, ENSMUSG00000036438, ENSMUSG00000037996, ENSMUSG00000056427,…	1434	512	12075	1.3157034518828452	0.9999598019132179	0.34409356612446584	12.409833297978112
GOTERM_BP_DIRECT	GO:0006337~nucleosome disassembly	6	0.34802784222737815	0.008284419939430226	ENSMUSG00000028949, ENSMUSG00000023018, ENSMUSG00000007880, ENSMUSG00000032481, ENSMUSG00000032187, ENSMUSG00000078851	1460	12	12544	4.295890410958904	0.9999999999999993	0.5252592502328781	14.396453928498898
GOTERM_BP_DIRECT	GO:0061001~regulation of dendritic spine morphogenesis	6	0.34802784222737815	0.008284419939430226	ENSMUSG00000026235, ENSMUSG00000038453, ENSMUSG00000022623, ENSMUSG00000032827, ENSMUSG00000042700, ENSMUSG00000048895	1460	12	12544	4.295890410958904	0.9999999999999993	0.5252592502328781	14.396453928498898
GOTERM_BP_DIRECT	GO:1901381~positive regulation of potassium ion transmembrane transport	6	0.34802784222737815	0.008284419939430226	ENSMUSG00000061576, ENSMUSG00000038319, ENSMUSG00000058975, ENSMUSG00000041695, ENSMUSG00000090122, ENSMUSG00000025905	1460	12	12544	4.295890410958904	0.9999999999999993	0.5252592502328781	14.396453928498898
GOTERM_MF_DIRECT	GO:0005251~delayed rectifier potassium channel activity	9	0.5220417633410672	0.008438931442966292	ENSMUSG00000016346, ENSMUSG00000047976, ENSMUSG00000038319, ENSMUSG00000050556, ENSMUSG00000058975, ENSMUSG00000028033, ENSMUSG00000056258, ENSMUSG00000058248, ENSMUSG00000040724	1434	26	12075	2.914789185709688	0.9999727014952466	0.34318123120196864	12.8524422520921
GOTERM_BP_DIRECT	GO:0006887~exocytosis	20	1.160092807424594	0.0087328324776269	ENSMUSG00000034799, ENSMUSG00000034593, ENSMUSG00000063260, ENSMUSG00000050556, ENSMUSG00000046314, ENSMUSG00000022829, ENSMUSG00000019790, ENSMUSG00000003872, ENSMUSG00000053799, ENSMUSG00000026797, ENSMUSG00000030731, ENSMUSG00000020900, ENSMUSG00000038453, ENSMUSG00000020437, ENSMUSG00000033615, ENSMUSG00000008226, ENSMUSG00000034902, ENSMUSG00000025867, ENSMUSG00000018171, ENSMUSG00000041488	1460	92	12544	1.8677784395473493	0.9999999999999999	0.5365809091495286	15.116817976070852
GOTERM_CC_DIRECT	GO:0036477~somatodendritic compartment	5	0.2900232018561485	0.008763065849891475	ENSMUSG00000002489, ENSMUSG00000030805, ENSMUSG00000020331, ENSMUSG00000056258, ENSMUSG00000027273	1571	8	13458	5.354073838319542	0.9986049993768343	0.1806452956593796	12.531303648525217
GOTERM_BP_DIRECT	GO:0046426~negative regulation of JAK-STAT cascade	10	0.580046403712297	0.008849865438287821	ENSMUSG00000031375, ENSMUSG00000042846, ENSMUSG00000047085, ENSMUSG00000049939, ENSMUSG00000047787, ENSMUSG00000060780, ENSMUSG00000051379, ENSMUSG00000038485, ENSMUSG00000045287, ENSMUSG00000032578	1460	32	12544	2.684931506849315	0.9999999999999999	0.5339997591269807	15.30388231052584
GOTERM_BP_DIRECT	GO:0021766~hippocampus development	16	0.9280742459396751	0.008908483634777236	ENSMUSG00000047976, ENSMUSG00000029245, ENSMUSG00000026812, ENSMUSG00000037771, ENSMUSG00000019777, ENSMUSG00000063659, ENSMUSG00000022812, ENSMUSG00000031010, ENSMUSG00000031755, ENSMUSG00000020456, ENSMUSG00000006920, ENSMUSG00000055471, ENSMUSG00000068037, ENSMUSG00000031137, ENSMUSG00000048895, ENSMUSG00000032036	1460	67	12544	2.051768554487835	1.0	0.5291785913964011	15.397430335035223
GOTERM_BP_DIRECT	GO:0048666~neuron development	13	0.7540603248259861	0.008932631251879809	ENSMUSG00000029050, ENSMUSG00000049336, ENSMUSG00000040276, ENSMUSG00000063659, ENSMUSG00000007653, ENSMUSG00000048078, ENSMUSG00000006818, ENSMUSG00000025759, ENSMUSG00000019969, ENSMUSG00000055471, ENSMUSG00000005583, ENSMUSG00000033676, ENSMUSG00000029104	1460	49	12544	2.2794520547945205	1.0	0.5231327515780384	15.435938757600542
GOTERM_BP_DIRECT	GO:0051259~protein oligomerization	15	0.8700696055684455	0.009043512022681062	ENSMUSG00000031392, ENSMUSG00000027347, ENSMUSG00000014776, ENSMUSG00000022623, ENSMUSG00000069833, ENSMUSG00000050556, ENSMUSG00000034731, ENSMUSG00000030674, ENSMUSG00000057123, ENSMUSG00000024430, ENSMUSG00000040724, ENSMUSG00000028854, ENSMUSG00000017119, ENSMUSG00000020888, ENSMUSG00000037260	1460	61	12544	2.112732988996182	1.0	0.5206540759133295	15.612548438076123
KEGG_PATHWAY	mmu04970:Salivary secretion	15	0.8700696055684455	0.009058407788785531	ENSMUSG00000001175, ENSMUSG00000029334, ENSMUSG00000040907, ENSMUSG00000030102, ENSMUSG00000028854, ENSMUSG00000020431, ENSMUSG00000052920, ENSMUSG00000030302, ENSMUSG00000031376, ENSMUSG00000036438, ENSMUSG00000052889, ENSMUSG00000029361, ENSMUSG00000063142, ENSMUSG00000005580, ENSMUSG00000051177	588	63	5205	2.107628765792031	0.9052788831726544	0.10158942555794326	11.207781817166296
GOTERM_MF_DIRECT	GO:0004972~NMDA glutamate receptor activity	5	0.2900232018561485	0.00931697174559407	ENSMUSG00000035745, ENSMUSG00000059003, ENSMUSG00000026959, ENSMUSG00000059456, ENSMUSG00000030209	1434	8	12075	5.262813807531381	0.9999908996829632	0.36009197216005384	14.096707076277292
GOTERM_BP_DIRECT	GO:0051056~regulation of small GTPase mediated signal transduction	7	0.40603248259860786	0.00974549389375111	ENSMUSG00000041351, ENSMUSG00000030583, ENSMUSG00000042700, ENSMUSG00000027652, ENSMUSG00000002496, ENSMUSG00000056486, ENSMUSG00000038807	1460	17	12544	3.537792103142627	1.0	0.5405546185511595	16.72258206196362
GOTERM_CC_DIRECT	GO:0032809~neuronal cell body membrane	9	0.5220417633410672	0.009747964709854487	ENSMUSG00000025876, ENSMUSG00000030302, ENSMUSG00000050556, ENSMUSG00000058975, ENSMUSG00000043301, ENSMUSG00000047787, ENSMUSG00000060882, ENSMUSG00000040724, ENSMUSG00000042671	1571	27	13458	2.8555060471037557	0.9993361491140121	0.19363533914570097	13.84405582564182
GOTERM_MF_DIRECT	GO:0001105~RNA polymerase II transcription coactivator activity	10	0.580046403712297	0.010062297934833113	ENSMUSG00000061911, ENSMUSG00000039852, ENSMUSG00000025764, ENSMUSG00000022521, ENSMUSG00000042292, ENSMUSG00000030557, ENSMUSG00000090125, ENSMUSG00000034341, ENSMUSG00000076431, ENSMUSG00000032187	1434	32	12075	2.6314069037656904	0.9999964210770332	0.37152627713810726	15.139802229886644
GOTERM_MF_DIRECT	GO:0030507~spectrin binding	9	0.5220417633410672	0.010770792908087374	ENSMUSG00000030000, ENSMUSG00000030805, ENSMUSG00000011751, ENSMUSG00000034799, ENSMUSG00000041570, ENSMUSG00000022099, ENSMUSG00000029106, ENSMUSG00000028906, ENSMUSG00000069601	1434	27	12075	2.806834030683403	0.9999985270304164	0.3809564450444499	16.120322171238534
GOTERM_CC_DIRECT	GO:0008021~synaptic vesicle	24	1.3921113689095126	0.010967134520909357	ENSMUSG00000030805, ENSMUSG00000034593, ENSMUSG00000038665, ENSMUSG00000041268, ENSMUSG00000037771, ENSMUSG00000056296, ENSMUSG00000021700, ENSMUSG00000030209, ENSMUSG00000067889, ENSMUSG00000000826, ENSMUSG00000029030, ENSMUSG00000020524, ENSMUSG00000059003, ENSMUSG00000026452, ENSMUSG00000026959, ENSMUSG00000035864, ENSMUSG00000000416, ENSMUSG00000040560, ENSMUSG00000026825, ENSMUSG00000027273,…	1571	120	13458	1.7133036282622531	0.9997355093131712	0.20971606462092585	15.44356925376974
GOTERM_MF_DIRECT	GO:0017124~SH3 domain binding	23	1.334106728538283	0.011512991977606909	ENSMUSG00000034570, ENSMUSG00000022623, ENSMUSG00000037902, ENSMUSG00000028914, ENSMUSG00000029516, ENSMUSG00000032261, ENSMUSG00000017167, ENSMUSG00000035954, ENSMUSG00000037541, ENSMUSG00000028524, ENSMUSG00000018411, ENSMUSG00000024824, ENSMUSG00000000915, ENSMUSG00000063856, ENSMUSG00000041112, ENSMUSG00000045038, ENSMUSG00000022973, ENSMUSG00000000416, ENSMUSG00000022436, ENSMUSG00000034255,…	1434	112	12075	1.7292102510460252	0.9999994192390909	0.390511624717205	17.136078355689776
GOTERM_MF_DIRECT	GO:0015631~tubulin binding	12	0.6960556844547563	0.011888505044332365	ENSMUSG00000029469, ENSMUSG00000018411, ENSMUSG00000019261, ENSMUSG00000020308, ENSMUSG00000006005, ENSMUSG00000021573, ENSMUSG00000031865, ENSMUSG00000025754, ENSMUSG00000021288, ENSMUSG00000028524, ENSMUSG00000040811, ENSMUSG00000033257	1434	44	12075	2.296500570559148	0.9999996374399369	0.39002411548292715	17.64558831834836
GOTERM_BP_DIRECT	GO:0045944~positive regulation of transcription from RNA polymerase II promoter	114	6.612529002320186	0.012181355892541984	ENSMUSG00000031442, ENSMUSG00000003575, ENSMUSG00000028053, ENSMUSG00000019777, ENSMUSG00000020572, ENSMUSG00000014778, ENSMUSG00000061911, ENSMUSG00000031870, ENSMUSG00000027580, ENSMUSG00000038615, ENSMUSG00000027765, ENSMUSG00000090125, ENSMUSG00000022463, ENSMUSG00000024955, ENSMUSG00000010797, ENSMUSG00000027104, ENSMUSG00000061589, ENSMUSG00000001911, ENSMUSG00000026743, ENSMUSG00000047242,…	1460	794	12544	1.2335806217866878	1.0	0.6153030214746662	20.468154872121037
GOTERM_BP_DIRECT	GO:0006914~autophagy	26	1.5081206496519721	0.012201736367875925	ENSMUSG00000025040, ENSMUSG00000024870, ENSMUSG00000039382, ENSMUSG00000029434, ENSMUSG00000055493, ENSMUSG00000029020, ENSMUSG00000024797, ENSMUSG00000018171, ENSMUSG00000037204, ENSMUSG00000030161, ENSMUSG00000033124, ENSMUSG00000038375, ENSMUSG00000026289, ENSMUSG00000038295, ENSMUSG00000008604, ENSMUSG00000034216, ENSMUSG00000027244, ENSMUSG00000022270, ENSMUSG00000023923, ENSMUSG00000019969,…	1460	135	12544	1.6547133434804666	1.0	0.6091803803737879	20.498810070819097
GOTERM_CC_DIRECT	GO:0043194~axon initial segment	6	0.34802784222737815	0.012346482289867315	ENSMUSG00000016346, ENSMUSG00000011751, ENSMUSG00000023033, ENSMUSG00000075318, ENSMUSG00000056258, ENSMUSG00000069601	1571	13	13458	3.953777603682123	0.9999067503253153	0.22723799783638388	17.21976379924123
GOTERM_CC_DIRECT	GO:0005905~clathrin-coated pit	14	0.8120649651972157	0.01259524402415629	ENSMUSG00000035152, ENSMUSG00000018909, ENSMUSG00000024924, ENSMUSG00000028524, ENSMUSG00000031367, ENSMUSG00000004849, ENSMUSG00000068747, ENSMUSG00000006276, ENSMUSG00000000915, ENSMUSG00000060279, ENSMUSG00000047126, ENSMUSG00000032193, ENSMUSG00000022305, ENSMUSG00000070000	1571	57	13458	2.1040570873396094	0.9999227452123339	0.22578274052137737	17.53636178984389
GOTERM_BP_DIRECT	GO:0010765~positive regulation of sodium ion transport	8	0.46403712296983757	0.012938362832827018	ENSMUSG00000024589, ENSMUSG00000049281, ENSMUSG00000025551, ENSMUSG00000069601, ENSMUSG00000041245, ENSMUSG00000038437, ENSMUSG00000055022, ENSMUSG00000046480	1460	23	12544	2.9884455032757593	1.0	0.6242391540136346	21.599326394208628
GOTERM_BP_DIRECT	GO:0048168~regulation of neuronal synaptic plasticity	8	0.46403712296983757	0.012938362832827018	ENSMUSG00000032356, ENSMUSG00000026959, ENSMUSG00000028833, ENSMUSG00000025586, ENSMUSG00000030209, ENSMUSG00000022812, ENSMUSG00000024617, ENSMUSG00000025318	1460	23	12544	2.9884455032757593	1.0	0.6242391540136346	21.599326394208628
GOTERM_BP_DIRECT	GO:0048732~gland development	4	0.23201856148491878	0.013097838590300226	ENSMUSG00000001288, ENSMUSG00000019256, ENSMUSG00000030898, ENSMUSG00000018654	1460	5	12544	6.873424657534247	1.0	0.6222647642800174	21.835676094204036
GOTERM_BP_DIRECT	GO:1900454~positive regulation of long term synaptic depression	4	0.23201856148491878	0.013097838590300226	ENSMUSG00000018411, ENSMUSG00000050556, ENSMUSG00000032827, ENSMUSG00000041115	1460	5	12544	6.873424657534247	1.0	0.6222647642800174	21.835676094204036
GOTERM_BP_DIRECT	GO:1900273~positive regulation of long-term synaptic potentiation	7	0.40603248259860786	0.013205715422857084	ENSMUSG00000003575, ENSMUSG00000030854, ENSMUSG00000059003, ENSMUSG00000022623, ENSMUSG00000053310, ENSMUSG00000029361, ENSMUSG00000030209	1460	18	12544	3.341248097412481	1.0	0.6189059396810557	21.99517148935637
GOTERM_BP_DIRECT	GO:1900006~positive regulation of dendrite development	7	0.40603248259860786	0.013205715422857084	ENSMUSG00000003575, ENSMUSG00000038084, ENSMUSG00000040276, ENSMUSG00000029571, ENSMUSG00000030536, ENSMUSG00000020173, ENSMUSG00000024924	1460	18	12544	3.341248097412481	1.0	0.6189059396810557	21.99517148935637
GOTERM_MF_DIRECT	GO:0031402~sodium ion binding	6	0.34802784222737815	0.013253050813476667	ENSMUSG00000023033, ENSMUSG00000037996, ENSMUSG00000075318, ENSMUSG00000032788, ENSMUSG00000057182, ENSMUSG00000041771	1434	13	12075	3.8863855809462504	0.999999934659496	0.4135490516661948	19.47241065684423
GOTERM_BP_DIRECT	GO:0043087~regulation of GTPase activity	16	0.9280742459396751	0.013347105809964992	ENSMUSG00000027347, ENSMUSG00000029245, ENSMUSG00000041351, ENSMUSG00000038665, ENSMUSG00000026812, ENSMUSG00000030536, ENSMUSG00000042700, ENSMUSG00000056486, ENSMUSG00000050310, ENSMUSG00000052920, ENSMUSG00000002489, ENSMUSG00000026235, ENSMUSG00000022982, ENSMUSG00000021676, ENSMUSG00000004952, ENSMUSG00000067629	1460	70	12544	1.9638356164383561	1.0	0.6165631804240045	22.203750112632626
GOTERM_BP_DIRECT	GO:0000226~microtubule cytoskeleton organization	18	1.0440835266821344	0.013747426028421803	ENSMUSG00000027394, ENSMUSG00000024969, ENSMUSG00000065954, ENSMUSG00000037415, ENSMUSG00000022961, ENSMUSG00000025812, ENSMUSG00000018411, ENSMUSG00000019261, ENSMUSG00000040327, ENSMUSG00000027254, ENSMUSG00000031016, ENSMUSG00000026211, ENSMUSG00000025474, ENSMUSG00000041570, ENSMUSG00000031731, ENSMUSG00000052727, ENSMUSG00000029053, ENSMUSG00000040811	1460	83	12544	1.8632777686086812	1.0	0.6213231996840289	22.791441819257187
GOTERM_BP_DIRECT	GO:0002087~regulation of respiratory gaseous exchange by neurological system process	5	0.2900232018561485	0.01417859946682758	ENSMUSG00000031393, ENSMUSG00000042429, ENSMUSG00000063887, ENSMUSG00000026103, ENSMUSG00000021217	1460	9	12544	4.773211567732115	1.0	0.6266822160038027	23.41972640515021
GOTERM_BP_DIRECT	GO:0061337~cardiac conduction	5	0.2900232018561485	0.01417859946682758	ENSMUSG00000011751, ENSMUSG00000049281, ENSMUSG00000057123, ENSMUSG00000030557, ENSMUSG00000051331	1460	9	12544	4.773211567732115	1.0	0.6266822160038027	23.41972640515021
KEGG_PATHWAY	mmu04971:Gastric acid secretion	14	0.8120649651972157	0.014437224447264594	ENSMUSG00000004366, ENSMUSG00000001175, ENSMUSG00000036438, ENSMUSG00000040907, ENSMUSG00000052889, ENSMUSG00000030102, ENSMUSG00000041695, ENSMUSG00000028854, ENSMUSG00000020431, ENSMUSG00000005580, ENSMUSG00000030898, ENSMUSG00000051177, ENSMUSG00000024617, ENSMUSG00000057897	588	60	5205	2.0654761904761907	0.9768670183756103	0.15105484260911606	17.301711313609236
GOTERM_MF_DIRECT	GO:0004970~ionotropic glutamate receptor activity	7	0.40603248259860786	0.014515394287473999	ENSMUSG00000035745, ENSMUSG00000001986, ENSMUSG00000020524, ENSMUSG00000059003, ENSMUSG00000026959, ENSMUSG00000041078, ENSMUSG00000030209	1434	18	12075	3.2746397024639697	0.9999999866399762	0.4325449361392366	21.128482509059232
GOTERM_MF_DIRECT	GO:0005234~extracellular-glutamate-gated ion channel activity	7	0.40603248259860786	0.014515394287473999	ENSMUSG00000035745, ENSMUSG00000001986, ENSMUSG00000020524, ENSMUSG00000059003, ENSMUSG00000026959, ENSMUSG00000041078, ENSMUSG00000030209	1434	18	12075	3.2746397024639697	0.9999999866399762	0.4325449361392366	21.128482509059232
GOTERM_MF_DIRECT	GO:0051015~actin filament binding	24	1.3921113689095126	0.014593984144577283	ENSMUSG00000021061, ENSMUSG00000024236, ENSMUSG00000029621, ENSMUSG00000020908, ENSMUSG00000030739, ENSMUSG00000042700, ENSMUSG00000096054, ENSMUSG00000033066, ENSMUSG00000020900, ENSMUSG00000030000, ENSMUSG00000019261, ENSMUSG00000044700, ENSMUSG00000000915, ENSMUSG00000052698, ENSMUSG00000039103, ENSMUSG00000032827, ENSMUSG00000039057, ENSMUSG00000021676, ENSMUSG00000029106, ENSMUSG00000045180,…	1434	121	12075	1.6701822331339258	0.9999999878979338	0.42444523703896375	21.230520596975445
GOTERM_BP_DIRECT	GO:0006874~cellular calcium ion homeostasis	17	0.9860788863109048	0.016295672255692117	ENSMUSG00000030525, ENSMUSG00000041771, ENSMUSG00000030669, ENSMUSG00000030302, ENSMUSG00000031376, ENSMUSG00000017412, ENSMUSG00000015342, ENSMUSG00000037996, ENSMUSG00000026959, ENSMUSG00000019969, ENSMUSG00000021814, ENSMUSG00000041380, ENSMUSG00000052889, ENSMUSG00000014813, ENSMUSG00000078201, ENSMUSG00000030376, ENSMUSG00000051331	1460	78	12544	1.8725676150333685	1.0	0.6722088750737777	26.435041268175098
GOTERM_BP_DIRECT	GO:0008016~regulation of heart contraction	8	0.46403712296983757	0.016474202549548976	ENSMUSG00000000093, ENSMUSG00000024486, ENSMUSG00000058756, ENSMUSG00000031748, ENSMUSG00000029361, ENSMUSG00000030669, ENSMUSG00000090122, ENSMUSG00000021779	1460	24	12544	2.8639269406392693	1.0	0.6703752771941962	26.68411430618122
GOTERM_BP_DIRECT	GO:0072661~protein targeting to plasma membrane	8	0.46403712296983757	0.016474202549548976	ENSMUSG00000029334, ENSMUSG00000050556, ENSMUSG00000021466, ENSMUSG00000024855, ENSMUSG00000029359, ENSMUSG00000028126, ENSMUSG00000069601, ENSMUSG00000041245	1460	24	12544	2.8639269406392693	1.0	0.6703752771941962	26.68411430618122
GOTERM_BP_DIRECT	GO:0030182~neuron differentiation	20	1.160092807424594	0.016908618558278854	ENSMUSG00000020661, ENSMUSG00000025089, ENSMUSG00000006024, ENSMUSG00000041710, ENSMUSG00000052372, ENSMUSG00000004936, ENSMUSG00000019777, ENSMUSG00000022996, ENSMUSG00000044254, ENSMUSG00000033066, ENSMUSG00000010797, ENSMUSG00000027457, ENSMUSG00000031393, ENSMUSG00000030302, ENSMUSG00000060240, ENSMUSG00000019969, ENSMUSG00000005583, ENSMUSG00000036856, ENSMUSG00000008855, ENSMUSG00000048895	1460	98	12544	1.7534246575342465	1.0	0.6742139645002361	27.286851463253225
GOTERM_BP_DIRECT	GO:0014059~regulation of dopamine secretion	6	0.34802784222737815	0.017177578218838113	ENSMUSG00000049511, ENSMUSG00000057531, ENSMUSG00000035864, ENSMUSG00000052889, ENSMUSG00000027577, ENSMUSG00000040724	1460	14	12544	3.682191780821918	1.0	0.6743651189934838	27.657669703534758
GOTERM_BP_DIRECT	GO:1901379~regulation of potassium ion transmembrane transport	6	0.34802784222737815	0.017177578218838113	ENSMUSG00000061576, ENSMUSG00000038319, ENSMUSG00000058975, ENSMUSG00000079056, ENSMUSG00000028931, ENSMUSG00000090122	1460	14	12544	3.682191780821918	1.0	0.6743651189934838	27.657669703534758
KEGG_PATHWAY	mmu00562:Inositol phosphate metabolism	15	0.8700696055684455	0.017624758275376004	ENSMUSG00000034570, ENSMUSG00000023456, ENSMUSG00000027531, ENSMUSG00000026113, ENSMUSG00000041720, ENSMUSG00000021385, ENSMUSG00000026447, ENSMUSG00000025417, ENSMUSG00000022973, ENSMUSG00000027296, ENSMUSG00000028126, ENSMUSG00000034902, ENSMUSG00000029055, ENSMUSG00000051177, ENSMUSG00000039431	588	68	5205	1.9526560624249698	0.9900034800064776	0.17460778511113073	20.728313478571213
GOTERM_CC_DIRECT	GO:0000407~pre-autophagosomal structure	7	0.40603248259860786	0.017689221596908333	ENSMUSG00000027244, ENSMUSG00000037204, ENSMUSG00000033124, ENSMUSG00000018171, ENSMUSG00000038295, ENSMUSG00000017119, ENSMUSG00000015837	1571	19	13458	3.1560856310094145	0.9999983784315045	0.29590724379371947	23.775915181723327
GOTERM_CC_DIRECT	GO:0030673~axolemma	7	0.40603248259860786	0.017689221596908333	ENSMUSG00000042429, ENSMUSG00000030525, ENSMUSG00000096146, ENSMUSG00000058975, ENSMUSG00000058248, ENSMUSG00000039419, ENSMUSG00000005089	1571	19	13458	3.1560856310094145	0.9999983784315045	0.29590724379371947	23.775915181723327
KEGG_PATHWAY	mmu04919:Thyroid hormone signaling pathway	21	1.2180974477958235	0.01823817076025633	ENSMUSG00000040907, ENSMUSG00000028914, ENSMUSG00000063358, ENSMUSG00000004936, ENSMUSG00000013833, ENSMUSG00000026799, ENSMUSG00000019777, ENSMUSG00000028854, ENSMUSG00000039601, ENSMUSG00000022812, ENSMUSG00000058756, ENSMUSG00000015846, ENSMUSG00000022521, ENSMUSG00000027878, ENSMUSG00000052889, ENSMUSG00000024122, ENSMUSG00000036856, ENSMUSG00000002496, ENSMUSG00000018076, ENSMUSG00000051177,…	588	109	5205	1.7054390563564874	0.9914966318681965	0.17361269055562245	21.37249540449757
GOTERM_MF_DIRECT	GO:0046982~protein heterodimerization activity	68	3.944315545243619	0.018998393688260746	ENSMUSG00000028158, ENSMUSG00000050556, ENSMUSG00000074818, ENSMUSG00000058248, ENSMUSG00000060882, ENSMUSG00000019256, ENSMUSG00000027652, ENSMUSG00000056895, ENSMUSG00000047428, ENSMUSG00000027198, ENSMUSG00000030731, ENSMUSG00000031392, ENSMUSG00000030786, ENSMUSG00000059003, ENSMUSG00000005583, ENSMUSG00000024962, ENSMUSG00000005893, ENSMUSG00000027298, ENSMUSG00000002496, ENSMUSG00000036760,…	1434	441	12075	1.298399415554227	0.9999999999531779	0.5031906809657744	26.75507835749943
GOTERM_BP_DIRECT	GO:0048813~dendrite morphogenesis	11	0.6380510440835266	0.01979244452427848	ENSMUSG00000035910, ENSMUSG00000020827, ENSMUSG00000039852, ENSMUSG00000057531, ENSMUSG00000029571, ENSMUSG00000026596, ENSMUSG00000068740, ENSMUSG00000030557, ENSMUSG00000024924, ENSMUSG00000062098, ENSMUSG00000024617	1460	42	12544	2.2502283105022833	1.0	0.7205345660581957	31.170730750148333
KEGG_PATHWAY	mmu04725:Cholinergic synapse	20	1.160092807424594	0.019984441068866238	ENSMUSG00000016346, ENSMUSG00000030525, ENSMUSG00000028033, ENSMUSG00000027577, ENSMUSG00000063358, ENSMUSG00000004936, ENSMUSG00000030102, ENSMUSG00000041695, ENSMUSG00000020431, ENSMUSG00000024617, ENSMUSG00000031748, ENSMUSG00000056258, ENSMUSG00000052889, ENSMUSG00000043301, ENSMUSG00000032773, ENSMUSG00000074939, ENSMUSG00000051331, ENSMUSG00000005580, ENSMUSG00000057897, ENSMUSG00000051177	588	103	5205	1.718842876956608	0.9946378444219008	0.1821627256291698	23.179986991734992
GOTERM_CC_DIRECT	GO:0016459~myosin complex	11	0.6380510440835266	0.02018804322286788	ENSMUSG00000034593, ENSMUSG00000067818, ENSMUSG00000020437, ENSMUSG00000030739, ENSMUSG00000018830, ENSMUSG00000020908, ENSMUSG00000039057, ENSMUSG00000039824, ENSMUSG00000074652, ENSMUSG00000032232, ENSMUSG00000020900	1571	42	13458	2.243611894152951	0.9999997581071813	0.3233730260921459	26.672757912552303
GOTERM_BP_DIRECT	GO:2001243~negative regulation of intrinsic apoptotic signaling pathway	8	0.46403712296983757	0.020641899459277434	ENSMUSG00000005510, ENSMUSG00000000787, ENSMUSG00000038084, ENSMUSG00000014776, ENSMUSG00000095567, ENSMUSG00000036199, ENSMUSG00000019777, ENSMUSG00000030421	1460	25	12544	2.7493698630136985	1.0	0.730264464809335	32.276783609164625
GOTERM_BP_DIRECT	GO:0043484~regulation of RNA splicing	8	0.46403712296983757	0.020641899459277434	ENSMUSG00000069833, ENSMUSG00000008658, ENSMUSG00000031157, ENSMUSG00000022139, ENSMUSG00000022961, ENSMUSG00000025576, ENSMUSG00000028959, ENSMUSG00000027763	1460	25	12544	2.7493698630136985	1.0	0.730264464809335	32.276783609164625
GOTERM_BP_DIRECT	GO:0040011~locomotion	5	0.2900232018561485	0.021485569961502266	ENSMUSG00000030302, ENSMUSG00000059003, ENSMUSG00000022623, ENSMUSG00000019969, ENSMUSG00000025318	1460	10	12544	4.295890410958903	1.0	0.7393008825618448	33.35863872655233
KEGG_PATHWAY	mmu04010:MAPK signaling pathway	37	2.1461716937354987	0.021508688638038276	ENSMUSG00000027347, ENSMUSG00000030854, ENSMUSG00000031506, ENSMUSG00000040118, ENSMUSG00000006134, ENSMUSG00000024948, ENSMUSG00000036390, ENSMUSG00000033953, ENSMUSG00000018411, ENSMUSG00000017412, ENSMUSG00000033618, ENSMUSG00000020882, ENSMUSG00000025551, ENSMUSG00000071076, ENSMUSG00000052889, ENSMUSG00000024112, ENSMUSG00000004054, ENSMUSG00000005583, ENSMUSG00000022416, ENSMUSG00000031137,…	588	228	5205	1.436515395631937	0.9964169227438959	0.18826009699676283	24.726228086427994
KEGG_PATHWAY	mmu04015:Rap1 signaling pathway	32	1.8561484918793503	0.022188266954539536	ENSMUSG00000042700, ENSMUSG00000035954, ENSMUSG00000020431, ENSMUSG00000006134, ENSMUSG00000030786, ENSMUSG00000059003, ENSMUSG00000036438, ENSMUSG00000030583, ENSMUSG00000031748, ENSMUSG00000025551, ENSMUSG00000052889, ENSMUSG00000024962, ENSMUSG00000031137, ENSMUSG00000027765, ENSMUSG00000005580, ENSMUSG00000051177, ENSMUSG00000028040, ENSMUSG00000032946, ENSMUSG00000001175, ENSMUSG00000041351,…	588	191	5205	1.4830644299604658	0.9970069894776633	0.18742957991459874	25.40630493880358
GOTERM_BP_DIRECT	GO:0008306~associative learning	9	0.5220417633410672	0.0223758626303893	ENSMUSG00000030525, ENSMUSG00000056755, ENSMUSG00000024883, ENSMUSG00000053310, ENSMUSG00000026959, ENSMUSG00000029104, ENSMUSG00000015829, ENSMUSG00000027273, ENSMUSG00000030209	1460	31	12544	2.494387980556783	1.0	0.7485296091241729	34.482529617640814
GOTERM_BP_DIRECT	GO:0006468~protein phosphorylation	77	4.466357308584687	0.022397584264858196	ENSMUSG00000024969, ENSMUSG00000032936, ENSMUSG00000029334, ENSMUSG00000025854, ENSMUSG00000002205, ENSMUSG00000029516, ENSMUSG00000032500, ENSMUSG00000027692, ENSMUSG00000031112, ENSMUSG00000031392, ENSMUSG00000028289, ENSMUSG00000031016, ENSMUSG00000025758, ENSMUSG00000052889, ENSMUSG00000027298, ENSMUSG00000038145, ENSMUSG00000048895, ENSMUSG00000057897, ENSMUSG00000033862, ENSMUSG00000027358,…	1460	522	12544	1.2673699679840444	1.0	0.7438637109438168	34.5097251521738
GOTERM_BP_DIRECT	GO:0019226~transmission of nerve impulse	7	0.40603248259860786	0.02252215743760266	ENSMUSG00000016346, ENSMUSG00000056755, ENSMUSG00000011751, ENSMUSG00000022982, ENSMUSG00000066189, ENSMUSG00000074939, ENSMUSG00000004110	1460	20	12544	3.007123287671233	1.0	0.7408676747463214	34.6654848141233
GOTERM_BP_DIRECT	GO:0090630~activation of GTPase activity	15	0.8700696055684455	0.02297676291804402	ENSMUSG00000027347, ENSMUSG00000028030, ENSMUSG00000040247, ENSMUSG00000026812, ENSMUSG00000042700, ENSMUSG00000027652, ENSMUSG00000003134, ENSMUSG00000037410, ENSMUSG00000029032, ENSMUSG00000002489, ENSMUSG00000023923, ENSMUSG00000032356, ENSMUSG00000035007, ENSMUSG00000028126, ENSMUSG00000059456	1460	68	12544	1.8952457695406928	1.0	0.7430451233000767	35.230929997542006
KEGG_PATHWAY	mmu04727:GABAergic synapse	16	0.9280742459396751	0.02314678746866564	ENSMUSG00000030161, ENSMUSG00000010803, ENSMUSG00000037771, ENSMUSG00000026103, ENSMUSG00000020431, ENSMUSG00000007653, ENSMUSG00000031748, ENSMUSG00000044005, ENSMUSG00000052889, ENSMUSG00000043301, ENSMUSG00000033676, ENSMUSG00000057880, ENSMUSG00000051331, ENSMUSG00000029054, ENSMUSG00000034187, ENSMUSG00000005580	588	77	5205	1.839385104691227	0.9976783804456351	0.18873038807734388	26.35588672196264
GOTERM_BP_DIRECT	GO:0050877~neurological system process	6	0.34802784222737815	0.02334949763672789	ENSMUSG00000056755, ENSMUSG00000017412, ENSMUSG00000039474, ENSMUSG00000096146, ENSMUSG00000027577, ENSMUSG00000004110	1460	15	12544	3.436712328767123	1.0	0.7439137313828351	35.69108417893357
GOTERM_MF_DIRECT	GO:0032051~clathrin light chain binding	4	0.23201856148491878	0.02528770298550317	ENSMUSG00000000915, ENSMUSG00000025468, ENSMUSG00000047126, ENSMUSG00000020297	1434	6	12075	5.6136680613668055	0.9999999999999839	0.5964397861938404	34.01650559712592
GOTERM_CC_DIRECT	GO:0005737~cytoplasm	703	40.777262180974475	0.025355076487195535	ENSMUSG00000024268, ENSMUSG00000046785, ENSMUSG00000033174, ENSMUSG00000027655, ENSMUSG00000022124, ENSMUSG00000028906, ENSMUSG00000019777, ENSMUSG00000043572, ENSMUSG00000035954, ENSMUSG00000018707, ENSMUSG00000038696, ENSMUSG00000033066, ENSMUSG00000030643, ENSMUSG00000032500, ENSMUSG00000027457, ENSMUSG00000020262, ENSMUSG00000020265, ENSMUSG00000010086, ENSMUSG00000048047, ENSMUSG00000037907,…	1571	5706	13458	1.0554262624153208	0.9999999953411413	0.3809767108819342	32.33962162844788
GOTERM_BP_DIRECT	GO:0045776~negative regulation of blood pressure	8	0.46403712296983757	0.02548967838352903	ENSMUSG00000042429, ENSMUSG00000019429, ENSMUSG00000000278, ENSMUSG00000057123, ENSMUSG00000039059, ENSMUSG00000057880, ENSMUSG00000029361, ENSMUSG00000030669	1460	26	12544	2.6436248682824024	1.0	0.7697545366600798	38.27389857053566
GOTERM_BP_DIRECT	GO:0007420~brain development	33	1.91415313225058	0.025875098247752172	ENSMUSG00000009681, ENSMUSG00000001323, ENSMUSG00000006235, ENSMUSG00000040481, ENSMUSG00000015709, ENSMUSG00000027457, ENSMUSG00000019261, ENSMUSG00000031393, ENSMUSG00000028289, ENSMUSG00000022973, ENSMUSG00000000416, ENSMUSG00000022186, ENSMUSG00000090125, ENSMUSG00000064293, ENSMUSG00000048895, ENSMUSG00000051177, ENSMUSG00000047976, ENSMUSG00000067336, ENSMUSG00000036564, ENSMUSG00000006024,…	1460	194	12544	1.461488490326225	1.0	0.7703566348046751	38.72847146514101
GOTERM_MF_DIRECT	GO:0030276~clathrin binding	11	0.6380510440835266	0.026289587034048625	ENSMUSG00000000915, ENSMUSG00000035152, ENSMUSG00000062542, ENSMUSG00000063260, ENSMUSG00000026452, ENSMUSG00000041710, ENSMUSG00000000538, ENSMUSG00000035864, ENSMUSG00000027849, ENSMUSG00000030731, ENSMUSG00000016200	1434	43	12075	2.154081930524472	0.9999999999999954	0.6005417585952253	35.108873403221
GOTERM_BP_DIRECT	GO:0007616~long-term memory	9	0.5220417633410672	0.02688452836139843	ENSMUSG00000031393, ENSMUSG00000020524, ENSMUSG00000028222, ENSMUSG00000026959, ENSMUSG00000052087, ENSMUSG00000027273, ENSMUSG00000024083, ENSMUSG00000029053, ENSMUSG00000020431	1460	32	12544	2.4164383561643836	1.0	0.7789326843577324	39.90404744864256
GOTERM_BP_DIRECT	GO:0040008~regulation of growth	14	0.8120649651972157	0.027339813290808916	ENSMUSG00000029670, ENSMUSG00000026185, ENSMUSG00000022454, ENSMUSG00000021466, ENSMUSG00000054452, ENSMUSG00000038984, ENSMUSG00000052889, ENSMUSG00000020427, ENSMUSG00000095098, ENSMUSG00000024137, ENSMUSG00000038485, ENSMUSG00000017493, ENSMUSG00000024240, ENSMUSG00000032578	1460	63	12544	1.9092846270928463	1.0	0.7802505766050211	40.427254435217044
GOTERM_BP_DIRECT	GO:0045892~negative regulation of transcription, DNA-templated	64	3.7122969837587005	0.028644332482507962	ENSMUSG00000033871, ENSMUSG00000029478, ENSMUSG00000030213, ENSMUSG00000040761, ENSMUSG00000003031, ENSMUSG00000025246, ENSMUSG00000019256, ENSMUSG00000019777, ENSMUSG00000022708, ENSMUSG00000031392, ENSMUSG00000031393, ENSMUSG00000048047, ENSMUSG00000032119, ENSMUSG00000021767, ENSMUSG00000048895, ENSMUSG00000021217, ENSMUSG00000051177, ENSMUSG00000032187, ENSMUSG00000027358, ENSMUSG00000027490,…	1460	428	12544	1.2847522724363079	1.0	0.791592910539377	41.902619225703916
GOTERM_MF_DIRECT	GO:0005261~cation channel activity	9	0.5220417633410672	0.029930893777706	ENSMUSG00000031791, ENSMUSG00000035745, ENSMUSG00000000197, ENSMUSG00000059003, ENSMUSG00000032855, ENSMUSG00000026959, ENSMUSG00000024112, ENSMUSG00000022416, ENSMUSG00000030209	1434	32	12075	2.3682662133891217	1.0	0.6388303641988845	38.9377894052767
GOTERM_MF_DIRECT	GO:0001078~transcriptional repressor activity, RNA polymerase II core promoter proximal region sequence-specific binding	20	1.160092807424594	0.03008988079760194	ENSMUSG00000030232, ENSMUSG00000022463, ENSMUSG00000029050, ENSMUSG00000028423, ENSMUSG00000048481, ENSMUSG00000024955, ENSMUSG00000022708, ENSMUSG00000027544, ENSMUSG00000029563, ENSMUSG00000027439, ENSMUSG00000035011, ENSMUSG00000000093, ENSMUSG00000021244, ENSMUSG00000022521, ENSMUSG00000068154, ENSMUSG00000030380, ENSMUSG00000079056, ENSMUSG00000032119, ENSMUSG00000021217, ENSMUSG00000028582	1434	102	12075	1.6510788415784723	1.0	0.6309989671951775	39.100037166516174
GOTERM_BP_DIRECT	GO:0007041~lysosomal transport	5	0.2900232018561485	0.030712350388585066	ENSMUSG00000029571, ENSMUSG00000024797, ENSMUSG00000024319, ENSMUSG00000044254, ENSMUSG00000037260	1460	11	12544	3.905354919053549	1.0	0.8102335988343052	44.17082029639128
GOTERM_BP_DIRECT	GO:0051932~synaptic transmission, GABAergic	5	0.2900232018561485	0.030712350388585066	ENSMUSG00000007653, ENSMUSG00000017412, ENSMUSG00000010803, ENSMUSG00000026825, ENSMUSG00000033676	1460	11	12544	3.905354919053549	1.0	0.8102335988343052	44.17082029639128
GOTERM_BP_DIRECT	GO:0034497~protein localization to pre-autophagosomal structure	5	0.2900232018561485	0.030712350388585066	ENSMUSG00000029020, ENSMUSG00000025173, ENSMUSG00000039382, ENSMUSG00000033124, ENSMUSG00000038295	1460	11	12544	3.905354919053549	1.0	0.8102335988343052	44.17082029639128
GOTERM_BP_DIRECT	GO:0014902~myotube differentiation	5	0.2900232018561485	0.030712350388585066	ENSMUSG00000068747, ENSMUSG00000063856, ENSMUSG00000029050, ENSMUSG00000005583, ENSMUSG00000022812	1460	11	12544	3.905354919053549	1.0	0.8102335988343052	44.17082029639128
GOTERM_MF_DIRECT	GO:0030165~PDZ domain binding	21	1.2180974477958235	0.030741402804874477	ENSMUSG00000020331, ENSMUSG00000001986, ENSMUSG00000044365, ENSMUSG00000001323, ENSMUSG00000022494, ENSMUSG00000029516, ENSMUSG00000003872, ENSMUSG00000035954, ENSMUSG00000028184, ENSMUSG00000037703, ENSMUSG00000029032, ENSMUSG00000030302, ENSMUSG00000056755, ENSMUSG00000042388, ENSMUSG00000031376, ENSMUSG00000020524, ENSMUSG00000022261, ENSMUSG00000019969, ENSMUSG00000063887, ENSMUSG00000032036,…	1434	109	12075	1.6222985681931594	1.0	0.6294466137042284	39.760705262848994
GOTERM_CC_DIRECT	GO:0034705~potassium channel complex	5	0.2900232018561485	0.031022122047793036	ENSMUSG00000047976, ENSMUSG00000058248, ENSMUSG00000028931, ENSMUSG00000060882, ENSMUSG00000040724	1571	11	13458	3.8938718824142127	0.9999999999402339	0.4368225675344307	38.083034315263845
GOTERM_BP_DIRECT	GO:0035176~social behavior	11	0.6380510440835266	0.031192875365225633	ENSMUSG00000031393, ENSMUSG00000021811, ENSMUSG00000031364, ENSMUSG00000022623, ENSMUSG00000026959, ENSMUSG00000021814, ENSMUSG00000029104, ENSMUSG00000037541, ENSMUSG00000039419, ENSMUSG00000041078, ENSMUSG00000066392	1460	45	12544	2.1002130898021307	1.0	0.8112394618315987	44.685725129065865
KEGG_PATHWAY	mmu04924:Renin secretion	12	0.6960556844547563	0.031554027518559846	ENSMUSG00000001175, ENSMUSG00000042429, ENSMUSG00000029334, ENSMUSG00000036438, ENSMUSG00000039942, ENSMUSG00000020681, ENSMUSG00000030102, ENSMUSG00000041695, ENSMUSG00000051331, ENSMUSG00000063142, ENSMUSG00000051177, ENSMUSG00000033953	588	53	5205	2.0042356565267614	0.9997525269446337	0.24179915516485495	34.2190915883139
GOTERM_BP_DIRECT	GO:0030218~erythrocyte differentiation	10	0.580046403712297	0.03190271650700033	ENSMUSG00000027951, ENSMUSG00000058756, ENSMUSG00000029711, ENSMUSG00000029106, ENSMUSG00000053799, ENSMUSG00000038615, ENSMUSG00000024359, ENSMUSG00000006705, ENSMUSG00000051177, ENSMUSG00000018654	1460	39	12544	2.2030207235686685	1.0	0.8145146578045266	45.438135582428366
GOTERM_BP_DIRECT	GO:0045666~positive regulation of neuron differentiation	16	0.9280742459396751	0.03357813657919312	ENSMUSG00000039004, ENSMUSG00000024423, ENSMUSG00000027358, ENSMUSG00000082229, ENSMUSG00000024238, ENSMUSG00000041710, ENSMUSG00000035314, ENSMUSG00000051675, ENSMUSG00000017491, ENSMUSG00000045318, ENSMUSG00000020859, ENSMUSG00000029711, ENSMUSG00000052727, ENSMUSG00000010086, ENSMUSG00000057778, ENSMUSG00000005583	1460	78	12544	1.762416578854935	1.0	0.8267712588729792	47.17580046384677
KEGG_PATHWAY	mmu05217:Basal cell carcinoma	11	0.6380510440835266	0.033709861270719066	ENSMUSG00000010797, ENSMUSG00000045005, ENSMUSG00000027358, ENSMUSG00000021466, ENSMUSG00000000782, ENSMUSG00000025231, ENSMUSG00000036856, ENSMUSG00000022996, ENSMUSG00000020135, ENSMUSG00000020888, ENSMUSG00000022812	588	47	5205	2.071754233608337	0.9998610512025734	0.24911062172919984	36.1065070005742
GOTERM_BP_DIRECT	GO:0051965~positive regulation of synapse assembly	14	0.8120649651972157	0.03453354920316806	ENSMUSG00000042846, ENSMUSG00000048304, ENSMUSG00000034730, ENSMUSG00000051379, ENSMUSG00000055003, ENSMUSG00000028184, ENSMUSG00000031393, ENSMUSG00000047085, ENSMUSG00000013033, ENSMUSG00000047787, ENSMUSG00000060780, ENSMUSG00000063887, ENSMUSG00000074736, ENSMUSG00000066392	1460	65	12544	1.850537407797682	1.0	0.8317287659482491	48.14312019015421
GOTERM_BP_DIRECT	GO:0046579~positive regulation of Ras protein signal transduction	7	0.40603248259860786	0.03545933098163935	ENSMUSG00000027347, ENSMUSG00000032356, ENSMUSG00000038665, ENSMUSG00000029711, ENSMUSG00000027878, ENSMUSG00000004936, ENSMUSG00000030134	1460	22	12544	2.733748443337485	1.0	0.8361874167351977	49.06442760574576
GOTERM_BP_DIRECT	GO:0051968~positive regulation of synaptic transmission, glutamatergic	7	0.40603248259860786	0.03545933098163935	ENSMUSG00000022623, ENSMUSG00000041115, ENSMUSG00000037541, ENSMUSG00000063887, ENSMUSG00000015829, ENSMUSG00000059456, ENSMUSG00000030898	1460	22	12544	2.733748443337485	1.0	0.8361874167351977	49.06442760574576
GOTERM_BP_DIRECT	GO:0007205~protein kinase C-activating G-protein coupled receptor signaling pathway	7	0.40603248259860786	0.03545933098163935	ENSMUSG00000049511, ENSMUSG00000038665, ENSMUSG00000036095, ENSMUSG00000034731, ENSMUSG00000019828, ENSMUSG00000049583, ENSMUSG00000032578	1460	22	12544	2.733748443337485	1.0	0.8361874167351977	49.06442760574576
GOTERM_BP_DIRECT	GO:0007519~skeletal muscle tissue development	11	0.6380510440835266	0.035851282593310226	ENSMUSG00000027346, ENSMUSG00000029563, ENSMUSG00000024236, ENSMUSG00000030739, ENSMUSG00000039824, ENSMUSG00000026349, ENSMUSG00000005583, ENSMUSG00000063659, ENSMUSG00000026141, ENSMUSG00000027763, ENSMUSG00000041975	1460	46	12544	2.0545562835020847	1.0	0.8359978402087405	49.44979810977895
GOTERM_BP_DIRECT	GO:0071277~cellular response to calcium ion	11	0.6380510440835266	0.035851282593310226	ENSMUSG00000032946, ENSMUSG00000071076, ENSMUSG00000035864, ENSMUSG00000030536, ENSMUSG00000058248, ENSMUSG00000022099, ENSMUSG00000005583, ENSMUSG00000030557, ENSMUSG00000004952, ENSMUSG00000020431, ENSMUSG00000034361	1460	46	12544	2.0545562835020847	1.0	0.8359978402087405	49.44979810977895
GOTERM_CC_DIRECT	GO:0032839~dendrite cytoplasm	7	0.40603248259860786	0.035929184954612614	ENSMUSG00000000915, ENSMUSG00000031292, ENSMUSG00000030161, ENSMUSG00000022982, ENSMUSG00000063358, ENSMUSG00000004936, ENSMUSG00000024617	1571	22	13458	2.725710317689949	0.999999999998653	0.4783657813619837	42.684928120175314
GOTERM_BP_DIRECT	GO:0030155~regulation of cell adhesion	10	0.580046403712297	0.03706648683655389	ENSMUSG00000017132, ENSMUSG00000033060, ENSMUSG00000025314, ENSMUSG00000014956, ENSMUSG00000024421, ENSMUSG00000032855, ENSMUSG00000026596, ENSMUSG00000019846, ENSMUSG00000027834, ENSMUSG00000059456	1460	40	12544	2.1479452054794517	1.0	0.8425391861464272	50.62713288787257
GOTERM_BP_DIRECT	GO:0007416~synapse assembly	10	0.580046403712297	0.03706648683655389	ENSMUSG00000031393, ENSMUSG00000022623, ENSMUSG00000051379, ENSMUSG00000037541, ENSMUSG00000063887, ENSMUSG00000030123, ENSMUSG00000032589, ENSMUSG00000032036, ENSMUSG00000066392, ENSMUSG00000067889	1460	40	12544	2.1479452054794517	1.0	0.8425391861464272	50.62713288787257
GOTERM_BP_DIRECT	GO:0007269~neurotransmitter secretion	8	0.46403712296983757	0.037392740747093874	ENSMUSG00000034799, ENSMUSG00000026452, ENSMUSG00000038665, ENSMUSG00000035864, ENSMUSG00000003872, ENSMUSG00000027273, ENSMUSG00000026797, ENSMUSG00000066392	1460	28	12544	2.4547945205479453	1.0	0.8417730548190904	50.9387722674183
GOTERM_BP_DIRECT	GO:0015991~ATP hydrolysis coupled proton transport	8	0.46403712296983757	0.037392740747093874	ENSMUSG00000038023, ENSMUSG00000052459, ENSMUSG00000025428, ENSMUSG00000040907, ENSMUSG00000006273, ENSMUSG00000024121, ENSMUSG00000025393, ENSMUSG00000020566	1460	28	12544	2.4547945205479453	1.0	0.8417730548190904	50.9387722674183
GOTERM_BP_DIRECT	GO:0072178~nephric duct morphogenesis	3	0.17401392111368907	0.03741865638382739	ENSMUSG00000026235, ENSMUSG00000028289, ENSMUSG00000001300	1460	3	12544	8.591780821917808	1.0	0.8386309329706806	50.96344703063733
KEGG_PATHWAY	mmu04740:Olfactory transduction	7	0.40603248259860786	0.03787426284659649	ENSMUSG00000052920, ENSMUSG00000001175, ENSMUSG00000029334, ENSMUSG00000036438, ENSMUSG00000090824, ENSMUSG00000024617, ENSMUSG00000057897	588	23	5205	2.6940993788819876	0.999954601179596	0.26838492972274	39.611567954797664
GOTERM_CC_DIRECT	GO:0031226~intrinsic component of plasma membrane	8	0.46403712296983757	0.03793930016274458	ENSMUSG00000025876, ENSMUSG00000079657, ENSMUSG00000024670, ENSMUSG00000037996, ENSMUSG00000075318, ENSMUSG00000060882, ENSMUSG00000050511, ENSMUSG00000046480	1571	28	13458	2.447576611803219	0.9999999999997167	0.4892694725876441	44.47610080770683
GOTERM_BP_DIRECT	GO:0042297~vocal learning	4	0.23201856148491878	0.03832330425268385	ENSMUSG00000029563, ENSMUSG00000022623, ENSMUSG00000029104, ENSMUSG00000039419	1460	7	12544	4.909589041095891	1.0	0.8424532212413394	51.81745499679948
GOTERM_BP_DIRECT	GO:0014050~negative regulation of glutamate secretion	4	0.23201856148491878	0.03832330425268385	ENSMUSG00000052920, ENSMUSG00000042429, ENSMUSG00000056755, ENSMUSG00000039059	1460	7	12544	4.909589041095891	1.0	0.8424532212413394	51.81745499679948
GOTERM_BP_DIRECT	GO:0042312~regulation of vasodilation	4	0.23201856148491878	0.03832330425268385	ENSMUSG00000057530, ENSMUSG00000057123, ENSMUSG00000027765, ENSMUSG00000063142	1460	7	12544	4.909589041095891	1.0	0.8424532212413394	51.81745499679948
GOTERM_MF_DIRECT	GO:0046961~proton-transporting ATPase activity, rotational mechanism	7	0.40603248259860786	0.038656782081474675	ENSMUSG00000038023, ENSMUSG00000052459, ENSMUSG00000025428, ENSMUSG00000024121, ENSMUSG00000025393, ENSMUSG00000003072, ENSMUSG00000020566	1434	22	12075	2.679250665652339	1.0	0.7054001844981269	47.2682392739603
GOTERM_MF_DIRECT	GO:0004719~protein-L-isoaspartate (D-aspartate) O-methyltransferase activity	3	0.17401392111368907	0.038888633403780876	ENSMUSG00000027589, ENSMUSG00000019795, ENSMUSG00000051285	1434	3	12075	8.420502092050208	1.0	0.698692549419424	47.47429991566793
GOTERM_BP_DIRECT	GO:0001666~response to hypoxia	28	1.6241299303944314	0.039044582225622584	ENSMUSG00000025040, ENSMUSG00000030525, ENSMUSG00000003031, ENSMUSG00000027577, ENSMUSG00000028463, ENSMUSG00000015709, ENSMUSG00000031393, ENSMUSG00000042429, ENSMUSG00000058709, ENSMUSG00000035105, ENSMUSG00000014776, ENSMUSG00000029711, ENSMUSG00000052889, ENSMUSG00000029009, ENSMUSG00000024962, ENSMUSG00000002496, ENSMUSG00000059456, ENSMUSG00000063142, ENSMUSG00000027358, ENSMUSG00000030102,…	1460	164	12544	1.4668894086201136	1.0	0.8447297781845351	52.48825127575905
GOTERM_BP_DIRECT	GO:0070588~calcium ion transmembrane transport	15	0.8700696055684455	0.0399950571613485	ENSMUSG00000041710, ENSMUSG00000040118, ENSMUSG00000030102, ENSMUSG00000066189, ENSMUSG00000030302, ENSMUSG00000035745, ENSMUSG00000000197, ENSMUSG00000017412, ENSMUSG00000037996, ENSMUSG00000020882, ENSMUSG00000032855, ENSMUSG00000024112, ENSMUSG00000030376, ENSMUSG00000051331, ENSMUSG00000004110	1460	73	12544	1.7654344154625632	1.0	0.8486092823277184	53.35871259136176
KEGG_PATHWAY	mmu04730:Long-term depression	12	0.6960556844547563	0.04033772581088549	ENSMUSG00000052920, ENSMUSG00000001986, ENSMUSG00000029334, ENSMUSG00000020524, ENSMUSG00000031748, ENSMUSG00000052889, ENSMUSG00000063358, ENSMUSG00000004936, ENSMUSG00000019828, ENSMUSG00000030102, ENSMUSG00000029361, ENSMUSG00000051177	588	55	5205	1.9313543599257885	0.9999766293178576	0.276136449366599	41.60051256575288
GOTERM_MF_DIRECT	GO:0047372~acylglycerol lipase activity	4	0.23201856148491878	0.04039941575095008	ENSMUSG00000033174, ENSMUSG00000039202, ENSMUSG00000007036, ENSMUSG00000025277	1434	7	12075	4.811715481171548	1.0	0.7040328960036066	48.79863374075926
GOTERM_BP_DIRECT	GO:0032922~circadian regulation of gene expression	13	0.7540603248259861	0.04124569361738129	ENSMUSG00000002028, ENSMUSG00000029992, ENSMUSG00000029334, ENSMUSG00000019777, ENSMUSG00000019256, ENSMUSG00000068742, ENSMUSG00000030180, ENSMUSG00000020572, ENSMUSG00000055866, ENSMUSG00000014956, ENSMUSG00000063889, ENSMUSG00000062115, ENSMUSG00000032010	1460	60	12544	1.8615525114155251	1.0	0.8544171422087004	54.48108715507956
GOTERM_BP_DIRECT	GO:0035556~intracellular signal transduction	53	3.074245939675174	0.04135685009949575	ENSMUSG00000031442, ENSMUSG00000027347, ENSMUSG00000024969, ENSMUSG00000029516, ENSMUSG00000020888, ENSMUSG00000032500, ENSMUSG00000020431, ENSMUSG00000027692, ENSMUSG00000035910, ENSMUSG00000000787, ENSMUSG00000052889, ENSMUSG00000038145, ENSMUSG00000005580, ENSMUSG00000051177, ENSMUSG00000032946, ENSMUSG00000017631, ENSMUSG00000038665, ENSMUSG00000063358, ENSMUSG00000056486, ENSMUSG00000038910,…	1460	352	12544	1.2936488169364881	1.0	0.8521470089312675	54.57959694191841
GOTERM_CC_DIRECT	GO:0014704~intercalated disc	11	0.6380510440835266	0.04171895531952827	ENSMUSG00000014778, ENSMUSG00000075318, ENSMUSG00000096146, ENSMUSG00000057123, ENSMUSG00000041695, ENSMUSG00000069601, ENSMUSG00000028854, ENSMUSG00000001552, ENSMUSG00000031137, ENSMUSG00000041957, ENSMUSG00000046480	1571	47	13458	2.0049297777537007	0.999999999999985	0.5149350704350393	47.70330068706381
GOTERM_BP_DIRECT	GO:0018105~peptidyl-serine phosphorylation	23	1.334106728538283	0.041722141493653095	ENSMUSG00000042978, ENSMUSG00000002205, ENSMUSG00000038970, ENSMUSG00000063358, ENSMUSG00000032500, ENSMUSG00000022812, ENSMUSG00000024617, ENSMUSG00000039954, ENSMUSG00000050310, ENSMUSG00000027177, ENSMUSG00000031833, ENSMUSG00000045038, ENSMUSG00000015981, ENSMUSG00000032855, ENSMUSG00000029711, ENSMUSG00000052889, ENSMUSG00000024122, ENSMUSG00000023050, ENSMUSG00000040390, ENSMUSG00000048895,…	1460	129	12544	1.5318678984814698	1.0	0.8516627227552428	54.9019085410116
GOTERM_MF_DIRECT	GO:0005245~voltage-gated calcium channel activity	9	0.5220417633410672	0.041809442408319464	ENSMUSG00000056755, ENSMUSG00000017412, ENSMUSG00000020882, ENSMUSG00000024112, ENSMUSG00000040118, ENSMUSG00000052372, ENSMUSG00000066189, ENSMUSG00000051331, ENSMUSG00000004110	1434	34	12075	2.2289564361309377	1.0	0.708173868426512	50.00631952012491
GOTERM_BP_DIRECT	GO:0033555~multicellular organismal response to stress	5	0.2900232018561485	0.041926315612508896	ENSMUSG00000019796, ENSMUSG00000031393, ENSMUSG00000056755, ENSMUSG00000029361, ENSMUSG00000008855	1460	12	12544	3.5799086757990866	1.0	0.8500750620682272	55.081115378523336
GOTERM_CC_DIRECT	GO:0030141~secretory granule	16	0.9280742459396751	0.04197545177327855	ENSMUSG00000062542, ENSMUSG00000034593, ENSMUSG00000022829, ENSMUSG00000019790, ENSMUSG00000036264, ENSMUSG00000027350, ENSMUSG00000035640, ENSMUSG00000060279, ENSMUSG00000057530, ENSMUSG00000038742, ENSMUSG00000022982, ENSMUSG00000035864, ENSMUSG00000039278, ENSMUSG00000015143, ENSMUSG00000041488, ENSMUSG00000023236	1571	80	13458	1.7133036282622531	0.9999999999999878	0.5092591820815033	47.91582888831408
GOTERM_BP_DIRECT	GO:0043547~positive regulation of GTPase activity	21	1.2180974477958235	0.042289105522519924	ENSMUSG00000032946, ENSMUSG00000027347, ENSMUSG00000029333, ENSMUSG00000031292, ENSMUSG00000041351, ENSMUSG00000004936, ENSMUSG00000027465, ENSMUSG00000020888, ENSMUSG00000022812, ENSMUSG00000032356, ENSMUSG00000040818, ENSMUSG00000037533, ENSMUSG00000031748, ENSMUSG00000041986, ENSMUSG00000031778, ENSMUSG00000036856, ENSMUSG00000002496, ENSMUSG00000034255, ENSMUSG00000028149, ENSMUSG00000042671,…	1460	115	12544	1.5689338892197735	1.0	0.8496003093210399	55.39788015636613
GOTERM_CC_DIRECT	GO:0001518~voltage-gated sodium channel complex	5	0.2900232018561485	0.0423365607331499	ENSMUSG00000023033, ENSMUSG00000075318, ENSMUSG00000049281, ENSMUSG00000057182, ENSMUSG00000046480	1571	12	13458	3.5693825588796946	0.9999999999999908	0.5046479585594025	48.213669684019735
GOTERM_MF_DIRECT	GO:0030506~ankyrin binding	6	0.34802784222737815	0.0426604653199819	ENSMUSG00000016346, ENSMUSG00000011751, ENSMUSG00000021061, ENSMUSG00000047126, ENSMUSG00000096146, ENSMUSG00000022565	1434	17	12075	2.97194191484125	1.0	0.7073117501149663	50.722229417545186
GOTERM_BP_DIRECT	GO:0043010~camera-type eye development	12	0.6960556844547563	0.043928795317844015	ENSMUSG00000019428, ENSMUSG00000029563, ENSMUSG00000029050, ENSMUSG00000033249, ENSMUSG00000015846, ENSMUSG00000001288, ENSMUSG00000045180, ENSMUSG00000027465, ENSMUSG00000019256, ENSMUSG00000051331, ENSMUSG00000036480, ENSMUSG00000006705	1460	54	12544	1.9092846270928463	1.0	0.85762385141439	56.80336379004227
GOTERM_CC_DIRECT	GO:0005891~voltage-gated calcium channel complex	7	0.40603248259860786	0.04396919049499824	ENSMUSG00000017412, ENSMUSG00000020882, ENSMUSG00000024112, ENSMUSG00000040118, ENSMUSG00000022416, ENSMUSG00000051331, ENSMUSG00000004110	1571	23	13458	2.6072011734425593	0.9999999999999974	0.510640897232441	49.54050227706788
GOTERM_MF_DIRECT	GO:0005546~phosphatidylinositol-4,5-bisphosphate binding	12	0.6960556844547563	0.04409636650621106	ENSMUSG00000000915, ENSMUSG00000062542, ENSMUSG00000063260, ENSMUSG00000021986, ENSMUSG00000020437, ENSMUSG00000035864, ENSMUSG00000046314, ENSMUSG00000041695, ENSMUSG00000038696, ENSMUSG00000025812, ENSMUSG00000030731, ENSMUSG00000051177	1434	53	12075	1.9065287755585378	1.0	0.7113975680443017	51.90839302883121
GOTERM_MF_DIRECT	GO:0016595~glutamate binding	5	0.2900232018561485	0.04471483689313481	ENSMUSG00000056755, ENSMUSG00000032350, ENSMUSG00000059003, ENSMUSG00000026959, ENSMUSG00000039523	1434	12	12075	3.508542538354254	1.0	0.7086227356124243	52.41099536830176
GOTERM_CC_DIRECT	GO:0030315~T-tubule	12	0.6960556844547563	0.04477207259828485	ENSMUSG00000047126, ENSMUSG00000069833, ENSMUSG00000075318, ENSMUSG00000096146, ENSMUSG00000020882, ENSMUSG00000040118, ENSMUSG00000060882, ENSMUSG00000041695, ENSMUSG00000069601, ENSMUSG00000028854, ENSMUSG00000029361, ENSMUSG00000051331	1571	54	13458	1.9036706980691704	0.9999999999999987	0.5097525297866368	50.18128771406518
KEGG_PATHWAY	mmu04360:Axon guidance	22	1.2761020881670533	0.044964537225045675	ENSMUSG00000028040, ENSMUSG00000038264, ENSMUSG00000025876, ENSMUSG00000029245, ENSMUSG00000001227, ENSMUSG00000029095, ENSMUSG00000001300, ENSMUSG00000063358, ENSMUSG00000063626, ENSMUSG00000022812, ENSMUSG00000033953, ENSMUSG00000027544, ENSMUSG00000029869, ENSMUSG00000026235, ENSMUSG00000060534, ENSMUSG00000028289, ENSMUSG00000049939, ENSMUSG00000056427, ENSMUSG00000022231, ENSMUSG00000055540,…	588	127	5205	1.5334243933793992	0.9999933157904539	0.2956385320517817	45.17352419900171
GOTERM_CC_DIRECT	GO:0005887~integral component of plasma membrane	98	5.68445475638051	0.045986233468557784	ENSMUSG00000040441, ENSMUSG00000005338, ENSMUSG00000066197, ENSMUSG00000019828, ENSMUSG00000041771, ENSMUSG00000050511, ENSMUSG00000039942, ENSMUSG00000022265, ENSMUSG00000032773, ENSMUSG00000036760, ENSMUSG00000033774, ENSMUSG00000037902, ENSMUSG00000029999, ENSMUSG00000037771, ENSMUSG00000030123, ENSMUSG00000007653, ENSMUSG00000015340, ENSMUSG00000019969, ENSMUSG00000027878, ENSMUSG00000022305,…	1571	705	13458	1.1908067770900768	0.9999999999999994	0.5121204680295126	51.13589125774567
KEGG_PATHWAY	mmu04750:Inflammatory mediator regulation of TRP channels	16	0.9280742459396751	0.04658929085662282	ENSMUSG00000001175, ENSMUSG00000046709, ENSMUSG00000030102, ENSMUSG00000020366, ENSMUSG00000020431, ENSMUSG00000024617, ENSMUSG00000014956, ENSMUSG00000036438, ENSMUSG00000045038, ENSMUSG00000039942, ENSMUSG00000020623, ENSMUSG00000041380, ENSMUSG00000052889, ENSMUSG00000005580, ENSMUSG00000057897, ENSMUSG00000051177	588	84	5205	1.686103012633625	0.9999956994234224	0.2974581645650406	46.379551799216166
GOTERM_BP_DIRECT	GO:0042493~response to drug	41	2.3781902552204177	0.04775261029804724	ENSMUSG00000004366, ENSMUSG00000000326, ENSMUSG00000049511, ENSMUSG00000003031, ENSMUSG00000001323, ENSMUSG00000029838, ENSMUSG00000040907, ENSMUSG00000035262, ENSMUSG00000019777, ENSMUSG00000020431, ENSMUSG00000017740, ENSMUSG00000028463, ENSMUSG00000059003, ENSMUSG00000031748, ENSMUSG00000071076, ENSMUSG00000041380, ENSMUSG00000052889, ENSMUSG00000029009, ENSMUSG00000022186, ENSMUSG00000024962,…	1460	264	12544	1.334329597343296	1.0	0.8777285110567253	59.919903002235756
GOTERM_MF_DIRECT	GO:0019888~protein phosphatase regulator activity	8	0.46403712296983757	0.048846913575365435	ENSMUSG00000041769, ENSMUSG00000030216, ENSMUSG00000027525, ENSMUSG00000037754, ENSMUSG00000021209, ENSMUSG00000022052, ENSMUSG00000054728, ENSMUSG00000029120	1434	29	12075	2.322897128841437	1.0	0.7332027595894137	55.64456240551882
GOTERM_BP_DIRECT	GO:0000045~autophagosome assembly	10	0.580046403712297	0.049040032949389425	ENSMUSG00000027244, ENSMUSG00000025173, ENSMUSG00000037204, ENSMUSG00000039382, ENSMUSG00000030161, ENSMUSG00000033124, ENSMUSG00000019969, ENSMUSG00000038375, ENSMUSG00000026289, ENSMUSG00000038295	1460	42	12544	2.045662100456621	1.0	0.8820863461145064	60.920412579276054
GOTERM_BP_DIRECT	GO:0043401~steroid hormone mediated signaling pathway	10	0.580046403712297	0.049040032949389425	ENSMUSG00000058756, ENSMUSG00000015846, ENSMUSG00000031870, ENSMUSG00000024955, ENSMUSG00000001288, ENSMUSG00000039202, ENSMUSG00000005893, ENSMUSG00000017491, ENSMUSG00000063972, ENSMUSG00000021779	1460	42	12544	2.045662100456621	1.0	0.8820863461145064	60.920412579276054
GOTERM_BP_DIRECT	GO:2000311~regulation of alpha-amino-3-hydroxy-5-methyl-4-isoxazole propionate selective glutamate receptor activity	6	0.34802784222737815	0.049692362013577955	ENSMUSG00000020827, ENSMUSG00000046182, ENSMUSG00000022494, ENSMUSG00000005583, ENSMUSG00000063887, ENSMUSG00000066189	1460	18	12544	2.863926940639269	1.0	0.8829678956001975	61.418295669232556
KEGG_PATHWAY	mmu04310:Wnt signaling pathway	21	1.2180974477958235	0.04972550531885214	ENSMUSG00000044365, ENSMUSG00000025217, ENSMUSG00000000782, ENSMUSG00000025246, ENSMUSG00000046709, ENSMUSG00000022996, ENSMUSG00000020366, ENSMUSG00000020888, ENSMUSG00000022812, ENSMUSG00000024617, ENSMUSG00000033953, ENSMUSG00000027544, ENSMUSG00000010797, ENSMUSG00000045005, ENSMUSG00000022521, ENSMUSG00000019969, ENSMUSG00000052889, ENSMUSG00000036856, ENSMUSG00000020135, ENSMUSG00000057897,…	588	121	5205	1.5363046044864226	0.9999981680656684	0.3071545230221221	48.63851290123724
GOTERM_MF_DIRECT	GO:0042803~protein homodimerization activity	95	5.510440835266821	0.04989114160508188	ENSMUSG00000035206, ENSMUSG00000027347, ENSMUSG00000048481, ENSMUSG00000029334, ENSMUSG00000001323, ENSMUSG00000005338, ENSMUSG00000074818, ENSMUSG00000033174, ENSMUSG00000051379, ENSMUSG00000037098, ENSMUSG00000027618, ENSMUSG00000047428, ENSMUSG00000027198, ENSMUSG00000030731, ENSMUSG00000031112, ENSMUSG00000020572, ENSMUSG00000031392, ENSMUSG00000020262, ENSMUSG00000056755, ENSMUSG00000046618,…	1434	673	12075	1.1886295672284843	1.0	0.7334295604633958	56.42844920308132
GOTERM_BP_DIRECT	GO:0042220~response to cocaine	9	0.5220417633410672	0.05112467751932447	ENSMUSG00000002489, ENSMUSG00000020661, ENSMUSG00000049511, ENSMUSG00000031870, ENSMUSG00000019777, ENSMUSG00000057880, ENSMUSG00000020929, ENSMUSG00000008855, ENSMUSG00000059456	1460	36	12544	2.1479452054794517	1.0	0.887738484702689	62.49051300829337
GOTERM_BP_DIRECT	GO:0006342~chromatin silencing	7	0.40603248259860786	0.05238580978342502	ENSMUSG00000031393, ENSMUSG00000061589, ENSMUSG00000048154, ENSMUSG00000002052, ENSMUSG00000060032, ENSMUSG00000039477, ENSMUSG00000078851	1460	24	12544	2.505936073059361	1.0	0.8914304565490738	63.411177563692014
GOTERM_BP_DIRECT	GO:0006904~vesicle docking involved in exocytosis	7	0.40603248259860786	0.05238580978342502	ENSMUSG00000050556, ENSMUSG00000036943, ENSMUSG00000053799, ENSMUSG00000029434, ENSMUSG00000026797, ENSMUSG00000032127, ENSMUSG00000034216	1460	24	12544	2.505936073059361	1.0	0.8914304565490738	63.411177563692014
GOTERM_BP_DIRECT	GO:0007254~JNK cascade	8	0.46403712296983757	0.052456872648764134	ENSMUSG00000031392, ENSMUSG00000033618, ENSMUSG00000039942, ENSMUSG00000025551, ENSMUSG00000004054, ENSMUSG00000046709, ENSMUSG00000023050, ENSMUSG00000020366	1460	30	12544	2.2911415525114154	1.0	0.889404069963538	63.462413755336364
GOTERM_BP_DIRECT	GO:0042752~regulation of circadian rhythm	11	0.6380510440835266	0.05266122290777374	ENSMUSG00000055866, ENSMUSG00000014956, ENSMUSG00000025217, ENSMUSG00000025332, ENSMUSG00000063889, ENSMUSG00000046709, ENSMUSG00000022124, ENSMUSG00000020366, ENSMUSG00000025326, ENSMUSG00000020431, ENSMUSG00000068742	1460	49	12544	1.9287671232876713	1.0	0.8880193540417458	63.609371763716005
GOTERM_MF_DIRECT	GO:0004674~protein serine/threonine kinase activity	56	3.248259860788863	0.05335223566588969	ENSMUSG00000024969, ENSMUSG00000029334, ENSMUSG00000025854, ENSMUSG00000002205, ENSMUSG00000029516, ENSMUSG00000032500, ENSMUSG00000027692, ENSMUSG00000031112, ENSMUSG00000031392, ENSMUSG00000025758, ENSMUSG00000052889, ENSMUSG00000038145, ENSMUSG00000057897, ENSMUSG00000033862, ENSMUSG00000026834, ENSMUSG00000067336, ENSMUSG00000032571, ENSMUSG00000063358, ENSMUSG00000039954, ENSMUSG00000031833,…	1434	374	12075	1.2608238426599243	1.0	0.7502985420087054	58.934697083098065
GOTERM_MF_DIRECT	GO:0004402~histone acetyltransferase activity	10	0.580046403712297	0.05458750617652432	ENSMUSG00000029670, ENSMUSG00000027104, ENSMUSG00000069495, ENSMUSG00000005982, ENSMUSG00000022521, ENSMUSG00000047242, ENSMUSG00000021767, ENSMUSG00000048930, ENSMUSG00000041975, ENSMUSG00000024240	1434	42	12075	2.004881450488145	1.0	0.7514526340359274	59.79594260718515
GOTERM_BP_DIRECT	GO:0021756~striatum development	5	0.2900232018561485	0.05514230590881031	ENSMUSG00000031755, ENSMUSG00000020456, ENSMUSG00000029104, ENSMUSG00000039419, ENSMUSG00000017491	1460	13	12544	3.3045310853530028	1.0	0.8970693521579426	65.34958698271043
GOTERM_BP_DIRECT	GO:0002089~lens morphogenesis in camera-type eye	5	0.2900232018561485	0.05514230590881031	ENSMUSG00000035517, ENSMUSG00000029050, ENSMUSG00000028121, ENSMUSG00000045180, ENSMUSG00000096014	1460	13	12544	3.3045310853530028	1.0	0.8970693521579426	65.34958698271043
GOTERM_BP_DIRECT	GO:0071625~vocalization behavior	5	0.2900232018561485	0.05514230590881031	ENSMUSG00000022623, ENSMUSG00000030739, ENSMUSG00000037541, ENSMUSG00000039419, ENSMUSG00000066392	1460	13	12544	3.3045310853530028	1.0	0.8970693521579426	65.34958698271043
GOTERM_BP_DIRECT	GO:0045732~positive regulation of protein catabolic process	12	0.6960556844547563	0.0552551001618892	ENSMUSG00000024589, ENSMUSG00000058709, ENSMUSG00000032216, ENSMUSG00000003031, ENSMUSG00000032715, ENSMUSG00000036199, ENSMUSG00000051675, ENSMUSG00000020135, ENSMUSG00000048249, ENSMUSG00000049313, ENSMUSG00000034187, ENSMUSG00000022812	1460	56	12544	1.841095890410959	1.0	0.8953349775333941	65.42679738493607
KEGG_PATHWAY	mmu00310:Lysine degradation	11	0.6380510440835266	0.055405993606165715	ENSMUSG00000002028, ENSMUSG00000061589, ENSMUSG00000048154, ENSMUSG00000028053, ENSMUSG00000020456, ENSMUSG00000004789, ENSMUSG00000034807, ENSMUSG00000023832, ENSMUSG00000038384, ENSMUSG00000042308, ENSMUSG00000053644	588	51	5205	1.9092637054821928	0.9999996122935154	0.3290096117742478	52.50778356932984
GOTERM_BP_DIRECT	GO:0030036~actin cytoskeleton organization	23	1.334106728538283	0.05559505829011531	ENSMUSG00000021910, ENSMUSG00000029636, ENSMUSG00000009681, ENSMUSG00000017631, ENSMUSG00000029095, ENSMUSG00000037679, ENSMUSG00000042292, ENSMUSG00000041115, ENSMUSG00000028906, ENSMUSG00000025422, ENSMUSG00000020900, ENSMUSG00000032875, ENSMUSG00000019831, ENSMUSG00000028656, ENSMUSG00000033940, ENSMUSG00000041112, ENSMUSG00000026596, ENSMUSG00000000416, ENSMUSG00000027296, ENSMUSG00000022099,…	1460	133	12544	1.4857966834895457	1.0	0.8946065032440005	65.65852316376521
GOTERM_CC_DIRECT	GO:0016514~SWI/SNF complex	5	0.2900232018561485	0.055665484486001005	ENSMUSG00000028949, ENSMUSG00000023018, ENSMUSG00000007880, ENSMUSG00000032481, ENSMUSG00000032187	1571	13	13458	3.2948146697351026	1.0	0.5750083470340908	58.15722858490212
GOTERM_CC_DIRECT	GO:0071564~npBAF complex	5	0.2900232018561485	0.055665484486001005	ENSMUSG00000028949, ENSMUSG00000023018, ENSMUSG00000007880, ENSMUSG00000032481, ENSMUSG00000032187	1571	13	13458	3.2948146697351026	1.0	0.5750083470340908	58.15722858490212
GOTERM_BP_DIRECT	GO:0044387~negative regulation of protein kinase activity by regulation of protein phosphorylation	4	0.23201856148491878	0.05611672911473166	ENSMUSG00000026181, ENSMUSG00000027951, ENSMUSG00000020262, ENSMUSG00000039661	1460	8	12544	4.295890410958904	1.0	0.8946802112650998	66.01125323073065
GOTERM_BP_DIRECT	GO:0060087~relaxation of vascular smooth muscle	4	0.23201856148491878	0.05611672911473166	ENSMUSG00000052920, ENSMUSG00000042429, ENSMUSG00000022982, ENSMUSG00000063142	1460	8	12544	4.295890410958904	1.0	0.8946802112650998	66.01125323073065
GOTERM_BP_DIRECT	GO:0045906~negative regulation of vasoconstriction	4	0.23201856148491878	0.05611672911473166	ENSMUSG00000067336, ENSMUSG00000019256, ENSMUSG00000031778, ENSMUSG00000029361	1460	8	12544	4.295890410958904	1.0	0.8946802112650998	66.01125323073065
GOTERM_CC_DIRECT	GO:0043083~synaptic cleft	4	0.23201856148491878	0.056548423603445114	ENSMUSG00000001986, ENSMUSG00000026959, ENSMUSG00000036510, ENSMUSG00000030209	1571	8	13458	4.2832590706556335	1.0	0.5736986518548203	58.74841150540608
KEGG_PATHWAY	mmu04961:Endocrine and other factor-regulated calcium reabsorption	9	0.5220417633410672	0.05758869451375197	ENSMUSG00000035152, ENSMUSG00000060279, ENSMUSG00000028222, ENSMUSG00000047126, ENSMUSG00000040907, ENSMUSG00000052889, ENSMUSG00000026825, ENSMUSG00000005580, ENSMUSG00000051177	588	38	5205	2.0965359828141783	0.9999997870457845	0.3325348649757882	53.92155164723719
GOTERM_CC_DIRECT	GO:0005654~nucleoplasm	229	13.2830626450116	0.05771765425007968	ENSMUSG00000003575, ENSMUSG00000046785, ENSMUSG00000032393, ENSMUSG00000033174, ENSMUSG00000019777, ENSMUSG00000022124, ENSMUSG00000056895, ENSMUSG00000038696, ENSMUSG00000020262, ENSMUSG00000048047, ENSMUSG00000042308, ENSMUSG00000015829, ENSMUSG00000048249, ENSMUSG00000027763, ENSMUSG00000003660, ENSMUSG00000072872, ENSMUSG00000032788, ENSMUSG00000022961, ENSMUSG00000032261, ENSMUSG00000069895,…	1571	1776	13458	1.1045791972749324	1.0	0.5743026797562634	59.51928013234631
GOTERM_MF_DIRECT	GO:0016594~glycine binding	5	0.2900232018561485	0.05869785292826323	ENSMUSG00000035745, ENSMUSG00000001323, ENSMUSG00000026959, ENSMUSG00000039523, ENSMUSG00000030209	1434	13	12075	3.238654650788542	1.0	0.770250107821603	62.541269935747465
GOTERM_BP_DIRECT	GO:0007193~adenylate cyclase-inhibiting G-protein coupled receptor signaling pathway	9	0.5220417633410672	0.05885185711929927	ENSMUSG00000042429, ENSMUSG00000019429, ENSMUSG00000049511, ENSMUSG00000041380, ENSMUSG00000027765, ENSMUSG00000050511, ENSMUSG00000005580, ENSMUSG00000020431, ENSMUSG00000050783	1460	37	12544	2.089892632358386	1.0	0.9038804504278871	67.80519468596
GOTERM_MF_DIRECT	GO:0030346~protein phosphatase 2B binding	4	0.23201856148491878	0.05904888215404023	ENSMUSG00000022982, ENSMUSG00000018428, ENSMUSG00000028854, ENSMUSG00000021057	1434	8	12075	4.210251046025105	1.0	0.7657518840463794	62.767381834866875
GOTERM_MF_DIRECT	GO:0008066~glutamate receptor activity	4	0.23201856148491878	0.05904888215404023	ENSMUSG00000056755, ENSMUSG00000063239, ENSMUSG00000019828, ENSMUSG00000049583	1434	8	12075	4.210251046025105	1.0	0.7657518840463794	62.767381834866875
GOTERM_MF_DIRECT	GO:0008599~protein phosphatase type 1 regulator activity	4	0.23201856148491878	0.05904888215404023	ENSMUSG00000030216, ENSMUSG00000027525, ENSMUSG00000037754, ENSMUSG00000054728	1434	8	12075	4.210251046025105	1.0	0.7657518840463794	62.767381834866875
GOTERM_BP_DIRECT	GO:0016310~phosphorylation	79	4.582366589327147	0.060124915093456445	ENSMUSG00000024969, ENSMUSG00000029334, ENSMUSG00000025854, ENSMUSG00000029516, ENSMUSG00000041720, ENSMUSG00000032500, ENSMUSG00000027692, ENSMUSG00000031112, ENSMUSG00000031392, ENSMUSG00000028289, ENSMUSG00000031016, ENSMUSG00000025758, ENSMUSG00000027296, ENSMUSG00000052889, ENSMUSG00000027298, ENSMUSG00000038145, ENSMUSG00000057897, ENSMUSG00000033862, ENSMUSG00000026834, ENSMUSG00000067336,…	1460	565	12544	1.2013286458964723	1.0	0.9067678890852389	68.60926590538325
GOTERM_CC_DIRECT	GO:0031410~cytoplasmic vesicle	80	4.640371229698376	0.06019655598030905	ENSMUSG00000032936, ENSMUSG00000062542, ENSMUSG00000002103, ENSMUSG00000040276, ENSMUSG00000047879, ENSMUSG00000041268, ENSMUSG00000029434, ENSMUSG00000038696, ENSMUSG00000020888, ENSMUSG00000050812, ENSMUSG00000030731, ENSMUSG00000041263, ENSMUSG00000001053, ENSMUSG00000022463, ENSMUSG00000030058, ENSMUSG00000030161, ENSMUSG00000032571, ENSMUSG00000033124, ENSMUSG00000029999, ENSMUSG00000037771,…	1571	572	13458	1.1981144253582192	1.0	0.5831548289476387	61.1093118104258
GOTERM_BP_DIRECT	GO:0007271~synaptic transmission, cholinergic	6	0.34802784222737815	0.06121069391247164	ENSMUSG00000030525, ENSMUSG00000002104, ENSMUSG00000027577, ENSMUSG00000032773, ENSMUSG00000039059, ENSMUSG00000074939	1460	19	12544	2.7131939437635184	1.0	0.9088381162165939	69.27999514968087
GOTERM_BP_DIRECT	GO:0016601~Rac protein signal transduction	6	0.34802784222737815	0.06121069391247164	ENSMUSG00000002489, ENSMUSG00000027002, ENSMUSG00000019831, ENSMUSG00000021910, ENSMUSG00000033940, ENSMUSG00000041112	1460	19	12544	2.7131939437635184	1.0	0.9088381162165939	69.27999514968087
GOTERM_BP_DIRECT	GO:0031333~negative regulation of protein complex assembly	6	0.34802784222737815	0.06121069391247164	ENSMUSG00000024423, ENSMUSG00000000787, ENSMUSG00000029345, ENSMUSG00000026797, ENSMUSG00000029053, ENSMUSG00000022812	1460	19	12544	2.7131939437635184	1.0	0.9088381162165939	69.27999514968087
GOTERM_BP_DIRECT	GO:0032968~positive regulation of transcription elongation from RNA polymerase II promoter	6	0.34802784222737815	0.06121069391247164	ENSMUSG00000024002, ENSMUSG00000079658, ENSMUSG00000002052, ENSMUSG00000004936, ENSMUSG00000053411, ENSMUSG00000018654	1460	19	12544	2.7131939437635184	1.0	0.9088381162165939	69.27999514968087
GOTERM_BP_DIRECT	GO:0007585~respiratory gaseous exchange	6	0.34802784222737815	0.06121069391247164	ENSMUSG00000031393, ENSMUSG00000034612, ENSMUSG00000026959, ENSMUSG00000008763, ENSMUSG00000027577, ENSMUSG00000022097	1460	19	12544	2.7131939437635184	1.0	0.9088381162165939	69.27999514968087
GOTERM_BP_DIRECT	GO:0072659~protein localization to plasma membrane	12	0.6960556844547563	0.06158584240472454	ENSMUSG00000061576, ENSMUSG00000034593, ENSMUSG00000037533, ENSMUSG00000049281, ENSMUSG00000079056, ENSMUSG00000069601, ENSMUSG00000027765, ENSMUSG00000026797, ENSMUSG00000031137, ENSMUSG00000029053, ENSMUSG00000037316, ENSMUSG00000027692	1460	57	12544	1.8087959625090122	1.0	0.9082560622839629	69.50856957023723
GOTERM_CC_DIRECT	GO:0000786~nucleosome	8	0.46403712296983757	0.06206609963137356	ENSMUSG00000081058, ENSMUSG00000036181, ENSMUSG00000060032, ENSMUSG00000096210, ENSMUSG00000021767, ENSMUSG00000056895, ENSMUSG00000090112, ENSMUSG00000078851	1571	31	13458	2.2107143590480685	1.0	0.5878557691006048	62.269678432948204
GOTERM_BP_DIRECT	GO:0017157~regulation of exocytosis	7	0.40603248259860786	0.0624102025185529	ENSMUSG00000030805, ENSMUSG00000034593, ENSMUSG00000079657, ENSMUSG00000022829, ENSMUSG00000019790, ENSMUSG00000021700, ENSMUSG00000034187	1460	25	12544	2.4056986301369863	1.0	0.909313752313355	70.00520215671138
GOTERM_MF_DIRECT	GO:0047485~protein N-terminus binding	20	1.160092807424594	0.063345903234201	ENSMUSG00000035517, ENSMUSG00000029478, ENSMUSG00000001175, ENSMUSG00000016346, ENSMUSG00000034799, ENSMUSG00000022760, ENSMUSG00000054051, ENSMUSG00000050556, ENSMUSG00000026812, ENSMUSG00000004936, ENSMUSG00000026496, ENSMUSG00000026797, ENSMUSG00000031393, ENSMUSG00000036438, ENSMUSG00000012819, ENSMUSG00000032481, ENSMUSG00000027273, ENSMUSG00000004110, ENSMUSG00000022565, ENSMUSG00000032187	1434	111	12075	1.5172075841531907	1.0	0.7836975723363269	65.433459606884
KEGG_PATHWAY	mmu04966:Collecting duct acid secretion	6	0.34802784222737815	0.06628766013028384	ENSMUSG00000038023, ENSMUSG00000052459, ENSMUSG00000024403, ENSMUSG00000006273, ENSMUSG00000024121, ENSMUSG00000020566	588	20	5205	2.655612244897959	0.9999999807162053	0.36586105900356447	59.17866701270813
GOTERM_CC_DIRECT	GO:0005770~late endosome	22	1.2761020881670533	0.06659901489279038	ENSMUSG00000037907, ENSMUSG00000029333, ENSMUSG00000034593, ENSMUSG00000032571, ENSMUSG00000033124, ENSMUSG00000027366, ENSMUSG00000041870, ENSMUSG00000020375, ENSMUSG00000029434, ENSMUSG00000063358, ENSMUSG00000004936, ENSMUSG00000044254, ENSMUSG00000034216, ENSMUSG00000050812, ENSMUSG00000044252, ENSMUSG00000031913, ENSMUSG00000032193, ENSMUSG00000068264, ENSMUSG00000029104, ENSMUSG00000017119,…	1571	128	13458	1.472370305537874	1.0	0.6078317048471646	64.95022125032399
GOTERM_BP_DIRECT	GO:0007628~adult walking behavior	9	0.5220417633410672	0.0672764002092951	ENSMUSG00000018411, ENSMUSG00000011751, ENSMUSG00000026235, ENSMUSG00000017412, ENSMUSG00000023033, ENSMUSG00000060240, ENSMUSG00000051331, ENSMUSG00000063142, ENSMUSG00000067724	1460	38	12544	2.0348954578226386	1.0	0.923572853554713	72.78437007919433
GOTERM_BP_DIRECT	GO:0046034~ATP metabolic process	9	0.5220417633410672	0.0672764002092951	ENSMUSG00000027889, ENSMUSG00000025968, ENSMUSG00000052459, ENSMUSG00000025428, ENSMUSG00000006273, ENSMUSG00000020908, ENSMUSG00000025393, ENSMUSG00000003072, ENSMUSG00000026817	1460	38	12544	2.0348954578226386	1.0	0.923572853554713	72.78437007919433
GOTERM_MF_DIRECT	GO:0005085~guanyl-nucleotide exchange factor activity	26	1.5081206496519721	0.06784433218657414	ENSMUSG00000031442, ENSMUSG00000009681, ENSMUSG00000027347, ENSMUSG00000029333, ENSMUSG00000035620, ENSMUSG00000019852, ENSMUSG00000035954, ENSMUSG00000037509, ENSMUSG00000032875, ENSMUSG00000041112, ENSMUSG00000025656, ENSMUSG00000030313, ENSMUSG00000032946, ENSMUSG00000037126, ENSMUSG00000017631, ENSMUSG00000021990, ENSMUSG00000029032, ENSMUSG00000017132, ENSMUSG00000002489, ENSMUSG00000032356,…	1434	155	12075	1.4124713186664866	1.0	0.8007656199542692	68.03189968635334
KEGG_PATHWAY	mmu05012:Parkinson's disease	22	1.2761020881670533	0.06803614362386523	ENSMUSG00000024099, ENSMUSG00000059734, ENSMUSG00000022450, ENSMUSG00000009863, ENSMUSG00000025968, ENSMUSG00000005510, ENSMUSG00000013593, ENSMUSG00000016319, ENSMUSG00000079941, ENSMUSG00000021577, ENSMUSG00000028914, ENSMUSG00000024248, ENSMUSG00000036199, ENSMUSG00000020153, ENSMUSG00000003072, ENSMUSG00000061518, ENSMUSG00000000563, ENSMUSG00000009293, ENSMUSG00000041697, ENSMUSG00000025428,…	588	133	5205	1.4642473530765692	0.9999999881325046	0.36633608416283125	60.16605243222022
GOTERM_MF_DIRECT	GO:0004672~protein kinase activity	69	4.002320185614849	0.06829722912403755	ENSMUSG00000024969, ENSMUSG00000032936, ENSMUSG00000029334, ENSMUSG00000002205, ENSMUSG00000029516, ENSMUSG00000032500, ENSMUSG00000027692, ENSMUSG00000031112, ENSMUSG00000031392, ENSMUSG00000028289, ENSMUSG00000031016, ENSMUSG00000025758, ENSMUSG00000052889, ENSMUSG00000027298, ENSMUSG00000038145, ENSMUSG00000057897, ENSMUSG00000033862, ENSMUSG00000026834, ENSMUSG00000067336, ENSMUSG00000032571,…	1434	480	12075	1.2104471757322175	1.0	0.7970707142111656	68.28309447913618
KEGG_PATHWAY	mmu04530:Tight junction	13	0.7540603248259861	0.06898401715412991	ENSMUSG00000041769, ENSMUSG00000067818, ENSMUSG00000045038, ENSMUSG00000030739, ENSMUSG00000018830, ENSMUSG00000020908, ENSMUSG00000074652, ENSMUSG00000015143, ENSMUSG00000022052, ENSMUSG00000025812, ENSMUSG00000029053, ENSMUSG00000020900, ENSMUSG00000029120	588	67	5205	1.717560158391715	0.9999999908820253	0.36335114753249254	60.69206060376431
GOTERM_BP_DIRECT	GO:0086001~cardiac muscle cell action potential	3	0.17401392111368907	0.06910191579780789	ENSMUSG00000060882, ENSMUSG00000041695, ENSMUSG00000041957	1460	4	12544	6.443835616438356	1.0	0.9272524793091954	73.76263547913622
GOTERM_BP_DIRECT	GO:0046464~acylglycerol catabolic process	3	0.17401392111368907	0.06910191579780789	ENSMUSG00000033174, ENSMUSG00000039202, ENSMUSG00000025277	1460	4	12544	6.443835616438356	1.0	0.9272524793091954	73.76263547913622
GOTERM_BP_DIRECT	GO:0007256~activation of JNKK activity	3	0.17401392111368907	0.06910191579780789	ENSMUSG00000054051, ENSMUSG00000004054, ENSMUSG00000027692	1460	4	12544	6.443835616438356	1.0	0.9272524793091954	73.76263547913622
GOTERM_BP_DIRECT	GO:0060159~regulation of dopamine receptor signaling pathway	3	0.17401392111368907	0.06910191579780789	ENSMUSG00000057531, ENSMUSG00000055471, ENSMUSG00000042671	1460	4	12544	6.443835616438356	1.0	0.9272524793091954	73.76263547913622
GOTERM_CC_DIRECT	GO:0032777~Piccolo NuA4 histone acetyltransferase complex	3	0.17401392111368907	0.06948424598341597	ENSMUSG00000029670, ENSMUSG00000069495, ENSMUSG00000024240	1571	4	13458	6.42488860598345	1.0	0.617354242468148	66.56258566815903
GOTERM_CC_DIRECT	GO:0014731~spectrin-associated cytoskeleton	3	0.17401392111368907	0.06948424598341597	ENSMUSG00000021061, ENSMUSG00000022099, ENSMUSG00000069601	1571	4	13458	6.42488860598345	1.0	0.617354242468148	66.56258566815903
GOTERM_CC_DIRECT	GO:0008091~spectrin	3	0.17401392111368907	0.06948424598341597	ENSMUSG00000011751, ENSMUSG00000021061, ENSMUSG00000067889	1571	4	13458	6.42488860598345	1.0	0.617354242468148	66.56258566815903
GOTERM_CC_DIRECT	GO:0098793~presynapse	12	0.6960556844547563	0.0695929013249306	ENSMUSG00000013033, ENSMUSG00000034799, ENSMUSG00000022973, ENSMUSG00000019969, ENSMUSG00000003872, ENSMUSG00000063887, ENSMUSG00000041488, ENSMUSG00000032589, ENSMUSG00000074736, ENSMUSG00000066392, ENSMUSG00000030731, ENSMUSG00000031367	1571	58	13458	1.7723830637195723	1.0	0.6114457882750012	66.62193001730611
GOTERM_MF_DIRECT	GO:0003707~steroid hormone receptor activity	10	0.580046403712297	0.07019174303284717	ENSMUSG00000058756, ENSMUSG00000015846, ENSMUSG00000031870, ENSMUSG00000024955, ENSMUSG00000001288, ENSMUSG00000039202, ENSMUSG00000005893, ENSMUSG00000017491, ENSMUSG00000063972, ENSMUSG00000021779	1434	44	12075	1.9137504754659567	1.0	0.8004096504452323	69.31392526881106
GOTERM_MF_DIRECT	GO:0008270~zinc ion binding	123	7.134570765661252	0.07024910458953573	ENSMUSG00000033060, ENSMUSG00000028053, ENSMUSG00000032580, ENSMUSG00000044628, ENSMUSG00000061911, ENSMUSG00000031870, ENSMUSG00000010086, ENSMUSG00000072872, ENSMUSG00000024955, ENSMUSG00000032788, ENSMUSG00000020387, ENSMUSG00000030122, ENSMUSG00000034949, ENSMUSG00000039852, ENSMUSG00000026743, ENSMUSG00000020681, ENSMUSG00000090112, ENSMUSG00000063972, ENSMUSG00000017119, ENSMUSG00000015837,…	1434	906	12075	1.1431807475962206	1.0	0.7949617332409793	69.34464051808229
GOTERM_BP_DIRECT	GO:0048268~clathrin coat assembly	5	0.2900232018561485	0.07032819698576168	ENSMUSG00000000915, ENSMUSG00000035152, ENSMUSG00000025468, ENSMUSG00000020297, ENSMUSG00000070000	1460	14	12544	3.0684931506849313	1.0	0.9290654108597183	74.40099012333337
GOTERM_BP_DIRECT	GO:0051568~histone H3-K4 methylation	5	0.2900232018561485	0.07032819698576168	ENSMUSG00000002028, ENSMUSG00000048154, ENSMUSG00000028053, ENSMUSG00000042308, ENSMUSG00000026439	1460	14	12544	3.0684931506849313	1.0	0.9290654108597183	74.40099012333337
GOTERM_CC_DIRECT	GO:0071565~nBAF complex	5	0.2900232018561485	0.0709748612671901	ENSMUSG00000028949, ENSMUSG00000023018, ENSMUSG00000007880, ENSMUSG00000032481, ENSMUSG00000032187	1571	14	13458	3.0594707647540242	1.0	0.6125498708067938	67.36818170341665
GOTERM_CC_DIRECT	GO:0000788~nuclear nucleosome	5	0.2900232018561485	0.0709748612671901	ENSMUSG00000081058, ENSMUSG00000056895, ENSMUSG00000047246, ENSMUSG00000021356, ENSMUSG00000078851	1571	14	13458	3.0594707647540242	1.0	0.6125498708067938	67.36818170341665
GOTERM_CC_DIRECT	GO:0000139~Golgi membrane	55	3.1902552204176335	0.07129482336290686	ENSMUSG00000035206, ENSMUSG00000027347, ENSMUSG00000024870, ENSMUSG00000005982, ENSMUSG00000031979, ENSMUSG00000032252, ENSMUSG00000067889, ENSMUSG00000020175, ENSMUSG00000027198, ENSMUSG00000031112, ENSMUSG00000045994, ENSMUSG00000029544, ENSMUSG00000050796, ENSMUSG00000045005, ENSMUSG00000060988, ENSMUSG00000001576, ENSMUSG00000034612, ENSMUSG00000022463, ENSMUSG00000030058, ENSMUSG00000022159,…	1571	380	13458	1.2398907836108413	1.0	0.6079864117151237	67.53872295701457
GOTERM_MF_DIRECT	GO:0045309~protein phosphorylated amino acid binding	3	0.17401392111368907	0.07169691036469726	ENSMUSG00000037902, ENSMUSG00000018909, ENSMUSG00000025217	1434	4	12075	6.315376569037657	1.0	0.7961878270432711	70.11040650891837
GOTERM_BP_DIRECT	GO:0016192~vesicle-mediated transport	32	1.8561484918793503	0.07173478536102301	ENSMUSG00000020650, ENSMUSG00000034593, ENSMUSG00000019790, ENSMUSG00000022829, ENSMUSG00000046314, ENSMUSG00000029434, ENSMUSG00000037098, ENSMUSG00000026797, ENSMUSG00000067889, ENSMUSG00000004849, ENSMUSG00000060279, ENSMUSG00000020817, ENSMUSG00000001576, ENSMUSG00000041488, ENSMUSG00000034187, ENSMUSG00000030805, ENSMUSG00000035152, ENSMUSG00000027522, ENSMUSG00000022159, ENSMUSG00000030058,…	1460	204	12544	1.347730325006715	1.0	0.9312894120234708	75.11510050691916
GOTERM_BP_DIRECT	GO:2000463~positive regulation of excitatory postsynaptic potential	7	0.40603248259860786	0.0734863597601114	ENSMUSG00000059003, ENSMUSG00000022623, ENSMUSG00000026959, ENSMUSG00000063887, ENSMUSG00000059456, ENSMUSG00000029053, ENSMUSG00000022812	1460	26	12544	2.313171759747102	1.0	0.9342915560216523	75.97801297463772
GOTERM_BP_DIRECT	GO:0022008~neurogenesis	11	0.6380510440835266	0.0740035962031225	ENSMUSG00000059003, ENSMUSG00000035735, ENSMUSG00000019969, ENSMUSG00000044857, ENSMUSG00000065954, ENSMUSG00000056222, ENSMUSG00000029104, ENSMUSG00000028758, ENSMUSG00000017491, ENSMUSG00000044254, ENSMUSG00000032187	1460	52	12544	1.8174920969441517	1.0	0.9340857430183127	76.22736269609695
GOTERM_MF_DIRECT	GO:0031490~chromatin DNA binding	11	0.6380510440835266	0.07400894104890948	ENSMUSG00000031393, ENSMUSG00000058756, ENSMUSG00000015846, ENSMUSG00000044857, ENSMUSG00000036181, ENSMUSG00000068154, ENSMUSG00000019777, ENSMUSG00000096210, ENSMUSG00000034341, ENSMUSG00000030180, ENSMUSG00000021779	1434	51	12075	1.8161867257363196	1.0	0.8013096966373414	71.29615907222971
GOTERM_BP_DIRECT	GO:0050905~neuromuscular process	6	0.34802784222737815	0.07410687273765192	ENSMUSG00000031393, ENSMUSG00000047976, ENSMUSG00000023033, ENSMUSG00000026959, ENSMUSG00000025551, ENSMUSG00000028931	1460	20	12544	2.5775342465753424	1.0	0.932838222873037	76.2768560264757
GOTERM_BP_DIRECT	GO:0001964~startle response	6	0.34802784222737815	0.07410687273765192	ENSMUSG00000031393, ENSMUSG00000047976, ENSMUSG00000059003, ENSMUSG00000026959, ENSMUSG00000058248, ENSMUSG00000030209	1460	20	12544	2.5775342465753424	1.0	0.932838222873037	76.2768560264757
GOTERM_BP_DIRECT	GO:0015986~ATP synthesis coupled proton transport	6	0.34802784222737815	0.07410687273765192	ENSMUSG00000038023, ENSMUSG00000052459, ENSMUSG00000025428, ENSMUSG00000025393, ENSMUSG00000003072, ENSMUSG00000000563	1460	20	12544	2.5775342465753424	1.0	0.932838222873037	76.2768560264757
GOTERM_MF_DIRECT	GO:0005521~lamin binding	5	0.2900232018561485	0.07472221309745572	ENSMUSG00000044700, ENSMUSG00000042524, ENSMUSG00000000056, ENSMUSG00000096054, ENSMUSG00000051177	1434	14	12075	3.0073221757322175	1.0	0.7991103872409331	71.65296463338267
GOTERM_MF_DIRECT	GO:0005003~ephrin receptor activity	5	0.2900232018561485	0.07472221309745572	ENSMUSG00000029869, ENSMUSG00000026235, ENSMUSG00000029245, ENSMUSG00000028289, ENSMUSG00000055540	1434	14	12075	3.0073221757322175	1.0	0.7991103872409331	71.65296463338267
GOTERM_CC_DIRECT	GO:0030658~transport vesicle membrane	6	0.34802784222737815	0.07489371056800367	ENSMUSG00000063260, ENSMUSG00000079657, ENSMUSG00000019852, ENSMUSG00000045671, ENSMUSG00000041308, ENSMUSG00000030731	1571	20	13458	2.56995544239338	1.0	0.6206100364020548	69.40045125113289
GOTERM_CC_DIRECT	GO:0042383~sarcolemma	19	1.1020881670533642	0.07500667321774998	ENSMUSG00000030805, ENSMUSG00000021870, ENSMUSG00000050556, ENSMUSG00000040907, ENSMUSG00000001333, ENSMUSG00000060882, ENSMUSG00000048920, ENSMUSG00000028854, ENSMUSG00000069601, ENSMUSG00000033953, ENSMUSG00000031375, ENSMUSG00000047126, ENSMUSG00000069833, ENSMUSG00000057531, ENSMUSG00000096146, ENSMUSG00000024112, ENSMUSG00000029361, ENSMUSG00000051331, ENSMUSG00000022565	1571	108	13458	1.5070726359714266	1.0	0.6151100055745062	69.45723984568434
KEGG_PATHWAY	mmu05014:Amyotrophic lateral sclerosis (ALS)	10	0.580046403712297	0.07607525153061408	ENSMUSG00000020524, ENSMUSG00000059003, ENSMUSG00000026959, ENSMUSG00000020623, ENSMUSG00000028914, ENSMUSG00000022982, ENSMUSG00000029361, ENSMUSG00000030209, ENSMUSG00000005089, ENSMUSG00000033953	588	47	5205	1.883412939643943	0.9999999987414239	0.3861074414339727	64.42840117421737
GOTERM_BP_DIRECT	GO:0045184~establishment of protein localization	9	0.5220417633410672	0.07640509277877082	ENSMUSG00000074818, ENSMUSG00000055067, ENSMUSG00000032119, ENSMUSG00000063887, ENSMUSG00000002496, ENSMUSG00000069601, ENSMUSG00000034341, ENSMUSG00000033916, ENSMUSG00000018654	1460	39	12544	1.9827186512118018	1.0	0.9370101281112948	77.35332832059633
GOTERM_BP_DIRECT	GO:0007213~G-protein coupled acetylcholine receptor signaling pathway	4	0.23201856148491878	0.0770857939380647	ENSMUSG00000032773, ENSMUSG00000048895, ENSMUSG00000042671, ENSMUSG00000051177	1460	9	12544	3.818569254185692	1.0	0.9371846305667668	77.66318192255893
GOTERM_BP_DIRECT	GO:0060306~regulation of membrane repolarization	4	0.23201856148491878	0.0770857939380647	ENSMUSG00000024589, ENSMUSG00000038319, ENSMUSG00000041695, ENSMUSG00000090122	1460	9	12544	3.818569254185692	1.0	0.9371846305667668	77.66318192255893
GOTERM_BP_DIRECT	GO:0009410~response to xenobiotic stimulus	4	0.23201856148491878	0.0770857939380647	ENSMUSG00000015709, ENSMUSG00000063856, ENSMUSG00000032350, ENSMUSG00000019256	1460	9	12544	3.818569254185692	1.0	0.9371846305667668	77.66318192255893
GOTERM_BP_DIRECT	GO:0034058~endosomal vesicle fusion	4	0.23201856148491878	0.0770857939380647	ENSMUSG00000031913, ENSMUSG00000020790, ENSMUSG00000014550, ENSMUSG00000032127	1460	9	12544	3.818569254185692	1.0	0.9371846305667668	77.66318192255893
GOTERM_CC_DIRECT	GO:0016528~sarcoplasm	4	0.23201856148491878	0.07765747216015642	ENSMUSG00000014776, ENSMUSG00000057531, ENSMUSG00000056222, ENSMUSG00000022565	1571	9	13458	3.8073413961383404	1.0	0.6224208170370862	70.76191962096328
GOTERM_CC_DIRECT	GO:0031618~nuclear pericentric heterochromatin	4	0.23201856148491878	0.07765747216015642	ENSMUSG00000035024, ENSMUSG00000068267, ENSMUSG00000024201, ENSMUSG00000018654	1571	9	13458	3.8073413961383404	1.0	0.6224208170370862	70.76191962096328
GOTERM_BP_DIRECT	GO:0006351~transcription, DNA-templated	203	11.77494199535963	0.07765761210013869	ENSMUSG00000003575, ENSMUSG00000035285, ENSMUSG00000019777, ENSMUSG00000061911, ENSMUSG00000031393, ENSMUSG00000048047, ENSMUSG00000048385, ENSMUSG00000048249, ENSMUSG00000072872, ENSMUSG00000022961, ENSMUSG00000069895, ENSMUSG00000035011, ENSMUSG00000001911, ENSMUSG00000027104, ENSMUSG00000095567, ENSMUSG00000027878, ENSMUSG00000047242, ENSMUSG00000030232, ENSMUSG00000047036, ENSMUSG00000054452,…	1460	1584	12544	1.1010931230109315	1.0	0.9371034085228024	77.92036679242506
GOTERM_MF_DIRECT	GO:0043565~sequence-specific DNA binding	59	3.4222737819025526	0.07773809380700689	ENSMUSG00000029478, ENSMUSG00000003949, ENSMUSG00000022228, ENSMUSG00000000782, ENSMUSG00000040721, ENSMUSG00000019256, ENSMUSG00000019777, ENSMUSG00000021356, ENSMUSG00000040481, ENSMUSG00000071054, ENSMUSG00000031870, ENSMUSG00000048047, ENSMUSG00000038615, ENSMUSG00000005583, ENSMUSG00000005893, ENSMUSG00000090125, ENSMUSG00000048249, ENSMUSG00000022463, ENSMUSG00000027490, ENSMUSG00000024955,…	1434	407	12075	1.2206624654323401	1.0	0.8069978168366497	73.11612052425089
GOTERM_CC_DIRECT	GO:0005884~actin filament	13	0.7540603248259861	0.07788413488442358	ENSMUSG00000024969, ENSMUSG00000034593, ENSMUSG00000026812, ENSMUSG00000020173, ENSMUSG00000034216, ENSMUSG00000033066, ENSMUSG00000044534, ENSMUSG00000004069, ENSMUSG00000022099, ENSMUSG00000015143, ENSMUSG00000024143, ENSMUSG00000020135, ENSMUSG00000032127	1571	66	13458	1.6873444823794919	1.0	0.6176539799945095	70.87102801187616
GOTERM_CC_DIRECT	GO:0019898~extrinsic component of membrane	15	0.8700696055684455	0.07813341110982555	ENSMUSG00000031442, ENSMUSG00000034570, ENSMUSG00000025089, ENSMUSG00000039382, ENSMUSG00000033174, ENSMUSG00000027624, ENSMUSG00000020936, ENSMUSG00000028906, ENSMUSG00000063646, ENSMUSG00000038301, ENSMUSG00000025173, ENSMUSG00000006005, ENSMUSG00000027849, ENSMUSG00000048758, ENSMUSG00000032589	1571	80	13458	1.6062221514958623	1.0	0.6130897903155219	70.99058256341222
GOTERM_MF_DIRECT	GO:0003774~motor activity	13	0.7540603248259861	0.0784853416780463	ENSMUSG00000022420, ENSMUSG00000034593, ENSMUSG00000020908, ENSMUSG00000018830, ENSMUSG00000030739, ENSMUSG00000039824, ENSMUSG00000032232, ENSMUSG00000074652, ENSMUSG00000031865, ENSMUSG00000018707, ENSMUSG00000020900, ENSMUSG00000020437, ENSMUSG00000039057	1434	65	12075	1.6841004184100419	1.0	0.804995354867512	73.4675300917835
GOTERM_MF_DIRECT	GO:0019902~phosphatase binding	10	0.580046403712297	0.07893463698430717	ENSMUSG00000057719, ENSMUSG00000011751, ENSMUSG00000014776, ENSMUSG00000038949, ENSMUSG00000063358, ENSMUSG00000002496, ENSMUSG00000023764, ENSMUSG00000051403, ENSMUSG00000068742, ENSMUSG00000043460	1434	45	12075	1.8712226871222688	1.0	0.8017809542182993	73.67674110998888
KEGG_PATHWAY	mmu00220:Arginine biosynthesis	5	0.2900232018561485	0.07963720708994915	ENSMUSG00000044005, ENSMUSG00000029361, ENSMUSG00000026103, ENSMUSG00000025190, ENSMUSG00000023262	588	15	5205	2.950680272108844	0.9999999995371984	0.3933807910217677	66.17878375744033
GOTERM_BP_DIRECT	GO:0006906~vesicle fusion	10	0.580046403712297	0.07998276641876216	ENSMUSG00000027457, ENSMUSG00000027522, ENSMUSG00000062542, ENSMUSG00000063260, ENSMUSG00000026452, ENSMUSG00000035864, ENSMUSG00000027849, ENSMUSG00000041488, ENSMUSG00000030731, ENSMUSG00000016200	1460	46	12544	1.8677784395473493	1.0	0.9409654166197078	78.93755974622661
GOTERM_BP_DIRECT	GO:0045893~positive regulation of transcription, DNA-templated	66	3.82830626450116	0.08029119841175131	ENSMUSG00000033871, ENSMUSG00000030213, ENSMUSG00000028949, ENSMUSG00000040761, ENSMUSG00000042292, ENSMUSG00000025246, ENSMUSG00000019256, ENSMUSG00000020888, ENSMUSG00000021356, ENSMUSG00000040481, ENSMUSG00000022360, ENSMUSG00000031393, ENSMUSG00000031870, ENSMUSG00000029711, ENSMUSG00000032119, ENSMUSG00000032481, ENSMUSG00000005583, ENSMUSG00000021767, ENSMUSG00000090125, ENSMUSG00000051177,…	1460	471	12544	1.203943809440712	1.0	0.9402917504752073	79.06910960605747
GOTERM_MF_DIRECT	GO:0035612~AP-2 adaptor complex binding	4	0.23201856148491878	0.08096809699593256	ENSMUSG00000023923, ENSMUSG00000018909, ENSMUSG00000070000, ENSMUSG00000033676	1434	9	12075	3.742445374244537	1.0	0.805226380390447	74.6043964324009
GOTERM_MF_DIRECT	GO:0042165~neurotransmitter binding	4	0.23201856148491878	0.08096809699593256	ENSMUSG00000035745, ENSMUSG00000059003, ENSMUSG00000026959, ENSMUSG00000030209	1434	9	12075	3.742445374244537	1.0	0.805226380390447	74.6043964324009
GOTERM_BP_DIRECT	GO:0051017~actin filament bundle assembly	8	0.46403712296983757	0.08130995460288219	ENSMUSG00000030000, ENSMUSG00000026596, ENSMUSG00000022099, ENSMUSG00000029106, ENSMUSG00000045180, ENSMUSG00000015143, ENSMUSG00000028943, ENSMUSG00000033066	1460	33	12544	2.08285595682856	1.0	0.9411604196936637	79.49811650308203
GOTERM_BP_DIRECT	GO:0008277~regulation of G-protein coupled receptor protein signaling pathway	8	0.46403712296983757	0.08130995460288219	ENSMUSG00000035620, ENSMUSG00000018909, ENSMUSG00000025437, ENSMUSG00000052087, ENSMUSG00000051401, ENSMUSG00000037653, ENSMUSG00000036062, ENSMUSG00000051177	1460	33	12544	2.08285595682856	1.0	0.9411604196936637	79.49811650308203
GOTERM_BP_DIRECT	GO:0000187~activation of MAPK activity	12	0.6960556844547563	0.08334103723174158	ENSMUSG00000030525, ENSMUSG00000027358, ENSMUSG00000020623, ENSMUSG00000022982, ENSMUSG00000063239, ENSMUSG00000018909, ENSMUSG00000004054, ENSMUSG00000029999, ENSMUSG00000004936, ENSMUSG00000055471, ENSMUSG00000019828, ENSMUSG00000020859	1460	60	12544	1.7183561643835614	1.0	0.9440885614467925	80.32871008710435
GOTERM_BP_DIRECT	GO:0032088~negative regulation of NF-kappaB transcription factor activity	12	0.6960556844547563	0.08334103723174158	ENSMUSG00000031392, ENSMUSG00000080268, ENSMUSG00000004069, ENSMUSG00000018909, ENSMUSG00000037860, ENSMUSG00000063268, ENSMUSG00000004934, ENSMUSG00000027466, ENSMUSG00000020134, ENSMUSG00000034889, ENSMUSG00000032691, ENSMUSG00000036712	1460	60	12544	1.7183561643835614	1.0	0.9440885614467925	80.32871008710435
GOTERM_MF_DIRECT	GO:0004930~G-protein coupled receptor activity	38	2.2041763341067284	0.08343597662399034	ENSMUSG00000019429, ENSMUSG00000046856, ENSMUSG00000049511, ENSMUSG00000090824, ENSMUSG00000066197, ENSMUSG00000019828, ENSMUSG00000050511, ENSMUSG00000025905, ENSMUSG00000045509, ENSMUSG00000042429, ENSMUSG00000056755, ENSMUSG00000019464, ENSMUSG00000045005, ENSMUSG00000039942, ENSMUSG00000041380, ENSMUSG00000032773, ENSMUSG00000039059, ENSMUSG00000027765, ENSMUSG00000033774, ENSMUSG00000034730,…	1434	248	12075	1.2902382237818868	1.0	0.8102495695419405	75.68902564003241
GOTERM_BP_DIRECT	GO:0050770~regulation of axonogenesis	7	0.40603248259860786	0.08560795105289834	ENSMUSG00000024969, ENSMUSG00000026235, ENSMUSG00000026959, ENSMUSG00000056427, ENSMUSG00000042700, ENSMUSG00000056486, ENSMUSG00000022812	1460	27	12544	2.227498731608321	1.0	0.9472860760589316	81.218105442103
GOTERM_BP_DIRECT	GO:0051726~regulation of cell cycle	18	1.0440835266821344	0.08596739814215965	ENSMUSG00000033862, ENSMUSG00000028212, ENSMUSG00000009681, ENSMUSG00000039474, ENSMUSG00000032968, ENSMUSG00000027490, ENSMUSG00000025217, ENSMUSG00000026812, ENSMUSG00000022961, ENSMUSG00000036390, ENSMUSG00000055866, ENSMUSG00000061589, ENSMUSG00000020262, ENSMUSG00000034201, ENSMUSG00000071076, ENSMUSG00000002496, ENSMUSG00000028580, ENSMUSG00000051177	1460	103	12544	1.5014762601409761	1.0	0.9467571200977274	81.35558501671008
GOTERM_BP_DIRECT	GO:0006325~chromatin organization	9	0.5220417633410672	0.08623974426421674	ENSMUSG00000022360, ENSMUSG00000029670, ENSMUSG00000075706, ENSMUSG00000007880, ENSMUSG00000026283, ENSMUSG00000019777, ENSMUSG00000034245, ENSMUSG00000086370, ENSMUSG00000008855	1460	40	12544	1.9331506849315068	1.0	0.9460651796700885	81.4591158237889
GOTERM_BP_DIRECT	GO:0045773~positive regulation of axon extension	9	0.5220417633410672	0.08623974426421674	ENSMUSG00000018411, ENSMUSG00000038264, ENSMUSG00000028649, ENSMUSG00000038708, ENSMUSG00000000305, ENSMUSG00000031292, ENSMUSG00000041710, ENSMUSG00000052727, ENSMUSG00000022812	1460	40	12544	1.9331506849315068	1.0	0.9460651796700885	81.4591158237889
GOTERM_BP_DIRECT	GO:0018107~peptidyl-threonine phosphorylation	9	0.5220417633410672	0.08623974426421674	ENSMUSG00000042978, ENSMUSG00000027177, ENSMUSG00000038970, ENSMUSG00000063358, ENSMUSG00000024122, ENSMUSG00000023050, ENSMUSG00000048895, ENSMUSG00000040390, ENSMUSG00000022812	1460	40	12544	1.9331506849315068	1.0	0.9460651796700885	81.4591158237889
KEGG_PATHWAY	mmu05034:Alcoholism	19	1.1020881670533642	0.08646996649577057	ENSMUSG00000001175, ENSMUSG00000063358, ENSMUSG00000004936, ENSMUSG00000019777, ENSMUSG00000056895, ENSMUSG00000030209, ENSMUSG00000027104, ENSMUSG00000035745, ENSMUSG00000014956, ENSMUSG00000059003, ENSMUSG00000036438, ENSMUSG00000031748, ENSMUSG00000026959, ENSMUSG00000081058, ENSMUSG00000060032, ENSMUSG00000047246, ENSMUSG00000034245, ENSMUSG00000008855, ENSMUSG00000078851	588	114	5205	1.4753401360544218	0.9999999999328242	0.41278073604167476	69.31587620442097
GOTERM_CC_DIRECT	GO:0033270~paranode region of axon	5	0.2900232018561485	0.0881898871232346	ENSMUSG00000047976, ENSMUSG00000011751, ENSMUSG00000075318, ENSMUSG00000069601, ENSMUSG00000017167	1571	15	13458	2.8555060471037557	1.0	0.6538940375024979	75.44866210532155
GOTERM_BP_DIRECT	GO:0017158~regulation of calcium ion-dependent exocytosis	6	0.34802784222737815	0.08835558517021505	ENSMUSG00000062542, ENSMUSG00000063260, ENSMUSG00000026452, ENSMUSG00000035864, ENSMUSG00000027849, ENSMUSG00000030731	1460	21	12544	2.454794520547945	1.0	0.9488080430520621	82.24510663528348
GOTERM_BP_DIRECT	GO:0045778~positive regulation of ossification	6	0.34802784222737815	0.08835558517021505	ENSMUSG00000067336, ENSMUSG00000027358, ENSMUSG00000039942, ENSMUSG00000022996, ENSMUSG00000030669, ENSMUSG00000021779	1460	21	12544	2.454794520547945	1.0	0.9488080430520621	82.24510663528348
GOTERM_CC_DIRECT	GO:0005874~microtubule	44	2.5522041763341066	0.08882927843680985	ENSMUSG00000018707, ENSMUSG00000045007, ENSMUSG00000036712, ENSMUSG00000033257, ENSMUSG00000018411, ENSMUSG00000028649, ENSMUSG00000019261, ENSMUSG00000027254, ENSMUSG00000041263, ENSMUSG00000022973, ENSMUSG00000052727, ENSMUSG00000021573, ENSMUSG00000004054, ENSMUSG00000026202, ENSMUSG00000026825, ENSMUSG00000041308, ENSMUSG00000031137, ENSMUSG00000030376, ENSMUSG00000021288, ENSMUSG00000036745,…	1571	300	13458	1.2564226607256526	1.0	0.6510664770069562	75.70925009654546
GOTERM_BP_DIRECT	GO:0010923~negative regulation of phosphatase activity	10	0.580046403712297	0.08922231148276352	ENSMUSG00000057719, ENSMUSG00000019852, ENSMUSG00000058392, ENSMUSG00000038949, ENSMUSG00000062044, ENSMUSG00000030421, ENSMUSG00000023764, ENSMUSG00000044647, ENSMUSG00000051403, ENSMUSG00000043460	1460	47	12544	1.8280384727484698	1.0	0.9492064592591415	82.55788205414703
GOTERM_BP_DIRECT	GO:0015992~proton transport	10	0.580046403712297	0.08922231148276352	ENSMUSG00000038023, ENSMUSG00000052459, ENSMUSG00000024403, ENSMUSG00000025428, ENSMUSG00000006273, ENSMUSG00000024121, ENSMUSG00000025393, ENSMUSG00000003072, ENSMUSG00000020566, ENSMUSG00000000563	1460	47	12544	1.8280384727484698	1.0	0.9492064592591415	82.55788205414703
GOTERM_CC_DIRECT	GO:0015629~actin cytoskeleton	29	1.6821345707656612	0.0894395053631562	ENSMUSG00000035206, ENSMUSG00000040860, ENSMUSG00000029095, ENSMUSG00000030994, ENSMUSG00000041444, ENSMUSG00000029516, ENSMUSG00000032232, ENSMUSG00000020936, ENSMUSG00000096210, ENSMUSG00000028906, ENSMUSG00000028649, ENSMUSG00000038453, ENSMUSG00000069833, ENSMUSG00000026596, ENSMUSG00000043079, ENSMUSG00000000416, ENSMUSG00000027273, ENSMUSG00000001552, ENSMUSG00000028943, ENSMUSG00000054939,…	1571	185	13458	1.3428596005298743	1.0	0.6481775624697839	75.955539986969
GOTERM_BP_DIRECT	GO:0006869~lipid transport	15	0.8700696055684455	0.09007618750222024	ENSMUSG00000056870, ENSMUSG00000028158, ENSMUSG00000020435, ENSMUSG00000074968, ENSMUSG00000032193, ENSMUSG00000021486, ENSMUSG00000020620, ENSMUSG00000039529, ENSMUSG00000024797, ENSMUSG00000020189, ENSMUSG00000034088, ENSMUSG00000024924, ENSMUSG00000074345, ENSMUSG00000049313, ENSMUSG00000044252	1460	82	12544	1.57166722352155	1.0	0.9495747660051732	82.86091531095178
GOTERM_MF_DIRECT	GO:0008022~protein C-terminus binding	31	1.7981438515081205	0.09009506177771542	ENSMUSG00000033060, ENSMUSG00000022623, ENSMUSG00000008658, ENSMUSG00000031157, ENSMUSG00000025246, ENSMUSG00000037541, ENSMUSG00000060279, ENSMUSG00000032216, ENSMUSG00000022973, ENSMUSG00000067825, ENSMUSG00000026825, ENSMUSG00000034187, ENSMUSG00000022463, ENSMUSG00000054051, ENSMUSG00000069089, ENSMUSG00000004936, ENSMUSG00000030102, ENSMUSG00000004934, ENSMUSG00000031913, ENSMUSG00000030302,…	1434	197	12075	1.3250536286982564	1.0	0.8303232910011843	78.4028181272845
GOTERM_BP_DIRECT	GO:0042147~retrograde transport, endosome to Golgi	12	0.6960556844547563	0.09152784648104212	ENSMUSG00000027522, ENSMUSG00000020790, ENSMUSG00000023923, ENSMUSG00000047126, ENSMUSG00000024797, ENSMUSG00000040247, ENSMUSG00000031865, ENSMUSG00000024319, ENSMUSG00000030704, ENSMUSG00000020859, ENSMUSG00000004849, ENSMUSG00000035890	1460	61	12544	1.6901863911969457	1.0	0.9509601296572441	83.3646905443729
GOTERM_MF_DIRECT	GO:0001077~transcriptional activator activity, RNA polymerase II core promoter proximal region sequence-specific binding	30	1.740139211136891	0.09227056626697207	ENSMUSG00000003949, ENSMUSG00000020453, ENSMUSG00000096014, ENSMUSG00000021356, ENSMUSG00000015709, ENSMUSG00000022389, ENSMUSG00000061887, ENSMUSG00000031870, ENSMUSG00000004661, ENSMUSG00000071076, ENSMUSG00000005583, ENSMUSG00000014592, ENSMUSG00000008855, ENSMUSG00000024955, ENSMUSG00000058440, ENSMUSG00000028890, ENSMUSG00000030557, ENSMUSG00000027544, ENSMUSG00000041852, ENSMUSG00000027104,…	1434	190	12075	1.3295529619026647	1.0	0.8333213500151372	79.22593125940229
GOTERM_MF_DIRECT	GO:0004864~protein phosphatase inhibitor activity	7	0.40603248259860786	0.09240884686037851	ENSMUSG00000057719, ENSMUSG00000027525, ENSMUSG00000038970, ENSMUSG00000030421, ENSMUSG00000054728, ENSMUSG00000051403, ENSMUSG00000043460	1434	27	12075	2.18309313497598	1.0	0.8293460305521327	79.27724241407384
KEGG_PATHWAY	mmu04012:ErbB signaling pathway	15	0.8700696055684455	0.09243929501970403	ENSMUSG00000003031, ENSMUSG00000029999, ENSMUSG00000063358, ENSMUSG00000004936, ENSMUSG00000046709, ENSMUSG00000020366, ENSMUSG00000006134, ENSMUSG00000022812, ENSMUSG00000024617, ENSMUSG00000009406, ENSMUSG00000024486, ENSMUSG00000026596, ENSMUSG00000060275, ENSMUSG00000052889, ENSMUSG00000057897	588	85	5205	1.562124849939976	0.999999999987703	0.42779564632219114	71.83428160191593
GOTERM_BP_DIRECT	GO:0019722~calcium-mediated signaling	8	0.46403712296983757	0.09261345299423718	ENSMUSG00000001175, ENSMUSG00000036438, ENSMUSG00000032827, ENSMUSG00000061578, ENSMUSG00000024430, ENSMUSG00000024122, ENSMUSG00000019828, ENSMUSG00000039601	1460	34	12544	2.0215954875100723	1.0	0.9516875753345702	83.73223851431632
GOTERM_BP_DIRECT	GO:0050890~cognition	8	0.46403712296983757	0.09261345299423718	ENSMUSG00000002028, ENSMUSG00000042429, ENSMUSG00000030525, ENSMUSG00000027577, ENSMUSG00000032773, ENSMUSG00000039059, ENSMUSG00000063646, ENSMUSG00000049583	1460	34	12544	2.0215954875100723	1.0	0.9516875753345702	83.73223851431632
GOTERM_BP_DIRECT	GO:0060079~excitatory postsynaptic potential	8	0.46403712296983757	0.09261345299423718	ENSMUSG00000031393, ENSMUSG00000042429, ENSMUSG00000059003, ENSMUSG00000038665, ENSMUSG00000026959, ENSMUSG00000032827, ENSMUSG00000005583, ENSMUSG00000030209	1460	34	12544	2.0215954875100723	1.0	0.9516875753345702	83.73223851431632
GOTERM_MF_DIRECT	GO:0030695~GTPase regulator activity	5	0.2900232018561485	0.0927004748306978	ENSMUSG00000041351, ENSMUSG00000004069, ENSMUSG00000026812, ENSMUSG00000029101, ENSMUSG00000052087	1434	15	12075	2.8068340306834028	1.0	0.8259247921069006	79.38506585068274
KEGG_PATHWAY	mmu04930:Type II diabetes mellitus	9	0.5220417633410672	0.0937128118625831	ENSMUSG00000045038, ENSMUSG00000096146, ENSMUSG00000063358, ENSMUSG00000046709, ENSMUSG00000047591, ENSMUSG00000020366, ENSMUSG00000051331, ENSMUSG00000029053, ENSMUSG00000004110	588	42	5205	1.896865889212828	0.9999999999914523	0.4253702558279677	72.34623186012566
GOTERM_BP_DIRECT	GO:0006979~response to oxidative stress	20	1.160092807424594	0.09410306663738133	ENSMUSG00000032802, ENSMUSG00000075706, ENSMUSG00000059734, ENSMUSG00000022450, ENSMUSG00000013593, ENSMUSG00000054051, ENSMUSG00000034463, ENSMUSG00000027577, ENSMUSG00000004936, ENSMUSG00000052087, ENSMUSG00000028890, ENSMUSG00000039601, ENSMUSG00000063856, ENSMUSG00000032350, ENSMUSG00000006818, ENSMUSG00000004341, ENSMUSG00000034926, ENSMUSG00000019969, ENSMUSG00000022982, ENSMUSG00000020674	1460	119	12544	1.443996776792909	1.0	0.9530482640486078	84.22407597651636
GOTERM_MF_DIRECT	GO:0080025~phosphatidylinositol-3,5-bisphosphate binding	6	0.34802784222737815	0.09455251546480403	ENSMUSG00000000915, ENSMUSG00000025173, ENSMUSG00000019785, ENSMUSG00000030231, ENSMUSG00000039382, ENSMUSG00000038696	1434	21	12075	2.4058577405857737	1.0	0.8278672216572206	80.05762731821393
KEGG_PATHWAY	mmu05231:Choline metabolism in cancer	16	0.9280742459396751	0.09627817340495029	ENSMUSG00000027346, ENSMUSG00000029636, ENSMUSG00000038665, ENSMUSG00000034731, ENSMUSG00000036095, ENSMUSG00000026812, ENSMUSG00000063358, ENSMUSG00000004936, ENSMUSG00000046709, ENSMUSG00000020366, ENSMUSG00000019831, ENSMUSG00000052889, ENSMUSG00000024122, ENSMUSG00000034902, ENSMUSG00000028126, ENSMUSG00000002496	588	93	5205	1.5229317533464997	0.999999999995898	0.4275684954509702	73.35151084141187
KEGG_PATHWAY	mmu04270:Vascular smooth muscle contraction	16	0.9280742459396751	0.09627817340495029	ENSMUSG00000001175, ENSMUSG00000039824, ENSMUSG00000004936, ENSMUSG00000063358, ENSMUSG00000030102, ENSMUSG00000020431, ENSMUSG00000052920, ENSMUSG00000014956, ENSMUSG00000067818, ENSMUSG00000045038, ENSMUSG00000036438, ENSMUSG00000052889, ENSMUSG00000051331, ENSMUSG00000063142, ENSMUSG00000005580, ENSMUSG00000051177	588	93	5205	1.5229317533464997	0.999999999995898	0.4275684954509702	73.35151084141187
GOTERM_MF_DIRECT	GO:0097110~scaffold protein binding	10	0.580046403712297	0.09831399699703983	ENSMUSG00000030525, ENSMUSG00000042388, ENSMUSG00000059003, ENSMUSG00000022623, ENSMUSG00000038319, ENSMUSG00000024112, ENSMUSG00000029516, ENSMUSG00000063887, ENSMUSG00000027765, ENSMUSG00000029361	1434	47	12075	1.791596189797917	1.0	0.8359218310368481	81.36071666619341
GOTERM_BP_DIRECT	GO:0001764~neuron migration	18	1.0440835266821344	0.0986712556213022	ENSMUSG00000024969, ENSMUSG00000031292, ENSMUSG00000042292, ENSMUSG00000068740, ENSMUSG00000096014, ENSMUSG00000031010, ENSMUSG00000020900, ENSMUSG00000018411, ENSMUSG00000035910, ENSMUSG00000052920, ENSMUSG00000060534, ENSMUSG00000006711, ENSMUSG00000019969, ENSMUSG00000056222, ENSMUSG00000005583, ENSMUSG00000031137, ENSMUSG00000048895, ENSMUSG00000032036	1460	105	12544	1.4728767123287672	1.0	0.9588950610928801	85.64611467949157
GOTERM_BP_DIRECT	GO:0043388~positive regulation of DNA binding	7	0.40603248259860786	0.09875755386417384	ENSMUSG00000001175, ENSMUSG00000027177, ENSMUSG00000024002, ENSMUSG00000029050, ENSMUSG00000036438, ENSMUSG00000021356, ENSMUSG00000032187	1460	28	12544	2.147945205479452	1.0	0.9580559899775856	85.67177285462924
GOTERM_BP_DIRECT	GO:0051881~regulation of mitochondrial membrane potential	7	0.40603248259860786	0.09875755386417384	ENSMUSG00000041241, ENSMUSG00000025968, ENSMUSG00000006818, ENSMUSG00000021486, ENSMUSG00000022982, ENSMUSG00000029104, ENSMUSG00000050511	1460	28	12544	2.147945205479452	1.0	0.9580559899775856	85.67177285462924
GOTERM_BP_DIRECT	GO:0048169~regulation of long-term neuronal synaptic plasticity	7	0.40603248259860786	0.09875755386417384	ENSMUSG00000059003, ENSMUSG00000026959, ENSMUSG00000049583, ENSMUSG00000067629, ENSMUSG00000022415, ENSMUSG00000030209, ENSMUSG00000057897	1460	28	12544	2.147945205479452	1.0	0.9580559899775856	85.67177285462924
GOTERM_BP_DIRECT	GO:0008344~adult locomotory behavior	11	0.6380510440835266	0.10007273572317235	ENSMUSG00000031393, ENSMUSG00000023033, ENSMUSG00000040907, ENSMUSG00000026959, ENSMUSG00000025551, ENSMUSG00000026812, ENSMUSG00000012819, ENSMUSG00000040537, ENSMUSG00000026825, ENSMUSG00000028580, ENSMUSG00000050511	1460	55	12544	1.7183561643835619	1.0	0.9589442488446045	86.05747047210511
GOTERM_BP_DIRECT	GO:0051897~positive regulation of protein kinase B signaling	12	0.6960556844547563	0.10018405475804745	ENSMUSG00000050310, ENSMUSG00000063856, ENSMUSG00000025314, ENSMUSG00000024486, ENSMUSG00000026185, ENSMUSG00000022231, ENSMUSG00000038984, ENSMUSG00000020189, ENSMUSG00000064246, ENSMUSG00000034472, ENSMUSG00000074345, ENSMUSG00000037316	1460	62	12544	1.6629253203711885	1.0	0.9581531008793387	86.08966142536238
GOTERM_BP_DIRECT	GO:0051289~protein homotetramerization	12	0.6960556844547563	0.10018405475804745	ENSMUSG00000003575, ENSMUSG00000029992, ENSMUSG00000015846, ENSMUSG00000006818, ENSMUSG00000001323, ENSMUSG00000027639, ENSMUSG00000006717, ENSMUSG00000041695, ENSMUSG00000035936, ENSMUSG00000026103, ENSMUSG00000030695, ENSMUSG00000063142	1460	62	12544	1.6629253203711885	1.0	0.9581531008793387	86.08966142536238
GOTERM_BP_DIRECT	GO:0015813~L-glutamate transport	4	0.23201856148491878	0.10091446135760858	ENSMUSG00000027010, ENSMUSG00000019082, ENSMUSG00000019969, ENSMUSG00000005089	1460	10	12544	3.4367123287671233	1.0	0.9582255183816998	86.29913993677992
GOTERM_CC_DIRECT	GO:0044224~juxtaparanode region of axon	4	0.23201856148491878	0.1016354570825276	ENSMUSG00000047976, ENSMUSG00000028931, ENSMUSG00000040724, ENSMUSG00000039419	1571	10	13458	3.4266072565245063	1.0	0.6919202524886015	80.41462652597487
GOTERM_BP_DIRECT	GO:0007264~small GTPase mediated signal transduction	33	1.91415313225058	0.10245293113391654	ENSMUSG00000027347, ENSMUSG00000029333, ENSMUSG00000024870, ENSMUSG00000041444, ENSMUSG00000047842, ENSMUSG00000034472, ENSMUSG00000035954, ENSMUSG00000034209, ENSMUSG00000030134, ENSMUSG00000021700, ENSMUSG00000025422, ENSMUSG00000020175, ENSMUSG00000030643, ENSMUSG00000025531, ENSMUSG00000043670, ENSMUSG00000025656, ENSMUSG00000032946, ENSMUSG00000021062, ENSMUSG00000022159, ENSMUSG00000030704,…	1460	219	12544	1.2946519046725464	1.0	0.9593952617325474	86.73064154772159
GOTERM_MF_DIRECT	GO:0008331~high voltage-gated calcium channel activity	4	0.23201856148491878	0.1058099776236221	ENSMUSG00000017412, ENSMUSG00000020882, ENSMUSG00000051331, ENSMUSG00000004110	1434	10	12075	3.3682008368200838	1.0	0.8542818800283618	83.72287771522794
GOTERM_MF_DIRECT	GO:0030594~neurotransmitter receptor activity	4	0.23201856148491878	0.1058099776236221	ENSMUSG00000035745, ENSMUSG00000049511, ENSMUSG00000041380, ENSMUSG00000050783	1434	10	12075	3.3682008368200838	1.0	0.8542818800283618	83.72287771522794
GOTERM_BP_DIRECT	GO:0022011~myelination in peripheral nervous system	5	0.2900232018561485	0.10628546760424633	ENSMUSG00000029050, ENSMUSG00000040537, ENSMUSG00000090125, ENSMUSG00000025812, ENSMUSG00000033953	1460	16	12544	2.684931506849315	1.0	0.9633893681901031	87.750326616172
GOTERM_BP_DIRECT	GO:0008053~mitochondrial fusion	5	0.2900232018561485	0.10628546760424633	ENSMUSG00000026858, ENSMUSG00000029020, ENSMUSG00000038084, ENSMUSG00000043648, ENSMUSG00000054942	1460	16	12544	2.684931506849315	1.0	0.9633893681901031	87.750326616172
GOTERM_BP_DIRECT	GO:0032012~regulation of ARF protein signal transduction	5	0.2900232018561485	0.10628546760424633	ENSMUSG00000017132, ENSMUSG00000037126, ENSMUSG00000019852, ENSMUSG00000041115, ENSMUSG00000034312	1460	16	12544	2.684931506849315	1.0	0.9633893681901031	87.750326616172
GOTERM_BP_DIRECT	GO:0072102~glomerulus morphogenesis	3	0.17401392111368907	0.10643796727297196	ENSMUSG00000005583, ENSMUSG00000019256, ENSMUSG00000032036	1460	5	12544	5.155068493150685	1.0	0.9627251480561428	87.78932482251636
GOTERM_BP_DIRECT	GO:2000650~negative regulation of sodium ion transmembrane transporter activity	3	0.17401392111368907	0.10643796727297196	ENSMUSG00000024589, ENSMUSG00000032216, ENSMUSG00000044254	1460	5	12544	5.155068493150685	1.0	0.9627251480561428	87.78932482251636
GOTERM_BP_DIRECT	GO:0000160~phosphorelay signal transduction system	3	0.17401392111368907	0.10643796727297196	ENSMUSG00000034402, ENSMUSG00000038319, ENSMUSG00000058248	1460	5	12544	5.155068493150685	1.0	0.9627251480561428	87.78932482251636
GOTERM_BP_DIRECT	GO:0060078~regulation of postsynaptic membrane potential	3	0.17401392111368907	0.10643796727297196	ENSMUSG00000059003, ENSMUSG00000025551, ENSMUSG00000030209	1460	5	12544	5.155068493150685	1.0	0.9627251480561428	87.78932482251636
GOTERM_BP_DIRECT	GO:0035542~regulation of SNARE complex assembly	3	0.17401392111368907	0.10643796727297196	ENSMUSG00000046314, ENSMUSG00000032127, ENSMUSG00000034216	1460	5	12544	5.155068493150685	1.0	0.9627251480561428	87.78932482251636
GOTERM_BP_DIRECT	GO:0000303~response to superoxide	3	0.17401392111368907	0.10643796727297196	ENSMUSG00000054051, ENSMUSG00000006818, ENSMUSG00000022982	1460	5	12544	5.155068493150685	1.0	0.9627251480561428	87.78932482251636
GOTERM_BP_DIRECT	GO:0034080~CENP-A containing nucleosome assembly	3	0.17401392111368907	0.10643796727297196	ENSMUSG00000021391, ENSMUSG00000072980, ENSMUSG00000022978	1460	5	12544	5.155068493150685	1.0	0.9627251480561428	87.78932482251636
GOTERM_BP_DIRECT	GO:0050665~hydrogen peroxide biosynthetic process	3	0.17401392111368907	0.10643796727297196	ENSMUSG00000006818, ENSMUSG00000015340, ENSMUSG00000022982	1460	5	12544	5.155068493150685	1.0	0.9627251480561428	87.78932482251636
GOTERM_BP_DIRECT	GO:0006054~N-acetylneuraminate metabolic process	3	0.17401392111368907	0.10643796727297196	ENSMUSG00000028479, ENSMUSG00000024172, ENSMUSG00000013846	1460	5	12544	5.155068493150685	1.0	0.9627251480561428	87.78932482251636
GOTERM_BP_DIRECT	GO:0060339~negative regulation of type I interferon-mediated signaling pathway	3	0.17401392111368907	0.10643796727297196	ENSMUSG00000041241, ENSMUSG00000027951, ENSMUSG00000034889	1460	5	12544	5.155068493150685	1.0	0.9627251480561428	87.78932482251636
GOTERM_BP_DIRECT	GO:0002456~T cell mediated immunity	3	0.17401392111368907	0.10643796727297196	ENSMUSG00000029869, ENSMUSG00000020437, ENSMUSG00000019726	1460	5	12544	5.155068493150685	1.0	0.9627251480561428	87.78932482251636
GOTERM_BP_DIRECT	GO:0055012~ventricular cardiac muscle cell differentiation	3	0.17401392111368907	0.10643796727297196	ENSMUSG00000015846, ENSMUSG00000005583, ENSMUSG00000017491	1460	5	12544	5.155068493150685	1.0	0.9627251480561428	87.78932482251636
GOTERM_BP_DIRECT	GO:0002674~negative regulation of acute inflammatory response	3	0.17401392111368907	0.10643796727297196	ENSMUSG00000042429, ENSMUSG00000028053, ENSMUSG00000032691	1460	5	12544	5.155068493150685	1.0	0.9627251480561428	87.78932482251636
GOTERM_BP_DIRECT	GO:0030950~establishment or maintenance of actin cytoskeleton polarity	3	0.17401392111368907	0.10643796727297196	ENSMUSG00000050310, ENSMUSG00000027002, ENSMUSG00000038696	1460	5	12544	5.155068493150685	1.0	0.9627251480561428	87.78932482251636
GOTERM_BP_DIRECT	GO:0009887~organ morphogenesis	14	0.8120649651972157	0.10674109153938297	ENSMUSG00000027358, ENSMUSG00000001300, ENSMUSG00000020150, ENSMUSG00000063358, ENSMUSG00000022996, ENSMUSG00000006134, ENSMUSG00000022812, ENSMUSG00000058756, ENSMUSG00000060445, ENSMUSG00000021466, ENSMUSG00000056427, ENSMUSG00000027878, ENSMUSG00000032481, ENSMUSG00000021779	1460	77	12544	1.5621419676214199	1.0	0.9622435652310729	87.86649306831077
GOTERM_CC_DIRECT	GO:0044294~dendritic growth cone	3	0.17401392111368907	0.10700050210481474	ENSMUSG00000031292, ENSMUSG00000021466, ENSMUSG00000020173	1571	5	13458	5.13991088478676	1.0	0.7062952457891725	82.12030313993039
GOTERM_CC_DIRECT	GO:0000275~mitochondrial proton-transporting ATP synthase complex, catalytic core F(1)	3	0.17401392111368907	0.10700050210481474	ENSMUSG00000025428, ENSMUSG00000025393, ENSMUSG00000003072	1571	5	13458	5.13991088478676	1.0	0.7062952457891725	82.12030313993039
GOTERM_CC_DIRECT	GO:0045261~proton-transporting ATP synthase complex, catalytic core F(1)	3	0.17401392111368907	0.10700050210481474	ENSMUSG00000025428, ENSMUSG00000025393, ENSMUSG00000003072	1571	5	13458	5.13991088478676	1.0	0.7062952457891725	82.12030313993039
GOTERM_CC_DIRECT	GO:0043227~membrane-bounded organelle	3	0.17401392111368907	0.10700050210481474	ENSMUSG00000019969, ENSMUSG00000021288, ENSMUSG00000022812	1571	5	13458	5.13991088478676	1.0	0.7062952457891725	82.12030313993039
GOTERM_CC_DIRECT	GO:0044615~nuclear pore nuclear basket	3	0.17401392111368907	0.10700050210481474	ENSMUSG00000003226, ENSMUSG00000006005, ENSMUSG00000021374	1571	5	13458	5.13991088478676	1.0	0.7062952457891725	82.12030313993039
GOTERM_CC_DIRECT	GO:0042584~chromaffin granule membrane	3	0.17401392111368907	0.10700050210481474	ENSMUSG00000026452, ENSMUSG00000035864, ENSMUSG00000021814	1571	5	13458	5.13991088478676	1.0	0.7062952457891725	82.12030313993039
GOTERM_CC_DIRECT	GO:0048787~presynaptic active zone membrane	3	0.17401392111368907	0.10700050210481474	ENSMUSG00000056755, ENSMUSG00000063239, ENSMUSG00000063142	1571	5	13458	5.13991088478676	1.0	0.7062952457891725	82.12030313993039
GOTERM_BP_DIRECT	GO:0016569~covalent chromatin modification	37	2.1461716937354987	0.1070433389799079	ENSMUSG00000030232, ENSMUSG00000002028, ENSMUSG00000028949, ENSMUSG00000040363, ENSMUSG00000005982, ENSMUSG00000032329, ENSMUSG00000028053, ENSMUSG00000055067, ENSMUSG00000038384, ENSMUSG00000019777, ENSMUSG00000026439, ENSMUSG00000024240, ENSMUSG00000018654, ENSMUSG00000069495, ENSMUSG00000052889, ENSMUSG00000006920, ENSMUSG00000032481, ENSMUSG00000024201, ENSMUSG00000021767, ENSMUSG00000034245,…	1460	251	12544	1.2665174916771271	1.0	0.9617615296118519	87.9429783543639
GOTERM_CC_DIRECT	GO:0043296~apical junction complex	5	0.2900232018561485	0.10720190658652644	ENSMUSG00000020776, ENSMUSG00000084883, ENSMUSG00000032232, ENSMUSG00000045180, ENSMUSG00000025812	1571	16	13458	2.677036919159771	1.0	0.7018279925049951	82.18154689838644
GOTERM_BP_DIRECT	GO:0071320~cellular response to cAMP	9	0.5220417633410672	0.108009488608091	ENSMUSG00000020331, ENSMUSG00000026185, ENSMUSG00000023019, ENSMUSG00000022099, ENSMUSG00000014813, ENSMUSG00000019256, ENSMUSG00000030102, ENSMUSG00000040407, ENSMUSG00000022996	1460	42	12544	1.841095890410959	1.0	0.9620962814798041	88.18441837405197
GOTERM_BP_DIRECT	GO:0009408~response to heat	9	0.5220417633410672	0.108009488608091	ENSMUSG00000004366, ENSMUSG00000019796, ENSMUSG00000032350, ENSMUSG00000004069, ENSMUSG00000022982, ENSMUSG00000029361, ENSMUSG00000032285, ENSMUSG00000030695, ENSMUSG00000030669	1460	42	12544	1.841095890410959	1.0	0.9620962814798041	88.18441837405197
GOTERM_CC_DIRECT	GO:0016323~basolateral plasma membrane	26	1.5081206496519721	0.10832161364209353	ENSMUSG00000028158, ENSMUSG00000019795, ENSMUSG00000024891, ENSMUSG00000024948, ENSMUSG00000021057, ENSMUSG00000028463, ENSMUSG00000042429, ENSMUSG00000060279, ENSMUSG00000003273, ENSMUSG00000032855, ENSMUSG00000037418, ENSMUSG00000027765, ENSMUSG00000096764, ENSMUSG00000030376, ENSMUSG00000060961, ENSMUSG00000030805, ENSMUSG00000036564, ENSMUSG00000018909, ENSMUSG00000003872, ENSMUSG00000029999,…	1571	166	13458	1.34174380526562	1.0	0.7006807977015567	82.51847293137249
GOTERM_MF_DIRECT	GO:0005198~structural molecule activity	16	0.9280742459396751	0.10890684119961498	ENSMUSG00000040860, ENSMUSG00000030058, ENSMUSG00000034463, ENSMUSG00000001333, ENSMUSG00000050359, ENSMUSG00000035849, ENSMUSG00000027624, ENSMUSG00000028906, ENSMUSG00000038271, ENSMUSG00000030000, ENSMUSG00000047126, ENSMUSG00000044792, ENSMUSG00000029106, ENSMUSG00000041308, ENSMUSG00000001552, ENSMUSG00000063142	1434	90	12075	1.496978149697815	1.0	0.8589481308011753	84.61421215522711
GOTERM_MF_DIRECT	GO:0048273~mitogen-activated protein kinase p38 binding	3	0.17401392111368907	0.1102554464588531	ENSMUSG00000052920, ENSMUSG00000024952, ENSMUSG00000020859	1434	5	12075	5.052301255230125	1.0	0.8587944999308755	84.98786801869849
GOTERM_MF_DIRECT	GO:0034237~protein kinase A regulatory subunit binding	5	0.2900232018561485	0.1125104769517872	ENSMUSG00000018428, ENSMUSG00000040407, ENSMUSG00000024083, ENSMUSG00000021057, ENSMUSG00000022016	1434	16	12075	2.6314069037656904	1.0	0.8610157836322392	85.59370432237037
GOTERM_CC_DIRECT	GO:0005938~cell cortex	21	1.2180974477958235	0.11252539629672265	ENSMUSG00000035620, ENSMUSG00000041444, ENSMUSG00000026812, ENSMUSG00000004936, ENSMUSG00000066842, ENSMUSG00000020173, ENSMUSG00000020888, ENSMUSG00000025812, ENSMUSG00000006356, ENSMUSG00000020900, ENSMUSG00000028649, ENSMUSG00000000915, ENSMUSG00000056755, ENSMUSG00000032216, ENSMUSG00000000416, ENSMUSG00000045180, ENSMUSG00000025656, ENSMUSG00000032010, ENSMUSG00000059456, ENSMUSG00000039735,…	1571	129	13458	1.3945494648646248	1.0	0.7101870317034592	83.7310258110701
GOTERM_BP_DIRECT	GO:0050769~positive regulation of neurogenesis	7	0.40603248259860786	0.11290735017858738	ENSMUSG00000010797, ENSMUSG00000027358, ENSMUSG00000040761, ENSMUSG00000020681, ENSMUSG00000020387, ENSMUSG00000052087, ENSMUSG00000051675	1460	29	12544	2.0738781294284365	1.0	0.9668655319957026	89.33960536263017
GOTERM_BP_DIRECT	GO:0034220~ion transmembrane transport	7	0.40603248259860786	0.11290735017858738	ENSMUSG00000030525, ENSMUSG00000000197, ENSMUSG00000037996, ENSMUSG00000056258, ENSMUSG00000058248, ENSMUSG00000024112, ENSMUSG00000022416	1460	29	12544	2.0738781294284365	1.0	0.9668655319957026	89.33960536263017
GOTERM_MF_DIRECT	GO:0017137~Rab GTPase binding	21	1.2180974477958235	0.11343615420673002	ENSMUSG00000035969, ENSMUSG00000030805, ENSMUSG00000020790, ENSMUSG00000028030, ENSMUSG00000034593, ENSMUSG00000040247, ENSMUSG00000019790, ENSMUSG00000022829, ENSMUSG00000041268, ENSMUSG00000037098, ENSMUSG00000024319, ENSMUSG00000027465, ENSMUSG00000003134, ENSMUSG00000034850, ENSMUSG00000037410, ENSMUSG00000025531, ENSMUSG00000023923, ENSMUSG00000035007, ENSMUSG00000031731, ENSMUSG00000014550,…	1434	127	12075	1.3923664876618456	1.0	0.8597678342358599	85.83569087002178
GOTERM_MF_DIRECT	GO:0001786~phosphatidylserine binding	8	0.46403712296983757	0.11357650280350524	ENSMUSG00000027347, ENSMUSG00000062542, ENSMUSG00000063260, ENSMUSG00000026452, ENSMUSG00000035864, ENSMUSG00000027849, ENSMUSG00000020189, ENSMUSG00000030731	1434	35	12075	1.9246861924686192	1.0	0.8565104455701013	85.87204544920553
GOTERM_MF_DIRECT	GO:0005547~phosphatidylinositol-3,4,5-trisphosphate binding	8	0.46403712296983757	0.11357650280350524	ENSMUSG00000000915, ENSMUSG00000028159, ENSMUSG00000020437, ENSMUSG00000053310, ENSMUSG00000030536, ENSMUSG00000021676, ENSMUSG00000038696, ENSMUSG00000025812	1434	35	12075	1.9246861924686192	1.0	0.8565104455701013	85.87204544920553
GOTERM_CC_DIRECT	GO:0005769~early endosome	32	1.8561484918793503	0.11399058613842714	ENSMUSG00000021910, ENSMUSG00000029333, ENSMUSG00000034593, ENSMUSG00000031153, ENSMUSG00000047037, ENSMUSG00000029434, ENSMUSG00000039419, ENSMUSG00000044254, ENSMUSG00000050812, ENSMUSG00000006711, ENSMUSG00000020817, ENSMUSG00000045005, ENSMUSG00000041263, ENSMUSG00000037907, ENSMUSG00000025789, ENSMUSG00000020790, ENSMUSG00000041351, ENSMUSG00000059895, ENSMUSG00000038970, ENSMUSG00000063358,…	1571	213	13458	1.2869886409481712	1.0	0.7101702411205182	84.13484783817653
GOTERM_BP_DIRECT	GO:0045444~fat cell differentiation	13	0.7540603248259861	0.11721520697983427	ENSMUSG00000031755, ENSMUSG00000027104, ENSMUSG00000063856, ENSMUSG00000021013, ENSMUSG00000025246, ENSMUSG00000020189, ENSMUSG00000038485, ENSMUSG00000051675, ENSMUSG00000051177, ENSMUSG00000022812, ENSMUSG00000041975, ENSMUSG00000037270, ENSMUSG00000031367	1460	71	12544	1.5731429673934014	1.0	0.9704545797462667	90.26648906975417
GOTERM_BP_DIRECT	GO:0043507~positive regulation of JUN kinase activity	8	0.46403712296983757	0.11768911445753251	ENSMUSG00000002489, ENSMUSG00000031392, ENSMUSG00000026235, ENSMUSG00000045005, ENSMUSG00000004054, ENSMUSG00000040390, ENSMUSG00000020888, ENSMUSG00000059456	1460	36	12544	1.909284627092846	1.0	0.9702050167929217	90.36366374324992
GOTERM_BP_DIRECT	GO:0030336~negative regulation of cell migration	16	0.9280742459396751	0.11838406853526662	ENSMUSG00000009681, ENSMUSG00000021910, ENSMUSG00000025314, ENSMUSG00000029838, ENSMUSG00000017631, ENSMUSG00000020189, ENSMUSG00000025277, ENSMUSG00000028909, ENSMUSG00000020262, ENSMUSG00000026185, ENSMUSG00000014813, ENSMUSG00000039202, ENSMUSG00000030257, ENSMUSG00000031778, ENSMUSG00000036856, ENSMUSG00000041957	1460	93	12544	1.4781558403299455	1.0	0.9701661433393258	90.50450486822412
GOTERM_BP_DIRECT	GO:0016337~single organismal cell-cell adhesion	16	0.9280742459396751	0.11838406853526662	ENSMUSG00000033060, ENSMUSG00000049336, ENSMUSG00000024421, ENSMUSG00000020340, ENSMUSG00000025812, ENSMUSG00000020712, ENSMUSG00000040037, ENSMUSG00000028909, ENSMUSG00000030786, ENSMUSG00000019969, ENSMUSG00000032855, ENSMUSG00000022240, ENSMUSG00000001552, ENSMUSG00000018171, ENSMUSG00000041957, ENSMUSG00000032174	1460	93	12544	1.4781558403299455	1.0	0.9701661433393258	90.50450486822412
GOTERM_BP_DIRECT	GO:0007157~heterophilic cell-cell adhesion via plasma membrane cell adhesion molecules	9	0.5220417633410672	0.11992386033410307	ENSMUSG00000012017, ENSMUSG00000049336, ENSMUSG00000048078, ENSMUSG00000013033, ENSMUSG00000000305, ENSMUSG00000005338, ENSMUSG00000024670, ENSMUSG00000052372, ENSMUSG00000063887	1460	43	12544	1.7982797069130296	1.0	0.9709114661934835	90.80965347082251
GOTERM_BP_DIRECT	GO:0010506~regulation of autophagy	9	0.5220417633410672	0.11992386033410307	ENSMUSG00000038916, ENSMUSG00000018411, ENSMUSG00000025417, ENSMUSG00000025759, ENSMUSG00000028278, ENSMUSG00000026596, ENSMUSG00000025437, ENSMUSG00000052105, ENSMUSG00000018171	1460	43	12544	1.7982797069130296	1.0	0.9709114661934835	90.80965347082251
GOTERM_BP_DIRECT	GO:0000165~MAPK cascade	11	0.6380510440835266	0.12007737180011524	ENSMUSG00000040631, ENSMUSG00000022623, ENSMUSG00000034845, ENSMUSG00000020623, ENSMUSG00000005583, ENSMUSG00000063358, ENSMUSG00000004936, ENSMUSG00000030557, ENSMUSG00000031137, ENSMUSG00000059456, ENSMUSG00000001419	1460	57	12544	1.6580629656332613	1.0	0.9703736118116303	90.83956150982812
GOTERM_BP_DIRECT	GO:0006915~apoptotic process	69	4.002320185614849	0.12038089890898047	ENSMUSG00000078970, ENSMUSG00000019428, ENSMUSG00000038084, ENSMUSG00000032580, ENSMUSG00000037860, ENSMUSG00000030498, ENSMUSG00000034930, ENSMUSG00000031112, ENSMUSG00000019261, ENSMUSG00000029020, ENSMUSG00000060534, ENSMUSG00000000787, ENSMUSG00000035105, ENSMUSG00000028289, ENSMUSG00000041112, ENSMUSG00000029711, ENSMUSG00000052889, ENSMUSG00000005583, ENSMUSG00000044813, ENSMUSG00000026834,…	1460	508	12544	1.1669938517959229	1.0	0.9699732922208653	90.89842557873591
GOTERM_CC_DIRECT	GO:0044297~cell body	16	0.9280742459396751	0.12064601943823898	ENSMUSG00000000326, ENSMUSG00000028222, ENSMUSG00000030161, ENSMUSG00000025437, ENSMUSG00000040481, ENSMUSG00000022812, ENSMUSG00000018411, ENSMUSG00000042429, ENSMUSG00000026235, ENSMUSG00000031007, ENSMUSG00000031748, ENSMUSG00000029711, ENSMUSG00000055471, ENSMUSG00000027765, ENSMUSG00000059456, ENSMUSG00000074736	1571	93	13458	1.4738095726987126	1.0	0.7268787260694544	85.85406189003113
GOTERM_BP_DIRECT	GO:0046686~response to cadmium ion	6	0.34802784222737815	0.12072036227068406	ENSMUSG00000032350, ENSMUSG00000006818, ENSMUSG00000003031, ENSMUSG00000028890, ENSMUSG00000020366, ENSMUSG00000057897	1460	23	12544	2.241334127456819	1.0	0.9696066809365509	90.96383473941681
GOTERM_BP_DIRECT	GO:0046488~phosphatidylinositol metabolic process	6	0.34802784222737815	0.12072036227068406	ENSMUSG00000025417, ENSMUSG00000022973, ENSMUSG00000034902, ENSMUSG00000028126, ENSMUSG00000029055, ENSMUSG00000051177	1460	23	12544	2.241334127456819	1.0	0.9696066809365509	90.96383473941681
GOTERM_BP_DIRECT	GO:0048278~vesicle docking	5	0.2900232018561485	0.12681724766684616	ENSMUSG00000030805, ENSMUSG00000027522, ENSMUSG00000036564, ENSMUSG00000035864, ENSMUSG00000041488	1460	17	12544	2.5269943593875905	1.0	0.9742384727002584	92.06551031667664
GOTERM_BP_DIRECT	GO:0031116~positive regulation of microtubule polymerization	5	0.2900232018561485	0.12681724766684616	ENSMUSG00000018411, ENSMUSG00000003031, ENSMUSG00000052727, ENSMUSG00000021068, ENSMUSG00000031865	1460	17	12544	2.5269943593875905	1.0	0.9742384727002584	92.06551031667664
GOTERM_BP_DIRECT	GO:0048488~synaptic vesicle endocytosis	5	0.2900232018561485	0.12681724766684616	ENSMUSG00000028488, ENSMUSG00000040276, ENSMUSG00000026452, ENSMUSG00000022973, ENSMUSG00000035864	1460	17	12544	2.5269943593875905	1.0	0.9742384727002584	92.06551031667664
GOTERM_BP_DIRECT	GO:0048172~regulation of short-term neuronal synaptic plasticity	5	0.2900232018561485	0.12681724766684616	ENSMUSG00000002028, ENSMUSG00000034799, ENSMUSG00000022494, ENSMUSG00000022415, ENSMUSG00000030376	1460	17	12544	2.5269943593875905	1.0	0.9742384727002584	92.06551031667664
GOTERM_BP_DIRECT	GO:0001508~action potential	5	0.2900232018561485	0.12681724766684616	ENSMUSG00000059003, ENSMUSG00000050556, ENSMUSG00000060882, ENSMUSG00000027577, ENSMUSG00000030209	1460	17	12544	2.5269943593875905	1.0	0.9742384727002584	92.06551031667664
GOTERM_BP_DIRECT	GO:0031629~synaptic vesicle fusion to presynaptic active zone membrane	4	0.23201856148491878	0.12724025296927155	ENSMUSG00000030805, ENSMUSG00000027273, ENSMUSG00000026797, ENSMUSG00000041488	1460	11	12544	3.1242839352428393	1.0	0.9739713817506466	92.1370266898663
GOTERM_BP_DIRECT	GO:0060080~inhibitory postsynaptic potential	4	0.23201856148491878	0.12724025296927155	ENSMUSG00000027577, ENSMUSG00000031778, ENSMUSG00000033676, ENSMUSG00000063887	1460	11	12544	3.1242839352428393	1.0	0.9739713817506466	92.1370266898663
GOTERM_BP_DIRECT	GO:0042445~hormone metabolic process	4	0.23201856148491878	0.12724025296927155	ENSMUSG00000071054, ENSMUSG00000029104, ENSMUSG00000036856, ENSMUSG00000075702	1460	11	12544	3.1242839352428393	1.0	0.9739713817506466	92.1370266898663
GOTERM_BP_DIRECT	GO:0007610~behavior	4	0.23201856148491878	0.12724025296927155	ENSMUSG00000049511, ENSMUSG00000041380, ENSMUSG00000034472, ENSMUSG00000025905	1460	11	12544	3.1242839352428393	1.0	0.9739713817506466	92.1370266898663
GOTERM_BP_DIRECT	GO:0060674~placenta blood vessel development	4	0.23201856148491878	0.12724025296927155	ENSMUSG00000007880, ENSMUSG00000032855, ENSMUSG00000027878, ENSMUSG00000004936	1460	11	12544	3.1242839352428393	1.0	0.9739713817506466	92.1370266898663
GOTERM_BP_DIRECT	GO:0060993~kidney morphogenesis	4	0.23201856148491878	0.12724025296927155	ENSMUSG00000019256, ENSMUSG00000036856, ENSMUSG00000076431, ENSMUSG00000021217	1460	11	12544	3.1242839352428393	1.0	0.9739713817506466	92.1370266898663
GOTERM_BP_DIRECT	GO:0000042~protein targeting to Golgi	4	0.23201856148491878	0.12724025296927155	ENSMUSG00000038708, ENSMUSG00000024855, ENSMUSG00000049313, ENSMUSG00000030704	1460	11	12544	3.1242839352428393	1.0	0.9739713817506466	92.1370266898663
GOTERM_BP_DIRECT	GO:0090303~positive regulation of wound healing	4	0.23201856148491878	0.12724025296927155	ENSMUSG00000024486, ENSMUSG00000045038, ENSMUSG00000039942, ENSMUSG00000022099	1460	11	12544	3.1242839352428393	1.0	0.9739713817506466	92.1370266898663
GOTERM_BP_DIRECT	GO:0050982~detection of mechanical stimulus	4	0.23201856148491878	0.12724025296927155	ENSMUSG00000074968, ENSMUSG00000032855, ENSMUSG00000001552, ENSMUSG00000030313	1460	11	12544	3.1242839352428393	1.0	0.9739713817506466	92.1370266898663
GOTERM_MF_DIRECT	GO:0017048~Rho GTPase binding	8	0.46403712296983757	0.12736591030100763	ENSMUSG00000029032, ENSMUSG00000031913, ENSMUSG00000037679, ENSMUSG00000030536, ENSMUSG00000021676, ENSMUSG00000029516, ENSMUSG00000055805, ENSMUSG00000034930	1434	36	12075	1.8712226871222686	1.0	0.8853475625576476	89.0465772993533
GOTERM_CC_DIRECT	GO:0090544~BAF-type complex	5	0.2900232018561485	0.12787527187194092	ENSMUSG00000028949, ENSMUSG00000023018, ENSMUSG00000007880, ENSMUSG00000032481, ENSMUSG00000032187	1571	17	13458	2.519564159209196	1.0	0.744045445421781	87.52342034263945
GOTERM_BP_DIRECT	GO:0060612~adipose tissue development	7	0.40603248259860786	0.12801996956183853	ENSMUSG00000027104, ENSMUSG00000055932, ENSMUSG00000022186, ENSMUSG00000002409, ENSMUSG00000075702, ENSMUSG00000037270, ENSMUSG00000031367	1460	30	12544	2.004748858447489	1.0	0.9739900578408257	92.2672553700967
GOTERM_BP_DIRECT	GO:0001975~response to amphetamine	7	0.40603248259860786	0.12801996956183853	ENSMUSG00000001175, ENSMUSG00000003226, ENSMUSG00000059003, ENSMUSG00000036438, ENSMUSG00000026959, ENSMUSG00000022982, ENSMUSG00000019777	1460	30	12544	2.004748858447489	1.0	0.9739900578408257	92.2672553700967
KEGG_PATHWAY	mmu00250:Alanine, aspartate and glutamate metabolism	7	0.40603248259860786	0.12896987129519355	ENSMUSG00000029992, ENSMUSG00000022407, ENSMUSG00000044005, ENSMUSG00000057880, ENSMUSG00000035936, ENSMUSG00000026103, ENSMUSG00000025190	588	31	5205	1.9988479262672811	0.9999999999999997	0.5252893012276982	83.53202251431408
GOTERM_CC_DIRECT	GO:0048786~presynaptic active zone	7	0.40603248259860786	0.12940084198694263	ENSMUSG00000042429, ENSMUSG00000056755, ENSMUSG00000034799, ENSMUSG00000038665, ENSMUSG00000037771, ENSMUSG00000037541, ENSMUSG00000032589	1571	30	13458	1.9988542329726289	1.0	0.7438604300960445	87.85131816583144
GOTERM_MF_DIRECT	GO:0000978~RNA polymerase II core promoter proximal region sequence-specific DNA binding	40	2.320185614849188	0.13019015275514018	ENSMUSG00000030232, ENSMUSG00000029050, ENSMUSG00000048481, ENSMUSG00000019777, ENSMUSG00000020453, ENSMUSG00000096014, ENSMUSG00000021356, ENSMUSG00000015709, ENSMUSG00000027439, ENSMUSG00000029563, ENSMUSG00000000093, ENSMUSG00000031870, ENSMUSG00000022389, ENSMUSG00000061887, ENSMUSG00000004661, ENSMUSG00000071076, ENSMUSG00000032119, ENSMUSG00000032481, ENSMUSG00000005583, ENSMUSG00000028582,…	1434	274	12075	1.2292703784014902	1.0	0.8880067470545097	89.60805965733036
GOTERM_MF_DIRECT	GO:0005543~phospholipid binding	13	0.7540603248259861	0.13060605738637582	ENSMUSG00000002489, ENSMUSG00000000915, ENSMUSG00000011751, ENSMUSG00000021061, ENSMUSG00000040276, ENSMUSG00000037126, ENSMUSG00000052727, ENSMUSG00000035864, ENSMUSG00000029406, ENSMUSG00000028524, ENSMUSG00000067889, ENSMUSG00000016200, ENSMUSG00000055013	1434	71	12075	1.5417820731922918	1.0	0.8857496722419513	89.68842603694101
GOTERM_BP_DIRECT	GO:0090002~establishment of protein localization to plasma membrane	8	0.46403712296983757	0.131417807833966	ENSMUSG00000011751, ENSMUSG00000040276, ENSMUSG00000021013, ENSMUSG00000020658, ENSMUSG00000033530, ENSMUSG00000036856, ENSMUSG00000001552, ENSMUSG00000041957	1460	37	12544	1.857682339874121	1.0	0.9759994509849366	92.81130326931095
GOTERM_BP_DIRECT	GO:0043407~negative regulation of MAP kinase activity	8	0.46403712296983757	0.131417807833966	ENSMUSG00000030854, ENSMUSG00000025314, ENSMUSG00000053716, ENSMUSG00000043683, ENSMUSG00000052087, ENSMUSG00000002496, ENSMUSG00000049313, ENSMUSG00000022812	1460	37	12544	1.857682339874121	1.0	0.9759994509849366	92.81130326931095
GOTERM_MF_DIRECT	GO:0004722~protein serine/threonine phosphatase activity	10	0.580046403712297	0.13203695326539613	ENSMUSG00000062168, ENSMUSG00000026181, ENSMUSG00000041769, ENSMUSG00000014956, ENSMUSG00000055493, ENSMUSG00000038582, ENSMUSG00000028013, ENSMUSG00000022052, ENSMUSG00000049225, ENSMUSG00000029120	1434	50	12075	1.6841004184100417	1.0	0.8855706491878745	89.96048934534322
GOTERM_BP_DIRECT	GO:0030326~embryonic limb morphogenesis	9	0.5220417633410672	0.13250310671734472	ENSMUSG00000034612, ENSMUSG00000029050, ENSMUSG00000045039, ENSMUSG00000021466, ENSMUSG00000019969, ENSMUSG00000027878, ENSMUSG00000057123, ENSMUSG00000047248, ENSMUSG00000027763	1460	44	12544	1.7574097135740971	1.0	0.976228275689765	92.97730098345002
GOTERM_CC_DIRECT	GO:0030136~clathrin-coated vesicle	11	0.6380510440835266	0.13276579389522503	ENSMUSG00000068747, ENSMUSG00000000915, ENSMUSG00000019785, ENSMUSG00000047126, ENSMUSG00000031731, ENSMUSG00000029434, ENSMUSG00000029104, ENSMUSG00000028524, ENSMUSG00000020888, ENSMUSG00000032127, ENSMUSG00000034216	1571	58	13458	1.6246844750762748	1.0	0.748902302194606	88.54631202769184
GOTERM_MF_DIRECT	GO:0016651~oxidoreductase activity, acting on NAD(P)H	4	0.23201856148491878	0.13318185914999997	ENSMUSG00000059734, ENSMUSG00000005510, ENSMUSG00000025968, ENSMUSG00000013593	1434	11	12075	3.062000760745531	1.0	0.8848271487826007	90.17330941760792
GOTERM_MF_DIRECT	GO:0030955~potassium ion binding	4	0.23201856148491878	0.13318185914999997	ENSMUSG00000037996, ENSMUSG00000096146, ENSMUSG00000032788, ENSMUSG00000041771	1434	11	12075	3.062000760745531	1.0	0.8848271487826007	90.17330941760792
GOTERM_MF_DIRECT	GO:0005248~voltage-gated sodium channel activity	5	0.2900232018561485	0.1340027882239018	ENSMUSG00000020331, ENSMUSG00000023033, ENSMUSG00000075318, ENSMUSG00000057182, ENSMUSG00000046480	1434	17	12075	2.4766182623677087	1.0	0.8834502160839943	90.32329320417595
GOTERM_MF_DIRECT	GO:0042800~histone methyltransferase activity (H3-K4 specific)	5	0.2900232018561485	0.1340027882239018	ENSMUSG00000002028, ENSMUSG00000028053, ENSMUSG00000038384, ENSMUSG00000042308, ENSMUSG00000026439	1434	17	12075	2.4766182623677087	1.0	0.8834502160839943	90.32329320417595
GOTERM_MF_DIRECT	GO:0032794~GTPase activating protein binding	5	0.2900232018561485	0.1340027882239018	ENSMUSG00000031748, ENSMUSG00000026812, ENSMUSG00000055805, ENSMUSG00000052087, ENSMUSG00000024617	1434	17	12075	2.4766182623677087	1.0	0.8834502160839943	90.32329320417595
GOTERM_MF_DIRECT	GO:0003682~chromatin binding	56	3.248259860788863	0.13556090884901079	ENSMUSG00000029478, ENSMUSG00000028949, ENSMUSG00000028053, ENSMUSG00000025246, ENSMUSG00000019777, ENSMUSG00000058301, ENSMUSG00000022360, ENSMUSG00000031393, ENSMUSG00000071054, ENSMUSG00000025409, ENSMUSG00000052889, ENSMUSG00000032119, ENSMUSG00000032481, ENSMUSG00000005583, ENSMUSG00000021217, ENSMUSG00000032187, ENSMUSG00000022463, ENSMUSG00000054051, ENSMUSG00000021374, ENSMUSG00000090083,…	1434	400	12075	1.1788702928870292	1.0	0.8835661630244858	90.60207223305505
GOTERM_MF_DIRECT	GO:0015459~potassium channel regulator activity	7	0.40603248259860786	0.13740402482130626	ENSMUSG00000024589, ENSMUSG00000061576, ENSMUSG00000079056, ENSMUSG00000028931, ENSMUSG00000040407, ENSMUSG00000029053, ENSMUSG00000090122	1434	30	12075	1.964783821478382	1.0	0.8842439637577992	90.92210992130427
GOTERM_BP_DIRECT	GO:0016236~macroautophagy	6	0.34802784222737815	0.13870313924192293	ENSMUSG00000026447, ENSMUSG00000032571, ENSMUSG00000038375, ENSMUSG00000026289, ENSMUSG00000017119, ENSMUSG00000015837	1460	24	12544	2.147945205479452	1.0	0.9798297818417122	93.85817463453485
GOTERM_BP_DIRECT	GO:0007163~establishment or maintenance of cell polarity	6	0.34802784222737815	0.13870313924192293	ENSMUSG00000028649, ENSMUSG00000028656, ENSMUSG00000021373, ENSMUSG00000025812, ENSMUSG00000022812, ENSMUSG00000026277	1460	24	12544	2.147945205479452	1.0	0.9798297818417122	93.85817463453485
GOTERM_BP_DIRECT	GO:0002092~positive regulation of receptor internalization	6	0.34802784222737815	0.13870313924192293	ENSMUSG00000030854, ENSMUSG00000023923, ENSMUSG00000057531, ENSMUSG00000018909, ENSMUSG00000025812, ENSMUSG00000044254	1460	24	12544	2.147945205479452	1.0	0.9798297818417122	93.85817463453485
GOTERM_BP_DIRECT	GO:0046854~phosphatidylinositol phosphorylation	6	0.34802784222737815	0.13870313924192293	ENSMUSG00000026447, ENSMUSG00000027531, ENSMUSG00000032599, ENSMUSG00000020658, ENSMUSG00000041720, ENSMUSG00000033530	1460	24	12544	2.147945205479452	1.0	0.9798297818417122	93.85817463453485
GOTERM_BP_DIRECT	GO:0007155~cell adhesion	55	3.1902552204176335	0.14138182310259684	ENSMUSG00000005338, ENSMUSG00000024421, ENSMUSG00000051379, ENSMUSG00000042286, ENSMUSG00000040037, ENSMUSG00000028909, ENSMUSG00000030786, ENSMUSG00000024670, ENSMUSG00000022438, ENSMUSG00000027298, ENSMUSG00000015829, ENSMUSG00000066392, ENSMUSG00000051177, ENSMUSG00000034275, ENSMUSG00000049336, ENSMUSG00000023274, ENSMUSG00000032572, ENSMUSG00000020340, ENSMUSG00000068740, ENSMUSG00000020900,…	1460	401	12544	1.1784238035049361	1.0	0.9809441661077166	94.20544685211819
KEGG_PATHWAY	mmu04114:Oocyte meiosis	16	0.9280742459396751	0.14293797870983188	ENSMUSG00000028212, ENSMUSG00000001175, ENSMUSG00000025217, ENSMUSG00000063358, ENSMUSG00000004936, ENSMUSG00000030102, ENSMUSG00000025586, ENSMUSG00000020431, ENSMUSG00000024617, ENSMUSG00000033953, ENSMUSG00000014956, ENSMUSG00000031870, ENSMUSG00000036438, ENSMUSG00000005580, ENSMUSG00000059409, ENSMUSG00000057897	588	99	5205	1.4306328592042876	1.0	0.5574912150695499	86.66710795617922
GOTERM_CC_DIRECT	GO:0005794~Golgi apparatus	140	8.120649651972158	0.14342309182415658	ENSMUSG00000035206, ENSMUSG00000028158, ENSMUSG00000031979, ENSMUSG00000028053, ENSMUSG00000032252, ENSMUSG00000061313, ENSMUSG00000038696, ENSMUSG00000027198, ENSMUSG00000030643, ENSMUSG00000031112, ENSMUSG00000028649, ENSMUSG00000050796, ENSMUSG00000041263, ENSMUSG00000034243, ENSMUSG00000034891, ENSMUSG00000034612, ENSMUSG00000022463, ENSMUSG00000030058, ENSMUSG00000025789, ENSMUSG00000025507,…	1571	1094	13458	1.0962637475169812	1.0	0.7729567345141866	90.51018819751597
KEGG_PATHWAY	mmu04972:Pancreatic secretion	11	0.6380510440835266	0.14347398857500426	ENSMUSG00000030302, ENSMUSG00000031376, ENSMUSG00000040907, ENSMUSG00000052889, ENSMUSG00000030102, ENSMUSG00000028854, ENSMUSG00000063142, ENSMUSG00000060961, ENSMUSG00000005580, ENSMUSG00000020431, ENSMUSG00000051177	588	61	5205	1.5962696554031448	1.0	0.5516717741345023	86.775624898685
GOTERM_BP_DIRECT	GO:0003151~outflow tract morphogenesis	9	0.5220417633410672	0.14572575775591226	ENSMUSG00000027104, ENSMUSG00000067336, ENSMUSG00000032216, ENSMUSG00000000093, ENSMUSG00000057123, ENSMUSG00000005583, ENSMUSG00000030123, ENSMUSG00000020888, ENSMUSG00000032187	1460	45	12544	1.7183561643835616	1.0	0.982872265897146	94.72939932960965
GOTERM_BP_DIRECT	GO:0043966~histone H3 acetylation	9	0.5220417633410672	0.14572575775591226	ENSMUSG00000025764, ENSMUSG00000026283, ENSMUSG00000047242, ENSMUSG00000020387, ENSMUSG00000021767, ENSMUSG00000063952, ENSMUSG00000048930, ENSMUSG00000021356, ENSMUSG00000032187	1460	45	12544	1.7183561643835616	1.0	0.982872265897146	94.72939932960965
GOTERM_MF_DIRECT	GO:0003714~transcription corepressor activity	20	1.160092807424594	0.145832071335721	ENSMUSG00000030232, ENSMUSG00000029478, ENSMUSG00000030213, ENSMUSG00000029050, ENSMUSG00000040363, ENSMUSG00000072872, ENSMUSG00000040761, ENSMUSG00000054452, ENSMUSG00000025246, ENSMUSG00000025231, ENSMUSG00000004934, ENSMUSG00000034771, ENSMUSG00000027177, ENSMUSG00000095567, ENSMUSG00000032715, ENSMUSG00000036856, ENSMUSG00000040390, ENSMUSG00000008855, ENSMUSG00000038533, ENSMUSG00000032187	1434	124	12075	1.3581454987177757	1.0	0.8969734055098735	92.2595496252822
GOTERM_BP_DIRECT	GO:0007186~G-protein coupled receptor signaling pathway	47	2.726218097447796	0.14623872866367227	ENSMUSG00000019429, ENSMUSG00000046856, ENSMUSG00000049511, ENSMUSG00000035620, ENSMUSG00000090824, ENSMUSG00000066197, ENSMUSG00000019828, ENSMUSG00000051079, ENSMUSG00000050511, ENSMUSG00000025905, ENSMUSG00000045509, ENSMUSG00000042429, ENSMUSG00000056755, ENSMUSG00000019464, ENSMUSG00000045005, ENSMUSG00000039942, ENSMUSG00000031748, ENSMUSG00000041380, ENSMUSG00000032773, ENSMUSG00000039059,…	1460	338	12544	1.1947150847045473	1.0	0.9827107912873633	94.78822356513075
GOTERM_MF_DIRECT	GO:0051019~mitogen-activated protein kinase binding	6	0.34802784222737815	0.14760618453799657	ENSMUSG00000030854, ENSMUSG00000025314, ENSMUSG00000006005, ENSMUSG00000030536, ENSMUSG00000020681, ENSMUSG00000017119	1434	24	12075	2.105125523012552	1.0	0.897334429821937	92.51643343770411
GOTERM_MF_DIRECT	GO:0005086~ARF guanyl-nucleotide exchange factor activity	6	0.34802784222737815	0.14760618453799657	ENSMUSG00000017132, ENSMUSG00000037126, ENSMUSG00000019852, ENSMUSG00000041115, ENSMUSG00000034312, ENSMUSG00000039735	1434	24	12075	2.105125523012552	1.0	0.897334429821937	92.51643343770411
GOTERM_BP_DIRECT	GO:0007016~cytoskeletal anchoring at plasma membrane	3	0.17401392111368907	0.14768508849618867	ENSMUSG00000052698, ENSMUSG00000027624, ENSMUSG00000034902	1460	6	12544	4.295890410958904	1.0	0.9830304119142201	94.95075505734863
GOTERM_BP_DIRECT	GO:0007197~adenylate cyclase-inhibiting G-protein coupled acetylcholine receptor signaling pathway	3	0.17401392111368907	0.14768508849618867	ENSMUSG00000032773, ENSMUSG00000039059, ENSMUSG00000074939	1460	6	12544	4.295890410958904	1.0	0.9830304119142201	94.95075505734863
GOTERM_BP_DIRECT	GO:0010766~negative regulation of sodium ion transport	3	0.17401392111368907	0.14768508849618867	ENSMUSG00000024589, ENSMUSG00000032216, ENSMUSG00000035112	1460	6	12544	4.295890410958904	1.0	0.9830304119142201	94.95075505734863
GOTERM_BP_DIRECT	GO:0086012~membrane depolarization during cardiac muscle cell action potential	3	0.17401392111368907	0.14768508849618867	ENSMUSG00000049281, ENSMUSG00000051331, ENSMUSG00000046480	1460	6	12544	4.295890410958904	1.0	0.9830304119142201	94.95075505734863
GOTERM_BP_DIRECT	GO:0046500~S-adenosylmethionine metabolic process	3	0.17401392111368907	0.14768508849618867	ENSMUSG00000019795, ENSMUSG00000029009, ENSMUSG00000020150	1460	6	12544	4.295890410958904	1.0	0.9830304119142201	94.95075505734863
GOTERM_BP_DIRECT	GO:0007207~phospholipase C-activating G-protein coupled acetylcholine receptor signaling pathway	3	0.17401392111368907	0.14768508849618867	ENSMUSG00000032773, ENSMUSG00000039059, ENSMUSG00000074939	1460	6	12544	4.295890410958904	1.0	0.9830304119142201	94.95075505734863
GOTERM_BP_DIRECT	GO:0051534~negative regulation of NFAT protein import into nucleus	3	0.17401392111368907	0.14768508849618867	ENSMUSG00000040247, ENSMUSG00000018428, ENSMUSG00000022812	1460	6	12544	4.295890410958904	1.0	0.9830304119142201	94.95075505734863
GOTERM_BP_DIRECT	GO:0014061~regulation of norepinephrine secretion	3	0.17401392111368907	0.14768508849618867	ENSMUSG00000019429, ENSMUSG00000030525, ENSMUSG00000039059	1460	6	12544	4.295890410958904	1.0	0.9830304119142201	94.95075505734863
GOTERM_BP_DIRECT	GO:0051963~regulation of synapse assembly	3	0.17401392111368907	0.14768508849618867	ENSMUSG00000026959, ENSMUSG00000032827, ENSMUSG00000005583	1460	6	12544	4.295890410958904	1.0	0.9830304119142201	94.95075505734863
GOTERM_BP_DIRECT	GO:0090160~Golgi to lysosome transport	3	0.17401392111368907	0.14768508849618867	ENSMUSG00000020790, ENSMUSG00000031731, ENSMUSG00000014550	1460	6	12544	4.295890410958904	1.0	0.9830304119142201	94.95075505734863
GOTERM_CC_DIRECT	GO:0036449~microtubule minus-end	3	0.17401392111368907	0.14842998846263164	ENSMUSG00000041570, ENSMUSG00000024236, ENSMUSG00000021068	1571	6	13458	4.2832590706556335	1.0	0.7811306667579148	91.31982676722136
GOTERM_CC_DIRECT	GO:0035686~sperm fibrous sheath	3	0.17401392111368907	0.14842998846263164	ENSMUSG00000059343, ENSMUSG00000024430, ENSMUSG00000030695	1571	6	13458	4.2832590706556335	1.0	0.7811306667579148	91.31982676722136
GOTERM_MF_DIRECT	GO:0008013~beta-catenin binding	14	0.8120649651972157	0.14867431922316648	ENSMUSG00000025314, ENSMUSG00000025217, ENSMUSG00000000782, ENSMUSG00000025246, ENSMUSG00000025231, ENSMUSG00000030209, ENSMUSG00000028909, ENSMUSG00000022812, ENSMUSG00000021986, ENSMUSG00000019969, ENSMUSG00000022240, ENSMUSG00000042308, ENSMUSG00000045180, ENSMUSG00000020135	1434	80	12075	1.4735878661087864	1.0	0.8964892756383525	92.6672133666927
KEGG_PATHWAY	mmu04260:Cardiac muscle contraction	12	0.6960556844547563	0.14884598172096247	ENSMUSG00000017412, ENSMUSG00000079941, ENSMUSG00000041697, ENSMUSG00000040907, ENSMUSG00000020882, ENSMUSG00000024248, ENSMUSG00000040118, ENSMUSG00000066189, ENSMUSG00000025651, ENSMUSG00000028854, ENSMUSG00000051331, ENSMUSG00000061518	588	69	5205	1.5394853593611357	1.0	0.5588856233944788	87.81904929299105
GOTERM_BP_DIRECT	GO:0032981~mitochondrial respiratory chain complex I assembly	5	0.2900232018561485	0.1488529292788452	ENSMUSG00000026172, ENSMUSG00000059734, ENSMUSG00000078572, ENSMUSG00000020153, ENSMUSG00000070283	1460	18	12544	2.3866057838660577	1.0	0.9832027826909769	95.07847578533558
GOTERM_CC_DIRECT	GO:0000159~protein phosphatase type 2A complex	5	0.2900232018561485	0.15005387049053454	ENSMUSG00000041769, ENSMUSG00000022052, ENSMUSG00000059409, ENSMUSG00000030374, ENSMUSG00000029120	1571	18	13458	2.379588372586463	1.0	0.7808748620347034	91.56823550462079
GOTERM_CC_DIRECT	GO:0005768~endosome	68	3.944315545243619	0.15015472098175994	ENSMUSG00000035206, ENSMUSG00000029333, ENSMUSG00000031153, ENSMUSG00000040276, ENSMUSG00000003031, ENSMUSG00000058248, ENSMUSG00000020375, ENSMUSG00000037098, ENSMUSG00000029434, ENSMUSG00000026123, ENSMUSG00000067889, ENSMUSG00000050812, ENSMUSG00000027692, ENSMUSG00000030731, ENSMUSG00000034973, ENSMUSG00000006711, ENSMUSG00000041263, ENSMUSG00000030805, ENSMUSG00000037907, ENSMUSG00000042524,…	1571	507	13458	1.1489610130358308	1.0	0.7769734615352273	91.58344163112226
GOTERM_CC_DIRECT	GO:0048471~perinuclear region of cytoplasm	84	4.872389791183294	0.15042847734345705	ENSMUSG00000040276, ENSMUSG00000058248, ENSMUSG00000029434, ENSMUSG00000060371, ENSMUSG00000020173, ENSMUSG00000024924, ENSMUSG00000067889, ENSMUSG00000040481, ENSMUSG00000027692, ENSMUSG00000031112, ENSMUSG00000019261, ENSMUSG00000045005, ENSMUSG00000032216, ENSMUSG00000002496, ENSMUSG00000048895, ENSMUSG00000063142, ENSMUSG00000030805, ENSMUSG00000021062, ENSMUSG00000020340, ENSMUSG00000038665,…	1571	637	13458	1.129650743909178	1.0	0.7735205604450441	91.62458925165487
GOTERM_MF_DIRECT	GO:0016907~G-protein coupled acetylcholine receptor activity	3	0.17401392111368907	0.15273931819361017	ENSMUSG00000032773, ENSMUSG00000039059, ENSMUSG00000074939	1434	6	12075	4.210251046025104	1.0	0.9006674639653961	93.21536395640858
GOTERM_MF_DIRECT	GO:0019871~sodium channel inhibitor activity	3	0.17401392111368907	0.15273931819361017	ENSMUSG00000024589, ENSMUSG00000032216, ENSMUSG00000044254	1434	6	12075	4.210251046025104	1.0	0.9006674639653961	93.21536395640858
GOTERM_MF_DIRECT	GO:0004000~adenosine deaminase activity	3	0.17401392111368907	0.15273931819361017	ENSMUSG00000027951, ENSMUSG00000020262, ENSMUSG00000027259	1434	6	12075	4.210251046025104	1.0	0.9006674639653961	93.21536395640858
GOTERM_MF_DIRECT	GO:0000155~phosphorelay sensor kinase activity	3	0.17401392111368907	0.15273931819361017	ENSMUSG00000034402, ENSMUSG00000038319, ENSMUSG00000058248	1434	6	12075	4.210251046025104	1.0	0.9006674639653961	93.21536395640858
GOTERM_MF_DIRECT	GO:0018024~histone-lysine N-methyltransferase activity	7	0.40603248259860786	0.15432107905026576	ENSMUSG00000002028, ENSMUSG00000061589, ENSMUSG00000048154, ENSMUSG00000028053, ENSMUSG00000055067, ENSMUSG00000006920, ENSMUSG00000038384	1434	31	12075	1.9014036982048856	1.0	0.9006761297798711	93.41807393697059
GOTERM_BP_DIRECT	GO:0060081~membrane hyperpolarization	4	0.23201856148491878	0.1556782320885739	ENSMUSG00000003575, ENSMUSG00000016346, ENSMUSG00000056258, ENSMUSG00000029053	1460	12	12544	2.8639269406392693	1.0	0.9859480301603105	95.76587759031923
GOTERM_BP_DIRECT	GO:0007614~short-term memory	4	0.23201856148491878	0.1556782320885739	ENSMUSG00000056755, ENSMUSG00000000326, ENSMUSG00000028222, ENSMUSG00000039601	1460	12	12544	2.8639269406392693	1.0	0.9859480301603105	95.76587759031923
GOTERM_BP_DIRECT	GO:0051492~regulation of stress fiber assembly	4	0.23201856148491878	0.1556782320885739	ENSMUSG00000039942, ENSMUSG00000026812, ENSMUSG00000021013, ENSMUSG00000043079	1460	12	12544	2.8639269406392693	1.0	0.9859480301603105	95.76587759031923
GOTERM_BP_DIRECT	GO:0010738~regulation of protein kinase A signaling	4	0.23201856148491878	0.1556782320885739	ENSMUSG00000018428, ENSMUSG00000024083, ENSMUSG00000030209, ENSMUSG00000022016	1460	12	12544	2.8639269406392693	1.0	0.9859480301603105	95.76587759031923
GOTERM_BP_DIRECT	GO:0006734~NADH metabolic process	4	0.23201856148491878	0.1556782320885739	ENSMUSG00000020456, ENSMUSG00000004789, ENSMUSG00000023019, ENSMUSG00000027406	1460	12	12544	2.8639269406392693	1.0	0.9859480301603105	95.76587759031923
GOTERM_MF_DIRECT	GO:0042923~neuropeptide binding	5	0.2900232018561485	0.15700772982026862	ENSMUSG00000046856, ENSMUSG00000031364, ENSMUSG00000050511, ENSMUSG00000033774, ENSMUSG00000025905	1434	18	12075	2.339028358902836	1.0	0.902446118143733	93.7494116971707
GOTERM_MF_DIRECT	GO:0005544~calcium-dependent phospholipid binding	8	0.46403712296983757	0.15730140277153426	ENSMUSG00000062542, ENSMUSG00000063260, ENSMUSG00000026452, ENSMUSG00000035864, ENSMUSG00000027849, ENSMUSG00000021814, ENSMUSG00000030731, ENSMUSG00000016200	1434	38	12075	1.7727372825368861	1.0	0.9004155616021964	93.78466489661324
GOTERM_BP_DIRECT	GO:0031032~actomyosin structure organization	6	0.34802784222737815	0.15777637342365716	ENSMUSG00000037736, ENSMUSG00000030739, ENSMUSG00000027624, ENSMUSG00000028906, ENSMUSG00000054728, ENSMUSG00000020900	1460	25	12544	2.0620273972602736	1.0	0.9864577586613809	95.95822183540567
GOTERM_BP_DIRECT	GO:0055007~cardiac muscle cell differentiation	6	0.34802784222737815	0.15777637342365716	ENSMUSG00000027358, ENSMUSG00000015846, ENSMUSG00000007880, ENSMUSG00000026812, ENSMUSG00000005583, ENSMUSG00000028854	1460	25	12544	2.0620273972602736	1.0	0.9864577586613809	95.95822183540567
GOTERM_BP_DIRECT	GO:0043001~Golgi to plasma membrane protein transport	6	0.34802784222737815	0.15777637342365716	ENSMUSG00000031755, ENSMUSG00000028649, ENSMUSG00000038708, ENSMUSG00000079657, ENSMUSG00000069601, ENSMUSG00000034187	1460	25	12544	2.0620273972602736	1.0	0.9864577586613809	95.95822183540567
GOTERM_BP_DIRECT	GO:0072593~reactive oxygen species metabolic process	7	0.40603248259860786	0.16094222734863114	ENSMUSG00000005510, ENSMUSG00000025968, ENSMUSG00000022982, ENSMUSG00000022679, ENSMUSG00000044005, ENSMUSG00000036199, ENSMUSG00000053617	1460	32	12544	1.8794520547945208	1.0	0.9873522989194344	96.23286428615381
GOTERM_BP_DIRECT	GO:0030501~positive regulation of bone mineralization	7	0.40603248259860786	0.16094222734863114	ENSMUSG00000039004, ENSMUSG00000067336, ENSMUSG00000027358, ENSMUSG00000025854, ENSMUSG00000005583, ENSMUSG00000036856, ENSMUSG00000022996	1460	32	12544	1.8794520547945208	1.0	0.9873522989194344	96.23286428615381
KEGG_PATHWAY	mmu05223:Non-small cell lung cancer	10	0.580046403712297	0.1610622893792303	ENSMUSG00000015846, ENSMUSG00000027490, ENSMUSG00000028914, ENSMUSG00000052889, ENSMUSG00000029999, ENSMUSG00000063358, ENSMUSG00000004936, ENSMUSG00000055471, ENSMUSG00000024122, ENSMUSG00000017491	588	55	5205	1.609461966604824	1.0	0.5830199097109603	89.91526279690082
GOTERM_BP_DIRECT	GO:0007040~lysosome organization	8	0.46403712296983757	0.1611036580866645	ENSMUSG00000031835, ENSMUSG00000002103, ENSMUSG00000019785, ENSMUSG00000025759, ENSMUSG00000019726, ENSMUSG00000029571, ENSMUSG00000032127, ENSMUSG00000034216	1460	39	12544	1.762416578854935	1.0	0.9870846173346978	96.24638414468721
GOTERM_BP_DIRECT	GO:0014823~response to activity	8	0.46403712296983757	0.1611036580866645	ENSMUSG00000039004, ENSMUSG00000032350, ENSMUSG00000006818, ENSMUSG00000029838, ENSMUSG00000022186, ENSMUSG00000025651, ENSMUSG00000068037, ENSMUSG00000008855	1460	39	12544	1.762416578854935	1.0	0.9870846173346978	96.24638414468721
GOTERM_CC_DIRECT	GO:0031201~SNARE complex	9	0.5220417633410672	0.16150812020301353	ENSMUSG00000030805, ENSMUSG00000027522, ENSMUSG00000033615, ENSMUSG00000022829, ENSMUSG00000035864, ENSMUSG00000019790, ENSMUSG00000027273, ENSMUSG00000025867, ENSMUSG00000041488	1571	46	13458	1.676057897213074	1.0	0.7951246303617017	93.14065678353073
GOTERM_MF_DIRECT	GO:0034185~apolipoprotein binding	4	0.23201856148491878	0.1626708665684265	ENSMUSG00000018411, ENSMUSG00000028158, ENSMUSG00000024924, ENSMUSG00000044254	1434	12	12075	2.8068340306834028	1.0	0.906254730907012	94.39724523616302
GOTERM_BP_DIRECT	GO:0051028~mRNA transport	14	0.8120649651972157	0.1630255049236399	ENSMUSG00000033581, ENSMUSG00000030091, ENSMUSG00000003226, ENSMUSG00000001150, ENSMUSG00000015023, ENSMUSG00000040667, ENSMUSG00000041815, ENSMUSG00000006005, ENSMUSG00000059005, ENSMUSG00000002052, ENSMUSG00000078676, ENSMUSG00000007670, ENSMUSG00000029104, ENSMUSG00000025586	1460	83	12544	1.4492160422511966	1.0	0.9874790877834292	96.40385152027702
GOTERM_BP_DIRECT	GO:0007010~cytoskeleton organization	15	0.8700696055684455	0.16792330159643765	ENSMUSG00000006673, ENSMUSG00000029636, ENSMUSG00000040276, ENSMUSG00000029095, ENSMUSG00000037902, ENSMUSG00000024236, ENSMUSG00000021373, ENSMUSG00000017167, ENSMUSG00000027692, ENSMUSG00000022812, ENSMUSG00000028656, ENSMUSG00000030583, ENSMUSG00000022099, ENSMUSG00000055805, ENSMUSG00000021945	1460	91	12544	1.4162276080084297	1.0	0.9888744073212764	96.77736763863642
GOTERM_BP_DIRECT	GO:0043524~negative regulation of neuron apoptotic process	21	1.2180974477958235	0.16861467664322782	ENSMUSG00000034891, ENSMUSG00000039474, ENSMUSG00000006235, ENSMUSG00000026797, ENSMUSG00000000826, ENSMUSG00000025422, ENSMUSG00000031393, ENSMUSG00000022270, ENSMUSG00000007653, ENSMUSG00000032350, ENSMUSG00000006818, ENSMUSG00000026959, ENSMUSG00000019969, ENSMUSG00000022982, ENSMUSG00000005583, ENSMUSG00000024122, ENSMUSG00000027298, ENSMUSG00000029104, ENSMUSG00000033676, ENSMUSG00000067629,…	1460	137	12544	1.3169883011698829	1.0	0.9888099253746667	96.8270358341208
KEGG_PATHWAY	mmu04911:Insulin secretion	12	0.6960556844547563	0.17115502384365106	ENSMUSG00000027104, ENSMUSG00000040907, ENSMUSG00000096146, ENSMUSG00000052889, ENSMUSG00000027273, ENSMUSG00000051331, ENSMUSG00000063142, ENSMUSG00000005580, ENSMUSG00000020431, ENSMUSG00000051177, ENSMUSG00000024617, ENSMUSG00000057897	588	71	5205	1.4961195745903995	1.0	0.6004271384175646	91.39008253696048
GOTERM_MF_DIRECT	GO:0008137~NADH dehydrogenase (ubiquinone) activity	7	0.40603248259860786	0.17210158676153844	ENSMUSG00000059734, ENSMUSG00000024099, ENSMUSG00000005510, ENSMUSG00000025968, ENSMUSG00000013593, ENSMUSG00000036199, ENSMUSG00000020153	1434	32	12075	1.8419848326359833	1.0	0.9172067119395901	95.3382306588615
GOTERM_BP_DIRECT	GO:0042311~vasodilation	5	0.2900232018561485	0.17222419204701733	ENSMUSG00000031755, ENSMUSG00000063856, ENSMUSG00000006818, ENSMUSG00000063142, ENSMUSG00000030669	1460	19	12544	2.260994953136265	1.0	0.9896643631727794	97.07479327275905
GOTERM_BP_DIRECT	GO:0006541~glutamine metabolic process	5	0.2900232018561485	0.17222419204701733	ENSMUSG00000031393, ENSMUSG00000029992, ENSMUSG00000044005, ENSMUSG00000035936, ENSMUSG00000026103	1460	19	12544	2.260994953136265	1.0	0.9896643631727794	97.07479327275905
GOTERM_BP_DIRECT	GO:0031532~actin cytoskeleton reorganization	9	0.5220417633410672	0.17399594156671605	ENSMUSG00000050310, ENSMUSG00000020827, ENSMUSG00000057531, ENSMUSG00000042700, ENSMUSG00000022438, ENSMUSG00000028126, ENSMUSG00000054728, ENSMUSG00000029053, ENSMUSG00000027692	1460	47	12544	1.645234625473623	1.0	0.989923658914666	97.18959586115483
GOTERM_BP_DIRECT	GO:0007611~learning or memory	9	0.5220417633410672	0.17399594156671605	ENSMUSG00000031364, ENSMUSG00000058756, ENSMUSG00000059003, ENSMUSG00000022623, ENSMUSG00000026959, ENSMUSG00000019969, ENSMUSG00000005583, ENSMUSG00000029104, ENSMUSG00000030209	1460	47	12544	1.645234625473623	1.0	0.989923658914666	97.18959586115483
GOTERM_BP_DIRECT	GO:0043278~response to morphine	6	0.34802784222737815	0.17784542429645883	ENSMUSG00000001323, ENSMUSG00000045038, ENSMUSG00000031748, ENSMUSG00000026959, ENSMUSG00000022052, ENSMUSG00000025905	1460	26	12544	1.9827186512118016	1.0	0.99075021240713	97.42450089078868
GOTERM_BP_DIRECT	GO:0006836~neurotransmitter transport	7	0.40603248259860786	0.17863828795605644	ENSMUSG00000030805, ENSMUSG00000022973, ENSMUSG00000033615, ENSMUSG00000037771, ENSMUSG00000025867, ENSMUSG00000041488, ENSMUSG00000053025	1460	33	12544	1.8224989622249899	1.0	0.990717642439809	97.47051724355276
GOTERM_BP_DIRECT	GO:1902476~chloride transmembrane transport	7	0.40603248259860786	0.17863828795605644	ENSMUSG00000017740, ENSMUSG00000007653, ENSMUSG00000040441, ENSMUSG00000036196, ENSMUSG00000010803, ENSMUSG00000037418, ENSMUSG00000033676	1460	33	12544	1.8224989622249899	1.0	0.990717642439809	97.47051724355276
KEGG_PATHWAY	mmu05200:Pathways in cancer	47	2.726218097447796	0.17964090899552448	ENSMUSG00000027347, ENSMUSG00000009681, ENSMUSG00000003031, ENSMUSG00000024421, ENSMUSG00000000782, ENSMUSG00000019777, ENSMUSG00000022996, ENSMUSG00000020888, ENSMUSG00000006134, ENSMUSG00000020431, ENSMUSG00000015709, ENSMUSG00000060534, ENSMUSG00000058709, ENSMUSG00000019464, ENSMUSG00000045005, ENSMUSG00000015846, ENSMUSG00000035105, ENSMUSG00000039942, ENSMUSG00000022521, ENSMUSG00000025551,…	588	357	5205	1.1653947293202997	1.0	0.6131543829691114	92.47311366982409
GOTERM_MF_DIRECT	GO:0031434~mitogen-activated protein kinase kinase binding	5	0.2900232018561485	0.18134179493932118	ENSMUSG00000032715, ENSMUSG00000018909, ENSMUSG00000061578, ENSMUSG00000004054, ENSMUSG00000020681	1434	19	12075	2.215921603171108	1.0	0.926589108239893	96.11468816560281
GOTERM_MF_DIRECT	GO:0008373~sialyltransferase activity	5	0.2900232018561485	0.18134179493932118	ENSMUSG00000025789, ENSMUSG00000026811, ENSMUSG00000024172, ENSMUSG00000013846, ENSMUSG00000056091	1434	19	12075	2.215921603171108	1.0	0.926589108239893	96.11468816560281
GOTERM_MF_DIRECT	GO:0005057~receptor signaling protein activity	5	0.2900232018561485	0.18134179493932118	ENSMUSG00000002489, ENSMUSG00000040631, ENSMUSG00000029101, ENSMUSG00000052087, ENSMUSG00000023800	1434	19	12075	2.215921603171108	1.0	0.926589108239893	96.11468816560281
GOTERM_MF_DIRECT	GO:0001047~core promoter binding	11	0.6380510440835266	0.1816012379672281	ENSMUSG00000055866, ENSMUSG00000071054, ENSMUSG00000009406, ENSMUSG00000027490, ENSMUSG00000068154, ENSMUSG00000000782, ENSMUSG00000019777, ENSMUSG00000005198, ENSMUSG00000028890, ENSMUSG00000008855, ENSMUSG00000036390	1434	61	12075	1.5184511969270869	1.0	0.9248727575076808	96.13462731102996
KEGG_PATHWAY	mmu04540:Gap junction	13	0.7540603248259861	0.18563294685819753	ENSMUSG00000029334, ENSMUSG00000004936, ENSMUSG00000063358, ENSMUSG00000019828, ENSMUSG00000030102, ENSMUSG00000020431, ENSMUSG00000052920, ENSMUSG00000041380, ENSMUSG00000052889, ENSMUSG00000026202, ENSMUSG00000049583, ENSMUSG00000005580, ENSMUSG00000051177	588	80	5205	1.4384566326530612	1.0	0.6197719157209745	93.16049487241081
GOTERM_BP_DIRECT	GO:0045475~locomotor rhythm	4	0.23201856148491878	0.18583900994318425	ENSMUSG00000060882, ENSMUSG00000046709, ENSMUSG00000032010, ENSMUSG00000063142	1460	13	12544	2.6436248682824024	1.0	0.9922616300357451	97.85426930682152
GOTERM_BP_DIRECT	GO:0006661~phosphatidylinositol biosynthetic process	4	0.23201856148491878	0.18583900994318425	ENSMUSG00000027531, ENSMUSG00000029330, ENSMUSG00000034902, ENSMUSG00000028126	1460	13	12544	2.6436248682824024	1.0	0.9922616300357451	97.85426930682152
GOTERM_BP_DIRECT	GO:0034122~negative regulation of toll-like receptor signaling pathway	4	0.23201856148491878	0.18583900994318425	ENSMUSG00000024122, ENSMUSG00000027298, ENSMUSG00000034889, ENSMUSG00000021356	1460	13	12544	2.6436248682824024	1.0	0.9922616300357451	97.85426930682152
GOTERM_BP_DIRECT	GO:0030033~microvillus assembly	4	0.23201856148491878	0.18583900994318425	ENSMUSG00000037533, ENSMUSG00000005148, ENSMUSG00000027692, ENSMUSG00000031112	1460	13	12544	2.6436248682824024	1.0	0.9922616300357451	97.85426930682152
GOTERM_BP_DIRECT	GO:0001967~suckling behavior	4	0.23201856148491878	0.18583900994318425	ENSMUSG00000044308, ENSMUSG00000026959, ENSMUSG00000026103, ENSMUSG00000030209	1460	13	12544	2.6436248682824024	1.0	0.9922616300357451	97.85426930682152
GOTERM_BP_DIRECT	GO:0022407~regulation of cell-cell adhesion	4	0.23201856148491878	0.18583900994318425	ENSMUSG00000020827, ENSMUSG00000028289, ENSMUSG00000068740, ENSMUSG00000036856	1460	13	12544	2.6436248682824024	1.0	0.9922616300357451	97.85426930682152
GOTERM_BP_DIRECT	GO:0071361~cellular response to ethanol	4	0.23201856148491878	0.18583900994318425	ENSMUSG00000020661, ENSMUSG00000006818, ENSMUSG00000045038, ENSMUSG00000015340	1460	13	12544	2.6436248682824024	1.0	0.9922616300357451	97.85426930682152
GOTERM_BP_DIRECT	GO:0030500~regulation of bone mineralization	4	0.23201856148491878	0.18583900994318425	ENSMUSG00000028108, ENSMUSG00000022265, ENSMUSG00000017119, ENSMUSG00000059456	1460	13	12544	2.6436248682824024	1.0	0.9922616300357451	97.85426930682152
GOTERM_BP_DIRECT	GO:0060088~auditory receptor cell stereocilium organization	4	0.23201856148491878	0.18583900994318425	ENSMUSG00000030302, ENSMUSG00000074818, ENSMUSG00000022982, ENSMUSG00000012819	1460	13	12544	2.6436248682824024	1.0	0.9922616300357451	97.85426930682152
GOTERM_BP_DIRECT	GO:0006886~intracellular protein transport	31	1.7981438515081205	0.18685125769685595	ENSMUSG00000020650, ENSMUSG00000028030, ENSMUSG00000000538, ENSMUSG00000037410, ENSMUSG00000004849, ENSMUSG00000025531, ENSMUSG00000060279, ENSMUSG00000035007, ENSMUSG00000041488, ENSMUSG00000021288, ENSMUSG00000074736, ENSMUSG00000034187, ENSMUSG00000093904, ENSMUSG00000030805, ENSMUSG00000035152, ENSMUSG00000027522, ENSMUSG00000002949, ENSMUSG00000030058, ENSMUSG00000006024, ENSMUSG00000003134,…	1460	218	12544	1.2217669976121655	1.0	0.9922778138864851	97.90357408571512
GOTERM_CC_DIRECT	GO:0000790~nuclear chromatin	25	1.4501160092807424	0.18692132031049657	ENSMUSG00000029478, ENSMUSG00000028949, ENSMUSG00000001288, ENSMUSG00000096210, ENSMUSG00000019777, ENSMUSG00000031393, ENSMUSG00000015846, ENSMUSG00000039117, ENSMUSG00000071076, ENSMUSG00000022521, ENSMUSG00000060032, ENSMUSG00000032481, ENSMUSG00000034341, ENSMUSG00000008855, ENSMUSG00000032187, ENSMUSG00000051177, ENSMUSG00000038902, ENSMUSG00000027490, ENSMUSG00000007880, ENSMUSG00000030557,…	1571	170	13458	1.259782079604598	1.0	0.8412104886255548	95.70505424290269
GOTERM_CC_DIRECT	GO:0042405~nuclear inclusion body	4	0.23201856148491878	0.18702130505568043	ENSMUSG00000003226, ENSMUSG00000006005, ENSMUSG00000021374, ENSMUSG00000039615	1571	13	13458	2.6358517357880817	1.0	0.8379106277809232	95.7130813499221
GOTERM_CC_DIRECT	GO:0031985~Golgi cisterna	4	0.23201856148491878	0.18702130505568043	ENSMUSG00000027522, ENSMUSG00000029516, ENSMUSG00000030643, ENSMUSG00000049313	1571	13	13458	2.6358517357880817	1.0	0.8379106277809232	95.7130813499221
GOTERM_CC_DIRECT	GO:0043196~varicosity	4	0.23201856148491878	0.18702130505568043	ENSMUSG00000035735, ENSMUSG00000052727, ENSMUSG00000033174, ENSMUSG00000026825	1571	13	13458	2.6358517357880817	1.0	0.8379106277809232	95.7130813499221
GOTERM_CC_DIRECT	GO:0030175~filopodium	12	0.6960556844547563	0.18826155018502355	ENSMUSG00000049336, ENSMUSG00000026235, ENSMUSG00000038453, ENSMUSG00000020437, ENSMUSG00000032827, ENSMUSG00000021676, ENSMUSG00000023800, ENSMUSG00000018707, ENSMUSG00000027273, ENSMUSG00000031137, ENSMUSG00000089837, ENSMUSG00000021990	1571	70	13458	1.4685459670819314	1.0	0.8366255321826412	95.8114941174195
GOTERM_MF_DIRECT	GO:0005230~extracellular ligand-gated ion channel activity	6	0.34802784222737815	0.18858113012154237	ENSMUSG00000030525, ENSMUSG00000007653, ENSMUSG00000010803, ENSMUSG00000027577, ENSMUSG00000033676, ENSMUSG00000029054	1434	26	12075	1.9431927904731252	1.0	0.9308432924896873	96.63637007983506
GOTERM_BP_DIRECT	GO:0050727~regulation of inflammatory response	9	0.5220417633410672	0.18898209052905807	ENSMUSG00000050310, ENSMUSG00000038264, ENSMUSG00000075706, ENSMUSG00000030525, ENSMUSG00000024002, ENSMUSG00000033174, ENSMUSG00000068037, ENSMUSG00000034023, ENSMUSG00000032691	1460	48	12544	1.610958904109589	1.0	0.9925384583836548	98.00388096763452
GOTERM_BP_DIRECT	GO:0046498~S-adenosylhomocysteine metabolic process	3	0.17401392111368907	0.19142980219182992	ENSMUSG00000020661, ENSMUSG00000019795, ENSMUSG00000020150	1460	7	12544	3.682191780821918	1.0	0.9928541344598962	98.11349622375145
GOTERM_BP_DIRECT	GO:0061032~visceral serous pericardium development	3	0.17401392111368907	0.19142980219182992	ENSMUSG00000015846, ENSMUSG00000029711, ENSMUSG00000006235	1460	7	12544	3.682191780821918	1.0	0.9928541344598962	98.11349622375145
GOTERM_BP_DIRECT	GO:1901385~regulation of voltage-gated calcium channel activity	3	0.17401392111368907	0.19142980219182992	ENSMUSG00000017412, ENSMUSG00000069833, ENSMUSG00000020882	1460	7	12544	3.682191780821918	1.0	0.9928541344598962	98.11349622375145
GOTERM_BP_DIRECT	GO:0071420~cellular response to histamine	3	0.17401392111368907	0.19142980219182992	ENSMUSG00000007653, ENSMUSG00000010803, ENSMUSG00000033676	1460	7	12544	3.682191780821918	1.0	0.9928541344598962	98.11349622375145
GOTERM_BP_DIRECT	GO:0033135~regulation of peptidyl-serine phosphorylation	3	0.17401392111368907	0.19142980219182992	ENSMUSG00000050310, ENSMUSG00000011751, ENSMUSG00000038910	1460	7	12544	3.682191780821918	1.0	0.9928541344598962	98.11349622375145
GOTERM_BP_DIRECT	GO:0010807~regulation of synaptic vesicle priming	3	0.17401392111368907	0.19142980219182992	ENSMUSG00000034799, ENSMUSG00000006024, ENSMUSG00000026797	1460	7	12544	3.682191780821918	1.0	0.9928541344598962	98.11349622375145
GOTERM_BP_DIRECT	GO:1901380~negative regulation of potassium ion transmembrane transport	3	0.17401392111368907	0.19142980219182992	ENSMUSG00000024589, ENSMUSG00000038319, ENSMUSG00000090122	1460	7	12544	3.682191780821918	1.0	0.9928541344598962	98.11349622375145
GOTERM_BP_DIRECT	GO:0010269~response to selenium ion	3	0.17401392111368907	0.19142980219182992	ENSMUSG00000063856, ENSMUSG00000006818, ENSMUSG00000075702	1460	7	12544	3.682191780821918	1.0	0.9928541344598962	98.11349622375145
GOTERM_BP_DIRECT	GO:2000641~regulation of early endosome to late endosome transport	3	0.17401392111368907	0.19142980219182992	ENSMUSG00000063358, ENSMUSG00000004936, ENSMUSG00000032560	1460	7	12544	3.682191780821918	1.0	0.9928541344598962	98.11349622375145
GOTERM_BP_DIRECT	GO:0048842~positive regulation of axon extension involved in axon guidance	3	0.17401392111368907	0.19142980219182992	ENSMUSG00000067336, ENSMUSG00000045039, ENSMUSG00000022231	1460	7	12544	3.682191780821918	1.0	0.9928541344598962	98.11349622375145
GOTERM_BP_DIRECT	GO:0060509~Type I pneumocyte differentiation	3	0.17401392111368907	0.19142980219182992	ENSMUSG00000029478, ENSMUSG00000058756, ENSMUSG00000021779	1460	7	12544	3.682191780821918	1.0	0.9928541344598962	98.11349622375145
GOTERM_BP_DIRECT	GO:0006817~phosphate ion transport	3	0.17401392111368907	0.19142980219182992	ENSMUSG00000022265, ENSMUSG00000032599, ENSMUSG00000037656	1460	7	12544	3.682191780821918	1.0	0.9928541344598962	98.11349622375145
GOTERM_BP_DIRECT	GO:0010960~magnesium ion homeostasis	3	0.17401392111368907	0.19142980219182992	ENSMUSG00000047976, ENSMUSG00000069601, ENSMUSG00000064105	1460	7	12544	3.682191780821918	1.0	0.9928541344598962	98.11349622375145
GOTERM_BP_DIRECT	GO:0023052~signaling	3	0.17401392111368907	0.19142980219182992	ENSMUSG00000042388, ENSMUSG00000047495, ENSMUSG00000061689	1460	7	12544	3.682191780821918	1.0	0.9928541344598962	98.11349622375145
GOTERM_BP_DIRECT	GO:0048671~negative regulation of collateral sprouting	3	0.17401392111368907	0.19142980219182992	ENSMUSG00000028289, ENSMUSG00000036264, ENSMUSG00000031137	1460	7	12544	3.682191780821918	1.0	0.9928541344598962	98.11349622375145
GOTERM_BP_DIRECT	GO:0000083~regulation of transcription involved in G1/S transition of mitotic cell cycle	3	0.17401392111368907	0.19142980219182992	ENSMUSG00000057469, ENSMUSG00000024002, ENSMUSG00000032119	1460	7	12544	3.682191780821918	1.0	0.9928541344598962	98.11349622375145
GOTERM_BP_DIRECT	GO:0019363~pyridine nucleotide biosynthetic process	3	0.17401392111368907	0.19142980219182992	ENSMUSG00000020572, ENSMUSG00000032456, ENSMUSG00000030674	1460	7	12544	3.682191780821918	1.0	0.9928541344598962	98.11349622375145
GOTERM_BP_DIRECT	GO:0016081~synaptic vesicle docking	3	0.17401392111368907	0.19142980219182992	ENSMUSG00000030805, ENSMUSG00000034799, ENSMUSG00000041488	1460	7	12544	3.682191780821918	1.0	0.9928541344598962	98.11349622375145
GOTERM_BP_DIRECT	GO:2000601~positive regulation of Arp2/3 complex-mediated actin nucleation	3	0.17401392111368907	0.19142980219182992	ENSMUSG00000027002, ENSMUSG00000019831, ENSMUSG00000033940	1460	7	12544	3.682191780821918	1.0	0.9928541344598962	98.11349622375145
GOTERM_CC_DIRECT	GO:0033180~proton-transporting V-type ATPase, V1 domain	3	0.17401392111368907	0.19235041807012965	ENSMUSG00000052459, ENSMUSG00000006273, ENSMUSG00000020566	1571	7	13458	3.6713649177048286	1.0	0.84026604403694	96.12119883732545
GOTERM_CC_DIRECT	GO:0070776~MOZ/MORF histone acetyltransferase complex	3	0.17401392111368907	0.19235041807012965	ENSMUSG00000026283, ENSMUSG00000021767, ENSMUSG00000063952	1571	7	13458	3.6713649177048286	1.0	0.84026604403694	96.12119883732545
GOTERM_CC_DIRECT	GO:0030118~clathrin coat	3	0.17401392111368907	0.19235041807012965	ENSMUSG00000047126, ENSMUSG00000022973, ENSMUSG00000028033	1571	7	13458	3.6713649177048286	1.0	0.84026604403694	96.12119883732545
GOTERM_CC_DIRECT	GO:0033263~CORVET complex	3	0.17401392111368907	0.19235041807012965	ENSMUSG00000029434, ENSMUSG00000032127, ENSMUSG00000034216	1571	7	13458	3.6713649177048286	1.0	0.84026604403694	96.12119883732545
GOTERM_CC_DIRECT	GO:0060091~kinocilium	3	0.17401392111368907	0.19235041807012965	ENSMUSG00000002489, ENSMUSG00000035910, ENSMUSG00000012819	1571	7	13458	3.6713649177048286	1.0	0.84026604403694	96.12119883732545
GOTERM_CC_DIRECT	GO:0044309~neuron spine	3	0.17401392111368907	0.19235041807012965	ENSMUSG00000020524, ENSMUSG00000022623, ENSMUSG00000049939	1571	7	13458	3.6713649177048286	1.0	0.84026604403694	96.12119883732545
GOTERM_CC_DIRECT	GO:0009986~cell surface	64	3.7122969837587005	0.19312098546292034	ENSMUSG00000016346, ENSMUSG00000047879, ENSMUSG00000058248, ENSMUSG00000024924, ENSMUSG00000069581, ENSMUSG00000030786, ENSMUSG00000056755, ENSMUSG00000045005, ENSMUSG00000059003, ENSMUSG00000022261, ENSMUSG00000059208, ENSMUSG00000058975, ENSMUSG00000029711, ENSMUSG00000015829, ENSMUSG00000027765, ENSMUSG00000032589, ENSMUSG00000030805, ENSMUSG00000023274, ENSMUSG00000025314, ENSMUSG00000067336,…	1571	483	13458	1.1351079938797537	1.0	0.8382178626814873	96.17711313359942
GOTERM_BP_DIRECT	GO:0007200~phospholipase C-activating G-protein coupled receptor signaling pathway	8	0.46403712296983757	0.19349702035298522	ENSMUSG00000039079, ENSMUSG00000049511, ENSMUSG00000041380, ENSMUSG00000066197, ENSMUSG00000027765, ENSMUSG00000050511, ENSMUSG00000050783, ENSMUSG00000025905	1460	41	12544	1.676445038422987	1.0	0.9930795408081153	98.20160958929696
GOTERM_BP_DIRECT	GO:0035914~skeletal muscle cell differentiation	8	0.46403712296983757	0.19349702035298522	ENSMUSG00000003949, ENSMUSG00000028634, ENSMUSG00000044857, ENSMUSG00000048921, ENSMUSG00000005583, ENSMUSG00000005148, ENSMUSG00000001419, ENSMUSG00000034994	1460	41	12544	1.676445038422987	1.0	0.9930795408081153	98.20160958929696
GOTERM_BP_DIRECT	GO:0048286~lung alveolus development	8	0.46403712296983757	0.19349702035298522	ENSMUSG00000029563, ENSMUSG00000067336, ENSMUSG00000026185, ENSMUSG00000005442, ENSMUSG00000031870, ENSMUSG00000008763, ENSMUSG00000020681, ENSMUSG00000069895	1460	41	12544	1.676445038422987	1.0	0.9930795408081153	98.20160958929696
GOTERM_MF_DIRECT	GO:0000146~microfilament motor activity	4	0.23201856148491878	0.1938627706583989	ENSMUSG00000034593, ENSMUSG00000030739, ENSMUSG00000020908, ENSMUSG00000020900	1434	13	12075	2.5909237206308338	1.0	0.93456847035326	96.97468634992532
GOTERM_MF_DIRECT	GO:0030169~low-density lipoprotein particle binding	4	0.23201856148491878	0.1938627706583989	ENSMUSG00000032193, ENSMUSG00000042286, ENSMUSG00000044254, ENSMUSG00000049313	1434	13	12075	2.5909237206308338	1.0	0.93456847035326	96.97468634992532
GOTERM_MF_DIRECT	GO:0019789~SUMO transferase activity	4	0.23201856148491878	0.1938627706583989	ENSMUSG00000041241, ENSMUSG00000003226, ENSMUSG00000020265, ENSMUSG00000004934	1434	13	12075	2.5909237206308338	1.0	0.93456847035326	96.97468634992532
GOTERM_BP_DIRECT	GO:0001701~in utero embryonic development	34	1.9721577726218096	0.194044473028628	ENSMUSG00000029478, ENSMUSG00000044308, ENSMUSG00000020936, ENSMUSG00000049252, ENSMUSG00000063659, ENSMUSG00000031010, ENSMUSG00000015709, ENSMUSG00000015846, ENSMUSG00000032855, ENSMUSG00000032119, ENSMUSG00000053580, ENSMUSG00000026207, ENSMUSG00000027763, ENSMUSG00000021217, ENSMUSG00000032187, ENSMUSG00000027002, ENSMUSG00000007817, ENSMUSG00000027358, ENSMUSG00000026834, ENSMUSG00000046822,…	1460	243	12544	1.2021421726140142	1.0	0.9929990852186312	98.22428342486292
GOTERM_BP_DIRECT	GO:0006612~protein targeting to membrane	5	0.2900232018561485	0.19675352187303924	ENSMUSG00000025531, ENSMUSG00000042429, ENSMUSG00000047205, ENSMUSG00000020882, ENSMUSG00000025812	1460	20	12544	2.1479452054794517	1.0	0.9933408777598091	98.33255781187617
GOTERM_BP_DIRECT	GO:0043153~entrainment of circadian clock by photoperiod	5	0.2900232018561485	0.19675352187303924	ENSMUSG00000003575, ENSMUSG00000014956, ENSMUSG00000022124, ENSMUSG00000032010, ENSMUSG00000068742	1460	20	12544	2.1479452054794517	1.0	0.9933408777598091	98.33255781187617
GOTERM_BP_DIRECT	GO:0051894~positive regulation of focal adhesion assembly	5	0.2900232018561485	0.19675352187303924	ENSMUSG00000026181, ENSMUSG00000025314, ENSMUSG00000026812, ENSMUSG00000030536, ENSMUSG00000036856	1460	20	12544	2.1479452054794517	1.0	0.9933408777598091	98.33255781187617
GOTERM_BP_DIRECT	GO:0009416~response to light stimulus	5	0.2900232018561485	0.19675352187303924	ENSMUSG00000002028, ENSMUSG00000009406, ENSMUSG00000071076, ENSMUSG00000046709, ENSMUSG00000005089	1460	20	12544	2.1479452054794517	1.0	0.9933408777598091	98.33255781187617
GOTERM_BP_DIRECT	GO:0006754~ATP biosynthetic process	5	0.2900232018561485	0.19675352187303924	ENSMUSG00000025428, ENSMUSG00000049422, ENSMUSG00000025393, ENSMUSG00000003072, ENSMUSG00000030695	1460	20	12544	2.1479452054794517	1.0	0.9933408777598091	98.33255781187617
GOTERM_BP_DIRECT	GO:0007017~microtubule-based process	7	0.40603248259860786	0.19707218116424177	ENSMUSG00000022420, ENSMUSG00000019726, ENSMUSG00000052727, ENSMUSG00000004054, ENSMUSG00000026202, ENSMUSG00000028758, ENSMUSG00000045007	1460	34	12544	1.7688960515713135	1.0	0.993219500711505	98.34487498153518
GOTERM_BP_DIRECT	GO:0016573~histone acetylation	7	0.40603248259860786	0.19707218116424177	ENSMUSG00000031393, ENSMUSG00000069495, ENSMUSG00000026283, ENSMUSG00000022521, ENSMUSG00000021767, ENSMUSG00000045482, ENSMUSG00000041975	1460	34	12544	1.7688960515713135	1.0	0.993219500711505	98.34487498153518
GOTERM_BP_DIRECT	GO:0016358~dendrite development	7	0.40603248259860786	0.19707218116424177	ENSMUSG00000052920, ENSMUSG00000031393, ENSMUSG00000052727, ENSMUSG00000029516, ENSMUSG00000047787, ENSMUSG00000019777, ENSMUSG00000067629	1460	34	12544	1.7688960515713135	1.0	0.993219500711505	98.34487498153518
GOTERM_BP_DIRECT	GO:0060976~coronary vasculature development	7	0.40603248259860786	0.19707218116424177	ENSMUSG00000035152, ENSMUSG00000045039, ENSMUSG00000024962, ENSMUSG00000025231, ENSMUSG00000030123, ENSMUSG00000032187, ENSMUSG00000020900	1460	34	12544	1.7688960515713135	1.0	0.993219500711505	98.34487498153518
GOTERM_MF_DIRECT	GO:0031995~insulin-like growth factor II binding	3	0.17401392111368907	0.19767527917048264	ENSMUSG00000026185, ENSMUSG00000020427, ENSMUSG00000017493	1434	7	12075	3.608786610878661	1.0	0.9366186082610545	97.19875840600113
GOTERM_MF_DIRECT	GO:0005004~GPI-linked ephrin receptor activity	3	0.17401392111368907	0.19767527917048264	ENSMUSG00000026235, ENSMUSG00000029245, ENSMUSG00000028289	1434	7	12075	3.608786610878661	1.0	0.9366186082610545	97.19875840600113
GOTERM_MF_DIRECT	GO:0016308~1-phosphatidylinositol-4-phosphate 5-kinase activity	3	0.17401392111368907	0.19767527917048264	ENSMUSG00000025417, ENSMUSG00000034902, ENSMUSG00000028126	1434	7	12075	3.608786610878661	1.0	0.9366186082610545	97.19875840600113
GOTERM_BP_DIRECT	GO:0098779~mitophagy in response to mitochondrial depolarization	18	1.0440835266821344	0.1978216615271792	ENSMUSG00000038780, ENSMUSG00000018830, ENSMUSG00000037259, ENSMUSG00000004936, ENSMUSG00000021385, ENSMUSG00000030669, ENSMUSG00000039954, ENSMUSG00000068373, ENSMUSG00000052920, ENSMUSG00000027244, ENSMUSG00000003469, ENSMUSG00000027254, ENSMUSG00000023923, ENSMUSG00000031883, ENSMUSG00000078201, ENSMUSG00000023050, ENSMUSG00000005893, ENSMUSG00000015837	1460	117	12544	1.3218124341412012	1.0	0.9931806372081008	98.37350613667066
GOTERM_BP_DIRECT	GO:0006821~chloride transport	10	0.580046403712297	0.19819346393132825	ENSMUSG00000017740, ENSMUSG00000007653, ENSMUSG00000035112, ENSMUSG00000036565, ENSMUSG00000036196, ENSMUSG00000010803, ENSMUSG00000037418, ENSMUSG00000033676, ENSMUSG00000034863, ENSMUSG00000029054	1460	56	12544	1.5342465753424657	1.0	0.9930689931462969	98.38753491586031
GOTERM_CC_DIRECT	GO:0044306~neuron projection terminus	5	0.2900232018561485	0.1982355042279756	ENSMUSG00000039942, ENSMUSG00000035864, ENSMUSG00000047787, ENSMUSG00000037771, ENSMUSG00000032589	1571	20	13458	2.1416295353278167	1.0	0.8434546511313984	96.52957522548823
GOTERM_CC_DIRECT	GO:0055037~recycling endosome	17	0.9860788863109048	0.19866153922882057	ENSMUSG00000021910, ENSMUSG00000025789, ENSMUSG00000034593, ENSMUSG00000033124, ENSMUSG00000038970, ENSMUSG00000037098, ENSMUSG00000024319, ENSMUSG00000049313, ENSMUSG00000027692, ENSMUSG00000025375, ENSMUSG00000044534, ENSMUSG00000020817, ENSMUSG00000020524, ENSMUSG00000040818, ENSMUSG00000024797, ENSMUSG00000031731, ENSMUSG00000030691	1571	109	13458	1.3360624624063444	1.0	0.8408990780825174	96.55752135393259
GOTERM_BP_DIRECT	GO:0007569~cell aging	6	0.34802784222737815	0.1988084863914077	ENSMUSG00000007817, ENSMUSG00000000093, ENSMUSG00000004069, ENSMUSG00000022982, ENSMUSG00000029104, ENSMUSG00000041577	1460	27	12544	1.9092846270928463	1.0	0.9930044717140734	98.41048972928121
GOTERM_BP_DIRECT	GO:0006099~tricarboxylic acid cycle	6	0.34802784222737815	0.1988084863914077	ENSMUSG00000009863, ENSMUSG00000022477, ENSMUSG00000020456, ENSMUSG00000004789, ENSMUSG00000021577, ENSMUSG00000027406	1460	27	12544	1.9092846270928463	1.0	0.9930044717140734	98.41048972928121
GOTERM_BP_DIRECT	GO:0035725~sodium ion transmembrane transport	6	0.34802784222737815	0.1988084863914077	ENSMUSG00000020331, ENSMUSG00000000197, ENSMUSG00000075318, ENSMUSG00000049281, ENSMUSG00000030376, ENSMUSG00000046480	1460	27	12544	1.9092846270928463	1.0	0.9930044717140734	98.41048972928121
KEGG_PATHWAY	mmu04932:Non-alcoholic fatty liver disease (NAFLD)	20	1.160092807424594	0.19889880580779576	ENSMUSG00000024099, ENSMUSG00000059734, ENSMUSG00000022450, ENSMUSG00000009863, ENSMUSG00000025968, ENSMUSG00000005510, ENSMUSG00000013593, ENSMUSG00000079941, ENSMUSG00000021577, ENSMUSG00000024248, ENSMUSG00000036199, ENSMUSG00000046709, ENSMUSG00000020153, ENSMUSG00000020366, ENSMUSG00000061518, ENSMUSG00000022812, ENSMUSG00000015846, ENSMUSG00000041697, ENSMUSG00000004054, ENSMUSG00000025651	588	137	5205	1.2922687323104425	1.0	0.6414463660065907	94.48116839573818
KEGG_PATHWAY	mmu04810:Regulation of actin cytoskeleton	26	1.5081206496519721	0.20018850218665096	ENSMUSG00000037509, ENSMUSG00000006134, ENSMUSG00000030786, ENSMUSG00000025551, ENSMUSG00000032773, ENSMUSG00000031137, ENSMUSG00000027002, ENSMUSG00000020340, ENSMUSG00000030536, ENSMUSG00000029621, ENSMUSG00000063358, ENSMUSG00000004936, ENSMUSG00000028854, ENSMUSG00000002489, ENSMUSG00000019831, ENSMUSG00000033940, ENSMUSG00000014956, ENSMUSG00000025417, ENSMUSG00000067818, ENSMUSG00000021676,…	588	186	5205	1.237382049594031	1.0	0.6375989343515367	94.59611201982455
GOTERM_BP_DIRECT	GO:0032869~cellular response to insulin stimulus	13	0.7540603248259861	0.20332279968579517	ENSMUSG00000025006, ENSMUSG00000032350, ENSMUSG00000034593, ENSMUSG00000032715, ENSMUSG00000024122, ENSMUSG00000026496, ENSMUSG00000002496, ENSMUSG00000028854, ENSMUSG00000024143, ENSMUSG00000025586, ENSMUSG00000044254, ENSMUSG00000025190, ENSMUSG00000029053	1460	79	12544	1.4138373504421708	1.0	0.993667510748449	98.5697565552921
GOTERM_BP_DIRECT	GO:0009968~negative regulation of signal transduction	9	0.5220417633410672	0.20448960265465252	ENSMUSG00000018909, ENSMUSG00000021719, ENSMUSG00000052087, ENSMUSG00000038485, ENSMUSG00000051079, ENSMUSG00000042671, ENSMUSG00000020823, ENSMUSG00000022812, ENSMUSG00000032578	1460	49	12544	1.5780821917808219	1.0	0.9937042953392695	98.60839460423455
GOTERM_CC_DIRECT	GO:0030027~lamellipodium	23	1.334106728538283	0.20948537954325158	ENSMUSG00000030805, ENSMUSG00000027002, ENSMUSG00000031442, ENSMUSG00000029636, ENSMUSG00000026812, ENSMUSG00000040724, ENSMUSG00000029359, ENSMUSG00000030123, ENSMUSG00000021990, ENSMUSG00000020900, ENSMUSG00000019831, ENSMUSG00000033940, ENSMUSG00000038453, ENSMUSG00000020437, ENSMUSG00000032827, ENSMUSG00000026596, ENSMUSG00000021676, ENSMUSG00000022438, ENSMUSG00000023800, ENSMUSG00000028126,…	1571	157	13458	1.254967625797192	1.0	0.8548009621860186	97.20082964199554
GOTERM_MF_DIRECT	GO:0035255~ionotropic glutamate receptor binding	6	0.34802784222737815	0.2104384672297495	ENSMUSG00000002104, ENSMUSG00000032216, ENSMUSG00000022623, ENSMUSG00000037541, ENSMUSG00000030209, ENSMUSG00000022812	1434	27	12075	1.8712226871222686	1.0	0.9465944772839622	97.84074803231577
GOTERM_MF_DIRECT	GO:0004842~ubiquitin-protein transferase activity	42	2.436194895591647	0.21110325901886398	ENSMUSG00000024589, ENSMUSG00000040363, ENSMUSG00000025226, ENSMUSG00000044308, ENSMUSG00000044628, ENSMUSG00000029922, ENSMUSG00000060450, ENSMUSG00000022124, ENSMUSG00000039615, ENSMUSG00000027466, ENSMUSG00000051675, ENSMUSG00000024083, ENSMUSG00000041241, ENSMUSG00000070923, ENSMUSG00000009293, ENSMUSG00000032216, ENSMUSG00000020455, ENSMUSG00000001054, ENSMUSG00000025326, ENSMUSG00000002222,…	1434	304	12075	1.1633588416648315	1.0	0.9455882019680885	97.87007109873677
GOTERM_BP_DIRECT	GO:0002931~response to ischemia	7	0.40603248259860786	0.2161741435804303	ENSMUSG00000055866, ENSMUSG00000014776, ENSMUSG00000020623, ENSMUSG00000058441, ENSMUSG00000005583, ENSMUSG00000034994, ENSMUSG00000024617	1460	35	12544	1.7183561643835616	1.0	0.9953338992141803	98.94454963916324
GOTERM_BP_DIRECT	GO:0051642~centrosome localization	4	0.23201856148491878	0.21734195893181954	ENSMUSG00000042524, ENSMUSG00000021068, ENSMUSG00000025812, ENSMUSG00000026640	1460	14	12544	2.4547945205479453	1.0	0.9953559186578744	98.97354881413052
GOTERM_BP_DIRECT	GO:0043149~stress fiber assembly	4	0.23201856148491878	0.21734195893181954	ENSMUSG00000025006, ENSMUSG00000018909, ENSMUSG00000054728, ENSMUSG00000059456	1460	14	12544	2.4547945205479453	1.0	0.9953559186578744	98.97354881413052
GOTERM_BP_DIRECT	GO:0090162~establishment of epithelial cell polarity	4	0.23201856148491878	0.21734195893181954	ENSMUSG00000017132, ENSMUSG00000020776, ENSMUSG00000030583, ENSMUSG00000025812	1460	14	12544	2.4547945205479453	1.0	0.9953559186578744	98.97354881413052
GOTERM_BP_DIRECT	GO:0007212~dopamine receptor signaling pathway	4	0.23201856148491878	0.21734195893181954	ENSMUSG00000025468, ENSMUSG00000020297, ENSMUSG00000031748, ENSMUSG00000029104	1460	14	12544	2.4547945205479453	1.0	0.9953559186578744	98.97354881413052
GOTERM_BP_DIRECT	GO:0000380~alternative mRNA splicing, via spliceosome	4	0.23201856148491878	0.21734195893181954	ENSMUSG00000024268, ENSMUSG00000059208, ENSMUSG00000031157, ENSMUSG00000027763	1460	14	12544	2.4547945205479453	1.0	0.9953559186578744	98.97354881413052
GOTERM_BP_DIRECT	GO:0050966~detection of mechanical stimulus involved in sensory perception of pain	4	0.23201856148491878	0.21734195893181954	ENSMUSG00000047976, ENSMUSG00000059003, ENSMUSG00000036062, ENSMUSG00000030209	1460	14	12544	2.4547945205479453	1.0	0.9953559186578744	98.97354881413052
GOTERM_BP_DIRECT	GO:0072583~clathrin-mediated endocytosis	4	0.23201856148491878	0.21734195893181954	ENSMUSG00000000915, ENSMUSG00000070000, ENSMUSG00000026825, ENSMUSG00000039735	1460	14	12544	2.4547945205479453	1.0	0.9953559186578744	98.97354881413052
GOTERM_BP_DIRECT	GO:0055117~regulation of cardiac muscle contraction	4	0.23201856148491878	0.21734195893181954	ENSMUSG00000001175, ENSMUSG00000042429, ENSMUSG00000036438, ENSMUSG00000057123	1460	14	12544	2.4547945205479453	1.0	0.9953559186578744	98.97354881413052
GOTERM_CC_DIRECT	GO:0001917~photoreceptor inner segment	7	0.40603248259860786	0.21819880020401444	ENSMUSG00000040860, ENSMUSG00000032968, ENSMUSG00000012819, ENSMUSG00000026825, ENSMUSG00000037541, ENSMUSG00000029361, ENSMUSG00000067889	1571	35	13458	1.7133036282622534	1.0	0.8644845846647877	97.63513492805731
GOTERM_CC_DIRECT	GO:0033276~transcription factor TFTC complex	4	0.23201856148491878	0.21867033517992682	ENSMUSG00000039117, ENSMUSG00000047242, ENSMUSG00000045482, ENSMUSG00000048930	1571	14	13458	2.447576611803219	1.0	0.8622100474562142	97.65673937927095
GOTERM_BP_DIRECT	GO:0034465~response to carbon monoxide	2	0.11600928074245939	0.2191012152874418	ENSMUSG00000022982, ENSMUSG00000063142	1460	2	12544	8.591780821917808	1.0	0.9954535221740631	99.01581474403213
GOTERM_BP_DIRECT	GO:1904348~negative regulation of small intestine smooth muscle contraction	2	0.11600928074245939	0.2191012152874418	ENSMUSG00000039942, ENSMUSG00000063142	1460	2	12544	8.591780821917808	1.0	0.9954535221740631	99.01581474403213
GOTERM_BP_DIRECT	GO:0021997~neural plate axis specification	2	0.11600928074245939	0.2191012152874418	ENSMUSG00000021466, ENSMUSG00000047248	1460	2	12544	8.591780821917808	1.0	0.9954535221740631	99.01581474403213
GOTERM_BP_DIRECT	GO:0045875~negative regulation of sister chromatid cohesion	2	0.11600928074245939	0.2191012152874418	ENSMUSG00000041408, ENSMUSG00000033762	1460	2	12544	8.591780821917808	1.0	0.9954535221740631	99.01581474403213
GOTERM_BP_DIRECT	GO:0043314~negative regulation of neutrophil degranulation	2	0.11600928074245939	0.2191012152874418	ENSMUSG00000009681, ENSMUSG00000017631	1460	2	12544	8.591780821917808	1.0	0.9954535221740631	99.01581474403213
GOTERM_BP_DIRECT	GO:0046832~negative regulation of RNA export from nucleus	2	0.11600928074245939	0.2191012152874418	ENSMUSG00000006005, ENSMUSG00000021374	1460	2	12544	8.591780821917808	1.0	0.9954535221740631	99.01581474403213
GOTERM_BP_DIRECT	GO:0060478~acrosomal vesicle exocytosis	2	0.11600928074245939	0.2191012152874418	ENSMUSG00000027849, ENSMUSG00000028575	1460	2	12544	8.591780821917808	1.0	0.9954535221740631	99.01581474403213
GOTERM_BP_DIRECT	GO:0071109~superior temporal gyrus development	2	0.11600928074245939	0.2191012152874418	ENSMUSG00000039419, ENSMUSG00000022812	1460	2	12544	8.591780821917808	1.0	0.9954535221740631	99.01581474403213
GOTERM_BP_DIRECT	GO:0086013~membrane repolarization during cardiac muscle cell action potential	2	0.11600928074245939	0.2191012152874418	ENSMUSG00000038319, ENSMUSG00000041695	1460	2	12544	8.591780821917808	1.0	0.9954535221740631	99.01581474403213
GOTERM_BP_DIRECT	GO:0009405~pathogenesis	2	0.11600928074245939	0.2191012152874418	ENSMUSG00000031393, ENSMUSG00000038141	1460	2	12544	8.591780821917808	1.0	0.9954535221740631	99.01581474403213
GOTERM_BP_DIRECT	GO:1900451~positive regulation of glutamate receptor signaling pathway	2	0.11600928074245939	0.2191012152874418	ENSMUSG00000034799, ENSMUSG00000022623	1460	2	12544	8.591780821917808	1.0	0.9954535221740631	99.01581474403213
GOTERM_BP_DIRECT	GO:0009450~gamma-aminobutyric acid catabolic process	2	0.11600928074245939	0.2191012152874418	ENSMUSG00000057880, ENSMUSG00000035936	1460	2	12544	8.591780821917808	1.0	0.9954535221740631	99.01581474403213
GOTERM_BP_DIRECT	GO:2000124~regulation of endocannabinoid signaling pathway	2	0.11600928074245939	0.2191012152874418	ENSMUSG00000033174, ENSMUSG00000025277	1460	2	12544	8.591780821917808	1.0	0.9954535221740631	99.01581474403213
GOTERM_BP_DIRECT	GO:0086011~membrane repolarization during action potential	2	0.11600928074245939	0.2191012152874418	ENSMUSG00000038319, ENSMUSG00000041695	1460	2	12544	8.591780821917808	1.0	0.9954535221740631	99.01581474403213
GOTERM_BP_DIRECT	GO:0007521~muscle cell fate determination	2	0.11600928074245939	0.2191012152874418	ENSMUSG00000000093, ENSMUSG00000005583	1460	2	12544	8.591780821917808	1.0	0.9954535221740631	99.01581474403213
GOTERM_BP_DIRECT	GO:0006114~glycerol biosynthetic process	2	0.11600928074245939	0.2191012152874418	ENSMUSG00000043445, ENSMUSG00000025190	1460	2	12544	8.591780821917808	1.0	0.9954535221740631	99.01581474403213
GOTERM_BP_DIRECT	GO:2000058~regulation of protein ubiquitination involved in ubiquitin-dependent protein catabolic process	2	0.11600928074245939	0.2191012152874418	ENSMUSG00000025326, ENSMUSG00000059456	1460	2	12544	8.591780821917808	1.0	0.9954535221740631	99.01581474403213
GOTERM_BP_DIRECT	GO:0002692~negative regulation of cellular extravasation	2	0.11600928074245939	0.2191012152874418	ENSMUSG00000009681, ENSMUSG00000017631	1460	2	12544	8.591780821917808	1.0	0.9954535221740631	99.01581474403213
GOTERM_BP_DIRECT	GO:0008050~female courtship behavior	2	0.11600928074245939	0.2191012152874418	ENSMUSG00000058756, ENSMUSG00000021779	1460	2	12544	8.591780821917808	1.0	0.9954535221740631	99.01581474403213
GOTERM_BP_DIRECT	GO:0009069~serine family amino acid metabolic process	2	0.11600928074245939	0.2191012152874418	ENSMUSG00000001323, ENSMUSG00000021048	1460	2	12544	8.591780821917808	1.0	0.9954535221740631	99.01581474403213
GOTERM_BP_DIRECT	GO:0060466~activation of meiosis involved in egg activation	2	0.11600928074245939	0.2191012152874418	ENSMUSG00000051177, ENSMUSG00000057897	1460	2	12544	8.591780821917808	1.0	0.9954535221740631	99.01581474403213
GOTERM_BP_DIRECT	GO:1903423~positive regulation of synaptic vesicle recycling	2	0.11600928074245939	0.2191012152874418	ENSMUSG00000022973, ENSMUSG00000026825	1460	2	12544	8.591780821917808	1.0	0.9954535221740631	99.01581474403213
GOTERM_BP_DIRECT	GO:0016553~base conversion or substitution editing	2	0.11600928074245939	0.2191012152874418	ENSMUSG00000027951, ENSMUSG00000020262	1460	2	12544	8.591780821917808	1.0	0.9954535221740631	99.01581474403213
GOTERM_BP_DIRECT	GO:0045624~positive regulation of T-helper cell differentiation	2	0.11600928074245939	0.2191012152874418	ENSMUSG00000019982, ENSMUSG00000044813	1460	2	12544	8.591780821917808	1.0	0.9954535221740631	99.01581474403213
GOTERM_BP_DIRECT	GO:1990776~response to angiotensin	2	0.11600928074245939	0.2191012152874418	ENSMUSG00000015340, ENSMUSG00000030536	1460	2	12544	8.591780821917808	1.0	0.9954535221740631	99.01581474403213
GOTERM_BP_DIRECT	GO:0050728~negative regulation of inflammatory response	11	0.6380510440835266	0.21930254738155058	ENSMUSG00000009681, ENSMUSG00000042429, ENSMUSG00000030525, ENSMUSG00000028053, ENSMUSG00000017631, ENSMUSG00000039942, ENSMUSG00000043683, ENSMUSG00000021322, ENSMUSG00000027298, ENSMUSG00000032109, ENSMUSG00000032691	1460	65	12544	1.4539936775553215	1.0	0.9953514306799536	99.02054528167442
GOTERM_BP_DIRECT	GO:0031647~regulation of protein stability	11	0.6380510440835266	0.21930254738155058	ENSMUSG00000041241, ENSMUSG00000042737, ENSMUSG00000041986, ENSMUSG00000063358, ENSMUSG00000039615, ENSMUSG00000076431, ENSMUSG00000048930, ENSMUSG00000033105, ENSMUSG00000006676, ENSMUSG00000040125, ENSMUSG00000032127	1460	65	12544	1.4539936775553215	1.0	0.9953514306799536	99.02054528167442
GOTERM_CC_DIRECT	GO:1990666~PCSK9-LDLR complex	2	0.11600928074245939	0.2197167526204879	ENSMUSG00000032193, ENSMUSG00000044254	1571	2	13458	8.566518141311267	1.0	0.8607646459360558	97.70402646476914
GOTERM_CC_DIRECT	GO:0005924~cell-substrate adherens junction	2	0.11600928074245939	0.2197167526204879	ENSMUSG00000025006, ENSMUSG00000039103	1571	2	13458	8.566518141311267	1.0	0.8607646459360558	97.70402646476914
GOTERM_CC_DIRECT	GO:0044307~dendritic branch	2	0.11600928074245939	0.2197167526204879	ENSMUSG00000026959, ENSMUSG00000040407	1571	2	13458	8.566518141311267	1.0	0.8607646459360558	97.70402646476914
GOTERM_BP_DIRECT	GO:0008217~regulation of blood pressure	9	0.5220417633410672	0.220480729076529	ENSMUSG00000023845, ENSMUSG00000021910, ENSMUSG00000006818, ENSMUSG00000057530, ENSMUSG00000022982, ENSMUSG00000020681, ENSMUSG00000019256, ENSMUSG00000051331, ENSMUSG00000030669	1460	50	12544	1.5465205479452053	1.0	0.9953748662762981	99.04779948167703
GOTERM_BP_DIRECT	GO:0007608~sensory perception of smell	6	0.34802784222737815	0.22055868911866666	ENSMUSG00000056755, ENSMUSG00000063260, ENSMUSG00000044308, ENSMUSG00000090824, ENSMUSG00000021013, ENSMUSG00000041771	1460	28	12544	1.841095890410959	1.0	0.9952564426464461	99.04957733042087
GOTERM_BP_DIRECT	GO:0090004~positive regulation of establishment of protein localization to plasma membrane	6	0.34802784222737815	0.22055868911866666	ENSMUSG00000029032, ENSMUSG00000030805, ENSMUSG00000061576, ENSMUSG00000025006, ENSMUSG00000024122, ENSMUSG00000041245	1460	28	12544	1.841095890410959	1.0	0.9952564426464461	99.04957733042087
GOTERM_BP_DIRECT	GO:0050806~positive regulation of synaptic transmission	5	0.2900232018561485	0.2222589187489168	ENSMUSG00000020524, ENSMUSG00000035864, ENSMUSG00000029053, ENSMUSG00000030209, ENSMUSG00000030898	1460	21	12544	2.045662100456621	1.0	0.9953480185244271	99.08757788257378
GOTERM_BP_DIRECT	GO:0048741~skeletal muscle fiber development	5	0.2900232018561485	0.2222589187489168	ENSMUSG00000036006, ENSMUSG00000063856, ENSMUSG00000029050, ENSMUSG00000015342, ENSMUSG00000022996	1460	21	12544	2.045662100456621	1.0	0.9953480185244271	99.08757788257378
GOTERM_BP_DIRECT	GO:0007026~negative regulation of microtubule depolymerization	5	0.2900232018561485	0.2222589187489168	ENSMUSG00000027254, ENSMUSG00000034201, ENSMUSG00000052727, ENSMUSG00000031137, ENSMUSG00000020135	1460	21	12544	2.045662100456621	1.0	0.9953480185244271	99.08757788257378
KEGG_PATHWAY	mmu00020:Citrate cycle (TCA cycle)	6	0.34802784222737815	0.223221771261965	ENSMUSG00000009863, ENSMUSG00000022477, ENSMUSG00000020456, ENSMUSG00000004789, ENSMUSG00000021577, ENSMUSG00000027406	588	29	5205	1.831456720619282	1.0	0.6763172447692412	96.31085034534924
GOTERM_MF_DIRECT	GO:0001639~PLC activating G-protein coupled glutamate receptor activity	2	0.11600928074245939	0.22327481565977586	ENSMUSG00000019828, ENSMUSG00000049583	1434	2	12075	8.42050209205021	1.0	0.9536557686900994	98.34518395738556
GOTERM_MF_DIRECT	GO:0004997~thyrotropin-releasing hormone receptor activity	2	0.11600928074245939	0.22327481565977586	ENSMUSG00000039079, ENSMUSG00000038760	1434	2	12075	8.42050209205021	1.0	0.9536557686900994	98.34518395738556
GOTERM_MF_DIRECT	GO:0031403~lithium ion binding	2	0.11600928074245939	0.22327481565977586	ENSMUSG00000027531, ENSMUSG00000032788	1434	2	12075	8.42050209205021	1.0	0.9536557686900994	98.34518395738556
GOTERM_MF_DIRECT	GO:0003726~double-stranded RNA adenosine deaminase activity	2	0.11600928074245939	0.22327481565977586	ENSMUSG00000027951, ENSMUSG00000020262	1434	2	12075	8.42050209205021	1.0	0.9536557686900994	98.34518395738556
GOTERM_MF_DIRECT	GO:0086008~voltage-gated potassium channel activity involved in cardiac muscle cell action potential repolarization	2	0.11600928074245939	0.22327481565977586	ENSMUSG00000041695, ENSMUSG00000090122	1434	2	12075	8.42050209205021	1.0	0.9536557686900994	98.34518395738556
GOTERM_MF_DIRECT	GO:0047389~glycerophosphocholine phosphodiesterase activity	2	0.11600928074245939	0.22327481565977586	ENSMUSG00000027346, ENSMUSG00000035314	1434	2	12075	8.42050209205021	1.0	0.9536557686900994	98.34518395738556
GOTERM_MF_DIRECT	GO:0034189~very-low-density lipoprotein particle binding	2	0.11600928074245939	0.22327481565977586	ENSMUSG00000024924, ENSMUSG00000044254	1434	2	12075	8.42050209205021	1.0	0.9536557686900994	98.34518395738556
GOTERM_MF_DIRECT	GO:0004692~cGMP-dependent protein kinase activity	2	0.11600928074245939	0.22327481565977586	ENSMUSG00000052920, ENSMUSG00000029334	1434	2	12075	8.42050209205021	1.0	0.9536557686900994	98.34518395738556
GOTERM_MF_DIRECT	GO:0004342~glucosamine-6-phosphate deaminase activity	2	0.11600928074245939	0.22327481565977586	ENSMUSG00000029209, ENSMUSG00000052102	1434	2	12075	8.42050209205021	1.0	0.9536557686900994	98.34518395738556
GOTERM_MF_DIRECT	GO:0070740~tubulin-glutamic acid ligase activity	2	0.11600928074245939	0.22327481565977586	ENSMUSG00000020308, ENSMUSG00000036745	1434	2	12075	8.42050209205021	1.0	0.9536557686900994	98.34518395738556
GOTERM_MF_DIRECT	GO:0051538~3 iron, 4 sulfur cluster binding	2	0.11600928074245939	0.22327481565977586	ENSMUSG00000009863, ENSMUSG00000022477	1434	2	12075	8.42050209205021	1.0	0.9536557686900994	98.34518395738556
GOTERM_BP_DIRECT	GO:1903955~positive regulation of protein targeting to mitochondrion	12	0.6960556844547563	0.22436719163623925	ENSMUSG00000027244, ENSMUSG00000030854, ENSMUSG00000022463, ENSMUSG00000045005, ENSMUSG00000030216, ENSMUSG00000044005, ENSMUSG00000041986, ENSMUSG00000022978, ENSMUSG00000060166, ENSMUSG00000040125, ENSMUSG00000032127, ENSMUSG00000075703	1460	73	12544	1.4123475323700505	1.0	0.9954881183994888	99.1327026288472
GOTERM_BP_DIRECT	GO:0007030~Golgi organization	12	0.6960556844547563	0.22436719163623925	ENSMUSG00000024759, ENSMUSG00000031979, ENSMUSG00000026211, ENSMUSG00000047126, ENSMUSG00000039529, ENSMUSG00000029516, ENSMUSG00000058569, ENSMUSG00000027465, ENSMUSG00000029104, ENSMUSG00000096054, ENSMUSG00000018171, ENSMUSG00000030643	1460	73	12544	1.4123475323700505	1.0	0.9954881183994888	99.1327026288472
GOTERM_MF_DIRECT	GO:0001085~RNA polymerase II transcription factor binding	8	0.46403712296983757	0.22539058480282936	ENSMUSG00000009406, ENSMUSG00000040761, ENSMUSG00000022521, ENSMUSG00000025332, ENSMUSG00000030557, ENSMUSG00000074607, ENSMUSG00000008855, ENSMUSG00000022812	1434	42	12075	1.603905160390516	1.0	0.953795338598726	98.41685649275614
GOTERM_MF_DIRECT	GO:0030374~ligand-dependent nuclear receptor transcription coactivator activity	8	0.46403712296983757	0.22539058480282936	ENSMUSG00000033871, ENSMUSG00000041164, ENSMUSG00000052889, ENSMUSG00000027580, ENSMUSG00000039697, ENSMUSG00000015143, ENSMUSG00000019303, ENSMUSG00000048930	1434	42	12075	1.603905160390516	1.0	0.953795338598726	98.41685649275614
GOTERM_MF_DIRECT	GO:0046933~proton-transporting ATP synthase activity, rotational mechanism	4	0.23201856148491878	0.226355649997504	ENSMUSG00000025428, ENSMUSG00000025393, ENSMUSG00000003072, ENSMUSG00000000563	1434	14	12075	2.405857740585774	1.0	0.9531111004817067	98.44857167375
GOTERM_MF_DIRECT	GO:0016301~kinase activity	81	4.698375870069606	0.2280693190126768	ENSMUSG00000024969, ENSMUSG00000029334, ENSMUSG00000025854, ENSMUSG00000029516, ENSMUSG00000041720, ENSMUSG00000032500, ENSMUSG00000027692, ENSMUSG00000031112, ENSMUSG00000031392, ENSMUSG00000028289, ENSMUSG00000031016, ENSMUSG00000025758, ENSMUSG00000027296, ENSMUSG00000052889, ENSMUSG00000027298, ENSMUSG00000038145, ENSMUSG00000048895, ENSMUSG00000057897, ENSMUSG00000033862, ENSMUSG00000026834,…	1434	621	12075	1.098326359832636	1.0	0.9529723488022291	98.50342398648674
GOTERM_BP_DIRECT	GO:0007218~neuropeptide signaling pathway	8	0.46403712296983757	0.22822493405426725	ENSMUSG00000068747, ENSMUSG00000046856, ENSMUSG00000039278, ENSMUSG00000050511, ENSMUSG00000033774, ENSMUSG00000030669, ENSMUSG00000023236, ENSMUSG00000025905	1460	43	12544	1.5984708505893597	1.0	0.9958279988475347	99.20985664898195
GOTERM_BP_DIRECT	GO:0051291~protein heterooligomerization	13	0.7540603248259861	0.2283680613563955	ENSMUSG00000038319, ENSMUSG00000026812, ENSMUSG00000060882, ENSMUSG00000004936, ENSMUSG00000027577, ENSMUSG00000033916, ENSMUSG00000035864, ENSMUSG00000028931, ENSMUSG00000002496, ENSMUSG00000001552, ENSMUSG00000037316, ENSMUSG00000029053, ENSMUSG00000015837	1460	81	12544	1.3789277862337221	1.0	0.9957288231018268	99.21259022274815
GOTERM_BP_DIRECT	GO:0010976~positive regulation of neuron projection development	19	1.1020881670533642	0.2294465883460311	ENSMUSG00000042211, ENSMUSG00000030854, ENSMUSG00000024969, ENSMUSG00000036564, ENSMUSG00000029838, ENSMUSG00000006235, ENSMUSG00000025586, ENSMUSG00000040037, ENSMUSG00000055022, ENSMUSG00000002489, ENSMUSG00000060534, ENSMUSG00000032827, ENSMUSG00000026596, ENSMUSG00000029711, ENSMUSG00000020211, ENSMUSG00000059456, ENSMUSG00000059409, ENSMUSG00000057897, ENSMUSG00000038533	1460	128	12544	1.2753424657534247	1.0	0.995737977428973	99.23290292280245
GOTERM_MF_DIRECT	GO:0005246~calcium channel regulator activity	5	0.2900232018561485	0.23322768325144005	ENSMUSG00000052920, ENSMUSG00000056755, ENSMUSG00000046093, ENSMUSG00000052889, ENSMUSG00000066392	1434	21	12075	2.004881450488145	1.0	0.9552477596264584	98.65775649945364
GOTERM_MF_DIRECT	GO:0033613~activating transcription factor binding	5	0.2900232018561485	0.23322768325144005	ENSMUSG00000039474, ENSMUSG00000022521, ENSMUSG00000005583, ENSMUSG00000030557, ENSMUSG00000001419	1434	21	12075	2.004881450488145	1.0	0.9552477596264584	98.65775649945364
KEGG_PATHWAY	mmu05032:Morphine addiction	13	0.7540603248259861	0.23360216343102136	ENSMUSG00000042429, ENSMUSG00000007653, ENSMUSG00000021684, ENSMUSG00000031748, ENSMUSG00000018909, ENSMUSG00000010803, ENSMUSG00000052889, ENSMUSG00000043301, ENSMUSG00000037771, ENSMUSG00000033676, ENSMUSG00000029054, ENSMUSG00000020431, ENSMUSG00000005580	588	84	5205	1.3699586977648204	1.0	0.6889903748211699	96.9054263169822
GOTERM_MF_DIRECT	GO:0000977~RNA polymerase II regulatory region sequence-specific DNA binding	24	1.3921113689095126	0.2349898053377591	ENSMUSG00000040363, ENSMUSG00000028423, ENSMUSG00000003949, ENSMUSG00000009739, ENSMUSG00000001288, ENSMUSG00000030557, ENSMUSG00000017491, ENSMUSG00000056493, ENSMUSG00000018750, ENSMUSG00000018654, ENSMUSG00000001911, ENSMUSG00000027104, ENSMUSG00000015846, ENSMUSG00000033249, ENSMUSG00000037791, ENSMUSG00000022389, ENSMUSG00000032698, ENSMUSG00000022521, ENSMUSG00000005583, ENSMUSG00000070643,…	1434	165	12075	1.2248003042982123	1.0	0.9551415307411104	98.70696101970915
KEGG_PATHWAY	mmu04614:Renin-angiotensin system	4	0.23201856148491878	0.23501759212097847	ENSMUSG00000023845, ENSMUSG00000031007, ENSMUSG00000020681, ENSMUSG00000068037	588	15	5205	2.360544217687075	1.0	0.6853975622997655	96.97925972912395
GOTERM_BP_DIRECT	GO:0007528~neuromuscular junction development	7	0.40603248259860786	0.23587114940367504	ENSMUSG00000017412, ENSMUSG00000034799, ENSMUSG00000032216, ENSMUSG00000004069, ENSMUSG00000020882, ENSMUSG00000069601, ENSMUSG00000030669	1460	36	12544	1.6706240487062405	1.0	0.9963222247293726	99.34399528130572
GOTERM_BP_DIRECT	GO:0006020~inositol metabolic process	3	0.17401392111368907	0.23653415988525578	ENSMUSG00000031393, ENSMUSG00000027531, ENSMUSG00000027296	1460	8	12544	3.221917808219178	1.0	0.996286692362221	99.35454976804995
GOTERM_BP_DIRECT	GO:0051926~negative regulation of calcium ion transport	3	0.17401392111368907	0.23653415988525578	ENSMUSG00000031748, ENSMUSG00000014813, ENSMUSG00000029361	1460	8	12544	3.221917808219178	1.0	0.996286692362221	99.35454976804995
GOTERM_BP_DIRECT	GO:0018095~protein polyglutamylation	3	0.17401392111368907	0.23653415988525578	ENSMUSG00000020308, ENSMUSG00000033257, ENSMUSG00000036745	1460	8	12544	3.221917808219178	1.0	0.996286692362221	99.35454976804995
GOTERM_BP_DIRECT	GO:1903078~positive regulation of protein localization to plasma membrane	3	0.17401392111368907	0.23653415988525578	ENSMUSG00000030805, ENSMUSG00000034593, ENSMUSG00000041488	1460	8	12544	3.221917808219178	1.0	0.996286692362221	99.35454976804995
GOTERM_BP_DIRECT	GO:0032229~negative regulation of synaptic transmission, GABAergic	3	0.17401392111368907	0.23653415988525578	ENSMUSG00000042429, ENSMUSG00000049511, ENSMUSG00000026797	1460	8	12544	3.221917808219178	1.0	0.996286692362221	99.35454976804995
GOTERM_BP_DIRECT	GO:0070050~neuron cellular homeostasis	3	0.17401392111368907	0.23653415988525578	ENSMUSG00000020827, ENSMUSG00000022454, ENSMUSG00000027298	1460	8	12544	3.221917808219178	1.0	0.996286692362221	99.35454976804995
GOTERM_BP_DIRECT	GO:2000810~regulation of bicellular tight junction assembly	3	0.17401392111368907	0.23653415988525578	ENSMUSG00000024589, ENSMUSG00000045005, ENSMUSG00000041957	1460	8	12544	3.221917808219178	1.0	0.996286692362221	99.35454976804995
GOTERM_BP_DIRECT	GO:0032872~regulation of stress-activated MAPK cascade	3	0.17401392111368907	0.23653415988525578	ENSMUSG00000063358, ENSMUSG00000004936, ENSMUSG00000017119	1460	8	12544	3.221917808219178	1.0	0.996286692362221	99.35454976804995
GOTERM_BP_DIRECT	GO:2000059~negative regulation of protein ubiquitination involved in ubiquitin-dependent protein catabolic process	3	0.17401392111368907	0.23653415988525578	ENSMUSG00000019969, ENSMUSG00000024219, ENSMUSG00000025231	1460	8	12544	3.221917808219178	1.0	0.996286692362221	99.35454976804995
GOTERM_BP_DIRECT	GO:0090073~positive regulation of protein homodimerization activity	3	0.17401392111368907	0.23653415988525578	ENSMUSG00000038760, ENSMUSG00000005362, ENSMUSG00000005583	1460	8	12544	3.221917808219178	1.0	0.996286692362221	99.35454976804995
GOTERM_BP_DIRECT	GO:0006048~UDP-N-acetylglucosamine biosynthetic process	3	0.17401392111368907	0.23653415988525578	ENSMUSG00000029209, ENSMUSG00000029992, ENSMUSG00000052102	1460	8	12544	3.221917808219178	1.0	0.996286692362221	99.35454976804995
GOTERM_BP_DIRECT	GO:0014009~glial cell proliferation	3	0.17401392111368907	0.23653415988525578	ENSMUSG00000076431, ENSMUSG00000059456, ENSMUSG00000034994	1460	8	12544	3.221917808219178	1.0	0.996286692362221	99.35454976804995
GOTERM_BP_DIRECT	GO:0070262~peptidyl-serine dephosphorylation	3	0.17401392111368907	0.23653415988525578	ENSMUSG00000041769, ENSMUSG00000022052, ENSMUSG00000029120	1460	8	12544	3.221917808219178	1.0	0.996286692362221	99.35454976804995
GOTERM_BP_DIRECT	GO:0008088~axo-dendritic transport	3	0.17401392111368907	0.23653415988525578	ENSMUSG00000018411, ENSMUSG00000029104, ENSMUSG00000021288	1460	8	12544	3.221917808219178	1.0	0.996286692362221	99.35454976804995
GOTERM_BP_DIRECT	GO:0010172~embryonic body morphogenesis	3	0.17401392111368907	0.23653415988525578	ENSMUSG00000027002, ENSMUSG00000050069, ENSMUSG00000030323	1460	8	12544	3.221917808219178	1.0	0.996286692362221	99.35454976804995
GOTERM_BP_DIRECT	GO:0043983~histone H4-K12 acetylation	3	0.17401392111368907	0.23653415988525578	ENSMUSG00000024002, ENSMUSG00000025764, ENSMUSG00000020387	1460	8	12544	3.221917808219178	1.0	0.996286692362221	99.35454976804995
GOTERM_BP_DIRECT	GO:2000727~positive regulation of cardiac muscle cell differentiation	3	0.17401392111368907	0.23653415988525578	ENSMUSG00000001300, ENSMUSG00000005583, ENSMUSG00000022812	1460	8	12544	3.221917808219178	1.0	0.996286692362221	99.35454976804995
GOTERM_BP_DIRECT	GO:0042554~superoxide anion generation	3	0.17401392111368907	0.23653415988525578	ENSMUSG00000006818, ENSMUSG00000015340, ENSMUSG00000022982	1460	8	12544	3.221917808219178	1.0	0.996286692362221	99.35454976804995
GOTERM_BP_DIRECT	GO:0042754~negative regulation of circadian rhythm	3	0.17401392111368907	0.23653415988525578	ENSMUSG00000055866, ENSMUSG00000034157, ENSMUSG00000068742	1460	8	12544	3.221917808219178	1.0	0.996286692362221	99.35454976804995
GOTERM_BP_DIRECT	GO:0071236~cellular response to antibiotic	3	0.17401392111368907	0.23653415988525578	ENSMUSG00000003031, ENSMUSG00000057182, ENSMUSG00000028854	1460	8	12544	3.221917808219178	1.0	0.996286692362221	99.35454976804995
GOTERM_BP_DIRECT	GO:0043568~positive regulation of insulin-like growth factor receptor signaling pathway	3	0.17401392111368907	0.23653415988525578	ENSMUSG00000026185, ENSMUSG00000020427, ENSMUSG00000017493	1460	8	12544	3.221917808219178	1.0	0.996286692362221	99.35454976804995
GOTERM_BP_DIRECT	GO:0007158~neuron cell-cell adhesion	3	0.17401392111368907	0.23653415988525578	ENSMUSG00000063887, ENSMUSG00000015829, ENSMUSG00000048895	1460	8	12544	3.221917808219178	1.0	0.996286692362221	99.35454976804995
GOTERM_BP_DIRECT	GO:0030520~intracellular estrogen receptor signaling pathway	3	0.17401392111368907	0.23653415988525578	ENSMUSG00000033871, ENSMUSG00000071054, ENSMUSG00000007880	1460	8	12544	3.221917808219178	1.0	0.996286692362221	99.35454976804995
GOTERM_BP_DIRECT	GO:0003007~heart morphogenesis	9	0.5220417633410672	0.23691559539870694	ENSMUSG00000029478, ENSMUSG00000007817, ENSMUSG00000028949, ENSMUSG00000000093, ENSMUSG00000015846, ENSMUSG00000021466, ENSMUSG00000029711, ENSMUSG00000006235, ENSMUSG00000020888	1460	51	12544	1.5161966156325544	1.0	0.9962225738643977	99.36054881007497
GOTERM_CC_DIRECT	GO:0005892~acetylcholine-gated channel complex	3	0.17401392111368907	0.23761774955714515	ENSMUSG00000030525, ENSMUSG00000019790, ENSMUSG00000027577	1571	8	13458	3.212444302991725	1.0	0.8815579437830399	98.38697988305245
GOTERM_CC_DIRECT	GO:0030285~integral component of synaptic vesicle membrane	3	0.17401392111368907	0.23761774955714515	ENSMUSG00000024403, ENSMUSG00000056296, ENSMUSG00000053025	1571	8	13458	3.212444302991725	1.0	0.8815579437830399	98.38697988305245
GOTERM_CC_DIRECT	GO:0016460~myosin II complex	3	0.17401392111368907	0.23761774955714515	ENSMUSG00000067818, ENSMUSG00000030739, ENSMUSG00000020900	1571	8	13458	3.212444302991725	1.0	0.8815579437830399	98.38697988305245
GOTERM_CC_DIRECT	GO:0031209~SCAR complex	3	0.17401392111368907	0.23761774955714515	ENSMUSG00000027002, ENSMUSG00000019831, ENSMUSG00000033940	1571	8	13458	3.212444302991725	1.0	0.8815579437830399	98.38697988305245
GOTERM_CC_DIRECT	GO:0030132~clathrin coat of coated pit	3	0.17401392111368907	0.23761774955714515	ENSMUSG00000006276, ENSMUSG00000047126, ENSMUSG00000022973	1571	8	13458	3.212444302991725	1.0	0.8815579437830399	98.38697988305245
GOTERM_MF_DIRECT	GO:0046983~protein dimerization activity	21	1.2180974477958235	0.23939326781821652	ENSMUSG00000022463, ENSMUSG00000057469, ENSMUSG00000034593, ENSMUSG00000074968, ENSMUSG00000027490, ENSMUSG00000025217, ENSMUSG00000066197, ENSMUSG00000020566, ENSMUSG00000019256, ENSMUSG00000030557, ENSMUSG00000044243, ENSMUSG00000015709, ENSMUSG00000030091, ENSMUSG00000058756, ENSMUSG00000059003, ENSMUSG00000037996, ENSMUSG00000026959, ENSMUSG00000005583, ENSMUSG00000026825, ENSMUSG00000063887,…	1434	142	12075	1.2452855206553126	1.0	0.9567941418065675	98.82262327149164
GOTERM_CC_DIRECT	GO:0005814~centriole	16	0.9280742459396751	0.23966115269625263	ENSMUSG00000040860, ENSMUSG00000037979, ENSMUSG00000023345, ENSMUSG00000020776, ENSMUSG00000030994, ENSMUSG00000021013, ENSMUSG00000021068, ENSMUSG00000031865, ENSMUSG00000023764, ENSMUSG00000039523, ENSMUSG00000038126, ENSMUSG00000025758, ENSMUSG00000046111, ENSMUSG00000029104, ENSMUSG00000047284, ENSMUSG00000047248	1571	105	13458	1.3053741929617166	1.0	0.8813993361584385	98.45150787545742
GOTERM_CC_DIRECT	GO:0030018~Z disc	16	0.9280742459396751	0.23966115269625263	ENSMUSG00000021870, ENSMUSG00000049281, ENSMUSG00000001333, ENSMUSG00000039615, ENSMUSG00000069601, ENSMUSG00000030209, ENSMUSG00000023033, ENSMUSG00000067818, ENSMUSG00000039103, ENSMUSG00000043079, ENSMUSG00000022438, ENSMUSG00000015143, ENSMUSG00000001552, ENSMUSG00000029361, ENSMUSG00000030695, ENSMUSG00000051331	1571	105	13458	1.3053741929617166	1.0	0.8813993361584385	98.45150787545742
GOTERM_BP_DIRECT	GO:0070555~response to interleukin-1	6	0.34802784222737815	0.24298605139827806	ENSMUSG00000031392, ENSMUSG00000032350, ENSMUSG00000029711, ENSMUSG00000054452, ENSMUSG00000029009, ENSMUSG00000064246	1460	29	12544	1.777609825224374	1.0	0.9967054486162038	99.44920117345958
GOTERM_BP_DIRECT	GO:0050775~positive regulation of dendrite morphogenesis	6	0.34802784222737815	0.24298605139827806	ENSMUSG00000026235, ENSMUSG00000031292, ENSMUSG00000026211, ENSMUSG00000052372, ENSMUSG00000052934, ENSMUSG00000021057	1460	29	12544	1.777609825224374	1.0	0.9967054486162038	99.44920117345958
GOTERM_MF_DIRECT	GO:0004872~receptor activity	18	1.0440835266821344	0.24301932628661094	ENSMUSG00000025089, ENSMUSG00000001986, ENSMUSG00000034799, ENSMUSG00000005338, ENSMUSG00000071068, ENSMUSG00000013833, ENSMUSG00000022103, ENSMUSG00000041078, ENSMUSG00000059305, ENSMUSG00000030209, ENSMUSG00000035745, ENSMUSG00000020524, ENSMUSG00000031007, ENSMUSG00000059003, ENSMUSG00000026959, ENSMUSG00000027878, ENSMUSG00000063887, ENSMUSG00000045287	1434	119	12075	1.2736893920748216	1.0	0.9578836387433869	98.9105014541362
GOTERM_MF_DIRECT	GO:0030145~manganese ion binding	8	0.46403712296983757	0.243824910898358	ENSMUSG00000062168, ENSMUSG00000024234, ENSMUSG00000027531, ENSMUSG00000047434, ENSMUSG00000006818, ENSMUSG00000037996, ENSMUSG00000025854, ENSMUSG00000026596	1434	43	12075	1.5666050403814342	1.0	0.9571704967994953	98.92917065170663
GOTERM_MF_DIRECT	GO:0045322~unmethylated CpG binding	3	0.17401392111368907	0.24388407817612756	ENSMUSG00000020661, ENSMUSG00000002028, ENSMUSG00000031393	1434	8	12075	3.1576882845188283	1.0	0.9559759445028653	98.93052993480019
GOTERM_MF_DIRECT	GO:0016307~phosphatidylinositol phosphate kinase activity	3	0.17401392111368907	0.24388407817612756	ENSMUSG00000025417, ENSMUSG00000034902, ENSMUSG00000028126	1434	8	12075	3.1576882845188283	1.0	0.9559759445028653	98.93052993480019
GOTERM_MF_DIRECT	GO:0008134~transcription factor binding	40	2.320185614849188	0.24395224186786285	ENSMUSG00000033871, ENSMUSG00000029478, ENSMUSG00000028949, ENSMUSG00000040363, ENSMUSG00000025246, ENSMUSG00000025047, ENSMUSG00000019256, ENSMUSG00000019777, ENSMUSG00000040481, ENSMUSG00000031393, ENSMUSG00000000787, ENSMUSG00000058756, ENSMUSG00000015846, ENSMUSG00000039117, ENSMUSG00000020455, ENSMUSG00000022521, ENSMUSG00000071076, ENSMUSG00000021767, ENSMUSG00000034245, ENSMUSG00000008855,…	1434	293	12075	1.1495565995972983	1.0	0.9547762601296782	98.93209389037064
GOTERM_CC_DIRECT	GO:0005719~nuclear euchromatin	6	0.34802784222737815	0.24494984138829926	ENSMUSG00000036181, ENSMUSG00000000782, ENSMUSG00000042308, ENSMUSG00000096210, ENSMUSG00000005198, ENSMUSG00000032187	1571	29	13458	1.7723830637195723	1.0	0.8851085035870899	98.60749615629915
KEGG_PATHWAY	mmu04726:Serotonergic synapse	14	0.8120649651972157	0.2455479532399101	ENSMUSG00000049511, ENSMUSG00000060882, ENSMUSG00000004936, ENSMUSG00000063358, ENSMUSG00000030102, ENSMUSG00000007653, ENSMUSG00000031748, ENSMUSG00000041380, ENSMUSG00000043301, ENSMUSG00000052889, ENSMUSG00000033676, ENSMUSG00000051331, ENSMUSG00000050783, ENSMUSG00000051177	588	93	5205	1.3325652841781872	1.0	0.6977015055509499	97.47956599348703
GOTERM_BP_DIRECT	GO:0045785~positive regulation of cell adhesion	8	0.46403712296983757	0.2463344689529103	ENSMUSG00000030805, ENSMUSG00000025314, ENSMUSG00000039942, ENSMUSG00000031778, ENSMUSG00000041488, ENSMUSG00000039661, ENSMUSG00000030669, ENSMUSG00000037316	1460	44	12544	1.5621419676214197	1.0	0.9969060771987036	99.49298698614196
KEGG_PATHWAY	mmu04520:Adherens junction	11	0.6380510440835266	0.2463887331024422	ENSMUSG00000033060, ENSMUSG00000019831, ENSMUSG00000025006, ENSMUSG00000029636, ENSMUSG00000025314, ENSMUSG00000022521, ENSMUSG00000030536, ENSMUSG00000000782, ENSMUSG00000063358, ENSMUSG00000015143, ENSMUSG00000025812	588	69	5205	1.4111949127477077	1.0	0.693243976744688	97.51601277287195
GOTERM_BP_DIRECT	GO:0048041~focal adhesion assembly	5	0.2900232018561485	0.24855794357936212	ENSMUSG00000025006, ENSMUSG00000024122, ENSMUSG00000028126, ENSMUSG00000015143, ENSMUSG00000059456	1460	22	12544	1.9526774595267744	1.0	0.9970040001360838	99.52021940438222
GOTERM_BP_DIRECT	GO:0031146~SCF-dependent proteasomal ubiquitin-dependent protein catabolic process	5	0.2900232018561485	0.24855794357936212	ENSMUSG00000025226, ENSMUSG00000015095, ENSMUSG00000025217, ENSMUSG00000022124, ENSMUSG00000052934	1460	22	12544	1.9526774595267744	1.0	0.9970040001360838	99.52021940438222
GOTERM_BP_DIRECT	GO:0048675~axon extension	5	0.2900232018561485	0.24855794357936212	ENSMUSG00000018411, ENSMUSG00000038264, ENSMUSG00000052727, ENSMUSG00000022231, ENSMUSG00000031010	1460	22	12544	1.9526774595267744	1.0	0.9970040001360838	99.52021940438222
GOTERM_BP_DIRECT	GO:0051928~positive regulation of calcium ion transport	5	0.2900232018561485	0.24855794357936212	ENSMUSG00000030302, ENSMUSG00000039474, ENSMUSG00000030102, ENSMUSG00000041245, ENSMUSG00000024617	1460	22	12544	1.9526774595267744	1.0	0.9970040001360838	99.52021940438222
GOTERM_CC_DIRECT	GO:0016328~lateral plasma membrane	8	0.46403712296983757	0.2487463588545488	ENSMUSG00000024969, ENSMUSG00000050556, ENSMUSG00000032855, ENSMUSG00000030536, ENSMUSG00000052105, ENSMUSG00000069601, ENSMUSG00000001552, ENSMUSG00000020888	1571	44	13458	1.5575487529656848	1.0	0.8869710692494	98.7102824709441
GOTERM_BP_DIRECT	GO:0042787~protein ubiquitination involved in ubiquitin-dependent protein catabolic process	18	1.0440835266821344	0.24954842949074724	ENSMUSG00000024589, ENSMUSG00000038780, ENSMUSG00000060450, ENSMUSG00000039615, ENSMUSG00000048732, ENSMUSG00000051675, ENSMUSG00000039000, ENSMUSG00000062098, ENSMUSG00000035890, ENSMUSG00000032216, ENSMUSG00000079658, ENSMUSG00000001054, ENSMUSG00000020642, ENSMUSG00000025326, ENSMUSG00000029804, ENSMUSG00000002222, ENSMUSG00000003344, ENSMUSG00000029577	1460	122	12544	1.2676397933977093	1.0	0.9970002689765612	99.53189949711279
GOTERM_BP_DIRECT	GO:0014912~negative regulation of smooth muscle cell migration	4	0.23201856148491878	0.24982460856930128	ENSMUSG00000052920, ENSMUSG00000026185, ENSMUSG00000036564, ENSMUSG00000020427	1460	15	12544	2.2911415525114154	1.0	0.9969384992869389	99.53510797984488
GOTERM_BP_DIRECT	GO:0051770~positive regulation of nitric-oxide synthase biosynthetic process	4	0.23201856148491878	0.24982460856930128	ENSMUSG00000020572, ENSMUSG00000020623, ENSMUSG00000020366, ENSMUSG00000025586	1460	15	12544	2.2911415525114154	1.0	0.9969384992869389	99.53510797984488
GOTERM_BP_DIRECT	GO:0045663~positive regulation of myoblast differentiation	4	0.23201856148491878	0.24982460856930128	ENSMUSG00000020427, ENSMUSG00000005583, ENSMUSG00000005893, ENSMUSG00000051177	1460	15	12544	2.2911415525114154	1.0	0.9969384992869389	99.53510797984488
GOTERM_BP_DIRECT	GO:0032230~positive regulation of synaptic transmission, GABAergic	4	0.23201856148491878	0.24982460856930128	ENSMUSG00000045038, ENSMUSG00000031883, ENSMUSG00000063887, ENSMUSG00000030898	1460	15	12544	2.2911415525114154	1.0	0.9969384992869389	99.53510797984488
GOTERM_BP_DIRECT	GO:0048265~response to pain	4	0.23201856148491878	0.24982460856930128	ENSMUSG00000000326, ENSMUSG00000079056, ENSMUSG00000030669, ENSMUSG00000004110	1460	15	12544	2.2911415525114154	1.0	0.9969384992869389	99.53510797984488
GOTERM_BP_DIRECT	GO:0048240~sperm capacitation	4	0.23201856148491878	0.24982460856930128	ENSMUSG00000036196, ENSMUSG00000024430, ENSMUSG00000039202, ENSMUSG00000030669	1460	15	12544	2.2911415525114154	1.0	0.9969384992869389	99.53510797984488
GOTERM_BP_DIRECT	GO:0044030~regulation of DNA methylation	4	0.23201856148491878	0.24982460856930128	ENSMUSG00000031393, ENSMUSG00000026496, ENSMUSG00000022978, ENSMUSG00000086370	1460	15	12544	2.2911415525114154	1.0	0.9969384992869389	99.53510797984488
GOTERM_CC_DIRECT	GO:0000421~autophagosome membrane	5	0.2900232018561485	0.25030172992241584	ENSMUSG00000030161, ENSMUSG00000033124, ENSMUSG00000018171, ENSMUSG00000026289, ENSMUSG00000038295	1571	22	13458	1.9469359412071063	1.0	0.8862472673218065	98.75030861154656
GOTERM_CC_DIRECT	GO:0070382~exocytic vesicle	4	0.23201856148491878	0.2512904471923547	ENSMUSG00000062542, ENSMUSG00000063260, ENSMUSG00000027849, ENSMUSG00000030731	1571	15	13458	2.284404837683004	1.0	0.8848879186981744	98.77514581389616
GOTERM_CC_DIRECT	GO:1902711~GABA-A receptor complex	4	0.23201856148491878	0.2512904471923547	ENSMUSG00000007653, ENSMUSG00000010803, ENSMUSG00000033676, ENSMUSG00000029054	1571	15	13458	2.284404837683004	1.0	0.8848879186981744	98.77514581389616
GOTERM_BP_DIRECT	GO:0045860~positive regulation of protein kinase activity	9	0.5220417633410672	0.2537525941000921	ENSMUSG00000023274, ENSMUSG00000029711, ENSMUSG00000032827, ENSMUSG00000019969, ENSMUSG00000030536, ENSMUSG00000024924, ENSMUSG00000048895, ENSMUSG00000059456, ENSMUSG00000025422	1460	52	12544	1.4870389884088513	1.0	0.9971672463327798	99.57854666641657
GOTERM_BP_DIRECT	GO:0030177~positive regulation of Wnt signaling pathway	7	0.40603248259860786	0.25608792519152856	ENSMUSG00000028649, ENSMUSG00000027358, ENSMUSG00000031007, ENSMUSG00000024121, ENSMUSG00000020566, ENSMUSG00000076431, ENSMUSG00000032187	1460	37	12544	1.6254720473898558	1.0	0.9972639118449286	99.60252092742702
KEGG_PATHWAY	mmu01200:Carbon metabolism	15	0.8700696055684455	0.25627730757391737	ENSMUSG00000023456, ENSMUSG00000009863, ENSMUSG00000063524, ENSMUSG00000022477, ENSMUSG00000059343, ENSMUSG00000004789, ENSMUSG00000020456, ENSMUSG00000030621, ENSMUSG00000023832, ENSMUSG00000021577, ENSMUSG00000029009, ENSMUSG00000043445, ENSMUSG00000030695, ENSMUSG00000025190, ENSMUSG00000027406	588	102	5205	1.3017707082833134	1.0	0.7039558603458003	97.90967332232285
KEGG_PATHWAY	mmu04340:Hedgehog signaling pathway	5	0.2900232018561485	0.25665624162579126	ENSMUSG00000021466, ENSMUSG00000025217, ENSMUSG00000025231, ENSMUSG00000003345, ENSMUSG00000022812	588	23	5205	1.9243566992014198	1.0	0.6988930264784263	97.92354352381469
GOTERM_BP_DIRECT	GO:0001649~osteoblast differentiation	15	0.8700696055684455	0.2581755294551828	ENSMUSG00000039004, ENSMUSG00000038264, ENSMUSG00000020650, ENSMUSG00000027358, ENSMUSG00000003660, ENSMUSG00000020427, ENSMUSG00000038375, ENSMUSG00000032560, ENSMUSG00000078622, ENSMUSG00000027951, ENSMUSG00000026185, ENSMUSG00000047126, ENSMUSG00000025393, ENSMUSG00000005583, ENSMUSG00000001419	1460	99	12544	1.3017849730178497	1.0	0.9973393453767755	99.62285402915705
GOTERM_BP_DIRECT	GO:0008202~steroid metabolic process	10	0.580046403712297	0.2591282187576548	ENSMUSG00000031835, ENSMUSG00000022463, ENSMUSG00000028158, ENSMUSG00000018865, ENSMUSG00000032193, ENSMUSG00000034926, ENSMUSG00000034088, ENSMUSG00000024924, ENSMUSG00000044254, ENSMUSG00000049313	1460	60	12544	1.4319634703196347	1.0	0.997332838265897	99.63180231950692
GOTERM_MF_DIRECT	GO:0004890~GABA-A receptor activity	4	0.23201856148491878	0.2597694437820509	ENSMUSG00000007653, ENSMUSG00000010803, ENSMUSG00000033676, ENSMUSG00000029054	1434	15	12075	2.245467224546722	1.0	0.9631442523078143	99.24232779852402
GOTERM_MF_DIRECT	GO:0050750~low-density lipoprotein particle receptor binding	4	0.23201856148491878	0.2597694437820509	ENSMUSG00000035864, ENSMUSG00000048279, ENSMUSG00000049252, ENSMUSG00000044254	1434	15	12075	2.245467224546722	1.0	0.9631442523078143	99.24232779852402
GOTERM_CC_DIRECT	GO:0005923~bicellular tight junction	14	0.8120649651972157	0.26015099704086475	ENSMUSG00000017132, ENSMUSG00000045005, ENSMUSG00000028053, ENSMUSG00000035112, ENSMUSG00000043079, ENSMUSG00000003872, ENSMUSG00000032232, ENSMUSG00000084883, ENSMUSG00000032024, ENSMUSG00000045180, ENSMUSG00000069601, ENSMUSG00000025812, ENSMUSG00000041245, ENSMUSG00000029053	1571	91	13458	1.317925867894041	1.0	0.8923095646973587	98.9780367562472
KEGG_PATHWAY	mmu05210:Colorectal cancer	10	0.580046403712297	0.26072141393102666	ENSMUSG00000060534, ENSMUSG00000014850, ENSMUSG00000028914, ENSMUSG00000000782, ENSMUSG00000063358, ENSMUSG00000046709, ENSMUSG00000004936, ENSMUSG00000020366, ENSMUSG00000020135, ENSMUSG00000022812	588	62	5205	1.4277485187623438	1.0	0.699910470254101	98.06708912744105
GOTERM_MF_DIRECT	GO:0005254~chloride channel activity	8	0.46403712296983757	0.2627095111722487	ENSMUSG00000007653, ENSMUSG00000040441, ENSMUSG00000036565, ENSMUSG00000036196, ENSMUSG00000010803, ENSMUSG00000037418, ENSMUSG00000033676, ENSMUSG00000029054	1434	44	12075	1.5310003803727654	1.0	0.9636687909292306	99.2897271292146
GOTERM_BP_DIRECT	GO:0030334~regulation of cell migration	11	0.6380510440835266	0.2630662147121267	ENSMUSG00000004366, ENSMUSG00000020827, ENSMUSG00000038453, ENSMUSG00000024421, ENSMUSG00000039103, ENSMUSG00000030123, ENSMUSG00000019846, ENSMUSG00000059456, ENSMUSG00000026640, ENSMUSG00000021990, ENSMUSG00000032187	1460	68	12544	1.3898468976631748	1.0	0.9975308165131015	99.6667026933469
GOTERM_BP_DIRECT	GO:0030900~forebrain development	12	0.6960556844547563	0.2659544387007923	ENSMUSG00000052920, ENSMUSG00000029478, ENSMUSG00000027490, ENSMUSG00000007880, ENSMUSG00000031748, ENSMUSG00000019969, ENSMUSG00000042292, ENSMUSG00000055421, ENSMUSG00000090125, ENSMUSG00000096014, ENSMUSG00000032187, ENSMUSG00000018654	1460	76	12544	1.3565969718817592	1.0	0.9976487768384384	99.69028333839391
GOTERM_BP_DIRECT	GO:0043967~histone H4 acetylation	6	0.34802784222737815	0.2659792677662378	ENSMUSG00000029670, ENSMUSG00000005982, ENSMUSG00000045482, ENSMUSG00000048930, ENSMUSG00000021356, ENSMUSG00000024240	1460	30	12544	1.7183561643835614	1.0	0.997583551568827	99.69047903227644
GOTERM_BP_DIRECT	GO:0048662~negative regulation of smooth muscle cell proliferation	6	0.34802784222737815	0.2659792677662378	ENSMUSG00000029020, ENSMUSG00000000326, ENSMUSG00000026185, ENSMUSG00000036564, ENSMUSG00000020427, ENSMUSG00000024949	1460	30	12544	1.7183561643835614	1.0	0.997583551568827	99.69047903227644
GOTERM_BP_DIRECT	GO:0006644~phospholipid metabolic process	6	0.34802784222737815	0.2659792677662378	ENSMUSG00000027346, ENSMUSG00000035835, ENSMUSG00000019726, ENSMUSG00000044667, ENSMUSG00000027134, ENSMUSG00000044254	1460	30	12544	1.7183561643835614	1.0	0.997583551568827	99.69047903227644
KEGG_PATHWAY	mmu01210:2-Oxocarboxylic acid metabolism	4	0.23201856148491878	0.26683982660057315	ENSMUSG00000022477, ENSMUSG00000025190, ENSMUSG00000027406, ENSMUSG00000023262	588	16	5205	2.2130102040816326	1.0	0.7041935304156244	98.26594344508781
KEGG_PATHWAY	mmu00100:Steroid biosynthesis	4	0.23201856148491878	0.26683982660057315	ENSMUSG00000034926, ENSMUSG00000026675, ENSMUSG00000022351, ENSMUSG00000033105	588	16	5205	2.2130102040816326	1.0	0.7041935304156244	98.26594344508781
GOTERM_CC_DIRECT	GO:0005747~mitochondrial respiratory chain complex I	8	0.46403712296983757	0.2673891668191156	ENSMUSG00000059734, ENSMUSG00000024099, ENSMUSG00000005510, ENSMUSG00000022450, ENSMUSG00000025968, ENSMUSG00000013593, ENSMUSG00000036199, ENSMUSG00000020153	1571	45	13458	1.522936558455336	1.0	0.8975773745150551	99.11999581761019
GOTERM_BP_DIRECT	GO:0019221~cytokine-mediated signaling pathway	13	0.7540603248259861	0.2680536430109558	ENSMUSG00000031392, ENSMUSG00000031375, ENSMUSG00000042846, ENSMUSG00000047085, ENSMUSG00000050069, ENSMUSG00000049939, ENSMUSG00000047787, ENSMUSG00000060780, ENSMUSG00000051379, ENSMUSG00000031778, ENSMUSG00000038485, ENSMUSG00000045287, ENSMUSG00000032578	1460	84	12544	1.3296803652968037	1.0	0.9976482176048519	99.70642152932324
GOTERM_CC_DIRECT	GO:0032281~AMPA glutamate receptor complex	6	0.34802784222737815	0.26805964127346255	ENSMUSG00000001986, ENSMUSG00000020524, ENSMUSG00000007783, ENSMUSG00000022494, ENSMUSG00000066189, ENSMUSG00000025277	1571	30	13458	1.7133036282622531	1.0	0.8959792830121629	99.13216751612234
GOTERM_MF_DIRECT	GO:0051087~chaperone binding	11	0.6380510440835266	0.26833141319968884	ENSMUSG00000002949, ENSMUSG00000028035, ENSMUSG00000020456, ENSMUSG00000004789, ENSMUSG00000003031, ENSMUSG00000040907, ENSMUSG00000022982, ENSMUSG00000026812, ENSMUSG00000058498, ENSMUSG00000032285, ENSMUSG00000037316	1434	67	12075	1.3824704927246612	1.0	0.9655685451982248	99.37271583907551
KEGG_PATHWAY	mmu04390:Hippo signaling pathway	19	1.1020881670533642	0.26905630311593365	ENSMUSG00000039004, ENSMUSG00000027358, ENSMUSG00000067336, ENSMUSG00000025217, ENSMUSG00000000782, ENSMUSG00000035262, ENSMUSG00000022996, ENSMUSG00000020888, ENSMUSG00000025812, ENSMUSG00000022812, ENSMUSG00000029120, ENSMUSG00000010797, ENSMUSG00000041769, ENSMUSG00000014956, ENSMUSG00000045005, ENSMUSG00000036856, ENSMUSG00000022052, ENSMUSG00000020135, ENSMUSG00000029053	588	136	5205	1.2366821728691477	1.0	0.7022718145854461	98.33319071724739
GOTERM_MF_DIRECT	GO:0048487~beta-tubulin binding	7	0.40603248259860786	0.2714287902056909	ENSMUSG00000034891, ENSMUSG00000019261, ENSMUSG00000018428, ENSMUSG00000037415, ENSMUSG00000029104, ENSMUSG00000031137, ENSMUSG00000036745	1434	37	12075	1.5930679633608502	1.0	0.9661254789010489	99.41445909775884
GOTERM_BP_DIRECT	GO:0007411~axon guidance	19	1.1020881670533642	0.2714881088028141	ENSMUSG00000028040, ENSMUSG00000025876, ENSMUSG00000049336, ENSMUSG00000029245, ENSMUSG00000021013, ENSMUSG00000001300, ENSMUSG00000025437, ENSMUSG00000038970, ENSMUSG00000051379, ENSMUSG00000069601, ENSMUSG00000063626, ENSMUSG00000020900, ENSMUSG00000026235, ENSMUSG00000060534, ENSMUSG00000000305, ENSMUSG00000056427, ENSMUSG00000022231, ENSMUSG00000064293, ENSMUSG00000048895	1460	132	12544	1.2366957243669574	1.0	0.9977919057406238	99.7311209300756
GOTERM_CC_DIRECT	GO:0005912~adherens junction	9	0.5220417633410672	0.27370615592273795	ENSMUSG00000011751, ENSMUSG00000029245, ENSMUSG00000033960, ENSMUSG00000022240, ENSMUSG00000030329, ENSMUSG00000025666, ENSMUSG00000025812, ENSMUSG00000041245, ENSMUSG00000041957	1571	53	13458	1.4546917598453093	1.0	0.899442877006326	99.2286105574002
GOTERM_BP_DIRECT	GO:0042113~B cell activation	5	0.2900232018561485	0.27547111859221973	ENSMUSG00000030525, ENSMUSG00000052889, ENSMUSG00000027577, ENSMUSG00000000732, ENSMUSG00000008855	1460	23	12544	1.8677784395473493	1.0	0.9979564483544733	99.75730108255252
GOTERM_BP_DIRECT	GO:0010800~positive regulation of peptidyl-threonine phosphorylation	5	0.2900232018561485	0.27547111859221973	ENSMUSG00000041710, ENSMUSG00000063358, ENSMUSG00000064246, ENSMUSG00000041245, ENSMUSG00000022812	1460	23	12544	1.8677784395473493	1.0	0.9979564483544733	99.75730108255252
GOTERM_BP_DIRECT	GO:0035335~peptidyl-tyrosine dephosphorylation	5	0.2900232018561485	0.27547111859221973	ENSMUSG00000030854, ENSMUSG00000025314, ENSMUSG00000053716, ENSMUSG00000047205, ENSMUSG00000043445	1460	23	12544	1.8677784395473493	1.0	0.9979564483544733	99.75730108255252
KEGG_PATHWAY	mmu04150:mTOR signaling pathway	9	0.5220417633410672	0.27649336644437206	ENSMUSG00000050310, ENSMUSG00000011096, ENSMUSG00000028278, ENSMUSG00000026812, ENSMUSG00000052889, ENSMUSG00000063358, ENSMUSG00000024122, ENSMUSG00000002496, ENSMUSG00000058655	588	55	5205	1.4485157699443414	1.0	0.7084981248086837	98.54163301423672
GOTERM_BP_DIRECT	GO:0006464~cellular protein modification process	7	0.40603248259860786	0.2767479077604611	ENSMUSG00000027589, ENSMUSG00000027394, ENSMUSG00000019795, ENSMUSG00000022359, ENSMUSG00000051285, ENSMUSG00000033257, ENSMUSG00000036745	1460	38	12544	1.5826964671953858	1.0	0.9979678484237827	99.76516941242193
GOTERM_BP_DIRECT	GO:0007566~embryo implantation	7	0.40603248259860786	0.2767479077604611	ENSMUSG00000015846, ENSMUSG00000007880, ENSMUSG00000029711, ENSMUSG00000022982, ENSMUSG00000014813, ENSMUSG00000018171, ENSMUSG00000030669	1460	38	12544	1.5826964671953858	1.0	0.9979678484237827	99.76516941242193
GOTERM_BP_DIRECT	GO:0000902~cell morphogenesis	11	0.6380510440835266	0.2782484963976851	ENSMUSG00000030302, ENSMUSG00000049336, ENSMUSG00000028656, ENSMUSG00000048078, ENSMUSG00000029106, ENSMUSG00000045180, ENSMUSG00000046822, ENSMUSG00000021373, ENSMUSG00000019256, ENSMUSG00000059305, ENSMUSG00000032187	1460	69	12544	1.3697041890013897	1.0	0.9979910993822723	99.77410828676089
GOTERM_MF_DIRECT	GO:0001965~G-protein alpha-subunit binding	6	0.34802784222737815	0.2800972448287623	ENSMUSG00000020524, ENSMUSG00000035620, ENSMUSG00000029101, ENSMUSG00000043301, ENSMUSG00000052087, ENSMUSG00000042671	1434	30	12075	1.6841004184100417	1.0	0.9692852747721441	99.51785551610206
GOTERM_MF_DIRECT	GO:0032947~protein complex scaffold	8	0.46403712296983757	0.2819841310833907	ENSMUSG00000020331, ENSMUSG00000042388, ENSMUSG00000023018, ENSMUSG00000018428, ENSMUSG00000040407, ENSMUSG00000041957, ENSMUSG00000022016, ENSMUSG00000050812	1434	45	12075	1.496978149697815	1.0	0.9692256955793631	99.53796449410237
GOTERM_BP_DIRECT	GO:0032688~negative regulation of interferon-beta production	3	0.17401392111368907	0.28209083586738587	ENSMUSG00000033124, ENSMUSG00000034889, ENSMUSG00000032109	1460	9	12544	2.863926940639269	1.0	0.9981329520736449	99.79555169193321
GOTERM_BP_DIRECT	GO:0005513~detection of calcium ion	3	0.17401392111368907	0.28209083586738587	ENSMUSG00000001175, ENSMUSG00000036438, ENSMUSG00000035864	1460	9	12544	2.863926940639269	1.0	0.9981329520736449	99.79555169193321
GOTERM_BP_DIRECT	GO:0045792~negative regulation of cell size	3	0.17401392111368907	0.28209083586738587	ENSMUSG00000011096, ENSMUSG00000026812, ENSMUSG00000002496	1460	9	12544	2.863926940639269	1.0	0.9981329520736449	99.79555169193321
GOTERM_BP_DIRECT	GO:1902188~positive regulation of viral release from host cell	3	0.17401392111368907	0.28209083586738587	ENSMUSG00000031913, ENSMUSG00000066278, ENSMUSG00000033916	1460	9	12544	2.863926940639269	1.0	0.9981329520736449	99.79555169193321
GOTERM_BP_DIRECT	GO:0042135~neurotransmitter catabolic process	3	0.17401392111368907	0.28209083586738587	ENSMUSG00000000326, ENSMUSG00000057880, ENSMUSG00000035936	1460	9	12544	2.863926940639269	1.0	0.9981329520736449	99.79555169193321
GOTERM_BP_DIRECT	GO:0033173~calcineurin-NFAT signaling cascade	3	0.17401392111368907	0.28209083586738587	ENSMUSG00000039601, ENSMUSG00000027544, ENSMUSG00000033953	1460	9	12544	2.863926940639269	1.0	0.9981329520736449	99.79555169193321
GOTERM_BP_DIRECT	GO:0030431~sleep	3	0.17401392111368907	0.28209083586738587	ENSMUSG00000059003, ENSMUSG00000027273, ENSMUSG00000022416	1460	9	12544	2.863926940639269	1.0	0.9981329520736449	99.79555169193321
GOTERM_BP_DIRECT	GO:0050921~positive regulation of chemotaxis	3	0.17401392111368907	0.28209083586738587	ENSMUSG00000026181, ENSMUSG00000030805, ENSMUSG00000041488	1460	9	12544	2.863926940639269	1.0	0.9981329520736449	99.79555169193321
GOTERM_BP_DIRECT	GO:0044342~type B pancreatic cell proliferation	3	0.17401392111368907	0.28209083586738587	ENSMUSG00000026185, ENSMUSG00000020427, ENSMUSG00000017493	1460	9	12544	2.863926940639269	1.0	0.9981329520736449	99.79555169193321
GOTERM_BP_DIRECT	GO:0031915~positive regulation of synaptic plasticity	3	0.17401392111368907	0.28209083586738587	ENSMUSG00000034799, ENSMUSG00000027273, ENSMUSG00000025867	1460	9	12544	2.863926940639269	1.0	0.9981329520736449	99.79555169193321
GOTERM_BP_DIRECT	GO:0060413~atrial septum morphogenesis	3	0.17401392111368907	0.28209083586738587	ENSMUSG00000067336, ENSMUSG00000027878, ENSMUSG00000057123	1460	9	12544	2.863926940639269	1.0	0.9981329520736449	99.79555169193321
GOTERM_BP_DIRECT	GO:0060119~inner ear receptor cell development	3	0.17401392111368907	0.28209083586738587	ENSMUSG00000007653, ENSMUSG00000039529, ENSMUSG00000033676	1460	9	12544	2.863926940639269	1.0	0.9981329520736449	99.79555169193321
GOTERM_BP_DIRECT	GO:0042994~cytoplasmic sequestering of transcription factor	3	0.17401392111368907	0.28209083586738587	ENSMUSG00000058756, ENSMUSG00000032855, ENSMUSG00000025231	1460	9	12544	2.863926940639269	1.0	0.9981329520736449	99.79555169193321
GOTERM_BP_DIRECT	GO:1902176~negative regulation of oxidative stress-induced intrinsic apoptotic signaling pathway	3	0.17401392111368907	0.28209083586738587	ENSMUSG00000063856, ENSMUSG00000014776, ENSMUSG00000006818	1460	9	12544	2.863926940639269	1.0	0.9981329520736449	99.79555169193321
GOTERM_BP_DIRECT	GO:0050684~regulation of mRNA processing	3	0.17401392111368907	0.28209083586738587	ENSMUSG00000071054, ENSMUSG00000002052, ENSMUSG00000021047	1460	9	12544	2.863926940639269	1.0	0.9981329520736449	99.79555169193321
GOTERM_BP_DIRECT	GO:0035095~behavioral response to nicotine	3	0.17401392111368907	0.28209083586738587	ENSMUSG00000030525, ENSMUSG00000041380, ENSMUSG00000027577	1460	9	12544	2.863926940639269	1.0	0.9981329520736449	99.79555169193321
GOTERM_BP_DIRECT	GO:0055008~cardiac muscle tissue morphogenesis	3	0.17401392111368907	0.28209083586738587	ENSMUSG00000027358, ENSMUSG00000029711, ENSMUSG00000006235	1460	9	12544	2.863926940639269	1.0	0.9981329520736449	99.79555169193321
GOTERM_BP_DIRECT	GO:0050908~detection of light stimulus involved in visual perception	3	0.17401392111368907	0.28209083586738587	ENSMUSG00000017412, ENSMUSG00000037418, ENSMUSG00000022231	1460	9	12544	2.863926940639269	1.0	0.9981329520736449	99.79555169193321
GOTERM_BP_DIRECT	GO:0098911~regulation of ventricular cardiac muscle cell action potential	3	0.17401392111368907	0.28209083586738587	ENSMUSG00000001552, ENSMUSG00000051331, ENSMUSG00000041957	1460	9	12544	2.863926940639269	1.0	0.9981329520736449	99.79555169193321
GOTERM_BP_DIRECT	GO:0009435~NAD biosynthetic process	3	0.17401392111368907	0.28209083586738587	ENSMUSG00000020572, ENSMUSG00000032456, ENSMUSG00000030674	1460	9	12544	2.863926940639269	1.0	0.9981329520736449	99.79555169193321
GOTERM_BP_DIRECT	GO:0021702~cerebellar Purkinje cell differentiation	3	0.17401392111368907	0.28209083586738587	ENSMUSG00000030302, ENSMUSG00000060240, ENSMUSG00000038664	1460	9	12544	2.863926940639269	1.0	0.9981329520736449	99.79555169193321
GOTERM_BP_DIRECT	GO:0045760~positive regulation of action potential	3	0.17401392111368907	0.28209083586738587	ENSMUSG00000019429, ENSMUSG00000069601, ENSMUSG00000028854	1460	9	12544	2.863926940639269	1.0	0.9981329520736449	99.79555169193321
GOTERM_BP_DIRECT	GO:0030502~negative regulation of bone mineralization	3	0.17401392111368907	0.28209083586738587	ENSMUSG00000040363, ENSMUSG00000028108, ENSMUSG00000059456	1460	9	12544	2.863926940639269	1.0	0.9981329520736449	99.79555169193321
GOTERM_BP_DIRECT	GO:0044849~estrous cycle	4	0.23201856148491878	0.28294902571823116	ENSMUSG00000029478, ENSMUSG00000029838, ENSMUSG00000030898, ENSMUSG00000025905	1460	16	12544	2.147945205479452	1.0	0.9981224660864025	99.80007043978812
GOTERM_BP_DIRECT	GO:2000310~regulation of N-methyl-D-aspartate selective glutamate receptor activity	4	0.23201856148491878	0.28294902571823116	ENSMUSG00000032356, ENSMUSG00000005583, ENSMUSG00000063887, ENSMUSG00000059456	1460	16	12544	2.147945205479452	1.0	0.9981224660864025	99.80007043978812
GOTERM_BP_DIRECT	GO:0010613~positive regulation of cardiac muscle hypertrophy	4	0.23201856148491878	0.28294902571823116	ENSMUSG00000057530, ENSMUSG00000026496, ENSMUSG00000030557, ENSMUSG00000028854	1460	16	12544	2.147945205479452	1.0	0.9981224660864025	99.80007043978812
GOTERM_BP_DIRECT	GO:0035418~protein localization to synapse	4	0.23201856148491878	0.28294902571823116	ENSMUSG00000060780, ENSMUSG00000063887, ENSMUSG00000032589, ENSMUSG00000021288	1460	16	12544	2.147945205479452	1.0	0.9981224660864025	99.80007043978812
GOTERM_BP_DIRECT	GO:0035050~embryonic heart tube development	4	0.23201856148491878	0.28294902571823116	ENSMUSG00000027002, ENSMUSG00000000093, ENSMUSG00000057123, ENSMUSG00000030323	1460	16	12544	2.147945205479452	1.0	0.9981224660864025	99.80007043978812
GOTERM_BP_DIRECT	GO:0090201~negative regulation of release of cytochrome c from mitochondria	4	0.23201856148491878	0.28294902571823116	ENSMUSG00000063856, ENSMUSG00000038084, ENSMUSG00000014776, ENSMUSG00000021486	1460	16	12544	2.147945205479452	1.0	0.9981224660864025	99.80007043978812
GOTERM_BP_DIRECT	GO:0006103~2-oxoglutarate metabolic process	4	0.23201856148491878	0.28294902571823116	ENSMUSG00000020456, ENSMUSG00000004789, ENSMUSG00000025190, ENSMUSG00000027406	1460	16	12544	2.147945205479452	1.0	0.9981224660864025	99.80007043978812
GOTERM_BP_DIRECT	GO:0051604~protein maturation	4	0.23201856148491878	0.28294902571823116	ENSMUSG00000019969, ENSMUSG00000039615, ENSMUSG00000029359, ENSMUSG00000049313	1460	16	12544	2.147945205479452	1.0	0.9981224660864025	99.80007043978812
GOTERM_BP_DIRECT	GO:0030220~platelet formation	4	0.23201856148491878	0.28294902571823116	ENSMUSG00000005583, ENSMUSG00000029434, ENSMUSG00000015143, ENSMUSG00000030159	1460	16	12544	2.147945205479452	1.0	0.9981224660864025	99.80007043978812
GOTERM_BP_DIRECT	GO:0030308~negative regulation of cell growth	16	0.9280742459396751	0.2833069074289739	ENSMUSG00000005510, ENSMUSG00000025314, ENSMUSG00000067336, ENSMUSG00000003031, ENSMUSG00000030994, ENSMUSG00000036199, ENSMUSG00000095098, ENSMUSG00000056493, ENSMUSG00000041241, ENSMUSG00000000787, ENSMUSG00000049800, ENSMUSG00000034201, ENSMUSG00000056427, ENSMUSG00000041096, ENSMUSG00000032599, ENSMUSG00000032187	1460	109	12544	1.261178836244816	1.0	0.9980871304768365	99.80192677354627
GOTERM_CC_DIRECT	GO:0032982~myosin filament	3	0.17401392111368907	0.2833206859540389	ENSMUSG00000018830, ENSMUSG00000020908, ENSMUSG00000074652	1571	9	13458	2.8555060471037557	1.0	0.9065154622891682	99.3701521003434
GOTERM_CC_DIRECT	GO:0048188~Set1C/COMPASS complex	3	0.17401392111368907	0.2833206859540389	ENSMUSG00000038384, ENSMUSG00000042308, ENSMUSG00000026439	1571	9	13458	2.8555060471037557	1.0	0.9065154622891682	99.3701521003434
GOTERM_CC_DIRECT	GO:0032591~dendritic spine membrane	3	0.17401392111368907	0.2833206859540389	ENSMUSG00000020524, ENSMUSG00000022494, ENSMUSG00000021057	1571	9	13458	2.8555060471037557	1.0	0.9065154622891682	99.3701521003434
GOTERM_CC_DIRECT	GO:0044666~MLL3/4 complex	3	0.17401392111368907	0.2833206859540389	ENSMUSG00000048154, ENSMUSG00000026439, ENSMUSG00000030680	1571	9	13458	2.8555060471037557	1.0	0.9065154622891682	99.3701521003434
GOTERM_BP_DIRECT	GO:1901215~negative regulation of neuron death	8	0.46403712296983757	0.28376787965925915	ENSMUSG00000007653, ENSMUSG00000057531, ENSMUSG00000029711, ENSMUSG00000029104, ENSMUSG00000033676, ENSMUSG00000030102, ENSMUSG00000049313, ENSMUSG00000013858	1460	46	12544	1.4942227516378797	1.0	0.9980567009771207	99.8042938062456
GOTERM_CC_DIRECT	GO:0034045~pre-autophagosomal structure membrane	4	0.23201856148491878	0.2845416488726913	ENSMUSG00000025173, ENSMUSG00000024870, ENSMUSG00000039382, ENSMUSG00000026289	1571	16	13458	2.1416295353278167	1.0	0.9055436253651296	99.38627870991354
GOTERM_BP_DIRECT	GO:0007275~multicellular organism development	93	5.394431554524362	0.2862030852254828	ENSMUSG00000023456, ENSMUSG00000024969, ENSMUSG00000001227, ENSMUSG00000029516, ENSMUSG00000051379, ENSMUSG00000022996, ENSMUSG00000020888, ENSMUSG00000033066, ENSMUSG00000061911, ENSMUSG00000029020, ENSMUSG00000060534, ENSMUSG00000006711, ENSMUSG00000045005, ENSMUSG00000028289, ENSMUSG00000004661, ENSMUSG00000056427, ENSMUSG00000023066, ENSMUSG00000005583, ENSMUSG00000024962, ENSMUSG00000070576,…	1460	745	12544	1.072531028776317	1.0	0.9981250480681628	99.81636041220905
GOTERM_CC_DIRECT	GO:0012505~endomembrane system	16	0.9280742459396751	0.2873184290262695	ENSMUSG00000023845, ENSMUSG00000028030, ENSMUSG00000040247, ENSMUSG00000029406, ENSMUSG00000003134, ENSMUSG00000024911, ENSMUSG00000025812, ENSMUSG00000037410, ENSMUSG00000042429, ENSMUSG00000035007, ENSMUSG00000006273, ENSMUSG00000057778, ENSMUSG00000022099, ENSMUSG00000034902, ENSMUSG00000006373, ENSMUSG00000040543	1571	109	13458	1.2574705528530299	1.0	0.9060237054803969	99.42152962577765
GOTERM_MF_DIRECT	GO:0017080~sodium channel regulator activity	5	0.2900232018561485	0.2881144350399947	ENSMUSG00000024589, ENSMUSG00000049281, ENSMUSG00000029361, ENSMUSG00000031137, ENSMUSG00000046480	1434	23	12075	1.8305439330543933	1.0	0.9710206032345002	99.5979988195131
GOTERM_MF_DIRECT	GO:0031435~mitogen-activated protein kinase kinase kinase binding	5	0.2900232018561485	0.2881144350399947	ENSMUSG00000004054, ENSMUSG00000063358, ENSMUSG00000004936, ENSMUSG00000020366, ENSMUSG00000024948	1434	23	12075	1.8305439330543933	1.0	0.9710206032345002	99.5979988195131
GOTERM_MF_DIRECT	GO:0005272~sodium channel activity	5	0.2900232018561485	0.2881144350399947	ENSMUSG00000020331, ENSMUSG00000000197, ENSMUSG00000023033, ENSMUSG00000049281, ENSMUSG00000046480	1434	23	12075	1.8305439330543933	1.0	0.9710206032345002	99.5979988195131
GOTERM_BP_DIRECT	GO:0006606~protein import into nucleus	9	0.5220417633410672	0.28846021191884597	ENSMUSG00000022905, ENSMUSG00000040667, ENSMUSG00000006005, ENSMUSG00000012535, ENSMUSG00000040029, ENSMUSG00000021374, ENSMUSG00000029104, ENSMUSG00000002496, ENSMUSG00000068742	1460	54	12544	1.431963470319635	1.0	0.9981823949511374	99.82691285441427
GOTERM_BP_DIRECT	GO:0050796~regulation of insulin secretion	6	0.34802784222737815	0.2894273111562128	ENSMUSG00000055866, ENSMUSG00000062542, ENSMUSG00000096146, ENSMUSG00000027273, ENSMUSG00000026797, ENSMUSG00000051177	1460	31	12544	1.6629253203711885	1.0	0.9981777203902386	99.83125625921684
GOTERM_BP_DIRECT	GO:0000086~G2/M transition of mitotic cell cycle	6	0.34802784222737815	0.2894273111562128	ENSMUSG00000001175, ENSMUSG00000025226, ENSMUSG00000036438, ENSMUSG00000029516, ENSMUSG00000022996, ENSMUSG00000051177	1460	31	12544	1.6629253203711885	1.0	0.9981777203902386	99.83125625921684
KEGG_PATHWAY	mmu04071:Sphingolipid signaling pathway	16	0.9280742459396751	0.2895632372987537	ENSMUSG00000004936, ENSMUSG00000046709, ENSMUSG00000063358, ENSMUSG00000020366, ENSMUSG00000050511, ENSMUSG00000029120, ENSMUSG00000042429, ENSMUSG00000041769, ENSMUSG00000032908, ENSMUSG00000045038, ENSMUSG00000052889, ENSMUSG00000024122, ENSMUSG00000022052, ENSMUSG00000029053, ENSMUSG00000059409, ENSMUSG00000051177	588	113	5205	1.2533863102763227	1.0	0.7228707295441691	98.85067161039748
GOTERM_MF_DIRECT	GO:0070700~BMP receptor binding	3	0.17401392111368907	0.2904315013695563	ENSMUSG00000039004, ENSMUSG00000027358, ENSMUSG00000026834	1434	9	12075	2.8068340306834028	1.0	0.9711414365039854	99.61871986534734
GOTERM_MF_DIRECT	GO:0031406~carboxylic acid binding	3	0.17401392111368907	0.2904315013695563	ENSMUSG00000035936, ENSMUSG00000025190, ENSMUSG00000032126	1434	9	12075	2.8068340306834028	1.0	0.9711414365039854	99.61871986534734
GOTERM_MF_DIRECT	GO:0019239~deaminase activity	3	0.17401392111368907	0.2904315013695563	ENSMUSG00000027889, ENSMUSG00000041199, ENSMUSG00000027259	1434	9	12075	2.8068340306834028	1.0	0.9711414365039854	99.61871986534734
GOTERM_MF_DIRECT	GO:0005041~low-density lipoprotein receptor activity	3	0.17401392111368907	0.2904315013695563	ENSMUSG00000032193, ENSMUSG00000049252, ENSMUSG00000042286	1434	9	12075	2.8068340306834028	1.0	0.9711414365039854	99.61871986534734
GOTERM_MF_DIRECT	GO:0050662~coenzyme binding	3	0.17401392111368907	0.2904315013695563	ENSMUSG00000032350, ENSMUSG00000022223, ENSMUSG00000032126	1434	9	12075	2.8068340306834028	1.0	0.9711414365039854	99.61871986534734
GOTERM_MF_DIRECT	GO:0051378~serotonin binding	3	0.17401392111368907	0.2904315013695563	ENSMUSG00000049511, ENSMUSG00000041380, ENSMUSG00000050783	1434	9	12075	2.8068340306834028	1.0	0.9711414365039854	99.61871986534734
GOTERM_MF_DIRECT	GO:0008144~drug binding	13	0.7540603248259861	0.2914180064591303	ENSMUSG00000030525, ENSMUSG00000049511, ENSMUSG00000032788, ENSMUSG00000010803, ENSMUSG00000027577, ENSMUSG00000017491, ENSMUSG00000030209, ENSMUSG00000020572, ENSMUSG00000041380, ENSMUSG00000039059, ENSMUSG00000032773, ENSMUSG00000020681, ENSMUSG00000029366	1434	84	12075	1.3031729428172942	1.0	0.9707040383847988	99.62723410176424
GOTERM_BP_DIRECT	GO:0043525~positive regulation of neuron apoptotic process	10	0.580046403712297	0.29160797610248834	ENSMUSG00000027104, ENSMUSG00000002104, ENSMUSG00000028289, ENSMUSG00000028914, ENSMUSG00000004054, ENSMUSG00000046607, ENSMUSG00000048895, ENSMUSG00000044254, ENSMUSG00000063142, ENSMUSG00000022812	1460	62	12544	1.3857711003093238	1.0	0.9982297157901064	99.84067448485125
GOTERM_BP_DIRECT	GO:0001568~blood vessel development	10	0.580046403712297	0.29160797610248834	ENSMUSG00000025531, ENSMUSG00000032855, ENSMUSG00000019969, ENSMUSG00000057123, ENSMUSG00000005583, ENSMUSG00000019256, ENSMUSG00000019846, ENSMUSG00000006134, ENSMUSG00000044813, ENSMUSG00000032187	1460	62	12544	1.3857711003093238	1.0	0.9982297157901064	99.84067448485125
GOTERM_MF_DIRECT	GO:0044212~transcription regulatory region DNA binding	26	1.5081206496519721	0.2925096845544424	ENSMUSG00000002028, ENSMUSG00000040363, ENSMUSG00000000782, ENSMUSG00000025246, ENSMUSG00000019256, ENSMUSG00000026439, ENSMUSG00000018654, ENSMUSG00000015846, ENSMUSG00000058756, ENSMUSG00000071076, ENSMUSG00000005583, ENSMUSG00000032119, ENSMUSG00000008855, ENSMUSG00000022463, ENSMUSG00000027490, ENSMUSG00000054939, ENSMUSG00000018909, ENSMUSG00000027544, ENSMUSG00000041852, ENSMUSG00000048154,…	1434	187	12075	1.170764996755644	1.0	0.9703128156182195	99.63644795289127
GOTERM_MF_DIRECT	GO:0001046~core promoter sequence-specific DNA binding	7	0.40603248259860786	0.2928276753478449	ENSMUSG00000002028, ENSMUSG00000058440, ENSMUSG00000005583, ENSMUSG00000063889, ENSMUSG00000096014, ENSMUSG00000076431, ENSMUSG00000008855	1434	38	12075	1.5511451222197754	1.0	0.9695898304004559	99.6390913583939
GOTERM_MF_DIRECT	GO:0051539~4 iron, 4 sulfur cluster binding	7	0.40603248259860786	0.2928276753478449	ENSMUSG00000059734, ENSMUSG00000009863, ENSMUSG00000025968, ENSMUSG00000013593, ENSMUSG00000022477, ENSMUSG00000044792, ENSMUSG00000020153	1434	38	12075	1.5511451222197754	1.0	0.9695898304004559	99.6390913583939
KEGG_PATHWAY	mmu04514:Cell adhesion molecules (CAMs)	15	0.8700696055684455	0.2928755850909609	ENSMUSG00000023274, ENSMUSG00000005338, ENSMUSG00000017167, ENSMUSG00000039419, ENSMUSG00000040037, ENSMUSG00000055022, ENSMUSG00000030786, ENSMUSG00000047085, ENSMUSG00000000305, ENSMUSG00000024670, ENSMUSG00000022261, ENSMUSG00000049939, ENSMUSG00000000732, ENSMUSG00000063887, ENSMUSG00000066392	588	105	5205	1.2645772594752187	1.0	0.7225820361155735	98.91873760102706
KEGG_PATHWAY	mmu04918:Thyroid hormone synthesis	9	0.5220417633410672	0.2935689474564849	ENSMUSG00000027104, ENSMUSG00000063856, ENSMUSG00000004341, ENSMUSG00000040907, ENSMUSG00000052889, ENSMUSG00000030102, ENSMUSG00000005580, ENSMUSG00000020431, ENSMUSG00000051177	588	56	5205	1.4226494169096209	1.0	0.7185355379819736	98.93250585665889
GOTERM_MF_DIRECT	GO:0005242~inward rectifier potassium channel activity	4	0.23201856148491878	0.29375228228476935	ENSMUSG00000038319, ENSMUSG00000096146, ENSMUSG00000043301, ENSMUSG00000041695	1434	16	12075	2.1051255230125525	1.0	0.9691275871168651	99.64667536918466
GOTERM_MF_DIRECT	GO:0008157~protein phosphatase 1 binding	4	0.23201856148491878	0.29375228228476935	ENSMUSG00000057719, ENSMUSG00000027525, ENSMUSG00000032827, ENSMUSG00000054728	1434	16	12075	2.1051255230125525	1.0	0.9691275871168651	99.64667536918466
KEGG_PATHWAY	mmu04144:Endocytosis	30	1.740139211136891	0.2949033999322719	ENSMUSG00000024589, ENSMUSG00000020375, ENSMUSG00000041115, ENSMUSG00000037098, ENSMUSG00000026860, ENSMUSG00000025422, ENSMUSG00000033916, ENSMUSG00000028488, ENSMUSG00000006276, ENSMUSG00000060279, ENSMUSG00000020817, ENSMUSG00000032216, ENSMUSG00000014550, ENSMUSG00000026825, ENSMUSG00000066278, ENSMUSG00000035152, ENSMUSG00000038780, ENSMUSG00000037126, ENSMUSG00000018909, ENSMUSG00000029621,…	588	231	5205	1.149615690432017	1.0	0.7154775330712375	98.95854982106064
GOTERM_MF_DIRECT	GO:0051536~iron-sulfur cluster binding	10	0.580046403712297	0.2954159864680297	ENSMUSG00000059734, ENSMUSG00000024099, ENSMUSG00000009863, ENSMUSG00000025968, ENSMUSG00000013593, ENSMUSG00000022477, ENSMUSG00000044792, ENSMUSG00000020153, ENSMUSG00000027618, ENSMUSG00000057880	1434	61	12075	1.3804101790246244	1.0	0.9689906096019992	99.65994648452414
GOTERM_BP_DIRECT	GO:0060048~cardiac muscle contraction	7	0.40603248259860786	0.29777413497459326	ENSMUSG00000038319, ENSMUSG00000040907, ENSMUSG00000049281, ENSMUSG00000020623, ENSMUSG00000024962, ENSMUSG00000090122, ENSMUSG00000046480	1460	39	12544	1.5421145064980681	1.0	0.9984493069582658	99.86468704441255
GOTERM_BP_DIRECT	GO:0007173~epidermal growth factor receptor signaling pathway	7	0.40603248259860786	0.29777413497459326	ENSMUSG00000024486, ENSMUSG00000060275, ENSMUSG00000026596, ENSMUSG00000030536, ENSMUSG00000029999, ENSMUSG00000024122, ENSMUSG00000059456	1460	39	12544	1.5421145064980681	1.0	0.9984493069582658	99.86468704441255
KEGG_PATHWAY	mmu00471:D-Glutamine and D-glutamate metabolism	2	0.11600928074245939	0.3016586539918825	ENSMUSG00000044005, ENSMUSG00000026103	588	3	5205	5.901360544217686	1.0	0.7202558964248849	99.08161888352925
GOTERM_BP_DIRECT	GO:0007214~gamma-aminobutyric acid signaling pathway	5	0.2900232018561485	0.3028247144634199	ENSMUSG00000017412, ENSMUSG00000010803, ENSMUSG00000033676, ENSMUSG00000036062, ENSMUSG00000038910	1460	24	12544	1.7899543378995433	1.0	0.9986018013994729	99.88176030848001
GOTERM_BP_DIRECT	GO:0030073~insulin secretion	5	0.2900232018561485	0.3028247144634199	ENSMUSG00000034593, ENSMUSG00000033615, ENSMUSG00000047591, ENSMUSG00000029104, ENSMUSG00000051331	1460	24	12544	1.7899543378995433	1.0	0.9986018013994729	99.88176030848001
GOTERM_CC_DIRECT	GO:0035097~histone methyltransferase complex	5	0.2900232018561485	0.30479876920749416	ENSMUSG00000002028, ENSMUSG00000048154, ENSMUSG00000042308, ENSMUSG00000026439, ENSMUSG00000030680	1571	24	13458	1.7846912794398473	1.0	0.9191032299640363	99.6035190955092
GOTERM_MF_DIRECT	GO:0032403~protein complex binding	43	2.494199535962877	0.30713821490738025	ENSMUSG00000029478, ENSMUSG00000020331, ENSMUSG00000031979, ENSMUSG00000003031, ENSMUSG00000042700, ENSMUSG00000029434, ENSMUSG00000003072, ENSMUSG00000021057, ENSMUSG00000018411, ENSMUSG00000060279, ENSMUSG00000058756, ENSMUSG00000025468, ENSMUSG00000015846, ENSMUSG00000059003, ENSMUSG00000031748, ENSMUSG00000052727, ENSMUSG00000022973, ENSMUSG00000067825, ENSMUSG00000029009, ENSMUSG00000021767,…	1434	326	12075	1.1106797237980337	1.0	0.9729753378545396	99.74101574200084
GOTERM_CC_DIRECT	GO:0005667~transcription factor complex	27	1.5661252900232019	0.30778143452604717	ENSMUSG00000030213, ENSMUSG00000029050, ENSMUSG00000000782, ENSMUSG00000001288, ENSMUSG00000025246, ENSMUSG00000019777, ENSMUSG00000019256, ENSMUSG00000026799, ENSMUSG00000018654, ENSMUSG00000015709, ENSMUSG00000000093, ENSMUSG00000071076, ENSMUSG00000022521, ENSMUSG00000063889, ENSMUSG00000090125, ENSMUSG00000057469, ENSMUSG00000027490, ENSMUSG00000024238, ENSMUSG00000058440, ENSMUSG00000026496,…	1571	200	13458	1.156479949077021	1.0	0.9196190315938132	99.62862085999724
GOTERM_BP_DIRECT	GO:0006366~transcription from RNA polymerase II promoter	16	0.9280742459396751	0.30802066601777595	ENSMUSG00000067336, ENSMUSG00000018909, ENSMUSG00000069089, ENSMUSG00000013833, ENSMUSG00000019256, ENSMUSG00000005198, ENSMUSG00000020888, ENSMUSG00000058756, ENSMUSG00000038406, ENSMUSG00000039117, ENSMUSG00000071076, ENSMUSG00000028634, ENSMUSG00000047242, ENSMUSG00000018076, ENSMUSG00000050600, ENSMUSG00000015501	1460	111	12544	1.2384548932494137	1.0	0.9987441699672348	99.8971849555858
GOTERM_CC_DIRECT	GO:0015630~microtubule cytoskeleton	20	1.160092807424594	0.3081227886352723	ENSMUSG00000019726, ENSMUSG00000024955, ENSMUSG00000033900, ENSMUSG00000041408, ENSMUSG00000030536, ENSMUSG00000065954, ENSMUSG00000063358, ENSMUSG00000063646, ENSMUSG00000063659, ENSMUSG00000018411, ENSMUSG00000028649, ENSMUSG00000019261, ENSMUSG00000029020, ENSMUSG00000031948, ENSMUSG00000041263, ENSMUSG00000031731, ENSMUSG00000041298, ENSMUSG00000028758, ENSMUSG00000020135, ENSMUSG00000040811	1571	143	13458	1.1981144253582192	1.0	0.9180306180567085	99.63139697763967
GOTERM_BP_DIRECT	GO:0030154~cell differentiation	74	4.292343387470997	0.3084811394783428	ENSMUSG00000027347, ENSMUSG00000024969, ENSMUSG00000024423, ENSMUSG00000001227, ENSMUSG00000029516, ENSMUSG00000033066, ENSMUSG00000027198, ENSMUSG00000028909, ENSMUSG00000030731, ENSMUSG00000061911, ENSMUSG00000045005, ENSMUSG00000022261, ENSMUSG00000056427, ENSMUSG00000005583, ENSMUSG00000024962, ENSMUSG00000005893, ENSMUSG00000028580, ENSMUSG00000044813, ENSMUSG00000057897, ENSMUSG00000035517,…	1460	590	12544	1.077613187833759	1.0	0.9987230923551831	99.89845588011507
GOTERM_BP_DIRECT	GO:0001843~neural tube closure	13	0.7540603248259861	0.30980572416912144	ENSMUSG00000027002, ENSMUSG00000038084, ENSMUSG00000029050, ENSMUSG00000007880, ENSMUSG00000021466, ENSMUSG00000026812, ENSMUSG00000001288, ENSMUSG00000025231, ENSMUSG00000002496, ENSMUSG00000020173, ENSMUSG00000020888, ENSMUSG00000021048, ENSMUSG00000030323	1460	87	12544	1.2838293182176035	1.0	0.9987307451662191	99.90202939586614
GOTERM_BP_DIRECT	GO:0044805~late nucleophagy	2	0.11600928074245939	0.30994249474057456	ENSMUSG00000033124, ENSMUSG00000038295	1460	3	12544	5.727853881278539	1.0	0.9986988343408015	99.90239152333575
GOTERM_BP_DIRECT	GO:0034727~piecemeal microautophagy of nucleus	2	0.11600928074245939	0.30994249474057456	ENSMUSG00000033124, ENSMUSG00000038295	1460	3	12544	5.727853881278539	1.0	0.9986988343408015	99.90239152333575
GOTERM_BP_DIRECT	GO:0001838~embryonic epithelial tube formation	2	0.11600928074245939	0.30994249474057456	ENSMUSG00000022623, ENSMUSG00000036856	1460	3	12544	5.727853881278539	1.0	0.9986988343408015	99.90239152333575
GOTERM_BP_DIRECT	GO:0006046~N-acetylglucosamine catabolic process	2	0.11600928074245939	0.30994249474057456	ENSMUSG00000029209, ENSMUSG00000052102	1460	3	12544	5.727853881278539	1.0	0.9986988343408015	99.90239152333575
GOTERM_BP_DIRECT	GO:0097091~synaptic vesicle clustering	2	0.11600928074245939	0.30994249474057456	ENSMUSG00000063887, ENSMUSG00000074736	1460	3	12544	5.727853881278539	1.0	0.9986988343408015	99.90239152333575
GOTERM_BP_DIRECT	GO:0000189~MAPK import into nucleus	2	0.11600928074245939	0.30994249474057456	ENSMUSG00000006005, ENSMUSG00000063358	1460	3	12544	5.727853881278539	1.0	0.9986988343408015	99.90239152333575
GOTERM_BP_DIRECT	GO:0002068~glandular epithelial cell development	2	0.11600928074245939	0.30994249474057456	ENSMUSG00000001288, ENSMUSG00000017491	1460	3	12544	5.727853881278539	1.0	0.9986988343408015	99.90239152333575
GOTERM_BP_DIRECT	GO:0038003~opioid receptor signaling pathway	2	0.11600928074245939	0.30994249474057456	ENSMUSG00000050511, ENSMUSG00000025905	1460	3	12544	5.727853881278539	1.0	0.9986988343408015	99.90239152333575
GOTERM_BP_DIRECT	GO:0003211~cardiac ventricle formation	2	0.11600928074245939	0.30994249474057456	ENSMUSG00000005583, ENSMUSG00000076431	1460	3	12544	5.727853881278539	1.0	0.9986988343408015	99.90239152333575
GOTERM_BP_DIRECT	GO:2000553~positive regulation of T-helper 2 cell cytokine production	2	0.11600928074245939	0.30994249474057456	ENSMUSG00000032691, ENSMUSG00000029053	1460	3	12544	5.727853881278539	1.0	0.9986988343408015	99.90239152333575
GOTERM_BP_DIRECT	GO:0060129~thyroid-stimulating hormone-secreting cell differentiation	2	0.11600928074245939	0.30994249474057456	ENSMUSG00000027358, ENSMUSG00000036856	1460	3	12544	5.727853881278539	1.0	0.9986988343408015	99.90239152333575
GOTERM_BP_DIRECT	GO:0060748~tertiary branching involved in mammary gland duct morphogenesis	2	0.11600928074245939	0.30994249474057456	ENSMUSG00000031870, ENSMUSG00000036856	1460	3	12544	5.727853881278539	1.0	0.9986988343408015	99.90239152333575
GOTERM_BP_DIRECT	GO:0021988~olfactory lobe development	2	0.11600928074245939	0.30994249474057456	ENSMUSG00000038264, ENSMUSG00000029104	1460	3	12544	5.727853881278539	1.0	0.9986988343408015	99.90239152333575
GOTERM_BP_DIRECT	GO:0010636~positive regulation of mitochondrial fusion	2	0.11600928074245939	0.30994249474057456	ENSMUSG00000038084, ENSMUSG00000043648	1460	3	12544	5.727853881278539	1.0	0.9986988343408015	99.90239152333575
GOTERM_BP_DIRECT	GO:0070212~protein poly-ADP-ribosylation	2	0.11600928074245939	0.30994249474057456	ENSMUSG00000063268, ENSMUSG00000026496	1460	3	12544	5.727853881278539	1.0	0.9986988343408015	99.90239152333575
GOTERM_BP_DIRECT	GO:0032349~positive regulation of aldosterone biosynthetic process	2	0.11600928074245939	0.30994249474057456	ENSMUSG00000039004, ENSMUSG00000036856	1460	3	12544	5.727853881278539	1.0	0.9986988343408015	99.90239152333575
GOTERM_BP_DIRECT	GO:0032387~negative regulation of intracellular transport	2	0.11600928074245939	0.30994249474057456	ENSMUSG00000018411, ENSMUSG00000052727	1460	3	12544	5.727853881278539	1.0	0.9986988343408015	99.90239152333575
GOTERM_BP_DIRECT	GO:0045963~negative regulation of dopamine metabolic process	2	0.11600928074245939	0.30994249474057456	ENSMUSG00000000326, ENSMUSG00000041380	1460	3	12544	5.727853881278539	1.0	0.9986988343408015	99.90239152333575
GOTERM_BP_DIRECT	GO:2000344~positive regulation of acrosome reaction	2	0.11600928074245939	0.30994249474057456	ENSMUSG00000024112, ENSMUSG00000051177	1460	3	12544	5.727853881278539	1.0	0.9986988343408015	99.90239152333575
GOTERM_BP_DIRECT	GO:0043114~regulation of vascular permeability	2	0.11600928074245939	0.30994249474057456	ENSMUSG00000009681, ENSMUSG00000017631	1460	3	12544	5.727853881278539	1.0	0.9986988343408015	99.90239152333575
GOTERM_BP_DIRECT	GO:0009448~gamma-aminobutyric acid metabolic process	2	0.11600928074245939	0.30994249474057456	ENSMUSG00000057880, ENSMUSG00000035936	1460	3	12544	5.727853881278539	1.0	0.9986988343408015	99.90239152333575
GOTERM_BP_DIRECT	GO:0040013~negative regulation of locomotion	2	0.11600928074245939	0.30994249474057456	ENSMUSG00000041380, ENSMUSG00000049583	1460	3	12544	5.727853881278539	1.0	0.9986988343408015	99.90239152333575
GOTERM_BP_DIRECT	GO:0032417~positive regulation of sodium:proton antiporter activity	2	0.11600928074245939	0.30994249474057456	ENSMUSG00000029359, ENSMUSG00000051177	1460	3	12544	5.727853881278539	1.0	0.9986988343408015	99.90239152333575
GOTERM_BP_DIRECT	GO:1903774~positive regulation of viral budding via host ESCRT complex	2	0.11600928074245939	0.30994249474057456	ENSMUSG00000031913, ENSMUSG00000066278	1460	3	12544	5.727853881278539	1.0	0.9986988343408015	99.90239152333575
GOTERM_BP_DIRECT	GO:0006543~glutamine catabolic process	2	0.11600928074245939	0.30994249474057456	ENSMUSG00000044005, ENSMUSG00000026103	1460	3	12544	5.727853881278539	1.0	0.9986988343408015	99.90239152333575
GOTERM_BP_DIRECT	GO:0032460~negative regulation of protein oligomerization	2	0.11600928074245939	0.30994249474057456	ENSMUSG00000050511, ENSMUSG00000049313	1460	3	12544	5.727853881278539	1.0	0.9986988343408015	99.90239152333575
GOTERM_BP_DIRECT	GO:0002159~desmosome assembly	2	0.11600928074245939	0.30994249474057456	ENSMUSG00000001552, ENSMUSG00000041957	1460	3	12544	5.727853881278539	1.0	0.9986988343408015	99.90239152333575
GOTERM_BP_DIRECT	GO:0060547~negative regulation of necrotic cell death	2	0.11600928074245939	0.30994249474057456	ENSMUSG00000014776, ENSMUSG00000019256	1460	3	12544	5.727853881278539	1.0	0.9986988343408015	99.90239152333575
GOTERM_BP_DIRECT	GO:0019230~proprioception	2	0.11600928074245939	0.30994249474057456	ENSMUSG00000031393, ENSMUSG00000067724	1460	3	12544	5.727853881278539	1.0	0.9986988343408015	99.90239152333575
GOTERM_BP_DIRECT	GO:0045761~regulation of adenylate cyclase activity	2	0.11600928074245939	0.30994249474057456	ENSMUSG00000028656, ENSMUSG00000021373	1460	3	12544	5.727853881278539	1.0	0.9986988343408015	99.90239152333575
GOTERM_BP_DIRECT	GO:0045404~positive regulation of interleukin-4 biosynthetic process	2	0.11600928074245939	0.30994249474057456	ENSMUSG00000000732, ENSMUSG00000021356	1460	3	12544	5.727853881278539	1.0	0.9986988343408015	99.90239152333575
GOTERM_BP_DIRECT	GO:0061577~calcium ion transmembrane transport via high voltage-gated calcium channel	2	0.11600928074245939	0.30994249474057456	ENSMUSG00000040118, ENSMUSG00000051331	1460	3	12544	5.727853881278539	1.0	0.9986988343408015	99.90239152333575
GOTERM_BP_DIRECT	GO:1904044~response to aldosterone	2	0.11600928074245939	0.30994249474057456	ENSMUSG00000015340, ENSMUSG00000026496	1460	3	12544	5.727853881278539	1.0	0.9986988343408015	99.90239152333575
GOTERM_BP_DIRECT	GO:0035282~segmentation	2	0.11600928074245939	0.30994249474057456	ENSMUSG00000019969, ENSMUSG00000020888	1460	3	12544	5.727853881278539	1.0	0.9986988343408015	99.90239152333575
GOTERM_BP_DIRECT	GO:0042447~hormone catabolic process	2	0.11600928074245939	0.30994249474057456	ENSMUSG00000057530, ENSMUSG00000020681	1460	3	12544	5.727853881278539	1.0	0.9986988343408015	99.90239152333575
GOTERM_BP_DIRECT	GO:0090292~nuclear matrix anchoring at nuclear membrane	2	0.11600928074245939	0.30994249474057456	ENSMUSG00000042524, ENSMUSG00000096054	1460	3	12544	5.727853881278539	1.0	0.9986988343408015	99.90239152333575
GOTERM_BP_DIRECT	GO:1900126~negative regulation of hyaluronan biosynthetic process	2	0.11600928074245939	0.30994249474057456	ENSMUSG00000060279, ENSMUSG00000047126	1460	3	12544	5.727853881278539	1.0	0.9986988343408015	99.90239152333575
GOTERM_BP_DIRECT	GO:0060083~smooth muscle contraction involved in micturition	2	0.11600928074245939	0.30994249474057456	ENSMUSG00000051331, ENSMUSG00000063142	1460	3	12544	5.727853881278539	1.0	0.9986988343408015	99.90239152333575
GOTERM_BP_DIRECT	GO:0060313~negative regulation of blood vessel remodeling	2	0.11600928074245939	0.30994249474057456	ENSMUSG00000009681, ENSMUSG00000017631	1460	3	12544	5.727853881278539	1.0	0.9986988343408015	99.90239152333575
GOTERM_BP_DIRECT	GO:0007196~adenylate cyclase-inhibiting G-protein coupled glutamate receptor signaling pathway	2	0.11600928074245939	0.30994249474057456	ENSMUSG00000056755, ENSMUSG00000063239	1460	3	12544	5.727853881278539	1.0	0.9986988343408015	99.90239152333575
GOTERM_BP_DIRECT	GO:0021692~cerebellar Purkinje cell layer morphogenesis	2	0.11600928074245939	0.30994249474057456	ENSMUSG00000030302, ENSMUSG00000067889	1460	3	12544	5.727853881278539	1.0	0.9986988343408015	99.90239152333575
GOTERM_BP_DIRECT	GO:1900452~regulation of long term synaptic depression	2	0.11600928074245939	0.30994249474057456	ENSMUSG00000022623, ENSMUSG00000038665	1460	3	12544	5.727853881278539	1.0	0.9986988343408015	99.90239152333575
GOTERM_BP_DIRECT	GO:0035984~cellular response to trichostatin A	2	0.11600928074245939	0.30994249474057456	ENSMUSG00000005583, ENSMUSG00000019777	1460	3	12544	5.727853881278539	1.0	0.9986988343408015	99.90239152333575
GOTERM_BP_DIRECT	GO:0097155~fasciculation of sensory neuron axon	2	0.11600928074245939	0.30994249474057456	ENSMUSG00000026235, ENSMUSG00000045039	1460	3	12544	5.727853881278539	1.0	0.9986988343408015	99.90239152333575
GOTERM_BP_DIRECT	GO:1901843~positive regulation of high voltage-gated calcium channel activity	2	0.11600928074245939	0.30994249474057456	ENSMUSG00000025551, ENSMUSG00000040118	1460	3	12544	5.727853881278539	1.0	0.9986988343408015	99.90239152333575
GOTERM_BP_DIRECT	GO:0046103~inosine biosynthetic process	2	0.11600928074245939	0.30994249474057456	ENSMUSG00000026817, ENSMUSG00000027259	1460	3	12544	5.727853881278539	1.0	0.9986988343408015	99.90239152333575
GOTERM_BP_DIRECT	GO:0006362~transcription elongation from RNA polymerase I promoter	2	0.11600928074245939	0.30994249474057456	ENSMUSG00000020923, ENSMUSG00000054051	1460	3	12544	5.727853881278539	1.0	0.9986988343408015	99.90239152333575
GOTERM_BP_DIRECT	GO:0001976~neurological system process involved in regulation of systemic arterial blood pressure	2	0.11600928074245939	0.30994249474057456	ENSMUSG00000031393, ENSMUSG00000030669	1460	3	12544	5.727853881278539	1.0	0.9986988343408015	99.90239152333575
GOTERM_BP_DIRECT	GO:1900078~positive regulation of cellular response to insulin stimulus	2	0.11600928074245939	0.30994249474057456	ENSMUSG00000034593, ENSMUSG00000024955	1460	3	12544	5.727853881278539	1.0	0.9986988343408015	99.90239152333575
GOTERM_CC_DIRECT	GO:0097427~microtubule bundle	2	0.11600928074245939	0.31075752984644506	ENSMUSG00000024969, ENSMUSG00000052105	1571	3	13458	5.71101209420751	1.0	0.9182876978167618	99.65218119860185
GOTERM_CC_DIRECT	GO:0034657~GID complex	2	0.11600928074245939	0.31075752984644506	ENSMUSG00000001054, ENSMUSG00000002222	1571	3	13458	5.71101209420751	1.0	0.9182876978167618	99.65218119860185
GOTERM_CC_DIRECT	GO:0045203~integral component of cell outer membrane	2	0.11600928074245939	0.31075752984644506	ENSMUSG00000026858, ENSMUSG00000054942	1571	3	13458	5.71101209420751	1.0	0.9182876978167618	99.65218119860185
GOTERM_CC_DIRECT	GO:0032589~neuron projection membrane	2	0.11600928074245939	0.31075752984644506	ENSMUSG00000025876, ENSMUSG00000058975	1571	3	13458	5.71101209420751	1.0	0.9182876978167618	99.65218119860185
GOTERM_CC_DIRECT	GO:0033596~TSC1-TSC2 complex	2	0.11600928074245939	0.31075752984644506	ENSMUSG00000026812, ENSMUSG00000002496	1571	3	13458	5.71101209420751	1.0	0.9182876978167618	99.65218119860185
GOTERM_CC_DIRECT	GO:0042567~insulin-like growth factor ternary complex	2	0.11600928074245939	0.31075752984644506	ENSMUSG00000026185, ENSMUSG00000020427	1571	3	13458	5.71101209420751	1.0	0.9182876978167618	99.65218119860185
GOTERM_CC_DIRECT	GO:1902710~GABA receptor complex	2	0.11600928074245939	0.31075752984644506	ENSMUSG00000007653, ENSMUSG00000010803	1571	3	13458	5.71101209420751	1.0	0.9182876978167618	99.65218119860185
GOTERM_CC_DIRECT	GO:0097513~myosin II filament	2	0.11600928074245939	0.31075752984644506	ENSMUSG00000030739, ENSMUSG00000020900	1571	3	13458	5.71101209420751	1.0	0.9182876978167618	99.65218119860185
GOTERM_BP_DIRECT	GO:0007032~endosome organization	6	0.34802784222737815	0.3132208451978219	ENSMUSG00000038301, ENSMUSG00000026825, ENSMUSG00000032560, ENSMUSG00000034850, ENSMUSG00000032127, ENSMUSG00000034216	1460	32	12544	1.610958904109589	1.0	0.9987706528077082	99.91070183477729
GOTERM_BP_DIRECT	GO:0046676~negative regulation of insulin secretion	6	0.34802784222737815	0.3132208451978219	ENSMUSG00000026834, ENSMUSG00000021684, ENSMUSG00000050556, ENSMUSG00000096146, ENSMUSG00000022829, ENSMUSG00000029361	1460	32	12544	1.610958904109589	1.0	0.9987706528077082	99.91070183477729
GOTERM_BP_DIRECT	GO:0046627~negative regulation of insulin receptor signaling pathway	6	0.34802784222737815	0.3132208451978219	ENSMUSG00000026812, ENSMUSG00000053164, ENSMUSG00000052889, ENSMUSG00000002496, ENSMUSG00000029053, ENSMUSG00000032578	1460	32	12544	1.610958904109589	1.0	0.9987706528077082	99.91070183477729
GOTERM_MF_DIRECT	GO:0035373~chondroitin sulfate proteoglycan binding	2	0.11600928074245939	0.3154679067811591	ENSMUSG00000029838, ENSMUSG00000022231	1434	3	12075	5.6136680613668055	1.0	0.9752929159496476	99.78718284361811
GOTERM_MF_DIRECT	GO:0031800~type 3 metabotropic glutamate receptor binding	2	0.11600928074245939	0.3154679067811591	ENSMUSG00000001175, ENSMUSG00000036438	1434	3	12075	5.6136680613668055	1.0	0.9752929159496476	99.78718284361811
GOTERM_MF_DIRECT	GO:0008332~low voltage-gated calcium channel activity	2	0.11600928074245939	0.3154679067811591	ENSMUSG00000024112, ENSMUSG00000022416	1434	3	12075	5.6136680613668055	1.0	0.9752929159496476	99.78718284361811
GOTERM_MF_DIRECT	GO:0055077~gap junction hemi-channel activity	2	0.11600928074245939	0.3154679067811591	ENSMUSG00000058441, ENSMUSG00000057123	1434	3	12075	5.6136680613668055	1.0	0.9752929159496476	99.78718284361811
GOTERM_MF_DIRECT	GO:0001642~group III metabotropic glutamate receptor activity	2	0.11600928074245939	0.3154679067811591	ENSMUSG00000056755, ENSMUSG00000063239	1434	3	12075	5.6136680613668055	1.0	0.9752929159496476	99.78718284361811
GOTERM_MF_DIRECT	GO:2001070~starch binding	2	0.11600928074245939	0.3154679067811591	ENSMUSG00000027346, ENSMUSG00000055493	1434	3	12075	5.6136680613668055	1.0	0.9752929159496476	99.78718284361811
GOTERM_MF_DIRECT	GO:0001226~RNA polymerase II transcription corepressor binding	2	0.11600928074245939	0.3154679067811591	ENSMUSG00000019777, ENSMUSG00000008855	1434	3	12075	5.6136680613668055	1.0	0.9752929159496476	99.78718284361811
GOTERM_MF_DIRECT	GO:0004359~glutaminase activity	2	0.11600928074245939	0.3154679067811591	ENSMUSG00000044005, ENSMUSG00000026103	1434	3	12075	5.6136680613668055	1.0	0.9752929159496476	99.78718284361811
GOTERM_MF_DIRECT	GO:0004741~[pyruvate dehydrogenase (lipoamide)] phosphatase activity	2	0.11600928074245939	0.3154679067811591	ENSMUSG00000049225, ENSMUSG00000033624	1434	3	12075	5.6136680613668055	1.0	0.9752929159496476	99.78718284361811
GOTERM_MF_DIRECT	GO:0004514~nicotinate-nucleotide diphosphorylase (carboxylating) activity	2	0.11600928074245939	0.3154679067811591	ENSMUSG00000020572, ENSMUSG00000030674	1434	3	12075	5.6136680613668055	1.0	0.9752929159496476	99.78718284361811
GOTERM_MF_DIRECT	GO:0005519~cytoskeletal regulatory protein binding	2	0.11600928074245939	0.3154679067811591	ENSMUSG00000052727, ENSMUSG00000000416	1434	3	12075	5.6136680613668055	1.0	0.9752929159496476	99.78718284361811
GOTERM_MF_DIRECT	GO:0008177~succinate dehydrogenase (ubiquinone) activity	2	0.11600928074245939	0.3154679067811591	ENSMUSG00000009863, ENSMUSG00000021577	1434	3	12075	5.6136680613668055	1.0	0.9752929159496476	99.78718284361811
GOTERM_MF_DIRECT	GO:0008273~calcium, potassium:sodium antiporter activity	2	0.11600928074245939	0.3154679067811591	ENSMUSG00000037996, ENSMUSG00000041771	1434	3	12075	5.6136680613668055	1.0	0.9752929159496476	99.78718284361811
GOTERM_MF_DIRECT	GO:0016917~GABA receptor activity	2	0.11600928074245939	0.3154679067811591	ENSMUSG00000007653, ENSMUSG00000010803	1434	3	12075	5.6136680613668055	1.0	0.9752929159496476	99.78718284361811
GOTERM_MF_DIRECT	GO:0030144~alpha-1,6-mannosylglycoprotein 6-beta-N-acetylglucosaminyltransferase activity	2	0.11600928074245939	0.3154679067811591	ENSMUSG00000036155, ENSMUSG00000043857	1434	3	12075	5.6136680613668055	1.0	0.9752929159496476	99.78718284361811
GOTERM_MF_DIRECT	GO:0004705~JUN kinase activity	2	0.11600928074245939	0.3154679067811591	ENSMUSG00000046709, ENSMUSG00000020366	1434	3	12075	5.6136680613668055	1.0	0.9752929159496476	99.78718284361811
GOTERM_BP_DIRECT	GO:0043065~positive regulation of apoptotic process	37	2.1461716937354987	0.31566235995112213	ENSMUSG00000029838, ENSMUSG00000032580, ENSMUSG00000016349, ENSMUSG00000001288, ENSMUSG00000027466, ENSMUSG00000022996, ENSMUSG00000022043, ENSMUSG00000036390, ENSMUSG00000000787, ENSMUSG00000015846, ENSMUSG00000059003, ENSMUSG00000028289, ENSMUSG00000004054, ENSMUSG00000044647, ENSMUSG00000063142, ENSMUSG00000015023, ENSMUSG00000027358, ENSMUSG00000026834, ENSMUSG00000028914, ENSMUSG00000026283,…	1460	284	12544	1.119351726799151	1.0	0.9988129030069799	99.91645084403343
GOTERM_CC_DIRECT	GO:0043234~protein complex	68	3.944315545243619	0.31601646607621714	ENSMUSG00000016346, ENSMUSG00000001986, ENSMUSG00000003031, ENSMUSG00000019777, ENSMUSG00000028906, ENSMUSG00000031393, ENSMUSG00000056755, ENSMUSG00000031748, ENSMUSG00000005583, ENSMUSG00000032481, ENSMUSG00000002496, ENSMUSG00000051331, ENSMUSG00000066392, ENSMUSG00000063142, ENSMUSG00000032187, ENSMUSG00000027358, ENSMUSG00000021061, ENSMUSG00000032572, ENSMUSG00000038665, ENSMUSG00000030536,…	1571	542	13458	1.0747661136700482	1.0	0.9206013028858248	99.69043426406675
GOTERM_MF_DIRECT	GO:0015078~hydrogen ion transmembrane transporter activity	5	0.2900232018561485	0.31621608514089394	ENSMUSG00000038023, ENSMUSG00000024121, ENSMUSG00000003072, ENSMUSG00000020566, ENSMUSG00000000563	1434	24	12075	1.754271269177127	1.0	0.9748361751607195	99.79092735900859
GOTERM_BP_DIRECT	GO:0006801~superoxide metabolic process	4	0.23201856148491878	0.3164058352944854	ENSMUSG00000006818, ENSMUSG00000015340, ENSMUSG00000022982, ENSMUSG00000053617	1460	17	12544	2.0215954875100723	1.0	0.9988020751126975	99.91813071673717
GOTERM_BP_DIRECT	GO:0047496~vesicle transport along microtubule	4	0.23201856148491878	0.3164058352944854	ENSMUSG00000027347, ENSMUSG00000004936, ENSMUSG00000029104, ENSMUSG00000029053	1460	17	12544	2.0215954875100723	1.0	0.9988020751126975	99.91813071673717
GOTERM_BP_DIRECT	GO:0061136~regulation of proteasomal protein catabolic process	4	0.23201856148491878	0.3164058352944854	ENSMUSG00000063856, ENSMUSG00000047879, ENSMUSG00000032855, ENSMUSG00000025217	1460	17	12544	2.0215954875100723	1.0	0.9988020751126975	99.91813071673717
GOTERM_BP_DIRECT	GO:0048384~retinoic acid receptor signaling pathway	4	0.23201856148491878	0.3164058352944854	ENSMUSG00000015846, ENSMUSG00000001288, ENSMUSG00000063889, ENSMUSG00000017491	1460	17	12544	2.0215954875100723	1.0	0.9988020751126975	99.91813071673717
GOTERM_BP_DIRECT	GO:0035902~response to immobilization stress	4	0.23201856148491878	0.3164058352944854	ENSMUSG00000019796, ENSMUSG00000030854, ENSMUSG00000006818, ENSMUSG00000059456	1460	17	12544	2.0215954875100723	1.0	0.9988020751126975	99.91813071673717
GOTERM_BP_DIRECT	GO:0007190~activation of adenylate cyclase activity	4	0.23201856148491878	0.3164058352944854	ENSMUSG00000001175, ENSMUSG00000036438, ENSMUSG00000020431, ENSMUSG00000030669	1460	17	12544	2.0215954875100723	1.0	0.9988020751126975	99.91813071673717
GOTERM_BP_DIRECT	GO:0001574~ganglioside biosynthetic process	4	0.23201856148491878	0.3164058352944854	ENSMUSG00000025789, ENSMUSG00000026811, ENSMUSG00000013846, ENSMUSG00000056091	1460	17	12544	2.0215954875100723	1.0	0.9988020751126975	99.91813071673717
GOTERM_BP_DIRECT	GO:0007274~neuromuscular synaptic transmission	4	0.23201856148491878	0.3164058352944854	ENSMUSG00000027577, ENSMUSG00000032773, ENSMUSG00000030691, ENSMUSG00000026797	1460	17	12544	2.0215954875100723	1.0	0.9988020751126975	99.91813071673717
GOTERM_CC_DIRECT	GO:0005740~mitochondrial envelope	4	0.23201856148491878	0.3181130153754864	ENSMUSG00000019428, ENSMUSG00000003072, ENSMUSG00000061518, ENSMUSG00000093904	1571	17	13458	2.0156513273673564	1.0	0.9204324545796148	99.7045582531202
GOTERM_CC_DIRECT	GO:0005753~mitochondrial proton-transporting ATP synthase complex	4	0.23201856148491878	0.3181130153754864	ENSMUSG00000025428, ENSMUSG00000025393, ENSMUSG00000003072, ENSMUSG00000000563	1571	17	13458	2.0156513273673564	1.0	0.9204324545796148	99.7045582531202
GOTERM_BP_DIRECT	GO:0015031~protein transport	71	4.1183294663573085	0.3197665210830648	ENSMUSG00000003226, ENSMUSG00000024870, ENSMUSG00000031979, ENSMUSG00000053799, ENSMUSG00000020375, ENSMUSG00000029434, ENSMUSG00000020175, ENSMUSG00000034973, ENSMUSG00000012535, ENSMUSG00000034187, ENSMUSG00000093904, ENSMUSG00000035152, ENSMUSG00000002949, ENSMUSG00000021062, ENSMUSG00000030058, ENSMUSG00000022159, ENSMUSG00000006024, ENSMUSG00000019726, ENSMUSG00000033124, ENSMUSG00000034940,…	1460	567	12544	1.075866734314223	1.0	0.9988703071220404	99.9253331994409
GOTERM_MF_DIRECT	GO:0003677~DNA binding	170	9.860788863109049	0.32098112224983827	ENSMUSG00000046785, ENSMUSG00000028053, ENSMUSG00000040761, ENSMUSG00000035285, ENSMUSG00000045252, ENSMUSG00000037860, ENSMUSG00000019256, ENSMUSG00000056895, ENSMUSG00000022708, ENSMUSG00000061911, ENSMUSG00000031393, ENSMUSG00000019261, ENSMUSG00000031870, ENSMUSG00000025409, ENSMUSG00000048047, ENSMUSG00000027580, ENSMUSG00000038615, ENSMUSG00000048385, ENSMUSG00000090125, ENSMUSG00000022463,…	1434	1375	12075	1.0410802586534804	1.0	0.9757907932637282	99.8133628247737
GOTERM_BP_DIRECT	GO:0006486~protein glycosylation	15	0.8700696055684455	0.3219246067801777	ENSMUSG00000055373, ENSMUSG00000025789, ENSMUSG00000026811, ENSMUSG00000039357, ENSMUSG00000038296, ENSMUSG00000013846, ENSMUSG00000027198, ENSMUSG00000045994, ENSMUSG00000050796, ENSMUSG00000019969, ENSMUSG00000039427, ENSMUSG00000060988, ENSMUSG00000024172, ENSMUSG00000056091, ENSMUSG00000020346	1460	104	12544	1.239199157007376	1.0	0.9989008988737069	99.92963751283325
GOTERM_BP_DIRECT	GO:0021987~cerebral cortex development	10	0.580046403712297	0.32505512491457805	ENSMUSG00000031755, ENSMUSG00000029563, ENSMUSG00000026959, ENSMUSG00000019969, ENSMUSG00000026812, ENSMUSG00000084883, ENSMUSG00000065954, ENSMUSG00000063659, ENSMUSG00000062098, ENSMUSG00000051177	1460	64	12544	1.3424657534246576	1.0	0.9989571616872749	99.93546590026304
GOTERM_CC_DIRECT	GO:0016604~nuclear body	8	0.46403712296983757	0.3252554701098628	ENSMUSG00000029478, ENSMUSG00000029050, ENSMUSG00000020265, ENSMUSG00000022521, ENSMUSG00000052087, ENSMUSG00000048249, ENSMUSG00000008855, ENSMUSG00000024949	1571	48	13458	1.4277530235518776	1.0	0.9240700251042944	99.74828562424274
GOTERM_CC_DIRECT	GO:0019005~SCF ubiquitin ligase complex	8	0.46403712296983757	0.3252554701098628	ENSMUSG00000025226, ENSMUSG00000015095, ENSMUSG00000025217, ENSMUSG00000048732, ENSMUSG00000022124, ENSMUSG00000062098, ENSMUSG00000052934, ENSMUSG00000003344	1571	48	13458	1.4277530235518776	1.0	0.9240700251042944	99.74828562424274
GOTERM_MF_DIRECT	GO:0004702~receptor signaling protein serine/threonine kinase activity	9	0.5220417633410672	0.32627668578127805	ENSMUSG00000020827, ENSMUSG00000067336, ENSMUSG00000026834, ENSMUSG00000020623, ENSMUSG00000004936, ENSMUSG00000024948, ENSMUSG00000027692, ENSMUSG00000031112, ENSMUSG00000026277	1434	55	12075	1.3779003423354887	1.0	0.976880517259843	99.83563749508028
KEGG_PATHWAY	mmu04915:Estrogen signaling pathway	13	0.7540603248259861	0.32709464518047315	ENSMUSG00000001175, ENSMUSG00000004936, ENSMUSG00000063358, ENSMUSG00000030102, ENSMUSG00000019828, ENSMUSG00000020431, ENSMUSG00000027104, ENSMUSG00000024486, ENSMUSG00000036438, ENSMUSG00000031748, ENSMUSG00000043301, ENSMUSG00000005580, ENSMUSG00000051177	588	91	5205	1.2645772594752187	1.0	0.7500581700728653	99.43437939516501
GOTERM_CC_DIRECT	GO:0005791~rough endoplasmic reticulum	9	0.5220417633410672	0.32729107397831225	ENSMUSG00000056755, ENSMUSG00000028158, ENSMUSG00000029245, ENSMUSG00000015340, ENSMUSG00000019969, ENSMUSG00000048920, ENSMUSG00000041695, ENSMUSG00000044254, ENSMUSG00000078622	1571	56	13458	1.3767618441393108	1.0	0.9238578186961844	99.75959283306399
GOTERM_BP_DIRECT	GO:0071044~histone mRNA catabolic process	3	0.17401392111368907	0.3273849294965633	ENSMUSG00000058301, ENSMUSG00000024234, ENSMUSG00000034259	1460	10	12544	2.5775342465753424	1.0	0.9989897710558266	99.93950367163451
GOTERM_BP_DIRECT	GO:0050774~negative regulation of dendrite morphogenesis	3	0.17401392111368907	0.3273849294965633	ENSMUSG00000041710, ENSMUSG00000029516, ENSMUSG00000022812	1460	10	12544	2.5775342465753424	1.0	0.9989897710558266	99.93950367163451
GOTERM_BP_DIRECT	GO:1900025~negative regulation of substrate adhesion-dependent cell spreading	3	0.17401392111368907	0.3273849294965633	ENSMUSG00000027750, ENSMUSG00000022099, ENSMUSG00000074238	1460	10	12544	2.5775342465753424	1.0	0.9989897710558266	99.93950367163451
GOTERM_BP_DIRECT	GO:0006536~glutamate metabolic process	3	0.17401392111368907	0.3273849294965633	ENSMUSG00000032350, ENSMUSG00000035936, ENSMUSG00000025190	1460	10	12544	2.5775342465753424	1.0	0.9989897710558266	99.93950367163451
GOTERM_BP_DIRECT	GO:0007340~acrosome reaction	3	0.17401392111368907	0.3273849294965633	ENSMUSG00000027849, ENSMUSG00000039202, ENSMUSG00000052102	1460	10	12544	2.5775342465753424	1.0	0.9989897710558266	99.93950367163451
GOTERM_BP_DIRECT	GO:0098656~anion transmembrane transport	3	0.17401392111368907	0.3273849294965633	ENSMUSG00000070639, ENSMUSG00000060961, ENSMUSG00000005089	1460	10	12544	2.5775342465753424	1.0	0.9989897710558266	99.93950367163451
GOTERM_BP_DIRECT	GO:0090502~RNA phosphodiester bond hydrolysis, endonucleolytic	3	0.17401392111368907	0.3273849294965633	ENSMUSG00000022325, ENSMUSG00000026248, ENSMUSG00000049950	1460	10	12544	2.5775342465753424	1.0	0.9989897710558266	99.93950367163451
GOTERM_BP_DIRECT	GO:0051533~positive regulation of NFAT protein import into nucleus	3	0.17401392111368907	0.3273849294965633	ENSMUSG00000028854, ENSMUSG00000021057, ENSMUSG00000033953	1460	10	12544	2.5775342465753424	1.0	0.9989897710558266	99.93950367163451
GOTERM_BP_DIRECT	GO:0034063~stress granule assembly	3	0.17401392111368907	0.3273849294965633	ENSMUSG00000000787, ENSMUSG00000031157, ENSMUSG00000018707	1460	10	12544	2.5775342465753424	1.0	0.9989897710558266	99.93950367163451
GOTERM_BP_DIRECT	GO:0060402~calcium ion transport into cytosol	3	0.17401392111368907	0.3273849294965633	ENSMUSG00000040118, ENSMUSG00000022416, ENSMUSG00000030376	1460	10	12544	2.5775342465753424	1.0	0.9989897710558266	99.93950367163451
GOTERM_BP_DIRECT	GO:0045647~negative regulation of erythrocyte differentiation	3	0.17401392111368907	0.3273849294965633	ENSMUSG00000034201, ENSMUSG00000032698, ENSMUSG00000024359	1460	10	12544	2.5775342465753424	1.0	0.9989897710558266	99.93950367163451
GOTERM_BP_DIRECT	GO:0045822~negative regulation of heart contraction	3	0.17401392111368907	0.3273849294965633	ENSMUSG00000052920, ENSMUSG00000042429, ENSMUSG00000029361	1460	10	12544	2.5775342465753424	1.0	0.9989897710558266	99.93950367163451
GOTERM_BP_DIRECT	GO:0050884~neuromuscular process controlling posture	3	0.17401392111368907	0.3273849294965633	ENSMUSG00000031393, ENSMUSG00000045114, ENSMUSG00000017167	1460	10	12544	2.5775342465753424	1.0	0.9989897710558266	99.93950367163451
GOTERM_BP_DIRECT	GO:0016486~peptide hormone processing	3	0.17401392111368907	0.3273849294965633	ENSMUSG00000057530, ENSMUSG00000039278, ENSMUSG00000023236	1460	10	12544	2.5775342465753424	1.0	0.9989897710558266	99.93950367163451
GOTERM_BP_DIRECT	GO:0006105~succinate metabolic process	3	0.17401392111368907	0.3273849294965633	ENSMUSG00000009863, ENSMUSG00000021577, ENSMUSG00000035936	1460	10	12544	2.5775342465753424	1.0	0.9989897710558266	99.93950367163451
GOTERM_BP_DIRECT	GO:0009607~response to biotic stimulus	3	0.17401392111368907	0.3273849294965633	ENSMUSG00000015476, ENSMUSG00000045114, ENSMUSG00000074736	1460	10	12544	2.5775342465753424	1.0	0.9989897710558266	99.93950367163451
GOTERM_BP_DIRECT	GO:0033148~positive regulation of intracellular estrogen receptor signaling pathway	3	0.17401392111368907	0.3273849294965633	ENSMUSG00000048154, ENSMUSG00000026496, ENSMUSG00000030680	1460	10	12544	2.5775342465753424	1.0	0.9989897710558266	99.93950367163451
GOTERM_BP_DIRECT	GO:0060020~Bergmann glial cell differentiation	3	0.17401392111368907	0.3273849294965633	ENSMUSG00000026596, ENSMUSG00000063358, ENSMUSG00000004936	1460	10	12544	2.5775342465753424	1.0	0.9989897710558266	99.93950367163451
GOTERM_MF_DIRECT	GO:0008353~RNA polymerase II carboxy-terminal domain kinase activity	4	0.23201856148491878	0.3279843167231039	ENSMUSG00000024002, ENSMUSG00000069089, ENSMUSG00000063358, ENSMUSG00000021258	1434	17	12075	1.9812946098941668	1.0	0.976770808377286	99.84227096162024
GOTERM_MF_DIRECT	GO:0004190~aspartic-type endopeptidase activity	4	0.23201856148491878	0.3279843167231039	ENSMUSG00000035206, ENSMUSG00000070695, ENSMUSG00000027366, ENSMUSG00000019969	1434	17	12075	1.9812946098941668	1.0	0.976770808377286	99.84227096162024
GOTERM_MF_DIRECT	GO:0030234~enzyme regulator activity	4	0.23201856148491878	0.3279843167231039	ENSMUSG00000001175, ENSMUSG00000041697, ENSMUSG00000036438, ENSMUSG00000035078	1434	17	12075	1.9812946098941668	1.0	0.976770808377286	99.84227096162024
GOTERM_CC_DIRECT	GO:0030660~Golgi-associated vesicle membrane	3	0.17401392111368907	0.32874199317530944	ENSMUSG00000035206, ENSMUSG00000027366, ENSMUSG00000041720	1571	10	13458	2.56995544239338	1.0	0.9232235657282107	99.76736065513514
GOTERM_CC_DIRECT	GO:0035253~ciliary rootlet	3	0.17401392111368907	0.32874199317530944	ENSMUSG00000040860, ENSMUSG00000019969, ENSMUSG00000021288	1571	10	13458	2.56995544239338	1.0	0.9232235657282107	99.76736065513514
GOTERM_CC_DIRECT	GO:0016471~vacuolar proton-transporting V-type ATPase complex	3	0.17401392111368907	0.32874199317530944	ENSMUSG00000038023, ENSMUSG00000024403, ENSMUSG00000024121	1571	10	13458	2.56995544239338	1.0	0.9232235657282107	99.76736065513514
GOTERM_MF_DIRECT	GO:0005200~structural constituent of cytoskeleton	10	0.580046403712297	0.32969371210886933	ENSMUSG00000011751, ENSMUSG00000052698, ENSMUSG00000021061, ENSMUSG00000025474, ENSMUSG00000027624, ENSMUSG00000026202, ENSMUSG00000028906, ENSMUSG00000069601, ENSMUSG00000067889, ENSMUSG00000022565	1434	63	12075	1.3365876336587632	1.0	0.9766642455237472	99.84865904066396
GOTERM_BP_DIRECT	GO:0016032~viral process	5	0.2900232018561485	0.33045296989593975	ENSMUSG00000006235, ENSMUSG00000026349, ENSMUSG00000004934, ENSMUSG00000037656, ENSMUSG00000032109	1460	25	12544	1.7183561643835614	1.0	0.9990398117747298	99.94445706745215
GOTERM_BP_DIRECT	GO:0048791~calcium ion-regulated exocytosis of neurotransmitter	5	0.2900232018561485	0.33045296989593975	ENSMUSG00000062542, ENSMUSG00000026452, ENSMUSG00000027849, ENSMUSG00000027273, ENSMUSG00000030731	1460	25	12544	1.7183561643835614	1.0	0.9990398117747298	99.94445706745215
GOTERM_BP_DIRECT	GO:0042755~eating behavior	5	0.2900232018561485	0.33045296989593975	ENSMUSG00000020681, ENSMUSG00000039059, ENSMUSG00000027765, ENSMUSG00000050511, ENSMUSG00000025905	1460	25	12544	1.7183561643835614	1.0	0.9990398117747298	99.94445706745215
GOTERM_BP_DIRECT	GO:0001578~microtubule bundle formation	5	0.2900232018561485	0.33045296989593975	ENSMUSG00000019261, ENSMUSG00000034201, ENSMUSG00000052727, ENSMUSG00000021573, ENSMUSG00000052105	1460	25	12544	1.7183561643835614	1.0	0.9990398117747298	99.94445706745215
GOTERM_MF_DIRECT	GO:0008017~microtubule binding	25	1.4501160092807424	0.33215674105230475	ENSMUSG00000038084, ENSMUSG00000030498, ENSMUSG00000028649, ENSMUSG00000018411, ENSMUSG00000019261, ENSMUSG00000027254, ENSMUSG00000034201, ENSMUSG00000052727, ENSMUSG00000021573, ENSMUSG00000026825, ENSMUSG00000031137, ENSMUSG00000020308, ENSMUSG00000024277, ENSMUSG00000052087, ENSMUSG00000031865, ENSMUSG00000063646, ENSMUSG00000028524, ENSMUSG00000002489, ENSMUSG00000041570, ENSMUSG00000018428,…	1434	183	12075	1.1503418158538536	1.0	0.9768054072891069	99.85743773097849
GOTERM_MF_DIRECT	GO:0004871~signal transducer activity	46	2.668213457076566	0.3336604154310718	ENSMUSG00000019429, ENSMUSG00000034799, ENSMUSG00000046856, ENSMUSG00000049511, ENSMUSG00000066197, ENSMUSG00000019828, ENSMUSG00000050511, ENSMUSG00000025905, ENSMUSG00000041241, ENSMUSG00000045509, ENSMUSG00000042429, ENSMUSG00000056755, ENSMUSG00000019464, ENSMUSG00000045005, ENSMUSG00000039942, ENSMUSG00000031748, ENSMUSG00000041380, ENSMUSG00000032773, ENSMUSG00000039059, ENSMUSG00000001552,…	1434	354	12075	1.0941895373850554	1.0	0.9766371094271246	99.86255975182912
GOTERM_CC_DIRECT	GO:0031965~nuclear membrane	28	1.6241299303944314	0.33375424011640975	ENSMUSG00000003226, ENSMUSG00000029334, ENSMUSG00000024891, ENSMUSG00000096054, ENSMUSG00000027465, ENSMUSG00000024240, ENSMUSG00000012535, ENSMUSG00000039942, ENSMUSG00000032715, ENSMUSG00000044857, ENSMUSG00000038807, ENSMUSG00000051177, ENSMUSG00000031791, ENSMUSG00000001150, ENSMUSG00000015023, ENSMUSG00000042524, ENSMUSG00000034731, ENSMUSG00000021374, ENSMUSG00000020189, ENSMUSG00000039477,…	1571	211	13458	1.1367891372356183	1.0	0.9251875550928016	99.79242810622841
KEGG_PATHWAY	mmu05020:Prion diseases	5	0.2900232018561485	0.3362598996199614	ENSMUSG00000015083, ENSMUSG00000009406, ENSMUSG00000022982, ENSMUSG00000063358, ENSMUSG00000004936	588	26	5205	1.702315541601256	1.0	0.7571713330514648	99.52715191478214
GOTERM_MF_DIRECT	GO:0019894~kinesin binding	7	0.40603248259860786	0.33650776029728124	ENSMUSG00000040860, ENSMUSG00000058975, ENSMUSG00000031731, ENSMUSG00000040724, ENSMUSG00000063646, ENSMUSG00000020859, ENSMUSG00000074238	1434	40	12075	1.4735878661087864	1.0	0.976904399034451	99.87178908105966
GOTERM_MF_DIRECT	GO:0005229~intracellular calcium activated chloride channel activity	3	0.17401392111368907	0.3365868823057267	ENSMUSG00000074968, ENSMUSG00000036565, ENSMUSG00000034863	1434	10	12075	2.5261506276150625	1.0	0.9762813531158128	99.8720370408649
GOTERM_MF_DIRECT	GO:0001222~transcription corepressor binding	3	0.17401392111368907	0.3365868823057267	ENSMUSG00000055866, ENSMUSG00000037791, ENSMUSG00000032589	1434	10	12075	2.5261506276150625	1.0	0.9762813531158128	99.8720370408649
GOTERM_MF_DIRECT	GO:0005313~L-glutamate transmembrane transporter activity	3	0.17401392111368907	0.3365868823057267	ENSMUSG00000027010, ENSMUSG00000019082, ENSMUSG00000005089	1434	10	12075	2.5261506276150625	1.0	0.9762813531158128	99.8720370408649
GOTERM_MF_DIRECT	GO:0043008~ATP-dependent protein binding	3	0.17401392111368907	0.3365868823057267	ENSMUSG00000034593, ENSMUSG00000034187, ENSMUSG00000000826	1434	10	12075	2.5261506276150625	1.0	0.9762813531158128	99.8720370408649
GOTERM_MF_DIRECT	GO:0004620~phospholipase activity	3	0.17401392111368907	0.3365868823057267	ENSMUSG00000022525, ENSMUSG00000061313, ENSMUSG00000025277	1434	10	12075	2.5261506276150625	1.0	0.9762813531158128	99.8720370408649
GOTERM_BP_DIRECT	GO:0000422~mitophagy	6	0.34802784222737815	0.3372534447006734	ENSMUSG00000025040, ENSMUSG00000025173, ENSMUSG00000039382, ENSMUSG00000030161, ENSMUSG00000033124, ENSMUSG00000038295	1460	33	12544	1.5621419676214197	1.0	0.9991715925140776	99.95410297745305
GOTERM_BP_DIRECT	GO:0061025~membrane fusion	6	0.34802784222737815	0.3372534447006734	ENSMUSG00000030805, ENSMUSG00000027522, ENSMUSG00000006024, ENSMUSG00000021814, ENSMUSG00000026825, ENSMUSG00000041488	1460	33	12544	1.5621419676214197	1.0	0.9991715925140776	99.95410297745305
GOTERM_CC_DIRECT	GO:0045121~membrane raft	30	1.740139211136891	0.3382682973413415	ENSMUSG00000025876, ENSMUSG00000030525, ENSMUSG00000050511, ENSMUSG00000020431, ENSMUSG00000055022, ENSMUSG00000031376, ENSMUSG00000060534, ENSMUSG00000032216, ENSMUSG00000069833, ENSMUSG00000056258, ENSMUSG00000015829, ENSMUSG00000002496, ENSMUSG00000027273, ENSMUSG00000043411, ENSMUSG00000059456, ENSMUSG00000034994, ENSMUSG00000023274, ENSMUSG00000041710, ENSMUSG00000030536, ENSMUSG00000030102,…	1571	228	13458	1.1271734396462192	1.0	0.9267469837809994	99.81282167541745
GOTERM_BP_DIRECT	GO:0045599~negative regulation of fat cell differentiation	7	0.40603248259860786	0.34062029762437074	ENSMUSG00000068747, ENSMUSG00000029478, ENSMUSG00000006818, ENSMUSG00000027490, ENSMUSG00000032715, ENSMUSG00000095098, ENSMUSG00000022996	1460	41	12544	1.4668894086201136	1.0	0.9992186907133169	99.95826946855047
GOTERM_BP_DIRECT	GO:0071300~cellular response to retinoic acid	8	0.46403712296983757	0.342099192603746	ENSMUSG00000026596, ENSMUSG00000001288, ENSMUSG00000036199, ENSMUSG00000029106, ENSMUSG00000005583, ENSMUSG00000019777, ENSMUSG00000029359, ENSMUSG00000059456	1460	49	12544	1.4027397260273973	1.0	0.9992259498009429	99.9599840953077
GOTERM_BP_DIRECT	GO:0001938~positive regulation of endothelial cell proliferation	9	0.5220417633410672	0.3424399880706034	ENSMUSG00000010797, ENSMUSG00000050310, ENSMUSG00000039004, ENSMUSG00000067336, ENSMUSG00000028108, ENSMUSG00000027358, ENSMUSG00000037754, ENSMUSG00000022231, ENSMUSG00000024962	1460	57	12544	1.3565969718817592	1.0	0.9992101753700088	99.96036964743223
GOTERM_BP_DIRECT	GO:0032091~negative regulation of protein binding	9	0.5220417633410672	0.3424399880706034	ENSMUSG00000000308, ENSMUSG00000029345, ENSMUSG00000057531, ENSMUSG00000054452, ENSMUSG00000025437, ENSMUSG00000020681, ENSMUSG00000039615, ENSMUSG00000049313, ENSMUSG00000022812	1460	57	12544	1.3565969718817592	1.0	0.9992101753700088	99.96036964743223
GOTERM_BP_DIRECT	GO:0046330~positive regulation of JNK cascade	9	0.5220417633410672	0.3424399880706034	ENSMUSG00000027347, ENSMUSG00000020827, ENSMUSG00000004054, ENSMUSG00000040183, ENSMUSG00000040390, ENSMUSG00000059456, ENSMUSG00000024948, ENSMUSG00000051177, ENSMUSG00000036390	1460	57	12544	1.3565969718817592	1.0	0.9992101753700088	99.96036964743223
GOTERM_MF_DIRECT	GO:0000287~magnesium ion binding	24	1.3921113689095126	0.3433283983780491	ENSMUSG00000024234, ENSMUSG00000027531, ENSMUSG00000024969, ENSMUSG00000037845, ENSMUSG00000000326, ENSMUSG00000001323, ENSMUSG00000032788, ENSMUSG00000029359, ENSMUSG00000031112, ENSMUSG00000063524, ENSMUSG00000047434, ENSMUSG00000032350, ENSMUSG00000031833, ENSMUSG00000031016, ENSMUSG00000039529, ENSMUSG00000026596, ENSMUSG00000038145, ENSMUSG00000043445, ENSMUSG00000024952, ENSMUSG00000028013,…	1434	176	12075	1.148250285279574	1.0	0.9777770583948858	99.89158753862621
GOTERM_MF_DIRECT	GO:0050839~cell adhesion molecule binding	9	0.5220417633410672	0.3448811949076367	ENSMUSG00000049336, ENSMUSG00000048078, ENSMUSG00000013033, ENSMUSG00000005338, ENSMUSG00000059003, ENSMUSG00000027750, ENSMUSG00000063887, ENSMUSG00000001552, ENSMUSG00000030209	1434	56	12075	1.353294979079498	1.0	0.977636353345999	99.89567478201707
GOTERM_MF_DIRECT	GO:0005089~Rho guanyl-nucleotide exchange factor activity	11	0.6380510440835266	0.34853999479215303	ENSMUSG00000002489, ENSMUSG00000032875, ENSMUSG00000029032, ENSMUSG00000031442, ENSMUSG00000009681, ENSMUSG00000032356, ENSMUSG00000017631, ENSMUSG00000023800, ENSMUSG00000025656, ENSMUSG00000037509, ENSMUSG00000021990	1434	72	12075	1.2864655973965597	1.0	0.9781365782409543	99.90474088948811
GOTERM_BP_DIRECT	GO:0035066~positive regulation of histone acetylation	4	0.23201856148491878	0.34991641649826133	ENSMUSG00000082229, ENSMUSG00000018909, ENSMUSG00000024952, ENSMUSG00000029361	1460	18	12544	1.909284627092846	1.0	0.9993304924515745	99.96799395727545
GOTERM_BP_DIRECT	GO:0031641~regulation of myelination	4	0.23201856148491878	0.34991641649826133	ENSMUSG00000048078, ENSMUSG00000015846, ENSMUSG00000001288, ENSMUSG00000017491	1460	18	12544	1.909284627092846	1.0	0.9993304924515745	99.96799395727545
GOTERM_BP_DIRECT	GO:0007088~regulation of mitotic nuclear division	4	0.23201856148491878	0.34991641649826133	ENSMUSG00000040327, ENSMUSG00000015095, ENSMUSG00000026211, ENSMUSG00000033900	1460	18	12544	1.909284627092846	1.0	0.9993304924515745	99.96799395727545
GOTERM_BP_DIRECT	GO:0030279~negative regulation of ossification	4	0.23201856148491878	0.34991641649826133	ENSMUSG00000038780, ENSMUSG00000005583, ENSMUSG00000059456, ENSMUSG00000030669	1460	18	12544	1.909284627092846	1.0	0.9993304924515745	99.96799395727545
GOTERM_BP_DIRECT	GO:0032502~developmental process	4	0.23201856148491878	0.34991641649826133	ENSMUSG00000041769, ENSMUSG00000000326, ENSMUSG00000022052, ENSMUSG00000029120	1460	18	12544	1.909284627092846	1.0	0.9993304924515745	99.96799395727545
GOTERM_BP_DIRECT	GO:0009311~oligosaccharide metabolic process	4	0.23201856148491878	0.34991641649826133	ENSMUSG00000025789, ENSMUSG00000024172, ENSMUSG00000013846, ENSMUSG00000056091	1460	18	12544	1.909284627092846	1.0	0.9993304924515745	99.96799395727545
GOTERM_BP_DIRECT	GO:0048148~behavioral response to cocaine	4	0.23201856148491878	0.34991641649826133	ENSMUSG00000026496, ENSMUSG00000057880, ENSMUSG00000029361, ENSMUSG00000025905	1460	18	12544	1.909284627092846	1.0	0.9993304924515745	99.96799395727545
GOTERM_BP_DIRECT	GO:0007204~positive regulation of cytosolic calcium ion concentration	14	0.8120649651972157	0.35078275647372303	ENSMUSG00000038760, ENSMUSG00000041710, ENSMUSG00000006235, ENSMUSG00000030102, ENSMUSG00000052920, ENSMUSG00000019464, ENSMUSG00000039942, ENSMUSG00000026596, ENSMUSG00000032855, ENSMUSG00000039059, ENSMUSG00000027765, ENSMUSG00000051331, ENSMUSG00000059456, ENSMUSG00000030898	1460	98	12544	1.2273972602739727	1.0	0.9993259165328818	99.96878163080476
KEGG_PATHWAY	mmu05213:Endometrial cancer	8	0.46403712296983757	0.35091661412803143	ENSMUSG00000009406, ENSMUSG00000028914, ENSMUSG00000000782, ENSMUSG00000063358, ENSMUSG00000004936, ENSMUSG00000024122, ENSMUSG00000020135, ENSMUSG00000022812	588	51	5205	1.3885554221688674	1.0	0.7707339029259039	99.64678410734508
GOTERM_CC_DIRECT	GO:0005856~cytoskeleton	125	7.250580046403712	0.3528784422854201	ENSMUSG00000033581, ENSMUSG00000024969, ENSMUSG00000031506, ENSMUSG00000006717, ENSMUSG00000028906, ENSMUSG00000018707, ENSMUSG00000023764, ENSMUSG00000020888, ENSMUSG00000028649, ENSMUSG00000014778, ENSMUSG00000019261, ENSMUSG00000027254, ENSMUSG00000041263, ENSMUSG00000022438, ENSMUSG00000032589, ENSMUSG00000020308, ENSMUSG00000021061, ENSMUSG00000020776, ENSMUSG00000021068, ENSMUSG00000031865,…	1571	1027	13458	1.0426628701693363	1.0	0.9349122103743788	99.86672117822332
KEGG_PATHWAY	mmu04014:Ras signaling pathway	25	1.4501160092807424	0.35488480419044044	ENSMUSG00000027347, ENSMUSG00000059003, ENSMUSG00000036438, ENSMUSG00000026596, ENSMUSG00000025551, ENSMUSG00000061578, ENSMUSG00000052889, ENSMUSG00000024962, ENSMUSG00000031137, ENSMUSG00000032946, ENSMUSG00000028040, ENSMUSG00000001175, ENSMUSG00000024883, ENSMUSG00000004936, ENSMUSG00000063358, ENSMUSG00000046709, ENSMUSG00000020366, ENSMUSG00000030209, ENSMUSG00000002489, ENSMUSG00000009406,…	588	195	5205	1.1348770277341707	1.0	0.7710772230453838	99.67397568103362
GOTERM_BP_DIRECT	GO:0035904~aorta development	5	0.2900232018561485	0.35819979637291255	ENSMUSG00000035152, ENSMUSG00000025231, ENSMUSG00000030123, ENSMUSG00000032187, ENSMUSG00000020900	1460	26	12544	1.6522655426765014	1.0	0.9994280159956036	99.97481361708226
GOTERM_BP_DIRECT	GO:0032007~negative regulation of TOR signaling	5	0.2900232018561485	0.35819979637291255	ENSMUSG00000011096, ENSMUSG00000026812, ENSMUSG00000055493, ENSMUSG00000002496, ENSMUSG00000034850	1460	26	12544	1.6522655426765014	1.0	0.9994280159956036	99.97481361708226
GOTERM_BP_DIRECT	GO:0051602~response to electrical stimulus	5	0.2900232018561485	0.35819979637291255	ENSMUSG00000006818, ENSMUSG00000029711, ENSMUSG00000016349, ENSMUSG00000058440, ENSMUSG00000040407	1460	26	12544	1.6522655426765014	1.0	0.9994280159956036	99.97481361708226
GOTERM_BP_DIRECT	GO:0007029~endoplasmic reticulum organization	5	0.2900232018561485	0.35819979637291255	ENSMUSG00000024759, ENSMUSG00000029104, ENSMUSG00000018171, ENSMUSG00000021066, ENSMUSG00000078622	1460	26	12544	1.6522655426765014	1.0	0.9994280159956036	99.97481361708226
GOTERM_BP_DIRECT	GO:0015914~phospholipid transport	5	0.2900232018561485	0.35819979637291255	ENSMUSG00000028158, ENSMUSG00000032193, ENSMUSG00000039529, ENSMUSG00000020189, ENSMUSG00000074345	1460	26	12544	1.6522655426765014	1.0	0.9994280159956036	99.97481361708226
GOTERM_CC_DIRECT	GO:0032993~protein-DNA complex	5	0.2900232018561485	0.3603641177526842	ENSMUSG00000071076, ENSMUSG00000079056, ENSMUSG00000001552, ENSMUSG00000030180, ENSMUSG00000018654	1571	26	13458	1.6474073348675513	1.0	0.9380656196453885	99.88834058649635
GOTERM_BP_DIRECT	GO:0007267~cell-cell signaling	9	0.5220417633410672	0.3607664128891578	ENSMUSG00000010797, ENSMUSG00000004366, ENSMUSG00000023845, ENSMUSG00000058441, ENSMUSG00000035262, ENSMUSG00000036856, ENSMUSG00000022996, ENSMUSG00000042286, ENSMUSG00000045318	1460	58	12544	1.3332073689182806	1.0	0.9994490396983545	99.97663057372745
GOTERM_BP_DIRECT	GO:0043627~response to estrogen	9	0.5220417633410672	0.3607664128891578	ENSMUSG00000048154, ENSMUSG00000029711, ENSMUSG00000025246, ENSMUSG00000063358, ENSMUSG00000029361, ENSMUSG00000030695, ENSMUSG00000063142, ENSMUSG00000026439, ENSMUSG00000025905	1460	58	12544	1.3332073689182806	1.0	0.9994490396983545	99.97663057372745
GOTERM_BP_DIRECT	GO:0061024~membrane organization	9	0.5220417633410672	0.3607664128891578	ENSMUSG00000030805, ENSMUSG00000023845, ENSMUSG00000001175, ENSMUSG00000000915, ENSMUSG00000034593, ENSMUSG00000034926, ENSMUSG00000036438, ENSMUSG00000053799, ENSMUSG00000027652	1460	58	12544	1.3332073689182806	1.0	0.9994490396983545	99.97663057372745
GOTERM_MF_DIRECT	GO:0004721~phosphoprotein phosphatase activity	18	1.0440835266821344	0.360844493255441	ENSMUSG00000030854, ENSMUSG00000025314, ENSMUSG00000002103, ENSMUSG00000047409, ENSMUSG00000059895, ENSMUSG00000047205, ENSMUSG00000031506, ENSMUSG00000055493, ENSMUSG00000039661, ENSMUSG00000033953, ENSMUSG00000028909, ENSMUSG00000062168, ENSMUSG00000026181, ENSMUSG00000014956, ENSMUSG00000053716, ENSMUSG00000038582, ENSMUSG00000043445, ENSMUSG00000049225	1434	129	12075	1.1749537802860757	1.0	0.9810229234247251	99.93009948379441
GOTERM_BP_DIRECT	GO:0060348~bone development	8	0.46403712296983757	0.3618975471350627	ENSMUSG00000026858, ENSMUSG00000023345, ENSMUSG00000039942, ENSMUSG00000001288, ENSMUSG00000014813, ENSMUSG00000035569, ENSMUSG00000017491, ENSMUSG00000028226	1460	50	12544	1.3746849315068492	1.0	0.9994489317774818	99.97739129575658
GOTERM_MF_DIRECT	GO:0008601~protein phosphatase type 2A regulator activity	4	0.23201856148491878	0.36217963410810783	ENSMUSG00000041769, ENSMUSG00000022052, ENSMUSG00000059409, ENSMUSG00000029120	1434	18	12075	1.8712226871222686	1.0	0.9808374253840433	99.93243237316369
GOTERM_BP_DIRECT	GO:0043280~positive regulation of cysteine-type endopeptidase activity involved in apoptotic process	7	0.40603248259860786	0.3622912594481221	ENSMUSG00000026181, ENSMUSG00000000787, ENSMUSG00000026834, ENSMUSG00000018909, ENSMUSG00000036199, ENSMUSG00000020366, ENSMUSG00000032691	1460	42	12544	1.431963470319635	1.0	0.9994381418390077	99.97765053552286
KEGG_PATHWAY	mmu05216:Thyroid cancer	5	0.2900232018561485	0.36315437262733335	ENSMUSG00000015846, ENSMUSG00000006005, ENSMUSG00000000782, ENSMUSG00000063358, ENSMUSG00000004936	588	27	5205	1.6392668178382466	1.0	0.7764920613051637	99.72454195193214
GOTERM_MF_DIRECT	GO:0000980~RNA polymerase II distal enhancer sequence-specific DNA binding	9	0.5220417633410672	0.36362258481931864	ENSMUSG00000027439, ENSMUSG00000027104, ENSMUSG00000004661, ENSMUSG00000032481, ENSMUSG00000038615, ENSMUSG00000005583, ENSMUSG00000019777, ENSMUSG00000032187, ENSMUSG00000018654	1434	57	12075	1.3295529619026647	1.0	0.9806821023362751	99.93487138423905
GOTERM_CC_DIRECT	GO:0000792~heterochromatin	6	0.34802784222737815	0.3638896024352479	ENSMUSG00000020661, ENSMUSG00000031393, ENSMUSG00000058392, ENSMUSG00000019777, ENSMUSG00000053411, ENSMUSG00000032187	1571	34	13458	1.5117384955255175	1.0	0.9387512400702791	99.8973445128156
GOTERM_CC_DIRECT	GO:0034707~chloride channel complex	6	0.34802784222737815	0.3638896024352479	ENSMUSG00000007653, ENSMUSG00000036565, ENSMUSG00000010803, ENSMUSG00000037418, ENSMUSG00000033676, ENSMUSG00000029054	1571	34	13458	1.5117384955255175	1.0	0.9387512400702791	99.8973445128156
GOTERM_BP_DIRECT	GO:0055085~transmembrane transport	37	2.1461716937354987	0.36390166898962606	ENSMUSG00000020331, ENSMUSG00000016346, ENSMUSG00000027010, ENSMUSG00000040441, ENSMUSG00000016319, ENSMUSG00000038319, ENSMUSG00000050556, ENSMUSG00000036196, ENSMUSG00000028033, ENSMUSG00000058248, ENSMUSG00000060882, ENSMUSG00000040724, ENSMUSG00000041771, ENSMUSG00000017740, ENSMUSG00000000197, ENSMUSG00000025759, ENSMUSG00000058975, ENSMUSG00000056258, ENSMUSG00000024112, ENSMUSG00000025986,…	1460	290	12544	1.0961927255550308	1.0	0.9994450846384765	99.97868190963925
KEGG_PATHWAY	mmu05322:Systemic lupus erythematosus	9	0.5220417633410672	0.3639130147785682	ENSMUSG00000015083, ENSMUSG00000059003, ENSMUSG00000081058, ENSMUSG00000060032, ENSMUSG00000015143, ENSMUSG00000056895, ENSMUSG00000047246, ENSMUSG00000030209, ENSMUSG00000078851	588	60	5205	1.3278061224489797	1.0	0.7731009864613647	99.72879784296556
GOTERM_CC_DIRECT	GO:0030672~synaptic vesicle membrane	9	0.5220417633410672	0.3639638148849087	ENSMUSG00000035640, ENSMUSG00000062542, ENSMUSG00000026452, ENSMUSG00000057531, ENSMUSG00000035864, ENSMUSG00000027849, ENSMUSG00000041268, ENSMUSG00000022415, ENSMUSG00000053025	1571	58	13458	1.3292872977896792	1.0	0.9373777203110514	99.89752654412477
KEGG_PATHWAY	mmu04964:Proximal tubule bicarbonate reclamation	4	0.23201856148491878	0.363982978172803	ENSMUSG00000040907, ENSMUSG00000044005, ENSMUSG00000026103, ENSMUSG00000060961	588	19	5205	1.8635875402792694	1.0	0.7689371944672854	99.72918725521626
GOTERM_BP_DIRECT	GO:0000209~protein polyubiquitination	14	0.8120649651972157	0.36478152335048364	ENSMUSG00000038780, ENSMUSG00000029922, ENSMUSG00000025217, ENSMUSG00000020387, ENSMUSG00000060450, ENSMUSG00000039615, ENSMUSG00000027466, ENSMUSG00000039000, ENSMUSG00000051675, ENSMUSG00000009293, ENSMUSG00000041263, ENSMUSG00000020642, ENSMUSG00000020134, ENSMUSG00000090112	1460	99	12544	1.2149993081499932	1.0	0.9994414369066871	99.97922620726187
GOTERM_CC_DIRECT	GO:0017053~transcriptional repressor complex	8	0.46403712296983757	0.3648733287121093	ENSMUSG00000029478, ENSMUSG00000029050, ENSMUSG00000037791, ENSMUSG00000040761, ENSMUSG00000068154, ENSMUSG00000025246, ENSMUSG00000019777, ENSMUSG00000036845	1571	50	13458	1.3706429026098026	1.0	0.9365053326857338	99.89973307971792
GOTERM_BP_DIRECT	GO:0045176~apical protein localization	3	0.17401392111368907	0.3718615242815428	ENSMUSG00000027002, ENSMUSG00000006024, ENSMUSG00000045180	1460	11	12544	2.3432129514321294	1.0	0.9995216489510809	99.98315155584503
GOTERM_BP_DIRECT	GO:0051639~actin filament network formation	3	0.17401392111368907	0.3718615242815428	ENSMUSG00000015143, ENSMUSG00000020173, ENSMUSG00000028943	1460	11	12544	2.3432129514321294	1.0	0.9995216489510809	99.98315155584503
GOTERM_BP_DIRECT	GO:0072015~glomerular visceral epithelial cell development	3	0.17401392111368907	0.3718615242815428	ENSMUSG00000027889, ENSMUSG00000030536, ENSMUSG00000027878	1460	11	12544	2.3432129514321294	1.0	0.9995216489510809	99.98315155584503
GOTERM_BP_DIRECT	GO:0046323~glucose import	3	0.17401392111368907	0.3718615242815428	ENSMUSG00000068747, ENSMUSG00000026812, ENSMUSG00000002496	1460	11	12544	2.3432129514321294	1.0	0.9995216489510809	99.98315155584503
GOTERM_BP_DIRECT	GO:0045824~negative regulation of innate immune response	3	0.17401392111368907	0.3718615242815428	ENSMUSG00000041241, ENSMUSG00000027298, ENSMUSG00000032109	1460	11	12544	2.3432129514321294	1.0	0.9995216489510809	99.98315155584503
GOTERM_BP_DIRECT	GO:0002021~response to dietary excess	3	0.17401392111368907	0.3718615242815428	ENSMUSG00000026834, ENSMUSG00000039278, ENSMUSG00000028524	1460	11	12544	2.3432129514321294	1.0	0.9995216489510809	99.98315155584503
GOTERM_BP_DIRECT	GO:0016082~synaptic vesicle priming	3	0.17401392111368907	0.3718615242815428	ENSMUSG00000034799, ENSMUSG00000022973, ENSMUSG00000027273	1460	11	12544	2.3432129514321294	1.0	0.9995216489510809	99.98315155584503
GOTERM_BP_DIRECT	GO:0090129~positive regulation of synapse maturation	3	0.17401392111368907	0.3718615242815428	ENSMUSG00000013033, ENSMUSG00000066392, ENSMUSG00000057897	1460	11	12544	2.3432129514321294	1.0	0.9995216489510809	99.98315155584503
GOTERM_BP_DIRECT	GO:0034067~protein localization to Golgi apparatus	3	0.17401392111368907	0.3718615242815428	ENSMUSG00000026211, ENSMUSG00000033124, ENSMUSG00000030704	1460	11	12544	2.3432129514321294	1.0	0.9995216489510809	99.98315155584503
GOTERM_BP_DIRECT	GO:0002031~G-protein coupled receptor internalization	3	0.17401392111368907	0.3718615242815428	ENSMUSG00000049511, ENSMUSG00000018909, ENSMUSG00000026825	1460	11	12544	2.3432129514321294	1.0	0.9995216489510809	99.98315155584503
GOTERM_BP_DIRECT	GO:2001259~positive regulation of cation channel activity	3	0.17401392111368907	0.3718615242815428	ENSMUSG00000024589, ENSMUSG00000096146, ENSMUSG00000069601	1460	11	12544	2.3432129514321294	1.0	0.9995216489510809	99.98315155584503
GOTERM_BP_DIRECT	GO:0003073~regulation of systemic arterial blood pressure	3	0.17401392111368907	0.3718615242815428	ENSMUSG00000028194, ENSMUSG00000027750, ENSMUSG00000057123	1460	11	12544	2.3432129514321294	1.0	0.9995216489510809	99.98315155584503
GOTERM_BP_DIRECT	GO:0006497~protein lipidation	3	0.17401392111368907	0.3718615242815428	ENSMUSG00000028158, ENSMUSG00000025173, ENSMUSG00000039382	1460	11	12544	2.3432129514321294	1.0	0.9995216489510809	99.98315155584503
GOTERM_BP_DIRECT	GO:0007097~nuclear migration	3	0.17401392111368907	0.3718615242815428	ENSMUSG00000014778, ENSMUSG00000044700, ENSMUSG00000020900	1460	11	12544	2.3432129514321294	1.0	0.9995216489510809	99.98315155584503
GOTERM_BP_DIRECT	GO:0003085~negative regulation of systemic arterial blood pressure	3	0.17401392111368907	0.3718615242815428	ENSMUSG00000024589, ENSMUSG00000067336, ENSMUSG00000019256	1460	11	12544	2.3432129514321294	1.0	0.9995216489510809	99.98315155584503
GOTERM_BP_DIRECT	GO:0003323~type B pancreatic cell development	3	0.17401392111368907	0.3718615242815428	ENSMUSG00000039004, ENSMUSG00000068154, ENSMUSG00000024122	1460	11	12544	2.3432129514321294	1.0	0.9995216489510809	99.98315155584503
GOTERM_CC_DIRECT	GO:0008328~ionotropic glutamate receptor complex	3	0.17401392111368907	0.37332566772639164	ENSMUSG00000020524, ENSMUSG00000022494, ENSMUSG00000037541	1571	11	13458	2.3363231294485276	1.0	0.9401118130785558	99.91821966839602
GOTERM_CC_DIRECT	GO:0043229~intracellular organelle	3	0.17401392111368907	0.37332566772639164	ENSMUSG00000035864, ENSMUSG00000037771, ENSMUSG00000027273	1571	11	13458	2.3363231294485276	1.0	0.9401118130785558	99.91821966839602
GOTERM_CC_DIRECT	GO:0044798~nuclear transcription factor complex	3	0.17401392111368907	0.37332566772639164	ENSMUSG00000002968, ENSMUSG00000076431, ENSMUSG00000027544	1571	11	13458	2.3363231294485276	1.0	0.9401118130785558	99.91821966839602
GOTERM_CC_DIRECT	GO:0071782~endoplasmic reticulum tubular network	3	0.17401392111368907	0.37332566772639164	ENSMUSG00000024759, ENSMUSG00000052852, ENSMUSG00000021066	1571	11	13458	2.3363231294485276	1.0	0.9401118130785558	99.91821966839602
GOTERM_CC_DIRECT	GO:0042641~actomyosin	3	0.17401392111368907	0.37332566772639164	ENSMUSG00000034593, ENSMUSG00000030739, ENSMUSG00000020900	1571	11	13458	2.3363231294485276	1.0	0.9401118130785558	99.91821966839602
GOTERM_BP_DIRECT	GO:0035023~regulation of Rho protein signal transduction	11	0.6380510440835266	0.3735340905996881	ENSMUSG00000002489, ENSMUSG00000032875, ENSMUSG00000029032, ENSMUSG00000031442, ENSMUSG00000009681, ENSMUSG00000032356, ENSMUSG00000017631, ENSMUSG00000023800, ENSMUSG00000025656, ENSMUSG00000037509, ENSMUSG00000021990	1460	75	12544	1.2601278538812786	1.0	0.9995282610893061	99.98397039434269
GOTERM_BP_DIRECT	GO:0060070~canonical Wnt signaling pathway	11	0.6380510440835266	0.3735340905996881	ENSMUSG00000010797, ENSMUSG00000045005, ENSMUSG00000019969, ENSMUSG00000000782, ENSMUSG00000025246, ENSMUSG00000036856, ENSMUSG00000022996, ENSMUSG00000076431, ENSMUSG00000020888, ENSMUSG00000028909, ENSMUSG00000022812	1460	75	12544	1.2601278538812786	1.0	0.9995282610893061	99.98397039434269
GOTERM_CC_DIRECT	GO:0032587~ruffle membrane	11	0.6380510440835266	0.37719636563465564	ENSMUSG00000002489, ENSMUSG00000032946, ENSMUSG00000028649, ENSMUSG00000000915, ENSMUSG00000025314, ENSMUSG00000040276, ENSMUSG00000031292, ENSMUSG00000034902, ENSMUSG00000029359, ENSMUSG00000028126, ENSMUSG00000021990	1571	75	13458	1.2564226607256526	1.0	0.9409741293150611	99.92557522653107
GOTERM_BP_DIRECT	GO:0001558~regulation of cell growth	8	0.46403712296983757	0.38178103945792247	ENSMUSG00000026185, ENSMUSG00000020427, ENSMUSG00000027624, ENSMUSG00000030421, ENSMUSG00000022525, ENSMUSG00000017493, ENSMUSG00000042289, ENSMUSG00000037270	1460	51	12544	1.347730325006715	1.0	0.9996085236483789	99.98748631037677
GOTERM_BP_DIRECT	GO:0042542~response to hydrogen peroxide	8	0.46403712296983757	0.38178103945792247	ENSMUSG00000063856, ENSMUSG00000006818, ENSMUSG00000031748, ENSMUSG00000022982, ENSMUSG00000059456, ENSMUSG00000031112, ENSMUSG00000026277, ENSMUSG00000034994	1460	51	12544	1.347730325006715	1.0	0.9996085236483789	99.98748631037677
GOTERM_MF_DIRECT	GO:0004993~G-protein coupled serotonin receptor activity	3	0.17401392111368907	0.381787998565592	ENSMUSG00000049511, ENSMUSG00000041380, ENSMUSG00000050783	1434	11	12075	2.296500570559148	1.0	0.9845515815638756	99.95929866969936
GOTERM_MF_DIRECT	GO:0015643~toxic substance binding	3	0.17401392111368907	0.381787998565592	ENSMUSG00000030525, ENSMUSG00000013033, ENSMUSG00000038141	1434	11	12075	2.296500570559148	1.0	0.9845515815638756	99.95929866969936
GOTERM_MF_DIRECT	GO:0005088~Ras guanyl-nucleotide exchange factor activity	3	0.17401392111368907	0.381787998565592	ENSMUSG00000027347, ENSMUSG00000029333, ENSMUSG00000030134	1434	11	12075	2.296500570559148	1.0	0.9845515815638756	99.95929866969936
GOTERM_MF_DIRECT	GO:0031994~insulin-like growth factor I binding	3	0.17401392111368907	0.381787998565592	ENSMUSG00000026185, ENSMUSG00000020427, ENSMUSG00000017493	1434	11	12075	2.296500570559148	1.0	0.9845515815638756	99.95929866969936
GOTERM_MF_DIRECT	GO:0005522~profilin binding	3	0.17401392111368907	0.381787998565592	ENSMUSG00000055805, ENSMUSG00000029104, ENSMUSG00000024143	1434	11	12075	2.296500570559148	1.0	0.9845515815638756	99.95929866969936
GOTERM_MF_DIRECT	GO:0008553~hydrogen-exporting ATPase activity, phosphorylative mechanism	3	0.17401392111368907	0.381787998565592	ENSMUSG00000024403, ENSMUSG00000024121, ENSMUSG00000020566	1434	11	12075	2.296500570559148	1.0	0.9845515815638756	99.95929866969936
GOTERM_MF_DIRECT	GO:0004526~ribonuclease P activity	3	0.17401392111368907	0.381787998565592	ENSMUSG00000022325, ENSMUSG00000062309, ENSMUSG00000049950	1434	11	12075	2.296500570559148	1.0	0.9845515815638756	99.95929866969936
GOTERM_MF_DIRECT	GO:0004143~diacylglycerol kinase activity	3	0.17401392111368907	0.381787998565592	ENSMUSG00000038665, ENSMUSG00000036095, ENSMUSG00000034731	1434	11	12075	2.296500570559148	1.0	0.9845515815638756	99.95929866969936
KEGG_PATHWAY	mmu05214:Glioma	9	0.5220417633410672	0.38180727576756823	ENSMUSG00000001175, ENSMUSG00000027490, ENSMUSG00000036438, ENSMUSG00000052889, ENSMUSG00000029999, ENSMUSG00000063358, ENSMUSG00000004936, ENSMUSG00000024617, ENSMUSG00000057897	588	61	5205	1.3060388089662094	1.0	0.7851614614267668	99.81318763172709
GOTERM_MF_DIRECT	GO:0001948~glycoprotein binding	10	0.580046403712297	0.3822645108541091	ENSMUSG00000030786, ENSMUSG00000023274, ENSMUSG00000032193, ENSMUSG00000024670, ENSMUSG00000029999, ENSMUSG00000024924, ENSMUSG00000003345, ENSMUSG00000044813, ENSMUSG00000000826, ENSMUSG00000055022	1434	66	12075	1.2758336503106378	1.0	0.9842028939050582	99.95980494504165
GOTERM_BP_DIRECT	GO:0042593~glucose homeostasis	13	0.7540603248259861	0.3824174077625122	ENSMUSG00000029478, ENSMUSG00000019429, ENSMUSG00000039474, ENSMUSG00000032009, ENSMUSG00000026185, ENSMUSG00000050556, ENSMUSG00000021466, ENSMUSG00000053164, ENSMUSG00000022829, ENSMUSG00000076431, ENSMUSG00000051331, ENSMUSG00000068742, ENSMUSG00000004110	1460	92	12544	1.214055985705777	1.0	0.9996031809922634	99.98772482134686
GOTERM_BP_DIRECT	GO:0071398~cellular response to fatty acid	4	0.23201856148491878	0.3832337085878098	ENSMUSG00000019429, ENSMUSG00000023018, ENSMUSG00000032193, ENSMUSG00000027490	1460	19	12544	1.8087959625090124	1.0	0.9995997089416879	99.9880244751721
GOTERM_BP_DIRECT	GO:0061178~regulation of insulin secretion involved in cellular response to glucose stimulus	4	0.23201856148491878	0.3832337085878098	ENSMUSG00000002489, ENSMUSG00000029245, ENSMUSG00000045038, ENSMUSG00000004110	1460	19	12544	1.8087959625090124	1.0	0.9995997089416879	99.9880244751721
GOTERM_BP_DIRECT	GO:0022904~respiratory electron transport chain	4	0.23201856148491878	0.3832337085878098	ENSMUSG00000009863, ENSMUSG00000006818, ENSMUSG00000021577, ENSMUSG00000035936	1460	19	12544	1.8087959625090124	1.0	0.9995997089416879	99.9880244751721
GOTERM_BP_DIRECT	GO:0051899~membrane depolarization	4	0.23201856148491878	0.3832337085878098	ENSMUSG00000002028, ENSMUSG00000049281, ENSMUSG00000027577, ENSMUSG00000029053	1460	19	12544	1.8087959625090124	1.0	0.9995997089416879	99.9880244751721
GOTERM_BP_DIRECT	GO:0030162~regulation of proteolysis	4	0.23201856148491878	0.3832337085878098	ENSMUSG00000048732, ENSMUSG00000047248, ENSMUSG00000062098, ENSMUSG00000003344	1460	19	12544	1.8087959625090124	1.0	0.9995997089416879	99.9880244751721
GOTERM_BP_DIRECT	GO:0043393~regulation of protein binding	4	0.23201856148491878	0.3832337085878098	ENSMUSG00000028949, ENSMUSG00000019969, ENSMUSG00000008855, ENSMUSG00000036712	1460	19	12544	1.8087959625090124	1.0	0.9995997089416879	99.9880244751721
GOTERM_CC_DIRECT	GO:0016529~sarcoplasmic reticulum	8	0.46403712296983757	0.3848258806086645	ENSMUSG00000031791, ENSMUSG00000014776, ENSMUSG00000020882, ENSMUSG00000040118, ENSMUSG00000030102, ENSMUSG00000069601, ENSMUSG00000029361, ENSMUSG00000057897	1571	51	13458	1.3437675515782377	1.0	0.9438874629875438	99.93829964142593
GOTERM_CC_DIRECT	GO:0035327~transcriptionally active chromatin	4	0.23201856148491878	0.3851294128830995	ENSMUSG00000002052, ENSMUSG00000036181, ENSMUSG00000049470, ENSMUSG00000034259	1571	19	13458	1.8034775034339507	1.0	0.9427666565845518	99.93876112061176
GOTERM_CC_DIRECT	GO:0097440~apical dendrite	4	0.23201856148491878	0.3851294128830995	ENSMUSG00000020435, ENSMUSG00000032356, ENSMUSG00000029101, ENSMUSG00000059456	1571	19	13458	1.8034775034339507	1.0	0.9427666565845518	99.93876112061176
GOTERM_BP_DIRECT	GO:0031338~regulation of vesicle fusion	6	0.34802784222737815	0.38563070881917844	ENSMUSG00000023923, ENSMUSG00000028030, ENSMUSG00000035007, ENSMUSG00000040247, ENSMUSG00000003134, ENSMUSG00000037410	1460	35	12544	1.472876712328767	1.0	0.9996126338194884	99.98886487989228
GOTERM_BP_DIRECT	GO:0030217~T cell differentiation	6	0.34802784222737815	0.38563070881917844	ENSMUSG00000023274, ENSMUSG00000017412, ENSMUSG00000020453, ENSMUSG00000076431, ENSMUSG00000006705, ENSMUSG00000018654	1460	35	12544	1.472876712328767	1.0	0.9996126338194884	99.98886487989228
GOTERM_BP_DIRECT	GO:0048872~homeostasis of number of cells	5	0.2900232018561485	0.3859200241877729	ENSMUSG00000009681, ENSMUSG00000019982, ENSMUSG00000063659, ENSMUSG00000036712, ENSMUSG00000059305	1460	27	12544	1.591070522577372	1.0	0.999603851655754	99.9889624540069
GOTERM_BP_DIRECT	GO:1901216~positive regulation of neuron death	5	0.2900232018561485	0.3859200241877729	ENSMUSG00000030854, ENSMUSG00000009406, ENSMUSG00000026496, ENSMUSG00000029361, ENSMUSG00000022812	1460	27	12544	1.591070522577372	1.0	0.999603851655754	99.9889624540069
GOTERM_BP_DIRECT	GO:0006611~protein export from nucleus	5	0.2900232018561485	0.3859200241877729	ENSMUSG00000040667, ENSMUSG00000038780, ENSMUSG00000032855, ENSMUSG00000024359, ENSMUSG00000022812	1460	27	12544	1.591070522577372	1.0	0.999603851655754	99.9889624540069
GOTERM_BP_DIRECT	GO:0046326~positive regulation of glucose import	5	0.2900232018561485	0.3859200241877729	ENSMUSG00000032652, ENSMUSG00000025006, ENSMUSG00000024143, ENSMUSG00000029053, ENSMUSG00000005089	1460	27	12544	1.591070522577372	1.0	0.999603851655754	99.9889624540069
GOTERM_BP_DIRECT	GO:0007257~activation of JUN kinase activity	5	0.2900232018561485	0.3859200241877729	ENSMUSG00000041241, ENSMUSG00000054051, ENSMUSG00000004054, ENSMUSG00000024948, ENSMUSG00000020859	1460	27	12544	1.591070522577372	1.0	0.999603851655754	99.9889624540069
GOTERM_BP_DIRECT	GO:0006814~sodium ion transport	12	0.6960556844547563	0.38607434677218067	ENSMUSG00000020331, ENSMUSG00000000197, ENSMUSG00000023033, ENSMUSG00000040907, ENSMUSG00000075318, ENSMUSG00000049281, ENSMUSG00000041771, ENSMUSG00000037656, ENSMUSG00000028854, ENSMUSG00000030376, ENSMUSG00000060961, ENSMUSG00000046480	1460	84	12544	1.2273972602739724	1.0	0.9995935128205572	99.9890141691182
GOTERM_CC_DIRECT	GO:0000118~histone deacetylase complex	6	0.34802784222737815	0.38817140280856904	ENSMUSG00000029478, ENSMUSG00000039852, ENSMUSG00000025246, ENSMUSG00000019777, ENSMUSG00000034245, ENSMUSG00000008855	1571	35	13458	1.4685459670819314	1.0	0.9431429023641243	99.94321130286168
GOTERM_BP_DIRECT	GO:1903829~positive regulation of cellular protein localization	2	0.11600928074245939	0.39022268772119195	ENSMUSG00000030536, ENSMUSG00000036712	1460	4	12544	4.295890410958904	1.0	0.9996242090076898	99.99032138908335
GOTERM_BP_DIRECT	GO:0060971~embryonic heart tube left/right pattern formation	2	0.11600928074245939	0.39022268772119195	ENSMUSG00000045039, ENSMUSG00000030323	1460	4	12544	4.295890410958904	1.0	0.9996242090076898	99.99032138908335
GOTERM_BP_DIRECT	GO:0000052~citrulline metabolic process	2	0.11600928074245939	0.39022268772119195	ENSMUSG00000028194, ENSMUSG00000029104	1460	4	12544	4.295890410958904	1.0	0.9996242090076898	99.99032138908335
GOTERM_BP_DIRECT	GO:0038203~TORC2 signaling	2	0.11600928074245939	0.39022268772119195	ENSMUSG00000032009, ENSMUSG00000038696	1460	4	12544	4.295890410958904	1.0	0.9996242090076898	99.99032138908335
GOTERM_BP_DIRECT	GO:0002903~negative regulation of B cell apoptotic process	2	0.11600928074245939	0.39022268772119195	ENSMUSG00000095567, ENSMUSG00000025986	1460	4	12544	4.295890410958904	1.0	0.9996242090076898	99.99032138908335
GOTERM_BP_DIRECT	GO:0007258~JUN phosphorylation	2	0.11600928074245939	0.39022268772119195	ENSMUSG00000046709, ENSMUSG00000020366	1460	4	12544	4.295890410958904	1.0	0.9996242090076898	99.99032138908335
GOTERM_BP_DIRECT	GO:0016264~gap junction assembly	2	0.11600928074245939	0.39022268772119195	ENSMUSG00000057123, ENSMUSG00000041957	1460	4	12544	4.295890410958904	1.0	0.9996242090076898	99.99032138908335
GOTERM_BP_DIRECT	GO:0032252~secretory granule localization	2	0.11600928074245939	0.39022268772119195	ENSMUSG00000027347, ENSMUSG00000034593	1460	4	12544	4.295890410958904	1.0	0.9996242090076898	99.99032138908335
GOTERM_BP_DIRECT	GO:0001920~negative regulation of receptor recycling	2	0.11600928074245939	0.39022268772119195	ENSMUSG00000044254, ENSMUSG00000074238	1460	4	12544	4.295890410958904	1.0	0.9996242090076898	99.99032138908335
GOTERM_BP_DIRECT	GO:0019852~L-ascorbic acid metabolic process	2	0.11600928074245939	0.39022268772119195	ENSMUSG00000032350, ENSMUSG00000025069	1460	4	12544	4.295890410958904	1.0	0.9996242090076898	99.99032138908335
GOTERM_BP_DIRECT	GO:0090311~regulation of protein deacetylation	2	0.11600928074245939	0.39022268772119195	ENSMUSG00000019777, ENSMUSG00000045671	1460	4	12544	4.295890410958904	1.0	0.9996242090076898	99.99032138908335
GOTERM_BP_DIRECT	GO:0039536~negative regulation of RIG-I signaling pathway	2	0.11600928074245939	0.39022268772119195	ENSMUSG00000032109, ENSMUSG00000020823	1460	4	12544	4.295890410958904	1.0	0.9996242090076898	99.99032138908335
GOTERM_BP_DIRECT	GO:0010644~cell communication by electrical coupling	2	0.11600928074245939	0.39022268772119195	ENSMUSG00000047976, ENSMUSG00000057123	1460	4	12544	4.295890410958904	1.0	0.9996242090076898	99.99032138908335
GOTERM_BP_DIRECT	GO:0051562~negative regulation of mitochondrial calcium ion concentration	2	0.11600928074245939	0.39022268772119195	ENSMUSG00000014776, ENSMUSG00000045038	1460	4	12544	4.295890410958904	1.0	0.9996242090076898	99.99032138908335
GOTERM_BP_DIRECT	GO:0060297~regulation of sarcomere organization	2	0.11600928074245939	0.39022268772119195	ENSMUSG00000005583, ENSMUSG00000019777	1460	4	12544	4.295890410958904	1.0	0.9996242090076898	99.99032138908335
GOTERM_BP_DIRECT	GO:1903215~negative regulation of protein targeting to mitochondrion	2	0.11600928074245939	0.39022268772119195	ENSMUSG00000014776, ENSMUSG00000037316	1460	4	12544	4.295890410958904	1.0	0.9996242090076898	99.99032138908335
GOTERM_BP_DIRECT	GO:0071286~cellular response to magnesium ion	2	0.11600928074245939	0.39022268772119195	ENSMUSG00000047976, ENSMUSG00000069601	1460	4	12544	4.295890410958904	1.0	0.9996242090076898	99.99032138908335
GOTERM_BP_DIRECT	GO:0006344~maintenance of chromatin silencing	2	0.11600928074245939	0.39022268772119195	ENSMUSG00000007880, ENSMUSG00000019777	1460	4	12544	4.295890410958904	1.0	0.9996242090076898	99.99032138908335
GOTERM_BP_DIRECT	GO:0090170~regulation of Golgi inheritance	2	0.11600928074245939	0.39022268772119195	ENSMUSG00000063358, ENSMUSG00000004936	1460	4	12544	4.295890410958904	1.0	0.9996242090076898	99.99032138908335
GOTERM_BP_DIRECT	GO:0044027~hypermethylation of CpG island	2	0.11600928074245939	0.39022268772119195	ENSMUSG00000020661, ENSMUSG00000022812	1460	4	12544	4.295890410958904	1.0	0.9996242090076898	99.99032138908335
GOTERM_BP_DIRECT	GO:0032717~negative regulation of interleukin-8 production	2	0.11600928074245939	0.39022268772119195	ENSMUSG00000018909, ENSMUSG00000034889	1460	4	12544	4.295890410958904	1.0	0.9996242090076898	99.99032138908335
GOTERM_BP_DIRECT	GO:0046543~development of secondary female sexual characteristics	2	0.11600928074245939	0.39022268772119195	ENSMUSG00000022454, ENSMUSG00000034168	1460	4	12544	4.295890410958904	1.0	0.9996242090076898	99.99032138908335
GOTERM_BP_DIRECT	GO:1902953~positive regulation of ER to Golgi vesicle-mediated transport	2	0.11600928074245939	0.39022268772119195	ENSMUSG00000027465, ENSMUSG00000049313	1460	4	12544	4.295890410958904	1.0	0.9996242090076898	99.99032138908335
GOTERM_BP_DIRECT	GO:0006382~adenosine to inosine editing	2	0.11600928074245939	0.39022268772119195	ENSMUSG00000027951, ENSMUSG00000020262	1460	4	12544	4.295890410958904	1.0	0.9996242090076898	99.99032138908335
GOTERM_BP_DIRECT	GO:0071374~cellular response to parathyroid hormone stimulus	2	0.11600928074245939	0.39022268772119195	ENSMUSG00000005583, ENSMUSG00000022996	1460	4	12544	4.295890410958904	1.0	0.9996242090076898	99.99032138908335
GOTERM_BP_DIRECT	GO:0001696~gastric acid secretion	2	0.11600928074245939	0.39022268772119195	ENSMUSG00000074939, ENSMUSG00000030898	1460	4	12544	4.295890410958904	1.0	0.9996242090076898	99.99032138908335
GOTERM_BP_DIRECT	GO:0043270~positive regulation of ion transport	2	0.11600928074245939	0.39022268772119195	ENSMUSG00000032773, ENSMUSG00000027765	1460	4	12544	4.295890410958904	1.0	0.9996242090076898	99.99032138908335
GOTERM_BP_DIRECT	GO:0016080~synaptic vesicle targeting	2	0.11600928074245939	0.39022268772119195	ENSMUSG00000019969, ENSMUSG00000063887	1460	4	12544	4.295890410958904	1.0	0.9996242090076898	99.99032138908335
GOTERM_BP_DIRECT	GO:0070849~response to epidermal growth factor	2	0.11600928074245939	0.39022268772119195	ENSMUSG00000006005, ENSMUSG00000063358	1460	4	12544	4.295890410958904	1.0	0.9996242090076898	99.99032138908335
GOTERM_BP_DIRECT	GO:0071442~positive regulation of histone H3-K14 acetylation	2	0.11600928074245939	0.39022268772119195	ENSMUSG00000082229, ENSMUSG00000034341	1460	4	12544	4.295890410958904	1.0	0.9996242090076898	99.99032138908335
GOTERM_BP_DIRECT	GO:0051343~positive regulation of cyclic-nucleotide phosphodiesterase activity	2	0.11600928074245939	0.39022268772119195	ENSMUSG00000001175, ENSMUSG00000036438	1460	4	12544	4.295890410958904	1.0	0.9996242090076898	99.99032138908335
GOTERM_BP_DIRECT	GO:0090370~negative regulation of cholesterol efflux	2	0.11600928074245939	0.39022268772119195	ENSMUSG00000031392, ENSMUSG00000022463	1460	4	12544	4.295890410958904	1.0	0.9996242090076898	99.99032138908335
GOTERM_BP_DIRECT	GO:2000272~negative regulation of receptor activity	2	0.11600928074245939	0.39022268772119195	ENSMUSG00000025314, ENSMUSG00000044254	1460	4	12544	4.295890410958904	1.0	0.9996242090076898	99.99032138908335
GOTERM_BP_DIRECT	GO:0015871~choline transport	2	0.11600928074245939	0.39022268772119195	ENSMUSG00000019969, ENSMUSG00000020823	1460	4	12544	4.295890410958904	1.0	0.9996242090076898	99.99032138908335
GOTERM_BP_DIRECT	GO:0014053~negative regulation of gamma-aminobutyric acid secretion	2	0.11600928074245939	0.39022268772119195	ENSMUSG00000039059, ENSMUSG00000057880	1460	4	12544	4.295890410958904	1.0	0.9996242090076898	99.99032138908335
GOTERM_CC_DIRECT	GO:0031981~nuclear lumen	2	0.11600928074245939	0.3911819577997446	ENSMUSG00000000056, ENSMUSG00000036061	1571	4	13458	4.2832590706556335	1.0	0.9435020942799036	99.94731652963563
GOTERM_CC_DIRECT	GO:0000938~GARP complex	2	0.11600928074245939	0.3911819577997446	ENSMUSG00000024797, ENSMUSG00000024319	1571	4	13458	4.2832590706556335	1.0	0.9435020942799036	99.94731652963563
GOTERM_CC_DIRECT	GO:0070822~Sin3-type complex	2	0.11600928074245939	0.3911819577997446	ENSMUSG00000037791, ENSMUSG00000080268	1571	4	13458	4.2832590706556335	1.0	0.9435020942799036	99.94731652963563
GOTERM_CC_DIRECT	GO:0044530~supraspliceosomal complex	2	0.11600928074245939	0.3911819577997446	ENSMUSG00000058301, ENSMUSG00000027951	1571	4	13458	4.2832590706556335	1.0	0.9435020942799036	99.94731652963563
GOTERM_CC_DIRECT	GO:0005749~mitochondrial respiratory chain complex II, succinate dehydrogenase complex (ubiquinone)	2	0.11600928074245939	0.3911819577997446	ENSMUSG00000009863, ENSMUSG00000021577	1571	4	13458	4.2832590706556335	1.0	0.9435020942799036	99.94731652963563
GOTERM_CC_DIRECT	GO:1990745~EARP complex	2	0.11600928074245939	0.3911819577997446	ENSMUSG00000024797, ENSMUSG00000024319	1571	4	13458	4.2832590706556335	1.0	0.9435020942799036	99.94731652963563
GOTERM_CC_DIRECT	GO:0030130~clathrin coat of trans-Golgi network vesicle	2	0.11600928074245939	0.3911819577997446	ENSMUSG00000047126, ENSMUSG00000034940	1571	4	13458	4.2832590706556335	1.0	0.9435020942799036	99.94731652963563
GOTERM_CC_DIRECT	GO:0090571~RNA polymerase II transcription repressor complex	2	0.11600928074245939	0.3911819577997446	ENSMUSG00000019777, ENSMUSG00000008855	1571	4	13458	4.2832590706556335	1.0	0.9435020942799036	99.94731652963563
GOTERM_CC_DIRECT	GO:0044304~main axon	2	0.11600928074245939	0.3911819577997446	ENSMUSG00000002489, ENSMUSG00000018411	1571	4	13458	4.2832590706556335	1.0	0.9435020942799036	99.94731652963563
GOTERM_CC_DIRECT	GO:0005955~calcineurin complex	2	0.11600928074245939	0.3911819577997446	ENSMUSG00000030102, ENSMUSG00000033953	1571	4	13458	4.2832590706556335	1.0	0.9435020942799036	99.94731652963563
GOTERM_CC_DIRECT	GO:0070033~synaptobrevin 2-SNAP-25-syntaxin-1a-complexin II complex	2	0.11600928074245939	0.3911819577997446	ENSMUSG00000027273, ENSMUSG00000025867	1571	4	13458	4.2832590706556335	1.0	0.9435020942799036	99.94731652963563
GOTERM_CC_DIRECT	GO:0070032~synaptobrevin 2-SNAP-25-syntaxin-1a-complexin I complex	2	0.11600928074245939	0.3911819577997446	ENSMUSG00000033615, ENSMUSG00000027273	1571	4	13458	4.2832590706556335	1.0	0.9435020942799036	99.94731652963563
GOTERM_BP_DIRECT	GO:0008203~cholesterol metabolic process	10	0.580046403712297	0.393696660430129	ENSMUSG00000031835, ENSMUSG00000022463, ENSMUSG00000028158, ENSMUSG00000032193, ENSMUSG00000034926, ENSMUSG00000034088, ENSMUSG00000024924, ENSMUSG00000022351, ENSMUSG00000044254, ENSMUSG00000049313	1460	68	12544	1.2634971796937953	1.0	0.9996464421043054	99.99130141478915
KEGG_PATHWAY	mmu05206:MicroRNAs in cancer	17	0.9860788863109048	0.3943353110354714	ENSMUSG00000020661, ENSMUSG00000028212, ENSMUSG00000067336, ENSMUSG00000027490, ENSMUSG00000024238, ENSMUSG00000003031, ENSMUSG00000004936, ENSMUSG00000026103, ENSMUSG00000006134, ENSMUSG00000028226, ENSMUSG00000045038, ENSMUSG00000022521, ENSMUSG00000027878, ENSMUSG00000044005, ENSMUSG00000052889, ENSMUSG00000015829, ENSMUSG00000020135	588	130	5205	1.157574568288854	1.0	0.7948022432809354	99.85702758521973
GOTERM_CC_DIRECT	GO:0005741~mitochondrial outer membrane	18	1.0440835266821344	0.39490154837771363	ENSMUSG00000025040, ENSMUSG00000038084, ENSMUSG00000007783, ENSMUSG00000021704, ENSMUSG00000054942, ENSMUSG00000041241, ENSMUSG00000019831, ENSMUSG00000029020, ENSMUSG00000026858, ENSMUSG00000027104, ENSMUSG00000026235, ENSMUSG00000000787, ENSMUSG00000043648, ENSMUSG00000018428, ENSMUSG00000029361, ENSMUSG00000037972, ENSMUSG00000032109, ENSMUSG00000093904	1571	134	13458	1.1507263174895732	1.0	0.9442379322245389	99.95200580896876
GOTERM_MF_DIRECT	GO:0043325~phosphatidylinositol-3,4-bisphosphate binding	4	0.23201856148491878	0.39608672895090835	ENSMUSG00000000915, ENSMUSG00000028159, ENSMUSG00000020437, ENSMUSG00000038696	1434	19	12075	1.7727372825368861	1.0	0.9866046220319717	99.97216196629547
GOTERM_MF_DIRECT	GO:0001106~RNA polymerase II transcription corepressor activity	4	0.23201856148491878	0.39608672895090835	ENSMUSG00000039852, ENSMUSG00000037791, ENSMUSG00000024498, ENSMUSG00000030421	1434	19	12075	1.7727372825368861	1.0	0.9866046220319717	99.97216196629547
[truncated: 2,063 more rows]
