# Supplementary material for: Histone deacetylase knockouts modify transcription, CAG instability and nuclear pathology in Huntington disease mice
Source: eLife. 2020 Sep 29;9:e55911. doi: 10.7554/eLife.55911 (PMC7581428; doi:10.7554/eLife.55911)
Supplement: Source code 1. [file elife-55911-code1.zip › Pathways/Hdac2KOvsHdac2WT_HttQ111_3vs1_nominal_up_0.05.FuncAnnotChart.tsv]

Category	Term	Count	%	PValue	Genes	List Total	Pop Hits	Pop Total	Fold Enrichment	Bonferroni	Benjamini	FDR
GOTERM_BP_DIRECT	GO:0007156~homophilic cell adhesion via plasma membrane adhesion molecules	35	1.8807092960773777	1.2795811528390515E-7	ENSMUSG00000036862, ENSMUSG00000046191, ENSMUSG00000044393, ENSMUSG00000045062, ENSMUSG00000045657, ENSMUSG00000047033, ENSMUSG00000051678, ENSMUSG00000051486, ENSMUSG00000045498, ENSMUSG00000063687, ENSMUSG00000045689, ENSMUSG00000021803, ENSMUSG00000022661, ENSMUSG00000048347, ENSMUSG00000044022, ENSMUSG00000040511, ENSMUSG00000045876, ENSMUSG00000069441, ENSMUSG00000043313, ENSMUSG00000031962,…	1568	107	12544	2.6168224299065423	5.436741805316947E-4	5.436741805316947E-4	2.3934471002906577E-4
GOTERM_MF_DIRECT	GO:0005509~calcium ion binding	104	5.588393336915637	3.9188343069610045E-7	ENSMUSG00000016382, ENSMUSG00000033208, ENSMUSG00000057751, ENSMUSG00000007279, ENSMUSG00000029436, ENSMUSG00000044022, ENSMUSG00000027314, ENSMUSG00000010660, ENSMUSG00000030321, ENSMUSG00000028373, ENSMUSG00000031962, ENSMUSG00000022637, ENSMUSG00000051599, ENSMUSG00000006457, ENSMUSG00000025889, ENSMUSG00000024065, ENSMUSG00000046387, ENSMUSG00000029608, ENSMUSG00000021136, ENSMUSG00000027506,…	1508	512	12075	1.6264816810344829	5.29686168853627E-4	5.29686168853627E-4	6.429433925259076E-4
GOTERM_CC_DIRECT	GO:0005886~plasma membrane	441	23.69693713057496	1.2953174922125234E-6	ENSMUSG00000039361, ENSMUSG00000025795, ENSMUSG00000035189, ENSMUSG00000026399, ENSMUSG00000030549, ENSMUSG00000006058, ENSMUSG00000026198, ENSMUSG00000019978, ENSMUSG00000000792, ENSMUSG00000027315, ENSMUSG00000025207, ENSMUSG00000027314, ENSMUSG00000042302, ENSMUSG00000021118, ENSMUSG00000001507, ENSMUSG00000025880, ENSMUSG00000034813, ENSMUSG00000029790, ENSMUSG00000025889, ENSMUSG00000022969,…	1687	2903	13458	1.2118726800005146	8.713693739155204E-4	8.713693739155204E-4	0.001943114135782853
GOTERM_CC_DIRECT	GO:0005576~extracellular region	160	8.59752821063944	3.4737817533430035E-5	ENSMUSG00000033208, ENSMUSG00000029510, ENSMUSG00000025064, ENSMUSG00000057751, ENSMUSG00000064138, ENSMUSG00000061762, ENSMUSG00000036334, ENSMUSG00000007279, ENSMUSG00000029436, ENSMUSG00000000489, ENSMUSG00000022847, ENSMUSG00000004415, ENSMUSG00000027863, ENSMUSG00000027966, ENSMUSG00000034579, ENSMUSG00000031785, ENSMUSG00000047257, ENSMUSG00000027315, ENSMUSG00000032575, ENSMUSG00000022440,…	1687	942	13458	1.354985105282433	0.02310778678616443	0.011621422119117542	0.05209822625947824
KEGG_PATHWAY	mmu03320:PPAR signaling pathway	17	0.9134873723804406	3.203877177884152E-4	ENSMUSG00000000440, ENSMUSG00000019874, ENSMUSG00000025202, ENSMUSG00000026003, ENSMUSG00000030890, ENSMUSG00000037071, ENSMUSG00000062515, ENSMUSG00000026385, ENSMUSG00000002289, ENSMUSG00000026170, ENSMUSG00000062908, ENSMUSG00000028773, ENSMUSG00000040618, ENSMUSG00000010651, ENSMUSG00000031278, ENSMUSG00000017754, ENSMUSG00000002108	640	52	5205	2.6588040865384617	0.08317529219474473	0.08317529219474473	0.42067245341050885
GOTERM_CC_DIRECT	GO:0030057~desmosome	9	0.4836109618484685	5.082870005487315E-4	ENSMUSG00000040606, ENSMUSG00000054889, ENSMUSG00000028413, ENSMUSG00000044393, ENSMUSG00000069441, ENSMUSG00000024331, ENSMUSG00000034774, ENSMUSG00000031990, ENSMUSG00000034282	1687	17	13458	4.223369015656055	0.28976836631365643	0.10779085450473391	0.7597843095329737
GOTERM_MF_DIRECT	GO:0005215~transporter activity	29	1.5583019881783988	0.0011823526485756023	ENSMUSG00000044378, ENSMUSG00000019874, ENSMUSG00000038963, ENSMUSG00000031974, ENSMUSG00000024990, ENSMUSG00000063652, ENSMUSG00000032291, ENSMUSG00000015653, ENSMUSG00000032548, ENSMUSG00000041945, ENSMUSG00000020570, ENSMUSG00000041828, ENSMUSG00000024036, ENSMUSG00000000792, ENSMUSG00000017765, ENSMUSG00000042797, ENSMUSG00000023828, ENSMUSG00000025938, ENSMUSG00000021733, ENSMUSG00000031144,…	1508	124	12075	1.8726736972704714	0.7979997907915211	0.5505556661737976	1.9222642090616415
KEGG_PATHWAY	mmu04060:Cytokine-cytokine receptor interaction	27	1.4508328855454058	0.00142963614591478	ENSMUSG00000034457, ENSMUSG00000024402, ENSMUSG00000023206, ENSMUSG00000022847, ENSMUSG00000023915, ENSMUSG00000017057, ENSMUSG00000035678, ENSMUSG00000041324, ENSMUSG00000026072, ENSMUSG00000039217, ENSMUSG00000063727, ENSMUSG00000022514, ENSMUSG00000027399, ENSMUSG00000024379, ENSMUSG00000057722, ENSMUSG00000022015, ENSMUSG00000002897, ENSMUSG00000062157, ENSMUSG00000022969, ENSMUSG00000023905,…	640	116	5205	1.8929822198275863	0.3213899404333952	0.1762220811610663	1.8645295895946434
GOTERM_CC_DIRECT	GO:0016021~integral component of membrane	540	29.016657710908113	0.002150455293607921	ENSMUSG00000025202, ENSMUSG00000030545, ENSMUSG00000035189, ENSMUSG00000030549, ENSMUSG00000026258, ENSMUSG00000028703, ENSMUSG00000026198, ENSMUSG00000038417, ENSMUSG00000019975, ENSMUSG00000035004, ENSMUSG00000000792, ENSMUSG00000040447, ENSMUSG00000027315, ENSMUSG00000025207, ENSMUSG00000025510, ENSMUSG00000027314, ENSMUSG00000001507, ENSMUSG00000059049, ENSMUSG00000046082, ENSMUSG00000022969,…	1687	3899	13458	1.104856731461702	0.7651515290389402	0.30385944646992835	3.1778259611599524
GOTERM_CC_DIRECT	GO:0005615~extracellular space	126	6.770553465878559	0.0021646634294339626	ENSMUSG00000033208, ENSMUSG00000029510, ENSMUSG00000026121, ENSMUSG00000031972, ENSMUSG00000061762, ENSMUSG00000005553, ENSMUSG00000007279, ENSMUSG00000000489, ENSMUSG00000022847, ENSMUSG00000027962, ENSMUSG00000025207, ENSMUSG00000027315, ENSMUSG00000032575, ENSMUSG00000022440, ENSMUSG00000019761, ENSMUSG00000020303, ENSMUSG00000028064, ENSMUSG00000031246, ENSMUSG00000027399, ENSMUSG00000036446,…	1687	783	13458	1.2837315781943053	0.7673912748014686	0.2529920905358126	3.198504964141635
GOTERM_CC_DIRECT	GO:0005578~proteinaceous extracellular matrix	47	2.525523911875336	0.002177762208893456	ENSMUSG00000031994, ENSMUSG00000029510, ENSMUSG00000005397, ENSMUSG00000025064, ENSMUSG00000027204, ENSMUSG00000002020, ENSMUSG00000053441, ENSMUSG00000013150, ENSMUSG00000029436, ENSMUSG00000027840, ENSMUSG00000060572, ENSMUSG00000022025, ENSMUSG00000004415, ENSMUSG00000002289, ENSMUSG00000027966, ENSMUSG00000027612, ENSMUSG00000024529, ENSMUSG00000020241, ENSMUSG00000040488, ENSMUSG00000024940,…	1687	241	13458	1.5557730952093998	0.7694372428947112	0.21693431536261887	3.217565720221993
GOTERM_BP_DIRECT	GO:0048843~negative regulation of axon extension involved in axon guidance	10	0.537345513164965	0.00226750877992738	ENSMUSG00000034684, ENSMUSG00000026121, ENSMUSG00000000627, ENSMUSG00000028064, ENSMUSG00000031398, ENSMUSG00000028883, ENSMUSG00000038777, ENSMUSG00000025207, ENSMUSG00000052133, ENSMUSG00000025020	1568	25	12544	3.2	0.99993543607572	0.9919648320316241	4.157291542723851
GOTERM_CC_DIRECT	GO:0005929~cilium	43	2.31058570660935	0.0035839818336881758	ENSMUSG00000046985, ENSMUSG00000026679, ENSMUSG00000044933, ENSMUSG00000066191, ENSMUSG00000027676, ENSMUSG00000062563, ENSMUSG00000039552, ENSMUSG00000022783, ENSMUSG00000039632, ENSMUSG00000021363, ENSMUSG00000039963, ENSMUSG00000056458, ENSMUSG00000032258, ENSMUSG00000022994, ENSMUSG00000048794, ENSMUSG00000037784, ENSMUSG00000042249, ENSMUSG00000060090, ENSMUSG00000021318, ENSMUSG00000048402,…	1687	221	13458	1.552178356181285	0.9107534439590378	0.29191646622615885	5.243581790090057
KEGG_PATHWAY	mmu00480:Glutathione metabolism	14	0.7522837184309511	0.004084854390836773	ENSMUSG00000031400, ENSMUSG00000068762, ENSMUSG00000025068, ENSMUSG00000032348, ENSMUSG00000071708, ENSMUSG00000008540, ENSMUSG00000002797, ENSMUSG00000004035, ENSMUSG00000058135, ENSMUSG00000027610, ENSMUSG00000027603, ENSMUSG00000028597, ENSMUSG00000027890, ENSMUSG00000025950	640	48	5205	2.3720703124999996	0.6701979568508007	0.3090958829832259	5.242495962855875
GOTERM_MF_DIRECT	GO:0005543~phospholipid binding	18	0.967221923696937	0.005532152141147101	ENSMUSG00000018126, ENSMUSG00000048612, ENSMUSG00000039361, ENSMUSG00000024851, ENSMUSG00000056724, ENSMUSG00000031557, ENSMUSG00000039959, ENSMUSG00000034171, ENSMUSG00000025889, ENSMUSG00000023913, ENSMUSG00000028519, ENSMUSG00000027602, ENSMUSG00000033389, ENSMUSG00000025357, ENSMUSG00000017774, ENSMUSG00000046598, ENSMUSG00000010660, ENSMUSG00000037643	1508	71	12075	2.0300183061232113	0.9994470456432085	0.9179214337777967	8.699643559420899
GOTERM_BP_DIRECT	GO:0002474~antigen processing and presentation of peptide antigen via MHC class I	8	0.42987641053197206	0.006024772898070445	ENSMUSG00000073411, ENSMUSG00000020368, ENSMUSG00000056116, ENSMUSG00000091705, ENSMUSG00000079507, ENSMUSG00000027248, ENSMUSG00000079491, ENSMUSG00000060802	1568	19	12544	3.3684210526315788	0.9999999999929833	0.9998085549394912	10.687962133752627
GOTERM_BP_DIRECT	GO:0003341~cilium movement	10	0.537345513164965	0.007003123419806966	ENSMUSG00000040189, ENSMUSG00000026939, ENSMUSG00000028294, ENSMUSG00000027676, ENSMUSG00000039552, ENSMUSG00000048794, ENSMUSG00000039632, ENSMUSG00000023966, ENSMUSG00000039963, ENSMUSG00000036962	1568	29	12544	2.7586206896551726	0.9999999999998932	0.9994283567234469	12.318029384972796
GOTERM_BP_DIRECT	GO:0046596~regulation of viral entry into host cell	4	0.21493820526598603	0.007056392349103778	ENSMUSG00000000275, ENSMUSG00000062300, ENSMUSG00000041000, ENSMUSG00000044499	1568	4	12544	8.0	0.999999999999915	0.9975683748609174	12.405969422964313
GOTERM_BP_DIRECT	GO:0006749~glutathione metabolic process	13	0.6985491671144546	0.007655745203547825	ENSMUSG00000008540, ENSMUSG00000058135, ENSMUSG00000004035, ENSMUSG00000017943, ENSMUSG00000031400, ENSMUSG00000027603, ENSMUSG00000028179, ENSMUSG00000031245, ENSMUSG00000027890, ENSMUSG00000025950, ENSMUSG00000001707, ENSMUSG00000032348, ENSMUSG00000025068	1568	45	12544	2.3111111111111113	0.9999999999999934	0.995676473706745	13.389685932022655
GOTERM_CC_DIRECT	GO:0005811~lipid particle	15	0.8060182697474476	0.00923918132315735	ENSMUSG00000036078, ENSMUSG00000052681, ENSMUSG00000002831, ENSMUSG00000024851, ENSMUSG00000003123, ENSMUSG00000018042, ENSMUSG00000020085, ENSMUSG00000075296, ENSMUSG00000029311, ENSMUSG00000016128, ENSMUSG00000027164, ENSMUSG00000011305, ENSMUSG00000038936, ENSMUSG00000031278, ENSMUSG00000024068	1687	57	13458	2.0993354756185068	0.9980634972992367	0.5419875711657769	12.998345785936639
GOTERM_MF_DIRECT	GO:0005102~receptor binding	55	2.955400322407308	0.009638062631105632	ENSMUSG00000033208, ENSMUSG00000028672, ENSMUSG00000079507, ENSMUSG00000061762, ENSMUSG00000000489, ENSMUSG00000022847, ENSMUSG00000004035, ENSMUSG00000027863, ENSMUSG00000035678, ENSMUSG00000022994, ENSMUSG00000041014, ENSMUSG00000041324, ENSMUSG00000006930, ENSMUSG00000056116, ENSMUSG00000034813, ENSMUSG00000054855, ENSMUSG00000028871, ENSMUSG00000027187, ENSMUSG00000002897, ENSMUSG00000046532,…	1508	316	12075	1.393674663398583	0.9999979421776807	0.9621250587084911	14.691344507069648
GOTERM_CC_DIRECT	GO:0031514~motile cilium	17	0.9134873723804406	0.009993104649305806	ENSMUSG00000026679, ENSMUSG00000032965, ENSMUSG00000027344, ENSMUSG00000020486, ENSMUSG00000027378, ENSMUSG00000023966, ENSMUSG00000022783, ENSMUSG00000022677, ENSMUSG00000021363, ENSMUSG00000039963, ENSMUSG00000047021, ENSMUSG00000028294, ENSMUSG00000048794, ENSMUSG00000060798, ENSMUSG00000048402, ENSMUSG00000076433, ENSMUSG00000027227	1687	69	13458	1.9654648076080514	0.9988398298461395	0.528115466426883	13.986215815705549
GOTERM_MF_DIRECT	GO:0030215~semaphorin receptor binding	8	0.42987641053197206	0.011054103925028608	ENSMUSG00000034684, ENSMUSG00000026121, ENSMUSG00000000627, ENSMUSG00000028064, ENSMUSG00000028883, ENSMUSG00000038777, ENSMUSG00000025207, ENSMUSG00000052133	1508	21	12075	3.050397877984085	0.9999997026526767	0.9504945734697757	16.6706611686157
GOTERM_BP_DIRECT	GO:0051764~actin crosslink formation	6	0.32240730789897903	0.011215592657762395	ENSMUSG00000016382, ENSMUSG00000018126, ENSMUSG00000031328, ENSMUSG00000026414, ENSMUSG00000015766, ENSMUSG00000024501	1568	12	12544	4.0	1.0	0.9989383606595964	19.020357044144653
GOTERM_MF_DIRECT	GO:0004364~glutathione transferase activity	9	0.4836109618484685	0.011361968132311533	ENSMUSG00000008540, ENSMUSG00000058135, ENSMUSG00000004035, ENSMUSG00000017943, ENSMUSG00000068762, ENSMUSG00000027890, ENSMUSG00000001707, ENSMUSG00000025068, ENSMUSG00000032348	1508	26	12075	2.7717557641297694	0.999999804814487	0.9238374873261541	17.095242202468132
GOTERM_MF_DIRECT	GO:0045499~chemorepellent activity	9	0.4836109618484685	0.011361968132311533	ENSMUSG00000034684, ENSMUSG00000026121, ENSMUSG00000000627, ENSMUSG00000028064, ENSMUSG00000028883, ENSMUSG00000038777, ENSMUSG00000025207, ENSMUSG00000041014, ENSMUSG00000052133	1508	26	12075	2.7717557641297694	0.999999804814487	0.9238374873261541	17.095242202468132
GOTERM_BP_DIRECT	GO:0030317~sperm motility	12	0.6448146157979581	0.012029255760767648	ENSMUSG00000041165, ENSMUSG00000029206, ENSMUSG00000027676, ENSMUSG00000041035, ENSMUSG00000026463, ENSMUSG00000022783, ENSMUSG00000039963, ENSMUSG00000022621, ENSMUSG00000050957, ENSMUSG00000019027, ENSMUSG00000027227, ENSMUSG00000017754	1568	42	12544	2.2857142857142856	1.0	0.9983864037692389	20.257770007949173
GOTERM_CC_DIRECT	GO:0042995~cell projection	101	5.427189682966147	0.01296301332016303	ENSMUSG00000066191, ENSMUSG00000033585, ENSMUSG00000022783, ENSMUSG00000039632, ENSMUSG00000034573, ENSMUSG00000041119, ENSMUSG00000039179, ENSMUSG00000032258, ENSMUSG00000033377, ENSMUSG00000022788, ENSMUSG00000015766, ENSMUSG00000021318, ENSMUSG00000022636, ENSMUSG00000021733, ENSMUSG00000021118, ENSMUSG00000020486, ENSMUSG00000001507, ENSMUSG00000023966, ENSMUSG00000029790, ENSMUSG00000007987,…	1687	645	13458	1.2491859775850898	0.9998463981656013	0.5844343519536808	17.77675693056716
GOTERM_BP_DIRECT	GO:0007157~heterophilic cell-cell adhesion via plasma membrane cell adhesion molecules	12	0.6448146157979581	0.014387606888869956	ENSMUSG00000022636, ENSMUSG00000048218, ENSMUSG00000062300, ENSMUSG00000036862, ENSMUSG00000022865, ENSMUSG00000016150, ENSMUSG00000022661, ENSMUSG00000027962, ENSMUSG00000027009, ENSMUSG00000040511, ENSMUSG00000032012, ENSMUSG00000022656	1568	43	12544	2.2325581395348837	1.0	0.9989336326235507	23.744008307286236
GOTERM_BP_DIRECT	GO:0030855~epithelial cell differentiation	13	0.6985491671144546	0.015356649757791406	ENSMUSG00000032085, ENSMUSG00000000440, ENSMUSG00000042784, ENSMUSG00000003476, ENSMUSG00000019761, ENSMUSG00000025139, ENSMUSG00000003423, ENSMUSG00000044986, ENSMUSG00000044674, ENSMUSG00000018634, ENSMUSG00000038235, ENSMUSG00000029428, ENSMUSG00000030782	1568	49	12544	2.122448979591837	1.0	0.9986082709006794	25.13425413209649
GOTERM_MF_DIRECT	GO:0030550~acetylcholine receptor inhibitor activity	4	0.21493820526598603	0.015959509400184063	ENSMUSG00000022587, ENSMUSG00000022594, ENSMUSG00000022577, ENSMUSG00000026344	1508	5	12075	6.405835543766578	0.9999999996422877	0.9552796865569988	23.198985758134903
GOTERM_BP_DIRECT	GO:0002934~desmosome organization	4	0.21493820526598603	0.016002212044750292	ENSMUSG00000054889, ENSMUSG00000044393, ENSMUSG00000032012, ENSMUSG00000020656	1568	5	12544	6.3999999999999995	1.0	0.9980358097520802	26.047063544257377
GOTERM_CC_DIRECT	GO:0005861~troponin complex	4	0.21493820526598603	0.01613237656427311	ENSMUSG00000064179, ENSMUSG00000026414, ENSMUSG00000026418, ENSMUSG00000035458	1687	5	13458	6.38197984588026	0.9999823648795775	0.6302973321765979	21.64953848796527
KEGG_PATHWAY	mmu00980:Metabolism of xenobiotics by cytochrome P450	11	0.5910800644814616	0.016641831497317676	ENSMUSG00000008540, ENSMUSG00000058135, ENSMUSG00000004035, ENSMUSG00000024885, ENSMUSG00000068762, ENSMUSG00000027890, ENSMUSG00000011382, ENSMUSG00000025068, ENSMUSG00000025150, ENSMUSG00000032348, ENSMUSG00000075296	640	39	5205	2.2938701923076925	0.9894104196363416	0.6792108375566516	19.810453744928036
GOTERM_BP_DIRECT	GO:0009566~fertilization	10	0.537345513164965	0.017050502833386563	ENSMUSG00000046532, ENSMUSG00000062300, ENSMUSG00000013787, ENSMUSG00000074704, ENSMUSG00000042572, ENSMUSG00000009628, ENSMUSG00000041912, ENSMUSG00000050957, ENSMUSG00000002324, ENSMUSG00000022656	1568	33	12544	2.4242424242424243	1.0	0.9977363894138533	27.50691534757086
GOTERM_BP_DIRECT	GO:0030431~sleep	5	0.2686727565824825	0.018179816423650644	ENSMUSG00000021250, ENSMUSG00000034997, ENSMUSG00000049112, ENSMUSG00000023942, ENSMUSG00000039217	1568	9	12544	4.444444444444445	1.0	0.9975165097097507	29.049060216771714
GOTERM_BP_DIRECT	GO:1902902~negative regulation of autophagosome assembly	5	0.2686727565824825	0.018179816423650644	ENSMUSG00000056121, ENSMUSG00000013787, ENSMUSG00000036273, ENSMUSG00000018572, ENSMUSG00000032118	1568	9	12544	4.444444444444445	1.0	0.9975165097097507	29.049060216771714
GOTERM_MF_DIRECT	GO:0050839~cell adhesion molecule binding	14	0.7522837184309511	0.018390353514369587	ENSMUSG00000054889, ENSMUSG00000044393, ENSMUSG00000001281, ENSMUSG00000027009, ENSMUSG00000022656, ENSMUSG00000062300, ENSMUSG00000022865, ENSMUSG00000016150, ENSMUSG00000027962, ENSMUSG00000022661, ENSMUSG00000031565, ENSMUSG00000040511, ENSMUSG00000032012, ENSMUSG00000025473	1508	56	12075	2.0018236074270557	0.9999999999873735	0.9565829629881784	26.25308713599087
GOTERM_BP_DIRECT	GO:0006937~regulation of muscle contraction	7	0.37614185921547555	0.01843450024183521	ENSMUSG00000064179, ENSMUSG00000032303, ENSMUSG00000026414, ENSMUSG00000047904, ENSMUSG00000018340, ENSMUSG00000026418, ENSMUSG00000035458	1568	18	12544	3.1111111111111107	1.0	0.9964768924380015	29.392528826078923
GOTERM_BP_DIRECT	GO:0048168~regulation of neuronal synaptic plasticity	8	0.42987641053197206	0.01874755884144663	ENSMUSG00000033208, ENSMUSG00000025889, ENSMUSG00000028664, ENSMUSG00000031144, ENSMUSG00000054477, ENSMUSG00000022602, ENSMUSG00000006476, ENSMUSG00000037428	1568	23	12544	2.7826086956521734	1.0	0.9953095711292761	29.812566035341415
GOTERM_BP_DIRECT	GO:0071526~semaphorin-plexin signaling pathway	10	0.537345513164965	0.02068942734163407	ENSMUSG00000031328, ENSMUSG00000026121, ENSMUSG00000029765, ENSMUSG00000000627, ENSMUSG00000028064, ENSMUSG00000031398, ENSMUSG00000028883, ENSMUSG00000038777, ENSMUSG00000025207, ENSMUSG00000052133	1568	34	12544	2.3529411764705883	1.0	0.9961252586199901	32.36564266268823
GOTERM_BP_DIRECT	GO:0000082~G1/S transition of mitotic cell cycle	14	0.7522837184309511	0.021346471839854102	ENSMUSG00000028896, ENSMUSG00000028680, ENSMUSG00000037628, ENSMUSG00000041238, ENSMUSG00000053819, ENSMUSG00000079259, ENSMUSG00000031155, ENSMUSG00000040957, ENSMUSG00000021820, ENSMUSG00000050410, ENSMUSG00000041324, ENSMUSG00000021701, ENSMUSG00000021103, ENSMUSG00000096472	1568	57	12544	1.9649122807017543	1.0	0.9954580585564984	33.20940619010152
GOTERM_CC_DIRECT	GO:0031012~extracellular matrix	42	2.2568511552928534	0.021985671181094485	ENSMUSG00000031994, ENSMUSG00000054889, ENSMUSG00000005397, ENSMUSG00000027204, ENSMUSG00000040152, ENSMUSG00000002020, ENSMUSG00000053441, ENSMUSG00000029436, ENSMUSG00000037411, ENSMUSG00000000489, ENSMUSG00000046834, ENSMUSG00000034024, ENSMUSG00000030782, ENSMUSG00000004415, ENSMUSG00000027966, ENSMUSG00000027612, ENSMUSG00000020241, ENSMUSG00000024940, ENSMUSG00000040488, ENSMUSG00000049538,…	1687	239	13458	1.4018993385301828	0.9999996820700221	0.7125729594119425	28.35816962174723
GOTERM_BP_DIRECT	GO:0007155~cell adhesion	65	3.492745835572273	0.022293953715861625	ENSMUSG00000013236, ENSMUSG00000020032, ENSMUSG00000036862, ENSMUSG00000006219, ENSMUSG00000002100, ENSMUSG00000033306, ENSMUSG00000021365, ENSMUSG00000027863, ENSMUSG00000038048, ENSMUSG00000027612, ENSMUSG00000027962, ENSMUSG00000031785, ENSMUSG00000048347, ENSMUSG00000041329, ENSMUSG00000026479, ENSMUSG00000032737, ENSMUSG00000022636, ENSMUSG00000028339, ENSMUSG00000031962, ENSMUSG00000001507,…	1568	401	12544	1.2967581047381544	1.0	0.995123917392833	34.40861755506519
GOTERM_BP_DIRECT	GO:0007165~signal transduction	116	6.233207952713595	0.023171952387963088	ENSMUSG00000028057, ENSMUSG00000046717, ENSMUSG00000030545, ENSMUSG00000025795, ENSMUSG00000032303, ENSMUSG00000055994, ENSMUSG00000070421, ENSMUSG00000018634, ENSMUSG00000002147, ENSMUSG00000036437, ENSMUSG00000041119, ENSMUSG00000026322, ENSMUSG00000048240, ENSMUSG00000003476, ENSMUSG00000031398, ENSMUSG00000031785, ENSMUSG00000042249, ENSMUSG00000035200, ENSMUSG00000027584, ENSMUSG00000052151,…	1568	772	12544	1.2020725388601035	1.0	0.9947219386733999	35.501667158230866
GOTERM_BP_DIRECT	GO:0030148~sphingolipid biosynthetic process	8	0.42987641053197206	0.02368706495434487	ENSMUSG00000023021, ENSMUSG00000021036, ENSMUSG00000038633, ENSMUSG00000056124, ENSMUSG00000028497, ENSMUSG00000035376, ENSMUSG00000032262, ENSMUSG00000008206	1568	24	12544	2.6666666666666665	1.0	0.9938670179578629	36.13489916053637
GOTERM_BP_DIRECT	GO:0050919~negative chemotaxis	8	0.42987641053197206	0.02368706495434487	ENSMUSG00000034684, ENSMUSG00000026121, ENSMUSG00000000627, ENSMUSG00000028064, ENSMUSG00000031398, ENSMUSG00000028883, ENSMUSG00000025207, ENSMUSG00000025020	1568	24	12544	2.6666666666666665	1.0	0.9938670179578629	36.13489916053637
GOTERM_CC_DIRECT	GO:0030670~phagocytic vesicle membrane	11	0.5910800644814616	0.02694815754638684	ENSMUSG00000055069, ENSMUSG00000073411, ENSMUSG00000029484, ENSMUSG00000031488, ENSMUSG00000079316, ENSMUSG00000051412, ENSMUSG00000038195, ENSMUSG00000030707, ENSMUSG00000060802, ENSMUSG00000002059, ENSMUSG00000030055	1687	41	13458	2.1402981190452093	0.999999989636318	0.7568866681869784	33.621803930233284
GOTERM_BP_DIRECT	GO:0030308~negative regulation of cell growth	22	1.182160128962923	0.02760771993935978	ENSMUSG00000000440, ENSMUSG00000025272, ENSMUSG00000009073, ENSMUSG00000078794, ENSMUSG00000028179, ENSMUSG00000055200, ENSMUSG00000068744, ENSMUSG00000028893, ENSMUSG00000008384, ENSMUSG00000028657, ENSMUSG00000029161, ENSMUSG00000023092, ENSMUSG00000036206, ENSMUSG00000032060, ENSMUSG00000030309, ENSMUSG00000037362, ENSMUSG00000041324, ENSMUSG00000031353, ENSMUSG00000030222, ENSMUSG00000062762,…	1568	109	12544	1.6146788990825687	1.0	0.9965378040051208	40.765334549122024
GOTERM_CC_DIRECT	GO:0001527~microfibril	5	0.2686727565824825	0.027618233590527033	ENSMUSG00000027204, ENSMUSG00000042436, ENSMUSG00000032289, ENSMUSG00000024299, ENSMUSG00000060572	1687	10	13458	3.9887374036751626	0.9999999934811523	0.7398056171732788	34.304216648378784
GOTERM_BP_DIRECT	GO:0021637~trigeminal nerve structural organization	4	0.21493820526598603	0.029052212198403458	ENSMUSG00000034684, ENSMUSG00000029765, ENSMUSG00000031398, ENSMUSG00000028883	1568	6	12544	5.333333333333333	1.0	0.9966389408313373	42.389778436847244
GOTERM_BP_DIRECT	GO:0007601~visual perception	17	0.9134873723804406	0.029883216317090282	ENSMUSG00000031174, ENSMUSG00000021733, ENSMUSG00000021032, ENSMUSG00000036446, ENSMUSG00000009030, ENSMUSG00000025350, ENSMUSG00000032172, ENSMUSG00000027966, ENSMUSG00000027950, ENSMUSG00000028657, ENSMUSG00000051043, ENSMUSG00000042064, ENSMUSG00000071648, ENSMUSG00000044708, ENSMUSG00000028125, ENSMUSG00000027314, ENSMUSG00000021123	1568	78	12544	1.7435897435897436	1.0	0.9963245737007442	43.30510506692317
GOTERM_BP_DIRECT	GO:0051092~positive regulation of NF-kappaB transcription factor activity	20	1.07469102632993	0.02992995559645955	ENSMUSG00000000275, ENSMUSG00000034457, ENSMUSG00000041000, ENSMUSG00000055994, ENSMUSG00000022514, ENSMUSG00000028179, ENSMUSG00000031537, ENSMUSG00000027187, ENSMUSG00000022015, ENSMUSG00000046532, ENSMUSG00000047123, ENSMUSG00000026305, ENSMUSG00000027164, ENSMUSG00000003476, ENSMUSG00000038058, ENSMUSG00000021180, ENSMUSG00000025473, ENSMUSG00000005251, ENSMUSG00000032497, ENSMUSG00000037643	1568	97	12544	1.6494845360824744	1.0	0.9953969269206581	43.35617593279139
GOTERM_BP_DIRECT	GO:0008045~motor neuron axon guidance	7	0.37614185921547555	0.03096642220368371	ENSMUSG00000022636, ENSMUSG00000029765, ENSMUSG00000017724, ENSMUSG00000062312, ENSMUSG00000028883, ENSMUSG00000025020, ENSMUSG00000048616	1568	20	12544	2.8	1.0	0.9952400716631532	44.4775708197975
GOTERM_CC_DIRECT	GO:0005923~bicellular tight junction	19	1.0209564750134337	0.03190546648692558	ENSMUSG00000013076, ENSMUSG00000024077, ENSMUSG00000029778, ENSMUSG00000027378, ENSMUSG00000045095, ENSMUSG00000038235, ENSMUSG00000057440, ENSMUSG00000068876, ENSMUSG00000030766, ENSMUSG00000071317, ENSMUSG00000017417, ENSMUSG00000022865, ENSMUSG00000006567, ENSMUSG00000028434, ENSMUSG00000019906, ENSMUSG00000030403, ENSMUSG00000021112, ENSMUSG00000031990, ENSMUSG00000037643	1687	91	13458	1.6656266081280902	0.9999999996668363	0.7665589741711575	38.51777017341559
KEGG_PATHWAY	mmu00600:Sphingolipid metabolism	11	0.5910800644814616	0.032048520940939434	ENSMUSG00000023021, ENSMUSG00000021036, ENSMUSG00000019822, ENSMUSG00000038633, ENSMUSG00000021759, ENSMUSG00000045594, ENSMUSG00000056124, ENSMUSG00000035239, ENSMUSG00000052151, ENSMUSG00000038007, ENSMUSG00000008206	640	43	5205	2.080486918604651	0.9998533364179075	0.8288943077747691	34.8530409024184
GOTERM_BP_DIRECT	GO:0008152~metabolic process	61	3.277807630306287	0.033460412562183336	ENSMUSG00000021036, ENSMUSG00000028673, ENSMUSG00000027207, ENSMUSG00000020475, ENSMUSG00000003123, ENSMUSG00000026670, ENSMUSG00000025068, ENSMUSG00000032348, ENSMUSG00000004035, ENSMUSG00000018509, ENSMUSG00000020532, ENSMUSG00000026192, ENSMUSG00000003746, ENSMUSG00000028601, ENSMUSG00000000340, ENSMUSG00000040820, ENSMUSG00000023827, ENSMUSG00000030970, ENSMUSG00000024885, ENSMUSG00000032263,…	1568	381	12544	1.2808398950131235	1.0	0.9961630982246599	47.090425830549286
KEGG_PATHWAY	mmu05410:Hypertrophic cardiomyopathy (HCM)	15	0.8060182697474476	0.03407426454175254	ENSMUSG00000051747, ENSMUSG00000002100, ENSMUSG00000090210, ENSMUSG00000001281, ENSMUSG00000001507, ENSMUSG00000069806, ENSMUSG00000027009, ENSMUSG00000032243, ENSMUSG00000020723, ENSMUSG00000035458, ENSMUSG00000003352, ENSMUSG00000028464, ENSMUSG00000039115, ENSMUSG00000026414, ENSMUSG00000031799	640	68	5205	1.7940027573529411	0.9999168709536198	0.7910902065174482	36.62405692403398
GOTERM_BP_DIRECT	GO:0007015~actin filament organization	16	0.8597528210639441	0.034277833732723695	ENSMUSG00000026830, ENSMUSG00000089996, ENSMUSG00000054855, ENSMUSG00000049775, ENSMUSG00000030707, ENSMUSG00000033220, ENSMUSG00000038292, ENSMUSG00000030766, ENSMUSG00000003476, ENSMUSG00000089768, ENSMUSG00000032737, ENSMUSG00000031355, ENSMUSG00000031636, ENSMUSG00000072955, ENSMUSG00000031626, ENSMUSG00000037643	1568	73	12544	1.7534246575342463	1.0	0.9958730989251335	47.921172672686275
GOTERM_CC_DIRECT	GO:0005930~axoneme	16	0.8597528210639441	0.035075462203302044	ENSMUSG00000032965, ENSMUSG00000059248, ENSMUSG00000078490, ENSMUSG00000027676, ENSMUSG00000062563, ENSMUSG00000039552, ENSMUSG00000039632, ENSMUSG00000023966, ENSMUSG00000021363, ENSMUSG00000039963, ENSMUSG00000032258, ENSMUSG00000040189, ENSMUSG00000026939, ENSMUSG00000021318, ENSMUSG00000048402, ENSMUSG00000036962	1687	73	13458	1.7484876290082905	0.9999999999633541	0.7772839285607498	41.469579976441416
KEGG_PATHWAY	mmu05414:Dilated cardiomyopathy	16	0.8597528210639441	0.03656764570568864	ENSMUSG00000051747, ENSMUSG00000002100, ENSMUSG00000090210, ENSMUSG00000001281, ENSMUSG00000001507, ENSMUSG00000069806, ENSMUSG00000027009, ENSMUSG00000032243, ENSMUSG00000020723, ENSMUSG00000035458, ENSMUSG00000003352, ENSMUSG00000028464, ENSMUSG00000022994, ENSMUSG00000039115, ENSMUSG00000026414, ENSMUSG00000031799	640	75	5205	1.735	0.999958737791085	0.7635984316877553	38.74281536754655
GOTERM_MF_DIRECT	GO:0008013~beta-catenin binding	17	0.9134873723804406	0.03666455342174425	ENSMUSG00000021782, ENSMUSG00000031161, ENSMUSG00000027748, ENSMUSG00000000142, ENSMUSG00000009073, ENSMUSG00000025880, ENSMUSG00000078794, ENSMUSG00000063382, ENSMUSG00000031575, ENSMUSG00000038256, ENSMUSG00000055799, ENSMUSG00000046532, ENSMUSG00000032702, ENSMUSG00000002504, ENSMUSG00000002458, ENSMUSG00000022865, ENSMUSG00000021318	1508	80	12075	1.7015500663129972	1.0	0.9963438321966193	45.819191162826755
KEGG_PATHWAY	mmu00982:Drug metabolism - cytochrome P450	10	0.537345513164965	0.03674824392974876	ENSMUSG00000008540, ENSMUSG00000058135, ENSMUSG00000004035, ENSMUSG00000024885, ENSMUSG00000068762, ENSMUSG00000027890, ENSMUSG00000040147, ENSMUSG00000025068, ENSMUSG00000032348, ENSMUSG00000075296	640	38	5205	2.1402138157894735	0.9999607817368501	0.718689434001007	38.8937080805135
KEGG_PATHWAY	mmu05204:Chemical carcinogenesis	11	0.5910800644814616	0.03709353102973384	ENSMUSG00000008540, ENSMUSG00000039648, ENSMUSG00000058135, ENSMUSG00000004035, ENSMUSG00000024885, ENSMUSG00000068762, ENSMUSG00000027890, ENSMUSG00000025068, ENSMUSG00000032348, ENSMUSG00000075296, ENSMUSG00000051147	640	44	5205	2.0332031250000004	0.9999644129255395	0.679595104567242	39.18124541464956
GOTERM_BP_DIRECT	GO:0021675~nerve development	5	0.2686727565824825	0.0388175727849257	ENSMUSG00000034684, ENSMUSG00000021477, ENSMUSG00000030890, ENSMUSG00000028883, ENSMUSG00000039481	1568	11	12544	3.6363636363636362	1.0	0.9975443331605914	52.3147778815218
GOTERM_BP_DIRECT	GO:0008037~cell recognition	5	0.2686727565824825	0.0388175727849257	ENSMUSG00000062300, ENSMUSG00000022661, ENSMUSG00000040511, ENSMUSG00000032012, ENSMUSG00000022656	1568	11	12544	3.6363636363636362	1.0	0.9975443331605914	52.3147778815218
GOTERM_BP_DIRECT	GO:0051497~negative regulation of stress fiber assembly	7	0.37614185921547555	0.038908096779772916	ENSMUSG00000042099, ENSMUSG00000024043, ENSMUSG00000089996, ENSMUSG00000032812, ENSMUSG00000031355, ENSMUSG00000031523, ENSMUSG00000072955	1568	21	12544	2.6666666666666665	1.0	0.9970203236482816	52.398711538616396
GOTERM_CC_DIRECT	GO:0030017~sarcomere	9	0.4836109618484685	0.03977105199631776	ENSMUSG00000006457, ENSMUSG00000061462, ENSMUSG00000031972, ENSMUSG00000051747, ENSMUSG00000002100, ENSMUSG00000026414, ENSMUSG00000021476, ENSMUSG00000030890, ENSMUSG00000035458	1687	32	13458	2.2436647895672794	0.9999999999986252	0.7994377387397167	45.59976742738311
GOTERM_CC_DIRECT	GO:0031941~filamentous actin	9	0.4836109618484685	0.03977105199631776	ENSMUSG00000031328, ENSMUSG00000021754, ENSMUSG00000089768, ENSMUSG00000089996, ENSMUSG00000031799, ENSMUSG00000017774, ENSMUSG00000049775, ENSMUSG00000024501, ENSMUSG00000072955	1687	32	13458	2.2436647895672794	0.9999999999986252	0.7994377387397167	45.59976742738311
KEGG_PATHWAY	mmu00410:beta-Alanine metabolism	8	0.42987641053197206	0.03997908294932491	ENSMUSG00000033427, ENSMUSG00000024885, ENSMUSG00000062908, ENSMUSG00000024644, ENSMUSG00000027333, ENSMUSG00000041426, ENSMUSG00000075296, ENSMUSG00000071708	640	27	5205	2.4097222222222223	0.9999842213984828	0.66901611381873	41.53576418874108
GOTERM_MF_DIRECT	GO:0070569~uridylyltransferase activity	3	0.16120365394948952	0.04281939342039277	ENSMUSG00000001891, ENSMUSG00000026956, ENSMUSG00000026670	1508	3	12075	8.007294429708223	1.0	0.9973061461152894	51.227456505673864
GOTERM_BP_DIRECT	GO:0060084~synaptic transmission involved in micturition	3	0.16120365394948952	0.042896832916806564	ENSMUSG00000027950, ENSMUSG00000032303, ENSMUSG00000035200	1568	3	12544	8.0	1.0	0.9979932648657069	55.96130071461675
GOTERM_BP_DIRECT	GO:0051918~negative regulation of fibrinolysis	3	0.16120365394948952	0.042896832916806564	ENSMUSG00000038224, ENSMUSG00000040152, ENSMUSG00000037411	1568	3	12544	8.0	1.0	0.9979932648657069	55.96130071461675
GOTERM_BP_DIRECT	GO:2001034~positive regulation of double-strand break repair via nonhomologous end joining	3	0.16120365394948952	0.042896832916806564	ENSMUSG00000034639, ENSMUSG00000053914, ENSMUSG00000036202	1568	3	12544	8.0	1.0	0.9979932648657069	55.96130071461675
GOTERM_BP_DIRECT	GO:0009991~response to extracellular stimulus	3	0.16120365394948952	0.042896832916806564	ENSMUSG00000031972, ENSMUSG00000030589, ENSMUSG00000023087	1568	3	12544	8.0	1.0	0.9979932648657069	55.96130071461675
GOTERM_BP_DIRECT	GO:0000053~argininosuccinate metabolic process	3	0.16120365394948952	0.042896832916806564	ENSMUSG00000025533, ENSMUSG00000076441, ENSMUSG00000046687	1568	3	12544	8.0	1.0	0.9979932648657069	55.96130071461675
GOTERM_MF_DIRECT	GO:0003779~actin binding	49	2.6329930145083287	0.04520830373235477	ENSMUSG00000016382, ENSMUSG00000031161, ENSMUSG00000041729, ENSMUSG00000036273, ENSMUSG00000002100, ENSMUSG00000055994, ENSMUSG00000068876, ENSMUSG00000049775, ENSMUSG00000035852, ENSMUSG00000019820, ENSMUSG00000041773, ENSMUSG00000022788, ENSMUSG00000019978, ENSMUSG00000022602, ENSMUSG00000032735, ENSMUSG00000032737, ENSMUSG00000047945, ENSMUSG00000015766, ENSMUSG00000031827, ENSMUSG00000060090,…	1508	302	12075	1.2991967783301421	1.0	0.9966069646221155	53.186611405316576
GOTERM_BP_DIRECT	GO:0021612~facial nerve structural organization	4	0.21493820526598603	0.046185411473969415	ENSMUSG00000034684, ENSMUSG00000029765, ENSMUSG00000031398, ENSMUSG00000028883	1568	7	12544	4.571428571428571	1.0	0.998470409242812	58.70718741973127
GOTERM_BP_DIRECT	GO:0019372~lipoxygenase pathway	4	0.21493820526598603	0.046185411473969415	ENSMUSG00000034579, ENSMUSG00000060063, ENSMUSG00000025701, ENSMUSG00000032807	1568	7	12544	4.571428571428571	1.0	0.998470409242812	58.70718741973127
GOTERM_BP_DIRECT	GO:0095500~acetylcholine receptor signaling pathway	4	0.21493820526598603	0.046185411473969415	ENSMUSG00000027950, ENSMUSG00000022587, ENSMUSG00000022577, ENSMUSG00000026344	1568	7	12544	4.571428571428571	1.0	0.998470409242812	58.70718741973127
KEGG_PATHWAY	mmu04024:cAMP signaling pathway	30	1.6120365394948952	0.04784191033458195	ENSMUSG00000052681, ENSMUSG00000003123, ENSMUSG00000036437, ENSMUSG00000032562, ENSMUSG00000055723, ENSMUSG00000035458, ENSMUSG00000002771, ENSMUSG00000026322, ENSMUSG00000024998, ENSMUSG00000022994, ENSMUSG00000038128, ENSMUSG00000021820, ENSMUSG00000047904, ENSMUSG00000041329, ENSMUSG00000021318, ENSMUSG00000038648, ENSMUSG00000053819, ENSMUSG00000027938, ENSMUSG00000029778, ENSMUSG00000039936,…	640	173	5205	1.4103143063583814	0.999998301147435	0.7011393758500815	47.53097935372503
GOTERM_MF_DIRECT	GO:0004871~signal transducer activity	56	3.0091348737238044	0.050290505924928224	ENSMUSG00000029090, ENSMUSG00000018634, ENSMUSG00000002147, ENSMUSG00000036437, ENSMUSG00000026322, ENSMUSG00000048240, ENSMUSG00000003476, ENSMUSG00000033446, ENSMUSG00000047904, ENSMUSG00000031785, ENSMUSG00000036834, ENSMUSG00000071658, ENSMUSG00000027584, ENSMUSG00000010660, ENSMUSG00000025647, ENSMUSG00000022637, ENSMUSG00000050824, ENSMUSG00000034987, ENSMUSG00000004040, ENSMUSG00000024211,…	1508	354	12075	1.2666906442476285	1.0	0.9970130508188566	57.11137670201434
KEGG_PATHWAY	mmu04514:Cell adhesion molecules (CAMs)	20	1.07469102632993	0.051375491448474926	ENSMUSG00000026285, ENSMUSG00000022636, ENSMUSG00000056116, ENSMUSG00000031962, ENSMUSG00000079507, ENSMUSG00000001281, ENSMUSG00000027009, ENSMUSG00000038235, ENSMUSG00000079491, ENSMUSG00000022656, ENSMUSG00000073411, ENSMUSG00000027863, ENSMUSG00000062300, ENSMUSG00000039115, ENSMUSG00000027962, ENSMUSG00000091705, ENSMUSG00000040511, ENSMUSG00000032012, ENSMUSG00000035513, ENSMUSG00000031990	640	105	5205	1.5491071428571428	0.9999993797505781	0.6961117809010109	50.035656185391396
GOTERM_BP_DIRECT	GO:0015012~heparan sulfate proteoglycan biosynthetic process	6	0.32240730789897903	0.05160655417056001	ENSMUSG00000020868, ENSMUSG00000028838, ENSMUSG00000021978, ENSMUSG00000045216, ENSMUSG00000071649, ENSMUSG00000039497	1568	17	12544	2.823529411764706	1.0	0.9991214004056143	62.88308036010246
GOTERM_CC_DIRECT	GO:0070062~extracellular exosome	298	16.012896292315958	0.052122290988045446	ENSMUSG00000030543, ENSMUSG00000026399, ENSMUSG00000030549, ENSMUSG00000034573, ENSMUSG00000006058, ENSMUSG00000026198, ENSMUSG00000002797, ENSMUSG00000048240, ENSMUSG00000041058, ENSMUSG00000019978, ENSMUSG00000047250, ENSMUSG00000026192, ENSMUSG00000048186, ENSMUSG00000000792, ENSMUSG00000031785, ENSMUSG00000047945, ENSMUSG00000027315, ENSMUSG00000022636, ENSMUSG00000019761, ENSMUSG00000030638,…	1687	2182	13458	1.089499309161502	0.9999999999999998	0.8648566410053985	55.20219432826487
GOTERM_CC_DIRECT	GO:0031430~M band	6	0.32240730789897903	0.05216060037493372	ENSMUSG00000047419, ENSMUSG00000061462, ENSMUSG00000008136, ENSMUSG00000051747, ENSMUSG00000032060, ENSMUSG00000004951	1687	17	13458	2.815579343770703	0.9999999999999998	0.8500589257633284	55.22934701307911
GOTERM_BP_DIRECT	GO:0070997~neuron death	5	0.2686727565824825	0.05261856284777592	ENSMUSG00000025478, ENSMUSG00000036144, ENSMUSG00000036273, ENSMUSG00000023912, ENSMUSG00000045095	1568	12	12544	3.3333333333333335	1.0	0.9990522627977855	63.61696306364084
GOTERM_BP_DIRECT	GO:0006811~ion transport	70	3.7614185921547554	0.05276058611208219	ENSMUSG00000019734, ENSMUSG00000018470, ENSMUSG00000038963, ENSMUSG00000032303, ENSMUSG00000054477, ENSMUSG00000005553, ENSMUSG00000015653, ENSMUSG00000032548, ENSMUSG00000006567, ENSMUSG00000000792, ENSMUSG00000042246, ENSMUSG00000041329, ENSMUSG00000017765, ENSMUSG00000035200, ENSMUSG00000036578, ENSMUSG00000025938, ENSMUSG00000075224, ENSMUSG00000023828, ENSMUSG00000021733, ENSMUSG00000061306,…	1568	457	12544	1.225382932166302	1.0	0.9988585154153244	63.718848898718484
GOTERM_MF_DIRECT	GO:0005518~collagen binding	12	0.6448146157979581	0.053135467499566894	ENSMUSG00000005397, ENSMUSG00000030774, ENSMUSG00000029309, ENSMUSG00000039115, ENSMUSG00000001507, ENSMUSG00000025880, ENSMUSG00000031785, ENSMUSG00000020953, ENSMUSG00000032243, ENSMUSG00000036446, ENSMUSG00000000489, ENSMUSG00000053626	1508	52	12075	1.847837176086513	1.0	0.9965807070654814	59.17130321296642
GOTERM_CC_DIRECT	GO:0005829~cytosol	221	11.875335840945727	0.05326114414554816	ENSMUSG00000001518, ENSMUSG00000029174, ENSMUSG00000027510, ENSMUSG00000036437, ENSMUSG00000087260, ENSMUSG00000006058, ENSMUSG00000002797, ENSMUSG00000040820, ENSMUSG00000029167, ENSMUSG00000025880, ENSMUSG00000054855, ENSMUSG00000025889, ENSMUSG00000024644, ENSMUSG00000020803, ENSMUSG00000030268, ENSMUSG00000038816, ENSMUSG00000019960, ENSMUSG00000024501, ENSMUSG00000040812, ENSMUSG00000034997,…	1687	1591	13458	1.1081218934157273	0.9999999999999999	0.8414572863609407	56.002855867041745
GOTERM_BP_DIRECT	GO:0007229~integrin-mediated signaling pathway	15	0.8060182697474476	0.05414171052861111	ENSMUSG00000090210, ENSMUSG00000001281, ENSMUSG00000030890, ENSMUSG00000001507, ENSMUSG00000053441, ENSMUSG00000027009, ENSMUSG00000032243, ENSMUSG00000028549, ENSMUSG00000021065, ENSMUSG00000037493, ENSMUSG00000039115, ENSMUSG00000022449, ENSMUSG00000029860, ENSMUSG00000011256, ENSMUSG00000025473	1568	71	12544	1.6901408450704225	1.0	0.9988396346780002	64.69566844658601
GOTERM_BP_DIRECT	GO:0048545~response to steroid hormone	7	0.37614185921547555	0.05836803035929998	ENSMUSG00000031972, ENSMUSG00000037348, ENSMUSG00000024529, ENSMUSG00000032278, ENSMUSG00000049112, ENSMUSG00000025950, ENSMUSG00000031353	1568	23	12544	2.434782608695652	1.0	0.9991748555940188	67.53247926977579
GOTERM_MF_DIRECT	GO:0005089~Rho guanyl-nucleotide exchange factor activity	15	0.8060182697474476	0.05940999635987009	ENSMUSG00000040940, ENSMUSG00000061462, ENSMUSG00000066406, ENSMUSG00000052609, ENSMUSG00000045094, ENSMUSG00000004568, ENSMUSG00000052921, ENSMUSG00000025558, ENSMUSG00000034037, ENSMUSG00000014782, ENSMUSG00000022788, ENSMUSG00000040964, ENSMUSG00000031093, ENSMUSG00000021215, ENSMUSG00000021895	1508	72	12075	1.6681863395225462	1.0	0.9973008025462483	63.390670277192825
GOTERM_MF_DIRECT	GO:0016491~oxidoreductase activity	71	3.815153143471252	0.060364418074937747	ENSMUSG00000025202, ENSMUSG00000031400, ENSMUSG00000018042, ENSMUSG00000051236, ENSMUSG00000031549, ENSMUSG00000015653, ENSMUSG00000025068, ENSMUSG00000032807, ENSMUSG00000079834, ENSMUSG00000033022, ENSMUSG00000024529, ENSMUSG00000047250, ENSMUSG00000039745, ENSMUSG00000033735, ENSMUSG00000021123, ENSMUSG00000075705, ENSMUSG00000030970, ENSMUSG00000024885, ENSMUSG00000032263, ENSMUSG00000040713,…	1508	468	12075	1.2147818472420595	1.0	0.9963461941145372	63.99539464662044
KEGG_PATHWAY	mmu04080:Neuroactive ligand-receptor interaction	31	1.6657710908113916	0.060956970880712925	ENSMUSG00000044933, ENSMUSG00000034997, ENSMUSG00000032303, ENSMUSG00000018634, ENSMUSG00000036437, ENSMUSG00000032528, ENSMUSG00000002771, ENSMUSG00000026322, ENSMUSG00000035594, ENSMUSG00000003476, ENSMUSG00000033446, ENSMUSG00000047904, ENSMUSG00000035200, ENSMUSG00000027584, ENSMUSG00000058620, ENSMUSG00000059588, ENSMUSG00000055078, ENSMUSG00000029778, ENSMUSG00000053004, ENSMUSG00000050824,…	640	184	5205	1.370202105978261	0.9999999603933026	0.7304759109387552	56.28215536941386
GOTERM_MF_DIRECT	GO:0008092~cytoskeletal protein binding	14	0.7522837184309511	0.06202732194276393	ENSMUSG00000021782, ENSMUSG00000028413, ENSMUSG00000021754, ENSMUSG00000019761, ENSMUSG00000009073, ENSMUSG00000038764, ENSMUSG00000030707, ENSMUSG00000026383, ENSMUSG00000028773, ENSMUSG00000019978, ENSMUSG00000032050, ENSMUSG00000032060, ENSMUSG00000028434, ENSMUSG00000031636	1508	66	12075	1.6985170002411383	1.0	0.9955324348319204	65.02666432939117
GOTERM_MF_DIRECT	GO:0001786~phosphatidylserine binding	9	0.4836109618484685	0.06249481129790519	ENSMUSG00000022212, ENSMUSG00000040152, ENSMUSG00000026620, ENSMUSG00000040875, ENSMUSG00000030605, ENSMUSG00000010660, ENSMUSG00000030616, ENSMUSG00000037606, ENSMUSG00000004961	1508	35	12075	2.059018567639257	1.0	0.9940968575943641	65.31154903016873
GOTERM_BP_DIRECT	GO:0035556~intracellular signal transduction	55	2.955400322407308	0.06264598573774305	ENSMUSG00000066406, ENSMUSG00000020032, ENSMUSG00000036273, ENSMUSG00000022490, ENSMUSG00000055994, ENSMUSG00000030589, ENSMUSG00000019822, ENSMUSG00000022994, ENSMUSG00000017677, ENSMUSG00000036834, ENSMUSG00000041014, ENSMUSG00000021215, ENSMUSG00000010660, ENSMUSG00000041361, ENSMUSG00000040287, ENSMUSG00000031453, ENSMUSG00000021200, ENSMUSG00000004085, ENSMUSG00000021118, ENSMUSG00000022637,…	1568	352	12544	1.25	1.0	0.9994074625277551	70.18333040828942
GOTERM_MF_DIRECT	GO:0042923~neuropeptide binding	6	0.32240730789897903	0.06414472275144936	ENSMUSG00000044933, ENSMUSG00000029778, ENSMUSG00000043441, ENSMUSG00000047904, ENSMUSG00000050824, ENSMUSG00000027584	1508	18	12075	2.669098143236074	1.0	0.9931221453984829	66.29967239575213
GOTERM_BP_DIRECT	GO:0003382~epithelial cell morphogenesis	6	0.32240730789897903	0.06436503645145425	ENSMUSG00000046532, ENSMUSG00000021754, ENSMUSG00000029392, ENSMUSG00000068876, ENSMUSG00000026383, ENSMUSG00000034987	1568	18	12544	2.6666666666666665	1.0	0.9994132086533467	71.18971676030297
GOTERM_CC_DIRECT	GO:0031225~anchored component of membrane	17	0.9134873723804406	0.0667424369145607	ENSMUSG00000039488, ENSMUSG00000029510, ENSMUSG00000044287, ENSMUSG00000026399, ENSMUSG00000045733, ENSMUSG00000028039, ENSMUSG00000029436, ENSMUSG00000022587, ENSMUSG00000022594, ENSMUSG00000022577, ENSMUSG00000032420, ENSMUSG00000000682, ENSMUSG00000034912, ENSMUSG00000027962, ENSMUSG00000035513, ENSMUSG00000024114, ENSMUSG00000026344	1687	86	13458	1.5769426944762275	1.0	0.8907000204529913	64.51974314454894
GOTERM_BP_DIRECT	GO:0034765~regulation of ion transmembrane transport	21	1.1284255776464267	0.0668112164622163	ENSMUSG00000018470, ENSMUSG00000026880, ENSMUSG00000035165, ENSMUSG00000034115, ENSMUSG00000025221, ENSMUSG00000069806, ENSMUSG00000032511, ENSMUSG00000034659, ENSMUSG00000051497, ENSMUSG00000020723, ENSMUSG00000003352, ENSMUSG00000064267, ENSMUSG00000045404, ENSMUSG00000048677, ENSMUSG00000028631, ENSMUSG00000029862, ENSMUSG00000044708, ENSMUSG00000022949, ENSMUSG00000026824, ENSMUSG00000021730,…	1568	113	12544	1.486725663716814	1.0	0.9994661163524033	72.56649689130391
GOTERM_MF_DIRECT	GO:0004889~acetylcholine-activated cation-selective channel activity	4	0.21493820526598603	0.06701998318831646	ENSMUSG00000027950, ENSMUSG00000035594, ENSMUSG00000032303, ENSMUSG00000035200	1508	8	12075	4.003647214854111	1.0	0.9928190935030825	67.95876806198882
GOTERM_BP_DIRECT	GO:0019953~sexual reproduction	4	0.21493820526598603	0.06717955951042076	ENSMUSG00000004040, ENSMUSG00000037428, ENSMUSG00000057722, ENSMUSG00000064373	1568	8	12544	4.0	1.0	0.9993819220644131	72.7683353398416
GOTERM_BP_DIRECT	GO:0055091~phospholipid homeostasis	4	0.21493820526598603	0.06717955951042076	ENSMUSG00000053846, ENSMUSG00000015243, ENSMUSG00000028773, ENSMUSG00000004040	1568	8	12544	4.0	1.0	0.9993819220644131	72.7683353398416
GOTERM_BP_DIRECT	GO:0006012~galactose metabolic process	4	0.21493820526598603	0.06717955951042076	ENSMUSG00000029167, ENSMUSG00000020766, ENSMUSG00000028413, ENSMUSG00000027207	1568	8	12544	4.0	1.0	0.9993819220644131	72.7683353398416
GOTERM_BP_DIRECT	GO:0050832~defense response to fungus	4	0.21493820526598603	0.06717955951042076	ENSMUSG00000049709, ENSMUSG00000039936, ENSMUSG00000031827, ENSMUSG00000002897	1568	8	12544	4.0	1.0	0.9993819220644131	72.7683353398416
GOTERM_BP_DIRECT	GO:0046321~positive regulation of fatty acid oxidation	4	0.21493820526598603	0.06717955951042076	ENSMUSG00000029167, ENSMUSG00000000440, ENSMUSG00000046491, ENSMUSG00000030659	1568	8	12544	4.0	1.0	0.9993819220644131	72.7683353398416
GOTERM_CC_DIRECT	GO:0001533~cornified envelope	4	0.21493820526598603	0.06766656986573726	ENSMUSG00000040606, ENSMUSG00000054889, ENSMUSG00000043165, ENSMUSG00000034282	1687	8	13458	3.9887374036751626	1.0	0.8827380582896364	65.04314782645243
GOTERM_CC_DIRECT	GO:0005892~acetylcholine-gated channel complex	4	0.21493820526598603	0.06766656986573726	ENSMUSG00000027950, ENSMUSG00000035594, ENSMUSG00000032303, ENSMUSG00000035200	1687	8	13458	3.9887374036751626	1.0	0.8827380582896364	65.04314782645243
GOTERM_BP_DIRECT	GO:0007130~synaptonemal complex assembly	5	0.2686727565824825	0.06872485713607746	ENSMUSG00000013787, ENSMUSG00000042500, ENSMUSG00000074704, ENSMUSG00000009628, ENSMUSG00000002324	1568	13	12544	3.0769230769230766	1.0	0.9993767362246608	73.59988455269595
GOTERM_BP_DIRECT	GO:0050790~regulation of catalytic activity	7	0.37614185921547555	0.06992835216121451	ENSMUSG00000046532, ENSMUSG00000052921, ENSMUSG00000051747, ENSMUSG00000036206, ENSMUSG00000025578, ENSMUSG00000061950, ENSMUSG00000032501	1568	24	12544	2.333333333333333	1.0	0.9993481313555621	74.23079477388757
GOTERM_BP_DIRECT	GO:0046513~ceramide biosynthetic process	7	0.37614185921547555	0.06992835216121451	ENSMUSG00000023021, ENSMUSG00000021036, ENSMUSG00000019822, ENSMUSG00000038633, ENSMUSG00000008206, ENSMUSG00000058966, ENSMUSG00000032807	1568	24	12544	2.333333333333333	1.0	0.9993481313555621	74.23079477388757
GOTERM_BP_DIRECT	GO:0055010~ventricular cardiac muscle tissue morphogenesis	7	0.37614185921547555	0.06992835216121451	ENSMUSG00000027966, ENSMUSG00000002100, ENSMUSG00000026414, ENSMUSG00000025880, ENSMUSG00000026418, ENSMUSG00000022587, ENSMUSG00000035458	1568	24	12544	2.333333333333333	1.0	0.9993481313555621	74.23079477388757
KEGG_PATHWAY	mmu01212:Fatty acid metabolism	11	0.5910800644814616	0.07052855551169224	ENSMUSG00000025202, ENSMUSG00000026003, ENSMUSG00000062908, ENSMUSG00000028657, ENSMUSG00000020532, ENSMUSG00000028497, ENSMUSG00000037071, ENSMUSG00000035376, ENSMUSG00000010651, ENSMUSG00000036880, ENSMUSG00000031278	640	49	5205	1.825733418367347	0.9999999975341308	0.7572603526627091	61.79473117384256
KEGG_PATHWAY	mmu00280:Valine, leucine and isoleucine degradation	11	0.5910800644814616	0.07052855551169224	ENSMUSG00000033429, ENSMUSG00000025260, ENSMUSG00000062908, ENSMUSG00000028672, ENSMUSG00000029776, ENSMUSG00000030268, ENSMUSG00000032263, ENSMUSG00000010651, ENSMUSG00000036880, ENSMUSG00000041426, ENSMUSG00000000340	640	49	5205	1.825733418367347	0.9999999975341308	0.7572603526627091	61.79473117384256
GOTERM_CC_DIRECT	GO:0031090~organelle membrane	11	0.5910800644814616	0.07067566076660418	ENSMUSG00000025202, ENSMUSG00000034171, ENSMUSG00000024516, ENSMUSG00000020869, ENSMUSG00000027602, ENSMUSG00000047250, ENSMUSG00000037071, ENSMUSG00000030670, ENSMUSG00000029649, ENSMUSG00000005547, ENSMUSG00000052914	1687	48	13458	1.8281713100177832	1.0	0.8829024371543087	66.69791270389203
KEGG_PATHWAY	mmu05412:Arrhythmogenic right ventricular cardiomyopathy (ARVC)	13	0.6985491671144546	0.0711476217174209	ENSMUSG00000054889, ENSMUSG00000044393, ENSMUSG00000090210, ENSMUSG00000001281, ENSMUSG00000001507, ENSMUSG00000069806, ENSMUSG00000027009, ENSMUSG00000032243, ENSMUSG00000020723, ENSMUSG00000003352, ENSMUSG00000055799, ENSMUSG00000024331, ENSMUSG00000039115	640	62	5205	1.7052671370967742	0.9999999979414804	0.7364253328047586	62.12814281145509
GOTERM_BP_DIRECT	GO:0007528~neuromuscular junction development	9	0.4836109618484685	0.07227667769953049	ENSMUSG00000003352, ENSMUSG00000035357, ENSMUSG00000019820, ENSMUSG00000030774, ENSMUSG00000036273, ENSMUSG00000035062, ENSMUSG00000062312, ENSMUSG00000035606, ENSMUSG00000028456	1568	36	12544	2.0	1.0	0.999397810812448	75.42099588697695
GOTERM_CC_DIRECT	GO:0001750~photoreceptor outer segment	10	0.537345513164965	0.07234736080243626	ENSMUSG00000032202, ENSMUSG00000037493, ENSMUSG00000031174, ENSMUSG00000019986, ENSMUSG00000047250, ENSMUSG00000014361, ENSMUSG00000071648, ENSMUSG00000042064, ENSMUSG00000021363, ENSMUSG00000028125	1687	42	13458	1.8993987636548395	1.0	0.878260413155884	67.58532960726298
KEGG_PATHWAY	mmu04725:Cholinergic synapse	19	1.0209564750134337	0.07519340143740272	ENSMUSG00000038607, ENSMUSG00000038648, ENSMUSG00000032303, ENSMUSG00000053819, ENSMUSG00000027938, ENSMUSG00000039936, ENSMUSG00000032562, ENSMUSG00000078816, ENSMUSG00000021250, ENSMUSG00000027950, ENSMUSG00000022994, ENSMUSG00000048240, ENSMUSG00000028631, ENSMUSG00000038128, ENSMUSG00000021820, ENSMUSG00000071658, ENSMUSG00000032766, ENSMUSG00000035200, ENSMUSG00000026824	640	103	5205	1.5002275485436891	0.9999999993693343	0.7339351800972839	64.24174350515872
GOTERM_BP_DIRECT	GO:0006986~response to unfolded protein	11	0.5910800644814616	0.0780607261800089	ENSMUSG00000032575, ENSMUSG00000025408, ENSMUSG00000038648, ENSMUSG00000036572, ENSMUSG00000027938, ENSMUSG00000022136, ENSMUSG00000032437, ENSMUSG00000040152, ENSMUSG00000036052, ENSMUSG00000028343, ENSMUSG00000004951	1568	49	12544	1.7959183673469388	1.0	0.999610448744869	78.13453700890733
GOTERM_MF_DIRECT	GO:0033743~peptide-methionine (R)-S-oxide reductase activity	3	0.16120365394948952	0.07860194059897778	ENSMUSG00000075705, ENSMUSG00000023094, ENSMUSG00000051236	1508	4	12075	6.0054708222811675	1.0	0.9960496368413624	73.89625015376487
GOTERM_MF_DIRECT	GO:0070840~dynein complex binding	3	0.16120365394948952	0.07860194059897778	ENSMUSG00000031161, ENSMUSG00000048794, ENSMUSG00000038292	1508	4	12075	6.0054708222811675	1.0	0.9960496368413624	73.89625015376487
GOTERM_BP_DIRECT	GO:0032874~positive regulation of stress-activated MAPK cascade	6	0.32240730789897903	0.07872323993181099	ENSMUSG00000026121, ENSMUSG00000003476, ENSMUSG00000055994, ENSMUSG00000038058, ENSMUSG00000027399, ENSMUSG00000061288	1568	19	12544	2.526315789473684	1.0	0.9995666445351655	78.42658032364047
GOTERM_BP_DIRECT	GO:0007271~synaptic transmission, cholinergic	6	0.32240730789897903	0.07872323993181099	ENSMUSG00000027950, ENSMUSG00000035594, ENSMUSG00000032303, ENSMUSG00000035200, ENSMUSG00000022594, ENSMUSG00000026344	1568	19	12544	2.526315789473684	1.0	0.9995666445351655	78.42658032364047
GOTERM_BP_DIRECT	GO:1901897~regulation of relaxation of cardiac muscle	3	0.16120365394948952	0.07873727348403255	ENSMUSG00000053819, ENSMUSG00000051747, ENSMUSG00000021820	1568	4	12544	6.0	1.0	0.9994879113615125	78.43272635000874
GOTERM_BP_DIRECT	GO:0006569~tryptophan catabolic process	3	0.16120365394948952	0.07873727348403255	ENSMUSG00000031551, ENSMUSG00000031549, ENSMUSG00000017718	1568	4	12544	6.0	1.0	0.9994879113615125	78.43272635000874
GOTERM_BP_DIRECT	GO:2001199~negative regulation of dendritic cell differentiation	3	0.16120365394948952	0.07873727348403255	ENSMUSG00000023367, ENSMUSG00000029810, ENSMUSG00000027583	1568	4	12544	6.0	1.0	0.9994879113615125	78.43272635000874
GOTERM_BP_DIRECT	GO:0043320~natural killer cell degranulation	3	0.16120365394948952	0.07873727348403255	ENSMUSG00000032202, ENSMUSG00000051412, ENSMUSG00000030707	1568	4	12544	6.0	1.0	0.9994879113615125	78.43272635000874
GOTERM_BP_DIRECT	GO:0030091~protein repair	3	0.16120365394948952	0.07873727348403255	ENSMUSG00000075705, ENSMUSG00000023094, ENSMUSG00000051236	1568	4	12544	6.0	1.0	0.9994879113615125	78.43272635000874
GOTERM_BP_DIRECT	GO:0071896~protein localization to adherens junction	3	0.16120365394948952	0.07873727348403255	ENSMUSG00000021782, ENSMUSG00000054889, ENSMUSG00000057440	1568	4	12544	6.0	1.0	0.9994879113615125	78.43272635000874
GOTERM_BP_DIRECT	GO:0010757~negative regulation of plasminogen activation	3	0.16120365394948952	0.07873727348403255	ENSMUSG00000038224, ENSMUSG00000040152, ENSMUSG00000037411	1568	4	12544	6.0	1.0	0.9994879113615125	78.43272635000874
GOTERM_BP_DIRECT	GO:0021631~optic nerve morphogenesis	3	0.16120365394948952	0.07873727348403255	ENSMUSG00000028664, ENSMUSG00000027950, ENSMUSG00000021318	1568	4	12544	6.0	1.0	0.9994879113615125	78.43272635000874
GOTERM_BP_DIRECT	GO:0019441~tryptophan catabolic process to kynurenine	3	0.16120365394948952	0.07873727348403255	ENSMUSG00000031551, ENSMUSG00000031549, ENSMUSG00000017718	1568	4	12544	6.0	1.0	0.9994879113615125	78.43272635000874
GOTERM_BP_DIRECT	GO:0006526~arginine biosynthetic process	3	0.16120365394948952	0.07873727348403255	ENSMUSG00000025533, ENSMUSG00000076441, ENSMUSG00000046687	1568	4	12544	6.0	1.0	0.9994879113615125	78.43272635000874
GOTERM_BP_DIRECT	GO:0030382~sperm mitochondrion organization	3	0.16120365394948952	0.07873727348403255	ENSMUSG00000062300, ENSMUSG00000029206, ENSMUSG00000020486	1568	4	12544	6.0	1.0	0.9994879113615125	78.43272635000874
GOTERM_BP_DIRECT	GO:0010887~negative regulation of cholesterol storage	3	0.16120365394948952	0.07873727348403255	ENSMUSG00000000440, ENSMUSG00000060601, ENSMUSG00000002108	1568	4	12544	6.0	1.0	0.9994879113615125	78.43272635000874
GOTERM_BP_DIRECT	GO:0032376~positive regulation of cholesterol transport	3	0.16120365394948952	0.07873727348403255	ENSMUSG00000060601, ENSMUSG00000053846, ENSMUSG00000002108	1568	4	12544	6.0	1.0	0.9994879113615125	78.43272635000874
GOTERM_BP_DIRECT	GO:0046208~spermine catabolic process	3	0.16120365394948952	0.07873727348403255	ENSMUSG00000025464, ENSMUSG00000069835, ENSMUSG00000027333	1568	4	12544	6.0	1.0	0.9994879113615125	78.43272635000874
GOTERM_BP_DIRECT	GO:0060054~positive regulation of epithelial cell proliferation involved in wound healing	3	0.16120365394948952	0.07873727348403255	ENSMUSG00000028413, ENSMUSG00000022865, ENSMUSG00000041075	1568	4	12544	6.0	1.0	0.9994879113615125	78.43272635000874
GOTERM_BP_DIRECT	GO:0035023~regulation of Rho protein signal transduction	15	0.8060182697474476	0.07918070597283028	ENSMUSG00000040940, ENSMUSG00000061462, ENSMUSG00000066406, ENSMUSG00000052609, ENSMUSG00000045094, ENSMUSG00000004568, ENSMUSG00000031523, ENSMUSG00000052921, ENSMUSG00000034037, ENSMUSG00000014782, ENSMUSG00000022788, ENSMUSG00000040964, ENSMUSG00000021215, ENSMUSG00000021895, ENSMUSG00000030220	1568	75	12544	1.6	1.0	0.9994239608291122	78.62607727287619
KEGG_PATHWAY	mmu04630:Jak-STAT signaling pathway	17	0.9134873723804406	0.07944480084375294	ENSMUSG00000025423, ENSMUSG00000039936, ENSMUSG00000024379, ENSMUSG00000002147, ENSMUSG00000057722, ENSMUSG00000023206, ENSMUSG00000022847, ENSMUSG00000017057, ENSMUSG00000062157, ENSMUSG00000022969, ENSMUSG00000024014, ENSMUSG00000022965, ENSMUSG00000004040, ENSMUSG00000031304, ENSMUSG00000054263, ENSMUSG00000068227, ENSMUSG00000004043	640	90	5205	1.5361979166666664	0.9999999998190722	0.7327534678642629	66.3449158458434
GOTERM_CC_DIRECT	GO:0097440~apical dendrite	6	0.32240730789897903	0.07951900523444289	ENSMUSG00000029167, ENSMUSG00000000632, ENSMUSG00000031328, ENSMUSG00000030495, ENSMUSG00000006476, ENSMUSG00000021730	1687	19	13458	2.519202570742208	1.0	0.8925320123895708	71.1477832540901
GOTERM_BP_DIRECT	GO:0019233~sensory perception of pain	13	0.6985491671144546	0.07973444385399042	ENSMUSG00000053198, ENSMUSG00000071072, ENSMUSG00000034997, ENSMUSG00000027950, ENSMUSG00000033585, ENSMUSG00000003476, ENSMUSG00000047250, ENSMUSG00000061762, ENSMUSG00000027820, ENSMUSG00000036437, ENSMUSG00000029223, ENSMUSG00000027584, ENSMUSG00000025701	1568	62	12544	1.6774193548387097	1.0	0.9993620131837327	78.86522165684865
GOTERM_MF_DIRECT	GO:0051287~NAD binding	10	0.537345513164965	0.08022901553854195	ENSMUSG00000025453, ENSMUSG00000030970, ENSMUSG00000025260, ENSMUSG00000029776, ENSMUSG00000039745, ENSMUSG00000018042, ENSMUSG00000025486, ENSMUSG00000025950, ENSMUSG00000032279, ENSMUSG00000027227	1508	43	12075	1.862161495280982	1.0	0.9954115625411599	74.64232522064025
GOTERM_CC_DIRECT	GO:0030054~cell junction	93	4.997313272434175	0.08027119451917113	ENSMUSG00000036078, ENSMUSG00000025064, ENSMUSG00000036273, ENSMUSG00000026121, ENSMUSG00000032303, ENSMUSG00000006219, ENSMUSG00000045659, ENSMUSG00000022456, ENSMUSG00000033306, ENSMUSG00000068876, ENSMUSG00000071862, ENSMUSG00000034282, ENSMUSG00000030782, ENSMUSG00000035852, ENSMUSG00000017417, ENSMUSG00000019978, ENSMUSG00000031398, ENSMUSG00000022602, ENSMUSG00000051412, ENSMUSG00000031351,…	1687	638	13458	1.1628607477799064	1.0	0.8853569834538859	71.49945279601654
GOTERM_MF_DIRECT	GO:0008289~lipid binding	34	1.8269747447608813	0.08192654407383071	ENSMUSG00000019874, ENSMUSG00000018126, ENSMUSG00000003228, ENSMUSG00000026399, ENSMUSG00000018340, ENSMUSG00000037681, ENSMUSG00000032278, ENSMUSG00000032291, ENSMUSG00000031523, ENSMUSG00000037606, ENSMUSG00000021620, ENSMUSG00000018554, ENSMUSG00000047250, ENSMUSG00000046519, ENSMUSG00000019312, ENSMUSG00000032382, ENSMUSG00000056656, ENSMUSG00000030638, ENSMUSG00000031557, ENSMUSG00000062515,…	1508	207	12075	1.315207780725022	1.0	0.994768221002446	75.3993330604585
GOTERM_BP_DIRECT	GO:0050873~brown fat cell differentiation	7	0.37614185921547555	0.08271021528032202	ENSMUSG00000000440, ENSMUSG00000030545, ENSMUSG00000005057, ENSMUSG00000031767, ENSMUSG00000037071, ENSMUSG00000058881, ENSMUSG00000062515	1568	25	12544	2.2399999999999998	1.0	0.9994402195782304	80.10760274226159
KEGG_PATHWAY	mmu00590:Arachidonic acid metabolism	10	0.537345513164965	0.08271781093009671	ENSMUSG00000071072, ENSMUSG00000028597, ENSMUSG00000081225, ENSMUSG00000047250, ENSMUSG00000034579, ENSMUSG00000029059, ENSMUSG00000025701, ENSMUSG00000025150, ENSMUSG00000032807, ENSMUSG00000052914	640	44	5205	1.8483664772727273	0.9999999999310868	0.7274405500449174	67.88555079496088
GOTERM_BP_DIRECT	GO:0007179~transforming growth factor beta receptor signaling pathway	14	0.7522837184309511	0.0834389100170081	ENSMUSG00000022144, ENSMUSG00000017376, ENSMUSG00000021754, ENSMUSG00000025880, ENSMUSG00000000489, ENSMUSG00000021065, ENSMUSG00000027796, ENSMUSG00000021250, ENSMUSG00000040488, ENSMUSG00000024940, ENSMUSG00000032812, ENSMUSG00000029860, ENSMUSG00000042662, ENSMUSG00000000530	1568	69	12544	1.6231884057971013	1.0	0.9993922563820129	80.40111843753509
GOTERM_BP_DIRECT	GO:0042594~response to starvation	8	0.42987641053197206	0.08353310786165008	ENSMUSG00000044933, ENSMUSG00000029167, ENSMUSG00000000440, ENSMUSG00000025408, ENSMUSG00000062908, ENSMUSG00000047904, ENSMUSG00000028672, ENSMUSG00000022816	1568	31	12544	2.0645161290322576	1.0	0.9993032691540297	80.43876039978294
GOTERM_MF_DIRECT	GO:0016702~oxidoreductase activity, acting on single donors with incorporation of molecular oxygen, incorporation of two atoms of oxygen	5	0.2686727565824825	0.08680684102352738	ENSMUSG00000079834, ENSMUSG00000018906, ENSMUSG00000033022, ENSMUSG00000025701, ENSMUSG00000032807	1508	14	12075	2.8597480106100797	1.0	0.9951941562007711	77.45920065197004
GOTERM_BP_DIRECT	GO:0070498~interleukin-1-mediated signaling pathway	5	0.2686727565824825	0.08705140621054706	ENSMUSG00000027164, ENSMUSG00000021180, ENSMUSG00000027399, ENSMUSG00000031537, ENSMUSG00000026072	1568	14	12544	2.857142857142857	1.0	0.9994148763718248	81.7966812940353
GOTERM_BP_DIRECT	GO:0007187~G-protein coupled receptor signaling pathway, coupled to cyclic nucleotide second messenger	5	0.2686727565824825	0.08705140621054706	ENSMUSG00000044933, ENSMUSG00000039106, ENSMUSG00000043441, ENSMUSG00000050824, ENSMUSG00000027584	1568	14	12544	2.857142857142857	1.0	0.9994148763718248	81.7966812940353
GOTERM_BP_DIRECT	GO:0006672~ceramide metabolic process	5	0.2686727565824825	0.08705140621054706	ENSMUSG00000021759, ENSMUSG00000026097, ENSMUSG00000068329, ENSMUSG00000025353, ENSMUSG00000038007	1568	14	12544	2.857142857142857	1.0	0.9994148763718248	81.7966812940353
GOTERM_MF_DIRECT	GO:0005200~structural constituent of cytoskeleton	13	0.6985491671144546	0.0873450305949181	ENSMUSG00000038670, ENSMUSG00000051747, ENSMUSG00000002100, ENSMUSG00000043165, ENSMUSG00000048285, ENSMUSG00000008475, ENSMUSG00000026383, ENSMUSG00000028464, ENSMUSG00000058672, ENSMUSG00000026414, ENSMUSG00000019978, ENSMUSG00000028434, ENSMUSG00000027263	1508	63	12075	1.6522988505747125	1.0	0.9941931613973995	77.67616507876372
GOTERM_MF_DIRECT	GO:0004222~metalloendopeptidase activity	16	0.8597528210639441	0.08828194672632447	ENSMUSG00000031994, ENSMUSG00000046169, ENSMUSG00000053399, ENSMUSG00000053441, ENSMUSG00000032289, ENSMUSG00000027820, ENSMUSG00000029436, ENSMUSG00000021710, ENSMUSG00000024299, ENSMUSG00000053626, ENSMUSG00000027612, ENSMUSG00000022449, ENSMUSG00000011256, ENSMUSG00000022098, ENSMUSG00000025473, ENSMUSG00000049538	1508	83	12075	1.5435748298232717	1.0	0.9932506991365236	78.04919955905899
GOTERM_BP_DIRECT	GO:0001755~neural crest cell migration	10	0.537345513164965	0.09066452647359255	ENSMUSG00000022144, ENSMUSG00000034684, ENSMUSG00000026121, ENSMUSG00000000627, ENSMUSG00000028064, ENSMUSG00000024176, ENSMUSG00000039481, ENSMUSG00000038777, ENSMUSG00000025207, ENSMUSG00000052133	1568	44	12544	1.8181818181818181	1.0	0.9995100601401321	83.09803927309322
GOTERM_MF_DIRECT	GO:0042166~acetylcholine binding	4	0.21493820526598603	0.09147026604175008	ENSMUSG00000027950, ENSMUSG00000035594, ENSMUSG00000032303, ENSMUSG00000035200	1508	9	12075	3.5587975243147656	1.0	0.9931823366204248	79.27525042056864
GOTERM_BP_DIRECT	GO:0009083~branched-chain amino acid catabolic process	4	0.21493820526598603	0.09167943105083554	ENSMUSG00000029776, ENSMUSG00000030268, ENSMUSG00000032263, ENSMUSG00000041426	1568	9	12544	3.555555555555555	1.0	0.9994832668192414	83.44742826415087
GOTERM_BP_DIRECT	GO:0035095~behavioral response to nicotine	4	0.21493820526598603	0.09167943105083554	ENSMUSG00000027950, ENSMUSG00000035594, ENSMUSG00000032303, ENSMUSG00000035200	1568	9	12544	3.555555555555555	1.0	0.9994832668192414	83.44742826415087
KEGG_PATHWAY	mmu05031:Amphetamine addiction	12	0.6448146157979581	0.09191501614756788	ENSMUSG00000002771, ENSMUSG00000061718, ENSMUSG00000021250, ENSMUSG00000053819, ENSMUSG00000038648, ENSMUSG00000038128, ENSMUSG00000007207, ENSMUSG00000027938, ENSMUSG00000021820, ENSMUSG00000022602, ENSMUSG00000040147, ENSMUSG00000078816	640	58	5205	1.6826508620689653	0.9999999999955097	0.7472148395799743	71.87289543530233
GOTERM_CC_DIRECT	GO:0032421~stereocilium bundle	4	0.21493820526598603	0.09231804474206919	ENSMUSG00000062252, ENSMUSG00000002504, ENSMUSG00000031551, ENSMUSG00000017774	1687	9	13458	3.545544358822367	1.0	0.9105750788839073	76.6140497852366
GOTERM_MF_DIRECT	GO:0005544~calcium-dependent phospholipid binding	9	0.4836109618484685	0.09330809889396949	ENSMUSG00000045912, ENSMUSG00000052301, ENSMUSG00000029484, ENSMUSG00000027712, ENSMUSG00000018340, ENSMUSG00000020848, ENSMUSG00000029608, ENSMUSG00000030616, ENSMUSG00000004961	1508	38	12075	1.8964644701940527	1.0	0.9925897016600401	79.95245342419639
GOTERM_MF_DIRECT	GO:0015293~symporter activity	15	0.8060182697474476	0.09352740412445996	ENSMUSG00000044378, ENSMUSG00000021733, ENSMUSG00000028542, ENSMUSG00000005357, ENSMUSG00000074796, ENSMUSG00000019894, ENSMUSG00000028655, ENSMUSG00000020805, ENSMUSG00000025161, ENSMUSG00000063873, ENSMUSG00000000792, ENSMUSG00000026220, ENSMUSG00000052026, ENSMUSG00000017765, ENSMUSG00000018900	1508	77	12075	1.5598625512418616	1.0	0.9912734973545511	80.03186039533796
GOTERM_BP_DIRECT	GO:0001657~ureteric bud development	9	0.4836109618484685	0.09371647440622419	ENSMUSG00000040998, ENSMUSG00000027796, ENSMUSG00000022144, ENSMUSG00000025352, ENSMUSG00000037211, ENSMUSG00000031565, ENSMUSG00000025880, ENSMUSG00000027187, ENSMUSG00000048616	1568	38	12544	1.8947368421052633	1.0	0.9995014837361197	84.12817127552975
GOTERM_BP_DIRECT	GO:0006936~muscle contraction	9	0.4836109618484685	0.09371647440622419	ENSMUSG00000006457, ENSMUSG00000028464, ENSMUSG00000038670, ENSMUSG00000051747, ENSMUSG00000002100, ENSMUSG00000026414, ENSMUSG00000018340, ENSMUSG00000029862, ENSMUSG00000031839	1568	38	12544	1.8947368421052633	1.0	0.9995014837361197	84.12817127552975
GOTERM_MF_DIRECT	GO:0004683~calmodulin-dependent protein kinase activity	6	0.32240730789897903	0.09433771785964074	ENSMUSG00000053819, ENSMUSG00000038128, ENSMUSG00000002012, ENSMUSG00000021820, ENSMUSG00000016528, ENSMUSG00000020190	1508	20	12075	2.402188328912467	1.0	0.9901431454010498	80.32270781691331
GOTERM_MF_DIRECT	GO:0005178~integrin binding	16	0.8597528210639441	0.09569104801511197	ENSMUSG00000027204, ENSMUSG00000009073, ENSMUSG00000030890, ENSMUSG00000001507, ENSMUSG00000040152, ENSMUSG00000002900, ENSMUSG00000040998, ENSMUSG00000037493, ENSMUSG00000019820, ENSMUSG00000022865, ENSMUSG00000027962, ENSMUSG00000037362, ENSMUSG00000030605, ENSMUSG00000025473, ENSMUSG00000025510, ENSMUSG00000031990	1508	84	12075	1.5251989389920424	1.0	0.9892515673100712	80.79960846467473
GOTERM_BP_DIRECT	GO:0007411~axon guidance	23	1.2358946802794197	0.09574470282437414	ENSMUSG00000056121, ENSMUSG00000003934, ENSMUSG00000022636, ENSMUSG00000030223, ENSMUSG00000029765, ENSMUSG00000000627, ENSMUSG00000028039, ENSMUSG00000028883, ENSMUSG00000038777, ENSMUSG00000036916, ENSMUSG00000002900, ENSMUSG00000022324, ENSMUSG00000006740, ENSMUSG00000028664, ENSMUSG00000034684, ENSMUSG00000031398, ENSMUSG00000032012, ENSMUSG00000030403, ENSMUSG00000025020, ENSMUSG00000021318,…	1568	132	12544	1.393939393939394	1.0	0.9995182699044727	84.77958102998551
GOTERM_BP_DIRECT	GO:0007268~chemical synaptic transmission	23	1.2358946802794197	0.09574470282437414	ENSMUSG00000044933, ENSMUSG00000034997, ENSMUSG00000052301, ENSMUSG00000055078, ENSMUSG00000043441, ENSMUSG00000031144, ENSMUSG00000061762, ENSMUSG00000062151, ENSMUSG00000053004, ENSMUSG00000078816, ENSMUSG00000050824, ENSMUSG00000047910, ENSMUSG00000003352, ENSMUSG00000025889, ENSMUSG00000026322, ENSMUSG00000056073, ENSMUSG00000039106, ENSMUSG00000047904, ENSMUSG00000017765, ENSMUSG00000027584,…	1568	132	12544	1.393939393939394	1.0	0.9995182699044727	84.77958102998551
GOTERM_BP_DIRECT	GO:0006814~sodium ion transport	16	0.8597528210639441	0.09630470860626074	ENSMUSG00000020226, ENSMUSG00000021733, ENSMUSG00000034115, ENSMUSG00000061306, ENSMUSG00000032511, ENSMUSG00000005553, ENSMUSG00000074796, ENSMUSG00000019894, ENSMUSG00000032412, ENSMUSG00000020805, ENSMUSG00000063873, ENSMUSG00000000792, ENSMUSG00000041329, ENSMUSG00000026062, ENSMUSG00000021730, ENSMUSG00000018900	1568	84	12544	1.5238095238095237	1.0	0.999474055344688	84.95493083270591
GOTERM_MF_DIRECT	GO:0005230~extracellular ligand-gated ion channel activity	7	0.37614185921547555	0.09634648401690968	ENSMUSG00000027950, ENSMUSG00000035594, ENSMUSG00000032303, ENSMUSG00000055078, ENSMUSG00000035200, ENSMUSG00000031343, ENSMUSG00000018589	1508	26	12075	2.1558100387675987	1.0	0.987946394172524	81.02665641343991
GOTERM_BP_DIRECT	GO:2001244~positive regulation of intrinsic apoptotic signaling pathway	7	0.37614185921547555	0.09669532352614216	ENSMUSG00000020486, ENSMUSG00000019054, ENSMUSG00000000409, ENSMUSG00000002731, ENSMUSG00000022061, ENSMUSG00000026278, ENSMUSG00000062762	1568	26	12544	2.1538461538461537	1.0	0.9994196136017472	85.0761068067255
GOTERM_BP_DIRECT	GO:0010043~response to zinc ion	7	0.37614185921547555	0.09669532352614216	ENSMUSG00000064267, ENSMUSG00000027962, ENSMUSG00000028393, ENSMUSG00000073987, ENSMUSG00000032348, ENSMUSG00000076441, ENSMUSG00000026614	1568	26	12544	2.1538461538461537	1.0	0.9994196136017472	85.0761068067255
GOTERM_CC_DIRECT	GO:0005887~integral component of plasma membrane	101	5.427189682966147	0.09741900429079223	ENSMUSG00000030549, ENSMUSG00000005553, ENSMUSG00000036437, ENSMUSG00000015653, ENSMUSG00000026322, ENSMUSG00000031398, ENSMUSG00000043388, ENSMUSG00000000792, ENSMUSG00000027314, ENSMUSG00000027584, ENSMUSG00000052151, ENSMUSG00000025510, ENSMUSG00000022636, ENSMUSG00000023828, ENSMUSG00000025938, ENSMUSG00000021733, ENSMUSG00000062300, ENSMUSG00000020805, ENSMUSG00000015243, ENSMUSG00000018589,…	1687	705	13458	1.1428722773650821	1.0	0.9148707787077774	78.50985573183594
KEGG_PATHWAY	mmu04726:Serotonergic synapse	17	0.9134873723804406	0.10008770290240851	ENSMUSG00000038607, ENSMUSG00000034997, ENSMUSG00000054477, ENSMUSG00000040147, ENSMUSG00000078816, ENSMUSG00000032562, ENSMUSG00000025701, ENSMUSG00000032807, ENSMUSG00000026322, ENSMUSG00000048240, ENSMUSG00000039106, ENSMUSG00000081225, ENSMUSG00000047250, ENSMUSG00000071658, ENSMUSG00000032766, ENSMUSG00000026824, ENSMUSG00000052914	640	93	5205	1.4866431451612903	0.9999999999996125	0.7604409811967437	75.0269418328197
GOTERM_MF_DIRECT	GO:0005244~voltage-gated ion channel activity	20	1.07469102632993	0.10030363003479686	ENSMUSG00000018470, ENSMUSG00000035165, ENSMUSG00000034115, ENSMUSG00000025221, ENSMUSG00000069806, ENSMUSG00000032511, ENSMUSG00000034659, ENSMUSG00000051497, ENSMUSG00000020723, ENSMUSG00000003352, ENSMUSG00000064267, ENSMUSG00000045404, ENSMUSG00000048677, ENSMUSG00000028631, ENSMUSG00000029862, ENSMUSG00000022949, ENSMUSG00000044708, ENSMUSG00000026824, ENSMUSG00000021730, ENSMUSG00000074575	1508	112	12075	1.4298740053050398	1.0	0.9885037908231813	82.34476859291333
KEGG_PATHWAY	mmu00340:Histidine metabolism	5	0.2686727565824825	0.10207738252440444	ENSMUSG00000024885, ENSMUSG00000024644, ENSMUSG00000040147, ENSMUSG00000001155, ENSMUSG00000075296	640	15	5205	2.7109375	0.9999999999997873	0.7507935491928401	75.74364806970091
KEGG_PATHWAY	mmu00533:Glycosaminoglycan biosynthesis - keratan sulfate	5	0.2686727565824825	0.10207738252440444	ENSMUSG00000035930, ENSMUSG00000028413, ENSMUSG00000031749, ENSMUSG00000079445, ENSMUSG00000021065	640	15	5205	2.7109375	0.9999999999997873	0.7507935491928401	75.74364806970091
GOTERM_CC_DIRECT	GO:0030018~Z disc	19	1.0209564750134337	0.10246835934506732	ENSMUSG00000061462, ENSMUSG00000008136, ENSMUSG00000051747, ENSMUSG00000027712, ENSMUSG00000032511, ENSMUSG00000054477, ENSMUSG00000030847, ENSMUSG00000006457, ENSMUSG00000050503, ENSMUSG00000030774, ENSMUSG00000050315, ENSMUSG00000026463, ENSMUSG00000035606, ENSMUSG00000032060, ENSMUSG00000042249, ENSMUSG00000004951, ENSMUSG00000031636, ENSMUSG00000041361, ENSMUSG00000031626	1687	105	13458	1.443543060377678	1.0	0.918636276417825	80.2444035472423
GOTERM_CC_DIRECT	GO:0098793~presynapse	12	0.6448146157979581	0.10338058257155514	ENSMUSG00000030774, ENSMUSG00000052301, ENSMUSG00000028542, ENSMUSG00000007207, ENSMUSG00000027287, ENSMUSG00000020848, ENSMUSG00000044708, ENSMUSG00000062151, ENSMUSG00000019906, ENSMUSG00000029608, ENSMUSG00000039959, ENSMUSG00000028456	1687	58	13458	1.650512029106964	1.0	0.9135345505124679	80.54347850862888
GOTERM_MF_DIRECT	GO:0043295~glutathione binding	5	0.2686727565824825	0.10717513725044117	ENSMUSG00000008540, ENSMUSG00000004035, ENSMUSG00000027610, ENSMUSG00000027890, ENSMUSG00000032348	1508	15	12075	2.669098143236074	1.0	0.9903858867391148	84.43157559718466
GOTERM_MF_DIRECT	GO:0008237~metallopeptidase activity	20	1.07469102632993	0.10718435517583284	ENSMUSG00000031994, ENSMUSG00000050663, ENSMUSG00000053399, ENSMUSG00000053441, ENSMUSG00000027820, ENSMUSG00000029436, ENSMUSG00000063904, ENSMUSG00000021710, ENSMUSG00000024299, ENSMUSG00000053626, ENSMUSG00000050022, ENSMUSG00000027612, ENSMUSG00000024644, ENSMUSG00000022449, ENSMUSG00000011256, ENSMUSG00000025473, ENSMUSG00000022098, ENSMUSG00000061298, ENSMUSG00000049538, ENSMUSG00000040812	1508	113	12075	1.4172202530457032	1.0	0.9889831576909047	84.43421250035468
GOTERM_BP_DIRECT	GO:1901214~regulation of neuron death	5	0.2686727565824825	0.10746656758342665	ENSMUSG00000025889, ENSMUSG00000036273, ENSMUSG00000031987, ENSMUSG00000029392, ENSMUSG00000055723	1568	15	12544	2.6666666666666665	1.0	0.9997224829063277	88.07567682725013
GOTERM_BP_DIRECT	GO:0045672~positive regulation of osteoclast differentiation	5	0.2686727565824825	0.10746656758342665	ENSMUSG00000027164, ENSMUSG00000021250, ENSMUSG00000039115, ENSMUSG00000037465, ENSMUSG00000022015	1568	15	12544	2.6666666666666665	1.0	0.9997224829063277	88.07567682725013
GOTERM_BP_DIRECT	GO:0009409~response to cold	8	0.42987641053197206	0.1093347817137855	ENSMUSG00000029167, ENSMUSG00000000440, ENSMUSG00000026003, ENSMUSG00000021250, ENSMUSG00000062908, ENSMUSG00000058881, ENSMUSG00000037428, ENSMUSG00000034853	1568	33	12544	1.9393939393939392	1.0	0.999725773191185	88.53399212569238
KEGG_PATHWAY	mmu04971:Gastric acid secretion	12	0.6448146157979581	0.11089180965556997	ENSMUSG00000022994, ENSMUSG00000053819, ENSMUSG00000021820, ENSMUSG00000047904, ENSMUSG00000005553, ENSMUSG00000044708, ENSMUSG00000041329, ENSMUSG00000051497, ENSMUSG00000032562, ENSMUSG00000078816, ENSMUSG00000034987, ENSMUSG00000032412	640	60	5205	1.6265625000000001	0.9999999999999853	0.7649211181086891	78.6959314862655
GOTERM_MF_DIRECT	GO:0005070~SH3/SH2 adaptor activity	6	0.32240730789897903	0.1117098711218659	ENSMUSG00000019312, ENSMUSG00000005057, ENSMUSG00000026888, ENSMUSG00000057058, ENSMUSG00000020176, ENSMUSG00000033256	1508	21	12075	2.2877984084880634	1.0	0.9897021441253315	85.67935506473658
GOTERM_BP_DIRECT	GO:0006919~activation of cysteine-type endopeptidase activity involved in apoptotic process	12	0.6448146157979581	0.11172746171073919	ENSMUSG00000000440, ENSMUSG00000032965, ENSMUSG00000025889, ENSMUSG00000004446, ENSMUSG00000038058, ENSMUSG00000000409, ENSMUSG00000022061, ENSMUSG00000039959, ENSMUSG00000038007, ENSMUSG00000024066, ENSMUSG00000026278, ENSMUSG00000031523	1568	59	12544	1.6271186440677965	1.0	0.9997399202208875	89.09664762550429
GOTERM_BP_DIRECT	GO:0045778~positive regulation of ossification	6	0.32240730789897903	0.11205907992129752	ENSMUSG00000066687, ENSMUSG00000039153, ENSMUSG00000055409, ENSMUSG00000061762, ENSMUSG00000007279, ENSMUSG00000022025	1568	21	12544	2.2857142857142856	1.0	0.9997103915097107	89.17253577999196
GOTERM_BP_DIRECT	GO:0010107~potassium ion import	6	0.32240730789897903	0.11205907992129752	ENSMUSG00000005553, ENSMUSG00000044708, ENSMUSG00000041329, ENSMUSG00000026824, ENSMUSG00000051497, ENSMUSG00000032412	1568	21	12544	2.2857142857142856	1.0	0.9997103915097107	89.17253577999196
GOTERM_BP_DIRECT	GO:0006094~gluconeogenesis	6	0.32240730789897903	0.11205907992129752	ENSMUSG00000029167, ENSMUSG00000020475, ENSMUSG00000040618, ENSMUSG00000026827, ENSMUSG00000024990, ENSMUSG00000038871	1568	21	12544	2.2857142857142856	1.0	0.9997103915097107	89.17253577999196
GOTERM_BP_DIRECT	GO:0045600~positive regulation of fat cell differentiation	10	0.537345513164965	0.11285476081890669	ENSMUSG00000066687, ENSMUSG00000000440, ENSMUSG00000030226, ENSMUSG00000034997, ENSMUSG00000026676, ENSMUSG00000022329, ENSMUSG00000039286, ENSMUSG00000029659, ENSMUSG00000023087, ENSMUSG00000044646	1568	46	12544	1.7391304347826086	1.0	0.9996897529043315	89.35258718822705
GOTERM_BP_DIRECT	GO:0006631~fatty acid metabolic process	23	1.2358946802794197	0.1147775920363377	ENSMUSG00000025202, ENSMUSG00000028223, ENSMUSG00000038633, ENSMUSG00000026003, ENSMUSG00000037071, ENSMUSG00000062515, ENSMUSG00000036880, ENSMUSG00000032262, ENSMUSG00000034853, ENSMUSG00000032807, ENSMUSG00000021620, ENSMUSG00000025889, ENSMUSG00000071072, ENSMUSG00000062908, ENSMUSG00000047250, ENSMUSG00000020532, ENSMUSG00000028497, ENSMUSG00000029059, ENSMUSG00000035376, ENSMUSG00000010651,…	1568	135	12544	1.362962962962963	1.0	0.9996952467391443	89.77606905005929
GOTERM_BP_DIRECT	GO:0006813~potassium ion transport	19	1.0209564750134337	0.11489403692315955	ENSMUSG00000018470, ENSMUSG00000035165, ENSMUSG00000025221, ENSMUSG00000054477, ENSMUSG00000005553, ENSMUSG00000028420, ENSMUSG00000051497, ENSMUSG00000049265, ENSMUSG00000032412, ENSMUSG00000045404, ENSMUSG00000028631, ENSMUSG00000052726, ENSMUSG00000063873, ENSMUSG00000017765, ENSMUSG00000041329, ENSMUSG00000044708, ENSMUSG00000026824, ENSMUSG00000021730, ENSMUSG00000074575	1568	107	12544	1.4205607476635513	1.0	0.9996577795981926	89.80119582618453
GOTERM_CC_DIRECT	GO:0044297~cell body	17	0.9134873723804406	0.11572154918735578	ENSMUSG00000019874, ENSMUSG00000031161, ENSMUSG00000028937, ENSMUSG00000031972, ENSMUSG00000055078, ENSMUSG00000009073, ENSMUSG00000042554, ENSMUSG00000032562, ENSMUSG00000034573, ENSMUSG00000025068, ENSMUSG00000034024, ENSMUSG00000015085, ENSMUSG00000025350, ENSMUSG00000022865, ENSMUSG00000028070, ENSMUSG00000071658, ENSMUSG00000024501	1687	93	13458	1.4582480830640383	1.0	0.9307427369090856	84.19583701287925
GOTERM_MF_DIRECT	GO:0015464~acetylcholine receptor activity	4	0.21493820526598603	0.11898790696518635	ENSMUSG00000027950, ENSMUSG00000035594, ENSMUSG00000032303, ENSMUSG00000035200	1508	10	12075	3.202917771883289	1.0	0.9914145403536302	87.48754460317322
GOTERM_MF_DIRECT	GO:0016671~oxidoreductase activity, acting on a sulfur group of donors, disulfide as acceptor	4	0.21493820526598603	0.11898790696518635	ENSMUSG00000075705, ENSMUSG00000023094, ENSMUSG00000028367, ENSMUSG00000051236	1508	10	12075	3.202917771883289	1.0	0.9914145403536302	87.48754460317322
GOTERM_MF_DIRECT	GO:0016247~channel regulator activity	4	0.21493820526598603	0.11898790696518635	ENSMUSG00000002504, ENSMUSG00000069806, ENSMUSG00000020723, ENSMUSG00000006058	1508	10	12075	3.202917771883289	1.0	0.9914145403536302	87.48754460317322
GOTERM_MF_DIRECT	GO:0005548~phospholipid transporter activity	4	0.21493820526598603	0.11898790696518635	ENSMUSG00000028655, ENSMUSG00000015243, ENSMUSG00000028125, ENSMUSG00000037606	1508	10	12075	3.202917771883289	1.0	0.9914145403536302	87.48754460317322
GOTERM_BP_DIRECT	GO:0030007~cellular potassium ion homeostasis	4	0.21493820526598603	0.11924901127346718	ENSMUSG00000053819, ENSMUSG00000005553, ENSMUSG00000041329, ENSMUSG00000032412	1568	10	12544	3.1999999999999997	1.0	0.999718889932049	90.70004439792241
GOTERM_BP_DIRECT	GO:0010941~regulation of cell death	4	0.21493820526598603	0.11924901127346718	ENSMUSG00000045969, ENSMUSG00000040322, ENSMUSG00000032060, ENSMUSG00000071369	1568	10	12544	3.1999999999999997	1.0	0.999718889932049	90.70004439792241
GOTERM_BP_DIRECT	GO:0031424~keratinization	4	0.21493820526598603	0.11924901127346718	ENSMUSG00000040606, ENSMUSG00000043165, ENSMUSG00000027399, ENSMUSG00000034282	1568	10	12544	3.1999999999999997	1.0	0.999718889932049	90.70004439792241
GOTERM_BP_DIRECT	GO:0035563~positive regulation of chromatin binding	4	0.21493820526598603	0.11924901127346718	ENSMUSG00000030970, ENSMUSG00000097929, ENSMUSG00000000708, ENSMUSG00000053914	1568	10	12544	3.1999999999999997	1.0	0.999718889932049	90.70004439792241
GOTERM_BP_DIRECT	GO:0070848~response to growth factor	4	0.21493820526598603	0.11924901127346718	ENSMUSG00000031161, ENSMUSG00000029484, ENSMUSG00000036446, ENSMUSG00000019960	1568	10	12544	3.1999999999999997	1.0	0.999718889932049	90.70004439792241
GOTERM_BP_DIRECT	GO:0044130~negative regulation of growth of symbiont in host	4	0.21493820526598603	0.11924901127346718	ENSMUSG00000024402, ENSMUSG00000055994, ENSMUSG00000037071, ENSMUSG00000041515	1568	10	12544	3.1999999999999997	1.0	0.999718889932049	90.70004439792241
GOTERM_BP_DIRECT	GO:0001759~organ induction	4	0.21493820526598603	0.11924901127346718	ENSMUSG00000022144, ENSMUSG00000037211, ENSMUSG00000031565, ENSMUSG00000031074	1568	10	12544	3.1999999999999997	1.0	0.999718889932049	90.70004439792241
GOTERM_BP_DIRECT	GO:0048846~axon extension involved in axon guidance	4	0.21493820526598603	0.11924901127346718	ENSMUSG00000022636, ENSMUSG00000034684, ENSMUSG00000028883, ENSMUSG00000025020	1568	10	12544	3.1999999999999997	1.0	0.999718889932049	90.70004439792241
GOTERM_BP_DIRECT	GO:0050901~leukocyte tethering or rolling	4	0.21493820526598603	0.11924901127346718	ENSMUSG00000035930, ENSMUSG00000027962, ENSMUSG00000001281, ENSMUSG00000027009	1568	10	12544	3.1999999999999997	1.0	0.999718889932049	90.70004439792241
GOTERM_BP_DIRECT	GO:0042989~sequestering of actin monomers	4	0.21493820526598603	0.11924901127346718	ENSMUSG00000089768, ENSMUSG00000089996, ENSMUSG00000049775, ENSMUSG00000072955	1568	10	12544	3.1999999999999997	1.0	0.999718889932049	90.70004439792241
GOTERM_BP_DIRECT	GO:0008584~male gonad development	15	0.8060182697474476	0.11954976365967002	ENSMUSG00000046532, ENSMUSG00000021589, ENSMUSG00000028693, ENSMUSG00000042500, ENSMUSG00000025289, ENSMUSG00000059401, ENSMUSG00000021477, ENSMUSG00000024176, ENSMUSG00000024990, ENSMUSG00000050957, ENSMUSG00000074656, ENSMUSG00000022061, ENSMUSG00000041324, ENSMUSG00000027840, ENSMUSG00000026278	1568	80	12544	1.5	1.0	0.9996892081881633	90.7592661157909
GOTERM_CC_DIRECT	GO:0070852~cell body fiber	4	0.21493820526598603	0.12004653523626092	ENSMUSG00000034997, ENSMUSG00000003476, ENSMUSG00000025533, ENSMUSG00000076441	1687	10	13458	3.19098992294013	1.0	0.9320924309038433	85.31652317461376
GOTERM_CC_DIRECT	GO:0045095~keratin filament	4	0.21493820526598603	0.12004653523626092	ENSMUSG00000019761, ENSMUSG00000067594, ENSMUSG00000022986, ENSMUSG00000046834	1687	10	13458	3.19098992294013	1.0	0.9320924309038433	85.31652317461376
GOTERM_CC_DIRECT	GO:0042612~MHC class I protein complex	4	0.21493820526598603	0.12004653523626092	ENSMUSG00000073411, ENSMUSG00000091705, ENSMUSG00000079507, ENSMUSG00000060802	1687	10	13458	3.19098992294013	1.0	0.9320924309038433	85.31652317461376
GOTERM_MF_DIRECT	GO:0005087~Ran guanyl-nucleotide exchange factor activity	3	0.16120365394948952	0.12036356140146287	ENSMUSG00000028896, ENSMUSG00000061979, ENSMUSG00000030839	1508	5	12075	4.804376657824934	1.0	0.9907783370802025	87.8042614273557
GOTERM_MF_DIRECT	GO:0050544~arachidonic acid binding	3	0.16120365394948952	0.12036356140146287	ENSMUSG00000000440, ENSMUSG00000025889, ENSMUSG00000060063	1508	5	12075	4.804376657824934	1.0	0.9907783370802025	87.8042614273557
GOTERM_MF_DIRECT	GO:0004994~somatostatin receptor activity	3	0.16120365394948952	0.12036356140146287	ENSMUSG00000044933, ENSMUSG00000047904, ENSMUSG00000050824	1508	5	12075	4.804376657824934	1.0	0.9907783370802025	87.8042614273557
GOTERM_BP_DIRECT	GO:0070885~negative regulation of calcineurin-NFAT signaling cascade	3	0.16120365394948952	0.12056064777965032	ENSMUSG00000006457, ENSMUSG00000047419, ENSMUSG00000026463	1568	5	12544	4.8	1.0	0.9996742619878359	90.95571572782133
GOTERM_BP_DIRECT	GO:0009635~response to herbicide	3	0.16120365394948952	0.12056064777965032	ENSMUSG00000028393, ENSMUSG00000068329, ENSMUSG00000032348	1568	5	12544	4.8	1.0	0.9996742619878359	90.95571572782133
GOTERM_BP_DIRECT	GO:0001887~selenium compound metabolic process	3	0.16120365394948952	0.12056064777965032	ENSMUSG00000028179, ENSMUSG00000026307, ENSMUSG00000064373	1568	5	12544	4.8	1.0	0.9996742619878359	90.95571572782133
GOTERM_BP_DIRECT	GO:0010701~positive regulation of norepinephrine secretion	3	0.16120365394948952	0.12056064777965032	ENSMUSG00000007207, ENSMUSG00000049112, ENSMUSG00000010660	1568	5	12544	4.8	1.0	0.9996742619878359	90.95571572782133
GOTERM_MF_DIRECT	GO:0005216~ion channel activity	23	1.2358946802794197	0.12068916073293823	ENSMUSG00000027748, ENSMUSG00000034115, ENSMUSG00000032303, ENSMUSG00000055078, ENSMUSG00000066705, ENSMUSG00000009687, ENSMUSG00000032511, ENSMUSG00000054477, ENSMUSG00000049265, ENSMUSG00000064267, ENSMUSG00000002771, ENSMUSG00000027950, ENSMUSG00000048677, ENSMUSG00000056073, ENSMUSG00000035594, ENSMUSG00000028631, ENSMUSG00000021541, ENSMUSG00000029862, ENSMUSG00000035200, ENSMUSG00000031343,…	1508	136	12075	1.354174793259479	1.0	0.989704526125949	87.8781143424578
GOTERM_CC_DIRECT	GO:0030893~meiotic cohesin complex	3	0.16120365394948952	0.1211634178644525	ENSMUSG00000074704, ENSMUSG00000002324, ENSMUSG00000036928	1687	5	13458	4.7864848844101955	1.0	0.9282097063900132	85.59363043530674
GOTERM_CC_DIRECT	GO:0034991~nuclear meiotic cohesin complex	3	0.16120365394948952	0.1211634178644525	ENSMUSG00000074704, ENSMUSG00000002324, ENSMUSG00000036928	1687	5	13458	4.7864848844101955	1.0	0.9282097063900132	85.59363043530674
GOTERM_BP_DIRECT	GO:0045907~positive regulation of vasoconstriction	8	0.42987641053197206	0.1236500819647307	ENSMUSG00000034997, ENSMUSG00000047250, ENSMUSG00000049112, ENSMUSG00000036437, ENSMUSG00000053004, ENSMUSG00000025701, ENSMUSG00000034987, ENSMUSG00000000489	1568	34	12544	1.8823529411764706	1.0	0.999705375127653	91.53188792409266
GOTERM_CC_DIRECT	GO:0045177~apical part of cell	18	0.967221923696937	0.12476321802881865	ENSMUSG00000036862, ENSMUSG00000009073, ENSMUSG00000018634, ENSMUSG00000004568, ENSMUSG00000025813, ENSMUSG00000008540, ENSMUSG00000021278, ENSMUSG00000028519, ENSMUSG00000023912, ENSMUSG00000027962, ENSMUSG00000006567, ENSMUSG00000021477, ENSMUSG00000027883, ENSMUSG00000032050, ENSMUSG00000051412, ENSMUSG00000028434, ENSMUSG00000022197, ENSMUSG00000037643	1687	101	13458	1.421728183488177	1.0	0.9284801591854608	86.45391098303004
KEGG_PATHWAY	mmu00520:Amino sugar and nucleotide sugar metabolism	10	0.537345513164965	0.12680633779211625	ENSMUSG00000001891, ENSMUSG00000020766, ENSMUSG00000026956, ENSMUSG00000062778, ENSMUSG00000028334, ENSMUSG00000026670, ENSMUSG00000018042, ENSMUSG00000034744, ENSMUSG00000042684, ENSMUSG00000020363	640	48	5205	1.6943359375	0.9999999999999999	0.7976380073193572	83.20156502710503
GOTERM_MF_DIRECT	GO:0004879~RNA polymerase II transcription factor activity, ligand-activated sequence-specific DNA binding	7	0.37614185921547555	0.12769566434541108	ENSMUSG00000046532, ENSMUSG00000000440, ENSMUSG00000060601, ENSMUSG00000069171, ENSMUSG00000004040, ENSMUSG00000022479, ENSMUSG00000002108	1508	28	12075	2.0018236074270557	1.0	0.9912267923104097	89.36916561199762
GOTERM_BP_DIRECT	GO:0055114~oxidation-reduction process	77	4.1375604513702315	0.12821679692176588	ENSMUSG00000025202, ENSMUSG00000031400, ENSMUSG00000018042, ENSMUSG00000051236, ENSMUSG00000031549, ENSMUSG00000025068, ENSMUSG00000015653, ENSMUSG00000032807, ENSMUSG00000079834, ENSMUSG00000033022, ENSMUSG00000024529, ENSMUSG00000047250, ENSMUSG00000034108, ENSMUSG00000021591, ENSMUSG00000039745, ENSMUSG00000033735, ENSMUSG00000021123, ENSMUSG00000075705, ENSMUSG00000030970, ENSMUSG00000024885,…	1568	536	12544	1.1492537313432836	1.0	0.9997590402714995	92.32030319002065
KEGG_PATHWAY	mmu04010:MAPK signaling pathway	35	1.8807092960773777	0.12891836654676464	ENSMUSG00000052681, ENSMUSG00000020151, ENSMUSG00000030589, ENSMUSG00000020190, ENSMUSG00000020723, ENSMUSG00000000489, ENSMUSG00000055723, ENSMUSG00000002983, ENSMUSG00000071369, ENSMUSG00000022101, ENSMUSG00000003352, ENSMUSG00000025408, ENSMUSG00000031565, ENSMUSG00000021180, ENSMUSG00000054252, ENSMUSG00000001034, ENSMUSG00000026072, ENSMUSG00000061288, ENSMUSG00000017376, ENSMUSG00000031328,…	640	228	5205	1.2484580592105263	0.9999999999999999	0.7895424105086654	83.72830693564413
GOTERM_CC_DIRECT	GO:0032420~stereocilium	7	0.37614185921547555	0.12945973297519253	ENSMUSG00000016382, ENSMUSG00000037493, ENSMUSG00000021733, ENSMUSG00000002504, ENSMUSG00000032050, ENSMUSG00000017774, ENSMUSG00000015766	1687	28	13458	1.9943687018375817	1.0	0.9304614106461859	87.50429757746787
GOTERM_BP_DIRECT	GO:0070542~response to fatty acid	5	0.2686727565824825	0.12980201530570293	ENSMUSG00000028672, ENSMUSG00000003721, ENSMUSG00000028393, ENSMUSG00000037071, ENSMUSG00000027187	1568	16	12544	2.5000000000000004	1.0	0.999757009728193	92.57734565248545
GOTERM_BP_DIRECT	GO:0043536~positive regulation of blood vessel endothelial cell migration	5	0.2686727565824825	0.12980201530570293	ENSMUSG00000013076, ENSMUSG00000040152, ENSMUSG00000004951, ENSMUSG00000000489, ENSMUSG00000004043	1568	16	12544	2.5000000000000004	1.0	0.999757009728193	92.57734565248545
GOTERM_BP_DIRECT	GO:0090190~positive regulation of branching involved in ureteric bud morphogenesis	5	0.2686727565824825	0.12980201530570293	ENSMUSG00000022144, ENSMUSG00000024176, ENSMUSG00000025151, ENSMUSG00000027840, ENSMUSG00000048616	1568	16	12544	2.5000000000000004	1.0	0.999757009728193	92.57734565248545
GOTERM_BP_DIRECT	GO:0007129~synapsis	5	0.2686727565824825	0.12980201530570293	ENSMUSG00000074704, ENSMUSG00000009628, ENSMUSG00000002324, ENSMUSG00000036928, ENSMUSG00000038292	1568	16	12544	2.5000000000000004	1.0	0.999757009728193	92.57734565248545
GOTERM_MF_DIRECT	GO:0043014~alpha-tubulin binding	6	0.32240730789897903	0.1304955814350413	ENSMUSG00000029167, ENSMUSG00000025889, ENSMUSG00000031161, ENSMUSG00000028441, ENSMUSG00000049866, ENSMUSG00000024068	1508	22	12075	2.1838075717386065	1.0	0.9911409610002012	89.91537127240302
GOTERM_MF_DIRECT	GO:0003785~actin monomer binding	6	0.32240730789897903	0.1304955814350413	ENSMUSG00000089768, ENSMUSG00000089996, ENSMUSG00000049775, ENSMUSG00000030707, ENSMUSG00000035934, ENSMUSG00000072955	1508	22	12075	2.1838075717386065	1.0	0.9911409610002012	89.91537127240302
GOTERM_CC_DIRECT	GO:0043296~apical junction complex	5	0.2686727565824825	0.1308382558412556	ENSMUSG00000062300, ENSMUSG00000048285, ENSMUSG00000068876, ENSMUSG00000032012, ENSMUSG00000022656	1687	16	13458	2.492960877296977	1.0	0.9273024790168303	87.79786221587318
GOTERM_BP_DIRECT	GO:0044458~motile cilium assembly	6	0.32240730789897903	0.13089049896268087	ENSMUSG00000032965, ENSMUSG00000027676, ENSMUSG00000023966, ENSMUSG00000039963, ENSMUSG00000060798, ENSMUSG00000036962	1568	22	12544	2.1818181818181817	1.0	0.9997466604558971	92.7491038479742
GOTERM_BP_DIRECT	GO:0001656~metanephros development	6	0.32240730789897903	0.13089049896268087	ENSMUSG00000022144, ENSMUSG00000025352, ENSMUSG00000027204, ENSMUSG00000037211, ENSMUSG00000022061, ENSMUSG00000021318	1568	22	12544	2.1818181818181817	1.0	0.9997466604558971	92.7491038479742
GOTERM_BP_DIRECT	GO:0042517~positive regulation of tyrosine phosphorylation of Stat3 protein	6	0.32240730789897903	0.13089049896268087	ENSMUSG00000028800, ENSMUSG00000040663, ENSMUSG00000054252, ENSMUSG00000004040, ENSMUSG00000031776, ENSMUSG00000039217	1568	22	12544	2.1818181818181817	1.0	0.9997466604558971	92.7491038479742
KEGG_PATHWAY	mmu05200:Pathways in cancer	52	2.7941966684578183	0.13367979946111364	ENSMUSG00000000440, ENSMUSG00000030589, ENSMUSG00000000489, ENSMUSG00000004451, ENSMUSG00000028800, ENSMUSG00000022994, ENSMUSG00000048240, ENSMUSG00000033446, ENSMUSG00000022952, ENSMUSG00000071658, ENSMUSG00000026479, ENSMUSG00000022061, ENSMUSG00000021318, ENSMUSG00000048701, ENSMUSG00000048402, ENSMUSG00000030970, ENSMUSG00000000142, ENSMUSG00000001507, ENSMUSG00000022637, ENSMUSG00000002900,…	640	357	5205	1.1846113445378152	1.0	0.7889262125775469	84.86031889719015
GOTERM_CC_DIRECT	GO:0005604~basement membrane	16	0.8597528210639441	0.14159755908722985	ENSMUSG00000005397, ENSMUSG00000025064, ENSMUSG00000028339, ENSMUSG00000027204, ENSMUSG00000059049, ENSMUSG00000002900, ENSMUSG00000025068, ENSMUSG00000022324, ENSMUSG00000040998, ENSMUSG00000037016, ENSMUSG00000022952, ENSMUSG00000030607, ENSMUSG00000026479, ENSMUSG00000021136, ENSMUSG00000025510, ENSMUSG00000042353	1687	89	13458	1.4341527743551148	1.0	0.937785440055606	89.87757548295559
KEGG_PATHWAY	mmu01230:Biosynthesis of amino acids	12	0.6448146157979581	0.1432462104284805	ENSMUSG00000025007, ENSMUSG00000025533, ENSMUSG00000020475, ENSMUSG00000030268, ENSMUSG00000022571, ENSMUSG00000028179, ENSMUSG00000025742, ENSMUSG00000053907, ENSMUSG00000025950, ENSMUSG00000032279, ENSMUSG00000031432, ENSMUSG00000076441	640	63	5205	1.5491071428571428	1.0	0.8004033360862471	86.91798566018046
GOTERM_BP_DIRECT	GO:0007264~small GTPase mediated signal transduction	34	1.8269747447608813	0.14493321822577312	ENSMUSG00000028057, ENSMUSG00000055069, ENSMUSG00000003411, ENSMUSG00000036273, ENSMUSG00000052681, ENSMUSG00000030589, ENSMUSG00000004451, ENSMUSG00000055723, ENSMUSG00000034936, ENSMUSG00000025558, ENSMUSG00000034226, ENSMUSG00000024998, ENSMUSG00000028519, ENSMUSG00000079316, ENSMUSG00000020657, ENSMUSG00000022621, ENSMUSG00000019066, ENSMUSG00000028945, ENSMUSG00000002059, ENSMUSG00000032202,…	1568	219	12544	1.2420091324200913	1.0	0.9998900746321829	94.65356570398157
GOTERM_MF_DIRECT	GO:0042169~SH2 domain binding	7	0.37614185921547555	0.1449991449050174	ENSMUSG00000017376, ENSMUSG00000028519, ENSMUSG00000031144, ENSMUSG00000057058, ENSMUSG00000000409, ENSMUSG00000032737, ENSMUSG00000031523	1508	29	12075	1.9327952071709502	1.0	0.9942910600903663	92.3474514742878
GOTERM_BP_DIRECT	GO:0042060~wound healing	13	0.6985491671144546	0.1467263030044877	ENSMUSG00000054889, ENSMUSG00000028413, ENSMUSG00000030774, ENSMUSG00000021754, ENSMUSG00000039115, ENSMUSG00000024529, ENSMUSG00000062312, ENSMUSG00000056724, ENSMUSG00000028434, ENSMUSG00000021318, ENSMUSG00000037411, ENSMUSG00000048616, ENSMUSG00000071369	1568	69	12544	1.5072463768115942	1.0	0.9998897859927116	94.85942891321054
GOTERM_CC_DIRECT	GO:0005790~smooth endoplasmic reticulum	7	0.37614185921547555	0.14694348027298815	ENSMUSG00000020368, ENSMUSG00000022136, ENSMUSG00000025289, ENSMUSG00000020571, ENSMUSG00000054477, ENSMUSG00000020048, ENSMUSG00000027248	1687	29	13458	1.925597367291458	1.0	0.9400787828560181	90.78311372010111
GOTERM_CC_DIRECT	GO:0009898~cytoplasmic side of plasma membrane	9	0.4836109618484685	0.14793560904206343	ENSMUSG00000027863, ENSMUSG00000027164, ENSMUSG00000031400, ENSMUSG00000069441, ENSMUSG00000043165, ENSMUSG00000038764, ENSMUSG00000054252, ENSMUSG00000068329, ENSMUSG00000031537	1687	42	13458	1.7094588872893557	1.0	0.9368746957788721	90.94261638252648
GOTERM_CC_DIRECT	GO:0030864~cortical actin cytoskeleton	9	0.4836109618484685	0.14793560904206343	ENSMUSG00000040852, ENSMUSG00000066406, ENSMUSG00000019820, ENSMUSG00000009073, ENSMUSG00000032050, ENSMUSG00000020782, ENSMUSG00000030707, ENSMUSG00000031523, ENSMUSG00000041361	1687	42	13458	1.7094588872893557	1.0	0.9368746957788721	90.94261638252648
GOTERM_MF_DIRECT	GO:0008253~5'-nucleotidase activity	4	0.21493820526598603	0.14909708700889884	ENSMUSG00000054027, ENSMUSG00000032420, ENSMUSG00000020736, ENSMUSG00000039480	1508	11	12075	2.911743428984808	1.0	0.9944689938010299	92.92749601182851
GOTERM_MF_DIRECT	GO:0015279~store-operated calcium channel activity	4	0.21493820526598603	0.14909708700889884	ENSMUSG00000027748, ENSMUSG00000021541, ENSMUSG00000049686, ENSMUSG00000039747	1508	11	12075	2.911743428984808	1.0	0.9944689938010299	92.92749601182851
GOTERM_MF_DIRECT	GO:0008395~steroid hydroxylase activity	4	0.21493820526598603	0.14909708700889884	ENSMUSG00000081225, ENSMUSG00000030670, ENSMUSG00000005547, ENSMUSG00000052914	1508	11	12075	2.911743428984808	1.0	0.9944689938010299	92.92749601182851
GOTERM_BP_DIRECT	GO:0048485~sympathetic nervous system development	4	0.21493820526598603	0.14941080070468382	ENSMUSG00000022144, ENSMUSG00000029765, ENSMUSG00000062312, ENSMUSG00000007946	1568	11	12544	2.9090909090909087	1.0	0.9998958980301152	95.15366142459652
GOTERM_BP_DIRECT	GO:0003254~regulation of membrane depolarization	4	0.21493820526598603	0.14941080070468382	ENSMUSG00000053819, ENSMUSG00000023092, ENSMUSG00000021730, ENSMUSG00000060802	1568	11	12544	2.9090909090909087	1.0	0.9998958980301152	95.15366142459652
GOTERM_BP_DIRECT	GO:0021785~branchiomotor neuron axon guidance	4	0.21493820526598603	0.14941080070468382	ENSMUSG00000034684, ENSMUSG00000029765, ENSMUSG00000031398, ENSMUSG00000028883	1568	11	12544	2.9090909090909087	1.0	0.9998958980301152	95.15366142459652
GOTERM_BP_DIRECT	GO:0036159~inner dynein arm assembly	4	0.21493820526598603	0.14941080070468382	ENSMUSG00000027676, ENSMUSG00000048794, ENSMUSG00000039963, ENSMUSG00000019027	1568	11	12544	2.9090909090909087	1.0	0.9998958980301152	95.15366142459652
GOTERM_CC_DIRECT	GO:0005865~striated muscle thin filament	4	0.21493820526598603	0.1503694169545828	ENSMUSG00000006457, ENSMUSG00000031972, ENSMUSG00000051747, ENSMUSG00000026414	1687	11	13458	2.900899929945573	1.0	0.9355389981751694	91.32305021747248
GOTERM_CC_DIRECT	GO:0035102~PRC1 complex	4	0.21493820526598603	0.1503694169545828	ENSMUSG00000040669, ENSMUSG00000026484, ENSMUSG00000018537, ENSMUSG00000025578	1687	11	13458	2.900899929945573	1.0	0.9355389981751694	91.32305021747248
GOTERM_BP_DIRECT	GO:0046686~response to cadmium ion	6	0.32240730789897903	0.15103562913014829	ENSMUSG00000027610, ENSMUSG00000028393, ENSMUSG00000021611, ENSMUSG00000027187, ENSMUSG00000027227, ENSMUSG00000060802	1568	23	12544	2.0869565217391304	1.0	0.9998944583235603	95.3239281865326
GOTERM_BP_DIRECT	GO:0048666~neuron development	10	0.537345513164965	0.151203803901318	ENSMUSG00000038417, ENSMUSG00000033585, ENSMUSG00000055078, ENSMUSG00000016150, ENSMUSG00000045216, ENSMUSG00000022952, ENSMUSG00000038065, ENSMUSG00000068329, ENSMUSG00000048402, ENSMUSG00000024501	1568	49	12544	1.6326530612244898	1.0	0.9998824239434512	95.34122426423531
GOTERM_BP_DIRECT	GO:0042462~eye photoreceptor cell development	5	0.2686727565824825	0.15386215719352364	ENSMUSG00000031174, ENSMUSG00000019986, ENSMUSG00000063681, ENSMUSG00000000489, ENSMUSG00000037643	1568	17	12544	2.3529411764705883	1.0	0.9998887061351045	95.60670921662438
GOTERM_CC_DIRECT	GO:0044291~cell-cell contact zone	5	0.2686727565824825	0.1550467652168082	ENSMUSG00000018126, ENSMUSG00000062300, ENSMUSG00000032012, ENSMUSG00000031990, ENSMUSG00000022656	1687	17	13458	2.346316119808919	1.0	0.9370515421935139	92.01265859060287
KEGG_PATHWAY	mmu01130:Biosynthesis of antibiotics	29	1.5583019881783988	0.15828591417672347	ENSMUSG00000001891, ENSMUSG00000025260, ENSMUSG00000031400, ENSMUSG00000063229, ENSMUSG00000020475, ENSMUSG00000028179, ENSMUSG00000022571, ENSMUSG00000026670, ENSMUSG00000036880, ENSMUSG00000032279, ENSMUSG00000023913, ENSMUSG00000025533, ENSMUSG00000026192, ENSMUSG00000040618, ENSMUSG00000076441, ENSMUSG00000000340, ENSMUSG00000034424, ENSMUSG00000032263, ENSMUSG00000025742, ENSMUSG00000027187,…	640	188	5205	1.2545295877659575	1.0	0.8226324085759729	89.63693045357444
GOTERM_CC_DIRECT	GO:0005814~centriole	18	0.967221923696937	0.16041015533358205	ENSMUSG00000031347, ENSMUSG00000006930, ENSMUSG00000042156, ENSMUSG00000029392, ENSMUSG00000039632, ENSMUSG00000029790, ENSMUSG00000021701, ENSMUSG00000001155, ENSMUSG00000039183, ENSMUSG00000040312, ENSMUSG00000019986, ENSMUSG00000034579, ENSMUSG00000037784, ENSMUSG00000056919, ENSMUSG00000061298, ENSMUSG00000060090, ENSMUSG00000076433, ENSMUSG00000040812	1687	105	13458	1.3675671098314843	1.0	0.9392890671631682	92.74033655549847
GOTERM_CC_DIRECT	GO:0030175~filopodium	13	0.6985491671144546	0.1605423788269763	ENSMUSG00000028413, ENSMUSG00000019820, ENSMUSG00000022865, ENSMUSG00000031972, ENSMUSG00000022788, ENSMUSG00000009073, ENSMUSG00000027962, ENSMUSG00000026830, ENSMUSG00000032050, ENSMUSG00000049866, ENSMUSG00000042572, ENSMUSG00000032737, ENSMUSG00000030403	1687	70	13458	1.481531035650775	1.0	0.9353613205458238	92.75746844292428
KEGG_PATHWAY	mmu05231:Choline metabolism in cancer	16	0.8597528210639441	0.1620083258359501	ENSMUSG00000023828, ENSMUSG00000028360, ENSMUSG00000021759, ENSMUSG00000035246, ENSMUSG00000039936, ENSMUSG00000070738, ENSMUSG00000063652, ENSMUSG00000078816, ENSMUSG00000000489, ENSMUSG00000033220, ENSMUSG00000021250, ENSMUSG00000025357, ENSMUSG00000024867, ENSMUSG00000052151, ENSMUSG00000028945, ENSMUSG00000018900	640	93	5205	1.3991935483870968	1.0	0.8192534611254993	90.22391127214057
KEGG_PATHWAY	mmu05332:Graft-versus-host disease	6	0.32240730789897903	0.1633775142898371	ENSMUSG00000073411, ENSMUSG00000056116, ENSMUSG00000091705, ENSMUSG00000079507, ENSMUSG00000027399, ENSMUSG00000079491	640	24	5205	2.033203125	1.0	0.8111783269741097	90.43197405081858
KEGG_PATHWAY	mmu00534:Glycosaminoglycan biosynthesis - heparan sulfate / heparin	6	0.32240730789897903	0.1633775142898371	ENSMUSG00000020868, ENSMUSG00000028838, ENSMUSG00000021978, ENSMUSG00000045216, ENSMUSG00000044499, ENSMUSG00000071649	640	24	5205	2.033203125	1.0	0.8111783269741097	90.43197405081858
KEGG_PATHWAY	mmu04713:Circadian entrainment	15	0.8060182697474476	0.16380409227786308	ENSMUSG00000038607, ENSMUSG00000053819, ENSMUSG00000033910, ENSMUSG00000029778, ENSMUSG00000078816, ENSMUSG00000032562, ENSMUSG00000002771, ENSMUSG00000021250, ENSMUSG00000022994, ENSMUSG00000048240, ENSMUSG00000021820, ENSMUSG00000021180, ENSMUSG00000071658, ENSMUSG00000032766, ENSMUSG00000026824	640	86	5205	1.4185138081395348	1.0	0.8013069811565465	90.49595630976731
KEGG_PATHWAY	mmu01100:Metabolic pathways	137	7.361633530360022	0.16381793259808947	ENSMUSG00000020475, ENSMUSG00000053907, ENSMUSG00000069835, ENSMUSG00000023021, ENSMUSG00000019822, ENSMUSG00000026192, ENSMUSG00000047250, ENSMUSG00000034579, ENSMUSG00000021123, ENSMUSG00000052151, ENSMUSG00000010660, ENSMUSG00000040820, ENSMUSG00000000340, ENSMUSG00000034040, ENSMUSG00000023827, ENSMUSG00000032038, ENSMUSG00000034424, ENSMUSG00000032437, ENSMUSG00000032263, ENSMUSG00000040147,…	640	1028	5205	1.0838475802529182	1.0	0.7907049103347148	90.49802557687828
GOTERM_CC_DIRECT	GO:0005783~endoplasmic reticulum	155	8.328855454056958	0.16445046566701224	ENSMUSG00000025202, ENSMUSG00000029510, ENSMUSG00000032649, ENSMUSG00000006315, ENSMUSG00000064138, ENSMUSG00000018042, ENSMUSG00000051236, ENSMUSG00000041119, ENSMUSG00000004415, ENSMUSG00000023021, ENSMUSG00000026198, ENSMUSG00000027864, ENSMUSG00000038417, ENSMUSG00000019975, ENSMUSG00000003476, ENSMUSG00000027962, ENSMUSG00000047250, ENSMUSG00000020571, ENSMUSG00000035376, ENSMUSG00000042797,…	1687	1141	13458	1.0837060430668717	1.0	0.9359484926162991	93.24711519453498
GOTERM_BP_DIRECT	GO:0043406~positive regulation of MAP kinase activity	10	0.537345513164965	0.16525760604629586	ENSMUSG00000034997, ENSMUSG00000016150, ENSMUSG00000000296, ENSMUSG00000031565, ENSMUSG00000062312, ENSMUSG00000030890, ENSMUSG00000025151, ENSMUSG00000042567, ENSMUSG00000000489, ENSMUSG00000022015	1568	50	12544	1.6	1.0	0.9999397826672258	96.59087370430835
GOTERM_MF_DIRECT	GO:0042578~phosphoric ester hydrolase activity	3	0.16120365394948952	0.16605655267482738	ENSMUSG00000038417, ENSMUSG00000073678, ENSMUSG00000023805	1508	6	12075	4.003647214854111	1.0	0.9966857291304448	94.91695388716529
GOTERM_MF_DIRECT	GO:0050291~sphingosine N-acyltransferase activity	3	0.16120365394948952	0.16605655267482738	ENSMUSG00000023021, ENSMUSG00000008206, ENSMUSG00000058966	1508	6	12075	4.003647214854111	1.0	0.9966857291304448	94.91695388716529
GOTERM_CC_DIRECT	GO:0015629~actin cytoskeleton	29	1.5583019881783988	0.16612459231003385	ENSMUSG00000059248, ENSMUSG00000066406, ENSMUSG00000018126, ENSMUSG00000041729, ENSMUSG00000031972, ENSMUSG00000008136, ENSMUSG00000045991, ENSMUSG00000035934, ENSMUSG00000025049, ENSMUSG00000022788, ENSMUSG00000020532, ENSMUSG00000019978, ENSMUSG00000022602, ENSMUSG00000031351, ENSMUSG00000038456, ENSMUSG00000031355, ENSMUSG00000075705, ENSMUSG00000031328, ENSMUSG00000028337, ENSMUSG00000023150,…	1687	185	13458	1.25052307790897	1.0	0.9339269880397004	93.44726261768194
GOTERM_BP_DIRECT	GO:2000391~positive regulation of neutrophil extravasation	3	0.16120365394948952	0.1663148655702231	ENSMUSG00000027399, ENSMUSG00000025473, ENSMUSG00000026072	1568	6	12544	4.0	1.0	0.9999364326203272	96.67074051473182
GOTERM_BP_DIRECT	GO:0002830~positive regulation of type 2 immune response	3	0.16120365394948952	0.1663148655702231	ENSMUSG00000040663, ENSMUSG00000055994, ENSMUSG00000031551	1568	6	12544	4.0	1.0	0.9999364326203272	96.67074051473182
GOTERM_BP_DIRECT	GO:0090382~phagosome maturation	3	0.16120365394948952	0.1663148655702231	ENSMUSG00000028456, ENSMUSG00000002059, ENSMUSG00000030055	1568	6	12544	4.0	1.0	0.9999364326203272	96.67074051473182
GOTERM_BP_DIRECT	GO:0086009~membrane repolarization	3	0.16120365394948952	0.1663148655702231	ENSMUSG00000025221, ENSMUSG00000041329, ENSMUSG00000032412	1568	6	12544	4.0	1.0	0.9999364326203272	96.67074051473182
GOTERM_BP_DIRECT	GO:0032811~negative regulation of epinephrine secretion	3	0.16120365394948952	0.1663148655702231	ENSMUSG00000003476, ENSMUSG00000047250, ENSMUSG00000018634	1568	6	12544	4.0	1.0	0.9999364326203272	96.67074051473182
GOTERM_BP_DIRECT	GO:0097485~neuron projection guidance	3	0.16120365394948952	0.1663148655702231	ENSMUSG00000025478, ENSMUSG00000031398, ENSMUSG00000052133	1568	6	12544	4.0	1.0	0.9999364326203272	96.67074051473182
GOTERM_BP_DIRECT	GO:0086073~bundle of His cell-Purkinje myocyte adhesion involved in cell communication	3	0.16120365394948952	0.1663148655702231	ENSMUSG00000054889, ENSMUSG00000044393, ENSMUSG00000024331	1568	6	12544	4.0	1.0	0.9999364326203272	96.67074051473182
GOTERM_BP_DIRECT	GO:0010870~positive regulation of receptor biosynthetic process	3	0.16120365394948952	0.1663148655702231	ENSMUSG00000028800, ENSMUSG00000031161, ENSMUSG00000002108	1568	6	12544	4.0	1.0	0.9999364326203272	96.67074051473182
GOTERM_BP_DIRECT	GO:0010044~response to aluminum ion	3	0.16120365394948952	0.1663148655702231	ENSMUSG00000028393, ENSMUSG00000040147, ENSMUSG00000024066	1568	6	12544	4.0	1.0	0.9999364326203272	96.67074051473182
GOTERM_BP_DIRECT	GO:1901166~neural crest cell migration involved in autonomic nervous system development	3	0.16120365394948952	0.1663148655702231	ENSMUSG00000022144, ENSMUSG00000034684, ENSMUSG00000028883	1568	6	12544	4.0	1.0	0.9999364326203272	96.67074051473182
GOTERM_CC_DIRECT	GO:0001739~sex chromatin	3	0.16120365394948952	0.16710522731150765	ENSMUSG00000040669, ENSMUSG00000026484, ENSMUSG00000018537	1687	6	13458	3.988737403675163	1.0	0.931103181137819	93.5619150059336
GOTERM_CC_DIRECT	GO:0017053~transcriptional repressor complex	10	0.537345513164965	0.16730973076388178	ENSMUSG00000066687, ENSMUSG00000028800, ENSMUSG00000030970, ENSMUSG00000041238, ENSMUSG00000028337, ENSMUSG00000024271, ENSMUSG00000028291, ENSMUSG00000021318, ENSMUSG00000037896, ENSMUSG00000029249	1687	50	13458	1.595494961470065	1.0	0.9273239618873166	93.58558765635105
GOTERM_BP_DIRECT	GO:0046330~positive regulation of JNK cascade	11	0.5910800644814616	0.16784876118027262	ENSMUSG00000034457, ENSMUSG00000038224, ENSMUSG00000022329, ENSMUSG00000055994, ENSMUSG00000000296, ENSMUSG00000038058, ENSMUSG00000027399, ENSMUSG00000042662, ENSMUSG00000022015, ENSMUSG00000061288, ENSMUSG00000071369	1568	57	12544	1.5438596491228072	1.0	0.9999349747911552	96.78347042003014
GOTERM_BP_DIRECT	GO:0030001~metal ion transport	6	0.32240730789897903	0.17237964938325906	ENSMUSG00000024270, ENSMUSG00000018585, ENSMUSG00000039878, ENSMUSG00000034108, ENSMUSG00000006567, ENSMUSG00000032412	1568	24	12544	2.0	1.0	0.9999448876151004	97.0957353129124
GOTERM_BP_DIRECT	GO:0008652~cellular amino acid biosynthetic process	6	0.32240730789897903	0.17237964938325906	ENSMUSG00000025007, ENSMUSG00000025533, ENSMUSG00000030268, ENSMUSG00000022571, ENSMUSG00000028179, ENSMUSG00000076441	1568	24	12544	2.0	1.0	0.9999448876151004	97.0957353129124
KEGG_PATHWAY	mmu04940:Type I diabetes mellitus	7	0.37614185921547555	0.1725753819692269	ENSMUSG00000073411, ENSMUSG00000056116, ENSMUSG00000024402, ENSMUSG00000091705, ENSMUSG00000079507, ENSMUSG00000027399, ENSMUSG00000079491	640	31	5205	1.8364415322580645	1.0	0.7989691492809391	91.72704583294808
GOTERM_CC_DIRECT	GO:0005911~cell-cell junction	28	1.5045674368619022	0.17592705698673256	ENSMUSG00000054889, ENSMUSG00000019874, ENSMUSG00000075254, ENSMUSG00000027748, ENSMUSG00000031328, ENSMUSG00000052681, ENSMUSG00000069441, ENSMUSG00000027378, ENSMUSG00000030890, ENSMUSG00000027009, ENSMUSG00000038235, ENSMUSG00000029790, ENSMUSG00000078816, ENSMUSG00000030707, ENSMUSG00000041734, ENSMUSG00000029428, ENSMUSG00000022656, ENSMUSG00000027863, ENSMUSG00000062300, ENSMUSG00000030774,…	1687	179	13458	1.2478731542223973	1.0	0.9336610710387678	94.51238122397743
GOTERM_MF_DIRECT	GO:0008378~galactosyltransferase activity	5	0.2686727565824825	0.17899683947357492	ENSMUSG00000028413, ENSMUSG00000056124, ENSMUSG00000031803, ENSMUSG00000033849, ENSMUSG00000079445	1508	18	12075	2.2242484526967288	1.0	0.9976662722007664	96.06726629908472
GOTERM_BP_DIRECT	GO:0033209~tumor necrosis factor-mediated signaling pathway	5	0.2686727565824825	0.17943276312163245	ENSMUSG00000056941, ENSMUSG00000024402, ENSMUSG00000020803, ENSMUSG00000031537, ENSMUSG00000022015	1568	18	12544	2.2222222222222223	1.0	0.9999599841786118	97.52537086449061
GOTERM_BP_DIRECT	GO:0048255~mRNA stabilization	5	0.2686727565824825	0.17943276312163245	ENSMUSG00000022144, ENSMUSG00000018554, ENSMUSG00000000142, ENSMUSG00000016528, ENSMUSG00000023087	1568	18	12544	2.2222222222222223	1.0	0.9999599841786118	97.52537086449061
GOTERM_BP_DIRECT	GO:0009116~nucleoside metabolic process	5	0.2686727565824825	0.17943276312163245	ENSMUSG00000026192, ENSMUSG00000089917, ENSMUSG00000025742, ENSMUSG00000006589, ENSMUSG00000031432	1568	18	12544	2.2222222222222223	1.0	0.9999599841786118	97.52537086449061
GOTERM_BP_DIRECT	GO:0048148~behavioral response to cocaine	5	0.2686727565824825	0.17943276312163245	ENSMUSG00000025889, ENSMUSG00000013787, ENSMUSG00000034997, ENSMUSG00000018634, ENSMUSG00000025813	1568	18	12544	2.2222222222222223	1.0	0.9999599841786118	97.52537086449061
GOTERM_CC_DIRECT	GO:0015630~microtubule cytoskeleton	23	1.2358946802794197	0.17964273155764357	ENSMUSG00000020032, ENSMUSG00000032624, ENSMUSG00000000142, ENSMUSG00000030852, ENSMUSG00000022783, ENSMUSG00000038235, ENSMUSG00000035121, ENSMUSG00000074802, ENSMUSG00000068744, ENSMUSG00000035934, ENSMUSG00000018509, ENSMUSG00000027602, ENSMUSG00000003810, ENSMUSG00000009418, ENSMUSG00000040964, ENSMUSG00000047881, ENSMUSG00000032060, ENSMUSG00000071647, ENSMUSG00000042043, ENSMUSG00000005125,…	1687	143	13458	1.2830903536297729	1.0	0.9341041677675487	94.87206860912218
GOTERM_CC_DIRECT	GO:0031674~I band	5	0.2686727565824825	0.18076420571878404	ENSMUSG00000051747, ENSMUSG00000000708, ENSMUSG00000032060, ENSMUSG00000004951, ENSMUSG00000041361	1687	18	13458	2.215965224263979	1.0	0.9316900362876432	94.97622907644157
GOTERM_BP_DIRECT	GO:0006940~regulation of smooth muscle contraction	4	0.21493820526598603	0.18167487999190127	ENSMUSG00000032303, ENSMUSG00000035200, ENSMUSG00000058620, ENSMUSG00000035458	1568	12	12544	2.6666666666666665	1.0	0.9999606935057163	97.64883438111075
GOTERM_BP_DIRECT	GO:0006828~manganese ion transport	4	0.21493820526598603	0.18167487999190127	ENSMUSG00000027748, ENSMUSG00000021541, ENSMUSG00000048497, ENSMUSG00000026614	1568	12	12544	2.6666666666666665	1.0	0.9999606935057163	97.64883438111075
GOTERM_BP_DIRECT	GO:0033280~response to vitamin D	4	0.21493820526598603	0.18167487999190127	ENSMUSG00000000275, ENSMUSG00000048677, ENSMUSG00000020303, ENSMUSG00000096472	1568	12	12544	2.6666666666666665	1.0	0.9999606935057163	97.64883438111075
GOTERM_BP_DIRECT	GO:0010875~positive regulation of cholesterol efflux	4	0.21493820526598603	0.18167487999190127	ENSMUSG00000060601, ENSMUSG00000015243, ENSMUSG00000002108, ENSMUSG00000017754	1568	12	12544	2.6666666666666665	1.0	0.9999606935057163	97.64883438111075
GOTERM_BP_DIRECT	GO:0007417~central nervous system development	13	0.6985491671144546	0.18242139316340106	ENSMUSG00000033585, ENSMUSG00000028977, ENSMUSG00000066687, ENSMUSG00000028519, ENSMUSG00000019986, ENSMUSG00000022329, ENSMUSG00000022952, ENSMUSG00000004788, ENSMUSG00000041319, ENSMUSG00000030607, ENSMUSG00000006958, ENSMUSG00000021318, ENSMUSG00000048616	1568	72	12544	1.4444444444444444	1.0	0.999957686792393	97.68863114536279
GOTERM_BP_DIRECT	GO:0006955~immune response	20	1.07469102632993	0.1828475050556091	ENSMUSG00000001166, ENSMUSG00000006342, ENSMUSG00000024402, ENSMUSG00000063727, ENSMUSG00000079507, ENSMUSG00000022637, ENSMUSG00000040152, ENSMUSG00000027399, ENSMUSG00000034987, ENSMUSG00000022015, ENSMUSG00000073411, ENSMUSG00000027164, ENSMUSG00000035678, ENSMUSG00000073888, ENSMUSG00000032491, ENSMUSG00000091705, ENSMUSG00000041515, ENSMUSG00000021508, ENSMUSG00000060802, ENSMUSG00000039217	1568	122	12544	1.3114754098360655	1.0	0.9999536401400458	97.71106052845319
KEGG_PATHWAY	mmu00062:Fatty acid elongation	6	0.32240730789897903	0.184966615472095	ENSMUSG00000028937, ENSMUSG00000028657, ENSMUSG00000028497, ENSMUSG00000035376, ENSMUSG00000036880, ENSMUSG00000032262	640	25	5205	1.9518749999999998	1.0	0.8135503366712589	93.21654670650365
GOTERM_BP_DIRECT	GO:0042981~regulation of apoptotic process	25	1.3433637829124128	0.18793710781988657	ENSMUSG00000021782, ENSMUSG00000025795, ENSMUSG00000018168, ENSMUSG00000055994, ENSMUSG00000026278, ENSMUSG00000023915, ENSMUSG00000030763, ENSMUSG00000039097, ENSMUSG00000041324, ENSMUSG00000021318, ENSMUSG00000029833, ENSMUSG00000032965, ENSMUSG00000004446, ENSMUSG00000063727, ENSMUSG00000025151, ENSMUSG00000039959, ENSMUSG00000027164, ENSMUSG00000025352, ENSMUSG00000048232, ENSMUSG00000038058,…	1568	159	12544	1.257861635220126	1.0	0.9999616819675098	97.96352326494805
GOTERM_BP_DIRECT	GO:0045597~positive regulation of cell differentiation	8	0.42987641053197206	0.18945699476032224	ENSMUSG00000046532, ENSMUSG00000027796, ENSMUSG00000022144, ENSMUSG00000038224, ENSMUSG00000025364, ENSMUSG00000027434, ENSMUSG00000009073, ENSMUSG00000054252	1568	38	12544	1.6842105263157894	1.0	0.9999607085131749	98.03364898217555
GOTERM_BP_DIRECT	GO:0019882~antigen processing and presentation	8	0.42987641053197206	0.18945699476032224	ENSMUSG00000032202, ENSMUSG00000073411, ENSMUSG00000003411, ENSMUSG00000019478, ENSMUSG00000091705, ENSMUSG00000079507, ENSMUSG00000002983, ENSMUSG00000002059	1568	38	12544	1.6842105263157894	1.0	0.9999607085131749	98.03364898217555
GOTERM_BP_DIRECT	GO:0045921~positive regulation of exocytosis	6	0.32240730789897903	0.1947970079127478	ENSMUSG00000032202, ENSMUSG00000007207, ENSMUSG00000021591, ENSMUSG00000079316, ENSMUSG00000028456, ENSMUSG00000034584	1568	25	12544	1.92	1.0	0.999967884285698	98.26233886902104
GOTERM_BP_DIRECT	GO:0031032~actomyosin structure organization	6	0.32240730789897903	0.1947970079127478	ENSMUSG00000019978, ENSMUSG00000038235, ENSMUSG00000048285, ENSMUSG00000028434, ENSMUSG00000026383, ENSMUSG00000028701	1568	25	12544	1.92	1.0	0.999967884285698	98.26233886902104
GOTERM_BP_DIRECT	GO:0042755~eating behavior	6	0.32240730789897903	0.1947970079127478	ENSMUSG00000084957, ENSMUSG00000004040, ENSMUSG00000049112, ENSMUSG00000029223, ENSMUSG00000027584, ENSMUSG00000057722	1568	25	12544	1.92	1.0	0.999967884285698	98.26233886902104
GOTERM_MF_DIRECT	GO:0001948~glycoprotein binding	12	0.6448146157979581	0.19496687928855483	ENSMUSG00000027863, ENSMUSG00000020368, ENSMUSG00000031328, ENSMUSG00000036273, ENSMUSG00000030598, ENSMUSG00000007207, ENSMUSG00000031565, ENSMUSG00000062312, ENSMUSG00000001507, ENSMUSG00000000409, ENSMUSG00000038312, ENSMUSG00000060802	1508	66	12075	1.4558717144924043	1.0	0.9985201203459524	97.15076034692737
KEGG_PATHWAY	mmu04612:Antigen processing and presentation	10	0.537345513164965	0.19607794227235265	ENSMUSG00000073411, ENSMUSG00000020368, ENSMUSG00000056116, ENSMUSG00000091705, ENSMUSG00000021477, ENSMUSG00000079507, ENSMUSG00000022216, ENSMUSG00000027248, ENSMUSG00000079491, ENSMUSG00000060802	640	53	5205	1.5344929245283019	1.0	0.8244101596764186	94.33729691313259
GOTERM_CC_DIRECT	GO:0001725~stress fiber	12	0.6448146157979581	0.1984111643606234	ENSMUSG00000059248, ENSMUSG00000031972, ENSMUSG00000005057, ENSMUSG00000006219, ENSMUSG00000035305, ENSMUSG00000030890, ENSMUSG00000089996, ENSMUSG00000031799, ENSMUSG00000032735, ENSMUSG00000029860, ENSMUSG00000031523, ENSMUSG00000072955	1687	66	13458	1.4504499649727867	1.0	0.945981991413864	96.37623872123037
GOTERM_CC_DIRECT	GO:0036064~ciliary basal body	17	0.9134873723804406	0.20323387702501874	ENSMUSG00000046985, ENSMUSG00000031347, ENSMUSG00000032965, ENSMUSG00000031174, ENSMUSG00000042156, ENSMUSG00000062563, ENSMUSG00000039632, ENSMUSG00000022677, ENSMUSG00000029790, ENSMUSG00000010136, ENSMUSG00000032258, ENSMUSG00000019986, ENSMUSG00000037784, ENSMUSG00000061298, ENSMUSG00000060798, ENSMUSG00000060090, ENSMUSG00000040812	1687	102	13458	1.3295791345583878	1.0	0.947156249222248	96.68987463201994
GOTERM_MF_DIRECT	GO:0031418~L-ascorbic acid binding	5	0.2686727565824825	0.2058061450502486	ENSMUSG00000079834, ENSMUSG00000018906, ENSMUSG00000026664, ENSMUSG00000031987, ENSMUSG00000004846	1508	19	12075	2.107182744660059	1.0	0.9988552518173421	97.71892304501591
GOTERM_BP_DIRECT	GO:0045453~bone resorption	5	0.2686727565824825	0.20628863597158328	ENSMUSG00000027164, ENSMUSG00000019066, ENSMUSG00000024066, ENSMUSG00000033220, ENSMUSG00000022015	1568	19	12544	2.105263157894737	1.0	0.9999817255243609	98.6720118955939
GOTERM_BP_DIRECT	GO:0021591~ventricular system development	5	0.2686727565824825	0.20628863597158328	ENSMUSG00000051747, ENSMUSG00000041035, ENSMUSG00000035596, ENSMUSG00000022783, ENSMUSG00000021103	1568	19	12544	2.105263157894737	1.0	0.9999817255243609	98.6720118955939
GOTERM_BP_DIRECT	GO:0035082~axoneme assembly	5	0.2686727565824825	0.20628863597158328	ENSMUSG00000078490, ENSMUSG00000028294, ENSMUSG00000039552, ENSMUSG00000023966, ENSMUSG00000039963	1568	19	12544	2.105263157894737	1.0	0.9999817255243609	98.6720118955939
KEGG_PATHWAY	mmu01040:Biosynthesis of unsaturated fatty acids	6	0.32240730789897903	0.2075222447167001	ENSMUSG00000025202, ENSMUSG00000028937, ENSMUSG00000028497, ENSMUSG00000037071, ENSMUSG00000035376, ENSMUSG00000010651	640	26	5205	1.8768028846153846	1.0	0.8348527316192158	95.31073175133625
GOTERM_CC_DIRECT	GO:0016581~NuRD complex	5	0.2686727565824825	0.20776292584763964	ENSMUSG00000028800, ENSMUSG00000055817, ENSMUSG00000018474, ENSMUSG00000049532, ENSMUSG00000031353	1687	19	13458	2.0993354756185068	1.0	0.9480421228913803	96.96117286265813
GOTERM_BP_DIRECT	GO:0006635~fatty acid beta-oxidation	8	0.42987641053197206	0.2077877713674482	ENSMUSG00000028223, ENSMUSG00000062908, ENSMUSG00000010651, ENSMUSG00000055782, ENSMUSG00000036880, ENSMUSG00000028601, ENSMUSG00000041426, ENSMUSG00000028893	1568	39	12544	1.641025641025641	1.0	0.9999811389217018	98.71815248289745
GOTERM_BP_DIRECT	GO:0007595~lactation	8	0.42987641053197206	0.2077877713674482	ENSMUSG00000033022, ENSMUSG00000006567, ENSMUSG00000049112, ENSMUSG00000006589, ENSMUSG00000022479, ENSMUSG00000024066, ENSMUSG00000004043, ENSMUSG00000023942	1568	39	12544	1.641025641025641	1.0	0.9999811389217018	98.71815248289745
KEGG_PATHWAY	mmu04360:Axon guidance	20	1.07469102632993	0.2093448887580649	ENSMUSG00000003934, ENSMUSG00000026121, ENSMUSG00000029765, ENSMUSG00000000627, ENSMUSG00000028064, ENSMUSG00000028039, ENSMUSG00000028883, ENSMUSG00000054855, ENSMUSG00000038777, ENSMUSG00000032562, ENSMUSG00000033220, ENSMUSG00000028664, ENSMUSG00000030774, ENSMUSG00000034684, ENSMUSG00000031398, ENSMUSG00000032735, ENSMUSG00000025207, ENSMUSG00000052133, ENSMUSG00000035513, ENSMUSG00000025020	640	127	5205	1.2807578740157481	1.0	0.8293644844740861	95.45064932066036
GOTERM_MF_DIRECT	GO:0046872~metal ion binding	367	19.72058033315422	0.21069236631894217	ENSMUSG00000016382, ENSMUSG00000025202, ENSMUSG00000061666, ENSMUSG00000033276, ENSMUSG00000034413, ENSMUSG00000050855, ENSMUSG00000063383, ENSMUSG00000074158, ENSMUSG00000051236, ENSMUSG00000051037, ENSMUSG00000022788, ENSMUSG00000047250, ENSMUSG00000053581, ENSMUSG00000025486, ENSMUSG00000021103, ENSMUSG00000034040, ENSMUSG00000000275, ENSMUSG00000053399, ENSMUSG00000055917, ENSMUSG00000022637,…	1508	2831	12075	1.038034989651331	1.0	0.9988928880821145	97.93857852415962
GOTERM_MF_DIRECT	GO:0003720~telomerase activity	3	0.16120365394948952	0.21405066252834593	ENSMUSG00000071072, ENSMUSG00000021611, ENSMUSG00000006281	1508	7	12075	3.4316976127320955	1.0	0.9988686076965765	98.07785581746361
GOTERM_MF_DIRECT	GO:0008392~arachidonic acid epoxygenase activity	3	0.16120365394948952	0.21405066252834593	ENSMUSG00000081225, ENSMUSG00000005547, ENSMUSG00000052914	1508	7	12075	3.4316976127320955	1.0	0.9988686076965765	98.07785581746361
GOTERM_MF_DIRECT	GO:0009931~calcium-dependent protein serine/threonine kinase activity	3	0.16120365394948952	0.21405066252834593	ENSMUSG00000038128, ENSMUSG00000016528, ENSMUSG00000020190	1508	7	12075	3.4316976127320955	1.0	0.9988686076965765	98.07785581746361
GOTERM_MF_DIRECT	GO:0031386~protein tag	3	0.16120365394948952	0.21405066252834593	ENSMUSG00000084786, ENSMUSG00000030722, ENSMUSG00000025373	1508	7	12075	3.4316976127320955	1.0	0.9988686076965765	98.07785581746361
GOTERM_MF_DIRECT	GO:0005375~copper ion transmembrane transporter activity	3	0.16120365394948952	0.21405066252834593	ENSMUSG00000018585, ENSMUSG00000006567, ENSMUSG00000048497	1508	7	12075	3.4316976127320955	1.0	0.9988686076965765	98.07785581746361
GOTERM_MF_DIRECT	GO:0008235~metalloexopeptidase activity	3	0.16120365394948952	0.21405066252834593	ENSMUSG00000005813, ENSMUSG00000039263, ENSMUSG00000036112	1508	7	12075	3.4316976127320955	1.0	0.9988686076965765	98.07785581746361
GOTERM_MF_DIRECT	GO:0046977~TAP binding	3	0.16120365394948952	0.21405066252834593	ENSMUSG00000073411, ENSMUSG00000091705, ENSMUSG00000079507	1508	7	12075	3.4316976127320955	1.0	0.9988686076965765	98.07785581746361
GOTERM_BP_DIRECT	GO:0006111~regulation of gluconeogenesis	3	0.16120365394948952	0.21436664720589668	ENSMUSG00000062908, ENSMUSG00000038967, ENSMUSG00000021710	1568	7	12544	3.428571428571429	1.0	0.9999855583930665	98.90328450907884
GOTERM_BP_DIRECT	GO:2000252~negative regulation of feeding behavior	3	0.16120365394948952	0.21436664720589668	ENSMUSG00000003476, ENSMUSG00000018634, ENSMUSG00000012705	1568	7	12544	3.428571428571429	1.0	0.9999855583930665	98.90328450907884
GOTERM_BP_DIRECT	GO:0048251~elastic fiber assembly	3	0.16120365394948952	0.21436664720589668	ENSMUSG00000042436, ENSMUSG00000024529, ENSMUSG00000032289	1568	7	12544	3.428571428571429	1.0	0.9999855583930665	98.90328450907884
GOTERM_BP_DIRECT	GO:0042178~xenobiotic catabolic process	3	0.16120365394948952	0.21436664720589668	ENSMUSG00000004035, ENSMUSG00000027890, ENSMUSG00000025068	1568	7	12544	3.428571428571429	1.0	0.9999855583930665	98.90328450907884
GOTERM_BP_DIRECT	GO:0045723~positive regulation of fatty acid biosynthetic process	3	0.16120365394948952	0.21436664720589668	ENSMUSG00000026435, ENSMUSG00000060601, ENSMUSG00000002108	1568	7	12544	3.428571428571429	1.0	0.9999855583930665	98.90328450907884
GOTERM_BP_DIRECT	GO:0002675~positive regulation of acute inflammatory response	3	0.16120365394948952	0.21436664720589668	ENSMUSG00000061762, ENSMUSG00000025473, ENSMUSG00000060063	1568	7	12544	3.428571428571429	1.0	0.9999855583930665	98.90328450907884
GOTERM_BP_DIRECT	GO:0038066~p38MAPK cascade	3	0.16120365394948952	0.21436664720589668	ENSMUSG00000016528, ENSMUSG00000054252, ENSMUSG00000071369	1568	7	12544	3.428571428571429	1.0	0.9999855583930665	98.90328450907884
GOTERM_BP_DIRECT	GO:0070474~positive regulation of uterine smooth muscle contraction	3	0.16120365394948952	0.21436664720589668	ENSMUSG00000000409, ENSMUSG00000049112, ENSMUSG00000058620	1568	7	12544	3.428571428571429	1.0	0.9999855583930665	98.90328450907884
GOTERM_BP_DIRECT	GO:0000050~urea cycle	3	0.16120365394948952	0.21436664720589668	ENSMUSG00000025533, ENSMUSG00000076441, ENSMUSG00000046687	1568	7	12544	3.428571428571429	1.0	0.9999855583930665	98.90328450907884
GOTERM_BP_DIRECT	GO:0006084~acetyl-CoA metabolic process	3	0.16120365394948952	0.21436664720589668	ENSMUSG00000021620, ENSMUSG00000020532, ENSMUSG00000036880	1568	7	12544	3.428571428571429	1.0	0.9999855583930665	98.90328450907884
GOTERM_BP_DIRECT	GO:0032288~myelin assembly	3	0.16120365394948952	0.21436664720589668	ENSMUSG00000038417, ENSMUSG00000030890, ENSMUSG00000021112	1568	7	12544	3.428571428571429	1.0	0.9999855583930665	98.90328450907884
GOTERM_BP_DIRECT	GO:0006090~pyruvate metabolic process	3	0.16120365394948952	0.21436664720589668	ENSMUSG00000021620, ENSMUSG00000039648, ENSMUSG00000040618	1568	7	12544	3.428571428571429	1.0	0.9999855583930665	98.90328450907884
GOTERM_BP_DIRECT	GO:0035412~regulation of catenin import into nucleus	3	0.16120365394948952	0.21436664720589668	ENSMUSG00000002458, ENSMUSG00000000142, ENSMUSG00000041075	1568	7	12544	3.428571428571429	1.0	0.9999855583930665	98.90328450907884
GOTERM_MF_DIRECT	GO:0016208~AMP binding	4	0.21493820526598603	0.21514471283671463	ENSMUSG00000025742, ENSMUSG00000018042, ENSMUSG00000006589, ENSMUSG00000031432	1508	13	12075	2.463782901448684	1.0	0.9987495927134342	98.12128634086775
GOTERM_MF_DIRECT	GO:0017160~Ral GTPase binding	4	0.21493820526598603	0.21514471283671463	ENSMUSG00000031328, ENSMUSG00000017774, ENSMUSG00000002059, ENSMUSG00000025373	1508	13	12075	2.463782901448684	1.0	0.9987495927134342	98.12128634086775
GOTERM_CC_DIRECT	GO:0042622~photoreceptor outer segment membrane	3	0.16120365394948952	0.2153338815122795	ENSMUSG00000031732, ENSMUSG00000021803, ENSMUSG00000071648	1687	7	13458	3.4189177745787114	1.0	0.9513075290264861	97.36884118265269
GOTERM_BP_DIRECT	GO:2000178~negative regulation of neural precursor cell proliferation	4	0.21493820526598603	0.2155598868457692	ENSMUSG00000074227, ENSMUSG00000030890, ENSMUSG00000027315, ENSMUSG00000020423	1568	13	12544	2.4615384615384612	1.0	0.9999848121623253	98.9340262975028
GOTERM_BP_DIRECT	GO:1904707~positive regulation of vascular smooth muscle cell proliferation	4	0.21493820526598603	0.2155598868457692	ENSMUSG00000030774, ENSMUSG00000021611, ENSMUSG00000000489, ENSMUSG00000071369	1568	13	12544	2.4615384615384612	1.0	0.9999848121623253	98.9340262975028
GOTERM_BP_DIRECT	GO:1902287~semaphorin-plexin signaling pathway involved in axon guidance	4	0.21493820526598603	0.2155598868457692	ENSMUSG00000034684, ENSMUSG00000029765, ENSMUSG00000031398, ENSMUSG00000028883	1568	13	12544	2.4615384615384612	1.0	0.9999848121623253	98.9340262975028
GOTERM_BP_DIRECT	GO:0071380~cellular response to prostaglandin E stimulus	4	0.21493820526598603	0.2155598868457692	ENSMUSG00000000440, ENSMUSG00000022994, ENSMUSG00000020532, ENSMUSG00000037759	1568	13	12544	2.4615384615384612	1.0	0.9999848121623253	98.9340262975028
GOTERM_BP_DIRECT	GO:0045667~regulation of osteoblast differentiation	4	0.21493820526598603	0.2155598868457692	ENSMUSG00000039153, ENSMUSG00000055409, ENSMUSG00000025423, ENSMUSG00000021136	1568	13	12544	2.4615384615384612	1.0	0.9999848121623253	98.9340262975028
GOTERM_BP_DIRECT	GO:0070328~triglyceride homeostasis	4	0.21493820526598603	0.2155598868457692	ENSMUSG00000002289, ENSMUSG00000028893, ENSMUSG00000002108, ENSMUSG00000039217	1568	13	12544	2.4615384615384612	1.0	0.9999848121623253	98.9340262975028
GOTERM_CC_DIRECT	GO:0000800~lateral element	4	0.21493820526598603	0.21682960673868226	ENSMUSG00000074704, ENSMUSG00000002324, ENSMUSG00000036928, ENSMUSG00000038292	1687	13	13458	2.4546076330308693	1.0	0.9497441510286236	97.44308388764928
GOTERM_MF_DIRECT	GO:0017046~peptide hormone binding	6	0.32240730789897903	0.21757936295280655	ENSMUSG00000003476, ENSMUSG00000027712, ENSMUSG00000049112, ENSMUSG00000041324, ENSMUSG00000057722, ENSMUSG00000028469	1508	26	12075	1.847837176086513	1.0	0.9986859084384131	98.21464994112198
GOTERM_MF_DIRECT	GO:0050699~WW domain binding	6	0.32240730789897903	0.21757936295280655	ENSMUSG00000000440, ENSMUSG00000022455, ENSMUSG00000044550, ENSMUSG00000051579, ENSMUSG00000042712, ENSMUSG00000049536	1508	26	12075	1.847837176086513	1.0	0.9986859084384131	98.21464994112198
GOTERM_BP_DIRECT	GO:0032570~response to progesterone	6	0.32240730789897903	0.21815455181415822	ENSMUSG00000021250, ENSMUSG00000044393, ENSMUSG00000027434, ENSMUSG00000049112, ENSMUSG00000037759, ENSMUSG00000002108	1568	26	12544	1.846153846153846	1.0	0.9999852870143006	98.9980817511063
GOTERM_BP_DIRECT	GO:0046777~protein autophosphorylation	26	1.3970983342289092	0.21935595238403485	ENSMUSG00000003228, ENSMUSG00000036273, ENSMUSG00000031155, ENSMUSG00000027030, ENSMUSG00000021363, ENSMUSG00000020190, ENSMUSG00000024014, ENSMUSG00000038128, ENSMUSG00000021820, ENSMUSG00000062312, ENSMUSG00000031565, ENSMUSG00000039745, ENSMUSG00000054252, ENSMUSG00000029833, ENSMUSG00000061288, ENSMUSG00000017376, ENSMUSG00000053819, ENSMUSG00000020385, ENSMUSG00000078816, ENSMUSG00000031027,…	1568	170	12544	1.223529411764706	1.0	0.9999845585103643	99.0264909128455
GOTERM_MF_DIRECT	GO:0042803~protein homodimerization activity	92	4.943578721117679	0.2230556144860686	ENSMUSG00000026880, ENSMUSG00000033208, ENSMUSG00000066191, ENSMUSG00000036273, ENSMUSG00000030545, ENSMUSG00000031400, ENSMUSG00000074457, ENSMUSG00000031974, ENSMUSG00000038967, ENSMUSG00000018340, ENSMUSG00000028672, ENSMUSG00000000489, ENSMUSG00000006058, ENSMUSG00000028703, ENSMUSG00000002797, ENSMUSG00000004035, ENSMUSG00000027863, ENSMUSG00000027610, ENSMUSG00000016150, ENSMUSG00000021820,…	1508	673	12075	1.094607856661451	1.0	0.9987576081119889	98.40897338890404
GOTERM_MF_DIRECT	GO:0004674~protein serine/threonine kinase activity	53	2.8479312197743147	0.224578390326981	ENSMUSG00000020032, ENSMUSG00000036273, ENSMUSG00000003228, ENSMUSG00000031155, ENSMUSG00000038967, ENSMUSG00000033276, ENSMUSG00000021363, ENSMUSG00000024014, ENSMUSG00000021820, ENSMUSG00000039745, ENSMUSG00000042249, ENSMUSG00000061288, ENSMUSG00000028680, ENSMUSG00000004085, ENSMUSG00000053819, ENSMUSG00000051747, ENSMUSG00000020385, ENSMUSG00000042567, ENSMUSG00000030774, ENSMUSG00000042064,…	1508	374	12075	1.1347235421779032	1.0	0.9986572801881791	98.45936936639144
GOTERM_BP_DIRECT	GO:0007160~cell-matrix adhesion	11	0.5910800644814616	0.2257782290524954	ENSMUSG00000040998, ENSMUSG00000005397, ENSMUSG00000090210, ENSMUSG00000027962, ENSMUSG00000001281, ENSMUSG00000059049, ENSMUSG00000027009, ENSMUSG00000029860, ENSMUSG00000032243, ENSMUSG00000025473, ENSMUSG00000031990	1568	61	12544	1.4426229508196722	1.0	0.9999879779720098	99.16587186096677
GOTERM_BP_DIRECT	GO:0034446~substrate adhesion-dependent cell spreading	8	0.42987641053197206	0.22674887455500325	ENSMUSG00000071317, ENSMUSG00000001281, ENSMUSG00000030890, ENSMUSG00000014361, ENSMUSG00000039286, ENSMUSG00000027009, ENSMUSG00000041075, ENSMUSG00000002900	1568	40	12544	1.5999999999999999	1.0	0.9999872112324422	99.18521698293395
GOTERM_CC_DIRECT	GO:0005581~collagen trimer	12	0.6448146157979581	0.22679805351221283	ENSMUSG00000018906, ENSMUSG00000022440, ENSMUSG00000027966, ENSMUSG00000028339, ENSMUSG00000025064, ENSMUSG00000046491, ENSMUSG00000036022, ENSMUSG00000024529, ENSMUSG00000020241, ENSMUSG00000034164, ENSMUSG00000043719, ENSMUSG00000004415	1687	68	13458	1.4077896718853515	1.0	0.9545514015372777	97.8901092751274
GOTERM_CC_DIRECT	GO:0005903~brush border	11	0.5910800644814616	0.2284708591988372	ENSMUSG00000006457, ENSMUSG00000031328, ENSMUSG00000028337, ENSMUSG00000002458, ENSMUSG00000028519, ENSMUSG00000017774, ENSMUSG00000034427, ENSMUSG00000026062, ENSMUSG00000068876, ENSMUSG00000027820, ENSMUSG00000015766	1687	61	13458	1.4385610308336656	1.0	0.9532300363505295	97.9575578471328
KEGG_PATHWAY	mmu04722:Neurotrophin signaling pathway	18	0.967221923696937	0.22978210887465988	ENSMUSG00000052681, ENSMUSG00000053819, ENSMUSG00000021754, ENSMUSG00000058638, ENSMUSG00000025151, ENSMUSG00000039936, ENSMUSG00000031537, ENSMUSG00000071369, ENSMUSG00000027164, ENSMUSG00000005057, ENSMUSG00000038128, ENSMUSG00000021820, ENSMUSG00000016528, ENSMUSG00000021180, ENSMUSG00000020312, ENSMUSG00000001034, ENSMUSG00000046432, ENSMUSG00000030220	640	114	5205	1.2841282894736843	1.0	0.8522521225201558	96.7765317012474
GOTERM_CC_DIRECT	GO:0014704~intercalated disc	9	0.4836109618484685	0.22988572022820852	ENSMUSG00000054889, ENSMUSG00000030774, ENSMUSG00000053819, ENSMUSG00000022865, ENSMUSG00000044393, ENSMUSG00000024331, ENSMUSG00000027712, ENSMUSG00000018340, ENSMUSG00000032511	1687	47	13458	1.5276015588543177	1.0	0.9517331611529017	98.0130293983032
GOTERM_MF_DIRECT	GO:0005125~cytokine activity	14	0.7522837184309511	0.23143501173223088	ENSMUSG00000024402, ENSMUSG00000027399, ENSMUSG00000024379, ENSMUSG00000022015, ENSMUSG00000022847, ENSMUSG00000035678, ENSMUSG00000025352, ENSMUSG00000073888, ENSMUSG00000040663, ENSMUSG00000089989, ENSMUSG00000021508, ENSMUSG00000022098, ENSMUSG00000041324, ENSMUSG00000039217	1508	83	12075	1.3506279760953628	1.0	0.9987872348066964	98.66827821417915
KEGG_PATHWAY	mmu00330:Arginine and proline metabolism	8	0.42987641053197206	0.23222004513052497	ENSMUSG00000018906, ENSMUSG00000025007, ENSMUSG00000024644, ENSMUSG00000022571, ENSMUSG00000040147, ENSMUSG00000069835, ENSMUSG00000027333, ENSMUSG00000071708	640	41	5205	1.586890243902439	1.0	0.8481002843868304	96.90820841541309
GOTERM_MF_DIRECT	GO:0042605~peptide antigen binding	5	0.2686727565824825	0.23367325184382504	ENSMUSG00000073411, ENSMUSG00000056116, ENSMUSG00000091705, ENSMUSG00000079507, ENSMUSG00000079491	1508	20	12075	2.0018236074270557	1.0	0.9987233594011944	98.73049978193959
GOTERM_MF_DIRECT	GO:0043236~laminin binding	5	0.2686727565824825	0.23367325184382504	ENSMUSG00000005397, ENSMUSG00000039115, ENSMUSG00000001507, ENSMUSG00000040152, ENSMUSG00000031557	1508	20	12075	2.0018236074270557	1.0	0.9987233594011944	98.73049978193959
GOTERM_MF_DIRECT	GO:0052901~spermine:oxygen oxidoreductase (spermidine-forming) activity	2	0.10746910263299302	0.23403980491648319	ENSMUSG00000025464, ENSMUSG00000027333	1508	2	12075	8.007294429708223	1.0	0.9985757773489391	98.74042575985234
GOTERM_MF_DIRECT	GO:0033754~indoleamine 2,3-dioxygenase activity	2	0.10746910263299302	0.23403980491648319	ENSMUSG00000031551, ENSMUSG00000031549	1508	2	12075	8.007294429708223	1.0	0.9985757773489391	98.74042575985234
GOTERM_MF_DIRECT	GO:0030172~troponin C binding	2	0.10746910263299302	0.23403980491648319	ENSMUSG00000026414, ENSMUSG00000035458	1508	2	12075	8.007294429708223	1.0	0.9985757773489391	98.74042575985234
GOTERM_MF_DIRECT	GO:0003977~UDP-N-acetylglucosamine diphosphorylase activity	2	0.10746910263299302	0.23403980491648319	ENSMUSG00000026956, ENSMUSG00000026670	1508	2	12075	8.007294429708223	1.0	0.9985757773489391	98.74042575985234
GOTERM_MF_DIRECT	GO:0004051~arachidonate 5-lipoxygenase activity	2	0.10746910263299302	0.23403980491648319	ENSMUSG00000060063, ENSMUSG00000025701	1508	2	12075	8.007294429708223	1.0	0.9985757773489391	98.74042575985234
GOTERM_MF_DIRECT	GO:0004335~galactokinase activity	2	0.10746910263299302	0.23403980491648319	ENSMUSG00000020766, ENSMUSG00000027207	1508	2	12075	8.007294429708223	1.0	0.9985757773489391	98.74042575985234
GOTERM_MF_DIRECT	GO:0034056~estrogen response element binding	2	0.10746910263299302	0.23403980491648319	ENSMUSG00000043668, ENSMUSG00000029833	1508	2	12075	8.007294429708223	1.0	0.9985757773489391	98.74042575985234
GOTERM_MF_DIRECT	GO:0031751~D4 dopamine receptor binding	2	0.10746910263299302	0.23403980491648319	ENSMUSG00000061718, ENSMUSG00000022949	1508	2	12075	8.007294429708223	1.0	0.9985757773489391	98.74042575985234
GOTERM_MF_DIRECT	GO:0004882~androgen receptor activity	2	0.10746910263299302	0.23403980491648319	ENSMUSG00000046532, ENSMUSG00000022061	1508	2	12075	8.007294429708223	1.0	0.9985757773489391	98.74042575985234
GOTERM_MF_DIRECT	GO:0004055~argininosuccinate synthase activity	2	0.10746910263299302	0.23403980491648319	ENSMUSG00000076441, ENSMUSG00000046687	1508	2	12075	8.007294429708223	1.0	0.9985757773489391	98.74042575985234
GOTERM_MF_DIRECT	GO:0046592~polyamine oxidase activity	2	0.10746910263299302	0.23403980491648319	ENSMUSG00000025464, ENSMUSG00000027333	1508	2	12075	8.007294429708223	1.0	0.9985757773489391	98.74042575985234
GOTERM_MF_DIRECT	GO:0043404~corticotropin-releasing hormone receptor activity	2	0.10746910263299302	0.23403980491648319	ENSMUSG00000003476, ENSMUSG00000018634	1508	2	12075	8.007294429708223	1.0	0.9985757773489391	98.74042575985234
GOTERM_MF_DIRECT	GO:0030343~vitamin D3 25-hydroxylase activity	2	0.10746910263299302	0.23403980491648319	ENSMUSG00000026170, ENSMUSG00000030670	1508	2	12075	8.007294429708223	1.0	0.9985757773489391	98.74042575985234
GOTERM_MF_DIRECT	GO:0004560~alpha-L-fucosidase activity	2	0.10746910263299302	0.23403980491648319	ENSMUSG00000019810, ENSMUSG00000028673	1508	2	12075	8.007294429708223	1.0	0.9985757773489391	98.74042575985234
GOTERM_MF_DIRECT	GO:0015056~corticotrophin-releasing factor receptor activity	2	0.10746910263299302	0.23403980491648319	ENSMUSG00000003476, ENSMUSG00000018634	1508	2	12075	8.007294429708223	1.0	0.9985757773489391	98.74042575985234
GOTERM_MF_DIRECT	GO:0001566~non-kinase phorbol ester receptor activity	2	0.10746910263299302	0.23403980491648319	ENSMUSG00000062151, ENSMUSG00000028456	1508	2	12075	8.007294429708223	1.0	0.9985757773489391	98.74042575985234
GOTERM_BP_DIRECT	GO:0048714~positive regulation of oligodendrocyte differentiation	5	0.2686727565824825	0.23420025016707652	ENSMUSG00000023110, ENSMUSG00000000440, ENSMUSG00000028800, ENSMUSG00000027434, ENSMUSG00000028945	1568	20	12544	2.0	1.0	0.9999905727603629	99.32019979235731
GOTERM_BP_DIRECT	GO:0045777~positive regulation of blood pressure	5	0.2686727565824825	0.23420025016707652	ENSMUSG00000003476, ENSMUSG00000030098, ENSMUSG00000049112, ENSMUSG00000038235, ENSMUSG00000058620	1568	20	12544	2.0	1.0	0.9999905727603629	99.32019979235731
GOTERM_BP_DIRECT	GO:0045216~cell-cell junction organization	5	0.2686727565824825	0.23420025016707652	ENSMUSG00000075254, ENSMUSG00000031328, ENSMUSG00000022865, ENSMUSG00000009073, ENSMUSG00000037643	1568	20	12544	2.0	1.0	0.9999905727603629	99.32019979235731
GOTERM_BP_DIRECT	GO:0032231~regulation of actin filament bundle assembly	2	0.10746910263299302	0.23424419994676876	ENSMUSG00000031328, ENSMUSG00000032050	1568	2	12544	8.0	1.0	0.9999894299189105	99.32092918039571
GOTERM_BP_DIRECT	GO:1903575~cornified envelope assembly	2	0.10746910263299302	0.23424419994676876	ENSMUSG00000029428, ENSMUSG00000060962	1568	2	12544	8.0	1.0	0.9999894299189105	99.32092918039571
GOTERM_BP_DIRECT	GO:0051654~establishment of mitochondrion localization	2	0.10746910263299302	0.23424419994676876	ENSMUSG00000062300, ENSMUSG00000032118	1568	2	12544	8.0	1.0	0.9999894299189105	99.32092918039571
GOTERM_BP_DIRECT	GO:1902186~regulation of viral release from host cell	2	0.10746910263299302	0.23424419994676876	ENSMUSG00000000275, ENSMUSG00000041000	1568	2	12544	8.0	1.0	0.9999894299189105	99.32092918039571
GOTERM_BP_DIRECT	GO:0010751~negative regulation of nitric oxide mediated signal transduction	2	0.10746910263299302	0.23424419994676876	ENSMUSG00000026463, ENSMUSG00000040152	1568	2	12544	8.0	1.0	0.9999894299189105	99.32092918039571
GOTERM_BP_DIRECT	GO:0048295~positive regulation of isotype switching to IgE isotypes	2	0.10746910263299302	0.23424419994676876	ENSMUSG00000040663, ENSMUSG00000002147	1568	2	12544	8.0	1.0	0.9999894299189105	99.32092918039571
GOTERM_BP_DIRECT	GO:0035295~tube development	2	0.10746910263299302	0.23424419994676876	ENSMUSG00000021318, ENSMUSG00000048402	1568	2	12544	8.0	1.0	0.9999894299189105	99.32092918039571
GOTERM_BP_DIRECT	GO:0021784~postganglionic parasympathetic fiber development	2	0.10746910263299302	0.23424419994676876	ENSMUSG00000022144, ENSMUSG00000029765	1568	2	12544	8.0	1.0	0.9999894299189105	99.32092918039571
GOTERM_BP_DIRECT	GO:0015695~organic cation transport	2	0.10746910263299302	0.23424419994676876	ENSMUSG00000023828, ENSMUSG00000030549	1568	2	12544	8.0	1.0	0.9999894299189105	99.32092918039571
GOTERM_BP_DIRECT	GO:0070561~vitamin D receptor signaling pathway	2	0.10746910263299302	0.23424419994676876	ENSMUSG00000024014, ENSMUSG00000022479	1568	2	12544	8.0	1.0	0.9999894299189105	99.32092918039571
GOTERM_BP_DIRECT	GO:0051270~regulation of cellular component movement	2	0.10746910263299302	0.23424419994676876	ENSMUSG00000028413, ENSMUSG00000032812	1568	2	12544	8.0	1.0	0.9999894299189105	99.32092918039571
GOTERM_BP_DIRECT	GO:1902170~cellular response to reactive nitrogen species	2	0.10746910263299302	0.23424419994676876	ENSMUSG00000002147, ENSMUSG00000071369	1568	2	12544	8.0	1.0	0.9999894299189105	99.32092918039571
GOTERM_BP_DIRECT	GO:0015680~intracellular copper ion transport	2	0.10746910263299302	0.23424419994676876	ENSMUSG00000018585, ENSMUSG00000006567	1568	2	12544	8.0	1.0	0.9999894299189105	99.32092918039571
GOTERM_BP_DIRECT	GO:0008215~spermine metabolic process	2	0.10746910263299302	0.23424419994676876	ENSMUSG00000069835, ENSMUSG00000071708	1568	2	12544	8.0	1.0	0.9999894299189105	99.32092918039571
GOTERM_BP_DIRECT	GO:0048319~axial mesoderm morphogenesis	2	0.10746910263299302	0.23424419994676876	ENSMUSG00000055799, ENSMUSG00000026383	1568	2	12544	8.0	1.0	0.9999894299189105	99.32092918039571
GOTERM_BP_DIRECT	GO:0090155~negative regulation of sphingolipid biosynthetic process	2	0.10746910263299302	0.23424419994676876	ENSMUSG00000026097, ENSMUSG00000025353	1568	2	12544	8.0	1.0	0.9999894299189105	99.32092918039571
GOTERM_BP_DIRECT	GO:0035419~activation of MAPK activity involved in innate immune response	2	0.10746910263299302	0.23424419994676876	ENSMUSG00000055994, ENSMUSG00000025473	1568	2	12544	8.0	1.0	0.9999894299189105	99.32092918039571
GOTERM_BP_DIRECT	GO:0098815~modulation of excitatory postsynaptic potential	2	0.10746910263299302	0.23424419994676876	ENSMUSG00000007207, ENSMUSG00000039671	1568	2	12544	8.0	1.0	0.9999894299189105	99.32092918039571
GOTERM_BP_DIRECT	GO:0002860~positive regulation of natural killer cell mediated cytotoxicity directed against tumor cell target	2	0.10746910263299302	0.23424419994676876	ENSMUSG00000062300, ENSMUSG00000040511	1568	2	12544	8.0	1.0	0.9999894299189105	99.32092918039571
GOTERM_BP_DIRECT	GO:2000872~positive regulation of progesterone secretion	2	0.10746910263299302	0.23424419994676876	ENSMUSG00000022952, ENSMUSG00000012705	1568	2	12544	8.0	1.0	0.9999894299189105	99.32092918039571
GOTERM_BP_DIRECT	GO:0006740~NADPH regeneration	2	0.10746910263299302	0.23424419994676876	ENSMUSG00000025453, ENSMUSG00000031400	1568	2	12544	8.0	1.0	0.9999894299189105	99.32092918039571
GOTERM_BP_DIRECT	GO:0044209~AMP salvage	2	0.10746910263299302	0.23424419994676876	ENSMUSG00000006589, ENSMUSG00000039197	1568	2	12544	8.0	1.0	0.9999894299189105	99.32092918039571
GOTERM_BP_DIRECT	GO:1901558~response to metformin	2	0.10746910263299302	0.23424419994676876	ENSMUSG00000029167, ENSMUSG00000000440	1568	2	12544	8.0	1.0	0.9999894299189105	99.32092918039571
GOTERM_BP_DIRECT	GO:0060370~susceptibility to T cell mediated cytotoxicity	2	0.10746910263299302	0.23424419994676876	ENSMUSG00000062300, ENSMUSG00000040511	1568	2	12544	8.0	1.0	0.9999894299189105	99.32092918039571
GOTERM_BP_DIRECT	GO:0002540~leukotriene production involved in inflammatory response	2	0.10746910263299302	0.23424419994676876	ENSMUSG00000060063, ENSMUSG00000025701	1568	2	12544	8.0	1.0	0.9999894299189105	99.32092918039571
GOTERM_BP_DIRECT	GO:0046022~positive regulation of transcription from RNA polymerase II promoter during mitosis	2	0.10746910263299302	0.23424419994676876	ENSMUSG00000055799, ENSMUSG00000039745	1568	2	12544	8.0	1.0	0.9999894299189105	99.32092918039571
GOTERM_BP_DIRECT	GO:0003366~cell-matrix adhesion involved in ameboidal cell migration	2	0.10746910263299302	0.23424419994676876	ENSMUSG00000001281, ENSMUSG00000027009	1568	2	12544	8.0	1.0	0.9999894299189105	99.32092918039571
GOTERM_BP_DIRECT	GO:0010712~regulation of collagen metabolic process	2	0.10746910263299302	0.23424419994676876	ENSMUSG00000042436, ENSMUSG00000054252	1568	2	12544	8.0	1.0	0.9999894299189105	99.32092918039571
GOTERM_BP_DIRECT	GO:2000016~negative regulation of determination of dorsal identity	2	0.10746910263299302	0.23424419994676876	ENSMUSG00000025408, ENSMUSG00000042901	1568	2	12544	8.0	1.0	0.9999894299189105	99.32092918039571
GOTERM_BP_DIRECT	GO:0006931~substrate-dependent cell migration, cell attachment to substrate	2	0.10746910263299302	0.23424419994676876	ENSMUSG00000023905, ENSMUSG00000026383	1568	2	12544	8.0	1.0	0.9999894299189105	99.32092918039571
GOTERM_BP_DIRECT	GO:0001839~neural plate morphogenesis	2	0.10746910263299302	0.23424419994676876	ENSMUSG00000026383, ENSMUSG00000048616	1568	2	12544	8.0	1.0	0.9999894299189105	99.32092918039571
GOTERM_CC_DIRECT	GO:0005607~laminin-2 complex	2	0.10746910263299302	0.23487069379949818	ENSMUSG00000026479, ENSMUSG00000002900	1687	2	13458	7.977474807350325	1.0	0.9528166360712387	98.19746808991471
GOTERM_CC_DIRECT	GO:0001534~radial spoke	2	0.10746910263299302	0.23487069379949818	ENSMUSG00000028294, ENSMUSG00000039552	1687	2	13458	7.977474807350325	1.0	0.9528166360712387	98.19746808991471
GOTERM_CC_DIRECT	GO:1902911~protein kinase complex	2	0.10746910263299302	0.23487069379949818	ENSMUSG00000042567, ENSMUSG00000071369	1687	2	13458	7.977474807350325	1.0	0.9528166360712387	98.19746808991471
GOTERM_CC_DIRECT	GO:0034669~integrin alpha4-beta7 complex	2	0.10746910263299302	0.23487069379949818	ENSMUSG00000001281, ENSMUSG00000027009	1687	2	13458	7.977474807350325	1.0	0.9528166360712387	98.19746808991471
GOTERM_CC_DIRECT	GO:0071065~alpha9-beta1 integrin-vascular cell adhesion molecule-1 complex	2	0.10746910263299302	0.23487069379949818	ENSMUSG00000027962, ENSMUSG00000025473	1687	2	13458	7.977474807350325	1.0	0.9528166360712387	98.19746808991471
GOTERM_CC_DIRECT	GO:0005901~caveola	14	0.7522837184309511	0.23566014196596546	ENSMUSG00000019822, ENSMUSG00000031161, ENSMUSG00000027748, ENSMUSG00000036273, ENSMUSG00000048612, ENSMUSG00000034997, ENSMUSG00000071317, ENSMUSG00000029778, ENSMUSG00000031962, ENSMUSG00000032511, ENSMUSG00000003123, ENSMUSG00000022479, ENSMUSG00000031523, ENSMUSG00000032412	1687	83	13458	1.3455981602759588	1.0	0.9509246215674824	98.22516705288061
GOTERM_CC_DIRECT	GO:0005640~nuclear outer membrane	5	0.2686727565824825	0.23581121394278234	ENSMUSG00000036078, ENSMUSG00000025889, ENSMUSG00000034659, ENSMUSG00000030659, ENSMUSG00000038292	1687	20	13458	1.9943687018375813	1.0	0.9485509004602263	98.23042214198749
GOTERM_MF_DIRECT	GO:0044212~transcription regulatory region DNA binding	28	1.5045674368619022	0.23615063577076	ENSMUSG00000000440, ENSMUSG00000029135, ENSMUSG00000025049, ENSMUSG00000028800, ENSMUSG00000025408, ENSMUSG00000039153, ENSMUSG00000032812, ENSMUSG00000049532, ENSMUSG00000022061, ENSMUSG00000020656, ENSMUSG00000002578, ENSMUSG00000048402, ENSMUSG00000002108, ENSMUSG00000038648, ENSMUSG00000000731, ENSMUSG00000025880, ENSMUSG00000020086, ENSMUSG00000031575, ENSMUSG00000037896, ENSMUSG00000029249,…	1508	187	12075	1.1989531766408035	1.0	0.9985021368618173	98.79618192424951
GOTERM_BP_DIRECT	GO:0071356~cellular response to tumor necrosis factor	12	0.6448146157979581	0.23861953030126107	ENSMUSG00000023915, ENSMUSG00000040998, ENSMUSG00000029167, ENSMUSG00000027962, ENSMUSG00000040618, ENSMUSG00000040152, ENSMUSG00000062515, ENSMUSG00000031537, ENSMUSG00000022061, ENSMUSG00000030629, ENSMUSG00000032000, ENSMUSG00000071369	1568	69	12544	1.391304347826087	1.0	0.9999907087610459	99.38994830496067
GOTERM_BP_DIRECT	GO:0006633~fatty acid biosynthetic process	11	0.5910800644814616	0.24135346470832747	ENSMUSG00000025202, ENSMUSG00000071072, ENSMUSG00000038633, ENSMUSG00000047250, ENSMUSG00000020532, ENSMUSG00000029059, ENSMUSG00000028497, ENSMUSG00000037071, ENSMUSG00000035376, ENSMUSG00000032262, ENSMUSG00000002108	1568	62	12544	1.4193548387096773	1.0	0.9999910431297226	99.42964564116899
GOTERM_BP_DIRECT	GO:0010977~negative regulation of neuron projection development	11	0.5910800644814616	0.24135346470832747	ENSMUSG00000073411, ENSMUSG00000032702, ENSMUSG00000022994, ENSMUSG00000031328, ENSMUSG00000030357, ENSMUSG00000069171, ENSMUSG00000028883, ENSMUSG00000032737, ENSMUSG00000024501, ENSMUSG00000023206, ENSMUSG00000060802	1568	62	12544	1.4193548387096773	1.0	0.9999910431297226	99.42964564116899
GOTERM_BP_DIRECT	GO:0042327~positive regulation of phosphorylation	6	0.32240730789897903	0.24231443984721432	ENSMUSG00000046532, ENSMUSG00000030890, ENSMUSG00000040152, ENSMUSG00000020176, ENSMUSG00000041075, ENSMUSG00000022015	1568	27	12544	1.777777777777778	1.0	0.9999904784253726	99.44300885957055
GOTERM_BP_DIRECT	GO:0071345~cellular response to cytokine stimulus	6	0.32240730789897903	0.24231443984721432	ENSMUSG00000027009, ENSMUSG00000004040, ENSMUSG00000027820, ENSMUSG00000024501, ENSMUSG00000004043, ENSMUSG00000002897	1568	27	12544	1.777777777777778	1.0	0.9999904784253726	99.44300885957055
GOTERM_BP_DIRECT	GO:0050896~response to stimulus	10	0.537345513164965	0.24369992820542202	ENSMUSG00000025350, ENSMUSG00000031174, ENSMUSG00000041482, ENSMUSG00000042064, ENSMUSG00000028871, ENSMUSG00000028125, ENSMUSG00000021123, ENSMUSG00000009030, ENSMUSG00000027314, ENSMUSG00000024211	1568	55	12544	1.4545454545454546	1.0	0.9999901221782811	99.46175462760661
KEGG_PATHWAY	mmu04918:Thyroid hormone synthesis	10	0.537345513164965	0.24394251497520492	ENSMUSG00000022994, ENSMUSG00000020368, ENSMUSG00000038648, ENSMUSG00000028597, ENSMUSG00000027938, ENSMUSG00000000792, ENSMUSG00000041329, ENSMUSG00000020048, ENSMUSG00000078816, ENSMUSG00000032412	640	56	5205	1.4522879464285714	1.0	0.8567443765058598	97.47474928628804
GOTERM_MF_DIRECT	GO:0004896~cytokine receptor activity	7	0.37614185921547555	0.24489329790024456	ENSMUSG00000017057, ENSMUSG00000062157, ENSMUSG00000022965, ENSMUSG00000031304, ENSMUSG00000054263, ENSMUSG00000068227, ENSMUSG00000057722	1508	34	12075	1.6485606178811048	1.0	0.9987222582778505	99.00336064286387
GOTERM_MF_DIRECT	GO:0005179~hormone activity	8	0.42987641053197206	0.24551357129256274	ENSMUSG00000027204, ENSMUSG00000003476, ENSMUSG00000020303, ENSMUSG00000039097, ENSMUSG00000050957, ENSMUSG00000041324, ENSMUSG00000012705, ENSMUSG00000022847	1508	41	12075	1.5623989131137994	1.0	0.9985939113635999	99.01670765462836
GOTERM_BP_DIRECT	GO:0060079~excitatory postsynaptic potential	7	0.37614185921547555	0.24558625574121257	ENSMUSG00000025889, ENSMUSG00000002771, ENSMUSG00000000632, ENSMUSG00000036273, ENSMUSG00000056073, ENSMUSG00000032303, ENSMUSG00000023942	1568	34	12544	1.6470588235294117	1.0	0.9999900351927392	99.48631857624227
GOTERM_MF_DIRECT	GO:0042802~identical protein binding	75	4.030091348737238	0.24678822922758004	ENSMUSG00000000440, ENSMUSG00000033208, ENSMUSG00000026880, ENSMUSG00000036273, ENSMUSG00000039361, ENSMUSG00000025795, ENSMUSG00000031400, ENSMUSG00000002100, ENSMUSG00000026670, ENSMUSG00000007279, ENSMUSG00000002147, ENSMUSG00000000489, ENSMUSG00000002289, ENSMUSG00000041324, ENSMUSG00000030350, ENSMUSG00000040287, ENSMUSG00000022440, ENSMUSG00000051747, ENSMUSG00000030638, ENSMUSG00000000731,…	1508	547	12075	1.0978922892652956	1.0	0.9984880966981698	99.04361055640113
GOTERM_CC_DIRECT	GO:0005856~cytoskeleton	137	7.361633530360022	0.24854840692380842	ENSMUSG00000059248, ENSMUSG00000031972, ENSMUSG00000025795, ENSMUSG00000055994, ENSMUSG00000022456, ENSMUSG00000022783, ENSMUSG00000039632, ENSMUSG00000049775, ENSMUSG00000034573, ENSMUSG00000032258, ENSMUSG00000018509, ENSMUSG00000041773, ENSMUSG00000028441, ENSMUSG00000058672, ENSMUSG00000022788, ENSMUSG00000019978, ENSMUSG00000035606, ENSMUSG00000056919, ENSMUSG00000048701, ENSMUSG00000041361,…	1687	1027	13458	1.0641811573583202	1.0	0.9550297321820705	98.62479910157369
GOTERM_BP_DIRECT	GO:0007507~heart development	33	1.7732401934443847	0.24914497540121872	ENSMUSG00000000440, ENSMUSG00000075254, ENSMUSG00000066406, ENSMUSG00000066191, ENSMUSG00000027204, ENSMUSG00000027676, ENSMUSG00000039632, ENSMUSG00000024990, ENSMUSG00000000489, ENSMUSG00000035458, ENSMUSG00000022865, ENSMUSG00000026414, ENSMUSG00000024529, ENSMUSG00000027962, ENSMUSG00000062312, ENSMUSG00000022061, ENSMUSG00000021318, ENSMUSG00000048402, ENSMUSG00000059588, ENSMUSG00000037221,…	1568	226	12544	1.1681415929203538	1.0	0.9999908169986234	99.52979933473829
GOTERM_MF_DIRECT	GO:0001671~ATPase activator activity	4	0.21493820526598603	0.2501459506028153	ENSMUSG00000019478, ENSMUSG00000020288, ENSMUSG00000041329, ENSMUSG00000032412	1508	14	12075	2.287798408488064	1.0	0.9984766165502047	99.11120783969506
GOTERM_MF_DIRECT	GO:0048156~tau protein binding	4	0.21493820526598603	0.2501459506028153	ENSMUSG00000033208, ENSMUSG00000025889, ENSMUSG00000031161, ENSMUSG00000030357	1508	14	12075	2.287798408488064	1.0	0.9984766165502047	99.11120783969506
GOTERM_BP_DIRECT	GO:0072520~seminiferous tubule development	4	0.21493820526598603	0.25060765428973164	ENSMUSG00000046532, ENSMUSG00000031785, ENSMUSG00000074704, ENSMUSG00000002324	1568	14	12544	2.2857142857142856	1.0	0.9999905256323334	99.54664003009218
GOTERM_BP_DIRECT	GO:0060042~retina morphogenesis in camera-type eye	4	0.21493820526598603	0.25060765428973164	ENSMUSG00000031174, ENSMUSG00000071648, ENSMUSG00000063681, ENSMUSG00000022656	1568	14	12544	2.2857142857142856	1.0	0.9999905256323334	99.54664003009218
GOTERM_BP_DIRECT	GO:0003351~epithelial cilium movement	4	0.21493820526598603	0.25060765428973164	ENSMUSG00000041035, ENSMUSG00000033276, ENSMUSG00000039963, ENSMUSG00000019027	1568	14	12544	2.2857142857142856	1.0	0.9999905256323334	99.54664003009218
GOTERM_BP_DIRECT	GO:0050966~detection of mechanical stimulus involved in sensory perception of pain	4	0.21493820526598603	0.25060765428973164	ENSMUSG00000002771, ENSMUSG00000034997, ENSMUSG00000024211, ENSMUSG00000039217	1568	14	12544	2.2857142857142856	1.0	0.9999905256323334	99.54664003009218
GOTERM_BP_DIRECT	GO:0050872~white fat cell differentiation	4	0.21493820526598603	0.25060765428973164	ENSMUSG00000000440, ENSMUSG00000030970, ENSMUSG00000037071, ENSMUSG00000062515	1568	14	12544	2.2857142857142856	1.0	0.9999905256323334	99.54664003009218
GOTERM_BP_DIRECT	GO:0006825~copper ion transport	4	0.21493820526598603	0.25060765428973164	ENSMUSG00000018585, ENSMUSG00000030357, ENSMUSG00000006567, ENSMUSG00000048497	1568	14	12544	2.2857142857142856	1.0	0.9999905256323334	99.54664003009218
KEGG_PATHWAY	mmu05340:Primary immunodeficiency	5	0.2686727565824825	0.25243829014141733	ENSMUSG00000000731, ENSMUSG00000026648, ENSMUSG00000000409, ENSMUSG00000031304, ENSMUSG00000049686	640	21	5205	1.9363839285714288	1.0	0.8606975499330635	97.82359654253528
GOTERM_MF_DIRECT	GO:0008270~zinc ion binding	121	6.501880709296078	0.25602837733970224	ENSMUSG00000033208, ENSMUSG00000034413, ENSMUSG00000033306, ENSMUSG00000029436, ENSMUSG00000051236, ENSMUSG00000028389, ENSMUSG00000028840, ENSMUSG00000031711, ENSMUSG00000041261, ENSMUSG00000019820, ENSMUSG00000018572, ENSMUSG00000034108, ENSMUSG00000053581, ENSMUSG00000025486, ENSMUSG00000021103, ENSMUSG00000000275, ENSMUSG00000050663, ENSMUSG00000053399, ENSMUSG00000000731, ENSMUSG00000029603,…	1508	906	12075	1.0694068719588243	1.0	0.998577069070846	99.21894116382134
GOTERM_CC_DIRECT	GO:0016323~basolateral plasma membrane	25	1.3433637829124128	0.25627153602859293	ENSMUSG00000054889, ENSMUSG00000028413, ENSMUSG00000027748, ENSMUSG00000055994, ENSMUSG00000030549, ENSMUSG00000027030, ENSMUSG00000000489, ENSMUSG00000022865, ENSMUSG00000062312, ENSMUSG00000006567, ENSMUSG00000019906, ENSMUSG00000021733, ENSMUSG00000001507, ENSMUSG00000051497, ENSMUSG00000057722, ENSMUSG00000029428, ENSMUSG00000023942, ENSMUSG00000039878, ENSMUSG00000020805, ENSMUSG00000038058,…	1687	166	13458	1.2014269288178203	1.0	0.9576962118365936	98.8222268071339
GOTERM_BP_DIRECT	GO:0071407~cellular response to organic cyclic compound	11	0.5910800644814616	0.25730078487886165	ENSMUSG00000000440, ENSMUSG00000027796, ENSMUSG00000030774, ENSMUSG00000052681, ENSMUSG00000002458, ENSMUSG00000055994, ENSMUSG00000000142, ENSMUSG00000004040, ENSMUSG00000048402, ENSMUSG00000004043, ENSMUSG00000039217	1568	63	12544	1.3968253968253967	1.0	0.9999926083862904	99.6166783843681
KEGG_PATHWAY	mmu04261:Adrenergic signaling in cardiomyocytes	19	1.0209564750134337	0.2576612744624521	ENSMUSG00000038648, ENSMUSG00000053819, ENSMUSG00000022490, ENSMUSG00000027938, ENSMUSG00000069806, ENSMUSG00000032511, ENSMUSG00000032562, ENSMUSG00000020723, ENSMUSG00000035458, ENSMUSG00000032412, ENSMUSG00000003352, ENSMUSG00000022994, ENSMUSG00000028464, ENSMUSG00000026414, ENSMUSG00000021820, ENSMUSG00000026463, ENSMUSG00000021180, ENSMUSG00000031799, ENSMUSG00000041329	640	124	5205	1.246156754032258	1.0	0.8604558760510979	98.0153623724446
GOTERM_BP_DIRECT	GO:0007584~response to nutrient	10	0.537345513164965	0.26076070285708114	ENSMUSG00000024371, ENSMUSG00000024402, ENSMUSG00000053846, ENSMUSG00000015243, ENSMUSG00000063727, ENSMUSG00000055994, ENSMUSG00000027962, ENSMUSG00000028672, ENSMUSG00000028393, ENSMUSG00000031278	1568	56	12544	1.4285714285714286	1.0	0.9999931380342285	99.64873798999403
GOTERM_CC_DIRECT	GO:0005622~intracellular	176	9.457281031703385	0.261317243613668	ENSMUSG00000028057, ENSMUSG00000039361, ENSMUSG00000059142, ENSMUSG00000035189, ENSMUSG00000029174, ENSMUSG00000021725, ENSMUSG00000050855, ENSMUSG00000074158, ENSMUSG00000063383, ENSMUSG00000039634, ENSMUSG00000028389, ENSMUSG00000000489, ENSMUSG00000034936, ENSMUSG00000019822, ENSMUSG00000053600, ENSMUSG00000041261, ENSMUSG00000051037, ENSMUSG00000030319, ENSMUSG00000017724, ENSMUSG00000031785,…	1687	1333	13458	1.0532899970695104	1.0	0.9586235480445849	98.93656368930021
GOTERM_BP_DIRECT	GO:0032757~positive regulation of interleukin-8 production	5	0.2686727565824825	0.26293934905397554	ENSMUSG00000055633, ENSMUSG00000025408, ENSMUSG00000055994, ENSMUSG00000037411, ENSMUSG00000039217	1568	21	12544	1.9047619047619049	1.0	0.9999931791045082	99.6676047384871
GOTERM_MF_DIRECT	GO:0051219~phosphoprotein binding	9	0.4836109618484685	0.26298664007479683	ENSMUSG00000025478, ENSMUSG00000025889, ENSMUSG00000030357, ENSMUSG00000028416, ENSMUSG00000069227, ENSMUSG00000003423, ENSMUSG00000026888, ENSMUSG00000043668, ENSMUSG00000024501	1508	49	12075	1.470727548313755	1.0	0.998711430463505	99.33053408267608
GOTERM_MF_DIRECT	GO:0044389~ubiquitin-like protein ligase binding	3	0.16120365394948952	0.26306088897440527	ENSMUSG00000056900, ENSMUSG00000032386, ENSMUSG00000018669	1508	8	12075	3.0027354111405837	1.0	0.9985709738297861	99.33163974695289
GOTERM_MF_DIRECT	GO:0005523~tropomyosin binding	3	0.16120365394948952	0.26306088897440527	ENSMUSG00000064179, ENSMUSG00000026414, ENSMUSG00000001025	1508	8	12075	3.0027354111405837	1.0	0.9985709738297861	99.33163974695289
GOTERM_MF_DIRECT	GO:0019855~calcium channel inhibitor activity	3	0.16120365394948952	0.26306088897440527	ENSMUSG00000036504, ENSMUSG00000007207, ENSMUSG00000035458	1508	8	12075	3.0027354111405837	1.0	0.9985709738297861	99.33163974695289
GOTERM_MF_DIRECT	GO:0000014~single-stranded DNA endodeoxyribonuclease activity	3	0.16120365394948952	0.26306088897440527	ENSMUSG00000041238, ENSMUSG00000026648, ENSMUSG00000034639	1508	8	12075	3.0027354111405837	1.0	0.9985709738297861	99.33163974695289
GOTERM_BP_DIRECT	GO:0032287~peripheral nervous system myelin maintenance	3	0.16120365394948952	0.2634290097728798	ENSMUSG00000053198, ENSMUSG00000005125, ENSMUSG00000021112	1568	8	12544	3.0	1.0	0.9999925927774272	99.67171104321373
GOTERM_BP_DIRECT	GO:0030432~peristalsis	3	0.16120365394948952	0.2634290097728798	ENSMUSG00000022144, ENSMUSG00000047904, ENSMUSG00000036437	1568	8	12544	3.0	1.0	0.9999925927774272	99.67171104321373
GOTERM_BP_DIRECT	GO:0050650~chondroitin sulfate proteoglycan biosynthetic process	3	0.16120365394948952	0.2634290097728798	ENSMUSG00000020868, ENSMUSG00000026156, ENSMUSG00000071649	1568	8	12544	3.0	1.0	0.9999925927774272	99.67171104321373
GOTERM_BP_DIRECT	GO:0032731~positive regulation of interleukin-1 beta production	3	0.16120365394948952	0.2634290097728798	ENSMUSG00000055994, ENSMUSG00000038058, ENSMUSG00000004951	1568	8	12544	3.0	1.0	0.9999925927774272	99.67171104321373
GOTERM_BP_DIRECT	GO:0021513~spinal cord dorsal/ventral patterning	3	0.16120365394948952	0.2634290097728798	ENSMUSG00000060798, ENSMUSG00000021318, ENSMUSG00000048402	1568	8	12544	3.0	1.0	0.9999925927774272	99.67171104321373
GOTERM_BP_DIRECT	GO:0006750~glutathione biosynthetic process	3	0.16120365394948952	0.2634290097728798	ENSMUSG00000002797, ENSMUSG00000027610, ENSMUSG00000027603	1568	8	12544	3.0	1.0	0.9999925927774272	99.67171104321373
GOTERM_BP_DIRECT	GO:0051646~mitochondrion localization	3	0.16120365394948952	0.2634290097728798	ENSMUSG00000031161, ENSMUSG00000036273, ENSMUSG00000011305	1568	8	12544	3.0	1.0	0.9999925927774272	99.67171104321373
GOTERM_BP_DIRECT	GO:0046007~negative regulation of activated T cell proliferation	3	0.16120365394948952	0.2634290097728798	ENSMUSG00000090958, ENSMUSG00000053216, ENSMUSG00000031551	1568	8	12544	3.0	1.0	0.9999925927774272	99.67171104321373
GOTERM_BP_DIRECT	GO:0043651~linoleic acid metabolic process	3	0.16120365394948952	0.2634290097728798	ENSMUSG00000004035, ENSMUSG00000032807, ENSMUSG00000052914	1568	8	12544	3.0	1.0	0.9999925927774272	99.67171104321373
GOTERM_BP_DIRECT	GO:0036376~sodium ion export from cell	3	0.16120365394948952	0.2634290097728798	ENSMUSG00000005553, ENSMUSG00000041329, ENSMUSG00000032412	1568	8	12544	3.0	1.0	0.9999925927774272	99.67171104321373
GOTERM_BP_DIRECT	GO:0006048~UDP-N-acetylglucosamine biosynthetic process	3	0.16120365394948952	0.2634290097728798	ENSMUSG00000026956, ENSMUSG00000026670, ENSMUSG00000020363	1568	8	12544	3.0	1.0	0.9999925927774272	99.67171104321373
GOTERM_BP_DIRECT	GO:0042118~endothelial cell activation	3	0.16120365394948952	0.2634290097728798	ENSMUSG00000023110, ENSMUSG00000090698, ENSMUSG00000000530	1568	8	12544	3.0	1.0	0.9999925927774272	99.67171104321373
GOTERM_CC_DIRECT	GO:0032426~stereocilium tip	3	0.16120365394948952	0.26455631872841934	ENSMUSG00000062252, ENSMUSG00000042064, ENSMUSG00000025813	1687	8	13458	2.9915530527563723	1.0	0.9584784807544912	99.00440870175801
GOTERM_CC_DIRECT	GO:0044292~dendrite terminus	3	0.16120365394948952	0.26455631872841934	ENSMUSG00000032965, ENSMUSG00000024186, ENSMUSG00000042249	1687	8	13458	2.9915530527563723	1.0	0.9584784807544912	99.00440870175801
GOTERM_CC_DIRECT	GO:0032432~actin filament bundle	3	0.16120365394948952	0.26455631872841934	ENSMUSG00000016382, ENSMUSG00000031328, ENSMUSG00000032060	1687	8	13458	2.9915530527563723	1.0	0.9584784807544912	99.00440870175801
GOTERM_CC_DIRECT	GO:0030122~AP-2 adaptor complex	3	0.16120365394948952	0.26455631872841934	ENSMUSG00000039361, ENSMUSG00000039959, ENSMUSG00000028552	1687	8	13458	2.9915530527563723	1.0	0.9584784807544912	99.00440870175801
GOTERM_CC_DIRECT	GO:0008305~integrin complex	5	0.2686727565824825	0.26467892664651826	ENSMUSG00000039115, ENSMUSG00000001507, ENSMUSG00000001281, ENSMUSG00000027009, ENSMUSG00000032243	1687	21	13458	1.8993987636548395	1.0	0.9565019145280154	99.00689566529518
GOTERM_BP_DIRECT	GO:0007389~pattern specification process	8	0.42987641053197206	0.26629050642608343	ENSMUSG00000034912, ENSMUSG00000036862, ENSMUSG00000021765, ENSMUSG00000006958, ENSMUSG00000041014, ENSMUSG00000021318, ENSMUSG00000048616, ENSMUSG00000048402	1568	42	12544	1.5238095238095237	1.0	0.9999929017801329	99.69476376383012
GOTERM_MF_DIRECT	GO:0004177~aminopeptidase activity	6	0.32240730789897903	0.2664806378978467	ENSMUSG00000005813, ENSMUSG00000050663, ENSMUSG00000021477, ENSMUSG00000063904, ENSMUSG00000039263, ENSMUSG00000036112	1508	28	12075	1.7158488063660478	1.0	0.9985651064921681	99.38074574731301
GOTERM_BP_DIRECT	GO:0043123~positive regulation of I-kappaB kinase/NF-kappaB signaling	20	1.07469102632993	0.26649878469136534	ENSMUSG00000033208, ENSMUSG00000000275, ENSMUSG00000025647, ENSMUSG00000034457, ENSMUSG00000066406, ENSMUSG00000041000, ENSMUSG00000031328, ENSMUSG00000031155, ENSMUSG00000055994, ENSMUSG00000067377, ENSMUSG00000028179, ENSMUSG00000027399, ENSMUSG00000021701, ENSMUSG00000028701, ENSMUSG00000022015, ENSMUSG00000047123, ENSMUSG00000027164, ENSMUSG00000038058, ENSMUSG00000046668, ENSMUSG00000022757	1568	130	12544	1.2307692307692308	1.0	0.9999921937491373	99.69638043385282
GOTERM_BP_DIRECT	GO:0032496~response to lipopolysaccharide	22	1.182160128962923	0.2668103315493911	ENSMUSG00000047986, ENSMUSG00000024402, ENSMUSG00000063727, ENSMUSG00000055994, ENSMUSG00000061762, ENSMUSG00000040147, ENSMUSG00000028291, ENSMUSG00000032501, ENSMUSG00000023915, ENSMUSG00000008540, ENSMUSG00000025889, ENSMUSG00000049871, ENSMUSG00000047123, ENSMUSG00000021250, ENSMUSG00000027962, ENSMUSG00000031551, ENSMUSG00000032491, ENSMUSG00000040618, ENSMUSG00000016528, ENSMUSG00000028393,…	1568	145	12544	1.2137931034482758	1.0	0.9999914748324198	99.69878356034639
GOTERM_BP_DIRECT	GO:0051491~positive regulation of filopodium assembly	6	0.32240730789897903	0.2671367944297914	ENSMUSG00000002580, ENSMUSG00000016150, ENSMUSG00000032812, ENSMUSG00000042064, ENSMUSG00000039671, ENSMUSG00000024501	1568	28	12544	1.7142857142857144	1.0	0.999990711199026	99.70128241876786
GOTERM_BP_DIRECT	GO:0001707~mesoderm formation	6	0.32240730789897903	0.2671367944297914	ENSMUSG00000009073, ENSMUSG00000006958, ENSMUSG00000063681, ENSMUSG00000041324, ENSMUSG00000048616, ENSMUSG00000028173	1568	28	12544	1.7142857142857144	1.0	0.999990711199026	99.70128241876786
GOTERM_BP_DIRECT	GO:0007154~cell communication	6	0.32240730789897903	0.2671367944297914	ENSMUSG00000037016, ENSMUSG00000021477, ENSMUSG00000059049, ENSMUSG00000027314, ENSMUSG00000042353, ENSMUSG00000020393	1568	28	12544	1.7142857142857144	1.0	0.999990711199026	99.70128241876786
GOTERM_BP_DIRECT	GO:0001658~branching involved in ureteric bud morphogenesis	7	0.37614185921547555	0.26766645365150293	ENSMUSG00000040998, ENSMUSG00000004791, ENSMUSG00000022144, ENSMUSG00000036862, ENSMUSG00000030890, ENSMUSG00000021318, ENSMUSG00000049538	1568	35	12544	1.5999999999999999	1.0	0.9999899974075077	99.70529491476368
KEGG_PATHWAY	mmu04512:ECM-receptor interaction	13	0.6985491671144546	0.27286596942789987	ENSMUSG00000090210, ENSMUSG00000001281, ENSMUSG00000001507, ENSMUSG00000040152, ENSMUSG00000027009, ENSMUSG00000032243, ENSMUSG00000002900, ENSMUSG00000040998, ENSMUSG00000027966, ENSMUSG00000039115, ENSMUSG00000020241, ENSMUSG00000026479, ENSMUSG00000043719	640	80	5205	1.3215820312500002	1.0	0.8720371672878335	98.48838042631391
KEGG_PATHWAY	mmu05321:Inflammatory bowel disease (IBD)	7	0.37614185921547555	0.2760505061099884	ENSMUSG00000055994, ENSMUSG00000022965, ENSMUSG00000004040, ENSMUSG00000027399, ENSMUSG00000002147, ENSMUSG00000031304, ENSMUSG00000039217	640	36	5205	1.5813802083333333	1.0	0.8694322759768773	98.57319342034538
KEGG_PATHWAY	mmu05143:African trypanosomiasis	5	0.2686727565824825	0.28107278099696664	ENSMUSG00000031551, ENSMUSG00000027962, ENSMUSG00000078816, ENSMUSG00000031549, ENSMUSG00000039217	640	22	5205	1.8483664772727273	1.0	0.8689884954754745	98.69806008540435
GOTERM_BP_DIRECT	GO:0070301~cellular response to hydrogen peroxide	9	0.4836109618484685	0.28261945296072766	ENSMUSG00000031161, ENSMUSG00000055633, ENSMUSG00000018537, ENSMUSG00000055917, ENSMUSG00000001034, ENSMUSG00000002147, ENSMUSG00000025578, ENSMUSG00000021215, ENSMUSG00000071369	1568	50	12544	1.44	1.0	0.9999948124339139	99.79964333946745
GOTERM_MF_DIRECT	GO:0051213~dioxygenase activity	12	0.6448146157979581	0.2834599904928864	ENSMUSG00000079834, ENSMUSG00000018906, ENSMUSG00000026664, ENSMUSG00000033022, ENSMUSG00000047250, ENSMUSG00000031551, ENSMUSG00000031987, ENSMUSG00000004846, ENSMUSG00000053914, ENSMUSG00000025701, ENSMUSG00000031549, ENSMUSG00000032807	1508	72	12075	1.334549071618037	1.0	0.9990250075355894	99.57830759646762
GOTERM_MF_DIRECT	GO:0004653~polypeptide N-acetylgalactosaminyltransferase activity	4	0.21493820526598603	0.2858886539456754	ENSMUSG00000039774, ENSMUSG00000021903, ENSMUSG00000021130, ENSMUSG00000034040	1508	15	12075	2.135278514588859	1.0	0.9989897768849493	99.60115501769285
GOTERM_MF_DIRECT	GO:0008509~anion transmembrane transporter activity	4	0.21493820526598603	0.2858886539456754	ENSMUSG00000021733, ENSMUSG00000015243, ENSMUSG00000005357, ENSMUSG00000074796	1508	15	12075	2.135278514588859	1.0	0.9989897768849493	99.60115501769285
GOTERM_MF_DIRECT	GO:0004435~phosphatidylinositol phospholipase C activity	4	0.21493820526598603	0.2858886539456754	ENSMUSG00000024998, ENSMUSG00000036834, ENSMUSG00000010660, ENSMUSG00000038349	1508	15	12075	2.135278514588859	1.0	0.9989897768849493	99.60115501769285
GOTERM_MF_DIRECT	GO:0030276~clathrin binding	8	0.42987641053197206	0.2858990276220835	ENSMUSG00000039361, ENSMUSG00000036273, ENSMUSG00000052301, ENSMUSG00000020848, ENSMUSG00000029608, ENSMUSG00000039959, ENSMUSG00000030616, ENSMUSG00000004961	1508	43	12075	1.4897291962247854	1.0	0.9988805616452255	99.60125006491857
GOTERM_MF_DIRECT	GO:0030331~estrogen receptor binding	8	0.42987641053197206	0.2858990276220835	ENSMUSG00000029167, ENSMUSG00000000440, ENSMUSG00000024077, ENSMUSG00000025260, ENSMUSG00000055065, ENSMUSG00000032386, ENSMUSG00000025423, ENSMUSG00000022061	1508	43	12075	1.4897291962247854	1.0	0.9988805616452255	99.60125006491857
GOTERM_BP_DIRECT	GO:0022617~extracellular matrix disassembly	4	0.21493820526598603	0.28639292596746274	ENSMUSG00000032489, ENSMUSG00000005397, ENSMUSG00000026479, ENSMUSG00000002900	1568	15	12544	2.1333333333333333	1.0	0.9999952473611738	99.81846471527936
GOTERM_BP_DIRECT	GO:0014912~negative regulation of smooth muscle cell migration	4	0.21493820526598603	0.28639292596746274	ENSMUSG00000029167, ENSMUSG00000030890, ENSMUSG00000037411, ENSMUSG00000032501	1568	15	12544	2.1333333333333333	1.0	0.9999952473611738	99.81846471527936
GOTERM_BP_DIRECT	GO:2000249~regulation of actin cytoskeleton reorganization	4	0.21493820526598603	0.28639292596746274	ENSMUSG00000036504, ENSMUSG00000021477, ENSMUSG00000038235, ENSMUSG00000030220	1568	15	12544	2.1333333333333333	1.0	0.9999952473611738	99.81846471527936
GOTERM_BP_DIRECT	GO:0043011~myeloid dendritic cell differentiation	4	0.21493820526598603	0.28639292596746274	ENSMUSG00000035678, ENSMUSG00000027164, ENSMUSG00000038128, ENSMUSG00000002983	1568	15	12544	2.1333333333333333	1.0	0.9999952473611738	99.81846471527936
GOTERM_BP_DIRECT	GO:0006939~smooth muscle contraction	4	0.21493820526598603	0.28639292596746274	ENSMUSG00000027950, ENSMUSG00000034997, ENSMUSG00000048677, ENSMUSG00000035200	1568	15	12544	2.1333333333333333	1.0	0.9999952473611738	99.81846471527936
GOTERM_BP_DIRECT	GO:0032230~positive regulation of synaptic transmission, GABAergic	4	0.21493820526598603	0.28639292596746274	ENSMUSG00000006740, ENSMUSG00000006930, ENSMUSG00000061762, ENSMUSG00000049112	1568	15	12544	2.1333333333333333	1.0	0.9999952473611738	99.81846471527936
GOTERM_BP_DIRECT	GO:0007218~neuropeptide signaling pathway	8	0.42987641053197206	0.2867301717931864	ENSMUSG00000044933, ENSMUSG00000016150, ENSMUSG00000043441, ENSMUSG00000047904, ENSMUSG00000061762, ENSMUSG00000018634, ENSMUSG00000027584, ENSMUSG00000018589	1568	43	12544	1.4883720930232558	1.0	0.9999948161610354	99.82006276039503
GOTERM_BP_DIRECT	GO:0010942~positive regulation of cell death	8	0.42987641053197206	0.2867301717931864	ENSMUSG00000000142, ENSMUSG00000038058, ENSMUSG00000035342, ENSMUSG00000032491, ENSMUSG00000068329, ENSMUSG00000022061, ENSMUSG00000038007, ENSMUSG00000019960	1568	43	12544	1.4883720930232558	1.0	0.9999948161610354	99.82006276039503
GOTERM_CC_DIRECT	GO:0001673~male germ cell nucleus	4	0.21493820526598603	0.28793645025226844	ENSMUSG00000023999, ENSMUSG00000038932, ENSMUSG00000002324, ENSMUSG00000036928	1687	15	13458	2.12732661529342	1.0	0.9669946827245945	99.38679702017745
GOTERM_CC_DIRECT	GO:0043292~contractile fiber	4	0.21493820526598603	0.28793645025226844	ENSMUSG00000032060, ENSMUSG00000004951, ENSMUSG00000026385, ENSMUSG00000035458	1687	15	13458	2.12732661529342	1.0	0.9669946827245945	99.38679702017745
GOTERM_BP_DIRECT	GO:0030514~negative regulation of BMP signaling pathway	7	0.37614185921547555	0.2902120614410667	ENSMUSG00000025880, ENSMUSG00000044674, ENSMUSG00000006958, ENSMUSG00000016942, ENSMUSG00000041120, ENSMUSG00000048616, ENSMUSG00000006205	1568	36	12544	1.5555555555555554	1.0	0.9999951786925714	99.83580172811158
GOTERM_BP_DIRECT	GO:0051781~positive regulation of cell division	7	0.37614185921547555	0.2902120614410667	ENSMUSG00000004791, ENSMUSG00000027399, ENSMUSG00000022061, ENSMUSG00000027187, ENSMUSG00000028639, ENSMUSG00000000489, ENSMUSG00000031074	1568	36	12544	1.5555555555555554	1.0	0.9999951786925714	99.83580172811158
GOTERM_BP_DIRECT	GO:0002062~chondrocyte differentiation	7	0.37614185921547555	0.2902120614410667	ENSMUSG00000038648, ENSMUSG00000039153, ENSMUSG00000022952, ENSMUSG00000031565, ENSMUSG00000037362, ENSMUSG00000027840, ENSMUSG00000048402	1568	36	12544	1.5555555555555554	1.0	0.9999951786925714	99.83580172811158
GOTERM_MF_DIRECT	GO:0008757~S-adenosylmethionine-dependent methyltransferase activity	5	0.2686727565824825	0.2916760593360242	ENSMUSG00000040557, ENSMUSG00000054619, ENSMUSG00000030888, ENSMUSG00000030350, ENSMUSG00000003559	1508	22	12075	1.8198396431155053	1.0	0.998947412545145	99.65100179386562
GOTERM_MF_DIRECT	GO:0005496~steroid binding	5	0.2686727565824825	0.2916760593360242	ENSMUSG00000046532, ENSMUSG00000058135, ENSMUSG00000025260, ENSMUSG00000037348, ENSMUSG00000032278	1508	22	12075	1.8198396431155053	1.0	0.998947412545145	99.65100179386562
GOTERM_MF_DIRECT	GO:0005164~tumor necrosis factor receptor binding	5	0.2686727565824825	0.2916760593360242	ENSMUSG00000035678, ENSMUSG00000027164, ENSMUSG00000024402, ENSMUSG00000030659, ENSMUSG00000022015	1508	22	12075	1.8198396431155053	1.0	0.998947412545145	99.65100179386562
GOTERM_BP_DIRECT	GO:0007140~male meiosis	5	0.2686727565824825	0.29228353796160084	ENSMUSG00000042500, ENSMUSG00000009628, ENSMUSG00000050623, ENSMUSG00000041912, ENSMUSG00000028871	1568	22	12544	1.8181818181818181	1.0	0.9999951858812881	99.84453734945401
GOTERM_BP_DIRECT	GO:0070830~bicellular tight junction assembly	5	0.2686727565824825	0.29228353796160084	ENSMUSG00000068876, ENSMUSG00000057440, ENSMUSG00000021112, ENSMUSG00000034573, ENSMUSG00000032807	1568	22	12544	1.8181818181818181	1.0	0.9999951858812881	99.84453734945401
GOTERM_BP_DIRECT	GO:0050775~positive regulation of dendrite morphogenesis	6	0.32240730789897903	0.29248206588108294	ENSMUSG00000042589, ENSMUSG00000030890, ENSMUSG00000025423, ENSMUSG00000051412, ENSMUSG00000030309, ENSMUSG00000038545	1568	29	12544	1.6551724137931034	1.0	0.9999947254761594	99.84535105395732
GOTERM_BP_DIRECT	GO:0008285~negative regulation of cell proliferation	43	2.31058570660935	0.29369422343503077	ENSMUSG00000000440, ENSMUSG00000028413, ENSMUSG00000033585, ENSMUSG00000037211, ENSMUSG00000031155, ENSMUSG00000009073, ENSMUSG00000000708, ENSMUSG00000028179, ENSMUSG00000031523, ENSMUSG00000028800, ENSMUSG00000021097, ENSMUSG00000022952, ENSMUSG00000047904, ENSMUSG00000031785, ENSMUSG00000054252, ENSMUSG00000032737, ENSMUSG00000027314, ENSMUSG00000022061, ENSMUSG00000041324, ENSMUSG00000001707,…	1568	308	12544	1.1168831168831168	1.0	0.999994510891422	99.85023253095073
GOTERM_BP_DIRECT	GO:0032868~response to insulin	10	0.537345513164965	0.2959184359327479	ENSMUSG00000003721, ENSMUSG00000073987, ENSMUSG00000020176, ENSMUSG00000024990, ENSMUSG00000037428, ENSMUSG00000032737, ENSMUSG00000027187, ENSMUSG00000026307, ENSMUSG00000012705, ENSMUSG00000028893	1568	58	12544	1.3793103448275863	1.0	0.9999945682457233	99.85881266970334
GOTERM_CC_DIRECT	GO:0005902~microvillus	10	0.537345513164965	0.29889412401659887	ENSMUSG00000036273, ENSMUSG00000027962, ENSMUSG00000021477, ENSMUSG00000062312, ENSMUSG00000032050, ENSMUSG00000044708, ENSMUSG00000017774, ENSMUSG00000049112, ENSMUSG00000063681, ENSMUSG00000035429	1687	58	13458	1.37542669092247	1.0	0.9702346299263785	99.5140753281562
GOTERM_BP_DIRECT	GO:0016310~phosphorylation	76	4.083825900053735	0.3016702838171247	ENSMUSG00000020032, ENSMUSG00000036273, ENSMUSG00000003228, ENSMUSG00000031155, ENSMUSG00000027207, ENSMUSG00000038967, ENSMUSG00000033276, ENSMUSG00000026737, ENSMUSG00000050002, ENSMUSG00000021363, ENSMUSG00000021820, ENSMUSG00000042249, ENSMUSG00000024867, ENSMUSG00000061288, ENSMUSG00000028680, ENSMUSG00000004085, ENSMUSG00000053819, ENSMUSG00000028876, ENSMUSG00000025742, ENSMUSG00000020385,…	1568	565	12544	1.0761061946902655	1.0	0.9999954783162339	99.87889549674126
GOTERM_BP_DIRECT	GO:0007565~female pregnancy	9	0.4836109618484685	0.30172967585417715	ENSMUSG00000004791, ENSMUSG00000021250, ENSMUSG00000042784, ENSMUSG00000091705, ENSMUSG00000049112, ENSMUSG00000025268, ENSMUSG00000058620, ENSMUSG00000004043, ENSMUSG00000052914	1568	51	12544	1.411764705882353	1.0	0.9999950248990138	99.87908800862174
KEGG_PATHWAY	mmu00564:Glycerophospholipid metabolism	13	0.6985491671144546	0.3024405236400283	ENSMUSG00000029314, ENSMUSG00000023827, ENSMUSG00000021759, ENSMUSG00000017715, ENSMUSG00000035246, ENSMUSG00000035596, ENSMUSG00000034579, ENSMUSG00000026827, ENSMUSG00000025357, ENSMUSG00000004270, ENSMUSG00000070738, ENSMUSG00000052151, ENSMUSG00000050860	640	82	5205	1.2893483231707317	1.0	0.885709143969089	99.12460732548072
GOTERM_BP_DIRECT	GO:0007166~cell surface receptor signaling pathway	21	1.1284255776464267	0.30609054257473856	ENSMUSG00000029090, ENSMUSG00000059588, ENSMUSG00000032324, ENSMUSG00000025875, ENSMUSG00000029778, ENSMUSG00000067377, ENSMUSG00000022637, ENSMUSG00000044674, ENSMUSG00000018634, ENSMUSG00000039936, ENSMUSG00000041075, ENSMUSG00000036437, ENSMUSG00000001763, ENSMUSG00000032528, ENSMUSG00000003476, ENSMUSG00000040663, ENSMUSG00000062312, ENSMUSG00000031785, ENSMUSG00000000409, ENSMUSG00000030352,…	1568	141	12544	1.1914893617021276	1.0	0.9999955627032158	99.89245818754885
GOTERM_MF_DIRECT	GO:0016705~oxidoreductase activity, acting on paired donors, with incorporation or reduction of molecular oxygen	8	0.42987641053197206	0.3066564427498395	ENSMUSG00000018906, ENSMUSG00000026170, ENSMUSG00000081225, ENSMUSG00000031987, ENSMUSG00000030670, ENSMUSG00000004846, ENSMUSG00000005547, ENSMUSG00000052914	1508	44	12075	1.455871714492404	1.0	0.9992352625996267	99.75423837384363
KEGG_PATHWAY	mmu00512:Mucin type O-Glycan biosynthesis	5	0.2686727565824825	0.31016640302955545	ENSMUSG00000039774, ENSMUSG00000021903, ENSMUSG00000031749, ENSMUSG00000021130, ENSMUSG00000034040	640	23	5205	1.7680027173913044	1.0	0.8877997457948188	99.2439158653164
KEGG_PATHWAY	mmu00350:Tyrosine metabolism	5	0.2686727565824825	0.31016640302955545	ENSMUSG00000038216, ENSMUSG00000024885, ENSMUSG00000040147, ENSMUSG00000030630, ENSMUSG00000075296	640	23	5205	1.7680027173913044	1.0	0.8877997457948188	99.2439158653164
GOTERM_MF_DIRECT	GO:0005388~calcium-transporting ATPase activity	3	0.16120365394948952	0.31208678123998557	ENSMUSG00000038094, ENSMUSG00000026463, ENSMUSG00000027712	1508	9	12075	2.669098143236074	1.0	0.9992720884840397	99.78398270847933
GOTERM_BP_DIRECT	GO:0043206~extracellular fibril organization	3	0.16120365394948952	0.3125003179777796	ENSMUSG00000042436, ENSMUSG00000030890, ENSMUSG00000002020	1568	9	12544	2.6666666666666665	1.0	0.9999964157793324	99.90959536250202
GOTERM_BP_DIRECT	GO:0048608~reproductive structure development	3	0.16120365394948952	0.3125003179777796	ENSMUSG00000046532, ENSMUSG00000030357, ENSMUSG00000018900	1568	9	12544	2.6666666666666665	1.0	0.9999964157793324	99.90959536250202
GOTERM_BP_DIRECT	GO:0009062~fatty acid catabolic process	3	0.16120365394948952	0.3125003179777796	ENSMUSG00000034171, ENSMUSG00000026003, ENSMUSG00000028937	1568	9	12544	2.6666666666666665	1.0	0.9999964157793324	99.90959536250202
GOTERM_BP_DIRECT	GO:0070286~axonemal dynein complex assembly	3	0.16120365394948952	0.3125003179777796	ENSMUSG00000027676, ENSMUSG00000039632, ENSMUSG00000039963	1568	9	12544	2.6666666666666665	1.0	0.9999964157793324	99.90959536250202
GOTERM_BP_DIRECT	GO:0033089~positive regulation of T cell differentiation in thymus	3	0.16120365394948952	0.3125003179777796	ENSMUSG00000031304, ENSMUSG00000025473, ENSMUSG00000048402	1568	9	12544	2.6666666666666665	1.0	0.9999964157793324	99.90959536250202
GOTERM_BP_DIRECT	GO:0098911~regulation of ventricular cardiac muscle cell action potential	3	0.16120365394948952	0.3125003179777796	ENSMUSG00000054889, ENSMUSG00000044393, ENSMUSG00000024331	1568	9	12544	2.6666666666666665	1.0	0.9999964157793324	99.90959536250202
GOTERM_BP_DIRECT	GO:0003334~keratinocyte development	3	0.16120365394948952	0.3125003179777796	ENSMUSG00000019761, ENSMUSG00000029135, ENSMUSG00000034584	1568	9	12544	2.6666666666666665	1.0	0.9999964157793324	99.90959536250202
GOTERM_BP_DIRECT	GO:0042088~T-helper 1 type immune response	3	0.16120365394948952	0.3125003179777796	ENSMUSG00000027164, ENSMUSG00000002983, ENSMUSG00000039217	1568	9	12544	2.6666666666666665	1.0	0.9999964157793324	99.90959536250202
GOTERM_BP_DIRECT	GO:0042535~positive regulation of tumor necrosis factor biosynthetic process	3	0.16120365394948952	0.3125003179777796	ENSMUSG00000016528, ENSMUSG00000040152, ENSMUSG00000004951	1568	9	12544	2.6666666666666665	1.0	0.9999964157793324	99.90959536250202
GOTERM_BP_DIRECT	GO:0009437~carnitine metabolic process	3	0.16120365394948952	0.3125003179777796	ENSMUSG00000062908, ENSMUSG00000063652, ENSMUSG00000018900	1568	9	12544	2.6666666666666665	1.0	0.9999964157793324	99.90959536250202
GOTERM_BP_DIRECT	GO:0071243~cellular response to arsenic-containing substance	3	0.16120365394948952	0.3125003179777796	ENSMUSG00000053581, ENSMUSG00000020190, ENSMUSG00000025068	1568	9	12544	2.6666666666666665	1.0	0.9999964157793324	99.90959536250202
GOTERM_BP_DIRECT	GO:0044342~type B pancreatic cell proliferation	3	0.16120365394948952	0.3125003179777796	ENSMUSG00000050410, ENSMUSG00000037362, ENSMUSG00000039197	1568	9	12544	2.6666666666666665	1.0	0.9999964157793324	99.90959536250202
GOTERM_BP_DIRECT	GO:0061298~retina vasculature development in camera-type eye	3	0.16120365394948952	0.3125003179777796	ENSMUSG00000071648, ENSMUSG00000000489, ENSMUSG00000000530	1568	9	12544	2.6666666666666665	1.0	0.9999964157793324	99.90959536250202
GOTERM_BP_DIRECT	GO:0007202~activation of phospholipase C activity	3	0.16120365394948952	0.3125003179777796	ENSMUSG00000034997, ENSMUSG00000029778, ENSMUSG00000031523	1568	9	12544	2.6666666666666665	1.0	0.9999964157793324	99.90959536250202
GOTERM_BP_DIRECT	GO:0009966~regulation of signal transduction	7	0.37614185921547555	0.3131265411142288	ENSMUSG00000046717, ENSMUSG00000037211, ENSMUSG00000043789, ENSMUSG00000061654, ENSMUSG00000022952, ENSMUSG00000047714, ENSMUSG00000037239	1568	37	12544	1.5135135135135136	1.0	0.99999616471313	99.91112329982275
GOTERM_BP_DIRECT	GO:0035019~somatic stem cell population maintenance	7	0.37614185921547555	0.3131265411142288	ENSMUSG00000055799, ENSMUSG00000063382, ENSMUSG00000054252, ENSMUSG00000037465, ENSMUSG00000048616, ENSMUSG00000039706, ENSMUSG00000038256	1568	37	12544	1.5135135135135136	1.0	0.99999616471313	99.91112329982275
GOTERM_BP_DIRECT	GO:0090002~establishment of protein localization to plasma membrane	7	0.37614185921547555	0.3131265411142288	ENSMUSG00000025875, ENSMUSG00000032050, ENSMUSG00000038235, ENSMUSG00000031537, ENSMUSG00000021112, ENSMUSG00000028995, ENSMUSG00000001763	1568	37	12544	1.5135135135135136	1.0	0.99999616471313	99.91112329982275
GOTERM_MF_DIRECT	GO:0016853~isomerase activity	16	0.8597528210639441	0.31492849130996775	ENSMUSG00000038074, ENSMUSG00000030357, ENSMUSG00000031168, ENSMUSG00000020475, ENSMUSG00000029507, ENSMUSG00000078451, ENSMUSG00000039497, ENSMUSG00000071072, ENSMUSG00000033429, ENSMUSG00000062908, ENSMUSG00000000934, ENSMUSG00000020571, ENSMUSG00000028070, ENSMUSG00000024222, ENSMUSG00000027248, ENSMUSG00000038871	1508	104	12075	1.231891450724342	1.0	0.9992551968931074	99.79816630526707
GOTERM_BP_DIRECT	GO:0006486~protein glycosylation	16	0.8597528210639441	0.3162644057701468	ENSMUSG00000032038, ENSMUSG00000028413, ENSMUSG00000056124, ENSMUSG00000033849, ENSMUSG00000056812, ENSMUSG00000021903, ENSMUSG00000032437, ENSMUSG00000079445, ENSMUSG00000039774, ENSMUSG00000028838, ENSMUSG00000031803, ENSMUSG00000026156, ENSMUSG00000071649, ENSMUSG00000031749, ENSMUSG00000021130, ENSMUSG00000034040	1568	104	12544	1.2307692307692306	1.0	0.9999963669631824	99.91841839025757
GOTERM_BP_DIRECT	GO:0007613~memory	12	0.6448146157979581	0.31646284933448426	ENSMUSG00000022681, ENSMUSG00000033208, ENSMUSG00000027950, ENSMUSG00000034997, ENSMUSG00000047250, ENSMUSG00000001507, ENSMUSG00000018634, ENSMUSG00000049112, ENSMUSG00000053004, ENSMUSG00000021701, ENSMUSG00000034987, ENSMUSG00000048616	1568	74	12544	1.2972972972972974	1.0	0.9999960372880353	99.91886014592627
GOTERM_BP_DIRECT	GO:0002250~adaptive immune response	12	0.6448146157979581	0.31646284933448426	ENSMUSG00000023915, ENSMUSG00000022636, ENSMUSG00000049709, ENSMUSG00000025702, ENSMUSG00000038128, ENSMUSG00000028064, ENSMUSG00000026648, ENSMUSG00000057058, ENSMUSG00000039936, ENSMUSG00000049686, ENSMUSG00000033107, ENSMUSG00000031990	1568	74	12544	1.2972972972972974	1.0	0.9999960372880353	99.91886014592627
GOTERM_MF_DIRECT	GO:0000062~fatty-acyl-CoA binding	6	0.32240730789897903	0.31748669566034304	ENSMUSG00000026003, ENSMUSG00000028937, ENSMUSG00000026600, ENSMUSG00000062908, ENSMUSG00000028672, ENSMUSG00000026385	1508	30	12075	1.6014588859416445	1.0	0.9992326817900634	99.81018236023921
GOTERM_BP_DIRECT	GO:0035094~response to nicotine	6	0.32240730789897903	0.31821309580116386	ENSMUSG00000027950, ENSMUSG00000035594, ENSMUSG00000027962, ENSMUSG00000035200, ENSMUSG00000032348, ENSMUSG00000026344	1568	30	12544	1.5999999999999999	1.0	0.9999959903614931	99.92265952252679
GOTERM_MF_DIRECT	GO:0016829~lyase activity	19	1.0209564750134337	0.3186005247856363	ENSMUSG00000030225, ENSMUSG00000039648, ENSMUSG00000033910, ENSMUSG00000028672, ENSMUSG00000028179, ENSMUSG00000035121, ENSMUSG00000054474, ENSMUSG00000027555, ENSMUSG00000001155, ENSMUSG00000026307, ENSMUSG00000022994, ENSMUSG00000025533, ENSMUSG00000040618, ENSMUSG00000028497, ENSMUSG00000028393, ENSMUSG00000035376, ENSMUSG00000028601, ENSMUSG00000028469, ENSMUSG00000042684	1508	127	12075	1.197941686334301	1.0	0.9991786846262921	99.81520127675748
GOTERM_BP_DIRECT	GO:0006954~inflammatory response	30	1.6120365394948952	0.31923697823860286	ENSMUSG00000000440, ENSMUSG00000024402, ENSMUSG00000055994, ENSMUSG00000040152, ENSMUSG00000061762, ENSMUSG00000025701, ENSMUSG00000002983, ENSMUSG00000035930, ENSMUSG00000023915, ENSMUSG00000023913, ENSMUSG00000035875, ENSMUSG00000038128, ENSMUSG00000047250, ENSMUSG00000032491, ENSMUSG00000021180, ENSMUSG00000039217, ENSMUSG00000055633, ENSMUSG00000063727, ENSMUSG00000025139, ENSMUSG00000022514,…	1568	211	12544	1.137440758293839	1.0	0.99999580264309	99.92480340536723
GOTERM_MF_DIRECT	GO:0017124~SH3 domain binding	17	0.9134873723804406	0.32080044709362154	ENSMUSG00000026679, ENSMUSG00000039361, ENSMUSG00000031246, ENSMUSG00000022637, ENSMUSG00000030890, ENSMUSG00000014791, ENSMUSG00000029603, ENSMUSG00000021065, ENSMUSG00000030766, ENSMUSG00000011256, ENSMUSG00000030403, ENSMUSG00000032737, ENSMUSG00000048701, ENSMUSG00000028552, ENSMUSG00000023805, ENSMUSG00000024501, ENSMUSG00000031355	1508	112	12075	1.2153929045092837	1.0	0.9991477893957086	99.82475018907031
GOTERM_BP_DIRECT	GO:0009267~cellular response to starvation	9	0.4836109618484685	0.3211160049875309	ENSMUSG00000002289, ENSMUSG00000013787, ENSMUSG00000036273, ENSMUSG00000024331, ENSMUSG00000021477, ENSMUSG00000037465, ENSMUSG00000022013, ENSMUSG00000027840, ENSMUSG00000004451	1568	52	12544	1.3846153846153846	1.0	0.9999957825842715	99.92859230849308
GOTERM_CC_DIRECT	GO:0016020~membrane	725	38.957549704459964	0.3216643750785553	ENSMUSG00000025202, ENSMUSG00000030545, ENSMUSG00000039361, ENSMUSG00000035189, ENSMUSG00000026399, ENSMUSG00000030549, ENSMUSG00000026258, ENSMUSG00000006058, ENSMUSG00000028703, ENSMUSG00000026198, ENSMUSG00000038417, ENSMUSG00000019975, ENSMUSG00000033377, ENSMUSG00000026192, ENSMUSG00000019978, ENSMUSG00000035004, ENSMUSG00000000792, ENSMUSG00000040447, ENSMUSG00000025486, ENSMUSG00000025207,…	1687	5704	13458	1.0139672572456147	1.0	0.9773026896691105	99.70388049134823
GOTERM_BP_DIRECT	GO:0035987~endodermal cell differentiation	5	0.2686727565824825	0.3220199398193261	ENSMUSG00000027966, ENSMUSG00000027009, ENSMUSG00000002900, ENSMUSG00000041324, ENSMUSG00000031839	1568	23	12544	1.7391304347826086	1.0	0.9999955659015043	99.93034995594141
GOTERM_BP_DIRECT	GO:0071773~cellular response to BMP stimulus	5	0.2686727565824825	0.3220199398193261	ENSMUSG00000074227, ENSMUSG00000039153, ENSMUSG00000027315, ENSMUSG00000048616, ENSMUSG00000000530	1568	23	12544	1.7391304347826086	1.0	0.9999955659015043	99.93034995594141
GOTERM_BP_DIRECT	GO:0045662~negative regulation of myoblast differentiation	4	0.21493820526598603	0.322529289967299	ENSMUSG00000025408, ENSMUSG00000024176, ENSMUSG00000021508, ENSMUSG00000039217	1568	16	12544	2.0	1.0	0.9999952555797771	99.93132223636299
GOTERM_BP_DIRECT	GO:0002009~morphogenesis of an epithelium	4	0.21493820526598603	0.322529289967299	ENSMUSG00000037016, ENSMUSG00000054252, ENSMUSG00000005251, ENSMUSG00000048402	1568	16	12544	2.0	1.0	0.9999952555797771	99.93132223636299
GOTERM_BP_DIRECT	GO:0001921~positive regulation of receptor recycling	4	0.21493820526598603	0.322529289967299	ENSMUSG00000025889, ENSMUSG00000071317, ENSMUSG00000032812, ENSMUSG00000028552	1568	16	12544	2.0	1.0	0.9999952555797771	99.93132223636299
GOTERM_BP_DIRECT	GO:0042474~middle ear morphogenesis	4	0.21493820526598603	0.322529289967299	ENSMUSG00000031565, ENSMUSG00000003721, ENSMUSG00000002731, ENSMUSG00000048616	1568	16	12544	2.0	1.0	0.9999952555797771	99.93132223636299
GOTERM_BP_DIRECT	GO:0003009~skeletal muscle contraction	4	0.21493820526598603	0.322529289967299	ENSMUSG00000040287, ENSMUSG00000064179, ENSMUSG00000026418, ENSMUSG00000035458	1568	16	12544	2.0	1.0	0.9999952555797771	99.93132223636299
KEGG_PATHWAY	mmu05416:Viral myocarditis	9	0.4836109618484685	0.32261145209854514	ENSMUSG00000073411, ENSMUSG00000004446, ENSMUSG00000022865, ENSMUSG00000056116, ENSMUSG00000026399, ENSMUSG00000091705, ENSMUSG00000079507, ENSMUSG00000033220, ENSMUSG00000079491	640	53	5205	1.3810436320754718	1.0	0.8941676981913215	99.40494823517854
GOTERM_MF_DIRECT	GO:0051117~ATPase binding	13	0.6985491671144546	0.3234281243762785	ENSMUSG00000046532, ENSMUSG00000018585, ENSMUSG00000019478, ENSMUSG00000060601, ENSMUSG00000015243, ENSMUSG00000032050, ENSMUSG00000003423, ENSMUSG00000041329, ENSMUSG00000038764, ENSMUSG00000000409, ENSMUSG00000004451, ENSMUSG00000036578, ENSMUSG00000032412	1508	82	12075	1.2694491169049622	1.0	0.9991267753829406	99.83554845886358
GOTERM_CC_DIRECT	GO:0005797~Golgi medial cisterna	4	0.21493820526598603	0.32418987973549607	ENSMUSG00000073411, ENSMUSG00000091705, ENSMUSG00000079507, ENSMUSG00000030659	1687	16	13458	1.9943687018375813	1.0	0.9768854225707292	99.71999482951117
GOTERM_BP_DIRECT	GO:0006629~lipid metabolic process	51	2.740462117141322	0.32440795567963876	ENSMUSG00000021036, ENSMUSG00000025202, ENSMUSG00000061666, ENSMUSG00000053846, ENSMUSG00000035246, ENSMUSG00000031168, ENSMUSG00000028672, ENSMUSG00000003123, ENSMUSG00000018042, ENSMUSG00000032807, ENSMUSG00000023021, ENSMUSG00000021620, ENSMUSG00000019822, ENSMUSG00000020532, ENSMUSG00000047250, ENSMUSG00000036834, ENSMUSG00000035376, ENSMUSG00000028601, ENSMUSG00000038007, ENSMUSG00000010660,…	1568	374	12544	1.090909090909091	1.0	0.999995239621769	99.93479843229012
KEGG_PATHWAY	mmu00232:Caffeine metabolism	2	0.10746910263299302	0.32498957978529774	ENSMUSG00000024066, ENSMUSG00000051147	640	3	5205	5.421875	1.0	0.8912785083696564	99.43185250187793
GOTERM_BP_DIRECT	GO:0021915~neural tube development	8	0.42987641053197206	0.32858837378300976	ENSMUSG00000036862, ENSMUSG00000079259, ENSMUSG00000049532, ENSMUSG00000060798, ENSMUSG00000004846, ENSMUSG00000021318, ENSMUSG00000048616, ENSMUSG00000048402	1568	45	12544	1.422222222222222	1.0	0.9999957059607509	99.94194552763177
GOTERM_BP_DIRECT	GO:0030030~cell projection organization	21	1.1284255776464267	0.3293385061505547	ENSMUSG00000046985, ENSMUSG00000031174, ENSMUSG00000031328, ENSMUSG00000006930, ENSMUSG00000027378, ENSMUSG00000038079, ENSMUSG00000033276, ENSMUSG00000030890, ENSMUSG00000039632, ENSMUSG00000022783, ENSMUSG00000022677, ENSMUSG00000029790, ENSMUSG00000010136, ENSMUSG00000039183, ENSMUSG00000024065, ENSMUSG00000028294, ENSMUSG00000019986, ENSMUSG00000056919, ENSMUSG00000038042, ENSMUSG00000060798,…	1568	143	12544	1.1748251748251748	1.0	0.9999954626033595	99.9431468273188
GOTERM_MF_DIRECT	GO:0004082~bisphosphoglycerate mutase activity	2	0.10746910263299302	0.3296500106532676	ENSMUSG00000020475, ENSMUSG00000038871	1508	3	12075	5.338196286472148	1.0	0.9991871750884854	99.85867811879723
GOTERM_MF_DIRECT	GO:0015018~galactosylgalactosylxylosylprotein 3-beta-glucuronosyltransferase activity	2	0.10746910263299302	0.3296500106532676	ENSMUSG00000026156, ENSMUSG00000071649	1508	3	12075	5.338196286472148	1.0	0.9991871750884854	99.85867811879723
GOTERM_MF_DIRECT	GO:0004969~histamine receptor activity	2	0.10746910263299302	0.3296500106532676	ENSMUSG00000053004, ENSMUSG00000034987	1508	3	12075	5.338196286472148	1.0	0.9991871750884854	99.85867811879723
GOTERM_MF_DIRECT	GO:0032767~copper-dependent protein binding	2	0.10746910263299302	0.3296500106532676	ENSMUSG00000018585, ENSMUSG00000030357	1508	3	12075	5.338196286472148	1.0	0.9991871750884854	99.85867811879723
GOTERM_MF_DIRECT	GO:0004999~vasoactive intestinal polypeptide receptor activity	2	0.10746910263299302	0.3296500106532676	ENSMUSG00000029778, ENSMUSG00000032528	1508	3	12075	5.338196286472148	1.0	0.9991871750884854	99.85867811879723
GOTERM_MF_DIRECT	GO:0003986~acetyl-CoA hydrolase activity	2	0.10746910263299302	0.3296500106532676	ENSMUSG00000021620, ENSMUSG00000031767	1508	3	12075	5.338196286472148	1.0	0.9991871750884854	99.85867811879723
GOTERM_MF_DIRECT	GO:0004619~phosphoglycerate mutase activity	2	0.10746910263299302	0.3296500106532676	ENSMUSG00000020475, ENSMUSG00000038871	1508	3	12075	5.338196286472148	1.0	0.9991871750884854	99.85867811879723
GOTERM_MF_DIRECT	GO:0008242~omega peptidase activity	2	0.10746910263299302	0.3296500106532676	ENSMUSG00000073987, ENSMUSG00000029223	1508	3	12075	5.338196286472148	1.0	0.9991871750884854	99.85867811879723
GOTERM_MF_DIRECT	GO:0019153~protein-disulfide reductase (glutathione) activity	2	0.10746910263299302	0.3296500106532676	ENSMUSG00000021591, ENSMUSG00000027248	1508	3	12075	5.338196286472148	1.0	0.9991871750884854	99.85867811879723
GOTERM_MF_DIRECT	GO:0036042~long-chain fatty acyl-CoA binding	2	0.10746910263299302	0.3296500106532676	ENSMUSG00000028937, ENSMUSG00000026385	1508	3	12075	5.338196286472148	1.0	0.9991871750884854	99.85867811879723
GOTERM_MF_DIRECT	GO:0015491~cation:cation antiporter activity	2	0.10746910263299302	0.3296500106532676	ENSMUSG00000063652, ENSMUSG00000018900	1508	3	12075	5.338196286472148	1.0	0.9991871750884854	99.85867811879723
GOTERM_MF_DIRECT	GO:0015226~carnitine transmembrane transporter activity	2	0.10746910263299302	0.3296500106532676	ENSMUSG00000063652, ENSMUSG00000018900	1508	3	12075	5.338196286472148	1.0	0.9991871750884854	99.85867811879723
GOTERM_MF_DIRECT	GO:0004833~tryptophan 2,3-dioxygenase activity	2	0.10746910263299302	0.3296500106532676	ENSMUSG00000031551, ENSMUSG00000031549	1508	3	12075	5.338196286472148	1.0	0.9991871750884854	99.85867811879723
GOTERM_MF_DIRECT	GO:0015275~stretch-activated, cation-selective, calcium channel activity	2	0.10746910263299302	0.3296500106532676	ENSMUSG00000071719, ENSMUSG00000079157	1508	3	12075	5.338196286472148	1.0	0.9991871750884854	99.85867811879723
GOTERM_MF_DIRECT	GO:0004096~catalase activity	2	0.10746910263299302	0.3296500106532676	ENSMUSG00000028597, ENSMUSG00000027187	1508	3	12075	5.338196286472148	1.0	0.9991871750884854	99.85867811879723
GOTERM_MF_DIRECT	GO:0046538~2,3-bisphosphoglycerate-dependent phosphoglycerate mutase activity	2	0.10746910263299302	0.3296500106532676	ENSMUSG00000020475, ENSMUSG00000038871	1508	3	12075	5.338196286472148	1.0	0.9991871750884854	99.85867811879723
GOTERM_MF_DIRECT	GO:0031014~troponin T binding	2	0.10746910263299302	0.3296500106532676	ENSMUSG00000064179, ENSMUSG00000035458	1508	3	12075	5.338196286472148	1.0	0.9991871750884854	99.85867811879723
GOTERM_MF_DIRECT	GO:0019976~interleukin-2 binding	2	0.10746910263299302	0.3296500106532676	ENSMUSG00000031304, ENSMUSG00000068227	1508	3	12075	5.338196286472148	1.0	0.9991871750884854	99.85867811879723
GOTERM_MF_DIRECT	GO:0016684~oxidoreductase activity, acting on peroxide as acceptor	2	0.10746910263299302	0.3296500106532676	ENSMUSG00000027187, ENSMUSG00000028893	1508	3	12075	5.338196286472148	1.0	0.9991871750884854	99.85867811879723
GOTERM_MF_DIRECT	GO:0016881~acid-amino acid ligase activity	2	0.10746910263299302	0.3296500106532676	ENSMUSG00000000275, ENSMUSG00000025373	1508	3	12075	5.338196286472148	1.0	0.9991871750884854	99.85867811879723
GOTERM_MF_DIRECT	GO:0071535~RING-like zinc finger domain binding	2	0.10746910263299302	0.3296500106532676	ENSMUSG00000026484, ENSMUSG00000018143	1508	3	12075	5.338196286472148	1.0	0.9991871750884854	99.85867811879723
GOTERM_BP_DIRECT	GO:0006015~5-phosphoribose 1-diphosphate biosynthetic process	2	0.10746910263299302	0.32991788346745554	ENSMUSG00000025742, ENSMUSG00000031432	1568	3	12544	5.333333333333333	1.0	0.9999951719626295	99.94405852594427
GOTERM_BP_DIRECT	GO:0042758~long-chain fatty acid catabolic process	2	0.10746910263299302	0.32991788346745554	ENSMUSG00000026003, ENSMUSG00000003123	1568	3	12544	5.333333333333333	1.0	0.9999951719626295	99.94405852594427
GOTERM_BP_DIRECT	GO:1900060~negative regulation of ceramide biosynthetic process	2	0.10746910263299302	0.32991788346745554	ENSMUSG00000026097, ENSMUSG00000025353	1568	3	12544	5.333333333333333	1.0	0.9999951719626295	99.94405852594427
GOTERM_BP_DIRECT	GO:1903288~positive regulation of potassium ion import	2	0.10746910263299302	0.32991788346745554	ENSMUSG00000041329, ENSMUSG00000032412	1568	3	12544	5.333333333333333	1.0	0.9999951719626295	99.94405852594427
GOTERM_BP_DIRECT	GO:0032792~negative regulation of CREB transcription factor activity	2	0.10746910263299302	0.32991788346745554	ENSMUSG00000025408, ENSMUSG00000024042	1568	3	12544	5.333333333333333	1.0	0.9999951719626295	99.94405852594427
GOTERM_BP_DIRECT	GO:0007343~egg activation	2	0.10746910263299302	0.32991788346745554	ENSMUSG00000022455, ENSMUSG00000021585	1568	3	12544	5.333333333333333	1.0	0.9999951719626295	99.94405852594427
GOTERM_BP_DIRECT	GO:0018125~peptidyl-cysteine methylation	2	0.10746910263299302	0.32991788346745554	ENSMUSG00000003411, ENSMUSG00000019066	1568	3	12544	5.333333333333333	1.0	0.9999951719626295	99.94405852594427
GOTERM_BP_DIRECT	GO:0021776~smoothened signaling pathway involved in spinal cord motor neuron cell fate specification	2	0.10746910263299302	0.32991788346745554	ENSMUSG00000021318, ENSMUSG00000048402	1568	3	12544	5.333333333333333	1.0	0.9999951719626295	99.94405852594427
GOTERM_BP_DIRECT	GO:0002385~mucosal immune response	2	0.10746910263299302	0.32991788346745554	ENSMUSG00000062157, ENSMUSG00000038495	1568	3	12544	5.333333333333333	1.0	0.9999951719626295	99.94405852594427
GOTERM_BP_DIRECT	GO:0021775~smoothened signaling pathway involved in ventral spinal cord interneuron specification	2	0.10746910263299302	0.32991788346745554	ENSMUSG00000021318, ENSMUSG00000048402	1568	3	12544	5.333333333333333	1.0	0.9999951719626295	99.94405852594427
GOTERM_BP_DIRECT	GO:0009629~response to gravity	2	0.10746910263299302	0.32991788346745554	ENSMUSG00000021250, ENSMUSG00000007207	1568	3	12544	5.333333333333333	1.0	0.9999951719626295	99.94405852594427
GOTERM_BP_DIRECT	GO:0031344~regulation of cell projection organization	2	0.10746910263299302	0.32991788346745554	ENSMUSG00000026830, ENSMUSG00000010136	1568	3	12544	5.333333333333333	1.0	0.9999951719626295	99.94405852594427
GOTERM_BP_DIRECT	GO:0021801~cerebral cortex radial glia guided migration	2	0.10746910263299302	0.32991788346745554	ENSMUSG00000031785, ENSMUSG00000021318	1568	3	12544	5.333333333333333	1.0	0.9999951719626295	99.94405852594427
GOTERM_BP_DIRECT	GO:0070831~basement membrane assembly	2	0.10746910263299302	0.32991788346745554	ENSMUSG00000026479, ENSMUSG00000004846	1568	3	12544	5.333333333333333	1.0	0.9999951719626295	99.94405852594427
GOTERM_BP_DIRECT	GO:0090080~positive regulation of MAPKKK cascade by fibroblast growth factor receptor signaling pathway	2	0.10746910263299302	0.32991788346745554	ENSMUSG00000031565, ENSMUSG00000054252	1568	3	12544	5.333333333333333	1.0	0.9999951719626295	99.94405852594427
GOTERM_BP_DIRECT	GO:0030101~natural killer cell activation	2	0.10746910263299302	0.32991788346745554	ENSMUSG00000068227, ENSMUSG00000039217	1568	3	12544	5.333333333333333	1.0	0.9999951719626295	99.94405852594427
GOTERM_BP_DIRECT	GO:0030240~skeletal muscle thin filament assembly	2	0.10746910263299302	0.32991788346745554	ENSMUSG00000031972, ENSMUSG00000051747	1568	3	12544	5.333333333333333	1.0	0.9999951719626295	99.94405852594427
GOTERM_BP_DIRECT	GO:0060058~positive regulation of apoptotic process involved in mammary gland involution	2	0.10746910263299302	0.32991788346745554	ENSMUSG00000028413, ENSMUSG00000022479	1568	3	12544	5.333333333333333	1.0	0.9999951719626295	99.94405852594427
GOTERM_BP_DIRECT	GO:0098703~calcium ion import across plasma membrane	2	0.10746910263299302	0.32991788346745554	ENSMUSG00000071719, ENSMUSG00000079157	1568	3	12544	5.333333333333333	1.0	0.9999951719626295	99.94405852594427
GOTERM_BP_DIRECT	GO:2000427~positive regulation of apoptotic cell clearance	2	0.10746910263299302	0.32991788346745554	ENSMUSG00000024371, ENSMUSG00000030605	1568	3	12544	5.333333333333333	1.0	0.9999951719626295	99.94405852594427
GOTERM_BP_DIRECT	GO:0035655~interleukin-18-mediated signaling pathway	2	0.10746910263299302	0.32991788346745554	ENSMUSG00000000489, ENSMUSG00000039217	1568	3	12544	5.333333333333333	1.0	0.9999951719626295	99.94405852594427
GOTERM_BP_DIRECT	GO:0006598~polyamine catabolic process	2	0.10746910263299302	0.32991788346745554	ENSMUSG00000025464, ENSMUSG00000027333	1568	3	12544	5.333333333333333	1.0	0.9999951719626295	99.94405852594427
GOTERM_BP_DIRECT	GO:0009447~putrescine catabolic process	2	0.10746910263299302	0.32991788346745554	ENSMUSG00000025464, ENSMUSG00000069835	1568	3	12544	5.333333333333333	1.0	0.9999951719626295	99.94405852594427
GOTERM_BP_DIRECT	GO:0044249~cellular biosynthetic process	2	0.10746910263299302	0.32991788346745554	ENSMUSG00000025742, ENSMUSG00000031432	1568	3	12544	5.333333333333333	1.0	0.9999951719626295	99.94405852594427
GOTERM_BP_DIRECT	GO:0015879~carnitine transport	2	0.10746910263299302	0.32991788346745554	ENSMUSG00000063652, ENSMUSG00000018900	1568	3	12544	5.333333333333333	1.0	0.9999951719626295	99.94405852594427
GOTERM_BP_DIRECT	GO:0009264~deoxyribonucleotide catabolic process	2	0.10746910263299302	0.32991788346745554	ENSMUSG00000030225, ENSMUSG00000020736	1568	3	12544	5.333333333333333	1.0	0.9999951719626295	99.94405852594427
GOTERM_BP_DIRECT	GO:0070084~protein initiator methionine removal	2	0.10746910263299302	0.32991788346745554	ENSMUSG00000005813, ENSMUSG00000036112	1568	3	12544	5.333333333333333	1.0	0.9999951719626295	99.94405852594427
GOTERM_BP_DIRECT	GO:0090022~regulation of neutrophil chemotaxis	2	0.10746910263299302	0.32991788346745554	ENSMUSG00000055994, ENSMUSG00000031990	1568	3	12544	5.333333333333333	1.0	0.9999951719626295	99.94405852594427
GOTERM_BP_DIRECT	GO:0046661~male sex differentiation	2	0.10746910263299302	0.32991788346745554	ENSMUSG00000046532, ENSMUSG00000030357	1568	3	12544	5.333333333333333	1.0	0.9999951719626295	99.94405852594427
GOTERM_BP_DIRECT	GO:0035330~regulation of hippo signaling	2	0.10746910263299302	0.32991788346745554	ENSMUSG00000009073, ENSMUSG00000018849	1568	3	12544	5.333333333333333	1.0	0.9999951719626295	99.94405852594427
GOTERM_BP_DIRECT	GO:0019373~epoxygenase P450 pathway	2	0.10746910263299302	0.32991788346745554	ENSMUSG00000005547, ENSMUSG00000052914	1568	3	12544	5.333333333333333	1.0	0.9999951719626295	99.94405852594427
GOTERM_BP_DIRECT	GO:0001682~tRNA 5'-leader removal	2	0.10746910263299302	0.32991788346745554	ENSMUSG00000021023, ENSMUSG00000021418	1568	3	12544	5.333333333333333	1.0	0.9999951719626295	99.94405852594427
GOTERM_BP_DIRECT	GO:0071371~cellular response to gonadotropin stimulus	2	0.10746910263299302	0.32991788346745554	ENSMUSG00000000792, ENSMUSG00000006476	1568	3	12544	5.333333333333333	1.0	0.9999951719626295	99.94405852594427
GOTERM_BP_DIRECT	GO:0006030~chitin metabolic process	2	0.10746910263299302	0.32991788346745554	ENSMUSG00000027204, ENSMUSG00000062778	1568	3	12544	5.333333333333333	1.0	0.9999951719626295	99.94405852594427
GOTERM_BP_DIRECT	GO:0019254~carnitine metabolic process, CoA-linked	2	0.10746910263299302	0.32991788346745554	ENSMUSG00000026003, ENSMUSG00000062908	1568	3	12544	5.333333333333333	1.0	0.9999951719626295	99.94405852594427
GOTERM_BP_DIRECT	GO:1901387~positive regulation of voltage-gated calcium channel activity	2	0.10746910263299302	0.32991788346745554	ENSMUSG00000024065, ENSMUSG00000035165	1568	3	12544	5.333333333333333	1.0	0.9999951719626295	99.94405852594427
GOTERM_BP_DIRECT	GO:0043031~negative regulation of macrophage activation	2	0.10746910263299302	0.32991788346745554	ENSMUSG00000022661, ENSMUSG00000002108	1568	3	12544	5.333333333333333	1.0	0.9999951719626295	99.94405852594427
GOTERM_BP_DIRECT	GO:0015858~nucleoside transport	2	0.10746910263299302	0.32991788346745554	ENSMUSG00000020100, ENSMUSG00000023942	1568	3	12544	5.333333333333333	1.0	0.9999951719626295	99.94405852594427
GOTERM_BP_DIRECT	GO:0035582~sequestering of BMP in extracellular matrix	2	0.10746910263299302	0.32991788346745554	ENSMUSG00000027204, ENSMUSG00000041120	1568	3	12544	5.333333333333333	1.0	0.9999951719626295	99.94405852594427
GOTERM_BP_DIRECT	GO:0051570~regulation of histone H3-K9 methylation	2	0.10746910263299302	0.32991788346745554	ENSMUSG00000013787, ENSMUSG00000078247	1568	3	12544	5.333333333333333	1.0	0.9999951719626295	99.94405852594427
GOTERM_BP_DIRECT	GO:0031339~negative regulation of vesicle fusion	2	0.10746910263299302	0.32991788346745554	ENSMUSG00000033083, ENSMUSG00000030707	1568	3	12544	5.333333333333333	1.0	0.9999951719626295	99.94405852594427
GOTERM_BP_DIRECT	GO:0086067~AV node cell to bundle of His cell communication	2	0.10746910263299302	0.32991788346745554	ENSMUSG00000022865, ENSMUSG00000032511	1568	3	12544	5.333333333333333	1.0	0.9999951719626295	99.94405852594427
GOTERM_BP_DIRECT	GO:0042271~susceptibility to natural killer cell mediated cytotoxicity	2	0.10746910263299302	0.32991788346745554	ENSMUSG00000062300, ENSMUSG00000040511	1568	3	12544	5.333333333333333	1.0	0.9999951719626295	99.94405852594427
GOTERM_BP_DIRECT	GO:0051466~positive regulation of corticotropin-releasing hormone secretion	2	0.10746910263299302	0.32991788346745554	ENSMUSG00000040663, ENSMUSG00000022015	1568	3	12544	5.333333333333333	1.0	0.9999951719626295	99.94405852594427
GOTERM_BP_DIRECT	GO:0018394~peptidyl-lysine acetylation	2	0.10746910263299302	0.32991788346745554	ENSMUSG00000000708, ENSMUSG00000090247	1568	3	12544	5.333333333333333	1.0	0.9999951719626295	99.94405852594427
GOTERM_BP_DIRECT	GO:0002756~MyD88-independent toll-like receptor signaling pathway	2	0.10746910263299302	0.32991788346745554	ENSMUSG00000047123, ENSMUSG00000032497	1568	3	12544	5.333333333333333	1.0	0.9999951719626295	99.94405852594427
KEGG_PATHWAY	mmu00270:Cysteine and methionine metabolism	6	0.32240730789897903	0.330230746366587	ENSMUSG00000033022, ENSMUSG00000063229, ENSMUSG00000044986, ENSMUSG00000028179, ENSMUSG00000053907, ENSMUSG00000071708	640	31	5205	1.5740927419354838	1.0	0.891041825553868	99.48722655672766
KEGG_PATHWAY	mmu00380:Tryptophan metabolism	6	0.32240730789897903	0.330230746366587	ENSMUSG00000039648, ENSMUSG00000031551, ENSMUSG00000040147, ENSMUSG00000027187, ENSMUSG00000031549, ENSMUSG00000017718	640	31	5205	1.5740927419354838	1.0	0.891041825553868	99.48722655672766
KEGG_PATHWAY	mmu04130:SNARE interactions in vesicular transport	6	0.32240730789897903	0.330230746366587	ENSMUSG00000007207, ENSMUSG00000027287, ENSMUSG00000051412, ENSMUSG00000026696, ENSMUSG00000032757, ENSMUSG00000029428	640	31	5205	1.5740927419354838	1.0	0.891041825553868	99.48722655672766
GOTERM_CC_DIRECT	GO:0097512~cardiac myofibril	2	0.10746910263299302	0.33073930335299734	ENSMUSG00000032060, ENSMUSG00000004951	1687	3	13458	5.31831653823355	1.0	0.977775082537144	99.75805289800994
GOTERM_CC_DIRECT	GO:0071133~alpha9-beta1 integrin-ADAM8 complex	2	0.10746910263299302	0.33073930335299734	ENSMUSG00000039115, ENSMUSG00000025473	1687	3	13458	5.31831653823355	1.0	0.977775082537144	99.75805289800994
GOTERM_CC_DIRECT	GO:0005863~striated muscle myosin thick filament	2	0.10746910263299302	0.33073930335299734	ENSMUSG00000061462, ENSMUSG00000002100	1687	3	13458	5.31831653823355	1.0	0.977775082537144	99.75805289800994
GOTERM_CC_DIRECT	GO:0002178~palmitoyltransferase complex	2	0.10746910263299302	0.33073930335299734	ENSMUSG00000015341, ENSMUSG00000042532	1687	3	13458	5.31831653823355	1.0	0.977775082537144	99.75805289800994
GOTERM_CC_DIRECT	GO:0042583~chromaffin granule	2	0.10746910263299302	0.33073930335299734	ENSMUSG00000021194, ENSMUSG00000037411	1687	3	13458	5.31831653823355	1.0	0.977775082537144	99.75805289800994
GOTERM_BP_DIRECT	GO:0034599~cellular response to oxidative stress	10	0.537345513164965	0.332158147258795	ENSMUSG00000029167, ENSMUSG00000028800, ENSMUSG00000025889, ENSMUSG00000036273, ENSMUSG00000031400, ENSMUSG00000024885, ENSMUSG00000040322, ENSMUSG00000028367, ENSMUSG00000002731, ENSMUSG00000028893	1568	60	12544	1.3333333333333333	1.0	0.9999952401594276	99.94745522704176
GOTERM_BP_DIRECT	GO:0055085~transmembrane transport	40	2.14938205265986	0.33498562137443916	ENSMUSG00000027748, ENSMUSG00000031974, ENSMUSG00000055782, ENSMUSG00000063652, ENSMUSG00000059149, ENSMUSG00000032449, ENSMUSG00000026198, ENSMUSG00000026435, ENSMUSG00000041945, ENSMUSG00000048677, ENSMUSG00000021474, ENSMUSG00000040322, ENSMUSG00000041828, ENSMUSG00000000792, ENSMUSG00000026220, ENSMUSG00000024036, ENSMUSG00000017765, ENSMUSG00000040447, ENSMUSG00000030089, ENSMUSG00000026614,…	1568	290	12544	1.103448275862069	1.0	0.9999954312150574	99.95146401524705
GOTERM_MF_DIRECT	GO:0019838~growth factor binding	7	0.37614185921547555	0.33548538653960114	ENSMUSG00000040488, ENSMUSG00000023046, ENSMUSG00000062312, ENSMUSG00000024940, ENSMUSG00000002020, ENSMUSG00000054263, ENSMUSG00000006205	1508	38	12075	1.4750279212620412	1.0	0.9992353613101858	99.87756302380376
KEGG_PATHWAY	mmu05330:Allograft rejection	5	0.2686727565824825	0.33952418077759483	ENSMUSG00000073411, ENSMUSG00000056116, ENSMUSG00000091705, ENSMUSG00000079507, ENSMUSG00000079491	640	24	5205	1.6943359375	1.0	0.8944095797330277	99.57332908847427
GOTERM_CC_DIRECT	GO:0045121~membrane raft	32	1.7195056421278883	0.3404614444555162	ENSMUSG00000026880, ENSMUSG00000027748, ENSMUSG00000036273, ENSMUSG00000035165, ENSMUSG00000009073, ENSMUSG00000062563, ENSMUSG00000026399, ENSMUSG00000002147, ENSMUSG00000032562, ENSMUSG00000031523, ENSMUSG00000027863, ENSMUSG00000022994, ENSMUSG00000022865, ENSMUSG00000002458, ENSMUSG00000062312, ENSMUSG00000031785, ENSMUSG00000040659, ENSMUSG00000010660, ENSMUSG00000026475, ENSMUSG00000066224,…	1687	228	13458	1.119645586996537	1.0	0.9795639067558832	99.80573891555683
GOTERM_BP_DIRECT	GO:0007286~spermatid development	11	0.5910800644814616	0.34135522266108903	ENSMUSG00000062300, ENSMUSG00000013787, ENSMUSG00000018554, ENSMUSG00000020486, ENSMUSG00000060985, ENSMUSG00000067764, ENSMUSG00000068117, ENSMUSG00000050957, ENSMUSG00000002324, ENSMUSG00000031990, ENSMUSG00000022656	1568	68	12544	1.2941176470588236	1.0	0.9999962648451363	99.95946023528298
KEGG_PATHWAY	mmu04640:Hematopoietic cell lineage	9	0.4836109618484685	0.34192207854523093	ENSMUSG00000027863, ENSMUSG00000026399, ENSMUSG00000001507, ENSMUSG00000089989, ENSMUSG00000027009, ENSMUSG00000027399, ENSMUSG00000027820, ENSMUSG00000026072, ENSMUSG00000022847	640	54	5205	1.35546875	1.0	0.8917630450944647	99.59326431200307
GOTERM_MF_DIRECT	GO:0051879~Hsp90 protein binding	6	0.32240730789897903	0.34344012313366756	ENSMUSG00000031161, ENSMUSG00000071072, ENSMUSG00000028693, ENSMUSG00000055994, ENSMUSG00000062312, ENSMUSG00000024170	1508	31	12075	1.5497989218790107	1.0	0.9993196142506698	99.89951456214126
KEGG_PATHWAY	mmu04727:GABAergic synapse	12	0.6448146157979581	0.3434759232663513	ENSMUSG00000022994, ENSMUSG00000038607, ENSMUSG00000006930, ENSMUSG00000048240, ENSMUSG00000055078, ENSMUSG00000032766, ENSMUSG00000071658, ENSMUSG00000032562, ENSMUSG00000078816, ENSMUSG00000031343, ENSMUSG00000026028, ENSMUSG00000038349	640	77	5205	1.2674512987012987	1.0	0.8884178376496963	99.60571902708634
GOTERM_CC_DIRECT	GO:0005912~adherens junction	9	0.4836109618484685	0.34371723208873906	ENSMUSG00000022865, ENSMUSG00000027378, ENSMUSG00000019986, ENSMUSG00000009073, ENSMUSG00000045095, ENSMUSG00000054855, ENSMUSG00000057440, ENSMUSG00000032012, ENSMUSG00000026383	1687	53	13458	1.3546655333236401	1.0	0.9794065378339294	99.81963784601051
GOTERM_BP_DIRECT	GO:0040014~regulation of multicellular organism growth	6	0.32240730789897903	0.3441968776296507	ENSMUSG00000031400, ENSMUSG00000033735, ENSMUSG00000004040, ENSMUSG00000068329, ENSMUSG00000036437, ENSMUSG00000004043	1568	31	12544	1.5483870967741935	1.0	0.9999964152689661	99.96260981707307
GOTERM_CC_DIRECT	GO:0005758~mitochondrial intermembrane space	11	0.5910800644814616	0.34474251509827464	ENSMUSG00000026895, ENSMUSG00000016257, ENSMUSG00000021591, ENSMUSG00000032026, ENSMUSG00000090247, ENSMUSG00000068329, ENSMUSG00000021710, ENSMUSG00000031776, ENSMUSG00000027248, ENSMUSG00000027187, ENSMUSG00000024782	1687	68	13458	1.2904738658949055	1.0	0.9786035619133657	99.82381885036745
KEGG_PATHWAY	mmu04510:Focal adhesion	27	1.4508328855454058	0.34552180656136094	ENSMUSG00000031328, ENSMUSG00000052681, ENSMUSG00000090210, ENSMUSG00000001281, ENSMUSG00000030890, ENSMUSG00000001507, ENSMUSG00000040152, ENSMUSG00000027009, ENSMUSG00000039936, ENSMUSG00000032243, ENSMUSG00000078816, ENSMUSG00000002900, ENSMUSG00000033220, ENSMUSG00000000489, ENSMUSG00000006457, ENSMUSG00000004791, ENSMUSG00000027966, ENSMUSG00000030774, ENSMUSG00000039115, ENSMUSG00000020241,…	640	194	5205	1.131886275773196	1.0	0.8855452425536071	99.62158043335016
GOTERM_CC_DIRECT	GO:0005834~heterotrimeric G-protein complex	6	0.32240730789897903	0.346513042049166	ENSMUSG00000038607, ENSMUSG00000048240, ENSMUSG00000032766, ENSMUSG00000071658, ENSMUSG00000024186, ENSMUSG00000032562	1687	31	13458	1.544027382067805	1.0	0.9780183982154822	99.83082661522673
GOTERM_MF_DIRECT	GO:0019905~syntaxin binding	12	0.6448146157979581	0.3479889759221574	ENSMUSG00000019478, ENSMUSG00000052301, ENSMUSG00000015243, ENSMUSG00000027287, ENSMUSG00000020848, ENSMUSG00000062151, ENSMUSG00000051412, ENSMUSG00000029608, ENSMUSG00000032757, ENSMUSG00000030616, ENSMUSG00000028456, ENSMUSG00000004961	1508	76	12075	1.2643096467960353	1.0	0.9993375194545705	99.91034692242316
KEGG_PATHWAY	mmu04975:Fat digestion and absorption	4	0.21493820526598603	0.34807033453218506	ENSMUSG00000021759, ENSMUSG00000015243, ENSMUSG00000034579, ENSMUSG00000052151	640	17	5205	1.9136029411764706	1.0	0.8831676825364385	99.64051391116348
GOTERM_MF_DIRECT	GO:0005096~GTPase activator activity	31	1.6657710908113916	0.3486974084997937	ENSMUSG00000040940, ENSMUSG00000038860, ENSMUSG00000036273, ENSMUSG00000033083, ENSMUSG00000050730, ENSMUSG00000029174, ENSMUSG00000031523, ENSMUSG00000030766, ENSMUSG00000041225, ENSMUSG00000052921, ENSMUSG00000002458, ENSMUSG00000032812, ENSMUSG00000040964, ENSMUSG00000020782, ENSMUSG00000060090, ENSMUSG00000026475, ENSMUSG00000031355, ENSMUSG00000031453, ENSMUSG00000000142, ENSMUSG00000036995,…	1508	222	12075	1.11813570865295	1.0	0.9992872628025922	99.91193179629046
GOTERM_BP_DIRECT	GO:0042632~cholesterol homeostasis	8	0.42987641053197206	0.349863856644696	ENSMUSG00000026600, ENSMUSG00000060601, ENSMUSG00000053846, ENSMUSG00000015243, ENSMUSG00000028773, ENSMUSG00000062515, ENSMUSG00000002108, ENSMUSG00000039217	1568	46	12544	1.3913043478260867	1.0	0.9999969728774564	99.96821256577351
GOTERM_MF_DIRECT	GO:0019706~protein-cysteine S-palmitoyltransferase activity	5	0.2686727565824825	0.3512743043011	ENSMUSG00000015341, ENSMUSG00000021969, ENSMUSG00000039470, ENSMUSG00000015335, ENSMUSG00000042532	1508	24	12075	1.6681863395225465	1.0	0.9992704676732136	99.91747759156031
GOTERM_BP_DIRECT	GO:0007214~gamma-aminobutyric acid signaling pathway	5	0.2686727565824825	0.351947997909827	ENSMUSG00000026322, ENSMUSG00000055078, ENSMUSG00000032562, ENSMUSG00000031343, ENSMUSG00000038349	1568	24	12544	1.6666666666666667	1.0	0.9999969924009655	99.97006548088271
GOTERM_BP_DIRECT	GO:0090314~positive regulation of protein targeting to membrane	5	0.2686727565824825	0.351947997909827	ENSMUSG00000026880, ENSMUSG00000030774, ENSMUSG00000062312, ENSMUSG00000019054, ENSMUSG00000017774	1568	24	12544	1.6666666666666667	1.0	0.9999969924009655	99.97006548088271
GOTERM_BP_DIRECT	GO:0009987~cellular process	5	0.2686727565824825	0.351947997909827	ENSMUSG00000046532, ENSMUSG00000024402, ENSMUSG00000021803, ENSMUSG00000068744, ENSMUSG00000055723	1568	24	12544	1.6666666666666667	1.0	0.9999969924009655	99.97006548088271
GOTERM_BP_DIRECT	GO:0090102~cochlea development	5	0.2686727565824825	0.351947997909827	ENSMUSG00000036862, ENSMUSG00000055078, ENSMUSG00000054252, ENSMUSG00000038248, ENSMUSG00000049265	1568	24	12544	1.6666666666666667	1.0	0.9999969924009655	99.97006548088271
KEGG_PATHWAY	mmu00790:Folate biosynthesis	3	0.16120365394948952	0.3524971627024545	ENSMUSG00000015536, ENSMUSG00000073987, ENSMUSG00000033735	640	10	5205	2.43984375	1.0	0.882527487616833	99.67133496696889
GOTERM_BP_DIRECT	GO:0001649~osteoblast differentiation	15	0.8060182697474476	0.35250209834981316	ENSMUSG00000008136, ENSMUSG00000022702, ENSMUSG00000032243, ENSMUSG00000060284, ENSMUSG00000049775, ENSMUSG00000027187, ENSMUSG00000055723, ENSMUSG00000006457, ENSMUSG00000027422, ENSMUSG00000039153, ENSMUSG00000024176, ENSMUSG00000031799, ENSMUSG00000006958, ENSMUSG00000048402, ENSMUSG00000048616	1568	99	12544	1.2121212121212124	1.0	0.9999967994369418	99.97054062287735
GOTERM_CC_DIRECT	GO:0036126~sperm flagellum	5	0.2686727565824825	0.354010911817908	ENSMUSG00000031174, ENSMUSG00000020486, ENSMUSG00000026463, ENSMUSG00000039179, ENSMUSG00000019027	1687	24	13458	1.6619739181979847	1.0	0.979131364823172	99.85771802486131
GOTERM_CC_DIRECT	GO:0090575~RNA polymerase II transcription factor complex	5	0.2686727565824825	0.354010911817908	ENSMUSG00000032228, ENSMUSG00000000440, ENSMUSG00000004040, ENSMUSG00000022479, ENSMUSG00000002108	1687	24	13458	1.6619739181979847	1.0	0.979131364823172	99.85771802486131
GOTERM_CC_DIRECT	GO:0031982~vesicle	20	1.07469102632993	0.35401300356492227	ENSMUSG00000032489, ENSMUSG00000026880, ENSMUSG00000003411, ENSMUSG00000032382, ENSMUSG00000035165, ENSMUSG00000039361, ENSMUSG00000024885, ENSMUSG00000033083, ENSMUSG00000055994, ENSMUSG00000035342, ENSMUSG00000045733, ENSMUSG00000018634, ENSMUSG00000045763, ENSMUSG00000006740, ENSMUSG00000019478, ENSMUSG00000051043, ENSMUSG00000040447, ENSMUSG00000022098, ENSMUSG00000015766, ENSMUSG00000002059	1687	137	13458	1.164594862386909	1.0	0.9780564692122795	99.8577249360068
GOTERM_BP_DIRECT	GO:0019221~cytokine-mediated signaling pathway	13	0.6985491671144546	0.355911640984173	ENSMUSG00000062157, ENSMUSG00000027164, ENSMUSG00000005057, ENSMUSG00000022965, ENSMUSG00000022514, ENSMUSG00000004040, ENSMUSG00000027399, ENSMUSG00000002147, ENSMUSG00000054263, ENSMUSG00000068227, ENSMUSG00000022015, ENSMUSG00000004043, ENSMUSG00000026072	1568	84	12544	1.2380952380952381	1.0	0.9999970055709337	99.97331085268503
GOTERM_MF_DIRECT	GO:0030506~ankyrin binding	4	0.21493820526598603	0.35809690446731923	ENSMUSG00000061462, ENSMUSG00000051747, ENSMUSG00000030549, ENSMUSG00000032511	1508	17	12075	1.8840692775784054	1.0	0.9993307410479958	99.93061923226585
GOTERM_MF_DIRECT	GO:0005528~FK506 binding	4	0.21493820526598603	0.35809690446731923	ENSMUSG00000038074, ENSMUSG00000030357, ENSMUSG00000007944, ENSMUSG00000024222	1508	17	12075	1.8840692775784054	1.0	0.9993307410479958	99.93061923226585
GOTERM_MF_DIRECT	GO:0003756~protein disulfide isomerase activity	4	0.21493820526598603	0.35809690446731923	ENSMUSG00000020571, ENSMUSG00000028343, ENSMUSG00000027248, ENSMUSG00000033684	1508	17	12075	1.8840692775784054	1.0	0.9993307410479958	99.93061923226585
GOTERM_BP_DIRECT	GO:0006882~cellular zinc ion homeostasis	4	0.21493820526598603	0.35867224699017186	ENSMUSG00000024270, ENSMUSG00000039878, ENSMUSG00000006567, ENSMUSG00000000409	1568	17	12544	1.8823529411764706	1.0	0.9999971155132578	99.9753712600318
GOTERM_BP_DIRECT	GO:0045780~positive regulation of bone resorption	4	0.21493820526598603	0.35867224699017186	ENSMUSG00000039115, ENSMUSG00000024940, ENSMUSG00000025473, ENSMUSG00000022015	1568	17	12544	1.8823529411764706	1.0	0.9999971155132578	99.9753712600318
GOTERM_BP_DIRECT	GO:0035024~negative regulation of Rho protein signal transduction	4	0.21493820526598603	0.35867224699017186	ENSMUSG00000032702, ENSMUSG00000050730, ENSMUSG00000001507, ENSMUSG00000031523	1568	17	12544	1.8823529411764706	1.0	0.9999971155132578	99.9753712600318
GOTERM_BP_DIRECT	GO:0031290~retinal ganglion cell axon guidance	4	0.21493820526598603	0.35867224699017186	ENSMUSG00000022636, ENSMUSG00000028664, ENSMUSG00000000627, ENSMUSG00000025020	1568	17	12544	1.8823529411764706	1.0	0.9999971155132578	99.9753712600318
GOTERM_BP_DIRECT	GO:0042476~odontogenesis	4	0.21493820526598603	0.35867224699017186	ENSMUSG00000000142, ENSMUSG00000002900, ENSMUSG00000041324, ENSMUSG00000059878	1568	17	12544	1.8823529411764706	1.0	0.9999971155132578	99.9753712600318
GOTERM_BP_DIRECT	GO:0007095~mitotic G2 DNA damage checkpoint	4	0.21493820526598603	0.35867224699017186	ENSMUSG00000028821, ENSMUSG00000020326, ENSMUSG00000018669, ENSMUSG00000061288	1568	17	12544	1.8823529411764706	1.0	0.9999971155132578	99.9753712600318
GOTERM_BP_DIRECT	GO:0035025~positive regulation of Rho protein signal transduction	4	0.21493820526598603	0.35867224699017186	ENSMUSG00000066406, ENSMUSG00000031861, ENSMUSG00000033446, ENSMUSG00000031785	1568	17	12544	1.8823529411764706	1.0	0.9999971155132578	99.9753712600318
GOTERM_BP_DIRECT	GO:0009725~response to hormone	7	0.37614185921547555	0.3596830919127245	ENSMUSG00000008136, ENSMUSG00000024529, ENSMUSG00000061762, ENSMUSG00000053907, ENSMUSG00000030222, ENSMUSG00000015653, ENSMUSG00000027227	1568	39	12544	1.435897435897436	1.0	0.9999969959381347	99.97608732821773
GOTERM_BP_DIRECT	GO:0060048~cardiac muscle contraction	7	0.37614185921547555	0.3596830919127245	ENSMUSG00000053819, ENSMUSG00000051747, ENSMUSG00000002100, ENSMUSG00000026414, ENSMUSG00000032511, ENSMUSG00000026418, ENSMUSG00000035458	1568	39	12544	1.435897435897436	1.0	0.9999969959381347	99.97608732821773
GOTERM_MF_DIRECT	GO:0001191~transcriptional repressor activity, RNA polymerase II transcription factor binding	3	0.16120365394948952	0.360361499808181	ENSMUSG00000062563, ENSMUSG00000024271, ENSMUSG00000021575	1508	10	12075	2.402188328912467	1.0	0.9993100172343656	99.93452777125106
GOTERM_MF_DIRECT	GO:1990380~Lys48-specific deubiquitinase activity	3	0.16120365394948952	0.360361499808181	ENSMUSG00000026767, ENSMUSG00000046269, ENSMUSG00000038495	1508	10	12075	2.402188328912467	1.0	0.9993100172343656	99.93452777125106
GOTERM_MF_DIRECT	GO:0005391~sodium:potassium-exchanging ATPase activity	3	0.16120365394948952	0.360361499808181	ENSMUSG00000005553, ENSMUSG00000041329, ENSMUSG00000032412	1508	10	12075	2.402188328912467	1.0	0.9993100172343656	99.93452777125106
GOTERM_BP_DIRECT	GO:0009612~response to mechanical stimulus	9	0.4836109618484685	0.3604925655313034	ENSMUSG00000000440, ENSMUSG00000019822, ENSMUSG00000031972, ENSMUSG00000041482, ENSMUSG00000040152, ENSMUSG00000000409, ENSMUSG00000020423, ENSMUSG00000048402, ENSMUSG00000012705	1568	54	12544	1.3333333333333335	1.0	0.999996845296119	99.97664649211279
GOTERM_BP_DIRECT	GO:0032695~negative regulation of interleukin-12 production	3	0.16120365394948952	0.3608131446564764	ENSMUSG00000049871, ENSMUSG00000055994, ENSMUSG00000040152	1568	10	12544	2.4	1.0	0.9999966173250714	99.97686449995084
GOTERM_BP_DIRECT	GO:0014883~transition between fast and slow fiber	3	0.16120365394948952	0.3608131446564764	ENSMUSG00000006457, ENSMUSG00000064179, ENSMUSG00000026418	1568	10	12544	2.4	1.0	0.9999966173250714	99.97686449995084
GOTERM_BP_DIRECT	GO:0035414~negative regulation of catenin import into nucleus	3	0.16120365394948952	0.3608131446564764	ENSMUSG00000000142, ENSMUSG00000078794, ENSMUSG00000044674	1568	10	12544	2.4	1.0	0.9999966173250714	99.97686449995084
GOTERM_BP_DIRECT	GO:0045820~negative regulation of glycolytic process	3	0.16120365394948952	0.3608131446564764	ENSMUSG00000006457, ENSMUSG00000029167, ENSMUSG00000004040	1568	10	12544	2.4	1.0	0.9999966173250714	99.97686449995084
GOTERM_BP_DIRECT	GO:0042415~norepinephrine metabolic process	3	0.16120365394948952	0.3608131446564764	ENSMUSG00000038216, ENSMUSG00000033735, ENSMUSG00000022587	1568	10	12544	2.4	1.0	0.9999966173250714	99.97686449995084
GOTERM_BP_DIRECT	GO:0043046~DNA methylation involved in gamete generation	3	0.16120365394948952	0.3608131446564764	ENSMUSG00000060985, ENSMUSG00000041912, ENSMUSG00000038080	1568	10	12544	2.4	1.0	0.9999966173250714	99.97686449995084
GOTERM_BP_DIRECT	GO:0048280~vesicle fusion with Golgi apparatus	3	0.16120365394948952	0.3608131446564764	ENSMUSG00000029407, ENSMUSG00000051412, ENSMUSG00000032757	1568	10	12544	2.4	1.0	0.9999966173250714	99.97686449995084
GOTERM_BP_DIRECT	GO:0032825~positive regulation of natural killer cell differentiation	3	0.16120365394948952	0.3608131446564764	ENSMUSG00000089989, ENSMUSG00000023206, ENSMUSG00000004043	1568	10	12544	2.4	1.0	0.9999966173250714	99.97686449995084
GOTERM_BP_DIRECT	GO:0070933~histone H4 deacetylation	3	0.16120365394948952	0.3608131446564764	ENSMUSG00000028800, ENSMUSG00000037896, ENSMUSG00000029249	1568	10	12544	2.4	1.0	0.9999966173250714	99.97686449995084
GOTERM_BP_DIRECT	GO:0043537~negative regulation of blood vessel endothelial cell migration	3	0.16120365394948952	0.3608131446564764	ENSMUSG00000040152, ENSMUSG00000027314, ENSMUSG00000000530	1568	10	12544	2.4	1.0	0.9999966173250714	99.97686449995084
GOTERM_BP_DIRECT	GO:0002011~morphogenesis of an epithelial sheet	3	0.16120365394948952	0.3608131446564764	ENSMUSG00000041225, ENSMUSG00000021754, ENSMUSG00000021112	1568	10	12544	2.4	1.0	0.9999966173250714	99.97686449995084
GOTERM_BP_DIRECT	GO:2001223~negative regulation of neuron migration	3	0.16120365394948952	0.3608131446564764	ENSMUSG00000031785, ENSMUSG00000004040, ENSMUSG00000041014	1568	10	12544	2.4	1.0	0.9999966173250714	99.97686449995084
GOTERM_BP_DIRECT	GO:0046339~diacylglycerol metabolic process	3	0.16120365394948952	0.3608131446564764	ENSMUSG00000017715, ENSMUSG00000025357, ENSMUSG00000070738	1568	10	12544	2.4	1.0	0.9999966173250714	99.97686449995084
GOTERM_BP_DIRECT	GO:0033148~positive regulation of intracellular estrogen receptor signaling pathway	3	0.16120365394948952	0.3608131446564764	ENSMUSG00000046532, ENSMUSG00000030774, ENSMUSG00000055065	1568	10	12544	2.4	1.0	0.9999966173250714	99.97686449995084
GOTERM_BP_DIRECT	GO:0045332~phospholipid translocation	3	0.16120365394948952	0.3608131446564764	ENSMUSG00000015243, ENSMUSG00000028125, ENSMUSG00000062949	1568	10	12544	2.4	1.0	0.9999966173250714	99.97686449995084
GOTERM_BP_DIRECT	GO:0006887~exocytosis	14	0.7522837184309511	0.3618082767237556	ENSMUSG00000032202, ENSMUSG00000052301, ENSMUSG00000006930, ENSMUSG00000062151, ENSMUSG00000026696, ENSMUSG00000030774, ENSMUSG00000007207, ENSMUSG00000027287, ENSMUSG00000051412, ENSMUSG00000020782, ENSMUSG00000019906, ENSMUSG00000019066, ENSMUSG00000030616, ENSMUSG00000028456	1568	92	12544	1.217391304347826	1.0	0.9999964817071435	99.97752902814132
GOTERM_CC_DIRECT	GO:0042581~specific granule	3	0.16120365394948952	0.36219743387943826	ENSMUSG00000029484, ENSMUSG00000027287, ENSMUSG00000025473	1687	10	13458	2.3932424422050977	1.0	0.9793560401256831	99.88249416383745
GOTERM_CC_DIRECT	GO:0035631~CD40 receptor complex	3	0.16120365394948952	0.36219743387943826	ENSMUSG00000027164, ENSMUSG00000068329, ENSMUSG00000031537	1687	10	13458	2.3932424422050977	1.0	0.9793560401256831	99.88249416383745
GOTERM_CC_DIRECT	GO:0045335~phagocytic vesicle	7	0.37614185921547555	0.3623036554017941	ENSMUSG00000055069, ENSMUSG00000015243, ENSMUSG00000079316, ENSMUSG00000051412, ENSMUSG00000030707, ENSMUSG00000002059, ENSMUSG00000030055	1687	39	13458	1.4318544526013404	1.0	0.978347476337124	99.88278739183964
GOTERM_CC_DIRECT	GO:0043235~receptor complex	17	0.9134873723804406	0.36676868662978634	ENSMUSG00000022144, ENSMUSG00000029778, ENSMUSG00000055078, ENSMUSG00000001507, ENSMUSG00000001281, ENSMUSG00000032528, ENSMUSG00000057722, ENSMUSG00000054027, ENSMUSG00000017417, ENSMUSG00000035305, ENSMUSG00000031565, ENSMUSG00000062312, ENSMUSG00000051043, ENSMUSG00000030309, ENSMUSG00000054263, ENSMUSG00000022479, ENSMUSG00000002108	1687	115	13458	1.1792788845648308	1.0	0.9785886749840604	99.89451335188437
KEGG_PATHWAY	mmu00640:Propanoate metabolism	5	0.2686727565824825	0.3689637170258052	ENSMUSG00000033429, ENSMUSG00000062908, ENSMUSG00000020532, ENSMUSG00000063229, ENSMUSG00000041426	640	25	5205	1.6265625	1.0	0.8922528530281498	99.76580574942084
GOTERM_BP_DIRECT	GO:0051289~protein homotetramerization	10	0.537345513164965	0.3691162698261231	ENSMUSG00000028223, ENSMUSG00000026003, ENSMUSG00000025260, ENSMUSG00000062908, ENSMUSG00000020532, ENSMUSG00000028070, ENSMUSG00000044708, ENSMUSG00000028179, ENSMUSG00000030403, ENSMUSG00000027187	1568	62	12544	1.2903225806451613	1.0	0.9999972264443993	99.98188398370674
GOTERM_BP_DIRECT	GO:0045747~positive regulation of Notch signaling pathway	6	0.32240730789897903	0.3703060211259802	ENSMUSG00000025875, ENSMUSG00000055994, ENSMUSG00000004040, ENSMUSG00000037362, ENSMUSG00000027314, ENSMUSG00000001763	1568	32	12544	1.5	1.0	0.9999971391369924	99.98251246362489
GOTERM_BP_DIRECT	GO:0060173~limb development	6	0.32240730789897903	0.3703060211259802	ENSMUSG00000036144, ENSMUSG00000004085, ENSMUSG00000060798, ENSMUSG00000021136, ENSMUSG00000021318, ENSMUSG00000048616	1568	32	12544	1.5	1.0	0.9999971391369924	99.98251246362489
GOTERM_BP_DIRECT	GO:0030199~collagen fibril organization	6	0.32240730789897903	0.3703060211259802	ENSMUSG00000027966, ENSMUSG00000038224, ENSMUSG00000024529, ENSMUSG00000030607, ENSMUSG00000036446, ENSMUSG00000004846	1568	32	12544	1.5	1.0	0.9999971391369924	99.98251246362489
GOTERM_BP_DIRECT	GO:0046627~negative regulation of insulin receptor signaling pathway	6	0.32240730789897903	0.3703060211259802	ENSMUSG00000032702, ENSMUSG00000026888, ENSMUSG00000020176, ENSMUSG00000032737, ENSMUSG00000028639, ENSMUSG00000030659	1568	32	12544	1.5	1.0	0.9999971391369924	99.98251246362489
KEGG_PATHWAY	mmu04911:Insulin secretion	11	0.5910800644814616	0.3721817784919754	ENSMUSG00000022994, ENSMUSG00000053819, ENSMUSG00000038648, ENSMUSG00000029778, ENSMUSG00000007207, ENSMUSG00000027938, ENSMUSG00000021820, ENSMUSG00000054477, ENSMUSG00000041329, ENSMUSG00000078816, ENSMUSG00000032412	640	71	5205	1.2600132042253522	1.0	0.8906485845027355	99.78103982140081
GOTERM_CC_DIRECT	GO:0043204~perikaryon	19	1.0209564750134337	0.375125700811187	ENSMUSG00000031161, ENSMUSG00000036273, ENSMUSG00000035165, ENSMUSG00000021032, ENSMUSG00000028373, ENSMUSG00000027712, ENSMUSG00000030659, ENSMUSG00000041119, ENSMUSG00000056073, ENSMUSG00000022212, ENSMUSG00000038216, ENSMUSG00000003476, ENSMUSG00000039106, ENSMUSG00000025533, ENSMUSG00000021477, ENSMUSG00000006476, ENSMUSG00000032060, ENSMUSG00000004951, ENSMUSG00000076441	1687	131	13458	1.1570383308370702	1.0	0.9798945246475905	99.9135739297704
GOTERM_MF_DIRECT	GO:0005085~guanyl-nucleotide exchange factor activity	22	1.182160128962923	0.3783114756991022	ENSMUSG00000028896, ENSMUSG00000040940, ENSMUSG00000031174, ENSMUSG00000066406, ENSMUSG00000045094, ENSMUSG00000030839, ENSMUSG00000030589, ENSMUSG00000004568, ENSMUSG00000087260, ENSMUSG00000026482, ENSMUSG00000052921, ENSMUSG00000025558, ENSMUSG00000024998, ENSMUSG00000034037, ENSMUSG00000022788, ENSMUSG00000004788, ENSMUSG00000040964, ENSMUSG00000064181, ENSMUSG00000031093, ENSMUSG00000021215,…	1508	155	12075	1.1365192093779413	1.0	0.9995241107605645	99.95895657582761
GOTERM_BP_DIRECT	GO:0042384~cilium assembly	18	0.967221923696937	0.37964295702383577	ENSMUSG00000032965, ENSMUSG00000031174, ENSMUSG00000031328, ENSMUSG00000042156, ENSMUSG00000038079, ENSMUSG00000033276, ENSMUSG00000045991, ENSMUSG00000022677, ENSMUSG00000029790, ENSMUSG00000084957, ENSMUSG00000024065, ENSMUSG00000019986, ENSMUSG00000032735, ENSMUSG00000056919, ENSMUSG00000037784, ENSMUSG00000022621, ENSMUSG00000060798, ENSMUSG00000076433	1568	124	12544	1.1612903225806452	1.0	0.9999979376153643	99.98677565303386
KEGG_PATHWAY	mmu05221:Acute myeloid leukemia	9	0.4836109618484685	0.38096560402441737	ENSMUSG00000055799, ENSMUSG00000066687, ENSMUSG00000024014, ENSMUSG00000031155, ENSMUSG00000022952, ENSMUSG00000039936, ENSMUSG00000004040, ENSMUSG00000031537, ENSMUSG00000004043	640	56	5205	1.3070591517857142	1.0	0.8936334020565189	99.81808702662256
GOTERM_MF_DIRECT	GO:0004601~peroxidase activity	5	0.2686727565824825	0.3811807722089874	ENSMUSG00000028597, ENSMUSG00000047250, ENSMUSG00000025289, ENSMUSG00000020803, ENSMUSG00000027187	1508	25	12075	1.6014588859416445	1.0	0.9995162306860276	99.9619563660593
GOTERM_MF_DIRECT	GO:0016616~oxidoreductase activity, acting on the CH-OH group of donors, NAD or NADP as acceptor	5	0.2686727565824825	0.3811807722089874	ENSMUSG00000030970, ENSMUSG00000063229, ENSMUSG00000029059, ENSMUSG00000025950, ENSMUSG00000032279	1508	25	12075	1.6014588859416445	1.0	0.9995162306860276	99.9619563660593
GOTERM_MF_DIRECT	GO:0001968~fibronectin binding	5	0.2686727565824825	0.3811807722089874	ENSMUSG00000001507, ENSMUSG00000040152, ENSMUSG00000031557, ENSMUSG00000027009, ENSMUSG00000060572	1508	25	12075	1.6014588859416445	1.0	0.9995162306860276	99.9619563660593
GOTERM_BP_DIRECT	GO:0017157~regulation of exocytosis	5	0.2686727565824825	0.38188151981198615	ENSMUSG00000003411, ENSMUSG00000006930, ENSMUSG00000007207, ENSMUSG00000027287, ENSMUSG00000019066	1568	25	12544	1.6	1.0	0.9999979674376603	99.98764030732468
GOTERM_BP_DIRECT	GO:0043113~receptor clustering	5	0.2686727565824825	0.38188151981198615	ENSMUSG00000031328, ENSMUSG00000030774, ENSMUSG00000056073, ENSMUSG00000001281, ENSMUSG00000027009	1568	25	12544	1.6	1.0	0.9999979674376603	99.98764030732468
GOTERM_BP_DIRECT	GO:0043001~Golgi to plasma membrane protein transport	5	0.2686727565824825	0.38188151981198615	ENSMUSG00000021278, ENSMUSG00000015341, ENSMUSG00000051412, ENSMUSG00000026696, ENSMUSG00000002059	1568	25	12544	1.6	1.0	0.9999979674376603	99.98764030732468
GOTERM_BP_DIRECT	GO:0045765~regulation of angiogenesis	5	0.2686727565824825	0.38188151981198615	ENSMUSG00000023905, ENSMUSG00000031987, ENSMUSG00000001034, ENSMUSG00000039745, ENSMUSG00000037411	1568	25	12544	1.6	1.0	0.9999979674376603	99.98764030732468
GOTERM_BP_DIRECT	GO:2001234~negative regulation of apoptotic signaling pathway	5	0.2686727565824825	0.38188151981198615	ENSMUSG00000018537, ENSMUSG00000041420, ENSMUSG00000028179, ENSMUSG00000004951, ENSMUSG00000048616	1568	25	12544	1.6	1.0	0.9999979674376603	99.98764030732468
GOTERM_BP_DIRECT	GO:0001937~negative regulation of endothelial cell proliferation	5	0.2686727565824825	0.38188151981198615	ENSMUSG00000040152, ENSMUSG00000037621, ENSMUSG00000024066, ENSMUSG00000000530, ENSMUSG00000022025	1568	25	12544	1.6	1.0	0.9999979674376603	99.98764030732468
GOTERM_BP_DIRECT	GO:0021549~cerebellum development	7	0.37614185921547555	0.38314207144739837	ENSMUSG00000044933, ENSMUSG00000029167, ENSMUSG00000013236, ENSMUSG00000006930, ENSMUSG00000026121, ENSMUSG00000026192, ENSMUSG00000047904	1568	40	12544	1.4	1.0	0.9999979092665022	99.9881033606254
GOTERM_BP_DIRECT	GO:0032755~positive regulation of interleukin-6 production	7	0.37614185921547555	0.38314207144739837	ENSMUSG00000047123, ENSMUSG00000035678, ENSMUSG00000003476, ENSMUSG00000055994, ENSMUSG00000038058, ENSMUSG00000027399, ENSMUSG00000028291	1568	40	12544	1.4	1.0	0.9999979092665022	99.9881033606254
KEGG_PATHWAY	mmu00511:Other glycan degradation	4	0.21493820526598603	0.3834088224033496	ENSMUSG00000019810, ENSMUSG00000028673, ENSMUSG00000045594, ENSMUSG00000035239	640	18	5205	1.8072916666666667	1.0	0.8915045922077877	99.82730923746063
GOTERM_CC_DIRECT	GO:0019897~extrinsic component of plasma membrane	5	0.2686727565824825	0.3840282060994632	ENSMUSG00000049709, ENSMUSG00000007279, ENSMUSG00000030605, ENSMUSG00000030616, ENSMUSG00000024114	1687	25	13458	1.595494961470065	1.0	0.9812561425691158	99.93031172251472
GOTERM_BP_DIRECT	GO:0006457~protein folding	17	0.9134873723804406	0.38948831747896284	ENSMUSG00000038074, ENSMUSG00000030357, ENSMUSG00000028367, ENSMUSG00000036052, ENSMUSG00000078451, ENSMUSG00000028343, ENSMUSG00000009030, ENSMUSG00000004460, ENSMUSG00000034024, ENSMUSG00000024780, ENSMUSG00000020368, ENSMUSG00000020571, ENSMUSG00000032060, ENSMUSG00000020048, ENSMUSG00000024222, ENSMUSG00000027248, ENSMUSG00000033684	1568	117	12544	1.1623931623931623	1.0	0.9999982803530069	99.99019568726902
GOTERM_BP_DIRECT	GO:0007275~multicellular organism development	97	5.212251477700161	0.3900019116954176	ENSMUSG00000030543, ENSMUSG00000039361, ENSMUSG00000026121, ENSMUSG00000033276, ENSMUSG00000028389, ENSMUSG00000000489, ENSMUSG00000036144, ENSMUSG00000041773, ENSMUSG00000021820, ENSMUSG00000031785, ENSMUSG00000039745, ENSMUSG00000025207, ENSMUSG00000022061, ENSMUSG00000027314, ENSMUSG00000053129, ENSMUSG00000050071, ENSMUSG00000028977, ENSMUSG00000028064, ENSMUSG00000059049, ENSMUSG00000024352,…	1568	745	12544	1.0416107382550335	1.0	0.9999981722170641	99.99034882021611
GOTERM_BP_DIRECT	GO:0043434~response to peptide hormone	8	0.42987641053197206	0.39275903237561144	ENSMUSG00000020303, ENSMUSG00000004788, ENSMUSG00000049112, ENSMUSG00000010660, ENSMUSG00000020423, ENSMUSG00000004043, ENSMUSG00000037643, ENSMUSG00000029833	1568	48	12544	1.3333333333333333	1.0	0.9999982399368401	99.99113293077117
GOTERM_MF_DIRECT	GO:0050431~transforming growth factor beta binding	4	0.21493820526598603	0.3939169174707645	ENSMUSG00000040488, ENSMUSG00000024940, ENSMUSG00000040152, ENSMUSG00000000530	1508	18	12075	1.7793987621573828	1.0	0.9996187557625836	99.97295393925344
GOTERM_MF_DIRECT	GO:0035259~glucocorticoid receptor binding	4	0.21493820526598603	0.3939169174707645	ENSMUSG00000030357, ENSMUSG00000025423, ENSMUSG00000034813, ENSMUSG00000004040	1508	18	12075	1.7793987621573828	1.0	0.9996187557625836	99.97295393925344
GOTERM_MF_DIRECT	GO:0005520~insulin-like growth factor binding	4	0.21493820526598603	0.3939169174707645	ENSMUSG00000023046, ENSMUSG00000024074, ENSMUSG00000037362, ENSMUSG00000006205	1508	18	12075	1.7793987621573828	1.0	0.9996187557625836	99.97295393925344
GOTERM_BP_DIRECT	GO:0048260~positive regulation of receptor-mediated endocytosis	4	0.21493820526598603	0.3945201437658789	ENSMUSG00000028657, ENSMUSG00000039959, ENSMUSG00000037411, ENSMUSG00000060802	1568	18	12544	1.7777777777777775	1.0	0.999998229999356	99.99160179749242
GOTERM_BP_DIRECT	GO:0030818~negative regulation of cAMP biosynthetic process	4	0.21493820526598603	0.3945201437658789	ENSMUSG00000003476, ENSMUSG00000027584, ENSMUSG00000030659, ENSMUSG00000024211	1568	18	12544	1.7777777777777775	1.0	0.999998229999356	99.99160179749242
GOTERM_BP_DIRECT	GO:0032735~positive regulation of interleukin-12 production	4	0.21493820526598603	0.3945201437658789	ENSMUSG00000035678, ENSMUSG00000055994, ENSMUSG00000031551, ENSMUSG00000041515	1568	18	12544	1.7777777777777775	1.0	0.999998229999356	99.99160179749242
GOTERM_BP_DIRECT	GO:0010001~glial cell differentiation	4	0.21493820526598603	0.3945201437658789	ENSMUSG00000097767, ENSMUSG00000027612, ENSMUSG00000062312, ENSMUSG00000029603	1568	18	12544	1.7777777777777775	1.0	0.999998229999356	99.99160179749242
GOTERM_CC_DIRECT	GO:0016604~nuclear body	8	0.42987641053197206	0.395720410238358	ENSMUSG00000066687, ENSMUSG00000040669, ENSMUSG00000097767, ENSMUSG00000026484, ENSMUSG00000018537, ENSMUSG00000025139, ENSMUSG00000025423, ENSMUSG00000044709	1687	48	13458	1.3295791345583876	1.0	0.9831661979167909	99.94772353206588
GOTERM_CC_DIRECT	GO:0097228~sperm principal piece	4	0.21493820526598603	0.39636895826555263	ENSMUSG00000026679, ENSMUSG00000026463, ENSMUSG00000049676, ENSMUSG00000022783	1687	18	13458	1.7727721794111835	1.0	0.9824788478927521	99.94855889719904
GOTERM_CC_DIRECT	GO:0016234~inclusion body	4	0.21493820526598603	0.39636895826555263	ENSMUSG00000025889, ENSMUSG00000031161, ENSMUSG00000036273, ENSMUSG00000006930	1687	18	13458	1.7727721794111835	1.0	0.9824788478927521	99.94855889719904
GOTERM_BP_DIRECT	GO:0030819~positive regulation of cAMP biosynthetic process	6	0.32240730789897903	0.3964199342834871	ENSMUSG00000059588, ENSMUSG00000003476, ENSMUSG00000029778, ENSMUSG00000015243, ENSMUSG00000038587, ENSMUSG00000018634	1568	33	12544	1.4545454545454546	1.0	0.9999982312170995	99.9920812319462
GOTERM_BP_DIRECT	GO:0006952~defense response	6	0.32240730789897903	0.3964199342834871	ENSMUSG00000049709, ENSMUSG00000073411, ENSMUSG00000055994, ENSMUSG00000031551, ENSMUSG00000038058, ENSMUSG00000045826	1568	33	12544	1.4545454545454546	1.0	0.9999982312170995	99.9920812319462
KEGG_PATHWAY	mmu05320:Autoimmune thyroid disease	5	0.2686727565824825	0.3983167119917621	ENSMUSG00000073411, ENSMUSG00000056116, ENSMUSG00000091705, ENSMUSG00000079507, ENSMUSG00000079491	640	26	5205	1.564002403846154	1.0	0.8991958134336988	99.8748495119248
GOTERM_CC_DIRECT	GO:0097060~synaptic membrane	6	0.32240730789897903	0.3988919414224269	ENSMUSG00000032172, ENSMUSG00000032420, ENSMUSG00000001507, ENSMUSG00000032060, ENSMUSG00000078816, ENSMUSG00000028456	1687	33	13458	1.4504499649727867	1.0	0.9822243983329604	99.9516915769249
KEGG_PATHWAY	mmu00360:Phenylalanine metabolism	3	0.16120365394948952	0.39891474784626035	ENSMUSG00000024885, ENSMUSG00000040147, ENSMUSG00000075296	640	11	5205	2.218039772727273	1.0	0.8957931370166942	99.87647612305763
GOTERM_MF_DIRECT	GO:0019003~GDP binding	9	0.4836109618484685	0.3992602207335312	ENSMUSG00000032202, ENSMUSG00000003411, ENSMUSG00000019478, ENSMUSG00000052681, ENSMUSG00000079316, ENSMUSG00000025742, ENSMUSG00000031432, ENSMUSG00000004451, ENSMUSG00000028945	1508	56	12075	1.2868866047745358	1.0	0.9996363064209017	99.97661118603882
GOTERM_BP_DIRECT	GO:0006816~calcium ion transport	17	0.9134873723804406	0.4031748286763654	ENSMUSG00000059588, ENSMUSG00000027748, ENSMUSG00000053819, ENSMUSG00000018340, ENSMUSG00000069806, ENSMUSG00000020723, ENSMUSG00000030707, ENSMUSG00000031532, ENSMUSG00000003352, ENSMUSG00000027950, ENSMUSG00000048677, ENSMUSG00000021541, ENSMUSG00000021820, ENSMUSG00000026463, ENSMUSG00000063873, ENSMUSG00000049686, ENSMUSG00000022479	1568	118	12544	1.152542372881356	1.0	0.9999985693830566	99.99358447218893
GOTERM_BP_DIRECT	GO:0030154~cell differentiation	77	4.1375604513702315	0.4041483215649069	ENSMUSG00000046985, ENSMUSG00000003934, ENSMUSG00000036273, ENSMUSG00000026121, ENSMUSG00000027510, ENSMUSG00000028883, ENSMUSG00000030589, ENSMUSG00000028389, ENSMUSG00000030782, ENSMUSG00000022025, ENSMUSG00000037997, ENSMUSG00000002458, ENSMUSG00000028441, ENSMUSG00000021820, ENSMUSG00000060985, ENSMUSG00000031785, ENSMUSG00000039745, ENSMUSG00000029810, ENSMUSG00000009628, ENSMUSG00000025207,…	1568	590	12544	1.0440677966101695	1.0	0.9999985113662357	99.99377740907708
GOTERM_BP_DIRECT	GO:0051216~cartilage development	10	0.537345513164965	0.40643408693574534	ENSMUSG00000046985, ENSMUSG00000066687, ENSMUSG00000027796, ENSMUSG00000027966, ENSMUSG00000038648, ENSMUSG00000054252, ENSMUSG00000036446, ENSMUSG00000022098, ENSMUSG00000048616, ENSMUSG00000022025	1568	64	12544	1.2500000000000002	1.0	0.9999985374545033	99.99420906509809
KEGG_PATHWAY	mmu04064:NF-kappa B signaling pathway	11	0.5910800644814616	0.40688937634852684	ENSMUSG00000047123, ENSMUSG00000000275, ENSMUSG00000027164, ENSMUSG00000024402, ENSMUSG00000027962, ENSMUSG00000000409, ENSMUSG00000031537, ENSMUSG00000032000, ENSMUSG00000022015, ENSMUSG00000002983, ENSMUSG00000026072	640	73	5205	1.225492294520548	1.0	0.8980508811843615	99.89638013160868
GOTERM_MF_DIRECT	GO:0030881~beta-2-microglobulin binding	3	0.16120365394948952	0.4073091471009871	ENSMUSG00000073411, ENSMUSG00000091705, ENSMUSG00000079507	1508	11	12075	2.1838075717386065	1.0	0.9996765438202191	99.98125454724519
GOTERM_MF_DIRECT	GO:0035497~cAMP response element binding	3	0.16120365394948952	0.4073091471009871	ENSMUSG00000032228, ENSMUSG00000038648, ENSMUSG00000027938	1508	11	12075	2.1838075717386065	1.0	0.9996765438202191	99.98125454724519
GOTERM_MF_DIRECT	GO:0004526~ribonuclease P activity	3	0.16120365394948952	0.4073091471009871	ENSMUSG00000021023, ENSMUSG00000021418, ENSMUSG00000023156	1508	11	12075	2.1838075717386065	1.0	0.9996765438202191	99.98125454724519
GOTERM_MF_DIRECT	GO:0004993~G-protein coupled serotonin receptor activity	3	0.16120365394948952	0.4073091471009871	ENSMUSG00000026322, ENSMUSG00000034997, ENSMUSG00000039106	1508	11	12075	2.1838075717386065	1.0	0.9996765438202191	99.98125454724519
GOTERM_MF_DIRECT	GO:0048185~activin binding	3	0.16120365394948952	0.4073091471009871	ENSMUSG00000025880, ENSMUSG00000021765, ENSMUSG00000000530	1508	11	12075	2.1838075717386065	1.0	0.9996765438202191	99.98125454724519
GOTERM_MF_DIRECT	GO:0030159~receptor signaling complex scaffold activity	3	0.16120365394948952	0.4073091471009871	ENSMUSG00000036273, ENSMUSG00000038587, ENSMUSG00000034813	1508	11	12075	2.1838075717386065	1.0	0.9996765438202191	99.98125454724519
GOTERM_MF_DIRECT	GO:0050072~m7G(5')pppN diphosphatase activity	3	0.16120365394948952	0.4073091471009871	ENSMUSG00000073295, ENSMUSG00000073293, ENSMUSG00000031767	1508	11	12075	2.1838075717386065	1.0	0.9996765438202191	99.98125454724519
GOTERM_MF_DIRECT	GO:0070411~I-SMAD binding	3	0.16120365394948952	0.4073091471009871	ENSMUSG00000000142, ENSMUSG00000025880, ENSMUSG00000030782	1508	11	12075	2.1838075717386065	1.0	0.9996765438202191	99.98125454724519
GOTERM_MF_DIRECT	GO:0015347~sodium-independent organic anion transmembrane transporter activity	3	0.16120365394948952	0.4073091471009871	ENSMUSG00000025938, ENSMUSG00000032548, ENSMUSG00000038963	1508	11	12075	2.1838075717386065	1.0	0.9996765438202191	99.98125454724519
GOTERM_MF_DIRECT	GO:0070679~inositol 1,4,5 trisphosphate binding	3	0.16120365394948952	0.4073091471009871	ENSMUSG00000027748, ENSMUSG00000029608, ENSMUSG00000038349	1508	11	12075	2.1838075717386065	1.0	0.9996765438202191	99.98125454724519
GOTERM_MF_DIRECT	GO:0005328~neurotransmitter:sodium symporter activity	3	0.16120365394948952	0.4073091471009871	ENSMUSG00000028542, ENSMUSG00000052026, ENSMUSG00000019894	1508	11	12075	2.1838075717386065	1.0	0.9996765438202191	99.98125454724519
GOTERM_MF_DIRECT	GO:0005092~GDP-dissociation inhibitor activity	3	0.16120365394948952	0.4073091471009871	ENSMUSG00000027883, ENSMUSG00000036206, ENSMUSG00000028893	1508	11	12075	2.1838075717386065	1.0	0.9996765438202191	99.98125454724519
GOTERM_BP_DIRECT	GO:0071294~cellular response to zinc ion	3	0.16120365394948952	0.40779144331672673	ENSMUSG00000064267, ENSMUSG00000018589, ENSMUSG00000049265	1568	11	12544	2.1818181818181817	1.0	0.9999985044411537	99.99445181631162
GOTERM_BP_DIRECT	GO:0002526~acute inflammatory response	3	0.16120365394948952	0.40779144331672673	ENSMUSG00000028413, ENSMUSG00000027962, ENSMUSG00000025701	1568	11	12544	2.1818181818181817	1.0	0.9999985044411537	99.99445181631162
GOTERM_BP_DIRECT	GO:0042761~very long-chain fatty acid biosynthetic process	3	0.16120365394948952	0.40779144331672673	ENSMUSG00000028497, ENSMUSG00000035376, ENSMUSG00000032262	1568	11	12544	2.1818181818181817	1.0	0.9999985044411537	99.99445181631162
GOTERM_BP_DIRECT	GO:0010839~negative regulation of keratinocyte proliferation	3	0.16120365394948952	0.40779144331672673	ENSMUSG00000021477, ENSMUSG00000060798, ENSMUSG00000022479	1568	11	12544	2.1818181818181817	1.0	0.9999985044411537	99.99445181631162
GOTERM_BP_DIRECT	GO:0016082~synaptic vesicle priming	3	0.16120365394948952	0.40779144331672673	ENSMUSG00000027287, ENSMUSG00000062151, ENSMUSG00000028456	1568	11	12544	2.1818181818181817	1.0	0.9999985044411537	99.99445181631162
GOTERM_BP_DIRECT	GO:0002021~response to dietary excess	3	0.16120365394948952	0.40779144331672673	ENSMUSG00000029167, ENSMUSG00000000440, ENSMUSG00000037428	1568	11	12544	2.1818181818181817	1.0	0.9999985044411537	99.99445181631162
GOTERM_BP_DIRECT	GO:0060044~negative regulation of cardiac muscle cell proliferation	3	0.16120365394948952	0.40779144331672673	ENSMUSG00000022865, ENSMUSG00000024990, ENSMUSG00000048616	1568	11	12544	2.1818181818181817	1.0	0.9999985044411537	99.99445181631162
GOTERM_BP_DIRECT	GO:0001655~urogenital system development	3	0.16120365394948952	0.40779144331672673	ENSMUSG00000028664, ENSMUSG00000022061, ENSMUSG00000048616	1568	11	12544	2.1818181818181817	1.0	0.9999985044411537	99.99445181631162
GOTERM_BP_DIRECT	GO:0060347~heart trabecula formation	3	0.16120365394948952	0.40779144331672673	ENSMUSG00000008136, ENSMUSG00000031987, ENSMUSG00000024990	1568	11	12544	2.1818181818181817	1.0	0.9999985044411537	99.99445181631162
GOTERM_BP_DIRECT	GO:0048708~astrocyte differentiation	3	0.16120365394948952	0.40779144331672673	ENSMUSG00000033208, ENSMUSG00000027434, ENSMUSG00000004040	1568	11	12544	2.1818181818181817	1.0	0.9999985044411537	99.99445181631162
GOTERM_BP_DIRECT	GO:0045176~apical protein localization	3	0.16120365394948952	0.40779144331672673	ENSMUSG00000021782, ENSMUSG00000032050, ENSMUSG00000021730	1568	11	12544	2.1818181818181817	1.0	0.9999985044411537	99.99445181631162
GOTERM_BP_DIRECT	GO:0031629~synaptic vesicle fusion to presynaptic active zone membrane	3	0.16120365394948952	0.40779144331672673	ENSMUSG00000007207, ENSMUSG00000027287, ENSMUSG00000029428	1568	11	12544	2.1818181818181817	1.0	0.9999985044411537	99.99445181631162
GOTERM_BP_DIRECT	GO:0090051~negative regulation of cell migration involved in sprouting angiogenesis	3	0.16120365394948952	0.40779144331672673	ENSMUSG00000016128, ENSMUSG00000036144, ENSMUSG00000027314	1568	11	12544	2.1818181818181817	1.0	0.9999985044411537	99.99445181631162
GOTERM_CC_DIRECT	GO:0030027~lamellipodium	22	1.182160128962923	0.409086910910084	ENSMUSG00000040852, ENSMUSG00000032382, ENSMUSG00000013076, ENSMUSG00000031972, ENSMUSG00000009073, ENSMUSG00000030890, ENSMUSG00000008475, ENSMUSG00000034573, ENSMUSG00000030707, ENSMUSG00000033220, ENSMUSG00000029428, ENSMUSG00000030774, ENSMUSG00000022788, ENSMUSG00000032491, ENSMUSG00000032050, ENSMUSG00000064181, ENSMUSG00000051412, ENSMUSG00000032735, ENSMUSG00000030403, ENSMUSG00000032737,…	1687	157	13458	1.1178627118580076	1.0	0.9837055609927017	99.9626251173484
KEGG_PATHWAY	mmu04666:Fc gamma R-mediated phagocytosis	12	0.6448146157979581	0.40912281125318567	ENSMUSG00000021759, ENSMUSG00000030774, ENSMUSG00000039936, ENSMUSG00000036995, ENSMUSG00000032737, ENSMUSG00000030403, ENSMUSG00000024867, ENSMUSG00000047945, ENSMUSG00000008475, ENSMUSG00000052151, ENSMUSG00000078816, ENSMUSG00000033220	640	81	5205	1.204861111111111	1.0	0.8959899367297622	99.90139754917683
GOTERM_CC_DIRECT	GO:0042641~actomyosin	3	0.16120365394948952	0.40927032653796314	ENSMUSG00000007207, ENSMUSG00000000708, ENSMUSG00000028701	1687	11	13458	2.17567494745918	1.0	0.9829569333718488	99.96279876748584
GOTERM_CC_DIRECT	GO:0034663~endoplasmic reticulum chaperone complex	3	0.16120365394948952	0.40927032653796314	ENSMUSG00000020571, ENSMUSG00000020048, ENSMUSG00000004460	1687	11	13458	2.17567494745918	1.0	0.9829569333718488	99.96279876748584
GOTERM_CC_DIRECT	GO:0043229~intracellular organelle	3	0.16120365394948952	0.40927032653796314	ENSMUSG00000007207, ENSMUSG00000031144, ENSMUSG00000024114	1687	11	13458	2.17567494745918	1.0	0.9829569333718488	99.96279876748584
GOTERM_CC_DIRECT	GO:0005882~intermediate filament	7	0.37614185921547555	0.40936483189461587	ENSMUSG00000054889, ENSMUSG00000020912, ENSMUSG00000019761, ENSMUSG00000067594, ENSMUSG00000041025, ENSMUSG00000022986, ENSMUSG00000046834	1687	41	13458	1.3620078939378606	1.0	0.9821715990216083	99.96288794690888
GOTERM_MF_DIRECT	GO:0003700~transcription factor activity, sequence-specific DNA binding	88	4.728640515851692	0.40993583609218603	ENSMUSG00000000440, ENSMUSG00000030543, ENSMUSG00000069171, ENSMUSG00000058638, ENSMUSG00000045991, ENSMUSG00000029135, ENSMUSG00000074158, ENSMUSG00000002147, ENSMUSG00000039634, ENSMUSG00000002617, ENSMUSG00000018143, ENSMUSG00000028800, ENSMUSG00000036144, ENSMUSG00000050619, ENSMUSG00000025408, ENSMUSG00000055817, ENSMUSG00000022952, ENSMUSG00000017724, ENSMUSG00000049532, ENSMUSG00000060336,…	1508	677	12075	1.0408299997257364	1.0	0.9996690763733932	99.98257198390716
GOTERM_BP_DIRECT	GO:0015914~phospholipid transport	5	0.2686727565824825	0.41165005945406397	ENSMUSG00000016257, ENSMUSG00000024851, ENSMUSG00000015243, ENSMUSG00000037606, ENSMUSG00000062949	1568	26	12544	1.5384615384615383	1.0	0.9999986277418055	99.99509037688486
GOTERM_BP_DIRECT	GO:2000378~negative regulation of reactive oxygen species metabolic process	5	0.2686727565824825	0.41165005945406397	ENSMUSG00000031400, ENSMUSG00000011305, ENSMUSG00000032060, ENSMUSG00000025486, ENSMUSG00000032000	1568	26	12544	1.5384615384615383	1.0	0.9999986277418055	99.99509037688486
GOTERM_MF_DIRECT	GO:0000298~endopolyphosphatase activity	2	0.10746910263299302	0.4133327006771662	ENSMUSG00000073295, ENSMUSG00000073293	1508	4	12075	4.003647214854111	1.0	0.9996683107667279	99.98414702167337
GOTERM_MF_DIRECT	GO:0032813~tumor necrosis factor receptor superfamily binding	2	0.10746910263299302	0.4133327006771662	ENSMUSG00000035678, ENSMUSG00000022015	1508	4	12075	4.003647214854111	1.0	0.9996683107667279	99.98414702167337
GOTERM_MF_DIRECT	GO:0015651~quaternary ammonium group transmembrane transporter activity	2	0.10746910263299302	0.4133327006771662	ENSMUSG00000023828, ENSMUSG00000018900	1508	4	12075	4.003647214854111	1.0	0.9996683107667279	99.98414702167337
GOTERM_MF_DIRECT	GO:0031852~mu-type opioid receptor binding	2	0.10746910263299302	0.4133327006771662	ENSMUSG00000031328, ENSMUSG00000028173	1508	4	12075	4.003647214854111	1.0	0.9996683107667279	99.98414702167337
GOTERM_MF_DIRECT	GO:0034431~bis(5'-adenosyl)-hexaphosphatase activity	2	0.10746910263299302	0.4133327006771662	ENSMUSG00000073295, ENSMUSG00000073293	1508	4	12075	4.003647214854111	1.0	0.9996683107667279	99.98414702167337
GOTERM_MF_DIRECT	GO:0005501~retinoid binding	2	0.10746910263299302	0.4133327006771662	ENSMUSG00000024990, ENSMUSG00000032291	1508	4	12075	4.003647214854111	1.0	0.9996683107667279	99.98414702167337
GOTERM_MF_DIRECT	GO:0052843~inositol-1-diphosphate-2,3,4,5,6-pentakisphosphate diphosphatase activity	2	0.10746910263299302	0.4133327006771662	ENSMUSG00000073295, ENSMUSG00000073293	1508	4	12075	4.003647214854111	1.0	0.9996683107667279	99.98414702167337
GOTERM_MF_DIRECT	GO:0098639~collagen binding involved in cell-matrix adhesion	2	0.10746910263299302	0.4133327006771662	ENSMUSG00000090210, ENSMUSG00000032243	1508	4	12075	4.003647214854111	1.0	0.9996683107667279	99.98414702167337
GOTERM_MF_DIRECT	GO:0004030~aldehyde dehydrogenase [NAD(P)+] activity	2	0.10746910263299302	0.4133327006771662	ENSMUSG00000024885, ENSMUSG00000075296	1508	4	12075	4.003647214854111	1.0	0.9996683107667279	99.98414702167337
GOTERM_MF_DIRECT	GO:0016807~cysteine-type carboxypeptidase activity	2	0.10746910263299302	0.4133327006771662	ENSMUSG00000026767, ENSMUSG00000021477	1508	4	12075	4.003647214854111	1.0	0.9996683107667279	99.98414702167337
GOTERM_MF_DIRECT	GO:0052840~inositol diphosphate tetrakisphosphate diphosphatase activity	2	0.10746910263299302	0.4133327006771662	ENSMUSG00000073295, ENSMUSG00000073293	1508	4	12075	4.003647214854111	1.0	0.9996683107667279	99.98414702167337
GOTERM_MF_DIRECT	GO:0052848~inositol-3,5-bisdiphosphate-2,3,4,6-tetrakisphosphate 5-diphosphatase activity	2	0.10746910263299302	0.4133327006771662	ENSMUSG00000073295, ENSMUSG00000073293	1508	4	12075	4.003647214854111	1.0	0.9996683107667279	99.98414702167337
GOTERM_MF_DIRECT	GO:0031750~D3 dopamine receptor binding	2	0.10746910263299302	0.4133327006771662	ENSMUSG00000061718, ENSMUSG00000022949	1508	4	12075	4.003647214854111	1.0	0.9996683107667279	99.98414702167337
GOTERM_MF_DIRECT	GO:0052846~inositol-1,5-bisdiphosphate-2,3,4,6-tetrakisphosphate 1-diphosphatase activity	2	0.10746910263299302	0.4133327006771662	ENSMUSG00000073295, ENSMUSG00000073293	1508	4	12075	4.003647214854111	1.0	0.9996683107667279	99.98414702167337
GOTERM_MF_DIRECT	GO:0005166~neurotrophin p75 receptor binding	2	0.10746910263299302	0.4133327006771662	ENSMUSG00000032491, ENSMUSG00000058638	1508	4	12075	4.003647214854111	1.0	0.9996683107667279	99.98414702167337
GOTERM_MF_DIRECT	GO:0032896~palmitoyl-CoA 9-desaturase activity	2	0.10746910263299302	0.4133327006771662	ENSMUSG00000025202, ENSMUSG00000037071	1508	4	12075	4.003647214854111	1.0	0.9996683107667279	99.98414702167337
GOTERM_MF_DIRECT	GO:0102345~3-hydroxy-lignoceroyl-CoA dehydratase activity	2	0.10746910263299302	0.4133327006771662	ENSMUSG00000028497, ENSMUSG00000035376	1508	4	12075	4.003647214854111	1.0	0.9996683107667279	99.98414702167337
GOTERM_MF_DIRECT	GO:0052844~inositol-3-diphosphate-1,2,4,5,6-pentakisphosphate diphosphatase activity	2	0.10746910263299302	0.4133327006771662	ENSMUSG00000073295, ENSMUSG00000073293	1508	4	12075	4.003647214854111	1.0	0.9996683107667279	99.98414702167337
GOTERM_MF_DIRECT	GO:0052847~inositol-1,5-bisdiphosphate-2,3,4,6-tetrakisphosphate 5-diphosphatase activity	2	0.10746910263299302	0.4133327006771662	ENSMUSG00000073295, ENSMUSG00000073293	1508	4	12075	4.003647214854111	1.0	0.9996683107667279	99.98414702167337
GOTERM_MF_DIRECT	GO:0008486~diphosphoinositol-polyphosphate diphosphatase activity	2	0.10746910263299302	0.4133327006771662	ENSMUSG00000073295, ENSMUSG00000073293	1508	4	12075	4.003647214854111	1.0	0.9996683107667279	99.98414702167337
GOTERM_MF_DIRECT	GO:0047696~beta-adrenergic receptor kinase activity	2	0.10746910263299302	0.4133327006771662	ENSMUSG00000003228, ENSMUSG00000042249	1508	4	12075	4.003647214854111	1.0	0.9996683107667279	99.98414702167337
GOTERM_MF_DIRECT	GO:0102344~3-hydroxy-behenoyl-CoA dehydratase activity	2	0.10746910263299302	0.4133327006771662	ENSMUSG00000028497, ENSMUSG00000035376	1508	4	12075	4.003647214854111	1.0	0.9996683107667279	99.98414702167337
GOTERM_MF_DIRECT	GO:0004083~bisphosphoglycerate 2-phosphatase activity	2	0.10746910263299302	0.4133327006771662	ENSMUSG00000020475, ENSMUSG00000038871	1508	4	12075	4.003647214854111	1.0	0.9996683107667279	99.98414702167337
GOTERM_MF_DIRECT	GO:0009374~biotin binding	2	0.10746910263299302	0.4133327006771662	ENSMUSG00000020532, ENSMUSG00000040820	1508	4	12075	4.003647214854111	1.0	0.9996683107667279	99.98414702167337
GOTERM_MF_DIRECT	GO:0015562~efflux transmembrane transporter activity	2	0.10746910263299302	0.4133327006771662	ENSMUSG00000026198, ENSMUSG00000026469	1508	4	12075	4.003647214854111	1.0	0.9996683107667279	99.98414702167337
GOTERM_MF_DIRECT	GO:0043546~molybdopterin cofactor binding	2	0.10746910263299302	0.4133327006771662	ENSMUSG00000073481, ENSMUSG00000024066	1508	4	12075	4.003647214854111	1.0	0.9996683107667279	99.98414702167337
GOTERM_MF_DIRECT	GO:0034432~bis(5'-adenosyl)-pentaphosphatase activity	2	0.10746910263299302	0.4133327006771662	ENSMUSG00000073295, ENSMUSG00000073293	1508	4	12075	4.003647214854111	1.0	0.9996683107667279	99.98414702167337
GOTERM_MF_DIRECT	GO:0052845~inositol-5-diphosphate-1,2,3,4,6-pentakisphosphate diphosphatase activity	2	0.10746910263299302	0.4133327006771662	ENSMUSG00000073295, ENSMUSG00000073293	1508	4	12075	4.003647214854111	1.0	0.9996683107667279	99.98414702167337
GOTERM_BP_DIRECT	GO:0016139~glycoside catabolic process	2	0.10746910263299302	0.4136447534574322	ENSMUSG00000019810, ENSMUSG00000028673	1568	4	12544	4.0	1.0	0.9999986353520443	99.9953925539665
GOTERM_BP_DIRECT	GO:0071883~activation of MAPK activity by adrenergic receptor signaling pathway	2	0.10746910263299302	0.4136447534574322	ENSMUSG00000066406, ENSMUSG00000058620	1568	4	12544	4.0	1.0	0.9999986353520443	99.9953925539665
GOTERM_BP_DIRECT	GO:0035610~protein side chain deglutamylation	2	0.10746910263299302	0.4136447534574322	ENSMUSG00000061298, ENSMUSG00000040812	1568	4	12544	4.0	1.0	0.9999986353520443	99.9953925539665
GOTERM_BP_DIRECT	GO:0033629~negative regulation of cell adhesion mediated by integrin	2	0.10746910263299302	0.4136447534574322	ENSMUSG00000038007, ENSMUSG00000037411	1568	4	12544	4.0	1.0	0.9999986353520443	99.9953925539665
GOTERM_BP_DIRECT	GO:0006116~NADH oxidation	2	0.10746910263299302	0.4136447534574322	ENSMUSG00000040618, ENSMUSG00000025150	1568	4	12544	4.0	1.0	0.9999986353520443	99.9953925539665
GOTERM_BP_DIRECT	GO:0071543~diphosphoinositol polyphosphate metabolic process	2	0.10746910263299302	0.4136447534574322	ENSMUSG00000073295, ENSMUSG00000073293	1568	4	12544	4.0	1.0	0.9999986353520443	99.9953925539665
GOTERM_BP_DIRECT	GO:0015015~heparan sulfate proteoglycan biosynthetic process, enzymatic modification	2	0.10746910263299302	0.4136447534574322	ENSMUSG00000045216, ENSMUSG00000044499	1568	4	12544	4.0	1.0	0.9999986353520443	99.9953925539665
GOTERM_BP_DIRECT	GO:0070234~positive regulation of T cell apoptotic process	2	0.10746910263299302	0.4136447534574322	ENSMUSG00000026285, ENSMUSG00000031551	1568	4	12544	4.0	1.0	0.9999986353520443	99.9953925539665
GOTERM_BP_DIRECT	GO:0006166~purine ribonucleoside salvage	2	0.10746910263299302	0.4136447534574322	ENSMUSG00000006589, ENSMUSG00000039197	1568	4	12544	4.0	1.0	0.9999986353520443	99.9953925539665
GOTERM_BP_DIRECT	GO:1902414~protein localization to cell junction	2	0.10746910263299302	0.4136447534574322	ENSMUSG00000032012, ENSMUSG00000022656	1568	4	12544	4.0	1.0	0.9999986353520443	99.9953925539665
GOTERM_BP_DIRECT	GO:0015697~quaternary ammonium group transport	2	0.10746910263299302	0.4136447534574322	ENSMUSG00000023828, ENSMUSG00000018900	1568	4	12544	4.0	1.0	0.9999986353520443	99.9953925539665
GOTERM_BP_DIRECT	GO:0046879~hormone secretion	2	0.10746910263299302	0.4136447534574322	ENSMUSG00000040488, ENSMUSG00000029608	1568	4	12544	4.0	1.0	0.9999986353520443	99.9953925539665
GOTERM_BP_DIRECT	GO:0097211~cellular response to gonadotropin-releasing hormone	2	0.10746910263299302	0.4136447534574322	ENSMUSG00000052681, ENSMUSG00000027712	1568	4	12544	4.0	1.0	0.9999986353520443	99.9953925539665
GOTERM_BP_DIRECT	GO:1901907~diadenosine pentaphosphate catabolic process	2	0.10746910263299302	0.4136447534574322	ENSMUSG00000073295, ENSMUSG00000073293	1568	4	12544	4.0	1.0	0.9999986353520443	99.9953925539665
GOTERM_BP_DIRECT	GO:0006477~protein sulfation	2	0.10746910263299302	0.4136447534574322	ENSMUSG00000035930, ENSMUSG00000044499	1568	4	12544	4.0	1.0	0.9999986353520443	99.9953925539665
GOTERM_BP_DIRECT	GO:1902285~semaphorin-plexin signaling pathway involved in neuron projection guidance	2	0.10746910263299302	0.4136447534574322	ENSMUSG00000034684, ENSMUSG00000028883	1568	4	12544	4.0	1.0	0.9999986353520443	99.9953925539665
GOTERM_BP_DIRECT	GO:0055098~response to low-density lipoprotein particle	2	0.10746910263299302	0.4136447534574322	ENSMUSG00000000440, ENSMUSG00000015243	1568	4	12544	4.0	1.0	0.9999986353520443	99.9953925539665
GOTERM_BP_DIRECT	GO:0045329~carnitine biosynthetic process	2	0.10746910263299302	0.4136447534574322	ENSMUSG00000079834, ENSMUSG00000062908	1568	4	12544	4.0	1.0	0.9999986353520443	99.9953925539665
GOTERM_BP_DIRECT	GO:0044262~cellular carbohydrate metabolic process	2	0.10746910263299302	0.4136447534574322	ENSMUSG00000045594, ENSMUSG00000050002	1568	4	12544	4.0	1.0	0.9999986353520443	99.9953925539665
GOTERM_BP_DIRECT	GO:0006574~valine catabolic process	2	0.10746910263299302	0.4136447534574322	ENSMUSG00000029776, ENSMUSG00000041426	1568	4	12544	4.0	1.0	0.9999986353520443	99.9953925539665
GOTERM_BP_DIRECT	GO:0045619~regulation of lymphocyte differentiation	2	0.10746910263299302	0.4136447534574322	ENSMUSG00000018168, ENSMUSG00000025373	1568	4	12544	4.0	1.0	0.9999986353520443	99.9953925539665
GOTERM_BP_DIRECT	GO:0051006~positive regulation of lipoprotein lipase activity	2	0.10746910263299302	0.4136447534574322	ENSMUSG00000060601, ENSMUSG00000002108	1568	4	12544	4.0	1.0	0.9999986353520443	99.9953925539665
GOTERM_BP_DIRECT	GO:0006081~cellular aldehyde metabolic process	2	0.10746910263299302	0.4136447534574322	ENSMUSG00000024885, ENSMUSG00000075296	1568	4	12544	4.0	1.0	0.9999986353520443	99.9953925539665
GOTERM_BP_DIRECT	GO:0061462~protein localization to lysosome	2	0.10746910263299302	0.4136447534574322	ENSMUSG00000036206, ENSMUSG00000087260	1568	4	12544	4.0	1.0	0.9999986353520443	99.9953925539665
GOTERM_BP_DIRECT	GO:0048550~negative regulation of pinocytosis	2	0.10746910263299302	0.4136447534574322	ENSMUSG00000060601, ENSMUSG00000002108	1568	4	12544	4.0	1.0	0.9999986353520443	99.9953925539665
GOTERM_BP_DIRECT	GO:1901909~diadenosine hexaphosphate catabolic process	2	0.10746910263299302	0.4136447534574322	ENSMUSG00000073295, ENSMUSG00000073293	1568	4	12544	4.0	1.0	0.9999986353520443	99.9953925539665
GOTERM_BP_DIRECT	GO:0018216~peptidyl-arginine methylation	2	0.10746910263299302	0.4136447534574322	ENSMUSG00000023110, ENSMUSG00000030350	1568	4	12544	4.0	1.0	0.9999986353520443	99.9953925539665
GOTERM_BP_DIRECT	GO:1903966~monounsaturated fatty acid biosynthetic process	2	0.10746910263299302	0.4136447534574322	ENSMUSG00000025202, ENSMUSG00000037071	1568	4	12544	4.0	1.0	0.9999986353520443	99.9953925539665
GOTERM_BP_DIRECT	GO:0090156~cellular sphingolipid homeostasis	2	0.10746910263299302	0.4136447534574322	ENSMUSG00000026097, ENSMUSG00000025353	1568	4	12544	4.0	1.0	0.9999986353520443	99.9953925539665
GOTERM_BP_DIRECT	GO:0019693~ribose phosphate metabolic process	2	0.10746910263299302	0.4136447534574322	ENSMUSG00000025742, ENSMUSG00000031432	1568	4	12544	4.0	1.0	0.9999986353520443	99.9953925539665
GOTERM_BP_DIRECT	GO:0021871~forebrain regionalization	2	0.10746910263299302	0.4136447534574322	ENSMUSG00000073678, ENSMUSG00000027840	1568	4	12544	4.0	1.0	0.9999986353520443	99.9953925539665
GOTERM_BP_DIRECT	GO:0060676~ureteric bud formation	2	0.10746910263299302	0.4136447534574322	ENSMUSG00000022144, ENSMUSG00000048616	1568	4	12544	4.0	1.0	0.9999986353520443	99.9953925539665
GOTERM_BP_DIRECT	GO:0034435~cholesterol esterification	2	0.10746910263299302	0.4136447534574322	ENSMUSG00000026600, ENSMUSG00000037071	1568	4	12544	4.0	1.0	0.9999986353520443	99.9953925539665
GOTERM_BP_DIRECT	GO:0030816~positive regulation of cAMP metabolic process	2	0.10746910263299302	0.4136447534574322	ENSMUSG00000003476, ENSMUSG00000021194	1568	4	12544	4.0	1.0	0.9999986353520443	99.9953925539665
GOTERM_BP_DIRECT	GO:0002925~positive regulation of humoral immune response mediated by circulating immunoglobulin	2	0.10746910263299302	0.4136447534574322	ENSMUSG00000024402, ENSMUSG00000055994	1568	4	12544	4.0	1.0	0.9999986353520443	99.9953925539665
GOTERM_BP_DIRECT	GO:0036336~dendritic cell migration	2	0.10746910263299302	0.4136447534574322	ENSMUSG00000049709, ENSMUSG00000015766	1568	4	12544	4.0	1.0	0.9999986353520443	99.9953925539665
GOTERM_BP_DIRECT	GO:0038001~paracrine signaling	2	0.10746910263299302	0.4136447534574322	ENSMUSG00000000489, ENSMUSG00000022015	1568	4	12544	4.0	1.0	0.9999986353520443	99.9953925539665
GOTERM_BP_DIRECT	GO:0002544~chronic inflammatory response	2	0.10746910263299302	0.4136447534574322	ENSMUSG00000027962, ENSMUSG00000040152	1568	4	12544	4.0	1.0	0.9999986353520443	99.9953925539665
GOTERM_BP_DIRECT	GO:0007442~hindgut morphogenesis	2	0.10746910263299302	0.4136447534574322	ENSMUSG00000021318, ENSMUSG00000048402	1568	4	12544	4.0	1.0	0.9999986353520443	99.9953925539665
GOTERM_BP_DIRECT	GO:0018916~nitrobenzene metabolic process	2	0.10746910263299302	0.4136447534574322	ENSMUSG00000004035, ENSMUSG00000027890	1568	4	12544	4.0	1.0	0.9999986353520443	99.9953925539665
GOTERM_BP_DIRECT	GO:0097490~sympathetic neuron projection extension	2	0.10746910263299302	0.4136447534574322	ENSMUSG00000034684, ENSMUSG00000028883	1568	4	12544	4.0	1.0	0.9999986353520443	99.9953925539665
GOTERM_BP_DIRECT	GO:0036486~ventral trunk neural crest cell migration	2	0.10746910263299302	0.4136447534574322	ENSMUSG00000034684, ENSMUSG00000028883	1568	4	12544	4.0	1.0	0.9999986353520443	99.9953925539665
GOTERM_BP_DIRECT	GO:0045063~T-helper 1 cell differentiation	2	0.10746910263299302	0.4136447534574322	ENSMUSG00000028064, ENSMUSG00000002983	1568	4	12544	4.0	1.0	0.9999986353520443	99.9953925539665
GOTERM_BP_DIRECT	GO:0071864~positive regulation of cell proliferation in bone marrow	2	0.10746910263299302	0.4136447534574322	ENSMUSG00000089989, ENSMUSG00000054252	1568	4	12544	4.0	1.0	0.9999986353520443	99.9953925539665
GOTERM_BP_DIRECT	GO:1904263~positive regulation of TORC1 signaling	2	0.10746910263299302	0.4136447534574322	ENSMUSG00000003423, ENSMUSG00000024170	1568	4	12544	4.0	1.0	0.9999986353520443	99.9953925539665
GOTERM_BP_DIRECT	GO:1903278~positive regulation of sodium ion export from cell	2	0.10746910263299302	0.4136447534574322	ENSMUSG00000041329, ENSMUSG00000032412	1568	4	12544	4.0	1.0	0.9999986353520443	99.9953925539665
GOTERM_BP_DIRECT	GO:0034502~protein localization to chromosome	2	0.10746910263299302	0.4136447534574322	ENSMUSG00000009628, ENSMUSG00000036928	1568	4	12544	4.0	1.0	0.9999986353520443	99.9953925539665
GOTERM_BP_DIRECT	GO:0097491~sympathetic neuron projection guidance	2	0.10746910263299302	0.4136447534574322	ENSMUSG00000034684, ENSMUSG00000028883	1568	4	12544	4.0	1.0	0.9999986353520443	99.9953925539665
GOTERM_BP_DIRECT	GO:0050871~positive regulation of B cell activation	2	0.10746910263299302	0.4136447534574322	ENSMUSG00000047123, ENSMUSG00000055994	1568	4	12544	4.0	1.0	0.9999986353520443	99.9953925539665
GOTERM_BP_DIRECT	GO:0046449~creatinine metabolic process	2	0.10746910263299302	0.4136447534574322	ENSMUSG00000027820, ENSMUSG00000004043	1568	4	12544	4.0	1.0	0.9999986353520443	99.9953925539665
GOTERM_BP_DIRECT	GO:0060688~regulation of morphogenesis of a branching structure	2	0.10746910263299302	0.4136447534574322	ENSMUSG00000004791, ENSMUSG00000022144	1568	4	12544	4.0	1.0	0.9999986353520443	99.9953925539665
GOTERM_BP_DIRECT	GO:0003356~regulation of cilium beat frequency	2	0.10746910263299302	0.4136447534574322	ENSMUSG00000027676, ENSMUSG00000039963	1568	4	12544	4.0	1.0	0.9999986353520443	99.9953925539665
GOTERM_BP_DIRECT	GO:0034698~response to gonadotropin	2	0.10746910263299302	0.4136447534574322	ENSMUSG00000021477, ENSMUSG00000001507	1568	4	12544	4.0	1.0	0.9999986353520443	99.9953925539665
GOTERM_BP_DIRECT	GO:0060443~mammary gland morphogenesis	2	0.10746910263299302	0.4136447534574322	ENSMUSG00000002147, ENSMUSG00000039097	1568	4	12544	4.0	1.0	0.9999986353520443	99.9953925539665
GOTERM_BP_DIRECT	GO:0003383~apical constriction	2	0.10746910263299302	0.4136447534574322	ENSMUSG00000048285, ENSMUSG00000026383	1568	4	12544	4.0	1.0	0.9999986353520443	99.9953925539665
GOTERM_BP_DIRECT	GO:0022028~tangential migration from the subventricular zone to the olfactory bulb	2	0.10746910263299302	0.4136447534574322	ENSMUSG00000036273, ENSMUSG00000025020	1568	4	12544	4.0	1.0	0.9999986353520443	99.9953925539665
GOTERM_BP_DIRECT	GO:2001206~positive regulation of osteoclast development	2	0.10746910263299302	0.4136447534574322	ENSMUSG00000047415, ENSMUSG00000022015	1568	4	12544	4.0	1.0	0.9999986353520443	99.9953925539665
GOTERM_BP_DIRECT	GO:1901911~adenosine 5'-(hexahydrogen pentaphosphate) catabolic process	2	0.10746910263299302	0.4136447534574322	ENSMUSG00000073295, ENSMUSG00000073293	1568	4	12544	4.0	1.0	0.9999986353520443	99.9953925539665
GOTERM_BP_DIRECT	GO:0046549~retinal cone cell development	2	0.10746910263299302	0.4136447534574322	ENSMUSG00000019986, ENSMUSG00000021730	1568	4	12544	4.0	1.0	0.9999986353520443	99.9953925539665
GOTERM_CC_DIRECT	GO:0032021~NELF complex	2	0.10746910263299302	0.4146020706946448	ENSMUSG00000013465, ENSMUSG00000016253	1687	4	13458	3.9887374036751626	1.0	0.9825613496578075	99.9675295335767
GOTERM_CC_DIRECT	GO:0044305~calyx of Held	2	0.10746910263299302	0.4146020706946448	ENSMUSG00000062151, ENSMUSG00000028456	1687	4	13458	3.9887374036751626	1.0	0.9825613496578075	99.9675295335767
GOTERM_CC_DIRECT	GO:0005577~fibrinogen complex	2	0.10746910263299302	0.4146020706946448	ENSMUSG00000038224, ENSMUSG00000040152	1687	4	13458	3.9887374036751626	1.0	0.9825613496578075	99.9675295335767
GOTERM_CC_DIRECT	GO:0002189~ribose phosphate diphosphokinase complex	2	0.10746910263299302	0.4146020706946448	ENSMUSG00000025742, ENSMUSG00000031432	1687	4	13458	3.9887374036751626	1.0	0.9825613496578075	99.9675295335767
GOTERM_CC_DIRECT	GO:0035339~SPOTS complex	2	0.10746910263299302	0.4146020706946448	ENSMUSG00000026097, ENSMUSG00000025353	1687	4	13458	3.9887374036751626	1.0	0.9825613496578075	99.9675295335767
GOTERM_BP_DIRECT	GO:0007283~spermatogenesis	37	1.9881783987103707	0.4171031464667087	ENSMUSG00000044933, ENSMUSG00000035246, ENSMUSG00000041035, ENSMUSG00000020475, ENSMUSG00000024990, ENSMUSG00000028389, ENSMUSG00000037997, ENSMUSG00000028441, ENSMUSG00000047904, ENSMUSG00000024176, ENSMUSG00000021477, ENSMUSG00000060985, ENSMUSG00000039097, ENSMUSG00000009628, ENSMUSG00000031990, ENSMUSG00000031347, ENSMUSG00000041165, ENSMUSG00000020064, ENSMUSG00000027378, ENSMUSG00000042156,…	1568	276	12544	1.072463768115942	1.0	0.9999987261538087	99.99587517722334
KEGG_PATHWAY	mmu05133:Pertussis	9	0.4836109618484685	0.42023002497963485	ENSMUSG00000047123, ENSMUSG00000027164, ENSMUSG00000024371, ENSMUSG00000021250, ENSMUSG00000038058, ENSMUSG00000041515, ENSMUSG00000027399, ENSMUSG00000042554, ENSMUSG00000032562	640	58	5205	1.2619881465517242	1.0	0.9005657639620956	99.92318164166252
GOTERM_BP_DIRECT	GO:0031398~positive regulation of protein ubiquitination	9	0.4836109618484685	0.42024629901705357	ENSMUSG00000047123, ENSMUSG00000036273, ENSMUSG00000018572, ENSMUSG00000020486, ENSMUSG00000055994, ENSMUSG00000025880, ENSMUSG00000054252, ENSMUSG00000018669, ENSMUSG00000032000	1568	57	12544	1.2631578947368423	1.0	0.9999987947191863	99.99627194177518
GOTERM_BP_DIRECT	GO:0045454~cell redox homeostasis	9	0.4836109618484685	0.42024629901705357	ENSMUSG00000025453, ENSMUSG00000025408, ENSMUSG00000025289, ENSMUSG00000020571, ENSMUSG00000021591, ENSMUSG00000028367, ENSMUSG00000028343, ENSMUSG00000027248, ENSMUSG00000033684	1568	57	12544	1.2631578947368423	1.0	0.9999987947191863	99.99627194177518
GOTERM_MF_DIRECT	GO:0001077~transcriptional activator activity, RNA polymerase II core promoter proximal region sequence-specific binding	26	1.3970983342289092	0.4206803115039674	ENSMUSG00000053129, ENSMUSG00000030543, ENSMUSG00000068551, ENSMUSG00000033585, ENSMUSG00000038648, ENSMUSG00000062563, ENSMUSG00000045991, ENSMUSG00000002147, ENSMUSG00000007946, ENSMUSG00000028639, ENSMUSG00000002983, ENSMUSG00000032228, ENSMUSG00000046532, ENSMUSG00000036144, ENSMUSG00000003992, ENSMUSG00000021250, ENSMUSG00000025408, ENSMUSG00000060601, ENSMUSG00000041420, ENSMUSG00000039153,…	1508	190	12075	1.0957350272232305	1.0	0.9996996392755085	99.98710836163714
GOTERM_MF_DIRECT	GO:0005525~GTP binding	44	2.364320257925846	0.4212880937489813	ENSMUSG00000028057, ENSMUSG00000059248, ENSMUSG00000055069, ENSMUSG00000003411, ENSMUSG00000036273, ENSMUSG00000052681, ENSMUSG00000033910, ENSMUSG00000030357, ENSMUSG00000022456, ENSMUSG00000018340, ENSMUSG00000032562, ENSMUSG00000004451, ENSMUSG00000055723, ENSMUSG00000034936, ENSMUSG00000034226, ENSMUSG00000020537, ENSMUSG00000058672, ENSMUSG00000040618, ENSMUSG00000004788, ENSMUSG00000079316,…	1508	332	12075	1.0612076955034995	1.0	0.999676979333116	99.98732847612582
GOTERM_MF_DIRECT	GO:0031624~ubiquitin conjugating enzyme binding	6	0.32240730789897903	0.4215991087752071	ENSMUSG00000027164, ENSMUSG00000056073, ENSMUSG00000025139, ENSMUSG00000038068, ENSMUSG00000033107, ENSMUSG00000051674	1508	34	12075	1.4130519581838041	1.0	0.9996505609366867	99.98743974351888
GOTERM_BP_DIRECT	GO:0032870~cellular response to hormone stimulus	6	0.32240730789897903	0.42242574092827573	ENSMUSG00000004791, ENSMUSG00000021250, ENSMUSG00000024042, ENSMUSG00000004040, ENSMUSG00000049112, ENSMUSG00000004846	1568	34	12544	1.411764705882353	1.0	0.9999988113653181	99.9965255425074
GOTERM_BP_DIRECT	GO:0043410~positive regulation of MAPK cascade	14	0.7522837184309511	0.42286639439055923	ENSMUSG00000055994, ENSMUSG00000063727, ENSMUSG00000030890, ENSMUSG00000000489, ENSMUSG00000057722, ENSMUSG00000032807, ENSMUSG00000046532, ENSMUSG00000031861, ENSMUSG00000031565, ENSMUSG00000062312, ENSMUSG00000032491, ENSMUSG00000054252, ENSMUSG00000020657, ENSMUSG00000018849	1568	96	12544	1.1666666666666665	1.0	0.9999987372845632	99.99657479205335
GOTERM_CC_DIRECT	GO:0005795~Golgi stack	6	0.32240730789897903	0.42495907170948144	ENSMUSG00000028680, ENSMUSG00000040502, ENSMUSG00000015341, ENSMUSG00000029407, ENSMUSG00000010136, ENSMUSG00000002059	1687	34	13458	1.4077896718853515	1.0	0.9840382427572609	99.97515764070467
GOTERM_MF_DIRECT	GO:0008233~peptidase activity	47	2.525523911875336	0.4276636086586086	ENSMUSG00000031994, ENSMUSG00000005813, ENSMUSG00000032376, ENSMUSG00000031897, ENSMUSG00000053441, ENSMUSG00000029436, ENSMUSG00000063904, ENSMUSG00000027820, ENSMUSG00000054083, ENSMUSG00000038022, ENSMUSG00000050022, ENSMUSG00000027612, ENSMUSG00000021477, ENSMUSG00000030060, ENSMUSG00000035606, ENSMUSG00000016942, ENSMUSG00000024114, ENSMUSG00000049538, ENSMUSG00000016256, ENSMUSG00000024371,…	1508	355	12075	1.0601206709754547	1.0	0.999673182969145	99.98943435469639
GOTERM_MF_DIRECT	GO:0016773~phosphotransferase activity, alcohol group as acceptor	4	0.21493820526598603	0.4291876872994085	ENSMUSG00000020766, ENSMUSG00000027207, ENSMUSG00000033557, ENSMUSG00000039197	1508	19	12075	1.6857461957280468	1.0	0.999657614284747	99.98988660939133
GOTERM_MF_DIRECT	GO:0016620~oxidoreductase activity, acting on the aldehyde or oxo group of donors, NAD or NADP as acceptor	4	0.21493820526598603	0.4291876872994085	ENSMUSG00000025007, ENSMUSG00000024885, ENSMUSG00000039745, ENSMUSG00000075296	1508	19	12075	1.6857461957280468	1.0	0.999657614284747	99.98988660939133
GOTERM_BP_DIRECT	GO:0071385~cellular response to glucocorticoid stimulus	4	0.21493820526598603	0.4298135514707287	ENSMUSG00000044933, ENSMUSG00000047904, ENSMUSG00000050824, ENSMUSG00000029249	1568	19	12544	1.6842105263157894	1.0	0.9999989856325439	99.99726908114636
GOTERM_BP_DIRECT	GO:0032967~positive regulation of collagen biosynthetic process	4	0.21493820526598603	0.4298135514707287	ENSMUSG00000038224, ENSMUSG00000025578, ENSMUSG00000000489, ENSMUSG00000039217	1568	19	12544	1.6842105263157894	1.0	0.9999989856325439	99.99726908114636
GOTERM_BP_DIRECT	GO:0030902~hindbrain development	4	0.21493820526598603	0.4298135514707287	ENSMUSG00000027796, ENSMUSG00000019986, ENSMUSG00000048402, ENSMUSG00000028173	1568	19	12544	1.6842105263157894	1.0	0.9999989856325439	99.99726908114636
GOTERM_BP_DIRECT	GO:0007259~JAK-STAT cascade	4	0.21493820526598603	0.4298135514707287	ENSMUSG00000040663, ENSMUSG00000004040, ENSMUSG00000023206, ENSMUSG00000004043	1568	19	12544	1.6842105263157894	1.0	0.9999989856325439	99.99726908114636
GOTERM_BP_DIRECT	GO:0042552~myelination	7	0.37614185921547555	0.42999114471524974	ENSMUSG00000023915, ENSMUSG00000051469, ENSMUSG00000002881, ENSMUSG00000062312, ENSMUSG00000004788, ENSMUSG00000028995, ENSMUSG00000031990	1568	42	12544	1.3333333333333333	1.0	0.9999989102221023	99.99728494752482
GOTERM_BP_DIRECT	GO:0051091~positive regulation of sequence-specific DNA binding transcription factor activity	12	0.6448146157979581	0.4326236931075519	ENSMUSG00000029167, ENSMUSG00000000440, ENSMUSG00000000275, ENSMUSG00000027164, ENSMUSG00000041000, ENSMUSG00000027434, ENSMUSG00000022329, ENSMUSG00000029484, ENSMUSG00000044674, ENSMUSG00000066456, ENSMUSG00000022015, ENSMUSG00000025373	1568	81	12544	1.1851851851851851	1.0	0.9999989466172768	99.9975101471597
GOTERM_BP_DIRECT	GO:0007626~locomotory behavior	13	0.6985491671144546	0.43559725542915384	ENSMUSG00000024077, ENSMUSG00000032303, ENSMUSG00000038248, ENSMUSG00000036437, ENSMUSG00000075324, ENSMUSG00000064373, ENSMUSG00000032172, ENSMUSG00000038417, ENSMUSG00000027950, ENSMUSG00000048240, ENSMUSG00000025533, ENSMUSG00000035200, ENSMUSG00000018900	1568	89	12544	1.1685393258426966	1.0	0.999998996674743	99.99774322891209
GOTERM_BP_DIRECT	GO:0060348~bone development	8	0.42987641053197206	0.4356727381140287	ENSMUSG00000016382, ENSMUSG00000027796, ENSMUSG00000066406, ENSMUSG00000061306, ENSMUSG00000040447, ENSMUSG00000054252, ENSMUSG00000022641, ENSMUSG00000028469	1568	50	12544	1.2799999999999998	1.0	0.9999989187224553	99.99774886773076
GOTERM_BP_DIRECT	GO:0008217~regulation of blood pressure	8	0.42987641053197206	0.4356727381140287	ENSMUSG00000000440, ENSMUSG00000050663, ENSMUSG00000033910, ENSMUSG00000047250, ENSMUSG00000061762, ENSMUSG00000027030, ENSMUSG00000036437, ENSMUSG00000000530	1568	50	12544	1.2799999999999998	1.0	0.9999989187224553	99.99774886773076
GOTERM_MF_DIRECT	GO:0015485~cholesterol binding	5	0.2686727565824825	0.4403575918671973	ENSMUSG00000026600, ENSMUSG00000031144, ENSMUSG00000018340, ENSMUSG00000040875, ENSMUSG00000037606	1508	27	12075	1.482832301797819	1.0	0.999718329616564	99.99268719380235
GOTERM_MF_DIRECT	GO:0043015~gamma-tubulin binding	5	0.2686727565824825	0.4403575918671973	ENSMUSG00000033585, ENSMUSG00000005125, ENSMUSG00000010136, ENSMUSG00000027263, ENSMUSG00000032118	1508	27	12075	1.482832301797819	1.0	0.999718329616564	99.99268719380235
GOTERM_BP_DIRECT	GO:1901216~positive regulation of neuron death	5	0.2686727565824825	0.441099732419588	ENSMUSG00000039361, ENSMUSG00000025408, ENSMUSG00000031987, ENSMUSG00000031537, ENSMUSG00000071369	1568	27	12544	1.4814814814814816	1.0	0.9999990726323037	99.99812110846425
GOTERM_BP_DIRECT	GO:0030901~midbrain development	5	0.2686727565824825	0.441099732419588	ENSMUSG00000021782, ENSMUSG00000027796, ENSMUSG00000031565, ENSMUSG00000007946, ENSMUSG00000028173	1568	27	12544	1.4814814814814816	1.0	0.9999990726323037	99.99812110846425
GOTERM_BP_DIRECT	GO:0034260~negative regulation of GTPase activity	5	0.2686727565824825	0.441099732419588	ENSMUSG00000036273, ENSMUSG00000037211, ENSMUSG00000032050, ENSMUSG00000036206, ENSMUSG00000038235	1568	27	12544	1.4814814814814816	1.0	0.9999990726323037	99.99812110846425
GOTERM_MF_DIRECT	GO:0005267~potassium channel activity	10	0.537345513164965	0.44261624847391845	ENSMUSG00000045404, ENSMUSG00000035165, ENSMUSG00000028631, ENSMUSG00000025221, ENSMUSG00000052726, ENSMUSG00000044708, ENSMUSG00000028420, ENSMUSG00000021730, ENSMUSG00000049265, ENSMUSG00000074575	1508	66	12075	1.2132264287436703	1.0	0.9997103576544013	99.99315664538867
GOTERM_MF_DIRECT	GO:0030246~carbohydrate binding	18	0.967221923696937	0.4444412677627441	ENSMUSG00000031400, ENSMUSG00000028673, ENSMUSG00000021903, ENSMUSG00000059049, ENSMUSG00000025742, ENSMUSG00000026670, ENSMUSG00000046834, ENSMUSG00000001143, ENSMUSG00000020363, ENSMUSG00000079598, ENSMUSG00000039774, ENSMUSG00000020368, ENSMUSG00000025534, ENSMUSG00000030607, ENSMUSG00000021130, ENSMUSG00000032012, ENSMUSG00000031432, ENSMUSG00000034040	1508	129	12075	1.117296897168589	1.0	0.9996991738278499	99.99351513747202
GOTERM_BP_DIRECT	GO:0006605~protein targeting	6	0.32240730789897903	0.4482189554739683	ENSMUSG00000032202, ENSMUSG00000038587, ENSMUSG00000017774, ENSMUSG00000054702, ENSMUSG00000026028, ENSMUSG00000076432	1568	35	12544	1.3714285714285714	1.0	0.9999992607960861	99.99852170483422
GOTERM_BP_DIRECT	GO:0055072~iron ion homeostasis	6	0.32240730789897903	0.4482189554739683	ENSMUSG00000039361, ENSMUSG00000021474, ENSMUSG00000016942, ENSMUSG00000015653, ENSMUSG00000060802, ENSMUSG00000034248	1568	35	12544	1.3714285714285714	1.0	0.9999992607960861	99.99852170483422
GOTERM_BP_DIRECT	GO:0009953~dorsal/ventral pattern formation	6	0.32240730789897903	0.4482189554739683	ENSMUSG00000042901, ENSMUSG00000006958, ENSMUSG00000021318, ENSMUSG00000019960, ENSMUSG00000048616, ENSMUSG00000048402	1568	35	12544	1.3714285714285714	1.0	0.9999992607960861	99.99852170483422
GOTERM_BP_DIRECT	GO:0045596~negative regulation of cell differentiation	6	0.32240730789897903	0.4482189554739683	ENSMUSG00000023110, ENSMUSG00000025352, ENSMUSG00000021765, ENSMUSG00000097929, ENSMUSG00000021318, ENSMUSG00000048616	1568	35	12544	1.3714285714285714	1.0	0.9999992607960861	99.99852170483422
GOTERM_BP_DIRECT	GO:0006869~lipid transport	12	0.6448146157979581	0.4493558895193157	ENSMUSG00000036078, ENSMUSG00000028655, ENSMUSG00000035189, ENSMUSG00000056656, ENSMUSG00000041828, ENSMUSG00000040447, ENSMUSG00000040875, ENSMUSG00000037681, ENSMUSG00000090698, ENSMUSG00000037606, ENSMUSG00000062949, ENSMUSG00000017754	1568	82	12544	1.170731707317073	1.0	0.9999992384886975	99.99857765265102
GOTERM_CC_DIRECT	GO:0009925~basal plasma membrane	6	0.32240730789897903	0.4508023736911254	ENSMUSG00000028631, ENSMUSG00000039115, ENSMUSG00000030549, ENSMUSG00000062312, ENSMUSG00000017774, ENSMUSG00000028552	1687	35	13458	1.3675671098314843	1.0	0.9881112533859647	99.98753715231975
GOTERM_CC_DIRECT	GO:0032391~photoreceptor connecting cilium	6	0.32240730789897903	0.4508023736911254	ENSMUSG00000031347, ENSMUSG00000032965, ENSMUSG00000031174, ENSMUSG00000027378, ENSMUSG00000021363, ENSMUSG00000047910	1687	35	13458	1.3675671098314843	1.0	0.9881112533859647	99.98753715231975
GOTERM_CC_DIRECT	GO:0000794~condensed nuclear chromosome	6	0.32240730789897903	0.4508023736911254	ENSMUSG00000028896, ENSMUSG00000051747, ENSMUSG00000074704, ENSMUSG00000002324, ENSMUSG00000036928, ENSMUSG00000026622	1687	35	13458	1.3675671098314843	1.0	0.9881112533859647	99.98753715231975
GOTERM_MF_DIRECT	GO:0030170~pyridoxal phosphate binding	7	0.37614185921547555	0.4522902460505739	ENSMUSG00000021036, ENSMUSG00000039648, ENSMUSG00000030268, ENSMUSG00000028179, ENSMUSG00000031485, ENSMUSG00000054474, ENSMUSG00000073481	1508	43	12075	1.3035130466966873	1.0	0.9997311578261717	99.99486528342449
GOTERM_MF_DIRECT	GO:0035064~methylated histone binding	7	0.37614185921547555	0.4522902460505739	ENSMUSG00000045969, ENSMUSG00000031358, ENSMUSG00000031758, ENSMUSG00000030888, ENSMUSG00000059288, ENSMUSG00000025578, ENSMUSG00000026873	1508	43	12075	1.3035130466966873	1.0	0.9997311578261717	99.99486528342449
GOTERM_MF_DIRECT	GO:0044548~S100 protein binding	3	0.16120365394948952	0.45250909972586106	ENSMUSG00000033208, ENSMUSG00000001025, ENSMUSG00000049265	1508	12	12075	2.0018236074270557	1.0	0.9997096941689544	99.99489884178315
GOTERM_MF_DIRECT	GO:0016712~oxidoreductase activity, acting on paired donors, with incorporation or reduction of molecular oxygen, reduced flavin or flavoprotein as one donor, and incorporation of one atom of oxygen	3	0.16120365394948952	0.45250909972586106	ENSMUSG00000081225, ENSMUSG00000005547, ENSMUSG00000052914	1508	12	12075	2.0018236074270557	1.0	0.9997096941689544	99.99489884178315
GOTERM_MF_DIRECT	GO:0031005~filamin binding	3	0.16120365394948952	0.45250909972586106	ENSMUSG00000025478, ENSMUSG00000006219, ENSMUSG00000024501	1508	12	12075	2.0018236074270557	1.0	0.9997096941689544	99.99489884178315
GOTERM_MF_DIRECT	GO:0033130~acetylcholine receptor binding	3	0.16120365394948952	0.45250909972586106	ENSMUSG00000022587, ENSMUSG00000022577, ENSMUSG00000026344	1508	12	12075	2.0018236074270557	1.0	0.9997096941689544	99.99489884178315
GOTERM_MF_DIRECT	GO:0001618~virus receptor activity	3	0.16120365394948952	0.45250909972586106	ENSMUSG00000026399, ENSMUSG00000040511, ENSMUSG00000026469	1508	12	12075	2.0018236074270557	1.0	0.9997096941689544	99.99489884178315
GOTERM_MF_DIRECT	GO:0032041~NAD-dependent histone deacetylase activity (H3-K14 specific)	3	0.16120365394948952	0.45250909972586106	ENSMUSG00000028800, ENSMUSG00000031161, ENSMUSG00000025486	1508	12	12075	2.0018236074270557	1.0	0.9997096941689544	99.99489884178315
GOTERM_MF_DIRECT	GO:0047617~acyl-CoA hydrolase activity	3	0.16120365394948952	0.45250909972586106	ENSMUSG00000021620, ENSMUSG00000028937, ENSMUSG00000034853	1508	12	12075	2.0018236074270557	1.0	0.9997096941689544	99.99489884178315
GOTERM_MF_DIRECT	GO:0016818~hydrolase activity, acting on acid anhydrides, in phosphorus-containing anhydrides	3	0.16120365394948952	0.45250909972586106	ENSMUSG00000018474, ENSMUSG00000031099, ENSMUSG00000031767	1508	12	12075	2.0018236074270557	1.0	0.9997096941689544	99.99489884178315
GOTERM_MF_DIRECT	GO:0042608~T cell receptor binding	3	0.16120365394948952	0.45250909972586106	ENSMUSG00000073411, ENSMUSG00000091705, ENSMUSG00000079507	1508	12	12075	2.0018236074270557	1.0	0.9997096941689544	99.99489884178315
GOTERM_BP_DIRECT	GO:0043252~sodium-independent organic anion transport	3	0.16120365394948952	0.453014755974954	ENSMUSG00000025938, ENSMUSG00000032548, ENSMUSG00000038963	1568	12	12544	2.0	1.0	0.9999992961281152	99.99874441075022
GOTERM_BP_DIRECT	GO:0036158~outer dynein arm assembly	3	0.16120365394948952	0.453014755974954	ENSMUSG00000040189, ENSMUSG00000026939, ENSMUSG00000039632	1568	12	12544	2.0	1.0	0.9999992961281152	99.99874441075022
GOTERM_BP_DIRECT	GO:0035278~miRNA mediated inhibition of translation	3	0.16120365394948952	0.453014755974954	ENSMUSG00000079259, ENSMUSG00000042500, ENSMUSG00000004040	1568	12	12544	2.0	1.0	0.9999992961281152	99.99874441075022
GOTERM_BP_DIRECT	GO:0043268~positive regulation of potassium ion transport	3	0.16120365394948952	0.453014755974954	ENSMUSG00000006740, ENSMUSG00000023092, ENSMUSG00000027030	1568	12	12544	2.0	1.0	0.9999992961281152	99.99874441075022
GOTERM_BP_DIRECT	GO:0061029~eyelid development in camera-type eye	3	0.16120365394948952	0.453014755974954	ENSMUSG00000028800, ENSMUSG00000021754, ENSMUSG00000041324	1568	12	12544	2.0	1.0	0.9999992961281152	99.99874441075022
GOTERM_BP_DIRECT	GO:0044255~cellular lipid metabolic process	3	0.16120365394948952	0.453014755974954	ENSMUSG00000060601, ENSMUSG00000032737, ENSMUSG00000002108	1568	12	12544	2.0	1.0	0.9999992961281152	99.99874441075022
GOTERM_BP_DIRECT	GO:0061436~establishment of skin barrier	3	0.16120365394948952	0.453014755974954	ENSMUSG00000020656, ENSMUSG00000046834, ENSMUSG00000032807	1568	12	12544	2.0	1.0	0.9999992961281152	99.99874441075022
GOTERM_BP_DIRECT	GO:1903206~negative regulation of hydrogen peroxide-induced cell death	3	0.16120365394948952	0.453014755974954	ENSMUSG00000036273, ENSMUSG00000021032, ENSMUSG00000028367	1568	12	12544	2.0	1.0	0.9999992961281152	99.99874441075022
GOTERM_BP_DIRECT	GO:0006476~protein deacetylation	3	0.16120365394948952	0.453014755974954	ENSMUSG00000028800, ENSMUSG00000031161, ENSMUSG00000025486	1568	12	12544	2.0	1.0	0.9999992961281152	99.99874441075022
GOTERM_BP_DIRECT	GO:0018149~peptide cross-linking	3	0.16120365394948952	0.453014755974954	ENSMUSG00000054889, ENSMUSG00000040152, ENSMUSG00000034282	1568	12	12544	2.0	1.0	0.9999992961281152	99.99874441075022
GOTERM_BP_DIRECT	GO:0002548~monocyte chemotaxis	3	0.16120365394948952	0.453014755974954	ENSMUSG00000030223, ENSMUSG00000000489, ENSMUSG00000022015	1568	12	12544	2.0	1.0	0.9999992961281152	99.99874441075022
GOTERM_BP_DIRECT	GO:1904754~positive regulation of vascular associated smooth muscle cell migration	3	0.16120365394948952	0.453014755974954	ENSMUSG00000030774, ENSMUSG00000021611, ENSMUSG00000000489	1568	12	12544	2.0	1.0	0.9999992961281152	99.99874441075022
GOTERM_BP_DIRECT	GO:0001886~endothelial cell morphogenesis	3	0.16120365394948952	0.453014755974954	ENSMUSG00000075254, ENSMUSG00000004846, ENSMUSG00000022025	1568	12	12544	2.0	1.0	0.9999992961281152	99.99874441075022
GOTERM_BP_DIRECT	GO:0006941~striated muscle contraction	3	0.16120365394948952	0.453014755974954	ENSMUSG00000051747, ENSMUSG00000020475, ENSMUSG00000035458	1568	12	12544	2.0	1.0	0.9999992961281152	99.99874441075022
GOTERM_BP_DIRECT	GO:0046325~negative regulation of glucose import	3	0.16120365394948952	0.453014755974954	ENSMUSG00000005057, ENSMUSG00000020176, ENSMUSG00000013698	1568	12	12544	2.0	1.0	0.9999992961281152	99.99874441075022
GOTERM_BP_DIRECT	GO:2000177~regulation of neural precursor cell proliferation	3	0.16120365394948952	0.453014755974954	ENSMUSG00000079259, ENSMUSG00000009073, ENSMUSG00000031099	1568	12	12544	2.0	1.0	0.9999992961281152	99.99874441075022
GOTERM_BP_DIRECT	GO:0040037~negative regulation of fibroblast growth factor receptor signaling pathway	3	0.16120365394948952	0.453014755974954	ENSMUSG00000037211, ENSMUSG00000040152, ENSMUSG00000044461	1568	12	12544	2.0	1.0	0.9999992961281152	99.99874441075022
GOTERM_BP_DIRECT	GO:0032026~response to magnesium ion	3	0.16120365394948952	0.453014755974954	ENSMUSG00000025889, ENSMUSG00000063727, ENSMUSG00000040152	1568	12	12544	2.0	1.0	0.9999992961281152	99.99874441075022
GOTERM_BP_DIRECT	GO:0046685~response to arsenic-containing substance	3	0.16120365394948952	0.453014755974954	ENSMUSG00000063727, ENSMUSG00000028393, ENSMUSG00000003559	1568	12	12544	2.0	1.0	0.9999992961281152	99.99874441075022
GOTERM_BP_DIRECT	GO:0007512~adult heart development	3	0.16120365394948952	0.453014755974954	ENSMUSG00000051747, ENSMUSG00000021103, ENSMUSG00000018900	1568	12	12544	2.0	1.0	0.9999992961281152	99.99874441075022
GOTERM_BP_DIRECT	GO:2001224~positive regulation of neuron migration	3	0.16120365394948952	0.453014755974954	ENSMUSG00000028883, ENSMUSG00000006476, ENSMUSG00000026072	1568	12	12544	2.0	1.0	0.9999992961281152	99.99874441075022
GOTERM_CC_DIRECT	GO:0045202~synapse	61	3.277807630306287	0.4563762523893134	ENSMUSG00000036078, ENSMUSG00000036273, ENSMUSG00000039361, ENSMUSG00000026121, ENSMUSG00000032303, ENSMUSG00000022456, ENSMUSG00000020848, ENSMUSG00000027820, ENSMUSG00000071862, ENSMUSG00000042751, ENSMUSG00000019820, ENSMUSG00000022602, ENSMUSG00000051412, ENSMUSG00000042249, ENSMUSG00000035200, ENSMUSG00000015766, ENSMUSG00000004961, ENSMUSG00000021733, ENSMUSG00000030970, ENSMUSG00000006930,…	1687	468	13458	1.0397990667700212	1.0	0.9884215506646141	99.98930554892591
GOTERM_BP_DIRECT	GO:0010033~response to organic substance	8	0.42987641053197206	0.4569818616575129	ENSMUSG00000031161, ENSMUSG00000038224, ENSMUSG00000030774, ENSMUSG00000049751, ENSMUSG00000027712, ENSMUSG00000028393, ENSMUSG00000033735, ENSMUSG00000070738	1568	51	12544	1.2549019607843135	1.0	0.9999993580848319	99.99890423828218
KEGG_PATHWAY	mmu04380:Osteoclast differentiation	15	0.8060182697474476	0.4573138380061389	ENSMUSG00000000440, ENSMUSG00000008136, ENSMUSG00000063727, ENSMUSG00000029135, ENSMUSG00000027399, ENSMUSG00000039936, ENSMUSG00000031537, ENSMUSG00000002983, ENSMUSG00000022015, ENSMUSG00000027164, ENSMUSG00000021250, ENSMUSG00000038128, ENSMUSG00000022965, ENSMUSG00000000409, ENSMUSG00000026072	640	108	5205	1.1295572916666667	1.0	0.9217881658301998	99.9678037782576
KEGG_PATHWAY	mmu04750:Inflammatory mediator regulation of TRP channels	12	0.6448146157979581	0.45864376600188317	ENSMUSG00000022994, ENSMUSG00000034997, ENSMUSG00000053819, ENSMUSG00000081225, ENSMUSG00000021820, ENSMUSG00000022514, ENSMUSG00000039936, ENSMUSG00000037759, ENSMUSG00000053004, ENSMUSG00000078816, ENSMUSG00000026072, ENSMUSG00000052914	640	84	5205	1.1618303571428572	1.0	0.9195241394100646	99.96882645921549
KEGG_PATHWAY	mmu05032:Morphine addiction	12	0.6448146157979581	0.45864376600188317	ENSMUSG00000003228, ENSMUSG00000022994, ENSMUSG00000038607, ENSMUSG00000048240, ENSMUSG00000055078, ENSMUSG00000032766, ENSMUSG00000071658, ENSMUSG00000042249, ENSMUSG00000026824, ENSMUSG00000032562, ENSMUSG00000078816, ENSMUSG00000031343	640	84	5205	1.1618303571428572	1.0	0.9195241394100646	99.96882645921549
KEGG_PATHWAY	mmu04146:Peroxisome	11	0.5910800644814616	0.45897701063379853	ENSMUSG00000030545, ENSMUSG00000026664, ENSMUSG00000025464, ENSMUSG00000028672, ENSMUSG00000031767, ENSMUSG00000010651, ENSMUSG00000055782, ENSMUSG00000025950, ENSMUSG00000027187, ENSMUSG00000024066, ENSMUSG00000031278	640	76	5205	1.1771175986842106	1.0	0.9166477525994395	99.96907796947177
GOTERM_CC_DIRECT	GO:0009897~external side of plasma membrane	24	1.2896292315959161	0.45931674057379035	ENSMUSG00000029090, ENSMUSG00000026285, ENSMUSG00000022636, ENSMUSG00000075254, ENSMUSG00000028413, ENSMUSG00000026399, ENSMUSG00000010751, ENSMUSG00000001507, ENSMUSG00000027712, ENSMUSG00000040152, ENSMUSG00000027009, ENSMUSG00000071369, ENSMUSG00000027863, ENSMUSG00000073411, ENSMUSG00000027950, ENSMUSG00000015243, ENSMUSG00000027962, ENSMUSG00000021477, ENSMUSG00000031304, ENSMUSG00000011256,…	1687	177	13458	1.0816914993017392	1.0	0.9883204618363914	99.99014121908483
GOTERM_BP_DIRECT	GO:0051592~response to calcium ion	9	0.4836109618484685	0.45993687389606625	ENSMUSG00000074457, ENSMUSG00000051747, ENSMUSG00000026414, ENSMUSG00000027712, ENSMUSG00000040152, ENSMUSG00000015112, ENSMUSG00000021103, ENSMUSG00000010660, ENSMUSG00000021730	1568	59	12544	1.2203389830508475	1.0	0.999999388663995	99.99901056118748
GOTERM_CC_DIRECT	GO:0005794~Golgi apparatus	139	7.469102632993015	0.46046626899790305	ENSMUSG00000039361, ENSMUSG00000036769, ENSMUSG00000056812, ENSMUSG00000041119, ENSMUSG00000004415, ENSMUSG00000026198, ENSMUSG00000027864, ENSMUSG00000038417, ENSMUSG00000003476, ENSMUSG00000027962, ENSMUSG00000043388, ENSMUSG00000047250, ENSMUSG00000046519, ENSMUSG00000034040, ENSMUSG00000034620, ENSMUSG00000032038, ENSMUSG00000021589, ENSMUSG00000020303, ENSMUSG00000000142, ENSMUSG00000027187,…	1687	1094	13458	1.013591406052738	1.0	0.9879394470160956	99.9904510134988
GOTERM_BP_DIRECT	GO:0021766~hippocampus development	10	0.537345513164965	0.4623371091217674	ENSMUSG00000028800, ENSMUSG00000013236, ENSMUSG00000028655, ENSMUSG00000031732, ENSMUSG00000009073, ENSMUSG00000039106, ENSMUSG00000029484, ENSMUSG00000031398, ENSMUSG00000026463, ENSMUSG00000021318	1568	67	12544	1.1940298507462688	1.0	0.9999994038324977	99.99908965730664
GOTERM_MF_DIRECT	GO:0004709~MAP kinase kinase kinase activity	4	0.21493820526598603	0.4636902347341997	ENSMUSG00000004085, ENSMUSG00000021754, ENSMUSG00000031303, ENSMUSG00000071369	1508	20	12075	1.6014588859416445	1.0	0.9997612622384863	99.99636381098537
GOTERM_MF_DIRECT	GO:0051018~protein kinase A binding	4	0.21493820526598603	0.4636902347341997	ENSMUSG00000066406, ENSMUSG00000036273, ENSMUSG00000078794, ENSMUSG00000038587	1508	20	12075	1.6014588859416445	1.0	0.9997612622384863	99.99636381098537
GOTERM_MF_DIRECT	GO:0046965~retinoid X receptor binding	4	0.21493820526598603	0.4636902347341997	ENSMUSG00000000440, ENSMUSG00000060601, ENSMUSG00000022479, ENSMUSG00000002108	1508	20	12075	1.6014588859416445	1.0	0.9997612622384863	99.99636381098537
GOTERM_BP_DIRECT	GO:0006491~N-glycan processing	4	0.21493820526598603	0.46433354581928055	ENSMUSG00000056812, ENSMUSG00000003746, ENSMUSG00000038312, ENSMUSG00000021065	1568	20	12544	1.5999999999999999	1.0	0.9999994085752135	99.99915084894405
GOTERM_BP_DIRECT	GO:2000352~negative regulation of endothelial cell apoptotic process	4	0.21493820526598603	0.46433354581928055	ENSMUSG00000002289, ENSMUSG00000021611, ENSMUSG00000001034, ENSMUSG00000037411	1568	20	12544	1.5999999999999999	1.0	0.9999994085752135	99.99915084894405
GOTERM_BP_DIRECT	GO:0019226~transmission of nerve impulse	4	0.21493820526598603	0.46433354581928055	ENSMUSG00000053198, ENSMUSG00000069806, ENSMUSG00000020723, ENSMUSG00000031990	1568	20	12544	1.5999999999999999	1.0	0.9999994085752135	99.99915084894405
GOTERM_BP_DIRECT	GO:0006612~protein targeting to membrane	4	0.21493820526598603	0.46433354581928055	ENSMUSG00000015341, ENSMUSG00000017774, ENSMUSG00000064181, ENSMUSG00000042532	1568	20	12544	1.5999999999999999	1.0	0.9999994085752135	99.99915084894405
GOTERM_BP_DIRECT	GO:0019369~arachidonic acid metabolic process	4	0.21493820526598603	0.46433354581928055	ENSMUSG00000081225, ENSMUSG00000025701, ENSMUSG00000032807, ENSMUSG00000052914	1568	20	12544	1.5999999999999999	1.0	0.9999994085752135	99.99915084894405
GOTERM_BP_DIRECT	GO:0021522~spinal cord motor neuron differentiation	4	0.21493820526598603	0.46433354581928055	ENSMUSG00000035062, ENSMUSG00000027434, ENSMUSG00000021318, ENSMUSG00000048402	1568	20	12544	1.5999999999999999	1.0	0.9999994085752135	99.99915084894405
GOTERM_BP_DIRECT	GO:0070207~protein homotrimerization	4	0.21493820526598603	0.46433354581928055	ENSMUSG00000008540, ENSMUSG00000036078, ENSMUSG00000055409, ENSMUSG00000060063	1568	20	12544	1.5999999999999999	1.0	0.9999994085752135	99.99915084894405
GOTERM_BP_DIRECT	GO:0030521~androgen receptor signaling pathway	4	0.21493820526598603	0.46433354581928055	ENSMUSG00000046532, ENSMUSG00000030357, ENSMUSG00000025423, ENSMUSG00000022061	1568	20	12544	1.5999999999999999	1.0	0.9999994085752135	99.99915084894405
GOTERM_BP_DIRECT	GO:0045879~negative regulation of smoothened signaling pathway	4	0.21493820526598603	0.46433354581928055	ENSMUSG00000039153, ENSMUSG00000050382, ENSMUSG00000054252, ENSMUSG00000021318	1568	20	12544	1.5999999999999999	1.0	0.9999994085752135	99.99915084894405
GOTERM_CC_DIRECT	GO:0046658~anchored component of plasma membrane	4	0.21493820526598603	0.4663069497183072	ENSMUSG00000027863, ENSMUSG00000044287, ENSMUSG00000035513, ENSMUSG00000024114	1687	20	13458	1.595494961470065	1.0	0.9883029617501657	99.99188953424823
GOTERM_MF_DIRECT	GO:0031492~nucleosomal DNA binding	5	0.2686727565824825	0.46933708418999787	ENSMUSG00000028896, ENSMUSG00000028800, ENSMUSG00000078619, ENSMUSG00000031245, ENSMUSG00000066456	1508	28	12075	1.4298740053050398	1.0	0.9997748357881205	99.99694348788111
GOTERM_MF_DIRECT	GO:0017147~Wnt-protein binding	5	0.2686727565824825	0.46933708418999787	ENSMUSG00000030223, ENSMUSG00000035305, ENSMUSG00000044674, ENSMUSG00000041075, ENSMUSG00000028173	1508	28	12075	1.4298740053050398	1.0	0.9997748357881205	99.99694348788111
GOTERM_MF_DIRECT	GO:0050840~extracellular matrix binding	5	0.2686727565824825	0.46933708418999787	ENSMUSG00000005397, ENSMUSG00000029309, ENSMUSG00000040152, ENSMUSG00000031785, ENSMUSG00000021136	1508	28	12075	1.4298740053050398	1.0	0.9997748357881205	99.99694348788111
GOTERM_MF_DIRECT	GO:0016788~hydrolase activity, acting on ester bonds	5	0.2686727565824825	0.46933708418999787	ENSMUSG00000034171, ENSMUSG00000032420, ENSMUSG00000073678, ENSMUSG00000003123, ENSMUSG00000032026	1508	28	12075	1.4298740053050398	1.0	0.9997748357881205	99.99694348788111
GOTERM_BP_DIRECT	GO:0030879~mammary gland development	5	0.2686727565824825	0.47009355542692327	ENSMUSG00000028413, ENSMUSG00000041014, ENSMUSG00000021318, ENSMUSG00000048402, ENSMUSG00000004043	1568	28	12544	1.4285714285714286	1.0	0.9999995010005924	99.99930631775491
GOTERM_BP_DIRECT	GO:0001654~eye development	5	0.2686727565824825	0.47009355542692327	ENSMUSG00000039878, ENSMUSG00000053399, ENSMUSG00000049532, ENSMUSG00000024990, ENSMUSG00000021136	1568	28	12544	1.4285714285714286	1.0	0.9999995010005924	99.99930631775491
GOTERM_BP_DIRECT	GO:0048169~regulation of long-term neuronal synaptic plasticity	5	0.2686727565824825	0.47009355542692327	ENSMUSG00000033208, ENSMUSG00000025889, ENSMUSG00000056073, ENSMUSG00000031144, ENSMUSG00000044708	1568	28	12544	1.4285714285714286	1.0	0.9999995010005924	99.99930631775491
GOTERM_BP_DIRECT	GO:0006024~glycosaminoglycan biosynthetic process	5	0.2686727565824825	0.47009355542692327	ENSMUSG00000029510, ENSMUSG00000020868, ENSMUSG00000028838, ENSMUSG00000021978, ENSMUSG00000071649	1568	28	12544	1.4285714285714286	1.0	0.9999995010005924	99.99930631775491
GOTERM_BP_DIRECT	GO:0009314~response to radiation	5	0.2686727565824825	0.47009355542692327	ENSMUSG00000028680, ENSMUSG00000004085, ENSMUSG00000028367, ENSMUSG00000038235, ENSMUSG00000026072	1568	28	12544	1.4285714285714286	1.0	0.9999995010005924	99.99930631775491
GOTERM_BP_DIRECT	GO:0070372~regulation of ERK1 and ERK2 cascade	5	0.2686727565824825	0.47009355542692327	ENSMUSG00000023110, ENSMUSG00000003476, ENSMUSG00000040663, ENSMUSG00000062312, ENSMUSG00000042567	1568	28	12544	1.4285714285714286	1.0	0.9999995010005924	99.99930631775491
GOTERM_CC_DIRECT	GO:0031226~intrinsic component of plasma membrane	5	0.2686727565824825	0.47241399833674025	ENSMUSG00000023915, ENSMUSG00000022636, ENSMUSG00000022994, ENSMUSG00000018634, ENSMUSG00000026469	1687	28	13458	1.4245490727411296	1.0	0.9886978759601472	99.99317558323648
GOTERM_BP_DIRECT	GO:0045668~negative regulation of osteoblast differentiation	6	0.32240730789897903	0.47370393838295055	ENSMUSG00000000142, ENSMUSG00000031565, ENSMUSG00000039286, ENSMUSG00000006958, ENSMUSG00000023087, ENSMUSG00000048616	1568	36	12544	1.3333333333333333	1.0	0.9999995383414197	99.99938958658257
GOTERM_BP_DIRECT	GO:0007186~G-protein coupled receptor signaling pathway	44	2.364320257925846	0.47389837214879593	ENSMUSG00000029090, ENSMUSG00000044933, ENSMUSG00000066406, ENSMUSG00000034997, ENSMUSG00000042804, ENSMUSG00000070421, ENSMUSG00000018634, ENSMUSG00000036437, ENSMUSG00000041075, ENSMUSG00000032562, ENSMUSG00000032528, ENSMUSG00000026322, ENSMUSG00000024998, ENSMUSG00000048240, ENSMUSG00000003476, ENSMUSG00000033446, ENSMUSG00000047904, ENSMUSG00000031785, ENSMUSG00000071658, ENSMUSG00000027584,…	1568	338	12544	1.0414201183431953	1.0	0.999999505241136	99.99939379096675
GOTERM_MF_DIRECT	GO:0003707~steroid hormone receptor activity	7	0.37614185921547555	0.47528505709696345	ENSMUSG00000000440, ENSMUSG00000060601, ENSMUSG00000037348, ENSMUSG00000069171, ENSMUSG00000032278, ENSMUSG00000022479, ENSMUSG00000002108	1508	44	12075	1.2738877501808537	1.0	0.9997893045535124	99.99745954767234
GOTERM_BP_DIRECT	GO:0030968~endoplasmic reticulum unfolded protein response	7	0.37614185921547555	0.47622832185669006	ENSMUSG00000025408, ENSMUSG00000038648, ENSMUSG00000027938, ENSMUSG00000020303, ENSMUSG00000022136, ENSMUSG00000018669, ENSMUSG00000038312	1568	44	12544	1.2727272727272727	1.0	0.9999995164846079	99.99944208748548
GOTERM_BP_DIRECT	GO:0034097~response to cytokine	8	0.42987641053197206	0.47811655047214174	ENSMUSG00000021250, ENSMUSG00000016528, ENSMUSG00000004040, ENSMUSG00000049112, ENSMUSG00000002147, ENSMUSG00000054263, ENSMUSG00000030707, ENSMUSG00000002983	1568	52	12544	1.2307692307692306	1.0	0.9999995185339428	99.9994785320286
GOTERM_BP_DIRECT	GO:0048839~inner ear development	8	0.42987641053197206	0.47811655047214174	ENSMUSG00000037016, ENSMUSG00000023912, ENSMUSG00000062563, ENSMUSG00000016528, ENSMUSG00000021508, ENSMUSG00000054252, ENSMUSG00000019906, ENSMUSG00000021318	1568	52	12544	1.2307692307692306	1.0	0.9999995185339428	99.9994785320286
KEGG_PATHWAY	mmu04972:Pancreatic secretion	9	0.4836109618484685	0.4786981551992613	ENSMUSG00000022994, ENSMUSG00000052681, ENSMUSG00000048677, ENSMUSG00000026463, ENSMUSG00000034579, ENSMUSG00000041329, ENSMUSG00000019066, ENSMUSG00000078816, ENSMUSG00000032412	640	61	5205	1.199923155737705	1.0	0.9254380084785747	99.98102799278789
GOTERM_MF_DIRECT	GO:0020037~heme binding	12	0.6448146157979581	0.48132724451348174	ENSMUSG00000026198, ENSMUSG00000026170, ENSMUSG00000021032, ENSMUSG00000081225, ENSMUSG00000047250, ENSMUSG00000020303, ENSMUSG00000031551, ENSMUSG00000030670, ENSMUSG00000027187, ENSMUSG00000005547, ENSMUSG00000031549, ENSMUSG00000052914	1508	84	12075	1.1438992042440317	1.0	0.9998033858947595	99.99789919282964
GOTERM_BP_DIRECT	GO:0071805~potassium ion transmembrane transport	11	0.5910800644814616	0.48178535724437305	ENSMUSG00000045404, ENSMUSG00000035165, ENSMUSG00000028631, ENSMUSG00000025221, ENSMUSG00000052726, ENSMUSG00000044708, ENSMUSG00000026062, ENSMUSG00000028420, ENSMUSG00000021730, ENSMUSG00000049265, ENSMUSG00000074575	1568	76	12544	1.1578947368421053	1.0	0.9999995559143818	99.99954299747604
GOTERM_MF_DIRECT	GO:0005506~iron ion binding	15	0.8060182697474476	0.4830616643021119	ENSMUSG00000018906, ENSMUSG00000025202, ENSMUSG00000031987, ENSMUSG00000037071, ENSMUSG00000004846, ENSMUSG00000025701, ENSMUSG00000005547, ENSMUSG00000032807, ENSMUSG00000079834, ENSMUSG00000026170, ENSMUSG00000033022, ENSMUSG00000081225, ENSMUSG00000030670, ENSMUSG00000024066, ENSMUSG00000052914	1508	108	12075	1.1121242263483644	1.0	0.9997957403250122	99.99801152719773
KEGG_PATHWAY	mmu04978:Mineral absorption	5	0.2686727565824825	0.4844022355511882	ENSMUSG00000018585, ENSMUSG00000041329, ENSMUSG00000022479, ENSMUSG00000015653, ENSMUSG00000032412	640	29	5205	1.402209051724138	1.0	0.9258534190304228	99.98358456958168
KEGG_PATHWAY	mmu00983:Drug metabolism - other enzymes	5	0.2686727565824825	0.4844022355511882	ENSMUSG00000033427, ENSMUSG00000025534, ENSMUSG00000089917, ENSMUSG00000024066, ENSMUSG00000051147	640	29	5205	1.402209051724138	1.0	0.9258534190304228	99.98358456958168
GOTERM_MF_DIRECT	GO:0016746~transferase activity, transferring acyl groups	19	1.0209564750134337	0.48455269498850323	ENSMUSG00000029314, ENSMUSG00000021036, ENSMUSG00000023827, ENSMUSG00000039470, ENSMUSG00000000708, ENSMUSG00000069835, ENSMUSG00000024084, ENSMUSG00000036880, ENSMUSG00000004270, ENSMUSG00000002797, ENSMUSG00000026600, ENSMUSG00000027603, ENSMUSG00000021969, ENSMUSG00000035596, ENSMUSG00000010651, ENSMUSG00000059288, ENSMUSG00000000340, ENSMUSG00000051147, ENSMUSG00000015335	1508	140	12075	1.0867042440318302	1.0	0.9997866995051589	99.99810356402328
KEGG_PATHWAY	mmu00601:Glycosphingolipid biosynthesis - lacto and neolacto series	4	0.21493820526598603	0.48583640427244856	ENSMUSG00000032038, ENSMUSG00000028413, ENSMUSG00000031803, ENSMUSG00000033849	640	21	5205	1.549107142857143	1.0	0.92387112503462	99.98417521520776
GOTERM_CC_DIRECT	GO:0005789~endoplasmic reticulum membrane	76	4.083825900053735	0.4861859192455992	ENSMUSG00000036078, ENSMUSG00000025202, ENSMUSG00000061666, ENSMUSG00000006315, ENSMUSG00000030357, ENSMUSG00000026097, ENSMUSG00000079508, ENSMUSG00000031168, ENSMUSG00000007944, ENSMUSG00000018042, ENSMUSG00000028343, ENSMUSG00000027489, ENSMUSG00000027864, ENSMUSG00000026198, ENSMUSG00000023021, ENSMUSG00000019975, ENSMUSG00000047250, ENSMUSG00000051412, ENSMUSG00000079316, ENSMUSG00000044461,…	1687	593	13458	1.0224082383787938	1.0	0.990147866224575	99.99541073839676
GOTERM_MF_DIRECT	GO:0004028~3-chloroallyl aldehyde dehydrogenase activity	2	0.10746910263299302	0.48657498550004047	ENSMUSG00000024885, ENSMUSG00000075296	1508	5	12075	3.202917771883289	1.0	0.9997803514308085	99.99822201487468
GOTERM_MF_DIRECT	GO:0008131~primary amine oxidase activity	2	0.10746910263299302	0.48657498550004047	ENSMUSG00000027962, ENSMUSG00000040147	1508	5	12075	3.202917771883289	1.0	0.9997803514308085	99.99822201487468
GOTERM_MF_DIRECT	GO:0005337~nucleoside transmembrane transporter activity	2	0.10746910263299302	0.48657498550004047	ENSMUSG00000020100, ENSMUSG00000023942	1508	5	12075	3.202917771883289	1.0	0.9997803514308085	99.99822201487468
GOTERM_MF_DIRECT	GO:0070915~lysophosphatidic acid receptor activity	2	0.10746910263299302	0.48657498550004047	ENSMUSG00000031861, ENSMUSG00000033446	1508	5	12075	3.202917771883289	1.0	0.9997803514308085	99.99822201487468
GOTERM_MF_DIRECT	GO:0005127~ciliary neurotrophic factor receptor binding	2	0.10746910263299302	0.48657498550004047	ENSMUSG00000040663, ENSMUSG00000054263	1508	5	12075	3.202917771883289	1.0	0.9997803514308085	99.99822201487468
GOTERM_MF_DIRECT	GO:0046790~virion binding	2	0.10746910263299302	0.48657498550004047	ENSMUSG00000020048, ENSMUSG00000032012	1508	5	12075	3.202917771883289	1.0	0.9997803514308085	99.99822201487468
GOTERM_MF_DIRECT	GO:0005007~fibroblast growth factor-activated receptor activity	2	0.10746910263299302	0.48657498550004047	ENSMUSG00000031565, ENSMUSG00000054252	1508	5	12075	3.202917771883289	1.0	0.9997803514308085	99.99822201487468
GOTERM_MF_DIRECT	GO:0070051~fibrinogen binding	2	0.10746910263299302	0.48657498550004047	ENSMUSG00000040152, ENSMUSG00000060572	1508	5	12075	3.202917771883289	1.0	0.9997803514308085	99.99822201487468
GOTERM_MF_DIRECT	GO:0004908~interleukin-1 receptor activity	2	0.10746910263299302	0.48657498550004047	ENSMUSG00000022514, ENSMUSG00000026072	1508	5	12075	3.202917771883289	1.0	0.9997803514308085	99.99822201487468
GOTERM_MF_DIRECT	GO:0004703~G-protein coupled receptor kinase activity	2	0.10746910263299302	0.48657498550004047	ENSMUSG00000003228, ENSMUSG00000042249	1508	5	12075	3.202917771883289	1.0	0.9997803514308085	99.99822201487468
GOTERM_MF_DIRECT	GO:0045182~translation regulator activity	2	0.10746910263299302	0.48657498550004047	ENSMUSG00000018554, ENSMUSG00000000731	1508	5	12075	3.202917771883289	1.0	0.9997803514308085	99.99822201487468
GOTERM_MF_DIRECT	GO:0018812~3-hydroxyacyl-CoA dehydratase activity	2	0.10746910263299302	0.48657498550004047	ENSMUSG00000028497, ENSMUSG00000035376	1508	5	12075	3.202917771883289	1.0	0.9997803514308085	99.99822201487468
GOTERM_MF_DIRECT	GO:0008028~monocarboxylic acid transmembrane transporter activity	2	0.10746910263299302	0.48657498550004047	ENSMUSG00000025161, ENSMUSG00000026220	1508	5	12075	3.202917771883289	1.0	0.9997803514308085	99.99822201487468
GOTERM_MF_DIRECT	GO:0004749~ribose phosphate diphosphokinase activity	2	0.10746910263299302	0.48657498550004047	ENSMUSG00000025742, ENSMUSG00000031432	1508	5	12075	3.202917771883289	1.0	0.9997803514308085	99.99822201487468
GOTERM_MF_DIRECT	GO:0004985~opioid receptor activity	2	0.10746910263299302	0.48657498550004047	ENSMUSG00000036078, ENSMUSG00000027584	1508	5	12075	3.202917771883289	1.0	0.9997803514308085	99.99822201487468
GOTERM_MF_DIRECT	GO:0016717~oxidoreductase activity, acting on paired donors, with oxidation of a pair of donors resulting in the reduction of molecular oxygen to two molecules of water	2	0.10746910263299302	0.48657498550004047	ENSMUSG00000025202, ENSMUSG00000037071	1508	5	12075	3.202917771883289	1.0	0.9997803514308085	99.99822201487468
GOTERM_BP_DIRECT	GO:0071225~cellular response to muramyl dipeptide	2	0.10746910263299302	0.48691577988595397	ENSMUSG00000055994, ENSMUSG00000038058	1568	5	12544	3.1999999999999997	1.0	0.9999996154921652	99.99962060281308
GOTERM_BP_DIRECT	GO:0072112~glomerular visceral epithelial cell differentiation	2	0.10746910263299302	0.48691577988595397	ENSMUSG00000045763, ENSMUSG00000030223	1568	5	12544	3.1999999999999997	1.0	0.9999996154921652	99.99962060281308
GOTERM_BP_DIRECT	GO:0043456~regulation of pentose-phosphate shunt	2	0.10746910263299302	0.48691577988595397	ENSMUSG00000020475, ENSMUSG00000038871	1568	5	12544	3.1999999999999997	1.0	0.9999996154921652	99.99962060281308
GOTERM_BP_DIRECT	GO:0042423~catecholamine biosynthetic process	2	0.10746910263299302	0.48691577988595397	ENSMUSG00000038216, ENSMUSG00000003476	1568	5	12544	3.1999999999999997	1.0	0.9999996154921652	99.99962060281308
GOTERM_BP_DIRECT	GO:0071636~positive regulation of transforming growth factor beta production	2	0.10746910263299302	0.48691577988595397	ENSMUSG00000038224, ENSMUSG00000040152	1568	5	12544	3.1999999999999997	1.0	0.9999996154921652	99.99962060281308
GOTERM_BP_DIRECT	GO:1900426~positive regulation of defense response to bacterium	2	0.10746910263299302	0.48691577988595397	ENSMUSG00000028456, ENSMUSG00000002059	1568	5	12544	3.1999999999999997	1.0	0.9999996154921652	99.99962060281308
GOTERM_BP_DIRECT	GO:0003413~chondrocyte differentiation involved in endochondral bone morphogenesis	2	0.10746910263299302	0.48691577988595397	ENSMUSG00000000142, ENSMUSG00000007279	1568	5	12544	3.1999999999999997	1.0	0.9999996154921652	99.99962060281308
GOTERM_BP_DIRECT	GO:0007217~tachykinin receptor signaling pathway	2	0.10746910263299302	0.48691577988595397	ENSMUSG00000003228, ENSMUSG00000061762	1568	5	12544	3.1999999999999997	1.0	0.9999996154921652	99.99962060281308
GOTERM_BP_DIRECT	GO:1900122~positive regulation of receptor binding	2	0.10746910263299302	0.48691577988595397	ENSMUSG00000060802, ENSMUSG00000038349	1568	5	12544	3.1999999999999997	1.0	0.9999996154921652	99.99962060281308
GOTERM_BP_DIRECT	GO:0006047~UDP-N-acetylglucosamine metabolic process	2	0.10746910263299302	0.48691577988595397	ENSMUSG00000026670, ENSMUSG00000020363	1568	5	12544	3.1999999999999997	1.0	0.9999996154921652	99.99962060281308
GOTERM_BP_DIRECT	GO:0060513~prostatic bud formation	2	0.10746910263299302	0.48691577988595397	ENSMUSG00000048616, ENSMUSG00000048402	1568	5	12544	3.1999999999999997	1.0	0.9999996154921652	99.99962060281308
GOTERM_BP_DIRECT	GO:0048318~axial mesoderm development	2	0.10746910263299302	0.48691577988595397	ENSMUSG00000026383, ENSMUSG00000048616	1568	5	12544	3.1999999999999997	1.0	0.9999996154921652	99.99962060281308
GOTERM_BP_DIRECT	GO:0071280~cellular response to copper ion	2	0.10746910263299302	0.48691577988595397	ENSMUSG00000025889, ENSMUSG00000006567	1568	5	12544	3.1999999999999997	1.0	0.9999996154921652	99.99962060281308
GOTERM_BP_DIRECT	GO:0031999~negative regulation of fatty acid beta-oxidation	2	0.10746910263299302	0.48691577988595397	ENSMUSG00000011305, ENSMUSG00000026385	1568	5	12544	3.1999999999999997	1.0	0.9999996154921652	99.99962060281308
GOTERM_BP_DIRECT	GO:0006167~AMP biosynthetic process	2	0.10746910263299302	0.48691577988595397	ENSMUSG00000025742, ENSMUSG00000031432	1568	5	12544	3.1999999999999997	1.0	0.9999996154921652	99.99962060281308
GOTERM_BP_DIRECT	GO:2000757~negative regulation of peptidyl-lysine acetylation	2	0.10746910263299302	0.48691577988595397	ENSMUSG00000028800, ENSMUSG00000025486	1568	5	12544	3.1999999999999997	1.0	0.9999996154921652	99.99962060281308
GOTERM_BP_DIRECT	GO:0050819~negative regulation of coagulation	2	0.10746910263299302	0.48691577988595397	ENSMUSG00000027712, ENSMUSG00000044499	1568	5	12544	3.1999999999999997	1.0	0.9999996154921652	99.99962060281308
GOTERM_BP_DIRECT	GO:0014732~skeletal muscle atrophy	2	0.10746910263299302	0.48691577988595397	ENSMUSG00000006457, ENSMUSG00000029167	1568	5	12544	3.1999999999999997	1.0	0.9999996154921652	99.99962060281308
GOTERM_BP_DIRECT	GO:0090188~negative regulation of pancreatic juice secretion	2	0.10746910263299302	0.48691577988595397	ENSMUSG00000027030, ENSMUSG00000002108	1568	5	12544	3.1999999999999997	1.0	0.9999996154921652	99.99962060281308
GOTERM_BP_DIRECT	GO:0090027~negative regulation of monocyte chemotaxis	2	0.10746910263299302	0.48691577988595397	ENSMUSG00000037362, ENSMUSG00000041120	1568	5	12544	3.1999999999999997	1.0	0.9999996154921652	99.99962060281308
GOTERM_BP_DIRECT	GO:0051220~cytoplasmic sequestering of protein	2	0.10746910263299302	0.48691577988595397	ENSMUSG00000031328, ENSMUSG00000042156	1568	5	12544	3.1999999999999997	1.0	0.9999996154921652	99.99962060281308
GOTERM_BP_DIRECT	GO:0042775~mitochondrial ATP synthesis coupled electron transport	2	0.10746910263299302	0.48691577988595397	ENSMUSG00000025889, ENSMUSG00000004446	1568	5	12544	3.1999999999999997	1.0	0.9999996154921652	99.99962060281308
GOTERM_BP_DIRECT	GO:0006929~substrate-dependent cell migration	2	0.10746910263299302	0.48691577988595397	ENSMUSG00000032243, ENSMUSG00000000489	1568	5	12544	3.1999999999999997	1.0	0.9999996154921652	99.99962060281308
GOTERM_BP_DIRECT	GO:0050878~regulation of body fluid levels	2	0.10746910263299302	0.48691577988595397	ENSMUSG00000075254, ENSMUSG00000028664	1568	5	12544	3.1999999999999997	1.0	0.9999996154921652	99.99962060281308
GOTERM_BP_DIRECT	GO:0060117~auditory receptor cell development	2	0.10746910263299302	0.48691577988595397	ENSMUSG00000021733, ENSMUSG00000031565	1568	5	12544	3.1999999999999997	1.0	0.9999996154921652	99.99962060281308
GOTERM_BP_DIRECT	GO:0019896~axonal transport of mitochondrion	2	0.10746910263299302	0.48691577988595397	ENSMUSG00000029223, ENSMUSG00000024068	1568	5	12544	3.1999999999999997	1.0	0.9999996154921652	99.99962060281308
GOTERM_BP_DIRECT	GO:0035469~determination of pancreatic left/right asymmetry	2	0.10746910263299302	0.48691577988595397	ENSMUSG00000027676, ENSMUSG00000039963	1568	5	12544	3.1999999999999997	1.0	0.9999996154921652	99.99962060281308
GOTERM_BP_DIRECT	GO:0071169~establishment of protein localization to chromatin	2	0.10746910263299302	0.48691577988595397	ENSMUSG00000020086, ENSMUSG00000003423	1568	5	12544	3.1999999999999997	1.0	0.9999996154921652	99.99962060281308
GOTERM_BP_DIRECT	GO:0030510~regulation of BMP signaling pathway	2	0.10746910263299302	0.48691577988595397	ENSMUSG00000001507, ENSMUSG00000048616	1568	5	12544	3.1999999999999997	1.0	0.9999996154921652	99.99962060281308
GOTERM_BP_DIRECT	GO:0070389~chaperone cofactor-dependent protein refolding	2	0.10746910263299302	0.48691577988595397	ENSMUSG00000071072, ENSMUSG00000028416	1568	5	12544	3.1999999999999997	1.0	0.9999996154921652	99.99962060281308
GOTERM_BP_DIRECT	GO:1902807~negative regulation of cell cycle G1/S phase transition	2	0.10746910263299302	0.48691577988595397	ENSMUSG00000006342, ENSMUSG00000096472	1568	5	12544	3.1999999999999997	1.0	0.9999996154921652	99.99962060281308
GOTERM_BP_DIRECT	GO:0072678~T cell migration	2	0.10746910263299302	0.48691577988595397	ENSMUSG00000001281, ENSMUSG00000027009	1568	5	12544	3.1999999999999997	1.0	0.9999996154921652	99.99962060281308
GOTERM_BP_DIRECT	GO:0061052~negative regulation of cell growth involved in cardiac muscle cell development	2	0.10746910263299302	0.48691577988595397	ENSMUSG00000030774, ENSMUSG00000031400	1568	5	12544	3.1999999999999997	1.0	0.9999996154921652	99.99962060281308
GOTERM_BP_DIRECT	GO:0030277~maintenance of gastrointestinal epithelium	2	0.10746910263299302	0.48691577988595397	ENSMUSG00000055994, ENSMUSG00000024990	1568	5	12544	3.1999999999999997	1.0	0.9999996154921652	99.99962060281308
GOTERM_BP_DIRECT	GO:1903307~positive regulation of regulated secretory pathway	2	0.10746910263299302	0.48691577988595397	ENSMUSG00000032202, ENSMUSG00000019066	1568	5	12544	3.1999999999999997	1.0	0.9999996154921652	99.99962060281308
GOTERM_BP_DIRECT	GO:0010742~macrophage derived foam cell differentiation	2	0.10746910263299302	0.48691577988595397	ENSMUSG00000000440, ENSMUSG00000026600	1568	5	12544	3.1999999999999997	1.0	0.9999996154921652	99.99962060281308
GOTERM_BP_DIRECT	GO:0048713~regulation of oligodendrocyte differentiation	2	0.10746910263299302	0.48691577988595397	ENSMUSG00000023915, ENSMUSG00000026435	1568	5	12544	3.1999999999999997	1.0	0.9999996154921652	99.99962060281308
GOTERM_BP_DIRECT	GO:0045759~negative regulation of action potential	2	0.10746910263299302	0.48691577988595397	ENSMUSG00000027950, ENSMUSG00000021730	1568	5	12544	3.1999999999999997	1.0	0.9999996154921652	99.99962060281308
GOTERM_BP_DIRECT	GO:0035435~phosphate ion transmembrane transport	2	0.10746910263299302	0.48691577988595397	ENSMUSG00000024036, ENSMUSG00000026469	1568	5	12544	3.1999999999999997	1.0	0.9999996154921652	99.99962060281308
GOTERM_BP_DIRECT	GO:0045656~negative regulation of monocyte differentiation	2	0.10746910263299302	0.48691577988595397	ENSMUSG00000047415, ENSMUSG00000027583	1568	5	12544	3.1999999999999997	1.0	0.9999996154921652	99.99962060281308
GOTERM_BP_DIRECT	GO:0019371~cyclooxygenase pathway	2	0.10746910263299302	0.48691577988595397	ENSMUSG00000047250, ENSMUSG00000029059	1568	5	12544	3.1999999999999997	1.0	0.9999996154921652	99.99962060281308
GOTERM_BP_DIRECT	GO:0060742~epithelial cell differentiation involved in prostate gland development	2	0.10746910263299302	0.48691577988595397	ENSMUSG00000046532, ENSMUSG00000004043	1568	5	12544	3.1999999999999997	1.0	0.9999996154921652	99.99962060281308
GOTERM_BP_DIRECT	GO:0045908~negative regulation of vasodilation	2	0.10746910263299302	0.48691577988595397	ENSMUSG00000021194, ENSMUSG00000000489	1568	5	12544	3.1999999999999997	1.0	0.9999996154921652	99.99962060281308
GOTERM_BP_DIRECT	GO:0055129~L-proline biosynthetic process	2	0.10746910263299302	0.48691577988595397	ENSMUSG00000025007, ENSMUSG00000022571	1568	5	12544	3.1999999999999997	1.0	0.9999996154921652	99.99962060281308
GOTERM_BP_DIRECT	GO:2000650~negative regulation of sodium ion transmembrane transporter activity	2	0.10746910263299302	0.48691577988595397	ENSMUSG00000053819, ENSMUSG00000027030	1568	5	12544	3.1999999999999997	1.0	0.9999996154921652	99.99962060281308
GOTERM_BP_DIRECT	GO:0032369~negative regulation of lipid transport	2	0.10746910263299302	0.48691577988595397	ENSMUSG00000060601, ENSMUSG00000002108	1568	5	12544	3.1999999999999997	1.0	0.9999996154921652	99.99962060281308
GOTERM_BP_DIRECT	GO:0071287~cellular response to manganese ion	2	0.10746910263299302	0.48691577988595397	ENSMUSG00000036273, ENSMUSG00000006567	1568	5	12544	3.1999999999999997	1.0	0.9999996154921652	99.99962060281308
GOTERM_BP_DIRECT	GO:0051754~meiotic sister chromatid cohesion, centromeric	2	0.10746910263299302	0.48691577988595397	ENSMUSG00000074704, ENSMUSG00000002324	1568	5	12544	3.1999999999999997	1.0	0.9999996154921652	99.99962060281308
GOTERM_BP_DIRECT	GO:0043312~neutrophil degranulation	2	0.10746910263299302	0.48691577988595397	ENSMUSG00000029484, ENSMUSG00000051412	1568	5	12544	3.1999999999999997	1.0	0.9999996154921652	99.99962060281308
GOTERM_BP_DIRECT	GO:1902305~regulation of sodium ion transmembrane transport	2	0.10746910263299302	0.48691577988595397	ENSMUSG00000026463, ENSMUSG00000032511	1568	5	12544	3.1999999999999997	1.0	0.9999996154921652	99.99962060281308
GOTERM_BP_DIRECT	GO:0045621~positive regulation of lymphocyte differentiation	2	0.10746910263299302	0.48691577988595397	ENSMUSG00000031304, ENSMUSG00000004043	1568	5	12544	3.1999999999999997	1.0	0.9999996154921652	99.99962060281308
GOTERM_BP_DIRECT	GO:0002606~positive regulation of dendritic cell antigen processing and presentation	2	0.10746910263299302	0.48691577988595397	ENSMUSG00000055994, ENSMUSG00000038058	1568	5	12544	3.1999999999999997	1.0	0.9999996154921652	99.99962060281308
GOTERM_BP_DIRECT	GO:0060664~epithelial cell proliferation involved in salivary gland morphogenesis	2	0.10746910263299302	0.48691577988595397	ENSMUSG00000022061, ENSMUSG00000000489	1568	5	12544	3.1999999999999997	1.0	0.9999996154921652	99.99962060281308
GOTERM_BP_DIRECT	GO:0032098~regulation of appetite	2	0.10746910263299302	0.48691577988595397	ENSMUSG00000023828, ENSMUSG00000026322	1568	5	12544	3.1999999999999997	1.0	0.9999996154921652	99.99962060281308
GOTERM_CC_DIRECT	GO:0071546~pi-body	2	0.10746910263299302	0.4879617339087644	ENSMUSG00000060985, ENSMUSG00000041912	1687	5	13458	3.19098992294013	1.0	0.9899149315099885	99.99564300302488
GOTERM_CC_DIRECT	GO:0000347~THO complex	2	0.10746910263299302	0.4879617339087644	ENSMUSG00000053453, ENSMUSG00000041319	1687	5	13458	3.19098992294013	1.0	0.9899149315099885	99.99564300302488
GOTERM_CC_DIRECT	GO:0097197~tetraspanin-enriched microdomain	2	0.10746910263299302	0.4879617339087644	ENSMUSG00000030352, ENSMUSG00000001763	1687	5	13458	3.19098992294013	1.0	0.9899149315099885	99.99564300302488
GOTERM_CC_DIRECT	GO:0030485~smooth muscle contractile fiber	2	0.10746910263299302	0.4879617339087644	ENSMUSG00000040998, ENSMUSG00000031551	1687	5	13458	3.19098992294013	1.0	0.9899149315099885	99.99564300302488
GOTERM_CC_DIRECT	GO:0045211~postsynaptic membrane	27	1.4508328855454058	0.4944775882384349	ENSMUSG00000035168, ENSMUSG00000036078, ENSMUSG00000039361, ENSMUSG00000032303, ENSMUSG00000026121, ENSMUSG00000071862, ENSMUSG00000002771, ENSMUSG00000035062, ENSMUSG00000035594, ENSMUSG00000062312, ENSMUSG00000022602, ENSMUSG00000019906, ENSMUSG00000035200, ENSMUSG00000024077, ENSMUSG00000000627, ENSMUSG00000055078, ENSMUSG00000034813, ENSMUSG00000040490, ENSMUSG00000025813, ENSMUSG00000047910,…	1687	204	13458	1.0558422539140135	1.0	0.9903164784921102	99.99640457262089
KEGG_PATHWAY	mmu04925:Aldosterone synthesis and secretion	10	0.537345513164965	0.4955017048723316	ENSMUSG00000022994, ENSMUSG00000053819, ENSMUSG00000038648, ENSMUSG00000038128, ENSMUSG00000027938, ENSMUSG00000021820, ENSMUSG00000003123, ENSMUSG00000049686, ENSMUSG00000078816, ENSMUSG00000049265	640	70	5205	1.1618303571428572	1.0	0.9265748602705621	99.98767140523124
GOTERM_MF_DIRECT	GO:0008307~structural constituent of muscle	3	0.16120365394948952	0.495666260973818	ENSMUSG00000051747, ENSMUSG00000002100, ENSMUSG00000031636	1508	13	12075	1.847837176086513	1.0	0.9998101240055669	99.99867373681623
GOTERM_MF_DIRECT	GO:0004012~phospholipid-translocating ATPase activity	3	0.16120365394948952	0.495666260973818	ENSMUSG00000028125, ENSMUSG00000062949, ENSMUSG00000037400	1508	13	12075	1.847837176086513	1.0	0.9998101240055669	99.99867373681623
GOTERM_MF_DIRECT	GO:0070016~armadillo repeat domain binding	3	0.16120365394948952	0.495666260973818	ENSMUSG00000024077, ENSMUSG00000002458, ENSMUSG00000000142	1508	13	12075	1.847837176086513	1.0	0.9998101240055669	99.99867373681623
GOTERM_CC_DIRECT	GO:0030425~dendrite	56	3.0091348737238044	0.49616904888610147	ENSMUSG00000031161, ENSMUSG00000036273, ENSMUSG00000032303, ENSMUSG00000040867, ENSMUSG00000028883, ENSMUSG00000018634, ENSMUSG00000027820, ENSMUSG00000000489, ENSMUSG00000022594, ENSMUSG00000033377, ENSMUSG00000017417, ENSMUSG00000003476, ENSMUSG00000021591, ENSMUSG00000071658, ENSMUSG00000042797, ENSMUSG00000032118, ENSMUSG00000028945, ENSMUSG00000026705, ENSMUSG00000022636, ENSMUSG00000028680,…	1687	435	13458	1.026985262555444	1.0	0.9900830757517138	99.99658087318114
GOTERM_BP_DIRECT	GO:0033627~cell adhesion mediated by integrin	3	0.16120365394948952	0.49618836854578974	ENSMUSG00000027204, ENSMUSG00000037362, ENSMUSG00000032243	1568	13	12544	1.846153846153846	1.0	0.9999997222017101	99.99973026198153
GOTERM_BP_DIRECT	GO:0048856~anatomical structure development	3	0.16120365394948952	0.49618836854578974	ENSMUSG00000029309, ENSMUSG00000021318, ENSMUSG00000048402	1568	13	12544	1.846153846153846	1.0	0.9999997222017101	99.99973026198153
GOTERM_BP_DIRECT	GO:0032270~positive regulation of cellular protein metabolic process	3	0.16120365394948952	0.49618836854578974	ENSMUSG00000060601, ENSMUSG00000041324, ENSMUSG00000002108	1568	13	12544	1.846153846153846	1.0	0.9999997222017101	99.99973026198153
GOTERM_BP_DIRECT	GO:0061036~positive regulation of cartilage development	3	0.16120365394948952	0.49618836854578974	ENSMUSG00000046985, ENSMUSG00000066687, ENSMUSG00000022098	1568	13	12544	1.846153846153846	1.0	0.9999997222017101	99.99973026198153
GOTERM_BP_DIRECT	GO:0002089~lens morphogenesis in camera-type eye	3	0.16120365394948952	0.49618836854578974	ENSMUSG00000054252, ENSMUSG00000032012, ENSMUSG00000022656	1568	13	12544	1.846153846153846	1.0	0.9999997222017101	99.99973026198153
GOTERM_BP_DIRECT	GO:0006826~iron ion transport	3	0.16120365394948952	0.49618836854578974	ENSMUSG00000021474, ENSMUSG00000032012, ENSMUSG00000060802	1568	13	12544	1.846153846153846	1.0	0.9999997222017101	99.99973026198153
GOTERM_BP_DIRECT	GO:0022408~negative regulation of cell-cell adhesion	3	0.16120365394948952	0.49618836854578974	ENSMUSG00000074227, ENSMUSG00000009073, ENSMUSG00000026383	1568	13	12544	1.846153846153846	1.0	0.9999997222017101	99.99973026198153
GOTERM_BP_DIRECT	GO:0016574~histone ubiquitination	3	0.16120365394948952	0.49618836854578974	ENSMUSG00000040669, ENSMUSG00000026484, ENSMUSG00000025578	1568	13	12544	1.846153846153846	1.0	0.9999997222017101	99.99973026198153
GOTERM_BP_DIRECT	GO:0006661~phosphatidylinositol biosynthetic process	3	0.16120365394948952	0.49618836854578974	ENSMUSG00000023827, ENSMUSG00000032737, ENSMUSG00000024867	1568	13	12544	1.846153846153846	1.0	0.9999997222017101	99.99973026198153
GOTERM_BP_DIRECT	GO:0016339~calcium-dependent cell-cell adhesion via plasma membrane cell adhesion molecules	3	0.16120365394948952	0.49618836854578974	ENSMUSG00000053166, ENSMUSG00000000325, ENSMUSG00000047910	1568	13	12544	1.846153846153846	1.0	0.9999997222017101	99.99973026198153
GOTERM_BP_DIRECT	GO:0035584~calcium-mediated signaling using intracellular calcium source	3	0.16120365394948952	0.49618836854578974	ENSMUSG00000027962, ENSMUSG00000019054, ENSMUSG00000025813	1568	13	12544	1.846153846153846	1.0	0.9999997222017101	99.99973026198153
GOTERM_BP_DIRECT	GO:0006636~unsaturated fatty acid biosynthetic process	3	0.16120365394948952	0.49618836854578974	ENSMUSG00000025202, ENSMUSG00000037071, ENSMUSG00000032262	1568	13	12544	1.846153846153846	1.0	0.9999997222017101	99.99973026198153
GOTERM_BP_DIRECT	GO:2000649~regulation of sodium ion transmembrane transporter activity	3	0.16120365394948952	0.49618836854578974	ENSMUSG00000019820, ENSMUSG00000009687, ENSMUSG00000038764	1568	13	12544	1.846153846153846	1.0	0.9999997222017101	99.99973026198153
GOTERM_MF_DIRECT	GO:0008198~ferrous iron binding	4	0.21493820526598603	0.4972435208757594	ENSMUSG00000025889, ENSMUSG00000032420, ENSMUSG00000033022, ENSMUSG00000039620	1508	21	12075	1.5251989389920424	1.0	0.9998024216978578	99.99874017237504
GOTERM_MF_DIRECT	GO:0033613~activating transcription factor binding	4	0.21493820526598603	0.4972435208757594	ENSMUSG00000000440, ENSMUSG00000028800, ENSMUSG00000058881, ENSMUSG00000037621	1508	21	12075	1.5251989389920424	1.0	0.9998024216978578	99.99874017237504
GOTERM_MF_DIRECT	GO:0030165~PDZ domain binding	15	0.8060182697474476	0.4976133954217098	ENSMUSG00000044674, ENSMUSG00000024074, ENSMUSG00000031557, ENSMUSG00000038235, ENSMUSG00000041075, ENSMUSG00000039831, ENSMUSG00000002504, ENSMUSG00000031861, ENSMUSG00000056073, ENSMUSG00000022865, ENSMUSG00000047904, ENSMUSG00000026463, ENSMUSG00000020782, ENSMUSG00000023805, ENSMUSG00000018900	1508	109	12075	1.1019212517947095	1.0	0.9997884145187003	99.99875529285275
GOTERM_MF_DIRECT	GO:0045296~cadherin binding	5	0.2686727565824825	0.4977447324935574	ENSMUSG00000027748, ENSMUSG00000027612, ENSMUSG00000009687, ENSMUSG00000005125, ENSMUSG00000038816	1508	29	12075	1.3805680051221074	1.0	0.9997723820409317	99.99876062079154
GOTERM_CC_DIRECT	GO:0031253~cell projection membrane	3	0.16120365394948952	0.4977907424231527	ENSMUSG00000015085, ENSMUSG00000071317, ENSMUSG00000041734	1687	13	13458	1.840955724773152	1.0	0.9898401973226727	99.99674229623584
GOTERM_CC_DIRECT	GO:0031985~Golgi cisterna	3	0.16120365394948952	0.4977907424231527	ENSMUSG00000046519, ENSMUSG00000032757, ENSMUSG00000002059	1687	13	13458	1.840955724773152	1.0	0.9898401973226727	99.99674229623584
KEGG_PATHWAY	mmu04974:Protein digestion and absorption	9	0.4836109618484685	0.4978969350166008	ENSMUSG00000027966, ENSMUSG00000028339, ENSMUSG00000025064, ENSMUSG00000035165, ENSMUSG00000020241, ENSMUSG00000041329, ENSMUSG00000027820, ENSMUSG00000043719, ENSMUSG00000032412	640	62	5205	1.180569556451613	1.0	0.9252144628895348	99.98841961518919
GOTERM_BP_DIRECT	GO:0048863~stem cell differentiation	4	0.21493820526598603	0.49789924528610474	ENSMUSG00000055799, ENSMUSG00000039153, ENSMUSG00000017724, ENSMUSG00000026873	1568	21	12544	1.5238095238095237	1.0	0.9999997212846401	99.9997468901469
GOTERM_BP_DIRECT	GO:0050806~positive regulation of synaptic transmission	4	0.21493820526598603	0.49789924528610474	ENSMUSG00000033208, ENSMUSG00000025889, ENSMUSG00000056073, ENSMUSG00000012705	1568	21	12544	1.5238095238095237	1.0	0.9999997212846401	99.9997468901469
GOTERM_BP_DIRECT	GO:0017158~regulation of calcium ion-dependent exocytosis	4	0.21493820526598603	0.49789924528610474	ENSMUSG00000052301, ENSMUSG00000020848, ENSMUSG00000029608, ENSMUSG00000004961	1568	21	12544	1.5238095238095237	1.0	0.9999997212846401	99.9997468901469
GOTERM_BP_DIRECT	GO:0000302~response to reactive oxygen species	4	0.21493820526598603	0.49789924528610474	ENSMUSG00000029167, ENSMUSG00000018585, ENSMUSG00000028680, ENSMUSG00000027187	1568	21	12544	1.5238095238095237	1.0	0.9999997212846401	99.9997468901469
GOTERM_MF_DIRECT	GO:0032947~protein complex scaffold	7	0.37614185921547555	0.4979912623364957	ENSMUSG00000066406, ENSMUSG00000002504, ENSMUSG00000045095, ENSMUSG00000057440, ENSMUSG00000018849, ENSMUSG00000087260, ENSMUSG00000024170	1508	45	12075	1.245579133510168	1.0	0.9997561304654453	99.99877056396464
GOTERM_BP_DIRECT	GO:0043523~regulation of neuron apoptotic process	5	0.2686727565824825	0.498511393751186	ENSMUSG00000036078, ENSMUSG00000025889, ENSMUSG00000031400, ENSMUSG00000055078, ENSMUSG00000006476	1568	29	12544	1.3793103448275863	1.0	0.999999706756458	99.99975260033946
GOTERM_BP_DIRECT	GO:0048468~cell development	5	0.2686727565824825	0.498511393751186	ENSMUSG00000027164, ENSMUSG00000027434, ENSMUSG00000034579, ENSMUSG00000022098, ENSMUSG00000041324	1568	29	12544	1.3793103448275863	1.0	0.999999706756458	99.99975260033946
GOTERM_BP_DIRECT	GO:0006641~triglyceride metabolic process	5	0.2686727565824825	0.498511393751186	ENSMUSG00000003721, ENSMUSG00000037071, ENSMUSG00000027187, ENSMUSG00000026385, ENSMUSG00000031278	1568	29	12544	1.3793103448275863	1.0	0.999999706756458	99.99975260033946
GOTERM_BP_DIRECT	GO:0007193~adenylate cyclase-inhibiting G-protein coupled receptor signaling pathway	6	0.32240730789897903	0.4987941567076333	ENSMUSG00000022994, ENSMUSG00000034997, ENSMUSG00000047904, ENSMUSG00000050824, ENSMUSG00000027584, ENSMUSG00000032562	1568	37	12544	1.2972972972972974	1.0	0.9999996872137736	99.99975519661436
GOTERM_BP_DIRECT	GO:0051930~regulation of sensory perception of pain	6	0.32240730789897903	0.4987941567076333	ENSMUSG00000002771, ENSMUSG00000034115, ENSMUSG00000031565, ENSMUSG00000044708, ENSMUSG00000027399, ENSMUSG00000027584	1568	37	12544	1.2972972972972974	1.0	0.9999996872137736	99.99975519661436
GOTERM_BP_DIRECT	GO:0042472~inner ear morphogenesis	7	0.37614185921547555	0.49894216002131686	ENSMUSG00000027966, ENSMUSG00000028664, ENSMUSG00000028631, ENSMUSG00000031565, ENSMUSG00000003721, ENSMUSG00000038248, ENSMUSG00000049555	1568	45	12544	1.2444444444444442	1.0	0.9999996646490369	99.99975654524904
GOTERM_BP_DIRECT	GO:0030036~actin cytoskeleton organization	18	0.967221923696937	0.4990489472534899	ENSMUSG00000041729, ENSMUSG00000031328, ENSMUSG00000028337, ENSMUSG00000009073, ENSMUSG00000004568, ENSMUSG00000049775, ENSMUSG00000074802, ENSMUSG00000000489, ENSMUSG00000030707, ENSMUSG00000026383, ENSMUSG00000033220, ENSMUSG00000031523, ENSMUSG00000030774, ENSMUSG00000005057, ENSMUSG00000089768, ENSMUSG00000019978, ENSMUSG00000032735, ENSMUSG00000030403	1568	133	12544	1.0827067669172932	1.0	0.9999996400749196	99.999757513944
GOTERM_BP_DIRECT	GO:0098779~mitophagy in response to mitochondrial depolarization	16	0.8597528210639441	0.4990774119781318	ENSMUSG00000023828, ENSMUSG00000026880, ENSMUSG00000031161, ENSMUSG00000025762, ENSMUSG00000061462, ENSMUSG00000037253, ENSMUSG00000021200, ENSMUSG00000055078, ENSMUSG00000027712, ENSMUSG00000039634, ENSMUSG00000028840, ENSMUSG00000049265, ENSMUSG00000050212, ENSMUSG00000028772, ENSMUSG00000029861, ENSMUSG00000090247	1568	117	12544	1.094017094017094	1.0	0.9999996126835762	99.99975777153846
GOTERM_BP_DIRECT	GO:0016337~single organismal cell-cell adhesion	13	0.6985491671144546	0.4991068829031502	ENSMUSG00000054889, ENSMUSG00000000325, ENSMUSG00000006219, ENSMUSG00000027009, ENSMUSG00000029790, ENSMUSG00000041734, ENSMUSG00000022656, ENSMUSG00000027863, ENSMUSG00000022865, ENSMUSG00000027962, ENSMUSG00000040511, ENSMUSG00000032012, ENSMUSG00000025473	1568	93	12544	1.1182795698924732	1.0	0.9999995835310677	99.9997580379657
GOTERM_CC_DIRECT	GO:0043198~dendritic shaft	9	0.4836109618484685	0.5024619597115647	ENSMUSG00000000632, ENSMUSG00000031328, ENSMUSG00000034997, ENSMUSG00000030890, ENSMUSG00000030098, ENSMUSG00000042249, ENSMUSG00000039671, ENSMUSG00000021730, ENSMUSG00000041734	1687	61	13458	1.177004479772999	1.0	0.990008102268311	99.9971684099745
GOTERM_CC_DIRECT	GO:0005913~cell-cell adherens junction	38	2.0419129500268673	0.5150764713359222	ENSMUSG00000021782, ENSMUSG00000059248, ENSMUSG00000039361, ENSMUSG00000020869, ENSMUSG00000063229, ENSMUSG00000068876, ENSMUSG00000033955, ENSMUSG00000034282, ENSMUSG00000026305, ENSMUSG00000025558, ENSMUSG00000022661, ENSMUSG00000034108, ENSMUSG00000026192, ENSMUSG00000040511, ENSMUSG00000040659, ENSMUSG00000016487, ENSMUSG00000000275, ENSMUSG00000032382, ENSMUSG00000031328, ENSMUSG00000025880,…	1687	294	13458	1.031102185984056	1.0	0.9911652317238315	99.9980737109041
GOTERM_BP_DIRECT	GO:0010628~positive regulation of gene expression	39	2.0956475013433637	0.5162490545276635	ENSMUSG00000031972, ENSMUSG00000000489, ENSMUSG00000037411, ENSMUSG00000006058, ENSMUSG00000002983, ENSMUSG00000032807, ENSMUSG00000071072, ENSMUSG00000003476, ENSMUSG00000039153, ENSMUSG00000027434, ENSMUSG00000017724, ENSMUSG00000062312, ENSMUSG00000024176, ENSMUSG00000027314, ENSMUSG00000022061, ENSMUSG00000041324, ENSMUSG00000022479, ENSMUSG00000048616, ENSMUSG00000039217, ENSMUSG00000029833,…	1568	303	12544	1.0297029702970297	1.0	0.9999997854364036	99.99987385562986
GOTERM_BP_DIRECT	GO:0006874~cellular calcium ion homeostasis	11	0.5910800644814616	0.5162718774097186	ENSMUSG00000033208, ENSMUSG00000034997, ENSMUSG00000048677, ENSMUSG00000056073, ENSMUSG00000038094, ENSMUSG00000020303, ENSMUSG00000026463, ENSMUSG00000063873, ENSMUSG00000022479, ENSMUSG00000030659, ENSMUSG00000035458	1568	78	12544	1.1282051282051282	1.0	0.9999997687205552	99.99987396690332
GOTERM_MF_DIRECT	GO:0004672~protein kinase activity	61	3.277807630306287	0.5163229425522077	ENSMUSG00000020032, ENSMUSG00000036273, ENSMUSG00000003228, ENSMUSG00000031155, ENSMUSG00000033276, ENSMUSG00000021363, ENSMUSG00000032501, ENSMUSG00000024014, ENSMUSG00000021820, ENSMUSG00000042249, ENSMUSG00000061288, ENSMUSG00000028680, ENSMUSG00000004085, ENSMUSG00000053819, ENSMUSG00000051747, ENSMUSG00000028876, ENSMUSG00000020385, ENSMUSG00000042567, ENSMUSG00000030774, ENSMUSG00000042064,…	1508	480	12075	1.0175936671087533	1.0	0.9998317976612685	99.99933220177816
KEGG_PATHWAY	mmu04724:Glutamatergic synapse	14	0.7522837184309511	0.5175656257215344	ENSMUSG00000038607, ENSMUSG00000005357, ENSMUSG00000078816, ENSMUSG00000025813, ENSMUSG00000032562, ENSMUSG00000002771, ENSMUSG00000022994, ENSMUSG00000056073, ENSMUSG00000048240, ENSMUSG00000071658, ENSMUSG00000032766, ENSMUSG00000042249, ENSMUSG00000026824, ENSMUSG00000024211	640	104	5205	1.0948016826923077	1.0	0.9331935048093469	99.99315441071393
KEGG_PATHWAY	mmu00040:Pentose and glucuronate interconversions	4	0.21493820526598603	0.5181675026850749	ENSMUSG00000001891, ENSMUSG00000025534, ENSMUSG00000011382, ENSMUSG00000027227	640	22	5205	1.4786931818181819	1.0	0.931021451543954	99.99326591812743
GOTERM_BP_DIRECT	GO:0006906~vesicle fusion	7	0.37614185921547555	0.521303905527408	ENSMUSG00000052301, ENSMUSG00000020848, ENSMUSG00000051412, ENSMUSG00000026696, ENSMUSG00000029608, ENSMUSG00000030616, ENSMUSG00000004961	1568	46	12544	1.217391304347826	1.0	0.9999997996698369	99.99989635771574
GOTERM_BP_DIRECT	GO:0071277~cellular response to calcium ion	7	0.37614185921547555	0.521303905527408	ENSMUSG00000021250, ENSMUSG00000022212, ENSMUSG00000040322, ENSMUSG00000019761, ENSMUSG00000046329, ENSMUSG00000032511, ENSMUSG00000060063	1568	46	12544	1.217391304347826	1.0	0.9999997996698369	99.99989635771574
GOTERM_CC_DIRECT	GO:0030315~T-tubule	8	0.42987641053197206	0.5228335202693823	ENSMUSG00000053819, ENSMUSG00000026463, ENSMUSG00000054477, ENSMUSG00000032050, ENSMUSG00000032511, ENSMUSG00000026824, ENSMUSG00000022479, ENSMUSG00000030401	1687	54	13458	1.1818481196074557	1.0	0.9916704092251585	99.998487612361
GOTERM_BP_DIRECT	GO:0032024~positive regulation of insulin secretion	6	0.32240730789897903	0.5234122742286912	ENSMUSG00000040618, ENSMUSG00000021591, ENSMUSG00000020848, ENSMUSG00000024990, ENSMUSG00000025486, ENSMUSG00000047415	1568	38	12544	1.263157894736842	1.0	0.9999998029198999	99.99990457129924
GOTERM_CC_DIRECT	GO:0031201~SNARE complex	7	0.37614185921547555	0.524236892438385	ENSMUSG00000007207, ENSMUSG00000027287, ENSMUSG00000020848, ENSMUSG00000051412, ENSMUSG00000026696, ENSMUSG00000032757, ENSMUSG00000029428	1687	46	13458	1.213963557640267	1.0	0.9914448346232079	99.99855298143228
KEGG_PATHWAY	mmu05217:Basal cell carcinoma	7	0.37614185921547555	0.5256530165870688	ENSMUSG00000055799, ENSMUSG00000000142, ENSMUSG00000044674, ENSMUSG00000041075, ENSMUSG00000027840, ENSMUSG00000021318, ENSMUSG00000048402	640	47	5205	1.2112699468085106	1.0	0.9324496821492576	99.99451949712788
GOTERM_BP_DIRECT	GO:0045494~photoreceptor cell maintenance	5	0.2686727565824825	0.5262495934397082	ENSMUSG00000037493, ENSMUSG00000032258, ENSMUSG00000021803, ENSMUSG00000021363, ENSMUSG00000028125	1568	30	12544	1.3333333333333333	1.0	0.9999998122460084	99.999914656143
GOTERM_BP_DIRECT	GO:0000186~activation of MAPKK activity	5	0.2686727565824825	0.5262495934397082	ENSMUSG00000036273, ENSMUSG00000004085, ENSMUSG00000031303, ENSMUSG00000032562, ENSMUSG00000071369	1568	30	12544	1.3333333333333333	1.0	0.9999998122460084	99.999914656143
GOTERM_BP_DIRECT	GO:0061077~chaperone-mediated protein folding	5	0.2686727565824825	0.5262495934397082	ENSMUSG00000020368, ENSMUSG00000038074, ENSMUSG00000030357, ENSMUSG00000007944, ENSMUSG00000024222	1568	30	12544	1.3333333333333333	1.0	0.9999998122460084	99.999914656143
GOTERM_BP_DIRECT	GO:0070527~platelet aggregation	5	0.2686727565824825	0.5262495934397082	ENSMUSG00000005813, ENSMUSG00000031328, ENSMUSG00000020571, ENSMUSG00000030890, ENSMUSG00000004951	1568	30	12544	1.3333333333333333	1.0	0.9999998122460084	99.999914656143
GOTERM_BP_DIRECT	GO:0072332~intrinsic apoptotic signaling pathway by p53 class mediator	5	0.2686727565824825	0.5262495934397082	ENSMUSG00000034457, ENSMUSG00000025647, ENSMUSG00000038967, ENSMUSG00000030888, ENSMUSG00000026278	1568	30	12544	1.3333333333333333	1.0	0.9999998122460084	99.999914656143
GOTERM_BP_DIRECT	GO:0032729~positive regulation of interferon-gamma production	5	0.2686727565824825	0.5262495934397082	ENSMUSG00000035678, ENSMUSG00000024402, ENSMUSG00000022952, ENSMUSG00000041515, ENSMUSG00000039217	1568	30	12544	1.3333333333333333	1.0	0.9999998122460084	99.999914656143
KEGG_PATHWAY	mmu04014:Ras signaling pathway	25	1.3433637829124128	0.528644820415346	ENSMUSG00000052681, ENSMUSG00000028039, ENSMUSG00000030589, ENSMUSG00000000489, ENSMUSG00000055723, ENSMUSG00000004451, ENSMUSG00000022101, ENSMUSG00000024998, ENSMUSG00000048240, ENSMUSG00000034579, ENSMUSG00000031565, ENSMUSG00000020312, ENSMUSG00000054252, ENSMUSG00000071658, ENSMUSG00000031453, ENSMUSG00000038607, ENSMUSG00000039936, ENSMUSG00000031537, ENSMUSG00000078816, ENSMUSG00000033220,…	640	195	5205	1.0426682692307694	1.0	0.9315728032380639	99.9949572154026
GOTERM_MF_DIRECT	GO:0017075~syntaxin-1 binding	4	0.21493820526598603	0.5297015411193472	ENSMUSG00000036273, ENSMUSG00000031144, ENSMUSG00000062151, ENSMUSG00000028456	1508	22	12075	1.455871714492404	1.0	0.9998698436604618	99.99957851527988
GOTERM_BP_DIRECT	GO:0016311~dephosphorylation	13	0.6985491671144546	0.5302460788455833	ENSMUSG00000013236, ENSMUSG00000030223, ENSMUSG00000037628, ENSMUSG00000020736, ENSMUSG00000028788, ENSMUSG00000020151, ENSMUSG00000038764, ENSMUSG00000042662, ENSMUSG00000054474, ENSMUSG00000038042, ENSMUSG00000034573, ENSMUSG00000019960, ENSMUSG00000023805	1568	95	12544	1.0947368421052632	1.0	0.9999998300441139	99.99992716277929
GOTERM_BP_DIRECT	GO:0055074~calcium ion homeostasis	4	0.21493820526598603	0.5303648832798493	ENSMUSG00000037493, ENSMUSG00000020303, ENSMUSG00000022015, ENSMUSG00000029833	1568	22	12544	1.4545454545454544	1.0	0.9999998177009026	99.99992750657468
GOTERM_BP_DIRECT	GO:0032781~positive regulation of ATPase activity	4	0.21493820526598603	0.5303648832798493	ENSMUSG00000026414, ENSMUSG00000041329, ENSMUSG00000004460, ENSMUSG00000032412	1568	22	12544	1.4545454545454544	1.0	0.9999998177009026	99.99992750657468
GOTERM_BP_DIRECT	GO:1902895~positive regulation of pri-miRNA transcription from RNA polymerase II promoter	4	0.21493820526598603	0.5303648832798493	ENSMUSG00000021250, ENSMUSG00000021611, ENSMUSG00000004040, ENSMUSG00000000489	1568	22	12544	1.4545454545454544	1.0	0.9999998177009026	99.99992750657468
GOTERM_BP_DIRECT	GO:0006637~acyl-CoA metabolic process	4	0.21493820526598603	0.5303648832798493	ENSMUSG00000021620, ENSMUSG00000028937, ENSMUSG00000028672, ENSMUSG00000034853	1568	22	12544	1.4545454545454544	1.0	0.9999998177009026	99.99992750657468
GOTERM_BP_DIRECT	GO:0035924~cellular response to vascular endothelial growth factor stimulus	4	0.21493820526598603	0.5303648832798493	ENSMUSG00000027962, ENSMUSG00000016528, ENSMUSG00000027314, ENSMUSG00000004951	1568	22	12544	1.4545454545454544	1.0	0.9999998177009026	99.99992750657468
GOTERM_BP_DIRECT	GO:0035329~hippo signaling	4	0.21493820526598603	0.5303648832798493	ENSMUSG00000013076, ENSMUSG00000036862, ENSMUSG00000022329, ENSMUSG00000002249	1568	22	12544	1.4545454545454544	1.0	0.9999998177009026	99.99992750657468
GOTERM_CC_DIRECT	GO:0005925~focal adhesion	48	2.5792584631918323	0.5306828922438638	ENSMUSG00000003228, ENSMUSG00000008136, ENSMUSG00000006219, ENSMUSG00000018340, ENSMUSG00000033306, ENSMUSG00000027820, ENSMUSG00000031523, ENSMUSG00000055723, ENSMUSG00000030782, ENSMUSG00000035852, ENSMUSG00000019978, ENSMUSG00000032026, ENSMUSG00000031351, ENSMUSG00000030352, ENSMUSG00000025510, ENSMUSG00000016487, ENSMUSG00000031626, ENSMUSG00000019312, ENSMUSG00000022636, ENSMUSG00000031328,…	1687	376	13458	1.0184010392362117	1.0	0.9917941894528005	99.99882076233553
KEGG_PATHWAY	mmu02010:ABC transporters	6	0.32240730789897903	0.5314749015498538	ENSMUSG00000026198, ENSMUSG00000015243, ENSMUSG00000031974, ENSMUSG00000041828, ENSMUSG00000055782, ENSMUSG00000028125	640	39	5205	1.2512019230769231	1.0	0.9306333506365141	99.995341321782
GOTERM_MF_DIRECT	GO:0000287~magnesium ion binding	23	1.2358946802794197	0.5314989860066291	ENSMUSG00000017376, ENSMUSG00000004085, ENSMUSG00000028672, ENSMUSG00000005553, ENSMUSG00000025742, ENSMUSG00000041064, ENSMUSG00000095930, ENSMUSG00000032279, ENSMUSG00000071369, ENSMUSG00000037400, ENSMUSG00000037493, ENSMUSG00000025889, ENSMUSG00000027610, ENSMUSG00000022329, ENSMUSG00000003810, ENSMUSG00000024042, ENSMUSG00000026620, ENSMUSG00000021180, ENSMUSG00000031767, ENSMUSG00000028630,…	1508	176	12075	1.0464077947914154	1.0	0.9998655065146173	99.99960418029146
GOTERM_MF_DIRECT	GO:0042277~peptide binding	11	0.5910800644814616	0.5320080677910822	ENSMUSG00000073411, ENSMUSG00000027610, ENSMUSG00000050663, ENSMUSG00000091705, ENSMUSG00000021477, ENSMUSG00000058704, ENSMUSG00000079507, ENSMUSG00000018634, ENSMUSG00000049112, ENSMUSG00000027820, ENSMUSG00000021710	1508	79	12075	1.1149397307188664	1.0	0.9998565926854238	99.99961117806806
GOTERM_CC_DIRECT	GO:0032839~dendrite cytoplasm	4	0.21493820526598603	0.5324015449072989	ENSMUSG00000020368, ENSMUSG00000036273, ENSMUSG00000056073, ENSMUSG00000028173	1687	22	13458	1.4504499649727864	1.0	0.9916132411764259	99.9988839088631
GOTERM_MF_DIRECT	GO:0016798~hydrolase activity, acting on glycosyl bonds	9	0.4836109618484685	0.5362057636259672	ENSMUSG00000019810, ENSMUSG00000028673, ENSMUSG00000045594, ENSMUSG00000035239, ENSMUSG00000062778, ENSMUSG00000025534, ENSMUSG00000003746, ENSMUSG00000035121, ENSMUSG00000036278	1508	63	12075	1.1438992042440317	1.0	0.9998606188596723	99.99966460882558
GOTERM_MF_DIRECT	GO:0031267~small GTPase binding	3	0.16120365394948952	0.5365863127133832	ENSMUSG00000031328, ENSMUSG00000015243, ENSMUSG00000038195	1508	14	12075	1.7158488063660478	1.0	0.9998511339325074	99.99966909536245
GOTERM_MF_DIRECT	GO:0001784~phosphotyrosine binding	3	0.16120365394948952	0.5365863127133832	ENSMUSG00000022637, ENSMUSG00000038764, ENSMUSG00000020176	1508	14	12075	1.7158488063660478	1.0	0.9998511339325074	99.99966909536245
GOTERM_MF_DIRECT	GO:0050811~GABA receptor binding	3	0.16120365394948952	0.5365863127133832	ENSMUSG00000055078, ENSMUSG00000026028, ENSMUSG00000038349	1508	14	12075	1.7158488063660478	1.0	0.9998511339325074	99.99966909536245
GOTERM_BP_DIRECT	GO:0021819~layer formation in cerebral cortex	3	0.16120365394948952	0.5371184875887987	ENSMUSG00000035596, ENSMUSG00000031785, ENSMUSG00000021318	1568	14	12544	1.7142857142857144	1.0	0.9999998539007194	99.99994471200009
GOTERM_BP_DIRECT	GO:0014059~regulation of dopamine secretion	3	0.16120365394948952	0.5371184875887987	ENSMUSG00000025889, ENSMUSG00000027950, ENSMUSG00000034997	1568	14	12544	1.7142857142857144	1.0	0.9999998539007194	99.99994471200009
GOTERM_BP_DIRECT	GO:0001516~prostaglandin biosynthetic process	3	0.16120365394948952	0.5371184875887987	ENSMUSG00000071072, ENSMUSG00000047250, ENSMUSG00000029059	1568	14	12544	1.7142857142857144	1.0	0.9999998539007194	99.99994471200009
GOTERM_BP_DIRECT	GO:0001659~temperature homeostasis	3	0.16120365394948952	0.5371184875887987	ENSMUSG00000026003, ENSMUSG00000034997, ENSMUSG00000004040	1568	14	12544	1.7142857142857144	1.0	0.9999998539007194	99.99994471200009
GOTERM_BP_DIRECT	GO:0032886~regulation of microtubule-based process	3	0.16120365394948952	0.5371184875887987	ENSMUSG00000030852, ENSMUSG00000062312, ENSMUSG00000058704	1568	14	12544	1.7142857142857144	1.0	0.9999998539007194	99.99994471200009
GOTERM_BP_DIRECT	GO:0072583~clathrin-mediated endocytosis	3	0.16120365394948952	0.5371184875887987	ENSMUSG00000020368, ENSMUSG00000039361, ENSMUSG00000039959	1568	14	12544	1.7142857142857144	1.0	0.9999998539007194	99.99994471200009
GOTERM_BP_DIRECT	GO:0045670~regulation of osteoclast differentiation	3	0.16120365394948952	0.5371184875887987	ENSMUSG00000054252, ENSMUSG00000025473, ENSMUSG00000022015	1568	14	12544	1.7142857142857144	1.0	0.9999998539007194	99.99994471200009
GOTERM_BP_DIRECT	GO:0045197~establishment or maintenance of epithelial cell apical/basal polarity	3	0.16120365394948952	0.5371184875887987	ENSMUSG00000021782, ENSMUSG00000030890, ENSMUSG00000063681	1568	14	12544	1.7142857142857144	1.0	0.9999998539007194	99.99994471200009
GOTERM_BP_DIRECT	GO:0050870~positive regulation of T cell activation	3	0.16120365394948952	0.5371184875887987	ENSMUSG00000000409, ENSMUSG00000030707, ENSMUSG00000022015	1568	14	12544	1.7142857142857144	1.0	0.9999998539007194	99.99994471200009
GOTERM_BP_DIRECT	GO:0017156~calcium ion regulated exocytosis	3	0.16120365394948952	0.5371184875887987	ENSMUSG00000030766, ENSMUSG00000007207, ENSMUSG00000051412	1568	14	12544	1.7142857142857144	1.0	0.9999998539007194	99.99994471200009
GOTERM_BP_DIRECT	GO:0048268~clathrin coat assembly	3	0.16120365394948952	0.5371184875887987	ENSMUSG00000039361, ENSMUSG00000039959, ENSMUSG00000028552	1568	14	12544	1.7142857142857144	1.0	0.9999998539007194	99.99994471200009
GOTERM_BP_DIRECT	GO:0051568~histone H3-K4 methylation	3	0.16120365394948952	0.5371184875887987	ENSMUSG00000034639, ENSMUSG00000031575, ENSMUSG00000020257	1568	14	12544	1.7142857142857144	1.0	0.9999998539007194	99.99994471200009
GOTERM_BP_DIRECT	GO:0042417~dopamine metabolic process	3	0.16120365394948952	0.5371184875887987	ENSMUSG00000025889, ENSMUSG00000033735, ENSMUSG00000024534	1568	14	12544	1.7142857142857144	1.0	0.9999998539007194	99.99994471200009
GOTERM_BP_DIRECT	GO:0051895~negative regulation of focal adhesion assembly	3	0.16120365394948952	0.5371184875887987	ENSMUSG00000000530, ENSMUSG00000031355, ENSMUSG00000031523	1568	14	12544	1.7142857142857144	1.0	0.9999998539007194	99.99994471200009
GOTERM_BP_DIRECT	GO:0043277~apoptotic cell clearance	3	0.16120365394948952	0.5371184875887987	ENSMUSG00000020571, ENSMUSG00000014361, ENSMUSG00000002108	1568	14	12544	1.7142857142857144	1.0	0.9999998539007194	99.99994471200009
GOTERM_BP_DIRECT	GO:0006953~acute-phase response	3	0.16120365394948952	0.5371184875887987	ENSMUSG00000038224, ENSMUSG00000004040, ENSMUSG00000008845	1568	14	12544	1.7142857142857144	1.0	0.9999998539007194	99.99994471200009
GOTERM_BP_DIRECT	GO:0042789~mRNA transcription from RNA polymerase II promoter	3	0.16120365394948952	0.5371184875887987	ENSMUSG00000031328, ENSMUSG00000025408, ENSMUSG00000004040	1568	14	12544	1.7142857142857144	1.0	0.9999998539007194	99.99994471200009
GOTERM_BP_DIRECT	GO:0007009~plasma membrane organization	3	0.16120365394948952	0.5371184875887987	ENSMUSG00000018126, ENSMUSG00000063681, ENSMUSG00000021112	1568	14	12544	1.7142857142857144	1.0	0.9999998539007194	99.99994471200009
GOTERM_CC_DIRECT	GO:0043220~Schmidt-Lanterman incisure	3	0.16120365394948952	0.5387524867731257	ENSMUSG00000021112, ENSMUSG00000031990, ENSMUSG00000037643	1687	14	13458	1.7094588872893557	1.0	0.9919497164138439	99.99909090958188
GOTERM_MF_DIRECT	GO:0005515~protein binding	442	23.750671681891454	0.5391860773587224	ENSMUSG00000034413, ENSMUSG00000033276, ENSMUSG00000007279, ENSMUSG00000028703, ENSMUSG00000033377, ENSMUSG00000019978, ENSMUSG00000022952, ENSMUSG00000053581, ENSMUSG00000025207, ENSMUSG00000027314, ENSMUSG00000021103, ENSMUSG00000042302, ENSMUSG00000019761, ENSMUSG00000030638, ENSMUSG00000055917, ENSMUSG00000001507, ENSMUSG00000025880, ENSMUSG00000034813, ENSMUSG00000024352, ENSMUSG00000039959,…	1508	3543	12075	0.9989342754532978	1.0	0.9998496171459791	99.99969827081634
GOTERM_BP_DIRECT	GO:0008542~visual learning	8	0.42987641053197206	0.5399691217452998	ENSMUSG00000035168, ENSMUSG00000061718, ENSMUSG00000027950, ENSMUSG00000018634, ENSMUSG00000019890, ENSMUSG00000053004, ENSMUSG00000034987, ENSMUSG00000048616	1568	55	12544	1.1636363636363636	1.0	0.9999998610695284	99.9999507452322
GOTERM_BP_DIRECT	GO:0007399~nervous system development	43	2.31058570660935	0.5402268183442163	ENSMUSG00000003934, ENSMUSG00000036078, ENSMUSG00000022144, ENSMUSG00000026121, ENSMUSG00000032303, ENSMUSG00000029765, ENSMUSG00000069171, ENSMUSG00000028883, ENSMUSG00000038777, ENSMUSG00000018143, ENSMUSG00000035062, ENSMUSG00000028664, ENSMUSG00000028519, ENSMUSG00000041773, ENSMUSG00000027434, ENSMUSG00000067071, ENSMUSG00000021820, ENSMUSG00000062312, ENSMUSG00000009418, ENSMUSG00000031785,…	1568	338	12544	1.0177514792899407	1.0	0.9999998519099239	99.99995125877213
GOTERM_BP_DIRECT	GO:0050821~protein stabilization	16	0.8597528210639441	0.5406642110425566	ENSMUSG00000017376, ENSMUSG00000031328, ENSMUSG00000031155, ENSMUSG00000025880, ENSMUSG00000030847, ENSMUSG00000039959, ENSMUSG00000034024, ENSMUSG00000032412, ENSMUSG00000024780, ENSMUSG00000056900, ENSMUSG00000024014, ENSMUSG00000022329, ENSMUSG00000015341, ENSMUSG00000046269, ENSMUSG00000041329, ENSMUSG00000024170	1568	120	12544	1.0666666666666667	1.0	0.9999998434808992	99.99995211882944
GOTERM_CC_DIRECT	GO:0032580~Golgi cisterna membrane	9	0.4836109618484685	0.5407226343236127	ENSMUSG00000032038, ENSMUSG00000028413, ENSMUSG00000024851, ENSMUSG00000056124, ENSMUSG00000032353, ENSMUSG00000032812, ENSMUSG00000031749, ENSMUSG00000046519, ENSMUSG00000021065	1687	63	13458	1.1396392581929036	1.0	0.9918050575749329	99.99914744986947
KEGG_PATHWAY	mmu05034:Alcoholism	15	0.8060182697474476	0.5431395739893359	ENSMUSG00000031161, ENSMUSG00000038607, ENSMUSG00000038648, ENSMUSG00000027938, ENSMUSG00000020086, ENSMUSG00000040147, ENSMUSG00000032562, ENSMUSG00000028800, ENSMUSG00000002771, ENSMUSG00000061718, ENSMUSG00000048240, ENSMUSG00000038128, ENSMUSG00000020312, ENSMUSG00000032766, ENSMUSG00000071658	640	114	5205	1.070106907894737	1.0	0.9342393813316382	99.99665638070452
GOTERM_BP_DIRECT	GO:0060395~SMAD protein signal transduction	7	0.37614185921547555	0.5432591039927459	ENSMUSG00000027796, ENSMUSG00000025352, ENSMUSG00000021250, ENSMUSG00000032812, ENSMUSG00000037621, ENSMUSG00000022098, ENSMUSG00000041324	1568	47	12544	1.1914893617021276	1.0	0.999999849566457	99.99995693312242
GOTERM_CC_DIRECT	GO:0072372~primary cilium	7	0.37614185921547555	0.5461978287434065	ENSMUSG00000007987, ENSMUSG00000032965, ENSMUSG00000019986, ENSMUSG00000029392, ENSMUSG00000029790, ENSMUSG00000021318, ENSMUSG00000048402	1687	47	13458	1.1881345457755805	1.0	0.9920448699447718	99.99928782525068
GOTERM_MF_DIRECT	GO:0008083~growth factor activity	12	0.6448146157979581	0.546349931900646	ENSMUSG00000004791, ENSMUSG00000032575, ENSMUSG00000022144, ENSMUSG00000025352, ENSMUSG00000039481, ENSMUSG00000037362, ENSMUSG00000022098, ENSMUSG00000041014, ENSMUSG00000041324, ENSMUSG00000000489, ENSMUSG00000031074, ENSMUSG00000022101	1508	88	12075	1.0919037858693033	1.0	0.9998643593967536	99.99976666647191
GOTERM_MF_DIRECT	GO:0042626~ATPase activity, coupled to transmembrane movement of substances	6	0.32240730789897903	0.5466193914101878	ENSMUSG00000026198, ENSMUSG00000015243, ENSMUSG00000031974, ENSMUSG00000041828, ENSMUSG00000055782, ENSMUSG00000028125	1508	39	12075	1.231891450724342	1.0	0.9998549658687238	99.99976892997346
GOTERM_MF_DIRECT	GO:0016740~transferase activity	167	8.973670069854917	0.5473025462777711	ENSMUSG00000032649, ENSMUSG00000021725, ENSMUSG00000033276, ENSMUSG00000056812, ENSMUSG00000026737, ENSMUSG00000050002, ENSMUSG00000069835, ENSMUSG00000053907, ENSMUSG00000025068, ENSMUSG00000023021, ENSMUSG00000002797, ENSMUSG00000041058, ENSMUSG00000021820, ENSMUSG00000026192, ENSMUSG00000042249, ENSMUSG00000034040, ENSMUSG00000000340, ENSMUSG00000000275, ENSMUSG00000023827, ENSMUSG00000032038,…	1508	1326	12075	1.0084601581910055	1.0	0.9998466527068544	99.99977457652413
GOTERM_BP_DIRECT	GO:0051496~positive regulation of stress fiber assembly	6	0.32240730789897903	0.5474900951595782	ENSMUSG00000052921, ENSMUSG00000038224, ENSMUSG00000030774, ENSMUSG00000009073, ENSMUSG00000040964, ENSMUSG00000061762	1568	39	12544	1.2307692307692308	1.0	0.9999998654977682	99.99996381391932
KEGG_PATHWAY	mmu04740:Olfactory transduction	4	0.21493820526598603	0.5493676676363307	ENSMUSG00000053819, ENSMUSG00000021820, ENSMUSG00000070421, ENSMUSG00000042249	640	23	5205	1.4144021739130435	1.0	0.9350649475006932	99.99720878547556
GOTERM_MF_DIRECT	GO:0031432~titin binding	2	0.10746910263299302	0.550678672060743	ENSMUSG00000061462, ENSMUSG00000053819	1508	6	12075	2.669098143236074	1.0	0.9998483116907138	99.99980062937635
GOTERM_MF_DIRECT	GO:0003988~acetyl-CoA C-acyltransferase activity	2	0.10746910263299302	0.550678672060743	ENSMUSG00000010651, ENSMUSG00000036880	1508	6	12075	2.669098143236074	1.0	0.9998483116907138	99.99980062937635
GOTERM_MF_DIRECT	GO:0032036~myosin heavy chain binding	2	0.10746910263299302	0.550678672060743	ENSMUSG00000002100, ENSMUSG00000030707	1508	6	12075	2.669098143236074	1.0	0.9998483116907138	99.99980062937635
GOTERM_MF_DIRECT	GO:0031749~D2 dopamine receptor binding	2	0.10746910263299302	0.550678672060743	ENSMUSG00000061718, ENSMUSG00000022949	1508	6	12075	2.669098143236074	1.0	0.9998483116907138	99.99980062937635
GOTERM_MF_DIRECT	GO:0019992~diacylglycerol binding	2	0.10746910263299302	0.550678672060743	ENSMUSG00000062151, ENSMUSG00000028456	1508	6	12075	2.669098143236074	1.0	0.9998483116907138	99.99980062937635
GOTERM_MF_DIRECT	GO:0050700~CARD domain binding	2	0.10746910263299302	0.550678672060743	ENSMUSG00000055994, ENSMUSG00000038058	1508	6	12075	2.669098143236074	1.0	0.9998483116907138	99.99980062937635
GOTERM_MF_DIRECT	GO:0004303~estradiol 17-beta-dehydrogenase activity	2	0.10746910263299302	0.550678672060743	ENSMUSG00000025260, ENSMUSG00000029311	1508	6	12075	2.669098143236074	1.0	0.9998483116907138	99.99980062937635
GOTERM_MF_DIRECT	GO:0004768~stearoyl-CoA 9-desaturase activity	2	0.10746910263299302	0.550678672060743	ENSMUSG00000025202, ENSMUSG00000037071	1508	6	12075	2.669098143236074	1.0	0.9998483116907138	99.99980062937635
GOTERM_MF_DIRECT	GO:0004865~protein serine/threonine phosphatase inhibitor activity	2	0.10746910263299302	0.550678672060743	ENSMUSG00000061718, ENSMUSG00000022490	1508	6	12075	2.669098143236074	1.0	0.9998483116907138	99.99980062937635
GOTERM_MF_DIRECT	GO:0030151~molybdenum ion binding	2	0.10746910263299302	0.550678672060743	ENSMUSG00000073481, ENSMUSG00000024066	1508	6	12075	2.669098143236074	1.0	0.9998483116907138	99.99980062937635
GOTERM_MF_DIRECT	GO:0048495~Roundabout binding	2	0.10746910263299302	0.550678672060743	ENSMUSG00000025020, ENSMUSG00000030782	1508	6	12075	2.669098143236074	1.0	0.9998483116907138	99.99980062937635
GOTERM_BP_DIRECT	GO:0010894~negative regulation of steroid biosynthetic process	2	0.10746910263299302	0.5510359627465387	ENSMUSG00000003721, ENSMUSG00000053004	1568	6	12544	2.6666666666666665	1.0	0.9999998761241967	99.99996876543669
GOTERM_BP_DIRECT	GO:0051534~negative regulation of NFAT protein import into nucleus	2	0.10746910263299302	0.5510359627465387	ENSMUSG00000001034, ENSMUSG00000028630	1568	6	12544	2.6666666666666665	1.0	0.9999998761241967	99.99996876543669
GOTERM_BP_DIRECT	GO:0051152~positive regulation of smooth muscle cell differentiation	2	0.10746910263299302	0.5510359627465387	ENSMUSG00000032172, ENSMUSG00000049775	1568	6	12544	2.6666666666666665	1.0	0.9999998761241967	99.99996876543669
GOTERM_BP_DIRECT	GO:0051597~response to methylmercury	2	0.10746910263299302	0.5510359627465387	ENSMUSG00000033208, ENSMUSG00000028393	1568	6	12544	2.6666666666666665	1.0	0.9999998761241967	99.99996876543669
GOTERM_BP_DIRECT	GO:0060373~regulation of ventricular cardiac muscle cell membrane depolarization	2	0.10746910263299302	0.5510359627465387	ENSMUSG00000025880, ENSMUSG00000032511	1568	6	12544	2.6666666666666665	1.0	0.9999998761241967	99.99996876543669
GOTERM_BP_DIRECT	GO:0006102~isocitrate metabolic process	2	0.10746910263299302	0.5510359627465387	ENSMUSG00000025950, ENSMUSG00000032279	1568	6	12544	2.6666666666666665	1.0	0.9999998761241967	99.99996876543669
GOTERM_BP_DIRECT	GO:2001171~positive regulation of ATP biosynthetic process	2	0.10746910263299302	0.5510359627465387	ENSMUSG00000029167, ENSMUSG00000004040	1568	6	12544	2.6666666666666665	1.0	0.9999998761241967	99.99996876543669
GOTERM_BP_DIRECT	GO:0071910~determination of liver left/right asymmetry	2	0.10746910263299302	0.5510359627465387	ENSMUSG00000027676, ENSMUSG00000039963	1568	6	12544	2.6666666666666665	1.0	0.9999998761241967	99.99996876543669
GOTERM_BP_DIRECT	GO:2000484~positive regulation of interleukin-8 secretion	2	0.10746910263299302	0.5510359627465387	ENSMUSG00000027863, ENSMUSG00000049709	1568	6	12544	2.6666666666666665	1.0	0.9999998761241967	99.99996876543669
GOTERM_BP_DIRECT	GO:0060219~camera-type eye photoreceptor cell differentiation	2	0.10746910263299302	0.5510359627465387	ENSMUSG00000021733, ENSMUSG00000071648	1568	6	12544	2.6666666666666665	1.0	0.9999998761241967	99.99996876543669
GOTERM_BP_DIRECT	GO:0019262~N-acetylneuraminate catabolic process	2	0.10746910263299302	0.5510359627465387	ENSMUSG00000034744, ENSMUSG00000042684	1568	6	12544	2.6666666666666665	1.0	0.9999998761241967	99.99996876543669
GOTERM_BP_DIRECT	GO:0030522~intracellular receptor signaling pathway	2	0.10746910263299302	0.5510359627465387	ENSMUSG00000046532, ENSMUSG00000004040	1568	6	12544	2.6666666666666665	1.0	0.9999998761241967	99.99996876543669
GOTERM_BP_DIRECT	GO:0090036~regulation of protein kinase C signaling	2	0.10746910263299302	0.5510359627465387	ENSMUSG00000000632, ENSMUSG00000038587	1568	6	12544	2.6666666666666665	1.0	0.9999998761241967	99.99996876543669
GOTERM_BP_DIRECT	GO:0007021~tubulin complex assembly	2	0.10746910263299302	0.5510359627465387	ENSMUSG00000032060, ENSMUSG00000042043	1568	6	12544	2.6666666666666665	1.0	0.9999998761241967	99.99996876543669
GOTERM_BP_DIRECT	GO:0010642~negative regulation of platelet-derived growth factor receptor signaling pathway	2	0.10746910263299302	0.5510359627465387	ENSMUSG00000025889, ENSMUSG00000032737	1568	6	12544	2.6666666666666665	1.0	0.9999998761241967	99.99996876543669
GOTERM_BP_DIRECT	GO:0072006~nephron development	2	0.10746910263299302	0.5510359627465387	ENSMUSG00000036862, ENSMUSG00000001507	1568	6	12544	2.6666666666666665	1.0	0.9999998761241967	99.99996876543669
GOTERM_BP_DIRECT	GO:0055009~atrial cardiac muscle tissue morphogenesis	2	0.10746910263299302	0.5510359627465387	ENSMUSG00000026414, ENSMUSG00000048616	1568	6	12544	2.6666666666666665	1.0	0.9999998761241967	99.99996876543669
GOTERM_BP_DIRECT	GO:0038033~positive regulation of endothelial cell chemotaxis by VEGF-activated vascular endothelial growth factor receptor signaling pathway	2	0.10746910263299302	0.5510359627465387	ENSMUSG00000004951, ENSMUSG00000000489	1568	6	12544	2.6666666666666665	1.0	0.9999998761241967	99.99996876543669
GOTERM_BP_DIRECT	GO:0030422~production of siRNA involved in RNA interference	2	0.10746910263299302	0.5510359627465387	ENSMUSG00000021611, ENSMUSG00000002731	1568	6	12544	2.6666666666666665	1.0	0.9999998761241967	99.99996876543669
GOTERM_BP_DIRECT	GO:1903363~negative regulation of cellular protein catabolic process	2	0.10746910263299302	0.5510359627465387	ENSMUSG00000055409, ENSMUSG00000018669	1568	6	12544	2.6666666666666665	1.0	0.9999998761241967	99.99996876543669
GOTERM_BP_DIRECT	GO:0006561~proline biosynthetic process	2	0.10746910263299302	0.5510359627465387	ENSMUSG00000025007, ENSMUSG00000022571	1568	6	12544	2.6666666666666665	1.0	0.9999998761241967	99.99996876543669
GOTERM_BP_DIRECT	GO:0048659~smooth muscle cell proliferation	2	0.10746910263299302	0.5510359627465387	ENSMUSG00000021555, ENSMUSG00000037362	1568	6	12544	2.6666666666666665	1.0	0.9999998761241967	99.99996876543669
GOTERM_BP_DIRECT	GO:0045602~negative regulation of endothelial cell differentiation	2	0.10746910263299302	0.5510359627465387	ENSMUSG00000024066, ENSMUSG00000000530	1568	6	12544	2.6666666666666665	1.0	0.9999998761241967	99.99996876543669
GOTERM_BP_DIRECT	GO:0006004~fucose metabolic process	2	0.10746910263299302	0.5510359627465387	ENSMUSG00000019810, ENSMUSG00000028673	1568	6	12544	2.6666666666666665	1.0	0.9999998761241967	99.99996876543669
GOTERM_BP_DIRECT	GO:1900017~positive regulation of cytokine production involved in inflammatory response	2	0.10746910263299302	0.5510359627465387	ENSMUSG00000055994, ENSMUSG00000002897	1568	6	12544	2.6666666666666665	1.0	0.9999998761241967	99.99996876543669
GOTERM_BP_DIRECT	GO:0018401~peptidyl-proline hydroxylation to 4-hydroxy-L-proline	2	0.10746910263299302	0.5510359627465387	ENSMUSG00000018906, ENSMUSG00000031987	1568	6	12544	2.6666666666666665	1.0	0.9999998761241967	99.99996876543669
GOTERM_BP_DIRECT	GO:0060315~negative regulation of ryanodine-sensitive calcium-release channel activity	2	0.10746910263299302	0.5510359627465387	ENSMUSG00000004035, ENSMUSG00000025068	1568	6	12544	2.6666666666666665	1.0	0.9999998761241967	99.99996876543669
GOTERM_BP_DIRECT	GO:0003209~cardiac atrium morphogenesis	2	0.10746910263299302	0.5510359627465387	ENSMUSG00000075254, ENSMUSG00000027314	1568	6	12544	2.6666666666666665	1.0	0.9999998761241967	99.99996876543669
GOTERM_BP_DIRECT	GO:0010669~epithelial structure maintenance	2	0.10746910263299302	0.5510359627465387	ENSMUSG00000022865, ENSMUSG00000039706	1568	6	12544	2.6666666666666665	1.0	0.9999998761241967	99.99996876543669
GOTERM_BP_DIRECT	GO:0051963~regulation of synapse assembly	2	0.10746910263299302	0.5510359627465387	ENSMUSG00000027950, ENSMUSG00000032012	1568	6	12544	2.6666666666666665	1.0	0.9999998761241967	99.99996876543669
GOTERM_BP_DIRECT	GO:0060430~lung saccule development	2	0.10746910263299302	0.5510359627465387	ENSMUSG00000071072, ENSMUSG00000024940	1568	6	12544	2.6666666666666665	1.0	0.9999998761241967	99.99996876543669
GOTERM_BP_DIRECT	GO:0021517~ventral spinal cord development	2	0.10746910263299302	0.5510359627465387	ENSMUSG00000028519, ENSMUSG00000048402	1568	6	12544	2.6666666666666665	1.0	0.9999998761241967	99.99996876543669
GOTERM_BP_DIRECT	GO:0060732~positive regulation of inositol phosphate biosynthetic process	2	0.10746910263299302	0.5510359627465387	ENSMUSG00000025889, ENSMUSG00000029778	1568	6	12544	2.6666666666666665	1.0	0.9999998761241967	99.99996876543669
GOTERM_BP_DIRECT	GO:0071639~positive regulation of monocyte chemotactic protein-1 production	2	0.10746910263299302	0.5510359627465387	ENSMUSG00000055994, ENSMUSG00000027399	1568	6	12544	2.6666666666666665	1.0	0.9999998761241967	99.99996876543669
GOTERM_BP_DIRECT	GO:0001661~conditioned taste aversion	2	0.10746910263299302	0.5510359627465387	ENSMUSG00000021250, ENSMUSG00000027950	1568	6	12544	2.6666666666666665	1.0	0.9999998761241967	99.99996876543669
GOTERM_BP_DIRECT	GO:0019530~taurine metabolic process	2	0.10746910263299302	0.5510359627465387	ENSMUSG00000033022, ENSMUSG00000004043	1568	6	12544	2.6666666666666665	1.0	0.9999998761241967	99.99996876543669
GOTERM_BP_DIRECT	GO:0046689~response to mercury ion	2	0.10746910263299302	0.5510359627465387	ENSMUSG00000020475, ENSMUSG00000028393	1568	6	12544	2.6666666666666665	1.0	0.9999998761241967	99.99996876543669
GOTERM_BP_DIRECT	GO:0071467~cellular response to pH	2	0.10746910263299302	0.5510359627465387	ENSMUSG00000064267, ENSMUSG00000047415	1568	6	12544	2.6666666666666665	1.0	0.9999998761241967	99.99996876543669
GOTERM_BP_DIRECT	GO:0003223~ventricular compact myocardium morphogenesis	2	0.10746910263299302	0.5510359627465387	ENSMUSG00000054889, ENSMUSG00000048616	1568	6	12544	2.6666666666666665	1.0	0.9999998761241967	99.99996876543669
GOTERM_BP_DIRECT	GO:1900113~negative regulation of histone H3-K9 trimethylation	2	0.10746910263299302	0.5510359627465387	ENSMUSG00000003423, ENSMUSG00000053914	1568	6	12544	2.6666666666666665	1.0	0.9999998761241967	99.99996876543669
GOTERM_BP_DIRECT	GO:0061049~cell growth involved in cardiac muscle cell development	2	0.10746910263299302	0.5510359627465387	ENSMUSG00000053819, ENSMUSG00000031626	1568	6	12544	2.6666666666666665	1.0	0.9999998761241967	99.99996876543669
GOTERM_BP_DIRECT	GO:0046578~regulation of Ras protein signal transduction	2	0.10746910263299302	0.5510359627465387	ENSMUSG00000024998, ENSMUSG00000005057	1568	6	12544	2.6666666666666665	1.0	0.9999998761241967	99.99996876543669
GOTERM_BP_DIRECT	GO:0061458~reproductive system development	2	0.10746910263299302	0.5510359627465387	ENSMUSG00000046532, ENSMUSG00000042572	1568	6	12544	2.6666666666666665	1.0	0.9999998761241967	99.99996876543669
GOTERM_BP_DIRECT	GO:0071499~cellular response to laminar fluid shear stress	2	0.10746910263299302	0.5510359627465387	ENSMUSG00000001034, ENSMUSG00000076441	1568	6	12544	2.6666666666666665	1.0	0.9999998761241967	99.99996876543669
GOTERM_BP_DIRECT	GO:0045588~positive regulation of gamma-delta T cell differentiation	2	0.10746910263299302	0.5510359627465387	ENSMUSG00000000409, ENSMUSG00000004043	1568	6	12544	2.6666666666666665	1.0	0.9999998761241967	99.99996876543669
GOTERM_BP_DIRECT	GO:0000056~ribosomal small subunit export from nucleus	2	0.10746910263299302	0.5510359627465387	ENSMUSG00000019814, ENSMUSG00000020290	1568	6	12544	2.6666666666666665	1.0	0.9999998761241967	99.99996876543669
GOTERM_BP_DIRECT	GO:0060287~epithelial cilium movement involved in determination of left/right asymmetry	2	0.10746910263299302	0.5510359627465387	ENSMUSG00000027676, ENSMUSG00000039963	1568	6	12544	2.6666666666666665	1.0	0.9999998761241967	99.99996876543669
GOTERM_BP_DIRECT	GO:0031914~negative regulation of synaptic plasticity	2	0.10746910263299302	0.5510359627465387	ENSMUSG00000062151, ENSMUSG00000028456	1568	6	12544	2.6666666666666665	1.0	0.9999998761241967	99.99996876543669
GOTERM_BP_DIRECT	GO:0046085~adenosine metabolic process	2	0.10746910263299302	0.5510359627465387	ENSMUSG00000032420, ENSMUSG00000039197	1568	6	12544	2.6666666666666665	1.0	0.9999998761241967	99.99996876543669
GOTERM_BP_DIRECT	GO:1901029~negative regulation of mitochondrial outer membrane permeabilization involved in apoptotic signaling pathway	2	0.10746910263299302	0.5510359627465387	ENSMUSG00000036880, ENSMUSG00000026278	1568	6	12544	2.6666666666666665	1.0	0.9999998761241967	99.99996876543669
GOTERM_BP_DIRECT	GO:0045601~regulation of endothelial cell differentiation	2	0.10746910263299302	0.5510359627465387	ENSMUSG00000090698, ENSMUSG00000038545	1568	6	12544	2.6666666666666665	1.0	0.9999998761241967	99.99996876543669
GOTERM_BP_DIRECT	GO:0031642~negative regulation of myelination	2	0.10746910263299302	0.5510359627465387	ENSMUSG00000023915, ENSMUSG00000038417	1568	6	12544	2.6666666666666665	1.0	0.9999998761241967	99.99996876543669
GOTERM_BP_DIRECT	GO:0009156~ribonucleoside monophosphate biosynthetic process	2	0.10746910263299302	0.5510359627465387	ENSMUSG00000025742, ENSMUSG00000031432	1568	6	12544	2.6666666666666665	1.0	0.9999998761241967	99.99996876543669
GOTERM_BP_DIRECT	GO:0060385~axonogenesis involved in innervation	2	0.10746910263299302	0.5510359627465387	ENSMUSG00000028883, ENSMUSG00000054252	1568	6	12544	2.6666666666666665	1.0	0.9999998761241967	99.99996876543669
GOTERM_BP_DIRECT	GO:0090385~phagosome-lysosome fusion	2	0.10746910263299302	0.5510359627465387	ENSMUSG00000055069, ENSMUSG00000002059	1568	6	12544	2.6666666666666665	1.0	0.9999998761241967	99.99996876543669
GOTERM_BP_DIRECT	GO:2000672~negative regulation of motor neuron apoptotic process	2	0.10746910263299302	0.5510359627465387	ENSMUSG00000028416, ENSMUSG00000040663	1568	6	12544	2.6666666666666665	1.0	0.9999998761241967	99.99996876543669
GOTERM_BP_DIRECT	GO:0045838~positive regulation of membrane potential	2	0.10746910263299302	0.5510359627465387	ENSMUSG00000002504, ENSMUSG00000021591	1568	6	12544	2.6666666666666665	1.0	0.9999998761241967	99.99996876543669
GOTERM_BP_DIRECT	GO:0040036~regulation of fibroblast growth factor receptor signaling pathway	2	0.10746910263299302	0.5510359627465387	ENSMUSG00000039153, ENSMUSG00000019960	1568	6	12544	2.6666666666666665	1.0	0.9999998761241967	99.99996876543669
GOTERM_BP_DIRECT	GO:0071985~multivesicular body sorting pathway	2	0.10746910263299302	0.5510359627465387	ENSMUSG00000032202, ENSMUSG00000034584	1568	6	12544	2.6666666666666665	1.0	0.9999998761241967	99.99996876543669
GOTERM_BP_DIRECT	GO:0019222~regulation of metabolic process	2	0.10746910263299302	0.5510359627465387	ENSMUSG00000005057, ENSMUSG00000057722	1568	6	12544	2.6666666666666665	1.0	0.9999998761241967	99.99996876543669
GOTERM_BP_DIRECT	GO:0014894~response to denervation involved in regulation of muscle adaptation	2	0.10746910263299302	0.5510359627465387	ENSMUSG00000006457, ENSMUSG00000032511	1568	6	12544	2.6666666666666665	1.0	0.9999998761241967	99.99996876543669
GOTERM_BP_DIRECT	GO:0015677~copper ion import	2	0.10746910263299302	0.5510359627465387	ENSMUSG00000006567, ENSMUSG00000015653	1568	6	12544	2.6666666666666665	1.0	0.9999998761241967	99.99996876543669
GOTERM_BP_DIRECT	GO:0090026~positive regulation of monocyte chemotaxis	2	0.10746910263299302	0.5510359627465387	ENSMUSG00000023913, ENSMUSG00000037411	1568	6	12544	2.6666666666666665	1.0	0.9999998761241967	99.99996876543669
GOTERM_BP_DIRECT	GO:0071907~determination of digestive tract left/right asymmetry	2	0.10746910263299302	0.5510359627465387	ENSMUSG00000027676, ENSMUSG00000039963	1568	6	12544	2.6666666666666665	1.0	0.9999998761241967	99.99996876543669
GOTERM_BP_DIRECT	GO:0010700~negative regulation of norepinephrine secretion	2	0.10746910263299302	0.5510359627465387	ENSMUSG00000003476, ENSMUSG00000047250	1568	6	12544	2.6666666666666665	1.0	0.9999998761241967	99.99996876543669
GOTERM_BP_DIRECT	GO:0018230~peptidyl-L-cysteine S-palmitoylation	2	0.10746910263299302	0.5510359627465387	ENSMUSG00000015341, ENSMUSG00000042532	1568	6	12544	2.6666666666666665	1.0	0.9999998761241967	99.99996876543669
GOTERM_BP_DIRECT	GO:0060285~cilium-dependent cell motility	2	0.10746910263299302	0.5510359627465387	ENSMUSG00000027676, ENSMUSG00000071550	1568	6	12544	2.6666666666666665	1.0	0.9999998761241967	99.99996876543669
GOTERM_BP_DIRECT	GO:0010830~regulation of myotube differentiation	2	0.10746910263299302	0.5510359627465387	ENSMUSG00000024042, ENSMUSG00000027510	1568	6	12544	2.6666666666666665	1.0	0.9999998761241967	99.99996876543669
GOTERM_BP_DIRECT	GO:0007210~serotonin receptor signaling pathway	2	0.10746910263299302	0.5510359627465387	ENSMUSG00000026322, ENSMUSG00000034997	1568	6	12544	2.6666666666666665	1.0	0.9999998761241967	99.99996876543669
GOTERM_CC_DIRECT	GO:0043219~lateral loop	2	0.10746910263299302	0.5521330352099962	ENSMUSG00000062312, ENSMUSG00000021112	1687	6	13458	2.659158269116775	1.0	0.9923282478010242	99.99941545680664
GOTERM_MF_DIRECT	GO:0051015~actin filament binding	16	0.8597528210639441	0.5527650689164791	ENSMUSG00000016382, ENSMUSG00000041729, ENSMUSG00000031328, ENSMUSG00000028337, ENSMUSG00000051747, ENSMUSG00000026830, ENSMUSG00000008475, ENSMUSG00000039959, ENSMUSG00000035934, ENSMUSG00000030707, ENSMUSG00000006457, ENSMUSG00000019820, ENSMUSG00000022788, ENSMUSG00000017774, ENSMUSG00000029608, ENSMUSG00000038816	1508	121	12075	1.058815792358112	1.0	0.9998452210106437	99.9998152866285
GOTERM_BP_DIRECT	GO:0048661~positive regulation of smooth muscle cell proliferation	10	0.537345513164965	0.5527695063607879	ENSMUSG00000059588, ENSMUSG00000029167, ENSMUSG00000027164, ENSMUSG00000038224, ENSMUSG00000053819, ENSMUSG00000040152, ENSMUSG00000021103, ENSMUSG00000000489, ENSMUSG00000012705, ENSMUSG00000039217	1568	72	12544	1.1111111111111112	1.0	0.9999998764337361	99.99997094583668
GOTERM_BP_DIRECT	GO:0048514~blood vessel morphogenesis	5	0.2686727565824825	0.5532203661475634	ENSMUSG00000038224, ENSMUSG00000031565, ENSMUSG00000040152, ENSMUSG00000000489, ENSMUSG00000000530	1568	31	12544	1.2903225806451613	1.0	0.9999998696043735	99.99997148884144
GOTERM_BP_DIRECT	GO:0008306~associative learning	5	0.2686727565824825	0.5532203661475634	ENSMUSG00000027950, ENSMUSG00000055078, ENSMUSG00000028657, ENSMUSG00000061762, ENSMUSG00000020423	1568	31	12544	1.2903225806451613	1.0	0.9999998696043735	99.99997148884144
GOTERM_BP_DIRECT	GO:0043491~protein kinase B signaling	5	0.2686727565824825	0.5532203661475634	ENSMUSG00000028680, ENSMUSG00000030890, ENSMUSG00000014361, ENSMUSG00000022061, ENSMUSG00000028893	1568	31	12544	1.2903225806451613	1.0	0.9999998696043735	99.99997148884144
GOTERM_CC_DIRECT	GO:0031410~cytoplasmic vesicle	72	3.868887694787748	0.5537523820826677	ENSMUSG00000036078, ENSMUSG00000026880, ENSMUSG00000042659, ENSMUSG00000036273, ENSMUSG00000039361, ENSMUSG00000048612, ENSMUSG00000026121, ENSMUSG00000031168, ENSMUSG00000030549, ENSMUSG00000042554, ENSMUSG00000002458, ENSMUSG00000020570, ENSMUSG00000031488, ENSMUSG00000006567, ENSMUSG00000022602, ENSMUSG00000051412, ENSMUSG00000079316, ENSMUSG00000027584, ENSMUSG00000060090, ENSMUSG00000004961,…	1687	572	13458	1.004157668058083	1.0	0.9921598083565045	99.99944637213756
GOTERM_CC_DIRECT	GO:0016324~apical plasma membrane	31	1.6657710908113916	0.5544611495521675	ENSMUSG00000013076, ENSMUSG00000044393, ENSMUSG00000026399, ENSMUSG00000030549, ENSMUSG00000018340, ENSMUSG00000005553, ENSMUSG00000027030, ENSMUSG00000003352, ENSMUSG00000062312, ENSMUSG00000041329, ENSMUSG00000031626, ENSMUSG00000037643, ENSMUSG00000039217, ENSMUSG00000032202, ENSMUSG00000021733, ENSMUSG00000030223, ENSMUSG00000042784, ENSMUSG00000062252, ENSMUSG00000069441, ENSMUSG00000022715,…	1687	242	13458	1.0219079298671905	1.0	0.9918931989300251	99.99945941729533
GOTERM_BP_DIRECT	GO:0032092~positive regulation of protein binding	9	0.4836109618484685	0.5560125669536767	ENSMUSG00000047123, ENSMUSG00000036273, ENSMUSG00000022329, ENSMUSG00000021611, ENSMUSG00000030309, ENSMUSG00000021701, ENSMUSG00000026383, ENSMUSG00000004451, ENSMUSG00000060802	1568	64	12544	1.1250000000000002	1.0	0.9999998759304102	99.99997464362951
GOTERM_CC_DIRECT	GO:0005938~cell cortex	17	0.9134873723804406	0.5573853554911885	ENSMUSG00000026832, ENSMUSG00000066406, ENSMUSG00000031328, ENSMUSG00000006219, ENSMUSG00000028373, ENSMUSG00000000142, ENSMUSG00000026830, ENSMUSG00000031557, ENSMUSG00000021365, ENSMUSG00000025889, ENSMUSG00000027164, ENSMUSG00000035852, ENSMUSG00000002458, ENSMUSG00000027883, ENSMUSG00000034758, ENSMUSG00000026479, ENSMUSG00000015766	1687	129	13458	1.0512951296508182	1.0	0.9918658892432346	99.99951026437243
GOTERM_BP_DIRECT	GO:0007605~sensory perception of sound	14	0.7522837184309511	0.5583510722232484	ENSMUSG00000039488, ENSMUSG00000062252, ENSMUSG00000055078, ENSMUSG00000073678, ENSMUSG00000038248, ENSMUSG00000025813, ENSMUSG00000027966, ENSMUSG00000002504, ENSMUSG00000027950, ENSMUSG00000028631, ENSMUSG00000031565, ENSMUSG00000020953, ENSMUSG00000096472, ENSMUSG00000049555	1568	105	12544	1.0666666666666667	1.0	0.9999998795981655	99.99997702860642
GOTERM_BP_DIRECT	GO:0060271~cilium morphogenesis	21	1.1284255776464267	0.5586852002982251	ENSMUSG00000032965, ENSMUSG00000031174, ENSMUSG00000031328, ENSMUSG00000042156, ENSMUSG00000038079, ENSMUSG00000033276, ENSMUSG00000045991, ENSMUSG00000022677, ENSMUSG00000029790, ENSMUSG00000084957, ENSMUSG00000024065, ENSMUSG00000019986, ENSMUSG00000034579, ENSMUSG00000032735, ENSMUSG00000056919, ENSMUSG00000037784, ENSMUSG00000038042, ENSMUSG00000022621, ENSMUSG00000060798, ENSMUSG00000076433,…	1568	162	12544	1.037037037037037	1.0	0.9999998724002775	99.99997735151051
KEGG_PATHWAY	mmu04144:Endocytosis	29	1.5583019881783988	0.5608565676223738	ENSMUSG00000003228, ENSMUSG00000079507, ENSMUSG00000006058, ENSMUSG00000079491, ENSMUSG00000041058, ENSMUSG00000031488, ENSMUSG00000091705, ENSMUSG00000032812, ENSMUSG00000054252, ENSMUSG00000042249, ENSMUSG00000024867, ENSMUSG00000043614, ENSMUSG00000037643, ENSMUSG00000032382, ENSMUSG00000056116, ENSMUSG00000030638, ENSMUSG00000022637, ENSMUSG00000036995, ENSMUSG00000008475, ENSMUSG00000073411,…	640	231	5205	1.021002435064935	1.0	0.9384356706276187	99.99801280933504
GOTERM_MF_DIRECT	GO:0017080~sodium channel regulator activity	4	0.21493820526598603	0.5609501614681512	ENSMUSG00000026463, ENSMUSG00000009687, ENSMUSG00000038764, ENSMUSG00000024114	1508	23	12075	1.3925729442970822	1.0	0.9998640342582568	99.9998635772646
GOTERM_MF_DIRECT	GO:0005272~sodium channel activity	4	0.21493820526598603	0.5609501614681512	ENSMUSG00000034115, ENSMUSG00000032511, ENSMUSG00000074796, ENSMUSG00000021730	1508	23	12075	1.3925729442970822	1.0	0.9998640342582568	99.9998635772646
GOTERM_CC_DIRECT	GO:0043005~neuron projection	49	2.6329930145083287	0.5614022213376109	ENSMUSG00000031161, ENSMUSG00000044933, ENSMUSG00000036273, ENSMUSG00000052301, ENSMUSG00000021032, ENSMUSG00000030357, ENSMUSG00000009073, ENSMUSG00000022456, ENSMUSG00000034573, ENSMUSG00000028800, ENSMUSG00000071072, ENSMUSG00000022865, ENSMUSG00000028519, ENSMUSG00000016150, ENSMUSG00000021477, ENSMUSG00000032491, ENSMUSG00000047904, ENSMUSG00000051412, ENSMUSG00000019906, ENSMUSG00000035200,…	1687	388	13458	1.0074646019591906	1.0	0.9919589921481822	99.99957286350748
GOTERM_BP_DIRECT	GO:0046488~phosphatidylinositol metabolic process	4	0.21493820526598603	0.5616166248090952	ENSMUSG00000038417, ENSMUSG00000035596, ENSMUSG00000026737, ENSMUSG00000024867	1568	23	12544	1.3913043478260867	1.0	0.9999998794209317	99.99998000601576
GOTERM_BP_DIRECT	GO:1990138~neuron projection extension	4	0.21493820526598603	0.5616166248090952	ENSMUSG00000022636, ENSMUSG00000044287, ENSMUSG00000031398, ENSMUSG00000052133	1568	23	12544	1.3913043478260867	1.0	0.9999998794209317	99.99998000601576
GOTERM_BP_DIRECT	GO:0001836~release of cytochrome c from mitochondria	4	0.21493820526598603	0.5616166248090952	ENSMUSG00000002797, ENSMUSG00000004446, ENSMUSG00000019054, ENSMUSG00000026278	1568	23	12544	1.3913043478260867	1.0	0.9999998794209317	99.99998000601576
GOTERM_BP_DIRECT	GO:0090316~positive regulation of intracellular protein transport	4	0.21493820526598603	0.5616166248090952	ENSMUSG00000006740, ENSMUSG00000028680, ENSMUSG00000016150, ENSMUSG00000071649	1568	23	12544	1.3913043478260867	1.0	0.9999998794209317	99.99998000601576
GOTERM_BP_DIRECT	GO:0042113~B cell activation	4	0.21493820526598603	0.5616166248090952	ENSMUSG00000046717, ENSMUSG00000027950, ENSMUSG00000018168, ENSMUSG00000039936	1568	23	12544	1.3913043478260867	1.0	0.9999998794209317	99.99998000601576
GOTERM_BP_DIRECT	GO:0031069~hair follicle morphogenesis	4	0.21493820526598603	0.5616166248090952	ENSMUSG00000022952, ENSMUSG00000021477, ENSMUSG00000021765, ENSMUSG00000060798	1568	23	12544	1.3913043478260867	1.0	0.9999998794209317	99.99998000601576
GOTERM_BP_DIRECT	GO:0048593~camera-type eye morphogenesis	4	0.21493820526598603	0.5616166248090952	ENSMUSG00000025352, ENSMUSG00000028664, ENSMUSG00000032012, ENSMUSG00000021318	1568	23	12544	1.3913043478260867	1.0	0.9999998794209317	99.99998000601576
GOTERM_BP_DIRECT	GO:0030866~cortical actin cytoskeleton organization	4	0.21493820526598603	0.5616166248090952	ENSMUSG00000019978, ENSMUSG00000014601, ENSMUSG00000020782, ENSMUSG00000031537	1568	23	12544	1.3913043478260867	1.0	0.9999998794209317	99.99998000601576
GOTERM_BP_DIRECT	GO:0048663~neuron fate commitment	4	0.21493820526598603	0.5616166248090952	ENSMUSG00000053129, ENSMUSG00000022952, ENSMUSG00000097929, ENSMUSG00000021318	1568	23	12544	1.3913043478260867	1.0	0.9999998794209317	99.99998000601576
GOTERM_BP_DIRECT	GO:0035335~peptidyl-tyrosine dephosphorylation	4	0.21493820526598603	0.5616166248090952	ENSMUSG00000013236, ENSMUSG00000030223, ENSMUSG00000034573, ENSMUSG00000019960	1568	23	12544	1.3913043478260867	1.0	0.9999998794209317	99.99998000601576
KEGG_PATHWAY	mmu04062:Chemokine signaling pathway	17	0.9134873723804406	0.5627504356768883	ENSMUSG00000003228, ENSMUSG00000052681, ENSMUSG00000038607, ENSMUSG00000039936, ENSMUSG00000031537, ENSMUSG00000032562, ENSMUSG00000033220, ENSMUSG00000030774, ENSMUSG00000022994, ENSMUSG00000073888, ENSMUSG00000048240, ENSMUSG00000020312, ENSMUSG00000021508, ENSMUSG00000004040, ENSMUSG00000032766, ENSMUSG00000071658, ENSMUSG00000042249	640	132	5205	1.0474076704545454	1.0	0.9371947649882738	99.99812264581021
GOTERM_CC_DIRECT	GO:0000790~nuclear chromatin	22	1.182160128962923	0.5628084341290066	ENSMUSG00000028896, ENSMUSG00000028693, ENSMUSG00000013787, ENSMUSG00000032376, ENSMUSG00000022702, ENSMUSG00000029507, ENSMUSG00000020086, ENSMUSG00000000708, ENSMUSG00000002147, ENSMUSG00000007946, ENSMUSG00000025578, ENSMUSG00000025049, ENSMUSG00000032228, ENSMUSG00000046532, ENSMUSG00000028800, ENSMUSG00000018537, ENSMUSG00000041773, ENSMUSG00000078619, ENSMUSG00000039153, ENSMUSG00000031099,…	1687	170	13458	1.0323790927159247	1.0	0.9917723318978663	99.99959295238695
GOTERM_BP_DIRECT	GO:0042475~odontogenesis of dentin-containing tooth	7	0.37614185921547555	0.5647591142234715	ENSMUSG00000028800, ENSMUSG00000027164, ENSMUSG00000039153, ENSMUSG00000009073, ENSMUSG00000021765, ENSMUSG00000021318, ENSMUSG00000048402	1568	48	12544	1.1666666666666665	1.0	0.9999998871519779	99.99998252336628
GOTERM_BP_DIRECT	GO:0060291~long-term synaptic potentiation	7	0.37614185921547555	0.5647591142234715	ENSMUSG00000033208, ENSMUSG00000025889, ENSMUSG00000003476, ENSMUSG00000018634, ENSMUSG00000071862, ENSMUSG00000021701, ENSMUSG00000026385	1568	48	12544	1.1666666666666665	1.0	0.9999998871519779	99.99998252336628
KEGG_PATHWAY	mmu00260:Glycine, serine and threonine metabolism	5	0.2686727565824825	0.5651263375273655	ENSMUSG00000034424, ENSMUSG00000020475, ENSMUSG00000028179, ENSMUSG00000040147, ENSMUSG00000038871	640	32	5205	1.270751953125	1.0	0.9361980184115731	99.9982525040752
KEGG_PATHWAY	mmu04960:Aldosterone-regulated sodium reabsorption	5	0.2686727565824825	0.5651263375273655	ENSMUSG00000002504, ENSMUSG00000041329, ENSMUSG00000039936, ENSMUSG00000078816, ENSMUSG00000032412	640	32	5205	1.270751953125	1.0	0.9361980184115731	99.9982525040752
KEGG_PATHWAY	mmu00531:Glycosaminoglycan degradation	3	0.16120365394948952	0.56583572473348	ENSMUSG00000045594, ENSMUSG00000025534, ENSMUSG00000015027	640	15	5205	1.6265625000000001	1.0	0.9343977462194921	99.99828963614134
KEGG_PATHWAY	mmu00591:Linoleic acid metabolism	3	0.16120365394948952	0.56583572473348	ENSMUSG00000081225, ENSMUSG00000034579, ENSMUSG00000052914	640	15	5205	1.6265625000000001	1.0	0.9343977462194921	99.99828963614134
GOTERM_BP_DIRECT	GO:0042391~regulation of membrane potential	11	0.5910800644814616	0.5665564894164086	ENSMUSG00000006740, ENSMUSG00000036273, ENSMUSG00000027950, ENSMUSG00000056073, ENSMUSG00000071317, ENSMUSG00000032303, ENSMUSG00000005357, ENSMUSG00000041482, ENSMUSG00000044708, ENSMUSG00000035200, ENSMUSG00000021730	1568	81	12544	1.0864197530864197	1.0	0.9999998879573053	99.99998382509936
KEGG_PATHWAY	mmu00561:Glycerolipid metabolism	7	0.37614185921547555	0.5682783182365245	ENSMUSG00000029314, ENSMUSG00000023827, ENSMUSG00000021759, ENSMUSG00000053846, ENSMUSG00000025357, ENSMUSG00000070738, ENSMUSG00000052151	640	49	5205	1.1618303571428572	1.0	0.9334576448411945	99.99841198681332
KEGG_PATHWAY	mmu04923:Regulation of lipolysis in adipocytes	7	0.37614185921547555	0.5682783182365245	ENSMUSG00000022994, ENSMUSG00000047250, ENSMUSG00000039936, ENSMUSG00000003123, ENSMUSG00000062515, ENSMUSG00000036437, ENSMUSG00000032562	640	49	5205	1.1618303571428572	1.0	0.9334576448411945	99.99841198681332
GOTERM_BP_DIRECT	GO:0030838~positive regulation of actin filament polymerization	6	0.32240730789897903	0.5709683842566253	ENSMUSG00000018126, ENSMUSG00000021754, ENSMUSG00000016150, ENSMUSG00000017774, ENSMUSG00000030403, ENSMUSG00000041734	1568	40	12544	1.2	1.0	0.9999999009459468	99.99998664230124
GOTERM_BP_DIRECT	GO:0006325~chromatin organization	6	0.32240730789897903	0.5709683842566253	ENSMUSG00000045969, ENSMUSG00000028800, ENSMUSG00000031358, ENSMUSG00000022702, ENSMUSG00000023927, ENSMUSG00000031245	1568	40	12544	1.2	1.0	0.9999999009459468	99.99998664230124
GOTERM_BP_DIRECT	GO:0010811~positive regulation of cell-substrate adhesion	6	0.32240730789897903	0.5709683842566253	ENSMUSG00000040998, ENSMUSG00000005397, ENSMUSG00000001507, ENSMUSG00000040152, ENSMUSG00000021136, ENSMUSG00000004415	1568	40	12544	1.2	1.0	0.9999999009459468	99.99998664230124
GOTERM_CC_DIRECT	GO:0030496~midbody	16	0.8597528210639441	0.5724378473996843	ENSMUSG00000024851, ENSMUSG00000035342, ENSMUSG00000021363, ENSMUSG00000068744, ENSMUSG00000034573, ENSMUSG00000032562, ENSMUSG00000004451, ENSMUSG00000029428, ENSMUSG00000031711, ENSMUSG00000036782, ENSMUSG00000038936, ENSMUSG00000032050, ENSMUSG00000020048, ENSMUSG00000031776, ENSMUSG00000026622, ENSMUSG00000024068	1687	122	13458	1.0462262042426658	1.0	0.9924585083845696	99.9997085622562
GOTERM_MF_DIRECT	GO:0000989~transcription factor activity, transcription factor binding	3	0.16120365394948952	0.5751551832869088	ENSMUSG00000038342, ENSMUSG00000002881, ENSMUSG00000039706	1508	15	12075	1.6014588859416445	1.0	0.9998974696674598	99.99992046763481
GOTERM_MF_DIRECT	GO:0016810~hydrolase activity, acting on carbon-nitrogen (but not peptide) bonds	3	0.16120365394948952	0.5751551832869088	ENSMUSG00000025478, ENSMUSG00000033427, ENSMUSG00000024501	1508	15	12075	1.6014588859416445	1.0	0.9998974696674598	99.99992046763481
GOTERM_MF_DIRECT	GO:0070300~phosphatidic acid binding	3	0.16120365394948952	0.5751551832869088	ENSMUSG00000024851, ENSMUSG00000026620, ENSMUSG00000010660	1508	15	12075	1.6014588859416445	1.0	0.9998974696674598	99.99992046763481
GOTERM_MF_DIRECT	GO:0043274~phospholipase binding	3	0.16120365394948952	0.5751551832869088	ENSMUSG00000025889, ENSMUSG00000071172, ENSMUSG00000031523	1508	15	12075	1.6014588859416445	1.0	0.9998974696674598	99.99992046763481
GOTERM_BP_DIRECT	GO:0007062~sister chromatid cohesion	3	0.16120365394948952	0.5756916509185386	ENSMUSG00000074704, ENSMUSG00000024943, ENSMUSG00000002324	1568	15	12544	1.5999999999999999	1.0	0.9999999137174869	99.99998914065816
GOTERM_BP_DIRECT	GO:0048011~neurotrophin TRK receptor signaling pathway	3	0.16120365394948952	0.5756916509185386	ENSMUSG00000050071, ENSMUSG00000006930, ENSMUSG00000033585	1568	15	12544	1.5999999999999999	1.0	0.9999999137174869	99.99998914065816
GOTERM_BP_DIRECT	GO:0001895~retina homeostasis	3	0.16120365394948952	0.5756916509185386	ENSMUSG00000004951, ENSMUSG00000046834, ENSMUSG00000060802	1568	15	12544	1.5999999999999999	1.0	0.9999999137174869	99.99998914065816
GOTERM_BP_DIRECT	GO:0042692~muscle cell differentiation	3	0.16120365394948952	0.5756916509185386	ENSMUSG00000026121, ENSMUSG00000022702, ENSMUSG00000047746	1568	15	12544	1.5999999999999999	1.0	0.9999999137174869	99.99998914065816
GOTERM_BP_DIRECT	GO:0006693~prostaglandin metabolic process	3	0.16120365394948952	0.5756916509185386	ENSMUSG00000071072, ENSMUSG00000047250, ENSMUSG00000029059	1568	15	12544	1.5999999999999999	1.0	0.9999999137174869	99.99998914065816
GOTERM_BP_DIRECT	GO:0030111~regulation of Wnt signaling pathway	3	0.16120365394948952	0.5756916509185386	ENSMUSG00000000142, ENSMUSG00000038079, ENSMUSG00000001507	1568	15	12544	1.5999999999999999	1.0	0.9999999137174869	99.99998914065816
GOTERM_BP_DIRECT	GO:0032006~regulation of TOR signaling	3	0.16120365394948952	0.5756916509185386	ENSMUSG00000029314, ENSMUSG00000024170, ENSMUSG00000028945	1568	15	12544	1.5999999999999999	1.0	0.9999999137174869	99.99998914065816
GOTERM_BP_DIRECT	GO:2000114~regulation of establishment of cell polarity	3	0.16120365394948952	0.5756916509185386	ENSMUSG00000032702, ENSMUSG00000052681, ENSMUSG00000025373	1568	15	12544	1.5999999999999999	1.0	0.9999999137174869	99.99998914065816
GOTERM_BP_DIRECT	GO:0010763~positive regulation of fibroblast migration	3	0.16120365394948952	0.5756916509185386	ENSMUSG00000030774, ENSMUSG00000031565, ENSMUSG00000040152	1568	15	12544	1.5999999999999999	1.0	0.9999999137174869	99.99998914065816
GOTERM_BP_DIRECT	GO:0045663~positive regulation of myoblast differentiation	3	0.16120365394948952	0.5756916509185386	ENSMUSG00000030890, ENSMUSG00000089989, ENSMUSG00000071369	1568	15	12544	1.5999999999999999	1.0	0.9999999137174869	99.99998914065816
GOTERM_BP_DIRECT	GO:0010880~regulation of release of sequestered calcium ion into cytosol by sarcoplasmic reticulum	3	0.16120365394948952	0.5756916509185386	ENSMUSG00000004035, ENSMUSG00000053819, ENSMUSG00000025068	1568	15	12544	1.5999999999999999	1.0	0.9999999137174869	99.99998914065816
GOTERM_BP_DIRECT	GO:0044257~cellular protein catabolic process	3	0.16120365394948952	0.5756916509185386	ENSMUSG00000028657, ENSMUSG00000020794, ENSMUSG00000068329	1568	15	12544	1.5999999999999999	1.0	0.9999999137174869	99.99998914065816
GOTERM_BP_DIRECT	GO:1902043~positive regulation of extrinsic apoptotic signaling pathway via death domain receptors	3	0.16120365394948952	0.5756916509185386	ENSMUSG00000022329, ENSMUSG00000040152, ENSMUSG00000013698	1568	15	12544	1.5999999999999999	1.0	0.9999999137174869	99.99998914065816
GOTERM_BP_DIRECT	GO:0002063~chondrocyte development	3	0.16120365394948952	0.5756916509185386	ENSMUSG00000027966, ENSMUSG00000039153, ENSMUSG00000030607	1568	15	12544	1.5999999999999999	1.0	0.9999999137174869	99.99998914065816
[truncated: 1,738 more rows]
