# Supplementary material for: Histone deacetylase knockouts modify transcription, CAG instability and nuclear pathology in Huntington disease mice
Source: eLife. 2020 Sep 29;9:e55911. doi: 10.7554/eLife.55911 (PMC7581428; doi:10.7554/eLife.55911)
Supplement: Source code 1. [file elife-55911-code1.zip › Pathways/Hdac2KOvsHdac2WT_HttWT_4vs2_fdr_down_0.05.FuncAnnotChart.tsv]

Category	Term	Count	%	PValue	Genes	List Total	Pop Hits	Pop Total	Fold Enrichment	Bonferroni	Benjamini	FDR
GOTERM_CC_DIRECT	GO:0045202~synapse	77	8.088235294117647	4.8452707028634896E-14	ENSMUSG00000003575, ENSMUSG00000020331, ENSMUSG00000040276, ENSMUSG00000062542, ENSMUSG00000001986, ENSMUSG00000050556, ENSMUSG00000045114, ENSMUSG00000022494, ENSMUSG00000040724, ENSMUSG00000027457, ENSMUSG00000019261, ENSMUSG00000035745, ENSMUSG00000056755, ENSMUSG00000042388, ENSMUSG00000041263, ENSMUSG00000059003, ENSMUSG00000060780, ENSMUSG00000046447, ENSMUSG00000032589, ENSMUSG00000032946,…	870	468	13445	2.542649081442185	2.8317348466089243E-11	2.8317348466089243E-11	7.12430114901963E-11
GOTERM_CC_DIRECT	GO:0043197~dendritic spine	37	3.8865546218487395	5.075030613224507E-13	ENSMUSG00000030525, ENSMUSG00000001986, ENSMUSG00000040385, ENSMUSG00000041444, ENSMUSG00000042700, ENSMUSG00000019828, ENSMUSG00000096054, ENSMUSG00000041695, ENSMUSG00000037703, ENSMUSG00000032259, ENSMUSG00000042429, ENSMUSG00000042388, ENSMUSG00000059003, ENSMUSG00000031870, ENSMUSG00000043079, ENSMUSG00000000416, ENSMUSG00000027296, ENSMUSG00000063887, ENSMUSG00000030376, ENSMUSG00000028943,…	870	141	13445	4.055310996983778	2.9687752256535305E-10	1.4843881679382775E-10	7.469136420468203E-10
GOTERM_CC_DIRECT	GO:0014069~postsynaptic density	49	5.147058823529411	8.618025201011053E-13	ENSMUSG00000001986, ENSMUSG00000019828, ENSMUSG00000028906, ENSMUSG00000002459, ENSMUSG00000028059, ENSMUSG00000029544, ENSMUSG00000032259, ENSMUSG00000042388, ENSMUSG00000059003, ENSMUSG00000041263, ENSMUSG00000032589, ENSMUSG00000046447, ENSMUSG00000057897, ENSMUSG00000034275, ENSMUSG00000045349, ENSMUSG00000021373, ENSMUSG00000025586, ENSMUSG00000058589, ENSMUSG00000032336, ENSMUSG00000053310,…	870	237	13445	3.195135554585576	5.041267403527172E-10	1.6804224678423907E-10	1.2683409877922713E-9
GOTERM_CC_DIRECT	GO:0030054~cell junction	90	9.453781512605042	2.760621250627289E-12	ENSMUSG00000001986, ENSMUSG00000062542, ENSMUSG00000040276, ENSMUSG00000028053, ENSMUSG00000005338, ENSMUSG00000050556, ENSMUSG00000045114, ENSMUSG00000022494, ENSMUSG00000040724, ENSMUSG00000028906, ENSMUSG00000037815, ENSMUSG00000067889, ENSMUSG00000028059, ENSMUSG00000027457, ENSMUSG00000020572, ENSMUSG00000019261, ENSMUSG00000035745, ENSMUSG00000037003, ENSMUSG00000042388, ENSMUSG00000041263,…	870	639	13445	2.17662295612757	1.6149331871773143E-9	4.0373326903875295E-10	4.063027692069454E-9
GOTERM_CC_DIRECT	GO:0005886~plasma membrane	272	28.57142857142857	6.381730223401248E-12	ENSMUSG00000003575, ENSMUSG00000034570, ENSMUSG00000066197, ENSMUSG00000028906, ENSMUSG00000037815, ENSMUSG00000035954, ENSMUSG00000038696, ENSMUSG00000040037, ENSMUSG00000032259, ENSMUSG00000027457, ENSMUSG00000036438, ENSMUSG00000044813, ENSMUSG00000046480, ENSMUSG00000046182, ENSMUSG00000041870, ENSMUSG00000029999, ENSMUSG00000020402, ENSMUSG00000035569, ENSMUSG00000030123, ENSMUSG00000020900,…	870	2905	13445	1.446985973450452	3.73334363423794E-9	7.46668726847588E-10	9.392753241854734E-9
GOTERM_CC_DIRECT	GO:0045211~postsynaptic membrane	41	4.30672268907563	1.9930007383862448E-10	ENSMUSG00000009681, ENSMUSG00000042846, ENSMUSG00000030525, ENSMUSG00000001986, ENSMUSG00000050556, ENSMUSG00000010803, ENSMUSG00000041444, ENSMUSG00000042700, ENSMUSG00000096054, ENSMUSG00000019828, ENSMUSG00000050511, ENSMUSG00000024083, ENSMUSG00000041078, ENSMUSG00000037703, ENSMUSG00000035745, ENSMUSG00000042429, ENSMUSG00000042388, ENSMUSG00000056755, ENSMUSG00000059003, ENSMUSG00000041263,…	870	204	13445	3.105955600631057	1.1659050547230265E-7	1.943175187424373E-8	2.933310594421812E-7
GOTERM_CC_DIRECT	GO:0008076~voltage-gated potassium channel complex	23	2.415966386554622	3.1126826932722376E-10	ENSMUSG00000001175, ENSMUSG00000016346, ENSMUSG00000047976, ENSMUSG00000038319, ENSMUSG00000050556, ENSMUSG00000075318, ENSMUSG00000028033, ENSMUSG00000058740, ENSMUSG00000057182, ENSMUSG00000040724, ENSMUSG00000040407, ENSMUSG00000017167, ENSMUSG00000041695, ENSMUSG00000039419, ENSMUSG00000061576, ENSMUSG00000027827, ENSMUSG00000036438, ENSMUSG00000096146, ENSMUSG00000056258, ENSMUSG00000079056,…	870	71	13445	5.006232799093411	1.8209190000284536E-7	2.601313064953814E-8	4.5812659221766694E-7
GOTERM_CC_DIRECT	GO:0043025~neuronal cell body	69	7.247899159663866	9.992282405283741E-10	ENSMUSG00000003575, ENSMUSG00000020331, ENSMUSG00000001986, ENSMUSG00000050556, ENSMUSG00000016349, ENSMUSG00000040385, ENSMUSG00000029516, ENSMUSG00000019828, ENSMUSG00000020173, ENSMUSG00000067889, ENSMUSG00000028059, ENSMUSG00000040037, ENSMUSG00000027457, ENSMUSG00000019261, ENSMUSG00000035745, ENSMUSG00000056755, ENSMUSG00000042388, ENSMUSG00000027827, ENSMUSG00000039079, ENSMUSG00000046447,…	870	486	13445	2.1940896835532855	5.845483590505296E-7	7.306856353306301E-8	1.4706705964151467E-6
GOTERM_CC_DIRECT	GO:0030425~dendrite	64	6.722689075630252	1.5279809461620342E-9	ENSMUSG00000003575, ENSMUSG00000038084, ENSMUSG00000001986, ENSMUSG00000050556, ENSMUSG00000040724, ENSMUSG00000019828, ENSMUSG00000020173, ENSMUSG00000040037, ENSMUSG00000032259, ENSMUSG00000019261, ENSMUSG00000056755, ENSMUSG00000031870, ENSMUSG00000031748, ENSMUSG00000024112, ENSMUSG00000046447, ENSMUSG00000032589, ENSMUSG00000005580, ENSMUSG00000063142, ENSMUSG00000057897, ENSMUSG00000034275,…	870	439	13445	2.2529782944518626	8.938684651349504E-7	9.931875777358101E-8	2.24889222799618E-6
GOTERM_CC_DIRECT	GO:0030424~axon	51	5.357142857142857	5.17810705820104E-8	ENSMUSG00000020331, ENSMUSG00000050556, ENSMUSG00000030739, ENSMUSG00000019828, ENSMUSG00000040724, ENSMUSG00000020173, ENSMUSG00000032259, ENSMUSG00000056755, ENSMUSG00000027827, ENSMUSG00000031870, ENSMUSG00000060780, ENSMUSG00000032589, ENSMUSG00000096764, ENSMUSG00000037624, ENSMUSG00000005580, ENSMUSG00000011751, ENSMUSG00000044288, ENSMUSG00000057182, ENSMUSG00000021068, ENSMUSG00000063358,…	870	344	13445	2.29114875701684	3.0291468255838616E-5	3.029188117120718E-6	7.621168711668957E-5
GOTERM_BP_DIRECT	GO:0019228~neuronal action potential	13	1.365546218487395	9.775284072147906E-8	ENSMUSG00000061576, ENSMUSG00000030525, ENSMUSG00000047976, ENSMUSG00000023033, ENSMUSG00000020524, ENSMUSG00000075318, ENSMUSG00000030739, ENSMUSG00000057182, ENSMUSG00000040724, ENSMUSG00000069601, ENSMUSG00000068696, ENSMUSG00000063142, ENSMUSG00000064329	817	29	12548	6.884902713881738	2.9927442135990745E-4	2.9927442135990745E-4	1.7642176587395753E-4
GOTERM_CC_DIRECT	GO:0016020~membrane	442	46.42857142857143	2.3535067100184886E-7	ENSMUSG00000037916, ENSMUSG00000038822, ENSMUSG00000040441, ENSMUSG00000035285, ENSMUSG00000066197, ENSMUSG00000028906, ENSMUSG00000037815, ENSMUSG00000035954, ENSMUSG00000047428, ENSMUSG00000038696, ENSMUSG00000030643, ENSMUSG00000040037, ENSMUSG00000027457, ENSMUSG00000010086, ENSMUSG00000066392, ENSMUSG00000046480, ENSMUSG00000059734, ENSMUSG00000025789, ENSMUSG00000046182, ENSMUSG00000020701,…	870	5710	13445	1.1962658775690962	1.3767068123027304E-4	1.251629973486601E-5	3.4639007893133567E-4
GOTERM_BP_DIRECT	GO:0034765~regulation of ion transmembrane transport	25	2.6260504201680672	2.808141498298116E-7	ENSMUSG00000024589, ENSMUSG00000016346, ENSMUSG00000020331, ENSMUSG00000038319, ENSMUSG00000050556, ENSMUSG00000028033, ENSMUSG00000040724, ENSMUSG00000041695, ENSMUSG00000064329, ENSMUSG00000000197, ENSMUSG00000017412, ENSMUSG00000027827, ENSMUSG00000020882, ENSMUSG00000056258, ENSMUSG00000024112, ENSMUSG00000004110, ENSMUSG00000063142, ENSMUSG00000046480, ENSMUSG00000047976, ENSMUSG00000019146,…	817	115	12548	3.3388324197754247	8.594834797859274E-4	4.298341185776655E-4	5.068052296830494E-4
KEGG_PATHWAY	mmu04020:Calcium signaling pathway	29	3.046218487394958	8.289685148912998E-7	ENSMUSG00000030525, ENSMUSG00000016319, ENSMUSG00000019828, ENSMUSG00000057378, ENSMUSG00000020431, ENSMUSG00000033953, ENSMUSG00000024617, ENSMUSG00000031376, ENSMUSG00000039079, ENSMUSG00000019464, ENSMUSG00000059003, ENSMUSG00000036438, ENSMUSG00000041380, ENSMUSG00000052889, ENSMUSG00000024112, ENSMUSG00000027296, ENSMUSG00000030376, ENSMUSG00000059456, ENSMUSG00000004110, ENSMUSG00000005580,…	341	158	5208	2.8032220943613346	2.0059034283259614E-4	2.0059034283259614E-4	0.001071392455276321
KEGG_PATHWAY	mmu04720:Long-term potentiation	17	1.7857142857142856	1.0399626030129022E-6	ENSMUSG00000001175, ENSMUSG00000040385, ENSMUSG00000063358, ENSMUSG00000019828, ENSMUSG00000030102, ENSMUSG00000020431, ENSMUSG00000024617, ENSMUSG00000033953, ENSMUSG00000014956, ENSMUSG00000020524, ENSMUSG00000059003, ENSMUSG00000036438, ENSMUSG00000026959, ENSMUSG00000052889, ENSMUSG00000049583, ENSMUSG00000057897, ENSMUSG00000051177	341	61	5208	4.256333830104321	2.516394142884071E-4	1.2582762343960052E-4	0.0013440880623383222
GOTERM_MF_DIRECT	GO:0005249~voltage-gated potassium channel activity	17	1.7857142857142856	1.1946942523753636E-6	ENSMUSG00000020331, ENSMUSG00000016346, ENSMUSG00000047976, ENSMUSG00000038319, ENSMUSG00000050556, ENSMUSG00000075318, ENSMUSG00000028033, ENSMUSG00000058740, ENSMUSG00000057182, ENSMUSG00000035355, ENSMUSG00000040724, ENSMUSG00000027827, ENSMUSG00000096146, ENSMUSG00000056258, ENSMUSG00000028931, ENSMUSG00000063142, ENSMUSG00000037624	804	60	12065	4.251762023217247	0.0011020956996343756	0.0011020956996343756	0.0018682842337081063
KEGG_PATHWAY	mmu04728:Dopaminergic synapse	24	2.5210084033613445	1.28714875804868E-6	ENSMUSG00000001175, ENSMUSG00000001986, ENSMUSG00000040385, ENSMUSG00000055116, ENSMUSG00000030102, ENSMUSG00000020366, ENSMUSG00000022812, ENSMUSG00000029120, ENSMUSG00000064329, ENSMUSG00000024617, ENSMUSG00000029713, ENSMUSG00000032259, ENSMUSG00000027104, ENSMUSG00000041769, ENSMUSG00000014956, ENSMUSG00000020524, ENSMUSG00000059003, ENSMUSG00000036438, ENSMUSG00000031748, ENSMUSG00000052889,…	341	117	5208	3.1328671328671334	3.114416918730267E-4	1.0382467648140103E-4	0.0016635585985302903
GOTERM_MF_DIRECT	GO:0005244~voltage-gated ion channel activity	24	2.5210084033613445	1.3812638559656293E-6	ENSMUSG00000020331, ENSMUSG00000016346, ENSMUSG00000047976, ENSMUSG00000019146, ENSMUSG00000038319, ENSMUSG00000050556, ENSMUSG00000028033, ENSMUSG00000040724, ENSMUSG00000066189, ENSMUSG00000041695, ENSMUSG00000064329, ENSMUSG00000000197, ENSMUSG00000023033, ENSMUSG00000027827, ENSMUSG00000017412, ENSMUSG00000020882, ENSMUSG00000096146, ENSMUSG00000056258, ENSMUSG00000079056, ENSMUSG00000028931,…	804	114	12065	3.1592039800995027	0.001274095070338488	6.372505793196259E-4	0.0021600421660994407
GOTERM_MF_DIRECT	GO:0005216~ion channel activity	27	2.8361344537815127	1.5271689462465226E-6	ENSMUSG00000020331, ENSMUSG00000016346, ENSMUSG00000030525, ENSMUSG00000001986, ENSMUSG00000038319, ENSMUSG00000050556, ENSMUSG00000028033, ENSMUSG00000010803, ENSMUSG00000040724, ENSMUSG00000057378, ENSMUSG00000041078, ENSMUSG00000064329, ENSMUSG00000035745, ENSMUSG00000000197, ENSMUSG00000059003, ENSMUSG00000056258, ENSMUSG00000024112, ENSMUSG00000063142, ENSMUSG00000004110, ENSMUSG00000047976,…	804	140	12065	2.894056503198294	0.0014085850251983612	4.6974897127660675E-4	0.002388208293124805
GOTERM_BP_DIRECT	GO:0006811~ion transport	57	5.987394957983193	3.284967898450791E-6	ENSMUSG00000020331, ENSMUSG00000016346, ENSMUSG00000001986, ENSMUSG00000050556, ENSMUSG00000034145, ENSMUSG00000040724, ENSMUSG00000041771, ENSMUSG00000070639, ENSMUSG00000035745, ENSMUSG00000027827, ENSMUSG00000017412, ENSMUSG00000059003, ENSMUSG00000020882, ENSMUSG00000024112, ENSMUSG00000096764, ENSMUSG00000063142, ENSMUSG00000037624, ENSMUSG00000046480, ENSMUSG00000031791, ENSMUSG00000019146,…	817	458	12548	1.9114451101858434	0.010008169815273082	0.003347248174498052	0.005928462937054846
GOTERM_BP_DIRECT	GO:0007626~locomotory behavior	20	2.100840336134454	3.3885868032081907E-6	ENSMUSG00000028222, ENSMUSG00000019828, ENSMUSG00000034472, ENSMUSG00000061313, ENSMUSG00000000552, ENSMUSG00000040037, ENSMUSG00000025905, ENSMUSG00000042453, ENSMUSG00000032259, ENSMUSG00000030302, ENSMUSG00000023033, ENSMUSG00000006818, ENSMUSG00000059003, ENSMUSG00000031748, ENSMUSG00000041380, ENSMUSG00000060780, ENSMUSG00000049583, ENSMUSG00000068696, ENSMUSG00000028943, ENSMUSG00000004110	817	89	12548	3.4513773328015622	0.010322226721555694	0.002590606165928988	0.006115461139677425
KEGG_PATHWAY	mmu04261:Adrenergic signaling in cardiomyocytes	24	2.5210084033613445	4.250256478111113E-6	ENSMUSG00000001175, ENSMUSG00000019146, ENSMUSG00000040385, ENSMUSG00000063358, ENSMUSG00000028854, ENSMUSG00000066189, ENSMUSG00000020431, ENSMUSG00000029120, ENSMUSG00000024617, ENSMUSG00000027104, ENSMUSG00000030302, ENSMUSG00000041769, ENSMUSG00000014956, ENSMUSG00000031376, ENSMUSG00000017412, ENSMUSG00000036438, ENSMUSG00000020882, ENSMUSG00000063889, ENSMUSG00000022052, ENSMUSG00000059409,…	341	125	5208	2.932363636363637	0.0010280354626348576	2.571080054535324E-4	0.005493091419295215
GOTERM_BP_DIRECT	GO:0006813~potassium ion transport	22	2.3109243697478994	4.368792322892578E-6	ENSMUSG00000031791, ENSMUSG00000020331, ENSMUSG00000016346, ENSMUSG00000047976, ENSMUSG00000038319, ENSMUSG00000050556, ENSMUSG00000028033, ENSMUSG00000058740, ENSMUSG00000026812, ENSMUSG00000040724, ENSMUSG00000041771, ENSMUSG00000041695, ENSMUSG00000017740, ENSMUSG00000027827, ENSMUSG00000096146, ENSMUSG00000033998, ENSMUSG00000056258, ENSMUSG00000057123, ENSMUSG00000028931, ENSMUSG00000079056,…	817	107	12548	3.1578489801988123	0.013288193269572535	0.0026718784247558025	0.007884394884016821
GOTERM_BP_DIRECT	GO:0071805~potassium ion transmembrane transport	18	1.8907563025210083	6.831006948630191E-6	ENSMUSG00000031791, ENSMUSG00000020331, ENSMUSG00000016346, ENSMUSG00000047976, ENSMUSG00000038319, ENSMUSG00000050556, ENSMUSG00000028033, ENSMUSG00000058740, ENSMUSG00000040724, ENSMUSG00000028854, ENSMUSG00000041695, ENSMUSG00000000197, ENSMUSG00000096146, ENSMUSG00000033998, ENSMUSG00000056258, ENSMUSG00000079056, ENSMUSG00000063142, ENSMUSG00000037624	817	77	12548	3.5903288877585084	0.020699379576261334	0.0034800330526782997	0.01232771482944095
KEGG_PATHWAY	mmu04713:Circadian entrainment	19	1.9957983193277309	7.519735908057323E-6	ENSMUSG00000001175, ENSMUSG00000001986, ENSMUSG00000063358, ENSMUSG00000030102, ENSMUSG00000057378, ENSMUSG00000020431, ENSMUSG00000024617, ENSMUSG00000029713, ENSMUSG00000020524, ENSMUSG00000059003, ENSMUSG00000036438, ENSMUSG00000031748, ENSMUSG00000026959, ENSMUSG00000052889, ENSMUSG00000024112, ENSMUSG00000029361, ENSMUSG00000005580, ENSMUSG00000057897, ENSMUSG00000051177	341	86	5208	3.3742071881606766	0.0018181281308899955	3.638903622170675E-4	0.009718423302862433
GOTERM_BP_DIRECT	GO:0060291~long-term synaptic potentiation	14	1.4705882352941175	7.749019729526311E-6	ENSMUSG00000030805, ENSMUSG00000052087, ENSMUSG00000063358, ENSMUSG00000032336, ENSMUSG00000042453, ENSMUSG00000059003, ENSMUSG00000037996, ENSMUSG00000060780, ENSMUSG00000063887, ENSMUSG00000041488, ENSMUSG00000030376, ENSMUSG00000059456, ENSMUSG00000029053, ENSMUSG00000057897	817	48	12548	4.479600163198694	0.02344830436159473	0.003383917366005851	0.013984315732595842
GOTERM_BP_DIRECT	GO:0042391~regulation of membrane potential	18	1.8907563025210083	1.3989423799027462E-5	ENSMUSG00000024589, ENSMUSG00000020331, ENSMUSG00000030525, ENSMUSG00000040441, ENSMUSG00000047976, ENSMUSG00000019146, ENSMUSG00000038319, ENSMUSG00000035355, ENSMUSG00000023017, ENSMUSG00000064329, ENSMUSG00000061576, ENSMUSG00000017412, ENSMUSG00000059003, ENSMUSG00000026959, ENSMUSG00000096146, ENSMUSG00000024112, ENSMUSG00000063142, ENSMUSG00000037624	817	81	12548	3.413028695770434	0.041931418432225476	0.00534017968566769	0.025244756176034944
GOTERM_BP_DIRECT	GO:0030534~adult behavior	11	1.1554621848739497	2.9982032608990888E-5	ENSMUSG00000031755, ENSMUSG00000032259, ENSMUSG00000056755, ENSMUSG00000011751, ENSMUSG00000040721, ENSMUSG00000055471, ENSMUSG00000039419, ENSMUSG00000051510, ENSMUSG00000066392, ENSMUSG00000067889, ENSMUSG00000005089	817	33	12548	5.119543043655651	0.08771821342736996	0.01014885592683401	0.05409700551846086
GOTERM_CC_DIRECT	GO:0043204~perikaryon	23	2.415966386554622	4.0629789131505346E-5	ENSMUSG00000030854, ENSMUSG00000047976, ENSMUSG00000001986, ENSMUSG00000050556, ENSMUSG00000040385, ENSMUSG00000063358, ENSMUSG00000024008, ENSMUSG00000025576, ENSMUSG00000040724, ENSMUSG00000020366, ENSMUSG00000025905, ENSMUSG00000017740, ENSMUSG00000032259, ENSMUSG00000042453, ENSMUSG00000026235, ENSMUSG00000027827, ENSMUSG00000031870, ENSMUSG00000033998, ENSMUSG00000043079, ENSMUSG00000024112,…	870	133	13445	2.6725002160573847	0.023488653826994832	0.001978782083212227	0.05978252412243146
KEGG_PATHWAY	mmu04921:Oxytocin signaling pathway	23	2.415966386554622	4.47218858418922E-5	ENSMUSG00000001175, ENSMUSG00000019146, ENSMUSG00000040385, ENSMUSG00000063358, ENSMUSG00000030102, ENSMUSG00000041695, ENSMUSG00000066189, ENSMUSG00000057378, ENSMUSG00000019254, ENSMUSG00000020431, ENSMUSG00000024617, ENSMUSG00000033953, ENSMUSG00000039145, ENSMUSG00000009406, ENSMUSG00000014956, ENSMUSG00000017412, ENSMUSG00000036438, ENSMUSG00000031748, ENSMUSG00000020882, ENSMUSG00000052889,…	341	134	5208	2.621438263229308	0.010764581111140203	0.0018021971533845882	0.05778525114439326
GOTERM_BP_DIRECT	GO:0007612~learning	15	1.5756302521008403	4.8884456412035276E-5	ENSMUSG00000063239, ENSMUSG00000052087, ENSMUSG00000020402, ENSMUSG00000039419, ENSMUSG00000042453, ENSMUSG00000017740, ENSMUSG00000059003, ENSMUSG00000037996, ENSMUSG00000026959, ENSMUSG00000053164, ENSMUSG00000039059, ENSMUSG00000049583, ENSMUSG00000030376, ENSMUSG00000066392, ENSMUSG00000025318	817	64	12548	3.5996787025703796	0.13902332392785632	0.014857311053447009	0.08818870709211835
KEGG_PATHWAY	mmu05031:Amphetamine addiction	14	1.4705882352941175	6.683320377785389E-5	ENSMUSG00000001175, ENSMUSG00000001986, ENSMUSG00000040385, ENSMUSG00000024617, ENSMUSG00000033953, ENSMUSG00000027104, ENSMUSG00000035745, ENSMUSG00000014956, ENSMUSG00000020524, ENSMUSG00000059003, ENSMUSG00000036438, ENSMUSG00000026959, ENSMUSG00000052889, ENSMUSG00000057897	341	58	5208	3.6865203761755483	0.01604407618717474	0.002307929170360823	0.0863439528199561
GOTERM_BP_DIRECT	GO:0006816~calcium ion transport	21	2.2058823529411766	6.825200913439234E-5	ENSMUSG00000030525, ENSMUSG00000019146, ENSMUSG00000030102, ENSMUSG00000023017, ENSMUSG00000041771, ENSMUSG00000066189, ENSMUSG00000057378, ENSMUSG00000024617, ENSMUSG00000030302, ENSMUSG00000000197, ENSMUSG00000017412, ENSMUSG00000059003, ENSMUSG00000037996, ENSMUSG00000026959, ENSMUSG00000020882, ENSMUSG00000052889, ENSMUSG00000024112, ENSMUSG00000019982, ENSMUSG00000030376, ENSMUSG00000004110,…	817	118	12548	2.7333153538161525	0.18860053227648566	0.018820172518191347	0.12310790436351748
GOTERM_MF_DIRECT	GO:0005516~calmodulin binding	26	2.73109243697479	7.346193928424975E-5	ENSMUSG00000016346, ENSMUSG00000032936, ENSMUSG00000030739, ENSMUSG00000028906, ENSMUSG00000057378, ENSMUSG00000020431, ENSMUSG00000024617, ENSMUSG00000030000, ENSMUSG00000056755, ENSMUSG00000056258, ENSMUSG00000027296, ENSMUSG00000041308, ENSMUSG00000030376, ENSMUSG00000057897, ENSMUSG00000051177, ENSMUSG00000090223, ENSMUSG00000063239, ENSMUSG00000057182, ENSMUSG00000028854, ENSMUSG00000020900,…	804	163	12065	2.393630009461893	0.06556000096536507	0.01680908908084866	0.11482034960584864
KEGG_PATHWAY	mmu04723:Retrograde endocannabinoid signaling	18	1.8907563025210083	7.353750126492343E-5	ENSMUSG00000001986, ENSMUSG00000044288, ENSMUSG00000010803, ENSMUSG00000063358, ENSMUSG00000019828, ENSMUSG00000030102, ENSMUSG00000020366, ENSMUSG00000020431, ENSMUSG00000029713, ENSMUSG00000007653, ENSMUSG00000020524, ENSMUSG00000031748, ENSMUSG00000035735, ENSMUSG00000052889, ENSMUSG00000049583, ENSMUSG00000029054, ENSMUSG00000005580, ENSMUSG00000051177	341	92	5208	2.988142292490119	0.017639303159807107	0.0022221186405060322	0.09500165191400622
GOTERM_BP_DIRECT	GO:1900273~positive regulation of long-term synaptic potentiation	8	0.8403361344537815	8.087696128295759E-5	ENSMUSG00000003575, ENSMUSG00000042453, ENSMUSG00000032259, ENSMUSG00000030854, ENSMUSG00000059003, ENSMUSG00000053310, ENSMUSG00000029361, ENSMUSG00000032336	817	18	12548	6.826057391540867	0.21937099716653163	0.020426434438058916	0.14586416001983737
GOTERM_CC_DIRECT	GO:0043194~axon initial segment	7	0.7352941176470588	8.293770418692434E-5	ENSMUSG00000016346, ENSMUSG00000011751, ENSMUSG00000023033, ENSMUSG00000075318, ENSMUSG00000056258, ENSMUSG00000069601, ENSMUSG00000064329	870	13	13445	8.321396993810787	0.047362255767604444	0.003725394900618628	0.12199883203295459
GOTERM_MF_DIRECT	GO:0031402~sodium ion binding	7	0.7352941176470588	9.75942307019329E-5	ENSMUSG00000023033, ENSMUSG00000037996, ENSMUSG00000075318, ENSMUSG00000032788, ENSMUSG00000057182, ENSMUSG00000041771, ENSMUSG00000064329	804	13	12065	8.08027171833142	0.08614546369280396	0.017855442438150182	0.15251196760598384
KEGG_PATHWAY	mmu04724:Glutamatergic synapse	19	1.9957983193277309	1.1039122413822832E-4	ENSMUSG00000001986, ENSMUSG00000063239, ENSMUSG00000063358, ENSMUSG00000019828, ENSMUSG00000030102, ENSMUSG00000020431, ENSMUSG00000033953, ENSMUSG00000029713, ENSMUSG00000035745, ENSMUSG00000056755, ENSMUSG00000020524, ENSMUSG00000059003, ENSMUSG00000031748, ENSMUSG00000026959, ENSMUSG00000052889, ENSMUSG00000049583, ENSMUSG00000005580, ENSMUSG00000005089, ENSMUSG00000051177	341	104	5208	2.7902097902097904	0.02636243153090223	0.0029640596845634803	0.14258092282098955
GOTERM_CC_DIRECT	GO:0043198~dendritic shaft	14	1.4705882352941175	1.1327222177705989E-4	ENSMUSG00000017740, ENSMUSG00000034570, ENSMUSG00000020331, ENSMUSG00000030525, ENSMUSG00000056755, ENSMUSG00000001986, ENSMUSG00000020524, ENSMUSG00000063239, ENSMUSG00000023017, ENSMUSG00000063887, ENSMUSG00000049583, ENSMUSG00000028059, ENSMUSG00000005089, ENSMUSG00000022812	870	61	13445	3.546824948181647	0.06411998794648432	0.004722243764506584	0.16658532301258022
GOTERM_CC_DIRECT	GO:0033268~node of Ranvier	7	0.7352941176470588	1.3721861409569035E-4	ENSMUSG00000016346, ENSMUSG00000011751, ENSMUSG00000023033, ENSMUSG00000075318, ENSMUSG00000056258, ENSMUSG00000069601, ENSMUSG00000064329	870	14	13445	7.727011494252874	0.07714061086553903	0.005337597282361273	0.20176927192516736
GOTERM_BP_DIRECT	GO:0007616~long-term memory	10	1.050420168067227	1.4320530521208698E-4	ENSMUSG00000042453, ENSMUSG00000032259, ENSMUSG00000020524, ENSMUSG00000028222, ENSMUSG00000026959, ENSMUSG00000052087, ENSMUSG00000038418, ENSMUSG00000024083, ENSMUSG00000029053, ENSMUSG00000020431	817	32	12548	4.799571603427173	0.355013598230725	0.03317016654220151	0.2581381550359918
KEGG_PATHWAY	mmu04080:Neuroactive ligand-receptor interaction	27	2.8361344537815127	1.5455894465510518E-4	ENSMUSG00000030525, ENSMUSG00000001986, ENSMUSG00000049511, ENSMUSG00000010803, ENSMUSG00000019828, ENSMUSG00000050511, ENSMUSG00000041078, ENSMUSG00000025905, ENSMUSG00000032259, ENSMUSG00000042429, ENSMUSG00000035745, ENSMUSG00000056755, ENSMUSG00000039079, ENSMUSG00000019464, ENSMUSG00000059003, ENSMUSG00000041380, ENSMUSG00000039059, ENSMUSG00000044288, ENSMUSG00000063239, ENSMUSG00000045318,…	341	186	5208	2.217008797653959	0.03671518745148605	0.0037336281536748395	0.199575244165906
GOTERM_MF_DIRECT	GO:0044325~ion channel binding	20	2.100840336134454	1.747437741409225E-4	ENSMUSG00000024589, ENSMUSG00000001175, ENSMUSG00000050556, ENSMUSG00000018909, ENSMUSG00000020402, ENSMUSG00000069601, ENSMUSG00000035640, ENSMUSG00000027827, ENSMUSG00000036438, ENSMUSG00000032827, ENSMUSG00000096146, ENSMUSG00000056258, ENSMUSG00000079056, ENSMUSG00000058498, ENSMUSG00000028931, ENSMUSG00000015143, ENSMUSG00000029361, ENSMUSG00000022564, ENSMUSG00000036667, ENSMUSG00000046480	804	114	12065	2.6326699834162524	0.148965488566292	0.026525614433240974	0.27292059961820936
GOTERM_CC_DIRECT	GO:0043005~neuron projection	45	4.726890756302521	1.881830933886136E-4	ENSMUSG00000028222, ENSMUSG00000040276, ENSMUSG00000050556, ENSMUSG00000075318, ENSMUSG00000011877, ENSMUSG00000040385, ENSMUSG00000042700, ENSMUSG00000020153, ENSMUSG00000040724, ENSMUSG00000019828, ENSMUSG00000050511, ENSMUSG00000025905, ENSMUSG00000027457, ENSMUSG00000059003, ENSMUSG00000031870, ENSMUSG00000036438, ENSMUSG00000031748, ENSMUSG00000056258, ENSMUSG00000039059, ENSMUSG00000041488,…	870	388	13445	1.792348027017419	0.10425317668340317	0.006857471321888298	0.2766118787992822
GOTERM_CC_DIRECT	GO:0043679~axon terminus	15	1.5756302521008403	2.7708586644229556E-4	ENSMUSG00000047976, ENSMUSG00000040276, ENSMUSG00000040724, ENSMUSG00000050511, ENSMUSG00000025190, ENSMUSG00000045318, ENSMUSG00000025905, ENSMUSG00000032259, ENSMUSG00000056755, ENSMUSG00000026235, ENSMUSG00000009406, ENSMUSG00000031870, ENSMUSG00000028931, ENSMUSG00000079056, ENSMUSG00000037624	870	75	13445	3.0908045977011493	0.14965888068855293	0.009491008248360466	0.40704260573232176
GOTERM_MF_DIRECT	GO:0005267~potassium channel activity	14	1.4705882352941175	3.4586130559043435E-4	ENSMUSG00000031791, ENSMUSG00000016346, ENSMUSG00000020331, ENSMUSG00000047976, ENSMUSG00000050556, ENSMUSG00000038319, ENSMUSG00000028033, ENSMUSG00000058740, ENSMUSG00000040724, ENSMUSG00000033998, ENSMUSG00000056258, ENSMUSG00000079056, ENSMUSG00000063142, ENSMUSG00000037624	804	66	12065	3.1831373435851047	0.2733317278158035	0.04458757374900946	0.5395018110793015
GOTERM_BP_DIRECT	GO:0035556~intracellular signal transduction	41	4.30672268907563	3.748150892442074E-4	ENSMUSG00000027347, ENSMUSG00000009681, ENSMUSG00000024969, ENSMUSG00000036095, ENSMUSG00000029516, ENSMUSG00000038485, ENSMUSG00000037509, ENSMUSG00000020888, ENSMUSG00000041245, ENSMUSG00000028059, ENSMUSG00000020431, ENSMUSG00000027692, ENSMUSG00000035910, ENSMUSG00000034974, ENSMUSG00000037003, ENSMUSG00000000787, ENSMUSG00000052889, ENSMUSG00000020027, ENSMUSG00000005580, ENSMUSG00000051177,…	817	351	12548	1.794027904187023	0.6826972589083629	0.07872139111941023	0.6743001465940424
GOTERM_BP_DIRECT	GO:0086010~membrane depolarization during action potential	8	0.8403361344537815	4.6767253448487306E-4	ENSMUSG00000000197, ENSMUSG00000023033, ENSMUSG00000038319, ENSMUSG00000075318, ENSMUSG00000057182, ENSMUSG00000024112, ENSMUSG00000004110, ENSMUSG00000064329	817	23	12548	5.342131871640678	0.7612523784287953	0.09107244378325408	0.8406875615531328
GOTERM_CC_DIRECT	GO:0042734~presynaptic membrane	14	1.4705882352941175	4.77467441822853E-4	ENSMUSG00000030525, ENSMUSG00000047976, ENSMUSG00000063239, ENSMUSG00000040724, ENSMUSG00000019828, ENSMUSG00000024617, ENSMUSG00000032336, ENSMUSG00000027457, ENSMUSG00000042429, ENSMUSG00000056755, ENSMUSG00000059003, ENSMUSG00000041488, ENSMUSG00000066392, ENSMUSG00000005089	870	70	13445	3.0908045977011493	0.24375142764475488	0.015401561551875775	0.7004428702164889
KEGG_PATHWAY	mmu04925:Aldosterone synthesis and secretion	14	1.4705882352941175	4.919480789887297E-4	ENSMUSG00000001175, ENSMUSG00000030102, ENSMUSG00000020431, ENSMUSG00000024617, ENSMUSG00000027104, ENSMUSG00000039145, ENSMUSG00000045038, ENSMUSG00000036438, ENSMUSG00000035735, ENSMUSG00000024112, ENSMUSG00000052889, ENSMUSG00000005580, ENSMUSG00000057897, ENSMUSG00000051177	341	70	5208	3.0545454545454542	0.11226386754654816	0.010767135676292838	0.6339551643964714
KEGG_PATHWAY	mmu04022:cGMP-PKG signaling pathway	21	2.2058823529411766	5.050712366698359E-4	ENSMUSG00000001175, ENSMUSG00000016319, ENSMUSG00000040385, ENSMUSG00000063358, ENSMUSG00000020402, ENSMUSG00000030102, ENSMUSG00000050511, ENSMUSG00000020431, ENSMUSG00000045318, ENSMUSG00000033953, ENSMUSG00000042429, ENSMUSG00000027104, ENSMUSG00000030302, ENSMUSG00000031376, ENSMUSG00000014956, ENSMUSG00000036438, ENSMUSG00000045038, ENSMUSG00000030376, ENSMUSG00000063142, ENSMUSG00000005580,…	341	137	5208	2.34107498341075	0.11508007332660064	0.010136452703689902	0.6508155984468522
KEGG_PATHWAY	mmu04970:Salivary secretion	13	1.365546218487395	5.455755758516853E-4	ENSMUSG00000001175, ENSMUSG00000030102, ENSMUSG00000028854, ENSMUSG00000057378, ENSMUSG00000020431, ENSMUSG00000030302, ENSMUSG00000031376, ENSMUSG00000036438, ENSMUSG00000052889, ENSMUSG00000029361, ENSMUSG00000063142, ENSMUSG00000005580, ENSMUSG00000051177	341	62	5208	3.2023460410557187	0.12371624427693473	0.010107443616895417	0.7028383149146888
GOTERM_CC_DIRECT	GO:0032590~dendrite membrane	8	0.8403361344537815	6.016747403791331E-4	ENSMUSG00000017740, ENSMUSG00000020331, ENSMUSG00000020524, ENSMUSG00000030161, ENSMUSG00000050556, ENSMUSG00000026959, ENSMUSG00000027270, ENSMUSG00000050511	870	24	13445	5.1513409961685825	0.29678011438854535	0.018360183850802736	0.8819034986969232
GOTERM_CC_DIRECT	GO:0017146~NMDA selective glutamate receptor complex	6	0.6302521008403361	6.022405402858038E-4	ENSMUSG00000035745, ENSMUSG00000042388, ENSMUSG00000059003, ENSMUSG00000026959, ENSMUSG00000063887, ENSMUSG00000059456	870	12	13445	7.727011494252873	0.29701297684305483	0.01746650314510445	0.8827293963384109
GOTERM_BP_DIRECT	GO:0008542~visual learning	12	1.2605042016806722	7.02007315394164E-4	ENSMUSG00000035910, ENSMUSG00000032259, ENSMUSG00000059003, ENSMUSG00000036564, ENSMUSG00000021684, ENSMUSG00000026959, ENSMUSG00000052087, ENSMUSG00000061313, ENSMUSG00000027210, ENSMUSG00000004110, ENSMUSG00000032336, ENSMUSG00000031367	817	55	12548	3.3509736285746077	0.883550927989717	0.12575430583796976	1.2594125628923702
GOTERM_BP_DIRECT	GO:0019233~sensory perception of pain	13	1.365546218487395	7.509097861965818E-4	ENSMUSG00000044288, ENSMUSG00000057182, ENSMUSG00000063358, ENSMUSG00000040724, ENSMUSG00000019828, ENSMUSG00000050511, ENSMUSG00000025905, ENSMUSG00000059003, ENSMUSG00000026959, ENSMUSG00000079056, ENSMUSG00000024112, ENSMUSG00000020681, ENSMUSG00000004110	817	64	12548	3.1197215422276625	0.8997561414312382	0.1265487058187712	1.3465838554276854
GOTERM_BP_DIRECT	GO:0070588~calcium ion transmembrane transport	14	1.4705882352941175	7.658379886315359E-4	ENSMUSG00000035745, ENSMUSG00000030302, ENSMUSG00000000197, ENSMUSG00000017412, ENSMUSG00000019146, ENSMUSG00000037996, ENSMUSG00000020882, ENSMUSG00000024112, ENSMUSG00000030102, ENSMUSG00000023017, ENSMUSG00000066189, ENSMUSG00000057378, ENSMUSG00000030376, ENSMUSG00000004110	817	73	12548	2.9454905182676345	0.9042384779452698	0.12219206525107618	1.3731796959122078
GOTERM_CC_DIRECT	GO:0016021~integral component of membrane	295	30.987394957983195	7.824608464023617E-4	ENSMUSG00000040441, ENSMUSG00000035285, ENSMUSG00000066197, ENSMUSG00000032252, ENSMUSG00000028906, ENSMUSG00000038696, ENSMUSG00000047428, ENSMUSG00000032259, ENSMUSG00000027457, ENSMUSG00000020262, ENSMUSG00000032908, ENSMUSG00000010086, ENSMUSG00000066392, ENSMUSG00000041966, ENSMUSG00000046480, ENSMUSG00000031791, ENSMUSG00000025789, ENSMUSG00000047953, ENSMUSG00000046182, ENSMUSG00000029999,…	870	3901	13445	1.1686584931066895	0.3674011400462779	0.021569631086607033	1.1454706685745553
KEGG_PATHWAY	mmu04750:Inflammatory mediator regulation of TRP channels	15	1.5756302521008403	8.322934061340313E-4	ENSMUSG00000001175, ENSMUSG00000040385, ENSMUSG00000023017, ENSMUSG00000030102, ENSMUSG00000020366, ENSMUSG00000020431, ENSMUSG00000024617, ENSMUSG00000014956, ENSMUSG00000045038, ENSMUSG00000036438, ENSMUSG00000041380, ENSMUSG00000052889, ENSMUSG00000005580, ENSMUSG00000057897, ENSMUSG00000051177	341	83	5208	2.7601314348302304	0.1824954978518334	0.014289695484849485	1.0703731889606494
KEGG_PATHWAY	mmu04070:Phosphatidylinositol signaling system	16	1.680672268907563	8.890037105723121E-4	ENSMUSG00000001175, ENSMUSG00000034570, ENSMUSG00000027531, ENSMUSG00000034731, ENSMUSG00000036095, ENSMUSG00000029330, ENSMUSG00000026113, ENSMUSG00000030102, ENSMUSG00000021385, ENSMUSG00000026447, ENSMUSG00000025417, ENSMUSG00000036438, ENSMUSG00000027296, ENSMUSG00000052889, ENSMUSG00000034902, ENSMUSG00000051177	341	93	5208	2.6275659824046924	0.19364773960162007	0.014246516415534538	1.1429195602538966
GOTERM_BP_DIRECT	GO:0007613~memory	14	1.4705882352941175	9.967108702943622E-4	ENSMUSG00000003575, ENSMUSG00000030525, ENSMUSG00000056755, ENSMUSG00000024883, ENSMUSG00000059003, ENSMUSG00000037996, ENSMUSG00000044288, ENSMUSG00000026959, ENSMUSG00000039059, ENSMUSG00000023017, ENSMUSG00000030376, ENSMUSG00000037624, ENSMUSG00000025318, ENSMUSG00000051177	817	75	12548	2.866944104447164	0.9528042126519207	0.1484592544259321	1.7836376913132557
GOTERM_MF_DIRECT	GO:0048365~Rac GTPase binding	10	1.050420168067227	0.0010295263855890657	ENSMUSG00000027002, ENSMUSG00000038822, ENSMUSG00000033940, ENSMUSG00000031292, ENSMUSG00000004054, ENSMUSG00000027296, ENSMUSG00000055805, ENSMUSG00000035954, ENSMUSG00000020888, ENSMUSG00000028059	804	40	12065	3.7515547263681595	0.6135459653072457	0.11205261878612138	1.5979306226725054
GOTERM_MF_DIRECT	GO:0051015~actin filament binding	19	1.9957983193277309	0.001042780265199441	ENSMUSG00000021061, ENSMUSG00000029621, ENSMUSG00000030739, ENSMUSG00000042700, ENSMUSG00000096054, ENSMUSG00000037815, ENSMUSG00000033066, ENSMUSG00000020900, ENSMUSG00000030000, ENSMUSG00000019261, ENSMUSG00000044700, ENSMUSG00000052698, ENSMUSG00000039103, ENSMUSG00000032827, ENSMUSG00000029106, ENSMUSG00000045180, ENSMUSG00000055805, ENSMUSG00000015143, ENSMUSG00000028943	804	121	12065	2.3563484231733893	0.6182496296391158	0.10147316538675	1.6183452943848264
GOTERM_BP_DIRECT	GO:0007268~chemical synaptic transmission	20	2.100840336134454	0.0010529039531915294	ENSMUSG00000049511, ENSMUSG00000063239, ENSMUSG00000020402, ENSMUSG00000050511, ENSMUSG00000025905, ENSMUSG00000017740, ENSMUSG00000056755, ENSMUSG00000020827, ENSMUSG00000020524, ENSMUSG00000059003, ENSMUSG00000026959, ENSMUSG00000025551, ENSMUSG00000020882, ENSMUSG00000041380, ENSMUSG00000049583, ENSMUSG00000029054, ENSMUSG00000096764, ENSMUSG00000063142, ENSMUSG00000066392, ENSMUSG00000053025	817	134	12548	2.2923327061144705	0.9602716553059948	0.14895010294902544	1.8832962751203053
GOTERM_MF_DIRECT	GO:0003954~NADH dehydrogenase activity	6	0.6302521008403361	0.0010581782623821448	ENSMUSG00000059734, ENSMUSG00000037916, ENSMUSG00000005510, ENSMUSG00000013593, ENSMUSG00000036199, ENSMUSG00000020153	804	13	12065	6.925947187141218	0.6236424518850443	0.09309861936268393	1.6420575269115667
KEGG_PATHWAY	mmu04916:Melanogenesis	15	1.5756302521008403	0.0010614372426599999	ENSMUSG00000001175, ENSMUSG00000000782, ENSMUSG00000063358, ENSMUSG00000020888, ENSMUSG00000020431, ENSMUSG00000024617, ENSMUSG00000022812, ENSMUSG00000010797, ENSMUSG00000036438, ENSMUSG00000031748, ENSMUSG00000052889, ENSMUSG00000036856, ENSMUSG00000005580, ENSMUSG00000057897, ENSMUSG00000051177	341	85	5208	2.695187165775401	0.22663506051289817	0.01593444637613084	1.3632028837369692
KEGG_PATHWAY	mmu04912:GnRH signaling pathway	14	1.4705882352941175	0.0011084719345346573	ENSMUSG00000001175, ENSMUSG00000063358, ENSMUSG00000030102, ENSMUSG00000020366, ENSMUSG00000020431, ENSMUSG00000024617, ENSMUSG00000009406, ENSMUSG00000024486, ENSMUSG00000036438, ENSMUSG00000052889, ENSMUSG00000059456, ENSMUSG00000005580, ENSMUSG00000057897, ENSMUSG00000051177	341	76	5208	2.8133971291866025	0.23539735012869178	0.015664196080824033	1.4232108992593195
GOTERM_CC_DIRECT	GO:0042995~cell projection	63	6.61764705882353	0.0011514064006304748	ENSMUSG00000040276, ENSMUSG00000050556, ENSMUSG00000030688, ENSMUSG00000022494, ENSMUSG00000040724, ENSMUSG00000020173, ENSMUSG00000026885, ENSMUSG00000035910, ENSMUSG00000019261, ENSMUSG00000014778, ENSMUSG00000069581, ENSMUSG00000000416, ENSMUSG00000022438, ENSMUSG00000031605, ENSMUSG00000028943, ENSMUSG00000032946, ENSMUSG00000027002, ENSMUSG00000029469, ENSMUSG00000028833, ENSMUSG00000058589,…	870	648	13445	1.5024744572158366	0.4903141993482649	0.030170099081203383	1.6813289530283715
GOTERM_BP_DIRECT	GO:0007605~sensory perception of sound	17	1.7857142857142856	0.001308600227788676	ENSMUSG00000011751, ENSMUSG00000030739, ENSMUSG00000035910, ENSMUSG00000030302, ENSMUSG00000063856, ENSMUSG00000056755, ENSMUSG00000069581, ENSMUSG00000007653, ENSMUSG00000023033, ENSMUSG00000006818, ENSMUSG00000024330, ENSMUSG00000062372, ENSMUSG00000026825, ENSMUSG00000029821, ENSMUSG00000028943, ENSMUSG00000063142, ENSMUSG00000021779	817	106	12548	2.4631763700607374	0.9818585866566443	0.17381067914969717	2.335569327525322
GOTERM_BP_DIRECT	GO:0006810~transport	131	13.760504201680673	0.0013868207053208698	ENSMUSG00000033581, ENSMUSG00000037916, ENSMUSG00000040441, ENSMUSG00000001986, ENSMUSG00000031979, ENSMUSG00000041771, ENSMUSG00000028982, ENSMUSG00000070639, ENSMUSG00000035745, ENSMUSG00000020882, ENSMUSG00000048249, ENSMUSG00000046480, ENSMUSG00000031791, ENSMUSG00000059734, ENSMUSG00000021062, ENSMUSG00000030058, ENSMUSG00000019146, ENSMUSG00000020402, ENSMUSG00000007653, ENSMUSG00000023033,…	817	1560	12548	1.289731035997866	0.9857270944223402	0.17564514570177547	2.4735311105283486
GOTERM_MF_DIRECT	GO:0019901~protein kinase binding	44	4.621848739495799	0.001409546095567277	ENSMUSG00000030525, ENSMUSG00000030854, ENSMUSG00000016349, ENSMUSG00000042700, ENSMUSG00000002459, ENSMUSG00000033159, ENSMUSG00000038696, ENSMUSG00000019254, ENSMUSG00000020888, ENSMUSG00000036712, ENSMUSG00000018750, ENSMUSG00000024824, ENSMUSG00000037003, ENSMUSG00000017412, ENSMUSG00000059003, ENSMUSG00000032715, ENSMUSG00000056258, ENSMUSG00000029026, ENSMUSG00000026825, ENSMUSG00000046447,…	804	403	12065	1.6383961087860945	0.7279933668127825	0.11162130274353377	2.1816967338670668
KEGG_PATHWAY	mmu05033:Nicotine addiction	9	0.9453781512605042	0.0015043663966590238	ENSMUSG00000035745, ENSMUSG00000030525, ENSMUSG00000007653, ENSMUSG00000001986, ENSMUSG00000020524, ENSMUSG00000059003, ENSMUSG00000026959, ENSMUSG00000010803, ENSMUSG00000029054	341	35	5208	3.9272727272727272	0.3053386235250135	0.020037133049765066	1.9269695012229415
GOTERM_MF_DIRECT	GO:0008179~adenylate cyclase binding	6	0.6302521008403361	0.0015565009332894257	ENSMUSG00000001175, ENSMUSG00000030525, ENSMUSG00000028656, ENSMUSG00000020524, ENSMUSG00000036438, ENSMUSG00000021373	804	14	12065	6.431236673773987	0.7625432071227204	0.11291469877909488	2.406570532221286
GOTERM_MF_DIRECT	GO:0005262~calcium channel activity	13	1.365546218487395	0.0015968755379698973	ENSMUSG00000019146, ENSMUSG00000030102, ENSMUSG00000066189, ENSMUSG00000041771, ENSMUSG00000057378, ENSMUSG00000035745, ENSMUSG00000017412, ENSMUSG00000059003, ENSMUSG00000037996, ENSMUSG00000020882, ENSMUSG00000026959, ENSMUSG00000024112, ENSMUSG00000004110	804	68	12065	2.8688359672227097	0.7712428243101948	0.10726793747362584	2.468267924447276
GOTERM_CC_DIRECT	GO:0005776~autophagosome	12	1.2605042016806722	0.001639729650138418	ENSMUSG00000025417, ENSMUSG00000023923, ENSMUSG00000030161, ENSMUSG00000032571, ENSMUSG00000033124, ENSMUSG00000025437, ENSMUSG00000026289, ENSMUSG00000050148, ENSMUSG00000008604, ENSMUSG00000017119, ENSMUSG00000015837, ENSMUSG00000032127	870	61	13445	3.0401356698699833	0.617118277007034	0.040881262632405324	2.3864094590693163
GOTERM_BP_DIRECT	GO:0050885~neuromuscular process controlling balance	11	1.1554621848739497	0.0016648775824995633	ENSMUSG00000009681, ENSMUSG00000030302, ENSMUSG00000021684, ENSMUSG00000008658, ENSMUSG00000017167, ENSMUSG00000068696, ENSMUSG00000063142, ENSMUSG00000020900, ENSMUSG00000057897, ENSMUSG00000031367, ENSMUSG00000025318	817	52	12548	3.2489407777045476	0.9939160646203208	0.19894893956720006	2.962466574377254
KEGG_PATHWAY	mmu04971:Gastric acid secretion	12	1.2605042016806722	0.001699039199973611	ENSMUSG00000001175, ENSMUSG00000036438, ENSMUSG00000052889, ENSMUSG00000030102, ENSMUSG00000041695, ENSMUSG00000028854, ENSMUSG00000005580, ENSMUSG00000020431, ENSMUSG00000037624, ENSMUSG00000051177, ENSMUSG00000024617, ENSMUSG00000057897	341	61	5208	3.0044709388971684	0.33735586159396336	0.021425931267023635	2.1738101214727856
GOTERM_CC_DIRECT	GO:0048787~presynaptic active zone membrane	4	0.42016806722689076	0.002437976401555898	ENSMUSG00000056755, ENSMUSG00000063239, ENSMUSG00000062372, ENSMUSG00000063142	870	5	13445	12.363218390804597	0.7602018057093664	0.05776280047524418	3.5288422280589593
GOTERM_CC_DIRECT	GO:0044224~juxtaparanode region of axon	5	0.5252100840336135	0.002656464790759644	ENSMUSG00000047976, ENSMUSG00000027827, ENSMUSG00000028931, ENSMUSG00000040724, ENSMUSG00000039419	870	10	13445	7.727011494252873	0.7890427306427533	0.060346404663750186	3.8393584791593938
GOTERM_CC_DIRECT	GO:0032279~asymmetric synapse	6	0.6302521008403361	0.0026732392947615992	ENSMUSG00000042429, ENSMUSG00000030525, ENSMUSG00000056755, ENSMUSG00000001986, ENSMUSG00000020524, ENSMUSG00000046182	870	16	13445	5.795258620689655	0.7911082254058466	0.058450562095428094	3.8631598990921168
KEGG_PATHWAY	mmu04015:Rap1 signaling pathway	24	2.5210084033613445	0.002728637964364804	ENSMUSG00000032946, ENSMUSG00000001175, ENSMUSG00000044641, ENSMUSG00000041351, ENSMUSG00000044288, ENSMUSG00000042700, ENSMUSG00000063358, ENSMUSG00000052087, ENSMUSG00000035954, ENSMUSG00000020431, ENSMUSG00000032259, ENSMUSG00000052698, ENSMUSG00000059003, ENSMUSG00000036438, ENSMUSG00000030583, ENSMUSG00000037533, ENSMUSG00000031748, ENSMUSG00000026959, ENSMUSG00000025551, ENSMUSG00000052889,…	341	190	5208	1.9291866028708136	0.48378551478296383	0.03252108397907405	3.4698120068210048
GOTERM_CC_DIRECT	GO:0014704~intercalated disc	10	1.050420168067227	0.0027806073316045715	ENSMUSG00000014778, ENSMUSG00000075318, ENSMUSG00000096146, ENSMUSG00000057123, ENSMUSG00000041695, ENSMUSG00000037815, ENSMUSG00000069601, ENSMUSG00000028854, ENSMUSG00000064329, ENSMUSG00000046480	870	47	13445	3.288089997554414	0.8038589106072521	0.058546582209592524	4.015374890279599
GOTERM_BP_DIRECT	GO:0009968~negative regulation of signal transduction	10	1.050420168067227	0.0028938354595603303	ENSMUSG00000018909, ENSMUSG00000021719, ENSMUSG00000020027, ENSMUSG00000052087, ENSMUSG00000002459, ENSMUSG00000038485, ENSMUSG00000051079, ENSMUSG00000042671, ENSMUSG00000020823, ENSMUSG00000022812	817	47	12548	3.2677934321206283	0.999859986259523	0.30908634279317704	5.095868150625515
GOTERM_MF_DIRECT	GO:0004860~protein kinase inhibitor activity	10	1.050420168067227	0.0028995693063774653	ENSMUSG00000042846, ENSMUSG00000049939, ENSMUSG00000032715, ENSMUSG00000020027, ENSMUSG00000047787, ENSMUSG00000060780, ENSMUSG00000029359, ENSMUSG00000038485, ENSMUSG00000045287, ENSMUSG00000046447	804	46	12065	3.2622215011897038	0.9314498749474746	0.1742326026069856	4.439463255000231
KEGG_PATHWAY	mmu05010:Alzheimer's disease	21	2.2058823529411766	0.003022463900802193	ENSMUSG00000059734, ENSMUSG00000001175, ENSMUSG00000037916, ENSMUSG00000009863, ENSMUSG00000005510, ENSMUSG00000013593, ENSMUSG00000028914, ENSMUSG00000036199, ENSMUSG00000063358, ENSMUSG00000020153, ENSMUSG00000030102, ENSMUSG00000057378, ENSMUSG00000022812, ENSMUSG00000033953, ENSMUSG00000059003, ENSMUSG00000025428, ENSMUSG00000036438, ENSMUSG00000031231, ENSMUSG00000026959, ENSMUSG00000029361,…	341	158	5208	2.0299194476409665	0.519315363944859	0.034281641133007135	3.83674762584022
GOTERM_BP_DIRECT	GO:0051930~regulation of sensory perception of pain	9	0.9453781512605042	0.0031285263669648547	ENSMUSG00000042429, ENSMUSG00000059003, ENSMUSG00000041380, ENSMUSG00000019828, ENSMUSG00000028854, ENSMUSG00000029361, ENSMUSG00000050511, ENSMUSG00000045318, ENSMUSG00000025905	817	39	12548	3.544299030223143	0.9999319020873715	0.3187204514136964	5.498207055177495
GOTERM_MF_DIRECT	GO:0003779~actin binding	34	3.571428571428571	0.003364847445973169	ENSMUSG00000040860, ENSMUSG00000029095, ENSMUSG00000030739, ENSMUSG00000074652, ENSMUSG00000028906, ENSMUSG00000096054, ENSMUSG00000020173, ENSMUSG00000030000, ENSMUSG00000014778, ENSMUSG00000041263, ENSMUSG00000043079, ENSMUSG00000022438, ENSMUSG00000031605, ENSMUSG00000041308, ENSMUSG00000028943, ENSMUSG00000063142, ENSMUSG00000022565, ENSMUSG00000011751, ENSMUSG00000055322, ENSMUSG00000021061,…	804	302	12065	1.6894418635300321	0.9554432284681904	0.18730501270740763	5.134422992513743
GOTERM_BP_DIRECT	GO:0043547~positive regulation of GTPase activity	17	1.7857142857142856	0.0036716392377194635	ENSMUSG00000032946, ENSMUSG00000027347, ENSMUSG00000029333, ENSMUSG00000031292, ENSMUSG00000041351, ENSMUSG00000027465, ENSMUSG00000020888, ENSMUSG00000022812, ENSMUSG00000037533, ENSMUSG00000031748, ENSMUSG00000041986, ENSMUSG00000031778, ENSMUSG00000036856, ENSMUSG00000034255, ENSMUSG00000028149, ENSMUSG00000042671, ENSMUSG00000034312	817	117	12548	2.2315956856960533	0.999987163903496	0.3515704372581304	6.423114905424699
GOTERM_BP_DIRECT	GO:0008306~associative learning	8	0.8403361344537815	0.0038467229179657615	ENSMUSG00000042453, ENSMUSG00000032259, ENSMUSG00000030525, ENSMUSG00000056755, ENSMUSG00000024883, ENSMUSG00000053310, ENSMUSG00000026959, ENSMUSG00000023017	817	32	12548	3.839657282741738	0.9999925057797792	0.35408547070505836	6.719450961687034
GOTERM_CC_DIRECT	GO:0034705~potassium channel complex	5	0.5252100840336135	0.003962450076650739	ENSMUSG00000047976, ENSMUSG00000027827, ENSMUSG00000033998, ENSMUSG00000028931, ENSMUSG00000040724	870	11	13445	7.024555903866248	0.9019853192965357	0.07960408345889614	5.676087229222249
GOTERM_BP_DIRECT	GO:0002031~G-protein coupled receptor internalization	5	0.5252100840336135	0.0040499969880246865	ENSMUSG00000032259, ENSMUSG00000049511, ENSMUSG00000018909, ENSMUSG00000026825, ENSMUSG00000021639	817	11	12548	6.981195059530433	0.9999959882017548	0.35840331680971915	7.062388333664371
GOTERM_MF_DIRECT	GO:0030506~ankyrin binding	6	0.6302521008403361	0.004070242897219895	ENSMUSG00000016346, ENSMUSG00000011751, ENSMUSG00000021061, ENSMUSG00000047126, ENSMUSG00000096146, ENSMUSG00000022565	804	17	12065	5.296312554872695	0.9768208153835736	0.20965149767811653	6.179015007300881
KEGG_PATHWAY	mmu04114:Oocyte meiosis	15	1.5756302521008403	0.004211004517526427	ENSMUSG00000028212, ENSMUSG00000001175, ENSMUSG00000040385, ENSMUSG00000063358, ENSMUSG00000030102, ENSMUSG00000025586, ENSMUSG00000020431, ENSMUSG00000024617, ENSMUSG00000033953, ENSMUSG00000014956, ENSMUSG00000031870, ENSMUSG00000036438, ENSMUSG00000005580, ENSMUSG00000059409, ENSMUSG00000057897	341	98	5208	2.3376623376623376	0.6398428357743737	0.045357976649230025	5.307928364467052
GOTERM_BP_DIRECT	GO:0043484~regulation of RNA splicing	7	0.7352941176470588	0.00451726802476559	ENSMUSG00000069833, ENSMUSG00000008658, ENSMUSG00000031157, ENSMUSG00000022139, ENSMUSG00000022961, ENSMUSG00000025576, ENSMUSG00000005506	817	25	12548	4.300416156670746	0.9999990465799243	0.3800036774464215	7.846196975330166
KEGG_PATHWAY	mmu04024:cAMP signaling pathway	22	2.3109243697478994	0.00456984499087435	ENSMUSG00000001175, ENSMUSG00000020331, ENSMUSG00000001986, ENSMUSG00000049511, ENSMUSG00000040385, ENSMUSG00000063358, ENSMUSG00000028854, ENSMUSG00000020366, ENSMUSG00000020431, ENSMUSG00000024617, ENSMUSG00000032259, ENSMUSG00000042429, ENSMUSG00000035745, ENSMUSG00000030302, ENSMUSG00000031376, ENSMUSG00000014956, ENSMUSG00000020524, ENSMUSG00000059003, ENSMUSG00000036438, ENSMUSG00000026959,…	341	175	5208	1.9200000000000002	0.6699255731728473	0.047050071855616826	5.748004212345458
GOTERM_CC_DIRECT	GO:0030426~growth cone	20	2.100840336134454	0.004590980595667387	ENSMUSG00000001175, ENSMUSG00000034570, ENSMUSG00000030525, ENSMUSG00000044288, ENSMUSG00000030739, ENSMUSG00000026812, ENSMUSG00000035314, ENSMUSG00000025586, ENSMUSG00000022812, ENSMUSG00000020900, ENSMUSG00000035640, ENSMUSG00000036438, ENSMUSG00000026959, ENSMUSG00000032827, ENSMUSG00000023800, ENSMUSG00000060780, ENSMUSG00000023050, ENSMUSG00000041488, ENSMUSG00000021288, ENSMUSG00000059456	870	153	13445	2.020133723987679	0.9322484292740759	0.08864648118663387	6.548344088010472
GOTERM_BP_DIRECT	GO:2000311~regulation of alpha-amino-3-hydroxy-5-methyl-4-isoxazole propionate selective glutamate receptor activity	6	0.6302521008403361	0.004829570972499384	ENSMUSG00000020827, ENSMUSG00000019146, ENSMUSG00000046182, ENSMUSG00000022494, ENSMUSG00000063887, ENSMUSG00000066189	817	18	12548	5.119543043655651	0.9999996352201856	0.38989999774008977	8.366573623134265
GOTERM_BP_DIRECT	GO:0048167~regulation of synaptic plasticity	9	0.9453781512605042	0.005052646685791922	ENSMUSG00000042429, ENSMUSG00000030302, ENSMUSG00000020524, ENSMUSG00000028222, ENSMUSG00000059003, ENSMUSG00000026959, ENSMUSG00000025551, ENSMUSG00000042700, ENSMUSG00000027296	817	42	12548	3.291134813778633	0.9999998163844327	0.3936732093581381	8.736574105549588
GOTERM_MF_DIRECT	GO:0005272~sodium channel activity	7	0.7352941176470588	0.0050602468872307784	ENSMUSG00000020331, ENSMUSG00000000197, ENSMUSG00000023033, ENSMUSG00000033998, ENSMUSG00000023017, ENSMUSG00000064329, ENSMUSG00000046480	804	25	12065	4.201741293532338	0.9907438317203964	0.2407613499301291	7.626923873204461
GOTERM_MF_DIRECT	GO:0005198~structural molecule activity	14	1.4705882352941175	0.005268448446168766	ENSMUSG00000030000, ENSMUSG00000040860, ENSMUSG00000030058, ENSMUSG00000047126, ENSMUSG00000034463, ENSMUSG00000029106, ENSMUSG00000050359, ENSMUSG00000035849, ENSMUSG00000027624, ENSMUSG00000028906, ENSMUSG00000038271, ENSMUSG00000041308, ENSMUSG00000037815, ENSMUSG00000063142	804	88	12065	2.3873530076888287	0.9923697352294082	0.23728320161936034	7.928750482798874
GOTERM_MF_DIRECT	GO:0004970~ionotropic glutamate receptor activity	6	0.6302521008403361	0.005331336009449987	ENSMUSG00000035745, ENSMUSG00000001986, ENSMUSG00000020524, ENSMUSG00000059003, ENSMUSG00000026959, ENSMUSG00000041078	804	18	12065	5.002072968490879	0.9928022530567867	0.22870436723776455	8.019735930583671
GOTERM_MF_DIRECT	GO:0005234~extracellular-glutamate-gated ion channel activity	6	0.6302521008403361	0.005331336009449987	ENSMUSG00000035745, ENSMUSG00000001986, ENSMUSG00000020524, ENSMUSG00000059003, ENSMUSG00000026959, ENSMUSG00000041078	804	18	12065	5.002072968490879	0.9928022530567867	0.22870436723776455	8.019735930583671
GOTERM_MF_DIRECT	GO:0005248~voltage-gated sodium channel activity	6	0.6302521008403361	0.005331336009449987	ENSMUSG00000020331, ENSMUSG00000023033, ENSMUSG00000075318, ENSMUSG00000057182, ENSMUSG00000064329, ENSMUSG00000046480	804	18	12065	5.002072968490879	0.9928022530567867	0.22870436723776455	8.019735930583671
GOTERM_BP_DIRECT	GO:2000463~positive regulation of excitatory postsynaptic potential	7	0.7352941176470588	0.005555279187435783	ENSMUSG00000042453, ENSMUSG00000059003, ENSMUSG00000026959, ENSMUSG00000063887, ENSMUSG00000059456, ENSMUSG00000029053, ENSMUSG00000022812	817	26	12548	4.135015535260333	0.9999999609213274	0.41318917211886275	9.565090814405785
GOTERM_BP_DIRECT	GO:0045776~negative regulation of blood pressure	7	0.7352941176470588	0.005555279187435783	ENSMUSG00000032259, ENSMUSG00000042429, ENSMUSG00000019429, ENSMUSG00000044288, ENSMUSG00000057123, ENSMUSG00000039059, ENSMUSG00000029361	817	26	12548	4.135015535260333	0.9999999609213274	0.41318917211886275	9.565090814405785
GOTERM_BP_DIRECT	GO:0043278~response to morphine	7	0.7352941176470588	0.005555279187435783	ENSMUSG00000032259, ENSMUSG00000044288, ENSMUSG00000045038, ENSMUSG00000031748, ENSMUSG00000026959, ENSMUSG00000022052, ENSMUSG00000025905	817	26	12548	4.135015535260333	0.9999999609213274	0.41318917211886275	9.565090814405785
GOTERM_BP_DIRECT	GO:0060081~membrane hyperpolarization	5	0.5252100840336135	0.005765443789182854	ENSMUSG00000003575, ENSMUSG00000016346, ENSMUSG00000019146, ENSMUSG00000056258, ENSMUSG00000029053	817	12	12548	6.399428804569564	0.9999999795416823	0.4152152236327534	9.909405859728981
GOTERM_MF_DIRECT	GO:0005096~GTPase activator activity	26	2.73109243697479	0.0060667174318097435	ENSMUSG00000052302, ENSMUSG00000009681, ENSMUSG00000035620, ENSMUSG00000011877, ENSMUSG00000041444, ENSMUSG00000042700, ENSMUSG00000002459, ENSMUSG00000027465, ENSMUSG00000035954, ENSMUSG00000051079, ENSMUSG00000035007, ENSMUSG00000030583, ENSMUSG00000041986, ENSMUSG00000038807, ENSMUSG00000042671, ENSMUSG00000051177, ENSMUSG00000024883, ENSMUSG00000041351, ENSMUSG00000018909, ENSMUSG00000052087,…	804	220	12065	1.7734622342831299	0.9963631404716373	0.2448446103720897	9.07745496568907
KEGG_PATHWAY	mmu04725:Cholinergic synapse	15	1.5756302521008403	0.007194961053771746	ENSMUSG00000030525, ENSMUSG00000016346, ENSMUSG00000028033, ENSMUSG00000063358, ENSMUSG00000030102, ENSMUSG00000041695, ENSMUSG00000020431, ENSMUSG00000024617, ENSMUSG00000029713, ENSMUSG00000031748, ENSMUSG00000056258, ENSMUSG00000052889, ENSMUSG00000005580, ENSMUSG00000057897, ENSMUSG00000051177	341	104	5208	2.202797202797203	0.8257866613844587	0.07022387127732888	8.91045886565205
GOTERM_CC_DIRECT	GO:0030315~T-tubule	10	1.050420168067227	0.0072498314076871176	ENSMUSG00000047126, ENSMUSG00000069833, ENSMUSG00000075318, ENSMUSG00000096146, ENSMUSG00000020882, ENSMUSG00000041695, ENSMUSG00000069601, ENSMUSG00000028854, ENSMUSG00000029361, ENSMUSG00000064329	870	54	13445	2.861856108982546	0.9858295986413351	0.13228040467348157	10.15571294195362
GOTERM_MF_DIRECT	GO:0005251~delayed rectifier potassium channel activity	7	0.7352941176470588	0.0075499810236125025	ENSMUSG00000016346, ENSMUSG00000047976, ENSMUSG00000038319, ENSMUSG00000050556, ENSMUSG00000028033, ENSMUSG00000056258, ENSMUSG00000040724	804	27	12065	3.8905011977151283	0.9990836133448869	0.28330052947585993	11.176324107145385
GOTERM_MF_DIRECT	GO:0030507~spectrin binding	7	0.7352941176470588	0.0075499810236125025	ENSMUSG00000030000, ENSMUSG00000030805, ENSMUSG00000011751, ENSMUSG00000022099, ENSMUSG00000029106, ENSMUSG00000028906, ENSMUSG00000069601	804	27	12065	3.8905011977151283	0.9990836133448869	0.28330052947585993	11.176324107145385
GOTERM_CC_DIRECT	GO:0031410~cytoplasmic vesicle	53	5.567226890756303	0.007597939055916518	ENSMUSG00000040276, ENSMUSG00000062542, ENSMUSG00000032936, ENSMUSG00000002459, ENSMUSG00000038696, ENSMUSG00000020888, ENSMUSG00000028059, ENSMUSG00000050812, ENSMUSG00000032259, ENSMUSG00000041263, ENSMUSG00000001053, ENSMUSG00000022463, ENSMUSG00000030058, ENSMUSG00000030161, ENSMUSG00000032571, ENSMUSG00000033124, ENSMUSG00000029999, ENSMUSG00000008604, ENSMUSG00000068747, ENSMUSG00000029030,…	870	571	13445	1.4344364595285544	0.9884580379082221	0.13404985010826465	10.618275562470203
GOTERM_CC_DIRECT	GO:0001518~voltage-gated sodium channel complex	5	0.5252100840336135	0.00773844374785899	ENSMUSG00000023033, ENSMUSG00000075318, ENSMUSG00000057182, ENSMUSG00000064329, ENSMUSG00000046480	870	13	13445	5.943854995579134	0.9893755402379459	0.13239491396334502	10.804347511565748
GOTERM_BP_DIRECT	GO:0019226~transmission of nerve impulse	6	0.6302521008403361	0.007843073772858002	ENSMUSG00000016346, ENSMUSG00000056755, ENSMUSG00000011751, ENSMUSG00000019146, ENSMUSG00000066189, ENSMUSG00000004110	817	20	12548	4.607588739290086	0.9999999999661866	0.5079241935749589	13.24723297883862
GOTERM_BP_DIRECT	GO:0032092~positive regulation of protein binding	11	1.1554621848739497	0.007896996755784898	ENSMUSG00000030000, ENSMUSG00000029869, ENSMUSG00000027358, ENSMUSG00000032715, ENSMUSG00000018909, ENSMUSG00000025437, ENSMUSG00000029106, ENSMUSG00000020681, ENSMUSG00000028906, ENSMUSG00000030123, ENSMUSG00000022812	817	64	12548	2.639764381884945	0.9999999999713706	0.5002347373575481	13.332287779962936
GOTERM_BP_DIRECT	GO:0035725~sodium ion transmembrane transport	7	0.7352941176470588	0.00813708289541339	ENSMUSG00000020331, ENSMUSG00000000197, ENSMUSG00000075318, ENSMUSG00000033998, ENSMUSG00000023017, ENSMUSG00000030376, ENSMUSG00000046480	817	28	12548	3.8396572827417375	0.9999999999863554	0.5008932756133403	13.710029705363159
GOTERM_BP_DIRECT	GO:0007186~G-protein coupled receptor signaling pathway	35	3.6764705882352944	0.008620719393966084	ENSMUSG00000019429, ENSMUSG00000049511, ENSMUSG00000035620, ENSMUSG00000066197, ENSMUSG00000019828, ENSMUSG00000002459, ENSMUSG00000051079, ENSMUSG00000050511, ENSMUSG00000025905, ENSMUSG00000032259, ENSMUSG00000029713, ENSMUSG00000042429, ENSMUSG00000056755, ENSMUSG00000019464, ENSMUSG00000031748, ENSMUSG00000041380, ENSMUSG00000039059, ENSMUSG00000037624, ENSMUSG00000042671, ENSMUSG00000034730,…	817	341	12548	1.5763988844100978	0.9999999999969353	0.5115487827910431	14.466247309202252
GOTERM_CC_DIRECT	GO:0043195~terminal bouton	14	1.4705882352941175	0.008660195674012177	ENSMUSG00000040276, ENSMUSG00000001986, ENSMUSG00000028222, ENSMUSG00000006024, ENSMUSG00000063239, ENSMUSG00000004849, ENSMUSG00000042429, ENSMUSG00000056755, ENSMUSG00000059003, ENSMUSG00000047126, ENSMUSG00000026452, ENSMUSG00000026959, ENSMUSG00000063142, ENSMUSG00000053025	870	96	13445	2.2537116858237547	0.9938313739959305	0.14289108299925224	12.01610914889536
GOTERM_BP_DIRECT	GO:0010976~positive regulation of neuron projection development	17	1.7857142857142856	0.008776785266034483	ENSMUSG00000030854, ENSMUSG00000024969, ENSMUSG00000036564, ENSMUSG00000044288, ENSMUSG00000090223, ENSMUSG00000006235, ENSMUSG00000025586, ENSMUSG00000040037, ENSMUSG00000032336, ENSMUSG00000042453, ENSMUSG00000039145, ENSMUSG00000035486, ENSMUSG00000032827, ENSMUSG00000020211, ENSMUSG00000059456, ENSMUSG00000059409, ENSMUSG00000057897	817	128	12548	2.0398179314565485	0.9999999999981075	0.5085258697818893	14.70893408488041
KEGG_PATHWAY	mmu04530:Tight junction	11	1.1554621848739497	0.00878615315529371	ENSMUSG00000041769, ENSMUSG00000044641, ENSMUSG00000045038, ENSMUSG00000030739, ENSMUSG00000074652, ENSMUSG00000015143, ENSMUSG00000022052, ENSMUSG00000000159, ENSMUSG00000029053, ENSMUSG00000020900, ENSMUSG00000029120	341	65	5208	2.5846153846153843	0.8818316427035467	0.0818787317396582	10.779393938704708
GOTERM_CC_DIRECT	GO:0005938~cell cortex	17	1.7857142857142856	0.008949032461782996	ENSMUSG00000060703, ENSMUSG00000044641, ENSMUSG00000035620, ENSMUSG00000041444, ENSMUSG00000026812, ENSMUSG00000002459, ENSMUSG00000020173, ENSMUSG00000020888, ENSMUSG00000020900, ENSMUSG00000006356, ENSMUSG00000056755, ENSMUSG00000000416, ENSMUSG00000045180, ENSMUSG00000025656, ENSMUSG00000059456, ENSMUSG00000039735, ENSMUSG00000029053	870	129	13445	2.036576672903858	0.9947981950309625	0.14330139298753097	12.392653486148564
GOTERM_BP_DIRECT	GO:0055085~transmembrane transport	31	3.256302521008404	0.009197516816449348	ENSMUSG00000020331, ENSMUSG00000016346, ENSMUSG00000040441, ENSMUSG00000016319, ENSMUSG00000038319, ENSMUSG00000050556, ENSMUSG00000028033, ENSMUSG00000040724, ENSMUSG00000041771, ENSMUSG00000029299, ENSMUSG00000057378, ENSMUSG00000038267, ENSMUSG00000064329, ENSMUSG00000017740, ENSMUSG00000000197, ENSMUSG00000027827, ENSMUSG00000025759, ENSMUSG00000056258, ENSMUSG00000024112, ENSMUSG00000030376,…	817	293	12548	1.6249744131739776	0.9999999999994842	0.5159002798581076	15.35994719994953
GOTERM_CC_DIRECT	GO:0005884~actin filament	11	1.1554621848739497	0.009411228213857883	ENSMUSG00000034974, ENSMUSG00000044534, ENSMUSG00000024969, ENSMUSG00000026812, ENSMUSG00000022099, ENSMUSG00000015143, ENSMUSG00000020173, ENSMUSG00000024143, ENSMUSG00000020135, ENSMUSG00000033066, ENSMUSG00000032127	870	66	13445	2.575670498084291	0.9960405069790134	0.14619020865999433	12.99207520795822
GOTERM_CC_DIRECT	GO:0030117~membrane coat	7	0.7352941176470588	0.009438443741216194	ENSMUSG00000035152, ENSMUSG00000030058, ENSMUSG00000047126, ENSMUSG00000026825, ENSMUSG00000004849, ENSMUSG00000033916, ENSMUSG00000031367	870	29	13445	3.7302814110186286	0.9961036374934743	0.14281636517115337	13.027251578676092
GOTERM_BP_DIRECT	GO:0043523~regulation of neuron apoptotic process	7	0.7352941176470588	0.009708141015618153	ENSMUSG00000063856, ENSMUSG00000007653, ENSMUSG00000011096, ENSMUSG00000026959, ENSMUSG00000029026, ENSMUSG00000079056, ENSMUSG00000027993	817	29	12548	3.7072553074747816	0.9999999999998936	0.5261142667316902	16.143749671522777
GOTERM_BP_DIRECT	GO:0048814~regulation of dendrite morphogenesis	6	0.6302521008403361	0.009753493416604309	ENSMUSG00000026959, ENSMUSG00000031157, ENSMUSG00000042700, ENSMUSG00000096054, ENSMUSG00000027692, ENSMUSG00000022812	817	21	12548	4.388179751704843	0.9999999999999075	0.5190514700174303	16.213032582618368
GOTERM_BP_DIRECT	GO:0006468~protein phosphorylation	49	5.147058823529411	0.010184000895240311	ENSMUSG00000024969, ENSMUSG00000032936, ENSMUSG00000025854, ENSMUSG00000029516, ENSMUSG00000027692, ENSMUSG00000031112, ENSMUSG00000034974, ENSMUSG00000052889, ENSMUSG00000027298, ENSMUSG00000057897, ENSMUSG00000026834, ENSMUSG00000027358, ENSMUSG00000032571, ENSMUSG00000063358, ENSMUSG00000021639, ENSMUSG00000031833, ENSMUSG00000035112, ENSMUSG00000055471, ENSMUSG00000024952, ENSMUSG00000020395,…	817	523	12548	1.4389537809127737	0.9999999999999756	0.5258675868667398	16.868013086759504
GOTERM_BP_DIRECT	GO:0007628~adult walking behavior	8	0.8403361344537815	0.010281523361575383	ENSMUSG00000032259, ENSMUSG00000011751, ENSMUSG00000026235, ENSMUSG00000017412, ENSMUSG00000023033, ENSMUSG00000063142, ENSMUSG00000067724, ENSMUSG00000064329	817	38	12548	3.233395606519358	0.9999999999999819	0.5209402076523203	17.01571183543128
GOTERM_CC_DIRECT	GO:0005829~cytosol	126	13.23529411764706	0.01039259132462084	ENSMUSG00000023456, ENSMUSG00000031979, ENSMUSG00000023832, ENSMUSG00000031506, ENSMUSG00000029516, ENSMUSG00000037860, ENSMUSG00000006717, ENSMUSG00000035954, ENSMUSG00000061313, ENSMUSG00000037815, ENSMUSG00000034930, ENSMUSG00000020888, ENSMUSG00000031112, ENSMUSG00000020572, ENSMUSG00000014778, ENSMUSG00000019261, ENSMUSG00000031870, ENSMUSG00000036438, ENSMUSG00000069833, ENSMUSG00000029026,…	870	1591	13445	1.2238886841934158	0.9977827293290715	0.15225473918069954	14.25215230205782
GOTERM_BP_DIRECT	GO:1901379~regulation of potassium ion transmembrane transport	5	0.5252100840336135	0.010505254335679781	ENSMUSG00000061576, ENSMUSG00000027827, ENSMUSG00000038319, ENSMUSG00000079056, ENSMUSG00000028931	817	14	12548	5.485224689631054	0.999999999999991	0.5204644971769994	17.35361855374613
GOTERM_BP_DIRECT	GO:0035235~ionotropic glutamate receptor signaling pathway	5	0.5252100840336135	0.010505254335679781	ENSMUSG00000035745, ENSMUSG00000059003, ENSMUSG00000026959, ENSMUSG00000059456, ENSMUSG00000024617	817	14	12548	5.485224689631054	0.999999999999991	0.5204644971769994	17.35361855374613
GOTERM_MF_DIRECT	GO:0035254~glutamate receptor binding	5	0.5252100840336135	0.011382126742201798	ENSMUSG00000030854, ENSMUSG00000030302, ENSMUSG00000059003, ENSMUSG00000026959, ENSMUSG00000024617	804	14	12065	5.359363894811656	0.999974220970177	0.38138391568498253	16.390918078054796
GOTERM_BP_DIRECT	GO:0050804~modulation of synaptic transmission	6	0.6302521008403361	0.011960641306804682	ENSMUSG00000042453, ENSMUSG00000032259, ENSMUSG00000020524, ENSMUSG00000059003, ENSMUSG00000063887, ENSMUSG00000032336	817	22	12548	4.18871703571826	0.9999999999999999	0.5590225191420161	19.520204088435854
KEGG_PATHWAY	mmu00562:Inositol phosphate metabolism	11	1.1554621848739497	0.012000324705810172	ENSMUSG00000026447, ENSMUSG00000034570, ENSMUSG00000023456, ENSMUSG00000027531, ENSMUSG00000025417, ENSMUSG00000027296, ENSMUSG00000026113, ENSMUSG00000034902, ENSMUSG00000029055, ENSMUSG00000021385, ENSMUSG00000051177	341	68	5208	2.4705882352941178	0.9461549171706811	0.10628730924773899	14.447156145988494
GOTERM_BP_DIRECT	GO:0048511~rhythmic process	16	1.680672268907563	0.012649770512124157	ENSMUSG00000003575, ENSMUSG00000040385, ENSMUSG00000055116, ENSMUSG00000020366, ENSMUSG00000068742, ENSMUSG00000020431, ENSMUSG00000030180, ENSMUSG00000022812, ENSMUSG00000020572, ENSMUSG00000014956, ENSMUSG00000022389, ENSMUSG00000059003, ENSMUSG00000026959, ENSMUSG00000063889, ENSMUSG00000062115, ENSMUSG00000063887	817	122	12548	2.014246443405502	1.0	0.5714748462369553	20.527266592319883
GOTERM_MF_DIRECT	GO:0008066~glutamate receptor activity	4	0.42016806722689076	0.012771132681793328	ENSMUSG00000056755, ENSMUSG00000063239, ENSMUSG00000019828, ENSMUSG00000049583	804	8	12065	7.503109452736319	0.9999929583921764	0.4029843277988886	18.209189109236313
GOTERM_MF_DIRECT	GO:0004972~NMDA glutamate receptor activity	4	0.42016806722689076	0.012771132681793328	ENSMUSG00000035745, ENSMUSG00000059003, ENSMUSG00000026959, ENSMUSG00000059456	804	8	12065	7.503109452736319	0.9999929583921764	0.4029843277988886	18.209189109236313
GOTERM_MF_DIRECT	GO:0015459~potassium channel regulator activity	7	0.7352941176470588	0.012781548677335355	ENSMUSG00000024589, ENSMUSG00000061576, ENSMUSG00000027827, ENSMUSG00000079056, ENSMUSG00000028931, ENSMUSG00000040407, ENSMUSG00000029053	804	30	12065	3.5014510779436154	0.9999930266332449	0.390261753056356	18.22268320811998
GOTERM_CC_DIRECT	GO:0033270~paranode region of axon	5	0.5252100840336135	0.013323110295213523	ENSMUSG00000047976, ENSMUSG00000011751, ENSMUSG00000075318, ENSMUSG00000069601, ENSMUSG00000017167	870	15	13445	5.1513409961685825	0.9996088445986933	0.1865610154109606	17.914465988530882
GOTERM_BP_DIRECT	GO:0046426~negative regulation of JAK-STAT cascade	7	0.7352941176470588	0.013476450393626868	ENSMUSG00000042846, ENSMUSG00000049939, ENSMUSG00000020027, ENSMUSG00000047787, ENSMUSG00000060780, ENSMUSG00000038485, ENSMUSG00000045287	817	31	12548	3.468077545702215	1.0	0.5868506394004256	21.719635878353817
GOTERM_BP_DIRECT	GO:0050877~neurological system process	5	0.5252100840336135	0.013600805406703302	ENSMUSG00000056755, ENSMUSG00000017412, ENSMUSG00000019146, ENSMUSG00000096146, ENSMUSG00000004110	817	15	12548	5.119543043655652	1.0	0.5825423790698371	21.897531494698075
GOTERM_MF_DIRECT	GO:0008270~zinc ion binding	78	8.193277310924369	0.013756298073447724	ENSMUSG00000033060, ENSMUSG00000027347, ENSMUSG00000003226, ENSMUSG00000028053, ENSMUSG00000029095, ENSMUSG00000040721, ENSMUSG00000038418, ENSMUSG00000006356, ENSMUSG00000023262, ENSMUSG00000058301, ENSMUSG00000061911, ENSMUSG00000057719, ENSMUSG00000031870, ENSMUSG00000014470, ENSMUSG00000059003, ENSMUSG00000010086, ENSMUSG00000052889, ENSMUSG00000023274, ENSMUSG00000024955, ENSMUSG00000032788,…	804	904	12065	1.2947843745872407	0.999997198077256	0.4003494363178772	19.476305680159946
GOTERM_BP_DIRECT	GO:0006874~cellular calcium ion homeostasis	12	1.2605042016806722	0.014082121369615052	ENSMUSG00000030525, ENSMUSG00000030302, ENSMUSG00000031376, ENSMUSG00000017412, ENSMUSG00000037996, ENSMUSG00000026959, ENSMUSG00000041380, ENSMUSG00000052889, ENSMUSG00000014813, ENSMUSG00000041771, ENSMUSG00000057378, ENSMUSG00000030376	817	80	12548	2.303794369645043	1.0	0.587798815157287	22.582483398974595
GOTERM_BP_DIRECT	GO:0006469~negative regulation of protein kinase activity	12	1.2605042016806722	0.014082121369615052	ENSMUSG00000026181, ENSMUSG00000042846, ENSMUSG00000011096, ENSMUSG00000049939, ENSMUSG00000032715, ENSMUSG00000090223, ENSMUSG00000020027, ENSMUSG00000047787, ENSMUSG00000060780, ENSMUSG00000038485, ENSMUSG00000045287, ENSMUSG00000044813	817	80	12548	2.303794369645043	1.0	0.587798815157287	22.582483398974595
GOTERM_MF_DIRECT	GO:0030165~PDZ domain binding	15	1.5756302521008403	0.01419915968156029	ENSMUSG00000020331, ENSMUSG00000001986, ENSMUSG00000038298, ENSMUSG00000003872, ENSMUSG00000029516, ENSMUSG00000022494, ENSMUSG00000035954, ENSMUSG00000037703, ENSMUSG00000030302, ENSMUSG00000056755, ENSMUSG00000042388, ENSMUSG00000031376, ENSMUSG00000020524, ENSMUSG00000063887, ENSMUSG00000000159	804	110	12065	2.046302578018996	0.9999981489555344	0.3981115177332586	20.03990528002515
GOTERM_BP_DIRECT	GO:0010765~positive regulation of sodium ion transport	6	0.6302521008403361	0.014483607872991912	ENSMUSG00000024589, ENSMUSG00000025551, ENSMUSG00000069601, ENSMUSG00000041245, ENSMUSG00000038437, ENSMUSG00000046480	817	23	12548	4.006598903730509	1.0	0.5907635435610799	23.149486940107135
GOTERM_BP_DIRECT	GO:0048168~regulation of neuronal synaptic plasticity	6	0.6302521008403361	0.014483607872991912	ENSMUSG00000026959, ENSMUSG00000028833, ENSMUSG00000025586, ENSMUSG00000022812, ENSMUSG00000024617, ENSMUSG00000025318	817	23	12548	4.006598903730509	1.0	0.5907635435610799	23.149486940107135
GOTERM_CC_DIRECT	GO:0005737~cytoplasm	401	42.121848739495796	0.014595509807259809	ENSMUSG00000038822, ENSMUSG00000028906, ENSMUSG00000037815, ENSMUSG00000035954, ENSMUSG00000043572, ENSMUSG00000038696, ENSMUSG00000038418, ENSMUSG00000030643, ENSMUSG00000033066, ENSMUSG00000027457, ENSMUSG00000020262, ENSMUSG00000010086, ENSMUSG00000032788, ENSMUSG00000024359, ENSMUSG00000056486, ENSMUSG00000020900, ENSMUSG00000014813, ENSMUSG00000046380, ENSMUSG00000042846, ENSMUSG00000030525,…	870	5703	13445	1.0866321617378232	0.9998161328762282	0.19791932381413224	19.458754477362106
KEGG_PATHWAY	mmu04930:Type II diabetes mellitus	8	0.8403361344537815	0.015553663460171358	ENSMUSG00000045038, ENSMUSG00000096146, ENSMUSG00000020027, ENSMUSG00000063358, ENSMUSG00000047591, ENSMUSG00000020366, ENSMUSG00000029053, ENSMUSG00000004110	341	41	5208	2.980044345898005	0.9774848205761908	0.13107844481716358	18.33972698792431
GOTERM_BP_DIRECT	GO:0008277~regulation of G-protein coupled receptor protein signaling pathway	7	0.7352941176470588	0.015698695196236512	ENSMUSG00000035620, ENSMUSG00000011877, ENSMUSG00000018909, ENSMUSG00000025437, ENSMUSG00000052087, ENSMUSG00000036062, ENSMUSG00000051177	817	32	12548	3.359700122399021	1.0	0.6132643918611123	24.84170167187735
GOTERM_BP_DIRECT	GO:0045444~fat cell differentiation	11	1.1554621848739497	0.016029747517174696	ENSMUSG00000031755, ENSMUSG00000027104, ENSMUSG00000063856, ENSMUSG00000021013, ENSMUSG00000020189, ENSMUSG00000038485, ENSMUSG00000051675, ENSMUSG00000051177, ENSMUSG00000022812, ENSMUSG00000041975, ENSMUSG00000031367	817	71	12548	2.3795059216991055	1.0	0.6138589770487023	25.29661017079443
GOTERM_MF_DIRECT	GO:0004674~protein serine/threonine kinase activity	37	3.8865546218487395	0.016194695752511694	ENSMUSG00000009681, ENSMUSG00000024969, ENSMUSG00000025854, ENSMUSG00000029516, ENSMUSG00000041245, ENSMUSG00000031112, ENSMUSG00000024617, ENSMUSG00000027692, ENSMUSG00000034974, ENSMUSG00000052889, ENSMUSG00000004054, ENSMUSG00000026207, ENSMUSG00000057897, ENSMUSG00000042978, ENSMUSG00000026834, ENSMUSG00000031292, ENSMUSG00000032571, ENSMUSG00000038970, ENSMUSG00000069089, ENSMUSG00000063358,…	804	374	12065	1.4845724585628008	0.9999997147967605	0.4277335135733893	22.533987292627224
GOTERM_MF_DIRECT	GO:0048306~calcium-dependent protein binding	10	1.050420168067227	0.01699945061505325	ENSMUSG00000029544, ENSMUSG00000001175, ENSMUSG00000056755, ENSMUSG00000059208, ENSMUSG00000036438, ENSMUSG00000063239, ENSMUSG00000027849, ENSMUSG00000079056, ENSMUSG00000028854, ENSMUSG00000066278	804	60	12065	2.50103648424544	0.9999998659950039	0.4317492267340095	23.519035200944426
KEGG_PATHWAY	mmu04270:Vascular smooth muscle contraction	13	1.365546218487395	0.01702148491401461	ENSMUSG00000001175, ENSMUSG00000040385, ENSMUSG00000063358, ENSMUSG00000030102, ENSMUSG00000019254, ENSMUSG00000020431, ENSMUSG00000014956, ENSMUSG00000045038, ENSMUSG00000036438, ENSMUSG00000052889, ENSMUSG00000063142, ENSMUSG00000005580, ENSMUSG00000051177	341	93	5208	2.1348973607038126	0.9843088710694532	0.13789715510030454	19.899450930948127
GOTERM_BP_DIRECT	GO:0035418~protein localization to synapse	5	0.5252100840336135	0.01721954733819235	ENSMUSG00000042453, ENSMUSG00000060780, ENSMUSG00000063887, ENSMUSG00000032589, ENSMUSG00000021288	817	16	12548	4.799571603427173	1.0	0.6334058491793139	26.910169848288167
GOTERM_MF_DIRECT	GO:0005261~cation channel activity	7	0.7352941176470588	0.017428639641110317	ENSMUSG00000031791, ENSMUSG00000035745, ENSMUSG00000000197, ENSMUSG00000059003, ENSMUSG00000026959, ENSMUSG00000024112, ENSMUSG00000023017	804	32	12065	3.2826103855721396	0.9999999104500145	0.42856376388107664	24.039571323850428
GOTERM_BP_DIRECT	GO:0016310~phosphorylation	51	5.357142857142857	0.017784598514261434	ENSMUSG00000024969, ENSMUSG00000025854, ENSMUSG00000029516, ENSMUSG00000027692, ENSMUSG00000031112, ENSMUSG00000034974, ENSMUSG00000052889, ENSMUSG00000027296, ENSMUSG00000027298, ENSMUSG00000057897, ENSMUSG00000026834, ENSMUSG00000032571, ENSMUSG00000032788, ENSMUSG00000063358, ENSMUSG00000025417, ENSMUSG00000031833, ENSMUSG00000035112, ENSMUSG00000055471, ENSMUSG00000034902, ENSMUSG00000024952,…	817	567	12548	1.3814639959070805	1.0	0.6385125040927606	27.664887138717553
GOTERM_BP_DIRECT	GO:0051017~actin filament bundle assembly	7	0.7352941176470588	0.01816201658917551	ENSMUSG00000030000, ENSMUSG00000022099, ENSMUSG00000029106, ENSMUSG00000045180, ENSMUSG00000015143, ENSMUSG00000028943, ENSMUSG00000033066	817	33	12548	3.2578910277808686	1.0	0.63955784053591	28.1648829911043
GOTERM_BP_DIRECT	GO:0050808~synapse organization	7	0.7352941176470588	0.01816201658917551	ENSMUSG00000030302, ENSMUSG00000049939, ENSMUSG00000026812, ENSMUSG00000060780, ENSMUSG00000063887, ENSMUSG00000069601, ENSMUSG00000032336	817	33	12548	3.2578910277808686	1.0	0.63955784053591	28.1648829911043
GOTERM_MF_DIRECT	GO:0035612~AP-2 adaptor complex binding	4	0.42016806722689076	0.018220490114030527	ENSMUSG00000023923, ENSMUSG00000018909, ENSMUSG00000070000, ENSMUSG00000062372	804	9	12065	6.669430624654505	0.9999999574510604	0.4320680630712931	24.991263748268146
GOTERM_CC_DIRECT	GO:0043209~myelin sheath	21	2.2058823529411766	0.019223082215954753	ENSMUSG00000005510, ENSMUSG00000022477, ENSMUSG00000016319, ENSMUSG00000040276, ENSMUSG00000006024, ENSMUSG00000016349, ENSMUSG00000030739, ENSMUSG00000020402, ENSMUSG00000017167, ENSMUSG00000024359, ENSMUSG00000029713, ENSMUSG00000006818, ENSMUSG00000047126, ENSMUSG00000000308, ENSMUSG00000025428, ENSMUSG00000031748, ENSMUSG00000096146, ENSMUSG00000039059, ENSMUSG00000026825, ENSMUSG00000030695,…	870	188	13445	1.7262472487160674	0.9999882891543408	0.24713916260109692	24.84979082203198
KEGG_PATHWAY	mmu04924:Renin secretion	9	0.9453781512605042	0.02036018486436722	ENSMUSG00000001175, ENSMUSG00000042429, ENSMUSG00000036438, ENSMUSG00000020681, ENSMUSG00000030102, ENSMUSG00000041695, ENSMUSG00000063142, ENSMUSG00000051177, ENSMUSG00000033953	341	53	5208	2.5934819897084047	0.9931122797664426	0.15773087853004675	23.345381696279578
GOTERM_BP_DIRECT	GO:0051056~regulation of small GTPase mediated signal transduction	5	0.5252100840336135	0.021384801131193315	ENSMUSG00000041351, ENSMUSG00000030583, ENSMUSG00000042700, ENSMUSG00000056486, ENSMUSG00000038807	817	17	12548	4.517243862049104	1.0	0.6933272461803173	32.30339186707407
GOTERM_CC_DIRECT	GO:0014731~spectrin-associated cytoskeleton	3	0.31512605042016806	0.022937027089074587	ENSMUSG00000021061, ENSMUSG00000022099, ENSMUSG00000069601	870	4	13445	11.59051724137931	0.9999987273911788	0.28185511517664363	28.931112064555887
GOTERM_CC_DIRECT	GO:0008091~spectrin	3	0.31512605042016806	0.022937027089074587	ENSMUSG00000011751, ENSMUSG00000021061, ENSMUSG00000067889	870	4	13445	11.59051724137931	0.9999987273911788	0.28185511517664363	28.931112064555887
GOTERM_MF_DIRECT	GO:0032794~GTPase activating protein binding	5	0.5252100840336135	0.02308607495895399	ENSMUSG00000031748, ENSMUSG00000026812, ENSMUSG00000055805, ENSMUSG00000052087, ENSMUSG00000024617	804	17	12065	4.413593795727246	0.9999999995661246	0.5011390415675203	30.598377994116433
GOTERM_MF_DIRECT	GO:0005245~voltage-gated calcium channel activity	7	0.7352941176470588	0.023119623322830553	ENSMUSG00000056755, ENSMUSG00000017412, ENSMUSG00000019146, ENSMUSG00000020882, ENSMUSG00000024112, ENSMUSG00000066189, ENSMUSG00000004110	804	34	12065	3.089515657009072	0.9999999995796617	0.4906838252476845	30.635639935770765
GOTERM_BP_DIRECT	GO:0071286~cellular response to magnesium ion	3	0.31512605042016806	0.023205320610926925	ENSMUSG00000047976, ENSMUSG00000069601, ENSMUSG00000057378	817	4	12548	11.518971848225215	1.0	0.7167045209797527	34.54057111796504
KEGG_PATHWAY	mmu04730:Long-term depression	9	0.9453781512605042	0.024991839762670946	ENSMUSG00000001986, ENSMUSG00000020524, ENSMUSG00000031748, ENSMUSG00000052889, ENSMUSG00000063358, ENSMUSG00000019828, ENSMUSG00000030102, ENSMUSG00000029361, ENSMUSG00000051177	341	55	5208	2.4991735537190083	0.9978122553979889	0.1846703787574866	27.89963236015368
GOTERM_CC_DIRECT	GO:0016324~apical plasma membrane	25	2.6260504201680672	0.025178403539680018	ENSMUSG00000033060, ENSMUSG00000030805, ENSMUSG00000030525, ENSMUSG00000047976, ENSMUSG00000044641, ENSMUSG00000038298, ENSMUSG00000028854, ENSMUSG00000067889, ENSMUSG00000027692, ENSMUSG00000031112, ENSMUSG00000030302, ENSMUSG00000030583, ENSMUSG00000024479, ENSMUSG00000037533, ENSMUSG00000033998, ENSMUSG00000014813, ENSMUSG00000045180, ENSMUSG00000052105, ENSMUSG00000041488, ENSMUSG00000096764,…	870	243	13445	1.5899200605458588	0.999999667946451	0.29895959331552713	31.293231013871292
GOTERM_BP_DIRECT	GO:0030036~actin cytoskeleton organization	16	1.680672268907563	0.025909289337578377	ENSMUSG00000009681, ENSMUSG00000029095, ENSMUSG00000037679, ENSMUSG00000041115, ENSMUSG00000028906, ENSMUSG00000020900, ENSMUSG00000032875, ENSMUSG00000028656, ENSMUSG00000033940, ENSMUSG00000041112, ENSMUSG00000027296, ENSMUSG00000022099, ENSMUSG00000000416, ENSMUSG00000055805, ENSMUSG00000024143, ENSMUSG00000034312	817	133	12548	1.8476546322967762	1.0	0.7498923144975509	37.73488160608368
GOTERM_BP_DIRECT	GO:0042220~response to cocaine	7	0.7352941176470588	0.02710348275273047	ENSMUSG00000020661, ENSMUSG00000032259, ENSMUSG00000049511, ENSMUSG00000031870, ENSMUSG00000044288, ENSMUSG00000020929, ENSMUSG00000059456	817	36	12548	2.9864001087991294	1.0	0.7597412050503591	39.09824286684459
GOTERM_CC_DIRECT	GO:0032809~neuronal cell body membrane	6	0.6302521008403361	0.02742400707645948	ENSMUSG00000025876, ENSMUSG00000030302, ENSMUSG00000050556, ENSMUSG00000047787, ENSMUSG00000040724, ENSMUSG00000042671	870	27	13445	3.434227330779055	0.9999999138462943	0.3149787472986615	33.5862568077731
GOTERM_BP_DIRECT	GO:0045732~positive regulation of protein catabolic process	9	0.9453781512605042	0.027431143854284305	ENSMUSG00000024589, ENSMUSG00000032715, ENSMUSG00000036199, ENSMUSG00000044167, ENSMUSG00000051675, ENSMUSG00000020135, ENSMUSG00000048249, ENSMUSG00000049313, ENSMUSG00000022812	817	56	12548	2.4683511103339746	1.0	0.7581558304184983	39.467360597249964
GOTERM_BP_DIRECT	GO:0050770~regulation of axonogenesis	6	0.6302521008403361	0.02805966067605273	ENSMUSG00000024969, ENSMUSG00000026235, ENSMUSG00000026959, ENSMUSG00000042700, ENSMUSG00000056486, ENSMUSG00000022812	817	27	12548	3.4130286957704334	1.0	0.7603657896767199	40.1694924364068
KEGG_PATHWAY	mmu04390:Hippo signaling pathway	16	1.680672268907563	0.028981568011298205	ENSMUSG00000044641, ENSMUSG00000027358, ENSMUSG00000040385, ENSMUSG00000000782, ENSMUSG00000037815, ENSMUSG00000020888, ENSMUSG00000022812, ENSMUSG00000029120, ENSMUSG00000010797, ENSMUSG00000041769, ENSMUSG00000014956, ENSMUSG00000029026, ENSMUSG00000036856, ENSMUSG00000022052, ENSMUSG00000020135, ENSMUSG00000029053	341	135	5208	1.8101010101010102	0.9991889480672602	0.20513771223755484	31.621135135086842
GOTERM_BP_DIRECT	GO:0007610~behavior	4	0.42016806722689076	0.030503326070517946	ENSMUSG00000049511, ENSMUSG00000041380, ENSMUSG00000034472, ENSMUSG00000025905	817	11	12548	5.584956047624345	1.0	0.7834481114872764	42.82694901874351
GOTERM_BP_DIRECT	GO:0051932~synaptic transmission, GABAergic	4	0.42016806722689076	0.030503326070517946	ENSMUSG00000007653, ENSMUSG00000017412, ENSMUSG00000010803, ENSMUSG00000026825	817	11	12548	5.584956047624345	1.0	0.7834481114872764	42.82694901874351
GOTERM_BP_DIRECT	GO:0007193~adenylate cyclase-inhibiting G-protein coupled receptor signaling pathway	7	0.7352941176470588	0.03063200896315869	ENSMUSG00000042429, ENSMUSG00000019429, ENSMUSG00000049511, ENSMUSG00000041380, ENSMUSG00000050511, ENSMUSG00000005580, ENSMUSG00000020431	817	37	12548	2.905686592345099	1.0	0.7795517207677072	42.96375267821233
GOTERM_CC_DIRECT	GO:0030673~axolemma	5	0.5252100840336135	0.030818479881029176	ENSMUSG00000042429, ENSMUSG00000030525, ENSMUSG00000096146, ENSMUSG00000039419, ENSMUSG00000005089	870	19	13445	4.066848154869933	0.9999999888571084	0.34044661673462984	36.91737659895264
GOTERM_CC_DIRECT	GO:0000407~pre-autophagosomal structure	5	0.5252100840336135	0.030818479881029176	ENSMUSG00000037204, ENSMUSG00000033124, ENSMUSG00000018171, ENSMUSG00000017119, ENSMUSG00000015837	870	19	13445	4.066848154869933	0.9999999888571084	0.34044661673462984	36.91737659895264
GOTERM_CC_DIRECT	GO:0005905~clathrin-coated pit	9	0.9453781512605042	0.03207338508522515	ENSMUSG00000068747, ENSMUSG00000035152, ENSMUSG00000047126, ENSMUSG00000018909, ENSMUSG00000022305, ENSMUSG00000070000, ENSMUSG00000022797, ENSMUSG00000004849, ENSMUSG00000031367	870	58	13445	2.398038049940547	0.9999999947781719	0.3454367587617855	38.108929334395846
GOTERM_MF_DIRECT	GO:0004672~protein kinase activity	44	4.621848739495799	0.03214412947143516	ENSMUSG00000024969, ENSMUSG00000032936, ENSMUSG00000050271, ENSMUSG00000029516, ENSMUSG00000041245, ENSMUSG00000027692, ENSMUSG00000031112, ENSMUSG00000024617, ENSMUSG00000034974, ENSMUSG00000032715, ENSMUSG00000052889, ENSMUSG00000004054, ENSMUSG00000027298, ENSMUSG00000026207, ENSMUSG00000059456, ENSMUSG00000057897, ENSMUSG00000042978, ENSMUSG00000026834, ENSMUSG00000031292, ENSMUSG00000032571,…	804	484	12065	1.3642017186793307	0.99999999999992	0.599013953450181	40.006655837297224
GOTERM_BP_DIRECT	GO:0048169~regulation of long-term neuronal synaptic plasticity	6	0.6302521008403361	0.03239065584593677	ENSMUSG00000032259, ENSMUSG00000059003, ENSMUSG00000026959, ENSMUSG00000049583, ENSMUSG00000038418, ENSMUSG00000057897	817	28	12548	3.2911348137786325	1.0	0.7930635746441759	44.80266625438812
GOTERM_MF_DIRECT	GO:0016651~oxidoreductase activity, acting on NAD(P)H	4	0.42016806722689076	0.03239600732916714	ENSMUSG00000059734, ENSMUSG00000037916, ENSMUSG00000005510, ENSMUSG00000013593	804	11	12065	5.456806874717322	0.999999999999937	0.5909905799030248	40.25035010259968
GOTERM_MF_DIRECT	GO:0030955~potassium ion binding	4	0.42016806722689076	0.03239600732916714	ENSMUSG00000037996, ENSMUSG00000096146, ENSMUSG00000032788, ENSMUSG00000041771	804	11	12065	5.456806874717322	0.999999999999937	0.5909905799030248	40.25035010259968
GOTERM_MF_DIRECT	GO:0017124~SH3 domain binding	14	1.4705882352941175	0.03274314831409023	ENSMUSG00000034570, ENSMUSG00000028914, ENSMUSG00000029516, ENSMUSG00000032261, ENSMUSG00000017167, ENSMUSG00000035954, ENSMUSG00000024824, ENSMUSG00000063856, ENSMUSG00000045038, ENSMUSG00000041112, ENSMUSG00000000416, ENSMUSG00000034255, ENSMUSG00000028943, ENSMUSG00000039716	804	111	12065	1.8926762583479	0.9999999999999548	0.5843603204654775	40.58469411395471
KEGG_PATHWAY	mmu05034:Alcoholism	14	1.4705882352941175	0.0336504900073441	ENSMUSG00000001175, ENSMUSG00000040385, ENSMUSG00000063358, ENSMUSG00000029713, ENSMUSG00000032259, ENSMUSG00000027104, ENSMUSG00000035745, ENSMUSG00000014956, ENSMUSG00000059003, ENSMUSG00000036438, ENSMUSG00000031748, ENSMUSG00000026959, ENSMUSG00000034245, ENSMUSG00000078851	341	114	5208	1.875598086124402	0.999747370625521	0.2280705319970533	35.75078393169021
KEGG_PATHWAY	mmu04540:Gap junction	11	1.1554621848739497	0.03411962507856882	ENSMUSG00000032259, ENSMUSG00000041380, ENSMUSG00000052889, ENSMUSG00000063358, ENSMUSG00000026202, ENSMUSG00000019828, ENSMUSG00000030102, ENSMUSG00000049583, ENSMUSG00000005580, ENSMUSG00000020431, ENSMUSG00000051177	341	80	5208	2.1	0.9997753798214088	0.22475702148488763	36.15274828193117
KEGG_PATHWAY	mmu04961:Endocrine and other factor-regulated calcium reabsorption	7	0.7352941176470588	0.0346885095136068	ENSMUSG00000035152, ENSMUSG00000028222, ENSMUSG00000047126, ENSMUSG00000052889, ENSMUSG00000026825, ENSMUSG00000005580, ENSMUSG00000051177	341	38	5208	2.8133971291866025	0.9998052268249906	0.22219898736487376	36.63706685076487
GOTERM_BP_DIRECT	GO:0000187~activation of MAPK activity	9	0.9453781512605042	0.0361673979947303	ENSMUSG00000030525, ENSMUSG00000027358, ENSMUSG00000063239, ENSMUSG00000018909, ENSMUSG00000029026, ENSMUSG00000004054, ENSMUSG00000029999, ENSMUSG00000055471, ENSMUSG00000019828	817	59	12548	2.342841731842417	1.0	0.823659170626356	48.56425302203594
GOTERM_BP_DIRECT	GO:0030950~establishment or maintenance of actin cytoskeleton polarity	3	0.31512605042016806	0.03702145210104434	ENSMUSG00000050310, ENSMUSG00000027002, ENSMUSG00000038696	817	5	12548	9.215177478580172	1.0	0.8262558804036954	49.38063778476235
GOTERM_BP_DIRECT	GO:1900454~positive regulation of long term synaptic depression	3	0.31512605042016806	0.03702145210104434	ENSMUSG00000050556, ENSMUSG00000032827, ENSMUSG00000041115	817	5	12548	9.215177478580172	1.0	0.8262558804036954	49.38063778476235
GOTERM_BP_DIRECT	GO:0050769~positive regulation of neurogenesis	6	0.6302521008403361	0.03711617976892388	ENSMUSG00000010797, ENSMUSG00000027358, ENSMUSG00000020681, ENSMUSG00000020387, ENSMUSG00000052087, ENSMUSG00000051675	817	29	12548	3.177647406406956	1.0	0.8224575468709941	49.4704294300467
GOTERM_BP_DIRECT	GO:0034220~ion transmembrane transport	6	0.6302521008403361	0.03711617976892388	ENSMUSG00000030525, ENSMUSG00000000197, ENSMUSG00000037996, ENSMUSG00000056258, ENSMUSG00000024112, ENSMUSG00000023017	817	29	12548	3.177647406406956	1.0	0.8224575468709941	49.4704294300467
GOTERM_BP_DIRECT	GO:0050905~neuromuscular process	5	0.5252100840336135	0.037318119707866054	ENSMUSG00000047976, ENSMUSG00000023033, ENSMUSG00000026959, ENSMUSG00000025551, ENSMUSG00000028931	817	20	12548	3.8396572827417383	1.0	0.8195985226475291	49.661344795787834
GOTERM_MF_DIRECT	GO:0051539~4 iron, 4 sulfur cluster binding	7	0.7352941176470588	0.03795828103579629	ENSMUSG00000059734, ENSMUSG00000037916, ENSMUSG00000009863, ENSMUSG00000013593, ENSMUSG00000022477, ENSMUSG00000002280, ENSMUSG00000020153	804	38	12065	2.764303482587065	0.9999999999999997	0.6292250252578726	45.401464566551276
GOTERM_BP_DIRECT	GO:0001666~response to hypoxia	18	1.8907563025210083	0.03805363674683845	ENSMUSG00000025040, ENSMUSG00000030525, ENSMUSG00000027358, ENSMUSG00000030102, ENSMUSG00000038418, ENSMUSG00000032259, ENSMUSG00000042429, ENSMUSG00000006818, ENSMUSG00000057530, ENSMUSG00000027750, ENSMUSG00000052889, ENSMUSG00000002280, ENSMUSG00000029009, ENSMUSG00000024962, ENSMUSG00000029361, ENSMUSG00000030695, ENSMUSG00000063142, ENSMUSG00000059456	817	164	12548	1.6857031973012508	1.0	0.8212324208703498	50.35096297654863
GOTERM_MF_DIRECT	GO:0097110~scaffold protein binding	8	0.8403361344537815	0.038215893534509646	ENSMUSG00000030525, ENSMUSG00000042388, ENSMUSG00000059003, ENSMUSG00000038319, ENSMUSG00000024112, ENSMUSG00000029516, ENSMUSG00000063887, ENSMUSG00000029361	804	48	12065	2.5010364842454393	0.9999999999999998	0.6216840724702524	45.62965267990145
GOTERM_CC_DIRECT	GO:0005887~integral component of plasma membrane	59	6.197478991596639	0.0385744299724502	ENSMUSG00000020331, ENSMUSG00000040441, ENSMUSG00000001227, ENSMUSG00000005338, ENSMUSG00000066197, ENSMUSG00000040724, ENSMUSG00000019828, ENSMUSG00000041771, ENSMUSG00000050511, ENSMUSG00000020431, ENSMUSG00000032259, ENSMUSG00000056755, ENSMUSG00000019464, ENSMUSG00000039079, ENSMUSG00000037996, ENSMUSG00000044667, ENSMUSG00000096764, ENSMUSG00000005580, ENSMUSG00000037624, ENSMUSG00000029999,…	870	711	13445	1.2824013450377485	0.9999999998986868	0.3936381488488899	43.95308611428006
GOTERM_BP_DIRECT	GO:0060307~regulation of ventricular cardiac muscle cell membrane repolarization	4	0.42016806722689076	0.03874928683049915	ENSMUSG00000038319, ENSMUSG00000057123, ENSMUSG00000040407, ENSMUSG00000046480	817	12	12548	5.119543043655651	1.0	0.8224882410813028	50.99498242113762
GOTERM_CC_DIRECT	GO:0045121~membrane raft	23	2.415966386554622	0.038836338470046264	ENSMUSG00000025876, ENSMUSG00000030525, ENSMUSG00000023274, ENSMUSG00000044288, ENSMUSG00000038298, ENSMUSG00000030102, ENSMUSG00000020402, ENSMUSG00000028854, ENSMUSG00000050511, ENSMUSG00000020431, ENSMUSG00000022812, ENSMUSG00000034974, ENSMUSG00000025006, ENSMUSG00000030302, ENSMUSG00000031376, ENSMUSG00000069833, ENSMUSG00000024479, ENSMUSG00000056258, ENSMUSG00000024143, ENSMUSG00000029361,…	870	228	13445	1.558958459366808	0.9999999999136135	0.3892241951052736	44.17738391896484
GOTERM_BP_DIRECT	GO:0032922~circadian regulation of gene expression	9	0.9453781512605042	0.039452842826866896	ENSMUSG00000020572, ENSMUSG00000032259, ENSMUSG00000014956, ENSMUSG00000040385, ENSMUSG00000062115, ENSMUSG00000063889, ENSMUSG00000055116, ENSMUSG00000068742, ENSMUSG00000030180	817	60	12548	2.3037943696450434	1.0	0.8237667814987805	51.63828956841661
GOTERM_MF_DIRECT	GO:0004683~calmodulin-dependent protein kinase activity	5	0.5252100840336135	0.0401440699833576	ENSMUSG00000039145, ENSMUSG00000027296, ENSMUSG00000059456, ENSMUSG00000024617, ENSMUSG00000057897	804	20	12065	3.7515547263681595	1.0	0.6303468801209914	47.30946220824476
GOTERM_BP_DIRECT	GO:0018105~peptidyl-serine phosphorylation	15	1.5756302521008403	0.04066666354872983	ENSMUSG00000042978, ENSMUSG00000038970, ENSMUSG00000063358, ENSMUSG00000022812, ENSMUSG00000024617, ENSMUSG00000050310, ENSMUSG00000031833, ENSMUSG00000036707, ENSMUSG00000045038, ENSMUSG00000052889, ENSMUSG00000023050, ENSMUSG00000040390, ENSMUSG00000029053, ENSMUSG00000003345, ENSMUSG00000057897	817	129	12548	1.7858871082519714	1.0	0.8289179497475672	52.72945127549244
GOTERM_MF_DIRECT	GO:0004722~protein serine/threonine phosphatase activity	8	0.8403361344537815	0.04213039462713811	ENSMUSG00000026181, ENSMUSG00000041769, ENSMUSG00000014956, ENSMUSG00000040385, ENSMUSG00000038582, ENSMUSG00000022052, ENSMUSG00000049225, ENSMUSG00000029120	804	49	12065	2.449994923342471	1.0	0.6389356363891912	48.98904317211965
GOTERM_BP_DIRECT	GO:0051209~release of sequestered calcium ion into cytosol	6	0.6302521008403361	0.04224268057143053	ENSMUSG00000032259, ENSMUSG00000049511, ENSMUSG00000045038, ENSMUSG00000041380, ENSMUSG00000030102, ENSMUSG00000057378	817	30	12548	3.071725826193391	1.0	0.836409815333791	54.1115354853503
GOTERM_BP_DIRECT	GO:0001975~response to amphetamine	6	0.6302521008403361	0.04224268057143053	ENSMUSG00000032259, ENSMUSG00000001175, ENSMUSG00000003226, ENSMUSG00000059003, ENSMUSG00000036438, ENSMUSG00000026959	817	30	12548	3.071725826193391	1.0	0.836409815333791	54.1115354853503
KEGG_PATHWAY	mmu05016:Huntington's disease	19	1.9957983193277309	0.042919980168946395	ENSMUSG00000059734, ENSMUSG00000037916, ENSMUSG00000009863, ENSMUSG00000005510, ENSMUSG00000035152, ENSMUSG00000013593, ENSMUSG00000016319, ENSMUSG00000028914, ENSMUSG00000036199, ENSMUSG00000020153, ENSMUSG00000020402, ENSMUSG00000030102, ENSMUSG00000006818, ENSMUSG00000047126, ENSMUSG00000025428, ENSMUSG00000031231, ENSMUSG00000026959, ENSMUSG00000049583, ENSMUSG00000051177	341	179	5208	1.6211274758760792	0.9999754824832914	0.2616355873938988	43.276077486866946
GOTERM_BP_DIRECT	GO:0051259~protein oligomerization	9	0.9453781512605042	0.04293156313532576	ENSMUSG00000027347, ENSMUSG00000069833, ENSMUSG00000050556, ENSMUSG00000034731, ENSMUSG00000057123, ENSMUSG00000040724, ENSMUSG00000028854, ENSMUSG00000017119, ENSMUSG00000020888	817	61	12548	2.26602724883119	1.0	0.8372758581224814	54.70358200232332
GOTERM_CC_DIRECT	GO:0008021~synaptic vesicle	14	1.4705882352941175	0.04355675498343942	ENSMUSG00000030805, ENSMUSG00000020402, ENSMUSG00000021700, ENSMUSG00000067889, ENSMUSG00000029030, ENSMUSG00000020524, ENSMUSG00000059003, ENSMUSG00000026452, ENSMUSG00000026959, ENSMUSG00000000416, ENSMUSG00000026825, ENSMUSG00000041488, ENSMUSG00000007021, ENSMUSG00000053025	870	119	13445	1.8181203515889113	0.9999999999951512	0.4188556071674716	48.079254617136954
GOTERM_BP_DIRECT	GO:0051966~regulation of synaptic transmission, glutamatergic	5	0.5252100840336135	0.04380391412948803	ENSMUSG00000056755, ENSMUSG00000044288, ENSMUSG00000063239, ENSMUSG00000019828, ENSMUSG00000049583	817	21	12548	3.6568164597540362	1.0	0.8393808638517838	55.44295642350507
KEGG_PATHWAY	mmu05032:Morphine addiction	11	1.1554621848739497	0.04554513729921539	ENSMUSG00000029713, ENSMUSG00000042429, ENSMUSG00000007653, ENSMUSG00000021684, ENSMUSG00000031748, ENSMUSG00000018909, ENSMUSG00000010803, ENSMUSG00000052889, ENSMUSG00000029054, ENSMUSG00000005580, ENSMUSG00000020431	341	84	5208	2.0	0.9999873873724978	0.2690102861287401	45.25439770265207
KEGG_PATHWAY	mmu04972:Pancreatic secretion	9	0.9453781512605042	0.04689646599422995	ENSMUSG00000030302, ENSMUSG00000031376, ENSMUSG00000052889, ENSMUSG00000030102, ENSMUSG00000028854, ENSMUSG00000063142, ENSMUSG00000005580, ENSMUSG00000020431, ENSMUSG00000051177	341	62	5208	2.217008797653959	0.9999910484276147	0.2695931345363898	46.24775369369928
GOTERM_MF_DIRECT	GO:0005246~calcium channel regulator activity	5	0.5252100840336135	0.04706594405411471	ENSMUSG00000029713, ENSMUSG00000056755, ENSMUSG00000046093, ENSMUSG00000052889, ENSMUSG00000066392	804	21	12065	3.572909263207771	1.0	0.6712428412563214	52.94798672220653
GOTERM_CC_DIRECT	GO:0048471~perinuclear region of cytoplasm	53	5.567226890756303	0.04786537115317312	ENSMUSG00000040276, ENSMUSG00000020173, ENSMUSG00000067889, ENSMUSG00000027692, ENSMUSG00000031112, ENSMUSG00000029713, ENSMUSG00000019261, ENSMUSG00000063142, ENSMUSG00000053253, ENSMUSG00000030805, ENSMUSG00000021062, ENSMUSG00000020340, ENSMUSG00000037679, ENSMUSG00000029999, ENSMUSG00000024319, ENSMUSG00000027210, ENSMUSG00000075702, ENSMUSG00000025586, ENSMUSG00000008604, ENSMUSG00000068747,…	870	637	13445	1.2858135296558943	0.9999999999996544	0.443218868516822	51.417361766491695
GOTERM_BP_DIRECT	GO:0021756~striatum development	4	0.42016806722689076	0.04800270718673469	ENSMUSG00000031755, ENSMUSG00000032259, ENSMUSG00000039419, ENSMUSG00000017491	817	13	12548	4.725732040297523	1.0	0.8622016121289829	58.8449976150316
GOTERM_BP_DIRECT	GO:1901381~positive regulation of potassium ion transmembrane transport	4	0.42016806722689076	0.04800270718673469	ENSMUSG00000061576, ENSMUSG00000038319, ENSMUSG00000041695, ENSMUSG00000025905	817	13	12548	4.725732040297523	1.0	0.8622016121289829	58.8449976150316
GOTERM_CC_DIRECT	GO:0042383~sarcolemma	13	1.365546218487395	0.048664583558708244	ENSMUSG00000030805, ENSMUSG00000021870, ENSMUSG00000047126, ENSMUSG00000069833, ENSMUSG00000050556, ENSMUSG00000096146, ENSMUSG00000024112, ENSMUSG00000069601, ENSMUSG00000028854, ENSMUSG00000029361, ENSMUSG00000057378, ENSMUSG00000022565, ENSMUSG00000033953	870	109	13445	1.8431403564272908	0.9999999999997885	0.4421674132392719	52.014117978628164
GOTERM_BP_DIRECT	GO:0007165~signal transduction	63	6.61764705882353	0.04911171620393351	ENSMUSG00000019429, ENSMUSG00000040276, ENSMUSG00000066197, ENSMUSG00000019828, ENSMUSG00000034472, ENSMUSG00000034930, ENSMUSG00000050511, ENSMUSG00000029713, ENSMUSG00000032259, ENSMUSG00000056755, ENSMUSG00000019464, ENSMUSG00000031748, ENSMUSG00000044667, ENSMUSG00000051177, ENSMUSG00000024883, ENSMUSG00000044288, ENSMUSG00000063358, ENSMUSG00000026113, ENSMUSG00000021373, ENSMUSG00000040407,…	817	772	12548	1.253359631154039	1.0	0.8650128465660296	59.70171619706354
GOTERM_BP_DIRECT	GO:0007409~axonogenesis	12	1.2605042016806722	0.0498539960592916	ENSMUSG00000032259, ENSMUSG00000011751, ENSMUSG00000048304, ENSMUSG00000047953, ENSMUSG00000044667, ENSMUSG00000034902, ENSMUSG00000036790, ENSMUSG00000069601, ENSMUSG00000055003, ENSMUSG00000020431, ENSMUSG00000022812, ENSMUSG00000020900	817	97	12548	1.900036593521685	1.0	0.865683700731259	60.26569213877229
GOTERM_CC_DIRECT	GO:0032839~dendrite cytoplasm	5	0.5252100840336135	0.049945224267132673	ENSMUSG00000027827, ENSMUSG00000031292, ENSMUSG00000030161, ENSMUSG00000063358, ENSMUSG00000024617	870	22	13445	3.512277951933124	0.9999999999999039	0.44439790610513485	52.95612087137036
GOTERM_BP_DIRECT	GO:0046777~protein autophosphorylation	18	1.8907563025210083	0.05061268234158642	ENSMUSG00000009681, ENSMUSG00000024969, ENSMUSG00000031292, ENSMUSG00000038970, ENSMUSG00000041245, ENSMUSG00000027692, ENSMUSG00000022812, ENSMUSG00000024617, ENSMUSG00000031112, ENSMUSG00000034974, ENSMUSG00000020827, ENSMUSG00000026235, ENSMUSG00000004054, ENSMUSG00000055471, ENSMUSG00000027298, ENSMUSG00000023050, ENSMUSG00000003345, ENSMUSG00000057897	817	170	12548	1.6262077903376773	1.0	0.8664270216652412	60.83442368969988
KEGG_PATHWAY	mmu01230:Biosynthesis of amino acids	9	0.9453781512605042	0.05080605080047393	ENSMUSG00000023456, ENSMUSG00000022477, ENSMUSG00000059343, ENSMUSG00000029446, ENSMUSG00000042032, ENSMUSG00000030695, ENSMUSG00000025190, ENSMUSG00000027406, ENSMUSG00000023262	341	63	5208	2.181818181818182	0.9999966894467436	0.2825579007507536	49.02879434550227
GOTERM_BP_DIRECT	GO:0007205~protein kinase C-activating G-protein coupled receptor signaling pathway	5	0.5252100840336135	0.05088019697960071	ENSMUSG00000049511, ENSMUSG00000036095, ENSMUSG00000034731, ENSMUSG00000019828, ENSMUSG00000049583	817	22	12548	3.4905975297652163	1.0	0.8644927255842357	61.03311963593463
GOTERM_BP_DIRECT	GO:0043280~positive regulation of cysteine-type endopeptidase activity involved in apoptotic process	7	0.7352941176470588	0.05269635263387088	ENSMUSG00000026181, ENSMUSG00000000787, ENSMUSG00000026834, ENSMUSG00000018909, ENSMUSG00000039304, ENSMUSG00000036199, ENSMUSG00000020366	817	42	12548	2.559771521827825	1.0	0.8708084627064392	62.357101357168276
GOTERM_BP_DIRECT	GO:0097119~postsynaptic density protein 95 clustering	3	0.31512605042016806	0.05317083883539343	ENSMUSG00000042453, ENSMUSG00000049939, ENSMUSG00000063887	817	6	12548	7.679314565483477	1.0	0.8699986805153677	62.695935674477134
GOTERM_BP_DIRECT	GO:0043266~regulation of potassium ion transport	3	0.31512605042016806	0.05317083883539343	ENSMUSG00000032259, ENSMUSG00000061576, ENSMUSG00000069601	817	6	12548	7.679314565483477	1.0	0.8699986805153677	62.695935674477134
GOTERM_BP_DIRECT	GO:0014061~regulation of norepinephrine secretion	3	0.31512605042016806	0.05317083883539343	ENSMUSG00000019429, ENSMUSG00000030525, ENSMUSG00000039059	817	6	12548	7.679314565483477	1.0	0.8699986805153677	62.695935674477134
GOTERM_BP_DIRECT	GO:0007016~cytoskeletal anchoring at plasma membrane	3	0.31512605042016806	0.05317083883539343	ENSMUSG00000052698, ENSMUSG00000027624, ENSMUSG00000034902	817	6	12548	7.679314565483477	1.0	0.8699986805153677	62.695935674477134
GOTERM_MF_DIRECT	GO:0008144~drug binding	11	1.1554621848739497	0.05518153840728011	ENSMUSG00000020572, ENSMUSG00000032259, ENSMUSG00000030525, ENSMUSG00000049511, ENSMUSG00000044288, ENSMUSG00000032788, ENSMUSG00000010803, ENSMUSG00000041380, ENSMUSG00000020681, ENSMUSG00000039059, ENSMUSG00000017491	804	85	12065	1.9419812701199883	1.0	0.7213636889216787	58.83860901213092
GOTERM_BP_DIRECT	GO:0006914~autophagy	15	1.5756302521008403	0.055889404941291604	ENSMUSG00000025040, ENSMUSG00000037204, ENSMUSG00000030161, ENSMUSG00000033124, ENSMUSG00000026289, ENSMUSG00000008604, ENSMUSG00000023923, ENSMUSG00000024797, ENSMUSG00000044167, ENSMUSG00000050148, ENSMUSG00000018171, ENSMUSG00000036964, ENSMUSG00000039735, ENSMUSG00000015837, ENSMUSG00000032127	817	135	12548	1.706514347885217	1.0	0.8801730221421403	64.58241444012096
GOTERM_MF_DIRECT	GO:0005200~structural constituent of cytoskeleton	9	0.9453781512605042	0.05641942374434058	ENSMUSG00000011751, ENSMUSG00000052698, ENSMUSG00000021061, ENSMUSG00000027624, ENSMUSG00000026202, ENSMUSG00000028906, ENSMUSG00000069601, ENSMUSG00000067889, ENSMUSG00000022565	804	63	12065	2.1437455579246625	1.0	0.7209138204718895	59.67392783429872
KEGG_PATHWAY	mmu04910:Insulin signaling pathway	14	1.4705882352941175	0.0565471644074902	ENSMUSG00000001175, ENSMUSG00000040385, ENSMUSG00000026812, ENSMUSG00000063358, ENSMUSG00000020366, ENSMUSG00000022812, ENSMUSG00000025006, ENSMUSG00000014956, ENSMUSG00000009406, ENSMUSG00000036438, ENSMUSG00000020027, ENSMUSG00000044167, ENSMUSG00000024143, ENSMUSG00000029053	341	123	5208	1.738359201773836	0.9999992374172544	0.3031560025011987	52.87276677944306
KEGG_PATHWAY	mmu04071:Sphingolipid signaling pathway	13	1.365546218487395	0.05679169858080557	ENSMUSG00000042429, ENSMUSG00000041769, ENSMUSG00000032908, ENSMUSG00000045038, ENSMUSG00000052889, ENSMUSG00000063358, ENSMUSG00000022052, ENSMUSG00000020366, ENSMUSG00000050511, ENSMUSG00000059409, ENSMUSG00000029053, ENSMUSG00000051177, ENSMUSG00000029120	341	111	5208	1.7886977886977886	0.9999992837861833	0.297937029350402	53.03039463932349
GOTERM_CC_DIRECT	GO:0005891~voltage-gated calcium channel complex	5	0.5252100840336135	0.05748355905833536	ENSMUSG00000017412, ENSMUSG00000019146, ENSMUSG00000020882, ENSMUSG00000024112, ENSMUSG00000004110	870	23	13445	3.3595702148925537	0.9999999999999991	0.4862515618247659	58.16084750871059
GOTERM_BP_DIRECT	GO:0050966~detection of mechanical stimulus involved in sensory perception of pain	4	0.42016806722689076	0.058229285238407306	ENSMUSG00000047976, ENSMUSG00000059003, ENSMUSG00000036062, ENSMUSG00000064329	817	14	12548	4.388179751704842	1.0	0.8877361760115594	66.13359712083296
GOTERM_BP_DIRECT	GO:0014059~regulation of dopamine secretion	4	0.42016806722689076	0.058229285238407306	ENSMUSG00000032259, ENSMUSG00000049511, ENSMUSG00000052889, ENSMUSG00000040724	817	14	12548	4.388179751704842	1.0	0.8877361760115594	66.13359712083296
GOTERM_MF_DIRECT	GO:0008137~NADH dehydrogenase (ubiquinone) activity	6	0.6302521008403361	0.058282687709001454	ENSMUSG00000059734, ENSMUSG00000037916, ENSMUSG00000005510, ENSMUSG00000013593, ENSMUSG00000036199, ENSMUSG00000020153	804	32	12065	2.8136660447761197	1.0	0.7244492047069648	60.90138251128139
GOTERM_BP_DIRECT	GO:0046488~phosphatidylinositol metabolic process	5	0.5252100840336135	0.05854263679188594	ENSMUSG00000032259, ENSMUSG00000025417, ENSMUSG00000034902, ENSMUSG00000029055, ENSMUSG00000051177	817	23	12548	3.338832419775424	1.0	0.8861829889039292	66.33638762621756
GOTERM_BP_DIRECT	GO:0051965~positive regulation of synapse assembly	9	0.9453781512605042	0.058841016198222046	ENSMUSG00000042846, ENSMUSG00000048304, ENSMUSG00000034730, ENSMUSG00000047787, ENSMUSG00000060780, ENSMUSG00000036790, ENSMUSG00000063887, ENSMUSG00000055003, ENSMUSG00000066392	817	65	12548	2.1265794181338857	1.0	0.8845802784171157	66.52842210153185
GOTERM_BP_DIRECT	GO:0046676~negative regulation of insulin secretion	6	0.6302521008403361	0.060063321758117065	ENSMUSG00000032259, ENSMUSG00000026834, ENSMUSG00000021684, ENSMUSG00000050556, ENSMUSG00000096146, ENSMUSG00000029361	817	33	12548	2.792478023812173	1.0	0.886969851407828	67.30433899978155
GOTERM_BP_DIRECT	GO:0031175~neuron projection development	14	1.4705882352941175	0.06261905688529058	ENSMUSG00000038264, ENSMUSG00000025876, ENSMUSG00000031157, ENSMUSG00000028833, ENSMUSG00000017167, ENSMUSG00000035314, ENSMUSG00000020366, ENSMUSG00000039419, ENSMUSG00000020900, ENSMUSG00000032827, ENSMUSG00000031748, ENSMUSG00000063887, ENSMUSG00000041488, ENSMUSG00000059456	817	125	12548	1.7201664626682986	1.0	0.8946077603942967	68.87215387311669
KEGG_PATHWAY	mmu04611:Platelet activation	13	1.365546218487395	0.0634292995245613	ENSMUSG00000032946, ENSMUSG00000027347, ENSMUSG00000040385, ENSMUSG00000047953, ENSMUSG00000063358, ENSMUSG00000030102, ENSMUSG00000020431, ENSMUSG00000014956, ENSMUSG00000052698, ENSMUSG00000024330, ENSMUSG00000005580, ENSMUSG00000029053, ENSMUSG00000051177	341	113	5208	1.757039420756235	0.9999998703366383	0.32076519204491893	57.12768288541401
GOTERM_CC_DIRECT	GO:0005923~bicellular tight junction	11	1.1554621848739497	0.0646342110100532	ENSMUSG00000044641, ENSMUSG00000028053, ENSMUSG00000035112, ENSMUSG00000043079, ENSMUSG00000003872, ENSMUSG00000045180, ENSMUSG00000069601, ENSMUSG00000000159, ENSMUSG00000041245, ENSMUSG00000028059, ENSMUSG00000029053	870	90	13445	1.88882503192848	1.0	0.5216990334436142	62.597246901702874
KEGG_PATHWAY	mmu05223:Non-small cell lung cancer	8	0.8403361344537815	0.06479582520418325	ENSMUSG00000027490, ENSMUSG00000028914, ENSMUSG00000052889, ENSMUSG00000029999, ENSMUSG00000063358, ENSMUSG00000055471, ENSMUSG00000017491, ENSMUSG00000015843	341	55	5208	2.221487603305785	0.9999999089336936	0.3202242619743555	57.929162448401385
GOTERM_BP_DIRECT	GO:0045666~positive regulation of neuron differentiation	10	1.050420168067227	0.06563039454618998	ENSMUSG00000024735, ENSMUSG00000082229, ENSMUSG00000027358, ENSMUSG00000024238, ENSMUSG00000010086, ENSMUSG00000020027, ENSMUSG00000035314, ENSMUSG00000017491, ENSMUSG00000051675, ENSMUSG00000045318	817	78	12548	1.969055016790635	1.0	0.9032366556181392	70.62831745797568
GOTERM_BP_DIRECT	GO:0009117~nucleotide metabolic process	5	0.5252100840336135	0.06678317021586094	ENSMUSG00000054958, ENSMUSG00000027889, ENSMUSG00000074797, ENSMUSG00000045211, ENSMUSG00000000253	817	24	12548	3.199714402284782	1.0	0.9047773935165974	71.27548544440067
GOTERM_BP_DIRECT	GO:0031032~actomyosin structure organization	5	0.5252100840336135	0.06678317021586094	ENSMUSG00000037736, ENSMUSG00000030739, ENSMUSG00000027624, ENSMUSG00000028906, ENSMUSG00000020900	817	24	12548	3.199714402284782	1.0	0.9047773935165974	71.27548544440067
GOTERM_BP_DIRECT	GO:0016236~macroautophagy	5	0.5252100840336135	0.06678317021586094	ENSMUSG00000026447, ENSMUSG00000032571, ENSMUSG00000026289, ENSMUSG00000017119, ENSMUSG00000015837	817	24	12548	3.199714402284782	1.0	0.9047773935165974	71.27548544440067
GOTERM_BP_DIRECT	GO:0050890~cognition	6	0.6302521008403361	0.06681952983609883	ENSMUSG00000042429, ENSMUSG00000030525, ENSMUSG00000041762, ENSMUSG00000039059, ENSMUSG00000063646, ENSMUSG00000049583	817	34	12548	2.710346317229462	1.0	0.9024126930341622	71.295676935368
GOTERM_BP_DIRECT	GO:0035264~multicellular organism growth	12	1.2605042016806722	0.06699333319670973	ENSMUSG00000019428, ENSMUSG00000017740, ENSMUSG00000037003, ENSMUSG00000000378, ENSMUSG00000021013, ENSMUSG00000001288, ENSMUSG00000029106, ENSMUSG00000035569, ENSMUSG00000075702, ENSMUSG00000017491, ENSMUSG00000067889, ENSMUSG00000005089	817	102	12548	1.8068975448196414	1.0	0.9005314426901991	71.39200961685061
GOTERM_BP_DIRECT	GO:0030307~positive regulation of cell growth	9	0.9453781512605042	0.06802425421194835	ENSMUSG00000021392, ENSMUSG00000000787, ENSMUSG00000024486, ENSMUSG00000034259, ENSMUSG00000028330, ENSMUSG00000028854, ENSMUSG00000051675, ENSMUSG00000028982, ENSMUSG00000059456	817	67	12548	2.0630994355030237	1.0	0.9016770239373662	71.9571621671226
GOTERM_BP_DIRECT	GO:0021766~hippocampus development	9	0.9453781512605042	0.06802425421194835	ENSMUSG00000031755, ENSMUSG00000042453, ENSMUSG00000047976, ENSMUSG00000026812, ENSMUSG00000029026, ENSMUSG00000055471, ENSMUSG00000063659, ENSMUSG00000068037, ENSMUSG00000022812	817	67	12548	2.0630994355030237	1.0	0.9016770239373662	71.9571621671226
GOTERM_BP_DIRECT	GO:0055117~regulation of cardiac muscle contraction	4	0.42016806722689076	0.06938640519589703	ENSMUSG00000001175, ENSMUSG00000042429, ENSMUSG00000036438, ENSMUSG00000057123	817	15	12548	4.095634434924521	1.0	0.903909694063143	72.68773546150689
GOTERM_BP_DIRECT	GO:0032869~cellular response to insulin stimulus	10	1.050420168067227	0.0700158045824204	ENSMUSG00000025006, ENSMUSG00000032715, ENSMUSG00000044167, ENSMUSG00000026496, ENSMUSG00000028854, ENSMUSG00000024143, ENSMUSG00000025586, ENSMUSG00000028982, ENSMUSG00000025190, ENSMUSG00000029053	817	79	12548	1.9441302697426524	1.0	0.903635342603578	73.01919913390664
GOTERM_CC_DIRECT	GO:0034706~sodium channel complex	3	0.31512605042016806	0.0705231464534536	ENSMUSG00000023033, ENSMUSG00000075318, ENSMUSG00000064329	870	7	13445	6.623152709359606	1.0	0.5471879862298993	65.91734991302123
KEGG_PATHWAY	mmu04915:Estrogen signaling pathway	11	1.1554621848739497	0.07126457959332337	ENSMUSG00000001175, ENSMUSG00000027104, ENSMUSG00000024486, ENSMUSG00000036438, ENSMUSG00000031748, ENSMUSG00000063358, ENSMUSG00000019828, ENSMUSG00000030102, ENSMUSG00000005580, ENSMUSG00000020431, ENSMUSG00000051177	341	91	5208	1.8461538461538463	0.9999999830227944	0.3403717998521504	61.53893715549664
GOTERM_BP_DIRECT	GO:0019227~neuronal action potential propagation	3	0.31512605042016806	0.07129235128557608	ENSMUSG00000017412, ENSMUSG00000017167, ENSMUSG00000064329	817	7	12548	6.582269627557265	1.0	0.9054906773595589	73.67983982793768
GOTERM_BP_DIRECT	GO:1901385~regulation of voltage-gated calcium channel activity	3	0.31512605042016806	0.07129235128557608	ENSMUSG00000017412, ENSMUSG00000069833, ENSMUSG00000020882	817	7	12548	6.582269627557265	1.0	0.9054906773595589	73.67983982793768
GOTERM_BP_DIRECT	GO:0010269~response to selenium ion	3	0.31512605042016806	0.07129235128557608	ENSMUSG00000063856, ENSMUSG00000006818, ENSMUSG00000075702	817	7	12548	6.582269627557265	1.0	0.9054906773595589	73.67983982793768
GOTERM_BP_DIRECT	GO:0014050~negative regulation of glutamate secretion	3	0.31512605042016806	0.07129235128557608	ENSMUSG00000042429, ENSMUSG00000056755, ENSMUSG00000039059	817	7	12548	6.582269627557265	1.0	0.9054906773595589	73.67983982793768
GOTERM_BP_DIRECT	GO:0042312~regulation of vasodilation	3	0.31512605042016806	0.07129235128557608	ENSMUSG00000057530, ENSMUSG00000057123, ENSMUSG00000063142	817	7	12548	6.582269627557265	1.0	0.9054906773595589	73.67983982793768
GOTERM_MF_DIRECT	GO:0043565~sequence-specific DNA binding	36	3.7815126050420167	0.07267279098702613	ENSMUSG00000000782, ENSMUSG00000001288, ENSMUSG00000022228, ENSMUSG00000040721, ENSMUSG00000055116, ENSMUSG00000063659, ENSMUSG00000038418, ENSMUSG00000018750, ENSMUSG00000056493, ENSMUSG00000015843, ENSMUSG00000027439, ENSMUSG00000022389, ENSMUSG00000031870, ENSMUSG00000029026, ENSMUSG00000063889, ENSMUSG00000038615, ENSMUSG00000044167, ENSMUSG00000090125, ENSMUSG00000048249, ENSMUSG00000051510,…	804	408	12065	1.3240781387181737	1.0	0.7945823473322369	69.26881143855678
GOTERM_MF_DIRECT	GO:0030695~GTPase regulator activity	4	0.42016806722689076	0.07336512341956763	ENSMUSG00000041351, ENSMUSG00000026812, ENSMUSG00000029101, ENSMUSG00000052087	804	15	12065	4.0016583747927035	1.0	0.790463598445654	69.62565627356771
GOTERM_MF_DIRECT	GO:0015271~outward rectifier potassium channel activity	3	0.31512605042016806	0.07429070437020908	ENSMUSG00000050556, ENSMUSG00000040724, ENSMUSG00000037624	804	7	12065	6.431236673773987	1.0	0.7875258708081336	70.09666657040269
GOTERM_BP_DIRECT	GO:0007399~nervous system development	30	3.1512605042016806	0.07520406413678714	ENSMUSG00000038264, ENSMUSG00000028949, ENSMUSG00000001227, ENSMUSG00000008658, ENSMUSG00000075318, ENSMUSG00000029516, ENSMUSG00000035314, ENSMUSG00000033066, ENSMUSG00000027692, ENSMUSG00000035910, ENSMUSG00000019261, ENSMUSG00000061911, ENSMUSG00000006711, ENSMUSG00000040631, ENSMUSG00000025551, ENSMUSG00000063887, ENSMUSG00000005089, ENSMUSG00000057897, ENSMUSG00000034275, ENSMUSG00000024238,…	817	337	12548	1.3672370146261383	1.0	0.9152438988937448	75.61038110609385
GOTERM_MF_DIRECT	GO:0016301~kinase activity	52	5.46218487394958	0.07525748592122332	ENSMUSG00000024969, ENSMUSG00000025854, ENSMUSG00000029516, ENSMUSG00000027692, ENSMUSG00000031112, ENSMUSG00000034974, ENSMUSG00000052889, ENSMUSG00000027296, ENSMUSG00000027298, ENSMUSG00000057897, ENSMUSG00000026834, ENSMUSG00000032571, ENSMUSG00000032788, ENSMUSG00000063358, ENSMUSG00000025417, ENSMUSG00000031833, ENSMUSG00000035112, ENSMUSG00000055471, ENSMUSG00000034902, ENSMUSG00000024952,…	804	625	12065	1.2485174129353231	1.0	0.7848671024273866	70.5813371743312
GOTERM_BP_DIRECT	GO:0090314~positive regulation of protein targeting to membrane	5	0.5252100840336135	0.07559031786354437	ENSMUSG00000050556, ENSMUSG00000038298, ENSMUSG00000052105, ENSMUSG00000069601, ENSMUSG00000036667	817	25	12548	3.0717258261933904	1.0	0.9142094731579437	75.79357436505549
GOTERM_BP_DIRECT	GO:2001243~negative regulation of intrinsic apoptotic signaling pathway	5	0.5252100840336135	0.07559031786354437	ENSMUSG00000005510, ENSMUSG00000000787, ENSMUSG00000038084, ENSMUSG00000095567, ENSMUSG00000036199	817	25	12548	3.0717258261933904	1.0	0.9142094731579437	75.79357436505549
GOTERM_BP_DIRECT	GO:0007519~skeletal muscle tissue development	7	0.7352941176470588	0.07587195692631116	ENSMUSG00000027346, ENSMUSG00000027827, ENSMUSG00000030739, ENSMUSG00000026349, ENSMUSG00000063659, ENSMUSG00000026141, ENSMUSG00000041975	817	46	12548	2.337182693842797	1.0	0.9128796507607954	75.92633054210455
GOTERM_CC_DIRECT	GO:0000139~Golgi membrane	33	3.466386554621849	0.07664587228109332	ENSMUSG00000027347, ENSMUSG00000038822, ENSMUSG00000031979, ENSMUSG00000041444, ENSMUSG00000032252, ENSMUSG00000024083, ENSMUSG00000067889, ENSMUSG00000020175, ENSMUSG00000045994, ENSMUSG00000031112, ENSMUSG00000029544, ENSMUSG00000028467, ENSMUSG00000031906, ENSMUSG00000053253, ENSMUSG00000038708, ENSMUSG00000034612, ENSMUSG00000022463, ENSMUSG00000030058, ENSMUSG00000041351, ENSMUSG00000034463,…	870	381	13445	1.3385374242012853	1.0	0.5718020418472208	69.07652240252207
GOTERM_CC_DIRECT	GO:0030672~synaptic vesicle membrane	8	0.8403361344537815	0.07887239819523843	ENSMUSG00000032259, ENSMUSG00000035640, ENSMUSG00000062542, ENSMUSG00000026452, ENSMUSG00000027849, ENSMUSG00000062372, ENSMUSG00000007021, ENSMUSG00000053025	870	58	13445	2.131589377724931	1.0	0.5760942573885228	70.15603955541097
GOTERM_CC_DIRECT	GO:0009986~cell surface	40	4.201680672268908	0.07982282270467603	ENSMUSG00000016346, ENSMUSG00000038319, ENSMUSG00000039419, ENSMUSG00000053063, ENSMUSG00000061576, ENSMUSG00000069581, ENSMUSG00000056755, ENSMUSG00000024486, ENSMUSG00000059003, ENSMUSG00000059208, ENSMUSG00000056258, ENSMUSG00000041380, ENSMUSG00000063887, ENSMUSG00000000159, ENSMUSG00000032589, ENSMUSG00000037624, ENSMUSG00000005089, ENSMUSG00000030805, ENSMUSG00000023274, ENSMUSG00000047976,…	870	479	13445	1.2905238403762627	1.0	0.5741986211141454	70.60606179847106
GOTERM_CC_DIRECT	GO:0060076~excitatory synapse	6	0.6302521008403361	0.07990787638278266	ENSMUSG00000020524, ENSMUSG00000049939, ENSMUSG00000026959, ENSMUSG00000060780, ENSMUSG00000063887, ENSMUSG00000032589	870	36	13445	2.5756704980842913	1.0	0.5682869872135966	70.6460244967906
GOTERM_CC_DIRECT	GO:0097225~sperm midpiece	4	0.42016806722689076	0.0802614627458802	ENSMUSG00000029469, ENSMUSG00000038564, ENSMUSG00000020681, ENSMUSG00000015837	870	16	13445	3.8635057471264362	1.0	0.5637623666899474	70.81161576459073
GOTERM_BP_DIRECT	GO:0051481~negative regulation of cytosolic calcium ion concentration	4	0.42016806722689076	0.0814249108533609	ENSMUSG00000032259, ENSMUSG00000029361, ENSMUSG00000057378, ENSMUSG00000031906	817	16	12548	3.839657282741738	1.0	0.9257714461566413	78.40751842599639
GOTERM_BP_DIRECT	GO:0051262~protein tetramerization	6	0.6302521008403361	0.08154111524511569	ENSMUSG00000025193, ENSMUSG00000059003, ENSMUSG00000026959, ENSMUSG00000029026, ENSMUSG00000057363, ENSMUSG00000026825	817	36	12548	2.5597715218278254	1.0	0.9241269156357845	78.45676378801694
KEGG_PATHWAY	mmu01210:2-Oxocarboxylic acid metabolism	4	0.42016806722689076	0.0820078052170176	ENSMUSG00000022477, ENSMUSG00000025190, ENSMUSG00000027406, ENSMUSG00000023262	341	16	5208	3.8181818181818183	0.9999999989836689	0.3753820833028264	66.90871156878985
GOTERM_CC_DIRECT	GO:0005768~endosome	42	4.411764705882353	0.0823699738300492	ENSMUSG00000029333, ENSMUSG00000040276, ENSMUSG00000031153, ENSMUSG00000006906, ENSMUSG00000027366, ENSMUSG00000041444, ENSMUSG00000067889, ENSMUSG00000050812, ENSMUSG00000033916, ENSMUSG00000027692, ENSMUSG00000006711, ENSMUSG00000038023, ENSMUSG00000041263, ENSMUSG00000024797, ENSMUSG00000033998, ENSMUSG00000027270, ENSMUSG00000066278, ENSMUSG00000074238, ENSMUSG00000053253, ENSMUSG00000030805,…	870	508	13445	1.2776948140103177	1.0	0.5674769521402354	71.78113393582836
KEGG_PATHWAY	mmu05014:Amyotrophic lateral sclerosis (ALS)	7	0.7352941176470588	0.083109832908185	ENSMUSG00000020524, ENSMUSG00000059003, ENSMUSG00000026959, ENSMUSG00000028914, ENSMUSG00000029361, ENSMUSG00000005089, ENSMUSG00000033953	341	47	5208	2.274661508704062	0.9999999992400408	0.3728796474422128	67.41848111467546
KEGG_PATHWAY	mmu05217:Basal cell carcinoma	7	0.7352941176470588	0.083109832908185	ENSMUSG00000010797, ENSMUSG00000027358, ENSMUSG00000000782, ENSMUSG00000036856, ENSMUSG00000020135, ENSMUSG00000020888, ENSMUSG00000022812	341	47	5208	2.274661508704062	0.9999999992400408	0.3728796474422128	67.41848111467546
KEGG_PATHWAY	mmu00564:Glycerophospholipid metabolism	10	1.050420168067227	0.08486144124697959	ENSMUSG00000027346, ENSMUSG00000023019, ENSMUSG00000003363, ENSMUSG00000036095, ENSMUSG00000034731, ENSMUSG00000029330, ENSMUSG00000035237, ENSMUSG00000030275, ENSMUSG00000027134, ENSMUSG00000026623	341	82	5208	1.862527716186253	0.9999999995215696	0.37282698393233493	68.21384028687648
GOTERM_BP_DIRECT	GO:0086091~regulation of heart rate by cardiac conduction	5	0.5252100840336135	0.08494950659697903	ENSMUSG00000038319, ENSMUSG00000057123, ENSMUSG00000040407, ENSMUSG00000041695, ENSMUSG00000046480	817	26	12548	2.9535825251859524	1.0	0.9304021527168027	79.8548755006974
GOTERM_MF_DIRECT	GO:0005242~inward rectifier potassium channel activity	4	0.42016806722689076	0.08600051462378286	ENSMUSG00000038319, ENSMUSG00000096146, ENSMUSG00000033998, ENSMUSG00000041695	804	16	12065	3.7515547263681595	1.0	0.822571579361843	75.49467529187854
GOTERM_MF_DIRECT	GO:0017048~Rho GTPase binding	6	0.6302521008403361	0.08806166311061468	ENSMUSG00000034974, ENSMUSG00000037679, ENSMUSG00000029516, ENSMUSG00000055805, ENSMUSG00000034930, ENSMUSG00000028059	804	36	12065	2.5010364842454393	1.0	0.8238509752589029	76.34475559520887
GOTERM_BP_DIRECT	GO:0048666~neuron development	7	0.7352941176470588	0.08931328402157807	ENSMUSG00000007653, ENSMUSG00000040276, ENSMUSG00000006818, ENSMUSG00000025759, ENSMUSG00000029026, ENSMUSG00000055471, ENSMUSG00000063659	817	48	12548	2.239800081599347	1.0	0.9380394349922365	81.52000813487093
KEGG_PATHWAY	mmu04911:Insulin secretion	9	0.9453781512605042	0.08959147419596475	ENSMUSG00000027104, ENSMUSG00000096146, ENSMUSG00000052889, ENSMUSG00000063142, ENSMUSG00000005580, ENSMUSG00000020431, ENSMUSG00000051177, ENSMUSG00000024617, ENSMUSG00000057897	341	71	5208	1.935979513444302	0.9999999998634824	0.38324824520963197	70.27300227657757
GOTERM_MF_DIRECT	GO:0008081~phosphoric diester hydrolase activity	7	0.7352941176470588	0.08986017168029006	ENSMUSG00000027346, ENSMUSG00000021684, ENSMUSG00000062526, ENSMUSG00000064247, ENSMUSG00000035314, ENSMUSG00000029055, ENSMUSG00000051177	804	47	12065	2.234968773155499	1.0	0.8241526242845814	77.06388412661047
GOTERM_CC_DIRECT	GO:0036477~somatodendritic compartment	3	0.31512605042016806	0.0901022495775413	ENSMUSG00000030805, ENSMUSG00000020331, ENSMUSG00000056258	870	8	13445	5.795258620689655	1.0	0.5956734797852741	75.08560707708385
GOTERM_CC_DIRECT	GO:0005856~cytoskeleton	78	8.193277310924369	0.09087278213150343	ENSMUSG00000033581, ENSMUSG00000040860, ENSMUSG00000024969, ENSMUSG00000031506, ENSMUSG00000006717, ENSMUSG00000028906, ENSMUSG00000037815, ENSMUSG00000020173, ENSMUSG00000026885, ENSMUSG00000020888, ENSMUSG00000028059, ENSMUSG00000050812, ENSMUSG00000027692, ENSMUSG00000035910, ENSMUSG00000034974, ENSMUSG00000019261, ENSMUSG00000014778, ENSMUSG00000041263, ENSMUSG00000034201, ENSMUSG00000022438,…	870	1028	13445	1.1725815108010196	1.0	0.5929913423239013	75.39433688530734
GOTERM_CC_DIRECT	GO:0031594~neuromuscular junction	8	0.8403361344537815	0.09090556375986027	ENSMUSG00000026235, ENSMUSG00000020524, ENSMUSG00000032827, ENSMUSG00000027750, ENSMUSG00000018428, ENSMUSG00000069601, ENSMUSG00000007021, ENSMUSG00000020900	870	60	13445	2.060536398467433	1.0	0.5872804906813465	75.4073921064313
GOTERM_BP_DIRECT	GO:0044387~negative regulation of protein kinase activity by regulation of protein phosphorylation	3	0.31512605042016806	0.09106186508421771	ENSMUSG00000026181, ENSMUSG00000027951, ENSMUSG00000020262	817	8	12548	5.7594859241126075	1.0	0.9398611896221857	82.15001996807841
GOTERM_BP_DIRECT	GO:0051926~negative regulation of calcium ion transport	3	0.31512605042016806	0.09106186508421771	ENSMUSG00000031748, ENSMUSG00000014813, ENSMUSG00000029361	817	8	12548	5.7594859241126075	1.0	0.9398611896221857	82.15001996807841
GOTERM_BP_DIRECT	GO:0070262~peptidyl-serine dephosphorylation	3	0.31512605042016806	0.09106186508421771	ENSMUSG00000041769, ENSMUSG00000022052, ENSMUSG00000029120	817	8	12548	5.7594859241126075	1.0	0.9398611896221857	82.15001996807841
GOTERM_BP_DIRECT	GO:0033572~transferrin transport	3	0.31512605042016806	0.09106186508421771	ENSMUSG00000047126, ENSMUSG00000038970, ENSMUSG00000022797	817	8	12548	5.7594859241126075	1.0	0.9398611896221857	82.15001996807841
GOTERM_BP_DIRECT	GO:0010172~embryonic body morphogenesis	3	0.31512605042016806	0.09106186508421771	ENSMUSG00000027002, ENSMUSG00000050069, ENSMUSG00000030323	817	8	12548	5.7594859241126075	1.0	0.9398611896221857	82.15001996807841
GOTERM_MF_DIRECT	GO:0005085~guanyl-nucleotide exchange factor activity	16	1.680672268907563	0.09213716765680768	ENSMUSG00000032946, ENSMUSG00000009681, ENSMUSG00000027347, ENSMUSG00000029333, ENSMUSG00000035620, ENSMUSG00000035954, ENSMUSG00000037509, ENSMUSG00000028059, ENSMUSG00000032875, ENSMUSG00000041112, ENSMUSG00000037533, ENSMUSG00000028121, ENSMUSG00000023800, ENSMUSG00000025656, ENSMUSG00000039716, ENSMUSG00000034312	804	155	12065	1.5490290483068527	1.0	0.8261204149617003	77.94499235057937
GOTERM_BP_DIRECT	GO:0048384~retinoic acid receptor signaling pathway	4	0.42016806722689076	0.09429064865214822	ENSMUSG00000001288, ENSMUSG00000063889, ENSMUSG00000017491, ENSMUSG00000015843	817	17	12548	3.6137950896392828	1.0	0.944318235046228	83.26038677674245
GOTERM_BP_DIRECT	GO:0019221~cytokine-mediated signaling pathway	10	1.050420168067227	0.09462392390191016	ENSMUSG00000042846, ENSMUSG00000050069, ENSMUSG00000049939, ENSMUSG00000020027, ENSMUSG00000047787, ENSMUSG00000060780, ENSMUSG00000031778, ENSMUSG00000038485, ENSMUSG00000045287, ENSMUSG00000020007	817	84	12548	1.8284082298770181	1.0	0.9433853666741572	83.37120753854394
GOTERM_BP_DIRECT	GO:1901216~positive regulation of neuron death	5	0.5252100840336135	0.09484339284509158	ENSMUSG00000030854, ENSMUSG00000009406, ENSMUSG00000026496, ENSMUSG00000029361, ENSMUSG00000022812	817	27	12548	2.8441905798086946	1.0	0.9422475320154509	83.44380656381453
GOTERM_MF_DIRECT	GO:0042803~protein homodimerization activity	55	5.777310924369748	0.0953623614823045	ENSMUSG00000027347, ENSMUSG00000005338, ENSMUSG00000027618, ENSMUSG00000047428, ENSMUSG00000031112, ENSMUSG00000034974, ENSMUSG00000032259, ENSMUSG00000020572, ENSMUSG00000020262, ENSMUSG00000056755, ENSMUSG00000031605, ENSMUSG00000024962, ENSMUSG00000063142, ENSMUSG00000051177, ENSMUSG00000057897, ENSMUSG00000023274, ENSMUSG00000027358, ENSMUSG00000032788, ENSMUSG00000090083, ENSMUSG00000057530,…	804	679	12065	1.215525831812953	1.0	0.8311795347139246	79.13891507224454
KEGG_PATHWAY	mmu05012:Parkinson's disease	14	1.4705882352941175	0.09652680575498952	ENSMUSG00000059734, ENSMUSG00000037916, ENSMUSG00000009863, ENSMUSG00000005510, ENSMUSG00000013593, ENSMUSG00000016319, ENSMUSG00000028914, ENSMUSG00000036199, ENSMUSG00000020402, ENSMUSG00000020153, ENSMUSG00000032259, ENSMUSG00000009293, ENSMUSG00000025428, ENSMUSG00000031231	341	134	5208	1.5956580732700136	0.9999999999785466	0.4005685916615852	73.07049842233853
GOTERM_CC_DIRECT	GO:0016023~cytoplasmic, membrane-bounded vesicle	14	1.4705882352941175	0.09685013669829395	ENSMUSG00000047976, ENSMUSG00000018909, ENSMUSG00000002459, ENSMUSG00000038696, ENSMUSG00000022797, ENSMUSG00000028059, ENSMUSG00000050812, ENSMUSG00000068747, ENSMUSG00000030000, ENSMUSG00000041263, ENSMUSG00000033998, ENSMUSG00000022099, ENSMUSG00000021288, ENSMUSG00000039735	870	135	13445	1.6026394210302257	1.0	0.6058903131744326	77.67095339306681
GOTERM_BP_DIRECT	GO:0090002~establishment of protein localization to plasma membrane	6	0.6302521008403361	0.0978362597801138	ENSMUSG00000011751, ENSMUSG00000040276, ENSMUSG00000021013, ENSMUSG00000038298, ENSMUSG00000020658, ENSMUSG00000036856	817	38	12548	2.425046704889519	1.0	0.9460169552140529	84.40442602446213
GOTERM_MF_DIRECT	GO:0008601~protein phosphatase type 2A regulator activity	4	0.42016806722689076	0.09948218026761382	ENSMUSG00000041769, ENSMUSG00000022052, ENSMUSG00000059409, ENSMUSG00000029120	804	17	12065	3.5308750365817967	1.0	0.8387575804796854	80.5761013821267
KEGG_PATHWAY	mmu05214:Glioma	8	0.8403361344537815	0.10049182527517166	ENSMUSG00000001175, ENSMUSG00000027490, ENSMUSG00000036438, ENSMUSG00000052889, ENSMUSG00000029999, ENSMUSG00000063358, ENSMUSG00000024617, ENSMUSG00000057897	341	61	5208	2.0029806259314453	0.9999999999925999	0.4072909121386701	74.55862675854455
GOTERM_BP_DIRECT	GO:0007030~Golgi organization	9	0.9453781512605042	0.1005723957049143	ENSMUSG00000038822, ENSMUSG00000031979, ENSMUSG00000047126, ENSMUSG00000029516, ENSMUSG00000058569, ENSMUSG00000027465, ENSMUSG00000096054, ENSMUSG00000018171, ENSMUSG00000030643	817	73	12548	1.8935296188863366	1.0	0.9490867685425075	85.23635585276112
GOTERM_BP_DIRECT	GO:0007015~actin filament organization	9	0.9453781512605042	0.1005723957049143	ENSMUSG00000033871, ENSMUSG00000025006, ENSMUSG00000033940, ENSMUSG00000040276, ENSMUSG00000032827, ENSMUSG00000015143, ENSMUSG00000037815, ENSMUSG00000059456, ENSMUSG00000028059	817	73	12548	1.8935296188863366	1.0	0.9490867685425075	85.23635585276112
KEGG_PATHWAY	mmu03015:mRNA surveillance pathway	10	1.050420168067227	0.10087047009165111	ENSMUSG00000058301, ENSMUSG00000041769, ENSMUSG00000014956, ENSMUSG00000040385, ENSMUSG00000024400, ENSMUSG00000001415, ENSMUSG00000028330, ENSMUSG00000022052, ENSMUSG00000059409, ENSMUSG00000029120	341	85	5208	1.7967914438502675	0.9999999999933168	0.40227730645887105	74.69669394150371
KEGG_PATHWAY	mmu04919:Thyroid hormone signaling pathway	12	1.2605042016806722	0.10225923792634971	ENSMUSG00000028914, ENSMUSG00000052889, ENSMUSG00000063358, ENSMUSG00000013833, ENSMUSG00000044167, ENSMUSG00000036856, ENSMUSG00000028854, ENSMUSG00000018076, ENSMUSG00000051177, ENSMUSG00000022812, ENSMUSG00000015843, ENSMUSG00000021779	341	110	5208	1.666115702479339	0.9999999999954025	0.40062773849674715	75.19719152368593
KEGG_PATHWAY	mmu04010:MAPK signaling pathway	21	2.2058823529411766	0.10253685133314418	ENSMUSG00000032946, ENSMUSG00000030854, ENSMUSG00000027347, ENSMUSG00000019146, ENSMUSG00000031506, ENSMUSG00000018909, ENSMUSG00000063358, ENSMUSG00000066189, ENSMUSG00000020366, ENSMUSG00000033953, ENSMUSG00000027104, ENSMUSG00000009406, ENSMUSG00000017412, ENSMUSG00000025551, ENSMUSG00000020882, ENSMUSG00000052889, ENSMUSG00000004054, ENSMUSG00000024112, ENSMUSG00000023050, ENSMUSG00000024952,…	341	227	5208	1.4128954745694833	0.999999999995734	0.3955691815450061	75.29613849024881
GOTERM_BP_DIRECT	GO:0045944~positive regulation of transcription from RNA polymerase II promoter	62	6.512605042016808	0.10347333233896105	ENSMUSG00000003575, ENSMUSG00000033871, ENSMUSG00000028053, ENSMUSG00000029095, ENSMUSG00000038418, ENSMUSG00000028059, ENSMUSG00000032259, ENSMUSG00000020572, ENSMUSG00000022360, ENSMUSG00000014778, ENSMUSG00000061911, ENSMUSG00000000787, ENSMUSG00000031870, ENSMUSG00000004661, ENSMUSG00000029026, ENSMUSG00000038615, ENSMUSG00000044167, ENSMUSG00000090125, ENSMUSG00000030680, ENSMUSG00000022463,…	817	796	12548	1.1962751333165214	1.0	0.9521885042073116	86.0725190768818
GOTERM_CC_DIRECT	GO:0031226~intrinsic component of plasma membrane	5	0.5252100840336135	0.10349546880362799	ENSMUSG00000025876, ENSMUSG00000037996, ENSMUSG00000075318, ENSMUSG00000050511, ENSMUSG00000046480	870	28	13445	2.759646962233169	1.0	0.625913185690748	79.97076016755807
GOTERM_BP_DIRECT	GO:0000209~protein polyubiquitination	11	1.1554621848739497	0.10388703257035173	ENSMUSG00000020390, ENSMUSG00000024735, ENSMUSG00000009293, ENSMUSG00000041263, ENSMUSG00000014470, ENSMUSG00000029922, ENSMUSG00000020642, ENSMUSG00000020387, ENSMUSG00000027466, ENSMUSG00000090112, ENSMUSG00000051675	817	98	12548	1.7239277595983316	1.0	0.9514824466182801	86.18805336696622
GOTERM_BP_DIRECT	GO:0006814~sodium ion transport	10	1.050420168067227	0.10571537528110832	ENSMUSG00000020331, ENSMUSG00000000197, ENSMUSG00000023033, ENSMUSG00000075318, ENSMUSG00000023017, ENSMUSG00000041771, ENSMUSG00000028854, ENSMUSG00000030376, ENSMUSG00000064329, ENSMUSG00000046480	817	86	12548	1.7858871082519712	1.0	0.9528608171591769	86.68789994638753
GOTERM_CC_DIRECT	GO:0000159~protein phosphatase type 2A complex	4	0.42016806722689076	0.10644154212816798	ENSMUSG00000041769, ENSMUSG00000022052, ENSMUSG00000059409, ENSMUSG00000029120	870	18	13445	3.4342273307790547	1.0	0.6312162475941108	80.91796387896628
GOTERM_BP_DIRECT	GO:0035066~positive regulation of histone acetylation	4	0.42016806722689076	0.10792580500448536	ENSMUSG00000082229, ENSMUSG00000018909, ENSMUSG00000024952, ENSMUSG00000029361	817	18	12548	3.4130286957704334	1.0	0.9547104351289258	87.26939402105414
GOTERM_BP_DIRECT	GO:1900006~positive regulation of dendrite development	4	0.42016806722689076	0.10792580500448536	ENSMUSG00000003575, ENSMUSG00000038084, ENSMUSG00000040276, ENSMUSG00000020173	817	18	12548	3.4130286957704334	1.0	0.9547104351289258	87.26939402105414
GOTERM_BP_DIRECT	GO:0048148~behavioral response to cocaine	4	0.42016806722689076	0.10792580500448536	ENSMUSG00000032259, ENSMUSG00000026496, ENSMUSG00000029361, ENSMUSG00000025905	817	18	12548	3.4130286957704334	1.0	0.9547104351289258	87.26939402105414
GOTERM_MF_DIRECT	GO:0051536~iron-sulfur cluster binding	8	0.8403361344537815	0.1092175221408703	ENSMUSG00000059734, ENSMUSG00000037916, ENSMUSG00000009863, ENSMUSG00000013593, ENSMUSG00000022477, ENSMUSG00000002280, ENSMUSG00000020153, ENSMUSG00000027618	804	61	12065	1.9680287089144441	1.0	0.8614943325611898	83.61247157428302
GOTERM_CC_DIRECT	GO:0016529~sarcoplasmic reticulum	7	0.7352941176470588	0.10935157608139391	ENSMUSG00000031791, ENSMUSG00000020882, ENSMUSG00000030102, ENSMUSG00000069601, ENSMUSG00000029361, ENSMUSG00000057378, ENSMUSG00000057897	870	51	13445	2.1211404101870635	1.0	0.6361951598223898	81.8124529986595
GOTERM_BP_DIRECT	GO:0034613~cellular protein localization	7	0.7352941176470588	0.11172720763551874	ENSMUSG00000024735, ENSMUSG00000047976, ENSMUSG00000011751, ENSMUSG00000037815, ENSMUSG00000020888, ENSMUSG00000029053, ENSMUSG00000074238	817	51	12548	2.1080471356229147	1.0	0.9585071484563895	88.21370217263481
GOTERM_BP_DIRECT	GO:0044070~regulation of anion transport	3	0.31512605042016806	0.11218898459684519	ENSMUSG00000038298, ENSMUSG00000014813, ENSMUSG00000020402	817	9	12548	5.119543043655651	1.0	0.9579294765148653	88.32379602981145
GOTERM_BP_DIRECT	GO:0045760~positive regulation of action potential	3	0.31512605042016806	0.11218898459684519	ENSMUSG00000019429, ENSMUSG00000069601, ENSMUSG00000028854	817	9	12548	5.119543043655651	1.0	0.9579294765148653	88.32379602981145
GOTERM_BP_DIRECT	GO:0050921~positive regulation of chemotaxis	3	0.31512605042016806	0.11218898459684519	ENSMUSG00000026181, ENSMUSG00000030805, ENSMUSG00000041488	817	9	12548	5.119543043655651	1.0	0.9579294765148653	88.32379602981145
GOTERM_MF_DIRECT	GO:0019888~protein phosphatase regulator activity	5	0.5252100840336135	0.1121936645267773	ENSMUSG00000041769, ENSMUSG00000037754, ENSMUSG00000021209, ENSMUSG00000022052, ENSMUSG00000029120	804	28	12065	2.679681947405828	1.0	0.8642667968236044	84.44806877705143
GOTERM_MF_DIRECT	GO:0004930~G-protein coupled receptor activity	23	2.415966386554622	0.1125525763101401	ENSMUSG00000019429, ENSMUSG00000049511, ENSMUSG00000034730, ENSMUSG00000044288, ENSMUSG00000063239, ENSMUSG00000066197, ENSMUSG00000049649, ENSMUSG00000019828, ENSMUSG00000050511, ENSMUSG00000040125, ENSMUSG00000045318, ENSMUSG00000025905, ENSMUSG00000032259, ENSMUSG00000042429, ENSMUSG00000044534, ENSMUSG00000056755, ENSMUSG00000019464, ENSMUSG00000053164, ENSMUSG00000041380, ENSMUSG00000039059,…	804	251	12065	1.375071851895899	1.0	0.8602732787341367	84.54609882202436
KEGG_PATHWAY	mmu05213:Endometrial cancer	7	0.7352941176470588	0.1126766267029291	ENSMUSG00000009406, ENSMUSG00000028914, ENSMUSG00000000782, ENSMUSG00000063358, ENSMUSG00000037815, ENSMUSG00000020135, ENSMUSG00000022812	341	51	5208	2.0962566844919786	0.9999999999997272	0.4206512227052639	78.67021745853529
GOTERM_BP_DIRECT	GO:0051289~protein homotetramerization	8	0.8403361344537815	0.11340545459391553	ENSMUSG00000003575, ENSMUSG00000006818, ENSMUSG00000006717, ENSMUSG00000041695, ENSMUSG00000057378, ENSMUSG00000030695, ENSMUSG00000063142, ENSMUSG00000015843	817	63	12548	1.9503021118688193	1.0	0.95830137715044	88.60918749729282
GOTERM_BP_DIRECT	GO:0018107~peptidyl-threonine phosphorylation	6	0.6302521008403361	0.1156378208053575	ENSMUSG00000042978, ENSMUSG00000038970, ENSMUSG00000063358, ENSMUSG00000023050, ENSMUSG00000040390, ENSMUSG00000022812	817	40	12548	2.303794369645043	1.0	0.9598892168665208	89.11585474920778
GOTERM_BP_DIRECT	GO:0007416~synapse assembly	6	0.6302521008403361	0.1156378208053575	ENSMUSG00000032259, ENSMUSG00000063887, ENSMUSG00000030123, ENSMUSG00000032589, ENSMUSG00000066392, ENSMUSG00000067889	817	40	12548	2.303794369645043	1.0	0.9598892168665208	89.11585474920778
GOTERM_BP_DIRECT	GO:0010332~response to gamma radiation	5	0.5252100840336135	0.11615394275512056	ENSMUSG00000063856, ENSMUSG00000006818, ENSMUSG00000029026, ENSMUSG00000026496, ENSMUSG00000034023	817	29	12548	2.64803950533913	1.0	0.9594006609060317	89.22992714463997
GOTERM_MF_DIRECT	GO:0042165~neurotransmitter binding	3	0.31512605042016806	0.11667629630827032	ENSMUSG00000035745, ENSMUSG00000059003, ENSMUSG00000026959	804	9	12065	5.002072968490879	1.0	0.8658717560099275	85.63168780641445
GOTERM_BP_DIRECT	GO:0006886~intracellular protein transport	20	2.100840336134454	0.11791659837927077	ENSMUSG00000030805, ENSMUSG00000052302, ENSMUSG00000035152, ENSMUSG00000002949, ENSMUSG00000020650, ENSMUSG00000030058, ENSMUSG00000006024, ENSMUSG00000003134, ENSMUSG00000004849, ENSMUSG00000031367, ENSMUSG00000023923, ENSMUSG00000047126, ENSMUSG00000035007, ENSMUSG00000079056, ENSMUSG00000041997, ENSMUSG00000041488, ENSMUSG00000021288, ENSMUSG00000032127, ENSMUSG00000093904, ENSMUSG00000023236	817	218	12548	1.4090485441254084	1.0	0.9603809766610469	89.6110508990382
GOTERM_MF_DIRECT	GO:0005509~calcium ion binding	42	4.411764705882353	0.1189863450884217	ENSMUSG00000027347, ENSMUSG00000028222, ENSMUSG00000062542, ENSMUSG00000025854, ENSMUSG00000036095, ENSMUSG00000029359, ENSMUSG00000041771, ENSMUSG00000057378, ENSMUSG00000047428, ENSMUSG00000025733, ENSMUSG00000033953, ENSMUSG00000029544, ENSMUSG00000037996, ENSMUSG00000036438, ENSMUSG00000026452, ENSMUSG00000021186, ENSMUSG00000027849, ENSMUSG00000021596, ENSMUSG00000049225, ENSMUSG00000004110,…	804	509	12065	1.2382341729466615	1.0	0.8668119961360506	86.2081934171451
GOTERM_BP_DIRECT	GO:0009267~cellular response to starvation	7	0.7352941176470588	0.11977852850376203	ENSMUSG00000026447, ENSMUSG00000022463, ENSMUSG00000034201, ENSMUSG00000028278, ENSMUSG00000025437, ENSMUSG00000044167, ENSMUSG00000036856	817	52	12548	2.0675077676301665	1.0	0.9614369418368037	89.99978481425799
GOTERM_BP_DIRECT	GO:0043065~positive regulation of apoptotic process	25	2.6260504201680672	0.12059661201032466	ENSMUSG00000026834, ENSMUSG00000027358, ENSMUSG00000044288, ENSMUSG00000028914, ENSMUSG00000016349, ENSMUSG00000001288, ENSMUSG00000027466, ENSMUSG00000028854, ENSMUSG00000017491, ENSMUSG00000020366, ENSMUSG00000022043, ENSMUSG00000022812, ENSMUSG00000034974, ENSMUSG00000000787, ENSMUSG00000039145, ENSMUSG00000059003, ENSMUSG00000026959, ENSMUSG00000029026, ENSMUSG00000046607, ENSMUSG00000004054,…	817	285	12548	1.3472481693830658	1.0	0.961306597323139	90.16620312147361
GOTERM_BP_DIRECT	GO:0007264~small GTPase mediated signal transduction	20	2.100840336134454	0.12171616029455272	ENSMUSG00000032946, ENSMUSG00000027347, ENSMUSG00000029333, ENSMUSG00000021062, ENSMUSG00000041444, ENSMUSG00000034472, ENSMUSG00000035954, ENSMUSG00000030134, ENSMUSG00000025733, ENSMUSG00000021700, ENSMUSG00000030643, ENSMUSG00000020175, ENSMUSG00000021712, ENSMUSG00000037533, ENSMUSG00000028121, ENSMUSG00000036943, ENSMUSG00000025656, ENSMUSG00000024143, ENSMUSG00000039716, ENSMUSG00000028149	817	219	12548	1.4026145325083976	1.0	0.9615117479698373	90.38971099753789
GOTERM_BP_DIRECT	GO:0042311~vasodilation	4	0.42016806722689076	0.1222700602186392	ENSMUSG00000031755, ENSMUSG00000063856, ENSMUSG00000006818, ENSMUSG00000063142	817	19	12548	3.233395606519358	1.0	0.9610946738912655	90.49850951427926
GOTERM_BP_DIRECT	GO:0016079~synaptic vesicle exocytosis	4	0.42016806722689076	0.1222700602186392	ENSMUSG00000030805, ENSMUSG00000062372, ENSMUSG00000067889, ENSMUSG00000053025	817	19	12548	3.233395606519358	1.0	0.9610946738912655	90.49850951427926
GOTERM_MF_DIRECT	GO:0001965~G-protein alpha-subunit binding	5	0.5252100840336135	0.12367786245080281	ENSMUSG00000020524, ENSMUSG00000035620, ENSMUSG00000029101, ENSMUSG00000052087, ENSMUSG00000042671	804	29	12065	2.5872791216332134	1.0	0.8732265431092081	87.31302321789894
GOTERM_CC_DIRECT	GO:0005794~Golgi apparatus	81	8.508403361344538	0.12387810031216631	ENSMUSG00000027347, ENSMUSG00000038822, ENSMUSG00000031979, ENSMUSG00000028053, ENSMUSG00000025854, ENSMUSG00000029093, ENSMUSG00000032252, ENSMUSG00000002459, ENSMUSG00000061313, ENSMUSG00000037815, ENSMUSG00000038696, ENSMUSG00000020175, ENSMUSG00000030643, ENSMUSG00000028059, ENSMUSG00000045994, ENSMUSG00000031112, ENSMUSG00000056755, ENSMUSG00000041263, ENSMUSG00000029026, ENSMUSG00000053253,…	870	1092	13445	1.1463148920045472	1.0	0.6794571579687213	85.72220531795536
GOTERM_BP_DIRECT	GO:0007200~phospholipase C-activating G-protein coupled receptor signaling pathway	6	0.6302521008403361	0.1250767543141591	ENSMUSG00000039079, ENSMUSG00000049511, ENSMUSG00000041380, ENSMUSG00000066197, ENSMUSG00000050511, ENSMUSG00000025905	817	41	12548	2.2476042630683346	1.0	0.9630994970773759	91.03215516286679
GOTERM_BP_DIRECT	GO:0045599~negative regulation of fat cell differentiation	6	0.6302521008403361	0.1250767543141591	ENSMUSG00000068747, ENSMUSG00000006818, ENSMUSG00000027490, ENSMUSG00000032715, ENSMUSG00000055116, ENSMUSG00000044167	817	41	12548	2.2476042630683346	1.0	0.9630994970773759	91.03215516286679
GOTERM_CC_DIRECT	GO:0005924~cell-substrate adherens junction	2	0.21008403361344538	0.12509436828673715	ENSMUSG00000025006, ENSMUSG00000039103	870	2	13445	15.454022988505745	1.0	0.6779435396813973	86.01117074380271
GOTERM_CC_DIRECT	GO:0044307~dendritic branch	2	0.21008403361344538	0.12509436828673715	ENSMUSG00000026959, ENSMUSG00000040407	870	2	13445	15.454022988505745	1.0	0.6779435396813973	86.01117074380271
GOTERM_CC_DIRECT	GO:0032281~AMPA glutamate receptor complex	5	0.5252100840336135	0.1254662427538567	ENSMUSG00000001986, ENSMUSG00000020524, ENSMUSG00000019146, ENSMUSG00000022494, ENSMUSG00000066189	870	30	13445	2.5756704980842913	1.0	0.673849127295876	86.09842799295933
GOTERM_BP_DIRECT	GO:0016553~base conversion or substitution editing	2	0.21008403361344538	0.12583647550861818	ENSMUSG00000027951, ENSMUSG00000020262	817	2	12548	15.358629130966952	1.0	0.9629102150091546	91.17165834268096
GOTERM_BP_DIRECT	GO:0060466~activation of meiosis involved in egg activation	2	0.21008403361344538	0.12583647550861818	ENSMUSG00000051177, ENSMUSG00000057897	817	2	12548	15.358629130966952	1.0	0.9629102150091546	91.17165834268096
GOTERM_BP_DIRECT	GO:0071109~superior temporal gyrus development	2	0.21008403361344538	0.12583647550861818	ENSMUSG00000039419, ENSMUSG00000022812	817	2	12548	15.358629130966952	1.0	0.9629102150091546	91.17165834268096
GOTERM_BP_DIRECT	GO:1904861~excitatory synapse assembly	2	0.21008403361344538	0.12583647550861818	ENSMUSG00000063887, ENSMUSG00000032336	817	2	12548	15.358629130966952	1.0	0.9629102150091546	91.17165834268096
GOTERM_BP_DIRECT	GO:0045624~positive regulation of T-helper cell differentiation	2	0.21008403361344538	0.12583647550861818	ENSMUSG00000019982, ENSMUSG00000044813	817	2	12548	15.358629130966952	1.0	0.9629102150091546	91.17165834268096
KEGG_PATHWAY	mmu05200:Pathways in cancer	30	3.1512605042016806	0.12599930791937963	ENSMUSG00000027347, ENSMUSG00000009681, ENSMUSG00000000782, ENSMUSG00000037815, ENSMUSG00000020888, ENSMUSG00000020431, ENSMUSG00000015843, ENSMUSG00000034974, ENSMUSG00000029713, ENSMUSG00000019464, ENSMUSG00000025551, ENSMUSG00000052889, ENSMUSG00000044167, ENSMUSG00000024962, ENSMUSG00000005580, ENSMUSG00000051177, ENSMUSG00000028212, ENSMUSG00000032946, ENSMUSG00000027358, ENSMUSG00000027490,…	341	357	5208	1.2834224598930484	0.999999999999993	0.45312746898708534	82.45833572912049
KEGG_PATHWAY	mmu01200:Carbon metabolism	11	1.1554621848739497	0.1272488318615663	ENSMUSG00000023456, ENSMUSG00000009863, ENSMUSG00000022477, ENSMUSG00000059343, ENSMUSG00000023832, ENSMUSG00000030621, ENSMUSG00000029446, ENSMUSG00000029009, ENSMUSG00000030695, ENSMUSG00000025190, ENSMUSG00000027406	341	102	5208	1.647058823529412	0.999999999999995	0.45056296405951124	82.77971501648841
KEGG_PATHWAY	mmu04727:GABAergic synapse	9	0.9453781512605042	0.12747337766153488	ENSMUSG00000029713, ENSMUSG00000007653, ENSMUSG00000030161, ENSMUSG00000031748, ENSMUSG00000010803, ENSMUSG00000052889, ENSMUSG00000029054, ENSMUSG00000005580, ENSMUSG00000020431	341	77	5208	1.7851239669421488	0.9999999999999953	0.4452729731361028	82.83688939262798
GOTERM_BP_DIRECT	GO:0035094~response to nicotine	5	0.5252100840336135	0.12752490617199247	ENSMUSG00000032259, ENSMUSG00000030525, ENSMUSG00000044288, ENSMUSG00000033998, ENSMUSG00000030695	817	30	12548	2.559771521827826	1.0	0.963675070070452	91.47438995403778
GOTERM_BP_DIRECT	GO:0006644~phospholipid metabolic process	5	0.5252100840336135	0.12752490617199247	ENSMUSG00000027346, ENSMUSG00000035835, ENSMUSG00000035237, ENSMUSG00000044667, ENSMUSG00000027134	817	30	12548	2.559771521827826	1.0	0.963675070070452	91.47438995403778
GOTERM_BP_DIRECT	GO:0000281~mitotic cytokinesis	5	0.5252100840336135	0.12752490617199247	ENSMUSG00000037855, ENSMUSG00000006906, ENSMUSG00000022961, ENSMUSG00000069601, ENSMUSG00000020900	817	30	12548	2.559771521827826	1.0	0.963675070070452	91.47438995403778
GOTERM_MF_DIRECT	GO:0031403~lithium ion binding	2	0.21008403361344538	0.12868773641297687	ENSMUSG00000027531, ENSMUSG00000032788	804	2	12065	15.006218905472638	1.0	0.8798637603341406	88.40103003210842
GOTERM_MF_DIRECT	GO:0047389~glycerophosphocholine phosphodiesterase activity	2	0.21008403361344538	0.12868773641297687	ENSMUSG00000027346, ENSMUSG00000035314	804	2	12065	15.006218905472638	1.0	0.8798637603341406	88.40103003210842
GOTERM_MF_DIRECT	GO:0001639~PLC activating G-protein coupled glutamate receptor activity	2	0.21008403361344538	0.12868773641297687	ENSMUSG00000019828, ENSMUSG00000049583	804	2	12065	15.006218905472638	1.0	0.8798637603341406	88.40103003210842
GOTERM_MF_DIRECT	GO:0051538~3 iron, 4 sulfur cluster binding	2	0.21008403361344538	0.12868773641297687	ENSMUSG00000009863, ENSMUSG00000022477	804	2	12065	15.006218905472638	1.0	0.8798637603341406	88.40103003210842
GOTERM_MF_DIRECT	GO:0031434~mitogen-activated protein kinase kinase binding	4	0.42016806722689076	0.12872891649068463	ENSMUSG00000032715, ENSMUSG00000018909, ENSMUSG00000004054, ENSMUSG00000020681	804	19	12065	3.1592039800995027	1.0	0.8757058294356307	88.40959986802383
GOTERM_BP_DIRECT	GO:0006897~endocytosis	16	1.680672268907563	0.131635550138325	ENSMUSG00000030525, ENSMUSG00000035152, ENSMUSG00000040276, ENSMUSG00000024883, ENSMUSG00000018909, ENSMUSG00000025437, ENSMUSG00000022797, ENSMUSG00000049313, ENSMUSG00000068747, ENSMUSG00000022305, ENSMUSG00000070000, ENSMUSG00000026825, ENSMUSG00000034902, ENSMUSG00000034255, ENSMUSG00000003345, ENSMUSG00000039735	817	168	12548	1.4627265839016144	1.0	0.9667270279172544	92.17094265493147
GOTERM_CC_DIRECT	GO:0001725~stress fiber	8	0.8403361344537815	0.13273216191278586	ENSMUSG00000025006, ENSMUSG00000014778, ENSMUSG00000030583, ENSMUSG00000030739, ENSMUSG00000043079, ENSMUSG00000031605, ENSMUSG00000015143, ENSMUSG00000020900	870	66	13445	1.8732149076976663	1.0	0.690673198414074	87.70480534996082
GOTERM_BP_DIRECT	GO:0060306~regulation of membrane repolarization	3	0.31512605042016806	0.13441403530611526	ENSMUSG00000024589, ENSMUSG00000038319, ENSMUSG00000041695	817	10	12548	4.607588739290086	1.0	0.968352268902175	92.61092497626548
GOTERM_BP_DIRECT	GO:0071044~histone mRNA catabolic process	3	0.31512605042016806	0.13441403530611526	ENSMUSG00000058301, ENSMUSG00000024234, ENSMUSG00000034259	817	10	12548	4.607588739290086	1.0	0.968352268902175	92.61092497626548
GOTERM_BP_DIRECT	GO:0097120~receptor localization to synapse	3	0.31512605042016806	0.13441403530611526	ENSMUSG00000042453, ENSMUSG00000063887, ENSMUSG00000058589	817	10	12548	4.607588739290086	1.0	0.968352268902175	92.61092497626548
GOTERM_BP_DIRECT	GO:0050884~neuromuscular process controlling posture	3	0.31512605042016806	0.13441403530611526	ENSMUSG00000045114, ENSMUSG00000017167, ENSMUSG00000064329	817	10	12548	4.607588739290086	1.0	0.968352268902175	92.61092497626548
GOTERM_BP_DIRECT	GO:1900025~negative regulation of substrate adhesion-dependent cell spreading	3	0.31512605042016806	0.13441403530611526	ENSMUSG00000027750, ENSMUSG00000022099, ENSMUSG00000074238	817	10	12548	4.607588739290086	1.0	0.968352268902175	92.61092497626548
GOTERM_BP_DIRECT	GO:0045647~negative regulation of erythrocyte differentiation	3	0.31512605042016806	0.13441403530611526	ENSMUSG00000034201, ENSMUSG00000032698, ENSMUSG00000024359	817	10	12548	4.607588739290086	1.0	0.968352268902175	92.61092497626548
GOTERM_CC_DIRECT	GO:0030018~Z disc	11	1.1554621848739497	0.13445641604550693	ENSMUSG00000021870, ENSMUSG00000023033, ENSMUSG00000039103, ENSMUSG00000043079, ENSMUSG00000022438, ENSMUSG00000015143, ENSMUSG00000069601, ENSMUSG00000029361, ENSMUSG00000057378, ENSMUSG00000030695, ENSMUSG00000064329	870	104	13445	1.6345601237842617	1.0	0.6906339523359901	88.05971788715546
GOTERM_BP_DIRECT	GO:0043401~steroid hormone mediated signaling pathway	6	0.6302521008403361	0.13485788967580142	ENSMUSG00000031870, ENSMUSG00000024955, ENSMUSG00000001288, ENSMUSG00000017491, ENSMUSG00000015843, ENSMUSG00000021779	817	42	12548	2.1940898758524217	1.0	0.9678870324942129	92.67900917426894
GOTERM_BP_DIRECT	GO:0048013~ephrin receptor signaling pathway	6	0.6302521008403361	0.13485788967580142	ENSMUSG00000029869, ENSMUSG00000026235, ENSMUSG00000011877, ENSMUSG00000026959, ENSMUSG00000042700, ENSMUSG00000056486	817	42	12548	2.1940898758524217	1.0	0.9678870324942129	92.67900917426894
GOTERM_BP_DIRECT	GO:0043153~entrainment of circadian clock by photoperiod	4	0.42016806722689076	0.13726157913319542	ENSMUSG00000003575, ENSMUSG00000014956, ENSMUSG00000040385, ENSMUSG00000068742	817	20	12548	3.07172582619339	1.0	0.9691178798095013	93.0375427961145
GOTERM_BP_DIRECT	GO:0001964~startle response	4	0.42016806722689076	0.13726157913319542	ENSMUSG00000032259, ENSMUSG00000047976, ENSMUSG00000059003, ENSMUSG00000026959	817	20	12548	3.07172582619339	1.0	0.9691178798095013	93.0375427961145
GOTERM_CC_DIRECT	GO:0030027~lamellipodium	15	1.5756302521008403	0.13790399688092325	ENSMUSG00000030805, ENSMUSG00000027002, ENSMUSG00000026812, ENSMUSG00000040724, ENSMUSG00000029359, ENSMUSG00000030123, ENSMUSG00000037815, ENSMUSG00000020900, ENSMUSG00000033940, ENSMUSG00000032827, ENSMUSG00000022438, ENSMUSG00000023800, ENSMUSG00000031605, ENSMUSG00000041488, ENSMUSG00000059456	870	157	13445	1.4764990116406764	1.0	0.6955175585552876	88.7409014046245
GOTERM_BP_DIRECT	GO:0050796~regulation of insulin secretion	5	0.5252100840336135	0.13933975924406825	ENSMUSG00000062542, ENSMUSG00000044288, ENSMUSG00000096146, ENSMUSG00000055116, ENSMUSG00000051177	817	31	12548	2.4771982469301537	1.0	0.9700253499424355	93.33409148259393
GOTERM_BP_DIRECT	GO:0046627~negative regulation of insulin receptor signaling pathway	5	0.5252100840336135	0.13933975924406825	ENSMUSG00000026812, ENSMUSG00000053164, ENSMUSG00000020027, ENSMUSG00000052889, ENSMUSG00000029053	817	31	12548	2.4771982469301537	1.0	0.9700253499424355	93.33409148259393
GOTERM_MF_DIRECT	GO:0005229~intracellular calcium activated chloride channel activity	3	0.31512605042016806	0.13965489822239038	ENSMUSG00000074968, ENSMUSG00000036565, ENSMUSG00000034863	804	10	12065	4.5018656716417915	1.0	0.893471448697486	90.48539157314538
GOTERM_MF_DIRECT	GO:0015278~calcium-release channel activity	3	0.31512605042016806	0.13965489822239038	ENSMUSG00000030102, ENSMUSG00000057378, ENSMUSG00000025318	804	10	12065	4.5018656716417915	1.0	0.893471448697486	90.48539157314538
GOTERM_MF_DIRECT	GO:0008331~high voltage-gated calcium channel activity	3	0.31512605042016806	0.13965489822239038	ENSMUSG00000017412, ENSMUSG00000020882, ENSMUSG00000004110	804	10	12065	4.5018656716417915	1.0	0.893471448697486	90.48539157314538
GOTERM_MF_DIRECT	GO:0005057~receptor signaling protein activity	4	0.42016806722689076	0.14436153646185224	ENSMUSG00000040631, ENSMUSG00000029101, ENSMUSG00000023800, ENSMUSG00000052087	804	20	12065	3.0012437810945274	1.0	0.8981410616626738	91.26758568261913
GOTERM_MF_DIRECT	GO:0017016~Ras GTPase binding	4	0.42016806722689076	0.14436153646185224	ENSMUSG00000024883, ENSMUSG00000037533, ENSMUSG00000041351, ENSMUSG00000038696	804	20	12065	3.0012437810945274	1.0	0.8981410616626738	91.26758568261913
GOTERM_BP_DIRECT	GO:0071320~cellular response to cAMP	6	0.6302521008403361	0.14496755467695843	ENSMUSG00000020331, ENSMUSG00000023019, ENSMUSG00000022099, ENSMUSG00000014813, ENSMUSG00000030102, ENSMUSG00000040407	817	43	12548	2.1430645299023654	1.0	0.9735635999448318	94.07840542158318
GOTERM_BP_DIRECT	GO:0010506~regulation of autophagy	6	0.6302521008403361	0.14496755467695843	ENSMUSG00000025417, ENSMUSG00000025759, ENSMUSG00000028278, ENSMUSG00000025437, ENSMUSG00000052105, ENSMUSG00000018171	817	43	12548	2.1430645299023654	1.0	0.9735635999448318	94.07840542158318
GOTERM_CC_DIRECT	GO:0005741~mitochondrial outer membrane	13	1.365546218487395	0.1457904997217408	ENSMUSG00000025040, ENSMUSG00000038084, ENSMUSG00000021704, ENSMUSG00000020402, ENSMUSG00000054942, ENSMUSG00000025733, ENSMUSG00000027104, ENSMUSG00000026235, ENSMUSG00000000787, ENSMUSG00000018428, ENSMUSG00000029361, ENSMUSG00000037972, ENSMUSG00000093904	870	132	13445	1.5219871125043538	1.0	0.7122675684371522	90.16531675675016
GOTERM_CC_DIRECT	GO:0044297~cell body	10	1.050420168067227	0.1461666056301968	ENSMUSG00000029713, ENSMUSG00000042429, ENSMUSG00000026235, ENSMUSG00000028222, ENSMUSG00000030161, ENSMUSG00000031748, ENSMUSG00000025437, ENSMUSG00000055471, ENSMUSG00000059456, ENSMUSG00000022812	870	93	13445	1.6617229019898652	1.0	0.7084517325059443	90.22885654074831
KEGG_PATHWAY	mmu04150:mTOR signaling pathway	7	0.7352941176470588	0.14685536747458178	ENSMUSG00000050310, ENSMUSG00000011096, ENSMUSG00000036707, ENSMUSG00000028278, ENSMUSG00000026812, ENSMUSG00000052889, ENSMUSG00000063358	341	55	5208	1.943801652892562	1.0	0.4904945321424903	87.16178707797636
GOTERM_CC_DIRECT	GO:0015629~actin cytoskeleton	17	1.7857142857142856	0.14831271928295564	ENSMUSG00000054733, ENSMUSG00000040860, ENSMUSG00000029095, ENSMUSG00000041444, ENSMUSG00000029621, ENSMUSG00000009739, ENSMUSG00000029516, ENSMUSG00000028906, ENSMUSG00000037815, ENSMUSG00000020900, ENSMUSG00000069833, ENSMUSG00000032827, ENSMUSG00000043079, ENSMUSG00000000416, ENSMUSG00000031605, ENSMUSG00000030695, ENSMUSG00000028943	870	186	13445	1.4124644666913855	1.0	0.7093698163118297	90.58416343648128
KEGG_PATHWAY	mmu04922:Glucagon signaling pathway	9	0.9453781512605042	0.14910505138412367	ENSMUSG00000001175, ENSMUSG00000027104, ENSMUSG00000036438, ENSMUSG00000044167, ENSMUSG00000030102, ENSMUSG00000051177, ENSMUSG00000033953, ENSMUSG00000024617, ENSMUSG00000057897	341	80	5208	1.7181818181818183	1.0	0.4901840394609789	87.59251205626323
GOTERM_BP_DIRECT	GO:0007010~cytoskeleton organization	10	1.050420168067227	0.149960641583259	ENSMUSG00000028656, ENSMUSG00000040276, ENSMUSG00000029095, ENSMUSG00000030583, ENSMUSG00000022099, ENSMUSG00000055805, ENSMUSG00000021373, ENSMUSG00000017167, ENSMUSG00000027692, ENSMUSG00000022812	817	93	12548	1.6514654979534358	1.0	0.9762586068232488	94.6723814072455
GOTERM_MF_DIRECT	GO:0005515~protein binding	250	26.260504201680675	0.15006836645487887	ENSMUSG00000037916, ENSMUSG00000037815, ENSMUSG00000038696, ENSMUSG00000061911, ENSMUSG00000032261, ENSMUSG00000020402, ENSMUSG00000022961, ENSMUSG00000030123, ENSMUSG00000024359, ENSMUSG00000020900, ENSMUSG00000050310, ENSMUSG00000027104, ENSMUSG00000007653, ENSMUSG00000003469, ENSMUSG00000036943, ENSMUSG00000062372, ENSMUSG00000048234, ENSMUSG00000029361, ENSMUSG00000015837, ENSMUSG00000030525,…	804	3540	12065	1.059761222137898	1.0	0.9041516190000909	92.13525569092722
GOTERM_BP_DIRECT	GO:0042493~response to drug	23	2.415966386554622	0.15075354774955035	ENSMUSG00000020661, ENSMUSG00000049511, ENSMUSG00000029999, ENSMUSG00000028854, ENSMUSG00000020366, ENSMUSG00000078773, ENSMUSG00000020431, ENSMUSG00000020390, ENSMUSG00000032259, ENSMUSG00000017740, ENSMUSG00000006818, ENSMUSG00000059003, ENSMUSG00000031748, ENSMUSG00000096146, ENSMUSG00000029026, ENSMUSG00000041380, ENSMUSG00000052889, ENSMUSG00000029009, ENSMUSG00000024962, ENSMUSG00000068037,…	817	266	12548	1.328001766963308	1.0	0.9761016438992733	94.76136080691141
GOTERM_BP_DIRECT	GO:0040018~positive regulation of multicellular organism growth	5	0.5252100840336135	0.151571919255378	ENSMUSG00000031755, ENSMUSG00000032259, ENSMUSG00000011751, ENSMUSG00000053164, ENSMUSG00000005506	817	32	12548	2.3997858017135867	1.0	0.9759628364920597	94.8517246805137
GOTERM_BP_DIRECT	GO:0090630~activation of GTPase activity	8	0.8403361344537815	0.15179603485211313	ENSMUSG00000052302, ENSMUSG00000027347, ENSMUSG00000023923, ENSMUSG00000035007, ENSMUSG00000026812, ENSMUSG00000042700, ENSMUSG00000003134, ENSMUSG00000059456	817	68	12548	1.8068975448196414	1.0	0.9754413071980508	94.87621330364658
GOTERM_CC_DIRECT	GO:0016328~lateral plasma membrane	6	0.6302521008403361	0.15262585324173789	ENSMUSG00000032259, ENSMUSG00000024969, ENSMUSG00000050556, ENSMUSG00000052105, ENSMUSG00000069601, ENSMUSG00000020888	870	44	13445	2.1073667711598745	1.0	0.7158429661864956	91.26211573507555
GOTERM_BP_DIRECT	GO:0046330~positive regulation of JNK cascade	7	0.7352941176470588	0.1546952596507526	ENSMUSG00000027347, ENSMUSG00000020827, ENSMUSG00000004054, ENSMUSG00000040183, ENSMUSG00000040390, ENSMUSG00000059456, ENSMUSG00000051177	817	56	12548	1.9198286413708687	1.0	0.976626663214145	95.1832495907926
GOTERM_MF_DIRECT	GO:0030145~manganese ion binding	6	0.6302521008403361	0.1553238772752888	ENSMUSG00000024234, ENSMUSG00000027531, ENSMUSG00000006818, ENSMUSG00000037996, ENSMUSG00000025854, ENSMUSG00000062526	804	43	12065	2.093891010065949	1.0	0.9090084439804519	92.86229668530042
KEGG_PATHWAY	mmu04918:Thyroid hormone synthesis	7	0.7352941176470588	0.15606425396907345	ENSMUSG00000027104, ENSMUSG00000063856, ENSMUSG00000052889, ENSMUSG00000030102, ENSMUSG00000005580, ENSMUSG00000020431, ENSMUSG00000051177	341	56	5208	1.909090909090909	1.0	0.5014099946202187	88.84195959180255
GOTERM_MF_DIRECT	GO:0046872~metal ion binding	202	21.218487394957982	0.15653349846225587	ENSMUSG00000037916, ENSMUSG00000038418, ENSMUSG00000031112, ENSMUSG00000061911, ENSMUSG00000020262, ENSMUSG00000010086, ENSMUSG00000049225, ENSMUSG00000066392, ENSMUSG00000059734, ENSMUSG00000032788, ENSMUSG00000053297, ENSMUSG00000060257, ENSMUSG00000043857, ENSMUSG00000056486, ENSMUSG00000035011, ENSMUSG00000027104, ENSMUSG00000026743, ENSMUSG00000048234, ENSMUSG00000029361, ENSMUSG00000017119,…	804	2837	12065	1.068472407086878	1.0	0.9075152913937046	93.0204802637103
GOTERM_BP_DIRECT	GO:2001259~positive regulation of cation channel activity	3	0.31512605042016806	0.1575053040209442	ENSMUSG00000024589, ENSMUSG00000096146, ENSMUSG00000069601	817	11	12548	4.18871703571826	1.0	0.9776923263071824	95.46419095084997
GOTERM_BP_DIRECT	GO:0051639~actin filament network formation	3	0.31512605042016806	0.1575053040209442	ENSMUSG00000015143, ENSMUSG00000020173, ENSMUSG00000028943	817	11	12548	4.18871703571826	1.0	0.9776923263071824	95.46419095084997
GOTERM_BP_DIRECT	GO:0090303~positive regulation of wound healing	3	0.31512605042016806	0.1575053040209442	ENSMUSG00000024486, ENSMUSG00000045038, ENSMUSG00000022099	817	11	12548	4.18871703571826	1.0	0.9776923263071824	95.46419095084997
GOTERM_BP_DIRECT	GO:0007097~nuclear migration	3	0.31512605042016806	0.1575053040209442	ENSMUSG00000014778, ENSMUSG00000044700, ENSMUSG00000020900	817	11	12548	4.18871703571826	1.0	0.9776923263071824	95.46419095084997
GOTERM_BP_DIRECT	GO:0086005~ventricular cardiac muscle cell action potential	3	0.31512605042016806	0.1575053040209442	ENSMUSG00000024589, ENSMUSG00000038319, ENSMUSG00000057123	817	11	12548	4.18871703571826	1.0	0.9776923263071824	95.46419095084997
GOTERM_BP_DIRECT	GO:0051492~regulation of stress fiber assembly	3	0.31512605042016806	0.1575053040209442	ENSMUSG00000026812, ENSMUSG00000021013, ENSMUSG00000043079	817	11	12548	4.18871703571826	1.0	0.9776923263071824	95.46419095084997
GOTERM_BP_DIRECT	GO:0040011~locomotion	3	0.31512605042016806	0.1575053040209442	ENSMUSG00000030302, ENSMUSG00000059003, ENSMUSG00000025318	817	11	12548	4.18871703571826	1.0	0.9776923263071824	95.46419095084997
GOTERM_BP_DIRECT	GO:0014902~myotube differentiation	3	0.31512605042016806	0.1575053040209442	ENSMUSG00000068747, ENSMUSG00000063856, ENSMUSG00000022812	817	11	12548	4.18871703571826	1.0	0.9776923263071824	95.46419095084997
GOTERM_BP_DIRECT	GO:0045176~apical protein localization	3	0.31512605042016806	0.1575053040209442	ENSMUSG00000027002, ENSMUSG00000006024, ENSMUSG00000045180	817	11	12548	4.18871703571826	1.0	0.9776923263071824	95.46419095084997
GOTERM_BP_DIRECT	GO:0090129~positive regulation of synapse maturation	3	0.31512605042016806	0.1575053040209442	ENSMUSG00000042453, ENSMUSG00000066392, ENSMUSG00000057897	817	11	12548	4.18871703571826	1.0	0.9776923263071824	95.46419095084997
GOTERM_CC_DIRECT	GO:0043234~protein complex	42	4.411764705882353	0.15898936054808072	ENSMUSG00000009681, ENSMUSG00000016346, ENSMUSG00000044641, ENSMUSG00000001986, ENSMUSG00000042700, ENSMUSG00000028906, ENSMUSG00000028059, ENSMUSG00000061808, ENSMUSG00000063480, ENSMUSG00000029713, ENSMUSG00000056755, ENSMUSG00000031748, ENSMUSG00000038949, ENSMUSG00000026825, ENSMUSG00000041308, ENSMUSG00000066392, ENSMUSG00000053877, ENSMUSG00000063142, ENSMUSG00000021061, ENSMUSG00000027358,…	870	540	13445	1.2019795657726693	1.0	0.7270951995784902	92.17969896186231
GOTERM_MF_DIRECT	GO:0008013~beta-catenin binding	9	0.9453781512605042	0.16180819136254562	ENSMUSG00000000782, ENSMUSG00000048826, ENSMUSG00000045180, ENSMUSG00000042308, ENSMUSG00000044167, ENSMUSG00000002459, ENSMUSG00000037815, ENSMUSG00000020135, ENSMUSG00000022812	804	80	12065	1.6881996268656716	1.0	0.9121038819257277	93.67267572238826
GOTERM_CC_DIRECT	GO:0005747~mitochondrial respiratory chain complex I	6	0.6302521008403361	0.16320254684652746	ENSMUSG00000059734, ENSMUSG00000037916, ENSMUSG00000005510, ENSMUSG00000013593, ENSMUSG00000036199, ENSMUSG00000020153	870	45	13445	2.0605363984674328	1.0	0.7327001024836406	92.73691197311311
GOTERM_MF_DIRECT	GO:0005088~Ras guanyl-nucleotide exchange factor activity	3	0.31512605042016806	0.16349020731371952	ENSMUSG00000027347, ENSMUSG00000029333, ENSMUSG00000030134	804	11	12065	4.092605156037992	1.0	0.9113541848737697	93.86834806215852
GOTERM_MF_DIRECT	GO:0030594~neurotransmitter receptor activity	3	0.31512605042016806	0.16349020731371952	ENSMUSG00000035745, ENSMUSG00000049511, ENSMUSG00000041380	804	11	12065	4.092605156037992	1.0	0.9113541848737697	93.86834806215852
GOTERM_BP_DIRECT	GO:0006821~chloride transport	7	0.7352941176470588	0.1640593522595341	ENSMUSG00000017740, ENSMUSG00000007653, ENSMUSG00000035112, ENSMUSG00000036565, ENSMUSG00000010803, ENSMUSG00000034863, ENSMUSG00000029054	817	57	12548	1.886147437136292	1.0	0.9806972049838044	96.06049531608166
GOTERM_BP_DIRECT	GO:0061025~membrane fusion	5	0.5252100840336135	0.1641937947732911	ENSMUSG00000030805, ENSMUSG00000038822, ENSMUSG00000006024, ENSMUSG00000026825, ENSMUSG00000041488	817	33	12548	2.3270650198434777	1.0	0.9802149113644659	96.07191438467473
KEGG_PATHWAY	mmu04310:Wnt signaling pathway	12	1.2605042016806722	0.16480444215771706	ENSMUSG00000010797, ENSMUSG00000000782, ENSMUSG00000052889, ENSMUSG00000036856, ENSMUSG00000020366, ENSMUSG00000020135, ENSMUSG00000020888, ENSMUSG00000051177, ENSMUSG00000022812, ENSMUSG00000033953, ENSMUSG00000024617, ENSMUSG00000057897	341	121	5208	1.5146506386175809	1.0	0.5163339073286287	90.24665162017183
GOTERM_MF_DIRECT	GO:0003707~steroid hormone receptor activity	6	0.6302521008403361	0.16630883406827202	ENSMUSG00000031870, ENSMUSG00000024955, ENSMUSG00000001288, ENSMUSG00000017491, ENSMUSG00000015843, ENSMUSG00000021779	804	44	12065	2.046302578018996	1.0	0.9122390252932007	94.18359840938508
GOTERM_MF_DIRECT	GO:0051287~NAD binding	6	0.6302521008403361	0.16630883406827202	ENSMUSG00000037916, ENSMUSG00000013593, ENSMUSG00000023019, ENSMUSG00000030621, ENSMUSG00000026496, ENSMUSG00000027406	804	44	12065	2.046302578018996	1.0	0.9122390252932007	94.18359840938508
GOTERM_CC_DIRECT	GO:0055037~recycling endosome	11	1.1554621848739497	0.16643751578190846	ENSMUSG00000044534, ENSMUSG00000025789, ENSMUSG00000020524, ENSMUSG00000033124, ENSMUSG00000024797, ENSMUSG00000033998, ENSMUSG00000038970, ENSMUSG00000024319, ENSMUSG00000022797, ENSMUSG00000049313, ENSMUSG00000027692	870	109	13445	1.559580301592323	1.0	0.735844110996809	93.13938995212749
GOTERM_CC_DIRECT	GO:0000421~autophagosome membrane	4	0.42016806722689076	0.16678941351109192	ENSMUSG00000030161, ENSMUSG00000033124, ENSMUSG00000018171, ENSMUSG00000026289	870	22	13445	2.8098223615464994	1.0	0.7322845679757656	93.18189442393746
GOTERM_BP_DIRECT	GO:0032465~regulation of cytokinesis	4	0.42016806722689076	0.16893643447525591	ENSMUSG00000001175, ENSMUSG00000036438, ENSMUSG00000011877, ENSMUSG00000032571	817	22	12548	2.7924780238121727	1.0	0.9820215543904361	96.45530671270922
GOTERM_BP_DIRECT	GO:0010800~positive regulation of peptidyl-threonine phosphorylation	4	0.42016806722689076	0.16893643447525591	ENSMUSG00000036707, ENSMUSG00000063358, ENSMUSG00000041245, ENSMUSG00000022812	817	22	12548	2.7924780238121727	1.0	0.9820215543904361	96.45530671270922
GOTERM_CC_DIRECT	GO:0098793~presynapse	7	0.7352941176470588	0.1703044214259231	ENSMUSG00000003872, ENSMUSG00000062372, ENSMUSG00000063887, ENSMUSG00000041488, ENSMUSG00000032589, ENSMUSG00000066392, ENSMUSG00000031367	870	58	13445	1.8651407055093143	1.0	0.7360299341972105	93.59319799361243
GOTERM_BP_DIRECT	GO:0032868~response to insulin	7	0.7352941176470588	0.17365822044276347	ENSMUSG00000068747, ENSMUSG00000026834, ENSMUSG00000026812, ENSMUSG00000039304, ENSMUSG00000038418, ENSMUSG00000068742, ENSMUSG00000025905	817	58	12548	1.8536276537373908	1.0	0.9836437647768318	96.80170202202059
KEGG_PATHWAY	mmu04062:Chemokine signaling pathway	13	1.365546218487395	0.17575012634635312	ENSMUSG00000032946, ENSMUSG00000018909, ENSMUSG00000063358, ENSMUSG00000020431, ENSMUSG00000022812, ENSMUSG00000029713, ENSMUSG00000041112, ENSMUSG00000031778, ENSMUSG00000020395, ENSMUSG00000059456, ENSMUSG00000029053, ENSMUSG00000005580, ENSMUSG00000051177	341	136	5208	1.4598930481283423	1.0	0.5354978542504802	91.775571045767
GOTERM_BP_DIRECT	GO:0002244~hematopoietic progenitor cell differentiation	8	0.8403361344537815	0.17737615615124497	ENSMUSG00000027951, ENSMUSG00000002781, ENSMUSG00000030583, ENSMUSG00000002280, ENSMUSG00000048826, ENSMUSG00000028931, ENSMUSG00000022335, ENSMUSG00000031906	817	71	12548	1.7305497612357128	1.0	0.9847158854780687	97.05168497805106
GOTERM_MF_DIRECT	GO:0019902~phosphatase binding	6	0.6302521008403361	0.1775901407039499	ENSMUSG00000057719, ENSMUSG00000011751, ENSMUSG00000038949, ENSMUSG00000063358, ENSMUSG00000051403, ENSMUSG00000068742	804	45	12065	2.0008291873963513	1.0	0.9240760679979065	95.29971525072007
GOTERM_MF_DIRECT	GO:0032947~protein complex scaffold	6	0.6302521008403361	0.1775901407039499	ENSMUSG00000020331, ENSMUSG00000042388, ENSMUSG00000023018, ENSMUSG00000018428, ENSMUSG00000040407, ENSMUSG00000050812	804	45	12065	2.0008291873963513	1.0	0.9240760679979065	95.29971525072007
KEGG_PATHWAY	mmu04012:ErbB signaling pathway	9	0.9453781512605042	0.1805057183906057	ENSMUSG00000009406, ENSMUSG00000024486, ENSMUSG00000052889, ENSMUSG00000029999, ENSMUSG00000063358, ENSMUSG00000020366, ENSMUSG00000022812, ENSMUSG00000024617, ENSMUSG00000057897	341	84	5208	1.6363636363636365	1.0	0.540219833852375	92.36819865105655
GOTERM_BP_DIRECT	GO:0051967~negative regulation of synaptic transmission, glutamatergic	3	0.31512605042016806	0.18125650746140776	ENSMUSG00000032259, ENSMUSG00000042429, ENSMUSG00000049511	817	12	12548	3.8396572827417383	1.0	0.9857706267764047	97.29283923414376
GOTERM_BP_DIRECT	GO:0035970~peptidyl-threonine dephosphorylation	3	0.31512605042016806	0.18125650746140776	ENSMUSG00000026181, ENSMUSG00000047205, ENSMUSG00000049225	817	12	12548	3.8396572827417383	1.0	0.9857706267764047	97.29283923414376
GOTERM_BP_DIRECT	GO:0042744~hydrogen peroxide catabolic process	3	0.31512605042016806	0.18125650746140776	ENSMUSG00000063856, ENSMUSG00000024953, ENSMUSG00000020674	817	12	12548	3.8396572827417383	1.0	0.9857706267764047	97.29283923414376
GOTERM_BP_DIRECT	GO:0006337~nucleosome disassembly	3	0.31512605042016806	0.18125650746140776	ENSMUSG00000028949, ENSMUSG00000023018, ENSMUSG00000078851	817	12	12548	3.8396572827417383	1.0	0.9857706267764047	97.29283923414376
GOTERM_BP_DIRECT	GO:0006941~striated muscle contraction	3	0.31512605042016806	0.18125650746140776	ENSMUSG00000029361, ENSMUSG00000057378, ENSMUSG00000030695	817	12	12548	3.8396572827417383	1.0	0.9857706267764047	97.29283923414376
GOTERM_BP_DIRECT	GO:0007194~negative regulation of adenylate cyclase activity	3	0.31512605042016806	0.18125650746140776	ENSMUSG00000032259, ENSMUSG00000039059, ENSMUSG00000040407	817	12	12548	3.8396572827417383	1.0	0.9857706267764047	97.29283923414376
GOTERM_BP_DIRECT	GO:0061001~regulation of dendritic spine morphogenesis	3	0.31512605042016806	0.18125650746140776	ENSMUSG00000026235, ENSMUSG00000032827, ENSMUSG00000042700	817	12	12548	3.8396572827417383	1.0	0.9857706267764047	97.29283923414376
GOTERM_CC_DIRECT	GO:0097427~microtubule bundle	2	0.21008403361344538	0.18165116319914534	ENSMUSG00000024969, ENSMUSG00000052105	870	3	13445	10.302681992337165	1.0	0.7565703079350092	94.76854169535042
GOTERM_CC_DIRECT	GO:0034657~GID complex	2	0.21008403361344538	0.18165116319914534	ENSMUSG00000001054, ENSMUSG00000002222	870	3	13445	10.302681992337165	1.0	0.7565703079350092	94.76854169535042
GOTERM_CC_DIRECT	GO:1902710~GABA receptor complex	2	0.21008403361344538	0.18165116319914534	ENSMUSG00000007653, ENSMUSG00000010803	870	3	13445	10.302681992337165	1.0	0.7565703079350092	94.76854169535042
GOTERM_CC_DIRECT	GO:0097513~myosin II filament	2	0.21008403361344538	0.18165116319914534	ENSMUSG00000030739, ENSMUSG00000020900	870	3	13445	10.302681992337165	1.0	0.7565703079350092	94.76854169535042
GOTERM_BP_DIRECT	GO:0032460~negative regulation of protein oligomerization	2	0.21008403361344538	0.18269263969608307	ENSMUSG00000050511, ENSMUSG00000049313	817	3	12548	10.239086087311302	1.0	0.9858804272773344	97.37727040792376
GOTERM_BP_DIRECT	GO:0086013~membrane repolarization during cardiac muscle cell action potential	2	0.21008403361344538	0.18269263969608307	ENSMUSG00000038319, ENSMUSG00000041695	817	3	12548	10.239086087311302	1.0	0.9858804272773344	97.37727040792376
GOTERM_BP_DIRECT	GO:0060129~thyroid-stimulating hormone-secreting cell differentiation	2	0.21008403361344538	0.18269263969608307	ENSMUSG00000027358, ENSMUSG00000036856	817	3	12548	10.239086087311302	1.0	0.9858804272773344	97.37727040792376
GOTERM_BP_DIRECT	GO:0007196~adenylate cyclase-inhibiting G-protein coupled glutamate receptor signaling pathway	2	0.21008403361344538	0.18269263969608307	ENSMUSG00000056755, ENSMUSG00000063239	817	3	12548	10.239086087311302	1.0	0.9858804272773344	97.37727040792376
GOTERM_BP_DIRECT	GO:0035794~positive regulation of mitochondrial membrane permeability	2	0.21008403361344538	0.18269263969608307	ENSMUSG00000019853, ENSMUSG00000028854	817	3	12548	10.239086087311302	1.0	0.9858804272773344	97.37727040792376
GOTERM_BP_DIRECT	GO:0038003~opioid receptor signaling pathway	2	0.21008403361344538	0.18269263969608307	ENSMUSG00000050511, ENSMUSG00000025905	817	3	12548	10.239086087311302	1.0	0.9858804272773344	97.37727040792376
GOTERM_BP_DIRECT	GO:0060748~tertiary branching involved in mammary gland duct morphogenesis	2	0.21008403361344538	0.18269263969608307	ENSMUSG00000031870, ENSMUSG00000036856	817	3	12548	10.239086087311302	1.0	0.9858804272773344	97.37727040792376
GOTERM_BP_DIRECT	GO:0032417~positive regulation of sodium:proton antiporter activity	2	0.21008403361344538	0.18269263969608307	ENSMUSG00000029359, ENSMUSG00000051177	817	3	12548	10.239086087311302	1.0	0.9858804272773344	97.37727040792376
GOTERM_BP_DIRECT	GO:0002068~glandular epithelial cell development	2	0.21008403361344538	0.18269263969608307	ENSMUSG00000001288, ENSMUSG00000017491	817	3	12548	10.239086087311302	1.0	0.9858804272773344	97.37727040792376
GOTERM_BP_DIRECT	GO:0021692~cerebellar Purkinje cell layer morphogenesis	2	0.21008403361344538	0.18269263969608307	ENSMUSG00000030302, ENSMUSG00000067889	817	3	12548	10.239086087311302	1.0	0.9858804272773344	97.37727040792376
GOTERM_BP_DIRECT	GO:0042447~hormone catabolic process	2	0.21008403361344538	0.18269263969608307	ENSMUSG00000057530, ENSMUSG00000020681	817	3	12548	10.239086087311302	1.0	0.9858804272773344	97.37727040792376
GOTERM_BP_DIRECT	GO:0042321~negative regulation of circadian sleep/wake cycle, sleep	2	0.21008403361344538	0.18269263969608307	ENSMUSG00000032259, ENSMUSG00000042429	817	3	12548	10.239086087311302	1.0	0.9858804272773344	97.37727040792376
GOTERM_BP_DIRECT	GO:2000344~positive regulation of acrosome reaction	2	0.21008403361344538	0.18269263969608307	ENSMUSG00000024112, ENSMUSG00000051177	817	3	12548	10.239086087311302	1.0	0.9858804272773344	97.37727040792376
GOTERM_BP_DIRECT	GO:0086011~membrane repolarization during action potential	2	0.21008403361344538	0.18269263969608307	ENSMUSG00000038319, ENSMUSG00000041695	817	3	12548	10.239086087311302	1.0	0.9858804272773344	97.37727040792376
GOTERM_BP_DIRECT	GO:0040013~negative regulation of locomotion	2	0.21008403361344538	0.18269263969608307	ENSMUSG00000041380, ENSMUSG00000049583	817	3	12548	10.239086087311302	1.0	0.9858804272773344	97.37727040792376
GOTERM_BP_DIRECT	GO:0006461~protein complex assembly	7	0.7352941176470588	0.1834814107106041	ENSMUSG00000030000, ENSMUSG00000030805, ENSMUSG00000042388, ENSMUSG00000044641, ENSMUSG00000028710, ENSMUSG00000022099, ENSMUSG00000028906	817	59	12548	1.822210235877435	1.0	0.98575378494179	97.42257824402046
GOTERM_CC_DIRECT	GO:0072372~primary cilium	6	0.6302521008403361	0.18519000905597865	ENSMUSG00000029469, ENSMUSG00000052302, ENSMUSG00000035910, ENSMUSG00000038564, ENSMUSG00000021062, ENSMUSG00000030323	870	47	13445	1.9728539985326485	1.0	0.7598011200839797	95.09180795651321
GOTERM_BP_DIRECT	GO:1990138~neuron projection extension	4	0.42016806722689076	0.1854955041276148	ENSMUSG00000027750, ENSMUSG00000047787, ENSMUSG00000020387, ENSMUSG00000029053	817	23	12548	2.671065935820339	1.0	0.9860710823104398	97.5349391864431
GOTERM_BP_DIRECT	GO:0051968~positive regulation of synaptic transmission, glutamatergic	4	0.42016806722689076	0.1854955041276148	ENSMUSG00000042453, ENSMUSG00000041115, ENSMUSG00000063887, ENSMUSG00000059456	817	23	12548	2.671065935820339	1.0	0.9860710823104398	97.5349391864431
GOTERM_BP_DIRECT	GO:0007631~feeding behavior	4	0.42016806722689076	0.1854955041276148	ENSMUSG00000032259, ENSMUSG00000049511, ENSMUSG00000041380, ENSMUSG00000040037	817	23	12548	2.671065935820339	1.0	0.9860710823104398	97.5349391864431
GOTERM_BP_DIRECT	GO:0051928~positive regulation of calcium ion transport	4	0.42016806722689076	0.1854955041276148	ENSMUSG00000030302, ENSMUSG00000030102, ENSMUSG00000041245, ENSMUSG00000024617	817	23	12548	2.671065935820339	1.0	0.9860710823104398	97.5349391864431
GOTERM_BP_DIRECT	GO:0030866~cortical actin cytoskeleton organization	4	0.42016806722689076	0.1854955041276148	ENSMUSG00000027624, ENSMUSG00000055805, ENSMUSG00000028906, ENSMUSG00000024143	817	23	12548	2.671065935820339	1.0	0.9860710823104398	97.5349391864431
GOTERM_MF_DIRECT	GO:0001642~group III metabotropic glutamate receptor activity	2	0.21008403361344538	0.18668854447459668	ENSMUSG00000056755, ENSMUSG00000063239	804	3	12065	10.004145936981757	1.0	0.9318698159465496	96.05025627215817
GOTERM_MF_DIRECT	GO:0055077~gap junction hemi-channel activity	2	0.21008403361344538	0.18668854447459668	ENSMUSG00000058441, ENSMUSG00000057123	804	3	12065	10.004145936981757	1.0	0.9318698159465496	96.05025627215817
GOTERM_MF_DIRECT	GO:0016917~GABA receptor activity	2	0.21008403361344538	0.18668854447459668	ENSMUSG00000007653, ENSMUSG00000010803	804	3	12065	10.004145936981757	1.0	0.9318698159465496	96.05025627215817
GOTERM_MF_DIRECT	GO:0008273~calcium, potassium:sodium antiporter activity	2	0.21008403361344538	0.18668854447459668	ENSMUSG00000037996, ENSMUSG00000041771	804	3	12065	10.004145936981757	1.0	0.9318698159465496	96.05025627215817
GOTERM_MF_DIRECT	GO:0031800~type 3 metabotropic glutamate receptor binding	2	0.21008403361344538	0.18668854447459668	ENSMUSG00000001175, ENSMUSG00000036438	804	3	12065	10.004145936981757	1.0	0.9318698159465496	96.05025627215817
GOTERM_MF_DIRECT	GO:0003726~double-stranded RNA adenosine deaminase activity	2	0.21008403361344538	0.18668854447459668	ENSMUSG00000027951, ENSMUSG00000020262	804	3	12065	10.004145936981757	1.0	0.9318698159465496	96.05025627215817
GOTERM_MF_DIRECT	GO:0004033~aldo-keto reductase (NADP) activity	2	0.21008403361344538	0.18668854447459668	ENSMUSG00000027827, ENSMUSG00000028931	804	3	12065	10.004145936981757	1.0	0.9318698159465496	96.05025627215817
KEGG_PATHWAY	mmu04740:Olfactory transduction	4	0.42016806722689076	0.1867977689542354	ENSMUSG00000001175, ENSMUSG00000036438, ENSMUSG00000024617, ENSMUSG00000057897	341	23	5208	2.656126482213439	1.0	0.54809365149271	93.09181226565603
GOTERM_MF_DIRECT	GO:0016595~glutamate binding	3	0.31512605042016806	0.18796677994155706	ENSMUSG00000056755, ENSMUSG00000059003, ENSMUSG00000026959	804	12	12065	3.7515547263681595	1.0	0.9306915306750658	96.14622375482568
GOTERM_BP_DIRECT	GO:0008286~insulin receptor signaling pathway	6	0.6302521008403361	0.1883899140075737	ENSMUSG00000025006, ENSMUSG00000044167, ENSMUSG00000038485, ENSMUSG00000024143, ENSMUSG00000029053, ENSMUSG00000051177	817	47	12548	1.9606760592723769	1.0	0.9866809901164211	97.68833497808728
GOTERM_BP_DIRECT	GO:0031532~actin cytoskeleton reorganization	6	0.6302521008403361	0.1883899140075737	ENSMUSG00000050310, ENSMUSG00000020827, ENSMUSG00000042700, ENSMUSG00000022438, ENSMUSG00000029053, ENSMUSG00000027692	817	47	12548	1.9606760592723769	1.0	0.9866809901164211	97.68833497808728
GOTERM_BP_DIRECT	GO:0007611~learning or memory	6	0.6302521008403361	0.1883899140075737	ENSMUSG00000027827, ENSMUSG00000059003, ENSMUSG00000044288, ENSMUSG00000026959, ENSMUSG00000038418, ENSMUSG00000000552	817	47	12548	1.9606760592723769	1.0	0.9866809901164211	97.68833497808728
GOTERM_MF_DIRECT	GO:0003690~double-stranded DNA binding	11	1.1554621848739497	0.18868643954558284	ENSMUSG00000037138, ENSMUSG00000009406, ENSMUSG00000022389, ENSMUSG00000024238, ENSMUSG00000029026, ENSMUSG00000037860, ENSMUSG00000027466, ENSMUSG00000021287, ENSMUSG00000038418, ENSMUSG00000021779, ENSMUSG00000049038	804	109	12065	1.5143890638550368	1.0	0.9289118369135629	96.19928958159186
KEGG_PATHWAY	mmu05142:Chagas disease (American trypanosomiasis)	9	0.9453781512605042	0.18877951042241148	ENSMUSG00000041769, ENSMUSG00000031748, ENSMUSG00000020681, ENSMUSG00000063358, ENSMUSG00000020366, ENSMUSG00000022052, ENSMUSG00000020431, ENSMUSG00000051177, ENSMUSG00000029120	341	85	5208	1.6171122994652407	1.0	0.5466522039093364	93.30626187856632
GOTERM_BP_DIRECT	GO:0007420~brain development	17	1.7857142857142856	0.18965570675477741	ENSMUSG00000009681, ENSMUSG00000047976, ENSMUSG00000036564, ENSMUSG00000006024, ENSMUSG00000006235, ENSMUSG00000020900, ENSMUSG00000042453, ENSMUSG00000027457, ENSMUSG00000019261, ENSMUSG00000038564, ENSMUSG00000027827, ENSMUSG00000000416, ENSMUSG00000045180, ENSMUSG00000055471, ENSMUSG00000090125, ENSMUSG00000068205, ENSMUSG00000051177	817	193	12548	1.352832617753566	1.0	0.9867221065252078	97.75254451692489
GOTERM_MF_DIRECT	GO:0070888~E-box binding	4	0.42016806722689076	0.1944928050584832	ENSMUSG00000022463, ENSMUSG00000024238, ENSMUSG00000032698, ENSMUSG00000055116	804	23	12065	2.609777200951763	1.0	0.9326393198146781	96.60309021990065
GOTERM_MF_DIRECT	GO:0032403~protein complex binding	27	2.8361344537815127	0.19486397393804655	ENSMUSG00000020331, ENSMUSG00000031979, ENSMUSG00000011877, ENSMUSG00000040385, ENSMUSG00000042700, ENSMUSG00000029713, ENSMUSG00000059003, ENSMUSG00000031748, ENSMUSG00000029009, ENSMUSG00000026825, ENSMUSG00000049225, ENSMUSG00000063142, ENSMUSG00000059456, ENSMUSG00000027002, ENSMUSG00000033287, ENSMUSG00000037204, ENSMUSG00000069089, ENSMUSG00000038298, ENSMUSG00000020402, ENSMUSG00000030102,…	804	327	12065	1.2390455976995756	1.0	0.930567251643957	96.62748584882877
GOTERM_BP_DIRECT	GO:0072661~protein targeting to plasma membrane	4	0.42016806722689076	0.2024544089743639	ENSMUSG00000050556, ENSMUSG00000029359, ENSMUSG00000069601, ENSMUSG00000041245	817	24	12548	2.5597715218278254	1.0	0.990125783360579	98.31380475578521
GOTERM_BP_DIRECT	GO:0009987~cellular process	4	0.42016806722689076	0.2024544089743639	ENSMUSG00000080268, ENSMUSG00000031748, ENSMUSG00000040385, ENSMUSG00000055805	817	24	12548	2.5597715218278254	1.0	0.990125783360579	98.31380475578521
GOTERM_BP_DIRECT	GO:0002092~positive regulation of receptor internalization	4	0.42016806722689076	0.2024544089743639	ENSMUSG00000032259, ENSMUSG00000030854, ENSMUSG00000023923, ENSMUSG00000018909	817	24	12548	2.5597715218278254	1.0	0.990125783360579	98.31380475578521
GOTERM_BP_DIRECT	GO:0033137~negative regulation of peptidyl-serine phosphorylation	4	0.42016806722689076	0.2024544089743639	ENSMUSG00000026181, ENSMUSG00000034570, ENSMUSG00000022099, ENSMUSG00000029361	817	24	12548	2.5597715218278254	1.0	0.990125783360579	98.31380475578521
GOTERM_BP_DIRECT	GO:0007163~establishment or maintenance of cell polarity	4	0.42016806722689076	0.2024544089743639	ENSMUSG00000028656, ENSMUSG00000021373, ENSMUSG00000037815, ENSMUSG00000022812	817	24	12548	2.5597715218278254	1.0	0.990125783360579	98.31380475578521
GOTERM_CC_DIRECT	GO:0005802~trans-Golgi network	14	1.4705882352941175	0.2026165727757969	ENSMUSG00000030805, ENSMUSG00000035152, ENSMUSG00000040276, ENSMUSG00000008658, ENSMUSG00000033124, ENSMUSG00000038949, ENSMUSG00000027750, ENSMUSG00000024797, ENSMUSG00000002459, ENSMUSG00000032589, ENSMUSG00000030643, ENSMUSG00000039735, ENSMUSG00000049313, ENSMUSG00000004849	870	155	13445	1.3958472376714868	1.0	0.7895063496878482	96.42947917103311
GOTERM_CC_DIRECT	GO:0030877~beta-catenin destruction complex	3	0.31512605042016806	0.20356765318807105	ENSMUSG00000002459, ENSMUSG00000020135, ENSMUSG00000022812	870	13	13445	3.56631299734748	1.0	0.7873905477493874	96.49164943752491
GOTERM_MF_DIRECT	GO:0047485~protein N-terminus binding	11	1.1554621848739497	0.20367311976867403	ENSMUSG00000035517, ENSMUSG00000001175, ENSMUSG00000016346, ENSMUSG00000036438, ENSMUSG00000050556, ENSMUSG00000026812, ENSMUSG00000026496, ENSMUSG00000021639, ENSMUSG00000007021, ENSMUSG00000004110, ENSMUSG00000022565	804	111	12065	1.487102774416207	1.0	0.9370811485090647	97.16054021128438
GOTERM_BP_DIRECT	GO:0035690~cellular response to drug	7	0.7352941176470588	0.2037569527377397	ENSMUSG00000026181, ENSMUSG00000049511, ENSMUSG00000038319, ENSMUSG00000037860, ENSMUSG00000020929, ENSMUSG00000048234, ENSMUSG00000022797	817	61	12548	1.7624656379798143	1.0	0.9901510635086292	98.3628201724636
GOTERM_BP_DIRECT	GO:0071361~cellular response to ethanol	3	0.31512605042016806	0.20548447114566448	ENSMUSG00000020661, ENSMUSG00000006818, ENSMUSG00000045038	817	13	12548	3.5442990302231427	1.0	0.9902817305957604	98.42575398108636
GOTERM_BP_DIRECT	GO:0051489~regulation of filopodium assembly	3	0.31512605042016806	0.20548447114566448	ENSMUSG00000032827, ENSMUSG00000037754, ENSMUSG00000022099	817	13	12548	3.5442990302231427	1.0	0.9902817305957604	98.42575398108636
GOTERM_BP_DIRECT	GO:0040015~negative regulation of multicellular organism growth	3	0.31512605042016806	0.20548447114566448	ENSMUSG00000031755, ENSMUSG00000020027, ENSMUSG00000062115	817	13	12548	3.5442990302231427	1.0	0.9902817305957604	98.42575398108636
GOTERM_BP_DIRECT	GO:0030033~microvillus assembly	3	0.31512605042016806	0.20548447114566448	ENSMUSG00000037533, ENSMUSG00000027692, ENSMUSG00000031112	817	13	12548	3.5442990302231427	1.0	0.9902817305957604	98.42575398108636
GOTERM_BP_DIRECT	GO:0002089~lens morphogenesis in camera-type eye	3	0.31512605042016806	0.20548447114566448	ENSMUSG00000035517, ENSMUSG00000028121, ENSMUSG00000045180	817	13	12548	3.5442990302231427	1.0	0.9902817305957604	98.42575398108636
GOTERM_BP_DIRECT	GO:1902017~regulation of cilium assembly	3	0.31512605042016806	0.20548447114566448	ENSMUSG00000052302, ENSMUSG00000035910, ENSMUSG00000036712	817	13	12548	3.5442990302231427	1.0	0.9902817305957604	98.42575398108636
GOTERM_BP_DIRECT	GO:0006661~phosphatidylinositol biosynthetic process	3	0.31512605042016806	0.20548447114566448	ENSMUSG00000027531, ENSMUSG00000029330, ENSMUSG00000034902	817	13	12548	3.5442990302231427	1.0	0.9902817305957604	98.42575398108636
GOTERM_BP_DIRECT	GO:0032228~regulation of synaptic transmission, GABAergic	3	0.31512605042016806	0.20548447114566448	ENSMUSG00000032259, ENSMUSG00000044288, ENSMUSG00000036062	817	13	12548	3.5442990302231427	1.0	0.9902817305957604	98.42575398108636
GOTERM_BP_DIRECT	GO:0071625~vocalization behavior	3	0.31512605042016806	0.20548447114566448	ENSMUSG00000030739, ENSMUSG00000039419, ENSMUSG00000066392	817	13	12548	3.5442990302231427	1.0	0.9902817305957604	98.42575398108636
GOTERM_BP_DIRECT	GO:0042752~regulation of circadian rhythm	6	0.6302521008403361	0.2116629096569621	ENSMUSG00000014956, ENSMUSG00000040385, ENSMUSG00000063889, ENSMUSG00000020366, ENSMUSG00000020431, ENSMUSG00000068742	817	49	12548	1.8806484650163617	1.0	0.9914318111247856	98.63263971034031
GOTERM_MF_DIRECT	GO:0001190~transcriptional activator activity, RNA polymerase II transcription factor binding	3	0.31512605042016806	0.21289399340268514	ENSMUSG00000032698, ENSMUSG00000038615, ENSMUSG00000055116	804	13	12065	3.462973593570609	1.0	0.9432783393568869	97.63334588203475
GOTERM_BP_DIRECT	GO:0016042~lipid catabolic process	8	0.8403361344537815	0.21406747420082797	ENSMUSG00000042429, ENSMUSG00000035735, ENSMUSG00000003363, ENSMUSG00000062054, ENSMUSG00000022525, ENSMUSG00000061313, ENSMUSG00000029055, ENSMUSG00000051177	817	75	12548	1.6382537739698082	1.0	0.9916836464347427	98.7059857735411
GOTERM_MF_DIRECT	GO:0000977~RNA polymerase II regulatory region sequence-specific DNA binding	15	1.5756302521008403	0.21547385035691308	ENSMUSG00000028423, ENSMUSG00000009739, ENSMUSG00000001288, ENSMUSG00000017491, ENSMUSG00000038418, ENSMUSG00000018750, ENSMUSG00000056493, ENSMUSG00000015843, ENSMUSG00000027104, ENSMUSG00000033249, ENSMUSG00000037791, ENSMUSG00000022389, ENSMUSG00000032698, ENSMUSG00000070643, ENSMUSG00000022335	804	166	12065	1.355983636036684	1.0	0.9433950362065074	97.751786043454
GOTERM_MF_DIRECT	GO:0001786~phosphatidylserine binding	5	0.5252100840336135	0.21571508164570125	ENSMUSG00000027347, ENSMUSG00000062542, ENSMUSG00000026452, ENSMUSG00000027849, ENSMUSG00000020189	804	36	12065	2.084197070204533	1.0	0.9415101225734656	97.76257244770757
GOTERM_CC_DIRECT	GO:0030863~cortical cytoskeleton	4	0.42016806722689076	0.2171274836129826	ENSMUSG00000021061, ENSMUSG00000022099, ENSMUSG00000028906, ENSMUSG00000015143	870	25	13445	2.4726436781609196	1.0	0.807174735250926	97.27517910935234
GOTERM_BP_DIRECT	GO:0021762~substantia nigra development	5	0.5252100840336135	0.21800453632811173	ENSMUSG00000001175, ENSMUSG00000005510, ENSMUSG00000036438, ENSMUSG00000038696, ENSMUSG00000007021	817	37	12548	2.075490423103642	1.0	0.9922327575313541	98.81811183404375
GOTERM_BP_DIRECT	GO:0043507~positive regulation of JUN kinase activity	5	0.5252100840336135	0.21800453632811173	ENSMUSG00000026235, ENSMUSG00000004054, ENSMUSG00000040390, ENSMUSG00000020888, ENSMUSG00000059456	817	37	12548	2.075490423103642	1.0	0.9922327575313541	98.81811183404375
GOTERM_BP_DIRECT	GO:0000278~mitotic cell cycle	5	0.5252100840336135	0.21800453632811173	ENSMUSG00000020661, ENSMUSG00000041769, ENSMUSG00000022052, ENSMUSG00000031112, ENSMUSG00000029120	817	37	12548	2.075490423103642	1.0	0.9922327575313541	98.81811183404375
GOTERM_BP_DIRECT	GO:0043407~negative regulation of MAP kinase activity	5	0.5252100840336135	0.21800453632811173	ENSMUSG00000030854, ENSMUSG00000043683, ENSMUSG00000052087, ENSMUSG00000049313, ENSMUSG00000022812	817	37	12548	2.075490423103642	1.0	0.9922327575313541	98.81811183404375
GOTERM_BP_DIRECT	GO:0008016~regulation of heart contraction	4	0.42016806722689076	0.2197540577608482	ENSMUSG00000024486, ENSMUSG00000031748, ENSMUSG00000029361, ENSMUSG00000021779	817	25	12548	2.457380660954712	1.0	0.9923317168006187	98.86493413279669
GOTERM_BP_DIRECT	GO:0042755~eating behavior	4	0.42016806722689076	0.2197540577608482	ENSMUSG00000020681, ENSMUSG00000039059, ENSMUSG00000050511, ENSMUSG00000025905	817	25	12548	2.457380660954712	1.0	0.9923317168006187	98.86493413279669
GOTERM_BP_DIRECT	GO:0043525~positive regulation of neuron apoptotic process	7	0.7352941176470588	0.22479509645905035	ENSMUSG00000027104, ENSMUSG00000028914, ENSMUSG00000004054, ENSMUSG00000046607, ENSMUSG00000038418, ENSMUSG00000063142, ENSMUSG00000022812	817	63	12548	1.706514347885217	1.0	0.9930294059519743	98.99024386007346
GOTERM_BP_DIRECT	GO:0070374~positive regulation of ERK1 and ERK2 cascade	12	1.2605042016806722	0.22482285047900344	ENSMUSG00000038264, ENSMUSG00000032259, ENSMUSG00000027347, ENSMUSG00000027358, ENSMUSG00000036564, ENSMUSG00000018909, ENSMUSG00000006235, ENSMUSG00000041380, ENSMUSG00000031778, ENSMUSG00000059456, ENSMUSG00000029053, ENSMUSG00000032336	817	130	12548	1.4177196120892572	1.0	0.9928118249069021	98.99089611369249
GOTERM_BP_DIRECT	GO:0051726~regulation of cell cycle	10	1.050420168067227	0.2262166444908535	ENSMUSG00000028212, ENSMUSG00000009681, ENSMUSG00000061589, ENSMUSG00000020262, ENSMUSG00000027490, ENSMUSG00000034201, ENSMUSG00000026812, ENSMUSG00000055116, ENSMUSG00000022961, ENSMUSG00000051177	817	103	12548	1.4911290418414516	1.0	0.9928377825864666	99.02314491687295
GOTERM_CC_DIRECT	GO:0031985~Golgi cisterna	3	0.31512605042016806	0.22793467322823976	ENSMUSG00000029516, ENSMUSG00000030643, ENSMUSG00000049313	870	14	13445	3.311576354679803	1.0	0.8208755967400755	97.779324851595
GOTERM_BP_DIRECT	GO:1902187~negative regulation of viral release from host cell	3	0.31512605042016806	0.23002700213320548	ENSMUSG00000020455, ENSMUSG00000051675, ENSMUSG00000022043	817	14	12548	3.2911348137786325	1.0	0.9932791409218198	99.10641108527805
GOTERM_BP_DIRECT	GO:0007212~dopamine receptor signaling pathway	3	0.31512605042016806	0.23002700213320548	ENSMUSG00000032259, ENSMUSG00000020297, ENSMUSG00000031748	817	14	12548	3.2911348137786325	1.0	0.9932791409218198	99.10641108527805
GOTERM_BP_DIRECT	GO:0001659~temperature homeostasis	3	0.31512605042016806	0.23002700213320548	ENSMUSG00000032259, ENSMUSG00000042429, ENSMUSG00000063856	817	14	12548	3.2911348137786325	1.0	0.9932791409218198	99.10641108527805
GOTERM_BP_DIRECT	GO:0001963~synaptic transmission, dopaminergic	3	0.31512605042016806	0.23002700213320548	ENSMUSG00000032259, ENSMUSG00000053164, ENSMUSG00000034472	817	14	12548	3.2911348137786325	1.0	0.9932791409218198	99.10641108527805
GOTERM_BP_DIRECT	GO:0032469~endoplasmic reticulum calcium ion homeostasis	3	0.31512605042016806	0.23002700213320548	ENSMUSG00000033287, ENSMUSG00000030102, ENSMUSG00000022564	817	14	12548	3.2911348137786325	1.0	0.9932791409218198	99.10641108527805
GOTERM_BP_DIRECT	GO:0070498~interleukin-1-mediated signaling pathway	3	0.31512605042016806	0.23002700213320548	ENSMUSG00000024952, ENSMUSG00000038418, ENSMUSG00000051177	817	14	12548	3.2911348137786325	1.0	0.9932791409218198	99.10641108527805
GOTERM_BP_DIRECT	GO:0032793~positive regulation of CREB transcription factor activity	3	0.31512605042016806	0.23002700213320548	ENSMUSG00000003575, ENSMUSG00000042453, ENSMUSG00000039145	817	14	12548	3.2911348137786325	1.0	0.9932791409218198	99.10641108527805
GOTERM_BP_DIRECT	GO:0048268~clathrin coat assembly	3	0.31512605042016806	0.23002700213320548	ENSMUSG00000035152, ENSMUSG00000020297, ENSMUSG00000070000	817	14	12548	3.2911348137786325	1.0	0.9932791409218198	99.10641108527805
GOTERM_BP_DIRECT	GO:0051000~positive regulation of nitric-oxide synthase activity	3	0.31512605042016806	0.23002700213320548	ENSMUSG00000001175, ENSMUSG00000036438, ENSMUSG00000059456	817	14	12548	3.2911348137786325	1.0	0.9932791409218198	99.10641108527805
GOTERM_BP_DIRECT	GO:0051090~regulation of sequence-specific DNA binding transcription factor activity	3	0.31512605042016806	0.23002700213320548	ENSMUSG00000003680, ENSMUSG00000063358, ENSMUSG00000034023	817	14	12548	3.2911348137786325	1.0	0.9932791409218198	99.10641108527805
GOTERM_BP_DIRECT	GO:0043149~stress fiber assembly	3	0.31512605042016806	0.23002700213320548	ENSMUSG00000025006, ENSMUSG00000018909, ENSMUSG00000059456	817	14	12548	3.2911348137786325	1.0	0.9932791409218198	99.10641108527805
GOTERM_BP_DIRECT	GO:0072583~clathrin-mediated endocytosis	3	0.31512605042016806	0.23002700213320548	ENSMUSG00000070000, ENSMUSG00000026825, ENSMUSG00000039735	817	14	12548	3.2911348137786325	1.0	0.9932791409218198	99.10641108527805
GOTERM_BP_DIRECT	GO:0001662~behavioral fear response	5	0.5252100840336135	0.23214198063001912	ENSMUSG00000056755, ENSMUSG00000021684, ENSMUSG00000041380, ENSMUSG00000020402, ENSMUSG00000004110	817	38	12548	2.020872254074599	1.0	0.9934203932177929	99.14968771730044
GOTERM_CC_DIRECT	GO:0005955~calcineurin complex	2	0.21008403361344538	0.23455587523538077	ENSMUSG00000030102, ENSMUSG00000033953	870	4	13445	7.7270114942528725	1.0	0.827432311212699	98.04371870059455
GOTERM_CC_DIRECT	GO:1990635~proximal dendrite	2	0.21008403361344538	0.23455587523538077	ENSMUSG00000030854, ENSMUSG00000027827	870	4	13445	7.7270114942528725	1.0	0.827432311212699	98.04371870059455
GOTERM_CC_DIRECT	GO:1990745~EARP complex	2	0.21008403361344538	0.23455587523538077	ENSMUSG00000024797, ENSMUSG00000024319	870	4	13445	7.7270114942528725	1.0	0.827432311212699	98.04371870059455
GOTERM_CC_DIRECT	GO:0070822~Sin3-type complex	2	0.21008403361344538	0.23455587523538077	ENSMUSG00000037791, ENSMUSG00000080268	870	4	13445	7.7270114942528725	1.0	0.827432311212699	98.04371870059455
GOTERM_CC_DIRECT	GO:0044530~supraspliceosomal complex	2	0.21008403361344538	0.23455587523538077	ENSMUSG00000058301, ENSMUSG00000027951	870	4	13445	7.7270114942528725	1.0	0.827432311212699	98.04371870059455
GOTERM_CC_DIRECT	GO:0000938~GARP complex	2	0.21008403361344538	0.23455587523538077	ENSMUSG00000024797, ENSMUSG00000024319	870	4	13445	7.7270114942528725	1.0	0.827432311212699	98.04371870059455
GOTERM_BP_DIRECT	GO:0050728~negative regulation of inflammatory response	7	0.7352941176470588	0.23557057104577114	ENSMUSG00000009681, ENSMUSG00000042429, ENSMUSG00000030525, ENSMUSG00000028053, ENSMUSG00000043683, ENSMUSG00000021322, ENSMUSG00000027298	817	64	12548	1.6798500611995104	1.0	0.9937636167410495	99.21566395850941
GOTERM_BP_DIRECT	GO:0045761~regulation of adenylate cyclase activity	2	0.21008403361344538	0.23585507939712125	ENSMUSG00000028656, ENSMUSG00000021373	817	4	12548	7.679314565483476	1.0	0.9936111329930579	99.2209157286899
GOTERM_BP_DIRECT	GO:0010644~cell communication by electrical coupling	2	0.21008403361344538	0.23585507939712125	ENSMUSG00000047976, ENSMUSG00000057123	817	4	12548	7.679314565483476	1.0	0.9936111329930579	99.2209157286899
GOTERM_BP_DIRECT	GO:0015672~monovalent inorganic cation transport	2	0.21008403361344538	0.23585507939712125	ENSMUSG00000031791, ENSMUSG00000023017	817	4	12548	7.679314565483476	1.0	0.9936111329930579	99.2209157286899
GOTERM_BP_DIRECT	GO:0060159~regulation of dopamine receptor signaling pathway	2	0.21008403361344538	0.23585507939712125	ENSMUSG00000055471, ENSMUSG00000042671	817	4	12548	7.679314565483476	1.0	0.9936111329930579	99.2209157286899
GOTERM_BP_DIRECT	GO:1903829~positive regulation of cellular protein localization	2	0.21008403361344538	0.23585507939712125	ENSMUSG00000036712, ENSMUSG00000032336	817	4	12548	7.679314565483476	1.0	0.9936111329930579	99.2209157286899
GOTERM_BP_DIRECT	GO:1902260~negative regulation of delayed rectifier potassium channel activity	2	0.21008403361344538	0.23585507939712125	ENSMUSG00000027827, ENSMUSG00000069601	817	4	12548	7.679314565483476	1.0	0.9936111329930579	99.2209157286899
GOTERM_BP_DIRECT	GO:0033522~histone H2A ubiquitination	2	0.21008403361344538	0.23585507939712125	ENSMUSG00000020390, ENSMUSG00000090083	817	4	12548	7.679314565483476	1.0	0.9936111329930579	99.2209157286899
GOTERM_BP_DIRECT	GO:0044027~hypermethylation of CpG island	2	0.21008403361344538	0.23585507939712125	ENSMUSG00000020661, ENSMUSG00000022812	817	4	12548	7.679314565483476	1.0	0.9936111329930579	99.2209157286899
GOTERM_BP_DIRECT	GO:0007256~activation of JNKK activity	2	0.21008403361344538	0.23585507939712125	ENSMUSG00000004054, ENSMUSG00000027692	817	4	12548	7.679314565483476	1.0	0.9936111329930579	99.2209157286899
GOTERM_BP_DIRECT	GO:0051343~positive regulation of cyclic-nucleotide phosphodiesterase activity	2	0.21008403361344538	0.23585507939712125	ENSMUSG00000001175, ENSMUSG00000036438	817	4	12548	7.679314565483476	1.0	0.9936111329930579	99.2209157286899
GOTERM_BP_DIRECT	GO:0016264~gap junction assembly	2	0.21008403361344538	0.23585507939712125	ENSMUSG00000057123, ENSMUSG00000037815	817	4	12548	7.679314565483476	1.0	0.9936111329930579	99.2209157286899
GOTERM_BP_DIRECT	GO:0006382~adenosine to inosine editing	2	0.21008403361344538	0.23585507939712125	ENSMUSG00000027951, ENSMUSG00000020262	817	4	12548	7.679314565483476	1.0	0.9936111329930579	99.2209157286899
GOTERM_BP_DIRECT	GO:1902953~positive regulation of ER to Golgi vesicle-mediated transport	2	0.21008403361344538	0.23585507939712125	ENSMUSG00000027465, ENSMUSG00000049313	817	4	12548	7.679314565483476	1.0	0.9936111329930579	99.2209157286899
GOTERM_BP_DIRECT	GO:0046326~positive regulation of glucose import	4	0.42016806722689076	0.23733726008729897	ENSMUSG00000025006, ENSMUSG00000024143, ENSMUSG00000029053, ENSMUSG00000005089	817	26	12548	2.3628660201487617	1.0	0.9936457803308857	99.24774246268552
KEGG_PATHWAY	mmu04810:Regulation of actin cytoskeleton	16	1.680672268907563	0.2380876111336928	ENSMUSG00000027002, ENSMUSG00000020340, ENSMUSG00000011877, ENSMUSG00000040385, ENSMUSG00000029621, ENSMUSG00000063358, ENSMUSG00000028854, ENSMUSG00000019254, ENSMUSG00000037509, ENSMUSG00000014956, ENSMUSG00000033940, ENSMUSG00000025417, ENSMUSG00000025551, ENSMUSG00000034902, ENSMUSG00000015143, ENSMUSG00000020135	341	187	5208	1.3067574137092852	1.0	0.6366515077358004	97.02364079945662
GOTERM_MF_DIRECT	GO:0005521~lamin binding	3	0.31512605042016806	0.2381037028787137	ENSMUSG00000044700, ENSMUSG00000096054, ENSMUSG00000051177	804	14	12065	3.2156183368869935	1.0	0.956611611729987	98.57750667884393
GOTERM_MF_DIRECT	GO:0003985~acetyl-CoA C-acetyltransferase activity	2	0.21008403361344538	0.24083289025637666	ENSMUSG00000023832, ENSMUSG00000062480	804	4	12065	7.503109452736319	1.0	0.956705063341018	98.65513634225543
GOTERM_MF_DIRECT	GO:0071253~connexin binding	2	0.21008403361344538	0.24083289025637666	ENSMUSG00000038949, ENSMUSG00000057123	804	4	12065	7.503109452736319	1.0	0.956705063341018	98.65513634225543
GOTERM_MF_DIRECT	GO:0004971~AMPA glutamate receptor activity	2	0.21008403361344538	0.24083289025637666	ENSMUSG00000001986, ENSMUSG00000020524	804	4	12065	7.503109452736319	1.0	0.956705063341018	98.65513634225543
GOTERM_MF_DIRECT	GO:0003708~retinoic acid receptor activity	2	0.21008403361344538	0.24083289025637666	ENSMUSG00000001288, ENSMUSG00000017491	804	4	12065	7.503109452736319	1.0	0.956705063341018	98.65513634225543
GOTERM_MF_DIRECT	GO:0030546~receptor activator activity	2	0.21008403361344538	0.24083289025637666	ENSMUSG00000033871, ENSMUSG00000045038	804	4	12065	7.503109452736319	1.0	0.956705063341018	98.65513634225543
KEGG_PATHWAY	mmu05166:HTLV-I infection	19	1.9957983193277309	0.24258652512202014	ENSMUSG00000003575, ENSMUSG00000041538, ENSMUSG00000016319, ENSMUSG00000027490, ENSMUSG00000020402, ENSMUSG00000038418, ENSMUSG00000020888, ENSMUSG00000020431, ENSMUSG00000022812, ENSMUSG00000033953, ENSMUSG00000010797, ENSMUSG00000027104, ENSMUSG00000009406, ENSMUSG00000052698, ENSMUSG00000019982, ENSMUSG00000063889, ENSMUSG00000036856, ENSMUSG00000020135, ENSMUSG00000005580	341	230	5208	1.2616600790513834	1.0	0.6389607376495432	97.24295722235713
GOTERM_BP_DIRECT	GO:0006486~protein glycosylation	10	1.050420168067227	0.2429946216162404	ENSMUSG00000025789, ENSMUSG00000042104, ENSMUSG00000039427, ENSMUSG00000039357, ENSMUSG00000028757, ENSMUSG00000038296, ENSMUSG00000056091, ENSMUSG00000006731, ENSMUSG00000020346, ENSMUSG00000045994	817	105	12548	1.4627265839016144	1.0	0.9942934991597429	99.34233007988274
GOTERM_BP_DIRECT	GO:0030218~erythrocyte differentiation	5	0.5252100840336135	0.24649491722857794	ENSMUSG00000027951, ENSMUSG00000029106, ENSMUSG00000038615, ENSMUSG00000024359, ENSMUSG00000051177	817	39	12548	1.969055016790635	1.0	0.9945954635953348	99.39510242634664
GOTERM_BP_DIRECT	GO:0051216~cartilage development	7	0.7352941176470588	0.2465008261497842	ENSMUSG00000031755, ENSMUSG00000035011, ENSMUSG00000034612, ENSMUSG00000027358, ENSMUSG00000024330, ENSMUSG00000024238, ENSMUSG00000024955	817	65	12548	1.6540062141041332	1.0	0.9944246479145894	99.39518803111676
GOTERM_MF_DIRECT	GO:0042162~telomeric DNA binding	4	0.42016806722689076	0.24811154170083852	ENSMUSG00000058301, ENSMUSG00000033430, ENSMUSG00000001415, ENSMUSG00000021972	804	26	12065	2.3086490623804057	1.0	0.9596381750833622	98.84322717847415
GOTERM_MF_DIRECT	GO:0005230~extracellular ligand-gated ion channel activity	4	0.42016806722689076	0.24811154170083852	ENSMUSG00000030525, ENSMUSG00000007653, ENSMUSG00000010803, ENSMUSG00000029054	804	26	12065	2.3086490623804057	1.0	0.9596381750833622	98.84322717847415
GOTERM_CC_DIRECT	GO:0033017~sarcoplasmic reticulum membrane	4	0.42016806722689076	0.25222479615147064	ENSMUSG00000031791, ENSMUSG00000029361, ENSMUSG00000057378, ENSMUSG00000057897	870	27	13445	2.2894848871860365	1.0	0.8488138912244674	98.61275137212377
GOTERM_CC_DIRECT	GO:1902711~GABA-A receptor complex	3	0.31512605042016806	0.25248214009363673	ENSMUSG00000007653, ENSMUSG00000010803, ENSMUSG00000029054	870	15	13445	3.09080459770115	1.0	0.8459834972641804	98.61976145299508
GOTERM_BP_DIRECT	GO:0042692~muscle cell differentiation	3	0.31512605042016806	0.2547409401179301	ENSMUSG00000028949, ENSMUSG00000096054, ENSMUSG00000026207	817	15	12548	3.071725826193391	1.0	0.9952940438397345	99.50405554303757
GOTERM_BP_DIRECT	GO:0051770~positive regulation of nitric-oxide synthase biosynthetic process	3	0.31512605042016806	0.2547409401179301	ENSMUSG00000020572, ENSMUSG00000020366, ENSMUSG00000025586	817	15	12548	3.071725826193391	1.0	0.9952940438397345	99.50405554303757
GOTERM_BP_DIRECT	GO:0048011~neurotrophin TRK receptor signaling pathway	3	0.31512605042016806	0.2547409401179301	ENSMUSG00000068747, ENSMUSG00000011096, ENSMUSG00000038970	817	15	12548	3.071725826193391	1.0	0.9952940438397345	99.50405554303757
GOTERM_BP_DIRECT	GO:0048265~response to pain	3	0.31512605042016806	0.2547409401179301	ENSMUSG00000042453, ENSMUSG00000079056, ENSMUSG00000004110	817	15	12548	3.071725826193391	1.0	0.9952940438397345	99.50405554303757
GOTERM_BP_DIRECT	GO:0044030~regulation of DNA methylation	3	0.31512605042016806	0.2547409401179301	ENSMUSG00000026496, ENSMUSG00000022978, ENSMUSG00000086370	817	15	12548	3.071725826193391	1.0	0.9952940438397345	99.50405554303757
GOTERM_BP_DIRECT	GO:2001241~positive regulation of extrinsic apoptotic signaling pathway in absence of ligand	3	0.31512605042016806	0.2547409401179301	ENSMUSG00000034974, ENSMUSG00000040385, ENSMUSG00000037815	817	15	12548	3.071725826193391	1.0	0.9952940438397345	99.50405554303757
GOTERM_BP_DIRECT	GO:0033365~protein localization to organelle	3	0.31512605042016806	0.2547409401179301	ENSMUSG00000031755, ENSMUSG00000040860, ENSMUSG00000047205	817	15	12548	3.071725826193391	1.0	0.9952940438397345	99.50405554303757
GOTERM_BP_DIRECT	GO:0051493~regulation of cytoskeleton organization	3	0.31512605042016806	0.2547409401179301	ENSMUSG00000024969, ENSMUSG00000039103, ENSMUSG00000063358	817	15	12548	3.071725826193391	1.0	0.9952940438397345	99.50405554303757
GOTERM_BP_DIRECT	GO:0048872~homeostasis of number of cells	4	0.42016806722689076	0.25514899349127323	ENSMUSG00000009681, ENSMUSG00000019982, ENSMUSG00000063659, ENSMUSG00000036712	817	27	12548	2.2753524638469553	1.0	0.9951903923867687	99.50893352512695
KEGG_PATHWAY	mmu00220:Arginine biosynthesis	3	0.31512605042016806	0.25616082273252794	ENSMUSG00000029361, ENSMUSG00000025190, ENSMUSG00000023262	341	15	5208	3.0545454545454547	1.0	0.6566081400920506	97.81759673282694
GOTERM_CC_DIRECT	GO:0005912~adherens junction	6	0.6302521008403361	0.2566204954840674	ENSMUSG00000011751, ENSMUSG00000033960, ENSMUSG00000030329, ENSMUSG00000025666, ENSMUSG00000037815, ENSMUSG00000041245	870	53	13445	1.7495120364346128	1.0	0.8482714544035176	98.728052923574
KEGG_PATHWAY	mmu04726:Serotonergic synapse	9	0.9453781512605042	0.2601326598090751	ENSMUSG00000029713, ENSMUSG00000007653, ENSMUSG00000049511, ENSMUSG00000031748, ENSMUSG00000041380, ENSMUSG00000052889, ENSMUSG00000063358, ENSMUSG00000030102, ENSMUSG00000051177	341	93	5208	1.4780058651026393	1.0	0.6577514106634357	97.96350599470318
GOTERM_BP_DIRECT	GO:0043010~camera-type eye development	6	0.6302521008403361	0.2606376728542963	ENSMUSG00000019428, ENSMUSG00000033249, ENSMUSG00000005973, ENSMUSG00000001288, ENSMUSG00000045180, ENSMUSG00000027465	817	53	12548	1.7387127318075795	1.0	0.9956560094572511	99.57029613142213
GOTERM_MF_DIRECT	GO:0015269~calcium-activated potassium channel activity	3	0.31512605042016806	0.2634480997188101	ENSMUSG00000031791, ENSMUSG00000058740, ENSMUSG00000063142	804	15	12065	3.0012437810945274	1.0	0.9666391350866751	99.16192255831552
GOTERM_MF_DIRECT	GO:0004697~protein kinase C activity	3	0.31512605042016806	0.2634480997188101	ENSMUSG00000045038, ENSMUSG00000052889, ENSMUSG00000029053	804	15	12065	3.0012437810945274	1.0	0.9666391350866751	99.16192255831552
GOTERM_MF_DIRECT	GO:0004890~GABA-A receptor activity	3	0.31512605042016806	0.2634480997188101	ENSMUSG00000007653, ENSMUSG00000010803, ENSMUSG00000029054	804	15	12065	3.0012437810945274	1.0	0.9666391350866751	99.16192255831552
GOTERM_MF_DIRECT	GO:0070300~phosphatidic acid binding	3	0.31512605042016806	0.2634480997188101	ENSMUSG00000037533, ENSMUSG00000053310, ENSMUSG00000038696	804	15	12065	3.0012437810945274	1.0	0.9666391350866751	99.16192255831552
GOTERM_MF_DIRECT	GO:0019904~protein domain specific binding	21	2.2058823529411766	0.2649334384584447	ENSMUSG00000001175, ENSMUSG00000027358, ENSMUSG00000006906, ENSMUSG00000003872, ENSMUSG00000030123, ENSMUSG00000020888, ENSMUSG00000037509, ENSMUSG00000033953, ENSMUSG00000033916, ENSMUSG00000042388, ENSMUSG00000046093, ENSMUSG00000020524, ENSMUSG00000020455, ENSMUSG00000036438, ENSMUSG00000059208, ENSMUSG00000032827, ENSMUSG00000018428, ENSMUSG00000045180, ENSMUSG00000015143, ENSMUSG00000032127,…	804	257	12065	1.2261890934432893	1.0	0.9660230269310041	99.18796595483799
GOTERM_MF_DIRECT	GO:0004871~signal transducer activity	28	2.941176470588235	0.266276481543508	ENSMUSG00000019429, ENSMUSG00000049511, ENSMUSG00000066197, ENSMUSG00000019828, ENSMUSG00000050511, ENSMUSG00000025905, ENSMUSG00000032259, ENSMUSG00000029713, ENSMUSG00000042429, ENSMUSG00000056755, ENSMUSG00000019464, ENSMUSG00000031748, ENSMUSG00000041380, ENSMUSG00000039059, ENSMUSG00000059456, ENSMUSG00000051177, ENSMUSG00000053253, ENSMUSG00000044288, ENSMUSG00000063239, ENSMUSG00000049649,…	804	356	12065	1.1802644082956006	1.0	0.9653390473240927	99.21086034897326
GOTERM_BP_DIRECT	GO:0090090~negative regulation of canonical Wnt signaling pathway	9	0.9453781512605042	0.2668768948639841	ENSMUSG00000027358, ENSMUSG00000025764, ENSMUSG00000040183, ENSMUSG00000044167, ENSMUSG00000002459, ENSMUSG00000036856, ENSMUSG00000038418, ENSMUSG00000020135, ENSMUSG00000036712	817	94	12548	1.4705070444542827	1.0	0.9961469969607026	99.63123804227666
GOTERM_CC_DIRECT	GO:0030141~secretory granule	8	0.8403361344537815	0.2685637877541689	ENSMUSG00000035640, ENSMUSG00000062542, ENSMUSG00000057530, ENSMUSG00000038742, ENSMUSG00000027350, ENSMUSG00000015143, ENSMUSG00000041488, ENSMUSG00000023236	870	81	13445	1.5263232581240245	1.0	0.8601617097737896	98.99783246474773
GOTERM_CC_DIRECT	GO:0016323~basolateral plasma membrane	14	1.4705882352941175	0.2694581861660152	ENSMUSG00000030805, ENSMUSG00000036564, ENSMUSG00000018909, ENSMUSG00000029999, ENSMUSG00000003872, ENSMUSG00000028854, ENSMUSG00000069601, ENSMUSG00000022797, ENSMUSG00000042429, ENSMUSG00000003273, ENSMUSG00000030329, ENSMUSG00000062372, ENSMUSG00000030376, ENSMUSG00000096764	870	165	13445	1.3112504353883663	1.0	0.8582874862374006	99.01571819558716
GOTERM_CC_DIRECT	GO:0012505~endomembrane system	10	1.050420168067227	0.27193870842839307	ENSMUSG00000052302, ENSMUSG00000042429, ENSMUSG00000035007, ENSMUSG00000022099, ENSMUSG00000029406, ENSMUSG00000034902, ENSMUSG00000006373, ENSMUSG00000003134, ENSMUSG00000024911, ENSMUSG00000040543	870	109	13445	1.417800274174839	1.0	0.8583408296100443	99.06377795803733
GOTERM_BP_DIRECT	GO:0000077~DNA damage checkpoint	4	0.42016806722689076	0.2731366108251799	ENSMUSG00000024824, ENSMUSG00000061589, ENSMUSG00000027490, ENSMUSG00000032119	817	28	12548	2.194089875852421	1.0	0.9965838451855901	99.68411118067496
GOTERM_BP_DIRECT	GO:0007608~sensory perception of smell	4	0.42016806722689076	0.2731366108251799	ENSMUSG00000032259, ENSMUSG00000056755, ENSMUSG00000021013, ENSMUSG00000041771	817	28	12548	2.194089875852421	1.0	0.9965838451855901	99.68411118067496
GOTERM_BP_DIRECT	GO:0051491~positive regulation of filopodium assembly	4	0.42016806722689076	0.2731366108251799	ENSMUSG00000063887, ENSMUSG00000024143, ENSMUSG00000028943, ENSMUSG00000039735	817	28	12548	2.194089875852421	1.0	0.9965838451855901	99.68411118067496
GOTERM_BP_DIRECT	GO:0090004~positive regulation of establishment of protein localization to plasma membrane	4	0.42016806722689076	0.2731366108251799	ENSMUSG00000030805, ENSMUSG00000025006, ENSMUSG00000061576, ENSMUSG00000041245	817	28	12548	2.194089875852421	1.0	0.9965838451855901	99.68411118067496
GOTERM_BP_DIRECT	GO:0001837~epithelial to mesenchymal transition	4	0.42016806722689076	0.2731366108251799	ENSMUSG00000027358, ENSMUSG00000036856, ENSMUSG00000022812, ENSMUSG00000033953	817	28	12548	2.194089875852421	1.0	0.9965838451855901	99.68411118067496
GOTERM_BP_DIRECT	GO:0051291~protein heterooligomerization	8	0.8403361344537815	0.27357567802323807	ENSMUSG00000036707, ENSMUSG00000038319, ENSMUSG00000026812, ENSMUSG00000028931, ENSMUSG00000037815, ENSMUSG00000015837, ENSMUSG00000029053, ENSMUSG00000033916	817	81	12548	1.516901642564637	1.0	0.9965073915170716	99.68753728764817
GOTERM_MF_DIRECT	GO:0008092~cytoskeletal protein binding	7	0.7352941176470588	0.2748775267427578	ENSMUSG00000040276, ENSMUSG00000030161, ENSMUSG00000027624, ENSMUSG00000028906, ENSMUSG00000069601, ENSMUSG00000030695, ENSMUSG00000022565	804	66	12065	1.5915686717925523	1.0	0.9682417282317062	99.34375065767756
GOTERM_BP_DIRECT	GO:0050852~T cell receptor signaling pathway	5	0.5252100840336135	0.27573273950649624	ENSMUSG00000017412, ENSMUSG00000063358, ENSMUSG00000027466, ENSMUSG00000020395, ENSMUSG00000044813	817	41	12548	1.8730035525569455	1.0	0.9965759357816437	99.7038654259332
GOTERM_MF_DIRECT	GO:0030674~protein binding, bridging	6	0.6302521008403361	0.27629914034528624	ENSMUSG00000050359, ENSMUSG00000069601, ENSMUSG00000052415, ENSMUSG00000036964, ENSMUSG00000020888, ENSMUSG00000032127	804	53	12065	1.6988172345818078	1.0	0.9676380317480393	99.36358455608331
GOTERM_BP_DIRECT	GO:0045956~positive regulation of calcium ion-dependent exocytosis	3	0.31512605042016806	0.27950037287186974	ENSMUSG00000062542, ENSMUSG00000050556, ENSMUSG00000024112	817	16	12548	2.8797429620563038	1.0	0.9967715239604799	99.73046866308259
GOTERM_BP_DIRECT	GO:0035640~exploration behavior	3	0.31512605042016806	0.27950037287186974	ENSMUSG00000030854, ENSMUSG00000060780, ENSMUSG00000025318	817	16	12548	2.8797429620563038	1.0	0.9967715239604799	99.73046866308259
GOTERM_BP_DIRECT	GO:2000310~regulation of N-methyl-D-aspartate selective glutamate receptor activity	3	0.31512605042016806	0.27950037287186974	ENSMUSG00000042453, ENSMUSG00000063887, ENSMUSG00000059456	817	16	12548	2.8797429620563038	1.0	0.9967715239604799	99.73046866308259
GOTERM_BP_DIRECT	GO:0010613~positive regulation of cardiac muscle hypertrophy	3	0.31512605042016806	0.27950037287186974	ENSMUSG00000057530, ENSMUSG00000026496, ENSMUSG00000028854	817	16	12548	2.8797429620563038	1.0	0.9967715239604799	99.73046866308259
GOTERM_BP_DIRECT	GO:0035050~embryonic heart tube development	3	0.31512605042016806	0.27950037287186974	ENSMUSG00000027002, ENSMUSG00000057123, ENSMUSG00000030323	817	16	12548	2.8797429620563038	1.0	0.9967715239604799	99.73046866308259
GOTERM_CC_DIRECT	GO:0043227~membrane-bounded organelle	2	0.21008403361344538	0.28404407881188876	ENSMUSG00000021288, ENSMUSG00000022812	870	5	13445	6.181609195402299	1.0	0.8694691096333775	99.26851239788229
GOTERM_CC_DIRECT	GO:0044294~dendritic growth cone	2	0.21008403361344538	0.28404407881188876	ENSMUSG00000031292, ENSMUSG00000020173	870	5	13445	6.181609195402299	1.0	0.8694691096333775	99.26851239788229
GOTERM_MF_DIRECT	GO:0046875~ephrin receptor binding	4	0.42016806722689076	0.28498777752815885	ENSMUSG00000026235, ENSMUSG00000042700, ENSMUSG00000056486, ENSMUSG00000058589	804	28	12065	2.1437455579246625	1.0	0.9703553096095437	99.47312449788723
GOTERM_BP_DIRECT	GO:0033602~negative regulation of dopamine secretion	2	0.21008403361344538	0.2855634862219697	ENSMUSG00000032259, ENSMUSG00000044288	817	5	12548	6.14345165238678	1.0	0.9971206180237141	99.76859545447557
GOTERM_BP_DIRECT	GO:0090188~negative regulation of pancreatic juice secretion	2	0.21008403361344538	0.2855634862219697	ENSMUSG00000035112, ENSMUSG00000041245	817	5	12548	6.14345165238678	1.0	0.9971206180237141	99.76859545447557
GOTERM_BP_DIRECT	GO:0098735~positive regulation of the force of heart contraction	2	0.21008403361344538	0.2855634862219697	ENSMUSG00000028854, ENSMUSG00000029361	817	5	12548	6.14345165238678	1.0	0.9971206180237141	99.76859545447557
GOTERM_BP_DIRECT	GO:0032364~oxygen homeostasis	2	0.21008403361344538	0.2855634862219697	ENSMUSG00000006818, ENSMUSG00000002280	817	5	12548	6.14345165238678	1.0	0.9971206180237141	99.76859545447557
GOTERM_BP_DIRECT	GO:0051222~positive regulation of protein transport	2	0.21008403361344538	0.2855634862219697	ENSMUSG00000048249, ENSMUSG00000029053	817	5	12548	6.14345165238678	1.0	0.9971206180237141	99.76859545447557
GOTERM_BP_DIRECT	GO:0051205~protein insertion into membrane	2	0.21008403361344538	0.2855634862219697	ENSMUSG00000035745, ENSMUSG00000052852	817	5	12548	6.14345165238678	1.0	0.9971206180237141	99.76859545447557
GOTERM_BP_DIRECT	GO:0060078~regulation of postsynaptic membrane potential	2	0.21008403361344538	0.2855634862219697	ENSMUSG00000059003, ENSMUSG00000025551	817	5	12548	6.14345165238678	1.0	0.9971206180237141	99.76859545447557
GOTERM_BP_DIRECT	GO:0002674~negative regulation of acute inflammatory response	2	0.21008403361344538	0.2855634862219697	ENSMUSG00000042429, ENSMUSG00000028053	817	5	12548	6.14345165238678	1.0	0.9971206180237141	99.76859545447557
GOTERM_BP_DIRECT	GO:2000021~regulation of ion homeostasis	2	0.21008403361344538	0.2855634862219697	ENSMUSG00000035112, ENSMUSG00000041245	817	5	12548	6.14345165238678	1.0	0.9971206180237141	99.76859545447557
GOTERM_BP_DIRECT	GO:0051147~regulation of muscle cell differentiation	2	0.21008403361344538	0.2855634862219697	ENSMUSG00000002052, ENSMUSG00000026349	817	5	12548	6.14345165238678	1.0	0.9971206180237141	99.76859545447557
GOTERM_BP_DIRECT	GO:0003406~retinal pigment epithelium development	2	0.21008403361344538	0.2855634862219697	ENSMUSG00000001288, ENSMUSG00000017491	817	5	12548	6.14345165238678	1.0	0.9971206180237141	99.76859545447557
GOTERM_BP_DIRECT	GO:0045836~positive regulation of meiotic nuclear division	2	0.21008403361344538	0.2855634862219697	ENSMUSG00000036856, ENSMUSG00000010592	817	5	12548	6.14345165238678	1.0	0.9971206180237141	99.76859545447557
GOTERM_BP_DIRECT	GO:0005981~regulation of glycogen catabolic process	2	0.21008403361344538	0.2855634862219697	ENSMUSG00000014956, ENSMUSG00000040385	817	5	12548	6.14345165238678	1.0	0.9971206180237141	99.76859545447557
GOTERM_BP_DIRECT	GO:0001885~endothelial cell development	2	0.21008403361344538	0.2855634862219697	ENSMUSG00000000378, ENSMUSG00000063856	817	5	12548	6.14345165238678	1.0	0.9971206180237141	99.76859545447557
GOTERM_BP_DIRECT	GO:0014063~negative regulation of serotonin secretion	2	0.21008403361344538	0.2855634862219697	ENSMUSG00000049511, ENSMUSG00000039059	817	5	12548	6.14345165238678	1.0	0.9971206180237141	99.76859545447557
GOTERM_BP_DIRECT	GO:0003374~dynamin polymerization involved in mitochondrial fission	2	0.21008403361344538	0.2855634862219697	ENSMUSG00000038084, ENSMUSG00000026825	817	5	12548	6.14345165238678	1.0	0.9971206180237141	99.76859545447557
GOTERM_BP_DIRECT	GO:0051823~regulation of synapse structural plasticity	2	0.21008403361344538	0.2855634862219697	ENSMUSG00000032259, ENSMUSG00000032827	817	5	12548	6.14345165238678	1.0	0.9971206180237141	99.76859545447557
GOTERM_BP_DIRECT	GO:0051346~negative regulation of hydrolase activity	2	0.21008403361344538	0.2855634862219697	ENSMUSG00000029361, ENSMUSG00000029053	817	5	12548	6.14345165238678	1.0	0.9971206180237141	99.76859545447557
GOTERM_BP_DIRECT	GO:0008344~adult locomotory behavior	6	0.6302521008403361	0.28605399860504965	ENSMUSG00000023033, ENSMUSG00000026959, ENSMUSG00000025551, ENSMUSG00000026812, ENSMUSG00000026825, ENSMUSG00000050511	817	55	12548	1.6754868142873038	1.0	0.9970590103272245	99.77144608974328
GOTERM_CC_DIRECT	GO:0030864~cortical actin cytoskeleton	5	0.5252100840336135	0.2867757317338888	ENSMUSG00000028656, ENSMUSG00000032827, ENSMUSG00000045180, ENSMUSG00000021373, ENSMUSG00000015143	870	42	13445	1.8397646414887796	1.0	0.8697381403088157	99.30853144487037
KEGG_PATHWAY	mmu04721:Synaptic vesicle cycle	6	0.6302521008403361	0.2885072842031431	ENSMUSG00000035152, ENSMUSG00000038023, ENSMUSG00000006024, ENSMUSG00000047126, ENSMUSG00000026825, ENSMUSG00000041488	341	55	5208	1.666115702479339	1.0	0.6969422636243375	98.77148140389961
GOTERM_MF_DIRECT	GO:0022820~potassium ion symporter activity	2	0.21008403361344538	0.29137689068236033	ENSMUSG00000017740, ENSMUSG00000096764	804	5	12065	6.002487562189055	1.0	0.9719011124140646	99.54212446808856
GOTERM_MF_DIRECT	GO:0019870~potassium channel inhibitor activity	2	0.21008403361344538	0.29137689068236033	ENSMUSG00000024589, ENSMUSG00000037624	804	5	12065	6.002487562189055	1.0	0.9719011124140646	99.54212446808856
GOTERM_MF_DIRECT	GO:0046870~cadmium ion binding	2	0.21008403361344538	0.29137689068236033	ENSMUSG00000037996, ENSMUSG00000029361	804	5	12065	6.002487562189055	1.0	0.9719011124140646	99.54212446808856
GOTERM_MF_DIRECT	GO:0015379~potassium:chloride symporter activity	2	0.21008403361344538	0.29137689068236033	ENSMUSG00000017740, ENSMUSG00000096764	804	5	12065	6.002487562189055	1.0	0.9719011124140646	99.54212446808856
GOTERM_MF_DIRECT	GO:0022843~voltage-gated cation channel activity	2	0.21008403361344538	0.29137689068236033	ENSMUSG00000059003, ENSMUSG00000026959	804	5	12065	6.002487562189055	1.0	0.9719011124140646	99.54212446808856
GOTERM_MF_DIRECT	GO:0005432~calcium:sodium antiporter activity	2	0.21008403361344538	0.29137689068236033	ENSMUSG00000041771, ENSMUSG00000030376	804	5	12065	6.002487562189055	1.0	0.9719011124140646	99.54212446808856
GOTERM_MF_DIRECT	GO:0070573~metallodipeptidase activity	2	0.21008403361344538	0.29137689068236033	ENSMUSG00000020681, ENSMUSG00000023262	804	5	12065	6.002487562189055	1.0	0.9719011124140646	99.54212446808856
GOTERM_MF_DIRECT	GO:0070324~thyroid hormone binding	2	0.21008403361344538	0.29137689068236033	ENSMUSG00000061808, ENSMUSG00000021779	804	5	12065	6.002487562189055	1.0	0.9719011124140646	99.54212446808856
GOTERM_MF_DIRECT	GO:0004985~opioid receptor activity	2	0.21008403361344538	0.29137689068236033	ENSMUSG00000050511, ENSMUSG00000025905	804	5	12065	6.002487562189055	1.0	0.9719011124140646	99.54212446808856
GOTERM_MF_DIRECT	GO:0004332~fructose-bisphosphate aldolase activity	2	0.21008403361344538	0.29137689068236033	ENSMUSG00000059343, ENSMUSG00000030695	804	5	12065	6.002487562189055	1.0	0.9719011124140646	99.54212446808856
GOTERM_MF_DIRECT	GO:0072542~protein phosphatase activator activity	2	0.21008403361344538	0.29137689068236033	ENSMUSG00000001175, ENSMUSG00000036438	804	5	12065	6.002487562189055	1.0	0.9719011124140646	99.54212446808856
GOTERM_BP_DIRECT	GO:0051028~mRNA transport	8	0.8403361344537815	0.2943200536907455	ENSMUSG00000033581, ENSMUSG00000030091, ENSMUSG00000003226, ENSMUSG00000001150, ENSMUSG00000040667, ENSMUSG00000002052, ENSMUSG00000028330, ENSMUSG00000025586	817	83	12548	1.4803497957558507	1.0	0.9975127837846332	99.81477034040311
GOTERM_BP_DIRECT	GO:0008360~regulation of cell shape	11	1.1554621848739497	0.29506892173445853	ENSMUSG00000034974, ENSMUSG00000030739, ENSMUSG00000022099, ENSMUSG00000055805, ENSMUSG00000028906, ENSMUSG00000024143, ENSMUSG00000030695, ENSMUSG00000003345, ENSMUSG00000059456, ENSMUSG00000033066, ENSMUSG00000020900	817	125	12548	1.351559363525092	1.0	0.9974743412577397	99.81828600389775
GOTERM_CC_DIRECT	GO:0005789~endoplasmic reticulum membrane	43	4.516806722689076	0.2961772390792221	ENSMUSG00000027347, ENSMUSG00000030854, ENSMUSG00000020650, ENSMUSG00000029330, ENSMUSG00000041444, ENSMUSG00000027465, ENSMUSG00000040724, ENSMUSG00000035314, ENSMUSG00000052369, ENSMUSG00000024083, ENSMUSG00000042289, ENSMUSG00000045994, ENSMUSG00000070639, ENSMUSG00000042734, ENSMUSG00000032908, ENSMUSG00000038615, ENSMUSG00000027134, ENSMUSG00000027298, ENSMUSG00000006373, ENSMUSG00000028467,…	870	595	13445	1.1168453588331884	1.0	0.8771290164133175	99.43120587420997
GOTERM_MF_DIRECT	GO:0000166~nucleotide binding	122	12.815126050420167	0.2970502434140502	ENSMUSG00000033581, ENSMUSG00000024969, ENSMUSG00000030739, ENSMUSG00000029516, ENSMUSG00000043572, ENSMUSG00000034930, ENSMUSG00000030643, ENSMUSG00000031112, ENSMUSG00000042308, ENSMUSG00000021062, ENSMUSG00000027394, ENSMUSG00000026834, ENSMUSG00000032571, ENSMUSG00000032788, ENSMUSG00000021068, ENSMUSG00000020402, ENSMUSG00000024359, ENSMUSG00000025586, ENSMUSG00000020900, ENSMUSG00000023033,…	804	1738	12065	1.0533709473346728	1.0	0.9730769970122586	99.59621176201895
GOTERM_MF_DIRECT	GO:0008134~transcription factor binding	23	2.415966386554622	0.2973977548253911	ENSMUSG00000033871, ENSMUSG00000028949, ENSMUSG00000027490, ENSMUSG00000024238, ENSMUSG00000018909, ENSMUSG00000048826, ENSMUSG00000063358, ENSMUSG00000055116, ENSMUSG00000026496, ENSMUSG00000027210, ENSMUSG00000038418, ENSMUSG00000020366, ENSMUSG00000022812, ENSMUSG00000025006, ENSMUSG00000027104, ENSMUSG00000000787, ENSMUSG00000038564, ENSMUSG00000020455, ENSMUSG00000043683, ENSMUSG00000029026,…	804	291	12065	1.1860585389205176	1.0	0.9721261669563972	99.59932217243875
GOTERM_CC_DIRECT	GO:0031430~M band	3	0.31512605042016806	0.3016339405876069	ENSMUSG00000021870, ENSMUSG00000030695, ENSMUSG00000017119	870	17	13445	2.727180527383367	1.0	0.8801403491101131	99.492769508553
GOTERM_BP_DIRECT	GO:0043087~regulation of GTPase activity	7	0.7352941176470588	0.3030424347762104	ENSMUSG00000050310, ENSMUSG00000027347, ENSMUSG00000026235, ENSMUSG00000041351, ENSMUSG00000026812, ENSMUSG00000042700, ENSMUSG00000056486	817	70	12548	1.5358629130966952	1.0	0.9978483800138082	99.85201193792837
GOTERM_CC_DIRECT	GO:0005925~focal adhesion	28	2.941176470588235	0.3033459616753487	ENSMUSG00000033060, ENSMUSG00000027002, ENSMUSG00000055322, ENSMUSG00000011877, ENSMUSG00000025437, ENSMUSG00000063358, ENSMUSG00000028854, ENSMUSG00000037815, ENSMUSG00000024359, ENSMUSG00000028059, ENSMUSG00000029713, ENSMUSG00000025006, ENSMUSG00000037003, ENSMUSG00000028656, ENSMUSG00000014956, ENSMUSG00000052698, ENSMUSG00000038023, ENSMUSG00000047126, ENSMUSG00000069833, ENSMUSG00000039103,…	870	375	13445	1.1539003831417625	1.0	0.8793158100182848	99.51076625743667
GOTERM_BP_DIRECT	GO:0006470~protein dephosphorylation	11	1.1554621848739497	0.30357621354088615	ENSMUSG00000026181, ENSMUSG00000030854, ENSMUSG00000014956, ENSMUSG00000059895, ENSMUSG00000047205, ENSMUSG00000031506, ENSMUSG00000040385, ENSMUSG00000038582, ENSMUSG00000022052, ENSMUSG00000049225, ENSMUSG00000033953	817	126	12548	1.3408327019098134	1.0	0.997802784476177	99.85404416386146
GOTERM_BP_DIRECT	GO:0001574~ganglioside biosynthetic process	3	0.31512605042016806	0.3041950027684588	ENSMUSG00000025789, ENSMUSG00000056091, ENSMUSG00000006731	817	17	12548	2.710346317229462	1.0	0.9977613678459141	99.8563670489808
GOTERM_BP_DIRECT	GO:0001508~action potential	3	0.31512605042016806	0.3041950027684588	ENSMUSG00000059003, ENSMUSG00000050556, ENSMUSG00000064329	817	17	12548	2.710346317229462	1.0	0.9977613678459141	99.8563670489808
GOTERM_BP_DIRECT	GO:0048278~vesicle docking	3	0.31512605042016806	0.3041950027684588	ENSMUSG00000030805, ENSMUSG00000036564, ENSMUSG00000041488	817	17	12548	2.710346317229462	1.0	0.9977613678459141	99.8563670489808
GOTERM_BP_DIRECT	GO:0035902~response to immobilization stress	3	0.31512605042016806	0.3041950027684588	ENSMUSG00000030854, ENSMUSG00000006818, ENSMUSG00000059456	817	17	12548	2.710346317229462	1.0	0.9977613678459141	99.8563670489808
GOTERM_BP_DIRECT	GO:0060292~long term synaptic depression	3	0.31512605042016806	0.3041950027684588	ENSMUSG00000020524, ENSMUSG00000037996, ENSMUSG00000059456	817	17	12548	2.710346317229462	1.0	0.9977613678459141	99.8563670489808
GOTERM_BP_DIRECT	GO:0001556~oocyte maturation	3	0.31512605042016806	0.3041950027684588	ENSMUSG00000059456, ENSMUSG00000010592, ENSMUSG00000051177	817	17	12548	2.710346317229462	1.0	0.9977613678459141	99.8563670489808
GOTERM_BP_DIRECT	GO:0007190~activation of adenylate cyclase activity	3	0.31512605042016806	0.3041950027684588	ENSMUSG00000001175, ENSMUSG00000036438, ENSMUSG00000020431	817	17	12548	2.710346317229462	1.0	0.9977613678459141	99.8563670489808
GOTERM_BP_DIRECT	GO:0030278~regulation of ossification	3	0.31512605042016806	0.3041950027684588	ENSMUSG00000024955, ENSMUSG00000066026, ENSMUSG00000063358	817	17	12548	2.710346317229462	1.0	0.9977613678459141	99.8563670489808
GOTERM_BP_DIRECT	GO:0003279~cardiac septum development	3	0.31512605042016806	0.3041950027684588	ENSMUSG00000035152, ENSMUSG00000030123, ENSMUSG00000020900	817	17	12548	2.710346317229462	1.0	0.9977613678459141	99.8563670489808
GOTERM_MF_DIRECT	GO:0030374~ligand-dependent nuclear receptor transcription coactivator activity	5	0.5252100840336135	0.3052317525828252	ENSMUSG00000033871, ENSMUSG00000041164, ENSMUSG00000052889, ENSMUSG00000039697, ENSMUSG00000015143	804	42	12065	1.7864546316038854	1.0	0.974103431126962	99.66376461401657
GOTERM_BP_DIRECT	GO:0010942~positive regulation of cell death	5	0.5252100840336135	0.3054944009557621	ENSMUSG00000020661, ENSMUSG00000059003, ENSMUSG00000026959, ENSMUSG00000038418, ENSMUSG00000037624	817	43	12548	1.7858871082519712	1.0	0.9977567348768621	99.86113171924072
GOTERM_BP_DIRECT	GO:0007155~cell adhesion	30	3.1512605042016806	0.3066900143759842	ENSMUSG00000005338, ENSMUSG00000037815, ENSMUSG00000017167, ENSMUSG00000039419, ENSMUSG00000070305, ENSMUSG00000040037, ENSMUSG00000021186, ENSMUSG00000022438, ENSMUSG00000027298, ENSMUSG00000063887, ENSMUSG00000018171, ENSMUSG00000059456, ENSMUSG00000066392, ENSMUSG00000051177, ENSMUSG00000034275, ENSMUSG00000023274, ENSMUSG00000020340, ENSMUSG00000032336, ENSMUSG00000020900, ENSMUSG00000042453,…	817	402	12548	1.1461663530572352	1.0	0.9977466670337727	99.86538359229927
KEGG_PATHWAY	mmu05215:Prostate cancer	8	0.8403361344537815	0.3078177615353477	ENSMUSG00000028212, ENSMUSG00000027490, ENSMUSG00000028914, ENSMUSG00000000782, ENSMUSG00000029999, ENSMUSG00000063358, ENSMUSG00000044167, ENSMUSG00000022812	341	84	5208	1.4545454545454546	1.0	0.7197024682113982	99.1391366018459
KEGG_PATHWAY	mmu04931:Insulin resistance	9	0.9453781512605042	0.30835727305164495	ENSMUSG00000033871, ENSMUSG00000014956, ENSMUSG00000045038, ENSMUSG00000040385, ENSMUSG00000032715, ENSMUSG00000044167, ENSMUSG00000020366, ENSMUSG00000029053, ENSMUSG00000022812	341	98	5208	1.4025974025974026	1.0	0.715393340692428	99.14776857342845
GOTERM_CC_DIRECT	GO:0005769~early endosome	17	1.7857142857142856	0.30918019920482087	ENSMUSG00000029333, ENSMUSG00000031153, ENSMUSG00000025789, ENSMUSG00000041351, ENSMUSG00000059895, ENSMUSG00000038970, ENSMUSG00000063358, ENSMUSG00000039419, ENSMUSG00000049313, ENSMUSG00000050812, ENSMUSG00000068747, ENSMUSG00000044534, ENSMUSG00000006711, ENSMUSG00000020524, ENSMUSG00000057530, ENSMUSG00000041263, ENSMUSG00000032127	870	214	13445	1.2276560317971854	1.0	0.8826216323342873	99.56772470934771
GOTERM_BP_DIRECT	GO:0018279~protein N-linked glycosylation via asparagine	4	0.42016806722689076	0.3094416722173207	ENSMUSG00000009293, ENSMUSG00000042104, ENSMUSG00000028757, ENSMUSG00000056091	817	30	12548	2.0478172174622604	1.0	0.9978195367211207	99.87470667523264
GOTERM_BP_DIRECT	GO:0002027~regulation of heart rate	4	0.42016806722689076	0.3094416722173207	ENSMUSG00000032259, ENSMUSG00000001175, ENSMUSG00000036438, ENSMUSG00000004110	817	30	12548	2.0478172174622604	1.0	0.9978195367211207	99.87470667523264
GOTERM_BP_DIRECT	GO:0060612~adipose tissue development	4	0.42016806722689076	0.3094416722173207	ENSMUSG00000027104, ENSMUSG00000002409, ENSMUSG00000075702, ENSMUSG00000031367	817	30	12548	2.0478172174622604	1.0	0.9978195367211207	99.87470667523264
GOTERM_BP_DIRECT	GO:0072659~protein localization to plasma membrane	6	0.6302521008403361	0.3119008596229619	ENSMUSG00000061576, ENSMUSG00000037533, ENSMUSG00000079056, ENSMUSG00000069601, ENSMUSG00000029053, ENSMUSG00000027692	817	57	12548	1.616697803259679	1.0	0.9978750355913127	99.88251954585033
GOTERM_MF_DIRECT	GO:0008353~RNA polymerase II carboxy-terminal domain kinase activity	3	0.31512605042016806	0.31403983132680624	ENSMUSG00000069089, ENSMUSG00000063358, ENSMUSG00000021639	804	17	12065	2.6481562774363474	1.0	0.9762692986959626	99.72458314259079
GOTERM_MF_DIRECT	GO:0034237~protein kinase A regulatory subunit binding	3	0.31512605042016806	0.31403983132680624	ENSMUSG00000018428, ENSMUSG00000040407, ENSMUSG00000024083	804	17	12065	2.6481562774363474	1.0	0.9762692986959626	99.72458314259079
GOTERM_MF_DIRECT	GO:0008157~protein phosphatase 1 binding	3	0.31512605042016806	0.31403983132680624	ENSMUSG00000057719, ENSMUSG00000032827, ENSMUSG00000040385	804	17	12065	2.6481562774363474	1.0	0.9762692986959626	99.72458314259079
GOTERM_MF_DIRECT	GO:0030234~enzyme regulator activity	3	0.31512605042016806	0.31403983132680624	ENSMUSG00000001175, ENSMUSG00000036438, ENSMUSG00000035078	804	17	12065	2.6481562774363474	1.0	0.9762692986959626	99.72458314259079
GOTERM_BP_DIRECT	GO:0009636~response to toxic substance	7	0.7352941176470588	0.3146423989601116	ENSMUSG00000020661, ENSMUSG00000032259, ENSMUSG00000063856, ENSMUSG00000023033, ENSMUSG00000020524, ENSMUSG00000049511, ENSMUSG00000063358	817	71	12548	1.5142310410812487	1.0	0.9979429048352573	99.89068625949972
GOTERM_BP_DIRECT	GO:0009790~embryo development	7	0.7352941176470588	0.3146423989601116	ENSMUSG00000050310, ENSMUSG00000023456, ENSMUSG00000027358, ENSMUSG00000025428, ENSMUSG00000026812, ENSMUSG00000006235, ENSMUSG00000028854	817	71	12548	1.5142310410812487	1.0	0.9979429048352573	99.89068625949972
GOTERM_CC_DIRECT	GO:1903561~extracellular vesicle	5	0.5252100840336135	0.31648512609399504	ENSMUSG00000031376, ENSMUSG00000038564, ENSMUSG00000047126, ENSMUSG00000022797, ENSMUSG00000020346	870	44	13445	1.756138975966562	1.0	0.8872202824979891	99.63033363209888
GOTERM_MF_DIRECT	GO:0030331~estrogen receptor binding	5	0.5252100840336135	0.32060691928084717	ENSMUSG00000033871, ENSMUSG00000018909, ENSMUSG00000019828, ENSMUSG00000026496, ENSMUSG00000030680	804	43	12065	1.744909175054958	1.0	0.9775315936859741	99.76304979294672
GOTERM_CC_DIRECT	GO:0005770~late endosome	11	1.1554621848739497	0.32266165204318864	ENSMUSG00000029333, ENSMUSG00000032571, ENSMUSG00000033124, ENSMUSG00000027366, ENSMUSG00000041870, ENSMUSG00000063358, ENSMUSG00000017119, ENSMUSG00000015837, ENSMUSG00000032127, ENSMUSG00000018800, ENSMUSG00000050812	870	129	13445	1.317784905996614	1.0	0.8905938138402744	99.67656513473759
GOTERM_BP_DIRECT	GO:0043627~response to estrogen	6	0.6302521008403361	0.32494261803682145	ENSMUSG00000063358, ENSMUSG00000037815, ENSMUSG00000029361, ENSMUSG00000030695, ENSMUSG00000063142, ENSMUSG00000025905	817	58	12548	1.588823703203478	1.0	0.9983387618766225	99.91682689169662
GOTERM_CC_DIRECT	GO:0031258~lamellipodium membrane	3	0.31512605042016806	0.32603299039855427	ENSMUSG00000027002, ENSMUSG00000040724, ENSMUSG00000020135	870	18	13445	2.5756704980842913	1.0	0.8913343350972504	99.69946683143367
GOTERM_BP_DIRECT	GO:0030168~platelet activation	4	0.42016806722689076	0.32766687716607346	ENSMUSG00000032946, ENSMUSG00000027298, ENSMUSG00000031778, ENSMUSG00000045318	817	31	12548	1.9817585975441228	1.0	0.9983905163413566	99.92268072548832
GOTERM_BP_DIRECT	GO:0007254~JNK cascade	4	0.42016806722689076	0.32766687716607346	ENSMUSG00000025551, ENSMUSG00000004054, ENSMUSG00000023050, ENSMUSG00000020366	817	31	12548	1.9817585975441228	1.0	0.9983905163413566	99.92268072548832
GOTERM_BP_DIRECT	GO:0000086~G2/M transition of mitotic cell cycle	4	0.42016806722689076	0.32766687716607346	ENSMUSG00000001175, ENSMUSG00000036438, ENSMUSG00000029516, ENSMUSG00000051177	817	31	12548	1.9817585975441228	1.0	0.9983905163413566	99.92268072548832
GOTERM_BP_DIRECT	GO:0001894~tissue homeostasis	3	0.31512605042016806	0.32872865248464966	ENSMUSG00000024330, ENSMUSG00000035569, ENSMUSG00000051675	817	18	12548	2.5597715218278254	1.0	0.9983769706015929	99.92485504288271
GOTERM_BP_DIRECT	GO:0001816~cytokine production	3	0.31512605042016806	0.32872865248464966	ENSMUSG00000027347, ENSMUSG00000023274, ENSMUSG00000020395	817	18	12548	2.5597715218278254	1.0	0.9983769706015929	99.92485504288271
GOTERM_BP_DIRECT	GO:0032981~mitochondrial respiratory chain complex I assembly	3	0.31512605042016806	0.32872865248464966	ENSMUSG00000059734, ENSMUSG00000020153, ENSMUSG00000070283	817	18	12548	2.5597715218278254	1.0	0.9983769706015929	99.92485504288271
GOTERM_BP_DIRECT	GO:0061098~positive regulation of protein tyrosine kinase activity	3	0.31512605042016806	0.32872865248464966	ENSMUSG00000042453, ENSMUSG00000020681, ENSMUSG00000020888	817	18	12548	2.5597715218278254	1.0	0.9983769706015929	99.92485504288271
GOTERM_BP_DIRECT	GO:0031641~regulation of myelination	3	0.31512605042016806	0.32872865248464966	ENSMUSG00000001288, ENSMUSG00000017491, ENSMUSG00000015843	817	18	12548	2.5597715218278254	1.0	0.9983769706015929	99.92485504288271
GOTERM_BP_DIRECT	GO:1903861~positive regulation of dendrite extension	3	0.31512605042016806	0.32872865248464966	ENSMUSG00000024589, ENSMUSG00000026452, ENSMUSG00000024008	817	18	12548	2.5597715218278254	1.0	0.9983769706015929	99.92485504288271
GOTERM_BP_DIRECT	GO:0032502~developmental process	3	0.31512605042016806	0.32872865248464966	ENSMUSG00000041769, ENSMUSG00000022052, ENSMUSG00000029120	817	18	12548	2.5597715218278254	1.0	0.9983769706015929	99.92485504288271
GOTERM_CC_DIRECT	GO:0005746~mitochondrial respiratory chain	2	0.21008403361344538	0.33033616925735265	ENSMUSG00000031231, ENSMUSG00000036199	870	6	13445	5.1513409961685825	1.0	0.8929038548967506	99.72650476643906
GOTERM_CC_DIRECT	GO:0042645~mitochondrial nucleoid	5	0.5252100840336135	0.3314395240716051	ENSMUSG00000016319, ENSMUSG00000006818, ENSMUSG00000020402, ENSMUSG00000024359, ENSMUSG00000049038	870	45	13445	1.7171136653895274	1.0	0.8916136456704387	99.7330625543891
GOTERM_BP_DIRECT	GO:0032414~positive regulation of ion transmembrane transporter activity	2	0.21008403361344538	0.33204201569677466	ENSMUSG00000035112, ENSMUSG00000041245	817	6	12548	5.119543043655651	1.0	0.9984494668167588	99.93127482469694
GOTERM_BP_DIRECT	GO:0097237~cellular response to toxic substance	2	0.21008403361344538	0.33204201569677466	ENSMUSG00000032827, ENSMUSG00000050511	817	6	12548	5.119543043655651	1.0	0.9984494668167588	99.93127482469694
GOTERM_BP_DIRECT	GO:0097114~NMDA glutamate receptor clustering	2	0.21008403361344538	0.33204201569677466	ENSMUSG00000042453, ENSMUSG00000063887	817	6	12548	5.119543043655651	1.0	0.9984494668167588	99.93127482469694
GOTERM_BP_DIRECT	GO:2000323~negative regulation of glucocorticoid receptor signaling pathway	2	0.21008403361344538	0.33204201569677466	ENSMUSG00000055116, ENSMUSG00000068742	817	6	12548	5.119543043655651	1.0	0.9984494668167588	99.93127482469694
GOTERM_BP_DIRECT	GO:0045838~positive regulation of membrane potential	2	0.21008403361344538	0.33204201569677466	ENSMUSG00000020524, ENSMUSG00000069601	817	6	12548	5.119543043655651	1.0	0.9984494668167588	99.93127482469694
GOTERM_BP_DIRECT	GO:0006102~isocitrate metabolic process	2	0.21008403361344538	0.33204201569677466	ENSMUSG00000022477, ENSMUSG00000027406	817	6	12548	5.119543043655651	1.0	0.9984494668167588	99.93127482469694
GOTERM_BP_DIRECT	GO:0031914~negative regulation of synaptic plasticity	2	0.21008403361344538	0.33204201569677466	ENSMUSG00000024883, ENSMUSG00000052087	817	6	12548	5.119543043655651	1.0	0.9984494668167588	99.93127482469694
GOTERM_BP_DIRECT	GO:0097186~amelogenesis	2	0.21008403361344538	0.33204201569677466	ENSMUSG00000027104, ENSMUSG00000041771	817	6	12548	5.119543043655651	1.0	0.9984494668167588	99.93127482469694
GOTERM_BP_DIRECT	GO:0010766~negative regulation of sodium ion transport	2	0.21008403361344538	0.33204201569677466	ENSMUSG00000024589, ENSMUSG00000035112	817	6	12548	5.119543043655651	1.0	0.9984494668167588	99.93127482469694
GOTERM_BP_DIRECT	GO:0051963~regulation of synapse assembly	2	0.21008403361344538	0.33204201569677466	ENSMUSG00000026959, ENSMUSG00000032827	817	6	12548	5.119543043655651	1.0	0.9984494668167588	99.93127482469694
GOTERM_BP_DIRECT	GO:0010815~bradykinin catabolic process	2	0.21008403361344538	0.33204201569677466	ENSMUSG00000057530, ENSMUSG00000020681	817	6	12548	5.119543043655651	1.0	0.9984494668167588	99.93127482469694
GOTERM_BP_DIRECT	GO:0010894~negative regulation of steroid biosynthetic process	2	0.21008403361344538	0.33204201569677466	ENSMUSG00000027358, ENSMUSG00000036856	817	6	12548	5.119543043655651	1.0	0.9984494668167588	99.93127482469694
GOTERM_BP_DIRECT	GO:0001661~conditioned taste aversion	2	0.21008403361344538	0.33204201569677466	ENSMUSG00000056755, ENSMUSG00000026959	817	6	12548	5.119543043655651	1.0	0.9984494668167588	99.93127482469694
GOTERM_BP_DIRECT	GO:0030865~cortical cytoskeleton organization	2	0.21008403361344538	0.33204201569677466	ENSMUSG00000043079, ENSMUSG00000015143	817	6	12548	5.119543043655651	1.0	0.9984494668167588	99.93127482469694
GOTERM_BP_DIRECT	GO:1901841~regulation of high voltage-gated calcium channel activity	2	0.21008403361344538	0.33204201569677466	ENSMUSG00000001175, ENSMUSG00000036438	817	6	12548	5.119543043655651	1.0	0.9984494668167588	99.93127482469694
GOTERM_BP_DIRECT	GO:0060075~regulation of resting membrane potential	2	0.21008403361344538	0.33204201569677466	ENSMUSG00000000197, ENSMUSG00000033998	817	6	12548	5.119543043655651	1.0	0.9984494668167588	99.93127482469694
GOTERM_BP_DIRECT	GO:0060113~inner ear receptor cell differentiation	2	0.21008403361344538	0.33204201569677466	ENSMUSG00000030302, ENSMUSG00000029821	817	6	12548	5.119543043655651	1.0	0.9984494668167588	99.93127482469694
GOTERM_BP_DIRECT	GO:0010324~membrane invagination	2	0.21008403361344538	0.33204201569677466	ENSMUSG00000039735, ENSMUSG00000033916	817	6	12548	5.119543043655651	1.0	0.9984494668167588	99.93127482469694
GOTERM_BP_DIRECT	GO:0032515~negative regulation of phosphoprotein phosphatase activity	2	0.21008403361344538	0.33204201569677466	ENSMUSG00000021209, ENSMUSG00000068742	817	6	12548	5.119543043655651	1.0	0.9984494668167588	99.93127482469694
GOTERM_BP_DIRECT	GO:0033081~regulation of T cell differentiation in thymus	2	0.21008403361344538	0.33204201569677466	ENSMUSG00000024238, ENSMUSG00000002981	817	6	12548	5.119543043655651	1.0	0.9984494668167588	99.93127482469694
GOTERM_BP_DIRECT	GO:0030644~cellular chloride ion homeostasis	2	0.21008403361344538	0.33204201569677466	ENSMUSG00000017740, ENSMUSG00000035112	817	6	12548	5.119543043655651	1.0	0.9984494668167588	99.93127482469694
GOTERM_BP_DIRECT	GO:0051534~negative regulation of NFAT protein import into nucleus	2	0.21008403361344538	0.33204201569677466	ENSMUSG00000018428, ENSMUSG00000022812	817	6	12548	5.119543043655651	1.0	0.9984494668167588	99.93127482469694
GOTERM_BP_DIRECT	GO:0014910~regulation of smooth muscle cell migration	2	0.21008403361344538	0.33204201569677466	ENSMUSG00000020681, ENSMUSG00000049313	817	6	12548	5.119543043655651	1.0	0.9984494668167588	99.93127482469694
GOTERM_BP_DIRECT	GO:2000651~positive regulation of sodium ion transmembrane transporter activity	2	0.21008403361344538	0.33204201569677466	ENSMUSG00000069601, ENSMUSG00000041245	817	6	12548	5.119543043655651	1.0	0.9984494668167588	99.93127482469694
GOTERM_BP_DIRECT	GO:0070936~protein K48-linked ubiquitination	5	0.5252100840336135	0.33556727315285895	ENSMUSG00000024589, ENSMUSG00000020390, ENSMUSG00000038822, ENSMUSG00000009293, ENSMUSG00000090083	817	45	12548	1.706514347885217	1.0	0.9985261150207748	99.93753456390515
GOTERM_BP_DIRECT	GO:0003151~outflow tract morphogenesis	5	0.5252100840336135	0.33556727315285895	ENSMUSG00000027104, ENSMUSG00000066026, ENSMUSG00000057123, ENSMUSG00000030123, ENSMUSG00000020888	817	45	12548	1.706514347885217	1.0	0.9985261150207748	99.93753456390515
GOTERM_BP_DIRECT	GO:0006915~apoptotic process	37	3.8865546218487395	0.33584855283331755	ENSMUSG00000019428, ENSMUSG00000078970, ENSMUSG00000025876, ENSMUSG00000020650, ENSMUSG00000038084, ENSMUSG00000037860, ENSMUSG00000034930, ENSMUSG00000022043, ENSMUSG00000031112, ENSMUSG00000034974, ENSMUSG00000019261, ENSMUSG00000000787, ENSMUSG00000041112, ENSMUSG00000080268, ENSMUSG00000032715, ENSMUSG00000029026, ENSMUSG00000052889, ENSMUSG00000044167, ENSMUSG00000044813, ENSMUSG00000026834,…	817	508	12548	1.118640310720034	1.0	0.9984856813820958	99.93801010038489
GOTERM_MF_DIRECT	GO:0004867~serine-type endopeptidase inhibitor activity	5	0.5252100840336135	0.33603672779653554	ENSMUSG00000051029, ENSMUSG00000037254, ENSMUSG00000058260, ENSMUSG00000021223, ENSMUSG00000069792	804	44	12065	1.7052521483491634	1.0	0.9812936482162558	99.83456300427427
GOTERM_BP_DIRECT	GO:0001843~neural tube closure	8	0.8403361344537815	0.3367309229220664	ENSMUSG00000027002, ENSMUSG00000038564, ENSMUSG00000038084, ENSMUSG00000026812, ENSMUSG00000001288, ENSMUSG00000020173, ENSMUSG00000020888, ENSMUSG00000030323	817	87	12548	1.412287736180869	1.0	0.9984666572236215	99.9394797596428
KEGG_PATHWAY	mmu05030:Cocaine addiction	5	0.5252100840336135	0.3381383240367244	ENSMUSG00000032259, ENSMUSG00000035745, ENSMUSG00000027104, ENSMUSG00000059003, ENSMUSG00000026959	341	45	5208	1.696969696969697	1.0	0.7502078643849668	99.51748395400492
GOTERM_CC_DIRECT	GO:0036064~ciliary basal body	9	0.9453781512605042	0.3384653143661578	ENSMUSG00000029469, ENSMUSG00000052302, ENSMUSG00000031755, ENSMUSG00000038564, ENSMUSG00000025764, ENSMUSG00000021013, ENSMUSG00000040407, ENSMUSG00000036712, ENSMUSG00000030323	870	102	13445	1.3635902636916837	1.0	0.8955498219703542	99.77150228139053
GOTERM_MF_DIRECT	GO:0004000~adenosine deaminase activity	2	0.21008403361344538	0.33855967316948776	ENSMUSG00000027951, ENSMUSG00000020262	804	6	12065	5.002072968490879	1.0	0.981202825064785	99.84412500722357
GOTERM_MF_DIRECT	GO:0000155~phosphorelay sensor kinase activity	2	0.21008403361344538	0.33855967316948776	ENSMUSG00000038319, ENSMUSG00000035355	804	6	12065	5.002072968490879	1.0	0.981202825064785	99.84412500722357
GOTERM_MF_DIRECT	GO:0032051~clathrin light chain binding	2	0.21008403361344538	0.33855967316948776	ENSMUSG00000047126, ENSMUSG00000020297	804	6	12065	5.002072968490879	1.0	0.981202825064785	99.84412500722357
GOTERM_CC_DIRECT	GO:0030017~sarcomere	4	0.42016806722689076	0.3423283614037831	ENSMUSG00000001175, ENSMUSG00000036438, ENSMUSG00000096054, ENSMUSG00000015143	870	32	13445	1.9317528735632181	1.0	0.8966724735665322	99.79037340597962
GOTERM_MF_DIRECT	GO:0046983~protein dimerization activity	12	1.2605042016806722	0.3457387147227333	ENSMUSG00000030091, ENSMUSG00000022463, ENSMUSG00000074968, ENSMUSG00000059003, ENSMUSG00000027490, ENSMUSG00000037996, ENSMUSG00000026959, ENSMUSG00000066197, ENSMUSG00000055116, ENSMUSG00000026825, ENSMUSG00000024953, ENSMUSG00000063887	804	142	12065	1.2681311751103637	1.0	0.9823482647282422	99.86858060075603
GOTERM_BP_DIRECT	GO:0045429~positive regulation of nitric oxide biosynthetic process	4	0.42016806722689076	0.3458835969548869	ENSMUSG00000006818, ENSMUSG00000020366, ENSMUSG00000059456, ENSMUSG00000031906	817	32	12548	1.919828641370869	1.0	0.9987255833191444	99.9529036028496
GOTERM_CC_DIRECT	GO:0031234~extrinsic component of cytoplasmic side of plasma membrane	6	0.6302521008403361	0.3463800417782602	ENSMUSG00000027827, ENSMUSG00000028931, ENSMUSG00000020395, ENSMUSG00000059456, ENSMUSG00000042671, ENSMUSG00000036712	870	60	13445	1.545402298850575	1.0	0.8979398989463038	99.80859824955432
GOTERM_MF_DIRECT	GO:0004721~phosphoprotein phosphatase activity	11	1.1554621848739497	0.346881540486392	ENSMUSG00000026181, ENSMUSG00000030854, ENSMUSG00000037003, ENSMUSG00000014956, ENSMUSG00000059895, ENSMUSG00000047205, ENSMUSG00000031506, ENSMUSG00000040385, ENSMUSG00000038582, ENSMUSG00000049225, ENSMUSG00000033953	804	128	12065	1.2895969371890548	1.0	0.981906345017946	99.87212493400462
GOTERM_BP_DIRECT	GO:0071456~cellular response to hypoxia	8	0.8403361344537815	0.3474724178166898	ENSMUSG00000020661, ENSMUSG00000027490, ENSMUSG00000045038, ENSMUSG00000014813, ENSMUSG00000028854, ENSMUSG00000025586, ENSMUSG00000050511, ENSMUSG00000037624	817	88	12548	1.3962390119060863	1.0	0.9987306529820471	99.9549259832208
GOTERM_BP_DIRECT	GO:0007005~mitochondrion organization	7	0.7352941176470588	0.3498065102535075	ENSMUSG00000033871, ENSMUSG00000038084, ENSMUSG00000006818, ENSMUSG00000049422, ENSMUSG00000026496, ENSMUSG00000025733, ENSMUSG00000028982	817	74	12548	1.4528432961725495	1.0	0.9987580792897758	99.95774877396869
GOTERM_CC_DIRECT	GO:0097440~apical dendrite	3	0.31512605042016806	0.35019912264539066	ENSMUSG00000020435, ENSMUSG00000029101, ENSMUSG00000059456	870	19	13445	2.44010889292196	1.0	0.8989976309850155	99.82441465635894
GOTERM_BP_DIRECT	GO:0006906~vesicle fusion	5	0.5252100840336135	0.35065762067136874	ENSMUSG00000027457, ENSMUSG00000062542, ENSMUSG00000026452, ENSMUSG00000027849, ENSMUSG00000041488	817	46	12548	1.669416209887712	1.0	0.9987411534025417	99.95873588694441
GOTERM_BP_DIRECT	GO:0071277~cellular response to calcium ion	5	0.5252100840336135	0.35065762067136874	ENSMUSG00000032946, ENSMUSG00000022099, ENSMUSG00000057378, ENSMUSG00000020431, ENSMUSG00000034361	817	46	12548	1.669416209887712	1.0	0.9987411534025417	99.95873588694441
GOTERM_MF_DIRECT	GO:0005254~chloride channel activity	5	0.5252100840336135	0.35149493141990595	ENSMUSG00000007653, ENSMUSG00000040441, ENSMUSG00000036565, ENSMUSG00000010803, ENSMUSG00000029054	804	45	12065	1.6673576561636263	1.0	0.9823630007574041	99.885543093317
GOTERM_MF_DIRECT	GO:0001227~transcriptional repressor activity, RNA polymerase II transcription regulatory region sequence-specific binding	5	0.5252100840336135	0.35149493141990595	ENSMUSG00000033249, ENSMUSG00000024238, ENSMUSG00000000782, ENSMUSG00000044167, ENSMUSG00000018750	804	45	12065	1.6673576561636263	1.0	0.9823630007574041	99.885543093317
GOTERM_BP_DIRECT	GO:0061003~positive regulation of dendritic spine morphogenesis	3	0.31512605042016806	0.35301789863723665	ENSMUSG00000042453, ENSMUSG00000027296, ENSMUSG00000057897	817	19	12548	2.425046704889519	1.0	0.9987691315122439	99.96136060475706
GOTERM_BP_DIRECT	GO:0031333~negative regulation of protein complex assembly	3	0.31512605042016806	0.35301789863723665	ENSMUSG00000000787, ENSMUSG00000029053, ENSMUSG00000022812	817	19	12548	2.425046704889519	1.0	0.9987691315122439	99.96136060475706
GOTERM_BP_DIRECT	GO:0016601~Rac protein signal transduction	3	0.31512605042016806	0.35301789863723665	ENSMUSG00000027002, ENSMUSG00000033940, ENSMUSG00000041112	817	19	12548	2.425046704889519	1.0	0.9987691315122439	99.96136060475706
GOTERM_BP_DIRECT	GO:0002028~regulation of sodium ion transport	3	0.31512605042016806	0.35301789863723665	ENSMUSG00000032259, ENSMUSG00000011751, ENSMUSG00000029361	817	19	12548	2.425046704889519	1.0	0.9987691315122439	99.96136060475706
GOTERM_BP_DIRECT	GO:0000245~spliceosomal complex assembly	3	0.31512605042016806	0.35301789863723665	ENSMUSG00000031723, ENSMUSG00000024735, ENSMUSG00000020211	817	19	12548	2.425046704889519	1.0	0.9987691315122439	99.96136060475706
GOTERM_BP_DIRECT	GO:0032968~positive regulation of transcription elongation from RNA polymerase II promoter	3	0.31512605042016806	0.35301789863723665	ENSMUSG00000079658, ENSMUSG00000002052, ENSMUSG00000053411	817	19	12548	2.425046704889519	1.0	0.9987691315122439	99.96136060475706
GOTERM_BP_DIRECT	GO:0051894~positive regulation of focal adhesion assembly	3	0.31512605042016806	0.35301789863723665	ENSMUSG00000026181, ENSMUSG00000026812, ENSMUSG00000036856	817	19	12548	2.425046704889519	1.0	0.9987691315122439	99.96136060475706
GOTERM_BP_DIRECT	GO:0006397~mRNA processing	23	2.415966386554622	0.3581272982709726	ENSMUSG00000024234, ENSMUSG00000008658, ENSMUSG00000031157, ENSMUSG00000024400, ENSMUSG00000022961, ENSMUSG00000025576, ENSMUSG00000020929, ENSMUSG00000028330, ENSMUSG00000025586, ENSMUSG00000024949, ENSMUSG00000029402, ENSMUSG00000027951, ENSMUSG00000031723, ENSMUSG00000024735, ENSMUSG00000020262, ENSMUSG00000059208, ENSMUSG00000005682, ENSMUSG00000002052, ENSMUSG00000022139, ENSMUSG00000005506,…	817	307	12548	1.1506464821245599	1.0	0.9988726915829799	99.96651229345305
GOTERM_BP_DIRECT	GO:0010468~regulation of gene expression	14	1.4705882352941175	0.3581769079953336	ENSMUSG00000019428, ENSMUSG00000020661, ENSMUSG00000028053, ENSMUSG00000001288, ENSMUSG00000086370, ENSMUSG00000042453, ENSMUSG00000050310, ENSMUSG00000068747, ENSMUSG00000000787, ENSMUSG00000068154, ENSMUSG00000029026, ENSMUSG00000002280, ENSMUSG00000032119, ENSMUSG00000019982	817	176	12548	1.2217091354178256	1.0	0.9988353435343922	99.96655897447584
GOTERM_MF_DIRECT	GO:0001078~transcriptional repressor activity, RNA polymerase II core promoter proximal region sequence-specific binding	9	0.9453781512605042	0.35824025673822746	ENSMUSG00000035011, ENSMUSG00000027439, ENSMUSG00000022463, ENSMUSG00000028423, ENSMUSG00000024955, ENSMUSG00000068154, ENSMUSG00000079056, ENSMUSG00000032119, ENSMUSG00000044167	804	101	12065	1.337187823259938	1.0	0.9833256886575596	99.90280813483888
KEGG_PATHWAY	mmu04514:Cell adhesion molecules (CAMs)	9	0.9453781512605042	0.35828783093370287	ENSMUSG00000023274, ENSMUSG00000041538, ENSMUSG00000005338, ENSMUSG00000049939, ENSMUSG00000063887, ENSMUSG00000017167, ENSMUSG00000039419, ENSMUSG00000066392, ENSMUSG00000040037	341	103	5208	1.3345101500441308	1.0	0.7702159836951771	99.67642463999412
GOTERM_CC_DIRECT	GO:0097060~synaptic membrane	4	0.42016806722689076	0.36039363858753165	ENSMUSG00000027624, ENSMUSG00000020153, ENSMUSG00000030102, ENSMUSG00000040407	870	33	13445	1.8732149076976663	1.0	0.9051345948854247	99.86087291836255
GOTERM_BP_DIRECT	GO:1902476~chloride transmembrane transport	4	0.42016806722689076	0.3640525771752929	ENSMUSG00000017740, ENSMUSG00000007653, ENSMUSG00000040441, ENSMUSG00000010803	817	33	12548	1.861652015874782	1.0	0.9989524446454494	99.97167339188452
GOTERM_BP_DIRECT	GO:0070059~intrinsic apoptotic signaling pathway in response to endoplasmic reticulum stress	4	0.42016806722689076	0.3640525771752929	ENSMUSG00000028914, ENSMUSG00000032715, ENSMUSG00000030102, ENSMUSG00000022812	817	33	12548	1.861652015874782	1.0	0.9989524446454494	99.97167339188452
GOTERM_CC_DIRECT	GO:0005911~cell-cell junction	14	1.4705882352941175	0.365209572187271	ENSMUSG00000005338, ENSMUSG00000040385, ENSMUSG00000003872, ENSMUSG00000027624, ENSMUSG00000037815, ENSMUSG00000033960, ENSMUSG00000069833, ENSMUSG00000047787, ENSMUSG00000045180, ENSMUSG00000025666, ENSMUSG00000015143, ENSMUSG00000041488, ENSMUSG00000020395, ENSMUSG00000029053	870	178	13445	1.2154849541521373	1.0	0.9068686013476369	99.87551958627054
KEGG_PATHWAY	mmu05152:Tuberculosis	11	1.1554621848739497	0.3687188149625667	ENSMUSG00000001175, ENSMUSG00000041538, ENSMUSG00000038023, ENSMUSG00000036438, ENSMUSG00000028914, ENSMUSG00000063358, ENSMUSG00000020366, ENSMUSG00000024359, ENSMUSG00000033953, ENSMUSG00000024617, ENSMUSG00000057897	341	133	5208	1.263157894736842	1.0	0.7778354755453072	99.7381898678809
GOTERM_BP_DIRECT	GO:0006979~response to oxidative stress	10	1.050420168067227	0.36949691860940637	ENSMUSG00000059734, ENSMUSG00000032802, ENSMUSG00000054733, ENSMUSG00000013593, ENSMUSG00000063856, ENSMUSG00000006818, ENSMUSG00000034463, ENSMUSG00000052087, ENSMUSG00000024953, ENSMUSG00000020674	817	119	12548	1.2906411034426013	1.0	0.9990482273112361	99.97574483153659
KEGG_PATHWAY	mmu05205:Proteoglycans in cancer	14	1.4705882352941175	0.37048967071972105	ENSMUSG00000010797, ENSMUSG00000014956, ENSMUSG00000009406, ENSMUSG00000024486, ENSMUSG00000040385, ENSMUSG00000052889, ENSMUSG00000063358, ENSMUSG00000030102, ENSMUSG00000069601, ENSMUSG00000036856, ENSMUSG00000028854, ENSMUSG00000019254, ENSMUSG00000024617, ENSMUSG00000057897	341	177	5208	1.2080123266563945	1.0	0.7753795824690426	99.74752476120592
GOTERM_CC_DIRECT	GO:0072357~PTW/PP1 phosphatase complex	2	0.21008403361344538	0.3736383397342592	ENSMUSG00000014956, ENSMUSG00000040385	870	7	13445	4.415435139573071	1.0	0.9112505468947107	99.89775085738891
GOTERM_CC_DIRECT	GO:0008290~F-actin capping protein complex	2	0.21008403361344538	0.3736383397342592	ENSMUSG00000030000, ENSMUSG00000029106	870	7	13445	4.415435139573071	1.0	0.9112505468947107	99.89775085738891
GOTERM_CC_DIRECT	GO:0035686~sperm fibrous sheath	2	0.21008403361344538	0.3736383397342592	ENSMUSG00000059343, ENSMUSG00000030695	870	7	13445	4.415435139573071	1.0	0.9112505468947107	99.89775085738891
GOTERM_CC_DIRECT	GO:0044309~neuron spine	2	0.21008403361344538	0.3736383397342592	ENSMUSG00000020524, ENSMUSG00000049939	870	7	13445	4.415435139573071	1.0	0.9112505468947107	99.89775085738891
GOTERM_CC_DIRECT	GO:0030314~junctional membrane complex	2	0.21008403361344538	0.3736383397342592	ENSMUSG00000057378, ENSMUSG00000025318	870	7	13445	4.415435139573071	1.0	0.9112505468947107	99.89775085738891
GOTERM_CC_DIRECT	GO:0030118~clathrin coat	2	0.21008403361344538	0.3736383397342592	ENSMUSG00000047126, ENSMUSG00000028033	870	7	13445	4.415435139573071	1.0	0.9112505468947107	99.89775085738891
GOTERM_CC_DIRECT	GO:0032585~multivesicular body membrane	2	0.21008403361344538	0.3736383397342592	ENSMUSG00000053253, ENSMUSG00000020297	870	7	13445	4.415435139573071	1.0	0.9112505468947107	99.89775085738891
GOTERM_CC_DIRECT	GO:0031307~integral component of mitochondrial outer membrane	3	0.31512605042016806	0.3740605632987627	ENSMUSG00000025040, ENSMUSG00000025733, ENSMUSG00000093904	870	20	13445	2.318103448275862	1.0	0.9096580397463233	99.89876062346215
GOTERM_CC_DIRECT	GO:0060077~inhibitory synapse	3	0.31512605042016806	0.3740605632987627	ENSMUSG00000034275, ENSMUSG00000032589, ENSMUSG00000032336	870	20	13445	2.318103448275862	1.0	0.9096580397463233	99.89876062346215
GOTERM_CC_DIRECT	GO:0034704~calcium channel complex	3	0.31512605042016806	0.3740605632987627	ENSMUSG00000001175, ENSMUSG00000036438, ENSMUSG00000057378	870	20	13445	2.318103448275862	1.0	0.9096580397463233	99.89876062346215
GOTERM_BP_DIRECT	GO:1900029~positive regulation of ruffle assembly	2	0.21008403361344538	0.37550029309622257	ENSMUSG00000063887, ENSMUSG00000020173	817	7	12548	4.388179751704842	1.0	0.9991469411412368	99.97959125302283
GOTERM_BP_DIRECT	GO:0071470~cellular response to osmotic stress	2	0.21008403361344538	0.37550029309622257	ENSMUSG00000000787, ENSMUSG00000034463	817	7	12548	4.388179751704842	1.0	0.9991469411412368	99.97959125302283
GOTERM_BP_DIRECT	GO:0050795~regulation of behavior	2	0.21008403361344538	0.37550029309622257	ENSMUSG00000042453, ENSMUSG00000049511	817	7	12548	4.388179751704842	1.0	0.9991469411412368	99.97959125302283
GOTERM_BP_DIRECT	GO:0016081~synaptic vesicle docking	2	0.21008403361344538	0.37550029309622257	ENSMUSG00000030805, ENSMUSG00000041488	817	7	12548	4.388179751704842	1.0	0.9991469411412368	99.97959125302283
GOTERM_BP_DIRECT	GO:1901522~positive regulation of transcription from RNA polymerase II promoter involved in cellular response to chemical stimulus	2	0.21008403361344538	0.37550029309622257	ENSMUSG00000027358, ENSMUSG00000015843	817	7	12548	4.388179751704842	1.0	0.9991469411412368	99.97959125302283
GOTERM_BP_DIRECT	GO:2001020~regulation of response to DNA damage stimulus	2	0.21008403361344538	0.37550029309622257	ENSMUSG00000028914, ENSMUSG00000061759	817	7	12548	4.388179751704842	1.0	0.9991469411412368	99.97959125302283
GOTERM_BP_DIRECT	GO:0060316~positive regulation of ryanodine-sensitive calcium-release channel activity	2	0.21008403361344538	0.37550029309622257	ENSMUSG00000001175, ENSMUSG00000036438	817	7	12548	4.388179751704842	1.0	0.9991469411412368	99.97959125302283
GOTERM_BP_DIRECT	GO:0007215~glutamate receptor signaling pathway	2	0.21008403361344538	0.37550029309622257	ENSMUSG00000050556, ENSMUSG00000051177	817	7	12548	4.388179751704842	1.0	0.9991469411412368	99.97959125302283
GOTERM_BP_DIRECT	GO:0061037~negative regulation of cartilage development	2	0.21008403361344538	0.37550029309622257	ENSMUSG00000001288, ENSMUSG00000017491	817	7	12548	4.388179751704842	1.0	0.9991469411412368	99.97959125302283
GOTERM_BP_DIRECT	GO:0010917~negative regulation of mitochondrial membrane potential	2	0.21008403361344538	0.37550029309622257	ENSMUSG00000045038, ENSMUSG00000019853	817	7	12548	4.388179751704842	1.0	0.9991469411412368	99.97959125302283
GOTERM_BP_DIRECT	GO:0030204~chondroitin sulfate metabolic process	2	0.21008403361344538	0.37550029309622257	ENSMUSG00000034612, ENSMUSG00000045994	817	7	12548	4.388179751704842	1.0	0.9991469411412368	99.97959125302283
GOTERM_BP_DIRECT	GO:0021957~corticospinal tract morphogenesis	2	0.21008403361344538	0.37550029309622257	ENSMUSG00000026235, ENSMUSG00000021068	817	7	12548	4.388179751704842	1.0	0.9991469411412368	99.97959125302283
GOTERM_BP_DIRECT	GO:0033135~regulation of peptidyl-serine phosphorylation	2	0.21008403361344538	0.37550029309622257	ENSMUSG00000050310, ENSMUSG00000011751	817	7	12548	4.388179751704842	1.0	0.9991469411412368	99.97959125302283
GOTERM_BP_DIRECT	GO:0035735~intraciliary transport involved in cilium morphogenesis	2	0.21008403361344538	0.37550029309622257	ENSMUSG00000029469, ENSMUSG00000030323	817	7	12548	4.388179751704842	1.0	0.9991469411412368	99.97959125302283
GOTERM_BP_DIRECT	GO:0045741~positive regulation of epidermal growth factor-activated receptor activity	2	0.21008403361344538	0.37550029309622257	ENSMUSG00000042429, ENSMUSG00000029999	817	7	12548	4.388179751704842	1.0	0.9991469411412368	99.97959125302283
GOTERM_BP_DIRECT	GO:0048733~sebaceous gland development	2	0.21008403361344538	0.37550029309622257	ENSMUSG00000028053, ENSMUSG00000053411	817	7	12548	4.388179751704842	1.0	0.9991469411412368	99.97959125302283
GOTERM_BP_DIRECT	GO:2000601~positive regulation of Arp2/3 complex-mediated actin nucleation	2	0.21008403361344538	0.37550029309622257	ENSMUSG00000027002, ENSMUSG00000033940	817	7	12548	4.388179751704842	1.0	0.9991469411412368	99.97959125302283
GOTERM_BP_DIRECT	GO:2000146~negative regulation of cell motility	2	0.21008403361344538	0.37550029309622257	ENSMUSG00000037815, ENSMUSG00000074238	817	7	12548	4.388179751704842	1.0	0.9991469411412368	99.97959125302283
GOTERM_BP_DIRECT	GO:0010960~magnesium ion homeostasis	2	0.21008403361344538	0.37550029309622257	ENSMUSG00000047976, ENSMUSG00000069601	817	7	12548	4.388179751704842	1.0	0.9991469411412368	99.97959125302283
GOTERM_BP_DIRECT	GO:0042756~drinking behavior	2	0.21008403361344538	0.37550029309622257	ENSMUSG00000049511, ENSMUSG00000039059	817	7	12548	4.388179751704842	1.0	0.9991469411412368	99.97959125302283
GOTERM_BP_DIRECT	GO:0003417~growth plate cartilage development	2	0.21008403361344538	0.37550029309622257	ENSMUSG00000001288, ENSMUSG00000017491	817	7	12548	4.388179751704842	1.0	0.9991469411412368	99.97959125302283
GOTERM_BP_DIRECT	GO:0043297~apical junction assembly	2	0.21008403361344538	0.37550029309622257	ENSMUSG00000020776, ENSMUSG00000037815	817	7	12548	4.388179751704842	1.0	0.9991469411412368	99.97959125302283
GOTERM_BP_DIRECT	GO:0007216~G-protein coupled glutamate receptor signaling pathway	2	0.21008403361344538	0.37550029309622257	ENSMUSG00000019828, ENSMUSG00000049583	817	7	12548	4.388179751704842	1.0	0.9991469411412368	99.97959125302283
GOTERM_BP_DIRECT	GO:0010226~response to lithium ion	2	0.21008403361344538	0.37550029309622257	ENSMUSG00000059456, ENSMUSG00000020431	817	7	12548	4.388179751704842	1.0	0.9991469411412368	99.97959125302283
GOTERM_BP_DIRECT	GO:1901380~negative regulation of potassium ion transmembrane transport	2	0.21008403361344538	0.37550029309622257	ENSMUSG00000024589, ENSMUSG00000038319	817	7	12548	4.388179751704842	1.0	0.9991469411412368	99.97959125302283
GOTERM_BP_DIRECT	GO:1901386~negative regulation of voltage-gated calcium channel activity	2	0.21008403361344538	0.37550029309622257	ENSMUSG00000032259, ENSMUSG00000035640	817	7	12548	4.388179751704842	1.0	0.9991469411412368	99.97959125302283
GOTERM_BP_DIRECT	GO:1901016~regulation of potassium ion transmembrane transporter activity	2	0.21008403361344538	0.37550029309622257	ENSMUSG00000024589, ENSMUSG00000027827	817	7	12548	4.388179751704842	1.0	0.9991469411412368	99.97959125302283
GOTERM_BP_DIRECT	GO:0071420~cellular response to histamine	2	0.21008403361344538	0.37550029309622257	ENSMUSG00000007653, ENSMUSG00000010803	817	7	12548	4.388179751704842	1.0	0.9991469411412368	99.97959125302283
GOTERM_BP_DIRECT	GO:1902533~positive regulation of intracellular signal transduction	2	0.21008403361344538	0.37550029309622257	ENSMUSG00000063887, ENSMUSG00000028854	817	7	12548	4.388179751704842	1.0	0.9991469411412368	99.97959125302283
GOTERM_BP_DIRECT	GO:2000641~regulation of early endosome to late endosome transport	2	0.21008403361344538	0.37550029309622257	ENSMUSG00000063358, ENSMUSG00000032560	817	7	12548	4.388179751704842	1.0	0.9991469411412368	99.97959125302283
GOTERM_BP_DIRECT	GO:0006626~protein targeting to mitochondrion	3	0.31512605042016806	0.3769908230277601	ENSMUSG00000047205, ENSMUSG00000021704, ENSMUSG00000093904	817	20	12548	2.303794369645043	1.0	0.9991479821016193	99.98045271370486
GOTERM_BP_DIRECT	GO:0032148~activation of protein kinase B activity	3	0.31512605042016806	0.3769908230277601	ENSMUSG00000020189, ENSMUSG00000045318, ENSMUSG00000029053	817	20	12548	2.303794369645043	1.0	0.9991479821016193	99.98045271370486
GOTERM_BP_DIRECT	GO:0051482~positive regulation of cytosolic calcium ion concentration involved in phospholipase C-activating G-protein coupled signaling pathway	3	0.31512605042016806	0.3769908230277601	ENSMUSG00000032259, ENSMUSG00000041380, ENSMUSG00000019828	817	20	12548	2.303794369645043	1.0	0.9991479821016193	99.98045271370486
GOTERM_BP_DIRECT	GO:0006612~protein targeting to membrane	3	0.31512605042016806	0.3769908230277601	ENSMUSG00000042429, ENSMUSG00000047205, ENSMUSG00000020882	817	20	12548	2.303794369645043	1.0	0.9991479821016193	99.98045271370486
GOTERM_BP_DIRECT	GO:0006754~ATP biosynthetic process	3	0.31512605042016806	0.3769908230277601	ENSMUSG00000025428, ENSMUSG00000049422, ENSMUSG00000030695	817	20	12548	2.303794369645043	1.0	0.9991479821016193	99.98045271370486
GOTERM_BP_DIRECT	GO:0045070~positive regulation of viral genome replication	3	0.31512605042016806	0.3769908230277601	ENSMUSG00000027951, ENSMUSG00000020262, ENSMUSG00000000787	817	20	12548	2.303794369645043	1.0	0.9991479821016193	99.98045271370486
GOTERM_BP_DIRECT	GO:0070207~protein homotrimerization	3	0.31512605042016806	0.3769908230277601	ENSMUSG00000033940, ENSMUSG00000033249, ENSMUSG00000023017	817	20	12548	2.303794369645043	1.0	0.9991479821016193	99.98045271370486
GOTERM_BP_DIRECT	GO:0006970~response to osmotic stress	3	0.31512605042016806	0.3769908230277601	ENSMUSG00000027104, ENSMUSG00000063142, ENSMUSG00000059456	817	20	12548	2.303794369645043	1.0	0.9991479821016193	99.98045271370486
GOTERM_BP_DIRECT	GO:0021522~spinal cord motor neuron differentiation	3	0.31512605042016806	0.3769908230277601	ENSMUSG00000038564, ENSMUSG00000035314, ENSMUSG00000067724	817	20	12548	2.303794369645043	1.0	0.9991479821016193	99.98045271370486
GOTERM_BP_DIRECT	GO:0046697~decidualization	3	0.31512605042016806	0.3769908230277601	ENSMUSG00000028053, ENSMUSG00000006235, ENSMUSG00000014813	817	20	12548	2.303794369645043	1.0	0.9991479821016193	99.98045271370486
GOTERM_BP_DIRECT	GO:0071398~cellular response to fatty acid	3	0.31512605042016806	0.3769908230277601	ENSMUSG00000019429, ENSMUSG00000023018, ENSMUSG00000027490	817	20	12548	2.303794369645043	1.0	0.9991479821016193	99.98045271370486
GOTERM_BP_DIRECT	GO:0009416~response to light stimulus	3	0.31512605042016806	0.3769908230277601	ENSMUSG00000032259, ENSMUSG00000009406, ENSMUSG00000005089	817	20	12548	2.303794369645043	1.0	0.9991479821016193	99.98045271370486
GOTERM_BP_DIRECT	GO:0071158~positive regulation of cell cycle arrest	3	0.31512605042016806	0.3769908230277601	ENSMUSG00000010086, ENSMUSG00000029026, ENSMUSG00000068154	817	20	12548	2.303794369645043	1.0	0.9991479821016193	99.98045271370486
KEGG_PATHWAY	mmu05412:Arrhythmogenic right ventricular cardiomyopathy (ARVC)	6	0.6302521008403361	0.3806878595493227	ENSMUSG00000017412, ENSMUSG00000019146, ENSMUSG00000020882, ENSMUSG00000000782, ENSMUSG00000066189, ENSMUSG00000037815	341	62	5208	1.4780058651026395	1.0	0.7825315106827527	99.79557119703071
KEGG_PATHWAY	mmu05210:Colorectal cancer	6	0.6302521008403361	0.3806878595493227	ENSMUSG00000028914, ENSMUSG00000000782, ENSMUSG00000063358, ENSMUSG00000020366, ENSMUSG00000020135, ENSMUSG00000022812	341	62	5208	1.4780058651026395	1.0	0.7825315106827527	99.79557119703071
GOTERM_BP_DIRECT	GO:0050727~regulation of inflammatory response	5	0.5252100840336135	0.38082882184718786	ENSMUSG00000050310, ENSMUSG00000038264, ENSMUSG00000030525, ENSMUSG00000068037, ENSMUSG00000034023	817	48	12548	1.599857201142391	1.0	0.9991956250218407	99.98251556887072
GOTERM_BP_DIRECT	GO:0060079~excitatory postsynaptic potential	4	0.42016806722689076	0.3821373075404099	ENSMUSG00000042429, ENSMUSG00000059003, ENSMUSG00000026959, ENSMUSG00000032827	817	34	12548	1.8068975448196414	1.0	0.9991931041375165	99.98317054850669
GOTERM_BP_DIRECT	GO:0060976~coronary vasculature development	4	0.42016806722689076	0.3821373075404099	ENSMUSG00000035152, ENSMUSG00000024962, ENSMUSG00000030123, ENSMUSG00000020900	817	34	12548	1.8068975448196414	1.0	0.9991931041375165	99.98317054850669
GOTERM_BP_DIRECT	GO:0019722~calcium-mediated signaling	4	0.42016806722689076	0.3821373075404099	ENSMUSG00000001175, ENSMUSG00000036438, ENSMUSG00000032827, ENSMUSG00000019828	817	34	12548	1.8068975448196414	1.0	0.9991931041375165	99.98317054850669
GOTERM_MF_DIRECT	GO:0034511~U3 snoRNA binding	2	0.21008403361344538	0.3826045012924208	ENSMUSG00000063480, ENSMUSG00000016181	804	7	12065	4.287491115849325	1.0	0.9878089721995761	99.9469402399663
GOTERM_MF_DIRECT	GO:0008889~glycerophosphodiester phosphodiesterase activity	2	0.21008403361344538	0.3826045012924208	ENSMUSG00000027346, ENSMUSG00000035314	804	7	12065	4.287491115849325	1.0	0.9878089721995761	99.9469402399663
GOTERM_MF_DIRECT	GO:0016308~1-phosphatidylinositol-4-phosphate 5-kinase activity	2	0.21008403361344538	0.3826045012924208	ENSMUSG00000025417, ENSMUSG00000034902	804	7	12065	4.287491115849325	1.0	0.9878089721995761	99.9469402399663
GOTERM_MF_DIRECT	GO:0008140~cAMP response element binding protein binding	2	0.21008403361344538	0.3826045012924208	ENSMUSG00000003575, ENSMUSG00000027104	804	7	12065	4.287491115849325	1.0	0.9878089721995761	99.9469402399663
GOTERM_MF_DIRECT	GO:0005524~ATP binding	92	9.663865546218489	0.38295851035709494	ENSMUSG00000032802, ENSMUSG00000024969, ENSMUSG00000032936, ENSMUSG00000025854, ENSMUSG00000030739, ENSMUSG00000029516, ENSMUSG00000074652, ENSMUSG00000043572, ENSMUSG00000026885, ENSMUSG00000020431, ENSMUSG00000031112, ENSMUSG00000027692, ENSMUSG00000022360, ENSMUSG00000034974, ENSMUSG00000058301, ENSMUSG00000000787, ENSMUSG00000009293, ENSMUSG00000027296, ENSMUSG00000052889, ENSMUSG00000030986,…	804	1324	12065	1.042728201890848	1.0	0.9873365921666422	99.94741402843188
GOTERM_MF_DIRECT	GO:0001077~transcriptional activator activity, RNA polymerase II core promoter proximal region sequence-specific binding	15	1.5756302521008403	0.38627988285135684	ENSMUSG00000024955, ENSMUSG00000055116, ENSMUSG00000027210, ENSMUSG00000038418, ENSMUSG00000041852, ENSMUSG00000027104, ENSMUSG00000009406, ENSMUSG00000031870, ENSMUSG00000022389, ENSMUSG00000004661, ENSMUSG00000029026, ENSMUSG00000019982, ENSMUSG00000047591, ENSMUSG00000022335, ENSMUSG00000070003	804	190	12065	1.1847014925373134	1.0	0.9874116910174191	99.95167035861763
GOTERM_BP_DIRECT	GO:0007275~multicellular organism development	52	5.46218487394958	0.38641051650238806	ENSMUSG00000023456, ENSMUSG00000024969, ENSMUSG00000001227, ENSMUSG00000029516, ENSMUSG00000020888, ENSMUSG00000033066, ENSMUSG00000061911, ENSMUSG00000006711, ENSMUSG00000004661, ENSMUSG00000024962, ENSMUSG00000070576, ENSMUSG00000044813, ENSMUSG00000035517, ENSMUSG00000029469, ENSMUSG00000027358, ENSMUSG00000030123, ENSMUSG00000027210, ENSMUSG00000035754, ENSMUSG00000068747, ENSMUSG00000010797,…	817	745	12548	1.0720116977319214	1.0	0.999246092537662	99.98515183247592
GOTERM_CC_DIRECT	GO:0005819~spindle	9	0.9453781512605042	0.38816849929970615	ENSMUSG00000019261, ENSMUSG00000024735, ENSMUSG00000047126, ENSMUSG00000006717, ENSMUSG00000052087, ENSMUSG00000096054, ENSMUSG00000028059, ENSMUSG00000036712, ENSMUSG00000020900	870	107	13445	1.2998710924911374	1.0	0.9178504076425372	99.92761750709843
GOTERM_MF_DIRECT	GO:0004709~MAP kinase kinase kinase activity	3	0.31512605042016806	0.38820785576338046	ENSMUSG00000004054, ENSMUSG00000023050, ENSMUSG00000040390	804	20	12065	2.2509328358208958	1.0	0.9872323908937853	99.9539908308948
GOTERM_MF_DIRECT	GO:0050998~nitric-oxide synthase binding	3	0.31512605042016806	0.38820785576338046	ENSMUSG00000001175, ENSMUSG00000036438, ENSMUSG00000026825	804	20	12065	2.2509328358208958	1.0	0.9872323908937853	99.9539908308948
GOTERM_MF_DIRECT	GO:0000287~magnesium ion binding	14	1.4705882352941175	0.389852702973241	ENSMUSG00000024234, ENSMUSG00000027531, ENSMUSG00000024969, ENSMUSG00000032788, ENSMUSG00000029446, ENSMUSG00000029359, ENSMUSG00000045211, ENSMUSG00000031112, ENSMUSG00000054958, ENSMUSG00000031833, ENSMUSG00000024952, ENSMUSG00000049225, ENSMUSG00000003345, ENSMUSG00000027406	804	176	12065	1.1936765038444144	1.0	0.9870022324500548	99.95588766950148
GOTERM_BP_DIRECT	GO:0033138~positive regulation of peptidyl-serine phosphorylation	6	0.6302521008403361	0.39067894382526136	ENSMUSG00000028121, ENSMUSG00000018909, ENSMUSG00000033430, ENSMUSG00000040407, ENSMUSG00000050511, ENSMUSG00000022812	817	63	12548	1.4627265839016146	1.0	0.9992955629150119	99.98690947387858
GOTERM_MF_DIRECT	GO:0019905~syntaxin binding	7	0.7352941176470588	0.39454655075466166	ENSMUSG00000062542, ENSMUSG00000006024, ENSMUSG00000026452, ENSMUSG00000027849, ENSMUSG00000058569, ENSMUSG00000024319, ENSMUSG00000032127	804	76	12065	1.3821517412935325	1.0	0.9873392941608863	99.96090599854806
GOTERM_MF_DIRECT	GO:0004872~receptor activity	10	1.050420168067227	0.39576069763990096	ENSMUSG00000035745, ENSMUSG00000001986, ENSMUSG00000020524, ENSMUSG00000005338, ENSMUSG00000059003, ENSMUSG00000026959, ENSMUSG00000013833, ENSMUSG00000063887, ENSMUSG00000045287, ENSMUSG00000041078	804	119	12065	1.2610267987792132	1.0	0.9870380073299245	99.96211416724324
GOTERM_BP_DIRECT	GO:0006898~receptor-mediated endocytosis	5	0.5252100840336135	0.3958657918284608	ENSMUSG00000028656, ENSMUSG00000047126, ENSMUSG00000026825, ENSMUSG00000022797, ENSMUSG00000034255	817	49	12548	1.5672070541803014	1.0	0.9993562504606602	99.98878110320824
GOTERM_BP_DIRECT	GO:0001558~regulation of cell growth	5	0.5252100840336135	0.3958657918284608	ENSMUSG00000021186, ENSMUSG00000020027, ENSMUSG00000027624, ENSMUSG00000022525, ENSMUSG00000042289	817	49	12548	1.5672070541803014	1.0	0.9993562504606602	99.98878110320824
GOTERM_BP_DIRECT	GO:0071230~cellular response to amino acid stimulus	5	0.5252100840336135	0.3958657918284608	ENSMUSG00000020661, ENSMUSG00000059003, ENSMUSG00000024238, ENSMUSG00000028278, ENSMUSG00000025586	817	49	12548	1.5672070541803014	1.0	0.9993562504606602	99.98878110320824
GOTERM_BP_DIRECT	GO:0060348~bone development	5	0.5252100840336135	0.3958657918284608	ENSMUSG00000038564, ENSMUSG00000001288, ENSMUSG00000014813, ENSMUSG00000035569, ENSMUSG00000017491	817	49	12548	1.5672070541803014	1.0	0.9993562504606602	99.98878110320824
GOTERM_CC_DIRECT	GO:0034707~chloride channel complex	4	0.42016806722689076	0.3962618622823795	ENSMUSG00000007653, ENSMUSG00000036565, ENSMUSG00000010803, ENSMUSG00000029054	870	35	13445	1.7661740558292283	1.0	0.9215131546950355	99.9405001741689
GOTERM_CC_DIRECT	GO:0001917~photoreceptor inner segment	4	0.42016806722689076	0.3962618622823795	ENSMUSG00000040860, ENSMUSG00000026825, ENSMUSG00000029361, ENSMUSG00000067889	870	35	13445	1.7661740558292283	1.0	0.9215131546950355	99.9405001741689
GOTERM_CC_DIRECT	GO:0033116~endoplasmic reticulum-Golgi intermediate compartment membrane	4	0.42016806722689076	0.3962618622823795	ENSMUSG00000027270, ENSMUSG00000062526, ENSMUSG00000058569, ENSMUSG00000018171	870	35	13445	1.7661740558292283	1.0	0.9215131546950355	99.9405001741689
GOTERM_CC_DIRECT	GO:0005874~microtubule	22	2.3109243697478994	0.3995995952264317	ENSMUSG00000027394, ENSMUSG00000030161, ENSMUSG00000021068, ENSMUSG00000024277, ENSMUSG00000052087, ENSMUSG00000063646, ENSMUSG00000026885, ENSMUSG00000028059, ENSMUSG00000036712, ENSMUSG00000022812, ENSMUSG00000019261, ENSMUSG00000041263, ENSMUSG00000047766, ENSMUSG00000004054, ENSMUSG00000028931, ENSMUSG00000045180, ENSMUSG00000026202, ENSMUSG00000026825, ENSMUSG00000041308, ENSMUSG00000021288,…	870	303	13445	1.1220742763931566	1.0	0.9219801911757479	99.945162206071
GOTERM_BP_DIRECT	GO:0031338~regulation of vesicle fusion	4	0.42016806722689076	0.40010398640515077	ENSMUSG00000052302, ENSMUSG00000023923, ENSMUSG00000035007, ENSMUSG00000003134	817	35	12548	1.7552719006819373	1.0	0.9993981722343191	99.99011970254405
GOTERM_BP_DIRECT	GO:0007026~negative regulation of microtubule depolymerization	3	0.31512605042016806	0.4005858721204287	ENSMUSG00000034201, ENSMUSG00000020135, ENSMUSG00000028059	817	21	12548	2.1940898758524217	1.0	0.9993839405455005	99.9902619649626
GOTERM_BP_DIRECT	GO:0017158~regulation of calcium ion-dependent exocytosis	3	0.31512605042016806	0.4005858721204287	ENSMUSG00000062542, ENSMUSG00000026452, ENSMUSG00000027849	817	21	12548	2.1940898758524217	1.0	0.9993839405455005	99.9902619649626
GOTERM_BP_DIRECT	GO:0030336~negative regulation of cell migration	8	0.8403361344537815	0.4015683610735403	ENSMUSG00000032259, ENSMUSG00000009681, ENSMUSG00000020262, ENSMUSG00000014813, ENSMUSG00000020189, ENSMUSG00000031778, ENSMUSG00000036856, ENSMUSG00000036667	817	93	12548	1.3211723983627484	1.0	0.9993770499199982	99.99054604344217
GOTERM_BP_DIRECT	GO:0021987~cerebral cortex development	6	0.6302521008403361	0.4038237211787	ENSMUSG00000031755, ENSMUSG00000042453, ENSMUSG00000026959, ENSMUSG00000026812, ENSMUSG00000063659, ENSMUSG00000051177	817	64	12548	1.4398714810281519	1.0	0.9993891019720146	99.99116883676234
KEGG_PATHWAY	mmu05231:Choline metabolism in cancer	8	0.8403361344537815	0.4055075143832158	ENSMUSG00000027346, ENSMUSG00000036095, ENSMUSG00000034731, ENSMUSG00000026812, ENSMUSG00000052889, ENSMUSG00000063358, ENSMUSG00000034902, ENSMUSG00000020366	341	93	5208	1.3137829912023462	1.0	0.8049372672693014	99.87950698982503
GOTERM_CC_DIRECT	GO:0001726~ruffle	8	0.8403361344537815	0.40619208778755633	ENSMUSG00000034570, ENSMUSG00000052698, ENSMUSG00000029516, ENSMUSG00000029359, ENSMUSG00000031605, ENSMUSG00000015143, ENSMUSG00000020173, ENSMUSG00000033066	870	94	13445	1.3152359990217657	1.0	0.9245218629499216	99.95338701555262
GOTERM_CC_DIRECT	GO:0030139~endocytic vesicle	5	0.5252100840336135	0.4062686770278439	ENSMUSG00000026447, ENSMUSG00000032259, ENSMUSG00000037533, ENSMUSG00000032127, ENSMUSG00000050812	870	50	13445	1.5454022988505747	1.0	0.9229139380255632	99.9534754242978
GOTERM_BP_DIRECT	GO:0071363~cellular response to growth factor stimulus	5	0.5252100840336135	0.4108428444851373	ENSMUSG00000035486, ENSMUSG00000027358, ENSMUSG00000029361, ENSMUSG00000050511, ENSMUSG00000059409	817	50	12548	1.5358629130966952	1.0	0.9994658488170322	99.99286837237699
GOTERM_BP_DIRECT	GO:0042542~response to hydrogen peroxide	5	0.5252100840336135	0.4108428444851373	ENSMUSG00000063856, ENSMUSG00000006818, ENSMUSG00000031748, ENSMUSG00000059456, ENSMUSG00000031112	817	50	12548	1.5358629130966952	1.0	0.9994658488170322	99.99286837237699
GOTERM_BP_DIRECT	GO:0071300~cellular response to retinoic acid	5	0.5252100840336135	0.4108428444851373	ENSMUSG00000001288, ENSMUSG00000036199, ENSMUSG00000029106, ENSMUSG00000029359, ENSMUSG00000059456	817	50	12548	1.5358629130966952	1.0	0.9994658488170322	99.99286837237699
GOTERM_BP_DIRECT	GO:0016567~protein ubiquitination	24	2.5210084033613445	0.412464485998127	ENSMUSG00000024589, ENSMUSG00000038822, ENSMUSG00000005362, ENSMUSG00000055675, ENSMUSG00000018909, ENSMUSG00000027993, ENSMUSG00000038485, ENSMUSG00000032415, ENSMUSG00000051675, ENSMUSG00000024083, ENSMUSG00000090083, ENSMUSG00000021712, ENSMUSG00000020390, ENSMUSG00000024735, ENSMUSG00000040327, ENSMUSG00000057719, ENSMUSG00000031382, ENSMUSG00000014470, ENSMUSG00000020027, ENSMUSG00000020642,…	817	331	12548	1.1136166137257006	1.0	0.9994680818176519	99.9932144525879
KEGG_PATHWAY	mmu04932:Non-alcoholic fatty liver disease (NAFLD)	11	1.1554621848739497	0.41368739178526487	ENSMUSG00000059734, ENSMUSG00000037916, ENSMUSG00000009863, ENSMUSG00000005510, ENSMUSG00000013593, ENSMUSG00000031231, ENSMUSG00000036199, ENSMUSG00000004054, ENSMUSG00000020153, ENSMUSG00000020366, ENSMUSG00000022812	341	138	5208	1.2173913043478262	1.0	0.8091878243949098	99.89926194336513
GOTERM_CC_DIRECT	GO:0060170~ciliary membrane	4	0.42016806722689076	0.41400001656091345	ENSMUSG00000031755, ENSMUSG00000032259, ENSMUSG00000069581, ENSMUSG00000021013	870	36	13445	1.7171136653895274	1.0	0.9261244345117647	99.96163793862213
GOTERM_CC_DIRECT	GO:0043203~axon hillock	2	0.21008403361344538	0.41414349546561574	ENSMUSG00000011751, ENSMUSG00000029053	870	8	13445	3.8635057471264362	1.0	0.9246058080418109	99.96177594967904
GOTERM_CC_DIRECT	GO:0042587~glycogen granule	2	0.21008403361344538	0.41414349546561574	ENSMUSG00000014956, ENSMUSG00000040385	870	8	13445	3.8635057471264362	1.0	0.9246058080418109	99.96177594967904
GOTERM_CC_DIRECT	GO:0001533~cornified envelope	2	0.21008403361344538	0.41414349546561574	ENSMUSG00000050359, ENSMUSG00000024846	870	8	13445	3.8635057471264362	1.0	0.9246058080418109	99.96177594967904
GOTERM_CC_DIRECT	GO:0043083~synaptic cleft	2	0.21008403361344538	0.41414349546561574	ENSMUSG00000001986, ENSMUSG00000026959	870	8	13445	3.8635057471264362	1.0	0.9246058080418109	99.96177594967904
GOTERM_CC_DIRECT	GO:0016460~myosin II complex	2	0.21008403361344538	0.41414349546561574	ENSMUSG00000030739, ENSMUSG00000020900	870	8	13445	3.8635057471264362	1.0	0.9246058080418109	99.96177594967904
GOTERM_CC_DIRECT	GO:0031209~SCAR complex	2	0.21008403361344538	0.41414349546561574	ENSMUSG00000027002, ENSMUSG00000033940	870	8	13445	3.8635057471264362	1.0	0.9246058080418109	99.96177594967904
GOTERM_CC_DIRECT	GO:0034464~BBSome	2	0.21008403361344538	0.41414349546561574	ENSMUSG00000031755, ENSMUSG00000021013	870	8	13445	3.8635057471264362	1.0	0.9246058080418109	99.96177594967904
GOTERM_CC_DIRECT	GO:0097458~neuron part	2	0.21008403361344538	0.41414349546561574	ENSMUSG00000029869, ENSMUSG00000025576	870	8	13445	3.8635057471264362	1.0	0.9246058080418109	99.96177594967904
GOTERM_CC_DIRECT	GO:0016342~catenin complex	2	0.21008403361344538	0.41414349546561574	ENSMUSG00000037815, ENSMUSG00000020135	870	8	13445	3.8635057471264362	1.0	0.9246058080418109	99.96177594967904
GOTERM_CC_DIRECT	GO:0070688~MLL5-L complex	2	0.21008403361344538	0.41414349546561574	ENSMUSG00000014956, ENSMUSG00000040385	870	8	13445	3.8635057471264362	1.0	0.9246058080418109	99.96177594967904
GOTERM_CC_DIRECT	GO:0042582~azurophil granule	2	0.21008403361344538	0.41414349546561574	ENSMUSG00000029361, ENSMUSG00000041488	870	8	13445	3.8635057471264362	1.0	0.9246058080418109	99.96177594967904
GOTERM_BP_DIRECT	GO:0046475~glycerophospholipid catabolic process	2	0.21008403361344538	0.4161343542373829	ENSMUSG00000027346, ENSMUSG00000035314	817	8	12548	3.839657282741738	1.0	0.9994958783621619	99.99393999009747
GOTERM_BP_DIRECT	GO:0032229~negative regulation of synaptic transmission, GABAergic	2	0.21008403361344538	0.4161343542373829	ENSMUSG00000042429, ENSMUSG00000049511	817	8	12548	3.839657282741738	1.0	0.9994958783621619	99.99393999009747
GOTERM_BP_DIRECT	GO:0014066~regulation of phosphatidylinositol 3-kinase signaling	2	0.21008403361344538	0.4161343542373829	ENSMUSG00000027347, ENSMUSG00000037754	817	8	12548	3.839657282741738	1.0	0.9994958783621619	99.99393999009747
GOTERM_BP_DIRECT	GO:0042698~ovulation cycle	2	0.21008403361344538	0.4161343542373829	ENSMUSG00000030525, ENSMUSG00000027298	817	8	12548	3.839657282741738	1.0	0.9994958783621619	99.99393999009747
GOTERM_BP_DIRECT	GO:0043691~reverse cholesterol transport	2	0.21008403361344538	0.4161343542373829	ENSMUSG00000035237, ENSMUSG00000018800	817	8	12548	3.839657282741738	1.0	0.9994958783621619	99.99393999009747
GOTERM_BP_DIRECT	GO:0032872~regulation of stress-activated MAPK cascade	2	0.21008403361344538	0.4161343542373829	ENSMUSG00000063358, ENSMUSG00000017119	817	8	12548	3.839657282741738	1.0	0.9994958783621619	99.99393999009747
GOTERM_BP_DIRECT	GO:0006020~inositol metabolic process	2	0.21008403361344538	0.4161343542373829	ENSMUSG00000027531, ENSMUSG00000027296	817	8	12548	3.839657282741738	1.0	0.9994958783621619	99.99393999009747
GOTERM_BP_DIRECT	GO:0070050~neuron cellular homeostasis	2	0.21008403361344538	0.4161343542373829	ENSMUSG00000020827, ENSMUSG00000027298	817	8	12548	3.839657282741738	1.0	0.9994958783621619	99.99393999009747
GOTERM_BP_DIRECT	GO:0060039~pericardium development	2	0.21008403361344538	0.4161343542373829	ENSMUSG00000000378, ENSMUSG00000027358	817	8	12548	3.839657282741738	1.0	0.9994958783621619	99.99393999009747
GOTERM_BP_DIRECT	GO:0070166~enamel mineralization	2	0.21008403361344538	0.4161343542373829	ENSMUSG00000025854, ENSMUSG00000044167	817	8	12548	3.839657282741738	1.0	0.9994958783621619	99.99393999009747
GOTERM_BP_DIRECT	GO:0045745~positive regulation of G-protein coupled receptor protein signaling pathway	2	0.21008403361344538	0.4161343542373829	ENSMUSG00000032259, ENSMUSG00000057530	817	8	12548	3.839657282741738	1.0	0.9994958783621619	99.99393999009747
GOTERM_BP_DIRECT	GO:0043983~histone H4-K12 acetylation	2	0.21008403361344538	0.4161343542373829	ENSMUSG00000025764, ENSMUSG00000020387	817	8	12548	3.839657282741738	1.0	0.9994958783621619	99.99393999009747
GOTERM_BP_DIRECT	GO:0034551~mitochondrial respiratory chain complex III assembly	2	0.21008403361344538	0.4161343542373829	ENSMUSG00000042298, ENSMUSG00000028982	817	8	12548	3.839657282741738	1.0	0.9994958783621619	99.99393999009747
GOTERM_BP_DIRECT	GO:0071236~cellular response to antibiotic	2	0.21008403361344538	0.4161343542373829	ENSMUSG00000057182, ENSMUSG00000028854	817	8	12548	3.839657282741738	1.0	0.9994958783621619	99.99393999009747
GOTERM_BP_DIRECT	GO:0048170~positive regulation of long-term neuronal synaptic plasticity	2	0.21008403361344538	0.4161343542373829	ENSMUSG00000049583, ENSMUSG00000032336	817	8	12548	3.839657282741738	1.0	0.9994958783621619	99.99393999009747
GOTERM_BP_DIRECT	GO:0046486~glycerolipid metabolic process	2	0.21008403361344538	0.4161343542373829	ENSMUSG00000023019, ENSMUSG00000036095	817	8	12548	3.839657282741738	1.0	0.9994958783621619	99.99393999009747
GOTERM_BP_DIRECT	GO:0033194~response to hydroperoxide	2	0.21008403361344538	0.4161343542373829	ENSMUSG00000030805, ENSMUSG00000063856	817	8	12548	3.839657282741738	1.0	0.9994958783621619	99.99393999009747
GOTERM_BP_DIRECT	GO:0046039~GTP metabolic process	2	0.21008403361344538	0.4161343542373829	ENSMUSG00000027889, ENSMUSG00000024143	817	8	12548	3.839657282741738	1.0	0.9994958783621619	99.99393999009747
GOTERM_BP_DIRECT	GO:1903078~positive regulation of protein localization to plasma membrane	2	0.21008403361344538	0.4161343542373829	ENSMUSG00000030805, ENSMUSG00000041488	817	8	12548	3.839657282741738	1.0	0.9994958783621619	99.99393999009747
GOTERM_BP_DIRECT	GO:0060087~relaxation of vascular smooth muscle	2	0.21008403361344538	0.4161343542373829	ENSMUSG00000042429, ENSMUSG00000063142	817	8	12548	3.839657282741738	1.0	0.9994958783621619	99.99393999009747
GOTERM_BP_DIRECT	GO:0019725~cellular homeostasis	2	0.21008403361344538	0.4161343542373829	ENSMUSG00000037003, ENSMUSG00000025733	817	8	12548	3.839657282741738	1.0	0.9994958783621619	99.99393999009747
GOTERM_BP_DIRECT	GO:0001952~regulation of cell-matrix adhesion	2	0.21008403361344538	0.4161343542373829	ENSMUSG00000020827, ENSMUSG00000026812	817	8	12548	3.839657282741738	1.0	0.9994958783621619	99.99393999009747
GOTERM_BP_DIRECT	GO:0051001~negative regulation of nitric-oxide synthase activity	2	0.21008403361344538	0.4161343542373829	ENSMUSG00000044288, ENSMUSG00000022812	817	8	12548	3.839657282741738	1.0	0.9994958783621619	99.99393999009747
GOTERM_BP_DIRECT	GO:0043068~positive regulation of programmed cell death	2	0.21008403361344538	0.4161343542373829	ENSMUSG00000001288, ENSMUSG00000017491	817	8	12548	3.839657282741738	1.0	0.9994958783621619	99.99393999009747
GOTERM_BP_DIRECT	GO:0048048~embryonic eye morphogenesis	2	0.21008403361344538	0.4161343542373829	ENSMUSG00000001288, ENSMUSG00000017491	817	8	12548	3.839657282741738	1.0	0.9994958783621619	99.99393999009747
GOTERM_BP_DIRECT	GO:0001919~regulation of receptor recycling	2	0.21008403361344538	0.4161343542373829	ENSMUSG00000001986, ENSMUSG00000020524	817	8	12548	3.839657282741738	1.0	0.9994958783621619	99.99393999009747
GOTERM_BP_DIRECT	GO:0045906~negative regulation of vasoconstriction	2	0.21008403361344538	0.4161343542373829	ENSMUSG00000031778, ENSMUSG00000029361	817	8	12548	3.839657282741738	1.0	0.9994958783621619	99.99393999009747
GOTERM_BP_DIRECT	GO:0007528~neuromuscular junction development	4	0.42016806722689076	0.417921468337383	ENSMUSG00000017412, ENSMUSG00000019146, ENSMUSG00000020882, ENSMUSG00000069601	817	36	12548	1.7065143478852167	1.0	0.9995000098088066	99.99426615923707
KEGG_PATHWAY	mmu05219:Bladder cancer	4	0.42016806722689076	0.4205817152276876	ENSMUSG00000034974, ENSMUSG00000024486, ENSMUSG00000027490, ENSMUSG00000063358	341	36	5208	1.6969696969696968	1.0	0.8120786625927019	99.91354301398302
GOTERM_BP_DIRECT	GO:0008584~male gonad development	7	0.7352941176470588	0.4207355166099398	ENSMUSG00000039304, ENSMUSG00000027465, ENSMUSG00000029359, ENSMUSG00000037815, ENSMUSG00000036856, ENSMUSG00000068037, ENSMUSG00000030180	817	80	12548	1.343880048959608	1.0	0.9995162648638013	99.99474635318876
KEGG_PATHWAY	mmu05161:Hepatitis B	10	1.050420168067227	0.4211942937203288	ENSMUSG00000028212, ENSMUSG00000027104, ENSMUSG00000000787, ENSMUSG00000009406, ENSMUSG00000027490, ENSMUSG00000028914, ENSMUSG00000052889, ENSMUSG00000063358, ENSMUSG00000020366, ENSMUSG00000059456	341	124	5208	1.2316715542521997	1.0	0.8087234489753913	99.91471695612472
KEGG_PATHWAY	mmu00190:Oxidative phosphorylation	10	1.050420168067227	0.4211942937203288	ENSMUSG00000059734, ENSMUSG00000037916, ENSMUSG00000009863, ENSMUSG00000005510, ENSMUSG00000013593, ENSMUSG00000038023, ENSMUSG00000025428, ENSMUSG00000031231, ENSMUSG00000036199, ENSMUSG00000020153	341	124	5208	1.2316715542521997	1.0	0.8087234489753913	99.91471695612472
GOTERM_BP_DIRECT	GO:0051092~positive regulation of NF-kappaB transcription factor activity	8	0.8403361344537815	0.4232297773792574	ENSMUSG00000052889, ENSMUSG00000037860, ENSMUSG00000033430, ENSMUSG00000027466, ENSMUSG00000051675, ENSMUSG00000028059, ENSMUSG00000029053, ENSMUSG00000024617	817	95	12548	1.2933582426077432	1.0	0.9995283781228387	99.99513997942037
GOTERM_MF_DIRECT	GO:0048027~mRNA 5'-UTR binding	2	0.21008403361344538	0.4237198260169138	ENSMUSG00000033581, ENSMUSG00000000787	804	8	12065	3.7515547263681595	1.0	0.9909987153836247	99.98194015849815
GOTERM_MF_DIRECT	GO:0008093~cytoskeletal adaptor activity	2	0.21008403361344538	0.4237198260169138	ENSMUSG00000034201, ENSMUSG00000069601	804	8	12065	3.7515547263681595	1.0	0.9909987153836247	99.98194015849815
GOTERM_MF_DIRECT	GO:0016307~phosphatidylinositol phosphate kinase activity	2	0.21008403361344538	0.4237198260169138	ENSMUSG00000025417, ENSMUSG00000034902	804	8	12065	3.7515547263681595	1.0	0.9909987153836247	99.98194015849815
GOTERM_MF_DIRECT	GO:0030346~protein phosphatase 2B binding	2	0.21008403361344538	0.4237198260169138	ENSMUSG00000018428, ENSMUSG00000028854	804	8	12065	3.7515547263681595	1.0	0.9909987153836247	99.98194015849815
GOTERM_MF_DIRECT	GO:0030235~nitric-oxide synthase regulator activity	2	0.21008403361344538	0.4237198260169138	ENSMUSG00000001175, ENSMUSG00000036438	804	8	12065	3.7515547263681595	1.0	0.9909987153836247	99.98194015849815
GOTERM_MF_DIRECT	GO:0035240~dopamine binding	2	0.21008403361344538	0.4237198260169138	ENSMUSG00000032259, ENSMUSG00000053164	804	8	12065	3.7515547263681595	1.0	0.9909987153836247	99.98194015849815
GOTERM_BP_DIRECT	GO:0048041~focal adhesion assembly	3	0.31512605042016806	0.4237508158844733	ENSMUSG00000025006, ENSMUSG00000015143, ENSMUSG00000059456	817	22	12548	2.09435851785913	1.0	0.9995178221150701	99.9952186092535
GOTERM_CC_DIRECT	GO:0031966~mitochondrial membrane	8	0.8403361344537815	0.42769954741761884	ENSMUSG00000019428, ENSMUSG00000027457, ENSMUSG00000005510, ENSMUSG00000053310, ENSMUSG00000036199, ENSMUSG00000052852, ENSMUSG00000026825, ENSMUSG00000028982	870	96	13445	1.2878352490421456	1.0	0.931168435395893	99.97291706750235
GOTERM_MF_DIRECT	GO:0031072~heat shock protein binding	5	0.5252100840336135	0.4283702089825627	ENSMUSG00000042429, ENSMUSG00000014195, ENSMUSG00000047126, ENSMUSG00000096146, ENSMUSG00000024359	804	50	12065	1.5006218905472637	1.0	0.9912244301688788	99.98408944055362
GOTERM_BP_DIRECT	GO:0050731~positive regulation of peptidyl-tyrosine phosphorylation	7	0.7352941176470588	0.4325083036948541	ENSMUSG00000050310, ENSMUSG00000042453, ENSMUSG00000023274, ENSMUSG00000024486, ENSMUSG00000029999, ENSMUSG00000059456, ENSMUSG00000028059	817	81	12548	1.3272889372440575	1.0	0.9995959691573458	99.99637321326468
GOTERM_BP_DIRECT	GO:0031623~receptor internalization	4	0.42016806722689076	0.4355611976260193	ENSMUSG00000020524, ENSMUSG00000047126, ENSMUSG00000026825, ENSMUSG00000022797	817	37	12548	1.6603923384829136	1.0	0.9996114332742376	99.99670964725622
GOTERM_BP_DIRECT	GO:0000723~telomere maintenance	4	0.42016806722689076	0.4355611976260193	ENSMUSG00000058301, ENSMUSG00000028212, ENSMUSG00000033430, ENSMUSG00000026496	817	37	12548	1.6603923384829136	1.0	0.9996114332742376	99.99670964725622
GOTERM_MF_DIRECT	GO:0005070~SH3/SH2 adaptor activity	3	0.31512605042016806	0.43565485928671915	ENSMUSG00000025006, ENSMUSG00000028121, ENSMUSG00000044813	804	22	12065	2.046302578018996	1.0	0.9917731246149183	99.9869809580941
GOTERM_MF_DIRECT	GO:0005496~steroid binding	3	0.31512605042016806	0.43565485928671915	ENSMUSG00000031870, ENSMUSG00000024955, ENSMUSG00000006373	804	22	12065	2.046302578018996	1.0	0.9917731246149183	99.9869809580941
GOTERM_MF_DIRECT	GO:0035257~nuclear hormone receptor binding	3	0.31512605042016806	0.43565485928671915	ENSMUSG00000028949, ENSMUSG00000039697, ENSMUSG00000068742	804	22	12065	2.046302578018996	1.0	0.9917731246149183	99.9869809580941
GOTERM_MF_DIRECT	GO:0043425~bHLH transcription factor binding	3	0.31512605042016806	0.43565485928671915	ENSMUSG00000032698, ENSMUSG00000055116, ENSMUSG00000040390	804	22	12065	2.046302578018996	1.0	0.9917731246149183	99.9869809580941
GOTERM_MF_DIRECT	GO:0017022~myosin binding	3	0.31512605042016806	0.43565485928671915	ENSMUSG00000030805, ENSMUSG00000027993, ENSMUSG00000051675	804	22	12065	2.046302578018996	1.0	0.9917731246149183	99.9869809580941
GOTERM_CC_DIRECT	GO:0030659~cytoplasmic vesicle membrane	9	0.9453781512605042	0.4381089689241856	ENSMUSG00000032936, ENSMUSG00000040276, ENSMUSG00000030161, ENSMUSG00000020297, ENSMUSG00000020642, ENSMUSG00000027270, ENSMUSG00000047787, ENSMUSG00000001053, ENSMUSG00000031367	870	112	13445	1.2418411330049262	1.0	0.9355354488596264	99.97932890743141
GOTERM_MF_DIRECT	GO:0008022~protein C-terminus binding	15	1.5756302521008403	0.4396451881036975	ENSMUSG00000033060, ENSMUSG00000022463, ENSMUSG00000008658, ENSMUSG00000031157, ENSMUSG00000069089, ENSMUSG00000030102, ENSMUSG00000034974, ENSMUSG00000030302, ENSMUSG00000046093, ENSMUSG00000047126, ENSMUSG00000032827, ENSMUSG00000021186, ENSMUSG00000096146, ENSMUSG00000079056, ENSMUSG00000026825	804	197	12065	1.1426055004166982	1.0	0.991901745701015	99.98834837028605
KEGG_PATHWAY	mmu04360:Axon guidance	10	1.050420168067227	0.44024507021168513	ENSMUSG00000038264, ENSMUSG00000025876, ENSMUSG00000029869, ENSMUSG00000026235, ENSMUSG00000001227, ENSMUSG00000049939, ENSMUSG00000029095, ENSMUSG00000063358, ENSMUSG00000022812, ENSMUSG00000033953	341	126	5208	1.2121212121212122	1.0	0.8233535483471971	99.94466408027432
GOTERM_MF_DIRECT	GO:0005215~transporter activity	10	1.050420168067227	0.444033285284513	ENSMUSG00000017740, ENSMUSG00000040667, ENSMUSG00000054986, ENSMUSG00000016319, ENSMUSG00000020620, ENSMUSG00000030688, ENSMUSG00000014606, ENSMUSG00000038267, ENSMUSG00000018800, ENSMUSG00000053025	804	124	12065	1.2101789439897288	1.0	0.9920762843895092	99.98969631550376
GOTERM_BP_DIRECT	GO:0006869~lipid transport	7	0.7352941176470588	0.44424039822270667	ENSMUSG00000020435, ENSMUSG00000074968, ENSMUSG00000020620, ENSMUSG00000030688, ENSMUSG00000024797, ENSMUSG00000020189, ENSMUSG00000049313	817	82	12548	1.3111024867898617	1.0	0.9996743912585576	99.99751238526801
GOTERM_BP_DIRECT	GO:0006417~regulation of translation	9	0.9453781512605042	0.4449645105715365	ENSMUSG00000033581, ENSMUSG00000000787, ENSMUSG00000040385, ENSMUSG00000026812, ENSMUSG00000028330, ENSMUSG00000025586, ENSMUSG00000000552, ENSMUSG00000062397, ENSMUSG00000010592	817	112	12548	1.2341755551669873	1.0	0.9996684954156949	99.99757023599552
GOTERM_BP_DIRECT	GO:0046686~response to cadmium ion	3	0.31512605042016806	0.446441797964642	ENSMUSG00000006818, ENSMUSG00000020366, ENSMUSG00000057897	817	23	12548	2.0032994518652547	1.0	0.999668713671324	99.99768434164223
GOTERM_BP_DIRECT	GO:0001836~release of cytochrome c from mitochondria	3	0.31512605042016806	0.446441797964642	ENSMUSG00000006818, ENSMUSG00000029026, ENSMUSG00000020366	817	23	12548	2.0032994518652547	1.0	0.999668713671324	99.99768434164223
GOTERM_BP_DIRECT	GO:0007188~adenylate cyclase-modulating G-protein coupled receptor signaling pathway	3	0.31512605042016806	0.446441797964642	ENSMUSG00000032259, ENSMUSG00000044288, ENSMUSG00000031748	817	23	12548	2.0032994518652547	1.0	0.999668713671324	99.99768434164223
GOTERM_BP_DIRECT	GO:0050768~negative regulation of neurogenesis	3	0.31512605042016806	0.446441797964642	ENSMUSG00000020455, ENSMUSG00000028059, ENSMUSG00000049313	817	23	12548	2.0032994518652547	1.0	0.999668713671324	99.99768434164223
KEGG_PATHWAY	mmu05164:Influenza A	10	1.050420168067227	0.44974809260768067	ENSMUSG00000027951, ENSMUSG00000027104, ENSMUSG00000041538, ENSMUSG00000028914, ENSMUSG00000039304, ENSMUSG00000052889, ENSMUSG00000063358, ENSMUSG00000020402, ENSMUSG00000020366, ENSMUSG00000022812	341	127	5208	1.2025769506084467	1.0	0.8284699541041562	99.95564975773429
GOTERM_MF_DIRECT	GO:0003755~peptidyl-prolyl cis-trans isomerase activity	4	0.42016806722689076	0.45080979451280345	ENSMUSG00000019428, ENSMUSG00000003226, ENSMUSG00000042133, ENSMUSG00000042734	804	37	12065	1.6222939357267716	1.0	0.9925179804272222	99.99149444310555
GOTERM_CC_DIRECT	GO:0016600~flotillin complex	2	0.21008403361344538	0.4520321091679244	ENSMUSG00000025006, ENSMUSG00000037815	870	9	13445	3.4342273307790547	1.0	0.9414517347723346	99.98571169065636
GOTERM_CC_DIRECT	GO:0097449~astrocyte projection	2	0.21008403361344538	0.4520321091679244	ENSMUSG00000049583, ENSMUSG00000037624	870	9	13445	3.4342273307790547	1.0	0.9414517347723346	99.98571169065636
GOTERM_CC_DIRECT	GO:0032591~dendritic spine membrane	2	0.21008403361344538	0.4520321091679244	ENSMUSG00000020524, ENSMUSG00000022494	870	9	13445	3.4342273307790547	1.0	0.9414517347723346	99.98571169065636
GOTERM_CC_DIRECT	GO:0032421~stereocilium bundle	2	0.21008403361344538	0.4520321091679244	ENSMUSG00000035954, ENSMUSG00000028943	870	9	13445	3.4342273307790547	1.0	0.9414517347723346	99.98571169065636
GOTERM_BP_DIRECT	GO:0007189~adenylate cyclase-activating G-protein coupled receptor signaling pathway	4	0.42016806722689076	0.452997130513915	ENSMUSG00000019464, ENSMUSG00000005580, ENSMUSG00000040125, ENSMUSG00000020431	817	38	12548	1.616697803259679	1.0	0.9997077562454115	99.99813232593617
GOTERM_BP_DIRECT	GO:0006464~cellular protein modification process	4	0.42016806722689076	0.452997130513915	ENSMUSG00000027394, ENSMUSG00000022359, ENSMUSG00000051285, ENSMUSG00000026885	817	38	12548	1.616697803259679	1.0	0.9997077562454115	99.99813232593617
GOTERM_BP_DIRECT	GO:0008064~regulation of actin polymerization or depolymerization	2	0.21008403361344538	0.45412752546266955	ENSMUSG00000033940, ENSMUSG00000029516	817	9	12548	3.4130286957704334	1.0	0.9997054351767776	99.99820076941097
GOTERM_BP_DIRECT	GO:0034375~high-density lipoprotein particle remodeling	2	0.21008403361344538	0.45412752546266955	ENSMUSG00000035237, ENSMUSG00000018800	817	9	12548	3.4130286957704334	1.0	0.9997054351767776	99.99820076941097
GOTERM_BP_DIRECT	GO:0086002~cardiac muscle cell action potential involved in contraction	2	0.21008403361344538	0.45412752546266955	ENSMUSG00000041695, ENSMUSG00000046480	817	9	12548	3.4130286957704334	1.0	0.9997054351767776	99.99820076941097
GOTERM_BP_DIRECT	GO:1902176~negative regulation of oxidative stress-induced intrinsic apoptotic signaling pathway	2	0.21008403361344538	0.45412752546266955	ENSMUSG00000063856, ENSMUSG00000006818	817	9	12548	3.4130286957704334	1.0	0.9997054351767776	99.99820076941097
GOTERM_BP_DIRECT	GO:0035095~behavioral response to nicotine	2	0.21008403361344538	0.45412752546266955	ENSMUSG00000030525, ENSMUSG00000041380	817	9	12548	3.4130286957704334	1.0	0.9997054351767776	99.99820076941097
GOTERM_BP_DIRECT	GO:0035308~negative regulation of protein dephosphorylation	2	0.21008403361344538	0.45412752546266955	ENSMUSG00000037754, ENSMUSG00000018428	817	9	12548	3.4130286957704334	1.0	0.9997054351767776	99.99820076941097
GOTERM_BP_DIRECT	GO:0002087~regulation of respiratory gaseous exchange by neurological system process	2	0.21008403361344538	0.45412752546266955	ENSMUSG00000042429, ENSMUSG00000063887	817	9	12548	3.4130286957704334	1.0	0.9997054351767776	99.99820076941097
GOTERM_BP_DIRECT	GO:1902188~positive regulation of viral release from host cell	2	0.21008403361344538	0.45412752546266955	ENSMUSG00000066278, ENSMUSG00000033916	817	9	12548	3.4130286957704334	1.0	0.9997054351767776	99.99820076941097
GOTERM_BP_DIRECT	GO:0005979~regulation of glycogen biosynthetic process	2	0.21008403361344538	0.45412752546266955	ENSMUSG00000014956, ENSMUSG00000040385	817	9	12548	3.4130286957704334	1.0	0.9997054351767776	99.99820076941097
GOTERM_BP_DIRECT	GO:0006655~phosphatidylglycerol biosynthetic process	2	0.21008403361344538	0.45412752546266955	ENSMUSG00000003363, ENSMUSG00000029330	817	9	12548	3.4130286957704334	1.0	0.9997054351767776	99.99820076941097
GOTERM_BP_DIRECT	GO:0007213~G-protein coupled acetylcholine receptor signaling pathway	2	0.21008403361344538	0.45412752546266955	ENSMUSG00000042671, ENSMUSG00000051177	817	9	12548	3.4130286957704334	1.0	0.9997054351767776	99.99820076941097
GOTERM_BP_DIRECT	GO:0060158~phospholipase C-activating dopamine receptor signaling pathway	2	0.21008403361344538	0.45412752546266955	ENSMUSG00000032259, ENSMUSG00000053164	817	9	12548	3.4130286957704334	1.0	0.9997054351767776	99.99820076941097
GOTERM_BP_DIRECT	GO:0060055~angiogenesis involved in wound healing	2	0.21008403361344538	0.45412752546266955	ENSMUSG00000063856, ENSMUSG00000031778	817	9	12548	3.4130286957704334	1.0	0.9997054351767776	99.99820076941097
GOTERM_BP_DIRECT	GO:0045792~negative regulation of cell size	2	0.21008403361344538	0.45412752546266955	ENSMUSG00000011096, ENSMUSG00000026812	817	9	12548	3.4130286957704334	1.0	0.9997054351767776	99.99820076941097
GOTERM_BP_DIRECT	GO:0010614~negative regulation of cardiac muscle hypertrophy	2	0.21008403361344538	0.45412752546266955	ENSMUSG00000018428, ENSMUSG00000022812	817	9	12548	3.4130286957704334	1.0	0.9997054351767776	99.99820076941097
GOTERM_BP_DIRECT	GO:0098656~anion transmembrane transport	2	0.21008403361344538	0.45412752546266955	ENSMUSG00000070639, ENSMUSG00000005089	817	9	12548	3.4130286957704334	1.0	0.9997054351767776	99.99820076941097
GOTERM_BP_DIRECT	GO:0006687~glycosphingolipid metabolic process	2	0.21008403361344538	0.45412752546266955	ENSMUSG00000063889, ENSMUSG00000006731	817	9	12548	3.4130286957704334	1.0	0.9997054351767776	99.99820076941097
GOTERM_BP_DIRECT	GO:0010447~response to acidic pH	2	0.21008403361344538	0.45412752546266955	ENSMUSG00000023017, ENSMUSG00000028854	817	9	12548	3.4130286957704334	1.0	0.9997054351767776	99.99820076941097
GOTERM_BP_DIRECT	GO:0043534~blood vessel endothelial cell migration	2	0.21008403361344538	0.45412752546266955	ENSMUSG00000063856, ENSMUSG00000059456	817	9	12548	3.4130286957704334	1.0	0.9997054351767776	99.99820076941097
GOTERM_BP_DIRECT	GO:0014824~artery smooth muscle contraction	2	0.21008403361344538	0.45412752546266955	ENSMUSG00000031755, ENSMUSG00000031906	817	9	12548	3.4130286957704334	1.0	0.9997054351767776	99.99820076941097
GOTERM_BP_DIRECT	GO:0030903~notochord development	2	0.21008403361344538	0.45412752546266955	ENSMUSG00000027002, ENSMUSG00000020173	817	9	12548	3.4130286957704334	1.0	0.9997054351767776	99.99820076941097
GOTERM_BP_DIRECT	GO:0061180~mammary gland epithelium development	2	0.21008403361344538	0.45412752546266955	ENSMUSG00000010797, ENSMUSG00000036856	817	9	12548	3.4130286957704334	1.0	0.9997054351767776	99.99820076941097
GOTERM_BP_DIRECT	GO:0016043~cellular component organization	2	0.21008403361344538	0.45412752546266955	ENSMUSG00000037679, ENSMUSG00000055805	817	9	12548	3.4130286957704334	1.0	0.9997054351767776	99.99820076941097
GOTERM_BP_DIRECT	GO:0008154~actin polymerization or depolymerization	2	0.21008403361344538	0.45412752546266955	ENSMUSG00000028656, ENSMUSG00000021373	817	9	12548	3.4130286957704334	1.0	0.9997054351767776	99.99820076941097
GOTERM_BP_DIRECT	GO:0043583~ear development	2	0.21008403361344538	0.45412752546266955	ENSMUSG00000057530, ENSMUSG00000045180	817	9	12548	3.4130286957704334	1.0	0.9997054351767776	99.99820076941097
GOTERM_BP_DIRECT	GO:0005513~detection of calcium ion	2	0.21008403361344538	0.45412752546266955	ENSMUSG00000001175, ENSMUSG00000036438	817	9	12548	3.4130286957704334	1.0	0.9997054351767776	99.99820076941097
GOTERM_BP_DIRECT	GO:0033603~positive regulation of dopamine secretion	2	0.21008403361344538	0.45412752546266955	ENSMUSG00000090223, ENSMUSG00000025905	817	9	12548	3.4130286957704334	1.0	0.9997054351767776	99.99820076941097
GOTERM_CC_DIRECT	GO:0005635~nuclear envelope	11	1.1554621848739497	0.45450163226965834	ENSMUSG00000030091, ENSMUSG00000003226, ENSMUSG00000038319, ENSMUSG00000096146, ENSMUSG00000033430, ENSMUSG00000027298, ENSMUSG00000096054, ENSMUSG00000030102, ENSMUSG00000026496, ENSMUSG00000029053, ENSMUSG00000033916	870	144	13445	1.1805156449553	1.0	0.9413600797082469	99.98663068761692
GOTERM_BP_DIRECT	GO:0030182~neuron differentiation	8	0.8403361344537815	0.45554694405365304	ENSMUSG00000010797, ENSMUSG00000034974, ENSMUSG00000020661, ENSMUSG00000027457, ENSMUSG00000030302, ENSMUSG00000006024, ENSMUSG00000036856, ENSMUSG00000033066	817	98	12548	1.253765643344241	1.0	0.9997052323853716	99.99828336002003
KEGG_PATHWAY	mmu04744:Phototransduction	2	0.21008403361344538	0.4556146419582631	ENSMUSG00000001175, ENSMUSG00000036438	341	9	5208	3.3939393939393936	1.0	0.8301786619222973	99.96138722335486
GOTERM_BP_DIRECT	GO:0000902~cell morphogenesis	6	0.6302521008403361	0.45592650991695016	ENSMUSG00000030302, ENSMUSG00000028656, ENSMUSG00000029106, ENSMUSG00000045180, ENSMUSG00000021373, ENSMUSG00000028059	817	68	12548	1.355173158614731	1.0	0.999697449638625	99.99830483092077
GOTERM_MF_DIRECT	GO:0031435~mitogen-activated protein kinase kinase kinase binding	3	0.31512605042016806	0.45862267398614115	ENSMUSG00000004054, ENSMUSG00000063358, ENSMUSG00000020366	804	23	12065	1.9573329007138223	1.0	0.993045184790936	99.99320186340735
GOTERM_MF_DIRECT	GO:0031369~translation initiation factor binding	3	0.31512605042016806	0.45862267398614115	ENSMUSG00000000787, ENSMUSG00000005506, ENSMUSG00000051675	804	23	12065	1.9573329007138223	1.0	0.993045184790936	99.99320186340735
GOTERM_CC_DIRECT	GO:0070062~extracellular exosome	143	15.021008403361344	0.4598169204495651	ENSMUSG00000023456, ENSMUSG00000028053, ENSMUSG00000023832, ENSMUSG00000006906, ENSMUSG00000030739, ENSMUSG00000062054, ENSMUSG00000006717, ENSMUSG00000047428, ENSMUSG00000040037, ENSMUSG00000031112, ENSMUSG00000020572, ENSMUSG00000029713, ENSMUSG00000036438, ENSMUSG00000069833, ENSMUSG00000042032, ENSMUSG00000034245, ENSMUSG00000020674, ENSMUSG00000031791, ENSMUSG00000021062, ENSMUSG00000032788,…	870	2184	13445	1.0118705528188288	1.0	0.9426905867624933	99.98842500504152
GOTERM_MF_DIRECT	GO:0003924~GTPase activity	14	1.4705882352941175	0.4611991363225988	ENSMUSG00000038084, ENSMUSG00000016349, ENSMUSG00000020929, ENSMUSG00000025733, ENSMUSG00000021700, ENSMUSG00000021712, ENSMUSG00000029713, ENSMUSG00000000787, ENSMUSG00000031748, ENSMUSG00000010086, ENSMUSG00000028278, ENSMUSG00000026202, ENSMUSG00000026825, ENSMUSG00000024143	804	185	12065	1.1356057550087402	1.0	0.9930109194310912	99.99369056100765
GOTERM_MF_DIRECT	GO:0005388~calcium-transporting ATPase activity	2	0.21008403361344538	0.46210026723266856	ENSMUSG00000030302, ENSMUSG00000031376	804	9	12065	3.3347153123272526	1.0	0.9928018924801497	99.99385357766121
GOTERM_MF_DIRECT	GO:0005243~gap junction channel activity	2	0.21008403361344538	0.46210026723266856	ENSMUSG00000058441, ENSMUSG00000057123	804	9	12065	3.3347153123272526	1.0	0.9928018924801497	99.99385357766121
GOTERM_MF_DIRECT	GO:0031406~carboxylic acid binding	2	0.21008403361344538	0.46210026723266856	ENSMUSG00000025190, ENSMUSG00000032126	804	9	12065	3.3347153123272526	1.0	0.9928018924801497	99.99385357766121
GOTERM_MF_DIRECT	GO:0015288~porin activity	2	0.21008403361344538	0.46210026723266856	ENSMUSG00000040667, ENSMUSG00000020402	804	9	12065	3.3347153123272526	1.0	0.9928018924801497	99.99385357766121
GOTERM_MF_DIRECT	GO:0050662~coenzyme binding	2	0.21008403361344538	0.46210026723266856	ENSMUSG00000022223, ENSMUSG00000032126	804	9	12065	3.3347153123272526	1.0	0.9928018924801497	99.99385357766121
GOTERM_MF_DIRECT	GO:0019239~deaminase activity	2	0.21008403361344538	0.46210026723266856	ENSMUSG00000027889, ENSMUSG00000041199	804	9	12065	3.3347153123272526	1.0	0.9928018924801497	99.99385357766121
GOTERM_MF_DIRECT	GO:0004629~phospholipase C activity	2	0.21008403361344538	0.46210026723266856	ENSMUSG00000042429, ENSMUSG00000029055	804	9	12065	3.3347153123272526	1.0	0.9928018924801497	99.99385357766121
GOTERM_MF_DIRECT	GO:0043522~leucine zipper domain binding	2	0.21008403361344538	0.46210026723266856	ENSMUSG00000034974, ENSMUSG00000075318	804	9	12065	3.3347153123272526	1.0	0.9928018924801497	99.99385357766121
GOTERM_MF_DIRECT	GO:0016772~transferase activity, transferring phosphorus-containing groups	2	0.21008403361344538	0.46210026723266856	ENSMUSG00000000308, ENSMUSG00000029330	804	9	12065	3.3347153123272526	1.0	0.9928018924801497	99.99385357766121
GOTERM_MF_DIRECT	GO:0004745~retinol dehydrogenase activity	2	0.21008403361344538	0.46210026723266856	ENSMUSG00000027358, ENSMUSG00000066026	804	9	12065	3.3347153123272526	1.0	0.9928018924801497	99.99385357766121
GOTERM_MF_DIRECT	GO:0070700~BMP receptor binding	2	0.21008403361344538	0.46210026723266856	ENSMUSG00000027358, ENSMUSG00000026834	804	9	12065	3.3347153123272526	1.0	0.9928018924801497	99.99385357766121
GOTERM_MF_DIRECT	GO:0019869~chloride channel inhibitor activity	2	0.21008403361344538	0.46210026723266856	ENSMUSG00000035112, ENSMUSG00000041245	804	9	12065	3.3347153123272526	1.0	0.9928018924801497	99.99385357766121
GOTERM_BP_DIRECT	GO:0046854~phosphatidylinositol phosphorylation	3	0.31512605042016806	0.46862246968030336	ENSMUSG00000026447, ENSMUSG00000027531, ENSMUSG00000020658	817	24	12548	1.9198286413708692	1.0	0.999770857154895	99.99889300791983
GOTERM_BP_DIRECT	GO:0006342~chromatin silencing	3	0.31512605042016806	0.46862246968030336	ENSMUSG00000061589, ENSMUSG00000002052, ENSMUSG00000078851	817	24	12548	1.9198286413708692	1.0	0.999770857154895	99.99889300791983
GOTERM_BP_DIRECT	GO:0002052~positive regulation of neuroblast proliferation	3	0.31512605042016806	0.46862246968030336	ENSMUSG00000032259, ENSMUSG00000028949, ENSMUSG00000031778	817	24	12548	1.9198286413708692	1.0	0.999770857154895	99.99889300791983
GOTERM_BP_DIRECT	GO:0090102~cochlea development	3	0.31512605042016806	0.46862246968030336	ENSMUSG00000030302, ENSMUSG00000007653, ENSMUSG00000037624	817	24	12548	1.9198286413708692	1.0	0.999770857154895	99.99889300791983
GOTERM_BP_DIRECT	GO:0021537~telencephalon development	3	0.31512605042016806	0.46862246968030336	ENSMUSG00000027358, ENSMUSG00000053310, ENSMUSG00000005089	817	24	12548	1.9198286413708692	1.0	0.999770857154895	99.99889300791983
GOTERM_BP_DIRECT	GO:0050767~regulation of neurogenesis	3	0.31512605042016806	0.46862246968030336	ENSMUSG00000020387, ENSMUSG00000055116, ENSMUSG00000029361	817	24	12548	1.9198286413708692	1.0	0.999770857154895	99.99889300791983
GOTERM_BP_DIRECT	GO:0007214~gamma-aminobutyric acid signaling pathway	3	0.31512605042016806	0.46862246968030336	ENSMUSG00000017412, ENSMUSG00000010803, ENSMUSG00000036062	817	24	12548	1.9198286413708692	1.0	0.999770857154895	99.99889300791983
GOTERM_BP_DIRECT	GO:0032456~endocytic recycling	3	0.31512605042016806	0.46862246968030336	ENSMUSG00000024797, ENSMUSG00000038970, ENSMUSG00000024319	817	24	12548	1.9198286413708692	1.0	0.999770857154895	99.99889300791983
GOTERM_BP_DIRECT	GO:0006904~vesicle docking involved in exocytosis	3	0.31512605042016806	0.46862246968030336	ENSMUSG00000050556, ENSMUSG00000036943, ENSMUSG00000032127	817	24	12548	1.9198286413708692	1.0	0.999770857154895	99.99889300791983
GOTERM_BP_DIRECT	GO:0001954~positive regulation of cell-matrix adhesion	3	0.31512605042016806	0.46862246968030336	ENSMUSG00000059456, ENSMUSG00000029053, ENSMUSG00000022812	817	24	12548	1.9198286413708692	1.0	0.999770857154895	99.99889300791983
GOTERM_BP_DIRECT	GO:0035116~embryonic hindlimb morphogenesis	3	0.31512605042016806	0.46862246968030336	ENSMUSG00000037138, ENSMUSG00000001288, ENSMUSG00000017491	817	24	12548	1.9198286413708692	1.0	0.999770857154895	99.99889300791983
GOTERM_CC_DIRECT	GO:0005739~mitochondrion	102	10.714285714285714	0.46876969328654905	ENSMUSG00000019428, ENSMUSG00000037916, ENSMUSG00000023832, ENSMUSG00000041199, ENSMUSG00000049422, ENSMUSG00000006717, ENSMUSG00000020268, ENSMUSG00000043572, ENSMUSG00000028982, ENSMUSG00000027457, ENSMUSG00000031870, ENSMUSG00000042032, ENSMUSG00000034189, ENSMUSG00000049225, ENSMUSG00000059734, ENSMUSG00000029918, ENSMUSG00000019763, ENSMUSG00000020402, ENSMUSG00000024359, ENSMUSG00000020900,…	870	1549	13445	1.0176309521159368	1.0	0.9457286557562684	99.99094902964303
KEGG_PATHWAY	mmu04722:Neurotrophin signaling pathway	9	0.9453781512605042	0.46972020896069056	ENSMUSG00000068747, ENSMUSG00000001175, ENSMUSG00000036438, ENSMUSG00000029026, ENSMUSG00000063358, ENSMUSG00000020366, ENSMUSG00000022812, ENSMUSG00000024617, ENSMUSG00000057897	341	114	5208	1.2057416267942584	1.0	0.8391902991150856	99.97249735119505
GOTERM_BP_DIRECT	GO:0009612~response to mechanical stimulus	5	0.5252100840336135	0.46978269607230605	ENSMUSG00000027750, ENSMUSG00000029446, ENSMUSG00000027210, ENSMUSG00000059456, ENSMUSG00000037624	817	54	12548	1.4220952899043473	1.0	0.9997691836756895	99.99893582762375
GOTERM_BP_DIRECT	GO:0045184~establishment of protein localization	4	0.42016806722689076	0.4702056482893754	ENSMUSG00000032119, ENSMUSG00000063887, ENSMUSG00000069601, ENSMUSG00000033916	817	39	12548	1.5752440134325079	1.0	0.9997632334850614	99.99895104438143
KEGG_PATHWAY	mmu04140:Regulation of autophagy	3	0.31512605042016806	0.47092857045915115	ENSMUSG00000030161, ENSMUSG00000032571, ENSMUSG00000026289	341	24	5208	1.9090909090909092	1.0	0.8367591016784953	99.97329642606753
KEGG_PATHWAY	mmu02010:ABC transporters	4	0.42016806722689076	0.4731015251596526	ENSMUSG00000020620, ENSMUSG00000029408, ENSMUSG00000029299, ENSMUSG00000018800	341	39	5208	1.5664335664335665	1.0	0.8352017649408392	99.97467971413168
GOTERM_MF_DIRECT	GO:0004842~ubiquitin-protein transferase activity	22	2.3109243697478994	0.47317046413261865	ENSMUSG00000024589, ENSMUSG00000038822, ENSMUSG00000055675, ENSMUSG00000029922, ENSMUSG00000027993, ENSMUSG00000027466, ENSMUSG00000051675, ENSMUSG00000024083, ENSMUSG00000090083, ENSMUSG00000021712, ENSMUSG00000020390, ENSMUSG00000024735, ENSMUSG00000009293, ENSMUSG00000020455, ENSMUSG00000079658, ENSMUSG00000001054, ENSMUSG00000043683, ENSMUSG00000020642, ENSMUSG00000031605, ENSMUSG00000090112,…	804	304	12065	1.085976368159204	1.0	0.9936278430698405	99.9955599339377
GOTERM_BP_DIRECT	GO:0000398~mRNA splicing, via spliceosome	8	0.8403361344537815	0.4768892060879896	ENSMUSG00000063480, ENSMUSG00000031723, ENSMUSG00000024735, ENSMUSG00000059208, ENSMUSG00000030986, ENSMUSG00000020211, ENSMUSG00000024949, ENSMUSG00000029402	817	100	12548	1.228690330477356	1.0	0.9997921901944659	99.99916584212143
GOTERM_CC_DIRECT	GO:0010008~endosome membrane	9	0.9453781512605042	0.47770385326583964	ENSMUSG00000068747, ENSMUSG00000021062, ENSMUSG00000023923, ENSMUSG00000038023, ENSMUSG00000041444, ENSMUSG00000027270, ENSMUSG00000032560, ENSMUSG00000024319, ENSMUSG00000066278	870	116	13445	1.1990190249702735	1.0	0.9486202810025134	99.99294849922066
GOTERM_MF_DIRECT	GO:0017080~sodium channel regulator activity	3	0.31512605042016806	0.4810372823666871	ENSMUSG00000024589, ENSMUSG00000029361, ENSMUSG00000046480	804	24	12065	1.8757773631840797	1.0	0.9940873063102729	99.99649078991403
GOTERM_MF_DIRECT	GO:0051019~mitogen-activated protein kinase binding	3	0.31512605042016806	0.4810372823666871	ENSMUSG00000030854, ENSMUSG00000020681, ENSMUSG00000017119	804	24	12065	1.8757773631840797	1.0	0.9940873063102729	99.99649078991403
GOTERM_MF_DIRECT	GO:0005086~ARF guanyl-nucleotide exchange factor activity	3	0.31512605042016806	0.4810372823666871	ENSMUSG00000041115, ENSMUSG00000034312, ENSMUSG00000039735	804	24	12065	1.8757773631840797	1.0	0.9940873063102729	99.99649078991403
GOTERM_BP_DIRECT	GO:0030097~hemopoiesis	6	0.6302521008403361	0.4815188257103403	ENSMUSG00000030000, ENSMUSG00000021061, ENSMUSG00000006818, ENSMUSG00000044813, ENSMUSG00000022335, ENSMUSG00000006356	817	70	12548	1.3164539255114531	1.0	0.9998081191729493	99.99928948788335
GOTERM_MF_DIRECT	GO:0016740~transferase activity	90	9.453781512605042	0.4820327398044309	ENSMUSG00000038822, ENSMUSG00000024969, ENSMUSG00000028053, ENSMUSG00000035285, ENSMUSG00000023832, ENSMUSG00000025854, ENSMUSG00000029330, ENSMUSG00000029516, ENSMUSG00000027618, ENSMUSG00000045994, ENSMUSG00000031112, ENSMUSG00000027692, ENSMUSG00000020572, ENSMUSG00000034974, ENSMUSG00000009293, ENSMUSG00000027296, ENSMUSG00000052889, ENSMUSG00000027298, ENSMUSG00000057897, ENSMUSG00000034612,…	804	1328	12065	1.0169877270275132	1.0	0.9939180578650555	99.9965945903191
GOTERM_CC_DIRECT	GO:0009897~external side of plasma membrane	13	1.365546218487395	0.4831073572154322	ENSMUSG00000038264, ENSMUSG00000030525, ENSMUSG00000023274, ENSMUSG00000057530, ENSMUSG00000006235, ENSMUSG00000041380, ENSMUSG00000002981, ENSMUSG00000020681, ENSMUSG00000044667, ENSMUSG00000063887, ENSMUSG00000022797, ENSMUSG00000045287, ENSMUSG00000063142	870	178	13445	1.1286646002841276	1.0	0.9498461916827818	99.99394926902534
KEGG_PATHWAY	mmu04260:Cardiac muscle contraction	6	0.6302521008403361	0.4853886311458011	ENSMUSG00000017412, ENSMUSG00000019146, ENSMUSG00000031231, ENSMUSG00000020882, ENSMUSG00000066189, ENSMUSG00000028854	341	70	5208	1.3090909090909093	1.0	0.8424391262510261	99.98133515993337
KEGG_PATHWAY	mmu04520:Adherens junction	6	0.6302521008403361	0.4853886311458011	ENSMUSG00000033060, ENSMUSG00000025006, ENSMUSG00000000782, ENSMUSG00000063358, ENSMUSG00000015143, ENSMUSG00000037815	341	70	5208	1.3090909090909093	1.0	0.8424391262510261	99.98133515993337
GOTERM_MF_DIRECT	GO:0019894~kinesin binding	4	0.42016806722689076	0.4858607945947786	ENSMUSG00000040860, ENSMUSG00000040724, ENSMUSG00000063646, ENSMUSG00000074238	804	39	12065	1.5390993749202704	1.0	0.9940058277304684	99.99696758132285
GOTERM_MF_DIRECT	GO:0042626~ATPase activity, coupled to transmembrane movement of substances	4	0.42016806722689076	0.4858607945947786	ENSMUSG00000020620, ENSMUSG00000029408, ENSMUSG00000029299, ENSMUSG00000018800	804	39	12065	1.5390993749202704	1.0	0.9940058277304684	99.99696758132285
GOTERM_MF_DIRECT	GO:0015297~antiporter activity	4	0.42016806722689076	0.4858607945947786	ENSMUSG00000040441, ENSMUSG00000041771, ENSMUSG00000028854, ENSMUSG00000030376	804	39	12065	1.5390993749202704	1.0	0.9940058277304684	99.99696758132285
GOTERM_BP_DIRECT	GO:0045773~positive regulation of axon extension	4	0.42016806722689076	0.4871654634538828	ENSMUSG00000038264, ENSMUSG00000038708, ENSMUSG00000031292, ENSMUSG00000022812	817	40	12548	1.535862913096695	1.0	0.9998273852506926	99.99941690234154
GOTERM_MF_DIRECT	GO:0016874~ligase activity	24	2.5210084033613445	0.4874172400164211	ENSMUSG00000030515, ENSMUSG00000024589, ENSMUSG00000003226, ENSMUSG00000038822, ENSMUSG00000027394, ENSMUSG00000028423, ENSMUSG00000029922, ENSMUSG00000027993, ENSMUSG00000027466, ENSMUSG00000043572, ENSMUSG00000026885, ENSMUSG00000032415, ENSMUSG00000051675, ENSMUSG00000024083, ENSMUSG00000090083, ENSMUSG00000021712, ENSMUSG00000024735, ENSMUSG00000057719, ENSMUSG00000031948, ENSMUSG00000020455,…	804	338	12065	1.065530336483264	1.0	0.9938898626676479	99.99710800343146
GOTERM_CC_DIRECT	GO:0070852~cell body fiber	2	0.21008403361344538	0.48747302143097687	ENSMUSG00000011751, ENSMUSG00000096146	870	10	13445	3.0908045977011493	1.0	0.9506001888219135	99.99465937493314
GOTERM_CC_DIRECT	GO:0097539~ciliary transition fiber	2	0.21008403361344538	0.48747302143097687	ENSMUSG00000020776, ENSMUSG00000021068	870	10	13445	3.0908045977011493	1.0	0.9506001888219135	99.99465937493314
GOTERM_CC_DIRECT	GO:0035253~ciliary rootlet	2	0.21008403361344538	0.48747302143097687	ENSMUSG00000040860, ENSMUSG00000021288	870	10	13445	3.0908045977011493	1.0	0.9506001888219135	99.99465937493314
GOTERM_CC_DIRECT	GO:0097470~ribbon synapse	2	0.21008403361344538	0.48747302143097687	ENSMUSG00000041488, ENSMUSG00000032589	870	10	13445	3.0908045977011493	1.0	0.9506001888219135	99.99465937493314
GOTERM_CC_DIRECT	GO:0000164~protein phosphatase type 1 complex	2	0.21008403361344538	0.48747302143097687	ENSMUSG00000014956, ENSMUSG00000040385	870	10	13445	3.0908045977011493	1.0	0.9506001888219135	99.99465937493314
GOTERM_CC_DIRECT	GO:0042581~specific granule	2	0.21008403361344538	0.48747302143097687	ENSMUSG00000030805, ENSMUSG00000041488	870	10	13445	3.0908045977011493	1.0	0.9506001888219135	99.99465937493314
GOTERM_BP_DIRECT	GO:0071872~cellular response to epinephrine stimulus	2	0.21008403361344538	0.4896512465829117	ENSMUSG00000028854, ENSMUSG00000029361	817	10	12548	3.07172582619339	1.0	0.9998318520029945	99.99946585789765
GOTERM_BP_DIRECT	GO:0033148~positive regulation of intracellular estrogen receptor signaling pathway	2	0.21008403361344538	0.4896512465829117	ENSMUSG00000026496, ENSMUSG00000030680	817	10	12548	3.07172582619339	1.0	0.9998318520029945	99.99946585789765
GOTERM_BP_DIRECT	GO:0016486~peptide hormone processing	2	0.21008403361344538	0.4896512465829117	ENSMUSG00000057530, ENSMUSG00000023236	817	10	12548	3.07172582619339	1.0	0.9998318520029945	99.99946585789765
GOTERM_BP_DIRECT	GO:0055008~cardiac muscle tissue morphogenesis	2	0.21008403361344538	0.4896512465829117	ENSMUSG00000027358, ENSMUSG00000006235	817	10	12548	3.07172582619339	1.0	0.9998318520029945	99.99946585789765
GOTERM_BP_DIRECT	GO:0045948~positive regulation of translational initiation	2	0.21008403361344538	0.4896512465829117	ENSMUSG00000000787, ENSMUSG00000010592	817	10	12548	3.07172582619339	1.0	0.9998318520029945	99.99946585789765
GOTERM_BP_DIRECT	GO:0048149~behavioral response to ethanol	2	0.21008403361344538	0.4896512465829117	ENSMUSG00000032259, ENSMUSG00000030525	817	10	12548	3.07172582619339	1.0	0.9998318520029945	99.99946585789765
GOTERM_BP_DIRECT	GO:0046628~positive regulation of insulin receptor signaling pathway	2	0.21008403361344538	0.4896512465829117	ENSMUSG00000020189, ENSMUSG00000029053	817	10	12548	3.07172582619339	1.0	0.9998318520029945	99.99946585789765
GOTERM_BP_DIRECT	GO:0000002~mitochondrial genome maintenance	2	0.21008403361344538	0.4896512465829117	ENSMUSG00000038084, ENSMUSG00000028982	817	10	12548	3.07172582619339	1.0	0.9998318520029945	99.99946585789765
GOTERM_BP_DIRECT	GO:0051533~positive regulation of NFAT protein import into nucleus	2	0.21008403361344538	0.4896512465829117	ENSMUSG00000028854, ENSMUSG00000033953	817	10	12548	3.07172582619339	1.0	0.9998318520029945	99.99946585789765
GOTERM_BP_DIRECT	GO:0007191~adenylate cyclase-activating dopamine receptor signaling pathway	2	0.21008403361344538	0.4896512465829117	ENSMUSG00000053164, ENSMUSG00000050511	817	10	12548	3.07172582619339	1.0	0.9998318520029945	99.99946585789765
GOTERM_BP_DIRECT	GO:0003014~renal system process	2	0.21008403361344538	0.4896512465829117	ENSMUSG00000009681, ENSMUSG00000038437	817	10	12548	3.07172582619339	1.0	0.9998318520029945	99.99946585789765
GOTERM_BP_DIRECT	GO:0050774~negative regulation of dendrite morphogenesis	2	0.21008403361344538	0.4896512465829117	ENSMUSG00000029516, ENSMUSG00000022812	817	10	12548	3.07172582619339	1.0	0.9998318520029945	99.99946585789765
GOTERM_BP_DIRECT	GO:0009650~UV protection	2	0.21008403361344538	0.4896512465829117	ENSMUSG00000063856, ENSMUSG00000034463	817	10	12548	3.07172582619339	1.0	0.9998318520029945	99.99946585789765
GOTERM_BP_DIRECT	GO:2000171~negative regulation of dendrite development	2	0.21008403361344538	0.4896512465829117	ENSMUSG00000006711, ENSMUSG00000022812	817	10	12548	3.07172582619339	1.0	0.9998318520029945	99.99946585789765
GOTERM_BP_DIRECT	GO:0003073~regulation of systemic arterial blood pressure	2	0.21008403361344538	0.4896512465829117	ENSMUSG00000027750, ENSMUSG00000057123	817	10	12548	3.07172582619339	1.0	0.9998318520029945	99.99946585789765
GOTERM_BP_DIRECT	GO:0030322~stabilization of membrane potential	2	0.21008403361344538	0.4896512465829117	ENSMUSG00000033998, ENSMUSG00000037624	817	10	12548	3.07172582619339	1.0	0.9998318520029945	99.99946585789765
GOTERM_BP_DIRECT	GO:0042428~serotonin metabolic process	2	0.21008403361344538	0.4896512465829117	ENSMUSG00000030302, ENSMUSG00000059003	817	10	12548	3.07172582619339	1.0	0.9998318520029945	99.99946585789765
GOTERM_BP_DIRECT	GO:0034063~stress granule assembly	2	0.21008403361344538	0.4896512465829117	ENSMUSG00000000787, ENSMUSG00000031157	817	10	12548	3.07172582619339	1.0	0.9998318520029945	99.99946585789765
GOTERM_BP_DIRECT	GO:0061337~cardiac conduction	2	0.21008403361344538	0.4896512465829117	ENSMUSG00000011751, ENSMUSG00000057123	817	10	12548	3.07172582619339	1.0	0.9998318520029945	99.99946585789765
GOTERM_BP_DIRECT	GO:0006390~transcription from mitochondrial promoter	2	0.21008403361344538	0.4896512465829117	ENSMUSG00000033871, ENSMUSG00000028982	817	10	12548	3.07172582619339	1.0	0.9998318520029945	99.99946585789765
GOTERM_BP_DIRECT	GO:0007270~neuron-neuron synaptic transmission	2	0.21008403361344538	0.4896512465829117	ENSMUSG00000032259, ENSMUSG00000020402	817	10	12548	3.07172582619339	1.0	0.9998318520029945	99.99946585789765
GOTERM_BP_DIRECT	GO:0070528~protein kinase C signaling	2	0.21008403361344538	0.4896512465829117	ENSMUSG00000068037, ENSMUSG00000029053	817	10	12548	3.07172582619339	1.0	0.9998318520029945	99.99946585789765
GOTERM_BP_DIRECT	GO:0071294~cellular response to zinc ion	2	0.21008403361344538	0.4896512465829117	ENSMUSG00000059003, ENSMUSG00000026496	817	10	12548	3.07172582619339	1.0	0.9998318520029945	99.99946585789765
GOTERM_BP_DIRECT	GO:0014044~Schwann cell development	2	0.21008403361344538	0.4896512465829117	ENSMUSG00000090125, ENSMUSG00000033953	817	10	12548	3.07172582619339	1.0	0.9998318520029945	99.99946585789765
GOTERM_BP_DIRECT	GO:0045806~negative regulation of endocytosis	2	0.21008403361344538	0.4896512465829117	ENSMUSG00000027457, ENSMUSG00000040276	817	10	12548	3.07172582619339	1.0	0.9998318520029945	99.99946585789765
GOTERM_BP_DIRECT	GO:0045822~negative regulation of heart contraction	2	0.21008403361344538	0.4896512465829117	ENSMUSG00000042429, ENSMUSG00000029361	817	10	12548	3.07172582619339	1.0	0.9998318520029945	99.99946585789765
GOTERM_BP_DIRECT	GO:0031424~keratinization	2	0.21008403361344538	0.4896512465829117	ENSMUSG00000050359, ENSMUSG00000039457	817	10	12548	3.07172582619339	1.0	0.9998318520029945	99.99946585789765
GOTERM_BP_DIRECT	GO:0043001~Golgi to plasma membrane protein transport	3	0.31512605042016806	0.4902632011617564	ENSMUSG00000031755, ENSMUSG00000038708, ENSMUSG00000069601	817	25	12548	1.8430354957160342	1.0	0.9998282699593208	99.99947729981996
GOTERM_BP_DIRECT	GO:0019915~lipid storage	3	0.31512605042016806	0.4902632011617564	ENSMUSG00000026834, ENSMUSG00000006731, ENSMUSG00000068742	817	25	12548	1.8430354957160342	1.0	0.9998282699593208	99.99947729981996
GOTERM_BP_DIRECT	GO:0055007~cardiac muscle cell differentiation	3	0.31512605042016806	0.4902632011617564	ENSMUSG00000027358, ENSMUSG00000026812, ENSMUSG00000028854	817	25	12548	1.8430354957160342	1.0	0.9998282699593208	99.99947729981996
GOTERM_BP_DIRECT	GO:0001578~microtubule bundle formation	3	0.31512605042016806	0.4902632011617564	ENSMUSG00000019261, ENSMUSG00000034201, ENSMUSG00000052105	817	25	12548	1.8430354957160342	1.0	0.9998282699593208	99.99947729981996
GOTERM_BP_DIRECT	GO:0045880~positive regulation of smoothened signaling pathway	3	0.31512605042016806	0.4902632011617564	ENSMUSG00000035910, ENSMUSG00000038564, ENSMUSG00000037815	817	25	12548	1.8430354957160342	1.0	0.9998282699593208	99.99947729981996
GOTERM_BP_DIRECT	GO:0048791~calcium ion-regulated exocytosis of neurotransmitter	3	0.31512605042016806	0.4902632011617564	ENSMUSG00000062542, ENSMUSG00000026452, ENSMUSG00000027849	817	25	12548	1.8430354957160342	1.0	0.9998282699593208	99.99947729981996
GOTERM_BP_DIRECT	GO:0019216~regulation of lipid metabolic process	3	0.31512605042016806	0.4902632011617564	ENSMUSG00000044288, ENSMUSG00000045038, ENSMUSG00000021779	817	25	12548	1.8430354957160342	1.0	0.9998282699593208	99.99947729981996
GOTERM_MF_DIRECT	GO:0042393~histone binding	8	0.8403361344537815	0.49096535690769105	ENSMUSG00000022360, ENSMUSG00000082229, ENSMUSG00000037791, ENSMUSG00000095567, ENSMUSG00000002052, ENSMUSG00000052889, ENSMUSG00000032119, ENSMUSG00000090083	804	99	12065	1.2126237499371826	1.0	0.9939552914412968	99.99740568703727
GOTERM_BP_DIRECT	GO:0043161~proteasome-mediated ubiquitin-dependent protein catabolic process	10	1.050420168067227	0.49148407837809216	ENSMUSG00000024589, ENSMUSG00000020390, ENSMUSG00000033287, ENSMUSG00000001054, ENSMUSG00000005362, ENSMUSG00000018909, ENSMUSG00000055116, ENSMUSG00000034928, ENSMUSG00000027466, ENSMUSG00000002222	817	132	12548	1.1635325099217388	1.0	0.9998273138435281	99.99949943884758
KEGG_PATHWAY	mmu05020:Prion diseases	3	0.31512605042016806	0.4926370205483824	ENSMUSG00000009406, ENSMUSG00000063358, ENSMUSG00000038418	341	25	5208	1.8327272727272728	1.0	0.84525143466382	99.98446176184169
GOTERM_MF_DIRECT	GO:0061630~ubiquitin protein ligase activity	14	1.4705882352941175	0.4926845192988859	ENSMUSG00000024589, ENSMUSG00000020390, ENSMUSG00000024735, ENSMUSG00000009293, ENSMUSG00000014470, ENSMUSG00000020455, ENSMUSG00000020642, ENSMUSG00000020387, ENSMUSG00000027993, ENSMUSG00000048234, ENSMUSG00000034928, ENSMUSG00000051675, ENSMUSG00000090083, ENSMUSG00000024083	804	189	12065	1.111571770775751	1.0	0.9938568968743848	99.99753937085832
GOTERM_MF_DIRECT	GO:0001223~transcription coactivator binding	2	0.21008403361344538	0.49792753045791466	ENSMUSG00000026349, ENSMUSG00000044167	804	10	12065	3.0012437810945274	1.0	0.9940756558443432	99.99790834204384
GOTERM_MF_DIRECT	GO:0004620~phospholipase activity	2	0.21008403361344538	0.49792753045791466	ENSMUSG00000022525, ENSMUSG00000061313	804	10	12065	3.0012437810945274	1.0	0.9940756558443432	99.99790834204384
GOTERM_MF_DIRECT	GO:0005159~insulin-like growth factor receptor binding	2	0.21008403361344538	0.49792753045791466	ENSMUSG00000018909, ENSMUSG00000020027	804	10	12065	3.0012437810945274	1.0	0.9940756558443432	99.99790834204384
GOTERM_MF_DIRECT	GO:0051378~serotonin binding	2	0.21008403361344538	0.49792753045791466	ENSMUSG00000049511, ENSMUSG00000041380	804	10	12065	3.0012437810945274	1.0	0.9940756558443432	99.99790834204384
GOTERM_MF_DIRECT	GO:0016247~channel regulator activity	2	0.21008403361344538	0.49792753045791466	ENSMUSG00000019146, ENSMUSG00000066189	804	10	12065	3.0012437810945274	1.0	0.9940756558443432	99.99790834204384
GOTERM_MF_DIRECT	GO:0001222~transcription corepressor binding	2	0.21008403361344538	0.49792753045791466	ENSMUSG00000037791, ENSMUSG00000032589	804	10	12065	3.0012437810945274	1.0	0.9940756558443432	99.99790834204384
GOTERM_MF_DIRECT	GO:0042577~lipid phosphatase activity	2	0.21008403361344538	0.49792753045791466	ENSMUSG00000035835, ENSMUSG00000044667	804	10	12065	3.0012437810945274	1.0	0.9940756558443432	99.99790834204384
GOTERM_BP_DIRECT	GO:0000082~G1/S transition of mitotic cell cycle	5	0.5252100840336135	0.49844359642498887	ENSMUSG00000028212, ENSMUSG00000032119, ENSMUSG00000019982, ENSMUSG00000024617, ENSMUSG00000057897	817	56	12548	1.3713061724077635	1.0	0.9998498311500799	99.99960965790443
GOTERM_MF_DIRECT	GO:0016616~oxidoreductase activity, acting on the CH-OH group of donors, NAD or NADP as acceptor	3	0.31512605042016806	0.5028705287812643	ENSMUSG00000023019, ENSMUSG00000042289, ENSMUSG00000027406	804	25	12065	1.8007462686567164	1.0	0.9942623921444602	99.9982081798336
GOTERM_MF_DIRECT	GO:0043548~phosphatidylinositol 3-kinase binding	3	0.31512605042016806	0.5028705287812643	ENSMUSG00000001175, ENSMUSG00000036438, ENSMUSG00000027298	804	25	12065	1.8007462686567164	1.0	0.9942623921444602	99.9982081798336
GOTERM_MF_DIRECT	GO:0004601~peroxidase activity	3	0.31512605042016806	0.5028705287812643	ENSMUSG00000063856, ENSMUSG00000024953, ENSMUSG00000020674	804	25	12065	1.8007462686567164	1.0	0.9942623921444602	99.9982081798336
KEGG_PATHWAY	mmu04510:Focal adhesion	14	1.4705882352941175	0.5034992520192688	ENSMUSG00000042453, ENSMUSG00000014956, ENSMUSG00000009406, ENSMUSG00000052698, ENSMUSG00000024330, ENSMUSG00000040385, ENSMUSG00000052889, ENSMUSG00000022438, ENSMUSG00000063358, ENSMUSG00000024962, ENSMUSG00000015143, ENSMUSG00000019254, ENSMUSG00000020366, ENSMUSG00000022812	341	194	5208	1.1021555763823805	1.0	0.8510037020775956	99.98825301537441
KEGG_PATHWAY	mmu04014:Ras signaling pathway	14	1.4705882352941175	0.5034992520192688	ENSMUSG00000032946, ENSMUSG00000027347, ENSMUSG00000001175, ENSMUSG00000024883, ENSMUSG00000063358, ENSMUSG00000020366, ENSMUSG00000029713, ENSMUSG00000009406, ENSMUSG00000059003, ENSMUSG00000036438, ENSMUSG00000025551, ENSMUSG00000026959, ENSMUSG00000052889, ENSMUSG00000024962	341	194	5208	1.1021555763823805	1.0	0.8510037020775956	99.98825301537441
GOTERM_MF_DIRECT	GO:0031625~ubiquitin protein ligase binding	19	1.9957983193277309	0.5063274315531039	ENSMUSG00000023456, ENSMUSG00000013593, ENSMUSG00000016319, ENSMUSG00000030161, ENSMUSG00000038319, ENSMUSG00000018909, ENSMUSG00000042700, ENSMUSG00000024359, ENSMUSG00000090083, ENSMUSG00000022812, ENSMUSG00000020390, ENSMUSG00000009293, ENSMUSG00000040327, ENSMUSG00000032715, ENSMUSG00000056258, ENSMUSG00000001415, ENSMUSG00000044167, ENSMUSG00000090112, ENSMUSG00000015837	804	266	12065	1.0718727789623312	1.0	0.994320383754635	99.99839342027914
GOTERM_BP_DIRECT	GO:0008104~protein localization	6	0.6302521008403361	0.5066870945142297	ENSMUSG00000031755, ENSMUSG00000032259, ENSMUSG00000040860, ENSMUSG00000005338, ENSMUSG00000059003, ENSMUSG00000035112	817	72	12548	1.2798857609139127	1.0	0.999873817216456	99.99971056553012
GOTERM_CC_DIRECT	GO:0070469~respiratory chain	5	0.5252100840336135	0.5075997063113338	ENSMUSG00000059734, ENSMUSG00000037916, ENSMUSG00000005510, ENSMUSG00000013593, ENSMUSG00000020153	870	57	13445	1.3556160516233113	1.0	0.9577329844718752	99.99703843745687
GOTERM_CC_DIRECT	GO:0071011~precatalytic spliceosome	3	0.31512605042016806	0.5079790079156369	ENSMUSG00000063480, ENSMUSG00000022961, ENSMUSG00000029402	870	26	13445	1.78315649867374	1.0	0.956855299206211	99.99707183732777
GOTERM_BP_DIRECT	GO:0031667~response to nutrient levels	3	0.31512605042016806	0.5113403629126865	ENSMUSG00000006818, ENSMUSG00000029446, ENSMUSG00000054021	817	26	12548	1.7721495151115714	1.0	0.9998838465126009	99.99975606981926
GOTERM_BP_DIRECT	GO:0006730~one-carbon metabolic process	3	0.31512605042016806	0.5113403629126865	ENSMUSG00000032373, ENSMUSG00000029009, ENSMUSG00000042032	817	26	12548	1.7721495151115714	1.0	0.9998838465126009	99.99975606981926
GOTERM_BP_DIRECT	GO:0035904~aorta development	3	0.31512605042016806	0.5113403629126865	ENSMUSG00000035152, ENSMUSG00000030123, ENSMUSG00000020900	817	26	12548	1.7721495151115714	1.0	0.9998838465126009	99.99975606981926
GOTERM_BP_DIRECT	GO:0032007~negative regulation of TOR signaling	3	0.31512605042016806	0.5113403629126865	ENSMUSG00000011096, ENSMUSG00000026812, ENSMUSG00000055116	817	26	12548	1.7721495151115714	1.0	0.9998838465126009	99.99975606981926
GOTERM_BP_DIRECT	GO:0051602~response to electrical stimulus	3	0.31512605042016806	0.5113403629126865	ENSMUSG00000006818, ENSMUSG00000016349, ENSMUSG00000040407	817	26	12548	1.7721495151115714	1.0	0.9998838465126009	99.99975606981926
GOTERM_BP_DIRECT	GO:2000378~negative regulation of reactive oxygen species metabolic process	3	0.31512605042016806	0.5113403629126865	ENSMUSG00000009681, ENSMUSG00000020402, ENSMUSG00000054021	817	26	12548	1.7721495151115714	1.0	0.9998838465126009	99.99975606981926
GOTERM_BP_DIRECT	GO:0001938~positive regulation of endothelial cell proliferation	5	0.5252100840336135	0.5125222935428178	ENSMUSG00000010797, ENSMUSG00000050310, ENSMUSG00000027358, ENSMUSG00000037754, ENSMUSG00000024962	817	57	12548	1.347248169383066	1.0	0.9998830572943047	99.99976650125333
GOTERM_BP_DIRECT	GO:0007623~circadian rhythm	7	0.7352941176470588	0.5132828035061748	ENSMUSG00000020572, ENSMUSG00000063889, ENSMUSG00000055116, ENSMUSG00000063142, ENSMUSG00000020431, ENSMUSG00000068742, ENSMUSG00000022812	817	88	12548	1.2217091354178256	1.0	0.9998809912755212	99.99977298897778
GOTERM_BP_DIRECT	GO:0001701~in utero embryonic development	17	1.7857142857142856	0.5169947841669564	ENSMUSG00000027002, ENSMUSG00000027358, ENSMUSG00000026834, ENSMUSG00000005973, ENSMUSG00000035569, ENSMUSG00000063659, ENSMUSG00000020900, ENSMUSG00000020390, ENSMUSG00000027951, ENSMUSG00000000378, ENSMUSG00000033940, ENSMUSG00000029106, ENSMUSG00000019982, ENSMUSG00000032119, ENSMUSG00000026207, ENSMUSG00000051510, ENSMUSG00000020346	817	243	12548	1.074471996816618	1.0	0.9998877871084125	99.99980228459559
GOTERM_MF_DIRECT	GO:0050839~cell adhesion molecule binding	5	0.5252100840336135	0.5170337774506111	ENSMUSG00000005338, ENSMUSG00000059003, ENSMUSG00000027750, ENSMUSG00000063887, ENSMUSG00000032336	804	56	12065	1.339840973702914	1.0	0.994955750053821	99.99885977508282
GOTERM_BP_DIRECT	GO:1903955~positive regulation of protein targeting to mitochondrion	6	0.6302521008403361	0.5190878848395875	ENSMUSG00000030854, ENSMUSG00000022463, ENSMUSG00000041986, ENSMUSG00000022978, ENSMUSG00000040125, ENSMUSG00000032127	817	73	12548	1.2623530792575577	1.0	0.9998896879691924	99.99981718972872
GOTERM_CC_DIRECT	GO:0005654~nucleoplasm	116	12.184873949579831	0.5200243676301549	ENSMUSG00000003575, ENSMUSG00000001986, ENSMUSG00000028053, ENSMUSG00000006906, ENSMUSG00000038418, ENSMUSG00000038696, ENSMUSG00000020572, ENSMUSG00000024824, ENSMUSG00000020262, ENSMUSG00000025409, ENSMUSG00000029026, ENSMUSG00000042308, ENSMUSG00000048249, ENSMUSG00000022463, ENSMUSG00000032788, ENSMUSG00000020387, ENSMUSG00000022961, ENSMUSG00000032261, ENSMUSG00000035569, ENSMUSG00000035754,…	870	1775	13445	1.0099530516431925	1.0	0.9603864463970351	99.99796687802592
GOTERM_BP_DIRECT	GO:0000045~autophagosome assembly	4	0.42016806722689076	0.5202648936467735	ENSMUSG00000037204, ENSMUSG00000030161, ENSMUSG00000033124, ENSMUSG00000026289	817	42	12548	1.4627265839016144	1.0	0.9998889670695341	99.99982509836775
GOTERM_CC_DIRECT	GO:0042641~actomyosin	2	0.21008403361344538	0.5206241896099159	ENSMUSG00000030739, ENSMUSG00000020900	870	11	13445	2.8098223615464994	1.0	0.9596413367899507	99.99800395450326
GOTERM_CC_DIRECT	GO:0031143~pseudopodium	2	0.21008403361344538	0.5206241896099159	ENSMUSG00000018909, ENSMUSG00000063358	870	11	13445	2.8098223615464994	1.0	0.9596413367899507	99.99800395450326
GOTERM_CC_DIRECT	GO:0008328~ionotropic glutamate receptor complex	2	0.21008403361344538	0.5206241896099159	ENSMUSG00000020524, ENSMUSG00000022494	870	11	13445	2.8098223615464994	1.0	0.9596413367899507	99.99800395450326
GOTERM_CC_DIRECT	GO:0033391~chromatoid body	2	0.21008403361344538	0.5206241896099159	ENSMUSG00000035517, ENSMUSG00000055116	870	11	13445	2.8098223615464994	1.0	0.9596413367899507	99.99800395450326
GOTERM_CC_DIRECT	GO:0031314~extrinsic component of mitochondrial inner membrane	2	0.21008403361344538	0.5206241896099159	ENSMUSG00000038084, ENSMUSG00000047205	870	11	13445	2.8098223615464994	1.0	0.9596413367899507	99.99800395450326
GOTERM_CC_DIRECT	GO:0030061~mitochondrial crista	2	0.21008403361344538	0.5206241896099159	ENSMUSG00000038084, ENSMUSG00000018428	870	11	13445	2.8098223615464994	1.0	0.9596413367899507	99.99800395450326
GOTERM_BP_DIRECT	GO:1903827~regulation of cellular protein localization	2	0.21008403361344538	0.5228658408385272	ENSMUSG00000028212, ENSMUSG00000026496	817	11	12548	2.7924780238121727	1.0	0.999892292253372	99.99984144378041
GOTERM_BP_DIRECT	GO:0038095~Fc-epsilon receptor signaling pathway	2	0.21008403361344538	0.5228658408385272	ENSMUSG00000027347, ENSMUSG00000020395	817	11	12548	2.7924780238121727	1.0	0.999892292253372	99.99984144378041
GOTERM_BP_DIRECT	GO:0032897~negative regulation of viral transcription	2	0.21008403361344538	0.5228658408385272	ENSMUSG00000020455, ENSMUSG00000051675	817	11	12548	2.7924780238121727	1.0	0.999892292253372	99.99984144378041
GOTERM_BP_DIRECT	GO:0046323~glucose import	2	0.21008403361344538	0.5228658408385272	ENSMUSG00000068747, ENSMUSG00000026812	817	11	12548	2.7924780238121727	1.0	0.999892292253372	99.99984144378041
GOTERM_BP_DIRECT	GO:0007041~lysosomal transport	2	0.21008403361344538	0.5228658408385272	ENSMUSG00000024797, ENSMUSG00000024319	817	11	12548	2.7924780238121727	1.0	0.999892292253372	99.99984144378041
GOTERM_BP_DIRECT	GO:0031629~synaptic vesicle fusion to presynaptic active zone membrane	2	0.21008403361344538	0.5228658408385272	ENSMUSG00000030805, ENSMUSG00000041488	817	11	12548	2.7924780238121727	1.0	0.999892292253372	99.99984144378041
GOTERM_BP_DIRECT	GO:0007143~female meiotic division	2	0.21008403361344538	0.5228658408385272	ENSMUSG00000060445, ENSMUSG00000040385	817	11	12548	2.7924780238121727	1.0	0.999892292253372	99.99984144378041
GOTERM_BP_DIRECT	GO:0048711~positive regulation of astrocyte differentiation	2	0.21008403361344538	0.5228658408385272	ENSMUSG00000024735, ENSMUSG00000027358	817	11	12548	2.7924780238121727	1.0	0.999892292253372	99.99984144378041
GOTERM_BP_DIRECT	GO:0097067~cellular response to thyroid hormone stimulus	2	0.21008403361344538	0.5228658408385272	ENSMUSG00000034201, ENSMUSG00000032698	817	11	12548	2.7924780238121727	1.0	0.999892292253372	99.99984144378041
GOTERM_BP_DIRECT	GO:0046839~phospholipid dephosphorylation	2	0.21008403361344538	0.5228658408385272	ENSMUSG00000035835, ENSMUSG00000044667	817	11	12548	2.7924780238121727	1.0	0.999892292253372	99.99984144378041
GOTERM_BP_DIRECT	GO:0000042~protein targeting to Golgi	2	0.21008403361344538	0.5228658408385272	ENSMUSG00000038708, ENSMUSG00000049313	817	11	12548	2.7924780238121727	1.0	0.999892292253372	99.99984144378041
GOTERM_BP_DIRECT	GO:0060044~negative regulation of cardiac muscle cell proliferation	2	0.21008403361344538	0.5228658408385272	ENSMUSG00000029026, ENSMUSG00000037624	817	11	12548	2.7924780238121727	1.0	0.999892292253372	99.99984144378041
GOTERM_BP_DIRECT	GO:0060080~inhibitory postsynaptic potential	2	0.21008403361344538	0.5228658408385272	ENSMUSG00000031778, ENSMUSG00000063887	817	11	12548	2.7924780238121727	1.0	0.999892292253372	99.99984144378041
GOTERM_BP_DIRECT	GO:0010761~fibroblast migration	2	0.21008403361344538	0.5228658408385272	ENSMUSG00000044700, ENSMUSG00000055322	817	11	12548	2.7924780238121727	1.0	0.999892292253372	99.99984144378041
GOTERM_BP_DIRECT	GO:0042445~hormone metabolic process	2	0.21008403361344538	0.5228658408385272	ENSMUSG00000036856, ENSMUSG00000075702	817	11	12548	2.7924780238121727	1.0	0.999892292253372	99.99984144378041
GOTERM_BP_DIRECT	GO:0048096~chromatin-mediated maintenance of transcription	2	0.21008403361344538	0.5228658408385272	ENSMUSG00000023018, ENSMUSG00000042308	817	11	12548	2.7924780238121727	1.0	0.999892292253372	99.99984144378041
GOTERM_BP_DIRECT	GO:0043666~regulation of phosphoprotein phosphatase activity	2	0.21008403361344538	0.5228658408385272	ENSMUSG00000032259, ENSMUSG00000026812	817	11	12548	2.7924780238121727	1.0	0.999892292253372	99.99984144378041
GOTERM_BP_DIRECT	GO:0045824~negative regulation of innate immune response	2	0.21008403361344538	0.5228658408385272	ENSMUSG00000032259, ENSMUSG00000027298	817	11	12548	2.7924780238121727	1.0	0.999892292253372	99.99984144378041
GOTERM_BP_DIRECT	GO:0032091~negative regulation of protein binding	5	0.5252100840336135	0.5264170843208886	ENSMUSG00000000308, ENSMUSG00000025437, ENSMUSG00000020681, ENSMUSG00000049313, ENSMUSG00000022812	817	58	12548	1.324019752669565	1.0	0.999898074306917	99.99986144325977
GOTERM_CC_DIRECT	GO:0005743~mitochondrial inner membrane	24	2.5210084033613445	0.5268162450906676	ENSMUSG00000005510, ENSMUSG00000037916, ENSMUSG00000009863, ENSMUSG00000013593, ENSMUSG00000002949, ENSMUSG00000038084, ENSMUSG00000016319, ENSMUSG00000047205, ENSMUSG00000036199, ENSMUSG00000020153, ENSMUSG00000020402, ENSMUSG00000054021, ENSMUSG00000014606, ENSMUSG00000025733, ENSMUSG00000028982, ENSMUSG00000042298, ENSMUSG00000006818, ENSMUSG00000000308, ENSMUSG00000025428, ENSMUSG00000020620,…	870	355	13445	1.0447790189412336	1.0	0.9609342727354	99.99835157957723
KEGG_PATHWAY	mmu04144:Endocytosis	16	1.680672268907563	0.5275588409121035	ENSMUSG00000024589, ENSMUSG00000035152, ENSMUSG00000044641, ENSMUSG00000006906, ENSMUSG00000011877, ENSMUSG00000018909, ENSMUSG00000029621, ENSMUSG00000041115, ENSMUSG00000022797, ENSMUSG00000033916, ENSMUSG00000047126, ENSMUSG00000026825, ENSMUSG00000034902, ENSMUSG00000066278, ENSMUSG00000029053, ENSMUSG00000034312	341	228	5208	1.0717703349282297	1.0	0.8668450794792515	99.99381816472514
GOTERM_MF_DIRECT	GO:0005089~Rho guanyl-nucleotide exchange factor activity	6	0.6302521008403361	0.5276839909451032	ENSMUSG00000032875, ENSMUSG00000009681, ENSMUSG00000023800, ENSMUSG00000025656, ENSMUSG00000037509, ENSMUSG00000028059	804	72	12065	1.2505182421227197	1.0	0.995523772860337	99.99919546000619
GOTERM_BP_DIRECT	GO:0043066~negative regulation of apoptotic process	27	2.8361344537815127	0.5279750431992066	ENSMUSG00000019428, ENSMUSG00000001288, ENSMUSG00000037815, ENSMUSG00000041245, ENSMUSG00000042429, ENSMUSG00000000787, ENSMUSG00000031870, ENSMUSG00000044167, ENSMUSG00000059456, ENSMUSG00000034612, ENSMUSG00000032788, ENSMUSG00000029999, ENSMUSG00000022961, ENSMUSG00000028854, ENSMUSG00000017491, ENSMUSG00000022812, ENSMUSG00000027951, ENSMUSG00000020390, ENSMUSG00000063856, ENSMUSG00000039145,…	817	397	12548	1.04454152779876	1.0	0.9998984399644218	99.99986944300825
GOTERM_CC_DIRECT	GO:0031982~vesicle	10	1.050420168067227	0.5294624504805008	ENSMUSG00000029713, ENSMUSG00000027358, ENSMUSG00000057530, ENSMUSG00000069833, ENSMUSG00000020681, ENSMUSG00000021700, ENSMUSG00000021288, ENSMUSG00000050511, ENSMUSG00000028059, ENSMUSG00000029053	870	137	13445	1.1280308750734123	1.0	0.9609452418611646	99.9984821755166
GOTERM_MF_DIRECT	GO:0004143~diacylglycerol kinase activity	2	0.21008403361344538	0.5313712627680864	ENSMUSG00000036095, ENSMUSG00000034731	804	11	12065	2.728403437358661	1.0	0.9955866523257115	99.99928826432901
GOTERM_MF_DIRECT	GO:0022841~potassium ion leak channel activity	2	0.21008403361344538	0.5313712627680864	ENSMUSG00000033998, ENSMUSG00000037624	804	11	12065	2.728403437358661	1.0	0.9955866523257115	99.99928826432901
GOTERM_MF_DIRECT	GO:0004089~carbonate dehydratase activity	2	0.21008403361344538	0.5313712627680864	ENSMUSG00000032373, ENSMUSG00000003273	804	11	12065	2.728403437358661	1.0	0.9955866523257115	99.99928826432901
GOTERM_MF_DIRECT	GO:0004526~ribonuclease P activity	2	0.21008403361344538	0.5313712627680864	ENSMUSG00000022325, ENSMUSG00000062309	804	11	12065	2.728403437358661	1.0	0.9955866523257115	99.99928826432901
GOTERM_MF_DIRECT	GO:0008195~phosphatidate phosphatase activity	2	0.21008403361344538	0.5313712627680864	ENSMUSG00000035835, ENSMUSG00000044667	804	11	12065	2.728403437358661	1.0	0.9955866523257115	99.99928826432901
GOTERM_MF_DIRECT	GO:0004016~adenylate cyclase activity	2	0.21008403361344538	0.5313712627680864	ENSMUSG00000005580, ENSMUSG00000020431	804	11	12065	2.728403437358661	1.0	0.9955866523257115	99.99928826432901
GOTERM_MF_DIRECT	GO:0045295~gamma-catenin binding	2	0.21008403361344538	0.5313712627680864	ENSMUSG00000037815, ENSMUSG00000020135	804	11	12065	2.728403437358661	1.0	0.9955866523257115	99.99928826432901
GOTERM_MF_DIRECT	GO:0005522~profilin binding	2	0.21008403361344538	0.5313712627680864	ENSMUSG00000055805, ENSMUSG00000024143	804	11	12065	2.728403437358661	1.0	0.9955866523257115	99.99928826432901
GOTERM_MF_DIRECT	GO:0050321~tau-protein kinase activity	2	0.21008403361344538	0.5313712627680864	ENSMUSG00000024969, ENSMUSG00000022812	804	11	12065	2.728403437358661	1.0	0.9955866523257115	99.99928826432901
GOTERM_BP_DIRECT	GO:0042110~T cell activation	3	0.31512605042016806	0.5318356724625722	ENSMUSG00000030525, ENSMUSG00000023274, ENSMUSG00000028757	817	27	12548	1.7065143478852167	1.0	0.9999046935876305	99.9998874280326
GOTERM_BP_DIRECT	GO:0071310~cellular response to organic substance	3	0.31512605042016806	0.5318356724625722	ENSMUSG00000028222, ENSMUSG00000063358, ENSMUSG00000038418	817	27	12548	1.7065143478852167	1.0	0.9999046935876305	99.9998874280326
GOTERM_BP_DIRECT	GO:0006611~protein export from nucleus	3	0.31512605042016806	0.5318356724625722	ENSMUSG00000040667, ENSMUSG00000024359, ENSMUSG00000022812	817	27	12548	1.7065143478852167	1.0	0.9999046935876305	99.9998874280326
GOTERM_BP_DIRECT	GO:0006099~tricarboxylic acid cycle	3	0.31512605042016806	0.5318356724625722	ENSMUSG00000009863, ENSMUSG00000022477, ENSMUSG00000027406	817	27	12548	1.7065143478852167	1.0	0.9999046935876305	99.9998874280326
GOTERM_BP_DIRECT	GO:0008380~RNA splicing	16	1.680672268907563	0.534129866070644	ENSMUSG00000008658, ENSMUSG00000031157, ENSMUSG00000030016, ENSMUSG00000025576, ENSMUSG00000022961, ENSMUSG00000028330, ENSMUSG00000020929, ENSMUSG00000024949, ENSMUSG00000029402, ENSMUSG00000031723, ENSMUSG00000024735, ENSMUSG00000059208, ENSMUSG00000002052, ENSMUSG00000022139, ENSMUSG00000005506, ENSMUSG00000030056	817	230	12548	1.068426374328136	1.0	0.9999068560003334	99.99989697887493
KEGG_PATHWAY	mmu05216:Thyroid cancer	3	0.31512605042016806	0.534325249486499	ENSMUSG00000000782, ENSMUSG00000063358, ENSMUSG00000015843	341	27	5208	1.696969696969697	1.0	0.8689856690215326	99.99486967154482
GOTERM_CC_DIRECT	GO:0005643~nuclear pore	5	0.5252100840336135	0.535152876730322	ENSMUSG00000030091, ENSMUSG00000003226, ENSMUSG00000001150, ENSMUSG00000040667, ENSMUSG00000032571	870	59	13445	1.3096629651276057	1.0	0.9620344193397041	99.99873103612676
GOTERM_CC_DIRECT	GO:0032587~ruffle membrane	6	0.6302521008403361	0.5378925440989597	ENSMUSG00000032946, ENSMUSG00000040276, ENSMUSG00000031292, ENSMUSG00000034902, ENSMUSG00000029359, ENSMUSG00000028059	870	75	13445	1.2363218390804598	1.0	0.9620858132488133	99.99883677037052
GOTERM_BP_DIRECT	GO:0032088~negative regulation of NF-kappaB transcription factor activity	5	0.5252100840336135	0.5401171720522093	ENSMUSG00000080268, ENSMUSG00000018909, ENSMUSG00000037860, ENSMUSG00000027466, ENSMUSG00000036712	817	59	12548	1.3015787399124537	1.0	0.9999173776293875	99.9999184282358
GOTERM_BP_DIRECT	GO:0035023~regulation of Rho protein signal transduction	6	0.6302521008403361	0.5434792758556031	ENSMUSG00000032875, ENSMUSG00000009681, ENSMUSG00000023800, ENSMUSG00000025656, ENSMUSG00000037509, ENSMUSG00000028059	817	75	12548	1.2286903304773562	1.0	0.9999215205273756	99.99992854589956
GOTERM_BP_DIRECT	GO:0060070~canonical Wnt signaling pathway	6	0.6302521008403361	0.5434792758556031	ENSMUSG00000010797, ENSMUSG00000020390, ENSMUSG00000000782, ENSMUSG00000036856, ENSMUSG00000020888, ENSMUSG00000022812	817	75	12548	1.2286903304773562	1.0	0.9999215205273756	99.99992854589956
KEGG_PATHWAY	mmu04917:Prolactin signaling pathway	5	0.5252100840336135	0.543816938170382	ENSMUSG00000020027, ENSMUSG00000063358, ENSMUSG00000038485, ENSMUSG00000020366, ENSMUSG00000022812	341	59	5208	1.2942989214175655	1.0	0.8731215748631154	99.9960685320766
GOTERM_MF_DIRECT	GO:0016791~phosphatase activity	8	0.8403361344537815	0.5439559557697615	ENSMUSG00000026181, ENSMUSG00000030854, ENSMUSG00000014956, ENSMUSG00000059895, ENSMUSG00000047205, ENSMUSG00000031506, ENSMUSG00000040385, ENSMUSG00000029446	804	104	12065	1.1543245311902028	1.0	0.996207302569464	99.9995350132725
GOTERM_MF_DIRECT	GO:0008094~DNA-dependent ATPase activity	3	0.31512605042016806	0.5447105501098695	ENSMUSG00000069089, ENSMUSG00000021639, ENSMUSG00000021287	804	27	12065	1.6673576561636263	1.0	0.9960883304665908	99.99954690063267
GOTERM_MF_DIRECT	GO:0035255~ionotropic glutamate receptor binding	3	0.31512605042016806	0.5447105501098695	ENSMUSG00000032259, ENSMUSG00000019146, ENSMUSG00000022812	804	27	12065	1.6673576561636263	1.0	0.9960883304665908	99.99954690063267
GOTERM_MF_DIRECT	GO:0004864~protein phosphatase inhibitor activity	3	0.31512605042016806	0.5447105501098695	ENSMUSG00000057719, ENSMUSG00000038970, ENSMUSG00000051403	804	27	12065	1.6673576561636263	1.0	0.9960883304665908	99.99954690063267
GOTERM_MF_DIRECT	GO:0051020~GTPase binding	3	0.31512605042016806	0.5447105501098695	ENSMUSG00000029713, ENSMUSG00000038708, ENSMUSG00000032827	804	27	12065	1.6673576561636263	1.0	0.9960883304665908	99.99954690063267
GOTERM_BP_DIRECT	GO:0042593~glucose homeostasis	7	0.7352941176470588	0.5465830472870553	ENSMUSG00000019429, ENSMUSG00000050556, ENSMUSG00000044288, ENSMUSG00000053164, ENSMUSG00000044167, ENSMUSG00000068742, ENSMUSG00000004110	817	91	12548	1.1814330100743808	1.0	0.9999249624041997	99.99993682339405
KEGG_PATHWAY	mmu05414:Dilated cardiomyopathy	6	0.6302521008403361	0.5476773769432862	ENSMUSG00000017412, ENSMUSG00000019146, ENSMUSG00000020882, ENSMUSG00000066189, ENSMUSG00000005580, ENSMUSG00000020431	341	75	5208	1.221818181818182	1.0	0.8731108074630323	99.99647748775227
GOTERM_CC_DIRECT	GO:0032420~stereocilium	3	0.31512605042016806	0.5483137317363158	ENSMUSG00000031755, ENSMUSG00000069581, ENSMUSG00000035954	870	28	13445	1.6557881773399015	1.0	0.9647357133440194	99.99916849088734
GOTERM_CC_DIRECT	GO:0044295~axonal growth cone	3	0.31512605042016806	0.5483137317363158	ENSMUSG00000026235, ENSMUSG00000021068, ENSMUSG00000020173	870	28	13445	1.6557881773399015	1.0	0.9647357133440194	99.99916849088734
GOTERM_CC_DIRECT	GO:0005675~holo TFIIH complex	2	0.21008403361344538	0.5516333885941811	ENSMUSG00000069089, ENSMUSG00000021639	870	12	13445	2.5756704980842913	1.0	0.9649793089061938	99.99925403941951
GOTERM_CC_DIRECT	GO:0005641~nuclear envelope lumen	2	0.21008403361344538	0.5516333885941811	ENSMUSG00000022525, ENSMUSG00000049313	870	12	13445	2.5756704980842913	1.0	0.9649793089061938	99.99925403941951
GOTERM_CC_DIRECT	GO:0005916~fascia adherens	2	0.21008403361344538	0.5516333885941811	ENSMUSG00000052698, ENSMUSG00000015143	870	12	13445	2.5756704980842913	1.0	0.9649793089061938	99.99925403941951
GOTERM_CC_DIRECT	GO:0031932~TORC2 complex	2	0.21008403361344538	0.5516333885941811	ENSMUSG00000050310, ENSMUSG00000038696	870	12	13445	2.5756704980842913	1.0	0.9649793089061938	99.99925403941951
GOTERM_CC_DIRECT	GO:0046930~pore complex	2	0.21008403361344538	0.5516333885941811	ENSMUSG00000040667, ENSMUSG00000020402	870	12	13445	2.5756704980842913	1.0	0.9649793089061938	99.99925403941951
GOTERM_BP_DIRECT	GO:0009314~response to radiation	3	0.31512605042016806	0.5517356002864862	ENSMUSG00000024824, ENSMUSG00000006818, ENSMUSG00000025905	817	28	12548	1.6455674068893162	1.0	0.9999320760495751	99.99994859845319
GOTERM_BP_DIRECT	GO:2001238~positive regulation of extrinsic apoptotic signaling pathway	3	0.31512605042016806	0.5517356002864862	ENSMUSG00000039304, ENSMUSG00000027466, ENSMUSG00000036712	817	28	12548	1.6455674068893162	1.0	0.9999320760495751	99.99994859845319
GOTERM_BP_DIRECT	GO:0007269~neurotransmitter secretion	3	0.31512605042016806	0.5517356002864862	ENSMUSG00000026452, ENSMUSG00000003872, ENSMUSG00000066392	817	28	12548	1.6455674068893162	1.0	0.9999320760495751	99.99994859845319
GOTERM_BP_DIRECT	GO:0051881~regulation of mitochondrial membrane potential	3	0.31512605042016806	0.5517356002864862	ENSMUSG00000006818, ENSMUSG00000050511, ENSMUSG00000028982	817	28	12548	1.6455674068893162	1.0	0.9999320760495751	99.99994859845319
GOTERM_BP_DIRECT	GO:0001654~eye development	3	0.31512605042016806	0.5517356002864862	ENSMUSG00000033249, ENSMUSG00000030583, ENSMUSG00000027210	817	28	12548	1.6455674068893162	1.0	0.9999320760495751	99.99994859845319
GOTERM_BP_DIRECT	GO:0032467~positive regulation of cytokinesis	3	0.31512605042016806	0.5517356002864862	ENSMUSG00000032259, ENSMUSG00000045038, ENSMUSG00000029516	817	28	12548	1.6455674068893162	1.0	0.9999320760495751	99.99994859845319
GOTERM_BP_DIRECT	GO:0032008~positive regulation of TOR signaling	3	0.31512605042016806	0.5517356002864862	ENSMUSG00000050310, ENSMUSG00000042453, ENSMUSG00000028278	817	28	12548	1.6455674068893162	1.0	0.9999320760495751	99.99994859845319
GOTERM_BP_DIRECT	GO:0035176~social behavior	4	0.42016806722689076	0.5521678972160029	ENSMUSG00000026959, ENSMUSG00000039419, ENSMUSG00000041078, ENSMUSG00000066392	817	44	12548	1.3962390119060863	1.0	0.9999302975095866	99.99994948577461
GOTERM_BP_DIRECT	GO:0007218~neuropeptide signaling pathway	4	0.42016806722689076	0.5521678972160029	ENSMUSG00000068747, ENSMUSG00000050511, ENSMUSG00000023236, ENSMUSG00000025905	817	44	12548	1.3962390119060863	1.0	0.9999302975095866	99.99994948577461
GOTERM_MF_DIRECT	GO:0043130~ubiquitin binding	6	0.6302521008403361	0.5524544980442709	ENSMUSG00000078970, ENSMUSG00000027466, ENSMUSG00000051675, ENSMUSG00000017119, ENSMUSG00000015837, ENSMUSG00000068742	804	74	12065	1.2167204517950787	1.0	0.9963816918608499	99.99965351702244
GOTERM_MF_DIRECT	GO:0030276~clathrin binding	4	0.42016806722689076	0.5524783668290647	ENSMUSG00000035152, ENSMUSG00000062542, ENSMUSG00000026452, ENSMUSG00000027849	804	43	12065	1.3959273400439662	1.0	0.9962268688189743	99.99965380588779
GOTERM_BP_DIRECT	GO:0051897~positive regulation of protein kinase B signaling	5	0.5252100840336135	0.55361273321011	ENSMUSG00000050310, ENSMUSG00000063856, ENSMUSG00000024486, ENSMUSG00000020189, ENSMUSG00000034472	817	60	12548	1.279885760913913	1.0	0.9999303848785319	99.99995234757215
GOTERM_BP_DIRECT	GO:0034599~cellular response to oxidative stress	5	0.5252100840336135	0.55361273321011	ENSMUSG00000032802, ENSMUSG00000038615, ENSMUSG00000044167, ENSMUSG00000026496, ENSMUSG00000034023	817	60	12548	1.279885760913913	1.0	0.9999303848785319	99.99995234757215
GOTERM_BP_DIRECT	GO:0007614~short-term memory	2	0.21008403361344538	0.5539212347886824	ENSMUSG00000056755, ENSMUSG00000028222	817	12	12548	2.5597715218278254	1.0	0.999928351801763	99.99995293844944
GOTERM_BP_DIRECT	GO:0043268~positive regulation of potassium ion transport	2	0.21008403361344538	0.5539212347886824	ENSMUSG00000061576, ENSMUSG00000042429	817	12	12548	2.5597715218278254	1.0	0.999928351801763	99.99995293844944
GOTERM_BP_DIRECT	GO:0060317~cardiac epithelial to mesenchymal transition	2	0.21008403361344538	0.5539212347886824	ENSMUSG00000010797, ENSMUSG00000027358	817	12	12548	2.5597715218278254	1.0	0.999928351801763	99.99995293844944
GOTERM_BP_DIRECT	GO:0071257~cellular response to electrical stimulus	2	0.21008403361344538	0.5539212347886824	ENSMUSG00000019828, ENSMUSG00000028854	817	12	12548	2.5597715218278254	1.0	0.999928351801763	99.99995293844944
GOTERM_BP_DIRECT	GO:0046325~negative regulation of glucose import	2	0.21008403361344538	0.5539212347886824	ENSMUSG00000020681, ENSMUSG00000024143	817	12	12548	2.5597715218278254	1.0	0.999928351801763	99.99995293844944
GOTERM_BP_DIRECT	GO:0050773~regulation of dendrite development	2	0.21008403361344538	0.5539212347886824	ENSMUSG00000039145, ENSMUSG00000031292	817	12	12548	2.5597715218278254	1.0	0.999928351801763	99.99995293844944
GOTERM_BP_DIRECT	GO:0097320~membrane tubulation	2	0.21008403361344538	0.5539212347886824	ENSMUSG00000040276, ENSMUSG00000039735	817	12	12548	2.5597715218278254	1.0	0.999928351801763	99.99995293844944
GOTERM_BP_DIRECT	GO:0071880~adenylate cyclase-activating adrenergic receptor signaling pathway	2	0.21008403361344538	0.5539212347886824	ENSMUSG00000005580, ENSMUSG00000045318	817	12	12548	2.5597715218278254	1.0	0.999928351801763	99.99995293844944
GOTERM_BP_DIRECT	GO:0051764~actin crosslink formation	2	0.21008403361344538	0.5539212347886824	ENSMUSG00000015143, ENSMUSG00000020173	817	12	12548	2.5597715218278254	1.0	0.999928351801763	99.99995293844944
GOTERM_BP_DIRECT	GO:0033169~histone H3-K9 demethylation	2	0.21008403361344538	0.5539212347886824	ENSMUSG00000033249, ENSMUSG00000024201	817	12	12548	2.5597715218278254	1.0	0.999928351801763	99.99995293844944
GOTERM_BP_DIRECT	GO:0060047~heart contraction	2	0.21008403361344538	0.5539212347886824	ENSMUSG00000063856, ENSMUSG00000020681	817	12	12548	2.5597715218278254	1.0	0.999928351801763	99.99995293844944
GOTERM_BP_DIRECT	GO:0006734~NADH metabolic process	2	0.21008403361344538	0.5539212347886824	ENSMUSG00000023019, ENSMUSG00000027406	817	12	12548	2.5597715218278254	1.0	0.999928351801763	99.99995293844944
GOTERM_BP_DIRECT	GO:2000010~positive regulation of protein localization to cell surface	2	0.21008403361344538	0.5539212347886824	ENSMUSG00000030805, ENSMUSG00000041488	817	12	12548	2.5597715218278254	1.0	0.999928351801763	99.99995293844944
GOTERM_BP_DIRECT	GO:0006171~cAMP biosynthetic process	2	0.21008403361344538	0.5539212347886824	ENSMUSG00000005580, ENSMUSG00000020431	817	12	12548	2.5597715218278254	1.0	0.999928351801763	99.99995293844944
GOTERM_BP_DIRECT	GO:0033555~multicellular organismal response to stress	2	0.21008403361344538	0.5539212347886824	ENSMUSG00000056755, ENSMUSG00000029361	817	12	12548	2.5597715218278254	1.0	0.999928351801763	99.99995293844944
GOTERM_BP_DIRECT	GO:0031573~intra-S DNA damage checkpoint	2	0.21008403361344538	0.5539212347886824	ENSMUSG00000024824, ENSMUSG00000027104	817	12	12548	2.5597715218278254	1.0	0.999928351801763	99.99995293844944
GOTERM_BP_DIRECT	GO:0070935~3'-UTR-mediated mRNA stabilization	2	0.21008403361344538	0.5539212347886824	ENSMUSG00000007836, ENSMUSG00000010592	817	12	12548	2.5597715218278254	1.0	0.999928351801763	99.99995293844944
GOTERM_BP_DIRECT	GO:0010458~exit from mitosis	2	0.21008403361344538	0.5539212347886824	ENSMUSG00000041769, ENSMUSG00000033916	817	12	12548	2.5597715218278254	1.0	0.999928351801763	99.99995293844944
GOTERM_BP_DIRECT	GO:0033280~response to vitamin D	2	0.21008403361344538	0.5539212347886824	ENSMUSG00000023274, ENSMUSG00000014813	817	12	12548	2.5597715218278254	1.0	0.999928351801763	99.99995293844944
GOTERM_BP_DIRECT	GO:0042711~maternal behavior	2	0.21008403361344538	0.5539212347886824	ENSMUSG00000048249, ENSMUSG00000025905	817	12	12548	2.5597715218278254	1.0	0.999928351801763	99.99995293844944
GOTERM_BP_DIRECT	GO:0030516~regulation of axon extension	2	0.21008403361344538	0.5539212347886824	ENSMUSG00000027394, ENSMUSG00000022812	817	12	12548	2.5597715218278254	1.0	0.999928351801763	99.99995293844944
GOTERM_BP_DIRECT	GO:0006779~porphyrin-containing compound biosynthetic process	2	0.21008403361344538	0.5539212347886824	ENSMUSG00000021061, ENSMUSG00000032126	817	12	12548	2.5597715218278254	1.0	0.999928351801763	99.99995293844944
GOTERM_BP_DIRECT	GO:0030900~forebrain development	6	0.6302521008403361	0.5554542155677746	ENSMUSG00000042453, ENSMUSG00000032259, ENSMUSG00000027490, ENSMUSG00000031748, ENSMUSG00000029026, ENSMUSG00000090125	817	76	12548	1.2125233524447594	1.0	0.9999286260619417	99.9999557733675
GOTERM_MF_DIRECT	GO:0000149~SNARE binding	5	0.5252100840336135	0.5589016744977483	ENSMUSG00000030805, ENSMUSG00000062542, ENSMUSG00000006024, ENSMUSG00000050556, ENSMUSG00000041488	804	59	12065	1.2717134665654777	1.0	0.9964392730123529	99.99972385793934
GOTERM_CC_DIRECT	GO:0005903~brush border	5	0.5252100840336135	0.5619128513967107	ENSMUSG00000030739, ENSMUSG00000015143, ENSMUSG00000028943, ENSMUSG00000022565, ENSMUSG00000020900	870	61	13445	1.2667231957791596	1.0	0.967427023309825	99.99946976978158
GOTERM_MF_DIRECT	GO:0004993~G-protein coupled serotonin receptor activity	2	0.21008403361344538	0.5625898521148374	ENSMUSG00000049511, ENSMUSG00000041380	804	12	12065	2.5010364842454393	1.0	0.9964945498359156	99.999757837669
GOTERM_MF_DIRECT	GO:0010181~FMN binding	2	0.21008403361344538	0.5625898521148374	ENSMUSG00000037916, ENSMUSG00000029361	804	12	12065	2.5010364842454393	1.0	0.9964945498359156	99.999757837669
GOTERM_MF_DIRECT	GO:0004707~MAP kinase activity	2	0.21008403361344538	0.5625898521148374	ENSMUSG00000063358, ENSMUSG00000020366	804	12	12065	2.5010364842454393	1.0	0.9964945498359156	99.999757837669
GOTERM_MF_DIRECT	GO:0030898~actin-dependent ATPase activity	2	0.21008403361344538	0.5625898521148374	ENSMUSG00000030739, ENSMUSG00000020900	804	12	12065	2.5010364842454393	1.0	0.9964945498359156	99.999757837669
GOTERM_MF_DIRECT	GO:0017166~vinculin binding	2	0.21008403361344538	0.5625898521148374	ENSMUSG00000015143, ENSMUSG00000037815	804	12	12065	2.5010364842454393	1.0	0.9964945498359156	99.999757837669
GOTERM_MF_DIRECT	GO:0070182~DNA polymerase binding	2	0.21008403361344538	0.5625898521148374	ENSMUSG00000001415, ENSMUSG00000034023	804	12	12065	2.5010364842454393	1.0	0.9964945498359156	99.999757837669
GOTERM_MF_DIRECT	GO:0048038~quinone binding	2	0.21008403361344538	0.5625898521148374	ENSMUSG00000013593, ENSMUSG00000020153	804	12	12065	2.5010364842454393	1.0	0.9964945498359156	99.999757837669
GOTERM_MF_DIRECT	GO:0070403~NAD+ binding	2	0.21008403361344538	0.5625898521148374	ENSMUSG00000057363, ENSMUSG00000054021	804	12	12065	2.5010364842454393	1.0	0.9964945498359156	99.999757837669
GOTERM_CC_DIRECT	GO:0030173~integral component of Golgi membrane	4	0.42016806722689076	0.5633597384604773	ENSMUSG00000025789, ENSMUSG00000027465, ENSMUSG00000056091, ENSMUSG00000006731	870	45	13445	1.373690932311622	1.0	0.9670836750643116	99.99949496843841
GOTERM_BP_DIRECT	GO:0008202~steroid metabolic process	5	0.5252100840336135	0.5668948880459503	ENSMUSG00000031835, ENSMUSG00000022463, ENSMUSG00000018865, ENSMUSG00000035237, ENSMUSG00000049313	817	61	12548	1.2589040271284389	1.0	0.9999454763259477	99.99997237350436
GOTERM_BP_DIRECT	GO:0042147~retrograde transport, endosome to Golgi	5	0.5252100840336135	0.5668948880459503	ENSMUSG00000023923, ENSMUSG00000047126, ENSMUSG00000024797, ENSMUSG00000024319, ENSMUSG00000004849	817	61	12548	1.2589040271284389	1.0	0.9999454763259477	99.99997237350436
GOTERM_CC_DIRECT	GO:0005790~smooth endoplasmic reticulum	3	0.31512605042016806	0.5675923681462547	ENSMUSG00000021087, ENSMUSG00000041695, ENSMUSG00000057378	870	29	13445	1.598692033293698	1.0	0.9676053868898391	99.9995624226761
GOTERM_CC_DIRECT	GO:0005719~nuclear euchromatin	3	0.31512605042016806	0.5675923681462547	ENSMUSG00000052565, ENSMUSG00000000782, ENSMUSG00000042308	870	29	13445	1.598692033293698	1.0	0.9676053868898391	99.9995624226761
GOTERM_BP_DIRECT	GO:0006887~exocytosis	7	0.7352941176470588	0.5682077179848805	ENSMUSG00000050556, ENSMUSG00000008226, ENSMUSG00000003872, ENSMUSG00000034902, ENSMUSG00000018171, ENSMUSG00000041488, ENSMUSG00000020900	817	93	12548	1.1560258485674049	1.0	0.9999453677463831	99.9999738464275
GOTERM_BP_DIRECT	GO:0035249~synaptic transmission, glutamatergic	3	0.31512605042016806	0.5710308302659319	ENSMUSG00000017412, ENSMUSG00000006024, ENSMUSG00000026959	817	29	12548	1.588823703203478	1.0	0.9999474601058449	99.99997676639127
GOTERM_BP_DIRECT	GO:0048678~response to axon injury	3	0.31512605042016806	0.5710308302659319	ENSMUSG00000032259, ENSMUSG00000006818, ENSMUSG00000037624	817	29	12548	1.588823703203478	1.0	0.9999474601058449	99.99997676639127
GOTERM_BP_DIRECT	GO:0030010~establishment of cell polarity	3	0.31512605042016806	0.5710308302659319	ENSMUSG00000024969, ENSMUSG00000029053, ENSMUSG00000022812	817	29	12548	1.588823703203478	1.0	0.9999474601058449	99.99997676639127
GOTERM_BP_DIRECT	GO:0016192~vesicle-mediated transport	14	1.4705882352941175	0.5715350533181046	ENSMUSG00000030805, ENSMUSG00000035152, ENSMUSG00000020650, ENSMUSG00000030058, ENSMUSG00000006024, ENSMUSG00000062526, ENSMUSG00000067889, ENSMUSG00000004849, ENSMUSG00000031367, ENSMUSG00000047126, ENSMUSG00000041488, ENSMUSG00000020628, ENSMUSG00000032127, ENSMUSG00000039735	817	204	12548	1.0540235678114573	1.0	0.9999462008821229	99.99997725435857
GOTERM_MF_DIRECT	GO:0001047~core promoter binding	5	0.5252100840336135	0.5724155377562844	ENSMUSG00000009406, ENSMUSG00000027490, ENSMUSG00000068154, ENSMUSG00000000782, ENSMUSG00000055116	804	60	12065	1.25051824212272	1.0	0.9968679220860961	99.99983025215091
KEGG_PATHWAY	mmu00020:Citrate cycle (TCA cycle)	3	0.31512605042016806	0.57361042463465	ENSMUSG00000009863, ENSMUSG00000022477, ENSMUSG00000027406	341	29	5208	1.5799373040752354	1.0	0.8885836696207113	99.9983577216774
GOTERM_CC_DIRECT	GO:0016514~SWI/SNF complex	2	0.21008403361344538	0.5806388665428395	ENSMUSG00000028949, ENSMUSG00000023018	870	13	13445	2.3775419982316532	1.0	0.9707069582361454	99.9997212413126
GOTERM_CC_DIRECT	GO:0031253~cell projection membrane	2	0.21008403361344538	0.5806388665428395	ENSMUSG00000036564, ENSMUSG00000022099	870	13	13445	2.3775419982316532	1.0	0.9707069582361454	99.9997212413126
GOTERM_CC_DIRECT	GO:0043196~varicosity	2	0.21008403361344538	0.5806388665428395	ENSMUSG00000035735, ENSMUSG00000026825	870	13	13445	2.3775419982316532	1.0	0.9707069582361454	99.9997212413126
GOTERM_CC_DIRECT	GO:0000974~Prp19 complex	2	0.21008403361344538	0.5806388665428395	ENSMUSG00000024735, ENSMUSG00000030056	870	13	13445	2.3775419982316532	1.0	0.9707069582361454	99.9997212413126
GOTERM_CC_DIRECT	GO:0071564~npBAF complex	2	0.21008403361344538	0.5806388665428395	ENSMUSG00000028949, ENSMUSG00000023018	870	13	13445	2.3775419982316532	1.0	0.9707069582361454	99.9997212413126
GOTERM_BP_DIRECT	GO:0034644~cellular response to UV	4	0.42016806722689076	0.5827776319673491	ENSMUSG00000095567, ENSMUSG00000028914, ENSMUSG00000029026, ENSMUSG00000020366	817	46	12548	1.3355329679101695	1.0	0.999958936603125	99.99998592371985
GOTERM_BP_DIRECT	GO:1900745~positive regulation of p38MAPK cascade	2	0.21008403361344538	0.5829576317498654	ENSMUSG00000027358, ENSMUSG00000025905	817	13	12548	2.3628660201487617	1.0	0.9999575587304548	99.99998603291895
GOTERM_BP_DIRECT	GO:0030500~regulation of bone mineralization	2	0.21008403361344538	0.5829576317498654	ENSMUSG00000017119, ENSMUSG00000059456	817	13	12548	2.3628660201487617	1.0	0.9999575587304548	99.99998603291895
GOTERM_BP_DIRECT	GO:0032516~positive regulation of phosphoprotein phosphatase activity	2	0.21008403361344538	0.5829576317498654	ENSMUSG00000001175, ENSMUSG00000036438	817	13	12548	2.3628660201487617	1.0	0.9999575587304548	99.99998603291895
GOTERM_BP_DIRECT	GO:0034389~lipid particle organization	2	0.21008403361344538	0.5829576317498654	ENSMUSG00000027465, ENSMUSG00000061313	817	13	12548	2.3628660201487617	1.0	0.9999575587304548	99.99998603291895
GOTERM_BP_DIRECT	GO:0031103~axon regeneration	2	0.21008403361344538	0.5829576317498654	ENSMUSG00000037815, ENSMUSG00000045287	817	13	12548	2.3628660201487617	1.0	0.9999575587304548	99.99998603291895
GOTERM_BP_DIRECT	GO:0007034~vacuolar transport	2	0.21008403361344538	0.5829576317498654	ENSMUSG00000053253, ENSMUSG00000033916	817	13	12548	2.3628660201487617	1.0	0.9999575587304548	99.99998603291895
GOTERM_BP_DIRECT	GO:0043267~negative regulation of potassium ion transport	2	0.21008403361344538	0.5829576317498654	ENSMUSG00000029361, ENSMUSG00000059456	817	13	12548	2.3628660201487617	1.0	0.9999575587304548	99.99998603291895
GOTERM_BP_DIRECT	GO:0045445~myoblast differentiation	2	0.21008403361344538	0.5829576317498654	ENSMUSG00000027827, ENSMUSG00000032119	817	13	12548	2.3628660201487617	1.0	0.9999575587304548	99.99998603291895
GOTERM_BP_DIRECT	GO:0007288~sperm axoneme assembly	2	0.21008403361344538	0.5829576317498654	ENSMUSG00000031755, ENSMUSG00000020390	817	13	12548	2.3628660201487617	1.0	0.9999575587304548	99.99998603291895
GOTERM_BP_DIRECT	GO:0010738~regulation of protein kinase A signaling	2	0.21008403361344538	0.5829576317498654	ENSMUSG00000018428, ENSMUSG00000024083	817	13	12548	2.3628660201487617	1.0	0.9999575587304548	99.99998603291895
GOTERM_BP_DIRECT	GO:0060216~definitive hemopoiesis	2	0.21008403361344538	0.5829576317498654	ENSMUSG00000027951, ENSMUSG00000009681	817	13	12548	2.3628660201487617	1.0	0.9999575587304548	99.99998603291895
GOTERM_BP_DIRECT	GO:0014850~response to muscle activity	2	0.21008403361344538	0.5829576317498654	ENSMUSG00000037003, ENSMUSG00000027750	817	13	12548	2.3628660201487617	1.0	0.9999575587304548	99.99998603291895
GOTERM_BP_DIRECT	GO:0045670~regulation of osteoclast differentiation	2	0.21008403361344538	0.5829576317498654	ENSMUSG00000035011, ENSMUSG00000024955	817	13	12548	2.3628660201487617	1.0	0.9999575587304548	99.99998603291895
GOTERM_BP_DIRECT	GO:0051279~regulation of release of sequestered calcium ion into cytosol	2	0.21008403361344538	0.5829576317498654	ENSMUSG00000045038, ENSMUSG00000059456	817	13	12548	2.3628660201487617	1.0	0.9999575587304548	99.99998603291895
GOTERM_BP_DIRECT	GO:0060134~prepulse inhibition	2	0.21008403361344538	0.5829576317498654	ENSMUSG00000032259, ENSMUSG00000026959	817	13	12548	2.3628660201487617	1.0	0.9999575587304548	99.99998603291895
GOTERM_BP_DIRECT	GO:0007263~nitric oxide mediated signal transduction	2	0.21008403361344538	0.5829576317498654	ENSMUSG00000047591, ENSMUSG00000029361	817	13	12548	2.3628660201487617	1.0	0.9999575587304548	99.99998603291895
GOTERM_BP_DIRECT	GO:0022407~regulation of cell-cell adhesion	2	0.21008403361344538	0.5829576317498654	ENSMUSG00000020827, ENSMUSG00000036856	817	13	12548	2.3628660201487617	1.0	0.9999575587304548	99.99998603291895
GOTERM_BP_DIRECT	GO:0046716~muscle cell cellular homeostasis	2	0.21008403361344538	0.5829576317498654	ENSMUSG00000051675, ENSMUSG00000030695	817	13	12548	2.3628660201487617	1.0	0.9999575587304548	99.99998603291895
GOTERM_BP_DIRECT	GO:2001275~positive regulation of glucose import in response to insulin stimulus	2	0.21008403361344538	0.5829576317498654	ENSMUSG00000019429, ENSMUSG00000020189	817	13	12548	2.3628660201487617	1.0	0.9999575587304548	99.99998603291895
KEGG_PATHWAY	mmu04914:Progesterone-mediated oocyte maturation	6	0.6302521008403361	0.5832771565649304	ENSMUSG00000031870, ENSMUSG00000063358, ENSMUSG00000020366, ENSMUSG00000025586, ENSMUSG00000005580, ENSMUSG00000020431	341	78	5208	1.174825174825175	1.0	0.8924498459898142	99.9987789639615
GOTERM_CC_DIRECT	GO:0048786~presynaptic active zone	3	0.31512605042016806	0.5862691630306212	ENSMUSG00000042429, ENSMUSG00000056755, ENSMUSG00000032589	870	30	13445	1.545402298850575	1.0	0.9715779798755912	99.99977153000764
GOTERM_CC_DIRECT	GO:0005622~intracellular	86	9.033613445378151	0.5866775247158493	ENSMUSG00000027347, ENSMUSG00000003226, ENSMUSG00000029333, ENSMUSG00000050556, ENSMUSG00000029516, ENSMUSG00000035954, ENSMUSG00000034472, ENSMUSG00000034863, ENSMUSG00000020888, ENSMUSG00000020431, ENSMUSG00000030643, ENSMUSG00000028059, ENSMUSG00000020175, ENSMUSG00000037003, ENSMUSG00000053347, ENSMUSG00000040631, ENSMUSG00000014470, ENSMUSG00000035007, ENSMUSG00000024962, ENSMUSG00000005580,…	870	1338	13445	0.9933079050908028	1.0	0.9709913225546373	99.99977482662952
GOTERM_CC_DIRECT	GO:0032580~Golgi cisterna membrane	5	0.5252100840336135	0.5878108397529542	ENSMUSG00000068747, ENSMUSG00000038822, ENSMUSG00000020297, ENSMUSG00000039357, ENSMUSG00000057363	870	63	13445	1.2265097609925195	1.0	0.9706071676075432	99.99978374488052
GOTERM_BP_DIRECT	GO:0045909~positive regulation of vasodilation	3	0.31512605042016806	0.589715770124052	ENSMUSG00000057123, ENSMUSG00000029361, ENSMUSG00000063142	817	30	12548	1.5358629130966954	1.0	0.9999634579419202	99.99998959959004
GOTERM_BP_DIRECT	GO:0072332~intrinsic apoptotic signaling pathway by p53 class mediator	3	0.31512605042016806	0.589715770124052	ENSMUSG00000027490, ENSMUSG00000037492, ENSMUSG00000000552	817	30	12548	1.5358629130966954	1.0	0.9999634579419202	99.99998959959004
GOTERM_BP_DIRECT	GO:0000186~activation of MAPKK activity	3	0.31512605042016806	0.589715770124052	ENSMUSG00000042429, ENSMUSG00000023050, ENSMUSG00000019828	817	30	12548	1.5358629130966954	1.0	0.9999634579419202	99.99998959959004
GOTERM_BP_DIRECT	GO:0070527~platelet aggregation	3	0.31512605042016806	0.589715770124052	ENSMUSG00000027298, ENSMUSG00000034902, ENSMUSG00000024911	817	30	12548	1.5358629130966954	1.0	0.9999634579419202	99.99998959959004
GOTERM_BP_DIRECT	GO:0006487~protein N-linked glycosylation	3	0.31512605042016806	0.589715770124052	ENSMUSG00000039357, ENSMUSG00000028757, ENSMUSG00000043857	817	30	12548	1.5358629130966954	1.0	0.9999634579419202	99.99998959959004
GOTERM_BP_DIRECT	GO:0006096~glycolytic process	3	0.31512605042016806	0.589715770124052	ENSMUSG00000023456, ENSMUSG00000059343, ENSMUSG00000030695	817	30	12548	1.5358629130966954	1.0	0.9999634579419202	99.99998959959004
GOTERM_BP_DIRECT	GO:0015031~protein transport	37	3.8865546218487395	0.5903775179958616	ENSMUSG00000003226, ENSMUSG00000020650, ENSMUSG00000031979, ENSMUSG00000021013, ENSMUSG00000041073, ENSMUSG00000029359, ENSMUSG00000021700, ENSMUSG00000020175, ENSMUSG00000004849, ENSMUSG00000033916, ENSMUSG00000024797, ENSMUSG00000037646, ENSMUSG00000066278, ENSMUSG00000093904, ENSMUSG00000001150, ENSMUSG00000035152, ENSMUSG00000021062, ENSMUSG00000002949, ENSMUSG00000030058, ENSMUSG00000006024,…	817	568	12548	1.0004740807143966	1.0	0.999962731654951	99.99998989821152
GOTERM_CC_DIRECT	GO:0005759~mitochondrial matrix	12	1.2605042016806722	0.5904301456556017	ENSMUSG00000035517, ENSMUSG00000002949, ENSMUSG00000029624, ENSMUSG00000030621, ENSMUSG00000018428, ENSMUSG00000020268, ENSMUSG00000027618, ENSMUSG00000054021, ENSMUSG00000043572, ENSMUSG00000021287, ENSMUSG00000049225, ENSMUSG00000049038	870	176	13445	1.0536833855799372	1.0	0.9706473190975944	99.99980311246742
GOTERM_MF_DIRECT	GO:0017128~phospholipid scramblase activity	2	0.21008403361344538	0.5917311736694406	ENSMUSG00000074968, ENSMUSG00000034863	804	13	12065	2.3086490623804057	1.0	0.997607474076349	99.99991761384628
GOTERM_MF_DIRECT	GO:0043169~cation binding	2	0.21008403361344538	0.5917311736694406	ENSMUSG00000026181, ENSMUSG00000049225	804	13	12065	2.3086490623804057	1.0	0.997607474076349	99.99991761384628
GOTERM_MF_DIRECT	GO:0016594~glycine binding	2	0.21008403361344538	0.5917311736694406	ENSMUSG00000035745, ENSMUSG00000026959	804	13	12065	2.3086490623804057	1.0	0.997607474076349	99.99991761384628
GOTERM_MF_DIRECT	GO:0000146~microfilament motor activity	2	0.21008403361344538	0.5917311736694406	ENSMUSG00000030739, ENSMUSG00000020900	804	13	12065	2.3086490623804057	1.0	0.997607474076349	99.99991761384628
GOTERM_CC_DIRECT	GO:0031526~brush border membrane	4	0.42016806722689076	0.5932946061832987	ENSMUSG00000033998, ENSMUSG00000052889, ENSMUSG00000038298, ENSMUSG00000020681	870	47	13445	1.3152359990217657	1.0	0.9707608438716465	99.99982243523246
GOTERM_BP_DIRECT	GO:0045893~positive regulation of transcription, DNA-templated	31	3.256302521008404	0.5946791523949319	ENSMUSG00000033871, ENSMUSG00000028949, ENSMUSG00000013833, ENSMUSG00000055116, ENSMUSG00000029359, ENSMUSG00000038418, ENSMUSG00000020888, ENSMUSG00000056493, ENSMUSG00000022360, ENSMUSG00000031870, ENSMUSG00000029026, ENSMUSG00000032119, ENSMUSG00000044167, ENSMUSG00000090125, ENSMUSG00000051177, ENSMUSG00000022463, ENSMUSG00000027358, ENSMUSG00000027490, ENSMUSG00000024955, ENSMUSG00000063358,…	817	475	12548	1.002352638021001	1.0	0.9999656746697239	99.99999165065967
GOTERM_CC_DIRECT	GO:0019898~extrinsic component of membrane	6	0.6302521008403361	0.596149165574664	ENSMUSG00000034570, ENSMUSG00000027849, ENSMUSG00000027624, ENSMUSG00000028906, ENSMUSG00000063646, ENSMUSG00000032589	870	80	13445	1.159051724137931	1.0	0.970875274574354	99.9998399207619
GOTERM_CC_DIRECT	GO:0005783~endoplasmic reticulum	73	7.668067226890757	0.5965524646869921	ENSMUSG00000027347, ENSMUSG00000038822, ENSMUSG00000029330, ENSMUSG00000040724, ENSMUSG00000052369, ENSMUSG00000042289, ENSMUSG00000045994, ENSMUSG00000050812, ENSMUSG00000070639, ENSMUSG00000009293, ENSMUSG00000031870, ENSMUSG00000042104, ENSMUSG00000059003, ENSMUSG00000032908, ENSMUSG00000060780, ENSMUSG00000038615, ENSMUSG00000021596, ENSMUSG00000037624, ENSMUSG00000063142, ENSMUSG00000020674,…	870	1138	13445	0.9913389087530049	1.0	0.9703003577107127	99.99984225755162
GOTERM_BP_DIRECT	GO:0010923~negative regulation of phosphatase activity	4	0.42016806722689076	0.5975748143080151	ENSMUSG00000057719, ENSMUSG00000038949, ENSMUSG00000062044, ENSMUSG00000051403	817	47	12548	1.307117372848251	1.0	0.9999671271914367	99.99999266406849
GOTERM_BP_DIRECT	GO:0006366~transcription from RNA polymerase II promoter	8	0.8403361344537815	0.5985843834352021	ENSMUSG00000018909, ENSMUSG00000069089, ENSMUSG00000013833, ENSMUSG00000021639, ENSMUSG00000018076, ENSMUSG00000038418, ENSMUSG00000050600, ENSMUSG00000020888	817	112	12548	1.0970449379262106	1.0	0.9999668064264239	99.99999298920653
GOTERM_BP_DIRECT	GO:0045471~response to ethanol	7	0.7352941176470588	0.599673028532878	ENSMUSG00000030525, ENSMUSG00000049511, ENSMUSG00000059003, ENSMUSG00000044288, ENSMUSG00000026959, ENSMUSG00000059456, ENSMUSG00000025905	817	96	12548	1.1199000407996735	1.0	0.9999665617412304	99.99999332453663
GOTERM_CC_DIRECT	GO:0005793~endoplasmic reticulum-Golgi intermediate compartment	5	0.5252100840336135	0.6004189220807638	ENSMUSG00000062526, ENSMUSG00000058569, ENSMUSG00000061313, ENSMUSG00000020628, ENSMUSG00000050812	870	64	13445	1.2073455459770115	1.0	0.9707110958078343	99.99986310254143
GOTERM_BP_DIRECT	GO:0032355~response to estradiol	6	0.6302521008403361	0.6017257871340411	ENSMUSG00000020661, ENSMUSG00000023274, ENSMUSG00000024955, ENSMUSG00000028914, ENSMUSG00000027750, ENSMUSG00000020027	817	80	12548	1.1518971848225215	1.0	0.9999672209354704	99.99999391603278
GOTERM_MF_DIRECT	GO:0001540~beta-amyloid binding	3	0.31512605042016806	0.6027267082398675	ENSMUSG00000030525, ENSMUSG00000042388, ENSMUSG00000049313	804	30	12065	1.5006218905472637	1.0	0.9979176822033766	99.99994624324509
GOTERM_MF_DIRECT	GO:0005109~frizzled binding	3	0.31512605042016806	0.6027267082398675	ENSMUSG00000010797, ENSMUSG00000036856, ENSMUSG00000020888	804	30	12065	1.5006218905472637	1.0	0.9979176822033766	99.99994624324509
KEGG_PATHWAY	mmu04152:AMPK signaling pathway	8	0.8403361344537815	0.6039360000731953	ENSMUSG00000041769, ENSMUSG00000011096, ENSMUSG00000036707, ENSMUSG00000026812, ENSMUSG00000044167, ENSMUSG00000022052, ENSMUSG00000059409, ENSMUSG00000029120	341	112	5208	1.0909090909090908	1.0	0.9031647373577287	99.99936710573361
GOTERM_CC_DIRECT	GO:0035861~site of double-strand break	3	0.31512605042016806	0.6043412970668329	ENSMUSG00000024735, ENSMUSG00000027104, ENSMUSG00000090083	870	31	13445	1.4955506117908786	1.0	0.9711368357599532	99.99988160308587
GOTERM_CC_DIRECT	GO:0000786~nucleosome	3	0.31512605042016806	0.6043412970668329	ENSMUSG00000052565, ENSMUSG00000090112, ENSMUSG00000078851	870	31	13445	1.4955506117908786	1.0	0.9711368357599532	99.99988160308587
GOTERM_BP_DIRECT	GO:0045892~negative regulation of transcription, DNA-templated	28	2.941176470588235	0.6049529763644261	ENSMUSG00000033871, ENSMUSG00000036199, ENSMUSG00000055116, ENSMUSG00000063659, ENSMUSG00000056493, ENSMUSG00000018750, ENSMUSG00000027439, ENSMUSG00000020455, ENSMUSG00000080268, ENSMUSG00000032715, ENSMUSG00000063889, ENSMUSG00000032119, ENSMUSG00000051177, ENSMUSG00000027358, ENSMUSG00000024238, ENSMUSG00000027490, ENSMUSG00000068742, ENSMUSG00000021972, ENSMUSG00000026181, ENSMUSG00000035011,…	817	430	12548	1.0000967806211039	1.0	0.9999689203106232	99.99999474688335
GOTERM_CC_DIRECT	GO:0031965~nuclear membrane	14	1.4705882352941175	0.6050794282668817	ENSMUSG00000031791, ENSMUSG00000001150, ENSMUSG00000003226, ENSMUSG00000034731, ENSMUSG00000020189, ENSMUSG00000027465, ENSMUSG00000096054, ENSMUSG00000068747, ENSMUSG00000044700, ENSMUSG00000030091, ENSMUSG00000032715, ENSMUSG00000029361, ENSMUSG00000038807, ENSMUSG00000051177	870	210	13445	1.0302681992337166	1.0	0.9706734422357045	99.99988481271677
GOTERM_BP_DIRECT	GO:0090263~positive regulation of canonical Wnt signaling pathway	5	0.5252100840336135	0.6053856076273515	ENSMUSG00000010797, ENSMUSG00000034974, ENSMUSG00000055116, ENSMUSG00000036856, ENSMUSG00000020888	817	64	12548	1.1998929008567933	1.0	0.9999681162767539	99.99999484974656
GOTERM_CC_DIRECT	GO:0016604~nuclear body	4	0.42016806722689076	0.6077533265868885	ENSMUSG00000052087, ENSMUSG00000055116, ENSMUSG00000048249, ENSMUSG00000024949	870	48	13445	1.2878352490421456	1.0	0.9707575325216949	99.999895773282
GOTERM_CC_DIRECT	GO:0071565~nBAF complex	2	0.21008403361344538	0.6077699583411729	ENSMUSG00000028949, ENSMUSG00000023018	870	14	13445	2.2077175697865354	1.0	0.9700926314398814	99.9998958383073
GOTERM_CC_DIRECT	GO:0097038~perinuclear endoplasmic reticulum	2	0.21008403361344538	0.6077699583411729	ENSMUSG00000027849, ENSMUSG00000035314	870	14	13445	2.2077175697865354	1.0	0.9700926314398814	99.9998958383073
GOTERM_BP_DIRECT	GO:0000184~nuclear-transcribed mRNA catabolic process, nonsense-mediated decay	3	0.31512605042016806	0.6077881075604982	ENSMUSG00000058301, ENSMUSG00000001415, ENSMUSG00000028330	817	31	12548	1.4863189481580923	1.0	0.9999690659477362	99.99999538721703
GOTERM_BP_DIRECT	GO:0008544~epidermis development	3	0.31512605042016806	0.6077881075604982	ENSMUSG00000038564, ENSMUSG00000090125, ENSMUSG00000024846	817	31	12548	1.4863189481580923	1.0	0.9999690659477362	99.99999538721703
KEGG_PATHWAY	mmu05212:Pancreatic cancer	5	0.5252100840336135	0.6093007426833599	ENSMUSG00000027490, ENSMUSG00000028914, ENSMUSG00000029999, ENSMUSG00000063358, ENSMUSG00000020366	341	64	5208	1.1931818181818183	1.0	0.9041238980861129	99.99946938156788
GOTERM_BP_DIRECT	GO:0045197~establishment or maintenance of epithelial cell apical/basal polarity	2	0.21008403361344538	0.6101061417185807	ENSMUSG00000024969, ENSMUSG00000052105	817	14	12548	2.194089875852421	1.0	0.9999699212753571	99.99999585521948
GOTERM_BP_DIRECT	GO:0060749~mammary gland alveolus development	2	0.21008403361344538	0.6101061417185807	ENSMUSG00000020027, ENSMUSG00000029999	817	14	12548	2.194089875852421	1.0	0.9999699212753571	99.99999585521948
GOTERM_BP_DIRECT	GO:0042789~mRNA transcription from RNA polymerase II promoter	2	0.21008403361344538	0.6101061417185807	ENSMUSG00000032698, ENSMUSG00000002052	817	14	12548	2.194089875852421	1.0	0.9999699212753571	99.99999585521948
GOTERM_BP_DIRECT	GO:0007009~plasma membrane organization	2	0.21008403361344538	0.6101061417185807	ENSMUSG00000021061, ENSMUSG00000069601	817	14	12548	2.194089875852421	1.0	0.9999699212753571	99.99999585521948
GOTERM_BP_DIRECT	GO:0051568~histone H3-K4 methylation	2	0.21008403361344538	0.6101061417185807	ENSMUSG00000028053, ENSMUSG00000042308	817	14	12548	2.194089875852421	1.0	0.9999699212753571	99.99999585521948
GOTERM_BP_DIRECT	GO:0051016~barbed-end actin filament capping	2	0.21008403361344538	0.6101061417185807	ENSMUSG00000030000, ENSMUSG00000029106	817	14	12548	2.194089875852421	1.0	0.9999699212753571	99.99999585521948
GOTERM_BP_DIRECT	GO:0090162~establishment of epithelial cell polarity	2	0.21008403361344538	0.6101061417185807	ENSMUSG00000020776, ENSMUSG00000030583	817	14	12548	2.194089875852421	1.0	0.9999699212753571	99.99999585521948
GOTERM_BP_DIRECT	GO:0021819~layer formation in cerebral cortex	2	0.21008403361344538	0.6101061417185807	ENSMUSG00000042453, ENSMUSG00000038485	817	14	12548	2.194089875852421	1.0	0.9999699212753571	99.99999585521948
GOTERM_BP_DIRECT	GO:0000956~nuclear-transcribed mRNA catabolic process	2	0.21008403361344538	0.6101061417185807	ENSMUSG00000058301, ENSMUSG00000034259	817	14	12548	2.194089875852421	1.0	0.9999699212753571	99.99999585521948
GOTERM_BP_DIRECT	GO:0007520~myoblast fusion	2	0.21008403361344538	0.6101061417185807	ENSMUSG00000002409, ENSMUSG00000022812	817	14	12548	2.194089875852421	1.0	0.9999699212753571	99.99999585521948
GOTERM_BP_DIRECT	GO:0000380~alternative mRNA splicing, via spliceosome	2	0.21008403361344538	0.6101061417185807	ENSMUSG00000059208, ENSMUSG00000031157	817	14	12548	2.194089875852421	1.0	0.9999699212753571	99.99999585521948
GOTERM_BP_DIRECT	GO:0050870~positive regulation of T cell activation	2	0.21008403361344538	0.6101061417185807	ENSMUSG00000023274, ENSMUSG00000047810	817	14	12548	2.194089875852421	1.0	0.9999699212753571	99.99999585521948
GOTERM_BP_DIRECT	GO:0042417~dopamine metabolic process	2	0.21008403361344538	0.6101061417185807	ENSMUSG00000032259, ENSMUSG00000059003	817	14	12548	2.194089875852421	1.0	0.9999699212753571	99.99999585521948
GOTERM_BP_DIRECT	GO:0050482~arachidonic acid secretion	2	0.21008403361344538	0.6101061417185807	ENSMUSG00000032259, ENSMUSG00000020681	817	14	12548	2.194089875852421	1.0	0.9999699212753571	99.99999585521948
GOTERM_BP_DIRECT	GO:0051893~regulation of focal adhesion assembly	2	0.21008403361344538	0.6101061417185807	ENSMUSG00000034974, ENSMUSG00000026812	817	14	12548	2.194089875852421	1.0	0.9999699212753571	99.99999585521948
GOTERM_BP_DIRECT	GO:0000460~maturation of 5.8S rRNA	2	0.21008403361344538	0.6101061417185807	ENSMUSG00000034259, ENSMUSG00000021147	817	14	12548	2.194089875852421	1.0	0.9999699212753571	99.99999585521948
GOTERM_BP_DIRECT	GO:0050732~negative regulation of peptidyl-tyrosine phosphorylation	2	0.21008403361344538	0.6101061417185807	ENSMUSG00000022099, ENSMUSG00000029053	817	14	12548	2.194089875852421	1.0	0.9999699212753571	99.99999585521948
KEGG_PATHWAY	mmu00051:Fructose and mannose metabolism	3	0.31512605042016806	0.6104330306931377	ENSMUSG00000023456, ENSMUSG00000059343, ENSMUSG00000030695	341	31	5208	1.4780058651026395	1.0	0.9025036141299503	99.99948891684186
KEGG_PATHWAY	mmu00270:Cysteine and methionine metabolism	3	0.31512605042016806	0.6104330306931377	ENSMUSG00000020661, ENSMUSG00000042032, ENSMUSG00000025190	341	31	5208	1.4780058651026395	1.0	0.9025036141299503	99.99948891684186
GOTERM_BP_DIRECT	GO:0030154~cell differentiation	38	3.9915966386554618	0.6133195508579826	ENSMUSG00000038264, ENSMUSG00000024589, ENSMUSG00000027347, ENSMUSG00000032625, ENSMUSG00000024969, ENSMUSG00000001227, ENSMUSG00000002981, ENSMUSG00000029516, ENSMUSG00000029359, ENSMUSG00000002459, ENSMUSG00000033066, ENSMUSG00000056493, ENSMUSG00000010592, ENSMUSG00000061911, ENSMUSG00000026452, ENSMUSG00000044167, ENSMUSG00000024962, ENSMUSG00000026207, ENSMUSG00000044813, ENSMUSG00000032921,…	817	589	12548	0.9908792987720615	1.0	0.9999714939541168	99.99999643027576
GOTERM_MF_DIRECT	GO:0003730~mRNA 3'-UTR binding	4	0.42016806722689076	0.6136952921957932	ENSMUSG00000033581, ENSMUSG00000025586, ENSMUSG00000000552, ENSMUSG00000010592	804	47	12065	1.2771250132317138	1.0	0.9981924249572203	99.99996530387217
GOTERM_CC_DIRECT	GO:0000784~nuclear chromosome, telomeric region	7	0.7352941176470588	0.6138612736079079	ENSMUSG00000040044, ENSMUSG00000058301, ENSMUSG00000014956, ENSMUSG00000040385, ENSMUSG00000033430, ENSMUSG00000026496, ENSMUSG00000021972	870	98	13445	1.1038587848932677	1.0	0.9711491655385989	99.99991727018192
KEGG_PATHWAY	mmu00510:N-Glycan biosynthesis	4	0.42016806722689076	0.6153649671677226	ENSMUSG00000039427, ENSMUSG00000028757, ENSMUSG00000043857, ENSMUSG00000020346	341	48	5208	1.2727272727272727	1.0	0.9032446615924956	99.99956651233094
KEGG_PATHWAY	mmu04660:T cell receptor signaling pathway	6	0.6302521008403361	0.6173238295020301	ENSMUSG00000027347, ENSMUSG00000023274, ENSMUSG00000063358, ENSMUSG00000020395, ENSMUSG00000022812, ENSMUSG00000033953	341	81	5208	1.1313131313131315	1.0	0.9021745093965458	99.99959419462505
GOTERM_BP_DIRECT	GO:0031647~regulation of protein stability	5	0.5252100840336135	0.6177430925527747	ENSMUSG00000041986, ENSMUSG00000063358, ENSMUSG00000048234, ENSMUSG00000040125, ENSMUSG00000032127	817	65	12548	1.181433010074381	1.0	0.9999739152126229	99.99999709963704
GOTERM_MF_DIRECT	GO:0031681~G-protein beta-subunit binding	2	0.21008403361344538	0.6189332868154678	ENSMUSG00000020524, ENSMUSG00000034472	804	14	12065	2.1437455579246625	1.0	0.9982717779463458	99.99997197396607
GOTERM_MF_DIRECT	GO:0031267~small GTPase binding	2	0.21008403361344538	0.6189332868154678	ENSMUSG00000020524, ENSMUSG00000011877	804	14	12065	2.1437455579246625	1.0	0.9982717779463458	99.99997197396607
GOTERM_MF_DIRECT	GO:0030676~Rac guanyl-nucleotide exchange factor activity	2	0.21008403361344538	0.6189332868154678	ENSMUSG00000037509, ENSMUSG00000028059	804	14	12065	2.1437455579246625	1.0	0.9982717779463458	99.99997197396607
GOTERM_MF_DIRECT	GO:0048156~tau protein binding	2	0.21008403361344538	0.6189332868154678	ENSMUSG00000022052, ENSMUSG00000022812	804	14	12065	2.1437455579246625	1.0	0.9982717779463458	99.99997197396607
GOTERM_MF_DIRECT	GO:0001784~phosphotyrosine binding	2	0.21008403361344538	0.6189332868154678	ENSMUSG00000030854, ENSMUSG00000063358	804	14	12065	2.1437455579246625	1.0	0.9982717779463458	99.99997197396607
GOTERM_MF_DIRECT	GO:0005003~ephrin receptor activity	2	0.21008403361344538	0.6189332868154678	ENSMUSG00000029869, ENSMUSG00000026235	804	14	12065	2.1437455579246625	1.0	0.9982717779463458	99.99997197396607
GOTERM_MF_DIRECT	GO:0019899~enzyme binding	23	2.415966386554622	0.6207791214402524	ENSMUSG00000009681, ENSMUSG00000002949, ENSMUSG00000023274, ENSMUSG00000096054, ENSMUSG00000026496, ENSMUSG00000039419, ENSMUSG00000024359, ENSMUSG00000033953, ENSMUSG00000068747, ENSMUSG00000024824, ENSMUSG00000006818, ENSMUSG00000031870, ENSMUSG00000045038, ENSMUSG00000026959, ENSMUSG00000032715, ENSMUSG00000026202, ENSMUSG00000042032, ENSMUSG00000032119, ENSMUSG00000029361, ENSMUSG00000061759,…	804	346	12065	0.9975232220400887	1.0	0.9982485941693486	99.99997402330054
GOTERM_BP_DIRECT	GO:0016055~Wnt signaling pathway	12	1.2605042016806722	0.6214249647040999	ENSMUSG00000010797, ENSMUSG00000032259, ENSMUSG00000000787, ENSMUSG00000024969, ENSMUSG00000000782, ENSMUSG00000036856, ENSMUSG00000020135, ENSMUSG00000020888, ENSMUSG00000003345, ENSMUSG00000036712, ENSMUSG00000027692, ENSMUSG00000022812	817	179	12548	1.0296287685564438	1.0	0.9999756336494218	99.99999756448416
GOTERM_CC_DIRECT	GO:0031941~filamentous actin	3	0.31512605042016806	0.6218088261064156	ENSMUSG00000045180, ENSMUSG00000028943, ENSMUSG00000029053	870	32	13445	1.4488146551724137	1.0	0.9726811096542111	99.99993908434163
GOTERM_BP_DIRECT	GO:0030501~positive regulation of bone mineralization	3	0.31512605042016806	0.6252484082747136	ENSMUSG00000027358, ENSMUSG00000025854, ENSMUSG00000036856	817	32	12548	1.4398714810281519	1.0	0.9999773447304648	99.99999797218793
GOTERM_BP_DIRECT	GO:0060173~limb development	3	0.31512605042016806	0.6252484082747136	ENSMUSG00000038564, ENSMUSG00000001288, ENSMUSG00000030323	817	32	12548	1.4398714810281519	1.0	0.9999773447304648	99.99999797218793
GOTERM_BP_DIRECT	GO:1901998~toxin transport	3	0.31512605042016806	0.6252484082747136	ENSMUSG00000039458, ENSMUSG00000026825, ENSMUSG00000032127	817	32	12548	1.4398714810281519	1.0	0.9999773447304648	99.99999797218793
GOTERM_BP_DIRECT	GO:0007032~endosome organization	3	0.31512605042016806	0.6252484082747136	ENSMUSG00000026825, ENSMUSG00000032560, ENSMUSG00000032127	817	32	12548	1.4398714810281519	1.0	0.9999773447304648	99.99999797218793
GOTERM_BP_DIRECT	GO:0030032~lamellipodium assembly	3	0.31512605042016806	0.6252484082747136	ENSMUSG00000027002, ENSMUSG00000022438, ENSMUSG00000037509	817	32	12548	1.4398714810281519	1.0	0.9999773447304648	99.99999797218793
GOTERM_BP_DIRECT	GO:0009566~fertilization	3	0.31512605042016806	0.6252484082747136	ENSMUSG00000011751, ENSMUSG00000060445, ENSMUSG00000071636	817	32	12548	1.4398714810281519	1.0	0.9999773447304648	99.99999797218793
GOTERM_BP_DIRECT	GO:0007517~muscle organ development	4	0.42016806722689076	0.6261218572713556	ENSMUSG00000037638, ENSMUSG00000023033, ENSMUSG00000026141, ENSMUSG00000056493	817	49	12548	1.253765643344241	1.0	0.999977057723699	99.99999805581344
GOTERM_BP_DIRECT	GO:0010466~negative regulation of peptidase activity	4	0.42016806722689076	0.6261218572713556	ENSMUSG00000051029, ENSMUSG00000037254, ENSMUSG00000058260, ENSMUSG00000021223	817	49	12548	1.253765643344241	1.0	0.999977057723699	99.99999805581344
GOTERM_BP_DIRECT	GO:0007283~spermatogenesis	18	1.8907563025210083	0.6281629070077768	ENSMUSG00000035517, ENSMUSG00000029469, ENSMUSG00000020661, ENSMUSG00000027490, ENSMUSG00000044288, ENSMUSG00000029516, ENSMUSG00000055116, ENSMUSG00000027465, ENSMUSG00000040407, ENSMUSG00000010592, ENSMUSG00000030180, ENSMUSG00000020390, ENSMUSG00000020681, ENSMUSG00000063889, ENSMUSG00000027298, ENSMUSG00000068037, ENSMUSG00000006731, ENSMUSG00000032921	817	276	12548	1.0016497259326274	1.0	0.9999775452913069	99.99999823870608
KEGG_PATHWAY	mmu04550:Signaling pathways regulating pluripotency of stem cells	8	0.8403361344537815	0.6321441284537257	ENSMUSG00000010797, ENSMUSG00000027358, ENSMUSG00000026834, ENSMUSG00000063358, ENSMUSG00000036856, ENSMUSG00000020135, ENSMUSG00000020888, ENSMUSG00000022812	341	115	5208	1.0624505928853756	1.0	0.9089360361981152	99.99975643493755
GOTERM_CC_DIRECT	GO:0070382~exocytic vesicle	2	0.21008403361344538	0.6331476596415572	ENSMUSG00000062542, ENSMUSG00000027849	870	15	13445	2.060536398467433	1.0	0.9750163062402347	99.9999610816224
GOTERM_BP_DIRECT	GO:0000226~microtubule cytoskeleton organization	6	0.6302521008403361	0.6345696192316124	ENSMUSG00000019261, ENSMUSG00000027394, ENSMUSG00000040327, ENSMUSG00000024969, ENSMUSG00000022961, ENSMUSG00000029053	817	83	12548	1.1102623468168882	1.0	0.9999806671798854	99.99999871291776
GOTERM_BP_DIRECT	GO:0086004~regulation of cardiac muscle cell contraction	2	0.21008403361344538	0.6354893704083391	ENSMUSG00000014813, ENSMUSG00000041695	817	15	12548	2.0478172174622604	1.0	0.9999804531907263	99.99999877014508
GOTERM_BP_DIRECT	GO:0030111~regulation of Wnt signaling pathway	2	0.21008403361344538	0.6354893704083391	ENSMUSG00000035910, ENSMUSG00000048826	817	15	12548	2.0478172174622604	1.0	0.9999804531907263	99.99999877014508
GOTERM_BP_DIRECT	GO:0051693~actin filament capping	2	0.21008403361344538	0.6354893704083391	ENSMUSG00000021061, ENSMUSG00000022099	817	15	12548	2.0478172174622604	1.0	0.9999804531907263	99.99999877014508
GOTERM_BP_DIRECT	GO:0010763~positive regulation of fibroblast migration	2	0.21008403361344538	0.6354893704083391	ENSMUSG00000045038, ENSMUSG00000022099	817	15	12548	2.0478172174622604	1.0	0.9999804531907263	99.99999877014508
GOTERM_BP_DIRECT	GO:0010824~regulation of centrosome duplication	2	0.21008403361344538	0.6354893704083391	ENSMUSG00000021287, ENSMUSG00000033916	817	15	12548	2.0478172174622604	1.0	0.9999804531907263	99.99999877014508
GOTERM_BP_DIRECT	GO:0032331~negative regulation of chondrocyte differentiation	2	0.21008403361344538	0.6354893704083391	ENSMUSG00000001288, ENSMUSG00000017491	817	15	12548	2.0478172174622604	1.0	0.9999804531907263	99.99999877014508
GOTERM_BP_DIRECT	GO:0002063~chondrocyte development	2	0.21008403361344538	0.6354893704083391	ENSMUSG00000034612, ENSMUSG00000001288	817	15	12548	2.0478172174622604	1.0	0.9999804531907263	99.99999877014508
GOTERM_BP_DIRECT	GO:1903543~positive regulation of exosomal secretion	2	0.21008403361344538	0.6354893704083391	ENSMUSG00000031906, ENSMUSG00000033916	817	15	12548	2.0478172174622604	1.0	0.9999804531907263	99.99999877014508
GOTERM_BP_DIRECT	GO:2000114~regulation of establishment of cell polarity	2	0.21008403361344538	0.6354893704083391	ENSMUSG00000050310, ENSMUSG00000059456	817	15	12548	2.0478172174622604	1.0	0.9999804531907263	99.99999877014508
GOTERM_BP_DIRECT	GO:1901214~regulation of neuron death	2	0.21008403361344538	0.6354893704083391	ENSMUSG00000056755, ENSMUSG00000026812	817	15	12548	2.0478172174622604	1.0	0.9999804531907263	99.99999877014508
GOTERM_BP_DIRECT	GO:0030150~protein import into mitochondrial matrix	2	0.21008403361344538	0.6354893704083391	ENSMUSG00000002949, ENSMUSG00000093904	817	15	12548	2.0478172174622604	1.0	0.9999804531907263	99.99999877014508
GOTERM_BP_DIRECT	GO:0032230~positive regulation of synaptic transmission, GABAergic	2	0.21008403361344538	0.6354893704083391	ENSMUSG00000045038, ENSMUSG00000063887	817	15	12548	2.0478172174622604	1.0	0.9999804531907263	99.99999877014508
GOTERM_BP_DIRECT	GO:0042310~vasoconstriction	2	0.21008403361344538	0.6354893704083391	ENSMUSG00000049511, ENSMUSG00000020681	817	15	12548	2.0478172174622604	1.0	0.9999804531907263	99.99999877014508
GOTERM_BP_DIRECT	GO:0022011~myelination in peripheral nervous system	2	0.21008403361344538	0.6354893704083391	ENSMUSG00000090125, ENSMUSG00000033953	817	15	12548	2.0478172174622604	1.0	0.9999804531907263	99.99999877014508
GOTERM_BP_DIRECT	GO:0010880~regulation of release of sequestered calcium ion into cytosol by sarcoplasmic reticulum	2	0.21008403361344538	0.6354893704083391	ENSMUSG00000001175, ENSMUSG00000036438	817	15	12548	2.0478172174622604	1.0	0.9999804531907263	99.99999877014508
GOTERM_BP_DIRECT	GO:2000249~regulation of actin cytoskeleton reorganization	2	0.21008403361344538	0.6354893704083391	ENSMUSG00000034974, ENSMUSG00000059456	817	15	12548	2.0478172174622604	1.0	0.9999804531907263	99.99999877014508
GOTERM_BP_DIRECT	GO:0006349~regulation of gene expression by genetic imprinting	2	0.21008403361344538	0.6354893704083391	ENSMUSG00000020661, ENSMUSG00000022812	817	15	12548	2.0478172174622604	1.0	0.9999804531907263	99.99999877014508
GOTERM_MF_DIRECT	GO:0001948~glycoprotein binding	5	0.5252100840336135	0.636321335465158	ENSMUSG00000023274, ENSMUSG00000029999, ENSMUSG00000022797, ENSMUSG00000003345, ENSMUSG00000044813	804	65	12065	1.1543245311902028	1.0	0.9986047055927133	99.99998649897596
[truncated: 769 more rows]
