# Supplementary material for: Histone deacetylase knockouts modify transcription, CAG instability and nuclear pathology in Huntington disease mice
Source: eLife. 2020 Sep 29;9:e55911. doi: 10.7554/eLife.55911 (PMC7581428; doi:10.7554/eLife.55911)
Supplement: Source code 1. [file elife-55911-code1.zip › Pathways/Hdac2KOvsHdac2WT_HttWT_4vs2_fdr_up_0.05.FuncAnnotChart.tsv]

Category	Term	Count	%	PValue	Genes	List Total	Pop Hits	Pop Total	Fold Enrichment	Bonferroni	Benjamini	FDR
GOTERM_BP_DIRECT	GO:0007156~homophilic cell adhesion via plasma membrane adhesion molecules	29	2.5985663082437274	2.482368996247953E-9	ENSMUSG00000036862, ENSMUSG00000046191, ENSMUSG00000047307, ENSMUSG00000044393, ENSMUSG00000045657, ENSMUSG00000047033, ENSMUSG00000051486, ENSMUSG00000045498, ENSMUSG00000063687, ENSMUSG00000073591, ENSMUSG00000021803, ENSMUSG00000022661, ENSMUSG00000044022, ENSMUSG00000048347, ENSMUSG00000043458, ENSMUSG00000069441, ENSMUSG00000043313, ENSMUSG00000040420, ENSMUSG00000051599, ENSMUSG00000022321,…	933	107	12548	3.6450801855135175	7.717655377992294E-6	7.717655377992294E-6	4.487700511202064E-6
GOTERM_CC_DIRECT	GO:0005886~plasma membrane	290	25.985663082437277	1.595342860646814E-8	ENSMUSG00000025795, ENSMUSG00000035189, ENSMUSG00000061762, ENSMUSG00000070421, ENSMUSG00000026737, ENSMUSG00000036437, ENSMUSG00000034573, ENSMUSG00000018507, ENSMUSG00000048240, ENSMUSG00000003476, ENSMUSG00000031398, ENSMUSG00000019978, ENSMUSG00000000792, ENSMUSG00000031785, ENSMUSG00000044022, ENSMUSG00000025207, ENSMUSG00000047945, ENSMUSG00000044017, ENSMUSG00000000142, ENSMUSG00000022637,…	1005	2905	13445	1.3355083446793572	7.992635840170514E-6	7.992635840170514E-6	2.298005117307156E-5
GOTERM_MF_DIRECT	GO:0005509~calcium ion binding	74	6.630824372759856	7.603820434028927E-8	ENSMUSG00000045912, ENSMUSG00000036862, ENSMUSG00000074457, ENSMUSG00000057751, ENSMUSG00000018340, ENSMUSG00000020847, ENSMUSG00000045657, ENSMUSG00000020848, ENSMUSG00000027489, ENSMUSG00000051486, ENSMUSG00000045004, ENSMUSG00000023931, ENSMUSG00000045498, ENSMUSG00000009292, ENSMUSG00000027612, ENSMUSG00000040488, ENSMUSG00000048347, ENSMUSG00000044022, ENSMUSG00000003746, ENSMUSG00000050989,…	918	509	12065	1.9107267443104725	7.83923187636093E-5	7.83923187636093E-5	1.20605532072382E-4
KEGG_PATHWAY	mmu05032:Morphine addiction	16	1.4336917562724014	5.03106303504795E-4	ENSMUSG00000027523, ENSMUSG00000038607, ENSMUSG00000027669, ENSMUSG00000055078, ENSMUSG00000030653, ENSMUSG00000055026, ENSMUSG00000078816, ENSMUSG00000031842, ENSMUSG00000022994, ENSMUSG00000048240, ENSMUSG00000071658, ENSMUSG00000042249, ENSMUSG00000021303, ENSMUSG00000024858, ENSMUSG00000026824, ENSMUSG00000031343	359	84	5208	2.7632311977715878	0.11777221182479447	0.11777221182479447	0.6512059159546668
GOTERM_BP_DIRECT	GO:0071526~semaphorin-plexin signaling pathway	10	0.8960573476702508	6.368930646942368E-4	ENSMUSG00000031328, ENSMUSG00000029765, ENSMUSG00000000627, ENSMUSG00000028064, ENSMUSG00000031398, ENSMUSG00000028883, ENSMUSG00000053646, ENSMUSG00000038777, ENSMUSG00000025207, ENSMUSG00000030084	933	34	12548	3.9556144001008766	0.8620317043855261	0.6285591626995306	1.1451536981047394
GOTERM_CC_DIRECT	GO:0005887~integral component of plasma membrane	77	6.899641577060931	8.861531196820824E-4	ENSMUSG00000026880, ENSMUSG00000038963, ENSMUSG00000046031, ENSMUSG00000021763, ENSMUSG00000058571, ENSMUSG00000021728, ENSMUSG00000001943, ENSMUSG00000036437, ENSMUSG00000018507, ENSMUSG00000015653, ENSMUSG00000032548, ENSMUSG00000009292, ENSMUSG00000027612, ENSMUSG00000016150, ENSMUSG00000031398, ENSMUSG00000043388, ENSMUSG00000006567, ENSMUSG00000047904, ENSMUSG00000030495, ENSMUSG00000000792,…	1005	711	13445	1.448824793053019	0.3586369095814005	0.19914852162301688	1.2689023646691333
GOTERM_CC_DIRECT	GO:0030057~desmosome	7	0.6272401433691757	0.0010320317053155036	ENSMUSG00000054889, ENSMUSG00000044393, ENSMUSG00000069441, ENSMUSG00000026991, ENSMUSG00000034774, ENSMUSG00000031990, ENSMUSG00000034282	1005	17	13445	5.508633304067896	0.40388094370255423	0.15838977785913977	1.4763471842899722
GOTERM_BP_DIRECT	GO:0006811~ion transport	53	4.749103942652329	0.001364990371811432	ENSMUSG00000019734, ENSMUSG00000018470, ENSMUSG00000038963, ENSMUSG00000035165, ENSMUSG00000046031, ENSMUSG00000075316, ENSMUSG00000041482, ENSMUSG00000009687, ENSMUSG00000020722, ENSMUSG00000055026, ENSMUSG00000018507, ENSMUSG00000015653, ENSMUSG00000019894, ENSMUSG00000032548, ENSMUSG00000002771, ENSMUSG00000009292, ENSMUSG00000035594, ENSMUSG00000006567, ENSMUSG00000000792, ENSMUSG00000042246,…	933	458	12548	1.5563356220484232	0.9856879586946931	0.7572082864063714	2.4391167980996054
GOTERM_BP_DIRECT	GO:0050919~negative chemotaxis	8	0.7168458781362007	0.0013737654488085835	ENSMUSG00000034684, ENSMUSG00000000627, ENSMUSG00000028064, ENSMUSG00000031398, ENSMUSG00000028883, ENSMUSG00000025207, ENSMUSG00000025020, ENSMUSG00000031558	933	24	12548	4.48302965344766	0.9860736586535002	0.6564742796489279	2.4546136979388344
GOTERM_BP_DIRECT	GO:1902287~semaphorin-plexin signaling pathway involved in axon guidance	6	0.5376344086021506	0.001738179786339854	ENSMUSG00000034684, ENSMUSG00000029765, ENSMUSG00000031398, ENSMUSG00000028883, ENSMUSG00000053646, ENSMUSG00000030084	933	13	12548	6.207271827850605	0.9955225561642104	0.6609950580052684	3.096124546444856
GOTERM_CC_DIRECT	GO:0030054~cell junction	69	6.182795698924731	0.001784734270086563	ENSMUSG00000006219, ENSMUSG00000045659, ENSMUSG00000022456, ENSMUSG00000033306, ENSMUSG00000021728, ENSMUSG00000034282, ENSMUSG00000030782, ENSMUSG00000027965, ENSMUSG00000031398, ENSMUSG00000019978, ENSMUSG00000035200, ENSMUSG00000041361, ENSMUSG00000004961, ENSMUSG00000006930, ENSMUSG00000001507, ENSMUSG00000031144, ENSMUSG00000045095, ENSMUSG00000057440, ENSMUSG00000025889, ENSMUSG00000032172,…	1005	639	13445	1.4445845887931235	0.5913722694620763	0.20047516411993882	2.5402879604088158
GOTERM_BP_DIRECT	GO:0048843~negative regulation of axon extension involved in axon guidance	8	0.7168458781362007	0.0017872487714114542	ENSMUSG00000034684, ENSMUSG00000000627, ENSMUSG00000028064, ENSMUSG00000031398, ENSMUSG00000028883, ENSMUSG00000038777, ENSMUSG00000025207, ENSMUSG00000025020	933	25	12548	4.303708467309753	0.9961570993846358	0.6042297072414646	3.182199940801733
GOTERM_MF_DIRECT	GO:0005216~ion channel activity	22	1.971326164874552	0.0020111167081761933	ENSMUSG00000038077, ENSMUSG00000034115, ENSMUSG00000055078, ENSMUSG00000066705, ENSMUSG00000075316, ENSMUSG00000045534, ENSMUSG00000009687, ENSMUSG00000032511, ENSMUSG00000018507, ENSMUSG00000049265, ENSMUSG00000064267, ENSMUSG00000002771, ENSMUSG00000009292, ENSMUSG00000027950, ENSMUSG00000035594, ENSMUSG00000028631, ENSMUSG00000021541, ENSMUSG00000035200, ENSMUSG00000031343, ENSMUSG00000021730,…	918	140	12065	2.0652816682228448	0.8745124981403689	0.6457578485560602	3.142640717132561
KEGG_PATHWAY	mmu04360:Axon guidance	19	1.702508960573477	0.002212570453009213	ENSMUSG00000029765, ENSMUSG00000000627, ENSMUSG00000028064, ENSMUSG00000028039, ENSMUSG00000028883, ENSMUSG00000053646, ENSMUSG00000020451, ENSMUSG00000054855, ENSMUSG00000038777, ENSMUSG00000031558, ENSMUSG00000022781, ENSMUSG00000028664, ENSMUSG00000030774, ENSMUSG00000034684, ENSMUSG00000031398, ENSMUSG00000032735, ENSMUSG00000025207, ENSMUSG00000030084, ENSMUSG00000025020	359	126	5208	2.1875580315691736	0.42393825570875254	0.24101268502612816	2.8347559663790545
GOTERM_MF_DIRECT	GO:0005215~transporter activity	20	1.7921146953405016	0.002516492766245515	ENSMUSG00000032519, ENSMUSG00000025938, ENSMUSG00000021733, ENSMUSG00000038963, ENSMUSG00000031974, ENSMUSG00000031144, ENSMUSG00000024990, ENSMUSG00000074796, ENSMUSG00000032291, ENSMUSG00000015653, ENSMUSG00000032548, ENSMUSG00000015243, ENSMUSG00000028773, ENSMUSG00000020805, ENSMUSG00000019838, ENSMUSG00000000792, ENSMUSG00000024036, ENSMUSG00000017765, ENSMUSG00000042797, ENSMUSG00000028125	918	124	12065	2.119790568557172	0.9255609087017742	0.5793376073979534	3.9176801296671004
GOTERM_MF_DIRECT	GO:0045499~chemorepellent activity	8	0.7168458781362007	0.002612144579495708	ENSMUSG00000034684, ENSMUSG00000000627, ENSMUSG00000028064, ENSMUSG00000028883, ENSMUSG00000038777, ENSMUSG00000025207, ENSMUSG00000041014, ENSMUSG00000031558	918	26	12065	4.043908161555221	0.932568607783008	0.49041629556308897	4.063715198537132
GOTERM_CC_DIRECT	GO:0045121~membrane raft	30	2.6881720430107525	0.0033251619067928805	ENSMUSG00000026880, ENSMUSG00000035165, ENSMUSG00000009073, ENSMUSG00000062563, ENSMUSG00000002147, ENSMUSG00000031523, ENSMUSG00000022994, ENSMUSG00000022865, ENSMUSG00000002458, ENSMUSG00000062312, ENSMUSG00000031785, ENSMUSG00000040659, ENSMUSG00000026475, ENSMUSG00000066224, ENSMUSG00000079037, ENSMUSG00000027523, ENSMUSG00000068566, ENSMUSG00000045534, ENSMUSG00000022637, ENSMUSG00000036894,…	1005	228	13445	1.7602775595705682	0.811504656297453	0.28375743742639115	4.684426597106494
GOTERM_CC_DIRECT	GO:0005576~extracellular region	93	8.333333333333332	0.0034539329802495914	ENSMUSG00000057751, ENSMUSG00000058571, ENSMUSG00000061762, ENSMUSG00000028883, ENSMUSG00000053441, ENSMUSG00000060572, ENSMUSG00000022847, ENSMUSG00000027965, ENSMUSG00000027966, ENSMUSG00000095538, ENSMUSG00000027612, ENSMUSG00000016150, ENSMUSG00000024011, ENSMUSG00000028643, ENSMUSG00000040488, ENSMUSG00000021765, ENSMUSG00000031785, ENSMUSG00000031749, ENSMUSG00000026479, ENSMUSG00000041014,…	1005	935	13445	1.3306568760475694	0.8233201074064556	0.2509148497614345	4.861661666836447
GOTERM_CC_DIRECT	GO:0016021~integral component of membrane	330	29.56989247311828	0.0038408807805299246	ENSMUSG00000030545, ENSMUSG00000035189, ENSMUSG00000026258, ENSMUSG00000070421, ENSMUSG00000036437, ENSMUSG00000072889, ENSMUSG00000018507, ENSMUSG00000003476, ENSMUSG00000031398, ENSMUSG00000000792, ENSMUSG00000031785, ENSMUSG00000040447, ENSMUSG00000044022, ENSMUSG00000025207, ENSMUSG00000044017, ENSMUSG00000001507, ENSMUSG00000037949, ENSMUSG00000051599, ENSMUSG00000034171, ENSMUSG00000021278,…	1005	3901	13445	1.1317036963350386	0.8545592116951451	0.2407518442198947	5.392396638338659
GOTERM_CC_DIRECT	GO:0042995~cell projection	68	6.093189964157706	0.003844823043063685	ENSMUSG00000031161, ENSMUSG00000066191, ENSMUSG00000022783, ENSMUSG00000021363, ENSMUSG00000034573, ENSMUSG00000041119, ENSMUSG00000039179, ENSMUSG00000032258, ENSMUSG00000022994, ENSMUSG00000033377, ENSMUSG00000022788, ENSMUSG00000039137, ENSMUSG00000040852, ENSMUSG00000021733, ENSMUSG00000006930, ENSMUSG00000027500, ENSMUSG00000001507, ENSMUSG00000045095, ENSMUSG00000023966, ENSMUSG00000040189,…	1005	648	13445	1.403875683311836	0.8548472904077257	0.2143517573385535	5.397789612691395
KEGG_PATHWAY	mmu04726:Serotonergic synapse	15	1.3440860215053763	0.004124530501636544	ENSMUSG00000027523, ENSMUSG00000038607, ENSMUSG00000027669, ENSMUSG00000034997, ENSMUSG00000040147, ENSMUSG00000078816, ENSMUSG00000032807, ENSMUSG00000048240, ENSMUSG00000039106, ENSMUSG00000047250, ENSMUSG00000071658, ENSMUSG00000026824, ENSMUSG00000021303, ENSMUSG00000052914, ENSMUSG00000047155	359	93	5208	2.33983286908078	0.642682987066884	0.29039298813906234	5.224433704901976
GOTERM_MF_DIRECT	GO:0015293~symporter activity	14	1.2544802867383513	0.00501093064459924	ENSMUSG00000021733, ENSMUSG00000028542, ENSMUSG00000005357, ENSMUSG00000033965, ENSMUSG00000074796, ENSMUSG00000019894, ENSMUSG00000028655, ENSMUSG00000020805, ENSMUSG00000025161, ENSMUSG00000063873, ENSMUSG00000000792, ENSMUSG00000026220, ENSMUSG00000052026, ENSMUSG00000017765	918	77	12065	2.3895820954644487	0.9943678093387497	0.64507591643873	7.658737509673486
GOTERM_BP_DIRECT	GO:0007264~small GTPase mediated signal transduction	28	2.5089605734767026	0.006359423630649557	ENSMUSG00000055069, ENSMUSG00000003411, ENSMUSG00000039960, ENSMUSG00000030589, ENSMUSG00000004451, ENSMUSG00000024241, ENSMUSG00000034801, ENSMUSG00000055723, ENSMUSG00000034226, ENSMUSG00000024998, ENSMUSG00000038020, ENSMUSG00000020657, ENSMUSG00000022621, ENSMUSG00000019066, ENSMUSG00000028945, ENSMUSG00000032202, ENSMUSG00000001313, ENSMUSG00000036894, ENSMUSG00000054855, ENSMUSG00000004568,…	933	219	12548	1.7195182232401982	0.9999999975680767	0.9411940308082423	10.893212541882324
GOTERM_BP_DIRECT	GO:0048485~sympathetic nervous system development	5	0.4480286738351254	0.0065361433448707235	ENSMUSG00000022144, ENSMUSG00000029765, ENSMUSG00000062312, ENSMUSG00000063632, ENSMUSG00000007946	933	11	12548	6.113222254701354	0.9999999986010872	0.9217969254026744	11.179277444377222
GOTERM_BP_DIRECT	GO:0021785~branchiomotor neuron axon guidance	5	0.4480286738351254	0.0065361433448707235	ENSMUSG00000034684, ENSMUSG00000029765, ENSMUSG00000031398, ENSMUSG00000028883, ENSMUSG00000030084	933	11	12548	6.113222254701354	0.9999999986010872	0.9217969254026744	11.179277444377222
GOTERM_BP_DIRECT	GO:0021675~nerve development	5	0.4480286738351254	0.0065361433448707235	ENSMUSG00000034684, ENSMUSG00000021477, ENSMUSG00000030890, ENSMUSG00000028883, ENSMUSG00000039481	933	11	12548	6.113222254701354	0.9999999986010872	0.9217969254026744	11.179277444377222
GOTERM_BP_DIRECT	GO:0021637~trigeminal nerve structural organization	4	0.35842293906810035	0.0068882087017294044	ENSMUSG00000034684, ENSMUSG00000029765, ENSMUSG00000031398, ENSMUSG00000028883	933	6	12548	8.96605930689532	0.9999999995352579	0.9081617573002869	11.746599078677267
GOTERM_CC_DIRECT	GO:0005861~troponin complex	4	0.35842293906810035	0.006994699871432231	ENSMUSG00000064179, ENSMUSG00000026414, ENSMUSG00000026418, ENSMUSG00000035458	1005	6	13445	8.918739635157545	0.9703014782625545	0.32344381247917897	9.616540630135361
GOTERM_BP_DIRECT	GO:0035023~regulation of Rho protein signal transduction	13	1.1648745519713262	0.00885814935862421	ENSMUSG00000040940, ENSMUSG00000066406, ENSMUSG00000061462, ENSMUSG00000022788, ENSMUSG00000040964, ENSMUSG00000004568, ENSMUSG00000021215, ENSMUSG00000021895, ENSMUSG00000041977, ENSMUSG00000024241, ENSMUSG00000034801, ENSMUSG00000031523, ENSMUSG00000030220	933	75	12548	2.331175419792783	0.9999999999990312	0.9371037550438699	14.858342134435986
GOTERM_BP_DIRECT	GO:0006937~regulation of muscle contraction	6	0.5376344086021506	0.010810622579985043	ENSMUSG00000064179, ENSMUSG00000026414, ENSMUSG00000047904, ENSMUSG00000018340, ENSMUSG00000026418, ENSMUSG00000035458	933	19	12548	4.2470807243188355	0.9999999999999979	0.9536767300139919	17.840009311421046
KEGG_PATHWAY	mmu04724:Glutamatergic synapse	15	1.3440860215053763	0.011125205973618223	ENSMUSG00000027523, ENSMUSG00000038607, ENSMUSG00000027669, ENSMUSG00000005357, ENSMUSG00000078816, ENSMUSG00000025813, ENSMUSG00000002771, ENSMUSG00000022994, ENSMUSG00000048240, ENSMUSG00000071658, ENSMUSG00000042249, ENSMUSG00000021303, ENSMUSG00000024858, ENSMUSG00000026824, ENSMUSG00000024211	359	104	5208	2.0923505463895435	0.9383141635132144	0.5016363423637744	13.518995446503412
GOTERM_CC_DIRECT	GO:0030864~cortical actin cytoskeleton	9	0.8064516129032258	0.011369684517081678	ENSMUSG00000040852, ENSMUSG00000066406, ENSMUSG00000068566, ENSMUSG00000009073, ENSMUSG00000032050, ENSMUSG00000020782, ENSMUSG00000030707, ENSMUSG00000031523, ENSMUSG00000041361	1005	42	13445	2.8667377398720686	0.9967491590780955	0.436103275641482	15.186234117062703
GOTERM_BP_DIRECT	GO:0021612~facial nerve structural organization	4	0.35842293906810035	0.011392715484882318	ENSMUSG00000034684, ENSMUSG00000029765, ENSMUSG00000031398, ENSMUSG00000028883	933	7	12548	7.685193691624559	0.9999999999999997	0.9486250836353698	18.70967011796334
GOTERM_BP_DIRECT	GO:0095500~acetylcholine receptor signaling pathway	4	0.35842293906810035	0.011392715484882318	ENSMUSG00000027950, ENSMUSG00000022587, ENSMUSG00000022577, ENSMUSG00000026344	933	7	12548	7.685193691624559	0.9999999999999997	0.9486250836353698	18.70967011796334
GOTERM_CC_DIRECT	GO:0015629~actin cytoskeleton	24	2.1505376344086025	0.011533899112327628	ENSMUSG00000075705, ENSMUSG00000059248, ENSMUSG00000066406, ENSMUSG00000041729, ENSMUSG00000018126, ENSMUSG00000031328, ENSMUSG00000008136, ENSMUSG00000045991, ENSMUSG00000008475, ENSMUSG00000074802, ENSMUSG00000075284, ENSMUSG00000035934, ENSMUSG00000030707, ENSMUSG00000025889, ENSMUSG00000022788, ENSMUSG00000074305, ENSMUSG00000020532, ENSMUSG00000019978, ENSMUSG00000025161, ENSMUSG00000029608,…	1005	186	13445	1.7262076713208152	0.9970087566859509	0.41043461572568996	15.388935990627372
GOTERM_MF_DIRECT	GO:0005230~extracellular ligand-gated ion channel activity	7	0.6272401433691757	0.011685944328428852	ENSMUSG00000027950, ENSMUSG00000035594, ENSMUSG00000055078, ENSMUSG00000035200, ENSMUSG00000055026, ENSMUSG00000031343, ENSMUSG00000018589	918	26	12065	3.5384196413608184	0.9999945459889195	0.8673259450916599	17.009533421593325
GOTERM_BP_DIRECT	GO:0035556~intracellular signal transduction	39	3.494623655913978	0.012081120579716964	ENSMUSG00000066406, ENSMUSG00000020032, ENSMUSG00000022490, ENSMUSG00000033910, ENSMUSG00000055994, ENSMUSG00000030589, ENSMUSG00000031285, ENSMUSG00000019822, ENSMUSG00000022994, ENSMUSG00000024998, ENSMUSG00000003810, ENSMUSG00000017677, ENSMUSG00000020312, ENSMUSG00000041014, ENSMUSG00000021215, ENSMUSG00000028469, ENSMUSG00000041361, ENSMUSG00000029602, ENSMUSG00000031453, ENSMUSG00000021200,…	933	351	12548	1.4943432178158866	1.0	0.9453519076220283	19.726940226894506
GOTERM_BP_DIRECT	GO:0007165~signal transduction	75	6.720430107526881	0.013023881676823272	ENSMUSG00000000440, ENSMUSG00000030545, ENSMUSG00000025795, ENSMUSG00000022490, ENSMUSG00000055994, ENSMUSG00000070421, ENSMUSG00000020176, ENSMUSG00000026888, ENSMUSG00000002147, ENSMUSG00000036437, ENSMUSG00000029512, ENSMUSG00000041119, ENSMUSG00000004451, ENSMUSG00000055723, ENSMUSG00000048240, ENSMUSG00000003476, ENSMUSG00000016150, ENSMUSG00000031398, ENSMUSG00000047904, ENSMUSG00000031785,…	933	772	12548	1.3065824767172585	1.0	0.9455912991409197	21.10057862210525
GOTERM_BP_DIRECT	GO:0008045~motor neuron axon guidance	6	0.5376344086021506	0.013550978354686707	ENSMUSG00000029765, ENSMUSG00000017724, ENSMUSG00000062312, ENSMUSG00000028883, ENSMUSG00000025020, ENSMUSG00000031558	933	20	12548	4.034726688102894	1.0	0.9408613081547604	21.858869116982817
KEGG_PATHWAY	mmu04713:Circadian entrainment	13	1.1648745519713262	0.013830232851278115	ENSMUSG00000027669, ENSMUSG00000038607, ENSMUSG00000027523, ENSMUSG00000033910, ENSMUSG00000029778, ENSMUSG00000078816, ENSMUSG00000002771, ENSMUSG00000022994, ENSMUSG00000048240, ENSMUSG00000021820, ENSMUSG00000071658, ENSMUSG00000021303, ENSMUSG00000026824	359	86	5208	2.192913130789661	0.9688133022616751	0.5002027315710749	16.54043216080533
GOTERM_CC_DIRECT	GO:0043198~dendritic shaft	11	0.985663082437276	0.014206413232034587	ENSMUSG00000000632, ENSMUSG00000031328, ENSMUSG00000034997, ENSMUSG00000030890, ENSMUSG00000030098, ENSMUSG00000042249, ENSMUSG00000024858, ENSMUSG00000039137, ENSMUSG00000039671, ENSMUSG00000021730, ENSMUSG00000041734	1005	61	13445	2.4124459668868776	0.9992294865616006	0.44974370690645193	18.625091276264484
KEGG_PATHWAY	mmu04727:GABAergic synapse	12	1.0752688172043012	0.015297929053761756	ENSMUSG00000027669, ENSMUSG00000022994, ENSMUSG00000038607, ENSMUSG00000006930, ENSMUSG00000048240, ENSMUSG00000055078, ENSMUSG00000071658, ENSMUSG00000021303, ENSMUSG00000055026, ENSMUSG00000078816, ENSMUSG00000031343, ENSMUSG00000026028	359	77	5208	2.260825525449481	0.9784767439572617	0.47258639480797393	18.138735306937935
GOTERM_BP_DIRECT	GO:0098703~calcium ion import across plasma membrane	3	0.2688172043010753	0.015716721655425397	ENSMUSG00000009292, ENSMUSG00000071719, ENSMUSG00000079157	933	3	12548	13.44908896034298	1.0	0.953958357512702	24.902886265345092
GOTERM_CC_DIRECT	GO:0032426~stereocilium tip	4	0.35842293906810035	0.017487123805515377	ENSMUSG00000062252, ENSMUSG00000042064, ENSMUSG00000039137, ENSMUSG00000025813	1005	8	13445	6.689054726368158	0.9998549680828299	0.49332675916685564	22.440208608639388
GOTERM_BP_DIRECT	GO:0034220~ion transmembrane transport	7	0.6272401433691757	0.01791287990986891	ENSMUSG00000009292, ENSMUSG00000046031, ENSMUSG00000019838, ENSMUSG00000018340, ENSMUSG00000033965, ENSMUSG00000018589, ENSMUSG00000049265	933	29	12548	3.246331818013823	1.0	0.9633244747687401	27.87503111680597
GOTERM_MF_DIRECT	GO:0030215~semaphorin receptor binding	6	0.5376344086021506	0.018322878615378558	ENSMUSG00000034684, ENSMUSG00000000627, ENSMUSG00000028064, ENSMUSG00000028883, ENSMUSG00000038777, ENSMUSG00000025207	918	21	12065	3.75505757858699	0.9999999947555692	0.9343703987639458	25.421510122419843
GOTERM_MF_DIRECT	GO:0070330~aromatase activity	4	0.35842293906810035	0.018339792804136754	ENSMUSG00000028713, ENSMUSG00000005547, ENSMUSG00000052914, ENSMUSG00000047155	918	8	12065	6.571350762527234	0.9999999948479096	0.9079554805436271	25.44188880523083
GOTERM_CC_DIRECT	GO:0045177~apical part of cell	15	1.3440860215053763	0.01915788567600637	ENSMUSG00000008540, ENSMUSG00000021278, ENSMUSG00000036862, ENSMUSG00000023912, ENSMUSG00000009073, ENSMUSG00000028643, ENSMUSG00000027962, ENSMUSG00000006567, ENSMUSG00000027883, ENSMUSG00000021477, ENSMUSG00000032050, ENSMUSG00000028434, ENSMUSG00000004568, ENSMUSG00000025813, ENSMUSG00000022197	1005	102	13445	1.9673690371671058	0.99993817679404	0.49954161984358614	24.318516746599773
GOTERM_CC_DIRECT	GO:0005578~proteinaceous extracellular matrix	28	2.5089605734767026	0.020239043186590713	ENSMUSG00000005397, ENSMUSG00000058571, ENSMUSG00000002020, ENSMUSG00000053441, ENSMUSG00000013150, ENSMUSG00000060572, ENSMUSG00000027966, ENSMUSG00000027612, ENSMUSG00000040488, ENSMUSG00000020241, ENSMUSG00000026479, ENSMUSG00000034164, ENSMUSG00000049538, ENSMUSG00000046169, ENSMUSG00000053399, ENSMUSG00000063727, ENSMUSG00000032289, ENSMUSG00000024299, ENSMUSG00000002900, ENSMUSG00000050860,…	1005	239	13445	1.5673098940444223	0.9999644217479337	0.4948593634466082	25.51132557168987
GOTERM_MF_DIRECT	GO:0005070~SH3/SH2 adaptor activity	6	0.5376344086021506	0.022266847286623877	ENSMUSG00000019312, ENSMUSG00000005057, ENSMUSG00000059013, ENSMUSG00000026888, ENSMUSG00000057058, ENSMUSG00000020176	918	22	12065	3.5843731431966726	0.9999999999173635	0.9241971083268776	30.03464721791612
KEGG_PATHWAY	mmu05034:Alcoholism	15	1.3440860215053763	0.02349869913281733	ENSMUSG00000031161, ENSMUSG00000027523, ENSMUSG00000038607, ENSMUSG00000027669, ENSMUSG00000038648, ENSMUSG00000040147, ENSMUSG00000034801, ENSMUSG00000024241, ENSMUSG00000028800, ENSMUSG00000002771, ENSMUSG00000061718, ENSMUSG00000048240, ENSMUSG00000020312, ENSMUSG00000071658, ENSMUSG00000021303	359	114	5208	1.9088110247764258	0.9973175371344132	0.5708118978223797	26.56134453440624
GOTERM_CC_DIRECT	GO:0005911~cell-cell junction	22	1.971326164874552	0.024638363919984876	ENSMUSG00000054889, ENSMUSG00000030830, ENSMUSG00000031328, ENSMUSG00000069441, ENSMUSG00000027378, ENSMUSG00000068566, ENSMUSG00000030890, ENSMUSG00000026991, ENSMUSG00000078816, ENSMUSG00000030707, ENSMUSG00000041734, ENSMUSG00000029428, ENSMUSG00000062300, ENSMUSG00000030774, ENSMUSG00000022865, ENSMUSG00000019986, ENSMUSG00000070047, ENSMUSG00000057058, ENSMUSG00000019906, ENSMUSG00000043458,…	1005	178	13445	1.65347420202359	0.9999962674949141	0.5421217381668064	30.186837643753904
GOTERM_CC_DIRECT	GO:0002116~semaphorin receptor complex	4	0.35842293906810035	0.024794883864199938	ENSMUSG00000029765, ENSMUSG00000031398, ENSMUSG00000053646, ENSMUSG00000030084	1005	9	13445	5.945826423438363	0.9999965558545785	0.522853379941108	30.348039965488162
GOTERM_MF_DIRECT	GO:0008092~cytoskeletal protein binding	11	0.985663082437276	0.02647271212817626	ENSMUSG00000021782, ENSMUSG00000019761, ENSMUSG00000009073, ENSMUSG00000028773, ENSMUSG00000019978, ENSMUSG00000032050, ENSMUSG00000038764, ENSMUSG00000028434, ENSMUSG00000026383, ENSMUSG00000030707, ENSMUSG00000031636	918	66	12065	2.1904502541757442	0.9999999999990297	0.9370939919152647	34.658736808204836
GOTERM_CC_DIRECT	GO:0098793~presynapse	10	0.8960573476702508	0.027076817310959372	ENSMUSG00000030774, ENSMUSG00000052301, ENSMUSG00000028542, ENSMUSG00000007207, ENSMUSG00000020848, ENSMUSG00000062151, ENSMUSG00000019906, ENSMUSG00000029608, ENSMUSG00000039959, ENSMUSG00000028456	1005	58	13445	2.3065705952993656	0.9999989349880852	0.5342140768769956	32.65924715349071
GOTERM_BP_DIRECT	GO:0050871~positive regulation of B cell activation	3	0.2688172043010753	0.02989006502547612	ENSMUSG00000047123, ENSMUSG00000055994, ENSMUSG00000059866	933	4	12548	10.086816720257236	1.0	0.9947071987461306	42.224295801899615
GOTERM_BP_DIRECT	GO:0071896~protein localization to adherens junction	3	0.2688172043010753	0.02989006502547612	ENSMUSG00000021782, ENSMUSG00000054889, ENSMUSG00000057440	933	4	12548	10.086816720257236	1.0	0.9947071987461306	42.224295801899615
GOTERM_MF_DIRECT	GO:0051219~phosphoprotein binding	9	0.8064516129032258	0.030092549548321273	ENSMUSG00000025478, ENSMUSG00000025889, ENSMUSG00000028416, ENSMUSG00000030357, ENSMUSG00000069227, ENSMUSG00000003423, ENSMUSG00000026888, ENSMUSG00000043668, ENSMUSG00000024501	918	49	12065	2.4139655862344935	0.9999999999999791	0.9429485377119304	38.40765136642391
GOTERM_BP_DIRECT	GO:0030308~negative regulation of cell growth	15	1.3440860215053763	0.03073887298601494	ENSMUSG00000000440, ENSMUSG00000025272, ENSMUSG00000009073, ENSMUSG00000078794, ENSMUSG00000055128, ENSMUSG00000055200, ENSMUSG00000031558, ENSMUSG00000028893, ENSMUSG00000029161, ENSMUSG00000023092, ENSMUSG00000036206, ENSMUSG00000030309, ENSMUSG00000021303, ENSMUSG00000030222, ENSMUSG00000037370	933	109	12548	1.850792058762795	1.0	0.9939565360501929	43.13138413553382
GOTERM_MF_DIRECT	GO:0015349~thyroid hormone transmembrane transporter activity	3	0.2688172043010753	0.0312232310003977	ENSMUSG00000038963, ENSMUSG00000019838, ENSMUSG00000033965	918	4	12065	9.85702614379085	0.9999999999999938	0.9344779314954039	39.53670440494671
GOTERM_MF_DIRECT	GO:0031852~mu-type opioid receptor binding	3	0.2688172043010753	0.0312232310003977	ENSMUSG00000027523, ENSMUSG00000031328, ENSMUSG00000028173	918	4	12065	9.85702614379085	0.9999999999999938	0.9344779314954039	39.53670440494671
GOTERM_BP_DIRECT	GO:0048846~axon extension involved in axon guidance	4	0.35842293906810035	0.033022367071355946	ENSMUSG00000034684, ENSMUSG00000028883, ENSMUSG00000025020, ENSMUSG00000031558	933	10	12548	5.3796355841371915	1.0	0.9945926582081355	45.50535221603156
GOTERM_BP_DIRECT	GO:0030317~sperm motility	8	0.7168458781362007	0.03348426169947989	ENSMUSG00000029206, ENSMUSG00000027676, ENSMUSG00000026463, ENSMUSG00000022783, ENSMUSG00000039963, ENSMUSG00000022621, ENSMUSG00000019027, ENSMUSG00000027227	933	42	12548	2.5617312305415196	1.0	0.9935402257040052	45.9740224380848
GOTERM_CC_DIRECT	GO:0044291~cell-cell contact zone	5	0.4480286738351254	0.03359045810061348	ENSMUSG00000018126, ENSMUSG00000062300, ENSMUSG00000036894, ENSMUSG00000026991, ENSMUSG00000031990	1005	17	13445	3.934738074334211	0.999999963206943	0.5938144029423874	38.86988374556475
GOTERM_BP_DIRECT	GO:0045921~positive regulation of exocytosis	6	0.5376344086021506	0.03417577138419879	ENSMUSG00000032202, ENSMUSG00000007207, ENSMUSG00000021591, ENSMUSG00000054459, ENSMUSG00000028456, ENSMUSG00000034584	933	25	12548	3.227781350482315	1.0	0.9926577973171288	46.66856404961002
GOTERM_MF_DIRECT	GO:0005548~phospholipid transporter activity	4	0.35842293906810035	0.03505402933028571	ENSMUSG00000028655, ENSMUSG00000015243, ENSMUSG00000028125, ENSMUSG00000037606	918	10	12065	5.257080610021787	0.9999999999999999	0.9409841791199189	43.219505198533994
GOTERM_MF_DIRECT	GO:0043395~heparan sulfate proteoglycan binding	5	0.4480286738351254	0.035533284908475446	ENSMUSG00000052581, ENSMUSG00000058571, ENSMUSG00000021765, ENSMUSG00000025020, ENSMUSG00000031558	918	17	12065	3.8655004485454314	0.9999999999999999	0.9303585555682449	43.66515828925035
GOTERM_MF_DIRECT	GO:0005272~sodium channel activity	6	0.5376344086021506	0.037235854148177615	ENSMUSG00000009292, ENSMUSG00000034115, ENSMUSG00000075316, ENSMUSG00000032511, ENSMUSG00000074796, ENSMUSG00000021730	918	25	12065	3.154248366013072	1.0	0.926333782406305	45.22199346194793
GOTERM_BP_DIRECT	GO:0030036~actin cytoskeleton organization	17	1.5232974910394266	0.037547672302566185	ENSMUSG00000041729, ENSMUSG00000031328, ENSMUSG00000039960, ENSMUSG00000009073, ENSMUSG00000004568, ENSMUSG00000074802, ENSMUSG00000075284, ENSMUSG00000030707, ENSMUSG00000026383, ENSMUSG00000031523, ENSMUSG00000030774, ENSMUSG00000005057, ENSMUSG00000019978, ENSMUSG00000033985, ENSMUSG00000032735, ENSMUSG00000030403, ENSMUSG00000022353	933	133	12548	1.7190564836528621	1.0	0.9943336277601248	49.936095630598054
GOTERM_MF_DIRECT	GO:0008013~beta-catenin binding	12	1.0752688172043012	0.038908435154989256	ENSMUSG00000055799, ENSMUSG00000046532, ENSMUSG00000021782, ENSMUSG00000031161, ENSMUSG00000053141, ENSMUSG00000002458, ENSMUSG00000022865, ENSMUSG00000020230, ENSMUSG00000009073, ENSMUSG00000000142, ENSMUSG00000078794, ENSMUSG00000063382	918	80	12065	1.97140522875817	1.0	0.9224816384585656	46.712080540910506
GOTERM_BP_DIRECT	GO:0007268~chemical synaptic transmission	17	1.5232974910394266	0.03982747742147628	ENSMUSG00000052301, ENSMUSG00000034997, ENSMUSG00000055078, ENSMUSG00000043441, ENSMUSG00000031144, ENSMUSG00000061762, ENSMUSG00000062151, ENSMUSG00000078816, ENSMUSG00000047910, ENSMUSG00000025889, ENSMUSG00000039106, ENSMUSG00000047904, ENSMUSG00000017765, ENSMUSG00000027584, ENSMUSG00000031343, ENSMUSG00000024211, ENSMUSG00000028456	933	134	12548	1.7062277039241094	1.0	0.9948299412838897	52.03715820452115
GOTERM_BP_DIRECT	GO:0048255~mRNA stabilization	5	0.4480286738351254	0.04001937726056965	ENSMUSG00000022144, ENSMUSG00000018554, ENSMUSG00000000142, ENSMUSG00000016528, ENSMUSG00000023087	933	18	12548	3.7358580445397167	1.0	0.9937746986396521	52.210158468374225
GOTERM_CC_DIRECT	GO:0005912~adherens junction	9	0.8064516129032258	0.041629303834284065	ENSMUSG00000022865, ENSMUSG00000027378, ENSMUSG00000019986, ENSMUSG00000009073, ENSMUSG00000045095, ENSMUSG00000054855, ENSMUSG00000057440, ENSMUSG00000026383, ENSMUSG00000022353	1005	53	13445	2.2717544353703185	0.9999999994398601	0.6553209994564048	45.7998612031795
GOTERM_CC_DIRECT	GO:0016020~membrane	454	40.681003584229394	0.04241547873649418	ENSMUSG00000030545, ENSMUSG00000035189, ENSMUSG00000026258, ENSMUSG00000072889, ENSMUSG00000018507, ENSMUSG00000033377, ENSMUSG00000019978, ENSMUSG00000026192, ENSMUSG00000000792, ENSMUSG00000040447, ENSMUSG00000025207, ENSMUSG00000019761, ENSMUSG00000030638, ENSMUSG00000027500, ENSMUSG00000001507, ENSMUSG00000037949, ENSMUSG00000039959, ENSMUSG00000025889, ENSMUSG00000033361, ENSMUSG00000025495,…	1005	5710	13445	1.0636885624417318	0.9999999996286907	0.6444179740813076	46.436798730659724
GOTERM_CC_DIRECT	GO:0005929~cilium	25	2.240143369175627	0.042774805883693374	ENSMUSG00000031347, ENSMUSG00000066191, ENSMUSG00000027676, ENSMUSG00000042156, ENSMUSG00000027378, ENSMUSG00000062563, ENSMUSG00000022783, ENSMUSG00000023966, ENSMUSG00000021363, ENSMUSG00000039963, ENSMUSG00000043987, ENSMUSG00000031842, ENSMUSG00000040836, ENSMUSG00000050248, ENSMUSG00000032258, ENSMUSG00000056458, ENSMUSG00000040189, ENSMUSG00000022994, ENSMUSG00000019986, ENSMUSG00000050382,…	1005	222	13445	1.506543857290126	0.9999999996923375	0.6304784689586852	46.725590311445465
GOTERM_BP_DIRECT	GO:2001223~negative regulation of neuron migration	4	0.35842293906810035	0.042954700968798845	ENSMUSG00000056679, ENSMUSG00000031785, ENSMUSG00000004040, ENSMUSG00000041014	933	11	12548	4.890577803761083	1.0	0.9947523320701789	54.78401968168676
GOTERM_CC_DIRECT	GO:0035102~PRC1 complex	4	0.35842293906810035	0.043550346749679905	ENSMUSG00000040669, ENSMUSG00000026484, ENSMUSG00000018537, ENSMUSG00000025578	1005	11	13445	4.864767073722297	0.9999999997950164	0.6208854981623882	47.34396178021346
GOTERM_MF_DIRECT	GO:0051213~dioxygenase activity	11	0.985663082437276	0.044862566628400005	ENSMUSG00000018906, ENSMUSG00000079834, ENSMUSG00000064254, ENSMUSG00000026664, ENSMUSG00000033022, ENSMUSG00000047250, ENSMUSG00000031987, ENSMUSG00000004846, ENSMUSG00000053914, ENSMUSG00000031549, ENSMUSG00000032807	918	72	12065	2.0079127329944324	1.0	0.9381907592838217	51.714023306550786
GOTERM_MF_DIRECT	GO:0005089~Rho guanyl-nucleotide exchange factor activity	11	0.985663082437276	0.044862566628400005	ENSMUSG00000040940, ENSMUSG00000061462, ENSMUSG00000066406, ENSMUSG00000022788, ENSMUSG00000040964, ENSMUSG00000004568, ENSMUSG00000021215, ENSMUSG00000021895, ENSMUSG00000041977, ENSMUSG00000024241, ENSMUSG00000034801	918	72	12065	2.0079127329944324	1.0	0.9381907592838217	51.714023306550786
GOTERM_BP_DIRECT	GO:0034765~regulation of ion transmembrane transport	15	1.3440860215053763	0.045481377654408524	ENSMUSG00000026880, ENSMUSG00000018470, ENSMUSG00000035165, ENSMUSG00000038077, ENSMUSG00000034115, ENSMUSG00000075316, ENSMUSG00000045534, ENSMUSG00000032511, ENSMUSG00000020722, ENSMUSG00000064267, ENSMUSG00000028631, ENSMUSG00000022949, ENSMUSG00000026824, ENSMUSG00000021730, ENSMUSG00000074575	933	115	12548	1.7542289948273453	1.0	0.9952987671837418	56.894125204129075
GOTERM_BP_DIRECT	GO:0042981~regulation of apoptotic process	19	1.702508960573477	0.04551323271689865	ENSMUSG00000021782, ENSMUSG00000004446, ENSMUSG00000025795, ENSMUSG00000063727, ENSMUSG00000055994, ENSMUSG00000025151, ENSMUSG00000039959, ENSMUSG00000026278, ENSMUSG00000054115, ENSMUSG00000022781, ENSMUSG00000025352, ENSMUSG00000048232, ENSMUSG00000038058, ENSMUSG00000039097, ENSMUSG00000022098, ENSMUSG00000038545, ENSMUSG00000032000, ENSMUSG00000029833, ENSMUSG00000013698	933	158	12548	1.6172955078893456	1.0	0.9943279805491027	56.920124662484774
GOTERM_BP_DIRECT	GO:0019233~sensory perception of pain	10	0.8960573476702508	0.04586590604005592	ENSMUSG00000071072, ENSMUSG00000027950, ENSMUSG00000034997, ENSMUSG00000003476, ENSMUSG00000047250, ENSMUSG00000075316, ENSMUSG00000061762, ENSMUSG00000036437, ENSMUSG00000029223, ENSMUSG00000027584	933	64	12548	2.1014201500535905	1.0	0.9934838866084392	57.20698134618557
KEGG_PATHWAY	mmu05200:Pathways in cancer	34	3.046594982078853	0.04666634290354185	ENSMUSG00000040940, ENSMUSG00000000440, ENSMUSG00000030589, ENSMUSG00000034801, ENSMUSG00000024241, ENSMUSG00000004451, ENSMUSG00000054115, ENSMUSG00000028800, ENSMUSG00000022994, ENSMUSG00000048240, ENSMUSG00000031565, ENSMUSG00000062312, ENSMUSG00000071658, ENSMUSG00000026479, ENSMUSG00000048701, ENSMUSG00000004446, ENSMUSG00000027523, ENSMUSG00000027669, ENSMUSG00000038607, ENSMUSG00000031987,…	359	357	5208	1.3816155988857939	0.9999932081740293	0.774057297698868	46.22979080311504
GOTERM_BP_DIRECT	GO:0071280~cellular response to copper ion	3	0.2688172043010753	0.047386792268664824	ENSMUSG00000025889, ENSMUSG00000079037, ENSMUSG00000006567	933	5	12548	8.069453376205788	1.0	0.9934678396900494	58.42349425283335
GOTERM_BP_DIRECT	GO:0070885~negative regulation of calcineurin-NFAT signaling cascade	3	0.2688172043010753	0.047386792268664824	ENSMUSG00000047419, ENSMUSG00000079037, ENSMUSG00000026463	933	5	12548	8.069453376205788	1.0	0.9934678396900494	58.42349425283335
GOTERM_CC_DIRECT	GO:0005856~cytoskeleton	92	8.24372759856631	0.04748754450397237	ENSMUSG00000059248, ENSMUSG00000026880, ENSMUSG00000013611, ENSMUSG00000041729, ENSMUSG00000066406, ENSMUSG00000025795, ENSMUSG00000029094, ENSMUSG00000006219, ENSMUSG00000030357, ENSMUSG00000045659, ENSMUSG00000055994, ENSMUSG00000022456, ENSMUSG00000022783, ENSMUSG00000021363, ENSMUSG00000043987, ENSMUSG00000034573, ENSMUSG00000034282, ENSMUSG00000030782, ENSMUSG00000032258, ENSMUSG00000028441,…	1005	1028	13445	1.197262713669009	0.9999999999740461	0.6378194708341247	50.381537845694154
GOTERM_CC_DIRECT	GO:0045202~synapse	46	4.121863799283155	0.04768645132627814	ENSMUSG00000053825, ENSMUSG00000052581, ENSMUSG00000030172, ENSMUSG00000052301, ENSMUSG00000009073, ENSMUSG00000022456, ENSMUSG00000020848, ENSMUSG00000021728, ENSMUSG00000055026, ENSMUSG00000002771, ENSMUSG00000000632, ENSMUSG00000027965, ENSMUSG00000028664, ENSMUSG00000035594, ENSMUSG00000019906, ENSMUSG00000042249, ENSMUSG00000026347, ENSMUSG00000035200, ENSMUSG00000039137, ENSMUSG00000026458,…	1005	468	13445	1.3149423821065611	0.9999999999766245	0.6243784840042373	50.53058084786911
GOTERM_CC_DIRECT	GO:0097440~apical dendrite	5	0.4480286738351254	0.048618522241061654	ENSMUSG00000000632, ENSMUSG00000031328, ENSMUSG00000030495, ENSMUSG00000006476, ENSMUSG00000021730	1005	19	13445	3.5205551191411364	0.999999999985688	0.6172532032735506	51.22345781916231
GOTERM_CC_DIRECT	GO:0005615~extracellular space	72	6.451612903225806	0.0492339682532741	ENSMUSG00000026880, ENSMUSG00000022490, ENSMUSG00000058571, ENSMUSG00000028883, ENSMUSG00000061762, ENSMUSG00000003123, ENSMUSG00000043987, ENSMUSG00000022847, ENSMUSG00000027965, ENSMUSG00000027962, ENSMUSG00000024011, ENSMUSG00000040488, ENSMUSG00000026479, ENSMUSG00000025207, ENSMUSG00000041014, ENSMUSG00000037370, ENSMUSG00000044287, ENSMUSG00000000627, ENSMUSG00000019761, ENSMUSG00000028064,…	1005	782	13445	1.2317440928350576	0.999999999989651	0.608127734373882	51.67600231783602
KEGG_PATHWAY	mmu04723:Retrograde endocannabinoid signaling	12	1.0752688172043012	0.04938695807476943	ENSMUSG00000034171, ENSMUSG00000027669, ENSMUSG00000022994, ENSMUSG00000038607, ENSMUSG00000048240, ENSMUSG00000055078, ENSMUSG00000071658, ENSMUSG00000026824, ENSMUSG00000021303, ENSMUSG00000055026, ENSMUSG00000078816, ENSMUSG00000031343	359	92	5208	1.8922126680392397	0.9999966662094883	0.7537152111508203	48.18827315883425
GOTERM_MF_DIRECT	GO:0050291~sphingosine N-acyltransferase activity	3	0.2688172043010753	0.049442132018136506	ENSMUSG00000023021, ENSMUSG00000008206, ENSMUSG00000058966	918	5	12065	7.88562091503268	1.0	0.9452150956553886	55.25815510244914
GOTERM_MF_DIRECT	GO:0030550~acetylcholine receptor inhibitor activity	3	0.2688172043010753	0.049442132018136506	ENSMUSG00000022587, ENSMUSG00000022577, ENSMUSG00000026344	918	5	12065	7.88562091503268	1.0	0.9452150956553886	55.25815510244914
GOTERM_MF_DIRECT	GO:0031418~L-ascorbic acid binding	5	0.4480286738351254	0.05132605399410019	ENSMUSG00000018906, ENSMUSG00000079834, ENSMUSG00000026664, ENSMUSG00000031987, ENSMUSG00000004846	918	19	12065	3.458605664488018	1.0	0.9426815130573035	56.64411161037648
KEGG_PATHWAY	mmu04725:Cholinergic synapse	13	1.1648745519713262	0.05190980689978762	ENSMUSG00000027669, ENSMUSG00000038607, ENSMUSG00000038648, ENSMUSG00000078816, ENSMUSG00000027950, ENSMUSG00000022994, ENSMUSG00000048240, ENSMUSG00000028631, ENSMUSG00000021820, ENSMUSG00000071658, ENSMUSG00000035200, ENSMUSG00000021303, ENSMUSG00000026824	359	104	5208	1.8133704735376046	0.9999982798594788	0.7348104583627582	49.945344656964274
GOTERM_MF_DIRECT	GO:0001786~phosphatidylserine binding	7	0.6272401433691757	0.052022603081065946	ENSMUSG00000022212, ENSMUSG00000040152, ENSMUSG00000040875, ENSMUSG00000030605, ENSMUSG00000030616, ENSMUSG00000037606, ENSMUSG00000004961	918	36	12065	2.5555252965383684	1.0	0.9363298326828358	57.146281442927815
GOTERM_BP_DIRECT	GO:0051491~positive regulation of filopodium assembly	6	0.5376344086021506	0.05269144819404827	ENSMUSG00000021253, ENSMUSG00000002580, ENSMUSG00000016150, ENSMUSG00000042064, ENSMUSG00000039671, ENSMUSG00000024501	933	28	12548	2.8819476343592094	1.0	0.995611453241138	62.41577748520732
GOTERM_BP_DIRECT	GO:0006814~sodium ion transport	12	1.0752688172043012	0.05292165463788812	ENSMUSG00000021733, ENSMUSG00000009292, ENSMUSG00000034115, ENSMUSG00000061306, ENSMUSG00000020805, ENSMUSG00000075316, ENSMUSG00000063873, ENSMUSG00000000792, ENSMUSG00000032511, ENSMUSG00000074796, ENSMUSG00000019894, ENSMUSG00000021730	933	86	12548	1.876617064233904	1.0	0.9949214088666062	62.58055128638153
GOTERM_BP_DIRECT	GO:0021952~central nervous system projection neuron axonogenesis	4	0.35842293906810035	0.05419467376746053	ENSMUSG00000028664, ENSMUSG00000027950, ENSMUSG00000031285, ENSMUSG00000031558	933	12	12548	4.48302965344766	1.0	0.994749120583584	63.47948249924775
GOTERM_BP_DIRECT	GO:0046325~negative regulation of glucose import	4	0.35842293906810035	0.05419467376746053	ENSMUSG00000005057, ENSMUSG00000020176, ENSMUSG00000013698, ENSMUSG00000037370	933	12	12548	4.48302965344766	1.0	0.994749120583584	63.47948249924775
GOTERM_BP_DIRECT	GO:0061029~eyelid development in camera-type eye	4	0.35842293906810035	0.05419467376746053	ENSMUSG00000028800, ENSMUSG00000063632, ENSMUSG00000037188, ENSMUSG00000024241	933	12	12548	4.48302965344766	1.0	0.994749120583584	63.47948249924775
GOTERM_BP_DIRECT	GO:0051764~actin crosslink formation	4	0.35842293906810035	0.05419467376746053	ENSMUSG00000018126, ENSMUSG00000031328, ENSMUSG00000026414, ENSMUSG00000024501	933	12	12548	4.48302965344766	1.0	0.994749120583584	63.47948249924775
GOTERM_CC_DIRECT	GO:0001725~stress fiber	10	0.8960573476702508	0.055688407377996504	ENSMUSG00000059248, ENSMUSG00000005057, ENSMUSG00000006219, ENSMUSG00000035305, ENSMUSG00000030890, ENSMUSG00000089996, ENSMUSG00000032735, ENSMUSG00000029860, ENSMUSG00000031523, ENSMUSG00000072955	1005	66	13445	2.0269862807176238	0.9999999999996589	0.641291227511662	56.19238390003306
GOTERM_CC_DIRECT	GO:0005884~actin filament	10	0.8960573476702508	0.055688407377996504	ENSMUSG00000071072, ENSMUSG00000066406, ENSMUSG00000031328, ENSMUSG00000029094, ENSMUSG00000005057, ENSMUSG00000039137, ENSMUSG00000026288, ENSMUSG00000030707, ENSMUSG00000075284, ENSMUSG00000031523	1005	66	13445	2.0269862807176238	0.9999999999996589	0.641291227511662	56.19238390003306
GOTERM_BP_DIRECT	GO:0051497~negative regulation of stress fiber assembly	5	0.4480286738351254	0.05637272854712232	ENSMUSG00000042099, ENSMUSG00000089996, ENSMUSG00000031355, ENSMUSG00000031523, ENSMUSG00000072955	933	20	12548	3.362272240085745	1.0	0.9950372020799317	64.97036301319166
GOTERM_MF_DIRECT	GO:0050839~cell adhesion molecule binding	9	0.8064516129032258	0.05975316191827791	ENSMUSG00000054889, ENSMUSG00000062300, ENSMUSG00000030830, ENSMUSG00000022865, ENSMUSG00000044393, ENSMUSG00000016150, ENSMUSG00000022661, ENSMUSG00000027962, ENSMUSG00000031565	918	56	12065	2.112219887955182	1.0	0.9514371901169366	62.365639357528565
GOTERM_MF_DIRECT	GO:0019905~syntaxin binding	11	0.985663082437276	0.06105098268943047	ENSMUSG00000019478, ENSMUSG00000052301, ENSMUSG00000015243, ENSMUSG00000020847, ENSMUSG00000020848, ENSMUSG00000062151, ENSMUSG00000029608, ENSMUSG00000032757, ENSMUSG00000030616, ENSMUSG00000028456, ENSMUSG00000004961	918	76	12065	1.9022331154684096	1.0	0.947771784529332	63.181177478058515
GOTERM_MF_DIRECT	GO:0005544~calcium-dependent phospholipid binding	7	0.6272401433691757	0.06495214164122887	ENSMUSG00000045912, ENSMUSG00000052301, ENSMUSG00000018340, ENSMUSG00000020848, ENSMUSG00000029608, ENSMUSG00000030616, ENSMUSG00000004961	918	38	12065	2.4210239651416123	1.0	0.9507285698007543	65.53405847012547
GOTERM_BP_DIRECT	GO:0017158~regulation of calcium ion-dependent exocytosis	5	0.4480286738351254	0.06570208588743368	ENSMUSG00000052301, ENSMUSG00000020847, ENSMUSG00000020848, ENSMUSG00000029608, ENSMUSG00000004961	933	21	12548	3.2021640381768997	1.0	0.997610767559002	70.7297864466644
GOTERM_BP_DIRECT	GO:0055074~calcium ion homeostasis	5	0.4480286738351254	0.06570208588743368	ENSMUSG00000037493, ENSMUSG00000027523, ENSMUSG00000020303, ENSMUSG00000050989, ENSMUSG00000029833	933	21	12548	3.2021640381768997	1.0	0.997610767559002	70.7297864466644
GOTERM_BP_DIRECT	GO:0071380~cellular response to prostaglandin E stimulus	4	0.35842293906810035	0.0666830940851848	ENSMUSG00000000440, ENSMUSG00000027523, ENSMUSG00000022994, ENSMUSG00000020532	933	13	12548	4.1381812185670706	1.0	0.9974196263858852	71.28044354030068
GOTERM_BP_DIRECT	GO:1901166~neural crest cell migration involved in autonomic nervous system development	3	0.2688172043010753	0.06763608405047088	ENSMUSG00000022144, ENSMUSG00000034684, ENSMUSG00000028883	933	6	12548	6.72454448017149	1.0	0.9972180046860804	71.80599108032247
GOTERM_BP_DIRECT	GO:0097485~neuron projection guidance	3	0.2688172043010753	0.06763608405047088	ENSMUSG00000025478, ENSMUSG00000031398, ENSMUSG00000030084	933	6	12548	6.72454448017149	1.0	0.9972180046860804	71.80599108032247
GOTERM_MF_DIRECT	GO:0005525~GTP binding	34	3.046594982078853	0.06771803357989117	ENSMUSG00000059248, ENSMUSG00000055069, ENSMUSG00000003411, ENSMUSG00000030357, ENSMUSG00000033910, ENSMUSG00000039960, ENSMUSG00000022456, ENSMUSG00000018340, ENSMUSG00000004451, ENSMUSG00000055723, ENSMUSG00000034226, ENSMUSG00000058672, ENSMUSG00000040618, ENSMUSG00000020657, ENSMUSG00000022621, ENSMUSG00000019066, ENSMUSG00000028469, ENSMUSG00000028945, ENSMUSG00000027668, ENSMUSG00000032202,…	918	333	12065	1.3418974530085641	1.0	0.9508184677372836	67.116060565603
GOTERM_BP_DIRECT	GO:0070527~platelet aggregation	6	0.5376344086021506	0.06771944840370536	ENSMUSG00000005813, ENSMUSG00000027523, ENSMUSG00000031328, ENSMUSG00000020571, ENSMUSG00000030890, ENSMUSG00000036894	933	30	12548	2.689817792068596	1.0	0.996775717861673	71.85152947844165
GOTERM_CC_DIRECT	GO:0001739~sex chromatin	3	0.2688172043010753	0.06829425825199598	ENSMUSG00000040669, ENSMUSG00000026484, ENSMUSG00000018537	1005	6	13445	6.689054726368159	0.9999999999999996	0.7053785920812057	63.90248758351673
GOTERM_BP_DIRECT	GO:0043406~positive regulation of MAP kinase activity	8	0.7168458781362007	0.0684559704214747	ENSMUSG00000034997, ENSMUSG00000016150, ENSMUSG00000000296, ENSMUSG00000031565, ENSMUSG00000062312, ENSMUSG00000030890, ENSMUSG00000025151, ENSMUSG00000042567	933	49	12548	2.195769626178446	1.0	0.9964928272222641	72.2508523423751
GOTERM_CC_DIRECT	GO:0048786~presynaptic active zone	6	0.5376344086021506	0.06899990573203676	ENSMUSG00000030172, ENSMUSG00000031144, ENSMUSG00000062151, ENSMUSG00000003863, ENSMUSG00000028456, ENSMUSG00000026458	1005	30	13445	2.675621890547264	0.9999999999999997	0.6969875961536973	64.29430171868754
GOTERM_MF_DIRECT	GO:0048495~Roundabout binding	3	0.2688172043010753	0.07048790853715188	ENSMUSG00000025020, ENSMUSG00000031558, ENSMUSG00000030782	918	6	12065	6.571350762527234	1.0	0.9509275208815728	68.63195995672827
GOTERM_MF_DIRECT	GO:0017154~semaphorin receptor activity	4	0.35842293906810035	0.07051610733212846	ENSMUSG00000029765, ENSMUSG00000031398, ENSMUSG00000053646, ENSMUSG00000030084	918	13	12065	4.043908161555221	1.0	0.9449613307053317	68.64705035197301
GOTERM_CC_DIRECT	GO:0005923~bicellular tight junction	12	1.0752688172043012	0.07129553730427649	ENSMUSG00000013076, ENSMUSG00000022865, ENSMUSG00000029778, ENSMUSG00000027378, ENSMUSG00000006567, ENSMUSG00000045095, ENSMUSG00000036894, ENSMUSG00000028434, ENSMUSG00000019906, ENSMUSG00000030403, ENSMUSG00000057440, ENSMUSG00000031990	1005	90	13445	1.783747927031509	0.9999999999999999	0.6974065825225038	65.54175328725164
KEGG_PATHWAY	mmu04014:Ras signaling pathway	20	1.7921146953405016	0.07275616576428393	ENSMUSG00000029602, ENSMUSG00000031453, ENSMUSG00000038607, ENSMUSG00000027669, ENSMUSG00000028039, ENSMUSG00000030589, ENSMUSG00000078816, ENSMUSG00000004451, ENSMUSG00000024241, ENSMUSG00000055723, ENSMUSG00000034801, ENSMUSG00000022781, ENSMUSG00000026482, ENSMUSG00000030774, ENSMUSG00000024998, ENSMUSG00000048240, ENSMUSG00000031565, ENSMUSG00000020312, ENSMUSG00000071658, ENSMUSG00000021303	359	194	5208	1.495563277144416	0.9999999932189869	0.8191200553246538	62.49520657909723
GOTERM_BP_DIRECT	GO:0070301~cellular response to hydrogen peroxide	8	0.7168458781362007	0.07475231876333166	ENSMUSG00000031161, ENSMUSG00000055633, ENSMUSG00000009292, ENSMUSG00000018537, ENSMUSG00000019850, ENSMUSG00000002147, ENSMUSG00000025578, ENSMUSG00000021215	933	50	12548	2.1518542336548765	1.0	0.9976154662790649	75.45278839172848
GOTERM_BP_DIRECT	GO:0044458~motile cilium assembly	5	0.4480286738351254	0.07578003099987873	ENSMUSG00000027676, ENSMUSG00000023966, ENSMUSG00000039963, ENSMUSG00000060798, ENSMUSG00000036962	933	22	12548	3.056611127350677	1.0	0.9974603745790641	75.94105725070824
GOTERM_CC_DIRECT	GO:0005834~heterotrimeric G-protein complex	6	0.5376344086021506	0.07744680706500995	ENSMUSG00000027669, ENSMUSG00000027523, ENSMUSG00000038607, ENSMUSG00000048240, ENSMUSG00000071658, ENSMUSG00000021303	1005	31	13445	2.5893115069812227	1.0	0.716928034086215	68.68732080000204
GOTERM_CC_DIRECT	GO:0030027~lamellipodium	18	1.6129032258064515	0.07764326471646969	ENSMUSG00000040852, ENSMUSG00000032382, ENSMUSG00000013076, ENSMUSG00000027500, ENSMUSG00000009073, ENSMUSG00000030890, ENSMUSG00000008475, ENSMUSG00000034573, ENSMUSG00000018507, ENSMUSG00000030707, ENSMUSG00000029428, ENSMUSG00000030774, ENSMUSG00000022788, ENSMUSG00000070047, ENSMUSG00000032050, ENSMUSG00000032735, ENSMUSG00000030403, ENSMUSG00000024501	1005	157	13445	1.5337959882118073	1.0	0.7068419409159257	68.78323325934397
GOTERM_MF_DIRECT	GO:0017124~SH3 domain binding	14	1.2544802867383513	0.07792130800869165	ENSMUSG00000029094, ENSMUSG00000031246, ENSMUSG00000030890, ENSMUSG00000029603, ENSMUSG00000022637, ENSMUSG00000026288, ENSMUSG00000024241, ENSMUSG00000024725, ENSMUSG00000011256, ENSMUSG00000030403, ENSMUSG00000048701, ENSMUSG00000024501, ENSMUSG00000031355, ENSMUSG00000023805	918	111	12065	1.6576380301870497	1.0	0.95484986766839	72.3828714495633
GOTERM_BP_DIRECT	GO:0045197~establishment or maintenance of epithelial cell apical/basal polarity	4	0.35842293906810035	0.08034830698734366	ENSMUSG00000021782, ENSMUSG00000070047, ENSMUSG00000030890, ENSMUSG00000063681	933	14	12548	3.8425968458122797	1.0	0.9979710861030819	78.00254045633952
GOTERM_MF_DIRECT	GO:0043014~alpha-tubulin binding	5	0.4480286738351254	0.0810356763092813	ENSMUSG00000025889, ENSMUSG00000031161, ENSMUSG00000027523, ENSMUSG00000028441, ENSMUSG00000049866	918	22	12065	2.9869776193305606	1.0	0.9554750014349085	73.82581719288898
GOTERM_MF_DIRECT	GO:0003785~actin monomer binding	5	0.4480286738351254	0.0810356763092813	ENSMUSG00000089996, ENSMUSG00000030707, ENSMUSG00000035934, ENSMUSG00000022353, ENSMUSG00000072955	918	22	12065	2.9869776193305606	1.0	0.9554750014349085	73.82581719288898
GOTERM_CC_DIRECT	GO:0031012~extracellular matrix	25	2.240143369175627	0.08131785177373978	ENSMUSG00000054889, ENSMUSG00000005397, ENSMUSG00000002020, ENSMUSG00000053441, ENSMUSG00000040152, ENSMUSG00000046834, ENSMUSG00000030782, ENSMUSG00000027966, ENSMUSG00000027612, ENSMUSG00000040488, ENSMUSG00000020241, ENSMUSG00000049538, ENSMUSG00000031328, ENSMUSG00000069441, ENSMUSG00000028063, ENSMUSG00000053399, ENSMUSG00000030890, ENSMUSG00000032289, ENSMUSG00000024299, ENSMUSG00000002900,…	1005	238	13445	1.405263597976504	1.0	0.7134307897057295	70.52758790571451
GOTERM_CC_DIRECT	GO:0030670~phagocytic vesicle membrane	7	0.6272401433691757	0.08198091759152533	ENSMUSG00000055069, ENSMUSG00000073411, ENSMUSG00000043463, ENSMUSG00000038195, ENSMUSG00000030707, ENSMUSG00000060802, ENSMUSG00000030055	1005	41	13445	2.284067467540347	1.0	0.7060667305458803	70.83252087912261
GOTERM_MF_DIRECT	GO:0005543~phospholipid binding	10	0.8960573476702508	0.08215046738287032	ENSMUSG00000034171, ENSMUSG00000025889, ENSMUSG00000018126, ENSMUSG00000024851, ENSMUSG00000043940, ENSMUSG00000033389, ENSMUSG00000031557, ENSMUSG00000017774, ENSMUSG00000039959, ENSMUSG00000046598	918	70	12065	1.8775287892934953	1.0	0.9525252898789842	74.32492360837288
GOTERM_MF_DIRECT	GO:0051879~Hsp90 protein binding	6	0.5376344086021506	0.08216889293369192	ENSMUSG00000031161, ENSMUSG00000071072, ENSMUSG00000028693, ENSMUSG00000055994, ENSMUSG00000062312, ENSMUSG00000029512	918	31	12065	2.5437486822686064	1.0	0.9474853323512488	74.33309755079485
GOTERM_BP_DIRECT	GO:0006887~exocytosis	12	1.0752688172043012	0.08317561868963322	ENSMUSG00000032202, ENSMUSG00000030774, ENSMUSG00000052301, ENSMUSG00000006930, ENSMUSG00000007207, ENSMUSG00000020847, ENSMUSG00000020782, ENSMUSG00000062151, ENSMUSG00000019906, ENSMUSG00000019066, ENSMUSG00000030616, ENSMUSG00000028456	933	93	12548	1.7353663174636103	1.0	0.9981241365037019	79.19355634364425
GOTERM_MF_DIRECT	GO:0008509~anion transmembrane transporter activity	4	0.35842293906810035	0.0848610250378549	ENSMUSG00000021733, ENSMUSG00000015243, ENSMUSG00000005357, ENSMUSG00000074796	918	14	12065	3.7550575785869906	1.0	0.9476238116715002	75.50152685526254
GOTERM_MF_DIRECT	GO:0016702~oxidoreductase activity, acting on single donors with incorporation of molecular oxygen, incorporation of two atoms of oxygen	4	0.35842293906810035	0.0848610250378549	ENSMUSG00000018906, ENSMUSG00000079834, ENSMUSG00000033022, ENSMUSG00000032807	918	14	12065	3.7550575785869906	1.0	0.9476238116715002	75.50152685526254
GOTERM_BP_DIRECT	GO:0046513~ceramide biosynthetic process	5	0.4480286738351254	0.08658470743334029	ENSMUSG00000023021, ENSMUSG00000019822, ENSMUSG00000008206, ENSMUSG00000058966, ENSMUSG00000032807	933	23	12548	2.9237149913789082	1.0	0.998337137629098	80.54866489884301
GOTERM_BP_DIRECT	GO:0046686~response to cadmium ion	5	0.4480286738351254	0.08658470743334029	ENSMUSG00000079037, ENSMUSG00000021611, ENSMUSG00000027187, ENSMUSG00000027227, ENSMUSG00000060802	933	23	12548	2.9237149913789082	1.0	0.998337137629098	80.54866489884301
GOTERM_CC_DIRECT	GO:0001750~photoreceptor outer segment	7	0.6272401433691757	0.08991831526940695	ENSMUSG00000032202, ENSMUSG00000037493, ENSMUSG00000019986, ENSMUSG00000047250, ENSMUSG00000042064, ENSMUSG00000021363, ENSMUSG00000028125	1005	42	13445	2.2296849087893866	1.0	0.73051461967175	74.2619964239745
GOTERM_BP_DIRECT	GO:0048841~regulation of axon extension involved in axon guidance	3	0.2688172043010753	0.09013343147834968	ENSMUSG00000029765, ENSMUSG00000028883, ENSMUSG00000030084	933	7	12548	5.763895268718419	1.0	0.9985350748987829	81.87046022731438
KEGG_PATHWAY	mmu04024:cAMP signaling pathway	18	1.6129032258064515	0.09147170745191431	ENSMUSG00000027523, ENSMUSG00000038648, ENSMUSG00000029778, ENSMUSG00000003123, ENSMUSG00000036437, ENSMUSG00000031842, ENSMUSG00000055723, ENSMUSG00000035458, ENSMUSG00000002771, ENSMUSG00000061718, ENSMUSG00000030774, ENSMUSG00000024998, ENSMUSG00000022994, ENSMUSG00000021820, ENSMUSG00000047904, ENSMUSG00000026463, ENSMUSG00000049112, ENSMUSG00000049686	359	175	5208	1.4921448467966574	0.9999999999577063	0.8633772674664625	71.21820210562933
GOTERM_MF_DIRECT	GO:0005261~cation channel activity	6	0.5376344086021506	0.09159991950357702	ENSMUSG00000002771, ENSMUSG00000009292, ENSMUSG00000046031, ENSMUSG00000041482, ENSMUSG00000028420, ENSMUSG00000018507	918	32	12065	2.4642565359477127	1.0	0.9547370997038811	78.21154716842878
GOTERM_MF_DIRECT	GO:0005244~voltage-gated ion channel activity	14	1.2544802867383513	0.09166596959824602	ENSMUSG00000018470, ENSMUSG00000035165, ENSMUSG00000038077, ENSMUSG00000034115, ENSMUSG00000075316, ENSMUSG00000045534, ENSMUSG00000032511, ENSMUSG00000020722, ENSMUSG00000064267, ENSMUSG00000028631, ENSMUSG00000022949, ENSMUSG00000026824, ENSMUSG00000021730, ENSMUSG00000074575	918	114	12065	1.6140159767610749	1.0	0.9503989513734032	78.23666161831795
KEGG_PATHWAY	mmu01130:Biosynthesis of antibiotics	19	1.702508960573477	0.09358540674045447	ENSMUSG00000025260, ENSMUSG00000034424, ENSMUSG00000063229, ENSMUSG00000020475, ENSMUSG00000032263, ENSMUSG00000036880, ENSMUSG00000032279, ENSMUSG00000027187, ENSMUSG00000020363, ENSMUSG00000026956, ENSMUSG00000025533, ENSMUSG00000026192, ENSMUSG00000040618, ENSMUSG00000030268, ENSMUSG00000010651, ENSMUSG00000025950, ENSMUSG00000031432, ENSMUSG00000026807, ENSMUSG00000024782	359	188	5208	1.4661293190304037	0.9999999999763193	0.847718972723797	72.07552744840517
GOTERM_MF_DIRECT	GO:0070097~delta-catenin binding	3	0.2688172043010753	0.09382657345296584	ENSMUSG00000053141, ENSMUSG00000045659, ENSMUSG00000078794	918	7	12065	5.632586367880485	1.0	0.9495923703495004	79.0433972312687
GOTERM_BP_DIRECT	GO:0030819~positive regulation of cAMP biosynthetic process	6	0.5376344086021506	0.09422797880790547	ENSMUSG00000027523, ENSMUSG00000003476, ENSMUSG00000029778, ENSMUSG00000015243, ENSMUSG00000038587, ENSMUSG00000040836	933	33	12548	2.445288901880542	1.0	0.9987553754593348	83.29005994032515
GOTERM_CC_DIRECT	GO:0031225~anchored component of membrane	11	0.985663082437276	0.0949852166088272	ENSMUSG00000079037, ENSMUSG00000000682, ENSMUSG00000044287, ENSMUSG00000030092, ENSMUSG00000027962, ENSMUSG00000058571, ENSMUSG00000045733, ENSMUSG00000028039, ENSMUSG00000022587, ENSMUSG00000022577, ENSMUSG00000026344	1005	84	13445	1.7518952854773753	1.0	0.7411224503884588	76.25083482322172
GOTERM_BP_DIRECT	GO:2000249~regulation of actin cytoskeleton reorganization	4	0.35842293906810035	0.09510940440155209	ENSMUSG00000036504, ENSMUSG00000009292, ENSMUSG00000021477, ENSMUSG00000030220	933	15	12548	3.586423722758128	1.0	0.9986545222690887	83.58159728657049
GOTERM_BP_DIRECT	GO:0032230~positive regulation of synaptic transmission, GABAergic	4	0.35842293906810035	0.09510940440155209	ENSMUSG00000006740, ENSMUSG00000006930, ENSMUSG00000061762, ENSMUSG00000049112	933	15	12548	3.586423722758128	1.0	0.9986545222690887	83.58159728657049
GOTERM_BP_DIRECT	GO:0007157~heterophilic cell-cell adhesion via plasma membrane cell adhesion molecules	7	0.6272401433691757	0.09632215882556028	ENSMUSG00000062300, ENSMUSG00000030830, ENSMUSG00000036862, ENSMUSG00000022865, ENSMUSG00000016150, ENSMUSG00000022661, ENSMUSG00000027962	933	43	12548	2.189386574939555	1.0	0.998584315858575	83.97487767268139
GOTERM_BP_DIRECT	GO:0055010~ventricular cardiac muscle tissue morphogenesis	5	0.4480286738351254	0.09808946651416241	ENSMUSG00000027966, ENSMUSG00000026414, ENSMUSG00000026418, ENSMUSG00000022587, ENSMUSG00000035458	933	24	12548	2.8018935334047876	1.0	0.9985705557156654	84.53208941382665
GOTERM_BP_DIRECT	GO:0006813~potassium ion transport	13	1.1648745519713262	0.09886931318806944	ENSMUSG00000018470, ENSMUSG00000035165, ENSMUSG00000038077, ENSMUSG00000028631, ENSMUSG00000045534, ENSMUSG00000052726, ENSMUSG00000063873, ENSMUSG00000017765, ENSMUSG00000026824, ENSMUSG00000028420, ENSMUSG00000021730, ENSMUSG00000049265, ENSMUSG00000074575	933	107	12548	1.6340014624715768	1.0	0.9984557979854695	84.77210054537812
GOTERM_MF_DIRECT	GO:0051393~alpha-actinin binding	4	0.35842293906810035	0.10032745160758456	ENSMUSG00000000440, ENSMUSG00000053141, ENSMUSG00000045534, ENSMUSG00000045095	918	15	12065	3.5047204066811912	1.0	0.9555921602644334	81.3050079834504
KEGG_PATHWAY	mmu00520:Amino sugar and nucleotide sugar metabolism	7	0.6272401433691757	0.10059811521540887	ENSMUSG00000020766, ENSMUSG00000026956, ENSMUSG00000062778, ENSMUSG00000028334, ENSMUSG00000018042, ENSMUSG00000034744, ENSMUSG00000020363	359	47	5208	2.1606116280448053	0.9999999999965763	0.848282623455439	74.75398325577007
KEGG_PATHWAY	mmu05031:Amphetamine addiction	8	0.7168458781362007	0.10063384764775614	ENSMUSG00000002771, ENSMUSG00000027523, ENSMUSG00000061718, ENSMUSG00000038648, ENSMUSG00000007207, ENSMUSG00000021820, ENSMUSG00000040147, ENSMUSG00000078816	359	58	5208	2.0009605225242533	0.99999999999661	0.8280720261242881	74.76700189267437
GOTERM_BP_DIRECT	GO:0007155~cell adhesion	38	3.405017921146954	0.10203578833513294	ENSMUSG00000013236, ENSMUSG00000005397, ENSMUSG00000020032, ENSMUSG00000030830, ENSMUSG00000036862, ENSMUSG00000044393, ENSMUSG00000006219, ENSMUSG00000040152, ENSMUSG00000021728, ENSMUSG00000033306, ENSMUSG00000022865, ENSMUSG00000029161, ENSMUSG00000027612, ENSMUSG00000021803, ENSMUSG00000027962, ENSMUSG00000020241, ENSMUSG00000031785, ENSMUSG00000048347, ENSMUSG00000026479, ENSMUSG00000031990,…	933	402	12548	1.2713069166493363	1.0	0.9985853998471554	85.71096882748749
KEGG_PATHWAY	mmu04666:Fc gamma R-mediated phagocytosis	10	0.8960573476702508	0.10218385710816084	ENSMUSG00000021759, ENSMUSG00000030774, ENSMUSG00000020451, ENSMUSG00000036995, ENSMUSG00000030403, ENSMUSG00000024867, ENSMUSG00000047945, ENSMUSG00000008475, ENSMUSG00000078816, ENSMUSG00000026288	359	81	5208	1.7909831837408439	0.9999999999977937	0.8131560390482779	75.3257995831291
GOTERM_CC_DIRECT	GO:0043005~neuron projection	37	3.315412186379928	0.10256328191527862	ENSMUSG00000031161, ENSMUSG00000052301, ENSMUSG00000021032, ENSMUSG00000030357, ENSMUSG00000009073, ENSMUSG00000022456, ENSMUSG00000031285, ENSMUSG00000029512, ENSMUSG00000034573, ENSMUSG00000028800, ENSMUSG00000071072, ENSMUSG00000009292, ENSMUSG00000022865, ENSMUSG00000016150, ENSMUSG00000047904, ENSMUSG00000021477, ENSMUSG00000019906, ENSMUSG00000035200, ENSMUSG00000027584, ENSMUSG00000004961,…	1005	388	13445	1.2757475509052676	1.0	0.7598997238419456	78.96000770269013
GOTERM_CC_DIRECT	GO:0005622~intracellular	113	10.125448028673835	0.1036490279113479	ENSMUSG00000059142, ENSMUSG00000035189, ENSMUSG00000021725, ENSMUSG00000050855, ENSMUSG00000042724, ENSMUSG00000039634, ENSMUSG00000018507, ENSMUSG00000019822, ENSMUSG00000041261, ENSMUSG00000030319, ENSMUSG00000017724, ENSMUSG00000031785, ENSMUSG00000021123, ENSMUSG00000002249, ENSMUSG00000041361, ENSMUSG00000029602, ENSMUSG00000031453, ENSMUSG00000004085, ENSMUSG00000037949, ENSMUSG00000056153,…	1005	1338	13445	1.1298403349470882	1.0	0.7547967162059894	79.32371232860297
GOTERM_BP_DIRECT	GO:0006865~amino acid transport	6	0.5376344086021506	0.10408391976669039	ENSMUSG00000028744, ENSMUSG00000028542, ENSMUSG00000061306, ENSMUSG00000030495, ENSMUSG00000052026, ENSMUSG00000019894	933	34	12548	2.373368640060526	1.0	0.9985999704974396	86.28882747344997
GOTERM_MF_DIRECT	GO:0030276~clathrin binding	7	0.6272401433691757	0.10472855088657451	ENSMUSG00000052301, ENSMUSG00000020847, ENSMUSG00000020848, ENSMUSG00000029608, ENSMUSG00000039959, ENSMUSG00000030616, ENSMUSG00000004961	918	43	12065	2.139509550590262	1.0	0.9579237539210045	82.70402002304336
KEGG_PATHWAY	mmu04728:Dopaminergic synapse	13	1.1648745519713262	0.10478325456565743	ENSMUSG00000027523, ENSMUSG00000038607, ENSMUSG00000027669, ENSMUSG00000038648, ENSMUSG00000040147, ENSMUSG00000078816, ENSMUSG00000006740, ENSMUSG00000061718, ENSMUSG00000048240, ENSMUSG00000021820, ENSMUSG00000071658, ENSMUSG00000026824, ENSMUSG00000021303	359	117	5208	1.6118848653667597	0.9999999999989282	0.8023533409055934	76.23734154768788
GOTERM_BP_DIRECT	GO:0001755~neural crest cell migration	7	0.6272401433691757	0.10491777802472144	ENSMUSG00000022144, ENSMUSG00000034684, ENSMUSG00000000627, ENSMUSG00000028064, ENSMUSG00000039481, ENSMUSG00000038777, ENSMUSG00000025207	933	44	12548	2.139627789145474	1.0	0.9984994122893001	86.51770803867726
GOTERM_CC_DIRECT	GO:0005930~axoneme	10	0.8960573476702508	0.10543627770824039	ENSMUSG00000059248, ENSMUSG00000032258, ENSMUSG00000040189, ENSMUSG00000027676, ENSMUSG00000062563, ENSMUSG00000023966, ENSMUSG00000021363, ENSMUSG00000039963, ENSMUSG00000026807, ENSMUSG00000036962	1005	75	13445	1.783747927031509	1.0	0.7522969766916576	79.909691321038
KEGG_PATHWAY	mmu04925:Aldosterone synthesis and secretion	9	0.8064516129032258	0.10543874544382023	ENSMUSG00000027523, ENSMUSG00000022994, ENSMUSG00000038648, ENSMUSG00000021820, ENSMUSG00000003123, ENSMUSG00000049686, ENSMUSG00000030653, ENSMUSG00000078816, ENSMUSG00000049265	359	70	5208	1.8651810584958217	0.9999999999991068	0.7859051790033972	76.4622451461801
GOTERM_CC_DIRECT	GO:0016323~basolateral plasma membrane	18	1.6129032258064515	0.1096896192810389	ENSMUSG00000054889, ENSMUSG00000021733, ENSMUSG00000055994, ENSMUSG00000001507, ENSMUSG00000029428, ENSMUSG00000039878, ENSMUSG00000022865, ENSMUSG00000038058, ENSMUSG00000020805, ENSMUSG00000019838, ENSMUSG00000006567, ENSMUSG00000026463, ENSMUSG00000062312, ENSMUSG00000019906, ENSMUSG00000049686, ENSMUSG00000024858, ENSMUSG00000021730, ENSMUSG00000037370	1005	165	13445	1.4594301221166894	1.0	0.7582196646032865	81.24264447806031
GOTERM_BP_DIRECT	GO:0017157~regulation of exocytosis	5	0.4480286738351254	0.11026350368266878	ENSMUSG00000003411, ENSMUSG00000006930, ENSMUSG00000007207, ENSMUSG00000020847, ENSMUSG00000019066	933	25	12548	2.6898177920685957	1.0	0.998801129168262	87.90147109413586
GOTERM_BP_DIRECT	GO:0050860~negative regulation of T cell receptor signaling pathway	4	0.35842293906810035	0.11087895197243165	ENSMUSG00000036504, ENSMUSG00000079037, ENSMUSG00000053216, ENSMUSG00000022637	933	16	12548	3.362272240085745	1.0	0.9986971380946444	88.05187425386762
GOTERM_BP_DIRECT	GO:0046007~negative regulation of activated T cell proliferation	3	0.2688172043010753	0.11443395119527666	ENSMUSG00000090958, ENSMUSG00000079037, ENSMUSG00000053216	933	8	12548	5.043408360128618	1.0	0.9988255874386726	88.88665615692419
GOTERM_BP_DIRECT	GO:0030432~peristalsis	3	0.2688172043010753	0.11443395119527666	ENSMUSG00000022144, ENSMUSG00000047904, ENSMUSG00000036437	933	8	12548	5.043408360128618	1.0	0.9988255874386726	88.88665615692419
GOTERM_BP_DIRECT	GO:0051057~positive regulation of small GTPase mediated signal transduction	3	0.2688172043010753	0.11443395119527666	ENSMUSG00000029778, ENSMUSG00000024241, ENSMUSG00000034801	933	8	12548	5.043408360128618	1.0	0.9988255874386726	88.88665615692419
GOTERM_BP_DIRECT	GO:0055091~phospholipid homeostasis	3	0.2688172043010753	0.11443395119527666	ENSMUSG00000015243, ENSMUSG00000028773, ENSMUSG00000004040	933	8	12548	5.043408360128618	1.0	0.9988255874386726	88.88665615692419
GOTERM_BP_DIRECT	GO:0050832~defense response to fungus	3	0.2688172043010753	0.11443395119527666	ENSMUSG00000049709, ENSMUSG00000031827, ENSMUSG00000002897	933	8	12548	5.043408360128618	1.0	0.9988255874386726	88.88665615692419
GOTERM_MF_DIRECT	GO:0003779~actin binding	30	2.6881720430107525	0.11494383675307138	ENSMUSG00000031161, ENSMUSG00000041729, ENSMUSG00000029094, ENSMUSG00000009073, ENSMUSG00000055994, ENSMUSG00000009687, ENSMUSG00000026418, ENSMUSG00000035458, ENSMUSG00000038775, ENSMUSG00000021097, ENSMUSG00000022788, ENSMUSG00000026414, ENSMUSG00000019978, ENSMUSG00000032735, ENSMUSG00000047945, ENSMUSG00000031827, ENSMUSG00000040852, ENSMUSG00000075705, ENSMUSG00000031328, ENSMUSG00000074802,…	918	302	12065	1.3055663766610397	1.0	0.966707273431635	85.58234756919421
GOTERM_CC_DIRECT	GO:0005892~acetylcholine-gated channel complex	3	0.2688172043010753	0.11548549896869016	ENSMUSG00000027950, ENSMUSG00000035594, ENSMUSG00000035200	1005	8	13445	5.016791044776119	1.0	0.7686517194337774	82.92685034651939
GOTERM_CC_DIRECT	GO:0001533~cornified envelope	3	0.2688172043010753	0.11548549896869016	ENSMUSG00000054889, ENSMUSG00000043165, ENSMUSG00000034282	1005	8	13445	5.016791044776119	1.0	0.7686517194337774	82.92685034651939
GOTERM_MF_DIRECT	GO:0005102~receptor binding	31	2.7777777777777777	0.11632737439903089	ENSMUSG00000061762, ENSMUSG00000026278, ENSMUSG00000022847, ENSMUSG00000028664, ENSMUSG00000022994, ENSMUSG00000022661, ENSMUSG00000091705, ENSMUSG00000039097, ENSMUSG00000041014, ENSMUSG00000056116, ENSMUSG00000006930, ENSMUSG00000027359, ENSMUSG00000045534, ENSMUSG00000054855, ENSMUSG00000028871, ENSMUSG00000027187, ENSMUSG00000031558, ENSMUSG00000002897, ENSMUSG00000046532, ENSMUSG00000073411,…	918	314	12065	1.2975278575690716	1.0	0.9651019690674781	85.9357038874313
GOTERM_CC_DIRECT	GO:0032391~photoreceptor connecting cilium	6	0.5376344086021506	0.11640434180380013	ENSMUSG00000031347, ENSMUSG00000073591, ENSMUSG00000027378, ENSMUSG00000021363, ENSMUSG00000039137, ENSMUSG00000047910	1005	35	13445	2.2933901918976547	1.0	0.7635215165241707	83.18055339440137
KEGG_PATHWAY	mmu04510:Focal adhesion	19	1.702508960573477	0.116736672656691	ENSMUSG00000031328, ENSMUSG00000030890, ENSMUSG00000001507, ENSMUSG00000040152, ENSMUSG00000032243, ENSMUSG00000002900, ENSMUSG00000078816, ENSMUSG00000024241, ENSMUSG00000034801, ENSMUSG00000022781, ENSMUSG00000027966, ENSMUSG00000030774, ENSMUSG00000062312, ENSMUSG00000020241, ENSMUSG00000020312, ENSMUSG00000029860, ENSMUSG00000026479, ENSMUSG00000030403, ENSMUSG00000032000	359	194	5208	1.4207851132871951	0.9999999999999623	0.8034387647737895	80.04270573607072
GOTERM_MF_DIRECT	GO:0004889~acetylcholine-activated cation-selective channel activity	3	0.2688172043010753	0.11898883367233219	ENSMUSG00000027950, ENSMUSG00000035594, ENSMUSG00000035200	918	8	12065	4.928513071895425	1.0	0.9648816361543021	86.59274010447653
GOTERM_MF_DIRECT	GO:0019855~calcium channel inhibitor activity	3	0.2688172043010753	0.11898883367233219	ENSMUSG00000036504, ENSMUSG00000007207, ENSMUSG00000035458	918	8	12065	4.928513071895425	1.0	0.9648816361543021	86.59274010447653
GOTERM_BP_DIRECT	GO:0000082~G1/S transition of mitotic cell cycle	8	0.7168458781362007	0.11935308347913762	ENSMUSG00000028896, ENSMUSG00000041238, ENSMUSG00000031155, ENSMUSG00000039960, ENSMUSG00000021820, ENSMUSG00000032477, ENSMUSG00000021701, ENSMUSG00000054115	933	56	12548	1.9212984229061398	1.0	0.9990243857118005	89.9512779960321
KEGG_PATHWAY	mmu04012:ErbB signaling pathway	10	0.8960573476702508	0.12094875573535172	ENSMUSG00000030774, ENSMUSG00000021820, ENSMUSG00000062312, ENSMUSG00000022637, ENSMUSG00000020312, ENSMUSG00000041014, ENSMUSG00000078816, ENSMUSG00000024241, ENSMUSG00000034801, ENSMUSG00000022781	359	84	5208	1.7270194986072422	0.9999999999999886	0.7991014959906656	81.24360549032315
GOTERM_BP_DIRECT	GO:0021766~hippocampus development	9	0.8064516129032258	0.12214906738074165	ENSMUSG00000028800, ENSMUSG00000013236, ENSMUSG00000028655, ENSMUSG00000031732, ENSMUSG00000009073, ENSMUSG00000039106, ENSMUSG00000031398, ENSMUSG00000026463, ENSMUSG00000031285	933	67	12548	1.8065940394490572	1.0	0.9990728320049281	90.51267216856193
GOTERM_BP_DIRECT	GO:0015914~phospholipid transport	5	0.4480286738351254	0.12307247707642956	ENSMUSG00000016257, ENSMUSG00000024851, ENSMUSG00000015243, ENSMUSG00000037606, ENSMUSG00000062949	933	26	12548	2.586363261604419	1.0	0.999012636536804	90.6914767374914
GOTERM_MF_DIRECT	GO:0016705~oxidoreductase activity, acting on paired donors, with incorporation or reduction of molecular oxygen	7	0.6272401433691757	0.12350901279432407	ENSMUSG00000018906, ENSMUSG00000028713, ENSMUSG00000031987, ENSMUSG00000004846, ENSMUSG00000005547, ENSMUSG00000052914, ENSMUSG00000047155	918	45	12065	2.0444202372306948	1.0	0.9665561979324373	87.64317760974643
GOTERM_BP_DIRECT	GO:0007507~heart development	23	2.0609318996415773	0.12413814185546979	ENSMUSG00000000440, ENSMUSG00000066406, ENSMUSG00000066191, ENSMUSG00000037221, ENSMUSG00000027676, ENSMUSG00000046169, ENSMUSG00000001507, ENSMUSG00000024990, ENSMUSG00000030653, ENSMUSG00000020990, ENSMUSG00000035458, ENSMUSG00000022672, ENSMUSG00000037016, ENSMUSG00000023809, ENSMUSG00000022865, ENSMUSG00000026414, ENSMUSG00000027962, ENSMUSG00000062312, ENSMUSG00000030607, ENSMUSG00000011256,…	933	228	12548	1.356706342490739	1.0	0.9989595878664778	90.89386929907275
GOTERM_MF_DIRECT	GO:0005267~potassium channel activity	9	0.8064516129032258	0.1261228501555397	ENSMUSG00000035165, ENSMUSG00000038077, ENSMUSG00000028631, ENSMUSG00000045534, ENSMUSG00000052726, ENSMUSG00000028420, ENSMUSG00000021730, ENSMUSG00000049265, ENSMUSG00000074575	918	66	12065	1.7921865715983363	1.0	0.9662952312055765	88.2148878505512
GOTERM_BP_DIRECT	GO:0031290~retinal ganglion cell axon guidance	4	0.35842293906810035	0.12756529189824764	ENSMUSG00000028664, ENSMUSG00000000627, ENSMUSG00000025020, ENSMUSG00000031558	933	17	12548	3.164491520080701	1.0	0.9990464952575365	91.51694399498864
GOTERM_BP_DIRECT	GO:0010001~glial cell differentiation	4	0.35842293906810035	0.12756529189824764	ENSMUSG00000097767, ENSMUSG00000027612, ENSMUSG00000029603, ENSMUSG00000062312	933	17	12548	3.164491520080701	1.0	0.9990464952575365	91.51694399498864
GOTERM_BP_DIRECT	GO:0030837~negative regulation of actin filament polymerization	4	0.35842293906810035	0.12756529189824764	ENSMUSG00000068566, ENSMUSG00000089996, ENSMUSG00000031558, ENSMUSG00000072955	933	17	12548	3.164491520080701	1.0	0.9990464952575365	91.51694399498864
GOTERM_BP_DIRECT	GO:0015012~heparan sulfate proteoglycan biosynthetic process	4	0.35842293906810035	0.12756529189824764	ENSMUSG00000027977, ENSMUSG00000028838, ENSMUSG00000071649, ENSMUSG00000039497	933	17	12548	3.164491520080701	1.0	0.9990464952575365	91.51694399498864
GOTERM_BP_DIRECT	GO:0003279~cardiac septum development	4	0.35842293906810035	0.12756529189824764	ENSMUSG00000046169, ENSMUSG00000050382, ENSMUSG00000030653, ENSMUSG00000057110	933	17	12548	3.164491520080701	1.0	0.9990464952575365	91.51694399498864
GOTERM_MF_DIRECT	GO:0005085~guanyl-nucleotide exchange factor activity	17	1.5232974910394266	0.1299340935098714	ENSMUSG00000028896, ENSMUSG00000040940, ENSMUSG00000066406, ENSMUSG00000030589, ENSMUSG00000030839, ENSMUSG00000004568, ENSMUSG00000024241, ENSMUSG00000034801, ENSMUSG00000026482, ENSMUSG00000024998, ENSMUSG00000022788, ENSMUSG00000038020, ENSMUSG00000059013, ENSMUSG00000040964, ENSMUSG00000021215, ENSMUSG00000021895, ENSMUSG00000038456	918	155	12065	1.4414575866188768	1.0	0.9671791945568776	89.00423359028919
GOTERM_MF_DIRECT	GO:0019003~GDP binding	8	0.7168458781362007	0.13033766711441663	ENSMUSG00000032202, ENSMUSG00000003411, ENSMUSG00000019478, ENSMUSG00000036894, ENSMUSG00000043463, ENSMUSG00000031432, ENSMUSG00000004451, ENSMUSG00000028945	918	56	12065	1.8775287892934953	1.0	0.96485801461137	89.08485223792854
GOTERM_CC_DIRECT	GO:0005811~lipid particle	8	0.7168458781362007	0.13055338562969343	ENSMUSG00000024851, ENSMUSG00000038936, ENSMUSG00000003123, ENSMUSG00000018042, ENSMUSG00000020085, ENSMUSG00000075296, ENSMUSG00000029311, ENSMUSG00000031278	1005	57	13445	1.8776293968752729	1.0	0.7966717132439114	86.67009563719475
GOTERM_CC_DIRECT	GO:0016023~cytoplasmic, membrane-bounded vesicle	15	1.3440860215053763	0.1318542115854768	ENSMUSG00000056941, ENSMUSG00000034997, ENSMUSG00000006930, ENSMUSG00000000142, ENSMUSG00000070738, ENSMUSG00000010136, ENSMUSG00000075284, ENSMUSG00000028173, ENSMUSG00000002458, ENSMUSG00000029672, ENSMUSG00000031565, ENSMUSG00000006567, ENSMUSG00000017774, ENSMUSG00000027584, ENSMUSG00000033578	1005	135	13445	1.486456605859591	1.0	0.7928277203257652	86.95450933598417
GOTERM_MF_DIRECT	GO:0042923~neuropeptide binding	4	0.35842293906810035	0.13423822669102675	ENSMUSG00000029778, ENSMUSG00000043441, ENSMUSG00000047904, ENSMUSG00000027584	918	17	12065	3.092400358836345	1.0	0.9658704285738715	89.83600231349523
GOTERM_BP_DIRECT	GO:0030335~positive regulation of cell migration	19	1.702508960573477	0.13478557374618677	ENSMUSG00000019312, ENSMUSG00000000627, ENSMUSG00000068566, ENSMUSG00000028064, ENSMUSG00000030890, ENSMUSG00000045991, ENSMUSG00000040152, ENSMUSG00000038777, ENSMUSG00000002900, ENSMUSG00000030707, ENSMUSG00000055723, ENSMUSG00000030774, ENSMUSG00000034684, ENSMUSG00000002580, ENSMUSG00000032050, ENSMUSG00000017774, ENSMUSG00000026479, ENSMUSG00000025207, ENSMUSG00000026064	933	183	12548	1.3963534986148447	1.0	0.9992968298812649	92.70030938693854
GOTERM_CC_DIRECT	GO:0014704~intercalated disc	7	0.6272401433691757	0.13546604253202066	ENSMUSG00000054889, ENSMUSG00000030774, ENSMUSG00000022865, ENSMUSG00000044393, ENSMUSG00000045534, ENSMUSG00000018340, ENSMUSG00000032511	1005	47	13445	1.9924843865777495	1.0	0.7951319965169398	87.71487416131035
GOTERM_BP_DIRECT	GO:0007566~embryo implantation	6	0.5376344086021506	0.13650101350513413	ENSMUSG00000030357, ENSMUSG00000020303, ENSMUSG00000034708, ENSMUSG00000042572, ENSMUSG00000002900, ENSMUSG00000029428	933	37	12548	2.1809333449204833	1.0	0.9992845620008791	92.95757211706017
GOTERM_BP_DIRECT	GO:0000278~mitotic cell cycle	6	0.5376344086021506	0.13650101350513413	ENSMUSG00000026484, ENSMUSG00000075266, ENSMUSG00000032376, ENSMUSG00000057110, ENSMUSG00000021701, ENSMUSG00000022781	933	37	12548	2.1809333449204833	1.0	0.9992845620008791	92.95757211706017
KEGG_PATHWAY	mmu04080:Neuroactive ligand-receptor interaction	18	1.6129032258064515	0.13752952934211232	ENSMUSG00000034997, ENSMUSG00000029778, ENSMUSG00000055078, ENSMUSG00000055026, ENSMUSG00000036437, ENSMUSG00000002771, ENSMUSG00000027950, ENSMUSG00000035594, ENSMUSG00000003476, ENSMUSG00000039106, ENSMUSG00000047904, ENSMUSG00000049112, ENSMUSG00000035200, ENSMUSG00000027584, ENSMUSG00000018589, ENSMUSG00000031343, ENSMUSG00000024211, ENSMUSG00000058620	359	186	5208	1.403899721448468	0.9999999999999999	0.8269744612846539	85.35186200763236
GOTERM_BP_DIRECT	GO:0055114~oxidation-reduction process	48	4.301075268817205	0.13851918145356343	ENSMUSG00000058454, ENSMUSG00000025260, ENSMUSG00000063229, ENSMUSG00000028367, ENSMUSG00000013150, ENSMUSG00000018042, ENSMUSG00000032279, ENSMUSG00000004846, ENSMUSG00000051236, ENSMUSG00000025068, ENSMUSG00000015653, ENSMUSG00000075296, ENSMUSG00000031549, ENSMUSG00000029311, ENSMUSG00000032807, ENSMUSG00000079834, ENSMUSG00000008540, ENSMUSG00000064254, ENSMUSG00000033022, ENSMUSG00000047250,…	933	540	12548	1.1954745742527093	1.0	0.9992849222796617	93.24926783130937
GOTERM_CC_DIRECT	GO:0005902~microvillus	8	0.7168458781362007	0.13952341442081753	ENSMUSG00000027962, ENSMUSG00000021477, ENSMUSG00000062312, ENSMUSG00000032050, ENSMUSG00000017774, ENSMUSG00000049112, ENSMUSG00000063681, ENSMUSG00000035429	1005	58	13445	1.8452564762394923	1.0	0.798467022738869	88.51975095833198
GOTERM_BP_DIRECT	GO:0007202~activation of phospholipase C activity	3	0.2688172043010753	0.14014632613029254	ENSMUSG00000034997, ENSMUSG00000029778, ENSMUSG00000031523	933	9	12548	4.48302965344766	1.0	0.9992697428107424	93.47609699370697
GOTERM_BP_DIRECT	GO:0007398~ectoderm development	3	0.2688172043010753	0.14014632613029254	ENSMUSG00000009073, ENSMUSG00000037188, ENSMUSG00000026383	933	9	12548	4.48302965344766	1.0	0.9992697428107424	93.47609699370697
GOTERM_BP_DIRECT	GO:0032703~negative regulation of interleukin-2 production	3	0.2688172043010753	0.14014632613029254	ENSMUSG00000079037, ENSMUSG00000055994, ENSMUSG00000019850	933	9	12548	4.48302965344766	1.0	0.9992697428107424	93.47609699370697
GOTERM_BP_DIRECT	GO:0035095~behavioral response to nicotine	3	0.2688172043010753	0.14014632613029254	ENSMUSG00000027950, ENSMUSG00000035594, ENSMUSG00000035200	933	9	12548	4.48302965344766	1.0	0.9992697428107424	93.47609699370697
GOTERM_BP_DIRECT	GO:0045332~phospholipid translocation	3	0.2688172043010753	0.14014632613029254	ENSMUSG00000015243, ENSMUSG00000028125, ENSMUSG00000062949	933	9	12548	4.48302965344766	1.0	0.9992697428107424	93.47609699370697
KEGG_PATHWAY	mmu04062:Chemokine signaling pathway	14	1.2544802867383513	0.14039817335950475	ENSMUSG00000027669, ENSMUSG00000038607, ENSMUSG00000034801, ENSMUSG00000024241, ENSMUSG00000030774, ENSMUSG00000022994, ENSMUSG00000048240, ENSMUSG00000020312, ENSMUSG00000004040, ENSMUSG00000071658, ENSMUSG00000021508, ENSMUSG00000042249, ENSMUSG00000021303, ENSMUSG00000024858	359	136	5208	1.4933639193839097	1.0	0.8195465325698499	85.9719406500117
KEGG_PATHWAY	mmu05414:Dilated cardiomyopathy	9	0.8064516129032258	0.1411784877808721	ENSMUSG00000021253, ENSMUSG00000027523, ENSMUSG00000022994, ENSMUSG00000028063, ENSMUSG00000026414, ENSMUSG00000001507, ENSMUSG00000032243, ENSMUSG00000020722, ENSMUSG00000035458	359	75	5208	1.7408356545961003	1.0	0.8075015649992059	86.1363689401838
GOTERM_CC_DIRECT	GO:0032421~stereocilium bundle	3	0.2688172043010753	0.14139710328147018	ENSMUSG00000062252, ENSMUSG00000017774, ENSMUSG00000039137	1005	9	13445	4.459369817578772	1.0	0.7963156570846421	88.87462924965772
GOTERM_CC_DIRECT	GO:0045095~keratin filament	3	0.2688172043010753	0.14139710328147018	ENSMUSG00000019761, ENSMUSG00000067594, ENSMUSG00000046834	1005	9	13445	4.459369817578772	1.0	0.7963156570846421	88.87462924965772
GOTERM_BP_DIRECT	GO:0006470~protein dephosphorylation	14	1.2544802867383513	0.14236035952814877	ENSMUSG00000013236, ENSMUSG00000027698, ENSMUSG00000030223, ENSMUSG00000021759, ENSMUSG00000002228, ENSMUSG00000020151, ENSMUSG00000038764, ENSMUSG00000034573, ENSMUSG00000036504, ENSMUSG00000053141, ENSMUSG00000031732, ENSMUSG00000038042, ENSMUSG00000032477, ENSMUSG00000026064	933	126	12548	1.4943432178158866	1.0	0.9992784705902296	93.77319690033546
GOTERM_CC_DIRECT	GO:0048471~perinuclear region of cytoplasm	56	5.017921146953405	0.1424002463721995	ENSMUSG00000000440, ENSMUSG00000026880, ENSMUSG00000031161, ENSMUSG00000059248, ENSMUSG00000066406, ENSMUSG00000030357, ENSMUSG00000018340, ENSMUSG00000041119, ENSMUSG00000022781, ENSMUSG00000028800, ENSMUSG00000028441, ENSMUSG00000016150, ENSMUSG00000006567, ENSMUSG00000042249, ENSMUSG00000026479, ENSMUSG00000057110, ENSMUSG00000004961, ENSMUSG00000006930, ENSMUSG00000028063, ENSMUSG00000020303,…	1005	637	13445	1.1760975343064897	1.0	0.7920927854371512	89.06040302511558
GOTERM_BP_DIRECT	GO:0055085~transmembrane transport	28	2.5089605734767026	0.14299120859375578	ENSMUSG00000031974, ENSMUSG00000075316, ENSMUSG00000055782, ENSMUSG00000018507, ENSMUSG00000059149, ENSMUSG00000009292, ENSMUSG00000000792, ENSMUSG00000024036, ENSMUSG00000026220, ENSMUSG00000040447, ENSMUSG00000017765, ENSMUSG00000024270, ENSMUSG00000034115, ENSMUSG00000038077, ENSMUSG00000045534, ENSMUSG00000015112, ENSMUSG00000032511, ENSMUSG00000033965, ENSMUSG00000064267, ENSMUSG00000039878,…	933	293	12548	1.285237170271684	1.0	0.9992231864167935	93.85548132492367
GOTERM_BP_DIRECT	GO:0048319~axial mesoderm morphogenesis	2	0.17921146953405018	0.1430383060318946	ENSMUSG00000055799, ENSMUSG00000026383	933	2	12548	13.44908896034298	1.0	0.9991390930642996	93.86158306390652
GOTERM_BP_DIRECT	GO:1903575~cornified envelope assembly	2	0.17921146953405018	0.1430383060318946	ENSMUSG00000029428, ENSMUSG00000060962	933	2	12548	13.44908896034298	1.0	0.9991390930642996	93.86158306390652
GOTERM_BP_DIRECT	GO:0010751~negative regulation of nitric oxide mediated signal transduction	2	0.17921146953405018	0.1430383060318946	ENSMUSG00000026463, ENSMUSG00000040152	933	2	12548	13.44908896034298	1.0	0.9991390930642996	93.86158306390652
GOTERM_BP_DIRECT	GO:0008215~spermine metabolic process	2	0.17921146953405018	0.1430383060318946	ENSMUSG00000069835, ENSMUSG00000071708	933	2	12548	13.44908896034298	1.0	0.9991390930642996	93.86158306390652
GOTERM_BP_DIRECT	GO:0098815~modulation of excitatory postsynaptic potential	2	0.17921146953405018	0.1430383060318946	ENSMUSG00000007207, ENSMUSG00000039671	933	2	12548	13.44908896034298	1.0	0.9991390930642996	93.86158306390652
GOTERM_BP_DIRECT	GO:0048295~positive regulation of isotype switching to IgE isotypes	2	0.17921146953405018	0.1430383060318946	ENSMUSG00000040663, ENSMUSG00000002147	933	2	12548	13.44908896034298	1.0	0.9991390930642996	93.86158306390652
GOTERM_BP_DIRECT	GO:0032231~regulation of actin filament bundle assembly	2	0.17921146953405018	0.1430383060318946	ENSMUSG00000031328, ENSMUSG00000032050	933	2	12548	13.44908896034298	1.0	0.9991390930642996	93.86158306390652
GOTERM_BP_DIRECT	GO:0021784~postganglionic parasympathetic fiber development	2	0.17921146953405018	0.1430383060318946	ENSMUSG00000022144, ENSMUSG00000029765	933	2	12548	13.44908896034298	1.0	0.9991390930642996	93.86158306390652
GOTERM_BP_DIRECT	GO:0097089~methyl-branched fatty acid metabolic process	2	0.17921146953405018	0.1430383060318946	ENSMUSG00000026664, ENSMUSG00000027359	933	2	12548	13.44908896034298	1.0	0.9991390930642996	93.86158306390652
GOTERM_CC_DIRECT	GO:0097635~extrinsic component of autophagosome membrane	2	0.17921146953405018	0.14377804424045965	ENSMUSG00000043940, ENSMUSG00000029512	1005	2	13445	13.378109452736316	1.0	0.7888868295068181	89.31085748229354
GOTERM_CC_DIRECT	GO:0005607~laminin-2 complex	2	0.17921146953405018	0.14377804424045965	ENSMUSG00000026479, ENSMUSG00000002900	1005	2	13445	13.378109452736316	1.0	0.7888868295068181	89.31085748229354
GOTERM_BP_DIRECT	GO:0016310~phosphorylation	50	4.480286738351254	0.14407405605644855	ENSMUSG00000020032, ENSMUSG00000031155, ENSMUSG00000026737, ENSMUSG00000021363, ENSMUSG00000042724, ENSMUSG00000050002, ENSMUSG00000029512, ENSMUSG00000022781, ENSMUSG00000021820, ENSMUSG00000042249, ENSMUSG00000024867, ENSMUSG00000061288, ENSMUSG00000004085, ENSMUSG00000028876, ENSMUSG00000029123, ENSMUSG00000042567, ENSMUSG00000022672, ENSMUSG00000030774, ENSMUSG00000042064, ENSMUSG00000004040,…	933	567	12548	1.1859866808062591	1.0	0.9990969499350068	93.99433203596611
KEGG_PATHWAY	mmu03320:PPAR signaling pathway	7	0.6272401433691757	0.14429683076470512	ENSMUSG00000000440, ENSMUSG00000027359, ENSMUSG00000028773, ENSMUSG00000030890, ENSMUSG00000040618, ENSMUSG00000010651, ENSMUSG00000031278	359	52	5208	1.952860509963574	1.0	0.8014579131412087	86.77586854679052
GOTERM_MF_DIRECT	GO:0015485~cholesterol binding	5	0.4480286738351254	0.14502058959163897	ENSMUSG00000026600, ENSMUSG00000031144, ENSMUSG00000018340, ENSMUSG00000040875, ENSMUSG00000037606	918	27	12065	2.433833615750827	1.0	0.9723924111593728	91.6682525880043
GOTERM_BP_DIRECT	GO:0060996~dendritic spine development	4	0.35842293906810035	0.1450744748274017	ENSMUSG00000028664, ENSMUSG00000030774, ENSMUSG00000022781, ENSMUSG00000031278	933	18	12548	2.9886864356317733	1.0	0.9990523600762861	94.1199742189569
GOTERM_BP_DIRECT	GO:0030818~negative regulation of cAMP biosynthetic process	4	0.35842293906810035	0.1450744748274017	ENSMUSG00000003476, ENSMUSG00000030653, ENSMUSG00000027584, ENSMUSG00000024211	933	18	12548	2.9886864356317733	1.0	0.9990523600762861	94.1199742189569
GOTERM_BP_DIRECT	GO:0003009~skeletal muscle contraction	4	0.35842293906810035	0.1450744748274017	ENSMUSG00000064179, ENSMUSG00000007877, ENSMUSG00000026418, ENSMUSG00000035458	933	18	12548	2.9886864356317733	1.0	0.9990523600762861	94.1199742189569
GOTERM_BP_DIRECT	GO:0048148~behavioral response to cocaine	4	0.35842293906810035	0.1450744748274017	ENSMUSG00000025889, ENSMUSG00000013787, ENSMUSG00000034997, ENSMUSG00000025813	933	18	12548	2.9886864356317733	1.0	0.9990523600762861	94.1199742189569
GOTERM_MF_DIRECT	GO:0042166~acetylcholine binding	3	0.2688172043010753	0.14556335738236342	ENSMUSG00000027950, ENSMUSG00000035594, ENSMUSG00000035200	918	9	12065	4.3809005083514885	1.0	0.9705735521362843	91.75175185529343
GOTERM_MF_DIRECT	GO:0030172~troponin C binding	2	0.17921146953405018	0.14623901150019897	ENSMUSG00000026414, ENSMUSG00000035458	918	2	12065	13.142701525054468	1.0	0.9688267896752751	91.85459891926067
GOTERM_MF_DIRECT	GO:0001566~non-kinase phorbol ester receptor activity	2	0.17921146953405018	0.14623901150019897	ENSMUSG00000062151, ENSMUSG00000028456	918	2	12065	13.142701525054468	1.0	0.9688267896752751	91.85459891926067
GOTERM_MF_DIRECT	GO:0034056~estrogen response element binding	2	0.17921146953405018	0.14623901150019897	ENSMUSG00000043668, ENSMUSG00000029833	918	2	12065	13.142701525054468	1.0	0.9688267896752751	91.85459891926067
GOTERM_MF_DIRECT	GO:0031751~D4 dopamine receptor binding	2	0.17921146953405018	0.14623901150019897	ENSMUSG00000061718, ENSMUSG00000022949	918	2	12065	13.142701525054468	1.0	0.9688267896752751	91.85459891926067
GOTERM_CC_DIRECT	GO:0016234~inclusion body	4	0.35842293906810035	0.1467836429635132	ENSMUSG00000025889, ENSMUSG00000031161, ENSMUSG00000006930, ENSMUSG00000043940	1005	18	13445	2.9729132117191814	1.0	0.7897394695922492	89.83881034930364
KEGG_PATHWAY	mmu00600:Sphingolipid metabolism	6	0.5376344086021506	0.14764208806037177	ENSMUSG00000023021, ENSMUSG00000019822, ENSMUSG00000021759, ENSMUSG00000045594, ENSMUSG00000035239, ENSMUSG00000008206	359	41	5208	2.1229703104830495	1.0	0.7962980960657746	87.4315533137844
GOTERM_BP_DIRECT	GO:0019882~antigen processing and presentation	6	0.5376344086021506	0.14819291575577892	ENSMUSG00000032202, ENSMUSG00000073411, ENSMUSG00000003411, ENSMUSG00000019478, ENSMUSG00000091705, ENSMUSG00000002983	933	38	12548	2.1235403621594178	1.0	0.9991092998307134	94.49587463099007
KEGG_PATHWAY	mmu04630:Jak-STAT signaling pathway	10	0.8960573476702508	0.1486596276610379	ENSMUSG00000062157, ENSMUSG00000022965, ENSMUSG00000004040, ENSMUSG00000024379, ENSMUSG00000002147, ENSMUSG00000054263, ENSMUSG00000068227, ENSMUSG00000024241, ENSMUSG00000034801, ENSMUSG00000022847	359	88	5208	1.648518612306913	1.0	0.7859062441249189	87.62496127877895
GOTERM_CC_DIRECT	GO:0030141~secretory granule	10	0.8960573476702508	0.14909737829743896	ENSMUSG00000021253, ENSMUSG00000032202, ENSMUSG00000003411, ENSMUSG00000007207, ENSMUSG00000020847, ENSMUSG00000021477, ENSMUSG00000040152, ENSMUSG00000021194, ENSMUSG00000029608, ENSMUSG00000033590	1005	81	13445	1.651618450955101	1.0	0.7889334374153856	90.22859039929672
GOTERM_BP_DIRECT	GO:0007154~cell communication	5	0.4480286738351254	0.15044370998766976	ENSMUSG00000037016, ENSMUSG00000034687, ENSMUSG00000021477, ENSMUSG00000042353, ENSMUSG00000020393	933	28	12548	2.4016230286326747	1.0	0.9991240524179902	94.75295531437989
GOTERM_BP_DIRECT	GO:0070372~regulation of ERK1 and ERK2 cascade	5	0.4480286738351254	0.15044370998766976	ENSMUSG00000023110, ENSMUSG00000003476, ENSMUSG00000040663, ENSMUSG00000062312, ENSMUSG00000042567	933	28	12548	2.4016230286326747	1.0	0.9991240524179902	94.75295531437989
GOTERM_MF_DIRECT	GO:0005248~voltage-gated sodium channel activity	4	0.35842293906810035	0.1524816002232493	ENSMUSG00000034115, ENSMUSG00000075316, ENSMUSG00000032511, ENSMUSG00000021730	918	18	12065	2.920600338900993	1.0	0.9713777804853307	92.74963001633509
GOTERM_CC_DIRECT	GO:0030018~Z disc	12	1.0752688172043012	0.1525538276526114	ENSMUSG00000061462, ENSMUSG00000050503, ENSMUSG00000030774, ENSMUSG00000008136, ENSMUSG00000045534, ENSMUSG00000026463, ENSMUSG00000032511, ENSMUSG00000035606, ENSMUSG00000042249, ENSMUSG00000007877, ENSMUSG00000031636, ENSMUSG00000041361	1005	104	13445	1.5436280137772675	1.0	0.790850851423148	90.78503081823352
GOTERM_CC_DIRECT	GO:0032420~stereocilium	5	0.4480286738351254	0.1525696841528314	ENSMUSG00000037493, ENSMUSG00000021733, ENSMUSG00000032050, ENSMUSG00000017774, ENSMUSG00000039137	1005	28	13445	2.388948116560057	1.0	0.7847392471508573	90.7875141322868
GOTERM_CC_DIRECT	GO:0044297~cell body	11	0.985663082437276	0.15510802412739344	ENSMUSG00000031161, ENSMUSG00000027669, ENSMUSG00000028937, ENSMUSG00000022865, ENSMUSG00000055078, ENSMUSG00000009073, ENSMUSG00000071658, ENSMUSG00000034573, ENSMUSG00000018507, ENSMUSG00000025068, ENSMUSG00000024501	1005	93	13445	1.5823570320440807	1.0	0.7846100950337533	91.17711643900495
KEGG_PATHWAY	mmu05205:Proteoglycans in cancer	17	1.5232974910394266	0.15642235677333005	ENSMUSG00000040940, ENSMUSG00000031328, ENSMUSG00000022637, ENSMUSG00000040152, ENSMUSG00000078816, ENSMUSG00000024241, ENSMUSG00000055723, ENSMUSG00000034801, ENSMUSG00000030774, ENSMUSG00000024998, ENSMUSG00000021820, ENSMUSG00000031565, ENSMUSG00000062312, ENSMUSG00000021477, ENSMUSG00000032050, ENSMUSG00000004040, ENSMUSG00000024975	359	177	5208	1.3933242056560124	1.0	0.7916905848393087	89.01249852444383
GOTERM_BP_DIRECT	GO:0006635~fatty acid beta-oxidation	6	0.5376344086021506	0.16029203068233028	ENSMUSG00000027359, ENSMUSG00000010651, ENSMUSG00000055782, ENSMUSG00000036880, ENSMUSG00000028601, ENSMUSG00000028893	933	39	12548	2.0690906092835353	1.0	0.9994129217618117	95.75020144372614
GOTERM_MF_DIRECT	GO:0005178~integrin binding	10	0.8960573476702508	0.16055780237494538	ENSMUSG00000037493, ENSMUSG00000022865, ENSMUSG00000009073, ENSMUSG00000027962, ENSMUSG00000001507, ENSMUSG00000030890, ENSMUSG00000040152, ENSMUSG00000030605, ENSMUSG00000002900, ENSMUSG00000031990	918	81	12065	1.6225557438338847	1.0	0.9748403661334756	93.77120568781095
GOTERM_BP_DIRECT	GO:0002474~antigen processing and presentation of peptide antigen via MHC class I	4	0.35842293906810035	0.16331186788728388	ENSMUSG00000073411, ENSMUSG00000056116, ENSMUSG00000091705, ENSMUSG00000060802	933	19	12548	2.83138714954589	1.0	0.999442011647497	96.0181779696178
GOTERM_BP_DIRECT	GO:0032874~positive regulation of stress-activated MAPK cascade	4	0.35842293906810035	0.16331186788728388	ENSMUSG00000003476, ENSMUSG00000055994, ENSMUSG00000038058, ENSMUSG00000061288	933	19	12548	2.83138714954589	1.0	0.999442011647497	96.0181779696178
GOTERM_BP_DIRECT	GO:0007271~synaptic transmission, cholinergic	4	0.35842293906810035	0.16331186788728388	ENSMUSG00000027950, ENSMUSG00000035594, ENSMUSG00000035200, ENSMUSG00000026344	933	19	12548	2.83138714954589	1.0	0.999442011647497	96.0181779696178
GOTERM_MF_DIRECT	GO:0016491~oxidoreductase activity	43	3.853046594982079	0.16337828768726795	ENSMUSG00000058454, ENSMUSG00000025260, ENSMUSG00000063229, ENSMUSG00000013150, ENSMUSG00000018042, ENSMUSG00000032279, ENSMUSG00000004846, ENSMUSG00000051236, ENSMUSG00000025068, ENSMUSG00000015653, ENSMUSG00000075296, ENSMUSG00000031549, ENSMUSG00000029311, ENSMUSG00000032807, ENSMUSG00000079834, ENSMUSG00000064254, ENSMUSG00000033022, ENSMUSG00000047250, ENSMUSG00000026827, ENSMUSG00000021123,…	918	473	12065	1.1947910477322243	1.0	0.9747331740551848	94.09499534975181
GOTERM_BP_DIRECT	GO:0030855~epithelial cell differentiation	7	0.6272401433691757	0.16417363154731418	ENSMUSG00000000440, ENSMUSG00000003476, ENSMUSG00000019761, ENSMUSG00000025139, ENSMUSG00000003423, ENSMUSG00000029428, ENSMUSG00000030782	933	50	12548	1.882872454448017	1.0	0.9994091851437161	96.09167141318157
GOTERM_BP_DIRECT	GO:0048812~neuron projection morphogenesis	8	0.7168458781362007	0.16490917314255177	ENSMUSG00000030774, ENSMUSG00000029765, ENSMUSG00000030890, ENSMUSG00000053646, ENSMUSG00000054263, ENSMUSG00000041120, ENSMUSG00000025020, ENSMUSG00000031558	933	61	12548	1.7638149456187515	1.0	0.9993715207023809	96.15338479757763
GOTERM_BP_DIRECT	GO:0070201~regulation of establishment of protein localization	3	0.2688172043010753	0.16692731589435342	ENSMUSG00000031161, ENSMUSG00000024542, ENSMUSG00000026383	933	10	12548	4.034726688102894	1.0	0.9993727464859353	96.31801741156977
GOTERM_BP_DIRECT	GO:0032695~negative regulation of interleukin-12 production	3	0.2688172043010753	0.16692731589435342	ENSMUSG00000049871, ENSMUSG00000055994, ENSMUSG00000040152	933	10	12548	4.034726688102894	1.0	0.9993727464859353	96.31801741156977
GOTERM_BP_DIRECT	GO:0045742~positive regulation of epidermal growth factor receptor signaling pathway	3	0.2688172043010753	0.16692731589435342	ENSMUSG00000006930, ENSMUSG00000039959, ENSMUSG00000024241	933	10	12548	4.034726688102894	1.0	0.9993727464859353	96.31801741156977
GOTERM_BP_DIRECT	GO:0033148~positive regulation of intracellular estrogen receptor signaling pathway	3	0.2688172043010753	0.16692731589435342	ENSMUSG00000046532, ENSMUSG00000030774, ENSMUSG00000054115	933	10	12548	4.034726688102894	1.0	0.9993727464859353	96.31801741156977
GOTERM_BP_DIRECT	GO:0071294~cellular response to zinc ion	3	0.2688172043010753	0.16692731589435342	ENSMUSG00000064267, ENSMUSG00000018589, ENSMUSG00000049265	933	10	12548	4.034726688102894	1.0	0.9993727464859353	96.31801741156977
GOTERM_BP_DIRECT	GO:0002260~lymphocyte homeostasis	3	0.2688172043010753	0.16692731589435342	ENSMUSG00000040447, ENSMUSG00000024241, ENSMUSG00000034801	933	10	12548	4.034726688102894	1.0	0.9993727464859353	96.31801741156977
GOTERM_CC_DIRECT	GO:0005814~centriole	12	1.0752688172043012	0.16698218483512262	ENSMUSG00000031347, ENSMUSG00000006930, ENSMUSG00000040312, ENSMUSG00000042156, ENSMUSG00000019986, ENSMUSG00000037784, ENSMUSG00000056919, ENSMUSG00000024542, ENSMUSG00000043987, ENSMUSG00000021701, ENSMUSG00000001155, ENSMUSG00000040812	1005	106	13445	1.5145029569135455	1.0	0.8049530030027596	92.80438656267928
GOTERM_CC_DIRECT	GO:0030175~filopodium	9	0.8064516129032258	0.16732099223089014	ENSMUSG00000022865, ENSMUSG00000022788, ENSMUSG00000009073, ENSMUSG00000070047, ENSMUSG00000027962, ENSMUSG00000032050, ENSMUSG00000049866, ENSMUSG00000042572, ENSMUSG00000030403	1005	72	13445	1.67226368159204	1.0	0.7999953472949739	92.84642823030777
GOTERM_CC_DIRECT	GO:0042612~MHC class I protein complex	3	0.2688172043010753	0.1683737331635215	ENSMUSG00000073411, ENSMUSG00000091705, ENSMUSG00000060802	1005	10	13445	4.013432835820896	1.0	0.796602647000902	92.97560591364808
GOTERM_CC_DIRECT	GO:0001527~microfibril	3	0.2688172043010753	0.1683737331635215	ENSMUSG00000032289, ENSMUSG00000024299, ENSMUSG00000060572	1005	10	13445	4.013432835820896	1.0	0.796602647000902	92.97560591364808
GOTERM_CC_DIRECT	GO:0070852~cell body fiber	3	0.2688172043010753	0.1683737331635215	ENSMUSG00000034997, ENSMUSG00000003476, ENSMUSG00000025533	1005	10	13445	4.013432835820896	1.0	0.796602647000902	92.97560591364808
GOTERM_MF_DIRECT	GO:0005249~voltage-gated potassium channel activity	8	0.7168458781362007	0.16863498025492238	ENSMUSG00000018470, ENSMUSG00000035165, ENSMUSG00000038077, ENSMUSG00000028631, ENSMUSG00000045534, ENSMUSG00000052726, ENSMUSG00000021730, ENSMUSG00000074575	918	60	12065	1.7523602033405956	1.0	0.9760924470065335	94.65679188493297
GOTERM_BP_DIRECT	GO:0019221~cytokine-mediated signaling pathway	10	0.8960573476702508	0.17000676142975168	ENSMUSG00000052581, ENSMUSG00000062157, ENSMUSG00000005057, ENSMUSG00000022965, ENSMUSG00000000078, ENSMUSG00000004040, ENSMUSG00000056153, ENSMUSG00000002147, ENSMUSG00000054263, ENSMUSG00000068227	933	84	12548	1.6010820190884498	1.0	0.999405167428215	96.55645565189883
GOTERM_BP_DIRECT	GO:0007015~actin filament organization	9	0.8064516129032258	0.17288856502639882	ENSMUSG00000003476, ENSMUSG00000070047, ENSMUSG00000089996, ENSMUSG00000054855, ENSMUSG00000030707, ENSMUSG00000031636, ENSMUSG00000031355, ENSMUSG00000022353, ENSMUSG00000072955	933	73	12548	1.6581068581244771	1.0	0.9994301255791134	96.7663137505472
GOTERM_MF_DIRECT	GO:0001191~transcriptional repressor activity, RNA polymerase II transcription factor binding	3	0.2688172043010753	0.1731906893922677	ENSMUSG00000062563, ENSMUSG00000024271, ENSMUSG00000021575	918	10	12065	3.94281045751634	1.0	0.9769642478631989	95.10276283504801
GOTERM_MF_DIRECT	GO:0016671~oxidoreductase activity, acting on a sulfur group of donors, disulfide as acceptor	3	0.2688172043010753	0.1731906893922677	ENSMUSG00000075705, ENSMUSG00000028367, ENSMUSG00000051236	918	10	12065	3.94281045751634	1.0	0.9769642478631989	95.10276283504801
GOTERM_MF_DIRECT	GO:0043008~ATP-dependent protein binding	3	0.2688172043010753	0.1731906893922677	ENSMUSG00000079037, ENSMUSG00000007207, ENSMUSG00000021701	918	10	12065	3.94281045751634	1.0	0.9769642478631989	95.10276283504801
GOTERM_MF_DIRECT	GO:0015464~acetylcholine receptor activity	3	0.2688172043010753	0.1731906893922677	ENSMUSG00000027950, ENSMUSG00000035594, ENSMUSG00000035200	918	10	12065	3.94281045751634	1.0	0.9769642478631989	95.10276283504801
GOTERM_BP_DIRECT	GO:0007411~axon guidance	14	1.2544802867383513	0.17449029590829598	ENSMUSG00000030223, ENSMUSG00000000627, ENSMUSG00000029765, ENSMUSG00000028039, ENSMUSG00000028883, ENSMUSG00000038777, ENSMUSG00000002900, ENSMUSG00000031558, ENSMUSG00000006740, ENSMUSG00000028664, ENSMUSG00000034684, ENSMUSG00000031398, ENSMUSG00000030403, ENSMUSG00000025020	933	131	12548	1.437307217135891	1.0	0.9994197490874559	96.8776699710696
GOTERM_BP_DIRECT	GO:0010977~negative regulation of neuron projection development	8	0.7168458781362007	0.17484116353278867	ENSMUSG00000073411, ENSMUSG00000022994, ENSMUSG00000031328, ENSMUSG00000030357, ENSMUSG00000027500, ENSMUSG00000028883, ENSMUSG00000024501, ENSMUSG00000060802	933	62	12548	1.7353663174636105	1.0	0.999374129235555	96.90157459739788
GOTERM_CC_DIRECT	GO:0005882~intermediate filament	6	0.5376344086021506	0.17549256645961428	ENSMUSG00000054889, ENSMUSG00000028063, ENSMUSG00000019761, ENSMUSG00000067594, ENSMUSG00000041025, ENSMUSG00000046834	1005	40	13445	2.006716417910448	1.0	0.8057486225663402	93.79376738780655
GOTERM_MF_DIRECT	GO:0004222~metalloendopeptidase activity	10	0.8960573476702508	0.1777441931721846	ENSMUSG00000046169, ENSMUSG00000027612, ENSMUSG00000053399, ENSMUSG00000032289, ENSMUSG00000053441, ENSMUSG00000011256, ENSMUSG00000022098, ENSMUSG00000024299, ENSMUSG00000049538, ENSMUSG00000053626	918	83	12065	1.5834580150668034	1.0	0.9777850870772689	95.51348087756114
GOTERM_MF_DIRECT	GO:0036459~thiol-dependent ubiquitinyl hydrolase activity	9	0.8064516129032258	0.17894504551401685	ENSMUSG00000038022, ENSMUSG00000026767, ENSMUSG00000054814, ENSMUSG00000056900, ENSMUSG00000032376, ENSMUSG00000019850, ENSMUSG00000051527, ENSMUSG00000031066, ENSMUSG00000029223	918	72	12065	1.6428376906318083	1.0	0.9768183791561946	95.61628750736558
GOTERM_BP_DIRECT	GO:0045494~photoreceptor cell maintenance	5	0.4480286738351254	0.17987945363079427	ENSMUSG00000037493, ENSMUSG00000032258, ENSMUSG00000021803, ENSMUSG00000021363, ENSMUSG00000028125	933	30	12548	2.2415148267238303	1.0	0.999457119535686	97.22632700263947
GOTERM_BP_DIRECT	GO:0035094~response to nicotine	5	0.4480286738351254	0.17987945363079427	ENSMUSG00000027950, ENSMUSG00000035594, ENSMUSG00000027962, ENSMUSG00000035200, ENSMUSG00000026344	933	30	12548	2.2415148267238303	1.0	0.999457119535686	97.22632700263947
GOTERM_BP_DIRECT	GO:0045216~cell-cell junction organization	4	0.35842293906810035	0.18218348071221238	ENSMUSG00000021253, ENSMUSG00000031328, ENSMUSG00000022865, ENSMUSG00000009073	933	20	12548	2.6898177920685957	1.0	0.9994650925602052	97.36386924571704
GOTERM_BP_DIRECT	GO:0048714~positive regulation of oligodendrocyte differentiation	4	0.35842293906810035	0.18218348071221238	ENSMUSG00000023110, ENSMUSG00000000440, ENSMUSG00000028800, ENSMUSG00000028945	933	20	12548	2.6898177920685957	1.0	0.9994650925602052	97.36386924571704
GOTERM_BP_DIRECT	GO:0006094~gluconeogenesis	4	0.35842293906810035	0.18218348071221238	ENSMUSG00000020475, ENSMUSG00000040618, ENSMUSG00000026827, ENSMUSG00000024990	933	20	12548	2.6898177920685957	1.0	0.9994650925602052	97.36386924571704
GOTERM_BP_DIRECT	GO:0034097~response to cytokine	7	0.6272401433691757	0.18654557274465247	ENSMUSG00000016528, ENSMUSG00000004040, ENSMUSG00000049112, ENSMUSG00000002147, ENSMUSG00000054263, ENSMUSG00000030707, ENSMUSG00000002983	933	52	12548	1.8104542831230932	1.0	0.9995199771143333	97.60680900205746
GOTERM_MF_DIRECT	GO:0004871~signal transducer activity	33	2.956989247311828	0.1866169539819788	ENSMUSG00000034997, ENSMUSG00000002147, ENSMUSG00000036437, ENSMUSG00000021701, ENSMUSG00000024998, ENSMUSG00000048240, ENSMUSG00000003476, ENSMUSG00000047904, ENSMUSG00000031785, ENSMUSG00000071658, ENSMUSG00000027584, ENSMUSG00000037788, ENSMUSG00000027523, ENSMUSG00000031328, ENSMUSG00000027669, ENSMUSG00000056679, ENSMUSG00000038607, ENSMUSG00000029778, ENSMUSG00000067377, ENSMUSG00000043441,…	918	356	12065	1.2182841301314533	1.0	0.9791818961274195	96.22276274985946
GOTERM_CC_DIRECT	GO:0009898~cytoplasmic side of plasma membrane	6	0.5376344086021506	0.18848029546789996	ENSMUSG00000069441, ENSMUSG00000043165, ENSMUSG00000038764, ENSMUSG00000026991, ENSMUSG00000068329, ENSMUSG00000026064	1005	41	13445	1.9577721150345833	1.0	0.8251574106709023	95.06255805428769
GOTERM_CC_DIRECT	GO:0005778~peroxisomal membrane	7	0.6272401433691757	0.1897565594225764	ENSMUSG00000008540, ENSMUSG00000030545, ENSMUSG00000027359, ENSMUSG00000055782, ENSMUSG00000027187, ENSMUSG00000033578, ENSMUSG00000031278	1005	52	13445	1.8008993494068122	1.0	0.8223976080678836	95.17323786771816
GOTERM_MF_DIRECT	GO:0004683~calmodulin-dependent protein kinase activity	4	0.35842293906810035	0.19103788416910672	ENSMUSG00000002012, ENSMUSG00000021820, ENSMUSG00000016528, ENSMUSG00000031285	918	20	12065	2.6285403050108935	1.0	0.9798213504143614	96.53556898159273
GOTERM_MF_DIRECT	GO:0004709~MAP kinase kinase kinase activity	4	0.35842293906810035	0.19103788416910672	ENSMUSG00000004085, ENSMUSG00000042724, ENSMUSG00000028862, ENSMUSG00000031303	918	20	12065	2.6285403050108935	1.0	0.9798213504143614	96.53556898159273
GOTERM_BP_DIRECT	GO:0045176~apical protein localization	3	0.2688172043010753	0.1944767858802649	ENSMUSG00000021782, ENSMUSG00000032050, ENSMUSG00000021730	933	11	12548	3.6679333528208122	1.0	0.9996329992508624	97.99529167522113
GOTERM_BP_DIRECT	GO:0007610~behavior	3	0.2688172043010753	0.1944767858802649	ENSMUSG00000054814, ENSMUSG00000034997, ENSMUSG00000027584	933	11	12548	3.6679333528208122	1.0	0.9996329992508624	97.99529167522113
GOTERM_BP_DIRECT	GO:0060347~heart trabecula formation	3	0.2688172043010753	0.1944767858802649	ENSMUSG00000008136, ENSMUSG00000031987, ENSMUSG00000024990	933	11	12548	3.6679333528208122	1.0	0.9996329992508624	97.99529167522113
GOTERM_BP_DIRECT	GO:0031115~negative regulation of microtubule polymerization	3	0.2688172043010753	0.1944767858802649	ENSMUSG00000025889, ENSMUSG00000030357, ENSMUSG00000027500	933	11	12548	3.6679333528208122	1.0	0.9996329992508624	97.99529167522113
GOTERM_BP_DIRECT	GO:0007435~salivary gland morphogenesis	3	0.2688172043010753	0.1944767858802649	ENSMUSG00000021253, ENSMUSG00000031565, ENSMUSG00000024098	933	11	12548	3.6679333528208122	1.0	0.9996329992508624	97.99529167522113
GOTERM_BP_DIRECT	GO:0003254~regulation of membrane depolarization	3	0.2688172043010753	0.1944767858802649	ENSMUSG00000023092, ENSMUSG00000021730, ENSMUSG00000060802	933	11	12548	3.6679333528208122	1.0	0.9996329992508624	97.99529167522113
GOTERM_BP_DIRECT	GO:0036159~inner dynein arm assembly	3	0.2688172043010753	0.1944767858802649	ENSMUSG00000027676, ENSMUSG00000039963, ENSMUSG00000019027	933	11	12548	3.6679333528208122	1.0	0.9996329992508624	97.99529167522113
GOTERM_BP_DIRECT	GO:0010718~positive regulation of epithelial to mesenchymal transition	5	0.4480286738351254	0.19526393062373804	ENSMUSG00000021253, ENSMUSG00000000142, ENSMUSG00000063382, ENSMUSG00000026383, ENSMUSG00000030782	933	31	12548	2.169207896829513	1.0	0.9996116143792145	98.0304125434484
GOTERM_BP_DIRECT	GO:0003341~cilium movement	5	0.4480286738351254	0.19526393062373804	ENSMUSG00000040189, ENSMUSG00000027676, ENSMUSG00000023966, ENSMUSG00000039963, ENSMUSG00000036962	933	31	12548	2.169207896829513	1.0	0.9996116143792145	98.0304125434484
GOTERM_CC_DIRECT	GO:0031235~intrinsic component of the cytoplasmic side of the plasma membrane	3	0.2688172043010753	0.19611226347800653	ENSMUSG00000029602, ENSMUSG00000031453, ENSMUSG00000002580	1005	11	13445	3.648575305291723	1.0	0.8286367478361776	95.69085699477534
GOTERM_BP_DIRECT	GO:0048839~inner ear development	7	0.6272401433691757	0.19815452376517506	ENSMUSG00000021253, ENSMUSG00000037016, ENSMUSG00000023912, ENSMUSG00000062563, ENSMUSG00000016528, ENSMUSG00000021508, ENSMUSG00000019906	933	53	12548	1.776294768347186	1.0	0.9996262166615218	98.15446284048528
GOTERM_MF_DIRECT	GO:0043130~ubiquitin binding	9	0.8064516129032258	0.1984268509886672	ENSMUSG00000031161, ENSMUSG00000025171, ENSMUSG00000056900, ENSMUSG00000041765, ENSMUSG00000053774, ENSMUSG00000019850, ENSMUSG00000025139, ENSMUSG00000028630, ENSMUSG00000029223	918	74	12065	1.5984366719660839	1.0	0.9816957956182529	97.00480754801409
GOTERM_BP_DIRECT	GO:0060048~cardiac muscle contraction	6	0.5376344086021506	0.19879204886958948	ENSMUSG00000026414, ENSMUSG00000032511, ENSMUSG00000007877, ENSMUSG00000024858, ENSMUSG00000026418, ENSMUSG00000035458	933	42	12548	1.9212984229061398	1.0	0.9996024759081494	98.1808104349375
GOTERM_BP_DIRECT	GO:0008152~metabolic process	34	3.046594982078853	0.19981011119338782	ENSMUSG00000027698, ENSMUSG00000020766, ENSMUSG00000020475, ENSMUSG00000019850, ENSMUSG00000003123, ENSMUSG00000036880, ENSMUSG00000025068, ENSMUSG00000075296, ENSMUSG00000022781, ENSMUSG00000033427, ENSMUSG00000020532, ENSMUSG00000026192, ENSMUSG00000003746, ENSMUSG00000028601, ENSMUSG00000037370, ENSMUSG00000031278, ENSMUSG00000027359, ENSMUSG00000068762, ENSMUSG00000045594, ENSMUSG00000035239,…	933	381	12548	1.200181167064728	1.0	0.9995847751017352	98.222149333445
GOTERM_MF_DIRECT	GO:0005200~structural constituent of cytoskeleton	8	0.7168458781362007	0.2002164985651889	ENSMUSG00000058672, ENSMUSG00000043165, ENSMUSG00000019978, ENSMUSG00000026414, ENSMUSG00000028434, ENSMUSG00000008475, ENSMUSG00000026383, ENSMUSG00000027263	918	63	12065	1.6689144793719959	1.0	0.9811525980386994	97.10913397650512
GOTERM_MF_DIRECT	GO:0015347~sodium-independent organic anion transmembrane transporter activity	3	0.2688172043010753	0.20155775502967577	ENSMUSG00000025938, ENSMUSG00000032548, ENSMUSG00000038963	918	11	12065	3.5843731431966726	1.0	0.9804229744143037	97.18507900299876
GOTERM_MF_DIRECT	GO:0015279~store-operated calcium channel activity	3	0.2688172043010753	0.20155775502967577	ENSMUSG00000021541, ENSMUSG00000049686, ENSMUSG00000039747	918	11	12065	3.5843731431966726	1.0	0.9804229744143037	97.18507900299876
GOTERM_MF_DIRECT	GO:0005092~GDP-dissociation inhibitor activity	3	0.2688172043010753	0.20155775502967577	ENSMUSG00000027883, ENSMUSG00000036206, ENSMUSG00000028893	918	11	12065	3.5843731431966726	1.0	0.9804229744143037	97.18507900299876
GOTERM_MF_DIRECT	GO:0005088~Ras guanyl-nucleotide exchange factor activity	3	0.2688172043010753	0.20155775502967577	ENSMUSG00000030589, ENSMUSG00000024241, ENSMUSG00000034801	918	11	12065	3.5843731431966726	1.0	0.9804229744143037	97.18507900299876
GOTERM_MF_DIRECT	GO:0005328~neurotransmitter:sodium symporter activity	3	0.2688172043010753	0.20155775502967577	ENSMUSG00000028542, ENSMUSG00000052026, ENSMUSG00000019894	918	11	12065	3.5843731431966726	1.0	0.9804229744143037	97.18507900299876
GOTERM_BP_DIRECT	GO:0045777~positive regulation of blood pressure	4	0.35842293906810035	0.20159704651444885	ENSMUSG00000003476, ENSMUSG00000030098, ENSMUSG00000049112, ENSMUSG00000058620	933	21	12548	2.5617312305415196	1.0	0.9995808997024486	98.29257114502057
GOTERM_BP_DIRECT	GO:0045778~positive regulation of ossification	4	0.35842293906810035	0.20159704651444885	ENSMUSG00000039153, ENSMUSG00000055409, ENSMUSG00000061762, ENSMUSG00000063632	933	21	12548	2.5617312305415196	1.0	0.9995808997024486	98.29257114502057
KEGG_PATHWAY	mmu04650:Natural killer cell mediated cytotoxicity	8	0.7168458781362007	0.20354562845824642	ENSMUSG00000004446, ENSMUSG00000030830, ENSMUSG00000030774, ENSMUSG00000022965, ENSMUSG00000020312, ENSMUSG00000078816, ENSMUSG00000024241, ENSMUSG00000034801	359	70	5208	1.6579387186629526	1.0	0.8678588729547138	94.79051153504169
GOTERM_CC_DIRECT	GO:0032588~trans-Golgi network membrane	4	0.35842293906810035	0.2038029456172879	ENSMUSG00000027523, ENSMUSG00000027612, ENSMUSG00000006567, ENSMUSG00000026278	1005	21	13445	2.5482113243307274	1.0	0.8367407343789613	96.24807081973209
GOTERM_BP_DIRECT	GO:0003357~noradrenergic neuron differentiation	2	0.17921146953405018	0.20669909821313265	ENSMUSG00000063632, ENSMUSG00000007946	933	3	12548	8.96605930689532	1.0	0.9996332973329508	98.47942006058527
GOTERM_BP_DIRECT	GO:0070831~basement membrane assembly	2	0.17921146953405018	0.20669909821313265	ENSMUSG00000026479, ENSMUSG00000004846	933	3	12548	8.96605930689532	1.0	0.9996332973329508	98.47942006058527
GOTERM_BP_DIRECT	GO:0086067~AV node cell to bundle of His cell communication	2	0.17921146953405018	0.20669909821313265	ENSMUSG00000022865, ENSMUSG00000032511	933	3	12548	8.96605930689532	1.0	0.9996332973329508	98.47942006058527
GOTERM_BP_DIRECT	GO:0090022~regulation of neutrophil chemotaxis	2	0.17921146953405018	0.20669909821313265	ENSMUSG00000055994, ENSMUSG00000031990	933	3	12548	8.96605930689532	1.0	0.9996332973329508	98.47942006058527
GOTERM_BP_DIRECT	GO:0009991~response to extracellular stimulus	2	0.17921146953405018	0.20669909821313265	ENSMUSG00000030589, ENSMUSG00000023087	933	3	12548	8.96605930689532	1.0	0.9996332973329508	98.47942006058527
GOTERM_BP_DIRECT	GO:0018125~peptidyl-cysteine methylation	2	0.17921146953405018	0.20669909821313265	ENSMUSG00000003411, ENSMUSG00000019066	933	3	12548	8.96605930689532	1.0	0.9996332973329508	98.47942006058527
GOTERM_BP_DIRECT	GO:0071371~cellular response to gonadotropin stimulus	2	0.17921146953405018	0.20669909821313265	ENSMUSG00000000792, ENSMUSG00000006476	933	3	12548	8.96605930689532	1.0	0.9996332973329508	98.47942006058527
GOTERM_BP_DIRECT	GO:0060084~synaptic transmission involved in micturition	2	0.17921146953405018	0.20669909821313265	ENSMUSG00000027950, ENSMUSG00000035200	933	3	12548	8.96605930689532	1.0	0.9996332973329508	98.47942006058527
GOTERM_BP_DIRECT	GO:0033563~dorsal/ventral axon guidance	2	0.17921146953405018	0.20669909821313265	ENSMUSG00000025020, ENSMUSG00000031558	933	3	12548	8.96605930689532	1.0	0.9996332973329508	98.47942006058527
GOTERM_BP_DIRECT	GO:0046661~male sex differentiation	2	0.17921146953405018	0.20669909821313265	ENSMUSG00000046532, ENSMUSG00000030357	933	3	12548	8.96605930689532	1.0	0.9996332973329508	98.47942006058527
GOTERM_BP_DIRECT	GO:0019373~epoxygenase P450 pathway	2	0.17921146953405018	0.20669909821313265	ENSMUSG00000005547, ENSMUSG00000052914	933	3	12548	8.96605930689532	1.0	0.9996332973329508	98.47942006058527
GOTERM_BP_DIRECT	GO:0035330~regulation of hippo signaling	2	0.17921146953405018	0.20669909821313265	ENSMUSG00000009073, ENSMUSG00000018849	933	3	12548	8.96605930689532	1.0	0.9996332973329508	98.47942006058527
GOTERM_BP_DIRECT	GO:0009566~fertilization	5	0.4480286738351254	0.21103394575251216	ENSMUSG00000046532, ENSMUSG00000062300, ENSMUSG00000013787, ENSMUSG00000042572, ENSMUSG00000009628	933	32	12548	2.1014201500535905	1.0	0.9996679201675847	98.62282353052265
GOTERM_BP_DIRECT	GO:0010634~positive regulation of epithelial cell migration	5	0.4480286738351254	0.21103394575251216	ENSMUSG00000031161, ENSMUSG00000001507, ENSMUSG00000061762, ENSMUSG00000039087, ENSMUSG00000026383	933	32	12548	2.1014201500535905	1.0	0.9996679201675847	98.62282353052265
GOTERM_MF_DIRECT	GO:0071535~RING-like zinc finger domain binding	2	0.17921146953405018	0.2111398509644172	ENSMUSG00000026484, ENSMUSG00000018143	918	3	12065	8.761801016702979	1.0	0.9830129891620537	97.67566752198168
GOTERM_MF_DIRECT	GO:0016684~oxidoreductase activity, acting on peroxide as acceptor	2	0.17921146953405018	0.2111398509644172	ENSMUSG00000027187, ENSMUSG00000028893	918	3	12065	8.761801016702979	1.0	0.9830129891620537	97.67566752198168
GOTERM_MF_DIRECT	GO:0015275~stretch-activated, cation-selective, calcium channel activity	2	0.17921146953405018	0.2111398509644172	ENSMUSG00000071719, ENSMUSG00000079157	918	3	12065	8.761801016702979	1.0	0.9830129891620537	97.67566752198168
GOTERM_MF_DIRECT	GO:0043236~laminin binding	4	0.35842293906810035	0.21115245908775815	ENSMUSG00000005397, ENSMUSG00000001507, ENSMUSG00000040152, ENSMUSG00000031557	918	21	12065	2.5033717190579936	1.0	0.9818442530417862	97.67625668126865
GOTERM_BP_DIRECT	GO:0071805~potassium ion transmembrane transport	9	0.8064516129032258	0.21116894182936607	ENSMUSG00000035165, ENSMUSG00000038077, ENSMUSG00000028631, ENSMUSG00000045534, ENSMUSG00000052726, ENSMUSG00000028420, ENSMUSG00000021730, ENSMUSG00000049265, ENSMUSG00000074575	933	77	12548	1.5719714369232056	1.0	0.9996401147124413	98.62707731555335
GOTERM_MF_DIRECT	GO:0005179~hormone activity	6	0.5376344086021506	0.21183055700178277	ENSMUSG00000003476, ENSMUSG00000020303, ENSMUSG00000017165, ENSMUSG00000039097, ENSMUSG00000012705, ENSMUSG00000022847	918	42	12065	1.877528789293495	1.0	0.9809065730287198	97.70773788031065
GOTERM_CC_DIRECT	GO:0031941~filamentous actin	5	0.4480286738351254	0.21376945750472062	ENSMUSG00000031328, ENSMUSG00000089996, ENSMUSG00000017774, ENSMUSG00000024501, ENSMUSG00000072955	1005	32	13445	2.0903296019900495	1.0	0.8478220795737464	96.87065975519079
GOTERM_CC_DIRECT	GO:0030017~sarcomere	5	0.4480286738351254	0.21376945750472062	ENSMUSG00000061462, ENSMUSG00000026414, ENSMUSG00000021476, ENSMUSG00000030890, ENSMUSG00000035458	1005	32	13445	2.0903296019900495	1.0	0.8478220795737464	96.87065975519079
KEGG_PATHWAY	mmu05033:Nicotine addiction	5	0.4480286738351254	0.21742150080449635	ENSMUSG00000002771, ENSMUSG00000027950, ENSMUSG00000055078, ENSMUSG00000055026, ENSMUSG00000031343	359	35	5208	2.0724233983286906	1.0	0.8781547448017226	95.85334622802935
GOTERM_BP_DIRECT	GO:0008360~regulation of cell shape	13	1.1648745519713262	0.21751323339515038	ENSMUSG00000006219, ENSMUSG00000039960, ENSMUSG00000028064, ENSMUSG00000053646, ENSMUSG00000004568, ENSMUSG00000075284, ENSMUSG00000030707, ENSMUSG00000031523, ENSMUSG00000039629, ENSMUSG00000033377, ENSMUSG00000022788, ENSMUSG00000019978, ENSMUSG00000032050	933	125	12548	1.39870525187567	1.0	0.9997002159752573	98.81356079253374
GOTERM_BP_DIRECT	GO:0043252~sodium-independent organic anion transport	3	0.2688172043010753	0.2225332083013281	ENSMUSG00000025938, ENSMUSG00000032548, ENSMUSG00000038963	933	12	12548	3.362272240085745	1.0	0.9997355036812292	98.94387853417452
GOTERM_BP_DIRECT	GO:0032026~response to magnesium ion	3	0.2688172043010753	0.2225332083013281	ENSMUSG00000025889, ENSMUSG00000063727, ENSMUSG00000040152	933	12	12548	3.362272240085745	1.0	0.9997355036812292	98.94387853417452
GOTERM_BP_DIRECT	GO:0018149~peptide cross-linking	3	0.2688172043010753	0.2225332083013281	ENSMUSG00000054889, ENSMUSG00000040152, ENSMUSG00000034282	933	12	12548	3.362272240085745	1.0	0.9997355036812292	98.94387853417452
GOTERM_BP_DIRECT	GO:0006734~NADH metabolic process	3	0.2688172043010753	0.2225332083013281	ENSMUSG00000026827, ENSMUSG00000032279, ENSMUSG00000025963	933	12	12548	3.362272240085745	1.0	0.9997355036812292	98.94387853417452
GOTERM_BP_DIRECT	GO:0006940~regulation of smooth muscle contraction	3	0.2688172043010753	0.2225332083013281	ENSMUSG00000035200, ENSMUSG00000058620, ENSMUSG00000035458	933	12	12548	3.362272240085745	1.0	0.9997355036812292	98.94387853417452
GOTERM_BP_DIRECT	GO:0061436~establishment of skin barrier	3	0.2688172043010753	0.2225332083013281	ENSMUSG00000037188, ENSMUSG00000046834, ENSMUSG00000032807	933	12	12548	3.362272240085745	1.0	0.9997355036812292	98.94387853417452
GOTERM_BP_DIRECT	GO:0070997~neuron death	3	0.2688172043010753	0.2225332083013281	ENSMUSG00000025478, ENSMUSG00000023912, ENSMUSG00000045095	933	12	12548	3.362272240085745	1.0	0.9997355036812292	98.94387853417452
GOTERM_MF_DIRECT	GO:0004725~protein tyrosine phosphatase activity	10	0.8960573476702508	0.22405027154158985	ENSMUSG00000013236, ENSMUSG00000020092, ENSMUSG00000030223, ENSMUSG00000053141, ENSMUSG00000020151, ENSMUSG00000038764, ENSMUSG00000038042, ENSMUSG00000032477, ENSMUSG00000026064, ENSMUSG00000034573	918	88	12065	1.4934888096652803	1.0	0.9842558984217978	98.21091838800614
GOTERM_BP_DIRECT	GO:0007218~neuropeptide signaling pathway	6	0.5376344086021506	0.22603866646295007	ENSMUSG00000016150, ENSMUSG00000043441, ENSMUSG00000047904, ENSMUSG00000061762, ENSMUSG00000027584, ENSMUSG00000018589	933	44	12548	1.8339666764104061	1.0	0.9997510414732778	99.02672919087601
GOTERM_BP_DIRECT	GO:0007399~nervous system development	30	2.6881720430107525	0.22848993501136713	ENSMUSG00000022144, ENSMUSG00000046449, ENSMUSG00000029765, ENSMUSG00000028883, ENSMUSG00000038777, ENSMUSG00000031285, ENSMUSG00000063632, ENSMUSG00000018143, ENSMUSG00000028664, ENSMUSG00000067071, ENSMUSG00000021820, ENSMUSG00000009418, ENSMUSG00000062312, ENSMUSG00000031785, ENSMUSG00000025207, ENSMUSG00000044287, ENSMUSG00000000627, ENSMUSG00000028064, ENSMUSG00000041120, ENSMUSG00000063919,…	933	337	12548	1.1972482754014522	1.0	0.99975502377211	99.08097398726885
GOTERM_MF_DIRECT	GO:0031005~filamin binding	3	0.2688172043010753	0.23039289843017013	ENSMUSG00000025478, ENSMUSG00000006219, ENSMUSG00000024501	918	12	12065	3.285675381263617	1.0	0.9852814257405068	98.42930211724591
GOTERM_MF_DIRECT	GO:0033130~acetylcholine receptor binding	3	0.2688172043010753	0.23039289843017013	ENSMUSG00000022587, ENSMUSG00000022577, ENSMUSG00000026344	918	12	12065	3.285675381263617	1.0	0.9852814257405068	98.42930211724591
GOTERM_MF_DIRECT	GO:0031748~D1 dopamine receptor binding	3	0.2688172043010753	0.23039289843017013	ENSMUSG00000027523, ENSMUSG00000061718, ENSMUSG00000042249	918	12	12065	3.285675381263617	1.0	0.9852814257405068	98.42930211724591
KEGG_PATHWAY	mmu05321:Inflammatory bowel disease (IBD)	5	0.4480286738351254	0.2324136620719526	ENSMUSG00000021253, ENSMUSG00000055994, ENSMUSG00000022965, ENSMUSG00000004040, ENSMUSG00000002147	359	36	5208	2.0148560817084493	1.0	0.8886843925082543	96.77422725050211
GOTERM_MF_DIRECT	GO:0003924~GTPase activity	18	1.6129032258064515	0.24113648582858396	ENSMUSG00000027668, ENSMUSG00000032202, ENSMUSG00000003411, ENSMUSG00000027523, ENSMUSG00000027669, ENSMUSG00000039960, ENSMUSG00000033216, ENSMUSG00000004451, ENSMUSG00000019478, ENSMUSG00000058672, ENSMUSG00000071658, ENSMUSG00000020657, ENSMUSG00000021303, ENSMUSG00000030222, ENSMUSG00000078853, ENSMUSG00000030220, ENSMUSG00000030055, ENSMUSG00000028945	918	185	12065	1.278749337572867	1.0	0.9874335824979764	98.7432355757605
GOTERM_BP_DIRECT	GO:0048168~regulation of neuronal synaptic plasticity	4	0.35842293906810035	0.24169461861693944	ENSMUSG00000025889, ENSMUSG00000028664, ENSMUSG00000031144, ENSMUSG00000006476	933	23	12548	2.3389719931031268	1.0	0.9998457885636375	99.32735406600692
GOTERM_BP_DIRECT	GO:0032355~response to estradiol	9	0.8064516129032258	0.24182628353159458	ENSMUSG00000004446, ENSMUSG00000041238, ENSMUSG00000029778, ENSMUSG00000039106, ENSMUSG00000034708, ENSMUSG00000004040, ENSMUSG00000049112, ENSMUSG00000027584, ENSMUSG00000027187	933	80	12548	1.5130225080385853	1.0	0.9998324084286658	99.32946233585892
GOTERM_BP_DIRECT	GO:0030216~keratinocyte differentiation	5	0.4480286738351254	0.2435532727856944	ENSMUSG00000054889, ENSMUSG00000019761, ENSMUSG00000047250, ENSMUSG00000060798, ENSMUSG00000034282	933	34	12548	1.9778072000504383	1.0	0.9998296983535943	99.35654399808237
GOTERM_BP_DIRECT	GO:0006952~defense response	5	0.4480286738351254	0.2435532727856944	ENSMUSG00000049709, ENSMUSG00000073411, ENSMUSG00000055994, ENSMUSG00000038058, ENSMUSG00000078853	933	34	12548	1.9778072000504383	1.0	0.9998296983535943	99.35654399808237
GOTERM_CC_DIRECT	GO:0019898~extrinsic component of membrane	9	0.8064516129032258	0.24634937972372242	ENSMUSG00000032382, ENSMUSG00000043940, ENSMUSG00000009073, ENSMUSG00000019978, ENSMUSG00000032050, ENSMUSG00000038764, ENSMUSG00000028434, ENSMUSG00000029608, ENSMUSG00000026383	1005	80	13445	1.5050373134328359	1.0	0.8869515470666145	98.2990131369675
GOTERM_BP_DIRECT	GO:0006821~chloride transport	7	0.6272401433691757	0.24700511336524694	ENSMUSG00000055078, ENSMUSG00000035189, ENSMUSG00000037949, ENSMUSG00000022949, ENSMUSG00000055026, ENSMUSG00000031343, ENSMUSG00000018589	933	57	12548	1.6516425039017693	1.0	0.9998387906530578	99.40760750225508
GOTERM_BP_DIRECT	GO:0007186~G-protein coupled receptor signaling pathway	30	2.6881720430107525	0.24809171840375313	ENSMUSG00000066406, ENSMUSG00000034997, ENSMUSG00000070421, ENSMUSG00000017165, ENSMUSG00000036437, ENSMUSG00000024998, ENSMUSG00000048240, ENSMUSG00000003476, ENSMUSG00000047904, ENSMUSG00000031785, ENSMUSG00000071658, ENSMUSG00000027584, ENSMUSG00000026475, ENSMUSG00000058620, ENSMUSG00000047507, ENSMUSG00000044017, ENSMUSG00000027523, ENSMUSG00000027669, ENSMUSG00000056679, ENSMUSG00000038607,…	933	341	12548	1.1832043073615524	1.0	0.9998319429946599	99.4228727434532
GOTERM_BP_DIRECT	GO:0018105~peptidyl-serine phosphorylation	13	1.1648745519713262	0.24982687618551133	ENSMUSG00000030890, ENSMUSG00000029123, ENSMUSG00000031285, ENSMUSG00000021701, ENSMUSG00000078816, ENSMUSG00000029512, ENSMUSG00000022781, ENSMUSG00000022672, ENSMUSG00000023809, ENSMUSG00000003810, ENSMUSG00000016528, ENSMUSG00000042064, ENSMUSG00000024858	933	129	12548	1.355334546391153	1.0	0.9998294638075209	99.44648115660846
GOTERM_BP_DIRECT	GO:0022408~negative regulation of cell-cell adhesion	3	0.2688172043010753	0.2508695927028225	ENSMUSG00000074227, ENSMUSG00000009073, ENSMUSG00000026383	933	13	12548	3.1036359139253027	1.0	0.9998221758548917	99.46022625399675
GOTERM_BP_DIRECT	GO:0035584~calcium-mediated signaling using intracellular calcium source	3	0.2688172043010753	0.2508695927028225	ENSMUSG00000009292, ENSMUSG00000027962, ENSMUSG00000025813	933	13	12548	3.1036359139253027	1.0	0.9998221758548917	99.46022625399675
GOTERM_BP_DIRECT	GO:0045667~regulation of osteoblast differentiation	3	0.2688172043010753	0.2508695927028225	ENSMUSG00000039153, ENSMUSG00000055409, ENSMUSG00000021136	933	13	12548	3.1036359139253027	1.0	0.9998221758548917	99.46022625399675
GOTERM_BP_DIRECT	GO:0016574~histone ubiquitination	3	0.2688172043010753	0.2508695927028225	ENSMUSG00000040669, ENSMUSG00000026484, ENSMUSG00000025578	933	13	12548	3.1036359139253027	1.0	0.9998221758548917	99.46022625399675
GOTERM_BP_DIRECT	GO:0098779~mitophagy in response to mitochondrial depolarization	12	1.0752688172043012	0.2512917078189889	ENSMUSG00000026880, ENSMUSG00000031161, ENSMUSG00000061462, ENSMUSG00000021200, ENSMUSG00000030792, ENSMUSG00000055078, ENSMUSG00000029861, ENSMUSG00000039634, ENSMUSG00000090247, ENSMUSG00000029512, ENSMUSG00000049265, ENSMUSG00000050212	933	117	12548	1.379393739522357	1.0	0.9998101296226951	99.46569835893077
KEGG_PATHWAY	mmu05412:Arrhythmogenic right ventricular cardiomyopathy (ARVC)	7	0.6272401433691757	0.2517077373006139	ENSMUSG00000055799, ENSMUSG00000054889, ENSMUSG00000044393, ENSMUSG00000028063, ENSMUSG00000001507, ENSMUSG00000032243, ENSMUSG00000020722	359	62	5208	1.637883008356546	1.0	0.9026114679443205	97.68209012736737
GOTERM_CC_DIRECT	GO:0030426~growth cone	15	1.3440860215053763	0.2523394582587991	ENSMUSG00000031328, ENSMUSG00000006930, ENSMUSG00000027500, ENSMUSG00000001507, ENSMUSG00000047714, ENSMUSG00000008475, ENSMUSG00000045763, ENSMUSG00000025889, ENSMUSG00000030774, ENSMUSG00000022865, ENSMUSG00000069227, ENSMUSG00000049686, ENSMUSG00000039137, ENSMUSG00000039747, ENSMUSG00000024501	1005	153	13445	1.3115793581114037	1.0	0.8900229552100288	98.48371491661756
GOTERM_CC_DIRECT	GO:0001518~voltage-gated sodium channel complex	3	0.2688172043010753	0.25285463473400904	ENSMUSG00000034115, ENSMUSG00000075316, ENSMUSG00000032511	1005	13	13445	3.087256027554535	1.0	0.8869234590766187	98.49869536677721
GOTERM_BP_DIRECT	GO:0043588~skin development	6	0.5376344086021506	0.25430090718038706	ENSMUSG00000055799, ENSMUSG00000054889, ENSMUSG00000071072, ENSMUSG00000027523, ENSMUSG00000034687, ENSMUSG00000001507	933	46	12548	1.754228994827345	1.0	0.9998170776483586	99.50321662648972
GOTERM_BP_DIRECT	GO:0042472~inner ear morphogenesis	6	0.5376344086021506	0.25430090718038706	ENSMUSG00000027966, ENSMUSG00000028664, ENSMUSG00000028631, ENSMUSG00000031565, ENSMUSG00000003721, ENSMUSG00000038248	933	46	12548	1.754228994827345	1.0	0.9998170776483586	99.50321662648972
GOTERM_BP_DIRECT	GO:0006906~vesicle fusion	6	0.5376344086021506	0.25430090718038706	ENSMUSG00000052301, ENSMUSG00000020847, ENSMUSG00000020848, ENSMUSG00000029608, ENSMUSG00000030616, ENSMUSG00000004961	933	46	12548	1.754228994827345	1.0	0.9998170776483586	99.50321662648972
GOTERM_BP_DIRECT	GO:0032868~response to insulin	7	0.6272401433691757	0.25973068543675115	ENSMUSG00000003721, ENSMUSG00000020176, ENSMUSG00000024990, ENSMUSG00000027187, ENSMUSG00000026307, ENSMUSG00000012705, ENSMUSG00000028893	933	58	12548	1.6231659090069115	1.0	0.9998396833097787	99.56469973212147
GOTERM_BP_DIRECT	GO:0006605~protein targeting	5	0.4480286738351254	0.260214786588029	ENSMUSG00000032202, ENSMUSG00000038587, ENSMUSG00000017774, ENSMUSG00000054702, ENSMUSG00000026028	933	35	12548	1.92129842290614	1.0	0.999829415566065	99.56981736803854
GOTERM_BP_DIRECT	GO:0045668~negative regulation of osteoblast differentiation	5	0.4480286738351254	0.260214786588029	ENSMUSG00000000142, ENSMUSG00000031565, ENSMUSG00000039286, ENSMUSG00000023087, ENSMUSG00000024098	933	35	12548	1.92129842290614	1.0	0.999829415566065	99.56981736803854
GOTERM_BP_DIRECT	GO:0007605~sensory perception of sound	11	0.985663082437276	0.2616587087125445	ENSMUSG00000027966, ENSMUSG00000062252, ENSMUSG00000027950, ENSMUSG00000028631, ENSMUSG00000055078, ENSMUSG00000031565, ENSMUSG00000073678, ENSMUSG00000038248, ENSMUSG00000039137, ENSMUSG00000025813, ENSMUSG00000063919	933	106	12548	1.3956601751299318	1.0	0.9998252941921606	99.58474619423261
GOTERM_BP_DIRECT	GO:0031032~actomyosin structure organization	4	0.35842293906810035	0.26220964034279226	ENSMUSG00000019978, ENSMUSG00000028434, ENSMUSG00000026383, ENSMUSG00000028701	933	24	12548	2.24151482672383	1.0	0.9998149429374907	99.59031223998208
GOTERM_BP_DIRECT	GO:0090102~cochlea development	4	0.35842293906810035	0.26220964034279226	ENSMUSG00000036862, ENSMUSG00000055078, ENSMUSG00000038248, ENSMUSG00000049265	933	24	12548	2.24151482672383	1.0	0.9998149429374907	99.59031223998208
GOTERM_BP_DIRECT	GO:0030001~metal ion transport	4	0.35842293906810035	0.26220964034279226	ENSMUSG00000024270, ENSMUSG00000039878, ENSMUSG00000034108, ENSMUSG00000006567	933	24	12548	2.24151482672383	1.0	0.9998149429374907	99.59031223998208
GOTERM_CC_DIRECT	GO:0034707~chloride channel complex	5	0.4480286738351254	0.26336872007841905	ENSMUSG00000055078, ENSMUSG00000022949, ENSMUSG00000055026, ENSMUSG00000031343, ENSMUSG00000018589	1005	35	13445	1.9111584932480454	1.0	0.8948168902975264	98.77591919940127
GOTERM_CC_DIRECT	GO:0001917~photoreceptor inner segment	5	0.4480286738351254	0.26336872007841905	ENSMUSG00000037493, ENSMUSG00000031732, ENSMUSG00000042064, ENSMUSG00000021363, ENSMUSG00000039137	1005	35	13445	1.9111584932480454	1.0	0.8948168902975264	98.77591919940127
GOTERM_CC_DIRECT	GO:0036126~sperm flagellum	4	0.35842293906810035	0.2648676619048811	ENSMUSG00000026463, ENSMUSG00000026807, ENSMUSG00000039179, ENSMUSG00000019027	1005	24	13445	2.229684908789386	1.0	0.8929226717751088	98.81131308389477
GOTERM_BP_DIRECT	GO:0001835~blastocyst hatching	2	0.17921146953405018	0.26563544261605987	ENSMUSG00000041238, ENSMUSG00000034708	933	4	12548	6.72454448017149	1.0	0.9998244827396588	99.62337260507002
GOTERM_BP_DIRECT	GO:0036486~ventral trunk neural crest cell migration	2	0.17921146953405018	0.26563544261605987	ENSMUSG00000034684, ENSMUSG00000028883	933	4	12548	6.72454448017149	1.0	0.9998244827396588	99.62337260507002
GOTERM_BP_DIRECT	GO:0097490~sympathetic neuron projection extension	2	0.17921146953405018	0.26563544261605987	ENSMUSG00000034684, ENSMUSG00000028883	933	4	12548	6.72454448017149	1.0	0.9998244827396588	99.62337260507002
GOTERM_BP_DIRECT	GO:0006664~glycolipid metabolic process	2	0.17921146953405018	0.26563544261605987	ENSMUSG00000026047, ENSMUSG00000034487	933	4	12548	6.72454448017149	1.0	0.9998244827396588	99.62337260507002
GOTERM_BP_DIRECT	GO:0021631~optic nerve morphogenesis	2	0.17921146953405018	0.26563544261605987	ENSMUSG00000028664, ENSMUSG00000027950	933	4	12548	6.72454448017149	1.0	0.9998244827396588	99.62337260507002
GOTERM_BP_DIRECT	GO:2000973~regulation of pro-B cell differentiation	2	0.17921146953405018	0.26563544261605987	ENSMUSG00000024241, ENSMUSG00000034801	933	4	12548	6.72454448017149	1.0	0.9998244827396588	99.62337260507002
GOTERM_BP_DIRECT	GO:1902285~semaphorin-plexin signaling pathway involved in neuron projection guidance	2	0.17921146953405018	0.26563544261605987	ENSMUSG00000034684, ENSMUSG00000028883	933	4	12548	6.72454448017149	1.0	0.9998244827396588	99.62337260507002
GOTERM_BP_DIRECT	GO:0010792~DNA double-strand break processing involved in repair via single-strand annealing	2	0.17921146953405018	0.26563544261605987	ENSMUSG00000039738, ENSMUSG00000041238	933	4	12548	6.72454448017149	1.0	0.9998244827396588	99.62337260507002
GOTERM_BP_DIRECT	GO:0046596~regulation of viral entry into host cell	2	0.17921146953405018	0.26563544261605987	ENSMUSG00000062300, ENSMUSG00000041000	933	4	12548	6.72454448017149	1.0	0.9998244827396588	99.62337260507002
GOTERM_BP_DIRECT	GO:0030091~protein repair	2	0.17921146953405018	0.26563544261605987	ENSMUSG00000075705, ENSMUSG00000051236	933	4	12548	6.72454448017149	1.0	0.9998244827396588	99.62337260507002
GOTERM_BP_DIRECT	GO:1901907~diadenosine pentaphosphate catabolic process	2	0.17921146953405018	0.26563544261605987	ENSMUSG00000073295, ENSMUSG00000073293	933	4	12548	6.72454448017149	1.0	0.9998244827396588	99.62337260507002
GOTERM_BP_DIRECT	GO:0034698~response to gonadotropin	2	0.17921146953405018	0.26563544261605987	ENSMUSG00000021477, ENSMUSG00000001507	933	4	12548	6.72454448017149	1.0	0.9998244827396588	99.62337260507002
GOTERM_BP_DIRECT	GO:0030382~sperm mitochondrion organization	2	0.17921146953405018	0.26563544261605987	ENSMUSG00000062300, ENSMUSG00000029206	933	4	12548	6.72454448017149	1.0	0.9998244827396588	99.62337260507002
GOTERM_BP_DIRECT	GO:0032225~regulation of synaptic transmission, dopaminergic	2	0.17921146953405018	0.26563544261605987	ENSMUSG00000027950, ENSMUSG00000026179	933	4	12548	6.72454448017149	1.0	0.9998244827396588	99.62337260507002
GOTERM_BP_DIRECT	GO:0034502~protein localization to chromosome	2	0.17921146953405018	0.26563544261605987	ENSMUSG00000009628, ENSMUSG00000036928	933	4	12548	6.72454448017149	1.0	0.9998244827396588	99.62337260507002
GOTERM_BP_DIRECT	GO:0097491~sympathetic neuron projection guidance	2	0.17921146953405018	0.26563544261605987	ENSMUSG00000034684, ENSMUSG00000028883	933	4	12548	6.72454448017149	1.0	0.9998244827396588	99.62337260507002
GOTERM_BP_DIRECT	GO:0071883~activation of MAPK activity by adrenergic receptor signaling pathway	2	0.17921146953405018	0.26563544261605987	ENSMUSG00000066406, ENSMUSG00000058620	933	4	12548	6.72454448017149	1.0	0.9998244827396588	99.62337260507002
GOTERM_BP_DIRECT	GO:0001561~fatty acid alpha-oxidation	2	0.17921146953405018	0.26563544261605987	ENSMUSG00000026664, ENSMUSG00000027359	933	4	12548	6.72454448017149	1.0	0.9998244827396588	99.62337260507002
GOTERM_BP_DIRECT	GO:0060443~mammary gland morphogenesis	2	0.17921146953405018	0.26563544261605987	ENSMUSG00000002147, ENSMUSG00000039097	933	4	12548	6.72454448017149	1.0	0.9998244827396588	99.62337260507002
GOTERM_BP_DIRECT	GO:0019441~tryptophan catabolic process to kynurenine	2	0.17921146953405018	0.26563544261605987	ENSMUSG00000031549, ENSMUSG00000017718	933	4	12548	6.72454448017149	1.0	0.9998244827396588	99.62337260507002
GOTERM_BP_DIRECT	GO:0071543~diphosphoinositol polyphosphate metabolic process	2	0.17921146953405018	0.26563544261605987	ENSMUSG00000073295, ENSMUSG00000073293	933	4	12548	6.72454448017149	1.0	0.9998244827396588	99.62337260507002
GOTERM_BP_DIRECT	GO:0044262~cellular carbohydrate metabolic process	2	0.17921146953405018	0.26563544261605987	ENSMUSG00000045594, ENSMUSG00000050002	933	4	12548	6.72454448017149	1.0	0.9998244827396588	99.62337260507002
GOTERM_BP_DIRECT	GO:1901909~diadenosine hexaphosphate catabolic process	2	0.17921146953405018	0.26563544261605987	ENSMUSG00000073295, ENSMUSG00000073293	933	4	12548	6.72454448017149	1.0	0.9998244827396588	99.62337260507002
GOTERM_BP_DIRECT	GO:0002544~chronic inflammatory response	2	0.17921146953405018	0.26563544261605987	ENSMUSG00000027962, ENSMUSG00000040152	933	4	12548	6.72454448017149	1.0	0.9998244827396588	99.62337260507002
GOTERM_BP_DIRECT	GO:0030816~positive regulation of cAMP metabolic process	2	0.17921146953405018	0.26563544261605987	ENSMUSG00000003476, ENSMUSG00000021194	933	4	12548	6.72454448017149	1.0	0.9998244827396588	99.62337260507002
GOTERM_BP_DIRECT	GO:0045063~T-helper 1 cell differentiation	2	0.17921146953405018	0.26563544261605987	ENSMUSG00000028064, ENSMUSG00000002983	933	4	12548	6.72454448017149	1.0	0.9998244827396588	99.62337260507002
GOTERM_BP_DIRECT	GO:0006569~tryptophan catabolic process	2	0.17921146953405018	0.26563544261605987	ENSMUSG00000031549, ENSMUSG00000017718	933	4	12548	6.72454448017149	1.0	0.9998244827396588	99.62337260507002
GOTERM_BP_DIRECT	GO:0070327~thyroid hormone transport	2	0.17921146953405018	0.26563544261605987	ENSMUSG00000038963, ENSMUSG00000033965	933	4	12548	6.72454448017149	1.0	0.9998244827396588	99.62337260507002
GOTERM_BP_DIRECT	GO:0055098~response to low-density lipoprotein particle	2	0.17921146953405018	0.26563544261605987	ENSMUSG00000000440, ENSMUSG00000015243	933	4	12548	6.72454448017149	1.0	0.9998244827396588	99.62337260507002
GOTERM_BP_DIRECT	GO:0043320~natural killer cell degranulation	2	0.17921146953405018	0.26563544261605987	ENSMUSG00000032202, ENSMUSG00000030707	933	4	12548	6.72454448017149	1.0	0.9998244827396588	99.62337260507002
GOTERM_BP_DIRECT	GO:1901911~adenosine 5'-(hexahydrogen pentaphosphate) catabolic process	2	0.17921146953405018	0.26563544261605987	ENSMUSG00000073295, ENSMUSG00000073293	933	4	12548	6.72454448017149	1.0	0.9998244827396588	99.62337260507002
KEGG_PATHWAY	mmu04146:Peroxisome	8	0.7168458781362007	0.2659715268067437	ENSMUSG00000030545, ENSMUSG00000026664, ENSMUSG00000027359, ENSMUSG00000010651, ENSMUSG00000055782, ENSMUSG00000025950, ENSMUSG00000027187, ENSMUSG00000031278	359	76	5208	1.5270488198211405	1.0	0.9098265771932565	98.19456412630419
GOTERM_MF_DIRECT	GO:0004674~protein serine/threonine kinase activity	33	2.956989247311828	0.266238833112566	ENSMUSG00000020032, ENSMUSG00000031155, ENSMUSG00000003762, ENSMUSG00000020451, ENSMUSG00000021363, ENSMUSG00000042724, ENSMUSG00000028862, ENSMUSG00000021701, ENSMUSG00000029512, ENSMUSG00000022781, ENSMUSG00000056458, ENSMUSG00000021820, ENSMUSG00000003810, ENSMUSG00000042249, ENSMUSG00000061288, ENSMUSG00000061462, ENSMUSG00000004085, ENSMUSG00000002012, ENSMUSG00000030890, ENSMUSG00000029123,…	918	374	12065	1.1596501345636292	1.0	0.9920603415501787	99.26287924260146
GOTERM_CC_DIRECT	GO:0044305~calyx of Held	2	0.17921146953405018	0.2669015678785446	ENSMUSG00000062151, ENSMUSG00000028456	1005	4	13445	6.689054726368158	1.0	0.8916204728549431	98.85781749430109
GOTERM_CC_DIRECT	GO:0005927~muscle tendon junction	2	0.17921146953405018	0.2669015678785446	ENSMUSG00000037493, ENSMUSG00000039873	1005	4	13445	6.689054726368158	1.0	0.8916204728549431	98.85781749430109
GOTERM_BP_DIRECT	GO:0007265~Ras protein signal transduction	6	0.5376344086021506	0.2687452943061124	ENSMUSG00000024998, ENSMUSG00000029512, ENSMUSG00000021701, ENSMUSG00000004451, ENSMUSG00000024241, ENSMUSG00000055723	933	47	12548	1.7169049736608057	1.0	0.9998314642546271	99.6511867458238
GOTERM_MF_DIRECT	GO:0046527~glucosyltransferase activity	2	0.17921146953405018	0.27111205762101964	ENSMUSG00000026047, ENSMUSG00000034487	918	4	12065	6.571350762527234	1.0	0.9922977844659795	99.33681141382242
GOTERM_MF_DIRECT	GO:0034431~bis(5'-adenosyl)-hexaphosphatase activity	2	0.17921146953405018	0.27111205762101964	ENSMUSG00000073295, ENSMUSG00000073293	918	4	12065	6.571350762527234	1.0	0.9922977844659795	99.33681141382242
GOTERM_MF_DIRECT	GO:0015245~fatty acid transporter activity	2	0.17921146953405018	0.27111205762101964	ENSMUSG00000028655, ENSMUSG00000027359	918	4	12065	6.571350762527234	1.0	0.9922977844659795	99.33681141382242
GOTERM_MF_DIRECT	GO:0000298~endopolyphosphatase activity	2	0.17921146953405018	0.27111205762101964	ENSMUSG00000073295, ENSMUSG00000073293	918	4	12065	6.571350762527234	1.0	0.9922977844659795	99.33681141382242
GOTERM_MF_DIRECT	GO:0052844~inositol-3-diphosphate-1,2,4,5,6-pentakisphosphate diphosphatase activity	2	0.17921146953405018	0.27111205762101964	ENSMUSG00000073295, ENSMUSG00000073293	918	4	12065	6.571350762527234	1.0	0.9922977844659795	99.33681141382242
GOTERM_MF_DIRECT	GO:0052848~inositol-3,5-bisdiphosphate-2,3,4,6-tetrakisphosphate 5-diphosphatase activity	2	0.17921146953405018	0.27111205762101964	ENSMUSG00000073295, ENSMUSG00000073293	918	4	12065	6.571350762527234	1.0	0.9922977844659795	99.33681141382242
GOTERM_MF_DIRECT	GO:0031750~D3 dopamine receptor binding	2	0.17921146953405018	0.27111205762101964	ENSMUSG00000061718, ENSMUSG00000022949	918	4	12065	6.571350762527234	1.0	0.9922977844659795	99.33681141382242
GOTERM_MF_DIRECT	GO:0052847~inositol-1,5-bisdiphosphate-2,3,4,6-tetrakisphosphate 5-diphosphatase activity	2	0.17921146953405018	0.27111205762101964	ENSMUSG00000073295, ENSMUSG00000073293	918	4	12065	6.571350762527234	1.0	0.9922977844659795	99.33681141382242
GOTERM_MF_DIRECT	GO:0034432~bis(5'-adenosyl)-pentaphosphatase activity	2	0.17921146953405018	0.27111205762101964	ENSMUSG00000073295, ENSMUSG00000073293	918	4	12065	6.571350762527234	1.0	0.9922977844659795	99.33681141382242
GOTERM_MF_DIRECT	GO:0052846~inositol-1,5-bisdiphosphate-2,3,4,6-tetrakisphosphate 1-diphosphatase activity	2	0.17921146953405018	0.27111205762101964	ENSMUSG00000073295, ENSMUSG00000073293	918	4	12065	6.571350762527234	1.0	0.9922977844659795	99.33681141382242
GOTERM_MF_DIRECT	GO:0033743~peptide-methionine (R)-S-oxide reductase activity	2	0.17921146953405018	0.27111205762101964	ENSMUSG00000075705, ENSMUSG00000051236	918	4	12065	6.571350762527234	1.0	0.9922977844659795	99.33681141382242
GOTERM_MF_DIRECT	GO:0016807~cysteine-type carboxypeptidase activity	2	0.17921146953405018	0.27111205762101964	ENSMUSG00000026767, ENSMUSG00000021477	918	4	12065	6.571350762527234	1.0	0.9922977844659795	99.33681141382242
GOTERM_MF_DIRECT	GO:0052840~inositol diphosphate tetrakisphosphate diphosphatase activity	2	0.17921146953405018	0.27111205762101964	ENSMUSG00000073295, ENSMUSG00000073293	918	4	12065	6.571350762527234	1.0	0.9922977844659795	99.33681141382242
GOTERM_MF_DIRECT	GO:0008486~diphosphoinositol-polyphosphate diphosphatase activity	2	0.17921146953405018	0.27111205762101964	ENSMUSG00000073295, ENSMUSG00000073293	918	4	12065	6.571350762527234	1.0	0.9922977844659795	99.33681141382242
GOTERM_MF_DIRECT	GO:0052843~inositol-1-diphosphate-2,3,4,5,6-pentakisphosphate diphosphatase activity	2	0.17921146953405018	0.27111205762101964	ENSMUSG00000073295, ENSMUSG00000073293	918	4	12065	6.571350762527234	1.0	0.9922977844659795	99.33681141382242
GOTERM_MF_DIRECT	GO:0005501~retinoid binding	2	0.17921146953405018	0.27111205762101964	ENSMUSG00000024990, ENSMUSG00000032291	918	4	12065	6.571350762527234	1.0	0.9922977844659795	99.33681141382242
GOTERM_MF_DIRECT	GO:0047696~beta-adrenergic receptor kinase activity	2	0.17921146953405018	0.27111205762101964	ENSMUSG00000042249, ENSMUSG00000024858	918	4	12065	6.571350762527234	1.0	0.9922977844659795	99.33681141382242
GOTERM_MF_DIRECT	GO:0052845~inositol-5-diphosphate-1,2,3,4,6-pentakisphosphate diphosphatase activity	2	0.17921146953405018	0.27111205762101964	ENSMUSG00000073295, ENSMUSG00000073293	918	4	12065	6.571350762527234	1.0	0.9922977844659795	99.33681141382242
GOTERM_MF_DIRECT	GO:0031014~troponin T binding	2	0.17921146953405018	0.27111205762101964	ENSMUSG00000064179, ENSMUSG00000035458	918	4	12065	6.571350762527234	1.0	0.9922977844659795	99.33681141382242
KEGG_PATHWAY	mmu05213:Endometrial cancer	6	0.5376344086021506	0.2716266001898401	ENSMUSG00000055799, ENSMUSG00000000142, ENSMUSG00000062312, ENSMUSG00000030890, ENSMUSG00000024241, ENSMUSG00000034801	359	51	5208	1.7067016221530398	1.0	0.9085046664962907	98.36704142661131
GOTERM_BP_DIRECT	GO:0032088~negative regulation of NF-kappaB transcription factor activity	7	0.6272401433691757	0.27262431187208036	ENSMUSG00000056941, ENSMUSG00000049871, ENSMUSG00000020230, ENSMUSG00000055994, ENSMUSG00000019850, ENSMUSG00000018669, ENSMUSG00000027187	933	59	12548	1.595654622413574	1.0	0.9998427714465541	99.68316434478572
GOTERM_BP_DIRECT	GO:0006919~activation of cysteine-type endopeptidase activity involved in apoptotic process	7	0.6272401433691757	0.27262431187208036	ENSMUSG00000000440, ENSMUSG00000025889, ENSMUSG00000004446, ENSMUSG00000038058, ENSMUSG00000039959, ENSMUSG00000031523, ENSMUSG00000026278	933	59	12548	1.595654622413574	1.0	0.9998427714465541	99.68316434478572
GOTERM_MF_DIRECT	GO:0001968~fibronectin binding	4	0.35842293906810035	0.27371822445223803	ENSMUSG00000001507, ENSMUSG00000040152, ENSMUSG00000031557, ENSMUSG00000060572	918	24	12065	2.1904502541757447	1.0	0.9921637386059421	99.37343940619537
KEGG_PATHWAY	mmu00533:Glycosaminoglycan biosynthesis - keratan sulfate	3	0.2688172043010753	0.27592566129680385	ENSMUSG00000035930, ENSMUSG00000031749, ENSMUSG00000079445	359	15	5208	2.901392757660167	1.0	0.90600217143804	98.48784083808175
KEGG_PATHWAY	mmu00340:Histidine metabolism	3	0.2688172043010753	0.27592566129680385	ENSMUSG00000040147, ENSMUSG00000001155, ENSMUSG00000075296	359	15	5208	2.901392757660167	1.0	0.90600217143804	98.48784083808175
KEGG_PATHWAY	mmu00770:Pantothenate and CoA biosynthesis	3	0.2688172043010753	0.27592566129680385	ENSMUSG00000033427, ENSMUSG00000030268, ENSMUSG00000037370	359	15	5208	2.901392757660167	1.0	0.90600217143804	98.48784083808175
GOTERM_BP_DIRECT	GO:0009966~regulation of signal transduction	5	0.4480286738351254	0.27708680796469876	ENSMUSG00000027523, ENSMUSG00000043789, ENSMUSG00000029094, ENSMUSG00000061654, ENSMUSG00000047714	933	36	12548	1.8679290222698584	1.0	0.9998564486199878	99.71652326069358
GOTERM_BP_DIRECT	GO:0007528~neuromuscular junction development	5	0.4480286738351254	0.27708680796469876	ENSMUSG00000035357, ENSMUSG00000030774, ENSMUSG00000062312, ENSMUSG00000035606, ENSMUSG00000028456	933	36	12548	1.8679290222698584	1.0	0.9998564486199878	99.71652326069358
GOTERM_CC_DIRECT	GO:0008076~voltage-gated potassium channel complex	8	0.7168458781362007	0.27850405112279325	ENSMUSG00000035165, ENSMUSG00000038077, ENSMUSG00000028631, ENSMUSG00000007207, ENSMUSG00000045534, ENSMUSG00000052726, ENSMUSG00000036815, ENSMUSG00000074575	1005	71	13445	1.5073926143928245	1.0	0.9000804531626786	99.09231381034951
KEGG_PATHWAY	mmu00982:Drug metabolism - cytochrome P450	5	0.4480286738351254	0.2787148395214768	ENSMUSG00000008540, ENSMUSG00000068762, ENSMUSG00000040147, ENSMUSG00000025068, ENSMUSG00000075296	359	39	5208	1.859867152346261	1.0	0.9021563518054607	98.56174357139098
GOTERM_BP_DIRECT	GO:1901379~regulation of potassium ion transmembrane transport	3	0.2688172043010753	0.2792898069904556	ENSMUSG00000079037, ENSMUSG00000035165, ENSMUSG00000036815	933	14	12548	2.8819476343592094	1.0	0.9998572452782595	99.73174062803419
GOTERM_BP_DIRECT	GO:0007009~plasma membrane organization	3	0.2688172043010753	0.2792898069904556	ENSMUSG00000018126, ENSMUSG00000063681, ENSMUSG00000022353	933	14	12548	2.8819476343592094	1.0	0.9998572452782595	99.73174062803419
GOTERM_BP_DIRECT	GO:0021819~layer formation in cerebral cortex	3	0.2688172043010753	0.2792898069904556	ENSMUSG00000035596, ENSMUSG00000031785, ENSMUSG00000031285	933	14	12548	2.8819476343592094	1.0	0.9998572452782595	99.73174062803419
GOTERM_BP_DIRECT	GO:0007187~G-protein coupled receptor signaling pathway, coupled to cyclic nucleotide second messenger	3	0.2688172043010753	0.2792898069904556	ENSMUSG00000039106, ENSMUSG00000043441, ENSMUSG00000027584	933	14	12548	2.8819476343592094	1.0	0.9998572452782595	99.73174062803419
GOTERM_BP_DIRECT	GO:0001659~temperature homeostasis	3	0.2688172043010753	0.2792898069904556	ENSMUSG00000009292, ENSMUSG00000034997, ENSMUSG00000004040	933	14	12548	2.8819476343592094	1.0	0.9998572452782595	99.73174062803419
GOTERM_BP_DIRECT	GO:0014059~regulation of dopamine secretion	3	0.2688172043010753	0.2792898069904556	ENSMUSG00000025889, ENSMUSG00000027950, ENSMUSG00000034997	933	14	12548	2.8819476343592094	1.0	0.9998572452782595	99.73174062803419
GOTERM_BP_DIRECT	GO:0050966~detection of mechanical stimulus involved in sensory perception of pain	3	0.2688172043010753	0.2792898069904556	ENSMUSG00000002771, ENSMUSG00000034997, ENSMUSG00000024211	933	14	12548	2.8819476343592094	1.0	0.9998572452782595	99.73174062803419
GOTERM_BP_DIRECT	GO:0006672~ceramide metabolic process	3	0.2688172043010753	0.2792898069904556	ENSMUSG00000021759, ENSMUSG00000068329, ENSMUSG00000025353	933	14	12548	2.8819476343592094	1.0	0.9998572452782595	99.73174062803419
GOTERM_BP_DIRECT	GO:0046777~protein autophosphorylation	16	1.4336917562724014	0.28099917195188767	ENSMUSG00000031155, ENSMUSG00000021363, ENSMUSG00000031285, ENSMUSG00000042724, ENSMUSG00000078816, ENSMUSG00000029512, ENSMUSG00000022781, ENSMUSG00000030774, ENSMUSG00000021820, ENSMUSG00000074305, ENSMUSG00000031565, ENSMUSG00000062312, ENSMUSG00000016528, ENSMUSG00000042064, ENSMUSG00000029833, ENSMUSG00000061288	933	170	12548	1.2657966080322804	1.0	0.9998554225207884	99.7430129561627
KEGG_PATHWAY	mmu05216:Thyroid cancer	4	0.35842293906810035	0.2827312228964801	ENSMUSG00000055799, ENSMUSG00000000440, ENSMUSG00000022757, ENSMUSG00000048701	359	27	5208	2.1491798204890125	1.0	0.8995846768520105	98.66232011965988
GOTERM_BP_DIRECT	GO:0050873~brown fat cell differentiation	4	0.35842293906810035	0.2829295680733997	ENSMUSG00000000440, ENSMUSG00000030545, ENSMUSG00000005057, ENSMUSG00000058881	933	25	12548	2.1518542336548765	1.0	0.9998548240343814	99.75520448939785
GOTERM_BP_DIRECT	GO:0090314~positive regulation of protein targeting to membrane	4	0.35842293906810035	0.2829295680733997	ENSMUSG00000026880, ENSMUSG00000030774, ENSMUSG00000062312, ENSMUSG00000017774	933	25	12548	2.1518542336548765	1.0	0.9998548240343814	99.75520448939785
GOTERM_BP_DIRECT	GO:0042755~eating behavior	4	0.35842293906810035	0.2829295680733997	ENSMUSG00000004040, ENSMUSG00000049112, ENSMUSG00000029223, ENSMUSG00000027584	933	25	12548	2.1518542336548765	1.0	0.9998548240343814	99.75520448939785
GOTERM_BP_DIRECT	GO:0048791~calcium ion-regulated exocytosis of neurotransmitter	4	0.35842293906810035	0.2829295680733997	ENSMUSG00000052301, ENSMUSG00000020848, ENSMUSG00000029608, ENSMUSG00000004961	933	25	12548	2.1518542336548765	1.0	0.9998548240343814	99.75520448939785
GOTERM_BP_DIRECT	GO:0042327~positive regulation of phosphorylation	4	0.35842293906810035	0.2829295680733997	ENSMUSG00000046532, ENSMUSG00000030890, ENSMUSG00000040152, ENSMUSG00000020176	933	25	12548	2.1518542336548765	1.0	0.9998548240343814	99.75520448939785
GOTERM_BP_DIRECT	GO:0006629~lipid metabolic process	32	2.867383512544803	0.2845080892410675	ENSMUSG00000027698, ENSMUSG00000058454, ENSMUSG00000035246, ENSMUSG00000003721, ENSMUSG00000003123, ENSMUSG00000018042, ENSMUSG00000036880, ENSMUSG00000026307, ENSMUSG00000029311, ENSMUSG00000032807, ENSMUSG00000023021, ENSMUSG00000019822, ENSMUSG00000003271, ENSMUSG00000071072, ENSMUSG00000024998, ENSMUSG00000047250, ENSMUSG00000020532, ENSMUSG00000035596, ENSMUSG00000071657, ENSMUSG00000035376,…	933	374	12548	1.1507241891202549	1.0	0.999852359933104	99.76476553768512
KEGG_PATHWAY	mmu04915:Estrogen signaling pathway	9	0.8064516129032258	0.28688506225104576	ENSMUSG00000027523, ENSMUSG00000022994, ENSMUSG00000038648, ENSMUSG00000030357, ENSMUSG00000020312, ENSMUSG00000026824, ENSMUSG00000024222, ENSMUSG00000024241, ENSMUSG00000034801	359	91	5208	1.4347546603814014	1.0	0.8972449088070475	98.75947773645133
GOTERM_MF_DIRECT	GO:0048156~tau protein binding	3	0.2688172043010753	0.28856146938023375	ENSMUSG00000025889, ENSMUSG00000031161, ENSMUSG00000030357	918	14	12065	2.8162931839402425	1.0	0.9938250637126208	99.54843142485075
GOTERM_MF_DIRECT	GO:0001784~phosphotyrosine binding	3	0.2688172043010753	0.28856146938023375	ENSMUSG00000022637, ENSMUSG00000038764, ENSMUSG00000020176	918	14	12065	2.8162931839402425	1.0	0.9938250637126208	99.54843142485075
GOTERM_MF_DIRECT	GO:0031267~small GTPase binding	3	0.2688172043010753	0.28856146938023375	ENSMUSG00000031328, ENSMUSG00000015243, ENSMUSG00000038195	918	14	12065	2.8162931839402425	1.0	0.9938250637126208	99.54843142485075
GOTERM_BP_DIRECT	GO:0016477~cell migration	16	1.4336917562724014	0.2886366195909199	ENSMUSG00000036862, ENSMUSG00000058571, ENSMUSG00000039286, ENSMUSG00000021763, ENSMUSG00000040152, ENSMUSG00000036995, ENSMUSG00000008475, ENSMUSG00000002900, ENSMUSG00000030707, ENSMUSG00000028701, ENSMUSG00000039629, ENSMUSG00000070047, ENSMUSG00000074305, ENSMUSG00000031785, ENSMUSG00000018849, ENSMUSG00000031990	933	171	12548	1.2583942886870623	1.0	0.9998633104868213	99.78813161893608
GOTERM_BP_DIRECT	GO:0007409~axonogenesis	10	0.8960573476702508	0.29323104035613956	ENSMUSG00000075224, ENSMUSG00000046699, ENSMUSG00000030774, ENSMUSG00000028064, ENSMUSG00000040490, ENSMUSG00000029223, ENSMUSG00000029512, ENSMUSG00000075478, ENSMUSG00000025020, ENSMUSG00000031558	933	97	12548	1.386504016530204	1.0	0.9998755398299184	99.81155130023036
GOTERM_BP_DIRECT	GO:0031623~receptor internalization	5	0.4480286738351254	0.2941275103185358	ENSMUSG00000025889, ENSMUSG00000032382, ENSMUSG00000042249, ENSMUSG00000024858, ENSMUSG00000029512	933	37	12548	1.8174444541004027	1.0	0.9998702402730422	99.81582605871286
KEGG_PATHWAY	mmu00980:Metabolism of xenobiotics by cytochrome P450	5	0.4480286738351254	0.29447821985104383	ENSMUSG00000008540, ENSMUSG00000068762, ENSMUSG00000011382, ENSMUSG00000025068, ENSMUSG00000075296	359	40	5208	1.8133704735376044	1.0	0.8982944554234955	98.92044126505093
GOTERM_MF_DIRECT	GO:0016616~oxidoreductase activity, acting on the CH-OH group of donors, NAD or NADP as acceptor	4	0.35842293906810035	0.2950263986993681	ENSMUSG00000063229, ENSMUSG00000025950, ENSMUSG00000032279, ENSMUSG00000025963	918	25	12065	2.102832244008715	1.0	0.9941949890487082	99.60930162570531
GOTERM_BP_DIRECT	GO:0042752~regulation of circadian rhythm	6	0.5376344086021506	0.2981261793191745	ENSMUSG00000022672, ENSMUSG00000000440, ENSMUSG00000025151, ENSMUSG00000056972, ENSMUSG00000078816, ENSMUSG00000023087	933	49	12548	1.6468272196338343	1.0	0.9998791835800173	99.83380223404697
GOTERM_BP_DIRECT	GO:0060348~bone development	6	0.5376344086021506	0.2981261793191745	ENSMUSG00000066406, ENSMUSG00000027523, ENSMUSG00000061306, ENSMUSG00000040447, ENSMUSG00000022641, ENSMUSG00000028469	933	49	12548	1.6468272196338343	1.0	0.9998791835800173	99.83380223404697
KEGG_PATHWAY	mmu04612:Antigen processing and presentation	6	0.5376344086021506	0.29884217456377604	ENSMUSG00000073411, ENSMUSG00000056116, ENSMUSG00000091705, ENSMUSG00000021477, ENSMUSG00000022216, ENSMUSG00000060802	359	53	5208	1.6422977873548117	1.0	0.8963443231872901	99.00399298930947
KEGG_PATHWAY	mmu05416:Viral myocarditis	6	0.5376344086021506	0.29884217456377604	ENSMUSG00000073411, ENSMUSG00000004446, ENSMUSG00000030830, ENSMUSG00000022865, ENSMUSG00000056116, ENSMUSG00000091705	359	53	5208	1.6422977873548117	1.0	0.8963443231872901	99.00399298930947
GOTERM_CC_DIRECT	GO:0070062~extracellular exosome	170	15.232974910394265	0.2992386978393866	ENSMUSG00000030543, ENSMUSG00000013236, ENSMUSG00000030830, ENSMUSG00000020475, ENSMUSG00000069835, ENSMUSG00000018042, ENSMUSG00000034573, ENSMUSG00000025068, ENSMUSG00000003271, ENSMUSG00000048240, ENSMUSG00000058672, ENSMUSG00000027962, ENSMUSG00000019978, ENSMUSG00000026192, ENSMUSG00000047250, ENSMUSG00000020571, ENSMUSG00000048186, ENSMUSG00000021591, ENSMUSG00000000792, ENSMUSG00000031785,…	1005	2184	13445	1.0413363585005377	1.0	0.915778037782927	99.40362322850899
GOTERM_CC_DIRECT	GO:0031090~organelle membrane	6	0.5376344086021506	0.3020369867713044	ENSMUSG00000034171, ENSMUSG00000028713, ENSMUSG00000047250, ENSMUSG00000005547, ENSMUSG00000052914, ENSMUSG00000047155	1005	49	13445	1.6381358513554676	1.0	0.9152343916905608	99.43702377004712
KEGG_PATHWAY	mmu01210:2-Oxocarboxylic acid metabolism	3	0.2688172043010753	0.3021166426575612	ENSMUSG00000030268, ENSMUSG00000025950, ENSMUSG00000032279	359	16	5208	2.720055710306407	1.0	0.8934512916037356	99.06272040600429
GOTERM_CC_DIRECT	GO:0005776~autophagosome	7	0.6272401433691757	0.3031897955750682	ENSMUSG00000047123, ENSMUSG00000006930, ENSMUSG00000043940, ENSMUSG00000026737, ENSMUSG00000049686, ENSMUSG00000029512, ENSMUSG00000004451	1005	61	13445	1.535192888018922	1.0	0.9133351923425319	99.4502705576407
GOTERM_BP_DIRECT	GO:0086091~regulation of heart rate by cardiac conduction	4	0.35842293906810035	0.30378049298174425	ENSMUSG00000054889, ENSMUSG00000044393, ENSMUSG00000045534, ENSMUSG00000032511	933	26	12548	2.0690906092835353	1.0	0.9998940292150477	99.85641181193442
GOTERM_BP_DIRECT	GO:0035904~aorta development	4	0.35842293906810035	0.30378049298174425	ENSMUSG00000046169, ENSMUSG00000050382, ENSMUSG00000030653, ENSMUSG00000057110	933	26	12548	2.0690906092835353	1.0	0.9998940292150477	99.85641181193442
GOTERM_MF_DIRECT	GO:0005506~iron ion binding	11	0.985663082437276	0.30493026236255344	ENSMUSG00000018906, ENSMUSG00000079834, ENSMUSG00000064254, ENSMUSG00000028713, ENSMUSG00000033022, ENSMUSG00000031987, ENSMUSG00000004846, ENSMUSG00000005547, ENSMUSG00000032807, ENSMUSG00000052914, ENSMUSG00000047155	918	108	12065	1.3386084886629548	1.0	0.9949175386293173	99.68783589436089
GOTERM_MF_DIRECT	GO:0020037~heme binding	9	0.8064516129032258	0.3063847422974151	ENSMUSG00000028713, ENSMUSG00000021032, ENSMUSG00000047250, ENSMUSG00000020303, ENSMUSG00000027187, ENSMUSG00000005547, ENSMUSG00000031549, ENSMUSG00000052914, ENSMUSG00000047155	918	84	12065	1.4081465919701213	1.0	0.994692290291683	99.69803725055192
GOTERM_CC_DIRECT	GO:0031519~PcG protein complex	4	0.35842293906810035	0.30670273751548355	ENSMUSG00000040669, ENSMUSG00000026484, ENSMUSG00000018537, ENSMUSG00000025578	1005	26	13445	2.0581706850363566	1.0	0.9134350341016622	99.48887047823499
KEGG_PATHWAY	mmu05231:Choline metabolism in cancer	9	0.8064516129032258	0.30747224589766875	ENSMUSG00000028360, ENSMUSG00000021759, ENSMUSG00000035246, ENSMUSG00000024867, ENSMUSG00000070738, ENSMUSG00000078816, ENSMUSG00000024241, ENSMUSG00000034801, ENSMUSG00000028945	359	93	5208	1.403899721448468	1.0	0.8926139740904363	99.15192695721564
GOTERM_BP_DIRECT	GO:0006939~smooth muscle contraction	3	0.2688172043010753	0.30762525354394366	ENSMUSG00000027950, ENSMUSG00000034997, ENSMUSG00000035200	933	15	12548	2.689817792068596	1.0	0.999900701579446	99.87009047882144
GOTERM_BP_DIRECT	GO:0010763~positive regulation of fibroblast migration	3	0.2688172043010753	0.30762525354394366	ENSMUSG00000030774, ENSMUSG00000031565, ENSMUSG00000040152	933	15	12548	2.689817792068596	1.0	0.999900701579446	99.87009047882144
GOTERM_BP_DIRECT	GO:0001895~retina homeostasis	3	0.2688172043010753	0.30762525354394366	ENSMUSG00000039137, ENSMUSG00000046834, ENSMUSG00000060802	933	15	12548	2.689817792068596	1.0	0.999900701579446	99.87009047882144
GOTERM_BP_DIRECT	GO:0061028~establishment of endothelial barrier	3	0.2688172043010753	0.30762525354394366	ENSMUSG00000068566, ENSMUSG00000032050, ENSMUSG00000030653	933	15	12548	2.689817792068596	1.0	0.999900701579446	99.87009047882144
GOTERM_BP_DIRECT	GO:0045663~positive regulation of myoblast differentiation	3	0.2688172043010753	0.30762525354394366	ENSMUSG00000036478, ENSMUSG00000030890, ENSMUSG00000089989	933	15	12548	2.689817792068596	1.0	0.999900701579446	99.87009047882144
GOTERM_BP_DIRECT	GO:0017015~regulation of transforming growth factor beta receptor signaling pathway	3	0.2688172043010753	0.30762525354394366	ENSMUSG00000042834, ENSMUSG00000001507, ENSMUSG00000063632	933	15	12548	2.689817792068596	1.0	0.999900701579446	99.87009047882144
GOTERM_BP_DIRECT	GO:0002063~chondrocyte development	3	0.2688172043010753	0.30762525354394366	ENSMUSG00000027966, ENSMUSG00000039153, ENSMUSG00000030607	933	15	12548	2.689817792068596	1.0	0.999900701579446	99.87009047882144
GOTERM_BP_DIRECT	GO:0051493~regulation of cytoskeleton organization	3	0.2688172043010753	0.30762525354394366	ENSMUSG00000029094, ENSMUSG00000027500, ENSMUSG00000053646	933	15	12548	2.689817792068596	1.0	0.999900701579446	99.87009047882144
GOTERM_BP_DIRECT	GO:0015908~fatty acid transport	3	0.2688172043010753	0.30762525354394366	ENSMUSG00000028655, ENSMUSG00000027359, ENSMUSG00000031278	933	15	12548	2.689817792068596	1.0	0.999900701579446	99.87009047882144
GOTERM_BP_DIRECT	GO:1901214~regulation of neuron death	3	0.2688172043010753	0.30762525354394366	ENSMUSG00000025889, ENSMUSG00000031987, ENSMUSG00000055723	933	15	12548	2.689817792068596	1.0	0.999900701579446	99.87009047882144
GOTERM_BP_DIRECT	GO:0022617~extracellular matrix disassembly	3	0.2688172043010753	0.30762525354394366	ENSMUSG00000005397, ENSMUSG00000026479, ENSMUSG00000002900	933	15	12548	2.689817792068596	1.0	0.999900701579446	99.87009047882144
KEGG_PATHWAY	mmu04060:Cytokine-cytokine receptor interaction	11	0.985663082437276	0.3098982101597486	ENSMUSG00000021253, ENSMUSG00000062157, ENSMUSG00000040663, ENSMUSG00000063727, ENSMUSG00000022965, ENSMUSG00000021508, ENSMUSG00000024379, ENSMUSG00000054263, ENSMUSG00000068227, ENSMUSG00000022847, ENSMUSG00000002897	359	120	5208	1.3298050139275766	1.0	0.8890863171742823	99.18969756755696
GOTERM_CC_DIRECT	GO:0001673~male germ cell nucleus	3	0.2688172043010753	0.3099121490038578	ENSMUSG00000023999, ENSMUSG00000038932, ENSMUSG00000036928	1005	15	13445	2.675621890547264	1.0	0.9132956819357498	99.52191569773265
GOTERM_CC_DIRECT	GO:0070382~exocytic vesicle	3	0.2688172043010753	0.3099121490038578	ENSMUSG00000032202, ENSMUSG00000030616, ENSMUSG00000024501	1005	15	13445	2.675621890547264	1.0	0.9132956819357498	99.52191569773265
GOTERM_CC_DIRECT	GO:1902711~GABA-A receptor complex	3	0.2688172043010753	0.3099121490038578	ENSMUSG00000055078, ENSMUSG00000055026, ENSMUSG00000031343	1005	15	13445	2.675621890547264	1.0	0.9132956819357498	99.52191569773265
GOTERM_BP_DIRECT	GO:0007229~integrin-mediated signaling pathway	8	0.7168458781362007	0.3099131462135325	ENSMUSG00000037493, ENSMUSG00000030830, ENSMUSG00000001507, ENSMUSG00000030890, ENSMUSG00000053441, ENSMUSG00000029860, ENSMUSG00000032243, ENSMUSG00000011256	933	74	12548	1.453955563280322	1.0	0.9999015503508146	99.87763588830595
KEGG_PATHWAY	mmu04540:Gap junction	8	0.7168458781362007	0.31019996618637224	ENSMUSG00000027523, ENSMUSG00000022994, ENSMUSG00000034997, ENSMUSG00000033910, ENSMUSG00000058672, ENSMUSG00000078816, ENSMUSG00000024241, ENSMUSG00000034801	359	80	5208	1.4506963788300835	1.0	0.8835619630833773	99.1942855287773
GOTERM_MF_DIRECT	GO:0019904~protein domain specific binding	23	2.0609318996415773	0.3110317517172874	ENSMUSG00000032202, ENSMUSG00000027523, ENSMUSG00000006930, ENSMUSG00000009073, ENSMUSG00000001507, ENSMUSG00000031144, ENSMUSG00000030852, ENSMUSG00000032511, ENSMUSG00000047714, ENSMUSG00000036894, ENSMUSG00000057440, ENSMUSG00000025813, ENSMUSG00000026383, ENSMUSG00000035458, ENSMUSG00000045763, ENSMUSG00000046532, ENSMUSG00000025889, ENSMUSG00000007207, ENSMUSG00000042901, ENSMUSG00000039153,…	918	257	12065	1.1761950781177148	1.0	0.9948139002907764	99.7285763124249
GOTERM_BP_DIRECT	GO:0051496~positive regulation of stress fiber assembly	5	0.4480286738351254	0.31129628615272736	ENSMUSG00000021253, ENSMUSG00000030774, ENSMUSG00000009073, ENSMUSG00000040964, ENSMUSG00000061762	933	38	12548	1.7696169684661816	1.0	0.9998991875061923	99.8819945914662
GOTERM_BP_DIRECT	GO:0001657~ureteric bud development	5	0.4480286738351254	0.31129628615272736	ENSMUSG00000022144, ENSMUSG00000025352, ENSMUSG00000031565, ENSMUSG00000027187, ENSMUSG00000031558	933	38	12548	1.7696169684661816	1.0	0.9998991875061923	99.8819945914662
GOTERM_BP_DIRECT	GO:0032024~positive regulation of insulin secretion	5	0.4480286738351254	0.31129628615272736	ENSMUSG00000009292, ENSMUSG00000040618, ENSMUSG00000021591, ENSMUSG00000020848, ENSMUSG00000024990	933	38	12548	1.7696169684661816	1.0	0.9998991875061923	99.8819945914662
GOTERM_BP_DIRECT	GO:0007160~cell-matrix adhesion	7	0.6272401433691757	0.3121265680454246	ENSMUSG00000005397, ENSMUSG00000030830, ENSMUSG00000095538, ENSMUSG00000027962, ENSMUSG00000029860, ENSMUSG00000032243, ENSMUSG00000031990	933	62	12548	1.518445527780659	1.0	0.999894765588063	99.8845401764924
GOTERM_MF_DIRECT	GO:0051015~actin filament binding	12	1.0752688172043012	0.3130248106681594	ENSMUSG00000041729, ENSMUSG00000031328, ENSMUSG00000022788, ENSMUSG00000017774, ENSMUSG00000029608, ENSMUSG00000008475, ENSMUSG00000039959, ENSMUSG00000038816, ENSMUSG00000030707, ENSMUSG00000075284, ENSMUSG00000035934, ENSMUSG00000022353	918	121	12065	1.3034084157078811	1.0	0.9946519897535298	99.74076602661438
GOTERM_MF_DIRECT	GO:0004364~glutathione transferase activity	4	0.35842293906810035	0.3164292177953961	ENSMUSG00000008540, ENSMUSG00000017943, ENSMUSG00000068762, ENSMUSG00000025068	918	26	12065	2.0219540807776104	1.0	0.9946442076694465	99.76040903156816
GOTERM_MF_DIRECT	GO:0050699~WW domain binding	4	0.35842293906810035	0.3164292177953961	ENSMUSG00000000440, ENSMUSG00000044550, ENSMUSG00000042712, ENSMUSG00000054034	918	26	12065	2.0219540807776104	1.0	0.9946442076694465	99.76040903156816
GOTERM_MF_DIRECT	GO:0004890~GABA-A receptor activity	3	0.2688172043010753	0.3175205490363405	ENSMUSG00000055078, ENSMUSG00000055026, ENSMUSG00000031343	918	15	12065	2.6285403050108935	1.0	0.9943857187508872	99.7664046579389
GOTERM_MF_DIRECT	GO:0016810~hydrolase activity, acting on carbon-nitrogen (but not peptide) bonds	3	0.2688172043010753	0.3175205490363405	ENSMUSG00000025478, ENSMUSG00000033427, ENSMUSG00000024501	918	15	12065	2.6285403050108935	1.0	0.9943857187508872	99.7664046579389
GOTERM_MF_DIRECT	GO:0005125~cytokine activity	9	0.8064516129032258	0.31788202902726553	ENSMUSG00000021253, ENSMUSG00000025352, ENSMUSG00000040663, ENSMUSG00000089989, ENSMUSG00000034708, ENSMUSG00000021508, ENSMUSG00000024379, ENSMUSG00000022098, ENSMUSG00000022847	918	85	12065	1.3915801614763552	1.0	0.9940372950243673	99.76835938473461
GOTERM_BP_DIRECT	GO:0061052~negative regulation of cell growth involved in cardiac muscle cell development	2	0.17921146953405018	0.3201976051953545	ENSMUSG00000030774, ENSMUSG00000024011	933	5	12548	5.3796355841371915	1.0	0.9999151342046529	99.90672520046793
GOTERM_BP_DIRECT	GO:0045759~negative regulation of action potential	2	0.17921146953405018	0.3201976051953545	ENSMUSG00000027950, ENSMUSG00000021730	933	5	12548	5.3796355841371915	1.0	0.9999151342046529	99.90672520046793
GOTERM_BP_DIRECT	GO:1902305~regulation of sodium ion transmembrane transport	2	0.17921146953405018	0.3201976051953545	ENSMUSG00000026463, ENSMUSG00000032511	933	5	12548	5.3796355841371915	1.0	0.9999151342046529	99.90672520046793
GOTERM_BP_DIRECT	GO:0070389~chaperone cofactor-dependent protein refolding	2	0.17921146953405018	0.3201976051953545	ENSMUSG00000071072, ENSMUSG00000028416	933	5	12548	5.3796355841371915	1.0	0.9999151342046529	99.90672520046793
GOTERM_BP_DIRECT	GO:0071870~cellular response to catecholamine stimulus	2	0.17921146953405018	0.3201976051953545	ENSMUSG00000027523, ENSMUSG00000022994	933	5	12548	5.3796355841371915	1.0	0.9999151342046529	99.90672520046793
GOTERM_BP_DIRECT	GO:0071225~cellular response to muramyl dipeptide	2	0.17921146953405018	0.3201976051953545	ENSMUSG00000055994, ENSMUSG00000038058	933	5	12548	5.3796355841371915	1.0	0.9999151342046529	99.90672520046793
GOTERM_BP_DIRECT	GO:0030643~cellular phosphate ion homeostasis	2	0.17921146953405018	0.3201976051953545	ENSMUSG00000026469, ENSMUSG00000037370	933	5	12548	5.3796355841371915	1.0	0.9999151342046529	99.90672520046793
GOTERM_BP_DIRECT	GO:1900180~regulation of protein localization to nucleus	2	0.17921146953405018	0.3201976051953545	ENSMUSG00000028063, ENSMUSG00000009073	933	5	12548	5.3796355841371915	1.0	0.9999151342046529	99.90672520046793
GOTERM_BP_DIRECT	GO:0002606~positive regulation of dendritic cell antigen processing and presentation	2	0.17921146953405018	0.3201976051953545	ENSMUSG00000055994, ENSMUSG00000038058	933	5	12548	5.3796355841371915	1.0	0.9999151342046529	99.90672520046793
GOTERM_BP_DIRECT	GO:0051220~cytoplasmic sequestering of protein	2	0.17921146953405018	0.3201976051953545	ENSMUSG00000031328, ENSMUSG00000042156	933	5	12548	5.3796355841371915	1.0	0.9999151342046529	99.90672520046793
GOTERM_BP_DIRECT	GO:0007217~tachykinin receptor signaling pathway	2	0.17921146953405018	0.3201976051953545	ENSMUSG00000061762, ENSMUSG00000024858	933	5	12548	5.3796355841371915	1.0	0.9999151342046529	99.90672520046793
GOTERM_BP_DIRECT	GO:0060666~dichotomous subdivision of terminal units involved in salivary gland branching	2	0.17921146953405018	0.3201976051953545	ENSMUSG00000028883, ENSMUSG00000030084	933	5	12548	5.3796355841371915	1.0	0.9999151342046529	99.90672520046793
GOTERM_BP_DIRECT	GO:0060117~auditory receptor cell development	2	0.17921146953405018	0.3201976051953545	ENSMUSG00000021733, ENSMUSG00000031565	933	5	12548	5.3796355841371915	1.0	0.9999151342046529	99.90672520046793
GOTERM_BP_DIRECT	GO:0002934~desmosome organization	2	0.17921146953405018	0.3201976051953545	ENSMUSG00000054889, ENSMUSG00000044393	933	5	12548	5.3796355841371915	1.0	0.9999151342046529	99.90672520046793
GOTERM_BP_DIRECT	GO:0042423~catecholamine biosynthetic process	2	0.17921146953405018	0.3201976051953545	ENSMUSG00000038216, ENSMUSG00000003476	933	5	12548	5.3796355841371915	1.0	0.9999151342046529	99.90672520046793
GOTERM_BP_DIRECT	GO:0033605~positive regulation of catecholamine secretion	2	0.17921146953405018	0.3201976051953545	ENSMUSG00000007207, ENSMUSG00000024858	933	5	12548	5.3796355841371915	1.0	0.9999151342046529	99.90672520046793
GOTERM_BP_DIRECT	GO:0001922~B-1 B cell homeostasis	2	0.17921146953405018	0.3201976051953545	ENSMUSG00000005057, ENSMUSG00000019850	933	5	12548	5.3796355841371915	1.0	0.9999151342046529	99.90672520046793
GOTERM_BP_DIRECT	GO:0010701~positive regulation of norepinephrine secretion	2	0.17921146953405018	0.3201976051953545	ENSMUSG00000007207, ENSMUSG00000049112	933	5	12548	5.3796355841371915	1.0	0.9999151342046529	99.90672520046793
GOTERM_BP_DIRECT	GO:0090027~negative regulation of monocyte chemotaxis	2	0.17921146953405018	0.3201976051953545	ENSMUSG00000041120, ENSMUSG00000031558	933	5	12548	5.3796355841371915	1.0	0.9999151342046529	99.90672520046793
GOTERM_BP_DIRECT	GO:0034115~negative regulation of heterotypic cell-cell adhesion	2	0.17921146953405018	0.3201976051953545	ENSMUSG00000068566, ENSMUSG00000019850	933	5	12548	5.3796355841371915	1.0	0.9999151342046529	99.90672520046793
GOTERM_BP_DIRECT	GO:1903307~positive regulation of regulated secretory pathway	2	0.17921146953405018	0.3201976051953545	ENSMUSG00000032202, ENSMUSG00000019066	933	5	12548	5.3796355841371915	1.0	0.9999151342046529	99.90672520046793
GOTERM_BP_DIRECT	GO:0046549~retinal cone cell development	2	0.17921146953405018	0.3201976051953545	ENSMUSG00000019986, ENSMUSG00000021730	933	5	12548	5.3796355841371915	1.0	0.9999151342046529	99.90672520046793
GOTERM_BP_DIRECT	GO:0035469~determination of pancreatic left/right asymmetry	2	0.17921146953405018	0.3201976051953545	ENSMUSG00000027676, ENSMUSG00000039963	933	5	12548	5.3796355841371915	1.0	0.9999151342046529	99.90672520046793
GOTERM_BP_DIRECT	GO:0045719~negative regulation of glycogen biosynthetic process	2	0.17921146953405018	0.3201976051953545	ENSMUSG00000020176, ENSMUSG00000037370	933	5	12548	5.3796355841371915	1.0	0.9999151342046529	99.90672520046793
GOTERM_BP_DIRECT	GO:0072112~glomerular visceral epithelial cell differentiation	2	0.17921146953405018	0.3201976051953545	ENSMUSG00000045763, ENSMUSG00000030223	933	5	12548	5.3796355841371915	1.0	0.9999151342046529	99.90672520046793
GOTERM_BP_DIRECT	GO:0010742~macrophage derived foam cell differentiation	2	0.17921146953405018	0.3201976051953545	ENSMUSG00000000440, ENSMUSG00000026600	933	5	12548	5.3796355841371915	1.0	0.9999151342046529	99.90672520046793
GOTERM_BP_DIRECT	GO:0042775~mitochondrial ATP synthesis coupled electron transport	2	0.17921146953405018	0.3201976051953545	ENSMUSG00000025889, ENSMUSG00000004446	933	5	12548	5.3796355841371915	1.0	0.9999151342046529	99.90672520046793
GOTERM_BP_DIRECT	GO:0030277~maintenance of gastrointestinal epithelium	2	0.17921146953405018	0.3201976051953545	ENSMUSG00000055994, ENSMUSG00000024990	933	5	12548	5.3796355841371915	1.0	0.9999151342046529	99.90672520046793
GOTERM_BP_DIRECT	GO:0060372~regulation of atrial cardiac muscle cell membrane repolarization	2	0.17921146953405018	0.3201976051953545	ENSMUSG00000045534, ENSMUSG00000032511	933	5	12548	5.3796355841371915	1.0	0.9999151342046529	99.90672520046793
GOTERM_BP_DIRECT	GO:0046879~hormone secretion	2	0.17921146953405018	0.3201976051953545	ENSMUSG00000040488, ENSMUSG00000029608	933	5	12548	5.3796355841371915	1.0	0.9999151342046529	99.90672520046793
GOTERM_BP_DIRECT	GO:0003356~regulation of cilium beat frequency	2	0.17921146953405018	0.3201976051953545	ENSMUSG00000027676, ENSMUSG00000039963	933	5	12548	5.3796355841371915	1.0	0.9999151342046529	99.90672520046793
GOTERM_BP_DIRECT	GO:0035435~phosphate ion transmembrane transport	2	0.17921146953405018	0.3201976051953545	ENSMUSG00000024036, ENSMUSG00000026469	933	5	12548	5.3796355841371915	1.0	0.9999151342046529	99.90672520046793
GOTERM_CC_DIRECT	GO:1990316~ATG1/ULK1 kinase complex	2	0.17921146953405018	0.3216616918109433	ENSMUSG00000029512, ENSMUSG00000028893	1005	5	13445	5.351243781094527	1.0	0.9199600642738965	99.62668497368279
GOTERM_BP_DIRECT	GO:0001933~negative regulation of protein phosphorylation	8	0.7168458781362007	0.3220897049812067	ENSMUSG00000022672, ENSMUSG00000025889, ENSMUSG00000079037, ENSMUSG00000068566, ENSMUSG00000028416, ENSMUSG00000018669, ENSMUSG00000041734, ENSMUSG00000031558	933	75	12548	1.4345694891032512	1.0	0.9999146664422719	99.9113086526789
KEGG_PATHWAY	mmu05410:Hypertrophic cardiomyopathy (HCM)	7	0.6272401433691757	0.32451059119499437	ENSMUSG00000021253, ENSMUSG00000028063, ENSMUSG00000026414, ENSMUSG00000001507, ENSMUSG00000032243, ENSMUSG00000020722, ENSMUSG00000035458	359	68	5208	1.4933639193839097	1.0	0.891408495251996	99.38626993765706
GOTERM_BP_DIRECT	GO:0007052~mitotic spindle organization	4	0.35842293906810035	0.3246931669605746	ENSMUSG00000028896, ENSMUSG00000027883, ENSMUSG00000019737, ENSMUSG00000021701	933	27	12548	1.9924576237545153	1.0	0.9999163522458591	99.91726850431569
GOTERM_BP_DIRECT	GO:0030901~midbrain development	4	0.35842293906810035	0.3246931669605746	ENSMUSG00000021782, ENSMUSG00000031565, ENSMUSG00000007946, ENSMUSG00000028173	933	27	12548	1.9924576237545153	1.0	0.9999163522458591	99.91726850431569
GOTERM_BP_DIRECT	GO:0006099~tricarboxylic acid cycle	4	0.35842293906810035	0.3246931669605746	ENSMUSG00000025950, ENSMUSG00000032279, ENSMUSG00000025815, ENSMUSG00000025963	933	27	12548	1.9924576237545153	1.0	0.9999163522458591	99.91726850431569
GOTERM_CC_DIRECT	GO:0031982~vesicle	13	1.1648745519713262	0.3255943904506311	ENSMUSG00000026880, ENSMUSG00000032382, ENSMUSG00000003411, ENSMUSG00000027523, ENSMUSG00000035165, ENSMUSG00000055994, ENSMUSG00000027500, ENSMUSG00000045733, ENSMUSG00000045763, ENSMUSG00000006740, ENSMUSG00000019478, ENSMUSG00000040447, ENSMUSG00000022098	1005	137	13445	1.2694556415005265	1.0	0.9203570128488691	99.65667790032823
GOTERM_MF_DIRECT	GO:0070051~fibrinogen binding	2	0.17921146953405018	0.3265295390211958	ENSMUSG00000040152, ENSMUSG00000060572	918	5	12065	5.257080610021787	1.0	0.9946207290048171	99.81079664057151
GOTERM_MF_DIRECT	GO:0004703~G-protein coupled receptor kinase activity	2	0.17921146953405018	0.3265295390211958	ENSMUSG00000042249, ENSMUSG00000024858	918	5	12065	5.257080610021787	1.0	0.9946207290048171	99.81079664057151
GOTERM_MF_DIRECT	GO:0005087~Ran guanyl-nucleotide exchange factor activity	2	0.17921146953405018	0.3265295390211958	ENSMUSG00000028896, ENSMUSG00000030839	918	5	12065	5.257080610021787	1.0	0.9946207290048171	99.81079664057151
GOTERM_MF_DIRECT	GO:0005127~ciliary neurotrophic factor receptor binding	2	0.17921146953405018	0.3265295390211958	ENSMUSG00000040663, ENSMUSG00000054263	918	5	12065	5.257080610021787	1.0	0.9946207290048171	99.81079664057151
GOTERM_MF_DIRECT	GO:0050544~arachidonic acid binding	2	0.17921146953405018	0.3265295390211958	ENSMUSG00000000440, ENSMUSG00000025889	918	5	12065	5.257080610021787	1.0	0.9946207290048171	99.81079664057151
GOTERM_MF_DIRECT	GO:0008131~primary amine oxidase activity	2	0.17921146953405018	0.3265295390211958	ENSMUSG00000027962, ENSMUSG00000040147	918	5	12065	5.257080610021787	1.0	0.9946207290048171	99.81079664057151
GOTERM_MF_DIRECT	GO:0008028~monocarboxylic acid transmembrane transporter activity	2	0.17921146953405018	0.3265295390211958	ENSMUSG00000025161, ENSMUSG00000026220	918	5	12065	5.257080610021787	1.0	0.9946207290048171	99.81079664057151
GOTERM_MF_DIRECT	GO:0019838~growth factor binding	5	0.4480286738351254	0.32653744815938024	ENSMUSG00000040488, ENSMUSG00000023046, ENSMUSG00000062312, ENSMUSG00000002020, ENSMUSG00000054263	918	38	12065	1.729302832244009	1.0	0.9942537848725791	99.81083188067534
GOTERM_BP_DIRECT	GO:0010508~positive regulation of autophagy	5	0.4480286738351254	0.3285539153463402	ENSMUSG00000047123, ENSMUSG00000031155, ENSMUSG00000036206, ENSMUSG00000029512, ENSMUSG00000021701	933	39	12548	1.7242421744029461	1.0	0.9999215693357615	99.92541423600827
GOTERM_BP_DIRECT	GO:0009725~response to hormone	5	0.4480286738351254	0.3285539153463402	ENSMUSG00000008136, ENSMUSG00000061762, ENSMUSG00000030222, ENSMUSG00000015653, ENSMUSG00000027227	933	39	12548	1.7242421744029461	1.0	0.9999215693357615	99.92541423600827
GOTERM_CC_DIRECT	GO:0045335~phagocytic vesicle	5	0.4480286738351254	0.3321830230909215	ENSMUSG00000055069, ENSMUSG00000015243, ENSMUSG00000043463, ENSMUSG00000030707, ENSMUSG00000030055	1005	39	13445	1.7151422375302972	1.0	0.9227288220525461	99.70195270073727
GOTERM_CC_DIRECT	GO:0005604~basement membrane	9	0.8064516129032258	0.3348818220569667	ENSMUSG00000037016, ENSMUSG00000005397, ENSMUSG00000034687, ENSMUSG00000030607, ENSMUSG00000026479, ENSMUSG00000002900, ENSMUSG00000021136, ENSMUSG00000025068, ENSMUSG00000042353	1005	88	13445	1.3682157394843961	1.0	0.9222135692569384	99.71884037133414
GOTERM_BP_DIRECT	GO:0032418~lysosome localization	3	0.2688172043010753	0.3357318680518322	ENSMUSG00000031161, ENSMUSG00000028917, ENSMUSG00000090247	933	16	12548	2.521704180064309	1.0	0.9999345892489194	99.93858543690169
GOTERM_BP_DIRECT	GO:0046688~response to copper ion	3	0.2688172043010753	0.3357318680518322	ENSMUSG00000079037, ENSMUSG00000006567, ENSMUSG00000027227	933	16	12548	2.521704180064309	1.0	0.9999345892489194	99.93858543690169
GOTERM_BP_DIRECT	GO:0008156~negative regulation of DNA replication	3	0.2688172043010753	0.3357318680518322	ENSMUSG00000021253, ENSMUSG00000009073, ENSMUSG00000020413	933	16	12548	2.521704180064309	1.0	0.9999345892489194	99.93858543690169
GOTERM_BP_DIRECT	GO:0042474~middle ear morphogenesis	3	0.2688172043010753	0.3357318680518322	ENSMUSG00000031565, ENSMUSG00000003721, ENSMUSG00000002731	933	16	12548	2.521704180064309	1.0	0.9999345892489194	99.93858543690169
GOTERM_BP_DIRECT	GO:0051481~negative regulation of cytosolic calcium ion concentration	3	0.2688172043010753	0.3357318680518322	ENSMUSG00000045534, ENSMUSG00000036437, ENSMUSG00000049265	933	16	12548	2.521704180064309	1.0	0.9999345892489194	99.93858543690169
GOTERM_BP_DIRECT	GO:0009948~anterior/posterior axis specification	3	0.2688172043010753	0.3357318680518322	ENSMUSG00000026484, ENSMUSG00000073678, ENSMUSG00000028173	933	16	12548	2.521704180064309	1.0	0.9999345892489194	99.93858543690169
GOTERM_BP_DIRECT	GO:0035024~negative regulation of Rho protein signal transduction	3	0.2688172043010753	0.3357318680518322	ENSMUSG00000050730, ENSMUSG00000001507, ENSMUSG00000031523	933	16	12548	2.521704180064309	1.0	0.9999345892489194	99.93858543690169
GOTERM_BP_DIRECT	GO:0043524~negative regulation of neuron apoptotic process	13	1.1648745519713262	0.33695530615952735	ENSMUSG00000021253, ENSMUSG00000022144, ENSMUSG00000028800, ENSMUSG00000025889, ENSMUSG00000055078, ENSMUSG00000040663, ENSMUSG00000030890, ENSMUSG00000021611, ENSMUSG00000043668, ENSMUSG00000078816, ENSMUSG00000023011, ENSMUSG00000030707, ENSMUSG00000026278	933	139	12548	1.2578284639169695	1.0	0.9999326410486276	99.94059847024597
GOTERM_MF_DIRECT	GO:0005251~delayed rectifier potassium channel activity	4	0.35842293906810035	0.33785529632230205	ENSMUSG00000038077, ENSMUSG00000028631, ENSMUSG00000045534, ENSMUSG00000074575	918	27	12065	1.9470668926006618	1.0	0.995073589214429	99.8554223937872
GOTERM_CC_DIRECT	GO:0097225~sperm midpiece	3	0.2688172043010753	0.33814969370374826	ENSMUSG00000000682, ENSMUSG00000042249, ENSMUSG00000022621	1005	16	13445	2.5083955223880596	1.0	0.9221307466143686	99.7380965638408
GOTERM_BP_DIRECT	GO:0071407~cellular response to organic cyclic compound	7	0.6272401433691757	0.3389607967952199	ENSMUSG00000000440, ENSMUSG00000030774, ENSMUSG00000002458, ENSMUSG00000000142, ENSMUSG00000055994, ENSMUSG00000004040, ENSMUSG00000022781	933	64	12548	1.4709941050375135	1.0	0.9999325467157895	99.94376404889955
GOTERM_BP_DIRECT	GO:0032092~positive regulation of protein binding	7	0.6272401433691757	0.3389607967952199	ENSMUSG00000047123, ENSMUSG00000021611, ENSMUSG00000030309, ENSMUSG00000021701, ENSMUSG00000026383, ENSMUSG00000004451, ENSMUSG00000060802	933	64	12548	1.4709941050375135	1.0	0.9999325467157895	99.94376404889955
GOTERM_BP_DIRECT	GO:0007169~transmembrane receptor protein tyrosine kinase signaling pathway	9	0.8064516129032258	0.34086960943322764	ENSMUSG00000022144, ENSMUSG00000053141, ENSMUSG00000028664, ENSMUSG00000019986, ENSMUSG00000028876, ENSMUSG00000035305, ENSMUSG00000062312, ENSMUSG00000039481, ENSMUSG00000020312	933	89	12548	1.3600202319447958	1.0	0.9999322394505229	99.94662844336973
GOTERM_BP_DIRECT	GO:0007565~female pregnancy	6	0.5376344086021506	0.34303473345957725	ENSMUSG00000021253, ENSMUSG00000091705, ENSMUSG00000049112, ENSMUSG00000025268, ENSMUSG00000058620, ENSMUSG00000052914	933	52	12548	1.5518179569626513	1.0	0.999932552507178	99.94971050173957
GOTERM_BP_DIRECT	GO:0001654~eye development	4	0.35842293906810035	0.34560310179826476	ENSMUSG00000039878, ENSMUSG00000053399, ENSMUSG00000024990, ENSMUSG00000021136	933	28	12548	1.9212984229061398	1.0	0.9999338079591273	99.95314856291458
GOTERM_BP_DIRECT	GO:0035725~sodium ion transmembrane transport	4	0.35842293906810035	0.34560310179826476	ENSMUSG00000075316, ENSMUSG00000032511, ENSMUSG00000074796, ENSMUSG00000021730	933	28	12548	1.9212984229061398	1.0	0.9999338079591273	99.95314856291458
GOTERM_BP_DIRECT	GO:0021549~cerebellum development	5	0.4480286738351254	0.34586270534389735	ENSMUSG00000013236, ENSMUSG00000006930, ENSMUSG00000026192, ENSMUSG00000047904, ENSMUSG00000023011	933	40	12548	1.6811361200428725	1.0	0.9999296591591077	99.95348343526697
GOTERM_BP_DIRECT	GO:0030838~positive regulation of actin filament polymerization	5	0.4480286738351254	0.34586270534389735	ENSMUSG00000018126, ENSMUSG00000016150, ENSMUSG00000017774, ENSMUSG00000030403, ENSMUSG00000041734	933	40	12548	1.6811361200428725	1.0	0.9999296591591077	99.95348343526697
GOTERM_CC_DIRECT	GO:0030424~axon	29	2.5985663082437274	0.34649566749608696	ENSMUSG00000031161, ENSMUSG00000034997, ENSMUSG00000039481, ENSMUSG00000061762, ENSMUSG00000028883, ENSMUSG00000028367, ENSMUSG00000036437, ENSMUSG00000018507, ENSMUSG00000025068, ENSMUSG00000028664, ENSMUSG00000038216, ENSMUSG00000003476, ENSMUSG00000042249, ENSMUSG00000039137, ENSMUSG00000044287, ENSMUSG00000034115, ENSMUSG00000038077, ENSMUSG00000027500, ENSMUSG00000030890, ENSMUSG00000030653,…	1005	344	13445	1.1278057387481197	1.0	0.9256615981865245	99.78185068785265
GOTERM_CC_DIRECT	GO:0005881~cytoplasmic microtubule	6	0.5376344086021506	0.3472550488127796	ENSMUSG00000031161, ENSMUSG00000002458, ENSMUSG00000000142, ENSMUSG00000019066, ENSMUSG00000005547, ENSMUSG00000023805	1005	52	13445	1.5436280137772675	1.0	0.9238333050742156	99.78547381063211
GOTERM_CC_DIRECT	GO:0036064~ciliary basal body	10	0.8960573476702508	0.351711270794041	ENSMUSG00000031347, ENSMUSG00000032258, ENSMUSG00000042156, ENSMUSG00000019986, ENSMUSG00000062563, ENSMUSG00000037784, ENSMUSG00000039137, ENSMUSG00000060798, ENSMUSG00000010136, ENSMUSG00000040812	1005	102	13445	1.3115793581114037	1.0	0.9246065907768352	99.80563130174203
GOTERM_CC_DIRECT	GO:0045211~postsynaptic membrane	18	1.6129032258064515	0.35481835420508157	ENSMUSG00000052581, ENSMUSG00000000627, ENSMUSG00000055078, ENSMUSG00000040490, ENSMUSG00000055026, ENSMUSG00000023011, ENSMUSG00000025813, ENSMUSG00000047910, ENSMUSG00000002771, ENSMUSG00000027950, ENSMUSG00000035594, ENSMUSG00000062312, ENSMUSG00000030098, ENSMUSG00000006476, ENSMUSG00000019906, ENSMUSG00000035200, ENSMUSG00000018589, ENSMUSG00000031343	1005	204	13445	1.1804214223002636	1.0	0.9244484564812323	99.81862731147653
GOTERM_BP_DIRECT	GO:0007601~visual perception	8	0.7168458781362007	0.3590285726704834	ENSMUSG00000032172, ENSMUSG00000027966, ENSMUSG00000021733, ENSMUSG00000027950, ENSMUSG00000021032, ENSMUSG00000042064, ENSMUSG00000028125, ENSMUSG00000021123	933	78	12548	1.3793937395223568	1.0	0.99995218340961	99.96779139451785
GOTERM_MF_DIRECT	GO:0050840~extracellular matrix binding	4	0.35842293906810035	0.3592385155679393	ENSMUSG00000005397, ENSMUSG00000040152, ENSMUSG00000031785, ENSMUSG00000021136	918	28	12065	1.8775287892934953	1.0	0.9965361793463715	99.91410341864058
GOTERM_MF_DIRECT	GO:0016788~hydrolase activity, acting on ester bonds	4	0.35842293906810035	0.3592385155679393	ENSMUSG00000034171, ENSMUSG00000073678, ENSMUSG00000003123, ENSMUSG00000032026	918	28	12065	1.8775287892934953	1.0	0.9965361793463715	99.91410341864058
GOTERM_MF_DIRECT	GO:0004712~protein serine/threonine/tyrosine kinase activity	4	0.35842293906810035	0.3592385155679393	ENSMUSG00000023809, ENSMUSG00000033985, ENSMUSG00000028630, ENSMUSG00000078816	918	28	12065	1.8775287892934953	1.0	0.9965361793463715	99.91410341864058
KEGG_PATHWAY	mmu00380:Tryptophan metabolism	4	0.35842293906810035	0.3599431878304573	ENSMUSG00000040147, ENSMUSG00000027187, ENSMUSG00000031549, ENSMUSG00000017718	359	31	5208	1.8718662952646241	1.0	0.915327477061712	99.6950838614636
GOTERM_MF_DIRECT	GO:0005518~collagen binding	6	0.5376344086021506	0.3613033386237153	ENSMUSG00000005397, ENSMUSG00000030774, ENSMUSG00000001507, ENSMUSG00000031785, ENSMUSG00000032243, ENSMUSG00000053626	918	52	12065	1.5164655605832078	1.0	0.9964360111080135	99.91839018019057
KEGG_PATHWAY	mmu04911:Insulin secretion	7	0.6272401433691757	0.3620209505172993	ENSMUSG00000027523, ENSMUSG00000022994, ENSMUSG00000038648, ENSMUSG00000029778, ENSMUSG00000007207, ENSMUSG00000021820, ENSMUSG00000078816	359	71	5208	1.4302640354662794	1.0	0.9122173575976815	99.70768752048753
GOTERM_BP_DIRECT	GO:0043123~positive regulation of I-kappaB kinase/NF-kappaB signaling	12	1.0752688172043012	0.3623158106973147	ENSMUSG00000047123, ENSMUSG00000041000, ENSMUSG00000066406, ENSMUSG00000031328, ENSMUSG00000031155, ENSMUSG00000067377, ENSMUSG00000055994, ENSMUSG00000038058, ENSMUSG00000022757, ENSMUSG00000021701, ENSMUSG00000028701, ENSMUSG00000059866	933	129	12548	1.2510780428226027	1.0	0.9999542016597276	99.97065036523819
GOTERM_BP_DIRECT	GO:0007276~gamete generation	3	0.2688172043010753	0.36348741153938957	ENSMUSG00000046550, ENSMUSG00000071722, ENSMUSG00000021765	933	17	12548	2.373368640060526	1.0	0.9999527921892416	99.97161006281426
GOTERM_BP_DIRECT	GO:0048172~regulation of short-term neuronal synaptic plasticity	3	0.2688172043010753	0.36348741153938957	ENSMUSG00000031144, ENSMUSG00000003863, ENSMUSG00000028456	933	17	12548	2.373368640060526	1.0	0.9999527921892416	99.97161006281426
GOTERM_BP_DIRECT	GO:0010596~negative regulation of endothelial cell migration	3	0.2688172043010753	0.36348741153938957	ENSMUSG00000028643, ENSMUSG00000040152, ENSMUSG00000031558	933	17	12548	2.373368640060526	1.0	0.9999527921892416	99.97161006281426
GOTERM_BP_DIRECT	GO:0042462~eye photoreceptor cell development	3	0.2688172043010753	0.36348741153938957	ENSMUSG00000027965, ENSMUSG00000019986, ENSMUSG00000063681	933	17	12548	2.373368640060526	1.0	0.9999527921892416	99.97161006281426
GOTERM_BP_DIRECT	GO:1901224~positive regulation of NIK/NF-kappaB signaling	3	0.2688172043010753	0.36348741153938957	ENSMUSG00000055994, ENSMUSG00000038058, ENSMUSG00000021591	933	17	12548	2.373368640060526	1.0	0.9999527921892416	99.97161006281426
GOTERM_BP_DIRECT	GO:0006882~cellular zinc ion homeostasis	3	0.2688172043010753	0.36348741153938957	ENSMUSG00000024270, ENSMUSG00000039878, ENSMUSG00000006567	933	17	12548	2.373368640060526	1.0	0.9999527921892416	99.97161006281426
GOTERM_BP_DIRECT	GO:0044849~estrous cycle	3	0.2688172043010753	0.36348741153938957	ENSMUSG00000062312, ENSMUSG00000049112, ENSMUSG00000027584	933	17	12548	2.373368640060526	1.0	0.9999527921892416	99.97161006281426
GOTERM_BP_DIRECT	GO:0047496~vesicle transport along microtubule	3	0.2688172043010753	0.36348741153938957	ENSMUSG00000006740, ENSMUSG00000079553, ENSMUSG00000006930	933	17	12548	2.373368640060526	1.0	0.9999527921892416	99.97161006281426
GOTERM_BP_DIRECT	GO:0048488~synaptic vesicle endocytosis	3	0.2688172043010753	0.36348741153938957	ENSMUSG00000025889, ENSMUSG00000034708, ENSMUSG00000004961	933	17	12548	2.373368640060526	1.0	0.9999527921892416	99.97161006281426
GOTERM_BP_DIRECT	GO:0007095~mitotic G2 DNA damage checkpoint	3	0.2688172043010753	0.36348741153938957	ENSMUSG00000020326, ENSMUSG00000018669, ENSMUSG00000061288	933	17	12548	2.373368640060526	1.0	0.9999527921892416	99.97161006281426
GOTERM_BP_DIRECT	GO:0016337~single organismal cell-cell adhesion	9	0.8064516129032258	0.3637670004146938	ENSMUSG00000054889, ENSMUSG00000030830, ENSMUSG00000022865, ENSMUSG00000006219, ENSMUSG00000070047, ENSMUSG00000027962, ENSMUSG00000026991, ENSMUSG00000041734, ENSMUSG00000031558	933	91	12548	1.3301296773965585	1.0	0.9999498465318887	99.97183466122421
GOTERM_CC_DIRECT	GO:0031430~M band	3	0.2688172043010753	0.36602234488025776	ENSMUSG00000047419, ENSMUSG00000061462, ENSMUSG00000008136	1005	17	13445	2.3608428446005267	1.0	0.9296983217747219	99.85907696358159
GOTERM_BP_DIRECT	GO:0060548~negative regulation of cell death	7	0.6272401433691757	0.3660259836133547	ENSMUSG00000040940, ENSMUSG00000071072, ENSMUSG00000029778, ENSMUSG00000019850, ENSMUSG00000004040, ENSMUSG00000063632, ENSMUSG00000068329	933	66	12548	1.4264185260969828	1.0	0.9999502509985365	99.97358875666491
GOTERM_BP_DIRECT	GO:0019933~cAMP-mediated signaling	4	0.35842293906810035	0.3664505997425045	ENSMUSG00000022994, ENSMUSG00000029778, ENSMUSG00000039106, ENSMUSG00000030653	933	29	12548	1.855046753150756	1.0	0.9999474726378788	99.97390672903819
GOTERM_BP_DIRECT	GO:0043523~regulation of neuron apoptotic process	4	0.35842293906810035	0.3664505997425045	ENSMUSG00000025889, ENSMUSG00000055078, ENSMUSG00000006476, ENSMUSG00000023011	933	29	12548	1.855046753150756	1.0	0.9999474726378788	99.97390672903819
GOTERM_BP_DIRECT	GO:0050775~positive regulation of dendrite morphogenesis	4	0.35842293906810035	0.3664505997425045	ENSMUSG00000042589, ENSMUSG00000030890, ENSMUSG00000030309, ENSMUSG00000038545	933	29	12548	1.855046753150756	1.0	0.9999474726378788	99.97390672903819
GOTERM_MF_DIRECT	GO:0016301~kinase activity	51	4.56989247311828	0.3705571613140131	ENSMUSG00000020032, ENSMUSG00000031155, ENSMUSG00000026737, ENSMUSG00000021363, ENSMUSG00000042724, ENSMUSG00000050002, ENSMUSG00000029512, ENSMUSG00000039671, ENSMUSG00000022781, ENSMUSG00000021820, ENSMUSG00000042249, ENSMUSG00000024867, ENSMUSG00000061288, ENSMUSG00000004085, ENSMUSG00000028876, ENSMUSG00000029123, ENSMUSG00000042567, ENSMUSG00000022672, ENSMUSG00000030774, ENSMUSG00000042064,…	918	625	12065	1.0724444444444443	1.0	0.9968180152279976	99.93525463369505
GOTERM_BP_DIRECT	GO:0060789~hair follicle placode formation	2	0.17921146953405018	0.3707099094249171	ENSMUSG00000028800, ENSMUSG00000027523	933	6	12548	4.48302965344766	1.0	0.9999513496803325	99.97690241882292
GOTERM_BP_DIRECT	GO:0010870~positive regulation of receptor biosynthetic process	2	0.17921146953405018	0.3707099094249171	ENSMUSG00000028800, ENSMUSG00000031161	933	6	12548	4.48302965344766	1.0	0.9999513496803325	99.97690241882292
GOTERM_BP_DIRECT	GO:0030823~regulation of cGMP metabolic process	2	0.17921146953405018	0.3707099094249171	ENSMUSG00000040152, ENSMUSG00000030653	933	6	12548	4.48302965344766	1.0	0.9999513496803325	99.97690241882292
GOTERM_BP_DIRECT	GO:0071577~zinc II ion transmembrane transport	2	0.17921146953405018	0.3707099094249171	ENSMUSG00000024270, ENSMUSG00000009292	933	6	12548	4.48302965344766	1.0	0.9999513496803325	99.97690241882292
GOTERM_BP_DIRECT	GO:0032811~negative regulation of epinephrine secretion	2	0.17921146953405018	0.3707099094249171	ENSMUSG00000003476, ENSMUSG00000047250	933	6	12548	4.48302965344766	1.0	0.9999513496803325	99.97690241882292
GOTERM_BP_DIRECT	GO:0071985~multivesicular body sorting pathway	2	0.17921146953405018	0.3707099094249171	ENSMUSG00000032202, ENSMUSG00000034584	933	6	12548	4.48302965344766	1.0	0.9999513496803325	99.97690241882292
GOTERM_BP_DIRECT	GO:0043266~regulation of potassium ion transport	2	0.17921146953405018	0.3707099094249171	ENSMUSG00000035165, ENSMUSG00000045534	933	6	12548	4.48302965344766	1.0	0.9999513496803325	99.97690241882292
GOTERM_BP_DIRECT	GO:0046578~regulation of Ras protein signal transduction	2	0.17921146953405018	0.3707099094249171	ENSMUSG00000024998, ENSMUSG00000005057	933	6	12548	4.48302965344766	1.0	0.9999513496803325	99.97690241882292
GOTERM_BP_DIRECT	GO:0010700~negative regulation of norepinephrine secretion	2	0.17921146953405018	0.3707099094249171	ENSMUSG00000003476, ENSMUSG00000047250	933	6	12548	4.48302965344766	1.0	0.9999513496803325	99.97690241882292
GOTERM_BP_DIRECT	GO:0071907~determination of digestive tract left/right asymmetry	2	0.17921146953405018	0.3707099094249171	ENSMUSG00000027676, ENSMUSG00000039963	933	6	12548	4.48302965344766	1.0	0.9999513496803325	99.97690241882292
GOTERM_BP_DIRECT	GO:0030262~apoptotic nuclear changes	2	0.17921146953405018	0.3707099094249171	ENSMUSG00000067787, ENSMUSG00000018669	933	6	12548	4.48302965344766	1.0	0.9999513496803325	99.97690241882292
GOTERM_BP_DIRECT	GO:0033081~regulation of T cell differentiation in thymus	2	0.17921146953405018	0.3707099094249171	ENSMUSG00000024241, ENSMUSG00000034801	933	6	12548	4.48302965344766	1.0	0.9999513496803325	99.97690241882292
GOTERM_BP_DIRECT	GO:0060285~cilium-dependent cell motility	2	0.17921146953405018	0.3707099094249171	ENSMUSG00000027676, ENSMUSG00000071550	933	6	12548	4.48302965344766	1.0	0.9999513496803325	99.97690241882292
GOTERM_BP_DIRECT	GO:1903363~negative regulation of cellular protein catabolic process	2	0.17921146953405018	0.3707099094249171	ENSMUSG00000055409, ENSMUSG00000018669	933	6	12548	4.48302965344766	1.0	0.9999513496803325	99.97690241882292
GOTERM_BP_DIRECT	GO:2000672~negative regulation of motor neuron apoptotic process	2	0.17921146953405018	0.3707099094249171	ENSMUSG00000028416, ENSMUSG00000040663	933	6	12548	4.48302965344766	1.0	0.9999513496803325	99.97690241882292
GOTERM_BP_DIRECT	GO:0060287~epithelial cilium movement involved in determination of left/right asymmetry	2	0.17921146953405018	0.3707099094249171	ENSMUSG00000027676, ENSMUSG00000039963	933	6	12548	4.48302965344766	1.0	0.9999513496803325	99.97690241882292
GOTERM_BP_DIRECT	GO:0090382~phagosome maturation	2	0.17921146953405018	0.3707099094249171	ENSMUSG00000028456, ENSMUSG00000030055	933	6	12548	4.48302965344766	1.0	0.9999513496803325	99.97690241882292
GOTERM_BP_DIRECT	GO:1902916~positive regulation of protein polyubiquitination	2	0.17921146953405018	0.3707099094249171	ENSMUSG00000032000, ENSMUSG00000054115	933	6	12548	4.48302965344766	1.0	0.9999513496803325	99.97690241882292
GOTERM_BP_DIRECT	GO:0002830~positive regulation of type 2 immune response	2	0.17921146953405018	0.3707099094249171	ENSMUSG00000040663, ENSMUSG00000055994	933	6	12548	4.48302965344766	1.0	0.9999513496803325	99.97690241882292
GOTERM_BP_DIRECT	GO:1900017~positive regulation of cytokine production involved in inflammatory response	2	0.17921146953405018	0.3707099094249171	ENSMUSG00000055994, ENSMUSG00000002897	933	6	12548	4.48302965344766	1.0	0.9999513496803325	99.97690241882292
GOTERM_BP_DIRECT	GO:0006102~isocitrate metabolic process	2	0.17921146953405018	0.3707099094249171	ENSMUSG00000025950, ENSMUSG00000032279	933	6	12548	4.48302965344766	1.0	0.9999513496803325	99.97690241882292
GOTERM_BP_DIRECT	GO:0018401~peptidyl-proline hydroxylation to 4-hydroxy-L-proline	2	0.17921146953405018	0.3707099094249171	ENSMUSG00000018906, ENSMUSG00000031987	933	6	12548	4.48302965344766	1.0	0.9999513496803325	99.97690241882292
GOTERM_BP_DIRECT	GO:1901029~negative regulation of mitochondrial outer membrane permeabilization involved in apoptotic signaling pathway	2	0.17921146953405018	0.3707099094249171	ENSMUSG00000036880, ENSMUSG00000026278	933	6	12548	4.48302965344766	1.0	0.9999513496803325	99.97690241882292
GOTERM_BP_DIRECT	GO:0030522~intracellular receptor signaling pathway	2	0.17921146953405018	0.3707099094249171	ENSMUSG00000046532, ENSMUSG00000004040	933	6	12548	4.48302965344766	1.0	0.9999513496803325	99.97690241882292
GOTERM_BP_DIRECT	GO:0015677~copper ion import	2	0.17921146953405018	0.3707099094249171	ENSMUSG00000006567, ENSMUSG00000015653	933	6	12548	4.48302965344766	1.0	0.9999513496803325	99.97690241882292
GOTERM_BP_DIRECT	GO:1900113~negative regulation of histone H3-K9 trimethylation	2	0.17921146953405018	0.3707099094249171	ENSMUSG00000003423, ENSMUSG00000053914	933	6	12548	4.48302965344766	1.0	0.9999513496803325	99.97690241882292
GOTERM_BP_DIRECT	GO:0061458~reproductive system development	2	0.17921146953405018	0.3707099094249171	ENSMUSG00000046532, ENSMUSG00000042572	933	6	12548	4.48302965344766	1.0	0.9999513496803325	99.97690241882292
GOTERM_BP_DIRECT	GO:0022029~telencephalon cell migration	2	0.17921146953405018	0.3707099094249171	ENSMUSG00000025020, ENSMUSG00000031558	933	6	12548	4.48302965344766	1.0	0.9999513496803325	99.97690241882292
GOTERM_BP_DIRECT	GO:0030422~production of siRNA involved in RNA interference	2	0.17921146953405018	0.3707099094249171	ENSMUSG00000021611, ENSMUSG00000002731	933	6	12548	4.48302965344766	1.0	0.9999513496803325	99.97690241882292
GOTERM_BP_DIRECT	GO:0072006~nephron development	2	0.17921146953405018	0.3707099094249171	ENSMUSG00000036862, ENSMUSG00000001507	933	6	12548	4.48302965344766	1.0	0.9999513496803325	99.97690241882292
GOTERM_BP_DIRECT	GO:0071910~determination of liver left/right asymmetry	2	0.17921146953405018	0.3707099094249171	ENSMUSG00000027676, ENSMUSG00000039963	933	6	12548	4.48302965344766	1.0	0.9999513496803325	99.97690241882292
GOTERM_BP_DIRECT	GO:0000103~sulfate assimilation	2	0.17921146953405018	0.3707099094249171	ENSMUSG00000003271, ENSMUSG00000028367	933	6	12548	4.48302965344766	1.0	0.9999513496803325	99.97690241882292
GOTERM_BP_DIRECT	GO:2000271~positive regulation of fibroblast apoptotic process	2	0.17921146953405018	0.3707099094249171	ENSMUSG00000004446, ENSMUSG00000036478	933	6	12548	4.48302965344766	1.0	0.9999513496803325	99.97690241882292
GOTERM_BP_DIRECT	GO:0090036~regulation of protein kinase C signaling	2	0.17921146953405018	0.3707099094249171	ENSMUSG00000000632, ENSMUSG00000038587	933	6	12548	4.48302965344766	1.0	0.9999513496803325	99.97690241882292
GOTERM_BP_DIRECT	GO:0060732~positive regulation of inositol phosphate biosynthetic process	2	0.17921146953405018	0.3707099094249171	ENSMUSG00000025889, ENSMUSG00000029778	933	6	12548	4.48302965344766	1.0	0.9999513496803325	99.97690241882292
GOTERM_BP_DIRECT	GO:0031914~negative regulation of synaptic plasticity	2	0.17921146953405018	0.3707099094249171	ENSMUSG00000062151, ENSMUSG00000028456	933	6	12548	4.48302965344766	1.0	0.9999513496803325	99.97690241882292
GOTERM_BP_DIRECT	GO:0086073~bundle of His cell-Purkinje myocyte adhesion involved in cell communication	2	0.17921146953405018	0.3707099094249171	ENSMUSG00000054889, ENSMUSG00000044393	933	6	12548	4.48302965344766	1.0	0.9999513496803325	99.97690241882292
GOTERM_BP_DIRECT	GO:0006468~protein phosphorylation	42	3.763440860215054	0.3720900722592227	ENSMUSG00000092622, ENSMUSG00000020032, ENSMUSG00000031155, ENSMUSG00000020451, ENSMUSG00000021363, ENSMUSG00000028862, ENSMUSG00000042724, ENSMUSG00000029512, ENSMUSG00000021701, ENSMUSG00000020413, ENSMUSG00000022781, ENSMUSG00000056458, ENSMUSG00000028664, ENSMUSG00000003810, ENSMUSG00000074305, ENSMUSG00000021820, ENSMUSG00000031565, ENSMUSG00000062312, ENSMUSG00000042249, ENSMUSG00000002731,…	933	523	12548	1.0800415608688436	1.0	0.9999503040543373	99.97780127343745
GOTERM_MF_DIRECT	GO:0001948~glycoprotein binding	7	0.6272401433691757	0.3729874412599533	ENSMUSG00000031328, ENSMUSG00000030598, ENSMUSG00000007207, ENSMUSG00000031565, ENSMUSG00000062312, ENSMUSG00000001507, ENSMUSG00000060802	918	65	12065	1.415367856544327	1.0	0.9967505700498372	99.93910789406053
GOTERM_BP_DIRECT	GO:0009612~response to mechanical stimulus	6	0.5376344086021506	0.3732390377770566	ENSMUSG00000000440, ENSMUSG00000019822, ENSMUSG00000045534, ENSMUSG00000041482, ENSMUSG00000040152, ENSMUSG00000012705	933	54	12548	1.4943432178158864	1.0	0.9999488583171201	99.97852424779178
KEGG_PATHWAY	mmu05030:Cocaine addiction	5	0.4480286738351254	0.37435388874542763	ENSMUSG00000002771, ENSMUSG00000027523, ENSMUSG00000061718, ENSMUSG00000038648, ENSMUSG00000040147	359	45	5208	1.6118848653667592	1.0	0.9166365431019072	99.77312649552952
GOTERM_MF_DIRECT	GO:0005528~FK506 binding	3	0.2688172043010753	0.3744526139701554	ENSMUSG00000030357, ENSMUSG00000007944, ENSMUSG00000024222	918	17	12065	2.319300269127259	1.0	0.9966212486013042	99.94132601049873
GOTERM_MF_DIRECT	GO:0004672~protein kinase activity	40	3.584229390681003	0.37455094423112323	ENSMUSG00000020032, ENSMUSG00000031155, ENSMUSG00000020451, ENSMUSG00000021363, ENSMUSG00000028862, ENSMUSG00000042724, ENSMUSG00000021701, ENSMUSG00000029512, ENSMUSG00000022781, ENSMUSG00000056458, ENSMUSG00000028664, ENSMUSG00000074305, ENSMUSG00000021820, ENSMUSG00000003810, ENSMUSG00000031565, ENSMUSG00000062312, ENSMUSG00000042249, ENSMUSG00000028469, ENSMUSG00000061288, ENSMUSG00000029833,…	918	484	12065	1.0861736797565675	1.0	0.9963969262166303	99.94147212759282
GOTERM_CC_DIRECT	GO:0005925~focal adhesion	31	2.7777777777777777	0.37566517212809836	ENSMUSG00000029094, ENSMUSG00000008136, ENSMUSG00000006219, ENSMUSG00000039960, ENSMUSG00000018340, ENSMUSG00000033306, ENSMUSG00000031523, ENSMUSG00000055723, ENSMUSG00000030782, ENSMUSG00000074305, ENSMUSG00000019978, ENSMUSG00000032026, ENSMUSG00000016487, ENSMUSG00000019312, ENSMUSG00000031328, ENSMUSG00000001507, ENSMUSG00000030890, ENSMUSG00000032243, ENSMUSG00000036995, ENSMUSG00000008475,…	1005	375	13445	1.1059237147595355	1.0	0.9336429086246765	99.88699431327326
GOTERM_MF_DIRECT	GO:0030674~protein binding, bridging	6	0.5376344086021506	0.3767845773383346	ENSMUSG00000054889, ENSMUSG00000007207, ENSMUSG00000026414, ENSMUSG00000007877, ENSMUSG00000018849, ENSMUSG00000034282	918	53	12065	1.4878530028363546	1.0	0.9963157884977001	99.94470085229904
GOTERM_CC_DIRECT	GO:0030315~T-tubule	6	0.5376344086021506	0.37763410143399445	ENSMUSG00000021253, ENSMUSG00000026463, ENSMUSG00000032050, ENSMUSG00000032511, ENSMUSG00000026824, ENSMUSG00000030401	1005	54	13445	1.486456605859591	1.0	0.9327851511690486	99.89202066873007
GOTERM_MF_DIRECT	GO:0036122~BMP binding	2	0.17921146953405018	0.3777378651184911	ENSMUSG00000007877, ENSMUSG00000041120	918	6	12065	4.380900508351489	1.0	0.996143345030649	99.94602736230644
GOTERM_MF_DIRECT	GO:0019992~diacylglycerol binding	2	0.17921146953405018	0.3777378651184911	ENSMUSG00000062151, ENSMUSG00000028456	918	6	12065	4.380900508351489	1.0	0.996143345030649	99.94602736230644
GOTERM_MF_DIRECT	GO:0031749~D2 dopamine receptor binding	2	0.17921146953405018	0.3777378651184911	ENSMUSG00000061718, ENSMUSG00000022949	918	6	12065	4.380900508351489	1.0	0.996143345030649	99.94602736230644
GOTERM_MF_DIRECT	GO:0016274~protein-arginine N-methyltransferase activity	2	0.17921146953405018	0.3777378651184911	ENSMUSG00000023110, ENSMUSG00000020230	918	6	12065	4.380900508351489	1.0	0.996143345030649	99.94602736230644
GOTERM_MF_DIRECT	GO:0008392~arachidonic acid epoxygenase activity	2	0.17921146953405018	0.3777378651184911	ENSMUSG00000005547, ENSMUSG00000052914	918	6	12065	4.380900508351489	1.0	0.996143345030649	99.94602736230644
GOTERM_MF_DIRECT	GO:0042578~phosphoric ester hydrolase activity	2	0.17921146953405018	0.3777378651184911	ENSMUSG00000073678, ENSMUSG00000023805	918	6	12065	4.380900508351489	1.0	0.996143345030649	99.94602736230644
GOTERM_MF_DIRECT	GO:0050700~CARD domain binding	2	0.17921146953405018	0.3777378651184911	ENSMUSG00000055994, ENSMUSG00000038058	918	6	12065	4.380900508351489	1.0	0.996143345030649	99.94602736230644
GOTERM_MF_DIRECT	GO:0004303~estradiol 17-beta-dehydrogenase activity	2	0.17921146953405018	0.3777378651184911	ENSMUSG00000025260, ENSMUSG00000029311	918	6	12065	4.380900508351489	1.0	0.996143345030649	99.94602736230644
GOTERM_MF_DIRECT	GO:0004865~protein serine/threonine phosphatase inhibitor activity	2	0.17921146953405018	0.3777378651184911	ENSMUSG00000061718, ENSMUSG00000022490	918	6	12065	4.380900508351489	1.0	0.996143345030649	99.94602736230644
GOTERM_MF_DIRECT	GO:0003988~acetyl-CoA C-acyltransferase activity	2	0.17921146953405018	0.3777378651184911	ENSMUSG00000010651, ENSMUSG00000036880	918	6	12065	4.380900508351489	1.0	0.996143345030649	99.94602736230644
GOTERM_MF_DIRECT	GO:0043237~laminin-1 binding	2	0.17921146953405018	0.3777378651184911	ENSMUSG00000005397, ENSMUSG00000031558	918	6	12065	4.380900508351489	1.0	0.996143345030649	99.94602736230644
KEGG_PATHWAY	mmu05144:Malaria	4	0.35842293906810035	0.37915249152849767	ENSMUSG00000021253, ENSMUSG00000030830, ENSMUSG00000027962, ENSMUSG00000040152	359	32	5208	1.8133704735376044	1.0	0.9156452797126073	99.79470805186266
GOTERM_BP_DIRECT	GO:0006816~calcium ion transport	11	0.985663082437276	0.38010036399510927	ENSMUSG00000009292, ENSMUSG00000027950, ENSMUSG00000021820, ENSMUSG00000021541, ENSMUSG00000026463, ENSMUSG00000018340, ENSMUSG00000063873, ENSMUSG00000049686, ENSMUSG00000020722, ENSMUSG00000018507, ENSMUSG00000030707	933	118	12548	1.2537286318963796	1.0	0.9999566143833812	99.98239953892222
GOTERM_MF_DIRECT	GO:0001965~G-protein alpha-subunit binding	4	0.35842293906810035	0.38051801703435695	ENSMUSG00000027523, ENSMUSG00000034997, ENSMUSG00000002458, ENSMUSG00000027883	918	29	12065	1.8127864172488921	1.0	0.996102338265906	99.94972773185303
GOTERM_MF_DIRECT	GO:0005160~transforming growth factor beta receptor binding	4	0.35842293906810035	0.38051801703435695	ENSMUSG00000021253, ENSMUSG00000022144, ENSMUSG00000025352, ENSMUSG00000022098	918	29	12065	1.8127864172488921	1.0	0.996102338265906	99.94972773185303
GOTERM_MF_DIRECT	GO:0042169~SH2 domain binding	4	0.35842293906810035	0.38051801703435695	ENSMUSG00000029094, ENSMUSG00000031144, ENSMUSG00000057058, ENSMUSG00000031523	918	29	12065	1.8127864172488921	1.0	0.996102338265906	99.94972773185303
GOTERM_MF_DIRECT	GO:0045296~cadherin binding	4	0.35842293906810035	0.38051801703435695	ENSMUSG00000053141, ENSMUSG00000027612, ENSMUSG00000009687, ENSMUSG00000038816	918	29	12065	1.8127864172488921	1.0	0.996102338265906	99.94972773185303
GOTERM_MF_DIRECT	GO:0004721~phosphoprotein phosphatase activity	12	1.0752688172043012	0.38138016706212635	ENSMUSG00000013236, ENSMUSG00000036504, ENSMUSG00000030223, ENSMUSG00000053141, ENSMUSG00000031732, ENSMUSG00000002228, ENSMUSG00000020151, ENSMUSG00000038764, ENSMUSG00000038042, ENSMUSG00000032477, ENSMUSG00000026064, ENSMUSG00000034573	918	128	12065	1.2321282679738563	1.0	0.9959201499233873	99.95082606158562
KEGG_PATHWAY	mmu04722:Neurotrophin signaling pathway	10	0.8960573476702508	0.3833651780271776	ENSMUSG00000023809, ENSMUSG00000005057, ENSMUSG00000021820, ENSMUSG00000016528, ENSMUSG00000020312, ENSMUSG00000025151, ENSMUSG00000046432, ENSMUSG00000030220, ENSMUSG00000024241, ENSMUSG00000034801	359	114	5208	1.2725406831842838	1.0	0.9142962819950939	99.81207557913145
GOTERM_CC_DIRECT	GO:0005758~mitochondrial intermembrane space	7	0.6272401433691757	0.3845017795436295	ENSMUSG00000016257, ENSMUSG00000021591, ENSMUSG00000032026, ENSMUSG00000090247, ENSMUSG00000068329, ENSMUSG00000027187, ENSMUSG00000024782	1005	67	13445	1.3977129278978242	1.0	0.934910240056759	99.90797078239972
GOTERM_BP_DIRECT	GO:0007010~cytoskeleton organization	9	0.8064516129032258	0.3868011309208793	ENSMUSG00000062300, ENSMUSG00000039629, ENSMUSG00000004085, ENSMUSG00000039960, ENSMUSG00000003810, ENSMUSG00000032735, ENSMUSG00000001155, ENSMUSG00000031523, ENSMUSG00000038775	933	93	12548	1.3015247380977077	1.0	0.9999630054170245	99.98553914985872
GOTERM_BP_DIRECT	GO:0001707~mesoderm formation	4	0.35842293906810035	0.3871807270961556	ENSMUSG00000009073, ENSMUSG00000063681, ENSMUSG00000028173, ENSMUSG00000024098	933	30	12548	1.793211861379064	1.0	0.9999609060224389	99.98570013199138
GOTERM_CC_DIRECT	GO:0031410~cytoplasmic vesicle	46	4.121863799283155	0.3874957357072703	ENSMUSG00000055069, ENSMUSG00000026880, ENSMUSG00000013076, ENSMUSG00000018126, ENSMUSG00000034997, ENSMUSG00000052301, ENSMUSG00000020847, ENSMUSG00000019890, ENSMUSG00000003863, ENSMUSG00000028173, ENSMUSG00000002458, ENSMUSG00000031565, ENSMUSG00000006567, ENSMUSG00000021477, ENSMUSG00000062312, ENSMUSG00000026347, ENSMUSG00000027584, ENSMUSG00000037788, ENSMUSG00000004961, ENSMUSG00000056941,…	1005	571	13445	1.0777461205356753	1.0	0.9347008668662244	99.91421297260068
GOTERM_BP_DIRECT	GO:0050896~response to stimulus	6	0.5376344086021506	0.3883496698562427	ENSMUSG00000041482, ENSMUSG00000042064, ENSMUSG00000028871, ENSMUSG00000028125, ENSMUSG00000021123, ENSMUSG00000024211	933	55	12548	1.467173341128325	1.0	0.9999597997794296	99.98618529895919
GOTERM_BP_DIRECT	GO:0006979~response to oxidative stress	11	0.985663082437276	0.39029371998806683	ENSMUSG00000075705, ENSMUSG00000079037, ENSMUSG00000009292, ENSMUSG00000036478, ENSMUSG00000047250, ENSMUSG00000020303, ENSMUSG00000021820, ENSMUSG00000025950, ENSMUSG00000024858, ENSMUSG00000051236, ENSMUSG00000027187	933	119	12548	1.2431930971745613	1.0	0.9999597403996933	99.98695790350513
GOTERM_CC_DIRECT	GO:0005794~Golgi apparatus	85	7.616487455197133	0.3904744152531825	ENSMUSG00000000440, ENSMUSG00000026888, ENSMUSG00000027489, ENSMUSG00000041119, ENSMUSG00000027965, ENSMUSG00000027612, ENSMUSG00000003476, ENSMUSG00000016150, ENSMUSG00000027962, ENSMUSG00000043388, ENSMUSG00000047250, ENSMUSG00000006567, ENSMUSG00000003746, ENSMUSG00000031749, ENSMUSG00000028945, ENSMUSG00000079037, ENSMUSG00000024851, ENSMUSG00000000142, ENSMUSG00000027500, ENSMUSG00000020303,…	1005	1092	13445	1.0413363585005377	1.0	0.9344950218905348	99.92003041753522
GOTERM_BP_DIRECT	GO:0003382~epithelial cell morphogenesis	3	0.2688172043010753	0.39078902862811	ENSMUSG00000046532, ENSMUSG00000070047, ENSMUSG00000026383	933	18	12548	2.24151482672383	1.0	0.9999576918807855	99.98714812087279
GOTERM_BP_DIRECT	GO:0060384~innervation	3	0.2688172043010753	0.39078902862811	ENSMUSG00000055078, ENSMUSG00000078816, ENSMUSG00000028456	933	18	12548	2.24151482672383	1.0	0.9999576918807855	99.98714812087279
GOTERM_BP_DIRECT	GO:0009190~cyclic nucleotide biosynthetic process	3	0.2688172043010753	0.39078902862811	ENSMUSG00000022994, ENSMUSG00000033910, ENSMUSG00000028469	933	18	12548	2.24151482672383	1.0	0.9999576918807855	99.98714812087279
GOTERM_BP_DIRECT	GO:0009116~nucleoside metabolic process	3	0.2688172043010753	0.39078902862811	ENSMUSG00000026192, ENSMUSG00000026839, ENSMUSG00000031432	933	18	12548	2.24151482672383	1.0	0.9999576918807855	99.98714812087279
KEGG_PATHWAY	mmu04010:MAPK signaling pathway	18	1.6129032258064515	0.3922750587702767	ENSMUSG00000004085, ENSMUSG00000031328, ENSMUSG00000020151, ENSMUSG00000028862, ENSMUSG00000030589, ENSMUSG00000020722, ENSMUSG00000078816, ENSMUSG00000024241, ENSMUSG00000002983, ENSMUSG00000055723, ENSMUSG00000034801, ENSMUSG00000022781, ENSMUSG00000021253, ENSMUSG00000023809, ENSMUSG00000030774, ENSMUSG00000031565, ENSMUSG00000016528, ENSMUSG00000061288	359	227	5208	1.150331930349846	1.0	0.9162738425012242	99.84443233266786
GOTERM_BP_DIRECT	GO:0016579~protein deubiquitination	7	0.6272401433691757	0.3931837459435188	ENSMUSG00000054814, ENSMUSG00000056900, ENSMUSG00000032376, ENSMUSG00000019850, ENSMUSG00000051527, ENSMUSG00000031066, ENSMUSG00000029223	933	68	12548	1.3844650400353067	1.0	0.9999582850968204	99.98803139571912
GOTERM_BP_DIRECT	GO:0007286~spermatid development	7	0.6272401433691757	0.3931837459435188	ENSMUSG00000034910, ENSMUSG00000062300, ENSMUSG00000013787, ENSMUSG00000018554, ENSMUSG00000060985, ENSMUSG00000067764, ENSMUSG00000031990	933	68	12548	1.3844650400353067	1.0	0.9999582850968204	99.98803139571912
GOTERM_MF_DIRECT	GO:0008234~cysteine-type peptidase activity	11	0.985663082437276	0.39767859740194184	ENSMUSG00000038022, ENSMUSG00000026767, ENSMUSG00000054814, ENSMUSG00000056900, ENSMUSG00000032376, ENSMUSG00000019850, ENSMUSG00000021477, ENSMUSG00000051527, ENSMUSG00000031066, ENSMUSG00000029223, ENSMUSG00000054083	918	117	12065	1.2356386049196506	1.0	0.9967972195300274	99.96780296131264
GOTERM_MF_DIRECT	GO:0004114~3',5'-cyclic-nucleotide phosphodiesterase activity	3	0.2688172043010753	0.402198990678377	ENSMUSG00000030653, ENSMUSG00000031842, ENSMUSG00000041119	918	18	12065	2.1904502541757442	1.0	0.9968668789595903	99.97142911712308
GOTERM_MF_DIRECT	GO:0016849~phosphorus-oxygen lyase activity	3	0.2688172043010753	0.402198990678377	ENSMUSG00000022994, ENSMUSG00000033910, ENSMUSG00000028469	918	18	12065	2.1904502541757442	1.0	0.9968668789595903	99.97142911712308
GOTERM_MF_DIRECT	GO:0050431~transforming growth factor beta binding	3	0.2688172043010753	0.402198990678377	ENSMUSG00000021253, ENSMUSG00000040488, ENSMUSG00000040152	918	18	12065	2.1904502541757442	1.0	0.9968668789595903	99.97142911712308
GOTERM_BP_DIRECT	GO:0060021~palate development	7	0.6272401433691757	0.4067559992552642	ENSMUSG00000021253, ENSMUSG00000025352, ENSMUSG00000028664, ENSMUSG00000034687, ENSMUSG00000003721, ENSMUSG00000025930, ENSMUSG00000024241	933	69	12548	1.3644003293101574	1.0	0.9999717186585276	99.99204857406805
GOTERM_BP_DIRECT	GO:0008203~cholesterol metabolic process	7	0.6272401433691757	0.4067559992552642	ENSMUSG00000058454, ENSMUSG00000026600, ENSMUSG00000015243, ENSMUSG00000003721, ENSMUSG00000003123, ENSMUSG00000018042, ENSMUSG00000027187	933	69	12548	1.3644003293101574	1.0	0.9999717186585276	99.99204857406805
GOTERM_BP_DIRECT	GO:0042594~response to starvation	4	0.35842293906810035	0.4077432409930487	ENSMUSG00000000440, ENSMUSG00000047904, ENSMUSG00000022816, ENSMUSG00000029512	933	31	12548	1.7353663174636105	1.0	0.9999707422129851	99.99228442220485
GOTERM_BP_DIRECT	GO:0008544~epidermis development	4	0.35842293906810035	0.4077432409930487	ENSMUSG00000019761, ENSMUSG00000023927, ENSMUSG00000037188, ENSMUSG00000034282	933	31	12548	1.7353663174636105	1.0	0.9999707422129851	99.99228442220485
GOTERM_BP_DIRECT	GO:0046426~negative regulation of JAK-STAT cascade	4	0.35842293906810035	0.4077432409930487	ENSMUSG00000052581, ENSMUSG00000009073, ENSMUSG00000035212, ENSMUSG00000056153	933	31	12548	1.7353663174636105	1.0	0.9999707422129851	99.99228442220485
GOTERM_BP_DIRECT	GO:1900026~positive regulation of substrate adhesion-dependent cell spreading	4	0.35842293906810035	0.4077432409930487	ENSMUSG00000031328, ENSMUSG00000068566, ENSMUSG00000039087, ENSMUSG00000021215	933	31	12548	1.7353663174636105	1.0	0.9999707422129851	99.99228442220485
GOTERM_BP_DIRECT	GO:0010628~positive regulation of gene expression	25	2.240143369175627	0.4085664129734645	ENSMUSG00000063632, ENSMUSG00000002983, ENSMUSG00000032807, ENSMUSG00000071072, ENSMUSG00000003476, ENSMUSG00000039153, ENSMUSG00000062312, ENSMUSG00000017724, ENSMUSG00000037188, ENSMUSG00000039137, ENSMUSG00000029833, ENSMUSG00000032202, ENSMUSG00000055633, ENSMUSG00000090958, ENSMUSG00000028063, ENSMUSG00000001507, ENSMUSG00000030653, ENSMUSG00000021253, ENSMUSG00000046532, ENSMUSG00000023809,…	933	304	12548	1.1060106052913634	1.0	0.9999695801299647	99.99247600652107
GOTERM_BP_DIRECT	GO:0006869~lipid transport	8	0.7168458781362007	0.4087371352406697	ENSMUSG00000028655, ENSMUSG00000035189, ENSMUSG00000056656, ENSMUSG00000040447, ENSMUSG00000040875, ENSMUSG00000037681, ENSMUSG00000037606, ENSMUSG00000062949	933	82	12548	1.3121062400334613	1.0	0.9999676943993553	99.9925151734917
KEGG_PATHWAY	mmu04810:Regulation of actin cytoskeleton	15	1.3440860215053763	0.4098711336097986	ENSMUSG00000040940, ENSMUSG00000030830, ENSMUSG00000001507, ENSMUSG00000020451, ENSMUSG00000026737, ENSMUSG00000032243, ENSMUSG00000008475, ENSMUSG00000055723, ENSMUSG00000034801, ENSMUSG00000024241, ENSMUSG00000022781, ENSMUSG00000030774, ENSMUSG00000031565, ENSMUSG00000032050, ENSMUSG00000024867	359	187	5208	1.1636601969225269	1.0	0.9238479283190852	99.8937676893295
KEGG_PATHWAY	mmu04971:Gastric acid secretion	6	0.5376344086021506	0.41027312360670326	ENSMUSG00000027523, ENSMUSG00000022994, ENSMUSG00000021820, ENSMUSG00000047904, ENSMUSG00000017165, ENSMUSG00000078816	359	61	5208	1.42691447098041	1.0	0.9202426426412244	99.89470335475275
GOTERM_CC_DIRECT	GO:0008180~COP9 signalosome	4	0.35842293906810035	0.41116627738512945	ENSMUSG00000045763, ENSMUSG00000013076, ENSMUSG00000019978, ENSMUSG00000055994	1005	31	13445	1.726207671320815	1.0	0.9440937829792111	99.95137400566855
GOTERM_CC_DIRECT	GO:0031514~motile cilium	7	0.6272401433691757	0.4117934319699604	ENSMUSG00000027378, ENSMUSG00000022783, ENSMUSG00000023966, ENSMUSG00000021363, ENSMUSG00000039963, ENSMUSG00000060798, ENSMUSG00000027227	1005	69	13445	1.3571995096978873	1.0	0.9426629817660854	99.95211471846672
GOTERM_CC_DIRECT	GO:0005783~endoplasmic reticulum	88	7.885304659498208	0.41179884018965723	ENSMUSG00000026880, ENSMUSG00000027698, ENSMUSG00000035246, ENSMUSG00000018042, ENSMUSG00000027489, ENSMUSG00000051236, ENSMUSG00000041119, ENSMUSG00000023021, ENSMUSG00000003271, ENSMUSG00000003476, ENSMUSG00000016150, ENSMUSG00000027962, ENSMUSG00000047250, ENSMUSG00000006567, ENSMUSG00000020571, ENSMUSG00000071657, ENSMUSG00000035376, ENSMUSG00000003746, ENSMUSG00000042797, ENSMUSG00000050989,…	1005	1138	13445	1.034511100035849	1.0	0.9408953079563154	99.95212106003602
GOTERM_MF_DIRECT	GO:0008289~lipid binding	18	1.6129032258064515	0.41403996024498757	ENSMUSG00000019312, ENSMUSG00000032382, ENSMUSG00000018126, ENSMUSG00000030638, ENSMUSG00000056656, ENSMUSG00000018340, ENSMUSG00000031557, ENSMUSG00000037681, ENSMUSG00000040875, ENSMUSG00000032291, ENSMUSG00000031523, ENSMUSG00000037606, ENSMUSG00000046532, ENSMUSG00000034171, ENSMUSG00000018554, ENSMUSG00000028773, ENSMUSG00000047250, ENSMUSG00000029608	918	208	12065	1.137349170437406	1.0	0.9973295794977347	99.979197694457
GOTERM_BP_DIRECT	GO:0016045~detection of bacterium	2	0.17921146953405018	0.41747265574943665	ENSMUSG00000055994, ENSMUSG00000038058	933	7	12548	3.8425968458122797	1.0	0.9999742295392019	99.99428102192638
GOTERM_BP_DIRECT	GO:0070474~positive regulation of uterine smooth muscle contraction	2	0.17921146953405018	0.41747265574943665	ENSMUSG00000049112, ENSMUSG00000058620	933	7	12548	3.8425968458122797	1.0	0.9999742295392019	99.99428102192638
GOTERM_BP_DIRECT	GO:0035412~regulation of catenin import into nucleus	2	0.17921146953405018	0.41747265574943665	ENSMUSG00000002458, ENSMUSG00000000142	933	7	12548	3.8425968458122797	1.0	0.9999742295392019	99.99428102192638
GOTERM_BP_DIRECT	GO:0043496~regulation of protein homodimerization activity	2	0.17921146953405018	0.41747265574943665	ENSMUSG00000047123, ENSMUSG00000042901	933	7	12548	3.8425968458122797	1.0	0.9999742295392019	99.99428102192638
GOTERM_BP_DIRECT	GO:0043950~positive regulation of cAMP-mediated signaling	2	0.17921146953405018	0.41747265574943665	ENSMUSG00000027523, ENSMUSG00000003476	933	7	12548	3.8425968458122797	1.0	0.9999742295392019	99.99428102192638
GOTERM_BP_DIRECT	GO:1904417~positive regulation of xenophagy	2	0.17921146953405018	0.41747265574943665	ENSMUSG00000055994, ENSMUSG00000038058	933	7	12548	3.8425968458122797	1.0	0.9999742295392019	99.99428102192638
GOTERM_BP_DIRECT	GO:0042760~very long-chain fatty acid catabolic process	2	0.17921146953405018	0.41747265574943665	ENSMUSG00000027359, ENSMUSG00000055782	933	7	12548	3.8425968458122797	1.0	0.9999742295392019	99.99428102192638
GOTERM_BP_DIRECT	GO:0055015~ventricular cardiac muscle cell development	2	0.17921146953405018	0.41747265574943665	ENSMUSG00000008136, ENSMUSG00000028063	933	7	12548	3.8425968458122797	1.0	0.9999742295392019	99.99428102192638
GOTERM_BP_DIRECT	GO:0016081~synaptic vesicle docking	2	0.17921146953405018	0.41747265574943665	ENSMUSG00000007207, ENSMUSG00000028456	933	7	12548	3.8425968458122797	1.0	0.9999742295392019	99.99428102192638
GOTERM_BP_DIRECT	GO:0046324~regulation of glucose import	2	0.17921146953405018	0.41747265574943665	ENSMUSG00000023912, ENSMUSG00000030401	933	7	12548	3.8425968458122797	1.0	0.9999742295392019	99.99428102192638
GOTERM_BP_DIRECT	GO:0006084~acetyl-CoA metabolic process	2	0.17921146953405018	0.41747265574943665	ENSMUSG00000020532, ENSMUSG00000036880	933	7	12548	3.8425968458122797	1.0	0.9999742295392019	99.99428102192638
GOTERM_BP_DIRECT	GO:0050869~negative regulation of B cell activation	2	0.17921146953405018	0.41747265574943665	ENSMUSG00000019850, ENSMUSG00000026288	933	7	12548	3.8425968458122797	1.0	0.9999742295392019	99.99428102192638
GOTERM_BP_DIRECT	GO:0051782~negative regulation of cell division	2	0.17921146953405018	0.41747265574943665	ENSMUSG00000006342, ENSMUSG00000060798	933	7	12548	3.8425968458122797	1.0	0.9999742295392019	99.99428102192638
GOTERM_BP_DIRECT	GO:0046599~regulation of centriole replication	2	0.17921146953405018	0.41747265574943665	ENSMUSG00000024542, ENSMUSG00000021701	933	7	12548	3.8425968458122797	1.0	0.9999742295392019	99.99428102192638
GOTERM_BP_DIRECT	GO:0042129~regulation of T cell proliferation	2	0.17921146953405018	0.41747265574943665	ENSMUSG00000024241, ENSMUSG00000034801	933	7	12548	3.8425968458122797	1.0	0.9999742295392019	99.99428102192638
GOTERM_BP_DIRECT	GO:0001956~positive regulation of neurotransmitter secretion	2	0.17921146953405018	0.41747265574943665	ENSMUSG00000025889, ENSMUSG00000007207	933	7	12548	3.8425968458122797	1.0	0.9999742295392019	99.99428102192638
GOTERM_BP_DIRECT	GO:0050795~regulation of behavior	2	0.17921146953405018	0.41747265574943665	ENSMUSG00000034997, ENSMUSG00000019986	933	7	12548	3.8425968458122797	1.0	0.9999742295392019	99.99428102192638
GOTERM_BP_DIRECT	GO:0032835~glomerulus development	2	0.17921146953405018	0.41747265574943665	ENSMUSG00000030223, ENSMUSG00000024998	933	7	12548	3.8425968458122797	1.0	0.9999742295392019	99.99428102192638
GOTERM_BP_DIRECT	GO:0071578~zinc II ion transmembrane import	2	0.17921146953405018	0.41747265574943665	ENSMUSG00000024270, ENSMUSG00000039878	933	7	12548	3.8425968458122797	1.0	0.9999742295392019	99.99428102192638
GOTERM_BP_DIRECT	GO:0048515~spermatid differentiation	2	0.17921146953405018	0.41747265574943665	ENSMUSG00000027378, ENSMUSG00000003810	933	7	12548	3.8425968458122797	1.0	0.9999742295392019	99.99428102192638
GOTERM_BP_DIRECT	GO:0098655~cation transmembrane transport	2	0.17921146953405018	0.41747265574943665	ENSMUSG00000035594, ENSMUSG00000035200	933	7	12548	3.8425968458122797	1.0	0.9999742295392019	99.99428102192638
GOTERM_BP_DIRECT	GO:0034616~response to laminar fluid shear stress	2	0.17921146953405018	0.41747265574943665	ENSMUSG00000021253, ENSMUSG00000015243	933	7	12548	3.8425968458122797	1.0	0.9999742295392019	99.99428102192638
GOTERM_BP_DIRECT	GO:0051569~regulation of histone H3-K4 methylation	2	0.17921146953405018	0.41747265574943665	ENSMUSG00000013787, ENSMUSG00000003423	933	7	12548	3.8425968458122797	1.0	0.9999742295392019	99.99428102192638
GOTERM_BP_DIRECT	GO:0007168~receptor guanylyl cyclase signaling pathway	2	0.17921146953405018	0.41747265574943665	ENSMUSG00000048240, ENSMUSG00000028469	933	7	12548	3.8425968458122797	1.0	0.9999742295392019	99.99428102192638
GOTERM_BP_DIRECT	GO:2000252~negative regulation of feeding behavior	2	0.17921146953405018	0.41747265574943665	ENSMUSG00000003476, ENSMUSG00000012705	933	7	12548	3.8425968458122797	1.0	0.9999742295392019	99.99428102192638
GOTERM_BP_DIRECT	GO:0060294~cilium movement involved in cell motility	2	0.17921146953405018	0.41747265574943665	ENSMUSG00000023966, ENSMUSG00000019027	933	7	12548	3.8425968458122797	1.0	0.9999742295392019	99.99428102192638
GOTERM_BP_DIRECT	GO:0032691~negative regulation of interleukin-1 beta production	2	0.17921146953405018	0.41747265574943665	ENSMUSG00000049871, ENSMUSG00000019850	933	7	12548	3.8425968458122797	1.0	0.9999742295392019	99.99428102192638
GOTERM_BP_DIRECT	GO:0043931~ossification involved in bone maturation	2	0.17921146953405018	0.41747265574943665	ENSMUSG00000036862, ENSMUSG00000053646	933	7	12548	3.8425968458122797	1.0	0.9999742295392019	99.99428102192638
GOTERM_BP_DIRECT	GO:0045654~positive regulation of megakaryocyte differentiation	2	0.17921146953405018	0.41747265574943665	ENSMUSG00000037896, ENSMUSG00000022847	933	7	12548	3.8425968458122797	1.0	0.9999742295392019	99.99428102192638
GOTERM_BP_DIRECT	GO:0035845~photoreceptor cell outer segment organization	2	0.17921146953405018	0.41747265574943665	ENSMUSG00000027378, ENSMUSG00000019986	933	7	12548	3.8425968458122797	1.0	0.9999742295392019	99.99428102192638
GOTERM_BP_DIRECT	GO:0090244~Wnt signaling pathway involved in somitogenesis	2	0.17921146953405018	0.41747265574943665	ENSMUSG00000002458, ENSMUSG00000000142	933	7	12548	3.8425968458122797	1.0	0.9999742295392019	99.99428102192638
GOTERM_BP_DIRECT	GO:0044539~long-chain fatty acid import	2	0.17921146953405018	0.41747265574943665	ENSMUSG00000027359, ENSMUSG00000028773	933	7	12548	3.8425968458122797	1.0	0.9999742295392019	99.99428102192638
GOTERM_BP_DIRECT	GO:0043433~negative regulation of sequence-specific DNA binding transcription factor activity	6	0.5376344086021506	0.41847773547733524	ENSMUSG00000079037, ENSMUSG00000026484, ENSMUSG00000031328, ENSMUSG00000020230, ENSMUSG00000062563, ENSMUSG00000031987	933	57	12548	1.415693574772945	1.0	0.9999733786649656	99.99445680362335
GOTERM_CC_DIRECT	GO:0005915~zonula adherens	2	0.17921146953405018	0.4192267240846739	ENSMUSG00000062300, ENSMUSG00000045659	1005	7	13445	3.822316986496091	1.0	0.943056329132393	99.96013032700141
GOTERM_CC_DIRECT	GO:0042622~photoreceptor outer segment membrane	2	0.17921146953405018	0.4192267240846739	ENSMUSG00000031732, ENSMUSG00000021803	1005	7	13445	3.822316986496091	1.0	0.943056329132393	99.96013032700141
GOTERM_CC_DIRECT	GO:0016581~NuRD complex	3	0.2688172043010753	0.42027866256721663	ENSMUSG00000028800, ENSMUSG00000055817, ENSMUSG00000018474	1005	19	13445	2.1123330714846817	1.0	0.9418833401547339	99.96115800900826
GOTERM_BP_DIRECT	GO:0043410~positive regulation of MAPK cascade	9	0.8064516129032258	0.42142882942700854	ENSMUSG00000046532, ENSMUSG00000063727, ENSMUSG00000055994, ENSMUSG00000031565, ENSMUSG00000062312, ENSMUSG00000030890, ENSMUSG00000020657, ENSMUSG00000018849, ENSMUSG00000032807	933	96	12548	1.2608520900321545	1.0	0.9999742381669201	99.99494390500116
GOTERM_BP_DIRECT	GO:0045471~response to ethanol	9	0.8064516129032258	0.42142882942700854	ENSMUSG00000013787, ENSMUSG00000027950, ENSMUSG00000029778, ENSMUSG00000033022, ENSMUSG00000027962, ENSMUSG00000004040, ENSMUSG00000024990, ENSMUSG00000040147, ENSMUSG00000027187	933	96	12548	1.2608520900321545	1.0	0.9999742381669201	99.99494390500116
GOTERM_BP_DIRECT	GO:0016311~dephosphorylation	9	0.8064516129032258	0.42142882942700854	ENSMUSG00000013236, ENSMUSG00000030223, ENSMUSG00000053141, ENSMUSG00000020151, ENSMUSG00000038764, ENSMUSG00000038042, ENSMUSG00000026064, ENSMUSG00000034573, ENSMUSG00000023805	933	96	12548	1.2608520900321545	1.0	0.9999742381669201	99.99494390500116
KEGG_PATHWAY	mmu00480:Glutathione metabolism	5	0.4480286738351254	0.42211614727250574	ENSMUSG00000008540, ENSMUSG00000068762, ENSMUSG00000025950, ENSMUSG00000025068, ENSMUSG00000071708	359	48	5208	1.511142061281337	1.0	0.9239498653528087	99.91908450905699
GOTERM_MF_DIRECT	GO:0008146~sulfotransferase activity	4	0.35842293906810035	0.42254829804870075	ENSMUSG00000027977, ENSMUSG00000035930, ENSMUSG00000003271, ENSMUSG00000078591	918	31	12065	1.6958324548457377	1.0	0.9975773898922639	99.98350486301057
GOTERM_MF_DIRECT	GO:0046977~TAP binding	2	0.17921146953405018	0.42505641373028513	ENSMUSG00000073411, ENSMUSG00000091705	918	7	12065	3.7550575785869906	1.0	0.9975379253338247	99.98460529277308
GOTERM_MF_DIRECT	GO:0047372~acylglycerol lipase activity	2	0.17921146953405018	0.42505641373028513	ENSMUSG00000034171, ENSMUSG00000003123	918	7	12065	3.7550575785869906	1.0	0.9975379253338247	99.98460529277308
GOTERM_MF_DIRECT	GO:0008469~histone-arginine N-methyltransferase activity	2	0.17921146953405018	0.42505641373028513	ENSMUSG00000023110, ENSMUSG00000020230	918	7	12065	3.7550575785869906	1.0	0.9975379253338247	99.98460529277308
GOTERM_MF_DIRECT	GO:0031957~very long-chain fatty acid-CoA ligase activity	2	0.17921146953405018	0.42505641373028513	ENSMUSG00000027359, ENSMUSG00000031278	918	7	12065	3.7550575785869906	1.0	0.9975379253338247	99.98460529277308
GOTERM_MF_DIRECT	GO:0031432~titin binding	2	0.17921146953405018	0.42505641373028513	ENSMUSG00000061462, ENSMUSG00000007877	918	7	12065	3.7550575785869906	1.0	0.9975379253338247	99.98460529277308
GOTERM_MF_DIRECT	GO:0003720~telomerase activity	2	0.17921146953405018	0.42505641373028513	ENSMUSG00000071072, ENSMUSG00000021611	918	7	12065	3.7550575785869906	1.0	0.9975379253338247	99.98460529277308
GOTERM_MF_DIRECT	GO:0016918~retinal binding	2	0.17921146953405018	0.42505641373028513	ENSMUSG00000024990, ENSMUSG00000032291	918	7	12065	3.7550575785869906	1.0	0.9975379253338247	99.98460529277308
GOTERM_MF_DIRECT	GO:0009931~calcium-dependent protein serine/threonine kinase activity	2	0.17921146953405018	0.42505641373028513	ENSMUSG00000016528, ENSMUSG00000031285	918	7	12065	3.7550575785869906	1.0	0.9975379253338247	99.98460529277308
GOTERM_MF_DIRECT	GO:0102391~decanoate--CoA ligase activity	2	0.17921146953405018	0.42505641373028513	ENSMUSG00000027359, ENSMUSG00000031278	918	7	12065	3.7550575785869906	1.0	0.9975379253338247	99.98460529277308
GOTERM_MF_DIRECT	GO:0019841~retinol binding	2	0.17921146953405018	0.42505641373028513	ENSMUSG00000024990, ENSMUSG00000032291	918	7	12065	3.7550575785869906	1.0	0.9975379253338247	99.98460529277308
GOTERM_CC_DIRECT	GO:0005901~caveola	8	0.7168458781362007	0.42670471399020626	ENSMUSG00000019822, ENSMUSG00000031161, ENSMUSG00000034997, ENSMUSG00000029778, ENSMUSG00000032511, ENSMUSG00000003123, ENSMUSG00000024858, ENSMUSG00000031523	1005	83	13445	1.289456332793862	1.0	0.9435015231664466	99.9669196026853
GOTERM_MF_DIRECT	GO:0046982~protein heterodimerization activity	36	3.225806451612903	0.42719868418897006	ENSMUSG00000030830, ENSMUSG00000033910, ENSMUSG00000020451, ENSMUSG00000024990, ENSMUSG00000034801, ENSMUSG00000024241, ENSMUSG00000026278, ENSMUSG00000035594, ENSMUSG00000016150, ENSMUSG00000067071, ENSMUSG00000091705, ENSMUSG00000062312, ENSMUSG00000039137, ENSMUSG00000035200, ENSMUSG00000002578, ENSMUSG00000031990, ENSMUSG00000004961, ENSMUSG00000004446, ENSMUSG00000044287, ENSMUSG00000032382,…	918	443	12065	1.0680299207719204	1.0	0.9974819528020424	99.98549035260979
GOTERM_BP_DIRECT	GO:0006665~sphingolipid metabolic process	4	0.35842293906810035	0.42809247843871745	ENSMUSG00000023021, ENSMUSG00000019822, ENSMUSG00000040447, ENSMUSG00000032807	933	32	12548	1.6811361200428725	1.0	0.9999779832757191	99.99589924666037
GOTERM_BP_DIRECT	GO:0006139~nucleobase-containing compound metabolic process	4	0.35842293906810035	0.42809247843871745	ENSMUSG00000079037, ENSMUSG00000032026, ENSMUSG00000026807, ENSMUSG00000024782	933	32	12548	1.6811361200428725	1.0	0.9999779832757191	99.99589924666037
GOTERM_BP_DIRECT	GO:0048873~homeostasis of number of cells within a tissue	4	0.35842293906810035	0.42809247843871745	ENSMUSG00000089989, ENSMUSG00000040612, ENSMUSG00000009628, ENSMUSG00000030707	933	32	12548	1.6811361200428725	1.0	0.9999779832757191	99.99589924666037
GOTERM_BP_DIRECT	GO:0090307~mitotic spindle assembly	4	0.35842293906810035	0.42809247843871745	ENSMUSG00000092622, ENSMUSG00000079553, ENSMUSG00000031328, ENSMUSG00000027263	933	32	12548	1.6811361200428725	1.0	0.9999779832757191	99.99589924666037
GOTERM_BP_DIRECT	GO:0048469~cell maturation	4	0.35842293906810035	0.42809247843871745	ENSMUSG00000000440, ENSMUSG00000025352, ENSMUSG00000039153, ENSMUSG00000031565	933	32	12548	1.6811361200428725	1.0	0.9999779832757191	99.99589924666037
GOTERM_MF_DIRECT	GO:0031489~myosin V binding	3	0.2688172043010753	0.42934613486298306	ENSMUSG00000032202, ENSMUSG00000003411, ENSMUSG00000019066	918	19	12065	2.0751633986928106	1.0	0.9974265321280645	99.98632953146524
GOTERM_BP_DIRECT	GO:0006749~glutathione metabolic process	5	0.4480286738351254	0.4319741776351769	ENSMUSG00000008540, ENSMUSG00000064254, ENSMUSG00000017943, ENSMUSG00000025950, ENSMUSG00000025068	933	45	12548	1.4943432178158866	1.0	0.9999793504699787	99.99637429105724
GOTERM_MF_DIRECT	GO:0051287~NAD binding	5	0.4480286738351254	0.43246810262295055	ENSMUSG00000025260, ENSMUSG00000018042, ENSMUSG00000025950, ENSMUSG00000032279, ENSMUSG00000027227	918	44	12065	1.4934888096652803	1.0	0.9974184693477391	99.98746875206639
GOTERM_MF_DIRECT	GO:0008201~heparin binding	10	0.8960573476702508	0.43772087339006366	ENSMUSG00000031565, ENSMUSG00000055409, ENSMUSG00000040152, ENSMUSG00000031785, ENSMUSG00000002020, ENSMUSG00000026479, ENSMUSG00000028871, ENSMUSG00000022816, ENSMUSG00000025020, ENSMUSG00000031558	918	108	12065	1.2169168078754136	1.0	0.9975113468764836	99.98918710764138
KEGG_PATHWAY	mmu04923:Regulation of lipolysis in adipocytes	5	0.4480286738351254	0.43786053817237613	ENSMUSG00000027523, ENSMUSG00000022994, ENSMUSG00000047250, ENSMUSG00000003123, ENSMUSG00000036437	359	49	5208	1.4803024273776362	1.0	0.929773143640074	99.94346933413206
KEGG_PATHWAY	mmu00280:Valine, leucine and isoleucine degradation	5	0.4480286738351254	0.43786053817237613	ENSMUSG00000025260, ENSMUSG00000030268, ENSMUSG00000032263, ENSMUSG00000010651, ENSMUSG00000036880	359	49	5208	1.4803024273776362	1.0	0.929773143640074	99.94346933413206
KEGG_PATHWAY	mmu01212:Fatty acid metabolism	5	0.4480286738351254	0.43786053817237613	ENSMUSG00000020532, ENSMUSG00000035376, ENSMUSG00000010651, ENSMUSG00000036880, ENSMUSG00000031278	359	49	5208	1.4803024273776362	1.0	0.929773143640074	99.94346933413206
KEGG_PATHWAY	mmu01230:Biosynthesis of amino acids	6	0.5376344086021506	0.43803093645958063	ENSMUSG00000025533, ENSMUSG00000020475, ENSMUSG00000030268, ENSMUSG00000025950, ENSMUSG00000032279, ENSMUSG00000031432	359	63	5208	1.3816155988857939	1.0	0.9263996614591437	99.94369140107254
GOTERM_CC_DIRECT	GO:0030672~synaptic vesicle membrane	6	0.5376344086021506	0.4381176868896777	ENSMUSG00000052301, ENSMUSG00000007207, ENSMUSG00000031144, ENSMUSG00000062151, ENSMUSG00000029608, ENSMUSG00000004961	1005	58	13445	1.3839423571796192	1.0	0.947504052675205	99.97523852966435
GOTERM_CC_DIRECT	GO:0005913~cell-cell adherens junction	24	2.1505376344086025	0.43915878185820545	ENSMUSG00000021782, ENSMUSG00000059248, ENSMUSG00000030172, ENSMUSG00000032382, ENSMUSG00000031328, ENSMUSG00000063229, ENSMUSG00000057440, ENSMUSG00000033955, ENSMUSG00000034282, ENSMUSG00000022781, ENSMUSG00000026305, ENSMUSG00000006740, ENSMUSG00000022661, ENSMUSG00000026192, ENSMUSG00000034108, ENSMUSG00000032050, ENSMUSG00000049112, ENSMUSG00000029860, ENSMUSG00000025950, ENSMUSG00000030403,…	1005	293	13445	1.0958178391319853	1.0	0.9464230734249667	99.97589125886783
GOTERM_BP_DIRECT	GO:0006810~transport	119	10.663082437275985	0.4406764832848193	ENSMUSG00000035189, ENSMUSG00000031974, ENSMUSG00000059149, ENSMUSG00000018507, ENSMUSG00000015653, ENSMUSG00000032258, ENSMUSG00000021591, ENSMUSG00000000792, ENSMUSG00000040447, ENSMUSG00000042246, ENSMUSG00000042797, ENSMUSG00000035200, ENSMUSG00000034248, ENSMUSG00000021733, ENSMUSG00000061306, ENSMUSG00000033965, ENSMUSG00000021278, ENSMUSG00000028631, ENSMUSG00000028773, ENSMUSG00000020805,…	933	1560	12548	1.0259240937697531	1.0	0.9999835423057208	99.99725730219944
GOTERM_BP_DIRECT	GO:0021591~ventricular system development	3	0.2688172043010753	0.44370299940871577	ENSMUSG00000035596, ENSMUSG00000022783, ENSMUSG00000026807	933	20	12548	2.017363344051447	1.0	0.9999841159540277	99.99751355442551
GOTERM_BP_DIRECT	GO:2000352~negative regulation of endothelial cell apoptotic process	3	0.2688172043010753	0.44370299940871577	ENSMUSG00000019850, ENSMUSG00000021611, ENSMUSG00000059866	933	20	12548	2.017363344051447	1.0	0.9999841159540277	99.99751355442551
GOTERM_BP_DIRECT	GO:0030517~negative regulation of axon extension	3	0.2688172043010753	0.44370299940871577	ENSMUSG00000000627, ENSMUSG00000028883, ENSMUSG00000031558	933	20	12548	2.017363344051447	1.0	0.9999841159540277	99.99751355442551
GOTERM_BP_DIRECT	GO:0098609~cell-cell adhesion	15	1.3440860215053763	0.4437093230762727	ENSMUSG00000030172, ENSMUSG00000036862, ENSMUSG00000063229, ENSMUSG00000057440, ENSMUSG00000033955, ENSMUSG00000034282, ENSMUSG00000026305, ENSMUSG00000027612, ENSMUSG00000026192, ENSMUSG00000034108, ENSMUSG00000025950, ENSMUSG00000030403, ENSMUSG00000024754, ENSMUSG00000040659, ENSMUSG00000016487	933	177	12548	1.1397533017239811	1.0	0.9999830262208815	99.99751406534992
GOTERM_MF_DIRECT	GO:0051117~ATPase binding	8	0.7168458781362007	0.4451428847705696	ENSMUSG00000046532, ENSMUSG00000019478, ENSMUSG00000015243, ENSMUSG00000003423, ENSMUSG00000032050, ENSMUSG00000038764, ENSMUSG00000004451, ENSMUSG00000036578	918	83	12065	1.2667664120534428	1.0	0.997695865878064	99.99124189548174
GOTERM_BP_DIRECT	GO:0006836~neurotransmitter transport	4	0.35842293906810035	0.44818721491713603	ENSMUSG00000028542, ENSMUSG00000007207, ENSMUSG00000052026, ENSMUSG00000019894	933	33	12548	1.6301926012536945	1.0	0.9999844045658693	99.99785199906263
GOTERM_BP_DIRECT	GO:0050714~positive regulation of protein secretion	4	0.35842293906810035	0.44818721491713603	ENSMUSG00000021253, ENSMUSG00000020847, ENSMUSG00000028456, ENSMUSG00000034584	933	33	12548	1.6301926012536945	1.0	0.9999844045658693	99.99785199906263
GOTERM_BP_DIRECT	GO:0032956~regulation of actin cytoskeleton organization	5	0.4480286738351254	0.44889544148295646	ENSMUSG00000030774, ENSMUSG00000030890, ENSMUSG00000037188, ENSMUSG00000030707, ENSMUSG00000031523	933	46	12548	1.4618574956894541	1.0	0.9999837336996084	99.99790129594247
GOTERM_BP_DIRECT	GO:0001756~somitogenesis	5	0.4480286738351254	0.44889544148295646	ENSMUSG00000022672, ENSMUSG00000030543, ENSMUSG00000000142, ENSMUSG00000007877, ENSMUSG00000026383	933	46	12548	1.4618574956894541	1.0	0.9999837336996084	99.99790129594247
GOTERM_BP_DIRECT	GO:0045600~positive regulation of fat cell differentiation	5	0.4480286738351254	0.44889544148295646	ENSMUSG00000000440, ENSMUSG00000030792, ENSMUSG00000034997, ENSMUSG00000039286, ENSMUSG00000023087	933	46	12548	1.4618574956894541	1.0	0.9999837336996084	99.99790129594247
GOTERM_MF_DIRECT	GO:0005254~chloride channel activity	5	0.4480286738351254	0.4497939099357515	ENSMUSG00000055078, ENSMUSG00000022949, ENSMUSG00000055026, ENSMUSG00000031343, ENSMUSG00000018589	918	45	12065	1.4603001694504962	1.0	0.9977545480518191	99.99233653219983
GOTERM_CC_DIRECT	GO:0097060~synaptic membrane	4	0.35842293906810035	0.45174280629218044	ENSMUSG00000032172, ENSMUSG00000001507, ENSMUSG00000078816, ENSMUSG00000028456	1005	33	13445	1.621589024574099	1.0	0.9507607377475591	99.98261358089725
KEGG_PATHWAY	mmu05143:African trypanosomiasis	3	0.2688172043010753	0.4526712161677269	ENSMUSG00000027962, ENSMUSG00000078816, ENSMUSG00000031549	359	22	5208	1.9782223347682957	1.0	0.9314291220880521	99.96002957828432
GOTERM_MF_DIRECT	GO:0042605~peptide antigen binding	3	0.2688172043010753	0.4558248293867047	ENSMUSG00000073411, ENSMUSG00000056116, ENSMUSG00000091705	918	20	12065	1.97140522875817	1.0	0.9978675028682423	99.99356567396656
GOTERM_BP_DIRECT	GO:0007050~cell cycle arrest	7	0.6272401433691757	0.46064204111133916	ENSMUSG00000004085, ENSMUSG00000029161, ENSMUSG00000030890, ENSMUSG00000035131, ENSMUSG00000040152, ENSMUSG00000055128, ENSMUSG00000075334	933	73	12548	1.2896386674301488	1.0	0.9999883187208557	99.99857834517157
GOTERM_BP_DIRECT	GO:0070588~calcium ion transmembrane transport	7	0.6272401433691757	0.46064204111133916	ENSMUSG00000009292, ENSMUSG00000021541, ENSMUSG00000026463, ENSMUSG00000063873, ENSMUSG00000049686, ENSMUSG00000020722, ENSMUSG00000018507	933	73	12548	1.2896386674301488	1.0	0.9999883187208557	99.99857834517157
GOTERM_BP_DIRECT	GO:0022038~corpus callosum development	2	0.17921146953405018	0.46076389925558114	ENSMUSG00000013236, ENSMUSG00000028664	933	8	12548	3.362272240085745	1.0	0.9999875631469549	99.99858414067957
GOTERM_BP_DIRECT	GO:0042473~outer ear morphogenesis	2	0.17921146953405018	0.46076389925558114	ENSMUSG00000031565, ENSMUSG00000002731	933	8	12548	3.362272240085745	1.0	0.9999875631469549	99.99858414067957
GOTERM_BP_DIRECT	GO:0051353~positive regulation of oxidoreductase activity	2	0.17921146953405018	0.46076389925558114	ENSMUSG00000055994, ENSMUSG00000034108	933	8	12548	3.362272240085745	1.0	0.9999875631469549	99.99858414067957
GOTERM_BP_DIRECT	GO:0007588~excretion	2	0.17921146953405018	0.46076389925558114	ENSMUSG00000021278, ENSMUSG00000041734	933	8	12548	3.362272240085745	1.0	0.9999875631469549	99.99858414067957
GOTERM_BP_DIRECT	GO:0015909~long-chain fatty acid transport	2	0.17921146953405018	0.46076389925558114	ENSMUSG00000000440, ENSMUSG00000028773	933	8	12548	3.362272240085745	1.0	0.9999875631469549	99.99858414067957
GOTERM_BP_DIRECT	GO:0032731~positive regulation of interleukin-1 beta production	2	0.17921146953405018	0.46076389925558114	ENSMUSG00000055994, ENSMUSG00000038058	933	8	12548	3.362272240085745	1.0	0.9999875631469549	99.99858414067957
GOTERM_BP_DIRECT	GO:0015804~neutral amino acid transport	2	0.17921146953405018	0.46076389925558114	ENSMUSG00000030495, ENSMUSG00000019894	933	8	12548	3.362272240085745	1.0	0.9999875631469549	99.99858414067957
GOTERM_BP_DIRECT	GO:0007289~spermatid nucleus differentiation	2	0.17921146953405018	0.46076389925558114	ENSMUSG00000034910, ENSMUSG00000062300	933	8	12548	3.362272240085745	1.0	0.9999875631469549	99.99858414067957
GOTERM_BP_DIRECT	GO:0030098~lymphocyte differentiation	2	0.17921146953405018	0.46076389925558114	ENSMUSG00000022672, ENSMUSG00000089989	933	8	12548	3.362272240085745	1.0	0.9999875631469549	99.99858414067957
GOTERM_BP_DIRECT	GO:0042053~regulation of dopamine metabolic process	2	0.17921146953405018	0.46076389925558114	ENSMUSG00000027950, ENSMUSG00000026179	933	8	12548	3.362272240085745	1.0	0.9999875631469549	99.99858414067957
GOTERM_BP_DIRECT	GO:0019934~cGMP-mediated signaling	2	0.17921146953405018	0.46076389925558114	ENSMUSG00000030653, ENSMUSG00000041119	933	8	12548	3.362272240085745	1.0	0.9999875631469549	99.99858414067957
GOTERM_BP_DIRECT	GO:0002115~store-operated calcium entry	2	0.17921146953405018	0.46076389925558114	ENSMUSG00000049686, ENSMUSG00000039747	933	8	12548	3.362272240085745	1.0	0.9999875631469549	99.99858414067957
GOTERM_BP_DIRECT	GO:0060736~prostate gland growth	2	0.17921146953405018	0.46076389925558114	ENSMUSG00000046532, ENSMUSG00000039097	933	8	12548	3.362272240085745	1.0	0.9999875631469549	99.99858414067957
GOTERM_BP_DIRECT	GO:0046069~cGMP catabolic process	2	0.17921146953405018	0.46076389925558114	ENSMUSG00000030653, ENSMUSG00000041119	933	8	12548	3.362272240085745	1.0	0.9999875631469549	99.99858414067957
GOTERM_BP_DIRECT	GO:0033689~negative regulation of osteoblast proliferation	2	0.17921146953405018	0.46076389925558114	ENSMUSG00000055409, ENSMUSG00000053646	933	8	12548	3.362272240085745	1.0	0.9999875631469549	99.99858414067957
GOTERM_BP_DIRECT	GO:0048739~cardiac muscle fiber development	2	0.17921146953405018	0.46076389925558114	ENSMUSG00000022865, ENSMUSG00000007877	933	8	12548	3.362272240085745	1.0	0.9999875631469549	99.99858414067957
GOTERM_BP_DIRECT	GO:0006048~UDP-N-acetylglucosamine biosynthetic process	2	0.17921146953405018	0.46076389925558114	ENSMUSG00000026956, ENSMUSG00000020363	933	8	12548	3.362272240085745	1.0	0.9999875631469549	99.99858414067957
GOTERM_BP_DIRECT	GO:0032525~somite rostral/caudal axis specification	2	0.17921146953405018	0.46076389925558114	ENSMUSG00000030543, ENSMUSG00000026383	933	8	12548	3.362272240085745	1.0	0.9999875631469549	99.99858414067957
GOTERM_BP_DIRECT	GO:0061549~sympathetic ganglion development	2	0.17921146953405018	0.46076389925558114	ENSMUSG00000034684, ENSMUSG00000028883	933	8	12548	3.362272240085745	1.0	0.9999875631469549	99.99858414067957
GOTERM_BP_DIRECT	GO:0033194~response to hydroperoxide	2	0.17921146953405018	0.46076389925558114	ENSMUSG00000009292, ENSMUSG00000029428	933	8	12548	3.362272240085745	1.0	0.9999875631469549	99.99858414067957
GOTERM_BP_DIRECT	GO:0051127~positive regulation of actin nucleation	2	0.17921146953405018	0.46076389925558114	ENSMUSG00000056972, ENSMUSG00000075284	933	8	12548	3.362272240085745	1.0	0.9999875631469549	99.99858414067957
GOTERM_BP_DIRECT	GO:0043651~linoleic acid metabolic process	2	0.17921146953405018	0.46076389925558114	ENSMUSG00000032807, ENSMUSG00000052914	933	8	12548	3.362272240085745	1.0	0.9999875631469549	99.99858414067957
GOTERM_BP_DIRECT	GO:0032933~SREBP signaling pathway	2	0.17921146953405018	0.46076389925558114	ENSMUSG00000003721, ENSMUSG00000040964	933	8	12548	3.362272240085745	1.0	0.9999875631469549	99.99858414067957
GOTERM_BP_DIRECT	GO:0046548~retinal rod cell development	2	0.17921146953405018	0.46076389925558114	ENSMUSG00000097767, ENSMUSG00000019986	933	8	12548	3.362272240085745	1.0	0.9999875631469549	99.99858414067957
GOTERM_BP_DIRECT	GO:0006955~immune response	11	0.985663082437276	0.46170983731177984	ENSMUSG00000001166, ENSMUSG00000073411, ENSMUSG00000006342, ENSMUSG00000063727, ENSMUSG00000091705, ENSMUSG00000022637, ENSMUSG00000040152, ENSMUSG00000041515, ENSMUSG00000021508, ENSMUSG00000060802, ENSMUSG00000037370	933	126	12548	1.1741268139981968	1.0	0.9999871313533822	99.9986283759123
KEGG_PATHWAY	mmu04512:ECM-receptor interaction	7	0.6272401433691757	0.46224596567814114	ENSMUSG00000027966, ENSMUSG00000020241, ENSMUSG00000001507, ENSMUSG00000040152, ENSMUSG00000032243, ENSMUSG00000026479, ENSMUSG00000002900	359	79	5208	1.285427171115264	1.0	0.9334610315630484	99.96821436594716
GOTERM_CC_DIRECT	GO:0031301~integral component of organelle membrane	2	0.17921146953405018	0.46261832767258027	ENSMUSG00000028744, ENSMUSG00000037788	1005	8	13445	3.344527363184079	1.0	0.9540700344265853	99.98697223554974
GOTERM_CC_DIRECT	GO:0032592~integral component of mitochondrial membrane	2	0.17921146953405018	0.46261832767258027	ENSMUSG00000004446, ENSMUSG00000031974	1005	8	13445	3.344527363184079	1.0	0.9540700344265853	99.98697223554974
GOTERM_CC_DIRECT	GO:0030285~integral component of synaptic vesicle membrane	2	0.17921146953405018	0.46261832767258027	ENSMUSG00000031144, ENSMUSG00000026347	1005	8	13445	3.344527363184079	1.0	0.9540700344265853	99.98697223554974
GOTERM_BP_DIRECT	GO:0034599~cellular response to oxidative stress	6	0.5376344086021506	0.46313442781391334	ENSMUSG00000028800, ENSMUSG00000025889, ENSMUSG00000028367, ENSMUSG00000002731, ENSMUSG00000050989, ENSMUSG00000028893	933	60	12548	1.344908896034298	1.0	0.9999869032708634	99.99869253822982
GOTERM_BP_DIRECT	GO:0045907~positive regulation of vasoconstriction	4	0.35842293906810035	0.46799049964388284	ENSMUSG00000034997, ENSMUSG00000047250, ENSMUSG00000049112, ENSMUSG00000036437	933	34	12548	1.5822457600403506	1.0	0.9999881294624836	99.99889059781184
GOTERM_BP_DIRECT	GO:0050890~cognition	4	0.35842293906810035	0.46799049964388284	ENSMUSG00000027523, ENSMUSG00000027950, ENSMUSG00000042589, ENSMUSG00000038248	933	34	12548	1.5822457600403506	1.0	0.9999881294624836	99.99889059781184
GOTERM_BP_DIRECT	GO:0060976~coronary vasculature development	4	0.35842293906810035	0.46799049964388284	ENSMUSG00000046169, ENSMUSG00000050382, ENSMUSG00000030653, ENSMUSG00000057110	933	34	12548	1.5822457600403506	1.0	0.9999881294624836	99.99889059781184
GOTERM_MF_DIRECT	GO:0061133~endopeptidase activator activity	2	0.17921146953405018	0.46878035373986643	ENSMUSG00000024271, ENSMUSG00000022216	918	8	12065	3.285675381263617	1.0	0.9982214173905849	99.99560941683009
GOTERM_MF_DIRECT	GO:0044389~ubiquitin-like protein ligase binding	2	0.17921146953405018	0.46878035373986643	ENSMUSG00000056900, ENSMUSG00000018669	918	8	12065	3.285675381263617	1.0	0.9982214173905849	99.99560941683009
GOTERM_MF_DIRECT	GO:0005523~tropomyosin binding	2	0.17921146953405018	0.46878035373986643	ENSMUSG00000064179, ENSMUSG00000026414	918	8	12065	3.285675381263617	1.0	0.9982214173905849	99.99560941683009
GOTERM_MF_DIRECT	GO:0019205~nucleobase-containing compound kinase activity	2	0.17921146953405018	0.46878035373986643	ENSMUSG00000026807, ENSMUSG00000024782	918	8	12065	3.285675381263617	1.0	0.9982214173905849	99.99560941683009
GOTERM_MF_DIRECT	GO:0043394~proteoglycan binding	2	0.17921146953405018	0.46878035373986643	ENSMUSG00000005397, ENSMUSG00000031558	918	8	12065	3.285675381263617	1.0	0.9982214173905849	99.99560941683009
GOTERM_MF_DIRECT	GO:0016868~intramolecular transferase activity, phosphotransferases	2	0.17921146953405018	0.46878035373986643	ENSMUSG00000030729, ENSMUSG00000020475	918	8	12065	3.285675381263617	1.0	0.9982214173905849	99.99560941683009
GOTERM_MF_DIRECT	GO:0005068~transmembrane receptor protein tyrosine kinase adaptor activity	2	0.17921146953405018	0.46878035373986643	ENSMUSG00000005057, ENSMUSG00000059013	918	8	12065	3.285675381263617	1.0	0.9982214173905849	99.99560941683009
GOTERM_MF_DIRECT	GO:0042301~phosphate ion binding	2	0.17921146953405018	0.46878035373986643	ENSMUSG00000027698, ENSMUSG00000029608	918	8	12065	3.285675381263617	1.0	0.9982214173905849	99.99560941683009
GOTERM_MF_DIRECT	GO:0038191~neuropilin binding	2	0.17921146953405018	0.46878035373986643	ENSMUSG00000034684, ENSMUSG00000028883	918	8	12065	3.285675381263617	1.0	0.9982214173905849	99.99560941683009
GOTERM_MF_DIRECT	GO:0016307~phosphatidylinositol phosphate kinase activity	2	0.17921146953405018	0.46878035373986643	ENSMUSG00000026737, ENSMUSG00000024867	918	8	12065	3.285675381263617	1.0	0.9982214173905849	99.99560941683009
GOTERM_BP_DIRECT	GO:0048863~stem cell differentiation	3	0.2688172043010753	0.46918783655207197	ENSMUSG00000055799, ENSMUSG00000039153, ENSMUSG00000017724	933	21	12548	1.9212984229061398	1.0	0.9999878299046578	99.9989348788434
GOTERM_BP_DIRECT	GO:0031016~pancreas development	3	0.2688172043010753	0.46918783655207197	ENSMUSG00000025352, ENSMUSG00000045991, ENSMUSG00000040612	933	21	12548	1.9212984229061398	1.0	0.9999878299046578	99.9989348788434
GOTERM_BP_DIRECT	GO:0007026~negative regulation of microtubule depolymerization	3	0.2688172043010753	0.46918783655207197	ENSMUSG00000031161, ENSMUSG00000032624, ENSMUSG00000027500	933	21	12548	1.9212984229061398	1.0	0.9999878299046578	99.9989348788434
GOTERM_BP_DIRECT	GO:1902042~negative regulation of extrinsic apoptotic signaling pathway via death domain receptors	3	0.2688172043010753	0.46918783655207197	ENSMUSG00000010751, ENSMUSG00000019850, ENSMUSG00000013698	933	21	12548	1.9212984229061398	1.0	0.9999878299046578	99.9989348788434
GOTERM_MF_DIRECT	GO:0004843~thiol-dependent ubiquitin-specific protease activity	7	0.6272401433691757	0.4697359469293052	ENSMUSG00000054814, ENSMUSG00000056900, ENSMUSG00000032376, ENSMUSG00000019850, ENSMUSG00000051527, ENSMUSG00000031066, ENSMUSG00000029223	918	72	12065	1.2777626482691842	1.0	0.9981432052798693	99.99573302898014
KEGG_PATHWAY	mmu04922:Glucagon signaling pathway	7	0.6272401433691757	0.4745740196928106	ENSMUSG00000027523, ENSMUSG00000038648, ENSMUSG00000020532, ENSMUSG00000021820, ENSMUSG00000063229, ENSMUSG00000020475, ENSMUSG00000040618	359	80	5208	1.2693593314763232	1.0	0.9368857911968791	99.97647840770341
KEGG_PATHWAY	mmu04740:Olfactory transduction	3	0.2688172043010753	0.47602810694513953	ENSMUSG00000021820, ENSMUSG00000070421, ENSMUSG00000042249	359	23	5208	1.8922126680392397	1.0	0.9346290836519882	99.97730964538225
GOTERM_BP_DIRECT	GO:0051259~protein oligomerization	6	0.5376344086021506	0.4778034942518996	ENSMUSG00000046532, ENSMUSG00000055994, ENSMUSG00000021820, ENSMUSG00000045534, ENSMUSG00000026278, ENSMUSG00000029428	933	61	12548	1.3228612092140637	1.0	0.9999902922456597	99.99920764779398
GOTERM_BP_DIRECT	GO:0008202~steroid metabolic process	6	0.5376344086021506	0.4778034942518996	ENSMUSG00000003271, ENSMUSG00000058454, ENSMUSG00000026600, ENSMUSG00000003721, ENSMUSG00000003123, ENSMUSG00000018042	933	61	12548	1.3228612092140637	1.0	0.9999902922456597	99.99920764779398
KEGG_PATHWAY	mmu05211:Renal cell carcinoma	6	0.5376344086021506	0.47906616139908503	ENSMUSG00000021253, ENSMUSG00000030774, ENSMUSG00000031987, ENSMUSG00000024241, ENSMUSG00000034801, ENSMUSG00000022781	359	66	5208	1.3188148898455305	1.0	0.9332198082665846	99.9789595841555
GOTERM_MF_DIRECT	GO:0033613~activating transcription factor binding	3	0.2688172043010753	0.4815798157389568	ENSMUSG00000000440, ENSMUSG00000028800, ENSMUSG00000058881	918	21	12065	1.877528789293495	1.0	0.998420760456454	99.99701793605438
GOTERM_MF_DIRECT	GO:0051018~protein kinase A binding	3	0.2688172043010753	0.4815798157389568	ENSMUSG00000066406, ENSMUSG00000078794, ENSMUSG00000038587	918	21	12065	1.877528789293495	1.0	0.998420760456454	99.99701793605438
GOTERM_CC_DIRECT	GO:0043235~receptor complex	10	0.8960573476702508	0.4816564371996809	ENSMUSG00000054027, ENSMUSG00000022144, ENSMUSG00000055078, ENSMUSG00000029778, ENSMUSG00000035305, ENSMUSG00000031565, ENSMUSG00000062312, ENSMUSG00000001507, ENSMUSG00000030309, ENSMUSG00000054263	1005	114	13445	1.1735183730470455	1.0	0.960347612849953	99.99225142237569
GOTERM_BP_DIRECT	GO:0030512~negative regulation of transforming growth factor beta receptor signaling pathway	5	0.4480286738351254	0.48222550358253463	ENSMUSG00000021253, ENSMUSG00000032382, ENSMUSG00000045991, ENSMUSG00000063382, ENSMUSG00000030782	933	48	12548	1.4009467667023938	1.0	0.9999910801071452	99.99932056240141
GOTERM_MF_DIRECT	GO:0042393~histone binding	9	0.8064516129032258	0.48224547744738866	ENSMUSG00000028896, ENSMUSG00000025889, ENSMUSG00000028693, ENSMUSG00000032376, ENSMUSG00000024271, ENSMUSG00000021477, ENSMUSG00000003423, ENSMUSG00000061186, ENSMUSG00000039671	918	99	12065	1.194791047732224	1.0	0.9983425119852791	99.99707809295535
GOTERM_MF_DIRECT	GO:0004896~cytokine receptor activity	4	0.35842293906810035	0.48358614031557734	ENSMUSG00000062157, ENSMUSG00000022965, ENSMUSG00000054263, ENSMUSG00000068227	918	34	12065	1.5462001794181726	1.0	0.9982837239552809	99.99719581593479
GOTERM_MF_DIRECT	GO:0048306~calcium-dependent protein binding	6	0.5376344086021506	0.4837014366110531	ENSMUSG00000007207, ENSMUSG00000027500, ENSMUSG00000018340, ENSMUSG00000006476, ENSMUSG00000029428, ENSMUSG00000035458	918	60	12065	1.3142701525054468	1.0	0.9981833674830033	99.99720572971448
GOTERM_MF_DIRECT	GO:0008081~phosphoric diester hydrolase activity	5	0.4480286738351254	0.48390343051871376	ENSMUSG00000024998, ENSMUSG00000049148, ENSMUSG00000030653, ENSMUSG00000031842, ENSMUSG00000041119	918	47	12065	1.398159736707922	1.0	0.9980821971160179	99.99722301908957
GOTERM_CC_DIRECT	GO:0016604~nuclear body	5	0.4480286738351254	0.48648545336249804	ENSMUSG00000040669, ENSMUSG00000097767, ENSMUSG00000026484, ENSMUSG00000018537, ENSMUSG00000025139	1005	48	13445	1.3935530679933665	1.0	0.9609063610486966	99.99322875625238
GOTERM_CC_DIRECT	GO:0005871~kinesin complex	5	0.4480286738351254	0.48648545336249804	ENSMUSG00000006740, ENSMUSG00000079553, ENSMUSG00000050382, ENSMUSG00000023999, ENSMUSG00000003779	1005	48	13445	1.3935530679933665	1.0	0.9609063610486966	99.99322875625238
GOTERM_BP_DIRECT	GO:0007613~memory	7	0.6272401433691757	0.4871461664018276	ENSMUSG00000022681, ENSMUSG00000027950, ENSMUSG00000034997, ENSMUSG00000047250, ENSMUSG00000001507, ENSMUSG00000049112, ENSMUSG00000021701	933	75	12548	1.2552483029653447	1.0	0.9999919453646149	99.99942828709746
GOTERM_BP_DIRECT	GO:0007283~spermatogenesis	22	1.971326164874552	0.4873504018255384	ENSMUSG00000031347, ENSMUSG00000042156, ENSMUSG00000027378, ENSMUSG00000029778, ENSMUSG00000035246, ENSMUSG00000020475, ENSMUSG00000020451, ENSMUSG00000024990, ENSMUSG00000038932, ENSMUSG00000046532, ENSMUSG00000036478, ENSMUSG00000028441, ENSMUSG00000047904, ENSMUSG00000033985, ENSMUSG00000026463, ENSMUSG00000021477, ENSMUSG00000060985, ENSMUSG00000056820, ENSMUSG00000009628, ENSMUSG00000039097,…	933	276	12548	1.0720288301722667	1.0	0.9999914563745622	99.99943238910816
GOTERM_BP_DIRECT	GO:0008219~cell death	4	0.35842293906810035	0.48746947274288954	ENSMUSG00000034997, ENSMUSG00000002458, ENSMUSG00000000142, ENSMUSG00000042724	933	35	12548	1.537038738324912	1.0	0.9999909175120014	99.99943476776724
GOTERM_BP_DIRECT	GO:0045596~negative regulation of cell differentiation	4	0.35842293906810035	0.48746947274288954	ENSMUSG00000023110, ENSMUSG00000025352, ENSMUSG00000021765, ENSMUSG00000097929	933	35	12548	1.537038738324912	1.0	0.9999909175120014	99.99943476776724
GOTERM_BP_DIRECT	GO:0032870~cellular response to hormone stimulus	4	0.35842293906810035	0.48746947274288954	ENSMUSG00000004040, ENSMUSG00000049112, ENSMUSG00000004846, ENSMUSG00000031558	933	35	12548	1.537038738324912	1.0	0.9999909175120014	99.99943476776724
GOTERM_BP_DIRECT	GO:0006289~nucleotide-excision repair	4	0.35842293906810035	0.48746947274288954	ENSMUSG00000031347, ENSMUSG00000039738, ENSMUSG00000041238, ENSMUSG00000020413	933	35	12548	1.537038738324912	1.0	0.9999909175120014	99.99943476776724
GOTERM_BP_DIRECT	GO:0001658~branching involved in ureteric bud morphogenesis	4	0.35842293906810035	0.48746947274288954	ENSMUSG00000022144, ENSMUSG00000036862, ENSMUSG00000030890, ENSMUSG00000049538	933	35	12548	1.537038738324912	1.0	0.9999909175120014	99.99943476776724
KEGG_PATHWAY	mmu05169:Epstein-Barr virus infection	9	0.8064516129032258	0.4880459877673895	ENSMUSG00000028800, ENSMUSG00000073411, ENSMUSG00000030830, ENSMUSG00000056116, ENSMUSG00000019850, ENSMUSG00000091705, ENSMUSG00000004040, ENSMUSG00000054115, ENSMUSG00000002983	359	110	5208	1.1869334008609773	1.0	0.9349735155522609	99.98321144078402
GOTERM_BP_DIRECT	GO:0005975~carbohydrate metabolic process	14	1.2544802867383513	0.48973573692775	ENSMUSG00000030729, ENSMUSG00000020766, ENSMUSG00000019888, ENSMUSG00000022490, ENSMUSG00000045594, ENSMUSG00000063229, ENSMUSG00000035239, ENSMUSG00000047714, ENSMUSG00000050002, ENSMUSG00000020363, ENSMUSG00000035930, ENSMUSG00000062778, ENSMUSG00000071649, ENSMUSG00000025963	933	169	12548	1.1141257126911344	1.0	0.9999910262710026	99.99947828454434
KEGG_PATHWAY	mmu04962:Vasopressin-regulated water reabsorption	4	0.35842293906810035	0.49058286880046326	ENSMUSG00000027523, ENSMUSG00000022994, ENSMUSG00000038648, ENSMUSG00000030220	359	38	5208	1.5270488198211405	1.0	0.9333853787678643	99.98426001406968
GOTERM_CC_DIRECT	GO:0043679~axon terminus	7	0.6272401433691757	0.49244904639823994	ENSMUSG00000025889, ENSMUSG00000006930, ENSMUSG00000038077, ENSMUSG00000003476, ENSMUSG00000019890, ENSMUSG00000021730, ENSMUSG00000023805	1005	75	13445	1.2486235489220565	1.0	0.9618754397364955	99.99427740329048
GOTERM_CC_DIRECT	GO:0032587~ruffle membrane	7	0.6272401433691757	0.49244904639823994	ENSMUSG00000030774, ENSMUSG00000017774, ENSMUSG00000018849, ENSMUSG00000026383, ENSMUSG00000041119, ENSMUSG00000023805, ENSMUSG00000031523	1005	75	13445	1.2486235489220565	1.0	0.9618754397364955	99.99427740329048
KEGG_PATHWAY	mmu04261:Adrenergic signaling in cardiomyocytes	10	0.8960573476702508	0.4933656827811386	ENSMUSG00000027523, ENSMUSG00000022994, ENSMUSG00000038648, ENSMUSG00000022490, ENSMUSG00000026414, ENSMUSG00000021820, ENSMUSG00000026463, ENSMUSG00000032511, ENSMUSG00000020722, ENSMUSG00000035458	359	125	5208	1.160557103064067	1.0	0.9319480496530881	99.98534050225788
GOTERM_BP_DIRECT	GO:0048675~axon extension	3	0.2688172043010753	0.49396033110413706	ENSMUSG00000053646, ENSMUSG00000031285, ENSMUSG00000029512	933	22	12548	1.8339666764104061	1.0	0.9999917045737325	99.99955108886574
GOTERM_BP_DIRECT	GO:0042517~positive regulation of tyrosine phosphorylation of Stat3 protein	3	0.2688172043010753	0.49396033110413706	ENSMUSG00000028800, ENSMUSG00000040663, ENSMUSG00000004040	933	22	12548	1.8339666764104061	1.0	0.9999917045737325	99.99955108886574
GOTERM_BP_DIRECT	GO:0006820~anion transport	3	0.2688172043010753	0.49396033110413706	ENSMUSG00000021733, ENSMUSG00000024036, ENSMUSG00000074796	933	22	12548	1.8339666764104061	1.0	0.9999917045737325	99.99955108886574
GOTERM_BP_DIRECT	GO:1900087~positive regulation of G1/S transition of mitotic cell cycle	3	0.2688172043010753	0.49396033110413706	ENSMUSG00000045534, ENSMUSG00000032050, ENSMUSG00000021611	933	22	12548	1.8339666764104061	1.0	0.9999917045737325	99.99955108886574
GOTERM_BP_DIRECT	GO:0070830~bicellular tight junction assembly	3	0.2688172043010753	0.49396033110413706	ENSMUSG00000057440, ENSMUSG00000034573, ENSMUSG00000032807	933	22	12548	1.8339666764104061	1.0	0.9999917045737325	99.99955108886574
GOTERM_BP_DIRECT	GO:0046579~positive regulation of Ras protein signal transduction	3	0.2688172043010753	0.49396033110413706	ENSMUSG00000062312, ENSMUSG00000030589, ENSMUSG00000024241	933	22	12548	1.8339666764104061	1.0	0.9999917045737325	99.99955108886574
GOTERM_BP_DIRECT	GO:0048041~focal adhesion assembly	3	0.2688172043010753	0.49396033110413706	ENSMUSG00000033985, ENSMUSG00000031355, ENSMUSG00000031523	933	22	12548	1.8339666764104061	1.0	0.9999917045737325	99.99955108886574
GOTERM_BP_DIRECT	GO:0035329~hippo signaling	3	0.2688172043010753	0.49396033110413706	ENSMUSG00000013076, ENSMUSG00000036862, ENSMUSG00000002249	933	22	12548	1.8339666764104061	1.0	0.9999917045737325	99.99955108886574
GOTERM_BP_DIRECT	GO:0021772~olfactory bulb development	3	0.2688172043010753	0.49396033110413706	ENSMUSG00000028883, ENSMUSG00000025020, ENSMUSG00000031558	933	22	12548	1.8339666764104061	1.0	0.9999917045737325	99.99955108886574
KEGG_PATHWAY	mmu00062:Fatty acid elongation	3	0.2688172043010753	0.4987701056126556	ENSMUSG00000028937, ENSMUSG00000035376, ENSMUSG00000036880	359	24	5208	1.8133704735376046	1.0	0.9319299110397926	99.98724589285433
KEGG_PATHWAY	mmu00534:Glycosaminoglycan biosynthesis - heparan sulfate / heparin	3	0.2688172043010753	0.4987701056126556	ENSMUSG00000027977, ENSMUSG00000028838, ENSMUSG00000071649	359	24	5208	1.8133704735376046	1.0	0.9319299110397926	99.98724589285433
KEGG_PATHWAY	mmu05330:Allograft rejection	3	0.2688172043010753	0.4987701056126556	ENSMUSG00000073411, ENSMUSG00000056116, ENSMUSG00000091705	359	24	5208	1.8133704735376046	1.0	0.9319299110397926	99.98724589285433
KEGG_PATHWAY	mmu00350:Tyrosine metabolism	3	0.2688172043010753	0.4987701056126556	ENSMUSG00000038216, ENSMUSG00000040147, ENSMUSG00000075296	359	24	5208	1.8133704735376046	1.0	0.9319299110397926	99.98724589285433
KEGG_PATHWAY	mmu05332:Graft-versus-host disease	3	0.2688172043010753	0.4987701056126556	ENSMUSG00000073411, ENSMUSG00000056116, ENSMUSG00000091705	359	24	5208	1.8133704735376046	1.0	0.9319299110397926	99.98724589285433
GOTERM_CC_DIRECT	GO:0005938~cell cortex	11	0.985663082437276	0.49892944708993914	ENSMUSG00000092622, ENSMUSG00000025889, ENSMUSG00000066406, ENSMUSG00000031328, ENSMUSG00000002458, ENSMUSG00000006219, ENSMUSG00000000142, ENSMUSG00000027883, ENSMUSG00000034758, ENSMUSG00000031557, ENSMUSG00000026479	1005	129	13445	1.1407690231015466	1.0	0.9630096070247193	99.99524440133688
KEGG_PATHWAY	mmu00564:Glycerophospholipid metabolism	7	0.6272401433691757	0.49897814652253814	ENSMUSG00000021759, ENSMUSG00000035246, ENSMUSG00000035596, ENSMUSG00000025495, ENSMUSG00000026827, ENSMUSG00000070738, ENSMUSG00000050860	359	82	5208	1.2383993477817787	1.0	0.9291695234487742	99.9873144494708
KEGG_PATHWAY	mmu04924:Renin secretion	5	0.4480286738351254	0.49941060066347326	ENSMUSG00000027523, ENSMUSG00000022994, ENSMUSG00000029778, ENSMUSG00000033910, ENSMUSG00000049686	359	53	5208	1.368581489462343	1.0	0.9265103431194179	99.98745587092994
GOTERM_MF_DIRECT	GO:0097110~scaffold protein binding	5	0.4480286738351254	0.5006397232140876	ENSMUSG00000054889, ENSMUSG00000022994, ENSMUSG00000045534, ENSMUSG00000026463, ENSMUSG00000032511	918	48	12065	1.3690314088598403	1.0	0.9985095527909081	99.99835377714768
GOTERM_BP_DIRECT	GO:0050798~activated T cell proliferation	2	0.17921146953405018	0.5008410959034482	ENSMUSG00000030830, ENSMUSG00000023927	933	9	12548	2.9886864356317733	1.0	0.9999929985247709	99.99964951332497
GOTERM_BP_DIRECT	GO:0009083~branched-chain amino acid catabolic process	2	0.17921146953405018	0.5008410959034482	ENSMUSG00000030268, ENSMUSG00000032263	933	9	12548	2.9886864356317733	1.0	0.9999929985247709	99.99964951332497
GOTERM_BP_DIRECT	GO:0008154~actin polymerization or depolymerization	2	0.17921146953405018	0.5008410959034482	ENSMUSG00000030403, ENSMUSG00000075284	933	9	12548	2.9886864356317733	1.0	0.9999929985247709	99.99964951332497
GOTERM_BP_DIRECT	GO:0035879~plasma membrane lactate transport	2	0.17921146953405018	0.5008410959034482	ENSMUSG00000025161, ENSMUSG00000021728	933	9	12548	2.9886864356317733	1.0	0.9999929985247709	99.99964951332497
GOTERM_BP_DIRECT	GO:0009062~fatty acid catabolic process	2	0.17921146953405018	0.5008410959034482	ENSMUSG00000034171, ENSMUSG00000028937	933	9	12548	2.9886864356317733	1.0	0.9999929985247709	99.99964951332497
GOTERM_BP_DIRECT	GO:0098911~regulation of ventricular cardiac muscle cell action potential	2	0.17921146953405018	0.5008410959034482	ENSMUSG00000054889, ENSMUSG00000044393	933	9	12548	2.9886864356317733	1.0	0.9999929985247709	99.99964951332497
GOTERM_BP_DIRECT	GO:0032780~negative regulation of ATPase activity	2	0.17921146953405018	0.5008410959034482	ENSMUSG00000026414, ENSMUSG00000035458	933	9	12548	2.9886864356317733	1.0	0.9999929985247709	99.99964951332497
GOTERM_BP_DIRECT	GO:0003334~keratinocyte development	2	0.17921146953405018	0.5008410959034482	ENSMUSG00000019761, ENSMUSG00000034584	933	9	12548	2.9886864356317733	1.0	0.9999929985247709	99.99964951332497
GOTERM_BP_DIRECT	GO:1902902~negative regulation of autophagosome assembly	2	0.17921146953405018	0.5008410959034482	ENSMUSG00000013787, ENSMUSG00000018572	933	9	12548	2.9886864356317733	1.0	0.9999929985247709	99.99964951332497
GOTERM_BP_DIRECT	GO:1900119~positive regulation of execution phase of apoptosis	2	0.17921146953405018	0.5008410959034482	ENSMUSG00000031523, ENSMUSG00000026278	933	9	12548	2.9886864356317733	1.0	0.9999929985247709	99.99964951332497
GOTERM_BP_DIRECT	GO:0035385~Roundabout signaling pathway	2	0.17921146953405018	0.5008410959034482	ENSMUSG00000025020, ENSMUSG00000031558	933	9	12548	2.9886864356317733	1.0	0.9999929985247709	99.99964951332497
GOTERM_BP_DIRECT	GO:0002029~desensitization of G-protein coupled receptor protein signaling pathway	2	0.17921146953405018	0.5008410959034482	ENSMUSG00000042249, ENSMUSG00000024858	933	9	12548	2.9886864356317733	1.0	0.9999929985247709	99.99964951332497
GOTERM_BP_DIRECT	GO:2000773~negative regulation of cellular senescence	2	0.17921146953405018	0.5008410959034482	ENSMUSG00000022672, ENSMUSG00000021611	933	9	12548	2.9886864356317733	1.0	0.9999929985247709	99.99964951332497
GOTERM_BP_DIRECT	GO:2000786~positive regulation of autophagosome assembly	2	0.17921146953405018	0.5008410959034482	ENSMUSG00000026737, ENSMUSG00000004451	933	9	12548	2.9886864356317733	1.0	0.9999929985247709	99.99964951332497
GOTERM_BP_DIRECT	GO:0031340~positive regulation of vesicle fusion	2	0.17921146953405018	0.5008410959034482	ENSMUSG00000006740, ENSMUSG00000020848	933	9	12548	2.9886864356317733	1.0	0.9999929985247709	99.99964951332497
GOTERM_BP_DIRECT	GO:0033210~leptin-mediated signaling pathway	2	0.17921146953405018	0.5008410959034482	ENSMUSG00000020230, ENSMUSG00000004040	933	9	12548	2.9886864356317733	1.0	0.9999929985247709	99.99964951332497
GOTERM_BP_DIRECT	GO:0050710~negative regulation of cytokine secretion	2	0.17921146953405018	0.5008410959034482	ENSMUSG00000090958, ENSMUSG00000053216	933	9	12548	2.9886864356317733	1.0	0.9999929985247709	99.99964951332497
GOTERM_BP_DIRECT	GO:0021860~pyramidal neuron development	2	0.17921146953405018	0.5008410959034482	ENSMUSG00000031398, ENSMUSG00000031285	933	9	12548	2.9886864356317733	1.0	0.9999929985247709	99.99964951332497
GOTERM_BP_DIRECT	GO:0001759~organ induction	2	0.17921146953405018	0.5008410959034482	ENSMUSG00000022144, ENSMUSG00000031565	933	9	12548	2.9886864356317733	1.0	0.9999929985247709	99.99964951332497
GOTERM_BP_DIRECT	GO:0014824~artery smooth muscle contraction	2	0.17921146953405018	0.5008410959034482	ENSMUSG00000034997, ENSMUSG00000030098	933	9	12548	2.9886864356317733	1.0	0.9999929985247709	99.99964951332497
GOTERM_BP_DIRECT	GO:0030431~sleep	2	0.17921146953405018	0.5008410959034482	ENSMUSG00000034997, ENSMUSG00000049112	933	9	12548	2.9886864356317733	1.0	0.9999929985247709	99.99964951332497
GOTERM_BP_DIRECT	GO:0070286~axonemal dynein complex assembly	2	0.17921146953405018	0.5008410959034482	ENSMUSG00000027676, ENSMUSG00000039963	933	9	12548	2.9886864356317733	1.0	0.9999929985247709	99.99964951332497
GOTERM_BP_DIRECT	GO:0043206~extracellular fibril organization	2	0.17921146953405018	0.5008410959034482	ENSMUSG00000030890, ENSMUSG00000002020	933	9	12548	2.9886864356317733	1.0	0.9999929985247709	99.99964951332497
GOTERM_BP_DIRECT	GO:0045760~positive regulation of action potential	2	0.17921146953405018	0.5008410959034482	ENSMUSG00000032511, ENSMUSG00000061762	933	9	12548	2.9886864356317733	1.0	0.9999929985247709	99.99964951332497
GOTERM_BP_DIRECT	GO:0048608~reproductive structure development	2	0.17921146953405018	0.5008410959034482	ENSMUSG00000046532, ENSMUSG00000030357	933	9	12548	2.9886864356317733	1.0	0.9999929985247709	99.99964951332497
GOTERM_CC_DIRECT	GO:0008074~guanylate cyclase complex, soluble	2	0.17921146953405018	0.5027709807184491	ENSMUSG00000033910, ENSMUSG00000028469	1005	9	13445	2.9729132117191814	1.0	0.9632040597158341	99.99574343245857
KEGG_PATHWAY	mmu04144:Endocytosis	17	1.5232974910394266	0.5043280321268315	ENSMUSG00000032382, ENSMUSG00000056116, ENSMUSG00000030638, ENSMUSG00000022637, ENSMUSG00000036995, ENSMUSG00000008475, ENSMUSG00000075284, ENSMUSG00000073411, ENSMUSG00000006740, ENSMUSG00000019478, ENSMUSG00000091705, ENSMUSG00000042249, ENSMUSG00000024867, ENSMUSG00000024858, ENSMUSG00000068227, ENSMUSG00000054277, ENSMUSG00000043614	359	228	5208	1.0816595807066414	1.0	0.9263428594433231	99.98896481469016
GOTERM_CC_DIRECT	GO:0000790~nuclear chromatin	14	1.2544802867383513	0.5064566952732947	ENSMUSG00000028896, ENSMUSG00000013787, ENSMUSG00000028693, ENSMUSG00000039738, ENSMUSG00000032376, ENSMUSG00000002147, ENSMUSG00000007946, ENSMUSG00000025578, ENSMUSG00000046532, ENSMUSG00000028800, ENSMUSG00000018537, ENSMUSG00000039153, ENSMUSG00000031099, ENSMUSG00000004040	1005	170	13445	1.1017266608135792	1.0	0.963349966956902	99.99617601831967
GOTERM_MF_DIRECT	GO:0017075~syntaxin-1 binding	3	0.2688172043010753	0.5065680758821512	ENSMUSG00000031144, ENSMUSG00000062151, ENSMUSG00000028456	918	22	12065	1.7921865715983363	1.0	0.9985854894068465	99.99863786341055
GOTERM_BP_DIRECT	GO:0007338~single fertilization	4	0.35842293906810035	0.5065951695413347	ENSMUSG00000046532, ENSMUSG00000021541, ENSMUSG00000022621, ENSMUSG00000030605	933	36	12548	1.4943432178158866	1.0	0.9999938650543968	99.99971578984812
GOTERM_BP_DIRECT	GO:0045669~positive regulation of osteoblast differentiation	6	0.5376344086021506	0.5067185090031077	ENSMUSG00000027523, ENSMUSG00000039153, ENSMUSG00000028063, ENSMUSG00000030890, ENSMUSG00000055409, ENSMUSG00000063632	933	63	12548	1.28086561527076	1.0	0.9999934791646088	99.9997170714968
GOTERM_BP_DIRECT	GO:0033138~positive regulation of peptidyl-serine phosphorylation	6	0.5376344086021506	0.5067185090031077	ENSMUSG00000025889, ENSMUSG00000030774, ENSMUSG00000016150, ENSMUSG00000026463, ENSMUSG00000028367, ENSMUSG00000030309	933	63	12548	1.28086561527076	1.0	0.9999934791646088	99.9997170714968
GOTERM_BP_DIRECT	GO:0030030~cell projection organization	12	1.0752688172043012	0.5070498542161542	ENSMUSG00000031328, ENSMUSG00000006930, ENSMUSG00000027378, ENSMUSG00000019986, ENSMUSG00000030890, ENSMUSG00000022783, ENSMUSG00000056919, ENSMUSG00000038042, ENSMUSG00000060798, ENSMUSG00000043987, ENSMUSG00000010136, ENSMUSG00000036962	933	144	12548	1.120757413361915	1.0	0.9999931225116186	99.99972048759925
GOTERM_MF_DIRECT	GO:0005198~structural molecule activity	8	0.7168458781362007	0.5074915932657376	ENSMUSG00000054889, ENSMUSG00000028063, ENSMUSG00000019761, ENSMUSG00000019978, ENSMUSG00000067594, ENSMUSG00000041025, ENSMUSG00000034282, ENSMUSG00000046834	918	88	12065	1.1947910477322243	1.0	0.9985257953482626	99.99867774243484
KEGG_PATHWAY	mmu02010:ABC transporters	4	0.35842293906810035	0.5082385379064042	ENSMUSG00000015243, ENSMUSG00000031974, ENSMUSG00000055782, ENSMUSG00000028125	359	39	5208	1.4878937218770087	1.0	0.925650598705623	99.99004318040564
GOTERM_MF_DIRECT	GO:0005096~GTPase activator activity	18	1.6129032258064515	0.5085972894396149	ENSMUSG00000029602, ENSMUSG00000040940, ENSMUSG00000031453, ENSMUSG00000050730, ENSMUSG00000000142, ENSMUSG00000036995, ENSMUSG00000039831, ENSMUSG00000031523, ENSMUSG00000001768, ENSMUSG00000002458, ENSMUSG00000042473, ENSMUSG00000033389, ENSMUSG00000040964, ENSMUSG00000020782, ENSMUSG00000054277, ENSMUSG00000026475, ENSMUSG00000030220, ENSMUSG00000031355	918	220	12065	1.075311942959002	1.0	0.9984699382690826	99.99872404912533
GOTERM_MF_DIRECT	GO:0004017~adenylate kinase activity	2	0.17921146953405018	0.5091824782850525	ENSMUSG00000026807, ENSMUSG00000024782	918	9	12065	2.920600338900993	1.0	0.9983977717446798	99.99874793764579
GOTERM_MF_DIRECT	GO:0097027~ubiquitin-protein transferase activator activity	2	0.17921146953405018	0.5091824782850525	ENSMUSG00000018537, ENSMUSG00000025578	918	9	12065	2.920600338900993	1.0	0.9983977717446798	99.99874793764579
GOTERM_MF_DIRECT	GO:0030247~polysaccharide binding	2	0.17921146953405018	0.5091824782850525	ENSMUSG00000006342, ENSMUSG00000037370	918	9	12065	2.920600338900993	1.0	0.9983977717446798	99.99874793764579
GOTERM_MF_DIRECT	GO:0004445~inositol-polyphosphate 5-phosphatase activity	2	0.17921146953405018	0.5091824782850525	ENSMUSG00000026288, ENSMUSG00000023805	918	9	12065	2.920600338900993	1.0	0.9983977717446798	99.99874793764579
GOTERM_MF_DIRECT	GO:0004383~guanylate cyclase activity	2	0.17921146953405018	0.5091824782850525	ENSMUSG00000033910, ENSMUSG00000028469	918	9	12065	2.920600338900993	1.0	0.9983977717446798	99.99874793764579
GOTERM_MF_DIRECT	GO:0005452~inorganic anion exchanger activity	2	0.17921146953405018	0.5091824782850525	ENSMUSG00000021733, ENSMUSG00000074796	918	9	12065	2.920600338900993	1.0	0.9983977717446798	99.99874793764579
GOTERM_CC_DIRECT	GO:0005737~cytoplasm	427	38.26164874551971	0.5092080758250779	ENSMUSG00000066191, ENSMUSG00000025795, ENSMUSG00000034413, ENSMUSG00000027510, ENSMUSG00000018507, ENSMUSG00000028701, ENSMUSG00000059866, ENSMUSG00000003271, ENSMUSG00000033377, ENSMUSG00000019978, ENSMUSG00000019761, ENSMUSG00000030638, ENSMUSG00000027500, ENSMUSG00000039959, ENSMUSG00000025889, ENSMUSG00000062778, ENSMUSG00000026064, ENSMUSG00000038816, ENSMUSG00000040812, ENSMUSG00000013076,…	1005	5703	13445	1.001657502423007	1.0	0.9631779960591058	99.99647187604836
KEGG_PATHWAY	mmu04750:Inflammatory mediator regulation of TRP channels	7	0.6272401433691757	0.5110353885552184	ENSMUSG00000027523, ENSMUSG00000022994, ENSMUSG00000034997, ENSMUSG00000021820, ENSMUSG00000078816, ENSMUSG00000018507, ENSMUSG00000052914	359	83	5208	1.2234788737121187	1.0	0.9243695286698126	99.99075383776027
KEGG_PATHWAY	mmu00230:Purine metabolism	12	1.0752688172043012	0.5111301150177051	ENSMUSG00000022994, ENSMUSG00000028318, ENSMUSG00000033910, ENSMUSG00000026192, ENSMUSG00000030653, ENSMUSG00000031432, ENSMUSG00000026807, ENSMUSG00000031842, ENSMUSG00000024782, ENSMUSG00000041119, ENSMUSG00000028469, ENSMUSG00000037370	359	156	5208	1.1159202914077566	1.0	0.9215819364365647	99.99077706612377
GOTERM_MF_DIRECT	GO:0042802~identical protein binding	43	3.853046594982079	0.5131801990922924	ENSMUSG00000000440, ENSMUSG00000026880, ENSMUSG00000013076, ENSMUSG00000025260, ENSMUSG00000025795, ENSMUSG00000008136, ENSMUSG00000055409, ENSMUSG00000002147, ENSMUSG00000054115, ENSMUSG00000022781, ENSMUSG00000008540, ENSMUSG00000050424, ENSMUSG00000031565, ENSMUSG00000062312, ENSMUSG00000027883, ENSMUSG00000015944, ENSMUSG00000002731, ENSMUSG00000028469, ENSMUSG00000019312, ENSMUSG00000047419,…	918	551	12065	1.025655472917136	1.0	0.9984253346972194	99.99890026049984
GOTERM_CC_DIRECT	GO:0030425~dendrite	34	3.046594982078853	0.5144411954813857	ENSMUSG00000031161, ENSMUSG00000035165, ENSMUSG00000034997, ENSMUSG00000040867, ENSMUSG00000028883, ENSMUSG00000028367, ENSMUSG00000031285, ENSMUSG00000021701, ENSMUSG00000028664, ENSMUSG00000033377, ENSMUSG00000038216, ENSMUSG00000035594, ENSMUSG00000003476, ENSMUSG00000021591, ENSMUSG00000071658, ENSMUSG00000042797, ENSMUSG00000039137, ENSMUSG00000028945, ENSMUSG00000032202, ENSMUSG00000027523,…	1005	439	13445	1.036117816385045	1.0	0.9638703428693486	99.99697668920363
GOTERM_BP_DIRECT	GO:0071300~cellular response to retinoic acid	5	0.4480286738351254	0.5147272872849575	ENSMUSG00000040669, ENSMUSG00000000440, ENSMUSG00000015243, ENSMUSG00000035131, ENSMUSG00000068329	933	50	12548	1.3449088960342979	1.0	0.9999943605473354	99.999789545117
GOTERM_BP_DIRECT	GO:0071363~cellular response to growth factor stimulus	5	0.4480286738351254	0.5147272872849575	ENSMUSG00000021253, ENSMUSG00000062312, ENSMUSG00000040152, ENSMUSG00000068329, ENSMUSG00000027187	933	50	12548	1.3449088960342979	1.0	0.9999943605473354	99.999789545117
GOTERM_BP_DIRECT	GO:0008217~regulation of blood pressure	5	0.4480286738351254	0.5147272872849575	ENSMUSG00000000440, ENSMUSG00000033910, ENSMUSG00000047250, ENSMUSG00000061762, ENSMUSG00000036437	933	50	12548	1.3449088960342979	1.0	0.9999943605473354	99.999789545117
KEGG_PATHWAY	mmu04151:PI3K-Akt signaling pathway	21	1.881720430107527	0.5179027512832273	ENSMUSG00000038607, ENSMUSG00000027669, ENSMUSG00000038648, ENSMUSG00000001507, ENSMUSG00000028039, ENSMUSG00000040152, ENSMUSG00000032243, ENSMUSG00000002900, ENSMUSG00000024241, ENSMUSG00000034801, ENSMUSG00000027966, ENSMUSG00000048240, ENSMUSG00000031732, ENSMUSG00000031565, ENSMUSG00000020241, ENSMUSG00000040618, ENSMUSG00000071658, ENSMUSG00000026479, ENSMUSG00000068227, ENSMUSG00000021303,…	359	288	5208	1.0577994428969357	1.0	0.9226001998279398	99.99230495271661
GOTERM_BP_DIRECT	GO:0086010~membrane depolarization during action potential	3	0.2688172043010753	0.5179856370545362	ENSMUSG00000034115, ENSMUSG00000075316, ENSMUSG00000032511	933	23	12548	1.754228994827345	1.0	0.9999946215108142	99.99981367811799
GOTERM_BP_DIRECT	GO:0030148~sphingolipid biosynthetic process	3	0.2688172043010753	0.5179856370545362	ENSMUSG00000023021, ENSMUSG00000035376, ENSMUSG00000008206	933	23	12548	1.754228994827345	1.0	0.9999946215108142	99.99981367811799
GOTERM_BP_DIRECT	GO:0090316~positive regulation of intracellular protein transport	3	0.2688172043010753	0.5179856370545362	ENSMUSG00000006740, ENSMUSG00000016150, ENSMUSG00000071649	933	23	12548	1.754228994827345	1.0	0.9999946215108142	99.99981367811799
GOTERM_BP_DIRECT	GO:0001782~B cell homeostasis	3	0.2688172043010753	0.5179856370545362	ENSMUSG00000040447, ENSMUSG00000024241, ENSMUSG00000034801	933	23	12548	1.754228994827345	1.0	0.9999946215108142	99.99981367811799
GOTERM_BP_DIRECT	GO:0016239~positive regulation of macroautophagy	3	0.2688172043010753	0.5179856370545362	ENSMUSG00000031155, ENSMUSG00000029512, ENSMUSG00000028893	933	23	12548	1.754228994827345	1.0	0.9999946215108142	99.99981367811799
GOTERM_BP_DIRECT	GO:1990138~neuron projection extension	3	0.2688172043010753	0.5179856370545362	ENSMUSG00000044287, ENSMUSG00000031398, ENSMUSG00000030084	933	23	12548	1.754228994827345	1.0	0.9999946215108142	99.99981367811799
GOTERM_BP_DIRECT	GO:0001656~metanephros development	3	0.2688172043010753	0.5179856370545362	ENSMUSG00000022144, ENSMUSG00000025352, ENSMUSG00000031558	933	23	12548	1.754228994827345	1.0	0.9999946215108142	99.99981367811799
GOTERM_BP_DIRECT	GO:0046488~phosphatidylinositol metabolic process	3	0.2688172043010753	0.5179856370545362	ENSMUSG00000035596, ENSMUSG00000026737, ENSMUSG00000024867	933	23	12548	1.754228994827345	1.0	0.9999946215108142	99.99981367811799
GOTERM_BP_DIRECT	GO:0035987~endodermal cell differentiation	3	0.2688172043010753	0.5179856370545362	ENSMUSG00000027966, ENSMUSG00000002900, ENSMUSG00000031839	933	23	12548	1.754228994827345	1.0	0.9999946215108142	99.99981367811799
GOTERM_BP_DIRECT	GO:0035335~peptidyl-tyrosine dephosphorylation	3	0.2688172043010753	0.5179856370545362	ENSMUSG00000013236, ENSMUSG00000030223, ENSMUSG00000034573	933	23	12548	1.754228994827345	1.0	0.9999946215108142	99.99981367811799
GOTERM_BP_DIRECT	GO:0048593~camera-type eye morphogenesis	3	0.2688172043010753	0.5179856370545362	ENSMUSG00000025352, ENSMUSG00000028664, ENSMUSG00000070047	933	23	12548	1.754228994827345	1.0	0.9999946215108142	99.99981367811799
KEGG_PATHWAY	mmu00630:Glyoxylate and dicarboxylate metabolism	3	0.2688172043010753	0.5208712267024783	ENSMUSG00000034424, ENSMUSG00000027187, ENSMUSG00000017718	359	25	5208	1.7408356545961003	1.0	0.9214949900116343	99.99289790767027
KEGG_PATHWAY	mmu01040:Biosynthesis of unsaturated fatty acids	3	0.2688172043010753	0.5208712267024783	ENSMUSG00000028937, ENSMUSG00000035376, ENSMUSG00000010651	359	25	5208	1.7408356545961003	1.0	0.9214949900116343	99.99289790767027
GOTERM_CC_DIRECT	GO:0008305~integrin complex	3	0.2688172043010753	0.5209408735615288	ENSMUSG00000030830, ENSMUSG00000001507, ENSMUSG00000032243	1005	23	13445	1.744970798182998	1.0	0.9649798734477466	99.99751012475458
KEGG_PATHWAY	mmu05215:Prostate cancer	7	0.6272401433691757	0.522984319000243	ENSMUSG00000055799, ENSMUSG00000046532, ENSMUSG00000038648, ENSMUSG00000031565, ENSMUSG00000062312, ENSMUSG00000024241, ENSMUSG00000034801	359	84	5208	1.2089136490250696	1.0	0.919926631205731	99.99329398315095
GOTERM_BP_DIRECT	GO:0007193~adenylate cyclase-inhibiting G-protein coupled receptor signaling pathway	4	0.35842293906810035	0.5253423159376598	ENSMUSG00000022994, ENSMUSG00000034997, ENSMUSG00000047904, ENSMUSG00000027584	933	37	12548	1.453955563280322	1.0	0.9999955513437307	99.99985890535531
GOTERM_BP_DIRECT	GO:0032496~response to lipopolysaccharide	12	1.0752688172043012	0.5258979794948313	ENSMUSG00000008540, ENSMUSG00000047123, ENSMUSG00000049871, ENSMUSG00000025889, ENSMUSG00000063727, ENSMUSG00000055994, ENSMUSG00000027962, ENSMUSG00000040618, ENSMUSG00000016528, ENSMUSG00000061762, ENSMUSG00000040147, ENSMUSG00000023087	933	146	12548	1.1054045720829846	1.0	0.9999953422415775	99.99986186175815
KEGG_PATHWAY	mmu04020:Calcium signaling pathway	12	1.0752688172043012	0.5286628291939814	ENSMUSG00000002771, ENSMUSG00000027523, ENSMUSG00000024998, ENSMUSG00000034997, ENSMUSG00000039106, ENSMUSG00000021820, ENSMUSG00000062312, ENSMUSG00000026463, ENSMUSG00000049112, ENSMUSG00000049686, ENSMUSG00000039747, ENSMUSG00000078816	359	158	5208	1.1017947180987977	1.0	0.9204197528906704	99.99425960570046
KEGG_PATHWAY	mmu05223:Non-small cell lung cancer	5	0.4480286738351254	0.5290900902039865	ENSMUSG00000032624, ENSMUSG00000062312, ENSMUSG00000078816, ENSMUSG00000024241, ENSMUSG00000034801	359	55	5208	1.3188148898455303	1.0	0.9179358274379761	99.99432679703303
GOTERM_BP_DIRECT	GO:0003007~heart morphogenesis	5	0.4480286738351254	0.5306200182252165	ENSMUSG00000027966, ENSMUSG00000031328, ENSMUSG00000036862, ENSMUSG00000024241, ENSMUSG00000031523	933	51	12548	1.3185381333669586	1.0	0.999995782019454	99.99988472817198
GOTERM_BP_DIRECT	GO:0006812~cation transport	5	0.4480286738351254	0.5306200182252165	ENSMUSG00000009292, ENSMUSG00000006567, ENSMUSG00000037949, ENSMUSG00000041482, ENSMUSG00000063873	933	51	12548	1.3185381333669586	1.0	0.999995782019454	99.99988472817198
KEGG_PATHWAY	mmu05220:Chronic myeloid leukemia	6	0.5376344086021506	0.5321043911585318	ENSMUSG00000021253, ENSMUSG00000028800, ENSMUSG00000022637, ENSMUSG00000020312, ENSMUSG00000024241, ENSMUSG00000034801	359	70	5208	1.2434540389972146	1.0	0.9169568412526995	99.9947805925777
KEGG_PATHWAY	mmu05206:MicroRNAs in cancer	10	0.8960573476702508	0.5322981557448925	ENSMUSG00000062312, ENSMUSG00000040152, ENSMUSG00000020326, ENSMUSG00000032050, ENSMUSG00000004040, ENSMUSG00000032477, ENSMUSG00000078816, ENSMUSG00000024241, ENSMUSG00000034801, ENSMUSG00000024975	359	129	5208	1.1245708363023903	1.0	0.91434412366142	99.99480858475103
GOTERM_BP_DIRECT	GO:0031647~regulation of protein stability	6	0.5376344086021506	0.5349737596852345	ENSMUSG00000031161, ENSMUSG00000032376, ENSMUSG00000009073, ENSMUSG00000021611, ENSMUSG00000091722, ENSMUSG00000029833	933	65	12548	1.2414543655701213	1.0	0.9999961330486887	99.99990260011849
GOTERM_BP_DIRECT	GO:0051965~positive regulation of synapse assembly	6	0.5376344086021506	0.5349737596852345	ENSMUSG00000052581, ENSMUSG00000046699, ENSMUSG00000028664, ENSMUSG00000042589, ENSMUSG00000049112, ENSMUSG00000075478	933	65	12548	1.2414543655701213	1.0	0.9999961330486887	99.99990260011849
GOTERM_BP_DIRECT	GO:0070933~histone H4 deacetylation	2	0.17921146953405018	0.537942627024922	ENSMUSG00000028800, ENSMUSG00000037896	933	10	12548	2.6898177920685957	1.0	0.9999962802086494	99.99991324936845
GOTERM_BP_DIRECT	GO:0010941~regulation of cell death	2	0.17921146953405018	0.537942627024922	ENSMUSG00000045969, ENSMUSG00000029512	933	10	12548	2.6898177920685957	1.0	0.9999962802086494	99.99991324936845
GOTERM_BP_DIRECT	GO:0060253~negative regulation of glial cell proliferation	2	0.17921146953405018	0.537942627024922	ENSMUSG00000021611, ENSMUSG00000063632	933	10	12548	2.6898177920685957	1.0	0.9999962802086494	99.99991324936845
GOTERM_BP_DIRECT	GO:1904262~negative regulation of TORC1 signaling	2	0.17921146953405018	0.537942627024922	ENSMUSG00000015944, ENSMUSG00000028893	933	10	12548	2.6898177920685957	1.0	0.9999962802086494	99.99991324936845
GOTERM_BP_DIRECT	GO:0097011~cellular response to granulocyte macrophage colony-stimulating factor stimulus	2	0.17921146953405018	0.537942627024922	ENSMUSG00000030653, ENSMUSG00000028469	933	10	12548	2.6898177920685957	1.0	0.9999962802086494	99.99991324936845
GOTERM_BP_DIRECT	GO:0014883~transition between fast and slow fiber	2	0.17921146953405018	0.537942627024922	ENSMUSG00000064179, ENSMUSG00000026418	933	10	12548	2.6898177920685957	1.0	0.9999962802086494	99.99991324936845
GOTERM_BP_DIRECT	GO:0070257~positive regulation of mucus secretion	2	0.17921146953405018	0.537942627024922	ENSMUSG00000030616, ENSMUSG00000032807	933	10	12548	2.6898177920685957	1.0	0.9999962802086494	99.99991324936845
GOTERM_BP_DIRECT	GO:0042415~norepinephrine metabolic process	2	0.17921146953405018	0.537942627024922	ENSMUSG00000038216, ENSMUSG00000022587	933	10	12548	2.6898177920685957	1.0	0.9999962802086494	99.99991324936845
GOTERM_BP_DIRECT	GO:0002237~response to molecule of bacterial origin	2	0.17921146953405018	0.537942627024922	ENSMUSG00000019850, ENSMUSG00000060802	933	10	12548	2.6898177920685957	1.0	0.9999962802086494	99.99991324936845
GOTERM_BP_DIRECT	GO:0055008~cardiac muscle tissue morphogenesis	2	0.17921146953405018	0.537942627024922	ENSMUSG00000031987, ENSMUSG00000007877	933	10	12548	2.6898177920685957	1.0	0.9999962802086494	99.99991324936845
GOTERM_BP_DIRECT	GO:0033327~Leydig cell differentiation	2	0.17921146953405018	0.537942627024922	ENSMUSG00000046532, ENSMUSG00000008540	933	10	12548	2.6898177920685957	1.0	0.9999962802086494	99.99991324936845
GOTERM_BP_DIRECT	GO:0003073~regulation of systemic arterial blood pressure	2	0.17921146953405018	0.537942627024922	ENSMUSG00000046532, ENSMUSG00000049538	933	10	12548	2.6898177920685957	1.0	0.9999962802086494	99.99991324936845
GOTERM_BP_DIRECT	GO:0032486~Rap protein signal transduction	2	0.17921146953405018	0.537942627024922	ENSMUSG00000036894, ENSMUSG00000021701	933	10	12548	2.6898177920685957	1.0	0.9999962802086494	99.99991324936845
GOTERM_BP_DIRECT	GO:0015813~L-glutamate transport	2	0.17921146953405018	0.537942627024922	ENSMUSG00000005357, ENSMUSG00000015112	933	10	12548	2.6898177920685957	1.0	0.9999962802086494	99.99991324936845
GOTERM_BP_DIRECT	GO:0035414~negative regulation of catenin import into nucleus	2	0.17921146953405018	0.537942627024922	ENSMUSG00000000142, ENSMUSG00000078794	933	10	12548	2.6898177920685957	1.0	0.9999962802086494	99.99991324936845
GOTERM_BP_DIRECT	GO:0035563~positive regulation of chromatin binding	2	0.17921146953405018	0.537942627024922	ENSMUSG00000097929, ENSMUSG00000053914	933	10	12548	2.6898177920685957	1.0	0.9999962802086494	99.99991324936845
GOTERM_BP_DIRECT	GO:0050901~leukocyte tethering or rolling	2	0.17921146953405018	0.537942627024922	ENSMUSG00000035930, ENSMUSG00000027962	933	10	12548	2.6898177920685957	1.0	0.9999962802086494	99.99991324936845
GOTERM_BP_DIRECT	GO:0045779~negative regulation of bone resorption	2	0.17921146953405018	0.537942627024922	ENSMUSG00000063727, ENSMUSG00000026288	933	10	12548	2.6898177920685957	1.0	0.9999962802086494	99.99991324936845
GOTERM_BP_DIRECT	GO:0072091~regulation of stem cell proliferation	2	0.17921146953405018	0.537942627024922	ENSMUSG00000009073, ENSMUSG00000031565	933	10	12548	2.6898177920685957	1.0	0.9999962802086494	99.99991324936845
GOTERM_BP_DIRECT	GO:1903364~positive regulation of cellular protein catabolic process	2	0.17921146953405018	0.537942627024922	ENSMUSG00000019850, ENSMUSG00000032050	933	10	12548	2.6898177920685957	1.0	0.9999962802086494	99.99991324936845
GOTERM_BP_DIRECT	GO:0042989~sequestering of actin monomers	2	0.17921146953405018	0.537942627024922	ENSMUSG00000089996, ENSMUSG00000072955	933	10	12548	2.6898177920685957	1.0	0.9999962802086494	99.99991324936845
GOTERM_BP_DIRECT	GO:0042535~positive regulation of tumor necrosis factor biosynthetic process	2	0.17921146953405018	0.537942627024922	ENSMUSG00000016528, ENSMUSG00000040152	933	10	12548	2.6898177920685957	1.0	0.9999962802086494	99.99991324936845
GOTERM_BP_DIRECT	GO:0044130~negative regulation of growth of symbiont in host	2	0.17921146953405018	0.537942627024922	ENSMUSG00000055994, ENSMUSG00000041515	933	10	12548	2.6898177920685957	1.0	0.9999962802086494	99.99991324936845
GOTERM_BP_DIRECT	GO:0031424~keratinization	2	0.17921146953405018	0.537942627024922	ENSMUSG00000043165, ENSMUSG00000034282	933	10	12548	2.6898177920685957	1.0	0.9999962802086494	99.99991324936845
GOTERM_CC_DIRECT	GO:0043204~perikaryon	11	0.985663082437276	0.5386326124273701	ENSMUSG00000031161, ENSMUSG00000035165, ENSMUSG00000022212, ENSMUSG00000021032, ENSMUSG00000038216, ENSMUSG00000003476, ENSMUSG00000039106, ENSMUSG00000025533, ENSMUSG00000021477, ENSMUSG00000006476, ENSMUSG00000041119	1005	133	13445	1.1064601803015002	1.0	0.9695441230228474	99.99855197307149
GOTERM_MF_DIRECT	GO:0016791~phosphatase activity	9	0.8064516129032258	0.5392299988081333	ENSMUSG00000013236, ENSMUSG00000030223, ENSMUSG00000053141, ENSMUSG00000020151, ENSMUSG00000038764, ENSMUSG00000038042, ENSMUSG00000026064, ENSMUSG00000034573, ENSMUSG00000050860	918	104	12065	1.137349170437406	1.0	0.9989788941974013	99.9995403146285
GOTERM_CC_DIRECT	GO:0097539~ciliary transition fiber	2	0.17921146953405018	0.5399262304462242	ENSMUSG00000042156, ENSMUSG00000043987	1005	10	13445	2.6756218905472635	1.0	0.9689719104073291	99.99860937010364
GOTERM_CC_DIRECT	GO:0061700~GATOR2 complex	2	0.17921146953405018	0.5399262304462242	ENSMUSG00000015944, ENSMUSG00000028893	1005	10	13445	2.6756218905472635	1.0	0.9689719104073291	99.99860937010364
GOTERM_BP_DIRECT	GO:0016571~histone methylation	3	0.2688172043010753	0.5412380003905579	ENSMUSG00000013787, ENSMUSG00000020230, ENSMUSG00000023927	933	24	12548	1.6811361200428725	1.0	0.9999964634736345	99.9999237786139
GOTERM_BP_DIRECT	GO:0009987~cellular process	3	0.2688172043010753	0.5412380003905579	ENSMUSG00000046532, ENSMUSG00000021803, ENSMUSG00000055723	933	24	12548	1.6811361200428725	1.0	0.9999964634736345	99.9999237786139
GOTERM_BP_DIRECT	GO:0031069~hair follicle morphogenesis	3	0.2688172043010753	0.5412380003905579	ENSMUSG00000021477, ENSMUSG00000021765, ENSMUSG00000060798	933	24	12548	1.6811361200428725	1.0	0.9999964634736345	99.9999237786139
GOTERM_BP_DIRECT	GO:0001954~positive regulation of cell-matrix adhesion	3	0.2688172043010753	0.5412380003905579	ENSMUSG00000030890, ENSMUSG00000031557, ENSMUSG00000026383	933	24	12548	1.6811361200428725	1.0	0.9999964634736345	99.9999237786139
GOTERM_BP_DIRECT	GO:0009306~protein secretion	3	0.2688172043010753	0.5412380003905579	ENSMUSG00000032172, ENSMUSG00000028643, ENSMUSG00000054277	933	24	12548	1.6811361200428725	1.0	0.9999964634736345	99.9999237786139
GOTERM_BP_DIRECT	GO:0045214~sarcomere organization	3	0.2688172043010753	0.5412380003905579	ENSMUSG00000026414, ENSMUSG00000039873, ENSMUSG00000007877	933	24	12548	1.6811361200428725	1.0	0.9999964634736345	99.9999237786139
GOTERM_BP_DIRECT	GO:0008637~apoptotic mitochondrial changes	3	0.2688172043010753	0.5412380003905579	ENSMUSG00000004446, ENSMUSG00000031155, ENSMUSG00000020085	933	24	12548	1.6811361200428725	1.0	0.9999964634736345	99.9999237786139
GOTERM_BP_DIRECT	GO:0007214~gamma-aminobutyric acid signaling pathway	3	0.2688172043010753	0.5412380003905579	ENSMUSG00000055078, ENSMUSG00000055026, ENSMUSG00000031343	933	24	12548	1.6811361200428725	1.0	0.9999964634736345	99.9999237786139
KEGG_PATHWAY	mmu05320:Autoimmune thyroid disease	3	0.2688172043010753	0.5423119366191924	ENSMUSG00000073411, ENSMUSG00000056116, ENSMUSG00000091705	359	26	5208	1.6738804371116351	1.0	0.9175038504568497	99.99608028667781
KEGG_PATHWAY	mmu00330:Arginine and proline metabolism	4	0.35842293906810035	0.5425613550078887	ENSMUSG00000018906, ENSMUSG00000040147, ENSMUSG00000069835, ENSMUSG00000071708	359	41	5208	1.415313540322033	1.0	0.9150030102941039	99.99610792826375
KEGG_PATHWAY	mmu00360:Phenylalanine metabolism	2	0.17921146953405018	0.5435014786035842	ENSMUSG00000040147, ENSMUSG00000075296	359	11	5208	2.637629779691061	1.0	0.9129026271797673	99.99621050759096
KEGG_PATHWAY	mmu00061:Fatty acid biosynthesis	2	0.17921146953405018	0.5435014786035842	ENSMUSG00000020532, ENSMUSG00000031278	359	11	5208	2.637629779691061	1.0	0.9129026271797673	99.99621050759096
KEGG_PATHWAY	mmu04918:Thyroid hormone synthesis	5	0.4480286738351254	0.5436053879961554	ENSMUSG00000027523, ENSMUSG00000022994, ENSMUSG00000038648, ENSMUSG00000000792, ENSMUSG00000078816	359	56	5208	1.2952646239554315	1.0	0.9103010230752998	99.99622169093068
KEGG_PATHWAY	mmu05221:Acute myeloid leukemia	5	0.4480286738351254	0.5436053879961554	ENSMUSG00000055799, ENSMUSG00000031155, ENSMUSG00000004040, ENSMUSG00000024241, ENSMUSG00000034801	359	56	5208	1.2952646239554315	1.0	0.9103010230752998	99.99622169093068
GOTERM_BP_DIRECT	GO:0001662~behavioral fear response	4	0.35842293906810035	0.5436891184906124	ENSMUSG00000054814, ENSMUSG00000048240, ENSMUSG00000055078, ENSMUSG00000026344	933	38	12548	1.415693574772945	1.0	0.9999965374881475	99.99993081440766
GOTERM_CC_DIRECT	GO:0097546~ciliary base	3	0.2688172043010753	0.5442202564366275	ENSMUSG00000056458, ENSMUSG00000027378, ENSMUSG00000059482	1005	24	13445	1.6722636815920398	1.0	0.9693064874412491	99.99878507333507
GOTERM_BP_DIRECT	GO:0022008~neurogenesis	5	0.4480286738351254	0.5462521252900183	ENSMUSG00000030092, ENSMUSG00000036862, ENSMUSG00000006930, ENSMUSG00000030852, ENSMUSG00000020782	933	52	12548	1.2931816308022095	1.0	0.9999966240746231	99.99993751264499
GOTERM_MF_DIRECT	GO:0015278~calcium-release channel activity	2	0.17921146953405018	0.5465148992667692	ENSMUSG00000031453, ENSMUSG00000009292	918	10	12065	2.6285403050108935	1.0	0.9990588797916267	99.99964298811474
GOTERM_MF_DIRECT	GO:0005229~intracellular calcium activated chloride channel activity	2	0.17921146953405018	0.5465148992667692	ENSMUSG00000035189, ENSMUSG00000037949	918	10	12065	2.6285403050108935	1.0	0.9990588797916267	99.99964298811474
GOTERM_MF_DIRECT	GO:0005313~L-glutamate transmembrane transporter activity	2	0.17921146953405018	0.5465148992667692	ENSMUSG00000005357, ENSMUSG00000015112	918	10	12065	2.6285403050108935	1.0	0.9990588797916267	99.99964298811474
GOTERM_MF_DIRECT	GO:0008395~steroid hydroxylase activity	2	0.17921146953405018	0.5465148992667692	ENSMUSG00000005547, ENSMUSG00000052914	918	10	12065	2.6285403050108935	1.0	0.9990588797916267	99.99964298811474
GOTERM_MF_DIRECT	GO:0051378~serotonin binding	2	0.17921146953405018	0.5465148992667692	ENSMUSG00000034997, ENSMUSG00000039106	918	10	12065	2.6285403050108935	1.0	0.9990588797916267	99.99964298811474
GOTERM_MF_DIRECT	GO:0019213~deacetylase activity	2	0.17921146953405018	0.5465148992667692	ENSMUSG00000027977, ENSMUSG00000028800	918	10	12065	2.6285403050108935	1.0	0.9990588797916267	99.99964298811474
GOTERM_BP_DIRECT	GO:0014070~response to organic cyclic compound	6	0.5376344086021506	0.5488219380515804	ENSMUSG00000020532, ENSMUSG00000021477, ENSMUSG00000032511, ENSMUSG00000025950, ENSMUSG00000024858, ENSMUSG00000052914	933	66	12548	1.222644450940271	1.0	0.9999967100983116	99.99994361031364
GOTERM_BP_DIRECT	GO:0006631~fatty acid metabolic process	11	0.985663082437276	0.5510969619175196	ENSMUSG00000025889, ENSMUSG00000071072, ENSMUSG00000027359, ENSMUSG00000047250, ENSMUSG00000020532, ENSMUSG00000035376, ENSMUSG00000010651, ENSMUSG00000036880, ENSMUSG00000028601, ENSMUSG00000032807, ENSMUSG00000031278	933	135	12548	1.0958516930649835	1.0	0.9999967613291801	99.99994853522888
GOTERM_BP_DIRECT	GO:0098792~xenophagy	7	0.6272401433691757	0.5513430211494386	ENSMUSG00000026880, ENSMUSG00000021200, ENSMUSG00000030792, ENSMUSG00000055078, ENSMUSG00000029861, ENSMUSG00000039634, ENSMUSG00000022353	933	80	12548	1.1767952840300107	1.0	0.9999965774223512	99.99994904283068
GOTERM_MF_DIRECT	GO:0017134~fibroblast growth factor binding	3	0.2688172043010753	0.5541244824304911	ENSMUSG00000031565, ENSMUSG00000040152, ENSMUSG00000032511	918	24	12065	1.6428376906318085	1.0	0.9991388508436485	99.9997270314953
GOTERM_MF_DIRECT	GO:0019706~protein-cysteine S-palmitoyltransferase activity	3	0.2688172043010753	0.5541244824304911	ENSMUSG00000039470, ENSMUSG00000015335, ENSMUSG00000042532	918	24	12065	1.6428376906318085	1.0	0.9991388508436485	99.9997270314953
GOTERM_MF_DIRECT	GO:0050681~androgen receptor binding	3	0.2688172043010753	0.5541244824304911	ENSMUSG00000046532, ENSMUSG00000020230, ENSMUSG00000030782	918	24	12065	1.6428376906318085	1.0	0.9991388508436485	99.9997270314953
GOTERM_MF_DIRECT	GO:0017080~sodium channel regulator activity	3	0.2688172043010753	0.5541244824304911	ENSMUSG00000026463, ENSMUSG00000009687, ENSMUSG00000038764	918	24	12065	1.6428376906318085	1.0	0.9991388508436485	99.9997270314953
GOTERM_MF_DIRECT	GO:0019899~enzyme binding	27	2.4193548387096775	0.5545688030187816	ENSMUSG00000000440, ENSMUSG00000055994, ENSMUSG00000028367, ENSMUSG00000028800, ENSMUSG00000071072, ENSMUSG00000024998, ENSMUSG00000036478, ENSMUSG00000034108, ENSMUSG00000035376, ENSMUSG00000002731, ENSMUSG00000031827, ENSMUSG00000027359, ENSMUSG00000034424, ENSMUSG00000000142, ENSMUSG00000031987, ENSMUSG00000020303, ENSMUSG00000032511, ENSMUSG00000001763, ENSMUSG00000002900, ENSMUSG00000027187,…	918	346	12065	1.0255865351921116	1.0	0.9990940951023266	99.99973131419937
KEGG_PATHWAY	mmu01100:Metabolic pathways	71	6.362007168458781	0.5553235203018888	ENSMUSG00000035246, ENSMUSG00000020475, ENSMUSG00000069835, ENSMUSG00000031549, ENSMUSG00000032807, ENSMUSG00000023021, ENSMUSG00000019822, ENSMUSG00000033022, ENSMUSG00000020532, ENSMUSG00000047250, ENSMUSG00000026192, ENSMUSG00000003746, ENSMUSG00000031749, ENSMUSG00000024867, ENSMUSG00000021123, ENSMUSG00000037370, ENSMUSG00000034424, ENSMUSG00000028334, ENSMUSG00000032263, ENSMUSG00000040147,…	359	1027	5208	1.002915704936085	1.0	0.9146396782407998	99.99730449828309
GOTERM_MF_DIRECT	GO:0008270~zinc ion binding	69	6.182795698924731	0.5565843870273302	ENSMUSG00000000440, ENSMUSG00000031161, ENSMUSG00000006219, ENSMUSG00000026987, ENSMUSG00000018474, ENSMUSG00000034413, ENSMUSG00000053441, ENSMUSG00000038866, ENSMUSG00000033306, ENSMUSG00000051236, ENSMUSG00000072889, ENSMUSG00000039671, ENSMUSG00000030782, ENSMUSG00000041261, ENSMUSG00000018537, ENSMUSG00000055817, ENSMUSG00000018572, ENSMUSG00000027612, ENSMUSG00000034108, ENSMUSG00000006567,…	918	904	12065	1.0031486783503962	1.0	0.9990763282158668	99.99974996331356
KEGG_PATHWAY	mmu05100:Bacterial invasion of epithelial cells	6	0.5376344086021506	0.5577055803331817	ENSMUSG00000059248, ENSMUSG00000022637, ENSMUSG00000022456, ENSMUSG00000030890, ENSMUSG00000020312, ENSMUSG00000008475	359	72	5208	1.2089136490250696	1.0	0.9134764400215353	99.99748606103957
GOTERM_BP_DIRECT	GO:0048511~rhythmic process	10	0.8960573476702508	0.5584709547034552	ENSMUSG00000022672, ENSMUSG00000023110, ENSMUSG00000000440, ENSMUSG00000028800, ENSMUSG00000025151, ENSMUSG00000056972, ENSMUSG00000040187, ENSMUSG00000078816, ENSMUSG00000023087, ENSMUSG00000002983	933	122	12548	1.1023843410117198	1.0	0.9999971610498347	99.99996185232865
GOTERM_CC_DIRECT	GO:0001726~ruffle	8	0.7168458781362007	0.5595962388820008	ENSMUSG00000027523, ENSMUSG00000030774, ENSMUSG00000005057, ENSMUSG00000068566, ENSMUSG00000009073, ENSMUSG00000032050, ENSMUSG00000036995, ENSMUSG00000075284	1005	94	13445	1.138562506615857	1.0	0.9727843348415716	99.99925891849664
GOTERM_BP_DIRECT	GO:0045184~establishment of protein localization	4	0.35842293906810035	0.561617052091785	ENSMUSG00000031328, ENSMUSG00000042156, ENSMUSG00000032050, ENSMUSG00000039137	933	39	12548	1.3793937395223568	1.0	0.9999972922096765	99.99996647848724
GOTERM_BP_DIRECT	GO:0051930~regulation of sensory perception of pain	4	0.35842293906810035	0.561617052091785	ENSMUSG00000002771, ENSMUSG00000034115, ENSMUSG00000031565, ENSMUSG00000027584	933	39	12548	1.3793937395223568	1.0	0.9999972922096765	99.99996647848724
GOTERM_BP_DIRECT	GO:0010811~positive regulation of cell-substrate adhesion	4	0.35842293906810035	0.561617052091785	ENSMUSG00000005397, ENSMUSG00000001507, ENSMUSG00000040152, ENSMUSG00000021136	933	39	12548	1.3793937395223568	1.0	0.9999972922096765	99.99996647848724
KEGG_PATHWAY	mmu00410:beta-Alanine metabolism	3	0.2688172043010753	0.5630783937132446	ENSMUSG00000033427, ENSMUSG00000075296, ENSMUSG00000071708	359	27	5208	1.6118848653667597	1.0	0.9140881054695494	99.9978549224106
GOTERM_BP_DIRECT	GO:0071902~positive regulation of protein serine/threonine kinase activity	3	0.2688172043010753	0.5636996032037809	ENSMUSG00000025889, ENSMUSG00000003423, ENSMUSG00000004451	933	25	12548	1.6138906752411575	1.0	0.9999973188219983	99.99996924350235
GOTERM_BP_DIRECT	GO:0043113~receptor clustering	3	0.2688172043010753	0.5636996032037809	ENSMUSG00000030830, ENSMUSG00000031328, ENSMUSG00000030774	933	25	12548	1.6138906752411575	1.0	0.9999973188219983	99.99996924350235
GOTERM_BP_DIRECT	GO:0006479~protein methylation	3	0.2688172043010753	0.5636996032037809	ENSMUSG00000023110, ENSMUSG00000036478, ENSMUSG00000020230	933	25	12548	1.6138906752411575	1.0	0.9999973188219983	99.99996924350235
GOTERM_BP_DIRECT	GO:0002479~antigen processing and presentation of exogenous peptide antigen via MHC class I, TAP-dependent	3	0.2688172043010753	0.5636996032037809	ENSMUSG00000073411, ENSMUSG00000031897, ENSMUSG00000060802	933	25	12548	1.6138906752411575	1.0	0.9999973188219983	99.99996924350235
GOTERM_BP_DIRECT	GO:0050790~regulation of catalytic activity	3	0.2688172043010753	0.5636996032037809	ENSMUSG00000046532, ENSMUSG00000036206, ENSMUSG00000025578	933	25	12548	1.6138906752411575	1.0	0.9999973188219983	99.99996924350235
GOTERM_BP_DIRECT	GO:0042391~regulation of membrane potential	7	0.6272401433691757	0.5637464744172788	ENSMUSG00000006740, ENSMUSG00000027950, ENSMUSG00000045534, ENSMUSG00000005357, ENSMUSG00000041482, ENSMUSG00000035200, ENSMUSG00000021730	933	81	12548	1.162266947190134	1.0	0.9999971477336858	99.99996930318068
GOTERM_MF_DIRECT	GO:0004714~transmembrane receptor protein tyrosine kinase activity	5	0.4480286738351254	0.5650011706534064	ENSMUSG00000028664, ENSMUSG00000028876, ENSMUSG00000035305, ENSMUSG00000031565, ENSMUSG00000062312	918	52	12065	1.2637213004860066	1.0	0.9991688498352337	99.99981550151803
GOTERM_BP_DIRECT	GO:0051092~positive regulation of NF-kappaB transcription factor activity	8	0.7168458781362007	0.5652413401955232	ENSMUSG00000046532, ENSMUSG00000047123, ENSMUSG00000026305, ENSMUSG00000041000, ENSMUSG00000003476, ENSMUSG00000055994, ENSMUSG00000038058, ENSMUSG00000027187	933	95	12548	1.1325548598183561	1.0	0.9999971181338608	99.9999711501269
GOTERM_CC_DIRECT	GO:0055038~recycling endosome membrane	4	0.35842293906810035	0.5653489972946164	ENSMUSG00000039470, ENSMUSG00000036894, ENSMUSG00000026278, ENSMUSG00000004961	1005	39	13445	1.3721137900242377	1.0	0.9734813121443879	99.99938678651019
GOTERM_MF_DIRECT	GO:0046872~metal ion binding	215	19.265232974910393	0.566047603084018	ENSMUSG00000043940, ENSMUSG00000034413, ENSMUSG00000050855, ENSMUSG00000051236, ENSMUSG00000059866, ENSMUSG00000022788, ENSMUSG00000047250, ENSMUSG00000053399, ENSMUSG00000022637, ENSMUSG00000050860, ENSMUSG00000025889, ENSMUSG00000057842, ENSMUSG00000046287, ENSMUSG00000021130, ENSMUSG00000021136, ENSMUSG00000040812, ENSMUSG00000008136, ENSMUSG00000032376, ENSMUSG00000037681, ENSMUSG00000032279,…	918	2837	12065	0.996010161398206	1.0	0.9991368455881419	99.99982241672924
GOTERM_CC_DIRECT	GO:0030863~cortical cytoskeleton	3	0.2688172043010753	0.5666982022319884	ENSMUSG00000031328, ENSMUSG00000006476, ENSMUSG00000026288	1005	25	13445	1.6053731343283582	1.0	0.9730033015980867	99.99941364197906
GOTERM_BP_DIRECT	GO:0033189~response to vitamin A	2	0.17921146953405018	0.5722892111288371	ENSMUSG00000000440, ENSMUSG00000027187	933	11	12548	2.4452889018805415	1.0	0.9999976085747753	99.99997853042252
GOTERM_BP_DIRECT	GO:0006497~protein lipidation	2	0.17921146953405018	0.5722892111288371	ENSMUSG00000015243, ENSMUSG00000032807	933	11	12548	2.4452889018805415	1.0	0.9999976085747753	99.99997853042252
GOTERM_BP_DIRECT	GO:0006091~generation of precursor metabolites and energy	2	0.17921146953405018	0.5722892111288371	ENSMUSG00000025815, ENSMUSG00000037370	933	11	12548	2.4452889018805415	1.0	0.9999976085747753	99.99997853042252
GOTERM_BP_DIRECT	GO:0016082~synaptic vesicle priming	2	0.17921146953405018	0.5722892111288371	ENSMUSG00000062151, ENSMUSG00000028456	933	11	12548	2.4452889018805415	1.0	0.9999976085747753	99.99997853042252
GOTERM_BP_DIRECT	GO:0010035~response to inorganic substance	2	0.17921146953405018	0.5722892111288371	ENSMUSG00000026192, ENSMUSG00000020475	933	11	12548	2.4452889018805415	1.0	0.9999976085747753	99.99997853042252
GOTERM_BP_DIRECT	GO:0031629~synaptic vesicle fusion to presynaptic active zone membrane	2	0.17921146953405018	0.5722892111288371	ENSMUSG00000007207, ENSMUSG00000029428	933	11	12548	2.4452889018805415	1.0	0.9999976085747753	99.99997853042252
GOTERM_BP_DIRECT	GO:0010839~negative regulation of keratinocyte proliferation	2	0.17921146953405018	0.5722892111288371	ENSMUSG00000021477, ENSMUSG00000060798	933	11	12548	2.4452889018805415	1.0	0.9999976085747753	99.99997853042252
GOTERM_BP_DIRECT	GO:0008037~cell recognition	2	0.17921146953405018	0.5722892111288371	ENSMUSG00000062300, ENSMUSG00000022661	933	11	12548	2.4452889018805415	1.0	0.9999976085747753	99.99997853042252
GOTERM_BP_DIRECT	GO:0033674~positive regulation of kinase activity	2	0.17921146953405018	0.5722892111288371	ENSMUSG00000034997, ENSMUSG00000010136	933	11	12548	2.4452889018805415	1.0	0.9999976085747753	99.99997853042252
GOTERM_BP_DIRECT	GO:0032495~response to muramyl dipeptide	2	0.17921146953405018	0.5722892111288371	ENSMUSG00000055994, ENSMUSG00000019850	933	11	12548	2.4452889018805415	1.0	0.9999976085747753	99.99997853042252
GOTERM_BP_DIRECT	GO:0048339~paraxial mesoderm development	2	0.17921146953405018	0.5722892111288371	ENSMUSG00000031565, ENSMUSG00000026383	933	11	12548	2.4452889018805415	1.0	0.9999976085747753	99.99997853042252
GOTERM_BP_DIRECT	GO:0060044~negative regulation of cardiac muscle cell proliferation	2	0.17921146953405018	0.5722892111288371	ENSMUSG00000022865, ENSMUSG00000024990	933	11	12548	2.4452889018805415	1.0	0.9999976085747753	99.99997853042252
GOTERM_BP_DIRECT	GO:0045945~positive regulation of transcription from RNA polymerase III promoter	2	0.17921146953405018	0.5722892111288371	ENSMUSG00000046532, ENSMUSG00000062312	933	11	12548	2.4452889018805415	1.0	0.9999976085747753	99.99997853042252
GOTERM_BP_DIRECT	GO:0045744~negative regulation of G-protein coupled receptor protein signaling pathway	2	0.17921146953405018	0.5722892111288371	ENSMUSG00000020847, ENSMUSG00000024858	933	11	12548	2.4452889018805415	1.0	0.9999976085747753	99.99997853042252
GOTERM_BP_DIRECT	GO:0006182~cGMP biosynthetic process	2	0.17921146953405018	0.5722892111288371	ENSMUSG00000033910, ENSMUSG00000028469	933	11	12548	2.4452889018805415	1.0	0.9999976085747753	99.99997853042252
GOTERM_CC_DIRECT	GO:0042383~sarcolemma	9	0.8064516129032258	0.5730519980145082	ENSMUSG00000037493, ENSMUSG00000027523, ENSMUSG00000022994, ENSMUSG00000027962, ENSMUSG00000020241, ENSMUSG00000026463, ENSMUSG00000018340, ENSMUSG00000032511, ENSMUSG00000041119	1005	109	13445	1.1046145419690538	1.0	0.9738635419435074	99.99952602986872
GOTERM_CC_DIRECT	GO:0043229~intracellular organelle	2	0.17921146953405018	0.5743076271498375	ENSMUSG00000007207, ENSMUSG00000031144	1005	11	13445	2.4323835368611486	1.0	0.9733787115721042	99.9995457175177
GOTERM_CC_DIRECT	GO:0034663~endoplasmic reticulum chaperone complex	2	0.17921146953405018	0.5743076271498375	ENSMUSG00000020571, ENSMUSG00000004460	1005	11	13445	2.4323835368611486	1.0	0.9733787115721042	99.9995457175177
GOTERM_CC_DIRECT	GO:0042641~actomyosin	2	0.17921146953405018	0.5743076271498375	ENSMUSG00000007207, ENSMUSG00000028701	1005	11	13445	2.4323835368611486	1.0	0.9733787115721042	99.9995457175177
GOTERM_CC_DIRECT	GO:0034705~potassium channel complex	2	0.17921146953405018	0.5743076271498375	ENSMUSG00000038077, ENSMUSG00000045534	1005	11	13445	2.4323835368611486	1.0	0.9733787115721042	99.9995457175177
GOTERM_CC_DIRECT	GO:0009897~external side of plasma membrane	14	1.2544802867383513	0.5749347465359351	ENSMUSG00000030830, ENSMUSG00000010751, ENSMUSG00000001507, ENSMUSG00000040152, ENSMUSG00000073411, ENSMUSG00000027950, ENSMUSG00000015243, ENSMUSG00000027962, ENSMUSG00000021477, ENSMUSG00000011256, ENSMUSG00000030605, ENSMUSG00000068227, ENSMUSG00000026824, ENSMUSG00000060802	1005	178	13445	1.0522108558331935	1.0	0.97272486701696	99.99955526292096
KEGG_PATHWAY	mmu00590:Arachidonic acid metabolism	4	0.35842293906810035	0.5754628131512172	ENSMUSG00000071072, ENSMUSG00000047250, ENSMUSG00000032807, ENSMUSG00000052914	359	43	5208	1.3494850035628685	1.0	0.9187147052687578	99.99852321583111
GOTERM_MF_DIRECT	GO:0030742~GTP-dependent protein binding	3	0.2688172043010753	0.5766547505808743	ENSMUSG00000003411, ENSMUSG00000019066, ENSMUSG00000028456	918	25	12065	1.577124183006536	1.0	0.9992571307062524	99.9998800678716
GOTERM_MF_DIRECT	GO:0001103~RNA polymerase II repressing transcription factor binding	3	0.2688172043010753	0.5766547505808743	ENSMUSG00000028800, ENSMUSG00000041238, ENSMUSG00000004040	918	25	12065	1.577124183006536	1.0	0.9992571307062524	99.9998800678716
GOTERM_MF_DIRECT	GO:0004407~histone deacetylase activity	3	0.2688172043010753	0.5766547505808743	ENSMUSG00000028800, ENSMUSG00000031161, ENSMUSG00000040964	918	25	12065	1.577124183006536	1.0	0.9992571307062524	99.9998800678716
GOTERM_MF_DIRECT	GO:0001664~G-protein coupled receptor binding	4	0.35842293906810035	0.5777386260617823	ENSMUSG00000031328, ENSMUSG00000071658, ENSMUSG00000028871, ENSMUSG00000041977	918	39	12065	1.3479693871850735	1.0	0.9992292914990939	99.9998848466064
GOTERM_MF_DIRECT	GO:0042626~ATPase activity, coupled to transmembrane movement of substances	4	0.35842293906810035	0.5777386260617823	ENSMUSG00000015243, ENSMUSG00000031974, ENSMUSG00000055782, ENSMUSG00000028125	918	39	12065	1.3479693871850735	1.0	0.9992292914990939	99.9998848466064
GOTERM_BP_DIRECT	GO:0042384~cilium assembly	10	0.8960573476702508	0.5784737145371421	ENSMUSG00000031328, ENSMUSG00000042156, ENSMUSG00000019986, ENSMUSG00000045991, ENSMUSG00000032735, ENSMUSG00000037784, ENSMUSG00000056919, ENSMUSG00000022621, ENSMUSG00000060798, ENSMUSG00000043987	933	124	12548	1.0846039484147565	1.0	0.9999979575768729	99.9999835005894
GOTERM_BP_DIRECT	GO:0034446~substrate adhesion-dependent cell spreading	4	0.35842293906810035	0.5791106477695066	ENSMUSG00000074305, ENSMUSG00000030890, ENSMUSG00000039286, ENSMUSG00000002900	933	40	12548	1.3449088960342979	1.0	0.99999787257155	99.99998394552878
GOTERM_BP_DIRECT	GO:0032755~positive regulation of interleukin-6 production	4	0.35842293906810035	0.5791106477695066	ENSMUSG00000047123, ENSMUSG00000003476, ENSMUSG00000055994, ENSMUSG00000038058	933	40	12548	1.3449088960342979	1.0	0.99999787257155	99.99998394552878
KEGG_PATHWAY	mmu04921:Oxytocin signaling pathway	10	0.8960573476702508	0.5793870866846407	ENSMUSG00000009292, ENSMUSG00000027523, ENSMUSG00000022994, ENSMUSG00000033910, ENSMUSG00000021820, ENSMUSG00000049112, ENSMUSG00000026824, ENSMUSG00000020722, ENSMUSG00000078816, ENSMUSG00000028469	359	134	5208	1.0826092379328982	1.0	0.9185278966061904	99.99869095140701
GOTERM_MF_DIRECT	GO:0030594~neurotransmitter receptor activity	2	0.17921146953405018	0.5810106136945685	ENSMUSG00000034997, ENSMUSG00000039106	918	11	12065	2.3895820954644487	1.0	0.9992345258608356	99.99989821299171
GOTERM_MF_DIRECT	GO:0070411~I-SMAD binding	2	0.17921146953405018	0.5810106136945685	ENSMUSG00000000142, ENSMUSG00000030782	918	11	12065	2.3895820954644487	1.0	0.9992345258608356	99.99989821299171
GOTERM_MF_DIRECT	GO:0045295~gamma-catenin binding	2	0.17921146953405018	0.5810106136945685	ENSMUSG00000053141, ENSMUSG00000069441	918	11	12065	2.3895820954644487	1.0	0.9992345258608356	99.99989821299171
GOTERM_MF_DIRECT	GO:0030881~beta-2-microglobulin binding	2	0.17921146953405018	0.5810106136945685	ENSMUSG00000073411, ENSMUSG00000091705	918	11	12065	2.3895820954644487	1.0	0.9992345258608356	99.99989821299171
GOTERM_MF_DIRECT	GO:0016712~oxidoreductase activity, acting on paired donors, with incorporation or reduction of molecular oxygen, reduced flavin or flavoprotein as one donor, and incorporation of one atom of oxygen	2	0.17921146953405018	0.5810106136945685	ENSMUSG00000005547, ENSMUSG00000052914	918	11	12065	2.3895820954644487	1.0	0.9992345258608356	99.99989821299171
GOTERM_MF_DIRECT	GO:0050072~m7G(5')pppN diphosphatase activity	2	0.17921146953405018	0.5810106136945685	ENSMUSG00000073295, ENSMUSG00000073293	918	11	12065	2.3895820954644487	1.0	0.9992345258608356	99.99989821299171
GOTERM_MF_DIRECT	GO:0004016~adenylate cyclase activity	2	0.17921146953405018	0.5810106136945685	ENSMUSG00000022994, ENSMUSG00000033910	918	11	12065	2.3895820954644487	1.0	0.9992345258608356	99.99989821299171
GOTERM_MF_DIRECT	GO:0004467~long-chain fatty acid-CoA ligase activity	2	0.17921146953405018	0.5810106136945685	ENSMUSG00000027359, ENSMUSG00000031278	918	11	12065	2.3895820954644487	1.0	0.9992345258608356	99.99989821299171
KEGG_PATHWAY	mmu04064:NF-kappa B signaling pathway	6	0.5376344086021506	0.5825979157889346	ENSMUSG00000047123, ENSMUSG00000030172, ENSMUSG00000027962, ENSMUSG00000019850, ENSMUSG00000032000, ENSMUSG00000002983	359	74	5208	1.1762403071595273	1.0	0.9179646312484829	99.99881491563019
GOTERM_MF_DIRECT	GO:0003777~microtubule motor activity	6	0.5376344086021506	0.5835267996559139	ENSMUSG00000006740, ENSMUSG00000079553, ENSMUSG00000050382, ENSMUSG00000023999, ENSMUSG00000019027, ENSMUSG00000003779	918	67	12065	1.1769583455272656	1.0	0.9992286419355726	99.99990748756731
GOTERM_BP_DIRECT	GO:0035774~positive regulation of insulin secretion involved in cellular response to glucose stimulus	3	0.2688172043010753	0.5853595290584993	ENSMUSG00000006740, ENSMUSG00000036504, ENSMUSG00000054459	933	26	12548	1.5518179569626513	1.0	0.9999981899634287	99.99998774947039
GOTERM_BP_DIRECT	GO:0071345~cellular response to cytokine stimulus	3	0.2688172043010753	0.5853595290584993	ENSMUSG00000004040, ENSMUSG00000024501, ENSMUSG00000002897	933	26	12548	1.5518179569626513	1.0	0.9999981899634287	99.99998774947039
GOTERM_BP_DIRECT	GO:2000134~negative regulation of G1/S transition of mitotic cell cycle	3	0.2688172043010753	0.5853595290584993	ENSMUSG00000023092, ENSMUSG00000053216, ENSMUSG00000020230	933	26	12548	1.5518179569626513	1.0	0.9999981899634287	99.99998774947039
GOTERM_BP_DIRECT	GO:0006695~cholesterol biosynthetic process	3	0.2688172043010753	0.5853595290584993	ENSMUSG00000058454, ENSMUSG00000003721, ENSMUSG00000018042	933	26	12548	1.5518179569626513	1.0	0.9999981899634287	99.99998774947039
GOTERM_BP_DIRECT	GO:0048704~embryonic skeletal system morphogenesis	3	0.2688172043010753	0.5853595290584993	ENSMUSG00000027966, ENSMUSG00000018537, ENSMUSG00000063632	933	26	12548	1.5518179569626513	1.0	0.9999981899634287	99.99998774947039
GOTERM_BP_DIRECT	GO:0043278~response to morphine	3	0.2688172043010753	0.5853595290584993	ENSMUSG00000061762, ENSMUSG00000078816, ENSMUSG00000013698	933	26	12548	1.5518179569626513	1.0	0.9999981899634287	99.99998774947039
GOTERM_BP_DIRECT	GO:0032570~response to progesterone	3	0.2688172043010753	0.5853595290584993	ENSMUSG00000021253, ENSMUSG00000044393, ENSMUSG00000049112	933	26	12548	1.5518179569626513	1.0	0.9999981899634287	99.99998774947039
GOTERM_BP_DIRECT	GO:0016126~sterol biosynthetic process	3	0.2688172043010753	0.5853595290584993	ENSMUSG00000058454, ENSMUSG00000003721, ENSMUSG00000018042	933	26	12548	1.5518179569626513	1.0	0.9999981899634287	99.99998774947039
GOTERM_BP_DIRECT	GO:0031175~neuron projection development	10	0.8960573476702508	0.5883214084015903	ENSMUSG00000021097, ENSMUSG00000022144, ENSMUSG00000021032, ENSMUSG00000027500, ENSMUSG00000069227, ENSMUSG00000031565, ENSMUSG00000039481, ENSMUSG00000090247, ENSMUSG00000029512, ENSMUSG00000002900	933	125	12548	1.0759271168274385	1.0	0.9999982671611214	99.99998923857501
GOTERM_CC_DIRECT	GO:0019897~extrinsic component of plasma membrane	3	0.2688172043010753	0.5883644909674597	ENSMUSG00000049709, ENSMUSG00000030605, ENSMUSG00000030616	1005	26	13445	1.5436280137772675	1.0	0.9754194797246459	99.9997199308992
GOTERM_BP_DIRECT	GO:0030334~regulation of cell migration	6	0.5376344086021506	0.5891187408630082	ENSMUSG00000031328, ENSMUSG00000028063, ENSMUSG00000029765, ENSMUSG00000031398, ENSMUSG00000053646, ENSMUSG00000024501	933	69	12548	1.1694859965515634	1.0	0.9999982060950774	99.99998960920547
GOTERM_BP_DIRECT	GO:0042060~wound healing	6	0.5376344086021506	0.5891187408630082	ENSMUSG00000021253, ENSMUSG00000054889, ENSMUSG00000030774, ENSMUSG00000062312, ENSMUSG00000028434, ENSMUSG00000037188	933	69	12548	1.1694859965515634	1.0	0.9999982060950774	99.99998960920547
KEGG_PATHWAY	mmu04068:FoxO signaling pathway	9	0.8064516129032258	0.5891568478439961	ENSMUSG00000021253, ENSMUSG00000040618, ENSMUSG00000004040, ENSMUSG00000025813, ENSMUSG00000027187, ENSMUSG00000021701, ENSMUSG00000024241, ENSMUSG00000054115, ENSMUSG00000034801	359	120	5208	1.0880222841225626	1.0	0.9192990158882676	99.999035179493
GOTERM_MF_DIRECT	GO:0005516~calmodulin binding	13	1.1648745519713262	0.5891874386998069	ENSMUSG00000061462, ENSMUSG00000002012, ENSMUSG00000021820, ENSMUSG00000026463, ENSMUSG00000016528, ENSMUSG00000032511, ENSMUSG00000017774, ENSMUSG00000062151, ENSMUSG00000031285, ENSMUSG00000049686, ENSMUSG00000047945, ENSMUSG00000028456, ENSMUSG00000036962	918	163	12065	1.048190919176123	1.0	0.9992696734597913	99.99992553853163
GOTERM_BP_DIRECT	GO:0030509~BMP signaling pathway	5	0.4480286738351254	0.5914498723990895	ENSMUSG00000039878, ENSMUSG00000039153, ENSMUSG00000021765, ENSMUSG00000022098, ENSMUSG00000024098	933	55	12548	1.2226444509402707	1.0	0.9999982437757305	99.9999906248635
GOTERM_BP_DIRECT	GO:0008344~adult locomotory behavior	5	0.4480286738351254	0.5914498723990895	ENSMUSG00000022681, ENSMUSG00000025889, ENSMUSG00000002771, ENSMUSG00000000632, ENSMUSG00000068329	933	55	12548	1.2226444509402707	1.0	0.9999982437757305	99.9999906248635
GOTERM_MF_DIRECT	GO:0003824~catalytic activity	32	2.867383512544803	0.5961239357403033	ENSMUSG00000035246, ENSMUSG00000063229, ENSMUSG00000002228, ENSMUSG00000019850, ENSMUSG00000020475, ENSMUSG00000036880, ENSMUSG00000026307, ENSMUSG00000022781, ENSMUSG00000032807, ENSMUSG00000033427, ENSMUSG00000020532, ENSMUSG00000025533, ENSMUSG00000026192, ENSMUSG00000028601, ENSMUSG00000040532, ENSMUSG00000025963, ENSMUSG00000031278, ENSMUSG00000037370, ENSMUSG00000030225, ENSMUSG00000026664,…	918	420	12065	1.0013486876231974	1.0	0.9993263231597818	99.99994316332874
GOTERM_BP_DIRECT	GO:0043408~regulation of MAPK cascade	4	0.35842293906810035	0.5961572827151673	ENSMUSG00000021253, ENSMUSG00000025352, ENSMUSG00000030774, ENSMUSG00000022098	933	41	12548	1.3121062400334613	1.0	0.9999984234918564	99.99999239695069
GOTERM_BP_DIRECT	GO:0007389~pattern specification process	4	0.35842293906810035	0.5961572827151673	ENSMUSG00000036862, ENSMUSG00000021765, ENSMUSG00000037188, ENSMUSG00000041014	933	41	12548	1.3121062400334613	1.0	0.9999984234918564	99.99999239695069
GOTERM_BP_DIRECT	GO:0097190~apoptotic signaling pathway	4	0.35842293906810035	0.5961572827151673	ENSMUSG00000047123, ENSMUSG00000063727, ENSMUSG00000018340, ENSMUSG00000039959	933	41	12548	1.3121062400334613	1.0	0.9999984234918564	99.99999239695069
GOTERM_MF_DIRECT	GO:0005262~calcium channel activity	6	0.5376344086021506	0.5969260601007502	ENSMUSG00000009292, ENSMUSG00000021541, ENSMUSG00000063873, ENSMUSG00000049686, ENSMUSG00000020722, ENSMUSG00000018507	918	68	12065	1.1596501345636294	1.0	0.9992983237180842	99.99994492757918
GOTERM_MF_DIRECT	GO:0003746~translation elongation factor activity	3	0.2688172043010753	0.5983402116428722	ENSMUSG00000033216, ENSMUSG00000059540, ENSMUSG00000054034	918	26	12065	1.5164655605832078	1.0	0.9992784074653644	99.9999479136165
GOTERM_CC_DIRECT	GO:0005801~cis-Golgi network	4	0.35842293906810035	0.5998820931387693	ENSMUSG00000021541, ENSMUSG00000020451, ENSMUSG00000071649, ENSMUSG00000032757	1005	41	13445	1.3051814100230554	1.0	0.9774648211575754	99.99981390595454
GOTERM_BP_DIRECT	GO:0043087~regulation of GTPase activity	6	0.5376344086021506	0.6021045841017156	ENSMUSG00000029602, ENSMUSG00000031453, ENSMUSG00000031398, ENSMUSG00000032050, ENSMUSG00000030084, ENSMUSG00000031355	933	70	12548	1.152779053743684	1.0	0.9999986492540167	99.99999418561809
KEGG_PATHWAY	mmu00020:Citrate cycle (TCA cycle)	3	0.2688172043010753	0.6025575914072331	ENSMUSG00000040618, ENSMUSG00000025950, ENSMUSG00000032279	359	29	5208	1.50072039189319	1.0	0.9243396607171432	99.99937270659807
GOTERM_BP_DIRECT	GO:1903206~negative regulation of hydrogen peroxide-induced cell death	2	0.17921146953405018	0.6040852113944781	ENSMUSG00000021032, ENSMUSG00000028367	933	12	12548	2.24151482672383	1.0	0.9999986618754789	99.99999468719277
GOTERM_BP_DIRECT	GO:0060546~negative regulation of necroptotic process	2	0.17921146953405018	0.6040852113944781	ENSMUSG00000032000, ENSMUSG00000026278	933	12	12548	2.24151482672383	1.0	0.9999986618754789	99.99999468719277
GOTERM_BP_DIRECT	GO:0043116~negative regulation of vascular permeability	2	0.17921146953405018	0.6040852113944781	ENSMUSG00000030653, ENSMUSG00000031558	933	12	12548	2.24151482672383	1.0	0.9999986618754789	99.99999468719277
GOTERM_BP_DIRECT	GO:0006828~manganese ion transport	2	0.17921146953405018	0.6040852113944781	ENSMUSG00000009292, ENSMUSG00000021541	933	12	12548	2.24151482672383	1.0	0.9999986618754789	99.99999468719277
GOTERM_BP_DIRECT	GO:0032094~response to food	2	0.17921146953405018	0.6040852113944781	ENSMUSG00000000440, ENSMUSG00000017165	933	12	12548	2.24151482672383	1.0	0.9999986618754789	99.99999468719277
GOTERM_BP_DIRECT	GO:1904754~positive regulation of vascular associated smooth muscle cell migration	2	0.17921146953405018	0.6040852113944781	ENSMUSG00000030774, ENSMUSG00000021611	933	12	12548	2.24151482672383	1.0	0.9999986618754789	99.99999468719277
GOTERM_BP_DIRECT	GO:1902857~positive regulation of nonmotile primary cilium assembly	2	0.17921146953405018	0.6040852113944781	ENSMUSG00000059248, ENSMUSG00000006930	933	12	12548	2.24151482672383	1.0	0.9999986618754789	99.99999468719277
GOTERM_BP_DIRECT	GO:0046685~response to arsenic-containing substance	2	0.17921146953405018	0.6040852113944781	ENSMUSG00000063727, ENSMUSG00000003559	933	12	12548	2.24151482672383	1.0	0.9999986618754789	99.99999468719277
GOTERM_BP_DIRECT	GO:0071880~adenylate cyclase-activating adrenergic receptor signaling pathway	2	0.17921146953405018	0.6040852113944781	ENSMUSG00000027523, ENSMUSG00000058620	933	12	12548	2.24151482672383	1.0	0.9999986618754789	99.99999468719277
GOTERM_BP_DIRECT	GO:2000177~regulation of neural precursor cell proliferation	2	0.17921146953405018	0.6040852113944781	ENSMUSG00000031099, ENSMUSG00000009073	933	12	12548	2.24151482672383	1.0	0.9999986618754789	99.99999468719277
GOTERM_BP_DIRECT	GO:0045109~intermediate filament organization	2	0.17921146953405018	0.6040852113944781	ENSMUSG00000054889, ENSMUSG00000019761	933	12	12548	2.24151482672383	1.0	0.9999986618754789	99.99999468719277
GOTERM_BP_DIRECT	GO:0050708~regulation of protein secretion	2	0.17921146953405018	0.6040852113944781	ENSMUSG00000019986, ENSMUSG00000020782	933	12	12548	2.24151482672383	1.0	0.9999986618754789	99.99999468719277
GOTERM_BP_DIRECT	GO:0006941~striated muscle contraction	2	0.17921146953405018	0.6040852113944781	ENSMUSG00000020475, ENSMUSG00000035458	933	12	12548	2.24151482672383	1.0	0.9999986618754789	99.99999468719277
GOTERM_BP_DIRECT	GO:2001224~positive regulation of neuron migration	2	0.17921146953405018	0.6040852113944781	ENSMUSG00000028883, ENSMUSG00000006476	933	12	12548	2.24151482672383	1.0	0.9999986618754789	99.99999468719277
GOTERM_BP_DIRECT	GO:2000648~positive regulation of stem cell proliferation	2	0.17921146953405018	0.6040852113944781	ENSMUSG00000021611, ENSMUSG00000063632	933	12	12548	2.24151482672383	1.0	0.9999986618754789	99.99999468719277
GOTERM_BP_DIRECT	GO:0033555~multicellular organismal response to stress	2	0.17921146953405018	0.6040852113944781	ENSMUSG00000029778, ENSMUSG00000050989	933	12	12548	2.24151482672383	1.0	0.9999986618754789	99.99999468719277
GOTERM_BP_DIRECT	GO:0043032~positive regulation of macrophage activation	2	0.17921146953405018	0.6040852113944781	ENSMUSG00000040152, ENSMUSG00000059866	933	12	12548	2.24151482672383	1.0	0.9999986618754789	99.99999468719277
GOTERM_BP_DIRECT	GO:0009950~dorsal/ventral axis specification	2	0.17921146953405018	0.6040852113944781	ENSMUSG00000002458, ENSMUSG00000000142	933	12	12548	2.24151482672383	1.0	0.9999986618754789	99.99999468719277
GOTERM_BP_DIRECT	GO:0006476~protein deacetylation	2	0.17921146953405018	0.6040852113944781	ENSMUSG00000028800, ENSMUSG00000031161	933	12	12548	2.24151482672383	1.0	0.9999986618754789	99.99999468719277
GOTERM_BP_DIRECT	GO:0050965~detection of temperature stimulus involved in sensory perception of pain	2	0.17921146953405018	0.6040852113944781	ENSMUSG00000034997, ENSMUSG00000027612	933	12	12548	2.24151482672383	1.0	0.9999986618754789	99.99999468719277
GOTERM_BP_DIRECT	GO:0060047~heart contraction	2	0.17921146953405018	0.6040852113944781	ENSMUSG00000023809, ENSMUSG00000035458	933	12	12548	2.24151482672383	1.0	0.9999986618754789	99.99999468719277
GOTERM_BP_DIRECT	GO:0043268~positive regulation of potassium ion transport	2	0.17921146953405018	0.6040852113944781	ENSMUSG00000006740, ENSMUSG00000023092	933	12	12548	2.24151482672383	1.0	0.9999986618754789	99.99999468719277
GOTERM_BP_DIRECT	GO:0070986~left/right axis specification	2	0.17921146953405018	0.6040852113944781	ENSMUSG00000019986, ENSMUSG00000026383	933	12	12548	2.24151482672383	1.0	0.9999986618754789	99.99999468719277
GOTERM_MF_DIRECT	GO:0030165~PDZ domain binding	9	0.8064516129032258	0.6041176018247124	ENSMUSG00000030172, ENSMUSG00000022865, ENSMUSG00000047904, ENSMUSG00000026463, ENSMUSG00000031557, ENSMUSG00000024074, ENSMUSG00000020782, ENSMUSG00000023805, ENSMUSG00000039831	918	110	12065	1.075311942959002	1.0	0.9993196164979075	99.99995860736719
GOTERM_BP_DIRECT	GO:0045732~positive regulation of protein catabolic process	5	0.4480286738351254	0.6059124566360334	ENSMUSG00000032382, ENSMUSG00000019850, ENSMUSG00000022637, ENSMUSG00000038195, ENSMUSG00000021701	933	56	12548	1.2008115143163374	1.0	0.9999986672283769	99.99999511342627
GOTERM_BP_DIRECT	GO:0031398~positive regulation of protein ubiquitination	5	0.4480286738351254	0.6059124566360334	ENSMUSG00000047123, ENSMUSG00000018572, ENSMUSG00000055994, ENSMUSG00000018669, ENSMUSG00000032000	933	56	12548	1.2008115143163374	1.0	0.9999986672283769	99.99999511342627
GOTERM_CC_DIRECT	GO:0097431~mitotic spindle pole	2	0.17921146953405018	0.6061220638251976	ENSMUSG00000027883, ENSMUSG00000057110	1005	12	13445	2.229684908789386	1.0	0.9782063780107522	99.99985161062399
GOTERM_CC_DIRECT	GO:0031224~intrinsic component of membrane	2	0.17921146953405018	0.6061220638251976	ENSMUSG00000027523, ENSMUSG00000026475	1005	12	13445	2.229684908789386	1.0	0.9782063780107522	99.99985161062399
GOTERM_BP_DIRECT	GO:0042110~T cell activation	3	0.2688172043010753	0.6062128380259553	ENSMUSG00000049871, ENSMUSG00000023927, ENSMUSG00000022637	933	27	12548	1.4943432178158864	1.0	0.9999985962369332	99.999995180325
GOTERM_BP_DIRECT	GO:0001958~endochondral ossification	3	0.2688172043010753	0.6062128380259553	ENSMUSG00000027523, ENSMUSG00000039153, ENSMUSG00000050860	933	27	12548	1.4943432178158864	1.0	0.9999985962369332	99.999995180325
KEGG_PATHWAY	mmu05204:Chemical carcinogenesis	4	0.35842293906810035	0.6068499329449731	ENSMUSG00000008540, ENSMUSG00000068762, ENSMUSG00000025068, ENSMUSG00000075296	359	45	5208	1.2895078922934076	1.0	0.924442407248834	99.99945518893996
GOTERM_CC_DIRECT	GO:0042734~presynaptic membrane	6	0.5376344086021506	0.606940986567189	ENSMUSG00000007207, ENSMUSG00000031144, ENSMUSG00000022456, ENSMUSG00000062151, ENSMUSG00000030653, ENSMUSG00000024211	1005	70	13445	1.1466950959488273	1.0	0.9777075800121968	99.99985599329804
GOTERM_CC_DIRECT	GO:0071944~cell periphery	5	0.4480286738351254	0.610223549376053	ENSMUSG00000005397, ENSMUSG00000027962, ENSMUSG00000001507, ENSMUSG00000026258, ENSMUSG00000032050	1005	56	13445	1.1944740582800284	1.0	0.9777790299004895	99.99987237983349
GOTERM_MF_DIRECT	GO:0035091~phosphatidylinositol binding	7	0.6272401433691757	0.6110544767297525	ENSMUSG00000019312, ENSMUSG00000032382, ENSMUSG00000013611, ENSMUSG00000024851, ENSMUSG00000042901, ENSMUSG00000038866, ENSMUSG00000039959	918	83	12065	1.1084206105467622	1.0	0.9993736994438173	99.99996872839667
GOTERM_CC_DIRECT	GO:0043234~protein complex	40	3.584229390681003	0.6121109569703003	ENSMUSG00000092622, ENSMUSG00000031161, ENSMUSG00000028693, ENSMUSG00000013611, ENSMUSG00000030545, ENSMUSG00000033910, ENSMUSG00000030357, ENSMUSG00000009073, ENSMUSG00000055994, ENSMUSG00000018340, ENSMUSG00000024990, ENSMUSG00000028800, ENSMUSG00000071072, ENSMUSG00000022865, ENSMUSG00000039153, ENSMUSG00000020241, ENSMUSG00000090247, ENSMUSG00000032382, ENSMUSG00000031328, ENSMUSG00000000142,…	1005	540	13445	0.9909710705730607	1.0	0.9775332781821042	99.99988099821235
KEGG_PATHWAY	mmu05214:Glioma	5	0.4480286738351254	0.612507250706965	ENSMUSG00000021820, ENSMUSG00000020312, ENSMUSG00000078816, ENSMUSG00000024241, ENSMUSG00000034801	359	61	5208	1.189095392483675	1.0	0.9252896852059211	99.99954864075579
KEGG_PATHWAY	mmu04720:Long-term potentiation	5	0.4480286738351254	0.612507250706965	ENSMUSG00000002771, ENSMUSG00000023809, ENSMUSG00000022490, ENSMUSG00000021820, ENSMUSG00000078816	359	61	5208	1.189095392483675	1.0	0.9252896852059211	99.99954864075579
GOTERM_MF_DIRECT	GO:0042608~T cell receptor binding	2	0.17921146953405018	0.612884951442733	ENSMUSG00000073411, ENSMUSG00000091705	918	12	12065	2.1904502541757447	1.0	0.9993617575536279	99.99997098283521
GOTERM_MF_DIRECT	GO:0004993~G-protein coupled serotonin receptor activity	2	0.17921146953405018	0.612884951442733	ENSMUSG00000034997, ENSMUSG00000039106	918	12	12065	2.1904502541757447	1.0	0.9993617575536279	99.99997098283521
GOTERM_MF_DIRECT	GO:0016818~hydrolase activity, acting on acid anhydrides, in phosphorus-containing anhydrides	2	0.17921146953405018	0.612884951442733	ENSMUSG00000018474, ENSMUSG00000031099	918	12	12065	2.1904502541757447	1.0	0.9993617575536279	99.99997098283521
GOTERM_MF_DIRECT	GO:0032041~NAD-dependent histone deacetylase activity (H3-K14 specific)	2	0.17921146953405018	0.612884951442733	ENSMUSG00000028800, ENSMUSG00000031161	918	12	12065	2.1904502541757447	1.0	0.9993617575536279	99.99997098283521
KEGG_PATHWAY	mmu05145:Toxoplasmosis	7	0.6272401433691757	0.613788771071456	ENSMUSG00000021253, ENSMUSG00000022965, ENSMUSG00000004040, ENSMUSG00000026479, ENSMUSG00000002900, ENSMUSG00000078853, ENSMUSG00000032000	359	92	5208	1.1037907230228898	1.0	0.9238390065366824	99.99956764125773
GOTERM_CC_DIRECT	GO:0043025~neuronal cell body	36	3.225806451612903	0.6155622563292138	ENSMUSG00000034997, ENSMUSG00000030357, ENSMUSG00000040867, ENSMUSG00000061762, ENSMUSG00000028367, ENSMUSG00000019890, ENSMUSG00000029512, ENSMUSG00000024241, ENSMUSG00000000632, ENSMUSG00000028800, ENSMUSG00000071072, ENSMUSG00000009292, ENSMUSG00000028664, ENSMUSG00000038216, ENSMUSG00000035594, ENSMUSG00000003476, ENSMUSG00000023912, ENSMUSG00000025533, ENSMUSG00000030495, ENSMUSG00000021591,…	1005	486	13445	0.9909710705730608	1.0	0.9776545464868229	99.99989537326289
GOTERM_CC_DIRECT	GO:0016459~myosin complex	4	0.35842293906810035	0.6164575369888239	ENSMUSG00000042064, ENSMUSG00000017774, ENSMUSG00000034427, ENSMUSG00000033590	1005	42	13445	1.2741056621653637	1.0	0.9771864312678413	99.9998988287297
GOTERM_MF_DIRECT	GO:0042803~protein homodimerization activity	51	4.56989247311828	0.6168074018460216	ENSMUSG00000026880, ENSMUSG00000066191, ENSMUSG00000030545, ENSMUSG00000074457, ENSMUSG00000031974, ENSMUSG00000018340, ENSMUSG00000016150, ENSMUSG00000026192, ENSMUSG00000021820, ENSMUSG00000039137, ENSMUSG00000037370, ENSMUSG00000044287, ENSMUSG00000030223, ENSMUSG00000028937, ENSMUSG00000020303, ENSMUSG00000040147, ENSMUSG00000027187, ENSMUSG00000043668, ENSMUSG00000039959, ENSMUSG00000030707,…	918	679	12065	0.9871543118965799	1.0	0.9993765540315206	99.99997531109292
KEGG_PATHWAY	mmu04910:Insulin signaling pathway	9	0.8064516129032258	0.6175988714819667	ENSMUSG00000005057, ENSMUSG00000020532, ENSMUSG00000022637, ENSMUSG00000040618, ENSMUSG00000020312, ENSMUSG00000003123, ENSMUSG00000024241, ENSMUSG00000034801, ENSMUSG00000028945	359	123	5208	1.0614851552415245	1.0	0.9237519514947972	99.99961985967444
GOTERM_MF_DIRECT	GO:0017046~peptide hormone binding	3	0.2688172043010753	0.6191790048674637	ENSMUSG00000003476, ENSMUSG00000049112, ENSMUSG00000028469	918	27	12065	1.4603001694504962	1.0	0.9993720141489073	99.99997762636777
GOTERM_MF_DIRECT	GO:0004864~protein phosphatase inhibitor activity	3	0.2688172043010753	0.6191790048674637	ENSMUSG00000061718, ENSMUSG00000022490, ENSMUSG00000047714	918	27	12065	1.4603001694504962	1.0	0.9993720141489073	99.99997762636777
GOTERM_MF_DIRECT	GO:0098641~cadherin binding involved in cell-cell adhesion	20	1.7921146953405016	0.6195111594424243	ENSMUSG00000059248, ENSMUSG00000030172, ENSMUSG00000032382, ENSMUSG00000031328, ENSMUSG00000063229, ENSMUSG00000057440, ENSMUSG00000033955, ENSMUSG00000034282, ENSMUSG00000022781, ENSMUSG00000026305, ENSMUSG00000006740, ENSMUSG00000026192, ENSMUSG00000034108, ENSMUSG00000032050, ENSMUSG00000025950, ENSMUSG00000030403, ENSMUSG00000024754, ENSMUSG00000040659, ENSMUSG00000021585, ENSMUSG00000016487	918	262	12065	1.0032596584011042	1.0	0.9993414003498714	99.99997793389177
GOTERM_BP_DIRECT	GO:0072659~protein localization to plasma membrane	5	0.4480286738351254	0.6200584733257419	ENSMUSG00000036862, ENSMUSG00000057058, ENSMUSG00000030616, ENSMUSG00000042532, ENSMUSG00000036815	933	57	12548	1.179744645644121	1.0	0.9999991074234927	99.99999747655171
GOTERM_BP_DIRECT	GO:0007584~response to nutrient	5	0.4480286738351254	0.6200584733257419	ENSMUSG00000015243, ENSMUSG00000063727, ENSMUSG00000055994, ENSMUSG00000027962, ENSMUSG00000031278	933	57	12548	1.179744645644121	1.0	0.9999991074234927	99.99999747655171
KEGG_PATHWAY	mmu04621:NOD-like receptor signaling pathway	4	0.35842293906810035	0.6219552797635004	ENSMUSG00000055994, ENSMUSG00000038058, ENSMUSG00000019850, ENSMUSG00000032000	359	46	5208	1.2614751120261598	1.0	0.9239780786766949	99.9996724015401
KEGG_PATHWAY	mmu04270:Vascular smooth muscle contraction	7	0.6272401433691757	0.6244492298397518	ENSMUSG00000040940, ENSMUSG00000027523, ENSMUSG00000022994, ENSMUSG00000033910, ENSMUSG00000078816, ENSMUSG00000041977, ENSMUSG00000028469	359	93	5208	1.0919220055710308	1.0	0.9232313039485576	99.99969937670649
KEGG_PATHWAY	mmu04070:Phosphatidylinositol signaling system	7	0.6272401433691757	0.6244492298397518	ENSMUSG00000024998, ENSMUSG00000026737, ENSMUSG00000024867, ENSMUSG00000070738, ENSMUSG00000078816, ENSMUSG00000026288, ENSMUSG00000023805	359	93	5208	1.0919220055710308	1.0	0.9232313039485576	99.99969937670649
GOTERM_MF_DIRECT	GO:0005080~protein kinase C binding	5	0.4480286738351254	0.6245252496576182	ENSMUSG00000054889, ENSMUSG00000031328, ENSMUSG00000078794, ENSMUSG00000055409, ENSMUSG00000013698	918	56	12065	1.1734554933084345	1.0	0.999371236744854	99.99998212086517
KEGG_PATHWAY	mmu04972:Pancreatic secretion	5	0.4480286738351254	0.6254951736505653	ENSMUSG00000027523, ENSMUSG00000022994, ENSMUSG00000026463, ENSMUSG00000019066, ENSMUSG00000078816	359	62	5208	1.16991643454039	1.0	0.9217192135075947	99.99971006716059
KEGG_PATHWAY	mmu04970:Salivary secretion	5	0.4480286738351254	0.6254951736505653	ENSMUSG00000027523, ENSMUSG00000022994, ENSMUSG00000033910, ENSMUSG00000026463, ENSMUSG00000078816	359	62	5208	1.16991643454039	1.0	0.9217192135075947	99.99971006716059
GOTERM_MF_DIRECT	GO:0016829~lyase activity	10	0.8960573476702508	0.6261808512317749	ENSMUSG00000030225, ENSMUSG00000022994, ENSMUSG00000033910, ENSMUSG00000025533, ENSMUSG00000040618, ENSMUSG00000035376, ENSMUSG00000028601, ENSMUSG00000001155, ENSMUSG00000026307, ENSMUSG00000028469	918	126	12065	1.0430715496074974	1.0	0.9993582761158424	99.99998333114284
GOTERM_BP_DIRECT	GO:0006024~glycosaminoglycan biosynthetic process	3	0.2688172043010753	0.6262597408098143	ENSMUSG00000028838, ENSMUSG00000058571, ENSMUSG00000071649	933	28	12548	1.4409738171796047	1.0	0.9999992481556385	99.99999812590775
GOTERM_BP_DIRECT	GO:0009314~response to radiation	3	0.2688172043010753	0.6262597408098143	ENSMUSG00000004085, ENSMUSG00000028367, ENSMUSG00000032477	933	28	12548	1.4409738171796047	1.0	0.9999992481556385	99.99999812590775
GOTERM_BP_DIRECT	GO:0050829~defense response to Gram-negative bacterium	3	0.2688172043010753	0.6262597408098143	ENSMUSG00000049709, ENSMUSG00000021194, ENSMUSG00000060802	933	28	12548	1.4409738171796047	1.0	0.9999992481556385	99.99999812590775
GOTERM_BP_DIRECT	GO:0001837~epithelial to mesenchymal transition	3	0.2688172043010753	0.6262597408098143	ENSMUSG00000031328, ENSMUSG00000038545, ENSMUSG00000026383	933	28	12548	1.4409738171796047	1.0	0.9999992481556385	99.99999812590775
GOTERM_BP_DIRECT	GO:0000077~DNA damage checkpoint	3	0.2688172043010753	0.6262597408098143	ENSMUSG00000004085, ENSMUSG00000020413, ENSMUSG00000013698	933	28	12548	1.4409738171796047	1.0	0.9999992481556385	99.99999812590775
GOTERM_BP_DIRECT	GO:0090004~positive regulation of establishment of protein localization to plasma membrane	3	0.2688172043010753	0.6262597408098143	ENSMUSG00000006740, ENSMUSG00000001507, ENSMUSG00000036815	933	28	12548	1.4409738171796047	1.0	0.9999992481556385	99.99999812590775
GOTERM_BP_DIRECT	GO:0008104~protein localization	6	0.5376344086021506	0.6273612824806575	ENSMUSG00000021278, ENSMUSG00000006740, ENSMUSG00000006930, ENSMUSG00000020848, ENSMUSG00000004846, ENSMUSG00000029512	933	72	12548	1.120757413361915	1.0	0.9999992309806934	99.99999822329106
GOTERM_BP_DIRECT	GO:0010506~regulation of autophagy	4	0.35842293906810035	0.6288721779218236	ENSMUSG00000056900, ENSMUSG00000026737, ENSMUSG00000029512, ENSMUSG00000026278	933	43	12548	1.2510780428226027	1.0	0.9999992258833622	99.99999834911132
GOTERM_CC_DIRECT	GO:0044295~axonal growth cone	3	0.2688172043010753	0.6292503238063827	ENSMUSG00000006740, ENSMUSG00000030357, ENSMUSG00000018507	1005	28	13445	1.4333688699360343	1.0	0.9794242704899879	99.99993793582307
GOTERM_MF_DIRECT	GO:0005515~protein binding	266	23.835125448028673	0.6330541023869231	ENSMUSG00000034413, ENSMUSG00000034573, ENSMUSG00000059866, ENSMUSG00000022781, ENSMUSG00000033377, ENSMUSG00000003476, ENSMUSG00000019978, ENSMUSG00000025207, ENSMUSG00000019761, ENSMUSG00000030638, ENSMUSG00000000142, ENSMUSG00000020303, ENSMUSG00000027500, ENSMUSG00000001507, ENSMUSG00000039959, ENSMUSG00000002900, ENSMUSG00000034584, ENSMUSG00000042064, ENSMUSG00000041977, ENSMUSG00000024501,…	918	3540	12065	0.9875589281538102	1.0	0.9994104272406693	99.9999875814043
GOTERM_BP_DIRECT	GO:0007130~synaptonemal complex assembly	2	0.17921146953405018	0.6335198462726168	ENSMUSG00000013787, ENSMUSG00000009628	933	13	12548	2.0690906092835353	1.0	0.9999993093780497	99.99999868545844
GOTERM_BP_DIRECT	GO:2000178~negative regulation of neural precursor cell proliferation	2	0.17921146953405018	0.6335198462726168	ENSMUSG00000074227, ENSMUSG00000030890	933	13	12548	2.0690906092835353	1.0	0.9999993093780497	99.99999868545844
GOTERM_BP_DIRECT	GO:0001967~suckling behavior	2	0.17921146953405018	0.6335198462726168	ENSMUSG00000042572, ENSMUSG00000049112	933	13	12548	2.0690906092835353	1.0	0.9999993093780497	99.99999868545844
GOTERM_BP_DIRECT	GO:0006107~oxaloacetate metabolic process	2	0.17921146953405018	0.6335198462726168	ENSMUSG00000040618, ENSMUSG00000025963	933	13	12548	2.0690906092835353	1.0	0.9999993093780497	99.99999868545844
GOTERM_BP_DIRECT	GO:1904707~positive regulation of vascular smooth muscle cell proliferation	2	0.17921146953405018	0.6335198462726168	ENSMUSG00000030774, ENSMUSG00000021611	933	13	12548	2.0690906092835353	1.0	0.9999993093780497	99.99999868545844
GOTERM_BP_DIRECT	GO:0051974~negative regulation of telomerase activity	2	0.17921146953405018	0.6335198462726168	ENSMUSG00000000440, ENSMUSG00000041064	933	13	12548	2.0690906092835353	1.0	0.9999993093780497	99.99999868545844
GOTERM_BP_DIRECT	GO:0060088~auditory receptor cell stereocilium organization	2	0.17921146953405018	0.6335198462726168	ENSMUSG00000062252, ENSMUSG00000039137	933	13	12548	2.0690906092835353	1.0	0.9999993093780497	99.99999868545844
GOTERM_BP_DIRECT	GO:0048489~synaptic vesicle transport	2	0.17921146953405018	0.6335198462726168	ENSMUSG00000025889, ENSMUSG00000019906	933	13	12548	2.0690906092835353	1.0	0.9999993093780497	99.99999868545844
GOTERM_BP_DIRECT	GO:0040015~negative regulation of multicellular organism growth	2	0.17921146953405018	0.6335198462726168	ENSMUSG00000027523, ENSMUSG00000020303	933	13	12548	2.0690906092835353	1.0	0.9999993093780497	99.99999868545844
GOTERM_BP_DIRECT	GO:0035265~organ growth	2	0.17921146953405018	0.6335198462726168	ENSMUSG00000013787, ENSMUSG00000022587	933	13	12548	2.0690906092835353	1.0	0.9999993093780497	99.99999868545844
GOTERM_BP_DIRECT	GO:0043508~negative regulation of JUN kinase activity	2	0.17921146953405018	0.6335198462726168	ENSMUSG00000042901, ENSMUSG00000024975	933	13	12548	2.0690906092835353	1.0	0.9999993093780497	99.99999868545844
GOTERM_BP_DIRECT	GO:0050910~detection of mechanical stimulus involved in sensory perception of sound	2	0.17921146953405018	0.6335198462726168	ENSMUSG00000027966, ENSMUSG00000062252	933	13	12548	2.0690906092835353	1.0	0.9999993093780497	99.99999868545844
GOTERM_BP_DIRECT	GO:0043267~negative regulation of potassium ion transport	2	0.17921146953405018	0.6335198462726168	ENSMUSG00000034997, ENSMUSG00000045534	933	13	12548	2.0690906092835353	1.0	0.9999993093780497	99.99999868545844
GOTERM_BP_DIRECT	GO:0030033~microvillus assembly	2	0.17921146953405018	0.6335198462726168	ENSMUSG00000032050, ENSMUSG00000029428	933	13	12548	2.0690906092835353	1.0	0.9999993093780497	99.99999868545844
GOTERM_BP_DIRECT	GO:0001916~positive regulation of T cell mediated cytotoxicity	2	0.17921146953405018	0.6335198462726168	ENSMUSG00000073411, ENSMUSG00000060802	933	13	12548	2.0690906092835353	1.0	0.9999993093780497	99.99999868545844
GOTERM_BP_DIRECT	GO:0033235~positive regulation of protein sumoylation	2	0.17921146953405018	0.6335198462726168	ENSMUSG00000025139, ENSMUSG00000021575	933	13	12548	2.0690906092835353	1.0	0.9999993093780497	99.99999868545844
GOTERM_BP_DIRECT	GO:0031103~axon regeneration	2	0.17921146953405018	0.6335198462726168	ENSMUSG00000042834, ENSMUSG00000031990	933	13	12548	2.0690906092835353	1.0	0.9999993093780497	99.99999868545844
GOTERM_BP_DIRECT	GO:0061024~membrane organization	5	0.4480286738351254	0.6338810363655947	ENSMUSG00000025889, ENSMUSG00000018126, ENSMUSG00000019478, ENSMUSG00000017774, ENSMUSG00000063681	933	58	12548	1.1594042207192226	1.0	0.9999992737389725	99.99999870868399
GOTERM_BP_DIRECT	GO:0007166~cell surface receptor signaling pathway	11	0.985663082437276	0.6341964454268978	ENSMUSG00000044017, ENSMUSG00000030830, ENSMUSG00000003476, ENSMUSG00000029778, ENSMUSG00000067377, ENSMUSG00000040663, ENSMUSG00000062312, ENSMUSG00000022637, ENSMUSG00000031785, ENSMUSG00000036437, ENSMUSG00000001763	933	144	12548	1.027360962248422	1.0	0.9999992352780674	99.99999872864811
GOTERM_CC_DIRECT	GO:0005777~peroxisome	9	0.8064516129032258	0.6344003363654858	ENSMUSG00000030545, ENSMUSG00000026664, ENSMUSG00000027359, ENSMUSG00000010651, ENSMUSG00000055782, ENSMUSG00000025950, ENSMUSG00000027187, ENSMUSG00000033578, ENSMUSG00000031278	1005	115	13445	1.0469824789097988	1.0	0.9799166373493552	99.99994926192298
GOTERM_MF_DIRECT	GO:0008144~drug binding	7	0.6272401433691757	0.6344316135143715	ENSMUSG00000000440, ENSMUSG00000028713, ENSMUSG00000027950, ENSMUSG00000034997, ENSMUSG00000035200, ENSMUSG00000030653, ENSMUSG00000031842	918	85	12065	1.0823401255927207	1.0	0.999395249634965	99.99998830056866
GOTERM_MF_DIRECT	GO:0008237~metallopeptidase activity	9	0.8064516129032258	0.6347583604535416	ENSMUSG00000027612, ENSMUSG00000053399, ENSMUSG00000053441, ENSMUSG00000011256, ENSMUSG00000022098, ENSMUSG00000024299, ENSMUSG00000049538, ENSMUSG00000053626, ENSMUSG00000040812	918	113	12065	1.0467638382786744	1.0	0.9993667689299124	99.99998846533225
GOTERM_CC_DIRECT	GO:0043196~varicosity	2	0.17921146953405018	0.6355610162467815	ENSMUSG00000038216, ENSMUSG00000003476	1005	13	13445	2.0581706850363566	1.0	0.9795558280364518	99.99995153346065
GOTERM_CC_DIRECT	GO:0030877~beta-catenin destruction complex	2	0.17921146953405018	0.6355610162467815	ENSMUSG00000002458, ENSMUSG00000000142	1005	13	13445	2.0581706850363566	1.0	0.9795558280364518	99.99995153346065
GOTERM_MF_DIRECT	GO:0017137~Rab GTPase binding	10	0.8960573476702508	0.6356781262891906	ENSMUSG00000030172, ENSMUSG00000042473, ENSMUSG00000020847, ENSMUSG00000020782, ENSMUSG00000038195, ENSMUSG00000029608, ENSMUSG00000029512, ENSMUSG00000010136, ENSMUSG00000030616, ENSMUSG00000034584	918	127	12065	1.0348583877995643	1.0	0.9993451590322942	99.99998891753143
KEGG_PATHWAY	mmu04145:Phagosome	9	0.8064516129032258	0.6359742263236068	ENSMUSG00000073411, ENSMUSG00000056116, ENSMUSG00000058672, ENSMUSG00000091705, ENSMUSG00000021477, ENSMUSG00000040152, ENSMUSG00000025816, ENSMUSG00000038195, ENSMUSG00000030707	359	125	5208	1.0445013927576603	1.0	0.9252826152344835	99.99979942300956
KEGG_PATHWAY	mmu05014:Amyotrophic lateral sclerosis (ALS)	4	0.35842293906810035	0.6366611922839635	ENSMUSG00000002771, ENSMUSG00000004446, ENSMUSG00000034108, ENSMUSG00000027187	359	47	5208	1.234635216025603	1.0	0.9236457862951246	99.99980428201333
KEGG_PATHWAY	mmu04115:p53 signaling pathway	5	0.4480286738351254	0.638204613461138	ENSMUSG00000004446, ENSMUSG00000040152, ENSMUSG00000020326, ENSMUSG00000075334, ENSMUSG00000028893	359	63	5208	1.1513463324048283	1.0	0.9224703885628316	99.99981480524043
GOTERM_BP_DIRECT	GO:0006954~inflammatory response	16	1.4336917562724014	0.638328198106581	ENSMUSG00000000440, ENSMUSG00000055633, ENSMUSG00000055994, ENSMUSG00000063727, ENSMUSG00000019850, ENSMUSG00000025139, ENSMUSG00000075316, ENSMUSG00000061762, ENSMUSG00000040152, ENSMUSG00000002983, ENSMUSG00000059866, ENSMUSG00000035930, ENSMUSG00000047123, ENSMUSG00000047250, ENSMUSG00000062778, ENSMUSG00000016528	933	215	12548	1.0008624342580823	1.0	0.9999993047298703	99.99999896466566
GOTERM_MF_DIRECT	GO:0031492~nucleosomal DNA binding	3	0.2688172043010753	0.6391744271228367	ENSMUSG00000028896, ENSMUSG00000028800, ENSMUSG00000066456	918	28	12065	1.4081465919701213	1.0	0.999357006654279	99.99999048933542
GOTERM_MF_DIRECT	GO:0004879~RNA polymerase II transcription factor activity, ligand-activated sequence-specific DNA binding	3	0.2688172043010753	0.6391744271228367	ENSMUSG00000046532, ENSMUSG00000000440, ENSMUSG00000004040	918	28	12065	1.4081465919701213	1.0	0.999357006654279	99.99999048933542
GOTERM_MF_DIRECT	GO:0050661~NADP binding	3	0.2688172043010753	0.6391744271228367	ENSMUSG00000058454, ENSMUSG00000025950, ENSMUSG00000027187	918	28	12065	1.4081465919701213	1.0	0.999357006654279	99.99999048933542
KEGG_PATHWAY	mmu00270:Cysteine and methionine metabolism	3	0.2688172043010753	0.6392874721961787	ENSMUSG00000033022, ENSMUSG00000063229, ENSMUSG00000071708	359	31	5208	1.403899721448468	1.0	0.9210537596286547	99.99982187382365
KEGG_PATHWAY	mmu04130:SNARE interactions in vesicular transport	3	0.2688172043010753	0.6392874721961787	ENSMUSG00000007207, ENSMUSG00000032757, ENSMUSG00000029428	359	31	5208	1.403899721448468	1.0	0.9210537596286547	99.99982187382365
KEGG_PATHWAY	mmu04940:Type I diabetes mellitus	3	0.2688172043010753	0.6392874721961787	ENSMUSG00000073411, ENSMUSG00000056116, ENSMUSG00000091705	359	31	5208	1.403899721448468	1.0	0.9210537596286547	99.99982187382365
KEGG_PATHWAY	mmu00250:Alanine, aspartate and glutamate metabolism	3	0.2688172043010753	0.6392874721961787	ENSMUSG00000025533, ENSMUSG00000040649, ENSMUSG00000020363	359	31	5208	1.403899721448468	1.0	0.9210537596286547	99.99982187382365
GOTERM_CC_DIRECT	GO:0005769~early endosome	16	1.4336917562724014	0.6393454579666508	ENSMUSG00000032382, ENSMUSG00000013611, ENSMUSG00000030638, ENSMUSG00000009073, ENSMUSG00000000296, ENSMUSG00000034413, ENSMUSG00000001313, ENSMUSG00000030707, ENSMUSG00000015653, ENSMUSG00000028173, ENSMUSG00000079553, ENSMUSG00000034981, ENSMUSG00000027962, ENSMUSG00000056972, ENSMUSG00000090247, ENSMUSG00000026064	1005	214	13445	1.000232482447575	1.0	0.9797638354787281	99.9999582995706
GOTERM_BP_DIRECT	GO:1903955~positive regulation of protein targeting to mitochondrion	6	0.5376344086021506	0.6396200502322049	ENSMUSG00000039960, ENSMUSG00000084786, ENSMUSG00000035212, ENSMUSG00000032735, ENSMUSG00000033557, ENSMUSG00000068329	933	73	12548	1.1054045720829846	1.0	0.9999992951854499	99.9999990295204
GOTERM_CC_DIRECT	GO:0015630~microtubule cytoskeleton	11	0.985663082437276	0.6409250915003896	ENSMUSG00000020032, ENSMUSG00000032624, ENSMUSG00000003810, ENSMUSG00000000142, ENSMUSG00000030852, ENSMUSG00000009418, ENSMUSG00000040964, ENSMUSG00000022783, ENSMUSG00000074802, ENSMUSG00000071647, ENSMUSG00000035934	1005	144	13445	1.021938916528469	1.0	0.9795013571703537	99.99996085461046
GOTERM_BP_DIRECT	GO:0035264~multicellular organism growth	8	0.7168458781362007	0.6412431897994433	ENSMUSG00000046532, ENSMUSG00000027523, ENSMUSG00000058454, ENSMUSG00000091705, ENSMUSG00000026827, ENSMUSG00000020782, ENSMUSG00000075478, ENSMUSG00000024241	933	102	12548	1.054830506693567	1.0	0.9999992947753883	99.99999910557379
GOTERM_MF_DIRECT	GO:0008017~microtubule binding	14	1.2544802867383513	0.6415455724650342	ENSMUSG00000031347, ENSMUSG00000031161, ENSMUSG00000079037, ENSMUSG00000032624, ENSMUSG00000031285, ENSMUSG00000074802, ENSMUSG00000071550, ENSMUSG00000001155, ENSMUSG00000006740, ENSMUSG00000025889, ENSMUSG00000050382, ENSMUSG00000003810, ENSMUSG00000071647, ENSMUSG00000003779	918	183	12065	1.005452575687227	1.0	0.99935453775597	99.99999143367452
GOTERM_MF_DIRECT	GO:0017160~Ral GTPase binding	2	0.17921146953405018	0.6423369135721614	ENSMUSG00000031328, ENSMUSG00000017774	918	13	12065	2.0219540807776104	1.0	0.9993315837210976	99.99999172876149
GOTERM_MF_DIRECT	GO:0017128~phospholipid scramblase activity	2	0.17921146953405018	0.6423369135721614	ENSMUSG00000035189, ENSMUSG00000037949	918	13	12065	2.0219540807776104	1.0	0.9993315837210976	99.99999172876149
GOTERM_MF_DIRECT	GO:0016208~AMP binding	2	0.17921146953405018	0.6423369135721614	ENSMUSG00000018042, ENSMUSG00000031432	918	13	12065	2.0219540807776104	1.0	0.9993315837210976	99.99999172876149
GOTERM_MF_DIRECT	GO:0031402~sodium ion binding	2	0.17921146953405018	0.6423369135721614	ENSMUSG00000075316, ENSMUSG00000063873	918	13	12065	2.0219540807776104	1.0	0.9993315837210976	99.99999172876149
GOTERM_MF_DIRECT	GO:0004012~phospholipid-translocating ATPase activity	2	0.17921146953405018	0.6423369135721614	ENSMUSG00000028125, ENSMUSG00000062949	918	13	12065	2.0219540807776104	1.0	0.9993315837210976	99.99999172876149
GOTERM_MF_DIRECT	GO:0000146~microfilament motor activity	2	0.17921146953405018	0.6423369135721614	ENSMUSG00000042064, ENSMUSG00000017774	918	13	12065	2.0219540807776104	1.0	0.9993315837210976	99.99999172876149
GOTERM_MF_DIRECT	GO:0070016~armadillo repeat domain binding	2	0.17921146953405018	0.6423369135721614	ENSMUSG00000002458, ENSMUSG00000000142	918	13	12065	2.0219540807776104	1.0	0.9993315837210976	99.99999172876149
GOTERM_MF_DIRECT	GO:0046873~metal ion transmembrane transporter activity	2	0.17921146953405018	0.6423369135721614	ENSMUSG00000024270, ENSMUSG00000039878	918	13	12065	2.0219540807776104	1.0	0.9993315837210976	99.99999172876149
GOTERM_CC_DIRECT	GO:0010008~endosome membrane	9	0.8064516129032258	0.6441377456845954	ENSMUSG00000032382, ENSMUSG00000034226, ENSMUSG00000028917, ENSMUSG00000034981, ENSMUSG00000062312, ENSMUSG00000035212, ENSMUSG00000026888, ENSMUSG00000038195, ENSMUSG00000015653	1005	116	13445	1.0379567678847146	1.0	0.9795959619036028	99.99996560794754
GOTERM_BP_DIRECT	GO:0045785~positive regulation of cell adhesion	4	0.35842293906810035	0.6445275947365898	ENSMUSG00000062312, ENSMUSG00000031785, ENSMUSG00000057058, ENSMUSG00000028434	933	44	12548	1.2226444509402707	1.0	0.9999993383936737	99.99999924258296
GOTERM_BP_DIRECT	GO:0031100~organ regeneration	4	0.35842293906810035	0.6445275947365898	ENSMUSG00000000440, ENSMUSG00000026192, ENSMUSG00000054263, ENSMUSG00000031432	933	44	12548	1.2226444509402707	1.0	0.9999993383936737	99.99999924258296
GOTERM_BP_DIRECT	GO:0007249~I-kappaB kinase/NF-kappaB signaling	3	0.2688172043010753	0.6455048623736928	ENSMUSG00000049871, ENSMUSG00000059866, ENSMUSG00000002983	933	29	12548	1.391285064863067	1.0	0.9999993216613572	99.9999992793565
GOTERM_BP_DIRECT	GO:0035249~synaptic transmission, glutamatergic	3	0.2688172043010753	0.6455048623736928	ENSMUSG00000002771, ENSMUSG00000028456, ENSMUSG00000024211	933	29	12548	1.391285064863067	1.0	0.9999993216613572	99.9999992793565
GOTERM_BP_DIRECT	GO:0006641~triglyceride metabolic process	3	0.2688172043010753	0.6455048623736928	ENSMUSG00000003721, ENSMUSG00000027187, ENSMUSG00000031278	933	29	12548	1.391285064863067	1.0	0.9999993216613572	99.9999992793565
GOTERM_BP_DIRECT	GO:0030010~establishment of cell polarity	3	0.2688172043010753	0.6455048623736928	ENSMUSG00000030774, ENSMUSG00000028063, ENSMUSG00000031990	933	29	12548	1.391285064863067	1.0	0.9999993216613572	99.9999992793565
GOTERM_BP_DIRECT	GO:0019228~neuronal action potential	3	0.2688172043010753	0.6455048623736928	ENSMUSG00000034115, ENSMUSG00000075316, ENSMUSG00000032511	933	29	12548	1.391285064863067	1.0	0.9999993216613572	99.9999992793565
GOTERM_BP_DIRECT	GO:0050769~positive regulation of neurogenesis	3	0.2688172043010753	0.6455048623736928	ENSMUSG00000006930, ENSMUSG00000034758, ENSMUSG00000063632	933	29	12548	1.391285064863067	1.0	0.9999993216613572	99.9999992793565
GOTERM_BP_DIRECT	GO:0051592~response to calcium ion	5	0.4480286738351254	0.6473745300456075	ENSMUSG00000074457, ENSMUSG00000026414, ENSMUSG00000040152, ENSMUSG00000015112, ENSMUSG00000021730	933	59	12548	1.1397533017239814	1.0	0.9999993282847683	99.9999993450596
GOTERM_BP_DIRECT	GO:0000187~activation of MAPK activity	5	0.4480286738351254	0.6473745300456075	ENSMUSG00000021253, ENSMUSG00000024998, ENSMUSG00000040152, ENSMUSG00000020312, ENSMUSG00000058620	933	59	12548	1.1397533017239814	1.0	0.9999993282847683	99.9999993450596
GOTERM_BP_DIRECT	GO:0043547~positive regulation of GTPase activity	9	0.8064516129032258	0.6477617281314483	ENSMUSG00000027523, ENSMUSG00000062312, ENSMUSG00000053646, ENSMUSG00000036995, ENSMUSG00000026991, ENSMUSG00000037188, ENSMUSG00000021215, ENSMUSG00000031355, ENSMUSG00000026475	933	117	12548	1.0345453046417679	1.0	0.999999295853673	99.99999935793949
GOTERM_CC_DIRECT	GO:1903561~extracellular vesicle	4	0.35842293906810035	0.6481903717057553	ENSMUSG00000058672, ENSMUSG00000020241, ENSMUSG00000000792, ENSMUSG00000030605	1005	44	13445	1.2161917684305743	1.0	0.9798751524710321	99.99997083866785
GOTERM_CC_DIRECT	GO:0016328~lateral plasma membrane	4	0.35842293906810035	0.6481903717057553	ENSMUSG00000030223, ENSMUSG00000044393, ENSMUSG00000069441, ENSMUSG00000017774	1005	44	13445	1.2161917684305743	1.0	0.9798751524710321	99.99997083866785
GOTERM_MF_DIRECT	GO:0000979~RNA polymerase II core promoter sequence-specific DNA binding	5	0.4480286738351254	0.6522719824377985	ENSMUSG00000030678, ENSMUSG00000039153, ENSMUSG00000039087, ENSMUSG00000063632, ENSMUSG00000002147	918	58	12065	1.1329915107805575	1.0	0.9994240324092706	99.99999470924189
GOTERM_BP_DIRECT	GO:0007626~locomotory behavior	7	0.6272401433691757	0.6564461579116754	ENSMUSG00000032172, ENSMUSG00000027950, ENSMUSG00000048240, ENSMUSG00000025533, ENSMUSG00000038248, ENSMUSG00000035200, ENSMUSG00000036437	933	89	12548	1.057793513734841	1.0	0.9999994656075958	99.9999995911388
KEGG_PATHWAY	mmu00260:Glycine, serine and threonine metabolism	3	0.2688172043010753	0.6566298042453942	ENSMUSG00000034424, ENSMUSG00000020475, ENSMUSG00000040147	359	32	5208	1.3600278551532035	1.0	0.9283041653534316	99.99990604620272
KEGG_PATHWAY	mmu04913:Ovarian steroidogenesis	3	0.2688172043010753	0.6566298042453942	ENSMUSG00000027523, ENSMUSG00000022994, ENSMUSG00000052914	359	32	5208	1.3600278551532035	1.0	0.9283041653534316	99.99990604620272
KEGG_PATHWAY	mmu00604:Glycosphingolipid biosynthesis - ganglio series	2	0.17921146953405018	0.6569053985878981	ENSMUSG00000045594, ENSMUSG00000031749	359	15	5208	1.9342618384401113	1.0	0.9265717282940028	99.99990702052351
KEGG_PATHWAY	mmu00531:Glycosaminoglycan degradation	2	0.17921146953405018	0.6569053985878981	ENSMUSG00000045594, ENSMUSG00000015027	359	15	5208	1.9342618384401113	1.0	0.9265717282940028	99.99990702052351
GOTERM_BP_DIRECT	GO:0003151~outflow tract morphogenesis	4	0.35842293906810035	0.659709981664258	ENSMUSG00000030890, ENSMUSG00000040152, ENSMUSG00000063632, ENSMUSG00000036437	933	45	12548	1.1954745742527093	1.0	0.9999994997152182	99.9999996559429
GOTERM_CC_DIRECT	GO:0005741~mitochondrial outer membrane	10	0.8960573476702508	0.6602987834962065	ENSMUSG00000027668, ENSMUSG00000008540, ENSMUSG00000079037, ENSMUSG00000022752, ENSMUSG00000025533, ENSMUSG00000040147, ENSMUSG00000018042, ENSMUSG00000020085, ENSMUSG00000026278, ENSMUSG00000031278	1005	132	13445	1.0134931403588119	1.0	0.9818093069486884	99.9999823921392
GOTERM_BP_DIRECT	GO:0032922~circadian regulation of gene expression	5	0.4480286738351254	0.6605345373520818	ENSMUSG00000023110, ENSMUSG00000028800, ENSMUSG00000025151, ENSMUSG00000023087, ENSMUSG00000002983	933	60	12548	1.1207574133619151	1.0	0.9999994844669718	99.99999967070666
GOTERM_BP_DIRECT	GO:0006825~copper ion transport	2	0.17921146953405018	0.6607683108449807	ENSMUSG00000030357, ENSMUSG00000006567	933	14	12548	1.9212984229061398	1.0	0.9999994564363006	99.99999967478223
GOTERM_BP_DIRECT	GO:0003351~epithelial cilium movement	2	0.17921146953405018	0.6607683108449807	ENSMUSG00000039963, ENSMUSG00000019027	933	14	12548	1.9212984229061398	1.0	0.9999994564363006	99.99999967478223
GOTERM_BP_DIRECT	GO:0072520~seminiferous tubule development	2	0.17921146953405018	0.6607683108449807	ENSMUSG00000046532, ENSMUSG00000031785	933	14	12548	1.9212984229061398	1.0	0.9999994564363006	99.99999967478223
GOTERM_BP_DIRECT	GO:0000038~very long-chain fatty acid metabolic process	2	0.17921146953405018	0.6607683108449807	ENSMUSG00000027359, ENSMUSG00000055782	933	14	12548	1.9212984229061398	1.0	0.9999994564363006	99.99999967478223
GOTERM_BP_DIRECT	GO:0032886~regulation of microtubule-based process	2	0.17921146953405018	0.6607683108449807	ENSMUSG00000030852, ENSMUSG00000062312	933	14	12548	1.9212984229061398	1.0	0.9999994564363006	99.99999967478223
GOTERM_BP_DIRECT	GO:0006044~N-acetylglucosamine metabolic process	2	0.17921146953405018	0.6607683108449807	ENSMUSG00000035930, ENSMUSG00000034744	933	14	12548	1.9212984229061398	1.0	0.9999994564363006	99.99999967478223
GOTERM_BP_DIRECT	GO:0042789~mRNA transcription from RNA polymerase II promoter	2	0.17921146953405018	0.6607683108449807	ENSMUSG00000031328, ENSMUSG00000004040	933	14	12548	1.9212984229061398	1.0	0.9999994564363006	99.99999967478223
GOTERM_BP_DIRECT	GO:0021680~cerebellar Purkinje cell layer development	2	0.17921146953405018	0.6607683108449807	ENSMUSG00000000632, ENSMUSG00000023011	933	14	12548	1.9212984229061398	1.0	0.9999994564363006	99.99999967478223
GOTERM_BP_DIRECT	GO:0051000~positive regulation of nitric-oxide synthase activity	2	0.17921146953405018	0.6607683108449807	ENSMUSG00000038058, ENSMUSG00000021611	933	14	12548	1.9212984229061398	1.0	0.9999994564363006	99.99999967478223
GOTERM_BP_DIRECT	GO:0006878~cellular copper ion homeostasis	2	0.17921146953405018	0.6607683108449807	ENSMUSG00000079037, ENSMUSG00000006567	933	14	12548	1.9212984229061398	1.0	0.9999994564363006	99.99999967478223
GOTERM_BP_DIRECT	GO:2000649~regulation of sodium ion transmembrane transporter activity	2	0.17921146953405018	0.6607683108449807	ENSMUSG00000009687, ENSMUSG00000038764	933	14	12548	1.9212984229061398	1.0	0.9999994564363006	99.99999967478223
GOTERM_BP_DIRECT	GO:0001516~prostaglandin biosynthetic process	2	0.17921146953405018	0.6607683108449807	ENSMUSG00000071072, ENSMUSG00000047250	933	14	12548	1.9212984229061398	1.0	0.9999994564363006	99.99999967478223
GOTERM_BP_DIRECT	GO:0016339~calcium-dependent cell-cell adhesion via plasma membrane cell adhesion molecules	2	0.17921146953405018	0.6607683108449807	ENSMUSG00000053166, ENSMUSG00000047910	933	14	12548	1.9212984229061398	1.0	0.9999994564363006	99.99999967478223
GOTERM_BP_DIRECT	GO:0051895~negative regulation of focal adhesion assembly	2	0.17921146953405018	0.6607683108449807	ENSMUSG00000031355, ENSMUSG00000031523	933	14	12548	1.9212984229061398	1.0	0.9999994564363006	99.99999967478223
GOTERM_CC_DIRECT	GO:0005779~integral component of peroxisomal membrane	2	0.17921146953405018	0.662801690740616	ENSMUSG00000030545, ENSMUSG00000027359	1005	14	13445	1.9111584932480454	1.0	0.9817688911064403	99.99998417136038
GOTERM_BP_DIRECT	GO:0016042~lipid catabolic process	6	0.5376344086021506	0.6633742718063709	ENSMUSG00000027698, ENSMUSG00000024998, ENSMUSG00000035239, ENSMUSG00000071657, ENSMUSG00000003123, ENSMUSG00000049148	933	75	12548	1.0759271168274385	1.0	0.9999994781742211	99.99999971710317
GOTERM_BP_DIRECT	GO:0048662~negative regulation of smooth muscle cell proliferation	3	0.2688172043010753	0.6639565863286652	ENSMUSG00000000440, ENSMUSG00000019850, ENSMUSG00000030890	933	30	12548	1.344908896034298	1.0	0.9999994576099079	99.99999972582069
GOTERM_BP_DIRECT	GO:0061077~chaperone-mediated protein folding	3	0.2688172043010753	0.6639565863286652	ENSMUSG00000030357, ENSMUSG00000007944, ENSMUSG00000024222	933	30	12548	1.344908896034298	1.0	0.9999994576099079	99.99999972582069
GOTERM_BP_DIRECT	GO:0048565~digestive tract development	3	0.2688172043010753	0.6639565863286652	ENSMUSG00000021253, ENSMUSG00000036862, ENSMUSG00000049112	933	30	12548	1.344908896034298	1.0	0.9999994576099079	99.99999972582069
GOTERM_BP_DIRECT	GO:0001975~response to amphetamine	3	0.2688172043010753	0.6639565863286652	ENSMUSG00000028800, ENSMUSG00000061718, ENSMUSG00000049112	933	30	12548	1.344908896034298	1.0	0.9999994576099079	99.99999972582069
GOTERM_BP_DIRECT	GO:0000186~activation of MAPKK activity	3	0.2688172043010753	0.6639565863286652	ENSMUSG00000004085, ENSMUSG00000028862, ENSMUSG00000031303	933	30	12548	1.344908896034298	1.0	0.9999994576099079	99.99999972582069
KEGG_PATHWAY	mmu00010:Glycolysis / Gluconeogenesis	4	0.35842293906810035	0.6648622598797345	ENSMUSG00000063229, ENSMUSG00000020475, ENSMUSG00000040618, ENSMUSG00000075296	359	49	5208	1.184241941902109	1.0	0.9288395082667124	99.9999314376651
GOTERM_BP_DIRECT	GO:0060271~cilium morphogenesis	12	1.0752688172043012	0.6657703913039139	ENSMUSG00000031328, ENSMUSG00000042156, ENSMUSG00000019986, ENSMUSG00000045991, ENSMUSG00000032735, ENSMUSG00000037784, ENSMUSG00000056919, ENSMUSG00000022621, ENSMUSG00000038042, ENSMUSG00000060798, ENSMUSG00000043987, ENSMUSG00000036962	933	162	12548	0.9962288118772578	1.0	0.9999994630957334	99.99999975137646
GOTERM_CC_DIRECT	GO:0032281~AMPA glutamate receptor complex	3	0.2688172043010753	0.6669013499974378	ENSMUSG00000052581, ENSMUSG00000032172, ENSMUSG00000027965	1005	30	13445	1.337810945273632	1.0	0.9820493425753782	99.99998672851056
GOTERM_CC_DIRECT	GO:0001772~immunological synapse	3	0.2688172043010753	0.6669013499974378	ENSMUSG00000030830, ENSMUSG00000056153, ENSMUSG00000030707	1005	30	13445	1.337810945273632	1.0	0.9820493425753782	99.99998672851056
GOTERM_MF_DIRECT	GO:0019900~kinase binding	7	0.6272401433691757	0.6678983324681934	ENSMUSG00000031328, ENSMUSG00000007207, ENSMUSG00000020532, ENSMUSG00000062778, ENSMUSG00000019850, ENSMUSG00000025139, ENSMUSG00000018849	918	88	12065	1.0454421667656961	1.0	0.9995610813094611	99.99999744852214
GOTERM_MF_DIRECT	GO:0008083~growth factor activity	7	0.6272401433691757	0.6678983324681934	ENSMUSG00000021253, ENSMUSG00000022144, ENSMUSG00000025352, ENSMUSG00000095538, ENSMUSG00000039481, ENSMUSG00000022098, ENSMUSG00000041014	918	88	12065	1.0454421667656961	1.0	0.9995610813094611	99.99999744852214
KEGG_PATHWAY	mmu04611:Platelet activation	8	0.7168458781362007	0.6680739988397111	ENSMUSG00000040940, ENSMUSG00000027966, ENSMUSG00000027523, ENSMUSG00000022994, ENSMUSG00000033910, ENSMUSG00000047250, ENSMUSG00000030403, ENSMUSG00000049686	359	113	5208	1.027041684127493	1.0	0.9286716331105351	99.99993949505736
GOTERM_MF_DIRECT	GO:0005003~ephrin receptor activity	2	0.17921146953405018	0.6695504092789517	ENSMUSG00000028664, ENSMUSG00000028876	918	14	12065	1.8775287892934953	1.0	0.9995533339197191	99.99999764256869
GOTERM_MF_DIRECT	GO:0035254~glutamate receptor binding	2	0.17921146953405018	0.6695504092789517	ENSMUSG00000030098, ENSMUSG00000025813	918	14	12065	1.8775287892934953	1.0	0.9995533339197191	99.99999764256869
GOTERM_MF_DIRECT	GO:0008307~structural constituent of muscle	2	0.17921146953405018	0.6695504092789517	ENSMUSG00000007877, ENSMUSG00000031636	918	14	12065	1.8775287892934953	1.0	0.9995533339197191	99.99999764256869
GOTERM_MF_DIRECT	GO:0001671~ATPase activator activity	2	0.17921146953405018	0.6695504092789517	ENSMUSG00000019478, ENSMUSG00000020288	918	14	12065	1.8775287892934953	1.0	0.9995533339197191	99.99999764256869
GOTERM_MF_DIRECT	GO:0050811~GABA receptor binding	2	0.17921146953405018	0.6695504092789517	ENSMUSG00000055078, ENSMUSG00000026028	918	14	12065	1.8775287892934953	1.0	0.9995533339197191	99.99999764256869
GOTERM_MF_DIRECT	GO:0008179~adenylate cyclase binding	2	0.17921146953405018	0.6695504092789517	ENSMUSG00000029778, ENSMUSG00000038587	918	14	12065	1.8775287892934953	1.0	0.9995533339197191	99.99999764256869
GOTERM_BP_DIRECT	GO:0007219~Notch signaling pathway	8	0.7168458781362007	0.6713410984188618	ENSMUSG00000030543, ENSMUSG00000030092, ENSMUSG00000061143, ENSMUSG00000045534, ENSMUSG00000020475, ENSMUSG00000029603, ENSMUSG00000034413, ENSMUSG00000030098	933	105	12548	1.0246924922166079	1.0	0.9999995422832324	99.99999981652398
GOTERM_BP_DIRECT	GO:0042147~retrograde transport, endosome to Golgi	5	0.4480286738351254	0.6733577684444747	ENSMUSG00000030172, ENSMUSG00000032382, ENSMUSG00000056972, ENSMUSG00000043463, ENSMUSG00000038456	933	61	12548	1.1023843410117198	1.0	0.9999995509293745	99.99999983584472
GOTERM_CC_DIRECT	GO:0005789~endoplasmic reticulum membrane	43	3.853046594982079	0.6741136319331064	ENSMUSG00000030357, ENSMUSG00000073678, ENSMUSG00000007944, ENSMUSG00000018042, ENSMUSG00000027489, ENSMUSG00000037606, ENSMUSG00000026278, ENSMUSG00000001143, ENSMUSG00000028173, ENSMUSG00000023021, ENSMUSG00000008540, ENSMUSG00000038213, ENSMUSG00000047250, ENSMUSG00000040612, ENSMUSG00000024222, ENSMUSG00000032757, ENSMUSG00000050989, ENSMUSG00000008206, ENSMUSG00000028945, ENSMUSG00000047155,…	1005	595	13445	0.9668213554078349	1.0	0.9829305874696934	99.99999031764304
GOTERM_BP_DIRECT	GO:0071277~cellular response to calcium ion	4	0.35842293906810035	0.6744179728417883	ENSMUSG00000009292, ENSMUSG00000022212, ENSMUSG00000019761, ENSMUSG00000032511	933	46	12548	1.1694859965515634	1.0	0.999999542377529	99.99999984521463
GOTERM_BP_DIRECT	GO:0032760~positive regulation of tumor necrosis factor production	4	0.35842293906810035	0.6744179728417883	ENSMUSG00000047123, ENSMUSG00000028800, ENSMUSG00000055994, ENSMUSG00000038058	933	46	12548	1.1694859965515634	1.0	0.999999542377529	99.99999984521463
GOTERM_MF_DIRECT	GO:0005507~copper ion binding	4	0.35842293906810035	0.6753773834730706	ENSMUSG00000025889, ENSMUSG00000079037, ENSMUSG00000034108, ENSMUSG00000006567	918	45	12065	1.168240135560397	1.0	0.9995840860734789	99.99999822217714
GOTERM_MF_DIRECT	GO:0032947~protein complex scaffold	4	0.35842293906810035	0.6753773834730706	ENSMUSG00000066406, ENSMUSG00000045095, ENSMUSG00000057440, ENSMUSG00000018849	918	45	12065	1.168240135560397	1.0	0.9995840860734789	99.99999822217714
GOTERM_MF_DIRECT	GO:0017147~Wnt-protein binding	3	0.2688172043010753	0.6766695914559469	ENSMUSG00000030223, ENSMUSG00000035305, ENSMUSG00000028173	918	30	12065	1.3142701525054468	1.0	0.9995737765952628	99.99999833116507
GOTERM_MF_DIRECT	GO:0051059~NF-kappaB binding	3	0.2688172043010753	0.6766695914559469	ENSMUSG00000056941, ENSMUSG00000028800, ENSMUSG00000018669	918	30	12065	1.3142701525054468	1.0	0.9995737765952628	99.99999833116507
GOTERM_CC_DIRECT	GO:0031201~SNARE complex	4	0.35842293906810035	0.678010045604177	ENSMUSG00000007207, ENSMUSG00000020848, ENSMUSG00000032757, ENSMUSG00000029428	1005	46	13445	1.1633138654553319	1.0	0.9831690767486276	99.99999185794492
GOTERM_CC_DIRECT	GO:0072686~mitotic spindle	4	0.35842293906810035	0.678010045604177	ENSMUSG00000079553, ENSMUSG00000032624, ENSMUSG00000026991, ENSMUSG00000021363	1005	46	13445	1.1633138654553319	1.0	0.9831690767486276	99.99999185794492
KEGG_PATHWAY	mmu00100:Steroid biosynthesis	2	0.17921146953405018	0.6805579823185021	ENSMUSG00000058454, ENSMUSG00000026600	359	16	5208	1.8133704735376044	1.0	0.933211586980946	99.9999632177961
GOTERM_BP_DIRECT	GO:0048514~blood vessel morphogenesis	3	0.2688172043010753	0.6816264722026988	ENSMUSG00000031565, ENSMUSG00000040152, ENSMUSG00000024241	933	31	12548	1.3015247380977077	1.0	0.9999996361164667	99.9999998967367
GOTERM_BP_DIRECT	GO:0006950~response to stress	3	0.2688172043010753	0.6816264722026988	ENSMUSG00000020288, ENSMUSG00000016528, ENSMUSG00000078816	933	31	12548	1.3015247380977077	1.0	0.9999996361164667	99.9999998967367
GOTERM_BP_DIRECT	GO:0046627~negative regulation of insulin receptor signaling pathway	3	0.2688172043010753	0.6816264722026988	ENSMUSG00000026888, ENSMUSG00000020176, ENSMUSG00000037370	933	31	12548	1.3015247380977077	1.0	0.9999996361164667	99.9999998967367
GOTERM_BP_DIRECT	GO:0030168~platelet activation	3	0.2688172043010753	0.6816264722026988	ENSMUSG00000020571, ENSMUSG00000036894, ENSMUSG00000058620	933	31	12548	1.3015247380977077	1.0	0.9999996361164667	99.9999998967367
GOTERM_BP_DIRECT	GO:0040014~regulation of multicellular organism growth	3	0.2688172043010753	0.6816264722026988	ENSMUSG00000004040, ENSMUSG00000068329, ENSMUSG00000036437	933	31	12548	1.3015247380977077	1.0	0.9999996361164667	99.9999998967367
GOTERM_BP_DIRECT	GO:0030513~positive regulation of BMP signaling pathway	3	0.2688172043010753	0.6816264722026988	ENSMUSG00000030890, ENSMUSG00000063632, ENSMUSG00000024098	933	31	12548	1.3015247380977077	1.0	0.9999996361164667	99.9999998967367
GOTERM_BP_DIRECT	GO:0071479~cellular response to ionizing radiation	3	0.2688172043010753	0.6816264722026988	ENSMUSG00000021215, ENSMUSG00000053914, ENSMUSG00000020413	933	31	12548	1.3015247380977077	1.0	0.9999996361164667	99.9999998967367
GOTERM_CC_DIRECT	GO:1904115~axon cytoplasm	3	0.2688172043010753	0.6845382515516188	ENSMUSG00000006930, ENSMUSG00000090247, ENSMUSG00000029223	1005	31	13445	1.2946557534906113	1.0	0.983895583344592	99.99999393825759
GOTERM_MF_DIRECT	GO:0008233~peptidase activity	26	2.3297491039426523	0.6857939069963108	ENSMUSG00000005813, ENSMUSG00000032376, ENSMUSG00000031897, ENSMUSG00000019850, ENSMUSG00000053441, ENSMUSG00000054083, ENSMUSG00000038022, ENSMUSG00000054814, ENSMUSG00000027612, ENSMUSG00000021477, ENSMUSG00000035606, ENSMUSG00000031066, ENSMUSG00000049538, ENSMUSG00000046169, ENSMUSG00000053399, ENSMUSG00000032289, ENSMUSG00000068329, ENSMUSG00000024299, ENSMUSG00000053626, ENSMUSG00000026767,…	918	355	12065	0.9625640553561017	1.0	0.9996309590686058	99.99999894019015
GOTERM_BP_DIRECT	GO:0006693~prostaglandin metabolic process	2	0.17921146953405018	0.6859928149341498	ENSMUSG00000071072, ENSMUSG00000047250	933	15	12548	1.793211861379064	1.0	0.9999996761738503	99.99999991955039
GOTERM_BP_DIRECT	GO:0055093~response to hyperoxia	2	0.17921146953405018	0.6859928149341498	ENSMUSG00000045534, ENSMUSG00000027187	933	15	12548	1.793211861379064	1.0	0.9999996761738503	99.99999991955039
GOTERM_BP_DIRECT	GO:0044030~regulation of DNA methylation	2	0.17921146953405018	0.6859928149341498	ENSMUSG00000023110, ENSMUSG00000013787	933	15	12548	1.793211861379064	1.0	0.9999996761738503	99.99999991955039
GOTERM_BP_DIRECT	GO:0034314~Arp2/3 complex-mediated actin nucleation	2	0.17921146953405018	0.6859928149341498	ENSMUSG00000056972, ENSMUSG00000008475	933	15	12548	1.793211861379064	1.0	0.9999996761738503	99.99999991955039
GOTERM_BP_DIRECT	GO:0030111~regulation of Wnt signaling pathway	2	0.17921146953405018	0.6859928149341498	ENSMUSG00000000142, ENSMUSG00000001507	933	15	12548	1.793211861379064	1.0	0.9999996761738503	99.99999991955039
GOTERM_BP_DIRECT	GO:0010633~negative regulation of epithelial cell migration	2	0.17921146953405018	0.6859928149341498	ENSMUSG00000020151, ENSMUSG00000028883	933	15	12548	1.793211861379064	1.0	0.9999996761738503	99.99999991955039
GOTERM_BP_DIRECT	GO:0051693~actin filament capping	2	0.17921146953405018	0.6859928149341498	ENSMUSG00000032050, ENSMUSG00000038775	933	15	12548	1.793211861379064	1.0	0.9999996761738503	99.99999991955039
GOTERM_BP_DIRECT	GO:0048011~neurotrophin TRK receptor signaling pathway	2	0.17921146953405018	0.6859928149341498	ENSMUSG00000006930, ENSMUSG00000024241	933	15	12548	1.793211861379064	1.0	0.9999996761738503	99.99999991955039
GOTERM_BP_DIRECT	GO:0048265~response to pain	2	0.17921146953405018	0.6859928149341498	ENSMUSG00000061762, ENSMUSG00000078816	933	15	12548	1.793211861379064	1.0	0.9999996761738503	99.99999991955039
GOTERM_BP_DIRECT	GO:0014912~negative regulation of smooth muscle cell migration	2	0.17921146953405018	0.6859928149341498	ENSMUSG00000030890, ENSMUSG00000031558	933	15	12548	1.793211861379064	1.0	0.9999996761738503	99.99999991955039
GOTERM_BP_DIRECT	GO:0032689~negative regulation of interferon-gamma production	2	0.17921146953405018	0.6859928149341498	ENSMUSG00000079037, ENSMUSG00000055994	933	15	12548	1.793211861379064	1.0	0.9999996761738503	99.99999991955039
GOTERM_BP_DIRECT	GO:0001502~cartilage condensation	2	0.17921146953405018	0.6859928149341498	ENSMUSG00000027966, ENSMUSG00000030607	933	15	12548	1.793211861379064	1.0	0.9999996761738503	99.99999991955039
GOTERM_BP_DIRECT	GO:0008593~regulation of Notch signaling pathway	2	0.17921146953405018	0.6859928149341498	ENSMUSG00000029603, ENSMUSG00000020782	933	15	12548	1.793211861379064	1.0	0.9999996761738503	99.99999991955039
GOTERM_BP_DIRECT	GO:0060997~dendritic spine morphogenesis	2	0.17921146953405018	0.6859928149341498	ENSMUSG00000031161, ENSMUSG00000028664	933	15	12548	1.793211861379064	1.0	0.9999996761738503	99.99999991955039
GOTERM_BP_DIRECT	GO:1902043~positive regulation of extrinsic apoptotic signaling pathway via death domain receptors	2	0.17921146953405018	0.6859928149341498	ENSMUSG00000040152, ENSMUSG00000013698	933	15	12548	1.793211861379064	1.0	0.9999996761738503	99.99999991955039
KEGG_PATHWAY	mmu05132:Salmonella infection	5	0.4480286738351254	0.6861855143970714	ENSMUSG00000031328, ENSMUSG00000028917, ENSMUSG00000022965, ENSMUSG00000038195, ENSMUSG00000008475	359	67	5208	1.0826092379328982	1.0	0.9342862342315624	99.99997079729518
GOTERM_CC_DIRECT	GO:0043034~costamere	2	0.17921146953405018	0.6880080865708553	ENSMUSG00000047419, ENSMUSG00000030890	1005	15	13445	1.783747927031509	1.0	0.9840561054863244	99.99999483098794
GOTERM_BP_DIRECT	GO:0043434~response to peptide hormone	4	0.35842293906810035	0.6886519077243982	ENSMUSG00000036478, ENSMUSG00000020303, ENSMUSG00000049112, ENSMUSG00000029833	933	47	12548	1.1446033157738706	1.0	0.9999996911983569	99.99999993101511
GOTERM_BP_DIRECT	GO:0009968~negative regulation of signal transduction	4	0.35842293906810035	0.6886519077243982	ENSMUSG00000002458, ENSMUSG00000056153, ENSMUSG00000026288, ENSMUSG00000026475	933	47	12548	1.1446033157738706	1.0	0.9999996911983569	99.99999993101511
GOTERM_BP_DIRECT	GO:0008286~insulin receptor signaling pathway	4	0.35842293906810035	0.6886519077243982	ENSMUSG00000018126, ENSMUSG00000005057, ENSMUSG00000026888, ENSMUSG00000020176	933	47	12548	1.1446033157738706	1.0	0.9999996911983569	99.99999993101511
KEGG_PATHWAY	mmu00620:Pyruvate metabolism	3	0.2688172043010753	0.6893091127353337	ENSMUSG00000020532, ENSMUSG00000063229, ENSMUSG00000040618	359	34	5208	1.2800262166147798	1.0	0.9341438611084317	99.99997435398903
GOTERM_CC_DIRECT	GO:0072372~primary cilium	4	0.35842293906810035	0.6922010799789653	ENSMUSG00000019986, ENSMUSG00000024858, ENSMUSG00000031842, ENSMUSG00000040836	1005	47	13445	1.138562506615857	1.0	0.9843498029747833	99.99999574633395
GOTERM_BP_DIRECT	GO:0030154~cell differentiation	42	3.763440860215054	0.6941043373402451	ENSMUSG00000058454, ENSMUSG00000027510, ENSMUSG00000055409, ENSMUSG00000028883, ENSMUSG00000038777, ENSMUSG00000030589, ENSMUSG00000063632, ENSMUSG00000031285, ENSMUSG00000030782, ENSMUSG00000002458, ENSMUSG00000028441, ENSMUSG00000067071, ENSMUSG00000021820, ENSMUSG00000009418, ENSMUSG00000060985, ENSMUSG00000059493, ENSMUSG00000031785, ENSMUSG00000040612, ENSMUSG00000009628, ENSMUSG00000025207,…	933	589	12548	0.9590182280719952	1.0	0.9999997379994159	99.99999994987652
GOTERM_MF_DIRECT	GO:0005158~insulin receptor binding	3	0.2688172043010753	0.6941951979016205	ENSMUSG00000032382, ENSMUSG00000020176, ENSMUSG00000037370	918	31	12065	1.2718743411343032	1.0	0.9996765383058186	99.99999931049564
GOTERM_MF_DIRECT	GO:0000287~magnesium ion binding	13	1.1648745519713262	0.6946062291366337	ENSMUSG00000037493, ENSMUSG00000025889, ENSMUSG00000023809, ENSMUSG00000004085, ENSMUSG00000003810, ENSMUSG00000041064, ENSMUSG00000028630, ENSMUSG00000028862, ENSMUSG00000095930, ENSMUSG00000025950, ENSMUSG00000032279, ENSMUSG00000031432, ENSMUSG00000062949	918	176	12065	0.9707677262824321	1.0	0.9996621699325412	99.99999932504925
GOTERM_MF_DIRECT	GO:0043274~phospholipase binding	2	0.17921146953405018	0.694695399300159	ENSMUSG00000025889, ENSMUSG00000031523	918	15	12065	1.7523602033405956	1.0	0.9996448677221302	99.99999932816831
GOTERM_MF_DIRECT	GO:0048037~cofactor binding	2	0.17921146953405018	0.694695399300159	ENSMUSG00000026664, ENSMUSG00000020475	918	15	12065	1.7523602033405956	1.0	0.9996448677221302	99.99999932816831
GOTERM_MF_DIRECT	GO:0015269~calcium-activated potassium channel activity	2	0.17921146953405018	0.694695399300159	ENSMUSG00000052726, ENSMUSG00000028420	918	15	12065	1.7523602033405956	1.0	0.9996448677221302	99.99999932816831
GOTERM_MF_DIRECT	GO:0005545~1-phosphatidylinositol binding	2	0.17921146953405018	0.694695399300159	ENSMUSG00000043940, ENSMUSG00000031557	918	15	12065	1.7523602033405956	1.0	0.9996448677221302	99.99999932816831
GOTERM_BP_DIRECT	GO:0042493~response to drug	19	1.702508960573477	0.6949494151873572	ENSMUSG00000000440, ENSMUSG00000027523, ENSMUSG00000034997, ENSMUSG00000029778, ENSMUSG00000063727, ENSMUSG00000020847, ENSMUSG00000001507, ENSMUSG00000040152, ENSMUSG00000040147, ENSMUSG00000055026, ENSMUSG00000027187, ENSMUSG00000049265, ENSMUSG00000008540, ENSMUSG00000025889, ENSMUSG00000015243, ENSMUSG00000004040, ENSMUSG00000049112, ENSMUSG00000060802, ENSMUSG00000027227	933	266	12548	0.9606492114530699	1.0	0.999999730866537	99.99999995232169
GOTERM_BP_DIRECT	GO:0045666~positive regulation of neuron differentiation	6	0.5376344086021506	0.6970473212182009	ENSMUSG00000031565, ENSMUSG00000035131, ENSMUSG00000034758, ENSMUSG00000063632, ENSMUSG00000041120, ENSMUSG00000058620	933	78	12548	1.0345453046417676	1.0	0.9999997377279471	99.99999995791387
KEGG_PATHWAY	mmu00562:Inositol phosphate metabolism	5	0.4480286738351254	0.6974556016875804	ENSMUSG00000024998, ENSMUSG00000026737, ENSMUSG00000024867, ENSMUSG00000026288, ENSMUSG00000023805	359	68	5208	1.0666885138456497	1.0	0.9364770786647395	99.99998183620869
GOTERM_BP_DIRECT	GO:0002230~positive regulation of defense response to virus by host	7	0.6272401433691757	0.6979208471589387	ENSMUSG00000026880, ENSMUSG00000021200, ENSMUSG00000030792, ENSMUSG00000055078, ENSMUSG00000029861, ENSMUSG00000039634, ENSMUSG00000022353	933	93	12548	1.0122970185204392	1.0	0.9999997310595022	99.99999996005448
GOTERM_BP_DIRECT	GO:0042177~negative regulation of protein catabolic process	3	0.2688172043010753	0.6985287384560868	ENSMUSG00000031328, ENSMUSG00000038195, ENSMUSG00000078816	933	32	12548	1.2608520900321545	1.0	0.9999997212305474	99.99999996148298
GOTERM_BP_DIRECT	GO:0030032~lamellipodium assembly	3	0.2688172043010753	0.6985287384560868	ENSMUSG00000030223, ENSMUSG00000022788, ENSMUSG00000032735	933	32	12548	1.2608520900321545	1.0	0.9999997212305474	99.99999996148298
GOTERM_BP_DIRECT	GO:0045747~positive regulation of Notch signaling pathway	3	0.2688172043010753	0.6985287384560868	ENSMUSG00000055994, ENSMUSG00000004040, ENSMUSG00000001763	933	32	12548	1.2608520900321545	1.0	0.9999997212305474	99.99999996148298
GOTERM_BP_DIRECT	GO:0030890~positive regulation of B cell proliferation	3	0.2688172043010753	0.6985287384560868	ENSMUSG00000047123, ENSMUSG00000027950, ENSMUSG00000040663	933	32	12548	1.2608520900321545	1.0	0.9999997212305474	99.99999996148298
GOTERM_BP_DIRECT	GO:0060173~limb development	3	0.2688172043010753	0.6985287384560868	ENSMUSG00000004085, ENSMUSG00000060798, ENSMUSG00000021136	933	32	12548	1.2608520900321545	1.0	0.9999997212305474	99.99999996148298
GOTERM_BP_DIRECT	GO:0008306~associative learning	3	0.2688172043010753	0.6985287384560868	ENSMUSG00000027950, ENSMUSG00000055078, ENSMUSG00000061762	933	32	12548	1.2608520900321545	1.0	0.9999997212305474	99.99999996148298
GOTERM_BP_DIRECT	GO:0008283~cell proliferation	13	1.1648745519713262	0.700872063871228	ENSMUSG00000022672, ENSMUSG00000022144, ENSMUSG00000071072, ENSMUSG00000028693, ENSMUSG00000056900, ENSMUSG00000000142, ENSMUSG00000030852, ENSMUSG00000018669, ENSMUSG00000004040, ENSMUSG00000030589, ENSMUSG00000029223, ENSMUSG00000026278, ENSMUSG00000022847	933	181	12548	0.965956665659993	1.0	0.9999997313475151	99.99999996655077
GOTERM_CC_DIRECT	GO:0005829~cytosol	115	10.304659498207885	0.7023625787325474	ENSMUSG00000055994, ENSMUSG00000027510, ENSMUSG00000022456, ENSMUSG00000020475, ENSMUSG00000036437, ENSMUSG00000029512, ENSMUSG00000041119, ENSMUSG00000015653, ENSMUSG00000025068, ENSMUSG00000021591, ENSMUSG00000040964, ENSMUSG00000042797, ENSMUSG00000042249, ENSMUSG00000029602, ENSMUSG00000033216, ENSMUSG00000029603, ENSMUSG00000036894, ENSMUSG00000054855, ENSMUSG00000056153, ENSMUSG00000020085,…	1005	1591	13445	0.9669909409583135	1.0	0.9856759406216345	99.99999737727528
GOTERM_BP_DIRECT	GO:0060395~SMAD protein signal transduction	4	0.35842293906810035	0.7024136679934122	ENSMUSG00000021253, ENSMUSG00000027698, ENSMUSG00000025352, ENSMUSG00000022098	933	48	12548	1.120757413361915	1.0	0.9999997323536843	99.99999996953377
GOTERM_BP_DIRECT	GO:0048666~neuron development	4	0.35842293906810035	0.7024136679934122	ENSMUSG00000055078, ENSMUSG00000016150, ENSMUSG00000068329, ENSMUSG00000024501	933	48	12548	1.120757413361915	1.0	0.9999997323536843	99.99999996953377
KEGG_PATHWAY	mmu04975:Fat digestion and absorption	2	0.17921146953405018	0.7025842231392065	ENSMUSG00000021759, ENSMUSG00000015243	359	17	5208	1.7067016221530396	1.0	0.9373457125970203	99.99998545184266
GOTERM_BP_DIRECT	GO:0008285~negative regulation of cell proliferation	22	1.971326164874552	0.7029459069417867	ENSMUSG00000000440, ENSMUSG00000031155, ENSMUSG00000000142, ENSMUSG00000009073, ENSMUSG00000018507, ENSMUSG00000026288, ENSMUSG00000031523, ENSMUSG00000031558, ENSMUSG00000045969, ENSMUSG00000046532, ENSMUSG00000021253, ENSMUSG00000021097, ENSMUSG00000028800, ENSMUSG00000023809, ENSMUSG00000025352, ENSMUSG00000036478, ENSMUSG00000047904, ENSMUSG00000031785, ENSMUSG00000036206, ENSMUSG00000004040,…	933	310	12548	0.9544514746049857	1.0	0.9999997219116561	99.99999997050395
KEGG_PATHWAY	mmu05150:Staphylococcus aureus infection	3	0.2688172043010753	0.7046681655687139	ENSMUSG00000030830, ENSMUSG00000069441, ENSMUSG00000034774	359	35	5208	1.2434540389972146	1.0	0.9367624479522909	99.99998672110301
KEGG_PATHWAY	mmu04916:Melanogenesis	6	0.5376344086021506	0.7047334604089988	ENSMUSG00000055799, ENSMUSG00000027523, ENSMUSG00000022994, ENSMUSG00000038648, ENSMUSG00000021820, ENSMUSG00000078816	359	85	5208	1.0240209732918237	1.0	0.9352019911586946	99.99998675916773
GOTERM_CC_DIRECT	GO:0030496~midbody	9	0.8064516129032258	0.7079825519400386	ENSMUSG00000024851, ENSMUSG00000038936, ENSMUSG00000032050, ENSMUSG00000026991, ENSMUSG00000021363, ENSMUSG00000034573, ENSMUSG00000004451, ENSMUSG00000029428, ENSMUSG00000003779	1005	123	13445	0.9788860575172916	1.0	0.9861939919797145	99.99999800702412
GOTERM_BP_DIRECT	GO:0045956~positive regulation of calcium ion-dependent exocytosis	2	0.17921146953405018	0.7093435447242382	ENSMUSG00000007207, ENSMUSG00000020848	933	16	12548	1.6811361200428725	1.0	0.9999997744823076	99.99999998010136
GOTERM_BP_DIRECT	GO:0006103~2-oxoglutarate metabolic process	2	0.17921146953405018	0.7093435447242382	ENSMUSG00000025950, ENSMUSG00000032279	933	16	12548	1.6811361200428725	1.0	0.9999997744823076	99.99999998010136
GOTERM_BP_DIRECT	GO:0002009~morphogenesis of an epithelium	2	0.17921146953405018	0.7093435447242382	ENSMUSG00000037016, ENSMUSG00000034687	933	16	12548	1.6811361200428725	1.0	0.9999997744823076	99.99999998010136
GOTERM_BP_DIRECT	GO:0045579~positive regulation of B cell differentiation	2	0.17921146953405018	0.7093435447242382	ENSMUSG00000026288, ENSMUSG00000062949	933	16	12548	1.6811361200428725	1.0	0.9999997744823076	99.99999998010136
GOTERM_BP_DIRECT	GO:0007129~synapsis	2	0.17921146953405018	0.7093435447242382	ENSMUSG00000009628, ENSMUSG00000036928	933	16	12548	1.6811361200428725	1.0	0.9999997744823076	99.99999998010136
GOTERM_BP_DIRECT	GO:0007020~microtubule nucleation	2	0.17921146953405018	0.7093435447242382	ENSMUSG00000024542, ENSMUSG00000027263	933	16	12548	1.6811361200428725	1.0	0.9999997744823076	99.99999998010136
GOTERM_BP_DIRECT	GO:0090190~positive regulation of branching involved in ureteric bud morphogenesis	2	0.17921146953405018	0.7093435447242382	ENSMUSG00000022144, ENSMUSG00000025151	933	16	12548	1.6811361200428725	1.0	0.9999997744823076	99.99999998010136
GOTERM_BP_DIRECT	GO:0015701~bicarbonate transport	2	0.17921146953405018	0.7093435447242382	ENSMUSG00000021733, ENSMUSG00000074796	933	16	12548	1.6811361200428725	1.0	0.9999997744823076	99.99999998010136
GOTERM_BP_DIRECT	GO:0033344~cholesterol efflux	2	0.17921146953405018	0.7093435447242382	ENSMUSG00000026600, ENSMUSG00000015243	933	16	12548	1.6811361200428725	1.0	0.9999997744823076	99.99999998010136
GOTERM_BP_DIRECT	GO:0010243~response to organonitrogen compound	2	0.17921146953405018	0.7093435447242382	ENSMUSG00000008540, ENSMUSG00000033022	933	16	12548	1.6811361200428725	1.0	0.9999997744823076	99.99999998010136
GOTERM_BP_DIRECT	GO:0006361~transcription initiation from RNA polymerase I promoter	2	0.17921146953405018	0.7093435447242382	ENSMUSG00000028318, ENSMUSG00000003123	933	16	12548	1.6811361200428725	1.0	0.9999997744823076	99.99999998010136
GOTERM_BP_DIRECT	GO:0043536~positive regulation of blood vessel endothelial cell migration	2	0.17921146953405018	0.7093435447242382	ENSMUSG00000013076, ENSMUSG00000040152	933	16	12548	1.6811361200428725	1.0	0.9999997744823076	99.99999998010136
GOTERM_BP_DIRECT	GO:0045598~regulation of fat cell differentiation	2	0.17921146953405018	0.7093435447242382	ENSMUSG00000000440, ENSMUSG00000031161	933	16	12548	1.6811361200428725	1.0	0.9999997744823076	99.99999998010136
GOTERM_BP_DIRECT	GO:0070542~response to fatty acid	2	0.17921146953405018	0.7093435447242382	ENSMUSG00000003721, ENSMUSG00000027187	933	16	12548	1.6811361200428725	1.0	0.9999997744823076	99.99999998010136
GOTERM_BP_DIRECT	GO:0042157~lipoprotein metabolic process	2	0.17921146953405018	0.7093435447242382	ENSMUSG00000015243, ENSMUSG00000056656	933	16	12548	1.6811361200428725	1.0	0.9999997744823076	99.99999998010136
GOTERM_BP_DIRECT	GO:0042326~negative regulation of phosphorylation	2	0.17921146953405018	0.7093435447242382	ENSMUSG00000020176, ENSMUSG00000032000	933	16	12548	1.6811361200428725	1.0	0.9999997744823076	99.99999998010136
GOTERM_BP_DIRECT	GO:0006198~cAMP catabolic process	2	0.17921146953405018	0.7093435447242382	ENSMUSG00000030653, ENSMUSG00000031842	933	16	12548	1.6811361200428725	1.0	0.9999997744823076	99.99999998010136
GOTERM_BP_DIRECT	GO:0006805~xenobiotic metabolic process	2	0.17921146953405018	0.7093435447242382	ENSMUSG00000027698, ENSMUSG00000021575	933	16	12548	1.6811361200428725	1.0	0.9999997744823076	99.99999998010136
GOTERM_MF_DIRECT	GO:0004693~cyclin-dependent protein serine/threonine kinase activity	3	0.2688172043010753	0.7109280208947079	ENSMUSG00000056458, ENSMUSG00000021363, ENSMUSG00000020990	918	32	12065	1.2321282679738563	1.0	0.9997400914735299	99.99999971756628
GOTERM_CC_DIRECT	GO:0005797~Golgi medial cisterna	2	0.17921146953405018	0.7113319794263107	ENSMUSG00000073411, ENSMUSG00000091705	1005	16	13445	1.6722636815920395	1.0	0.9863357945044321	99.99999831214994
GOTERM_CC_DIRECT	GO:0070971~endoplasmic reticulum exit site	2	0.17921146953405018	0.7113319794263107	ENSMUSG00000073411, ENSMUSG00000091705	1005	16	13445	1.6722636815920395	1.0	0.9863357945044321	99.99999831214994
GOTERM_CC_DIRECT	GO:0000139~Golgi membrane	27	2.4193548387096775	0.7142096160649432	ENSMUSG00000030172, ENSMUSG00000039960, ENSMUSG00000028173, ENSMUSG00000042532, ENSMUSG00000001143, ENSMUSG00000035930, ENSMUSG00000038213, ENSMUSG00000024998, ENSMUSG00000043388, ENSMUSG00000003746, ENSMUSG00000032757, ENSMUSG00000028945, ENSMUSG00000019888, ENSMUSG00000033849, ENSMUSG00000079445, ENSMUSG00000001155, ENSMUSG00000058966, ENSMUSG00000027977, ENSMUSG00000034171, ENSMUSG00000040502,…	1005	381	13445	0.9480550005876132	1.0	0.9864036087154093	99.99999853896992
KEGG_PATHWAY	mmu05146:Amoebiasis	6	0.5376344086021506	0.7144994262378471	ENSMUSG00000021253, ENSMUSG00000027966, ENSMUSG00000027523, ENSMUSG00000026479, ENSMUSG00000002900, ENSMUSG00000078816	359	86	5208	1.0121137526721513	1.0	0.9383834081530529	99.9999914439604
GOTERM_BP_DIRECT	GO:0032720~negative regulation of tumor necrosis factor production	3	0.2688172043010753	0.7146798044904206	ENSMUSG00000049871, ENSMUSG00000055994, ENSMUSG00000019850	933	33	12548	1.222644450940271	1.0	0.9999998093341353	99.99999998576561
GOTERM_BP_DIRECT	GO:0030199~collagen fibril organization	3	0.2688172043010753	0.7146798044904206	ENSMUSG00000027966, ENSMUSG00000030607, ENSMUSG00000004846	933	33	12548	1.222644450940271	1.0	0.9999998093341353	99.99999998576561
GOTERM_BP_DIRECT	GO:0001890~placenta development	3	0.2688172043010753	0.7146798044904206	ENSMUSG00000000440, ENSMUSG00000020782, ENSMUSG00000038545	933	33	12548	1.222644450940271	1.0	0.9999998093341353	99.99999998576561
GOTERM_BP_DIRECT	GO:0050766~positive regulation of phagocytosis	3	0.2688172043010753	0.7146798044904206	ENSMUSG00000032202, ENSMUSG00000055994, ENSMUSG00000030605	933	33	12548	1.222644450940271	1.0	0.9999998093341353	99.99999998576561
GOTERM_BP_DIRECT	GO:0046676~negative regulation of insulin secretion	3	0.2688172043010753	0.7146798044904206	ENSMUSG00000028800, ENSMUSG00000054459, ENSMUSG00000031842	933	33	12548	1.222644450940271	1.0	0.9999998093341353	99.99999998576561
GOTERM_BP_DIRECT	GO:0071230~cellular response to amino acid stimulus	4	0.35842293906810035	0.7157065232136328	ENSMUSG00000006476, ENSMUSG00000036206, ENSMUSG00000018589, ENSMUSG00000028893	933	49	12548	1.097884813089223	1.0	0.9999998060927819	99.9999999866637
GOTERM_BP_DIRECT	GO:0042475~odontogenesis of dentin-containing tooth	4	0.35842293906810035	0.7157065232136328	ENSMUSG00000028800, ENSMUSG00000039153, ENSMUSG00000009073, ENSMUSG00000021765	933	49	12548	1.097884813089223	1.0	0.9999998060927819	99.9999999866637
GOTERM_MF_DIRECT	GO:0005520~insulin-like growth factor binding	2	0.17921146953405018	0.7179289527239059	ENSMUSG00000023046, ENSMUSG00000024074	918	16	12065	1.6428376906318085	1.0	0.9997669583789965	99.99999980855905
GOTERM_MF_DIRECT	GO:0003756~protein disulfide isomerase activity	2	0.17921146953405018	0.7179289527239059	ENSMUSG00000020571, ENSMUSG00000033684	918	16	12065	1.6428376906318085	1.0	0.9997669583789965	99.99999980855905
GOTERM_BP_DIRECT	GO:0006469~negative regulation of protein kinase activity	6	0.5376344086021506	0.7181674605917693	ENSMUSG00000052581, ENSMUSG00000061718, ENSMUSG00000022490, ENSMUSG00000009073, ENSMUSG00000030890, ENSMUSG00000056153	933	80	12548	1.0086816720257235	1.0	0.9999998147301021	99.99999998860338
GOTERM_MF_DIRECT	GO:0019901~protein kinase binding	29	2.5985663082437274	0.7197100588361103	ENSMUSG00000055994, ENSMUSG00000020151, ENSMUSG00000003123, ENSMUSG00000031285, ENSMUSG00000029512, ENSMUSG00000059866, ENSMUSG00000022781, ENSMUSG00000035458, ENSMUSG00000022994, ENSMUSG00000002458, ENSMUSG00000017765, ENSMUSG00000002731, ENSMUSG00000028945, ENSMUSG00000019312, ENSMUSG00000000142, ENSMUSG00000024271, ENSMUSG00000022637, ENSMUSG00000030890, ENSMUSG00000045534, ENSMUSG00000032511,…	918	403	12065	0.9457527152024306	1.0	0.9997642208574388	99.99999982685867
KEGG_PATHWAY	mmu04514:Cell adhesion molecules (CAMs)	7	0.6272401433691757	0.7212457734851583	ENSMUSG00000073411, ENSMUSG00000062300, ENSMUSG00000030830, ENSMUSG00000056116, ENSMUSG00000027962, ENSMUSG00000091705, ENSMUSG00000031990	359	103	5208	0.9859101603699598	1.0	0.9400866785846569	99.99999372751037
GOTERM_BP_DIRECT	GO:0009749~response to glucose	5	0.4480286738351254	0.7212526503658845	ENSMUSG00000020241, ENSMUSG00000021477, ENSMUSG00000040152, ENSMUSG00000040612, ENSMUSG00000028893	933	65	12548	1.0345453046417676	1.0	0.9999998278439067	99.99999999065984
KEGG_PATHWAY	mmu00511:Other glycan degradation	2	0.17921146953405018	0.7230956560254818	ENSMUSG00000045594, ENSMUSG00000035239	359	18	5208	1.6118848653667595	1.0	0.9394755556692531	99.99999424695476
KEGG_PATHWAY	mmu00532:Glycosaminoglycan biosynthesis - chondroitin sulfate / dermatan sulfate	2	0.17921146953405018	0.7230956560254818	ENSMUSG00000071649, ENSMUSG00000039497	359	18	5208	1.6118848653667595	1.0	0.9394755556692531	99.99999424695476
GOTERM_CC_DIRECT	GO:0043231~intracellular membrane-bounded organelle	44	3.942652329749104	0.7270709480332623	ENSMUSG00000000440, ENSMUSG00000027698, ENSMUSG00000058454, ENSMUSG00000032376, ENSMUSG00000034708, ENSMUSG00000055782, ENSMUSG00000026888, ENSMUSG00000055128, ENSMUSG00000015653, ENSMUSG00000029311, ENSMUSG00000008540, ENSMUSG00000028744, ENSMUSG00000038213, ENSMUSG00000030493, ENSMUSG00000071072, ENSMUSG00000003271, ENSMUSG00000055817, ENSMUSG00000047250, ENSMUSG00000031398, ENSMUSG00000020782,…	1005	622	13445	0.9463614403864921	1.0	0.9880335444684639	99.99999924733628
GOTERM_BP_DIRECT	GO:0051291~protein heterooligomerization	6	0.5376344086021506	0.7283267359988923	ENSMUSG00000059248, ENSMUSG00000027950, ENSMUSG00000026414, ENSMUSG00000030890, ENSMUSG00000035200, ENSMUSG00000032000	933	81	12548	0.9962288118772578	1.0	0.9999998661048339	99.99999999413146
GOTERM_BP_DIRECT	GO:0007017~microtubule-based process	3	0.2688172043010753	0.7300978860491656	ENSMUSG00000006740, ENSMUSG00000058672, ENSMUSG00000042567	933	34	12548	1.186684320030263	1.0	0.999999868433505	99.99999999478591
GOTERM_BP_DIRECT	GO:0010862~positive regulation of pathway-restricted SMAD protein phosphorylation	3	0.2688172043010753	0.7300978860491656	ENSMUSG00000021253, ENSMUSG00000025352, ENSMUSG00000022098	933	34	12548	1.186684320030263	1.0	0.999999868433505	99.99999999478591
GOTERM_BP_DIRECT	GO:0055072~iron ion homeostasis	3	0.2688172043010753	0.7300978860491656	ENSMUSG00000015653, ENSMUSG00000060802, ENSMUSG00000034248	933	34	12548	1.186684320030263	1.0	0.999999868433505	99.99999999478591
GOTERM_BP_DIRECT	GO:0060079~excitatory postsynaptic potential	3	0.2688172043010753	0.7300978860491656	ENSMUSG00000025889, ENSMUSG00000002771, ENSMUSG00000000632	933	34	12548	1.186684320030263	1.0	0.999999868433505	99.99999999478591
GOTERM_BP_DIRECT	GO:0001508~action potential	2	0.17921146953405018	0.7309595530483248	ENSMUSG00000027950, ENSMUSG00000035200	933	17	12548	1.5822457600403506	1.0	0.9999998653889266	99.99999999507878
GOTERM_BP_DIRECT	GO:0007422~peripheral nervous system development	2	0.17921146953405018	0.7309595530483248	ENSMUSG00000022144, ENSMUSG00000062312	933	17	12548	1.5822457600403506	1.0	0.9999998653889266	99.99999999507878
GOTERM_BP_DIRECT	GO:0030278~regulation of ossification	2	0.17921146953405018	0.7309595530483248	ENSMUSG00000039153, ENSMUSG00000060798	933	17	12548	1.5822457600403506	1.0	0.9999998653889266	99.99999999507878
GOTERM_BP_DIRECT	GO:0007094~mitotic spindle assembly checkpoint	2	0.17921146953405018	0.7309595530483248	ENSMUSG00000092622, ENSMUSG00000024542	933	17	12548	1.5822457600403506	1.0	0.9999998653889266	99.99999999507878
GOTERM_BP_DIRECT	GO:0006911~phagocytosis, engulfment	2	0.17921146953405018	0.7309595530483248	ENSMUSG00000015243, ENSMUSG00000030605	933	17	12548	1.5822457600403506	1.0	0.9999998653889266	99.99999999507878
GOTERM_BP_DIRECT	GO:0045022~early endosome to late endosome transport	2	0.17921146953405018	0.7309595530483248	ENSMUSG00000031328, ENSMUSG00000038195	933	17	12548	1.5822457600403506	1.0	0.9999998653889266	99.99999999507878
[truncated: 724 more rows]
