# Supplementary material for: Histone deacetylase knockouts modify transcription, CAG instability and nuclear pathology in Huntington disease mice
Source: eLife. 2020 Sep 29;9:e55911. doi: 10.7554/eLife.55911 (PMC7581428; doi:10.7554/eLife.55911)
Supplement: Source code 1. [file elife-55911-code1.zip › Pathways/Hdac2KOvsHdac2WT_HttWT_4vs2_nominal_down_0.05.FuncAnnotChart.tsv]

Category	Term	Count	%	PValue	Genes	List Total	Pop Hits	Pop Total	Fold Enrichment	Bonferroni	Benjamini	FDR
GOTERM_CC_DIRECT	GO:0014069~postsynaptic density	76	4.286520022560632	6.753400319919766E-16	ENSMUSG00000001986, ENSMUSG00000060882, ENSMUSG00000019828, ENSMUSG00000028906, ENSMUSG00000002459, ENSMUSG00000028059, ENSMUSG00000032259, ENSMUSG00000029544, ENSMUSG00000028649, ENSMUSG00000042388, ENSMUSG00000038453, ENSMUSG00000027254, ENSMUSG00000041263, ENSMUSG00000059003, ENSMUSG00000032773, ENSMUSG00000046447, ENSMUSG00000051331, ENSMUSG00000032589, ENSMUSG00000034187, ENSMUSG00000057897,…	1618	237	13445	2.6646951750611527	5.195843755245733E-13	5.195843755245733E-13	1.021405182655144E-12
GOTERM_CC_DIRECT	GO:0043197~dendritic spine	51	2.8764805414551606	3.6416077406136536E-13	ENSMUSG00000001986, ENSMUSG00000040385, ENSMUSG00000060882, ENSMUSG00000019828, ENSMUSG00000032259, ENSMUSG00000042388, ENSMUSG00000059003, ENSMUSG00000031870, ENSMUSG00000000416, ENSMUSG00000027296, ENSMUSG00000028943, ENSMUSG00000030805, ENSMUSG00000038665, ENSMUSG00000036306, ENSMUSG00000058589, ENSMUSG00000020900, ENSMUSG00000015143, ENSMUSG00000029361, ENSMUSG00000030525, ENSMUSG00000000326,…	1618	141	13445	3.00561502248639	2.8403945862010005E-10	1.4201972931005002E-10	5.571210159871498E-10
GOTERM_CC_DIRECT	GO:0045202~synapse	111	6.260575296108291	1.4296288787461427E-12	ENSMUSG00000003575, ENSMUSG00000001986, ENSMUSG00000033174, ENSMUSG00000054728, ENSMUSG00000027457, ENSMUSG00000035745, ENSMUSG00000019261, ENSMUSG00000042388, ENSMUSG00000041263, ENSMUSG00000032773, ENSMUSG00000032589, ENSMUSG00000034891, ENSMUSG00000041189, ENSMUSG00000029420, ENSMUSG00000046182, ENSMUSG00000037771, ENSMUSG00000045349, ENSMUSG00000025586, ENSMUSG00000029030, ENSMUSG00000007653,…	1618	468	13445	1.970876517384552	1.115114667271655E-9	3.7170488909055166E-10	2.1871948696627896E-9
GOTERM_CC_DIRECT	GO:0030054~cell junction	133	7.501410039481106	1.3756193547708828E-10	ENSMUSG00000001986, ENSMUSG00000028053, ENSMUSG00000005338, ENSMUSG00000028906, ENSMUSG00000037815, ENSMUSG00000054728, ENSMUSG00000028059, ENSMUSG00000020572, ENSMUSG00000027457, ENSMUSG00000035745, ENSMUSG00000019261, ENSMUSG00000042388, ENSMUSG00000041263, ENSMUSG00000001672, ENSMUSG00000029026, ENSMUSG00000022438, ENSMUSG00000032773, ENSMUSG00000032589, ENSMUSG00000025314, ENSMUSG00000041189,…	1618	639	13445	1.7295498025925087	1.0729832444766885E-7	2.6824582222140236E-8	2.104556862114748E-7
GOTERM_CC_DIRECT	GO:0045211~postsynaptic membrane	59	3.3276931754089114	1.6198803459090817E-10	ENSMUSG00000032112, ENSMUSG00000001986, ENSMUSG00000050556, ENSMUSG00000060882, ENSMUSG00000019828, ENSMUSG00000050511, ENSMUSG00000035745, ENSMUSG00000056755, ENSMUSG00000042388, ENSMUSG00000038453, ENSMUSG00000059003, ENSMUSG00000041263, ENSMUSG00000032773, ENSMUSG00000060780, ENSMUSG00000046447, ENSMUSG00000063142, ENSMUSG00000034275, ENSMUSG00000041189, ENSMUSG00000045349, ENSMUSG00000036306,…	1618	204	13445	2.4032786785913376	1.263507019011456E-7	2.527014164588337E-8	2.478251492910033E-7
GOTERM_CC_DIRECT	GO:0043025~neuronal cell body	103	5.80936266215454	7.952528208318906E-9	ENSMUSG00000003575, ENSMUSG00000001986, ENSMUSG00000001323, ENSMUSG00000029516, ENSMUSG00000019828, ENSMUSG00000028059, ENSMUSG00000040037, ENSMUSG00000027457, ENSMUSG00000035745, ENSMUSG00000019261, ENSMUSG00000042388, ENSMUSG00000039942, ENSMUSG00000051331, ENSMUSG00000032589, ENSMUSG00000089837, ENSMUSG00000000794, ENSMUSG00000034891, ENSMUSG00000028833, ENSMUSG00000025586, ENSMUSG00000020900,…	1618	486	13445	1.7610968680533303	6.202952775646864E-6	1.0338281346555789E-6	1.216655133307043E-5
GOTERM_CC_DIRECT	GO:0030425~dendrite	95	5.3581500282007894	1.111411948524492E-8	ENSMUSG00000003575, ENSMUSG00000032112, ENSMUSG00000038084, ENSMUSG00000001986, ENSMUSG00000050556, ENSMUSG00000060882, ENSMUSG00000040724, ENSMUSG00000019828, ENSMUSG00000020173, ENSMUSG00000040037, ENSMUSG00000032259, ENSMUSG00000019261, ENSMUSG00000056755, ENSMUSG00000038453, ENSMUSG00000031870, ENSMUSG00000031748, ENSMUSG00000024112, ENSMUSG00000032773, ENSMUSG00000046447, ENSMUSG00000051331,…	1618	439	13445	1.7982139991158688	8.668975692960323E-6	1.2384297001233335E-6	1.700346093924665E-5
GOTERM_CC_DIRECT	GO:0005886~plasma membrane	438	24.703891708967852	2.0343606464841418E-8	ENSMUSG00000053799, ENSMUSG00000066197, ENSMUSG00000028906, ENSMUSG00000037815, ENSMUSG00000035954, ENSMUSG00000038696, ENSMUSG00000040037, ENSMUSG00000027457, ENSMUSG00000020261, ENSMUSG00000060534, ENSMUSG00000039942, ENSMUSG00000048047, ENSMUSG00000032773, ENSMUSG00000033774, ENSMUSG00000000794, ENSMUSG00000046480, ENSMUSG00000037907, ENSMUSG00000035199, ENSMUSG00000046182, ENSMUSG00000020900,…	1618	2905	13445	1.252882268966383	1.5867887308673723E-5	1.9834996834999785E-6	3.1123625643392216E-5
KEGG_PATHWAY	mmu05010:Alzheimer's disease	45	2.5380710659898478	1.1793328648075608E-7	ENSMUSG00000005510, ENSMUSG00000025968, ENSMUSG00000022450, ENSMUSG00000009863, ENSMUSG00000037916, ENSMUSG00000021577, ENSMUSG00000058076, ENSMUSG00000035885, ENSMUSG00000036199, ENSMUSG00000020153, ENSMUSG00000003072, ENSMUSG00000002985, ENSMUSG00000057378, ENSMUSG00000061518, ENSMUSG00000033953, ENSMUSG00000018411, ENSMUSG00000026032, ENSMUSG00000041697, ENSMUSG00000059003, ENSMUSG00000036438,…	653	158	5208	2.271502510322368	3.13697640094146E-5	3.13697640094146E-5	1.5470097765035717E-4
GOTERM_CC_DIRECT	GO:0008076~voltage-gated potassium channel complex	26	1.4664410603496898	3.31103457000074E-7	ENSMUSG00000016346, ENSMUSG00000038319, ENSMUSG00000075318, ENSMUSG00000050556, ENSMUSG00000028033, ENSMUSG00000058740, ENSMUSG00000060882, ENSMUSG00000040724, ENSMUSG00000017167, ENSMUSG00000041695, ENSMUSG00000039419, ENSMUSG00000061576, ENSMUSG00000027827, ENSMUSG00000036438, ENSMUSG00000056258, ENSMUSG00000027273, ENSMUSG00000063142, ENSMUSG00000037624, ENSMUSG00000001175, ENSMUSG00000047976,…	1618	71	13445	3.0429673218544893	2.582273927700385E-4	2.8695225973485172E-5	5.06553111245811E-4
GOTERM_CC_DIRECT	GO:0030424~axon	75	4.230118443316413	3.403123414241927E-7	ENSMUSG00000020331, ENSMUSG00000050556, ENSMUSG00000030739, ENSMUSG00000033174, ENSMUSG00000040724, ENSMUSG00000019828, ENSMUSG00000020173, ENSMUSG00000032259, ENSMUSG00000060534, ENSMUSG00000056755, ENSMUSG00000027827, ENSMUSG00000038453, ENSMUSG00000031870, ENSMUSG00000060780, ENSMUSG00000040537, ENSMUSG00000096764, ENSMUSG00000032589, ENSMUSG00000005580, ENSMUSG00000037624, ENSMUSG00000011751,…	1618	344	13445	1.8116951016184204	2.6540844441858E-4	2.6544014848695063E-5	5.206416917591383E-4
GOTERM_BP_DIRECT	GO:0060291~long-term synaptic potentiation	20	1.1280315848843767	1.1236429913297888E-6	ENSMUSG00000030805, ENSMUSG00000034799, ENSMUSG00000022623, ENSMUSG00000020932, ENSMUSG00000063358, ENSMUSG00000052087, ENSMUSG00000030209, ENSMUSG00000032336, ENSMUSG00000042453, ENSMUSG00000031393, ENSMUSG00000059003, ENSMUSG00000037996, ENSMUSG00000060780, ENSMUSG00000063887, ENSMUSG00000027273, ENSMUSG00000041488, ENSMUSG00000030376, ENSMUSG00000059456, ENSMUSG00000029053, ENSMUSG00000057897	1513	48	12548	3.455606961885878	0.004830077845868974	0.004830077845868974	0.002104851686735021
GOTERM_BP_DIRECT	GO:0019228~neuronal action potential	15	0.8460236886632826	1.7090368143708319E-6	ENSMUSG00000030525, ENSMUSG00000047976, ENSMUSG00000075318, ENSMUSG00000057182, ENSMUSG00000030739, ENSMUSG00000060882, ENSMUSG00000040724, ENSMUSG00000069601, ENSMUSG00000064329, ENSMUSG00000061576, ENSMUSG00000023033, ENSMUSG00000020524, ENSMUSG00000022416, ENSMUSG00000068696, ENSMUSG00000063142	1513	29	12548	4.289718987168676	0.007337196307852789	0.0036753522610477596	0.0032014175130212763
KEGG_PATHWAY	mmu04720:Long-term potentiation	23	1.2972363226170334	1.852443666017949E-6	ENSMUSG00000001175, ENSMUSG00000040385, ENSMUSG00000028161, ENSMUSG00000063358, ENSMUSG00000019828, ENSMUSG00000030102, ENSMUSG00000001127, ENSMUSG00000020431, ENSMUSG00000030209, ENSMUSG00000024617, ENSMUSG00000033953, ENSMUSG00000031309, ENSMUSG00000014956, ENSMUSG00000020524, ENSMUSG00000059003, ENSMUSG00000036438, ENSMUSG00000026959, ENSMUSG00000052889, ENSMUSG00000025499, ENSMUSG00000049583,…	653	61	5208	3.0071548715888836	4.926290899811558E-4	2.463448878924357E-4	0.0024299486864887143
GOTERM_CC_DIRECT	GO:0016020~membrane	772	43.54201917653695	3.7222055666503377E-6	ENSMUSG00000040441, ENSMUSG00000032777, ENSMUSG00000066197, ENSMUSG00000003072, ENSMUSG00000037815, ENSMUSG00000047428, ENSMUSG00000016194, ENSMUSG00000040037, ENSMUSG00000026259, ENSMUSG00000050192, ENSMUSG00000032773, ENSMUSG00000007908, ENSMUSG00000066392, ENSMUSG00000019971, ENSMUSG00000059734, ENSMUSG00000035199, ENSMUSG00000046182, ENSMUSG00000019969, ENSMUSG00000033467, ENSMUSG00000025499,…	1618	5710	13445	1.1234751774584955	0.002899115171068112	2.6390387537045257E-4	0.005694440992043415
GOTERM_CC_DIRECT	GO:0043198~dendritic shaft	22	1.2408347433728144	4.328726134513139E-6	ENSMUSG00000034570, ENSMUSG00000020331, ENSMUSG00000030525, ENSMUSG00000006304, ENSMUSG00000001986, ENSMUSG00000063239, ENSMUSG00000023017, ENSMUSG00000036306, ENSMUSG00000028059, ENSMUSG00000022812, ENSMUSG00000017740, ENSMUSG00000056755, ENSMUSG00000020524, ENSMUSG00000019969, ENSMUSG00000063887, ENSMUSG00000049583, ENSMUSG00000051331, ENSMUSG00000067629, ENSMUSG00000034187, ENSMUSG00000074736,…	1618	61	13445	2.9969198970597177	0.0033707200178886287	2.813282275182516E-4	0.006622301808634212
GOTERM_CC_DIRECT	GO:0043005~neuron projection	77	4.342921601804851	9.76186785712225E-6	ENSMUSG00000002103, ENSMUSG00000040276, ENSMUSG00000050556, ENSMUSG00000070570, ENSMUSG00000040385, ENSMUSG00000060882, ENSMUSG00000040724, ENSMUSG00000019828, ENSMUSG00000050511, ENSMUSG00000027457, ENSMUSG00000038453, ENSMUSG00000031870, ENSMUSG00000043811, ENSMUSG00000059003, ENSMUSG00000036438, ENSMUSG00000031748, ENSMUSG00000046447, ENSMUSG00000032589, ENSMUSG00000000794, ENSMUSG00000037624,…	1618	388	13445	1.6490783454181692	0.007585378792661968	5.855434327656228E-4	0.014933613750145458
GOTERM_BP_DIRECT	GO:0006811~ion transport	87	4.906937394247039	1.4876251432784127E-5	ENSMUSG00000020331, ENSMUSG00000016346, ENSMUSG00000001986, ENSMUSG00000050556, ENSMUSG00000070570, ENSMUSG00000050856, ENSMUSG00000034145, ENSMUSG00000060882, ENSMUSG00000003072, ENSMUSG00000040724, ENSMUSG00000041771, ENSMUSG00000070639, ENSMUSG00000035745, ENSMUSG00000027827, ENSMUSG00000017412, ENSMUSG00000059003, ENSMUSG00000020882, ENSMUSG00000041460, ENSMUSG00000024112, ENSMUSG00000057914,…	1513	458	12548	1.5753946149383653	0.06209090116145599	0.021140748827634503	0.027863374232428573
GOTERM_BP_DIRECT	GO:0006810~transport	240	13.536379018612521	2.3030525931388217E-5	ENSMUSG00000037916, ENSMUSG00000040441, ENSMUSG00000050856, ENSMUSG00000058076, ENSMUSG00000053799, ENSMUSG00000003072, ENSMUSG00000020261, ENSMUSG00000027255, ENSMUSG00000050192, ENSMUSG00000041460, ENSMUSG00000048249, ENSMUSG00000051331, ENSMUSG00000034187, ENSMUSG00000000794, ENSMUSG00000019971, ENSMUSG00000046480, ENSMUSG00000031791, ENSMUSG00000059734, ENSMUSG00000041189, ENSMUSG00000020402,…	1513	1560	12548	1.2759164166963242	0.09447435348161526	0.024504683202720035	0.04313329705901703
GOTERM_BP_DIRECT	GO:0007626~locomotory behavior	26	1.4664410603496898	3.311668276154094E-5	ENSMUSG00000028222, ENSMUSG00000022623, ENSMUSG00000052512, ENSMUSG00000019828, ENSMUSG00000034472, ENSMUSG00000061313, ENSMUSG00000025905, ENSMUSG00000040037, ENSMUSG00000032259, ENSMUSG00000059003, ENSMUSG00000031748, ENSMUSG00000041380, ENSMUSG00000060780, ENSMUSG00000027273, ENSMUSG00000028943, ENSMUSG00000004110, ENSMUSG00000022489, ENSMUSG00000020160, ENSMUSG00000000552, ENSMUSG00000042453,…	1513	89	12548	2.422807577771672	0.13298772903822353	0.028136998863905083	0.06201786243659191
KEGG_PATHWAY	mmu04020:Calcium signaling pathway	39	2.199661590524535	3.7643946111290236E-5	ENSMUSG00000030525, ENSMUSG00000016319, ENSMUSG00000056529, ENSMUSG00000034881, ENSMUSG00000019828, ENSMUSG00000057378, ENSMUSG00000020431, ENSMUSG00000033953, ENSMUSG00000024617, ENSMUSG00000031376, ENSMUSG00000019464, ENSMUSG00000039079, ENSMUSG00000059003, ENSMUSG00000036438, ENSMUSG00000041380, ENSMUSG00000052889, ENSMUSG00000024112, ENSMUSG00000027296, ENSMUSG00000032773, ENSMUSG00000022416,…	653	158	5208	1.9686355089460523	0.009963510191368097	0.0033322616980377973	0.04936885554124304
GOTERM_BP_DIRECT	GO:0030534~adult behavior	14	0.7896221094190639	5.960740595349606E-5	ENSMUSG00000011751, ENSMUSG00000020308, ENSMUSG00000022623, ENSMUSG00000040721, ENSMUSG00000039419, ENSMUSG00000067889, ENSMUSG00000031755, ENSMUSG00000032259, ENSMUSG00000056755, ENSMUSG00000021198, ENSMUSG00000055471, ENSMUSG00000051510, ENSMUSG00000066392, ENSMUSG00000005089	1513	33	12548	3.5184361793747128	0.22652038812343378	0.04190594557275629	0.1116010277245505
GOTERM_BP_DIRECT	GO:0048167~regulation of synaptic plasticity	16	0.9024252679075015	6.293673974610325E-5	ENSMUSG00000028222, ENSMUSG00000022623, ENSMUSG00000042700, ENSMUSG00000036306, ENSMUSG00000030209, ENSMUSG00000031393, ENSMUSG00000042429, ENSMUSG00000030302, ENSMUSG00000020524, ENSMUSG00000032356, ENSMUSG00000059003, ENSMUSG00000026959, ENSMUSG00000019969, ENSMUSG00000025551, ENSMUSG00000027296, ENSMUSG00000067629	1513	42	12548	3.1594120794385168	0.23753825783572913	0.038002356588602404	0.1178309544357159
GOTERM_MF_DIRECT	GO:0005249~voltage-gated potassium channel activity	20	1.1280315848843767	6.967178478619322E-5	ENSMUSG00000020331, ENSMUSG00000016346, ENSMUSG00000047976, ENSMUSG00000038319, ENSMUSG00000050556, ENSMUSG00000075318, ENSMUSG00000028033, ENSMUSG00000057182, ENSMUSG00000058740, ENSMUSG00000035355, ENSMUSG00000060882, ENSMUSG00000040724, ENSMUSG00000027827, ENSMUSG00000096146, ENSMUSG00000056258, ENSMUSG00000028931, ENSMUSG00000027273, ENSMUSG00000036760, ENSMUSG00000063142, ENSMUSG00000037624	1495	60	12065	2.690078037904125	0.08786745023195874	0.08786745023195874	0.11391080508794671
GOTERM_MF_DIRECT	GO:0005516~calmodulin binding	39	2.199661590524535	7.242513850725765E-5	ENSMUSG00000016346, ENSMUSG00000034799, ENSMUSG00000034593, ENSMUSG00000032936, ENSMUSG00000030739, ENSMUSG00000028906, ENSMUSG00000021559, ENSMUSG00000057378, ENSMUSG00000032503, ENSMUSG00000033952, ENSMUSG00000020431, ENSMUSG00000024617, ENSMUSG00000030000, ENSMUSG00000056755, ENSMUSG00000056258, ENSMUSG00000027296, ENSMUSG00000018417, ENSMUSG00000041308, ENSMUSG00000030376, ENSMUSG00000051331,…	1495	163	12065	1.930914910642838	0.09117674709659296	0.046677781176056365	0.1184099338398803
GOTERM_BP_DIRECT	GO:0034765~regulation of ion transmembrane transport	30	1.6920473773265652	7.253916855380984E-5	ENSMUSG00000024589, ENSMUSG00000020331, ENSMUSG00000016346, ENSMUSG00000038319, ENSMUSG00000050556, ENSMUSG00000028033, ENSMUSG00000060882, ENSMUSG00000019194, ENSMUSG00000040724, ENSMUSG00000041695, ENSMUSG00000064329, ENSMUSG00000000197, ENSMUSG00000027827, ENSMUSG00000017412, ENSMUSG00000020882, ENSMUSG00000056258, ENSMUSG00000041460, ENSMUSG00000024112, ENSMUSG00000057914, ENSMUSG00000051331,…	1513	115	12548	2.163510445702463	0.2684448107453963	0.038319329563066495	0.13579718203953206
KEGG_PATHWAY	mmu04080:Neuroactive ligand-receptor interaction	43	2.4252679075014103	7.268611855902097E-5	ENSMUSG00000030525, ENSMUSG00000001986, ENSMUSG00000056529, ENSMUSG00000049511, ENSMUSG00000034881, ENSMUSG00000010803, ENSMUSG00000019828, ENSMUSG00000050511, ENSMUSG00000041078, ENSMUSG00000025905, ENSMUSG00000032259, ENSMUSG00000035745, ENSMUSG00000042429, ENSMUSG00000056755, ENSMUSG00000019464, ENSMUSG00000058756, ENSMUSG00000039079, ENSMUSG00000059003, ENSMUSG00000039942, ENSMUSG00000041380,…	653	186	5208	1.8437978560490045	0.019149484013096685	0.004822138539303911	0.0953053310863039
KEGG_PATHWAY	mmu04921:Oxytocin signaling pathway	34	1.9176536943034406	7.414710208847822E-5	ENSMUSG00000040385, ENSMUSG00000039824, ENSMUSG00000041695, ENSMUSG00000019254, ENSMUSG00000057378, ENSMUSG00000020431, ENSMUSG00000050697, ENSMUSG00000033953, ENSMUSG00000024617, ENSMUSG00000017412, ENSMUSG00000036438, ENSMUSG00000031748, ENSMUSG00000020882, ENSMUSG00000052889, ENSMUSG00000041460, ENSMUSG00000057914, ENSMUSG00000051331, ENSMUSG00000005580, ENSMUSG00000034994, ENSMUSG00000057897,…	653	134	5208	2.0236337455143887	0.019530617646820958	0.0039370016870797775	0.09722009797071829
GOTERM_CC_DIRECT	GO:0043204~perikaryon	33	1.8612521150592216	8.142402920329106E-5	ENSMUSG00000030854, ENSMUSG00000019795, ENSMUSG00000001986, ENSMUSG00000050556, ENSMUSG00000040385, ENSMUSG00000060882, ENSMUSG00000040724, ENSMUSG00000025576, ENSMUSG00000025905, ENSMUSG00000017740, ENSMUSG00000032259, ENSMUSG00000027827, ENSMUSG00000031870, ENSMUSG00000052727, ENSMUSG00000043079, ENSMUSG00000033998, ENSMUSG00000024112, ENSMUSG00000042671, ENSMUSG00000004110, ENSMUSG00000057897,…	1618	133	13445	2.061790756247851	0.061538389133244165	0.004526391199841107	0.12449791745383632
KEGG_PATHWAY	mmu04713:Circadian entrainment	25	1.410039481105471	8.956348028409477E-5	ENSMUSG00000001986, ENSMUSG00000057378, ENSMUSG00000020431, ENSMUSG00000024617, ENSMUSG00000029713, ENSMUSG00000059003, ENSMUSG00000036438, ENSMUSG00000031748, ENSMUSG00000024112, ENSMUSG00000052889, ENSMUSG00000022416, ENSMUSG00000051331, ENSMUSG00000005580, ENSMUSG00000057897, ENSMUSG00000051177, ENSMUSG00000001175, ENSMUSG00000063358, ENSMUSG00000030102, ENSMUSG00000030592, ENSMUSG00000030209,…	653	86	5208	2.318458634566758	0.02354337910071158	0.003962952146300935	0.1174227568661812
GOTERM_BP_DIRECT	GO:1900273~positive regulation of long-term synaptic potentiation	10	0.5640157924421884	9.174498335740879E-5	ENSMUSG00000003575, ENSMUSG00000042453, ENSMUSG00000032259, ENSMUSG00000030854, ENSMUSG00000059003, ENSMUSG00000022623, ENSMUSG00000053310, ENSMUSG00000029361, ENSMUSG00000030209, ENSMUSG00000032336	1513	18	12548	4.607475949181171	0.3265538684145597	0.04297663630006421	0.17172225035898547
GOTERM_CC_DIRECT	GO:0042995~cell projection	111	6.260575296108291	9.43102883053319E-5	ENSMUSG00000026259, ENSMUSG00000028649, ENSMUSG00000014778, ENSMUSG00000019261, ENSMUSG00000069581, ENSMUSG00000022438, ENSMUSG00000028583, ENSMUSG00000040537, ENSMUSG00000019971, ENSMUSG00000025314, ENSMUSG00000020308, ENSMUSG00000028833, ENSMUSG00000069895, ENSMUSG00000021066, ENSMUSG00000020900, ENSMUSG00000014444, ENSMUSG00000053310, ENSMUSG00000053617, ENSMUSG00000015143, ENSMUSG00000029361,…	1618	648	13445	1.4234108181110654	0.07092470498803105	0.004892359493943732	0.14418781625448185
GOTERM_CC_DIRECT	GO:0030426~growth cone	36	2.030456852791878	1.1566070891027852E-4	ENSMUSG00000034570, ENSMUSG00000030525, ENSMUSG00000030739, ENSMUSG00000035314, ENSMUSG00000026259, ENSMUSG00000018411, ENSMUSG00000043811, ENSMUSG00000036438, ENSMUSG00000052727, ENSMUSG00000060780, ENSMUSG00000027273, ENSMUSG00000041488, ENSMUSG00000031137, ENSMUSG00000089837, ENSMUSG00000021288, ENSMUSG00000059456, ENSMUSG00000021217, ENSMUSG00000034891, ENSMUSG00000001175, ENSMUSG00000023277,…	1618	153	13445	1.9552097724132915	0.08627037879175825	0.00562291754641886	0.17680276843892173
GOTERM_BP_DIRECT	GO:0006816~calcium ion transport	30	1.6920473773265652	1.1893217829008478E-4	ENSMUSG00000030525, ENSMUSG00000041771, ENSMUSG00000057378, ENSMUSG00000024617, ENSMUSG00000000197, ENSMUSG00000017412, ENSMUSG00000059003, ENSMUSG00000037996, ENSMUSG00000032855, ENSMUSG00000020882, ENSMUSG00000052889, ENSMUSG00000041460, ENSMUSG00000024112, ENSMUSG00000057914, ENSMUSG00000022416, ENSMUSG00000030376, ENSMUSG00000051331, ENSMUSG00000004110, ENSMUSG00000057897, ENSMUSG00000019146,…	1513	118	12548	2.1085059428456203	0.401009316120127	0.04995974668774972	0.22255582052251865
GOTERM_BP_DIRECT	GO:0007612~learning	20	1.1280315848843767	1.272032617054559E-4	ENSMUSG00000000326, ENSMUSG00000022623, ENSMUSG00000063239, ENSMUSG00000052087, ENSMUSG00000020402, ENSMUSG00000039419, ENSMUSG00000030209, ENSMUSG00000042453, ENSMUSG00000017740, ENSMUSG00000031393, ENSMUSG00000059003, ENSMUSG00000037996, ENSMUSG00000026959, ENSMUSG00000053164, ENSMUSG00000039059, ENSMUSG00000049583, ENSMUSG00000031137, ENSMUSG00000030376, ENSMUSG00000066392, ENSMUSG00000025318	1513	64	12548	2.5917052214144087	0.4219839941426564	0.04861090419886649	0.23801591194856364
GOTERM_MF_DIRECT	GO:0005262~calcium channel activity	21	1.1844331641285957	1.4366321326224893E-4	ENSMUSG00000019146, ENSMUSG00000030102, ENSMUSG00000041771, ENSMUSG00000066189, ENSMUSG00000057378, ENSMUSG00000030209, ENSMUSG00000030592, ENSMUSG00000035745, ENSMUSG00000029868, ENSMUSG00000017412, ENSMUSG00000059003, ENSMUSG00000037996, ENSMUSG00000026959, ENSMUSG00000019969, ENSMUSG00000020882, ENSMUSG00000032855, ENSMUSG00000041460, ENSMUSG00000024112, ENSMUSG00000057914, ENSMUSG00000051331,…	1495	68	12065	2.4922781821758804	0.17275060591813485	0.06125964933598027	0.2347506737623961
GOTERM_BP_DIRECT	GO:0042391~regulation of membrane potential	23	1.2972363226170334	1.6581483488657277E-4	ENSMUSG00000024589, ENSMUSG00000020331, ENSMUSG00000030525, ENSMUSG00000040441, ENSMUSG00000047976, ENSMUSG00000019146, ENSMUSG00000038319, ENSMUSG00000036196, ENSMUSG00000041189, ENSMUSG00000035355, ENSMUSG00000023017, ENSMUSG00000064329, ENSMUSG00000014444, ENSMUSG00000029015, ENSMUSG00000061576, ENSMUSG00000017412, ENSMUSG00000059003, ENSMUSG00000026959, ENSMUSG00000096146, ENSMUSG00000024112,…	1513	81	12548	2.3549321518037094	0.5105903289346462	0.05780807261796195	0.3101576517525184
GOTERM_MF_DIRECT	GO:0005216~ion channel activity	34	1.9176536943034406	1.688510311815984E-4	ENSMUSG00000020331, ENSMUSG00000016346, ENSMUSG00000030525, ENSMUSG00000001986, ENSMUSG00000038319, ENSMUSG00000050556, ENSMUSG00000028033, ENSMUSG00000010803, ENSMUSG00000060882, ENSMUSG00000040724, ENSMUSG00000057378, ENSMUSG00000041078, ENSMUSG00000064329, ENSMUSG00000035745, ENSMUSG00000000197, ENSMUSG00000059003, ENSMUSG00000056258, ENSMUSG00000024112, ENSMUSG00000029211, ENSMUSG00000051331,…	1495	140	12065	1.9599139990444339	0.19980687989943435	0.05420132062703731	0.275855096110722
GOTERM_BP_DIRECT	GO:0007616~long-term memory	13	0.7332205301748449	1.9938381654391186E-4	ENSMUSG00000042453, ENSMUSG00000032259, ENSMUSG00000031393, ENSMUSG00000020524, ENSMUSG00000028222, ENSMUSG00000070570, ENSMUSG00000026959, ENSMUSG00000052087, ENSMUSG00000027273, ENSMUSG00000038418, ENSMUSG00000024083, ENSMUSG00000029053, ENSMUSG00000020431	1513	32	12548	3.3692167878387314	0.576512180436727	0.06395774182175917	0.37283769638846165
GOTERM_CC_DIRECT	GO:0005776~autophagosome	19	1.071630005640158	2.0245546341956142E-4	ENSMUSG00000030161, ENSMUSG00000032571, ENSMUSG00000033124, ENSMUSG00000025437, ENSMUSG00000029434, ENSMUSG00000026289, ENSMUSG00000038295, ENSMUSG00000008604, ENSMUSG00000027341, ENSMUSG00000037526, ENSMUSG00000034789, ENSMUSG00000023923, ENSMUSG00000025417, ENSMUSG00000018547, ENSMUSG00000056692, ENSMUSG00000050148, ENSMUSG00000017119, ENSMUSG00000015837, ENSMUSG00000032127	1618	61	13445	2.58824900200612	0.146091513011817	0.009247054060627535	0.3092881562476557
GOTERM_BP_DIRECT	GO:0007268~chemical synaptic transmission	32	1.804850535815003	2.3051301405319264E-4	ENSMUSG00000034799, ENSMUSG00000034593, ENSMUSG00000049511, ENSMUSG00000070570, ENSMUSG00000050511, ENSMUSG00000025905, ENSMUSG00000017740, ENSMUSG00000031393, ENSMUSG00000056755, ENSMUSG00000059003, ENSMUSG00000025551, ENSMUSG00000020882, ENSMUSG00000041380, ENSMUSG00000057914, ENSMUSG00000096764, ENSMUSG00000051331, ENSMUSG00000066392, ENSMUSG00000063142, ENSMUSG00000033774, ENSMUSG00000027130,…	1513	134	12548	1.9805269751704135	0.6296827014530879	0.06849785967896349	0.43092883372913837
GOTERM_MF_DIRECT	GO:0005244~voltage-gated ion channel activity	29	1.6356457980823462	2.4779137144450685E-4	ENSMUSG00000020331, ENSMUSG00000016346, ENSMUSG00000038319, ENSMUSG00000050556, ENSMUSG00000028033, ENSMUSG00000060882, ENSMUSG00000019194, ENSMUSG00000040724, ENSMUSG00000041695, ENSMUSG00000064329, ENSMUSG00000000197, ENSMUSG00000017412, ENSMUSG00000027827, ENSMUSG00000020882, ENSMUSG00000056258, ENSMUSG00000041460, ENSMUSG00000024112, ENSMUSG00000057914, ENSMUSG00000051331, ENSMUSG00000004110,…	1495	114	12065	2.052954292084727	0.2790064887380995	0.06333073216183327	0.4045761795921754
GOTERM_BP_DIRECT	GO:0070588~calcium ion transmembrane transport	21	1.1844331641285957	2.851355274301158E-4	ENSMUSG00000019146, ENSMUSG00000030102, ENSMUSG00000023017, ENSMUSG00000066189, ENSMUSG00000057378, ENSMUSG00000030592, ENSMUSG00000035745, ENSMUSG00000030302, ENSMUSG00000000197, ENSMUSG00000029868, ENSMUSG00000017412, ENSMUSG00000037996, ENSMUSG00000020882, ENSMUSG00000032855, ENSMUSG00000041460, ENSMUSG00000024112, ENSMUSG00000057914, ENSMUSG00000030376, ENSMUSG00000051331, ENSMUSG00000004110,…	1513	73	12548	2.385788916151346	0.7073635386985192	0.0786558222207796	0.5327840729426048
GOTERM_BP_DIRECT	GO:0006813~potassium ion transport	27	1.5228426395939088	3.176116121995791E-4	ENSMUSG00000016346, ENSMUSG00000020331, ENSMUSG00000003031, ENSMUSG00000038319, ENSMUSG00000050556, ENSMUSG00000028033, ENSMUSG00000058740, ENSMUSG00000060882, ENSMUSG00000040724, ENSMUSG00000041695, ENSMUSG00000041771, ENSMUSG00000017740, ENSMUSG00000027827, ENSMUSG00000056258, ENSMUSG00000033998, ENSMUSG00000036760, ENSMUSG00000063142, ENSMUSG00000037624, ENSMUSG00000034187, ENSMUSG00000000794,…	1513	107	12548	2.0927414124318213	0.745589410448914	0.08199309254051701	0.5932958455903803
GOTERM_CC_DIRECT	GO:0043194~axon initial segment	8	0.4512126339537508	3.1872955668304587E-4	ENSMUSG00000016346, ENSMUSG00000011751, ENSMUSG00000023033, ENSMUSG00000075318, ENSMUSG00000056258, ENSMUSG00000032532, ENSMUSG00000069601, ENSMUSG00000064329	1618	13	13445	5.113625558619378	0.22014609814791952	0.013718842739632309	0.48651390778506887
KEGG_PATHWAY	mmu05012:Parkinson's disease	32	1.804850535815003	4.0673366060533085E-4	ENSMUSG00000005510, ENSMUSG00000025968, ENSMUSG00000022450, ENSMUSG00000009863, ENSMUSG00000037916, ENSMUSG00000016319, ENSMUSG00000021577, ENSMUSG00000035885, ENSMUSG00000058076, ENSMUSG00000036199, ENSMUSG00000020153, ENSMUSG00000003072, ENSMUSG00000064360, ENSMUSG00000061518, ENSMUSG00000032259, ENSMUSG00000026032, ENSMUSG00000009293, ENSMUSG00000041697, ENSMUSG00000014313, ENSMUSG00000025428,…	653	134	5208	1.9045964663664832	0.10256372343387732	0.015340145834199181	0.5322272795910354
GOTERM_BP_DIRECT	GO:0051930~regulation of sensory perception of pain	14	0.7896221094190639	4.216803316700642E-4	ENSMUSG00000000326, ENSMUSG00000033174, ENSMUSG00000032532, ENSMUSG00000019828, ENSMUSG00000028854, ENSMUSG00000050511, ENSMUSG00000045318, ENSMUSG00000025905, ENSMUSG00000042429, ENSMUSG00000059003, ENSMUSG00000020458, ENSMUSG00000041380, ENSMUSG00000029361, ENSMUSG00000030898	1513	39	12548	2.9771383056247567	0.8375530444379709	0.1013899545435365	0.7869694875083044
KEGG_PATHWAY	mmu04728:Dopaminergic synapse	29	1.6356457980823462	4.2830370914999117E-4	ENSMUSG00000001175, ENSMUSG00000000326, ENSMUSG00000001986, ENSMUSG00000093803, ENSMUSG00000040385, ENSMUSG00000028161, ENSMUSG00000055116, ENSMUSG00000030102, ENSMUSG00000020366, ENSMUSG00000030209, ENSMUSG00000029120, ENSMUSG00000022812, ENSMUSG00000064329, ENSMUSG00000024617, ENSMUSG00000029713, ENSMUSG00000032259, ENSMUSG00000027104, ENSMUSG00000041769, ENSMUSG00000014956, ENSMUSG00000020524,…	653	117	5208	1.976832763969058	0.10770027802955773	0.014143181037397423	0.5603793526783529
GOTERM_CC_DIRECT	GO:0033268~node of Ranvier	8	0.4512126339537508	5.71389735446766E-4	ENSMUSG00000016346, ENSMUSG00000011751, ENSMUSG00000023033, ENSMUSG00000075318, ENSMUSG00000056258, ENSMUSG00000019194, ENSMUSG00000069601, ENSMUSG00000064329	1618	14	13445	4.748366590146565	0.3596954598373493	0.023190622894767587	0.8706055868784923
KEGG_PATHWAY	mmu04261:Adrenergic signaling in cardiomyocytes	30	1.6920473773265652	5.902040908722476E-4	ENSMUSG00000093803, ENSMUSG00000040385, ENSMUSG00000019194, ENSMUSG00000020431, ENSMUSG00000024617, ENSMUSG00000031376, ENSMUSG00000017412, ENSMUSG00000036438, ENSMUSG00000020882, ENSMUSG00000032366, ENSMUSG00000041460, ENSMUSG00000063889, ENSMUSG00000057914, ENSMUSG00000051331, ENSMUSG00000005580, ENSMUSG00000057897, ENSMUSG00000046480, ENSMUSG00000051177, ENSMUSG00000001175, ENSMUSG00000019146,…	653	125	5208	1.9141194486983155	0.14533067201270122	0.017297608020234723	0.7714482304587711
KEGG_PATHWAY	mmu05016:Huntington's disease	39	2.199661590524535	5.955066558936972E-4	ENSMUSG00000005510, ENSMUSG00000025968, ENSMUSG00000022450, ENSMUSG00000009863, ENSMUSG00000037916, ENSMUSG00000016319, ENSMUSG00000021577, ENSMUSG00000058076, ENSMUSG00000031783, ENSMUSG00000035885, ENSMUSG00000036199, ENSMUSG00000020153, ENSMUSG00000003072, ENSMUSG00000061518, ENSMUSG00000060279, ENSMUSG00000026032, ENSMUSG00000041697, ENSMUSG00000031231, ENSMUSG00000014313, ENSMUSG00000025428,…	653	179	5208	1.7376782704663478	0.14653603230319923	0.015720320789616493	0.7783541586791176
GOTERM_BP_DIRECT	GO:0071805~potassium ion transmembrane transport	21	1.1844331641285957	6.090517862359895E-4	ENSMUSG00000031791, ENSMUSG00000020331, ENSMUSG00000016346, ENSMUSG00000047976, ENSMUSG00000038319, ENSMUSG00000050556, ENSMUSG00000028033, ENSMUSG00000058740, ENSMUSG00000060882, ENSMUSG00000040724, ENSMUSG00000028854, ENSMUSG00000041695, ENSMUSG00000014786, ENSMUSG00000000197, ENSMUSG00000096146, ENSMUSG00000033998, ENSMUSG00000056258, ENSMUSG00000079056, ENSMUSG00000036760, ENSMUSG00000063142,…	1513	77	12548	2.2618518295980294	0.9275749953091309	0.13570803807430987	1.1347707521677686
GOTERM_MF_DIRECT	GO:0035254~glutamate receptor binding	8	0.4512126339537508	6.838176341972261E-4	ENSMUSG00000030854, ENSMUSG00000030302, ENSMUSG00000006304, ENSMUSG00000032356, ENSMUSG00000059003, ENSMUSG00000026959, ENSMUSG00000074736, ENSMUSG00000024617	1495	14	12065	4.611562350692785	0.5946271581615996	0.13971481970188915	1.11276010931034
GOTERM_CC_DIRECT	GO:0060076~excitatory synapse	13	0.7332205301748449	6.869177326261968E-4	ENSMUSG00000059974, ENSMUSG00000034799, ENSMUSG00000020524, ENSMUSG00000022623, ENSMUSG00000049939, ENSMUSG00000038665, ENSMUSG00000070570, ENSMUSG00000026959, ENSMUSG00000060780, ENSMUSG00000028525, ENSMUSG00000063887, ENSMUSG00000032589, ENSMUSG00000074736	1618	36	13445	3.0007038868287323	0.41490434926944464	0.026443090261959012	1.045768168711514
GOTERM_BP_DIRECT	GO:0035556~intracellular signal transduction	64	3.609701071630006	7.067672957545009E-4	ENSMUSG00000027347, ENSMUSG00000024969, ENSMUSG00000029516, ENSMUSG00000021559, ENSMUSG00000001127, ENSMUSG00000020888, ENSMUSG00000028059, ENSMUSG00000032500, ENSMUSG00000020431, ENSMUSG00000027692, ENSMUSG00000035910, ENSMUSG00000034974, ENSMUSG00000037003, ENSMUSG00000000787, ENSMUSG00000052889, ENSMUSG00000020027, ENSMUSG00000005580, ENSMUSG00000051177, ENSMUSG00000032946, ENSMUSG00000023277,…	1513	351	12548	1.5121972346030508	0.9524767873825446	0.14814934294567506	1.3156933011064686
KEGG_PATHWAY	mmu05033:Nicotine addiction	13	0.7332205301748449	7.205030380856201E-4	ENSMUSG00000030525, ENSMUSG00000001986, ENSMUSG00000070570, ENSMUSG00000010803, ENSMUSG00000037771, ENSMUSG00000030209, ENSMUSG00000035745, ENSMUSG00000007653, ENSMUSG00000020524, ENSMUSG00000059003, ENSMUSG00000026959, ENSMUSG00000029211, ENSMUSG00000029054	653	35	5208	2.9623277182235834	0.17446439481151355	0.017278340618863353	0.9410177909582096
KEGG_PATHWAY	mmu04070:Phosphatidylinositol signaling system	24	1.353637901861252	8.433061209711927E-4	ENSMUSG00000032594, ENSMUSG00000034570, ENSMUSG00000001175, ENSMUSG00000027531, ENSMUSG00000038665, ENSMUSG00000034731, ENSMUSG00000036095, ENSMUSG00000029330, ENSMUSG00000026113, ENSMUSG00000030102, ENSMUSG00000041720, ENSMUSG00000021385, ENSMUSG00000026447, ENSMUSG00000025417, ENSMUSG00000036438, ENSMUSG00000018547, ENSMUSG00000052889, ENSMUSG00000027296, ENSMUSG00000032599, ENSMUSG00000034902,…	653	93	5208	2.058192955589587	0.20101576662777043	0.018527390270749566	1.100587253155838
GOTERM_CC_DIRECT	GO:0043209~myelin sheath	39	2.199661590524535	8.44454486645395E-4	ENSMUSG00000027010, ENSMUSG00000025968, ENSMUSG00000005510, ENSMUSG00000022477, ENSMUSG00000040276, ENSMUSG00000016319, ENSMUSG00000020932, ENSMUSG00000021577, ENSMUSG00000016349, ENSMUSG00000030739, ENSMUSG00000056569, ENSMUSG00000017167, ENSMUSG00000026797, ENSMUSG00000061518, ENSMUSG00000029713, ENSMUSG00000041697, ENSMUSG00000025428, ENSMUSG00000031748, ENSMUSG00000020458, ENSMUSG00000039059,…	1618	188	13445	1.7238086158377823	0.48260711799787215	0.03089150088624293	1.2841579157452987
GOTERM_CC_DIRECT	GO:0005891~voltage-gated calcium channel complex	10	0.5640157924421884	8.67281349529696E-4	ENSMUSG00000017412, ENSMUSG00000019146, ENSMUSG00000020882, ENSMUSG00000024112, ENSMUSG00000041460, ENSMUSG00000028525, ENSMUSG00000057914, ENSMUSG00000022416, ENSMUSG00000051331, ENSMUSG00000004110	1618	23	13445	3.612887622937604	0.49174549936887435	0.030294059713529387	1.3186557114577835
GOTERM_BP_DIRECT	GO:0086010~membrane depolarization during action potential	10	0.5640157924421884	8.787630201416702E-4	ENSMUSG00000000197, ENSMUSG00000023033, ENSMUSG00000038319, ENSMUSG00000075318, ENSMUSG00000057182, ENSMUSG00000024112, ENSMUSG00000022416, ENSMUSG00000051331, ENSMUSG00000004110, ENSMUSG00000064329	1513	23	12548	3.6058507428374376	0.9773649250464762	0.17255507458455566	1.63338630939035
GOTERM_BP_DIRECT	GO:0050885~neuromuscular process controlling balance	16	0.9024252679075015	8.906081073740411E-4	ENSMUSG00000009681, ENSMUSG00000034593, ENSMUSG00000021684, ENSMUSG00000022623, ENSMUSG00000017631, ENSMUSG00000008658, ENSMUSG00000038664, ENSMUSG00000017167, ENSMUSG00000020900, ENSMUSG00000031367, ENSMUSG00000030302, ENSMUSG00000068696, ENSMUSG00000014592, ENSMUSG00000063142, ENSMUSG00000057897, ENSMUSG00000025318	1513	52	12548	2.551832833392648	0.9784922138381495	0.16708670242671209	1.6552296784337894
GOTERM_MF_DIRECT	GO:0004860~protein kinase inhibitor activity	15	0.8460236886632826	9.571320173551419E-4	ENSMUSG00000037104, ENSMUSG00000042846, ENSMUSG00000027001, ENSMUSG00000003031, ENSMUSG00000029359, ENSMUSG00000038485, ENSMUSG00000043811, ENSMUSG00000049939, ENSMUSG00000032715, ENSMUSG00000020027, ENSMUSG00000047787, ENSMUSG00000060780, ENSMUSG00000045287, ENSMUSG00000046447, ENSMUSG00000032578	1495	46	12065	2.631598080558383	0.7174837692637359	0.1652092482995018	1.5542576108913853
KEGG_PATHWAY	mmu00190:Oxidative phosphorylation	29	1.6356457980823462	0.001144988970416871	ENSMUSG00000059734, ENSMUSG00000037916, ENSMUSG00000009863, ENSMUSG00000022450, ENSMUSG00000025968, ENSMUSG00000005510, ENSMUSG00000013593, ENSMUSG00000079941, ENSMUSG00000021577, ENSMUSG00000022890, ENSMUSG00000050856, ENSMUSG00000058076, ENSMUSG00000035885, ENSMUSG00000036199, ENSMUSG00000020153, ENSMUSG00000003072, ENSMUSG00000064360, ENSMUSG00000061518, ENSMUSG00000026032, ENSMUSG00000038023,…	653	124	5208	1.8652373660030628	0.26268610052551267	0.023169037345706744	1.4915842010937763
GOTERM_BP_DIRECT	GO:0019233~sensory perception of pain	18	1.015228426395939	0.0011636123043551804	ENSMUSG00000037251, ENSMUSG00000052572, ENSMUSG00000044288, ENSMUSG00000057182, ENSMUSG00000060882, ENSMUSG00000063358, ENSMUSG00000040724, ENSMUSG00000019828, ENSMUSG00000050511, ENSMUSG00000025905, ENSMUSG00000031393, ENSMUSG00000022270, ENSMUSG00000059003, ENSMUSG00000026959, ENSMUSG00000024112, ENSMUSG00000079056, ENSMUSG00000020681, ENSMUSG00000004110	1513	64	12548	2.332534699272968	0.9933751322105618	0.20390920793220135	2.1574024943268766
GOTERM_BP_DIRECT	GO:0048511~rhythmic process	28	1.5792442188381277	0.0011666636230284995	ENSMUSG00000003575, ENSMUSG00000040385, ENSMUSG00000007872, ENSMUSG00000039630, ENSMUSG00000055116, ENSMUSG00000019256, ENSMUSG00000020431, ENSMUSG00000036986, ENSMUSG00000050697, ENSMUSG00000020572, ENSMUSG00000022389, ENSMUSG00000059003, ENSMUSG00000026077, ENSMUSG00000063889, ENSMUSG00000063887, ENSMUSG00000029992, ENSMUSG00000020719, ENSMUSG00000025217, ENSMUSG00000020366, ENSMUSG00000068742,…	1513	122	12548	1.9034162937600905	0.9934617669969691	0.19643684156325336	2.163001448352342
GOTERM_MF_DIRECT	GO:0019901~protein kinase binding	72	4.060913705583756	0.0012223070617284571	ENSMUSG00000016349, ENSMUSG00000022505, ENSMUSG00000002459, ENSMUSG00000019254, ENSMUSG00000038696, ENSMUSG00000020888, ENSMUSG00000026942, ENSMUSG00000037003, ENSMUSG00000024824, ENSMUSG00000017412, ENSMUSG00000038453, ENSMUSG00000023932, ENSMUSG00000059003, ENSMUSG00000022685, ENSMUSG00000029026, ENSMUSG00000057914, ENSMUSG00000046447, ENSMUSG00000034187, ENSMUSG00000057897, ENSMUSG00000021115,…	1495	403	12065	1.4418284272637494	0.8009963650886519	0.18274492501658668	1.9808379161854406
GOTERM_CC_DIRECT	GO:0042734~presynaptic membrane	19	1.071630005640158	0.0012453860768432941	ENSMUSG00000030525, ENSMUSG00000047976, ENSMUSG00000034799, ENSMUSG00000063239, ENSMUSG00000040724, ENSMUSG00000019828, ENSMUSG00000030209, ENSMUSG00000024617, ENSMUSG00000032336, ENSMUSG00000027457, ENSMUSG00000042429, ENSMUSG00000056755, ENSMUSG00000013033, ENSMUSG00000059003, ENSMUSG00000051401, ENSMUSG00000027273, ENSMUSG00000041488, ENSMUSG00000066392, ENSMUSG00000005089	1618	70	13445	2.2554741303196186	0.6216768397656616	0.0413805988000816	1.8884415319765924
GOTERM_BP_DIRECT	GO:0006914~autophagy	30	1.6920473773265652	0.0012855576764758364	ENSMUSG00000025040, ENSMUSG00000024870, ENSMUSG00000039382, ENSMUSG00000044231, ENSMUSG00000029434, ENSMUSG00000050697, ENSMUSG00000029020, ENSMUSG00000039840, ENSMUSG00000037526, ENSMUSG00000034789, ENSMUSG00000024797, ENSMUSG00000044167, ENSMUSG00000018171, ENSMUSG00000021619, ENSMUSG00000037204, ENSMUSG00000030161, ENSMUSG00000033124, ENSMUSG00000026289, ENSMUSG00000038295, ENSMUSG00000008604,…	1513	135	12548	1.8429903796724683	0.9960853593248391	0.2062285104066781	2.3809276361758003
GOTERM_CC_DIRECT	GO:0005829~cytosol	230	12.972363226170334	0.0014044350577638916	ENSMUSG00000058070, ENSMUSG00000038695, ENSMUSG00000031506, ENSMUSG00000033174, ENSMUSG00000022505, ENSMUSG00000027652, ENSMUSG00000037815, ENSMUSG00000035954, ENSMUSG00000054728, ENSMUSG00000001127, ENSMUSG00000026259, ENSMUSG00000031112, ENSMUSG00000031393, ENSMUSG00000027254, ENSMUSG00000036438, ENSMUSG00000007908, ENSMUSG00000019971, ENSMUSG00000017631, ENSMUSG00000032788, ENSMUSG00000025217,…	1618	1591	13445	1.2012681034154573	0.6658713955364113	0.04464876572250054	2.1272007644142055
GOTERM_CC_DIRECT	GO:0017146~NMDA selective glutamate receptor complex	7	0.39481105470953193	0.0014530522729782047	ENSMUSG00000035745, ENSMUSG00000042388, ENSMUSG00000059003, ENSMUSG00000026959, ENSMUSG00000063887, ENSMUSG00000059456, ENSMUSG00000030209	1618	12	13445	4.847290894107952	0.6783222471884495	0.044354451729109234	2.200074929834017
KEGG_PATHWAY	mmu05031:Amphetamine addiction	17	0.9588268471517203	0.0015039972764868158	ENSMUSG00000001175, ENSMUSG00000001986, ENSMUSG00000040385, ENSMUSG00000028161, ENSMUSG00000030209, ENSMUSG00000024617, ENSMUSG00000033953, ENSMUSG00000027104, ENSMUSG00000035745, ENSMUSG00000014956, ENSMUSG00000020524, ENSMUSG00000059003, ENSMUSG00000036438, ENSMUSG00000026959, ENSMUSG00000052889, ENSMUSG00000051331, ENSMUSG00000057897	653	58	5208	2.337645878439035	0.32992419055553335	0.028192421764979048	1.9550170642045894
GOTERM_MF_DIRECT	GO:0051015~actin filament binding	28	1.5792442188381277	0.001536829428184605	ENSMUSG00000028328, ENSMUSG00000030739, ENSMUSG00000042700, ENSMUSG00000096054, ENSMUSG00000020152, ENSMUSG00000037815, ENSMUSG00000033066, ENSMUSG00000030000, ENSMUSG00000019261, ENSMUSG00000032366, ENSMUSG00000018417, ENSMUSG00000057914, ENSMUSG00000028943, ENSMUSG00000034994, ENSMUSG00000021061, ENSMUSG00000006304, ENSMUSG00000024236, ENSMUSG00000029621, ENSMUSG00000020900, ENSMUSG00000000915,…	1495	121	12065	1.8674921916028635	0.8686874949125806	0.20194281928687852	2.4845520088834228
GOTERM_BP_DIRECT	GO:0008542~visual learning	16	0.9024252679075015	0.001669732267509371	ENSMUSG00000022489, ENSMUSG00000021684, ENSMUSG00000036564, ENSMUSG00000052087, ENSMUSG00000061313, ENSMUSG00000027210, ENSMUSG00000031367, ENSMUSG00000032336, ENSMUSG00000035910, ENSMUSG00000032259, ENSMUSG00000031393, ENSMUSG00000059003, ENSMUSG00000026959, ENSMUSG00000051331, ENSMUSG00000067629, ENSMUSG00000004110	1513	55	12548	2.412641951571231	0.9992540782038309	0.2502650926245671	3.0819613691660086
GOTERM_CC_DIRECT	GO:0008021~synaptic vesicle	27	1.5228426395939088	0.0016915749522262774	ENSMUSG00000030805, ENSMUSG00000032112, ENSMUSG00000034593, ENSMUSG00000038665, ENSMUSG00000070570, ENSMUSG00000037771, ENSMUSG00000056296, ENSMUSG00000020402, ENSMUSG00000028525, ENSMUSG00000048120, ENSMUSG00000021700, ENSMUSG00000030209, ENSMUSG00000067889, ENSMUSG00000000826, ENSMUSG00000027341, ENSMUSG00000029030, ENSMUSG00000020524, ENSMUSG00000059003, ENSMUSG00000026452, ENSMUSG00000026959,…	1618	119	13445	1.8853808519699597	0.7330104283637802	0.04952195759387645	2.556871341664657
KEGG_PATHWAY	mmu04723:Retrograde endocannabinoid signaling	23	1.2972363226170334	0.0017412681811552727	ENSMUSG00000001986, ENSMUSG00000044288, ENSMUSG00000070570, ENSMUSG00000010803, ENSMUSG00000033174, ENSMUSG00000063358, ENSMUSG00000037771, ENSMUSG00000030102, ENSMUSG00000019828, ENSMUSG00000020366, ENSMUSG00000020431, ENSMUSG00000029713, ENSMUSG00000007653, ENSMUSG00000020524, ENSMUSG00000031748, ENSMUSG00000035735, ENSMUSG00000052889, ENSMUSG00000029211, ENSMUSG00000049583, ENSMUSG00000029054,…	653	92	5208	1.9938744257274121	0.37097297796758477	0.0304327142622538	2.260196539868997
KEGG_PATHWAY	mmu04724:Glutamatergic synapse	25	1.410039481105471	0.0018492012244848894	ENSMUSG00000001986, ENSMUSG00000022623, ENSMUSG00000070570, ENSMUSG00000019828, ENSMUSG00000020431, ENSMUSG00000033953, ENSMUSG00000029713, ENSMUSG00000035745, ENSMUSG00000056755, ENSMUSG00000059003, ENSMUSG00000031748, ENSMUSG00000052889, ENSMUSG00000044005, ENSMUSG00000051331, ENSMUSG00000005580, ENSMUSG00000051177, ENSMUSG00000005089, ENSMUSG00000063239, ENSMUSG00000028161, ENSMUSG00000063358,…	653	104	5208	1.9171869478148191	0.38880723995515853	0.030302808970174566	2.3987301821983276
GOTERM_MF_DIRECT	GO:0005245~voltage-gated calcium channel activity	12	0.676818950930626	0.0019108737951290336	ENSMUSG00000056755, ENSMUSG00000017412, ENSMUSG00000019146, ENSMUSG00000020882, ENSMUSG00000024112, ENSMUSG00000041460, ENSMUSG00000052372, ENSMUSG00000057914, ENSMUSG00000066189, ENSMUSG00000051331, ENSMUSG00000030592, ENSMUSG00000004110	1495	34	12065	2.84831792248672	0.9199229860947601	0.22312564219525033	3.0804280041461296
GOTERM_CC_DIRECT	GO:0043195~terminal bouton	23	1.2972363226170334	0.0019694710705438516	ENSMUSG00000034891, ENSMUSG00000034799, ENSMUSG00000040276, ENSMUSG00000001986, ENSMUSG00000028222, ENSMUSG00000006024, ENSMUSG00000063239, ENSMUSG00000032532, ENSMUSG00000026797, ENSMUSG00000000826, ENSMUSG00000030209, ENSMUSG00000004849, ENSMUSG00000042429, ENSMUSG00000056755, ENSMUSG00000047126, ENSMUSG00000059003, ENSMUSG00000026452, ENSMUSG00000033615, ENSMUSG00000026959, ENSMUSG00000027273,…	1618	96	13445	1.990851617222909	0.7851257192361236	0.055360524742522954	2.9710303821433914
GOTERM_CC_DIRECT	GO:0005737~cytoplasm	741	41.793570219966156	0.002023289812209146	ENSMUSG00000038822, ENSMUSG00000046785, ENSMUSG00000018199, ENSMUSG00000038695, ENSMUSG00000033174, ENSMUSG00000028906, ENSMUSG00000043572, ENSMUSG00000035954, ENSMUSG00000037815, ENSMUSG00000038418, ENSMUSG00000038696, ENSMUSG00000016194, ENSMUSG00000032503, ENSMUSG00000033066, ENSMUSG00000030643, ENSMUSG00000032500, ENSMUSG00000026259, ENSMUSG00000027457, ENSMUSG00000020262, ENSMUSG00000050192,…	1618	5703	13445	1.0796851439194386	0.7939764412688686	0.05485806763202783	3.051048071155704
GOTERM_MF_DIRECT	GO:0003954~NADH dehydrogenase activity	7	0.39481105470953193	0.002821422372618738	ENSMUSG00000059734, ENSMUSG00000037916, ENSMUSG00000005510, ENSMUSG00000025968, ENSMUSG00000013593, ENSMUSG00000036199, ENSMUSG00000020153	1495	13	12065	4.345510676614356	0.9759961564866588	0.28755261163764156	4.516729856005696
GOTERM_MF_DIRECT	GO:0031402~sodium ion binding	7	0.39481105470953193	0.002821422372618738	ENSMUSG00000023033, ENSMUSG00000037996, ENSMUSG00000075318, ENSMUSG00000032788, ENSMUSG00000057182, ENSMUSG00000041771, ENSMUSG00000064329	1495	13	12065	4.345510676614356	0.9759961564866588	0.28755261163764156	4.516729856005696
GOTERM_CC_DIRECT	GO:0043679~axon terminus	19	1.071630005640158	0.002863376306973157	ENSMUSG00000034891, ENSMUSG00000047976, ENSMUSG00000006304, ENSMUSG00000040276, ENSMUSG00000038665, ENSMUSG00000040724, ENSMUSG00000050511, ENSMUSG00000025190, ENSMUSG00000045318, ENSMUSG00000025905, ENSMUSG00000032259, ENSMUSG00000056755, ENSMUSG00000026235, ENSMUSG00000009406, ENSMUSG00000031870, ENSMUSG00000028931, ENSMUSG00000079056, ENSMUSG00000032773, ENSMUSG00000037624	1618	75	13445	2.105109188298311	0.8931828961431507	0.07422626539201171	4.292120601536798
GOTERM_MF_DIRECT	GO:0044325~ion channel binding	26	1.4664410603496898	0.002888572799978757	ENSMUSG00000024589, ENSMUSG00000001175, ENSMUSG00000050556, ENSMUSG00000018909, ENSMUSG00000020402, ENSMUSG00000028525, ENSMUSG00000069601, ENSMUSG00000035640, ENSMUSG00000027827, ENSMUSG00000036438, ENSMUSG00000032827, ENSMUSG00000032855, ENSMUSG00000096146, ENSMUSG00000056258, ENSMUSG00000079056, ENSMUSG00000028931, ENSMUSG00000058498, ENSMUSG00000024855, ENSMUSG00000027273, ENSMUSG00000015143,…	1495	114	12065	1.8405797101449275	0.9780378259473514	0.2725447585108616	4.6218579728271365
GOTERM_BP_DIRECT	GO:0009968~negative regulation of signal transduction	14	0.7896221094190639	0.0029098316987951883	ENSMUSG00000037104, ENSMUSG00000018909, ENSMUSG00000021719, ENSMUSG00000052087, ENSMUSG00000002459, ENSMUSG00000064325, ENSMUSG00000038485, ENSMUSG00000051079, ENSMUSG00000022812, ENSMUSG00000020027, ENSMUSG00000021294, ENSMUSG00000042671, ENSMUSG00000020823, ENSMUSG00000032578	1513	47	12548	2.4703913599865	0.9999964789195411	0.3830403418171001	5.312491459539004
GOTERM_BP_DIRECT	GO:0007613~memory	19	1.071630005640158	0.0029181728500433666	ENSMUSG00000003575, ENSMUSG00000030525, ENSMUSG00000024883, ENSMUSG00000022623, ENSMUSG00000044288, ENSMUSG00000023017, ENSMUSG00000030209, ENSMUSG00000031393, ENSMUSG00000056755, ENSMUSG00000059003, ENSMUSG00000037996, ENSMUSG00000026959, ENSMUSG00000019969, ENSMUSG00000039059, ENSMUSG00000031137, ENSMUSG00000030376, ENSMUSG00000037624, ENSMUSG00000051177, ENSMUSG00000025318	1513	75	12548	2.1010090328266138	0.9999966035837585	0.37274343005588473	5.327328576460932
GOTERM_BP_DIRECT	GO:0008306~associative learning	11	0.6204173716864072	0.0033075040081330335	ENSMUSG00000042453, ENSMUSG00000038255, ENSMUSG00000032259, ENSMUSG00000030525, ENSMUSG00000056755, ENSMUSG00000024883, ENSMUSG00000053310, ENSMUSG00000026959, ENSMUSG00000023017, ENSMUSG00000027273, ENSMUSG00000030209	1513	32	12548	2.8508757435558496	0.9999993688082903	0.39941125568953606	6.017421550508606
GOTERM_MF_DIRECT	GO:0017075~syntaxin-1 binding	9	0.5076142131979695	0.0034875668830083046	ENSMUSG00000027457, ENSMUSG00000034593, ENSMUSG00000034799, ENSMUSG00000033615, ENSMUSG00000027273, ENSMUSG00000025867, ENSMUSG00000021559, ENSMUSG00000026797, ENSMUSG00000034187	1495	22	12065	3.3014594101550623	0.9900644362447215	0.2986450189195182	5.554823751564941
GOTERM_CC_DIRECT	GO:0044224~juxtaparanode region of axon	6	0.338409475465313	0.0037380630183229658	ENSMUSG00000047976, ENSMUSG00000027827, ENSMUSG00000052572, ENSMUSG00000028931, ENSMUSG00000040724, ENSMUSG00000039419	1618	10	13445	4.985784919653894	0.9461284240375777	0.09278130869147061	5.568518913671571
GOTERM_CC_DIRECT	GO:0030315~T-tubule	15	0.8460236886632826	0.003854229147996579	ENSMUSG00000024411, ENSMUSG00000075318, ENSMUSG00000060882, ENSMUSG00000019194, ENSMUSG00000028854, ENSMUSG00000041695, ENSMUSG00000069601, ENSMUSG00000030592, ENSMUSG00000064329, ENSMUSG00000047126, ENSMUSG00000069833, ENSMUSG00000020882, ENSMUSG00000096146, ENSMUSG00000029361, ENSMUSG00000051331	1618	54	13445	2.308233759099025	0.9508120766992038	0.09259349838721065	5.736834010982161
GOTERM_MF_DIRECT	GO:0005261~cation channel activity	11	0.6204173716864072	0.004040718915162536	ENSMUSG00000031791, ENSMUSG00000014444, ENSMUSG00000035745, ENSMUSG00000000197, ENSMUSG00000059003, ENSMUSG00000032855, ENSMUSG00000026959, ENSMUSG00000024112, ENSMUSG00000023017, ENSMUSG00000022416, ENSMUSG00000030209	1495	32	12065	2.774142976588629	0.9952259208662205	0.3173369433792408	6.408772168575194
GOTERM_BP_DIRECT	GO:0007628~adult walking behavior	12	0.676818950930626	0.004086264443341038	ENSMUSG00000018411, ENSMUSG00000032259, ENSMUSG00000011751, ENSMUSG00000026235, ENSMUSG00000017412, ENSMUSG00000023033, ENSMUSG00000060240, ENSMUSG00000032368, ENSMUSG00000051331, ENSMUSG00000063142, ENSMUSG00000067724, ENSMUSG00000064329	1513	38	12548	2.6189863290082447	0.9999999782529273	0.45578257687734625	7.383518709315573
KEGG_PATHWAY	mmu04925:Aldosterone synthesis and secretion	18	1.015228426395939	0.0047390836182743526	ENSMUSG00000001175, ENSMUSG00000030102, ENSMUSG00000020431, ENSMUSG00000024617, ENSMUSG00000027104, ENSMUSG00000039145, ENSMUSG00000036438, ENSMUSG00000045038, ENSMUSG00000035735, ENSMUSG00000052889, ENSMUSG00000024112, ENSMUSG00000036760, ENSMUSG00000022416, ENSMUSG00000051331, ENSMUSG00000005580, ENSMUSG00000032323, ENSMUSG00000057897, ENSMUSG00000051177	653	70	5208	2.050842266462481	0.7173632426842521	0.07163377517551517	6.041176217306743
KEGG_PATHWAY	mmu04260:Cardiac muscle contraction	18	1.015228426395939	0.0047390836182743526	ENSMUSG00000079941, ENSMUSG00000019146, ENSMUSG00000035885, ENSMUSG00000028854, ENSMUSG00000066189, ENSMUSG00000061518, ENSMUSG00000017412, ENSMUSG00000041697, ENSMUSG00000014313, ENSMUSG00000031231, ENSMUSG00000020882, ENSMUSG00000032366, ENSMUSG00000031818, ENSMUSG00000041460, ENSMUSG00000057914, ENSMUSG00000025651, ENSMUSG00000030884, ENSMUSG00000051331	653	70	5208	2.050842266462481	0.7173632426842521	0.07163377517551517	6.041176217306743
GOTERM_CC_DIRECT	GO:0000407~pre-autophagosomal structure	8	0.4512126339537508	0.004871925173316977	ENSMUSG00000027244, ENSMUSG00000037204, ENSMUSG00000033124, ENSMUSG00000056692, ENSMUSG00000018171, ENSMUSG00000038295, ENSMUSG00000017119, ENSMUSG00000015837	1618	19	13445	3.4987964348448375	0.9778382780955496	0.11223072695374825	7.199449388325108
GOTERM_BP_DIRECT	GO:0007163~establishment or maintenance of cell polarity	9	0.5076142131979695	0.005415805114496005	ENSMUSG00000028649, ENSMUSG00000028656, ENSMUSG00000021373, ENSMUSG00000020152, ENSMUSG00000037815, ENSMUSG00000025812, ENSMUSG00000022812, ENSMUSG00000026277, ENSMUSG00000019971	1513	24	12548	3.1100462656972905	0.9999999999312212	0.5415959270264886	9.672451383972291
GOTERM_BP_DIRECT	GO:0000209~protein polyubiquitination	22	1.2408347433728144	0.005812126850217129	ENSMUSG00000020307, ENSMUSG00000038780, ENSMUSG00000029922, ENSMUSG00000025217, ENSMUSG00000044231, ENSMUSG00000028960, ENSMUSG00000060450, ENSMUSG00000020387, ENSMUSG00000039615, ENSMUSG00000027466, ENSMUSG00000051675, ENSMUSG00000039000, ENSMUSG00000024807, ENSMUSG00000020390, ENSMUSG00000024735, ENSMUSG00000009293, ENSMUSG00000014470, ENSMUSG00000041263, ENSMUSG00000020642, ENSMUSG00000020134,…	1513	98	12548	1.8617964039548405	0.9999999999876519	0.5552498147544735	10.344329294254495
GOTERM_CC_DIRECT	GO:0005743~mitochondrial inner membrane	60	3.3840947546531304	0.005997482312456392	ENSMUSG00000009863, ENSMUSG00000037916, ENSMUSG00000027010, ENSMUSG00000022450, ENSMUSG00000025968, ENSMUSG00000005510, ENSMUSG00000038084, ENSMUSG00000050856, ENSMUSG00000058076, ENSMUSG00000027384, ENSMUSG00000003072, ENSMUSG00000042298, ENSMUSG00000028982, ENSMUSG00000061518, ENSMUSG00000009566, ENSMUSG00000025651, ENSMUSG00000030884, ENSMUSG00000075706, ENSMUSG00000019082, ENSMUSG00000002949,…	1618	355	13445	1.4044464562405334	0.9908327760131097	0.1325396530428642	8.792365443348405
GOTERM_CC_DIRECT	GO:0034705~potassium channel complex	6	0.338409475465313	0.006179279645250344	ENSMUSG00000047976, ENSMUSG00000027827, ENSMUSG00000033998, ENSMUSG00000028931, ENSMUSG00000060882, ENSMUSG00000040724	1618	11	13445	4.532531745139903	0.9920516531784103	0.13255202893196205	9.047239552711439
GOTERM_BP_DIRECT	GO:0040011~locomotion	6	0.338409475465313	0.006229063453136974	ENSMUSG00000030302, ENSMUSG00000059003, ENSMUSG00000022623, ENSMUSG00000019969, ENSMUSG00000019194, ENSMUSG00000025318	1513	11	12548	4.523703659196059	0.9999999999979741	0.5688958795606909	11.046047504886348
KEGG_PATHWAY	mmu04721:Synaptic vesicle cycle	15	0.8460236886632826	0.006425899701003473	ENSMUSG00000035152, ENSMUSG00000034799, ENSMUSG00000006024, ENSMUSG00000070570, ENSMUSG00000037771, ENSMUSG00000026797, ENSMUSG00000060279, ENSMUSG00000038023, ENSMUSG00000047126, ENSMUSG00000033615, ENSMUSG00000026825, ENSMUSG00000027273, ENSMUSG00000041488, ENSMUSG00000025867, ENSMUSG00000034187	653	55	5208	2.1751357371571767	0.8200011509123405	0.09086977620001835	8.108796375547012
GOTERM_BP_DIRECT	GO:0055085~transmembrane transport	51	2.8764805414551606	0.006690778445787847	ENSMUSG00000016346, ENSMUSG00000027010, ENSMUSG00000020331, ENSMUSG00000040441, ENSMUSG00000032114, ENSMUSG00000050556, ENSMUSG00000070570, ENSMUSG00000030834, ENSMUSG00000060882, ENSMUSG00000040724, ENSMUSG00000041771, ENSMUSG00000027827, ENSMUSG00000025759, ENSMUSG00000041920, ENSMUSG00000024112, ENSMUSG00000051331, ENSMUSG00000063142, ENSMUSG00000019082, ENSMUSG00000058441, ENSMUSG00000046822,…	1513	293	12548	1.4435709629175133	0.9999999999997264	0.58379996369531	11.817061661366168
GOTERM_BP_DIRECT	GO:0007605~sensory perception of sound	23	1.2972363226170334	0.007157758339450511	ENSMUSG00000024411, ENSMUSG00000011751, ENSMUSG00000003031, ENSMUSG00000030739, ENSMUSG00000052512, ENSMUSG00000025246, ENSMUSG00000035910, ENSMUSG00000029015, ENSMUSG00000030302, ENSMUSG00000063856, ENSMUSG00000056755, ENSMUSG00000007653, ENSMUSG00000069581, ENSMUSG00000023033, ENSMUSG00000027254, ENSMUSG00000006818, ENSMUSG00000024330, ENSMUSG00000062372, ENSMUSG00000026825, ENSMUSG00000029821,…	1513	106	12548	1.79952362543491	0.9999999999999639	0.5976378521672765	12.590430161074428
GOTERM_MF_DIRECT	GO:0048365~Rac GTPase binding	12	0.676818950930626	0.007683068177198909	ENSMUSG00000027002, ENSMUSG00000038822, ENSMUSG00000033940, ENSMUSG00000031292, ENSMUSG00000020121, ENSMUSG00000004054, ENSMUSG00000027296, ENSMUSG00000055805, ENSMUSG00000030257, ENSMUSG00000035954, ENSMUSG00000020888, ENSMUSG00000028059	1495	40	12065	2.4210702341137122	0.9999621095022899	0.49273446753788896	11.85331287550243
GOTERM_MF_DIRECT	GO:0005096~GTPase activator activity	41	2.3124647490129724	0.007748836805065784	ENSMUSG00000052302, ENSMUSG00000009681, ENSMUSG00000035620, ENSMUSG00000011877, ENSMUSG00000022829, ENSMUSG00000041444, ENSMUSG00000042700, ENSMUSG00000027465, ENSMUSG00000002459, ENSMUSG00000027652, ENSMUSG00000035954, ENSMUSG00000027575, ENSMUSG00000051079, ENSMUSG00000025422, ENSMUSG00000027255, ENSMUSG00000020817, ENSMUSG00000030583, ENSMUSG00000035007, ENSMUSG00000020121, ENSMUSG00000041986,…	1495	220	12065	1.5039981757373064	0.9999652836517974	0.4736393952447594	11.948832735404958
GOTERM_MF_DIRECT	GO:0003779~actin binding	53	2.9892836999435985	0.008157562267981264	ENSMUSG00000040860, ENSMUSG00000024423, ENSMUSG00000029095, ENSMUSG00000042292, ENSMUSG00000030739, ENSMUSG00000074652, ENSMUSG00000028906, ENSMUSG00000054728, ENSMUSG00000020173, ENSMUSG00000028649, ENSMUSG00000014778, ENSMUSG00000027254, ENSMUSG00000041263, ENSMUSG00000022438, ENSMUSG00000031605, ENSMUSG00000028943, ENSMUSG00000063142, ENSMUSG00000023277, ENSMUSG00000011751, ENSMUSG00000021061,…	1495	302	12065	1.416299364327006	0.9999798467050542	0.4705986280999158	12.540274926265072
GOTERM_CC_DIRECT	GO:0014704~intercalated disc	13	0.7332205301748449	0.008203767880657653	ENSMUSG00000014778, ENSMUSG00000075318, ENSMUSG00000096146, ENSMUSG00000057123, ENSMUSG00000019194, ENSMUSG00000069601, ENSMUSG00000041695, ENSMUSG00000037815, ENSMUSG00000028854, ENSMUSG00000031137, ENSMUSG00000041957, ENSMUSG00000064329, ENSMUSG00000046480	1618	47	13445	2.2984114877837096	0.9983800031825808	0.16771544915766756	11.840885689661329
GOTERM_CC_DIRECT	GO:0032279~asymmetric synapse	7	0.39481105470953193	0.008232015679816537	ENSMUSG00000042429, ENSMUSG00000030525, ENSMUSG00000056755, ENSMUSG00000001986, ENSMUSG00000020524, ENSMUSG00000046182, ENSMUSG00000032773	1618	16	13445	3.635468170580964	0.9984155959643418	0.16397647492605005	11.879292058543257
GOTERM_MF_DIRECT	GO:0005272~sodium channel activity	9	0.5076142131979695	0.008406932994120736	ENSMUSG00000020331, ENSMUSG00000000197, ENSMUSG00000033007, ENSMUSG00000023033, ENSMUSG00000033998, ENSMUSG00000019194, ENSMUSG00000023017, ENSMUSG00000046480, ENSMUSG00000064329	1495	25	12065	2.9052842809364545	0.9999855390862635	0.46157900620430115	12.899290195102065
GOTERM_BP_DIRECT	GO:0046426~negative regulation of JAK-STAT cascade	10	0.5640157924421884	0.008899944656242212	ENSMUSG00000037104, ENSMUSG00000042846, ENSMUSG00000043811, ENSMUSG00000049939, ENSMUSG00000020027, ENSMUSG00000047787, ENSMUSG00000060780, ENSMUSG00000038485, ENSMUSG00000045287, ENSMUSG00000032578	1513	31	12548	2.675308615653583	1.0	0.6673336803355068	15.419395450392937
GOTERM_BP_DIRECT	GO:0086091~regulation of heart rate by cardiac conduction	9	0.5076142131979695	0.009242264367976474	ENSMUSG00000038319, ENSMUSG00000057123, ENSMUSG00000019194, ENSMUSG00000057914, ENSMUSG00000040407, ENSMUSG00000041695, ENSMUSG00000051331, ENSMUSG00000041957, ENSMUSG00000046480	1513	26	12548	2.870811937566729	1.0	0.670899312531327	15.964968905389442
GOTERM_BP_DIRECT	GO:0045776~negative regulation of blood pressure	9	0.5076142131979695	0.009242264367976474	ENSMUSG00000032259, ENSMUSG00000042429, ENSMUSG00000019429, ENSMUSG00000056529, ENSMUSG00000044288, ENSMUSG00000057123, ENSMUSG00000039059, ENSMUSG00000057880, ENSMUSG00000029361	1513	26	12548	2.870811937566729	1.0	0.670899312531327	15.964968905389442
GOTERM_BP_DIRECT	GO:0043280~positive regulation of cysteine-type endopeptidase activity involved in apoptotic process	12	0.676818950930626	0.009261988065693921	ENSMUSG00000026181, ENSMUSG00000000787, ENSMUSG00000026834, ENSMUSG00000035199, ENSMUSG00000018909, ENSMUSG00000039304, ENSMUSG00000036199, ENSMUSG00000021576, ENSMUSG00000034485, ENSMUSG00000020366, ENSMUSG00000021559, ENSMUSG00000032691	1513	42	12548	2.369559059578888	1.0	0.6616493133662287	15.99630191096284
GOTERM_MF_DIRECT	GO:0004842~ubiquitin-protein transferase activity	53	2.9892836999435985	0.009267940429802323	ENSMUSG00000038822, ENSMUSG00000044628, ENSMUSG00000044231, ENSMUSG00000029474, ENSMUSG00000026942, ENSMUSG00000009293, ENSMUSG00000001054, ENSMUSG00000031605, ENSMUSG00000052299, ENSMUSG00000043881, ENSMUSG00000020307, ENSMUSG00000022358, ENSMUSG00000055675, ENSMUSG00000038664, ENSMUSG00000025217, ENSMUSG00000035298, ENSMUSG00000090083, ENSMUSG00000020390, ENSMUSG00000018548, ENSMUSG00000079658,…	1495	304	12065	1.4069816053511706	0.9999954058399017	0.47632302378856395	14.128262210436704
GOTERM_BP_DIRECT	GO:0043691~reverse cholesterol transport	5	0.2820078962210942	0.009841457560901665	ENSMUSG00000005681, ENSMUSG00000024030, ENSMUSG00000035237, ENSMUSG00000002985, ENSMUSG00000018800	1513	8	12548	5.1834104428288175	1.0	0.6742083362971392	16.911925541770024
GOTERM_BP_DIRECT	GO:0006020~inositol metabolic process	5	0.2820078962210942	0.009841457560901665	ENSMUSG00000032594, ENSMUSG00000031393, ENSMUSG00000027531, ENSMUSG00000027296, ENSMUSG00000040648	1513	8	12548	5.1834104428288175	1.0	0.6742083362971392	16.911925541770024
GOTERM_MF_DIRECT	GO:0005198~structural molecule activity	20	1.1280315848843767	0.010302553037292087	ENSMUSG00000040860, ENSMUSG00000022132, ENSMUSG00000030058, ENSMUSG00000004098, ENSMUSG00000020932, ENSMUSG00000041378, ENSMUSG00000034463, ENSMUSG00000050359, ENSMUSG00000035849, ENSMUSG00000051617, ENSMUSG00000027624, ENSMUSG00000028906, ENSMUSG00000037815, ENSMUSG00000038271, ENSMUSG00000030000, ENSMUSG00000047126, ENSMUSG00000044792, ENSMUSG00000029106, ENSMUSG00000041308, ENSMUSG00000063142	1495	88	12065	1.8341441167528123	0.9999988432648315	0.4951507714165314	15.583496212192538
GOTERM_BP_DIRECT	GO:0032922~circadian regulation of gene expression	15	0.8460236886632826	0.01052777816073264	ENSMUSG00000020572, ENSMUSG00000032259, ENSMUSG00000055866, ENSMUSG00000029992, ENSMUSG00000014956, ENSMUSG00000040385, ENSMUSG00000039630, ENSMUSG00000026077, ENSMUSG00000062115, ENSMUSG00000063889, ENSMUSG00000055116, ENSMUSG00000019256, ENSMUSG00000068742, ENSMUSG00000036986, ENSMUSG00000030180	1513	60	12548	2.073364177131527	1.0	0.68943147366177	17.98416451600958
GOTERM_MF_DIRECT	GO:0004972~NMDA glutamate receptor activity	5	0.2820078962210942	0.010849070664046388	ENSMUSG00000035745, ENSMUSG00000059003, ENSMUSG00000026959, ENSMUSG00000059456, ENSMUSG00000030209	1495	8	12065	5.043896321070235	0.9999994420649571	0.4962462773130538	16.342823049474987
GOTERM_CC_DIRECT	GO:0000139~Golgi membrane	62	3.4968979131415683	0.01163084410840636	ENSMUSG00000035206, ENSMUSG00000027347, ENSMUSG00000038822, ENSMUSG00000024870, ENSMUSG00000031979, ENSMUSG00000022505, ENSMUSG00000021360, ENSMUSG00000032252, ENSMUSG00000067889, ENSMUSG00000020175, ENSMUSG00000045994, ENSMUSG00000031112, ENSMUSG00000029544, ENSMUSG00000027255, ENSMUSG00000050796, ENSMUSG00000036620, ENSMUSG00000001576, ENSMUSG00000053253, ENSMUSG00000034612, ENSMUSG00000022463,…	1618	381	13445	1.3522251313147042	0.9998911161602041	0.21856851884152595	16.387977746033954
KEGG_PATHWAY	mmu04924:Renin secretion	14	0.7896221094190639	0.011716973391033638	ENSMUSG00000001175, ENSMUSG00000042429, ENSMUSG00000022489, ENSMUSG00000028005, ENSMUSG00000036438, ENSMUSG00000039942, ENSMUSG00000028161, ENSMUSG00000020681, ENSMUSG00000030102, ENSMUSG00000041695, ENSMUSG00000051331, ENSMUSG00000063142, ENSMUSG00000051177, ENSMUSG00000033953	653	53	5208	2.1067352422780203	0.9565053809611993	0.15211156393947112	14.324820832200569
GOTERM_BP_DIRECT	GO:0007205~protein kinase C-activating G-protein coupled receptor signaling pathway	8	0.4512126339537508	0.012055016956689814	ENSMUSG00000049511, ENSMUSG00000038665, ENSMUSG00000036095, ENSMUSG00000034731, ENSMUSG00000032532, ENSMUSG00000019828, ENSMUSG00000049583, ENSMUSG00000032578	1513	22	12548	3.015802439464039	1.0	0.7292387022537324	20.32335573770877
KEGG_PATHWAY	mmu04530:Tight junction	16	0.9024252679075015	0.012554747905813426	ENSMUSG00000034868, ENSMUSG00000041769, ENSMUSG00000022132, ENSMUSG00000044641, ENSMUSG00000045038, ENSMUSG00000041378, ENSMUSG00000092009, ENSMUSG00000030739, ENSMUSG00000074652, ENSMUSG00000015143, ENSMUSG00000022052, ENSMUSG00000000159, ENSMUSG00000025812, ENSMUSG00000029053, ENSMUSG00000020900, ENSMUSG00000029120	653	65	5208	1.963199434562375	0.9652891777356736	0.15467591109586643	15.27264655034043
GOTERM_MF_DIRECT	GO:0048306~calcium-dependent protein binding	15	0.8460236886632826	0.013219105380248779	ENSMUSG00000001175, ENSMUSG00000020719, ENSMUSG00000034593, ENSMUSG00000063239, ENSMUSG00000028854, ENSMUSG00000029544, ENSMUSG00000056755, ENSMUSG00000059208, ENSMUSG00000036438, ENSMUSG00000027849, ENSMUSG00000079056, ENSMUSG00000027273, ENSMUSG00000021576, ENSMUSG00000025867, ENSMUSG00000066278	1495	60	12065	2.017558528428094	0.9999999764838216	0.5499674329187574	19.56213468940612
GOTERM_BP_DIRECT	GO:0006874~cellular calcium ion homeostasis	18	1.015228426395939	0.013354948038537326	ENSMUSG00000030525, ENSMUSG00000032114, ENSMUSG00000041771, ENSMUSG00000057378, ENSMUSG00000002985, ENSMUSG00000030592, ENSMUSG00000030302, ENSMUSG00000031376, ENSMUSG00000017412, ENSMUSG00000037996, ENSMUSG00000026959, ENSMUSG00000019969, ENSMUSG00000041380, ENSMUSG00000052889, ENSMUSG00000014813, ENSMUSG00000078201, ENSMUSG00000030376, ENSMUSG00000051331	1513	80	12548	1.866027759418374	1.0	0.7565951259716309	22.264497067278988
GOTERM_BP_DIRECT	GO:0006469~negative regulation of protein kinase activity	18	1.015228426395939	0.013354948038537326	ENSMUSG00000037104, ENSMUSG00000042846, ENSMUSG00000027001, ENSMUSG00000090223, ENSMUSG00000038485, ENSMUSG00000026181, ENSMUSG00000011096, ENSMUSG00000043811, ENSMUSG00000049939, ENSMUSG00000032715, ENSMUSG00000019969, ENSMUSG00000020027, ENSMUSG00000047787, ENSMUSG00000060780, ENSMUSG00000024122, ENSMUSG00000045287, ENSMUSG00000044813, ENSMUSG00000032578	1513	80	12548	1.866027759418374	1.0	0.7565951259716309	22.264497067278988
GOTERM_MF_DIRECT	GO:0005267~potassium channel activity	16	0.9024252679075015	0.013431084819495877	ENSMUSG00000031791, ENSMUSG00000016346, ENSMUSG00000020331, ENSMUSG00000047976, ENSMUSG00000038319, ENSMUSG00000050556, ENSMUSG00000028033, ENSMUSG00000058740, ENSMUSG00000060882, ENSMUSG00000040724, ENSMUSG00000033998, ENSMUSG00000056258, ENSMUSG00000079056, ENSMUSG00000036760, ENSMUSG00000063142, ENSMUSG00000037624	1495	66	12065	1.9564203912029998	0.9999999822905767	0.5397800833559373	19.844335065389053
GOTERM_CC_DIRECT	GO:0097060~synaptic membrane	10	0.5640157924421884	0.013502511556483443	ENSMUSG00000059040, ENSMUSG00000000915, ENSMUSG00000063524, ENSMUSG00000034799, ENSMUSG00000038665, ENSMUSG00000027624, ENSMUSG00000020153, ENSMUSG00000030102, ENSMUSG00000040407, ENSMUSG00000048120	1618	33	13445	2.5180731917443904	0.9999751762467384	0.24349413176161983	18.777825448783435
GOTERM_BP_DIRECT	GO:0050808~synapse organization	10	0.5640157924421884	0.013655698928059156	ENSMUSG00000034891, ENSMUSG00000030302, ENSMUSG00000034593, ENSMUSG00000063531, ENSMUSG00000049939, ENSMUSG00000026812, ENSMUSG00000060780, ENSMUSG00000063887, ENSMUSG00000069601, ENSMUSG00000032336	1513	33	12548	2.5131686995533657	1.0	0.7560186652995078	22.70717669823067
GOTERM_CC_DIRECT	GO:0044297~cell body	20	1.1280315848843767	0.013777446426151063	ENSMUSG00000000326, ENSMUSG00000028222, ENSMUSG00000030161, ENSMUSG00000020932, ENSMUSG00000025437, ENSMUSG00000036306, ENSMUSG00000039194, ENSMUSG00000022812, ENSMUSG00000018411, ENSMUSG00000029713, ENSMUSG00000042429, ENSMUSG00000026235, ENSMUSG00000031007, ENSMUSG00000031748, ENSMUSG00000029711, ENSMUSG00000055471, ENSMUSG00000028756, ENSMUSG00000059456, ENSMUSG00000000794, ENSMUSG00000074736	1618	93	13445	1.7870196844637611	0.999980026902252	0.24229770845402343	19.123450814166375
GOTERM_MF_DIRECT	GO:0030507~spectrin binding	9	0.5076142131979695	0.013785284189482052	ENSMUSG00000030000, ENSMUSG00000030805, ENSMUSG00000029015, ENSMUSG00000011751, ENSMUSG00000034799, ENSMUSG00000022099, ENSMUSG00000029106, ENSMUSG00000028906, ENSMUSG00000069601	1495	27	12065	2.690078037904125	0.9999999889756824	0.5339512779270762	20.31379438528149
GOTERM_CC_DIRECT	GO:0001518~voltage-gated sodium channel complex	6	0.338409475465313	0.014011298497511364	ENSMUSG00000023033, ENSMUSG00000075318, ENSMUSG00000057182, ENSMUSG00000019194, ENSMUSG00000046480, ENSMUSG00000064329	1618	13	13445	3.835219168964534	0.9999833998533236	0.24054368421265104	19.416347935466693
GOTERM_CC_DIRECT	GO:0048787~presynaptic active zone membrane	4	0.2256063169768754	0.01438967742389958	ENSMUSG00000056755, ENSMUSG00000063239, ENSMUSG00000062372, ENSMUSG00000063142	1618	5	13445	6.647713226205191	0.9999876947681765	0.24099245567786265	19.888164392910234
GOTERM_BP_DIRECT	GO:0033602~negative regulation of dopamine secretion	4	0.2256063169768754	0.014465477887027556	ENSMUSG00000032259, ENSMUSG00000044288, ENSMUSG00000057880, ENSMUSG00000048120	1513	5	12548	6.6347653668208855	1.0	0.7678013596720227	23.88726983236811
GOTERM_BP_DIRECT	GO:1900454~positive regulation of long term synaptic depression	4	0.2256063169768754	0.014465477887027556	ENSMUSG00000018411, ENSMUSG00000050556, ENSMUSG00000032827, ENSMUSG00000041115	1513	5	12548	6.6347653668208855	1.0	0.7678013596720227	23.88726983236811
GOTERM_BP_DIRECT	GO:0048732~gland development	4	0.2256063169768754	0.014465477887027556	ENSMUSG00000001288, ENSMUSG00000019256, ENSMUSG00000030898, ENSMUSG00000018654	1513	5	12548	6.6347653668208855	1.0	0.7678013596720227	23.88726983236811
GOTERM_MF_DIRECT	GO:0046983~protein dimerization activity	28	1.5792442188381277	0.014683014175818857	ENSMUSG00000034593, ENSMUSG00000074968, ENSMUSG00000021485, ENSMUSG00000007872, ENSMUSG00000031783, ENSMUSG00000066197, ENSMUSG00000055116, ENSMUSG00000019256, ENSMUSG00000058756, ENSMUSG00000059003, ENSMUSG00000037996, ENSMUSG00000026077, ENSMUSG00000026825, ENSMUSG00000063887, ENSMUSG00000021576, ENSMUSG00000034041, ENSMUSG00000038255, ENSMUSG00000057469, ENSMUSG00000022463, ENSMUSG00000027490,…	1495	142	12065	1.5913137689010313	0.9999999966865538	0.5420572407286623	21.492117890234475
GOTERM_BP_DIRECT	GO:0035725~sodium ion transmembrane transport	9	0.5076142131979695	0.014785996651968652	ENSMUSG00000020331, ENSMUSG00000000197, ENSMUSG00000075318, ENSMUSG00000070570, ENSMUSG00000033998, ENSMUSG00000019194, ENSMUSG00000023017, ENSMUSG00000030376, ENSMUSG00000046480	1513	28	12548	2.6657539420262486	1.0	0.767492187124347	24.349634422511656
GOTERM_BP_DIRECT	GO:0048169~regulation of long-term neuronal synaptic plasticity	9	0.5076142131979695	0.014785996651968652	ENSMUSG00000032259, ENSMUSG00000059003, ENSMUSG00000026959, ENSMUSG00000025499, ENSMUSG00000049583, ENSMUSG00000038418, ENSMUSG00000067629, ENSMUSG00000030209, ENSMUSG00000057897	1513	28	12548	2.6657539420262486	1.0	0.767492187124347	24.349634422511656
GOTERM_BP_DIRECT	GO:0048168~regulation of neuronal synaptic plasticity	8	0.4512126339537508	0.015566148230905793	ENSMUSG00000032356, ENSMUSG00000026959, ENSMUSG00000028833, ENSMUSG00000025586, ENSMUSG00000030209, ENSMUSG00000022812, ENSMUSG00000024617, ENSMUSG00000025318	1513	23	12548	2.88468059426995	1.0	0.7773753272456473	25.463956080170004
GOTERM_BP_DIRECT	GO:0010765~positive regulation of sodium ion transport	8	0.4512126339537508	0.015566148230905793	ENSMUSG00000024589, ENSMUSG00000025551, ENSMUSG00000019194, ENSMUSG00000027893, ENSMUSG00000069601, ENSMUSG00000041245, ENSMUSG00000038437, ENSMUSG00000046480	1513	23	12548	2.88468059426995	1.0	0.7773753272456473	25.463956080170004
GOTERM_BP_DIRECT	GO:0086002~cardiac muscle cell action potential involved in contraction	5	0.2820078962210942	0.016041733595738614	ENSMUSG00000019194, ENSMUSG00000041695, ENSMUSG00000051331, ENSMUSG00000041957, ENSMUSG00000046480	1513	9	12548	4.607475949181171	1.0	0.7801644078624328	26.135611545091063
GOTERM_BP_DIRECT	GO:0034375~high-density lipoprotein particle remodeling	5	0.2820078962210942	0.016041733595738614	ENSMUSG00000005681, ENSMUSG00000024030, ENSMUSG00000035237, ENSMUSG00000002985, ENSMUSG00000018800	1513	9	12548	4.607475949181171	1.0	0.7801644078624328	26.135611545091063
GOTERM_MF_DIRECT	GO:0019888~protein phosphatase regulator activity	9	0.5076142131979695	0.017256182875532055	ENSMUSG00000041769, ENSMUSG00000030216, ENSMUSG00000093803, ENSMUSG00000027525, ENSMUSG00000037754, ENSMUSG00000021209, ENSMUSG00000022052, ENSMUSG00000054728, ENSMUSG00000029120	1495	28	12065	2.5940038222646917	0.999999999894992	0.5867614111939552	24.77955911945029
GOTERM_MF_DIRECT	GO:0042165~neurotransmitter binding	5	0.2820078962210942	0.01763430109620396	ENSMUSG00000035745, ENSMUSG00000059003, ENSMUSG00000026959, ENSMUSG00000030108, ENSMUSG00000030209	1495	9	12065	4.483463396506875	0.9999999999368155	0.5809702687891993	25.25160126595428
GOTERM_MF_DIRECT	GO:0005248~voltage-gated sodium channel activity	7	0.39481105470953193	0.01769844495462277	ENSMUSG00000020331, ENSMUSG00000023033, ENSMUSG00000075318, ENSMUSG00000057182, ENSMUSG00000019194, ENSMUSG00000046480, ENSMUSG00000064329	1495	18	12065	3.138424377554812	0.9999999999420334	0.5690774687372719	25.331401903898975
GOTERM_MF_DIRECT	GO:0005234~extracellular-glutamate-gated ion channel activity	7	0.39481105470953193	0.01769844495462277	ENSMUSG00000035745, ENSMUSG00000001986, ENSMUSG00000020524, ENSMUSG00000059003, ENSMUSG00000026959, ENSMUSG00000041078, ENSMUSG00000030209	1495	18	12065	3.138424377554812	0.9999999999420334	0.5690774687372719	25.331401903898975
GOTERM_MF_DIRECT	GO:0004970~ionotropic glutamate receptor activity	7	0.39481105470953193	0.01769844495462277	ENSMUSG00000035745, ENSMUSG00000001986, ENSMUSG00000020524, ENSMUSG00000059003, ENSMUSG00000026959, ENSMUSG00000041078, ENSMUSG00000030209	1495	18	12065	3.138424377554812	0.9999999999420334	0.5690774687372719	25.331401903898975
GOTERM_BP_DIRECT	GO:0034220~ion transmembrane transport	9	0.5076142131979695	0.01831703995405866	ENSMUSG00000029015, ENSMUSG00000024411, ENSMUSG00000030525, ENSMUSG00000000197, ENSMUSG00000037996, ENSMUSG00000056258, ENSMUSG00000024112, ENSMUSG00000023017, ENSMUSG00000022416	1513	29	12548	2.573831392301206	1.0	0.8163810044968144	29.27045116226821
GOTERM_BP_DIRECT	GO:0043523~regulation of neuron apoptotic process	9	0.5076142131979695	0.01831703995405866	ENSMUSG00000063856, ENSMUSG00000007653, ENSMUSG00000011096, ENSMUSG00000058709, ENSMUSG00000026959, ENSMUSG00000029026, ENSMUSG00000079056, ENSMUSG00000027993, ENSMUSG00000028756	1513	29	12548	2.573831392301206	1.0	0.8163810044968144	29.27045116226821
KEGG_PATHWAY	mmu04970:Salivary secretion	15	0.8460236886632826	0.018778559090711505	ENSMUSG00000001175, ENSMUSG00000030102, ENSMUSG00000028854, ENSMUSG00000057378, ENSMUSG00000020431, ENSMUSG00000030302, ENSMUSG00000029868, ENSMUSG00000028005, ENSMUSG00000031376, ENSMUSG00000036438, ENSMUSG00000052889, ENSMUSG00000029361, ENSMUSG00000063142, ENSMUSG00000005580, ENSMUSG00000051177	653	62	5208	1.9295558958652375	0.9935430139162639	0.2134692485372569	22.01653216646726
GOTERM_CC_DIRECT	GO:0032590~dendrite membrane	8	0.4512126339537508	0.019562194508802394	ENSMUSG00000017740, ENSMUSG00000020331, ENSMUSG00000020524, ENSMUSG00000030161, ENSMUSG00000050556, ENSMUSG00000026959, ENSMUSG00000027270, ENSMUSG00000050511	1618	24	13445	2.7698805109188296	0.9999997969334518	0.30711995016902116	26.08449337195814
GOTERM_BP_DIRECT	GO:0016236~macroautophagy	8	0.4512126339537508	0.019745701278899554	ENSMUSG00000026447, ENSMUSG00000021619, ENSMUSG00000037526, ENSMUSG00000032571, ENSMUSG00000056692, ENSMUSG00000026289, ENSMUSG00000017119, ENSMUSG00000015837	1513	24	12548	2.7644855695087025	1.0	0.8330936488172616	31.17399082856861
GOTERM_BP_DIRECT	GO:0009117~nucleotide metabolic process	8	0.4512126339537508	0.019745701278899554	ENSMUSG00000054958, ENSMUSG00000027889, ENSMUSG00000025041, ENSMUSG00000074797, ENSMUSG00000073435, ENSMUSG00000045211, ENSMUSG00000000253, ENSMUSG00000027259	1513	24	12548	2.7644855695087025	1.0	0.8330936488172616	31.17399082856861
GOTERM_BP_DIRECT	GO:0035235~ionotropic glutamate receptor signaling pathway	6	0.338409475465313	0.019823048863817076	ENSMUSG00000035745, ENSMUSG00000059003, ENSMUSG00000026959, ENSMUSG00000059456, ENSMUSG00000030209, ENSMUSG00000024617	1513	14	12548	3.5543385893683315	1.0	0.8280797103588161	31.275651802181827
GOTERM_CC_DIRECT	GO:0035327~transcriptionally active chromatin	7	0.39481105470953193	0.020344463118954638	ENSMUSG00000002052, ENSMUSG00000036181, ENSMUSG00000049470, ENSMUSG00000070002, ENSMUSG00000034259, ENSMUSG00000059439, ENSMUSG00000028484	1618	19	13445	3.0614468804892327	0.9999998910442963	0.3112278463926472	26.981628819684246
GOTERM_BP_DIRECT	GO:0016079~synaptic vesicle exocytosis	7	0.39481105470953193	0.0205165023735339	ENSMUSG00000030805, ENSMUSG00000013033, ENSMUSG00000033615, ENSMUSG00000062372, ENSMUSG00000025867, ENSMUSG00000067889, ENSMUSG00000053025	1513	19	12548	3.0554840505096186	1.0	0.8324547602985283	32.180756837141125
GOTERM_MF_DIRECT	GO:0008179~adenylate cyclase binding	6	0.338409475465313	0.022116212221846013	ENSMUSG00000001175, ENSMUSG00000030525, ENSMUSG00000028656, ENSMUSG00000020524, ENSMUSG00000036438, ENSMUSG00000021373	1495	14	12065	3.4586717630195887	0.9999999999998489	0.6386714860476139	30.639044448411955
GOTERM_BP_DIRECT	GO:0015813~L-glutamate transport	5	0.2820078962210942	0.02422363545442588	ENSMUSG00000027010, ENSMUSG00000019082, ENSMUSG00000035199, ENSMUSG00000019969, ENSMUSG00000005089	1513	10	12548	4.146728354263054	1.0	0.8740482285252809	36.83105985848749
GOTERM_BP_DIRECT	GO:0043484~regulation of RNA splicing	8	0.4512126339537508	0.02464876686350518	ENSMUSG00000069833, ENSMUSG00000008658, ENSMUSG00000031157, ENSMUSG00000022139, ENSMUSG00000022961, ENSMUSG00000025576, ENSMUSG00000005506, ENSMUSG00000028959	1513	25	12548	2.653906146728354	1.0	0.8735772613409212	37.34462692179622
GOTERM_BP_DIRECT	GO:0043161~proteasome-mediated ubiquitin-dependent protein catabolic process	25	1.410039481105471	0.025223681669875105	ENSMUSG00000024589, ENSMUSG00000033287, ENSMUSG00000020307, ENSMUSG00000038780, ENSMUSG00000005505, ENSMUSG00000005362, ENSMUSG00000018909, ENSMUSG00000025217, ENSMUSG00000029634, ENSMUSG00000044231, ENSMUSG00000025246, ENSMUSG00000028960, ENSMUSG00000055116, ENSMUSG00000048732, ENSMUSG00000039615, ENSMUSG00000027466, ENSMUSG00000029474, ENSMUSG00000036986, ENSMUSG00000035890, ENSMUSG00000020390,…	1513	132	12548	1.5707304372208537	1.0	0.8746994141260661	38.03285135557846
GOTERM_BP_DIRECT	GO:0007030~Golgi organization	16	0.9024252679075015	0.025796860026193524	ENSMUSG00000049792, ENSMUSG00000024759, ENSMUSG00000018661, ENSMUSG00000038822, ENSMUSG00000031979, ENSMUSG00000029516, ENSMUSG00000058569, ENSMUSG00000027465, ENSMUSG00000096054, ENSMUSG00000030643, ENSMUSG00000031753, ENSMUSG00000026211, ENSMUSG00000047126, ENSMUSG00000020634, ENSMUSG00000059439, ENSMUSG00000018171	1513	73	12548	1.8177439361153112	1.0	0.8757563688839786	38.711869141072164
GOTERM_BP_DIRECT	GO:0097114~NMDA glutamate receptor clustering	4	0.2256063169768754	0.02635549246915335	ENSMUSG00000042453, ENSMUSG00000022623, ENSMUSG00000063887, ENSMUSG00000002985	1513	6	12548	5.528971139017405	1.0	0.8766254739580347	39.36687308651725
GOTERM_BP_DIRECT	GO:0050905~neuromuscular process	7	0.39481105470953193	0.026396436174121542	ENSMUSG00000031393, ENSMUSG00000037251, ENSMUSG00000047976, ENSMUSG00000023033, ENSMUSG00000026959, ENSMUSG00000025551, ENSMUSG00000028931	1513	20	12548	2.902709847984138	1.0	0.8723419180972518	39.41461856489498
GOTERM_BP_DIRECT	GO:0019226~transmission of nerve impulse	7	0.39481105470953193	0.026396436174121542	ENSMUSG00000016346, ENSMUSG00000056755, ENSMUSG00000011751, ENSMUSG00000019146, ENSMUSG00000066189, ENSMUSG00000074939, ENSMUSG00000004110	1513	20	12548	2.902709847984138	1.0	0.8723419180972518	39.41461856489498
GOTERM_BP_DIRECT	GO:0016567~protein ubiquitination	53	2.9892836999435985	0.026504675155716306	ENSMUSG00000038822, ENSMUSG00000044231, ENSMUSG00000029474, ENSMUSG00000057719, ENSMUSG00000014470, ENSMUSG00000020027, ENSMUSG00000031605, ENSMUSG00000052299, ENSMUSG00000043881, ENSMUSG00000041966, ENSMUSG00000020307, ENSMUSG00000022358, ENSMUSG00000005362, ENSMUSG00000055675, ENSMUSG00000025217, ENSMUSG00000035298, ENSMUSG00000090083, ENSMUSG00000020390, ENSMUSG00000031382, ENSMUSG00000020642,…	1513	331	12548	1.327955303782126	1.0	0.8687553769415182	39.54066740099951
GOTERM_MF_DIRECT	GO:0008331~high voltage-gated calcium channel activity	5	0.2820078962210942	0.026554267679030834	ENSMUSG00000017412, ENSMUSG00000020882, ENSMUSG00000057914, ENSMUSG00000051331, ENSMUSG00000004110	1495	10	12065	4.035117056856188	0.9999999999999997	0.694003259270009	35.61286877913029
GOTERM_CC_DIRECT	GO:0033270~paranode region of axon	6	0.338409475465313	0.02665357208783441	ENSMUSG00000047976, ENSMUSG00000011751, ENSMUSG00000075318, ENSMUSG00000041378, ENSMUSG00000069601, ENSMUSG00000017167	1618	15	13445	3.3238566131025964	0.9999999992943283	0.38053938633472695	33.853957878156805
GOTERM_BP_DIRECT	GO:0050877~neurological system process	6	0.338409475465313	0.026848614192275314	ENSMUSG00000056755, ENSMUSG00000017412, ENSMUSG00000019146, ENSMUSG00000041189, ENSMUSG00000096146, ENSMUSG00000004110	1513	15	12548	3.317382683410443	1.0	0.8676007154670548	39.939553182717816
GOTERM_BP_DIRECT	GO:0042752~regulation of circadian rhythm	12	0.676818950930626	0.028833894578608407	ENSMUSG00000055866, ENSMUSG00000014956, ENSMUSG00000040385, ENSMUSG00000025217, ENSMUSG00000026077, ENSMUSG00000025332, ENSMUSG00000063889, ENSMUSG00000020366, ENSMUSG00000036986, ENSMUSG00000020431, ENSMUSG00000068742, ENSMUSG00000050697	1513	49	12548	2.0310506224961897	1.0	0.8819690255540142	42.19374297927547
GOTERM_BP_DIRECT	GO:0090630~activation of GTPase activity	15	0.8460236886632826	0.030127915791152687	ENSMUSG00000052302, ENSMUSG00000027347, ENSMUSG00000040247, ENSMUSG00000026812, ENSMUSG00000042700, ENSMUSG00000027652, ENSMUSG00000003134, ENSMUSG00000023923, ENSMUSG00000032356, ENSMUSG00000035007, ENSMUSG00000021282, ENSMUSG00000020130, ENSMUSG00000028126, ENSMUSG00000059439, ENSMUSG00000059456	1513	68	12548	1.8294389798219353	1.0	0.8888583737974377	43.61967024653514
GOTERM_BP_DIRECT	GO:0043278~response to morphine	8	0.4512126339537508	0.03032484673008035	ENSMUSG00000032259, ENSMUSG00000001323, ENSMUSG00000044288, ENSMUSG00000045038, ENSMUSG00000031748, ENSMUSG00000026959, ENSMUSG00000022052, ENSMUSG00000025905	1513	26	12548	2.551832833392648	1.0	0.8864235460081515	43.833733888941616
GOTERM_BP_DIRECT	GO:2000463~positive regulation of excitatory postsynaptic potential	8	0.4512126339537508	0.03032484673008035	ENSMUSG00000042453, ENSMUSG00000059003, ENSMUSG00000022623, ENSMUSG00000026959, ENSMUSG00000063887, ENSMUSG00000059456, ENSMUSG00000029053, ENSMUSG00000022812	1513	26	12548	2.551832833392648	1.0	0.8864235460081515	43.833733888941616
KEGG_PATHWAY	mmu04022:cGMP-PKG signaling pathway	26	1.4664410603496898	0.03185114041034133	ENSMUSG00000016319, ENSMUSG00000040385, ENSMUSG00000050511, ENSMUSG00000020431, ENSMUSG00000033953, ENSMUSG00000042429, ENSMUSG00000031376, ENSMUSG00000036438, ENSMUSG00000030376, ENSMUSG00000051331, ENSMUSG00000063142, ENSMUSG00000005580, ENSMUSG00000051177, ENSMUSG00000001175, ENSMUSG00000028161, ENSMUSG00000063358, ENSMUSG00000020402, ENSMUSG00000030102, ENSMUSG00000045318, ENSMUSG00000027544,…	653	137	5208	1.513598104201831	0.9998177746604896	0.3238739462942488	34.59762862921847
KEGG_PATHWAY	mmu03015:mRNA surveillance pathway	18	1.015228426395939	0.03211926389839502	ENSMUSG00000093803, ENSMUSG00000040385, ENSMUSG00000024400, ENSMUSG00000019432, ENSMUSG00000028330, ENSMUSG00000062203, ENSMUSG00000054309, ENSMUSG00000041781, ENSMUSG00000029120, ENSMUSG00000058301, ENSMUSG00000041769, ENSMUSG00000014956, ENSMUSG00000020994, ENSMUSG00000043241, ENSMUSG00000078676, ENSMUSG00000001415, ENSMUSG00000022052, ENSMUSG00000059409	653	85	5208	1.688928925322043	0.9998307178897807	0.31446983745525003	34.83482857854017
GOTERM_BP_DIRECT	GO:0045732~positive regulation of protein catabolic process	13	0.7332205301748449	0.03230404313709117	ENSMUSG00000024589, ENSMUSG00000003031, ENSMUSG00000036199, ENSMUSG00000051675, ENSMUSG00000049313, ENSMUSG00000022812, ENSMUSG00000020740, ENSMUSG00000058709, ENSMUSG00000032715, ENSMUSG00000044167, ENSMUSG00000020135, ENSMUSG00000048249, ENSMUSG00000034187	1513	56	12548	1.9252667359078464	1.0	0.8979400400678571	45.942821745086995
GOTERM_BP_DIRECT	GO:0051966~regulation of synaptic transmission, glutamatergic	7	0.39481105470953193	0.03329390641132726	ENSMUSG00000056755, ENSMUSG00000044288, ENSMUSG00000038665, ENSMUSG00000019969, ENSMUSG00000063239, ENSMUSG00000019828, ENSMUSG00000049583	1513	21	12548	2.7644855695087025	1.0	0.9013294644454527	46.96930759287943
GOTERM_BP_DIRECT	GO:0048814~regulation of dendrite morphogenesis	7	0.39481105470953193	0.03329390641132726	ENSMUSG00000026959, ENSMUSG00000031157, ENSMUSG00000042700, ENSMUSG00000096054, ENSMUSG00000036306, ENSMUSG00000027692, ENSMUSG00000022812	1513	21	12548	2.7644855695087025	1.0	0.9013294644454527	46.96930759287943
GOTERM_BP_DIRECT	GO:0001662~behavioral fear response	10	0.5640157924421884	0.03337964553224029	ENSMUSG00000038255, ENSMUSG00000031393, ENSMUSG00000028351, ENSMUSG00000056755, ENSMUSG00000021684, ENSMUSG00000041380, ENSMUSG00000032532, ENSMUSG00000020402, ENSMUSG00000004110, ENSMUSG00000030209	1513	38	12548	2.1824886075068703	1.0	0.8983026080560013	47.05734512623517
GOTERM_MF_DIRECT	GO:0051536~iron-sulfur cluster binding	14	0.7896221094190639	0.033670484368642284	ENSMUSG00000059734, ENSMUSG00000037916, ENSMUSG00000009863, ENSMUSG00000025968, ENSMUSG00000013593, ENSMUSG00000022477, ENSMUSG00000038242, ENSMUSG00000027618, ENSMUSG00000020153, ENSMUSG00000022031, ENSMUSG00000035842, ENSMUSG00000044792, ENSMUSG00000002280, ENSMUSG00000057880	1495	61	12065	1.8521848785569384	1.0	0.7673927057172588	42.89513838561609
GOTERM_MF_DIRECT	GO:0005515~protein binding	470	26.50874224478285	0.03407962203895718	ENSMUSG00000037916, ENSMUSG00000046785, ENSMUSG00000093803, ENSMUSG00000037815, ENSMUSG00000038696, ENSMUSG00000026259, ENSMUSG00000061911, ENSMUSG00000060534, ENSMUSG00000023391, ENSMUSG00000048047, ENSMUSG00000020121, ENSMUSG00000019971, ENSMUSG00000059040, ENSMUSG00000035199, ENSMUSG00000025217, ENSMUSG00000022961, ENSMUSG00000024359, ENSMUSG00000020900, ENSMUSG00000019969, ENSMUSG00000020708,…	1495	3540	12065	1.0714717608601176	1.0	0.7607622008778294	43.28936520841686
KEGG_PATHWAY	mmu04932:Non-alcoholic fatty liver disease (NAFLD)	26	1.4664410603496898	0.03447596560033736	ENSMUSG00000005510, ENSMUSG00000025968, ENSMUSG00000022450, ENSMUSG00000009863, ENSMUSG00000037916, ENSMUSG00000021577, ENSMUSG00000035885, ENSMUSG00000058076, ENSMUSG00000036199, ENSMUSG00000020153, ENSMUSG00000061518, ENSMUSG00000050697, ENSMUSG00000026942, ENSMUSG00000026032, ENSMUSG00000041697, ENSMUSG00000014313, ENSMUSG00000031231, ENSMUSG00000004054, ENSMUSG00000025651, ENSMUSG00000030884,…	653	138	5208	1.5026300019974699	0.9999114921756633	0.32216461576592803	36.88579635889321
GOTERM_BP_DIRECT	GO:0002031~G-protein coupled receptor internalization	5	0.2820078962210942	0.03450624802610847	ENSMUSG00000032259, ENSMUSG00000049511, ENSMUSG00000018909, ENSMUSG00000026825, ENSMUSG00000021639	1513	11	12548	3.7697530493300486	1.0	0.902499460715555	48.201371626427495
GOTERM_BP_DIRECT	GO:0090129~positive regulation of synapse maturation	5	0.2820078962210942	0.03450624802610847	ENSMUSG00000042453, ENSMUSG00000038255, ENSMUSG00000013033, ENSMUSG00000066392, ENSMUSG00000057897	1513	11	12548	3.7697530493300486	1.0	0.902499460715555	48.201371626427495
GOTERM_BP_DIRECT	GO:0034497~protein localization to pre-autophagosomal structure	5	0.2820078962210942	0.03450624802610847	ENSMUSG00000029020, ENSMUSG00000025173, ENSMUSG00000039382, ENSMUSG00000033124, ENSMUSG00000038295	1513	11	12548	3.7697530493300486	1.0	0.902499460715555	48.201371626427495
GOTERM_BP_DIRECT	GO:0090303~positive regulation of wound healing	5	0.2820078962210942	0.03450624802610847	ENSMUSG00000024486, ENSMUSG00000045038, ENSMUSG00000039942, ENSMUSG00000022099, ENSMUSG00000025499	1513	11	12548	3.7697530493300486	1.0	0.902499460715555	48.201371626427495
GOTERM_BP_DIRECT	GO:0035640~exploration behavior	6	0.338409475465313	0.03527696878800979	ENSMUSG00000030854, ENSMUSG00000028351, ENSMUSG00000022623, ENSMUSG00000060780, ENSMUSG00000057880, ENSMUSG00000025318	1513	16	12548	3.1100462656972905	1.0	0.904130184770982	48.97048852504727
GOTERM_BP_DIRECT	GO:0008631~intrinsic apoptotic signaling pathway in response to oxidative stress	6	0.338409475465313	0.03527696878800979	ENSMUSG00000018411, ENSMUSG00000063856, ENSMUSG00000006818, ENSMUSG00000035199, ENSMUSG00000034485, ENSMUSG00000036986	1513	16	12548	3.1100462656972905	1.0	0.904130184770982	48.97048852504727
KEGG_PATHWAY	mmu04730:Long-term depression	13	0.7332205301748449	0.03635376390957021	ENSMUSG00000028005, ENSMUSG00000001986, ENSMUSG00000020524, ENSMUSG00000031748, ENSMUSG00000052889, ENSMUSG00000063358, ENSMUSG00000025499, ENSMUSG00000030102, ENSMUSG00000019828, ENSMUSG00000029361, ENSMUSG00000001127, ENSMUSG00000030592, ENSMUSG00000051177	653	55	5208	1.885117638869553	0.9999472661561932	0.32565277118392166	38.47712235506916
GOTERM_MF_DIRECT	GO:0005246~calcium channel regulator activity	7	0.39481105470953193	0.037463164399870505	ENSMUSG00000029713, ENSMUSG00000056755, ENSMUSG00000046093, ENSMUSG00000052889, ENSMUSG00000041460, ENSMUSG00000057914, ENSMUSG00000066392	1495	21	12065	2.6900780379041245	1.0	0.7828827420062217	46.45303882586591
GOTERM_BP_DIRECT	GO:0051028~mRNA transport	17	0.9588268471517203	0.03757251629248104	ENSMUSG00000033581, ENSMUSG00000001150, ENSMUSG00000003226, ENSMUSG00000022338, ENSMUSG00000026999, ENSMUSG00000028330, ENSMUSG00000019432, ENSMUSG00000025586, ENSMUSG00000032939, ENSMUSG00000024097, ENSMUSG00000075600, ENSMUSG00000030091, ENSMUSG00000040667, ENSMUSG00000041815, ENSMUSG00000050192, ENSMUSG00000002052, ENSMUSG00000078676	1513	83	12548	1.6986598077704074	1.0	0.9148195271447146	51.19771886540225
GOTERM_MF_DIRECT	GO:0016651~oxidoreductase activity, acting on NAD(P)H	5	0.2820078962210942	0.03772206372678287	ENSMUSG00000059734, ENSMUSG00000037916, ENSMUSG00000005510, ENSMUSG00000025968, ENSMUSG00000013593	1495	11	12065	3.6682882335056246	1.0	0.7752666309362175	46.68816008828368
GOTERM_BP_DIRECT	GO:0046676~negative regulation of insulin secretion	9	0.5076142131979695	0.038469150324724616	ENSMUSG00000032259, ENSMUSG00000026834, ENSMUSG00000021684, ENSMUSG00000035621, ENSMUSG00000050556, ENSMUSG00000096146, ENSMUSG00000022829, ENSMUSG00000028161, ENSMUSG00000029361	1513	33	12548	2.2618518295980294	1.0	0.9167432398297637	52.04241651567321
GOTERM_BP_DIRECT	GO:0070936~protein K48-linked ubiquitination	11	0.6204173716864072	0.03858892326369992	ENSMUSG00000024589, ENSMUSG00000024807, ENSMUSG00000020390, ENSMUSG00000038822, ENSMUSG00000020307, ENSMUSG00000009293, ENSMUSG00000029634, ENSMUSG00000029474, ENSMUSG00000020134, ENSMUSG00000090083, ENSMUSG00000035890	1513	45	12548	2.027289417639715	1.0	0.9143579566529978	52.15419820684549
GOTERM_MF_DIRECT	GO:0051539~4 iron, 4 sulfur cluster binding	10	0.5640157924421884	0.038896736524517674	ENSMUSG00000059734, ENSMUSG00000037916, ENSMUSG00000009863, ENSMUSG00000025968, ENSMUSG00000013593, ENSMUSG00000022477, ENSMUSG00000035842, ENSMUSG00000044792, ENSMUSG00000002280, ENSMUSG00000020153	1495	38	12065	2.1237458193979935	1.0	0.7760325963927843	47.742823675732204
GOTERM_BP_DIRECT	GO:0043547~positive regulation of GTPase activity	22	1.2408347433728144	0.039212384628616356	ENSMUSG00000032946, ENSMUSG00000027347, ENSMUSG00000029333, ENSMUSG00000031292, ENSMUSG00000041351, ENSMUSG00000027465, ENSMUSG00000020888, ENSMUSG00000022812, ENSMUSG00000043811, ENSMUSG00000032356, ENSMUSG00000040818, ENSMUSG00000037533, ENSMUSG00000031748, ENSMUSG00000041986, ENSMUSG00000025499, ENSMUSG00000031778, ENSMUSG00000059439, ENSMUSG00000036856, ENSMUSG00000034255, ENSMUSG00000028149,…	1513	117	12548	1.5594533981843963	1.0	0.9147700654894498	52.732090029319146
GOTERM_MF_DIRECT	GO:0031072~heat shock protein binding	12	0.676818950930626	0.039340395927482084	ENSMUSG00000031392, ENSMUSG00000059040, ENSMUSG00000042429, ENSMUSG00000040363, ENSMUSG00000063524, ENSMUSG00000014195, ENSMUSG00000021811, ENSMUSG00000020456, ENSMUSG00000047126, ENSMUSG00000096146, ENSMUSG00000039615, ENSMUSG00000024359	1495	50	12065	1.9368561872909695	1.0	0.7704471300013669	48.136035962031556
KEGG_PATHWAY	mmu00562:Inositol phosphate metabolism	15	0.8460236886632826	0.03938731157118151	ENSMUSG00000034570, ENSMUSG00000023456, ENSMUSG00000027531, ENSMUSG00000026113, ENSMUSG00000041720, ENSMUSG00000021385, ENSMUSG00000026447, ENSMUSG00000025417, ENSMUSG00000018547, ENSMUSG00000027296, ENSMUSG00000028126, ENSMUSG00000034902, ENSMUSG00000029055, ENSMUSG00000051177, ENSMUSG00000039431	653	68	5208	1.7593009638771282	0.999977204306944	0.337088005679667	40.96977143983237
GOTERM_BP_DIRECT	GO:0050728~negative regulation of inflammatory response	14	0.7896221094190639	0.03952309603651784	ENSMUSG00000037104, ENSMUSG00000042429, ENSMUSG00000009681, ENSMUSG00000030525, ENSMUSG00000028053, ENSMUSG00000017631, ENSMUSG00000039942, ENSMUSG00000043683, ENSMUSG00000021322, ENSMUSG00000027298, ENSMUSG00000034485, ENSMUSG00000002985, ENSMUSG00000032691, ENSMUSG00000023571	1513	64	12548	1.8141936549900861	1.0	0.913477496329691	53.017618154815274
GOTERM_BP_DIRECT	GO:0032092~positive regulation of protein binding	14	0.7896221094190639	0.03952309603651784	ENSMUSG00000030000, ENSMUSG00000029869, ENSMUSG00000000915, ENSMUSG00000027358, ENSMUSG00000032715, ENSMUSG00000032855, ENSMUSG00000018909, ENSMUSG00000025437, ENSMUSG00000024855, ENSMUSG00000029106, ENSMUSG00000020681, ENSMUSG00000028906, ENSMUSG00000030123, ENSMUSG00000022812	1513	64	12548	1.8141936549900861	1.0	0.913477496329691	53.017618154815274
GOTERM_MF_DIRECT	GO:0031625~ubiquitin protein ligase binding	44	2.481669486745629	0.03953987321914366	ENSMUSG00000049792, ENSMUSG00000023456, ENSMUSG00000016319, ENSMUSG00000038319, ENSMUSG00000042700, ENSMUSG00000048732, ENSMUSG00000039615, ENSMUSG00000029474, ENSMUSG00000036986, ENSMUSG00000026942, ENSMUSG00000029020, ENSMUSG00000040327, ENSMUSG00000009293, ENSMUSG00000032715, ENSMUSG00000056258, ENSMUSG00000036867, ENSMUSG00000044167, ENSMUSG00000025651, ENSMUSG00000037316, ENSMUSG00000022285,…	1495	266	12065	1.334925943621596	1.0	0.7628961450810703	48.31192452432717
GOTERM_CC_DIRECT	GO:0030018~Z disc	20	1.1280315848843767	0.04051829260850577	ENSMUSG00000021870, ENSMUSG00000072720, ENSMUSG00000022358, ENSMUSG00000028161, ENSMUSG00000039615, ENSMUSG00000028525, ENSMUSG00000069601, ENSMUSG00000057378, ENSMUSG00000030592, ENSMUSG00000030209, ENSMUSG00000064329, ENSMUSG00000034868, ENSMUSG00000023033, ENSMUSG00000039103, ENSMUSG00000043079, ENSMUSG00000022438, ENSMUSG00000015143, ENSMUSG00000029361, ENSMUSG00000030695, ENSMUSG00000051331	1618	104	13445	1.5980079870685557	0.9999999999999902	0.5117568926621814	46.88955582520747
GOTERM_CC_DIRECT	GO:0008023~transcription elongation factor complex	7	0.39481105470953193	0.04093484419342629	ENSMUSG00000054051, ENSMUSG00000028431, ENSMUSG00000002052, ENSMUSG00000049470, ENSMUSG00000021890, ENSMUSG00000070002, ENSMUSG00000022031	1618	22	13445	2.64397685133161	0.999999999999993	0.5077257386964317	47.24121894429323
GOTERM_BP_DIRECT	GO:0050804~modulation of synaptic transmission	7	0.39481105470953193	0.04125848995726676	ENSMUSG00000042453, ENSMUSG00000032259, ENSMUSG00000020524, ENSMUSG00000059003, ENSMUSG00000028161, ENSMUSG00000063887, ENSMUSG00000032336	1513	22	12548	2.6388271345310343	1.0	0.9196682054256113	54.582569448688425
GOTERM_BP_DIRECT	GO:0046579~positive regulation of Ras protein signal transduction	7	0.39481105470953193	0.04125848995726676	ENSMUSG00000027347, ENSMUSG00000032356, ENSMUSG00000038665, ENSMUSG00000029711, ENSMUSG00000027878, ENSMUSG00000025499, ENSMUSG00000030134	1513	22	12548	2.6388271345310343	1.0	0.9196682054256113	54.582569448688425
GOTERM_CC_DIRECT	GO:0034706~sodium channel complex	4	0.2256063169768754	0.04183876068011269	ENSMUSG00000023033, ENSMUSG00000075318, ENSMUSG00000019194, ENSMUSG00000064329	1618	7	13445	4.748366590146565	0.9999999999999967	0.5080061023322027	47.99685588218059
GOTERM_CC_DIRECT	GO:0034364~high-density lipoprotein particle	4	0.2256063169768754	0.04183876068011269	ENSMUSG00000005681, ENSMUSG00000035237, ENSMUSG00000034088, ENSMUSG00000002985	1618	7	13445	4.748366590146565	0.9999999999999967	0.5080061023322027	47.99685588218059
GOTERM_BP_DIRECT	GO:0045444~fat cell differentiation	15	0.8460236886632826	0.04194440481066139	ENSMUSG00000021013, ENSMUSG00000025246, ENSMUSG00000020189, ENSMUSG00000038485, ENSMUSG00000051675, ENSMUSG00000031367, ENSMUSG00000022812, ENSMUSG00000031755, ENSMUSG00000027104, ENSMUSG00000063856, ENSMUSG00000036867, ENSMUSG00000037325, ENSMUSG00000051177, ENSMUSG00000037270, ENSMUSG00000041975	1513	71	12548	1.75213874123791	1.0	0.9202846166598113	55.1874033751198
GOTERM_BP_DIRECT	GO:0033135~regulation of peptidyl-serine phosphorylation	4	0.2256063169768754	0.04204468050332832	ENSMUSG00000050310, ENSMUSG00000011751, ENSMUSG00000050697, ENSMUSG00000038910	1513	7	12548	4.739118119157775	1.0	0.9180141040982459	55.275184182650385
GOTERM_BP_DIRECT	GO:0019227~neuronal action potential propagation	4	0.2256063169768754	0.04204468050332832	ENSMUSG00000017412, ENSMUSG00000019194, ENSMUSG00000017167, ENSMUSG00000064329	1513	7	12548	4.739118119157775	1.0	0.9180141040982459	55.275184182650385
GOTERM_BP_DIRECT	GO:1901385~regulation of voltage-gated calcium channel activity	4	0.2256063169768754	0.04204468050332832	ENSMUSG00000017412, ENSMUSG00000069833, ENSMUSG00000020882, ENSMUSG00000057914	1513	7	12548	4.739118119157775	1.0	0.9180141040982459	55.275184182650385
GOTERM_BP_DIRECT	GO:0046498~S-adenosylhomocysteine metabolic process	4	0.2256063169768754	0.04204468050332832	ENSMUSG00000020661, ENSMUSG00000019795, ENSMUSG00000020150, ENSMUSG00000039662	1513	7	12548	4.739118119157775	1.0	0.9180141040982459	55.275184182650385
GOTERM_MF_DIRECT	GO:0004719~protein-L-isoaspartate (D-aspartate) O-methyltransferase activity	3	0.1692047377326565	0.042183237407329585	ENSMUSG00000027589, ENSMUSG00000019795, ENSMUSG00000051285	1495	3	12065	8.070234113712374	1.0	0.7762253736857421	50.59044910728251
GOTERM_BP_DIRECT	GO:0045666~positive regulation of neuron differentiation	16	0.9024252679075015	0.04393126225409574	ENSMUSG00000039004, ENSMUSG00000038255, ENSMUSG00000028351, ENSMUSG00000024423, ENSMUSG00000027358, ENSMUSG00000082229, ENSMUSG00000024238, ENSMUSG00000035314, ENSMUSG00000051675, ENSMUSG00000017491, ENSMUSG00000045318, ENSMUSG00000024735, ENSMUSG00000010086, ENSMUSG00000052727, ENSMUSG00000029711, ENSMUSG00000020027	1513	78	12548	1.701221888928432	1.0	0.9243106516299284	56.896659249677384
GOTERM_MF_DIRECT	GO:0019905~syntaxin binding	16	0.9024252679075015	0.044043670920299455	ENSMUSG00000053841, ENSMUSG00000062542, ENSMUSG00000034799, ENSMUSG00000006024, ENSMUSG00000002546, ENSMUSG00000022829, ENSMUSG00000058569, ENSMUSG00000024319, ENSMUSG00000026797, ENSMUSG00000026452, ENSMUSG00000033615, ENSMUSG00000027849, ENSMUSG00000025867, ENSMUSG00000032127, ENSMUSG00000034187, ENSMUSG00000016200	1495	76	12065	1.6989966555183946	1.0	0.782277492269181	52.13718809454615
GOTERM_BP_DIRECT	GO:0045773~positive regulation of axon extension	10	0.5640157924421884	0.045049754246064305	ENSMUSG00000018411, ENSMUSG00000038264, ENSMUSG00000028649, ENSMUSG00000038708, ENSMUSG00000023277, ENSMUSG00000000305, ENSMUSG00000031292, ENSMUSG00000052727, ENSMUSG00000002985, ENSMUSG00000022812	1513	40	12548	2.073364177131527	1.0	0.9267241417823452	57.83153408517154
GOTERM_MF_DIRECT	GO:0016308~1-phosphatidylinositol-4-phosphate 5-kinase activity	4	0.2256063169768754	0.04514213040684682	ENSMUSG00000025417, ENSMUSG00000018547, ENSMUSG00000034902, ENSMUSG00000028126	1495	7	12065	4.611562350692785	1.0	0.782239980066501	53.02896561967459
GOTERM_BP_DIRECT	GO:0060292~long term synaptic depression	6	0.338409475465313	0.045163404517451024	ENSMUSG00000020524, ENSMUSG00000022623, ENSMUSG00000037996, ENSMUSG00000033174, ENSMUSG00000026797, ENSMUSG00000059456	1513	17	12548	2.9271023677150967	1.0	0.9246975512546771	57.92544516007169
GOTERM_BP_DIRECT	GO:0010608~posttranscriptional regulation of gene expression	6	0.338409475465313	0.045163404517451024	ENSMUSG00000035517, ENSMUSG00000037526, ENSMUSG00000020681, ENSMUSG00000021360, ENSMUSG00000037236, ENSMUSG00000072437	1513	17	12548	2.9271023677150967	1.0	0.9246975512546771	57.92544516007169
GOTERM_BP_DIRECT	GO:0051056~regulation of small GTPase mediated signal transduction	6	0.338409475465313	0.045163404517451024	ENSMUSG00000041351, ENSMUSG00000030583, ENSMUSG00000042700, ENSMUSG00000027652, ENSMUSG00000056486, ENSMUSG00000038807	1513	17	12548	2.9271023677150967	1.0	0.9246975512546771	57.92544516007169
GOTERM_BP_DIRECT	GO:0048384~retinoic acid receptor signaling pathway	6	0.338409475465313	0.045163404517451024	ENSMUSG00000001288, ENSMUSG00000063889, ENSMUSG00000017491, ENSMUSG00000036986, ENSMUSG00000021039, ENSMUSG00000015843	1513	17	12548	2.9271023677150967	1.0	0.9246975512546771	57.92544516007169
GOTERM_BP_DIRECT	GO:0060079~excitatory postsynaptic potential	9	0.5076142131979695	0.0451865273394018	ENSMUSG00000031393, ENSMUSG00000042429, ENSMUSG00000059003, ENSMUSG00000038665, ENSMUSG00000070570, ENSMUSG00000026959, ENSMUSG00000032827, ENSMUSG00000028161, ENSMUSG00000030209	1513	34	12548	2.1953267757863224	1.0	0.9222629648223524	57.944527672032905
GOTERM_CC_DIRECT	GO:0005739~mitochondrion	208	11.731528482797518	0.0467841862336847	ENSMUSG00000037916, ENSMUSG00000057497, ENSMUSG00000050856, ENSMUSG00000041199, ENSMUSG00000058076, ENSMUSG00000049422, ENSMUSG00000020268, ENSMUSG00000003072, ENSMUSG00000043572, ENSMUSG00000001127, ENSMUSG00000009566, ENSMUSG00000061518, ENSMUSG00000027457, ENSMUSG00000031393, ENSMUSG00000025209, ENSMUSG00000042032, ENSMUSG00000034189, ENSMUSG00000049225, ENSMUSG00000059734, ENSMUSG00000031516,…	1618	1549	13445	1.115820167084151	0.9999999999999999	0.5409524985399763	51.95509867323948
GOTERM_BP_DIRECT	GO:0060307~regulation of ventricular cardiac muscle cell membrane repolarization	5	0.2820078962210942	0.046944194451505834	ENSMUSG00000038319, ENSMUSG00000057123, ENSMUSG00000019194, ENSMUSG00000040407, ENSMUSG00000046480	1513	12	12548	3.455606961885878	1.0	0.9273854059868933	59.37133296472425
GOTERM_BP_DIRECT	GO:0006337~nucleosome disassembly	5	0.2820078962210942	0.046944194451505834	ENSMUSG00000028949, ENSMUSG00000023018, ENSMUSG00000007880, ENSMUSG00000032481, ENSMUSG00000078851	1513	12	12548	3.455606961885878	1.0	0.9273854059868933	59.37133296472425
GOTERM_BP_DIRECT	GO:0033555~multicellular organismal response to stress	5	0.2820078962210942	0.046944194451505834	ENSMUSG00000031393, ENSMUSG00000056755, ENSMUSG00000028161, ENSMUSG00000068220, ENSMUSG00000029361	1513	12	12548	3.455606961885878	1.0	0.9273854059868933	59.37133296472425
GOTERM_BP_DIRECT	GO:0060081~membrane hyperpolarization	5	0.2820078962210942	0.046944194451505834	ENSMUSG00000003575, ENSMUSG00000016346, ENSMUSG00000019146, ENSMUSG00000056258, ENSMUSG00000029053	1513	12	12548	3.455606961885878	1.0	0.9273854059868933	59.37133296472425
GOTERM_BP_DIRECT	GO:0045899~positive regulation of RNA polymerase II transcriptional preinitiation complex assembly	5	0.2820078962210942	0.046944194451505834	ENSMUSG00000021178, ENSMUSG00000020708, ENSMUSG00000019256, ENSMUSG00000022996, ENSMUSG00000018654	1513	12	12548	3.455606961885878	1.0	0.9273854059868933	59.37133296472425
GOTERM_BP_DIRECT	GO:0061001~regulation of dendritic spine morphogenesis	5	0.2820078962210942	0.046944194451505834	ENSMUSG00000026235, ENSMUSG00000038453, ENSMUSG00000022623, ENSMUSG00000032827, ENSMUSG00000042700	1513	12	12548	3.455606961885878	1.0	0.9273854059868933	59.37133296472425
KEGG_PATHWAY	mmu04912:GnRH signaling pathway	16	0.9024252679075015	0.04705987380411147	ENSMUSG00000001175, ENSMUSG00000063358, ENSMUSG00000030102, ENSMUSG00000020366, ENSMUSG00000020431, ENSMUSG00000024617, ENSMUSG00000009406, ENSMUSG00000024486, ENSMUSG00000036438, ENSMUSG00000052889, ENSMUSG00000025499, ENSMUSG00000051331, ENSMUSG00000059456, ENSMUSG00000005580, ENSMUSG00000057897, ENSMUSG00000051177	653	76	5208	1.6790521479809786	0.9999972994423061	0.3780470450205756	46.86392500369099
GOTERM_CC_DIRECT	GO:0005884~actin filament	14	0.7896221094190639	0.04858013579423429	ENSMUSG00000024969, ENSMUSG00000034593, ENSMUSG00000028328, ENSMUSG00000026812, ENSMUSG00000020173, ENSMUSG00000033066, ENSMUSG00000034974, ENSMUSG00000044534, ENSMUSG00000022099, ENSMUSG00000018417, ENSMUSG00000015143, ENSMUSG00000024143, ENSMUSG00000020135, ENSMUSG00000032127	1618	66	13445	1.7626512342210734	1.0	0.5473933121435977	53.32147994162146
GOTERM_MF_DIRECT	GO:0030165~PDZ domain binding	21	1.1844331641285957	0.04905885989396222	ENSMUSG00000020331, ENSMUSG00000001986, ENSMUSG00000001323, ENSMUSG00000052572, ENSMUSG00000022494, ENSMUSG00000029516, ENSMUSG00000003872, ENSMUSG00000038298, ENSMUSG00000035954, ENSMUSG00000028184, ENSMUSG00000037703, ENSMUSG00000030302, ENSMUSG00000056755, ENSMUSG00000042388, ENSMUSG00000031376, ENSMUSG00000020524, ENSMUSG00000019969, ENSMUSG00000063887, ENSMUSG00000000159, ENSMUSG00000034187,…	1495	110	12065	1.5406810580723627	1.0	0.8020052557224596	56.08338531939958
GOTERM_CC_DIRECT	GO:0071013~catalytic step 2 spliceosome	17	0.9588268471517203	0.04927322512421021	ENSMUSG00000020719, ENSMUSG00000003660, ENSMUSG00000029345, ENSMUSG00000039630, ENSMUSG00000020929, ENSMUSG00000027014, ENSMUSG00000024735, ENSMUSG00000020994, ENSMUSG00000023932, ENSMUSG00000021179, ENSMUSG00000003360, ENSMUSG00000059208, ENSMUSG00000002455, ENSMUSG00000030056, ENSMUSG00000020211, ENSMUSG00000039218, ENSMUSG00000021039	1618	86	13445	1.6426035588007013	1.0	0.5453582563187884	53.83901035604078
KEGG_PATHWAY	mmu04750:Inflammatory mediator regulation of TRP channels	17	0.9588268471517203	0.04973931583247693	ENSMUSG00000001175, ENSMUSG00000033007, ENSMUSG00000040385, ENSMUSG00000023017, ENSMUSG00000030102, ENSMUSG00000020366, ENSMUSG00000020431, ENSMUSG00000024617, ENSMUSG00000014956, ENSMUSG00000036438, ENSMUSG00000045038, ENSMUSG00000039942, ENSMUSG00000041380, ENSMUSG00000052889, ENSMUSG00000005580, ENSMUSG00000057897, ENSMUSG00000051177	653	83	5208	1.633535674089928	0.999998723048234	0.38410563319047186	48.79074285563599
GOTERM_MF_DIRECT	GO:0008157~protein phosphatase 1 binding	6	0.338409475465313	0.04996219350499826	ENSMUSG00000057719, ENSMUSG00000023932, ENSMUSG00000027525, ENSMUSG00000032827, ENSMUSG00000040385, ENSMUSG00000054728	1495	17	12065	2.84831792248672	1.0	0.8002770754416597	56.76086847375903
GOTERM_MF_DIRECT	GO:0030506~ankyrin binding	6	0.338409475465313	0.04996219350499826	ENSMUSG00000016346, ENSMUSG00000011751, ENSMUSG00000021061, ENSMUSG00000047126, ENSMUSG00000096146, ENSMUSG00000022565	1495	17	12065	2.84831792248672	1.0	0.8002770754416597	56.76086847375903
GOTERM_BP_DIRECT	GO:0007611~learning or memory	11	0.6204173716864072	0.05030738810897785	ENSMUSG00000037251, ENSMUSG00000058756, ENSMUSG00000027827, ENSMUSG00000059003, ENSMUSG00000022623, ENSMUSG00000044288, ENSMUSG00000026959, ENSMUSG00000019969, ENSMUSG00000038418, ENSMUSG00000000552, ENSMUSG00000030209	1513	47	12548	1.9410217828465357	1.0	0.9379748906244009	61.97467098821146
GOTERM_BP_DIRECT	GO:0046488~phosphatidylinositol metabolic process	7	0.39481105470953193	0.05032637527315732	ENSMUSG00000032259, ENSMUSG00000025417, ENSMUSG00000018547, ENSMUSG00000034902, ENSMUSG00000028126, ENSMUSG00000029055, ENSMUSG00000051177	1513	23	12548	2.5240955199862065	1.0	0.9358772406787627	61.98890969422266
GOTERM_BP_DIRECT	GO:0006887~exocytosis	18	1.015228426395939	0.051149523233764996	ENSMUSG00000053841, ENSMUSG00000034593, ENSMUSG00000034799, ENSMUSG00000050556, ENSMUSG00000021567, ENSMUSG00000046314, ENSMUSG00000022829, ENSMUSG00000003872, ENSMUSG00000053799, ENSMUSG00000026797, ENSMUSG00000020900, ENSMUSG00000038453, ENSMUSG00000033615, ENSMUSG00000008226, ENSMUSG00000034902, ENSMUSG00000018171, ENSMUSG00000041488, ENSMUSG00000025867	1513	93	12548	1.6051851693921497	1.0	0.9366464209760182	62.601368785603825
GOTERM_BP_DIRECT	GO:1903955~positive regulation of protein targeting to mitochondrion	15	0.8460236886632826	0.051443308825806874	ENSMUSG00000022463, ENSMUSG00000030854, ENSMUSG00000030216, ENSMUSG00000021901, ENSMUSG00000020918, ENSMUSG00000028086, ENSMUSG00000022978, ENSMUSG00000040125, ENSMUSG00000075703, ENSMUSG00000027244, ENSMUSG00000044005, ENSMUSG00000041986, ENSMUSG00000028756, ENSMUSG00000000794, ENSMUSG00000032127	1513	73	12548	1.704134940108104	1.0	0.9355496023610042	62.817687501101915
GOTERM_CC_DIRECT	GO:0030117~membrane coat	8	0.4512126339537508	0.05194387272312492	ENSMUSG00000035152, ENSMUSG00000060279, ENSMUSG00000030058, ENSMUSG00000047126, ENSMUSG00000026825, ENSMUSG00000004849, ENSMUSG00000033916, ENSMUSG00000031367	1618	29	13445	2.292314905587997	1.0	0.5577200760082464	55.78346263805898
GOTERM_BP_DIRECT	GO:0010332~response to gamma radiation	8	0.4512126339537508	0.052383449415271954	ENSMUSG00000063856, ENSMUSG00000054051, ENSMUSG00000006818, ENSMUSG00000029026, ENSMUSG00000026496, ENSMUSG00000036986, ENSMUSG00000034023, ENSMUSG00000050697	1513	29	12548	2.287850126489961	1.0	0.9367136674299257	63.50199500968352
GOTERM_BP_DIRECT	GO:0050769~positive regulation of neurogenesis	8	0.4512126339537508	0.052383449415271954	ENSMUSG00000010797, ENSMUSG00000027358, ENSMUSG00000037364, ENSMUSG00000020681, ENSMUSG00000020387, ENSMUSG00000052087, ENSMUSG00000051675, ENSMUSG00000021039	1513	29	12548	2.287850126489961	1.0	0.9367136674299257	63.50199500968352
GOTERM_BP_DIRECT	GO:0021766~hippocampus development	14	0.7896221094190639	0.054566954471004014	ENSMUSG00000047976, ENSMUSG00000026812, ENSMUSG00000037771, ENSMUSG00000063659, ENSMUSG00000022812, ENSMUSG00000031755, ENSMUSG00000042453, ENSMUSG00000020456, ENSMUSG00000023391, ENSMUSG00000029026, ENSMUSG00000006920, ENSMUSG00000055471, ENSMUSG00000068037, ENSMUSG00000031137	1513	67	12548	1.7329611032741121	1.0	0.9418400807411865	65.04561037516943
GOTERM_CC_DIRECT	GO:0048471~perinuclear region of cytoplasm	91	5.1325437112239145	0.05636166960151735	ENSMUSG00000058070, ENSMUSG00000040276, ENSMUSG00000044231, ENSMUSG00000051617, ENSMUSG00000029434, ENSMUSG00000060371, ENSMUSG00000020173, ENSMUSG00000036371, ENSMUSG00000022884, ENSMUSG00000067889, ENSMUSG00000032872, ENSMUSG00000027692, ENSMUSG00000031112, ENSMUSG00000029713, ENSMUSG00000019261, ENSMUSG00000023932, ENSMUSG00000007908, ENSMUSG00000072437, ENSMUSG00000063142, ENSMUSG00000030805,…	1618	637	13445	1.1870916475366413	1.0	0.58112580820079	58.83281887411541
GOTERM_BP_DIRECT	GO:0001816~cytokine production	6	0.338409475465313	0.056537026532124196	ENSMUSG00000027347, ENSMUSG00000023274, ENSMUSG00000032114, ENSMUSG00000056529, ENSMUSG00000020395, ENSMUSG00000027544	1513	18	12548	2.7644855695087025	1.0	0.9458500615680592	66.385120386957
GOTERM_BP_DIRECT	GO:2000311~regulation of alpha-amino-3-hydroxy-5-methyl-4-isoxazole propionate selective glutamate receptor activity	6	0.338409475465313	0.056537026532124196	ENSMUSG00000020827, ENSMUSG00000019146, ENSMUSG00000046182, ENSMUSG00000022494, ENSMUSG00000063887, ENSMUSG00000066189	1513	18	12548	2.7644855695087025	1.0	0.9458500615680592	66.385120386957
GOTERM_CC_DIRECT	GO:0005938~cell cortex	23	1.2972363226170334	0.0567749765329356	ENSMUSG00000060703, ENSMUSG00000044641, ENSMUSG00000035620, ENSMUSG00000041444, ENSMUSG00000026812, ENSMUSG00000002459, ENSMUSG00000020152, ENSMUSG00000020173, ENSMUSG00000020888, ENSMUSG00000025812, ENSMUSG00000030592, ENSMUSG00000006356, ENSMUSG00000020900, ENSMUSG00000026942, ENSMUSG00000028649, ENSMUSG00000000915, ENSMUSG00000056755, ENSMUSG00000000416, ENSMUSG00000045180, ENSMUSG00000025656,…	1618	129	13445	1.4815639942123975	1.0	0.576928223445471	59.10781153061782
KEGG_PATHWAY	mmu04114:Oocyte meiosis	19	1.071630005640158	0.058833174170447686	ENSMUSG00000028212, ENSMUSG00000001175, ENSMUSG00000040385, ENSMUSG00000025217, ENSMUSG00000028161, ENSMUSG00000063358, ENSMUSG00000030102, ENSMUSG00000025586, ENSMUSG00000020431, ENSMUSG00000024617, ENSMUSG00000033953, ENSMUSG00000031309, ENSMUSG00000014956, ENSMUSG00000031870, ENSMUSG00000036438, ENSMUSG00000059409, ENSMUSG00000005580, ENSMUSG00000022285, ENSMUSG00000057897	653	98	5208	1.5462699628090133	0.9999999010721724	0.42659792837339694	54.85942583467666
GOTERM_BP_DIRECT	GO:0000045~autophagosome assembly	10	0.5640157924421884	0.05916362409793949	ENSMUSG00000027244, ENSMUSG00000025173, ENSMUSG00000037204, ENSMUSG00000037526, ENSMUSG00000039382, ENSMUSG00000030161, ENSMUSG00000033124, ENSMUSG00000019969, ENSMUSG00000026289, ENSMUSG00000038295	1513	42	12548	1.974632549649073	1.0	0.9512261680097964	68.09557666453696
GOTERM_CC_DIRECT	GO:0005768~endosome	74	4.173716864072194	0.05932514343123828	ENSMUSG00000035206, ENSMUSG00000029333, ENSMUSG00000040276, ENSMUSG00000031153, ENSMUSG00000003031, ENSMUSG00000006906, ENSMUSG00000020375, ENSMUSG00000029434, ENSMUSG00000026123, ENSMUSG00000019173, ENSMUSG00000067889, ENSMUSG00000050812, ENSMUSG00000027341, ENSMUSG00000027692, ENSMUSG00000020740, ENSMUSG00000006711, ENSMUSG00000041263, ENSMUSG00000030805, ENSMUSG00000053253, ENSMUSG00000037907,…	1618	508	13445	1.2104595933542919	1.0	0.586620580233808	60.76694240552351
KEGG_PATHWAY	mmu04916:Melanogenesis	17	0.9588268471517203	0.0598572777135931	ENSMUSG00000001175, ENSMUSG00000000782, ENSMUSG00000063358, ENSMUSG00000022996, ENSMUSG00000020888, ENSMUSG00000020431, ENSMUSG00000024617, ENSMUSG00000022812, ENSMUSG00000010797, ENSMUSG00000036438, ENSMUSG00000031748, ENSMUSG00000052889, ENSMUSG00000025499, ENSMUSG00000036856, ENSMUSG00000005580, ENSMUSG00000057897, ENSMUSG00000051177	653	85	5208	1.5950995405819297	0.9999999259461336	0.42148015930599014	55.49951462124947
GOTERM_BP_DIRECT	GO:0072661~protein targeting to plasma membrane	7	0.39481105470953193	0.06051993327028054	ENSMUSG00000050556, ENSMUSG00000021567, ENSMUSG00000024855, ENSMUSG00000029359, ENSMUSG00000028126, ENSMUSG00000069601, ENSMUSG00000041245	1513	24	12548	2.418924873320115	1.0	0.9529656425470112	68.94622715380095
GOTERM_BP_DIRECT	GO:0046854~phosphatidylinositol phosphorylation	7	0.39481105470953193	0.06051993327028054	ENSMUSG00000032594, ENSMUSG00000026447, ENSMUSG00000027531, ENSMUSG00000032599, ENSMUSG00000020658, ENSMUSG00000041720, ENSMUSG00000033530	1513	24	12548	2.418924873320115	1.0	0.9529656425470112	68.94622715380095
GOTERM_CC_DIRECT	GO:0036477~somatodendritic compartment	4	0.2256063169768754	0.061076352911118785	ENSMUSG00000030805, ENSMUSG00000020331, ENSMUSG00000056258, ENSMUSG00000027273	1618	8	13445	4.154820766378244	1.0	0.5908829630343798	61.8696030584952
GOTERM_CC_DIRECT	GO:0005847~mRNA cleavage and polyadenylation specificity factor complex	5	0.2820078962210942	0.06117881272220594	ENSMUSG00000024400, ENSMUSG00000028126, ENSMUSG00000054309, ENSMUSG00000041781, ENSMUSG00000075600	1618	13	13445	3.1960159741371115	1.0	0.5849325126052025	61.93321199014805
GOTERM_BP_DIRECT	GO:0018095~protein polyglutamylation	4	0.2256063169768754	0.06136661426867628	ENSMUSG00000020308, ENSMUSG00000026885, ENSMUSG00000033257, ENSMUSG00000036745	1513	8	12548	4.146728354263054	1.0	0.9534013190357922	69.46631588764616
GOTERM_BP_DIRECT	GO:0001975~response to amphetamine	8	0.4512126339537508	0.06150506989776535	ENSMUSG00000032259, ENSMUSG00000001175, ENSMUSG00000022489, ENSMUSG00000003226, ENSMUSG00000059003, ENSMUSG00000036438, ENSMUSG00000026959, ENSMUSG00000028161	1513	30	12548	2.211588455606962	1.0	0.9521257359488446	69.55057626760409
GOTERM_BP_DIRECT	GO:0060612~adipose tissue development	8	0.4512126339537508	0.06150506989776535	ENSMUSG00000027104, ENSMUSG00000055932, ENSMUSG00000022186, ENSMUSG00000002409, ENSMUSG00000075702, ENSMUSG00000026819, ENSMUSG00000037270, ENSMUSG00000031367	1513	30	12548	2.211588455606962	1.0	0.9521257359488446	69.55057626760409
GOTERM_BP_DIRECT	GO:0021756~striatum development	5	0.2820078962210942	0.06153318330087404	ENSMUSG00000031755, ENSMUSG00000032259, ENSMUSG00000020456, ENSMUSG00000039419, ENSMUSG00000017491	1513	13	12548	3.1897910417408104	1.0	0.9505700187907653	69.56765842435021
GOTERM_BP_DIRECT	GO:0010738~regulation of protein kinase A signaling	5	0.2820078962210942	0.06153318330087404	ENSMUSG00000018428, ENSMUSG00000024083, ENSMUSG00000023868, ENSMUSG00000030209, ENSMUSG00000022016	1513	13	12548	3.1897910417408104	1.0	0.9505700187907653	69.56765842435021
GOTERM_BP_DIRECT	GO:0071625~vocalization behavior	5	0.2820078962210942	0.06153318330087404	ENSMUSG00000028351, ENSMUSG00000022623, ENSMUSG00000030739, ENSMUSG00000039419, ENSMUSG00000066392	1513	13	12548	3.1897910417408104	1.0	0.9505700187907653	69.56765842435021
GOTERM_BP_DIRECT	GO:0007165~signal transduction	108	6.091370558375635	0.06302847626778431	ENSMUSG00000019429, ENSMUSG00000056529, ENSMUSG00000066197, ENSMUSG00000019828, ENSMUSG00000047842, ENSMUSG00000034930, ENSMUSG00000050511, ENSMUSG00000001127, ENSMUSG00000026942, ENSMUSG00000029713, ENSMUSG00000032259, ENSMUSG00000031392, ENSMUSG00000039942, ENSMUSG00000020121, ENSMUSG00000015355, ENSMUSG00000032773, ENSMUSG00000028583, ENSMUSG00000030257, ENSMUSG00000033774, ENSMUSG00000017631,…	1513	772	12548	1.1602245136280047	1.0	0.9526030652874717	70.46326270076506
GOTERM_MF_DIRECT	GO:0008599~protein phosphatase type 1 regulator activity	4	0.2256063169768754	0.06571796625218812	ENSMUSG00000030216, ENSMUSG00000027525, ENSMUSG00000037754, ENSMUSG00000054728	1495	8	12065	4.035117056856187	1.0	0.8759081734153776	67.10970075221938
GOTERM_MF_DIRECT	GO:0016307~phosphatidylinositol phosphate kinase activity	4	0.2256063169768754	0.06571796625218812	ENSMUSG00000025417, ENSMUSG00000018547, ENSMUSG00000034902, ENSMUSG00000028126	1495	8	12065	4.035117056856187	1.0	0.8759081734153776	67.10970075221938
GOTERM_MF_DIRECT	GO:0008066~glutamate receptor activity	4	0.2256063169768754	0.06571796625218812	ENSMUSG00000056755, ENSMUSG00000063239, ENSMUSG00000019828, ENSMUSG00000049583	1495	8	12065	4.035117056856187	1.0	0.8759081734153776	67.10970075221938
GOTERM_MF_DIRECT	GO:0016594~glycine binding	5	0.2820078962210942	0.06690493093009287	ENSMUSG00000035745, ENSMUSG00000001323, ENSMUSG00000026959, ENSMUSG00000039523, ENSMUSG00000030209	1495	13	12065	3.1039361975816826	1.0	0.8747502602042945	67.78661872040028
GOTERM_BP_DIRECT	GO:0071320~cellular response to cAMP	10	0.5640157924421884	0.06717454877673844	ENSMUSG00000020331, ENSMUSG00000026185, ENSMUSG00000056529, ENSMUSG00000023019, ENSMUSG00000022099, ENSMUSG00000014813, ENSMUSG00000019256, ENSMUSG00000030102, ENSMUSG00000040407, ENSMUSG00000022996	1513	43	12548	1.9287108624479319	1.0	0.9601203573126161	72.81787011742662
GOTERM_CC_DIRECT	GO:0097440~apical dendrite	6	0.338409475465313	0.06894638685809676	ENSMUSG00000006304, ENSMUSG00000020435, ENSMUSG00000032356, ENSMUSG00000029101, ENSMUSG00000022037, ENSMUSG00000059456	1618	19	13445	2.6240973261336284	1.0	0.6237789217826226	66.47686753036426
GOTERM_BP_DIRECT	GO:0031333~negative regulation of protein complex assembly	6	0.338409475465313	0.06940149944617208	ENSMUSG00000024423, ENSMUSG00000000787, ENSMUSG00000029345, ENSMUSG00000026797, ENSMUSG00000029053, ENSMUSG00000022812	1513	19	12548	2.6189863290082447	1.0	0.9630126889569011	74.00808067357538
GOTERM_CC_DIRECT	GO:0005923~bicellular tight junction	17	0.9588268471517203	0.0696367360357725	ENSMUSG00000022132, ENSMUSG00000044641, ENSMUSG00000028053, ENSMUSG00000041378, ENSMUSG00000003872, ENSMUSG00000069601, ENSMUSG00000041245, ENSMUSG00000025812, ENSMUSG00000028059, ENSMUSG00000001672, ENSMUSG00000035112, ENSMUSG00000043079, ENSMUSG00000032024, ENSMUSG00000045180, ENSMUSG00000022255, ENSMUSG00000000159, ENSMUSG00000029053	1618	90	13445	1.569598956187337	1.0	0.6211817497089429	66.85513607394127
KEGG_PATHWAY	mmu04140:Regulation of autophagy	7	0.39481105470953193	0.0702669079106156	ENSMUSG00000027244, ENSMUSG00000021619, ENSMUSG00000037526, ENSMUSG00000030161, ENSMUSG00000032571, ENSMUSG00000026289, ENSMUSG00000050697	653	24	5208	2.3261868300153137	0.9999999961690639	0.46482760142108637	61.54664617037176
GOTERM_CC_DIRECT	GO:0005654~nucleoplasm	234	13.19796954314721	0.070723996270987	ENSMUSG00000003575, ENSMUSG00000046785, ENSMUSG00000031783, ENSMUSG00000033174, ENSMUSG00000056895, ENSMUSG00000038696, ENSMUSG00000038418, ENSMUSG00000020262, ENSMUSG00000018102, ENSMUSG00000048047, ENSMUSG00000042308, ENSMUSG00000048249, ENSMUSG00000021115, ENSMUSG00000020307, ENSMUSG00000003660, ENSMUSG00000032788, ENSMUSG00000002524, ENSMUSG00000022961, ENSMUSG00000032261, ENSMUSG00000069895,…	1618	1775	13445	1.095468235867616	1.0	0.6208051452843069	67.44280743570724
GOTERM_BP_DIRECT	GO:0051289~protein homotetramerization	13	0.7332205301748449	0.07092387782800094	ENSMUSG00000003575, ENSMUSG00000029992, ENSMUSG00000001323, ENSMUSG00000002546, ENSMUSG00000006717, ENSMUSG00000041695, ENSMUSG00000057378, ENSMUSG00000015843, ENSMUSG00000029868, ENSMUSG00000006818, ENSMUSG00000027639, ENSMUSG00000030695, ENSMUSG00000063142	1513	63	12548	1.7113482096958637	1.0	0.9644471709825674	74.79315123034182
GOTERM_BP_DIRECT	GO:0050796~regulation of insulin secretion	8	0.4512126339537508	0.07153626561071111	ENSMUSG00000055866, ENSMUSG00000062542, ENSMUSG00000044288, ENSMUSG00000096146, ENSMUSG00000055116, ENSMUSG00000027273, ENSMUSG00000026797, ENSMUSG00000051177	1513	31	12548	2.1402468925228666	1.0	0.9642631620514773	75.1025760263677
KEGG_PATHWAY	mmu05034:Alcoholism	21	1.1844331641285957	0.07190455118895168	ENSMUSG00000001175, ENSMUSG00000040385, ENSMUSG00000063358, ENSMUSG00000056895, ENSMUSG00000001127, ENSMUSG00000030209, ENSMUSG00000029713, ENSMUSG00000032259, ENSMUSG00000035745, ENSMUSG00000027104, ENSMUSG00000014956, ENSMUSG00000018102, ENSMUSG00000059003, ENSMUSG00000036438, ENSMUSG00000031748, ENSMUSG00000026959, ENSMUSG00000081058, ENSMUSG00000025499, ENSMUSG00000034245, ENSMUSG00000064288,…	653	114	5208	1.4691706294833562	0.999999997603138	0.4622086101191032	62.42571504691989
KEGG_PATHWAY	mmu04971:Gastric acid secretion	13	0.7332205301748449	0.07237163095763327	ENSMUSG00000001175, ENSMUSG00000030102, ENSMUSG00000028854, ENSMUSG00000041695, ENSMUSG00000020431, ENSMUSG00000024617, ENSMUSG00000036438, ENSMUSG00000052889, ENSMUSG00000005580, ENSMUSG00000030898, ENSMUSG00000037624, ENSMUSG00000057897, ENSMUSG00000051177	653	61	5208	1.6996962317676296	0.9999999979035243	0.454223485743357	62.673014012611524
GOTERM_CC_DIRECT	GO:0014731~spectrin-associated cytoskeleton	3	0.1692047377326565	0.07347035030237185	ENSMUSG00000021061, ENSMUSG00000022099, ENSMUSG00000069601	1618	4	13445	6.232231149567367	1.0	0.6291731419402012	68.88415272299532
GOTERM_CC_DIRECT	GO:0008091~spectrin	3	0.1692047377326565	0.07347035030237185	ENSMUSG00000011751, ENSMUSG00000021061, ENSMUSG00000067889	1618	4	13445	6.232231149567367	1.0	0.6291731419402012	68.88415272299532
GOTERM_CC_DIRECT	GO:0005749~mitochondrial respiratory chain complex II, succinate dehydrogenase complex (ubiquinone)	3	0.1692047377326565	0.07347035030237185	ENSMUSG00000009863, ENSMUSG00000021577, ENSMUSG00000058076	1618	4	13445	6.232231149567367	1.0	0.6291731419402012	68.88415272299532
GOTERM_CC_DIRECT	GO:0005955~calcineurin complex	3	0.1692047377326565	0.07347035030237185	ENSMUSG00000028161, ENSMUSG00000030102, ENSMUSG00000033953	1618	4	13445	6.232231149567367	1.0	0.6291731419402012	68.88415272299532
GOTERM_CC_DIRECT	GO:1990745~EARP complex	3	0.1692047377326565	0.07347035030237185	ENSMUSG00000024797, ENSMUSG00000024319, ENSMUSG00000001376	1618	4	13445	6.232231149567367	1.0	0.6291731419402012	68.88415272299532
GOTERM_BP_DIRECT	GO:0086001~cardiac muscle cell action potential	3	0.1692047377326565	0.0737249955967399	ENSMUSG00000060882, ENSMUSG00000041695, ENSMUSG00000041957	1513	4	12548	6.220092531394581	1.0	0.9666957855181405	76.17935473631977
GOTERM_BP_DIRECT	GO:0016264~gap junction assembly	3	0.1692047377326565	0.0737249955967399	ENSMUSG00000057123, ENSMUSG00000037815, ENSMUSG00000041957	1513	4	12548	6.220092531394581	1.0	0.9666957855181405	76.17935473631977
GOTERM_BP_DIRECT	GO:0071286~cellular response to magnesium ion	3	0.1692047377326565	0.0737249955967399	ENSMUSG00000047976, ENSMUSG00000069601, ENSMUSG00000057378	1513	4	12548	6.220092531394581	1.0	0.9666957855181405	76.17935473631977
GOTERM_BP_DIRECT	GO:0007256~activation of JNKK activity	3	0.1692047377326565	0.0737249955967399	ENSMUSG00000054051, ENSMUSG00000004054, ENSMUSG00000027692	1513	4	12548	6.220092531394581	1.0	0.9666957855181405	76.17935473631977
GOTERM_CC_DIRECT	GO:0016328~lateral plasma membrane	10	0.5640157924421884	0.07513306288982693	ENSMUSG00000032259, ENSMUSG00000029015, ENSMUSG00000024969, ENSMUSG00000050556, ENSMUSG00000032855, ENSMUSG00000021567, ENSMUSG00000030834, ENSMUSG00000052105, ENSMUSG00000069601, ENSMUSG00000020888	1618	44	13445	1.888554893808293	1.0	0.6316511518061241	69.72756189245676
GOTERM_BP_DIRECT	GO:0072659~protein localization to plasma membrane	12	0.676818950930626	0.07553408060897612	ENSMUSG00000061576, ENSMUSG00000034593, ENSMUSG00000037533, ENSMUSG00000045967, ENSMUSG00000079056, ENSMUSG00000022505, ENSMUSG00000069601, ENSMUSG00000026797, ENSMUSG00000031137, ENSMUSG00000029053, ENSMUSG00000037316, ENSMUSG00000027692	1513	57	12548	1.7459908860054962	1.0	0.9683594520893558	77.03593172845184
GOTERM_MF_DIRECT	GO:0031434~mitogen-activated protein kinase kinase binding	6	0.338409475465313	0.07635395200111787	ENSMUSG00000027001, ENSMUSG00000032715, ENSMUSG00000018909, ENSMUSG00000061578, ENSMUSG00000004054, ENSMUSG00000020681	1495	19	12065	2.5484949832775916	1.0	0.9026886330463847	72.72736722584831
GOTERM_MF_DIRECT	GO:0000104~succinate dehydrogenase activity	3	0.1692047377326565	0.07748768441891356	ENSMUSG00000009863, ENSMUSG00000021577, ENSMUSG00000058076	1495	4	12065	6.05267558528428	1.0	0.9011779970611693	73.26984699917072
GOTERM_MF_DIRECT	GO:0008948~oxaloacetate decarboxylase activity	3	0.1692047377326565	0.07748768441891356	ENSMUSG00000030621, ENSMUSG00000024556, ENSMUSG00000045316	1495	4	12065	6.05267558528428	1.0	0.9011779970611693	73.26984699917072
GOTERM_BP_DIRECT	GO:1901379~regulation of potassium ion transmembrane transport	5	0.2820078962210942	0.07821723707743858	ENSMUSG00000061576, ENSMUSG00000027827, ENSMUSG00000038319, ENSMUSG00000079056, ENSMUSG00000028931	1513	14	12548	2.9619488244736094	1.0	0.9711297776315053	78.25285382798278
GOTERM_BP_DIRECT	GO:1902187~negative regulation of viral release from host cell	5	0.2820078962210942	0.07821723707743858	ENSMUSG00000020455, ENSMUSG00000053119, ENSMUSG00000051675, ENSMUSG00000036986, ENSMUSG00000022043	1513	14	12548	2.9619488244736094	1.0	0.9711297776315053	78.25285382798278
GOTERM_BP_DIRECT	GO:0032469~endoplasmic reticulum calcium ion homeostasis	5	0.2820078962210942	0.07821723707743858	ENSMUSG00000033287, ENSMUSG00000019969, ENSMUSG00000030102, ENSMUSG00000022564, ENSMUSG00000036986	1513	14	12548	2.9619488244736094	1.0	0.9711297776315053	78.25285382798278
GOTERM_BP_DIRECT	GO:0050966~detection of mechanical stimulus involved in sensory perception of pain	5	0.2820078962210942	0.07821723707743858	ENSMUSG00000047976, ENSMUSG00000059003, ENSMUSG00000036062, ENSMUSG00000030209, ENSMUSG00000064329	1513	14	12548	2.9619488244736094	1.0	0.9711297776315053	78.25285382798278
GOTERM_CC_DIRECT	GO:0016021~integral component of membrane	495	27.918781725888326	0.07844577409974991	ENSMUSG00000040441, ENSMUSG00000038695, ENSMUSG00000035285, ENSMUSG00000032777, ENSMUSG00000066197, ENSMUSG00000028906, ENSMUSG00000047428, ENSMUSG00000038696, ENSMUSG00000016194, ENSMUSG00000027457, ENSMUSG00000020261, ENSMUSG00000060534, ENSMUSG00000020262, ENSMUSG00000039942, ENSMUSG00000010086, ENSMUSG00000041460, ENSMUSG00000007908, ENSMUSG00000032773, ENSMUSG00000066392, ENSMUSG00000033774,…	1618	3901	13445	1.0544149086681525	1.0	0.6421920638128265	71.34462456941687
GOTERM_BP_DIRECT	GO:0090002~establishment of protein localization to plasma membrane	9	0.5076142131979695	0.07945192444134429	ENSMUSG00000011751, ENSMUSG00000040276, ENSMUSG00000021013, ENSMUSG00000038298, ENSMUSG00000057914, ENSMUSG00000020658, ENSMUSG00000033530, ENSMUSG00000036856, ENSMUSG00000041957	1513	38	12548	1.9642397467561832	1.0	0.97176663886674	78.79208924608774
GOTERM_BP_DIRECT	GO:0046034~ATP metabolic process	9	0.5076142131979695	0.07945192444134429	ENSMUSG00000027889, ENSMUSG00000025968, ENSMUSG00000025428, ENSMUSG00000050856, ENSMUSG00000022890, ENSMUSG00000025393, ENSMUSG00000003072, ENSMUSG00000026817, ENSMUSG00000026819	1513	38	12548	1.9642397467561832	1.0	0.97176663886674	78.79208924608774
GOTERM_BP_DIRECT	GO:0002244~hematopoietic progenitor cell differentiation	14	0.7896221094190639	0.08006964694445652	ENSMUSG00000027951, ENSMUSG00000028197, ENSMUSG00000058070, ENSMUSG00000002781, ENSMUSG00000070780, ENSMUSG00000061887, ENSMUSG00000030583, ENSMUSG00000019969, ENSMUSG00000028931, ENSMUSG00000002280, ENSMUSG00000048826, ENSMUSG00000022335, ENSMUSG00000031906, ENSMUSG00000034994	1513	71	12548	1.6353294918220496	1.0	0.9715773808974465	79.05709811953766
KEGG_PATHWAY	mmu01200:Carbon metabolism	19	1.071630005640158	0.08087934235418884	ENSMUSG00000059040, ENSMUSG00000023456, ENSMUSG00000009863, ENSMUSG00000022477, ENSMUSG00000020321, ENSMUSG00000021577, ENSMUSG00000023832, ENSMUSG00000024556, ENSMUSG00000029446, ENSMUSG00000058076, ENSMUSG00000025190, ENSMUSG00000023921, ENSMUSG00000063524, ENSMUSG00000059343, ENSMUSG00000020456, ENSMUSG00000030621, ENSMUSG00000029009, ENSMUSG00000030695, ENSMUSG00000027406	653	102	5208	1.4856319250517973	0.9999999998192443	0.4830555356620041	66.92250563530125
GOTERM_BP_DIRECT	GO:0008277~regulation of G-protein coupled receptor protein signaling pathway	8	0.4512126339537508	0.08247936489546051	ENSMUSG00000035620, ENSMUSG00000011877, ENSMUSG00000018909, ENSMUSG00000025437, ENSMUSG00000052087, ENSMUSG00000051401, ENSMUSG00000036062, ENSMUSG00000051177	1513	32	12548	2.073364177131527	1.0	0.9736547387005344	80.06122709505408
GOTERM_CC_DIRECT	GO:0005905~clathrin-coated pit	12	0.676818950930626	0.08270060636811047	ENSMUSG00000068747, ENSMUSG00000006276, ENSMUSG00000000915, ENSMUSG00000035152, ENSMUSG00000060279, ENSMUSG00000047126, ENSMUSG00000018909, ENSMUSG00000022305, ENSMUSG00000070000, ENSMUSG00000022797, ENSMUSG00000004849, ENSMUSG00000031367	1618	58	13445	1.719236179190998	1.0	0.6565592737752565	73.30324963723197
GOTERM_MF_DIRECT	GO:0005200~structural constituent of cytoskeleton	13	0.7332205301748449	0.083428438863468	ENSMUSG00000011751, ENSMUSG00000052698, ENSMUSG00000006304, ENSMUSG00000021061, ENSMUSG00000020932, ENSMUSG00000032366, ENSMUSG00000027624, ENSMUSG00000026202, ENSMUSG00000028906, ENSMUSG00000020152, ENSMUSG00000069601, ENSMUSG00000067889, ENSMUSG00000022565	1495	63	12065	1.6652864044168392	1.0	0.9134157890833018	75.950658691892
GOTERM_CC_DIRECT	GO:0097449~astrocyte projection	4	0.2256063169768754	0.08364548321590154	ENSMUSG00000020932, ENSMUSG00000028756, ENSMUSG00000049583, ENSMUSG00000037624	1618	9	13445	3.6931740145584393	1.0	0.6551349294896002	73.72087734319808
GOTERM_BP_DIRECT	GO:0001964~startle response	6	0.338409475465313	0.08373652053662528	ENSMUSG00000032259, ENSMUSG00000031393, ENSMUSG00000047976, ENSMUSG00000059003, ENSMUSG00000026959, ENSMUSG00000030209	1513	20	12548	2.4880370125578324	1.0	0.9742294133548786	80.56682057666383
GOTERM_BP_DIRECT	GO:0006754~ATP biosynthetic process	6	0.338409475465313	0.08373652053662528	ENSMUSG00000025428, ENSMUSG00000050856, ENSMUSG00000049422, ENSMUSG00000025393, ENSMUSG00000003072, ENSMUSG00000030695	1513	20	12548	2.4880370125578324	1.0	0.9742294133548786	80.56682057666383
GOTERM_BP_DIRECT	GO:0015986~ATP synthesis coupled proton transport	6	0.338409475465313	0.08373652053662528	ENSMUSG00000038023, ENSMUSG00000025428, ENSMUSG00000050856, ENSMUSG00000022890, ENSMUSG00000025393, ENSMUSG00000003072	1513	20	12548	2.4880370125578324	1.0	0.9742294133548786	80.56682057666383
GOTERM_BP_DIRECT	GO:0033603~positive regulation of dopamine secretion	4	0.2256063169768754	0.08402905460706796	ENSMUSG00000020458, ENSMUSG00000090223, ENSMUSG00000028756, ENSMUSG00000025905	1513	9	12548	3.6859807593449365	1.0	0.973657552421343	80.68271659012173
GOTERM_BP_DIRECT	GO:0002087~regulation of respiratory gaseous exchange by neurological system process	4	0.2256063169768754	0.08402905460706796	ENSMUSG00000031393, ENSMUSG00000042429, ENSMUSG00000063887, ENSMUSG00000021217	1513	9	12548	3.6859807593449365	1.0	0.973657552421343	80.68271659012173
GOTERM_BP_DIRECT	GO:0031915~positive regulation of synaptic plasticity	4	0.2256063169768754	0.08402905460706796	ENSMUSG00000038255, ENSMUSG00000034799, ENSMUSG00000027273, ENSMUSG00000025867	1513	9	12548	3.6859807593449365	1.0	0.973657552421343	80.68271659012173
GOTERM_BP_DIRECT	GO:0044070~regulation of anion transport	4	0.2256063169768754	0.08402905460706796	ENSMUSG00000014813, ENSMUSG00000038298, ENSMUSG00000020402, ENSMUSG00000027893	1513	9	12548	3.6859807593449365	1.0	0.973657552421343	80.68271659012173
GOTERM_CC_DIRECT	GO:0005747~mitochondrial respiratory chain complex I	10	0.5640157924421884	0.08437318555802188	ENSMUSG00000059734, ENSMUSG00000037916, ENSMUSG00000005510, ENSMUSG00000022450, ENSMUSG00000025968, ENSMUSG00000013593, ENSMUSG00000026032, ENSMUSG00000036199, ENSMUSG00000064360, ENSMUSG00000020153	1618	45	13445	1.8465870072792199	1.0	0.6527661690694099	74.03834489273564
GOTERM_MF_DIRECT	GO:0005521~lamin binding	5	0.2820078962210942	0.08482041841441432	ENSMUSG00000044700, ENSMUSG00000042524, ENSMUSG00000000056, ENSMUSG00000096054, ENSMUSG00000051177	1495	14	12065	2.882226469182991	1.0	0.912617622382223	76.54120293235734
GOTERM_BP_DIRECT	GO:0009411~response to UV	10	0.5640157924421884	0.08514478651383159	ENSMUSG00000020390, ENSMUSG00000018199, ENSMUSG00000054051, ENSMUSG00000028914, ENSMUSG00000028960, ENSMUSG00000028560, ENSMUSG00000034485, ENSMUSG00000051675, ENSMUSG00000036986, ENSMUSG00000050697	1513	45	12548	1.8429903796724683	1.0	0.9740597134059211	81.11876819902795
GOTERM_BP_DIRECT	GO:0051965~positive regulation of synapse assembly	13	0.7332205301748449	0.08586912189573247	ENSMUSG00000031393, ENSMUSG00000042846, ENSMUSG00000013033, ENSMUSG00000048304, ENSMUSG00000034730, ENSMUSG00000047787, ENSMUSG00000060780, ENSMUSG00000036790, ENSMUSG00000063887, ENSMUSG00000055003, ENSMUSG00000028184, ENSMUSG00000066392, ENSMUSG00000074736	1513	65	12548	1.6586913417052216	1.0	0.9740011687803944	81.39684784971575
GOTERM_CC_DIRECT	GO:0030175~filopodium	14	0.7896221094190639	0.08649029608923364	ENSMUSG00000023277, ENSMUSG00000060703, ENSMUSG00000021990, ENSMUSG00000026235, ENSMUSG00000058835, ENSMUSG00000038453, ENSMUSG00000032827, ENSMUSG00000028583, ENSMUSG00000023800, ENSMUSG00000018417, ENSMUSG00000027273, ENSMUSG00000031137, ENSMUSG00000089837, ENSMUSG00000000794	1618	72	13445	1.6157636313693173	1.0	0.6566784679665176	74.94169199803372
GOTERM_MF_DIRECT	GO:0051287~NAD binding	10	0.5640157924421884	0.08683655722228067	ENSMUSG00000037916, ENSMUSG00000013593, ENSMUSG00000038242, ENSMUSG00000020321, ENSMUSG00000023019, ENSMUSG00000030621, ENSMUSG00000024556, ENSMUSG00000027893, ENSMUSG00000026496, ENSMUSG00000027406	1495	44	12065	1.8341441167528123	1.0	0.9134583142964199	77.37244682594098
GOTERM_BP_DIRECT	GO:0010976~positive regulation of neuron projection development	22	1.2408347433728144	0.0868800452419283	ENSMUSG00000023277, ENSMUSG00000030854, ENSMUSG00000024969, ENSMUSG00000036564, ENSMUSG00000044288, ENSMUSG00000090223, ENSMUSG00000006235, ENSMUSG00000019194, ENSMUSG00000053158, ENSMUSG00000025586, ENSMUSG00000040037, ENSMUSG00000032336, ENSMUSG00000042453, ENSMUSG00000039145, ENSMUSG00000060534, ENSMUSG00000035486, ENSMUSG00000032827, ENSMUSG00000029711, ENSMUSG00000020211, ENSMUSG00000059456,…	1513	128	12548	1.4254378717779248	1.0	0.9742714516218824	81.77847649275988
GOTERM_MF_DIRECT	GO:0000166~nucleotide binding	234	13.19796954314721	0.08871934479966961	ENSMUSG00000047842, ENSMUSG00000043572, ENSMUSG00000001127, ENSMUSG00000032500, ENSMUSG00000030643, ENSMUSG00000031112, ENSMUSG00000009566, ENSMUSG00000031392, ENSMUSG00000042308, ENSMUSG00000025209, ENSMUSG00000034187, ENSMUSG00000021115, ENSMUSG00000020307, ENSMUSG00000003660, ENSMUSG00000032788, ENSMUSG00000002524, ENSMUSG00000020402, ENSMUSG00000024359, ENSMUSG00000020900, ENSMUSG00000039954,…	1495	1738	12065	1.0865562615700206	1.0	0.9139369388802793	78.12366816622051
GOTERM_CC_DIRECT	GO:0005844~polysome	9	0.5076142131979695	0.08915822808803303	ENSMUSG00000059278, ENSMUSG00000024423, ENSMUSG00000020457, ENSMUSG00000043241, ENSMUSG00000063171, ENSMUSG00000058655, ENSMUSG00000010592, ENSMUSG00000034994, ENSMUSG00000030795	1618	39	13445	1.917609584482267	1.0	0.6628344639544861	76.03824656790388
GOTERM_MF_DIRECT	GO:0043522~leucine zipper domain binding	4	0.2256063169768754	0.08975979883196603	ENSMUSG00000034974, ENSMUSG00000023932, ENSMUSG00000075318, ENSMUSG00000042292	1495	9	12065	3.5867707172054994	1.0	0.9123278821829395	78.52869325768876
GOTERM_MF_DIRECT	GO:0019239~deaminase activity	4	0.2256063169768754	0.08975979883196603	ENSMUSG00000027889, ENSMUSG00000041199, ENSMUSG00000027324, ENSMUSG00000027259	1495	9	12065	3.5867707172054994	1.0	0.9123278821829395	78.52869325768876
GOTERM_MF_DIRECT	GO:0035612~AP-2 adaptor complex binding	4	0.2256063169768754	0.08975979883196603	ENSMUSG00000023923, ENSMUSG00000018909, ENSMUSG00000070000, ENSMUSG00000062372	1495	9	12065	3.5867707172054994	1.0	0.9123278821829395	78.52869325768876
GOTERM_BP_DIRECT	GO:0030218~erythrocyte differentiation	9	0.5076142131979695	0.08991212921568076	ENSMUSG00000027951, ENSMUSG00000058756, ENSMUSG00000029711, ENSMUSG00000029106, ENSMUSG00000053799, ENSMUSG00000038615, ENSMUSG00000024359, ENSMUSG00000051177, ENSMUSG00000018654	1513	39	12548	1.9138746250444862	1.0	0.976692242417767	82.87914916788203
GOTERM_MF_DIRECT	GO:0061630~ubiquitin protein ligase activity	31	1.7484489565707841	0.0904747261442648	ENSMUSG00000024589, ENSMUSG00000029634, ENSMUSG00000044231, ENSMUSG00000028960, ENSMUSG00000060450, ENSMUSG00000026799, ENSMUSG00000039615, ENSMUSG00000029474, ENSMUSG00000051675, ENSMUSG00000024083, ENSMUSG00000024807, ENSMUSG00000009293, ENSMUSG00000014470, ENSMUSG00000020455, ENSMUSG00000052299, ENSMUSG00000020307, ENSMUSG00000038780, ENSMUSG00000024231, ENSMUSG00000025217, ENSMUSG00000027993,…	1495	189	12065	1.3236891932544108	1.0	0.9099406473829126	78.80290573119784
GOTERM_MF_DIRECT	GO:0004683~calmodulin-dependent protein kinase activity	6	0.338409475465313	0.09187598840815042	ENSMUSG00000039145, ENSMUSG00000027296, ENSMUSG00000021559, ENSMUSG00000059456, ENSMUSG00000024617, ENSMUSG00000057897	1495	20	12065	2.4210702341137122	1.0	0.9093062115141931	79.33085318276635
GOTERM_MF_DIRECT	GO:0017016~Ras GTPase binding	6	0.338409475465313	0.09187598840815042	ENSMUSG00000024883, ENSMUSG00000032356, ENSMUSG00000037533, ENSMUSG00000041351, ENSMUSG00000038665, ENSMUSG00000038696	1495	20	12065	2.4210702341137122	1.0	0.9093062115141931	79.33085318276635
GOTERM_BP_DIRECT	GO:0016310~phosphorylation	80	4.512126339537507	0.09188931816912525	ENSMUSG00000024969, ENSMUSG00000025854, ENSMUSG00000029516, ENSMUSG00000041720, ENSMUSG00000021559, ENSMUSG00000001127, ENSMUSG00000032500, ENSMUSG00000050697, ENSMUSG00000031112, ENSMUSG00000027692, ENSMUSG00000031392, ENSMUSG00000034974, ENSMUSG00000031016, ENSMUSG00000025758, ENSMUSG00000027296, ENSMUSG00000052889, ENSMUSG00000027298, ENSMUSG00000057897, ENSMUSG00000021115, ENSMUSG00000026834,…	1513	567	12548	1.1701526220142655	1.0	0.9778620293334398	83.56265628228432
GOTERM_BP_DIRECT	GO:0007399~nervous system development	50	2.820078962210942	0.0923084243861254	ENSMUSG00000024423, ENSMUSG00000028949, ENSMUSG00000001227, ENSMUSG00000029516, ENSMUSG00000052512, ENSMUSG00000033066, ENSMUSG00000026259, ENSMUSG00000027692, ENSMUSG00000035910, ENSMUSG00000019261, ENSMUSG00000061911, ENSMUSG00000060534, ENSMUSG00000006711, ENSMUSG00000040631, ENSMUSG00000063531, ENSMUSG00000025551, ENSMUSG00000032481, ENSMUSG00000057897, ENSMUSG00000034275, ENSMUSG00000007880,…	1513	337	12548	1.2304831911759804	1.0	0.9774924262160372	83.70418294819957
GOTERM_MF_DIRECT	GO:0008137~NADH dehydrogenase (ubiquinone) activity	8	0.4512126339537508	0.0925060758670767	ENSMUSG00000059734, ENSMUSG00000037916, ENSMUSG00000005510, ENSMUSG00000025968, ENSMUSG00000013593, ENSMUSG00000036199, ENSMUSG00000064360, ENSMUSG00000020153	1495	32	12065	2.0175585284280935	1.0	0.9067790975799911	79.56420227588659
GOTERM_BP_DIRECT	GO:0018105~peptidyl-serine phosphorylation	22	1.2408347433728144	0.09255663612458231	ENSMUSG00000021115, ENSMUSG00000042978, ENSMUSG00000038970, ENSMUSG00000063358, ENSMUSG00000032500, ENSMUSG00000022812, ENSMUSG00000024617, ENSMUSG00000039954, ENSMUSG00000050310, ENSMUSG00000036707, ENSMUSG00000031833, ENSMUSG00000045038, ENSMUSG00000032855, ENSMUSG00000029711, ENSMUSG00000052889, ENSMUSG00000024122, ENSMUSG00000028756, ENSMUSG00000023050, ENSMUSG00000040390, ENSMUSG00000029053,…	1513	129	12548	1.4143879657951501	1.0	0.9769557957546631	83.78745610046057
GOTERM_MF_DIRECT	GO:0004129~cytochrome-c oxidase activity	7	0.39481105470953193	0.09353867599080512	ENSMUSG00000051671, ENSMUSG00000041697, ENSMUSG00000031231, ENSMUSG00000014313, ENSMUSG00000035885, ENSMUSG00000031818, ENSMUSG00000061518	1495	26	12065	2.172755338307178	1.0	0.9052928667762041	79.94127895015491
KEGG_PATHWAY	mmu04725:Cholinergic synapse	19	1.071630005640158	0.09370935590044169	ENSMUSG00000030525, ENSMUSG00000016346, ENSMUSG00000028033, ENSMUSG00000063358, ENSMUSG00000030102, ENSMUSG00000041695, ENSMUSG00000020431, ENSMUSG00000024617, ENSMUSG00000029713, ENSMUSG00000031748, ENSMUSG00000056258, ENSMUSG00000052889, ENSMUSG00000032773, ENSMUSG00000025499, ENSMUSG00000074939, ENSMUSG00000051331, ENSMUSG00000005580, ENSMUSG00000057897, ENSMUSG00000051177	653	104	5208	1.4570620803392627	0.9999999999957031	0.5265948537795935	72.49264834509258
GOTERM_BP_DIRECT	GO:0006836~neurotransmitter transport	8	0.4512126339537508	0.09432826881821028	ENSMUSG00000030805, ENSMUSG00000033615, ENSMUSG00000070570, ENSMUSG00000037771, ENSMUSG00000030108, ENSMUSG00000025867, ENSMUSG00000041488, ENSMUSG00000053025	1513	33	12548	2.0105349596426927	1.0	0.9778930494252438	84.3702325809098
GOTERM_BP_DIRECT	GO:0051017~actin filament bundle assembly	8	0.4512126339537508	0.09432826881821028	ENSMUSG00000030000, ENSMUSG00000022099, ENSMUSG00000029106, ENSMUSG00000045180, ENSMUSG00000018417, ENSMUSG00000015143, ENSMUSG00000028943, ENSMUSG00000033066	1513	33	12548	2.0105349596426927	1.0	0.9778930494252438	84.3702325809098
KEGG_PATHWAY	mmu04727:GABAergic synapse	15	0.8460236886632826	0.09445254155477428	ENSMUSG00000030161, ENSMUSG00000010803, ENSMUSG00000037771, ENSMUSG00000020431, ENSMUSG00000029713, ENSMUSG00000007653, ENSMUSG00000031748, ENSMUSG00000044005, ENSMUSG00000052889, ENSMUSG00000029211, ENSMUSG00000057880, ENSMUSG00000051331, ENSMUSG00000029054, ENSMUSG00000034187, ENSMUSG00000005580	653	77	5208	1.5536683836836975	0.9999999999965455	0.5195792436153799	72.78707627416136
KEGG_PATHWAY	mmu05032:Morphine addiction	16	0.9024252679075015	0.09663569654862358	ENSMUSG00000022489, ENSMUSG00000021684, ENSMUSG00000018909, ENSMUSG00000010803, ENSMUSG00000037771, ENSMUSG00000028525, ENSMUSG00000023868, ENSMUSG00000020431, ENSMUSG00000029713, ENSMUSG00000042429, ENSMUSG00000007653, ENSMUSG00000031748, ENSMUSG00000052889, ENSMUSG00000029211, ENSMUSG00000029054, ENSMUSG00000005580	653	84	5208	1.5191424196018377	0.9999999999981822	0.5183958504415669	73.63522524123508
GOTERM_CC_DIRECT	GO:0032809~neuronal cell body membrane	7	0.39481105470953193	0.09719064166855546	ENSMUSG00000025876, ENSMUSG00000030302, ENSMUSG00000050556, ENSMUSG00000047787, ENSMUSG00000060882, ENSMUSG00000040724, ENSMUSG00000042671	1618	27	13445	2.1543515084924234	1.0	0.6905000386259801	79.07501439856568
GOTERM_BP_DIRECT	GO:0006099~tricarboxylic acid cycle	7	0.39481105470953193	0.0978724100537014	ENSMUSG00000009863, ENSMUSG00000022477, ENSMUSG00000020456, ENSMUSG00000020321, ENSMUSG00000021577, ENSMUSG00000058076, ENSMUSG00000027406	1513	27	12548	2.150155442951213	1.0	0.9803100417859767	85.47708472469368
GOTERM_MF_DIRECT	GO:0008144~drug binding	16	0.9024252679075015	0.09838544717683062	ENSMUSG00000030525, ENSMUSG00000049511, ENSMUSG00000044288, ENSMUSG00000032788, ENSMUSG00000010803, ENSMUSG00000028161, ENSMUSG00000017491, ENSMUSG00000023868, ENSMUSG00000030209, ENSMUSG00000020572, ENSMUSG00000032259, ENSMUSG00000041380, ENSMUSG00000039059, ENSMUSG00000032773, ENSMUSG00000020681, ENSMUSG00000029366	1495	85	12065	1.5191028919929175	1.0	0.9129480181175076	81.62552483270832
GOTERM_BP_DIRECT	GO:0070509~calcium ion import	6	0.338409475465313	0.09949983745068525	ENSMUSG00000029868, ENSMUSG00000024112, ENSMUSG00000057914, ENSMUSG00000022416, ENSMUSG00000051331, ENSMUSG00000004110	1513	21	12548	2.369559059578888	1.0	0.9809643669292865	85.96009115301892
GOTERM_BP_DIRECT	GO:0007026~negative regulation of microtubule depolymerization	6	0.338409475465313	0.09949983745068525	ENSMUSG00000027254, ENSMUSG00000034201, ENSMUSG00000052727, ENSMUSG00000031137, ENSMUSG00000020135, ENSMUSG00000028059	1513	21	12548	2.369559059578888	1.0	0.9809643669292865	85.96009115301892
GOTERM_CC_DIRECT	GO:0031410~cytoplasmic vesicle	80	4.512126339537507	0.1002874371808897	ENSMUSG00000032936, ENSMUSG00000002103, ENSMUSG00000040276, ENSMUSG00000062542, ENSMUSG00000070570, ENSMUSG00000003033, ENSMUSG00000022505, ENSMUSG00000029434, ENSMUSG00000002459, ENSMUSG00000019173, ENSMUSG00000038696, ENSMUSG00000020888, ENSMUSG00000028059, ENSMUSG00000050812, ENSMUSG00000027341, ENSMUSG00000032259, ENSMUSG00000037526, ENSMUSG00000041263, ENSMUSG00000001672, ENSMUSG00000001053,…	1618	571	13445	1.1642229818222751	1.0	0.6971879051504851	80.1465948646988
GOTERM_CC_DIRECT	GO:0042383~sarcolemma	19	1.071630005640158	0.10053444382649507	ENSMUSG00000030805, ENSMUSG00000021870, ENSMUSG00000024411, ENSMUSG00000050556, ENSMUSG00000028161, ENSMUSG00000060882, ENSMUSG00000048920, ENSMUSG00000028854, ENSMUSG00000069601, ENSMUSG00000057378, ENSMUSG00000030592, ENSMUSG00000033953, ENSMUSG00000047126, ENSMUSG00000069833, ENSMUSG00000096146, ENSMUSG00000024112, ENSMUSG00000029361, ENSMUSG00000051331, ENSMUSG00000022565	1618	109	13445	1.4484696249759017	1.0	0.6929166480336681	80.22981912021439
GOTERM_BP_DIRECT	GO:0051897~positive regulation of protein kinase B signaling	12	0.676818950930626	0.1011068824614326	ENSMUSG00000050310, ENSMUSG00000018446, ENSMUSG00000063856, ENSMUSG00000025314, ENSMUSG00000024486, ENSMUSG00000026185, ENSMUSG00000020189, ENSMUSG00000021360, ENSMUSG00000034472, ENSMUSG00000022255, ENSMUSG00000037316, ENSMUSG00000023571	1513	60	12548	1.6586913417052216	1.0	0.981572731829757	86.42209785715954
GOTERM_BP_DIRECT	GO:0030155~regulation of cell adhesion	9	0.5076142131979695	0.10112772295762776	ENSMUSG00000033060, ENSMUSG00000025314, ENSMUSG00000014956, ENSMUSG00000032855, ENSMUSG00000005268, ENSMUSG00000053158, ENSMUSG00000027834, ENSMUSG00000059456, ENSMUSG00000036986	1513	40	12548	1.866027759418374	1.0	0.9809436444277068	86.42799363189026
GOTERM_BP_DIRECT	GO:0007416~synapse assembly	9	0.5076142131979695	0.10112772295762776	ENSMUSG00000031985, ENSMUSG00000032259, ENSMUSG00000031393, ENSMUSG00000022623, ENSMUSG00000063887, ENSMUSG00000030123, ENSMUSG00000032589, ENSMUSG00000066392, ENSMUSG00000067889	1513	40	12548	1.866027759418374	1.0	0.9809436444277068	86.42799363189026
GOTERM_BP_DIRECT	GO:0016192~vesicle-mediated transport	32	1.804850535815003	0.1022074818212288	ENSMUSG00000032112, ENSMUSG00000020650, ENSMUSG00000034593, ENSMUSG00000003033, ENSMUSG00000022829, ENSMUSG00000046314, ENSMUSG00000062526, ENSMUSG00000029434, ENSMUSG00000027575, ENSMUSG00000026797, ENSMUSG00000067889, ENSMUSG00000004849, ENSMUSG00000060279, ENSMUSG00000020740, ENSMUSG00000027255, ENSMUSG00000020817, ENSMUSG00000001576, ENSMUSG00000059439, ENSMUSG00000041488, ENSMUSG00000034187,…	1513	204	12548	1.300934385651154	1.0	0.981141140095758	86.73016355424275
GOTERM_MF_DIRECT	GO:0016874~ligase activity	51	2.8764805414551606	0.10253162658998494	ENSMUSG00000038822, ENSMUSG00000003226, ENSMUSG00000044231, ENSMUSG00000043572, ENSMUSG00000029474, ENSMUSG00000026885, ENSMUSG00000026942, ENSMUSG00000009566, ENSMUSG00000057719, ENSMUSG00000052299, ENSMUSG00000027394, ENSMUSG00000038664, ENSMUSG00000090083, ENSMUSG00000018548, ENSMUSG00000020642, ENSMUSG00000048234, ENSMUSG00000052656, ENSMUSG00000090112, ENSMUSG00000027300, ENSMUSG00000013878,…	1495	338	12065	1.2176980467435832	1.0	0.9183375336369313	82.96000780955922
GOTERM_BP_DIRECT	GO:0035264~multicellular organism growth	18	1.015228426395939	0.10269206696072962	ENSMUSG00000019428, ENSMUSG00000054051, ENSMUSG00000021013, ENSMUSG00000001288, ENSMUSG00000020918, ENSMUSG00000035569, ENSMUSG00000017491, ENSMUSG00000075702, ENSMUSG00000039662, ENSMUSG00000067889, ENSMUSG00000017740, ENSMUSG00000037003, ENSMUSG00000000378, ENSMUSG00000021198, ENSMUSG00000027878, ENSMUSG00000029106, ENSMUSG00000005089, ENSMUSG00000026819	1513	102	12548	1.4635511838575481	1.0	0.980876498413534	86.8636939346775
GOTERM_MF_DIRECT	GO:0019904~protein domain specific binding	40	2.2560631697687534	0.10283578355092432	ENSMUSG00000034799, ENSMUSG00000006906, ENSMUSG00000007872, ENSMUSG00000025246, ENSMUSG00000026797, ENSMUSG00000037509, ENSMUSG00000020888, ENSMUSG00000033916, ENSMUSG00000033953, ENSMUSG00000018411, ENSMUSG00000031393, ENSMUSG00000042388, ENSMUSG00000058756, ENSMUSG00000038453, ENSMUSG00000020455, ENSMUSG00000036438, ENSMUSG00000059208, ENSMUSG00000032855, ENSMUSG00000057914, ENSMUSG00000027273,…	1495	257	12065	1.2560675663365564	1.0	0.9153882972982389	83.05423113518722
GOTERM_MF_DIRECT	GO:0015095~magnesium ion transmembrane transporter activity	5	0.2820078962210942	0.10480273965889125	ENSMUSG00000021339, ENSMUSG00000047037, ENSMUSG00000030471, ENSMUSG00000061273, ENSMUSG00000064105	1495	15	12065	2.690078037904125	1.0	0.9159991321031447	83.65185478336767
GOTERM_MF_DIRECT	GO:0000149~SNARE binding	12	0.676818950930626	0.10664227831272186	ENSMUSG00000030805, ENSMUSG00000034593, ENSMUSG00000062542, ENSMUSG00000034799, ENSMUSG00000006024, ENSMUSG00000050556, ENSMUSG00000033615, ENSMUSG00000027273, ENSMUSG00000001376, ENSMUSG00000025867, ENSMUSG00000026797, ENSMUSG00000041488	1495	59	12065	1.6414035485516691	1.0	0.9163321320521666	84.1928073731157
GOTERM_BP_DIRECT	GO:0098779~mitophagy in response to mitochondrial depolarization	20	1.1280315848843767	0.10747987200509215	ENSMUSG00000053841, ENSMUSG00000032114, ENSMUSG00000038780, ENSMUSG00000020321, ENSMUSG00000035885, ENSMUSG00000037259, ENSMUSG00000021385, ENSMUSG00000032939, ENSMUSG00000039954, ENSMUSG00000068373, ENSMUSG00000027244, ENSMUSG00000003469, ENSMUSG00000037526, ENSMUSG00000027254, ENSMUSG00000023923, ENSMUSG00000028756, ENSMUSG00000078201, ENSMUSG00000023050, ENSMUSG00000005893, ENSMUSG00000015837	1513	117	12548	1.4176849074403604	1.0	0.9837117539967286	88.11639138246737
GOTERM_BP_DIRECT	GO:0007186~G-protein coupled receptor signaling pathway	50	2.820078962210942	0.10751550895491495	ENSMUSG00000019429, ENSMUSG00000056529, ENSMUSG00000066197, ENSMUSG00000019828, ENSMUSG00000002459, ENSMUSG00000050511, ENSMUSG00000051079, ENSMUSG00000029713, ENSMUSG00000032259, ENSMUSG00000056755, ENSMUSG00000019464, ENSMUSG00000039942, ENSMUSG00000031748, ENSMUSG00000032773, ENSMUSG00000033774, ENSMUSG00000037624, ENSMUSG00000044288, ENSMUSG00000036381, ENSMUSG00000068747, ENSMUSG00000053164,…	1513	341	12548	1.2160493707516287	1.0	0.9831673428051952	88.12527673339648
GOTERM_MF_DIRECT	GO:0004864~protein phosphatase inhibitor activity	7	0.39481105470953193	0.10829717637096006	ENSMUSG00000057719, ENSMUSG00000027525, ENSMUSG00000036398, ENSMUSG00000038970, ENSMUSG00000054728, ENSMUSG00000051403, ENSMUSG00000043460	1495	27	12065	2.092282918369875	1.0	0.9162863048134897	84.66505938037623
GOTERM_MF_DIRECT	GO:0005251~delayed rectifier potassium channel activity	7	0.39481105470953193	0.10829717637096006	ENSMUSG00000016346, ENSMUSG00000047976, ENSMUSG00000038319, ENSMUSG00000050556, ENSMUSG00000028033, ENSMUSG00000056258, ENSMUSG00000040724	1495	27	12065	2.092282918369875	1.0	0.9162863048134897	84.66505938037623
GOTERM_MF_DIRECT	GO:0035255~ionotropic glutamate receptor binding	7	0.39481105470953193	0.10829717637096006	ENSMUSG00000032259, ENSMUSG00000019146, ENSMUSG00000022623, ENSMUSG00000052572, ENSMUSG00000030209, ENSMUSG00000022812, ENSMUSG00000030795	1495	27	12065	2.092282918369875	1.0	0.9162863048134897	84.66505938037623
GOTERM_CC_DIRECT	GO:0005885~Arp2/3 protein complex	4	0.2256063169768754	0.10917721381546278	ENSMUSG00000026755, ENSMUSG00000006304, ENSMUSG00000029621, ENSMUSG00000020152	1618	10	13445	3.3238566131025955	1.0	0.7191905918448376	82.94472684540516
GOTERM_CC_DIRECT	GO:0030660~Golgi-associated vesicle membrane	4	0.2256063169768754	0.10917721381546278	ENSMUSG00000035206, ENSMUSG00000030471, ENSMUSG00000027366, ENSMUSG00000041720	1618	10	13445	3.3238566131025955	1.0	0.7191905918448376	82.94472684540516
GOTERM_BP_DIRECT	GO:0097120~receptor localization to synapse	4	0.2256063169768754	0.10965994852884185	ENSMUSG00000042453, ENSMUSG00000052572, ENSMUSG00000063887, ENSMUSG00000058589	1513	10	12548	3.3173826834104427	1.0	0.9840188967718562	88.64852469406405
GOTERM_BP_DIRECT	GO:0006123~mitochondrial electron transport, cytochrome c to oxygen	4	0.2256063169768754	0.10965994852884185	ENSMUSG00000041697, ENSMUSG00000035885, ENSMUSG00000031818, ENSMUSG00000061518	1513	10	12548	3.3173826834104427	1.0	0.9840188967718562	88.64852469406405
GOTERM_BP_DIRECT	GO:0061337~cardiac conduction	4	0.2256063169768754	0.10965994852884185	ENSMUSG00000011751, ENSMUSG00000057123, ENSMUSG00000019194, ENSMUSG00000051331	1513	10	12548	3.3173826834104427	1.0	0.9840188967718562	88.64852469406405
GOTERM_BP_DIRECT	GO:0050884~neuromuscular process controlling posture	4	0.2256063169768754	0.10965994852884185	ENSMUSG00000031393, ENSMUSG00000045114, ENSMUSG00000017167, ENSMUSG00000064329	1513	10	12548	3.3173826834104427	1.0	0.9840188967718562	88.64852469406405
GOTERM_CC_DIRECT	GO:0031226~intrinsic component of plasma membrane	7	0.39481105470953193	0.11175661782595198	ENSMUSG00000025876, ENSMUSG00000079657, ENSMUSG00000037996, ENSMUSG00000075318, ENSMUSG00000060882, ENSMUSG00000050511, ENSMUSG00000046480	1618	28	13445	2.0774103831891226	1.0	0.7230318765674524	83.6848106181995
GOTERM_CC_DIRECT	GO:0044295~axonal growth cone	7	0.39481105470953193	0.11175661782595198	ENSMUSG00000018411, ENSMUSG00000026235, ENSMUSG00000043811, ENSMUSG00000021068, ENSMUSG00000027273, ENSMUSG00000020173, ENSMUSG00000025812	1618	28	13445	2.0774103831891226	1.0	0.7230318765674524	83.6848106181995
GOTERM_BP_DIRECT	GO:0007269~neurotransmitter secretion	7	0.39481105470953193	0.1125211065244254	ENSMUSG00000034799, ENSMUSG00000026452, ENSMUSG00000038665, ENSMUSG00000003872, ENSMUSG00000027273, ENSMUSG00000026797, ENSMUSG00000066392	1513	28	12548	2.073364177131527	1.0	0.9852443369148564	89.31273763840254
GOTERM_CC_DIRECT	GO:0045261~proton-transporting ATP synthase complex, catalytic core F(1)	3	0.1692047377326565	0.11285746555143367	ENSMUSG00000025428, ENSMUSG00000025393, ENSMUSG00000003072	1618	5	13445	4.985784919653894	1.0	0.7218282232325586	83.99143424464486
GOTERM_CC_DIRECT	GO:0000275~mitochondrial proton-transporting ATP synthase complex, catalytic core F(1)	3	0.1692047377326565	0.11285746555143367	ENSMUSG00000025428, ENSMUSG00000025393, ENSMUSG00000003072	1618	5	13445	4.985784919653894	1.0	0.7218282232325586	83.99143424464486
GOTERM_CC_DIRECT	GO:0043227~membrane-bounded organelle	3	0.1692047377326565	0.11285746555143367	ENSMUSG00000019969, ENSMUSG00000021288, ENSMUSG00000022812	1618	5	13445	4.985784919653894	1.0	0.7218282232325586	83.99143424464486
GOTERM_BP_DIRECT	GO:0097113~AMPA glutamate receptor clustering	3	0.1692047377326565	0.11323134073693096	ENSMUSG00000022623, ENSMUSG00000063887, ENSMUSG00000002985	1513	5	12548	4.976074025115665	1.0	0.98515211752625	89.47182247171747
GOTERM_BP_DIRECT	GO:0030950~establishment or maintenance of actin cytoskeleton polarity	3	0.1692047377326565	0.11323134073693096	ENSMUSG00000050310, ENSMUSG00000027002, ENSMUSG00000038696	1513	5	12548	4.976074025115665	1.0	0.98515211752625	89.47182247171747
GOTERM_BP_DIRECT	GO:0034374~low-density lipoprotein particle remodeling	3	0.1692047377326565	0.11323134073693096	ENSMUSG00000005681, ENSMUSG00000024030, ENSMUSG00000002985	1513	5	12548	4.976074025115665	1.0	0.98515211752625	89.47182247171747
GOTERM_BP_DIRECT	GO:0051438~regulation of ubiquitin-protein transferase activity	3	0.1692047377326565	0.11323134073693096	ENSMUSG00000043683, ENSMUSG00000032244, ENSMUSG00000078157	1513	5	12548	4.976074025115665	1.0	0.98515211752625	89.47182247171747
GOTERM_BP_DIRECT	GO:0002674~negative regulation of acute inflammatory response	3	0.1692047377326565	0.11323134073693096	ENSMUSG00000042429, ENSMUSG00000028053, ENSMUSG00000032691	1513	5	12548	4.976074025115665	1.0	0.98515211752625	89.47182247171747
GOTERM_BP_DIRECT	GO:0060078~regulation of postsynaptic membrane potential	3	0.1692047377326565	0.11323134073693096	ENSMUSG00000059003, ENSMUSG00000025551, ENSMUSG00000030209	1513	5	12548	4.976074025115665	1.0	0.98515211752625	89.47182247171747
GOTERM_BP_DIRECT	GO:0010883~regulation of lipid storage	3	0.1692047377326565	0.11323134073693096	ENSMUSG00000055932, ENSMUSG00000028086, ENSMUSG00000002661	1513	5	12548	4.976074025115665	1.0	0.98515211752625	89.47182247171747
GOTERM_MF_DIRECT	GO:0008013~beta-catenin binding	15	0.8460236886632826	0.11340232047884233	ENSMUSG00000025314, ENSMUSG00000025217, ENSMUSG00000000782, ENSMUSG00000025246, ENSMUSG00000048826, ENSMUSG00000002459, ENSMUSG00000037815, ENSMUSG00000030209, ENSMUSG00000022812, ENSMUSG00000019969, ENSMUSG00000023055, ENSMUSG00000045180, ENSMUSG00000042308, ENSMUSG00000044167, ENSMUSG00000020135	1495	80	12065	1.5131688963210703	1.0	0.9228950526527445	86.03980028989348
KEGG_PATHWAY	mmu04270:Vascular smooth muscle contraction	17	0.9588268471517203	0.11396555750342863	ENSMUSG00000001175, ENSMUSG00000040385, ENSMUSG00000039824, ENSMUSG00000063358, ENSMUSG00000030102, ENSMUSG00000019254, ENSMUSG00000001127, ENSMUSG00000020431, ENSMUSG00000028005, ENSMUSG00000014956, ENSMUSG00000036438, ENSMUSG00000045038, ENSMUSG00000052889, ENSMUSG00000051331, ENSMUSG00000063142, ENSMUSG00000005580, ENSMUSG00000051177	653	93	5208	1.4578866768759573	0.9999999999999895	0.571299262422235	79.55091184104613
GOTERM_CC_DIRECT	GO:0016607~nuclear speck	30	1.6920473773265652	0.11537054433361507	ENSMUSG00000030216, ENSMUSG00000031157, ENSMUSG00000037608, ENSMUSG00000038384, ENSMUSG00000029474, ENSMUSG00000027014, ENSMUSG00000000787, ENSMUSG00000023932, ENSMUSG00000021244, ENSMUSG00000055932, ENSMUSG00000002455, ENSMUSG00000039218, ENSMUSG00000051177, ENSMUSG00000042133, ENSMUSG00000029345, ENSMUSG00000030016, ENSMUSG00000022961, ENSMUSG00000020929, ENSMUSG00000019432, ENSMUSG00000027951,…	1618	192	13445	1.2983814894932013	1.0	0.7253141191400463	84.67134694247498
GOTERM_CC_DIRECT	GO:0000421~autophagosome membrane	6	0.338409475465313	0.11592478241946942	ENSMUSG00000037526, ENSMUSG00000030161, ENSMUSG00000033124, ENSMUSG00000018171, ENSMUSG00000026289, ENSMUSG00000038295	1618	22	13445	2.2662658725699516	1.0	0.722356281377476	84.81761752052184
GOTERM_CC_DIRECT	GO:0032839~dendrite cytoplasm	6	0.338409475465313	0.11592478241946942	ENSMUSG00000000915, ENSMUSG00000027827, ENSMUSG00000031292, ENSMUSG00000030161, ENSMUSG00000063358, ENSMUSG00000024617	1618	22	13445	2.2662658725699516	1.0	0.722356281377476	84.81761752052184
GOTERM_CC_DIRECT	GO:0034045~pre-autophagosomal structure membrane	5	0.2820078962210942	0.11681983857449033	ENSMUSG00000025173, ENSMUSG00000037526, ENSMUSG00000024870, ENSMUSG00000039382, ENSMUSG00000026289	1618	16	13445	2.5967629789864026	1.0	0.7205555429349646	85.05108289589198
GOTERM_MF_DIRECT	GO:0015278~calcium-release channel activity	4	0.2256063169768754	0.11684788360991807	ENSMUSG00000030102, ENSMUSG00000057378, ENSMUSG00000030592, ENSMUSG00000025318	1495	10	12065	3.22809364548495	1.0	0.9259857177732659	86.90129502088047
GOTERM_MF_DIRECT	GO:0001222~transcription corepressor binding	4	0.2256063169768754	0.11684788360991807	ENSMUSG00000055866, ENSMUSG00000023932, ENSMUSG00000037791, ENSMUSG00000032589	1495	10	12065	3.22809364548495	1.0	0.9259857177732659	86.90129502088047
GOTERM_MF_DIRECT	GO:0043008~ATP-dependent protein binding	4	0.2256063169768754	0.11684788360991807	ENSMUSG00000034593, ENSMUSG00000019432, ENSMUSG00000034187, ENSMUSG00000000826	1495	10	12065	3.22809364548495	1.0	0.9259857177732659	86.90129502088047
GOTERM_BP_DIRECT	GO:0050727~regulation of inflammatory response	10	0.5640157924421884	0.11696827975095322	ENSMUSG00000050310, ENSMUSG00000038264, ENSMUSG00000075706, ENSMUSG00000030525, ENSMUSG00000021901, ENSMUSG00000033174, ENSMUSG00000022749, ENSMUSG00000068037, ENSMUSG00000034023, ENSMUSG00000032691	1513	48	12548	1.727803480942939	1.0	0.986735936754141	90.27259325976298
GOTERM_BP_DIRECT	GO:0035418~protein localization to synapse	5	0.2820078962210942	0.11743665881408591	ENSMUSG00000042453, ENSMUSG00000060780, ENSMUSG00000063887, ENSMUSG00000032589, ENSMUSG00000021288	1513	16	12548	2.5917052214144087	1.0	0.9865180682668394	90.36879314057263
GOTERM_BP_DIRECT	GO:0045956~positive regulation of calcium ion-dependent exocytosis	5	0.2820078962210942	0.11743665881408591	ENSMUSG00000062542, ENSMUSG00000050556, ENSMUSG00000024112, ENSMUSG00000022416, ENSMUSG00000026797	1513	16	12548	2.5917052214144087	1.0	0.9865180682668394	90.36879314057263
GOTERM_BP_DIRECT	GO:2000310~regulation of N-methyl-D-aspartate selective glutamate receptor activity	5	0.2820078962210942	0.11743665881408591	ENSMUSG00000042453, ENSMUSG00000032356, ENSMUSG00000063887, ENSMUSG00000021559, ENSMUSG00000059456	1513	16	12548	2.5917052214144087	1.0	0.9865180682668394	90.36879314057263
GOTERM_BP_DIRECT	GO:0007409~axonogenesis	17	0.9588268471517203	0.1187105361460109	ENSMUSG00000011751, ENSMUSG00000048304, ENSMUSG00000047953, ENSMUSG00000032532, ENSMUSG00000069601, ENSMUSG00000055003, ENSMUSG00000021066, ENSMUSG00000020431, ENSMUSG00000022812, ENSMUSG00000020900, ENSMUSG00000018411, ENSMUSG00000032259, ENSMUSG00000043811, ENSMUSG00000052727, ENSMUSG00000044667, ENSMUSG00000034902, ENSMUSG00000036790	1513	97	12548	1.4534924128344724	1.0	0.9867216998650663	90.62589856979952
GOTERM_MF_DIRECT	GO:0070324~thyroid hormone binding	3	0.1692047377326565	0.1187371883802665	ENSMUSG00000058756, ENSMUSG00000061808, ENSMUSG00000021779	1495	5	12065	4.8421404682274245	1.0	0.9262435887921168	87.35223125473932
GOTERM_MF_DIRECT	GO:0052723~inositol hexakisphosphate 1-kinase activity	3	0.1692047377326565	0.1187371883802665	ENSMUSG00000032594, ENSMUSG00000032599, ENSMUSG00000040648	1495	5	12065	4.8421404682274245	1.0	0.9262435887921168	87.35223125473932
GOTERM_MF_DIRECT	GO:0052724~inositol hexakisphosphate 3-kinase activity	3	0.1692047377326565	0.1187371883802665	ENSMUSG00000032594, ENSMUSG00000032599, ENSMUSG00000040648	1495	5	12065	4.8421404682274245	1.0	0.9262435887921168	87.35223125473932
GOTERM_MF_DIRECT	GO:0000832~inositol hexakisphosphate 5-kinase activity	3	0.1692047377326565	0.1187371883802665	ENSMUSG00000032594, ENSMUSG00000032599, ENSMUSG00000040648	1495	5	12065	4.8421404682274245	1.0	0.9262435887921168	87.35223125473932
GOTERM_MF_DIRECT	GO:0008081~phosphoric diester hydrolase activity	10	0.5640157924421884	0.12003829870116492	ENSMUSG00000027346, ENSMUSG00000022489, ENSMUSG00000021684, ENSMUSG00000062526, ENSMUSG00000064247, ENSMUSG00000035314, ENSMUSG00000029055, ENSMUSG00000023868, ENSMUSG00000051177, ENSMUSG00000038910	1495	47	12065	1.7170710880239095	1.0	0.9254946698628921	87.65425836241347
GOTERM_BP_DIRECT	GO:0000226~microtubule cytoskeleton organization	15	0.8460236886632826	0.12064779613227586	ENSMUSG00000058070, ENSMUSG00000027394, ENSMUSG00000024969, ENSMUSG00000065954, ENSMUSG00000022961, ENSMUSG00000025812, ENSMUSG00000018411, ENSMUSG00000019261, ENSMUSG00000040327, ENSMUSG00000027254, ENSMUSG00000031016, ENSMUSG00000026211, ENSMUSG00000052727, ENSMUSG00000029053, ENSMUSG00000040811	1513	83	12548	1.4988174774444771	1.0	0.9872504728081415	91.00447486624645
GOTERM_BP_DIRECT	GO:0007420~brain development	30	1.6920473773265652	0.12288515681583942	ENSMUSG00000058070, ENSMUSG00000009681, ENSMUSG00000037251, ENSMUSG00000001323, ENSMUSG00000070570, ENSMUSG00000006235, ENSMUSG00000032368, ENSMUSG00000026773, ENSMUSG00000033952, ENSMUSG00000009566, ENSMUSG00000027457, ENSMUSG00000019261, ENSMUSG00000031393, ENSMUSG00000027827, ENSMUSG00000022186, ENSMUSG00000000416, ENSMUSG00000090125, ENSMUSG00000051177, ENSMUSG00000047976, ENSMUSG00000006024,…	1513	193	12548	1.2891383484755607	1.0	0.9878926491402578	91.42368195317998
GOTERM_BP_DIRECT	GO:0006417~regulation of translation	19	1.071630005640158	0.12343802982816726	ENSMUSG00000033581, ENSMUSG00000039018, ENSMUSG00000024423, ENSMUSG00000040385, ENSMUSG00000025571, ENSMUSG00000026812, ENSMUSG00000020362, ENSMUSG00000045896, ENSMUSG00000028330, ENSMUSG00000021559, ENSMUSG00000000552, ENSMUSG00000025586, ENSMUSG00000010592, ENSMUSG00000000787, ENSMUSG00000041815, ENSMUSG00000078676, ENSMUSG00000072437, ENSMUSG00000093661, ENSMUSG00000062397	1513	112	12548	1.4069256916249644	1.0	0.9877323253654117	91.52438483492486
GOTERM_CC_DIRECT	GO:0015629~actin cytoskeleton	29	1.6356457980823462	0.12368228969902487	ENSMUSG00000035206, ENSMUSG00000040860, ENSMUSG00000029095, ENSMUSG00000041444, ENSMUSG00000029516, ENSMUSG00000028906, ENSMUSG00000037815, ENSMUSG00000021559, ENSMUSG00000028649, ENSMUSG00000026755, ENSMUSG00000038453, ENSMUSG00000069833, ENSMUSG00000043079, ENSMUSG00000000416, ENSMUSG00000031605, ENSMUSG00000027273, ENSMUSG00000028943, ENSMUSG00000054733, ENSMUSG00000006304, ENSMUSG00000054939,…	1618	186	13445	1.2955892712362267	1.0	0.7374758013774488	86.73274270696763
GOTERM_BP_DIRECT	GO:0006397~mRNA processing	45	2.5380710659898478	0.12523790258967987	ENSMUSG00000030216, ENSMUSG00000008658, ENSMUSG00000031157, ENSMUSG00000039630, ENSMUSG00000024400, ENSMUSG00000025576, ENSMUSG00000027014, ENSMUSG00000024949, ENSMUSG00000031723, ENSMUSG00000020262, ENSMUSG00000023932, ENSMUSG00000031370, ENSMUSG00000005682, ENSMUSG00000059208, ENSMUSG00000002052, ENSMUSG00000002455, ENSMUSG00000039218, ENSMUSG00000021039, ENSMUSG00000051177, ENSMUSG00000024234,…	1513	307	12548	1.215653263464739	1.0	0.9881457090611359	91.84452487270853
GOTERM_MF_DIRECT	GO:0035257~nuclear hormone receptor binding	6	0.338409475465313	0.12728810384172284	ENSMUSG00000055866, ENSMUSG00000028949, ENSMUSG00000039697, ENSMUSG00000059439, ENSMUSG00000021039, ENSMUSG00000068742	1495	22	12065	2.200972940103375	1.0	0.9343223024025265	89.21690157002512
GOTERM_MF_DIRECT	GO:0080025~phosphatidylinositol-3,5-bisphosphate binding	6	0.338409475465313	0.12728810384172284	ENSMUSG00000000915, ENSMUSG00000025173, ENSMUSG00000032422, ENSMUSG00000030231, ENSMUSG00000039382, ENSMUSG00000038696	1495	22	12065	2.200972940103375	1.0	0.9343223024025265	89.21690157002512
GOTERM_BP_DIRECT	GO:0001666~response to hypoxia	26	1.4664410603496898	0.12772516556201222	ENSMUSG00000025040, ENSMUSG00000030525, ENSMUSG00000003031, ENSMUSG00000038418, ENSMUSG00000036986, ENSMUSG00000032259, ENSMUSG00000031393, ENSMUSG00000042429, ENSMUSG00000058709, ENSMUSG00000029711, ENSMUSG00000052889, ENSMUSG00000002280, ENSMUSG00000029009, ENSMUSG00000024962, ENSMUSG00000059456, ENSMUSG00000063142, ENSMUSG00000027358, ENSMUSG00000030102, ENSMUSG00000030592, ENSMUSG00000006818,…	1513	164	12548	1.314816307449261	1.0	0.9888338691886274	92.26813433538214
GOTERM_BP_DIRECT	GO:0001558~regulation of cell growth	10	0.5640157924421884	0.12884480058573722	ENSMUSG00000026185, ENSMUSG00000021901, ENSMUSG00000021186, ENSMUSG00000020027, ENSMUSG00000020427, ENSMUSG00000027624, ENSMUSG00000072437, ENSMUSG00000022525, ENSMUSG00000042289, ENSMUSG00000037270	1513	49	12548	1.6925421854134914	1.0	0.9889214681568166	92.45194455451104
GOTERM_CC_DIRECT	GO:0016323~basolateral plasma membrane	26	1.4664410603496898	0.13227885563469294	ENSMUSG00000019795, ENSMUSG00000030834, ENSMUSG00000056569, ENSMUSG00000042429, ENSMUSG00000060279, ENSMUSG00000003273, ENSMUSG00000032855, ENSMUSG00000037418, ENSMUSG00000096764, ENSMUSG00000030376, ENSMUSG00000027130, ENSMUSG00000030805, ENSMUSG00000024411, ENSMUSG00000036564, ENSMUSG00000021567, ENSMUSG00000018909, ENSMUSG00000003872, ENSMUSG00000029999, ENSMUSG00000069601, ENSMUSG00000028854,…	1618	165	13445	1.3093980597070831	1.0	0.7580075573168498	88.5901484172109
GOTERM_MF_DIRECT	GO:0097110~scaffold protein binding	10	0.5640157924421884	0.13244410105975538	ENSMUSG00000030525, ENSMUSG00000042388, ENSMUSG00000059003, ENSMUSG00000022623, ENSMUSG00000038319, ENSMUSG00000024112, ENSMUSG00000029516, ENSMUSG00000063887, ENSMUSG00000029361, ENSMUSG00000024146	1495	48	12065	1.6812987736900782	1.0	0.9391349463934965	90.21307097548322
KEGG_PATHWAY	mmu04930:Type II diabetes mellitus	9	0.5076142131979695	0.13262423629347248	ENSMUSG00000045038, ENSMUSG00000096146, ENSMUSG00000020027, ENSMUSG00000063358, ENSMUSG00000047591, ENSMUSG00000020366, ENSMUSG00000051331, ENSMUSG00000029053, ENSMUSG00000004110	653	41	5208	1.7507190079557764	1.0	0.6210848405083991	84.53239646322896
GOTERM_BP_DIRECT	GO:0051968~positive regulation of synaptic transmission, glutamatergic	6	0.338409475465313	0.13504722061124463	ENSMUSG00000042453, ENSMUSG00000022623, ENSMUSG00000041115, ENSMUSG00000063887, ENSMUSG00000059456, ENSMUSG00000030898	1513	23	12548	2.1635104457024625	1.0	0.9909082295659248	93.39754602135785
GOTERM_BP_DIRECT	GO:0042220~response to cocaine	8	0.4512126339537508	0.13512891802715488	ENSMUSG00000020661, ENSMUSG00000032259, ENSMUSG00000049511, ENSMUSG00000031870, ENSMUSG00000044288, ENSMUSG00000057880, ENSMUSG00000020929, ENSMUSG00000059456	1513	36	12548	1.8429903796724683	1.0	0.9906122117893248	93.4092182859483
GOTERM_BP_DIRECT	GO:0051262~protein tetramerization	8	0.4512126339537508	0.13512891802715488	ENSMUSG00000025193, ENSMUSG00000029015, ENSMUSG00000059003, ENSMUSG00000022407, ENSMUSG00000026959, ENSMUSG00000029026, ENSMUSG00000057363, ENSMUSG00000026825	1513	36	12548	1.8429903796724683	1.0	0.9906122117893248	93.4092182859483
GOTERM_CC_DIRECT	GO:0005681~spliceosomal complex	22	1.2408347433728144	0.13708369186584965	ENSMUSG00000020719, ENSMUSG00000003660, ENSMUSG00000030216, ENSMUSG00000029345, ENSMUSG00000039630, ENSMUSG00000020929, ENSMUSG00000019432, ENSMUSG00000027014, ENSMUSG00000024949, ENSMUSG00000029402, ENSMUSG00000031723, ENSMUSG00000024735, ENSMUSG00000050335, ENSMUSG00000020994, ENSMUSG00000023932, ENSMUSG00000031370, ENSMUSG00000059208, ENSMUSG00000002455, ENSMUSG00000030986, ENSMUSG00000030056,…	1618	136	13445	1.344206718534138	1.0	0.7667659261029751	89.51939230675788
GOTERM_CC_DIRECT	GO:0043229~intracellular organelle	4	0.2256063169768754	0.13725784159778648	ENSMUSG00000070570, ENSMUSG00000037771, ENSMUSG00000027273, ENSMUSG00000024114	1618	11	13445	3.0216878300932684	1.0	0.7629500047458214	89.55170523930357
KEGG_PATHWAY	mmu04120:Ubiquitin mediated proteolysis	22	1.2408347433728144	0.1373977513332983	ENSMUSG00000024589, ENSMUSG00000020307, ENSMUSG00000041556, ENSMUSG00000038780, ENSMUSG00000024231, ENSMUSG00000038664, ENSMUSG00000025217, ENSMUSG00000044231, ENSMUSG00000028960, ENSMUSG00000039615, ENSMUSG00000004934, ENSMUSG00000028086, ENSMUSG00000051675, ENSMUSG00000039000, ENSMUSG00000036986, ENSMUSG00000024807, ENSMUSG00000020390, ENSMUSG00000018548, ENSMUSG00000024735, ENSMUSG00000009293,…	653	131	5208	1.3393965607939866	1.0	0.6257684515722819	85.61254650068257
GOTERM_BP_DIRECT	GO:0051492~regulation of stress fiber assembly	4	0.2256063169768754	0.13784258621699252	ENSMUSG00000039942, ENSMUSG00000026812, ENSMUSG00000021013, ENSMUSG00000043079	1513	11	12548	3.015802439464039	1.0	0.9912093973629852	93.78601014908241
GOTERM_BP_DIRECT	GO:0010761~fibroblast migration	4	0.2256063169768754	0.13784258621699252	ENSMUSG00000044700, ENSMUSG00000055322, ENSMUSG00000028126, ENSMUSG00000036986	1513	11	12548	3.015802439464039	1.0	0.9912093973629852	93.78601014908241
GOTERM_BP_DIRECT	GO:0043666~regulation of phosphoprotein phosphatase activity	4	0.2256063169768754	0.13784258621699252	ENSMUSG00000032259, ENSMUSG00000026812, ENSMUSG00000021614, ENSMUSG00000052296	1513	11	12548	3.015802439464039	1.0	0.9912093973629852	93.78601014908241
GOTERM_BP_DIRECT	GO:0086005~ventricular cardiac muscle cell action potential	4	0.2256063169768754	0.13784258621699252	ENSMUSG00000024589, ENSMUSG00000038319, ENSMUSG00000057123, ENSMUSG00000041957	1513	11	12548	3.015802439464039	1.0	0.9912093973629852	93.78601014908241
GOTERM_BP_DIRECT	GO:0031629~synaptic vesicle fusion to presynaptic active zone membrane	4	0.2256063169768754	0.13784258621699252	ENSMUSG00000030805, ENSMUSG00000027273, ENSMUSG00000026797, ENSMUSG00000041488	1513	11	12548	3.015802439464039	1.0	0.9912093973629852	93.78601014908241
GOTERM_BP_DIRECT	GO:0016973~poly(A)+ mRNA export from nucleus	4	0.2256063169768754	0.13784258621699252	ENSMUSG00000022338, ENSMUSG00000041815, ENSMUSG00000032939, ENSMUSG00000075600	1513	11	12548	3.015802439464039	1.0	0.9912093973629852	93.78601014908241
GOTERM_BP_DIRECT	GO:0007610~behavior	4	0.2256063169768754	0.13784258621699252	ENSMUSG00000049511, ENSMUSG00000041380, ENSMUSG00000034472, ENSMUSG00000025905	1513	11	12548	3.015802439464039	1.0	0.9912093973629852	93.78601014908241
GOTERM_BP_DIRECT	GO:0051932~synaptic transmission, GABAergic	4	0.2256063169768754	0.13784258621699252	ENSMUSG00000007653, ENSMUSG00000017412, ENSMUSG00000010803, ENSMUSG00000026825	1513	11	12548	3.015802439464039	1.0	0.9912093973629852	93.78601014908241
GOTERM_BP_DIRECT	GO:0060674~placenta blood vessel development	4	0.2256063169768754	0.13784258621699252	ENSMUSG00000007880, ENSMUSG00000048109, ENSMUSG00000032855, ENSMUSG00000027878	1513	11	12548	3.015802439464039	1.0	0.9912093973629852	93.78601014908241
GOTERM_CC_DIRECT	GO:0005753~mitochondrial proton-transporting ATP synthase complex	5	0.2820078962210942	0.1389639721105085	ENSMUSG00000025428, ENSMUSG00000050856, ENSMUSG00000022890, ENSMUSG00000025393, ENSMUSG00000003072	1618	17	13445	2.4440122155166146	1.0	0.7632557638539091	89.86338534329032
GOTERM_MF_DIRECT	GO:0047485~protein N-terminus binding	19	1.071630005640158	0.13935595495924358	ENSMUSG00000035517, ENSMUSG00000001175, ENSMUSG00000016346, ENSMUSG00000054051, ENSMUSG00000034799, ENSMUSG00000050556, ENSMUSG00000026812, ENSMUSG00000022037, ENSMUSG00000026496, ENSMUSG00000021639, ENSMUSG00000026797, ENSMUSG00000031393, ENSMUSG00000036438, ENSMUSG00000032366, ENSMUSG00000032481, ENSMUSG00000027273, ENSMUSG00000007021, ENSMUSG00000004110, ENSMUSG00000022565	1495	111	12065	1.3813914248696857	1.0	0.9456986733301678	91.41344265711243
GOTERM_BP_DIRECT	GO:0031116~positive regulation of microtubule polymerization	5	0.2820078962210942	0.13967458321172996	ENSMUSG00000018411, ENSMUSG00000003031, ENSMUSG00000052727, ENSMUSG00000021068, ENSMUSG00000053158	1513	17	12548	2.439251973095914	1.0	0.9914912411839876	94.02875166623917
GOTERM_BP_DIRECT	GO:0001508~action potential	5	0.2820078962210942	0.13967458321172996	ENSMUSG00000059003, ENSMUSG00000050556, ENSMUSG00000060882, ENSMUSG00000030209, ENSMUSG00000064329	1513	17	12548	2.439251973095914	1.0	0.9914912411839876	94.02875166623917
GOTERM_CC_DIRECT	GO:0005874~microtubule	44	2.481669486745629	0.14015077509122156	ENSMUSG00000058070, ENSMUSG00000022629, ENSMUSG00000002985, ENSMUSG00000026885, ENSMUSG00000033952, ENSMUSG00000028059, ENSMUSG00000036712, ENSMUSG00000033257, ENSMUSG00000018411, ENSMUSG00000028649, ENSMUSG00000019261, ENSMUSG00000027254, ENSMUSG00000041263, ENSMUSG00000052727, ENSMUSG00000004054, ENSMUSG00000026202, ENSMUSG00000026825, ENSMUSG00000024301, ENSMUSG00000041308, ENSMUSG00000031137,…	1618	303	13445	1.206680618618104	1.0	0.7621998298154176	90.07504489972169
GOTERM_CC_DIRECT	GO:0070469~respiratory chain	11	0.6204173716864072	0.14098034696255163	ENSMUSG00000059734, ENSMUSG00000037916, ENSMUSG00000005510, ENSMUSG00000022450, ENSMUSG00000025968, ENSMUSG00000013593, ENSMUSG00000026032, ENSMUSG00000064360, ENSMUSG00000020153, ENSMUSG00000025651, ENSMUSG00000030884	1618	57	13445	1.6036150326372174	1.0	0.7602336853261094	90.22053364517629
GOTERM_BP_DIRECT	GO:0045727~positive regulation of translation	10	0.5640157924421884	0.14133188136805439	ENSMUSG00000000787, ENSMUSG00000029208, ENSMUSG00000041815, ENSMUSG00000056529, ENSMUSG00000063358, ENSMUSG00000028756, ENSMUSG00000019432, ENSMUSG00000025586, ENSMUSG00000059456, ENSMUSG00000034994	1513	50	12548	1.6586913417052214	1.0	0.991708409764768	94.24058743032688
KEGG_PATHWAY	mmu04150:mTOR signaling pathway	11	0.6204173716864072	0.1426806203417077	ENSMUSG00000050310, ENSMUSG00000031309, ENSMUSG00000011096, ENSMUSG00000036707, ENSMUSG00000028278, ENSMUSG00000026812, ENSMUSG00000052889, ENSMUSG00000063358, ENSMUSG00000024122, ENSMUSG00000058655, ENSMUSG00000050697	653	55	5208	1.5950995405819295	1.0	0.6316654138989084	86.72646220787482
KEGG_PATHWAY	mmu05223:Non-small cell lung cancer	11	0.6204173716864072	0.1426806203417077	ENSMUSG00000027490, ENSMUSG00000028914, ENSMUSG00000052889, ENSMUSG00000029999, ENSMUSG00000063358, ENSMUSG00000055471, ENSMUSG00000024122, ENSMUSG00000025499, ENSMUSG00000017491, ENSMUSG00000001127, ENSMUSG00000015843	653	55	5208	1.5950995405819295	1.0	0.6316654138989084	86.72646220787482
GOTERM_CC_DIRECT	GO:0048786~presynaptic active zone	7	0.39481105470953193	0.14394996025143966	ENSMUSG00000042429, ENSMUSG00000056755, ENSMUSG00000034799, ENSMUSG00000038665, ENSMUSG00000070570, ENSMUSG00000037771, ENSMUSG00000032589	1618	30	13445	1.938916357643181	1.0	0.7638399623976273	90.7251628382731
GOTERM_BP_DIRECT	GO:0000398~mRNA splicing, via spliceosome	17	0.9588268471517203	0.144157861329014	ENSMUSG00000003660, ENSMUSG00000035275, ENSMUSG00000019432, ENSMUSG00000027014, ENSMUSG00000024949, ENSMUSG00000029402, ENSMUSG00000063480, ENSMUSG00000031723, ENSMUSG00000024735, ENSMUSG00000023932, ENSMUSG00000031370, ENSMUSG00000048109, ENSMUSG00000059208, ENSMUSG00000002455, ENSMUSG00000030986, ENSMUSG00000020211, ENSMUSG00000021039	1513	100	12548	1.409887640449438	1.0	0.9922550840309744	94.58548854315488
GOTERM_BP_DIRECT	GO:0051209~release of sequestered calcium ion into cytosol	7	0.39481105470953193	0.14488522126284234	ENSMUSG00000032259, ENSMUSG00000049511, ENSMUSG00000045038, ENSMUSG00000041380, ENSMUSG00000030102, ENSMUSG00000057378, ENSMUSG00000030592	1513	30	12548	1.935139898656092	1.0	0.9921880980907561	94.67104309769847
GOTERM_BP_DIRECT	GO:0035094~response to nicotine	7	0.39481105470953193	0.14488522126284234	ENSMUSG00000032259, ENSMUSG00000030525, ENSMUSG00000044288, ENSMUSG00000041189, ENSMUSG00000033998, ENSMUSG00000057880, ENSMUSG00000030695	1513	30	12548	1.935139898656092	1.0	0.9921880980907561	94.67104309769847
GOTERM_BP_DIRECT	GO:0018279~protein N-linked glycosylation via asparagine	7	0.39481105470953193	0.14488522126284234	ENSMUSG00000024807, ENSMUSG00000009293, ENSMUSG00000042104, ENSMUSG00000026811, ENSMUSG00000028757, ENSMUSG00000024172, ENSMUSG00000056091	1513	30	12548	1.935139898656092	1.0	0.9921880980907561	94.67104309769847
GOTERM_MF_DIRECT	GO:0004722~protein serine/threonine phosphatase activity	10	0.5640157924421884	0.14549140841460492	ENSMUSG00000026181, ENSMUSG00000041769, ENSMUSG00000014956, ENSMUSG00000040385, ENSMUSG00000028161, ENSMUSG00000038582, ENSMUSG00000028013, ENSMUSG00000022052, ENSMUSG00000049225, ENSMUSG00000029120	1495	49	12065	1.6469865538188517	1.0	0.9506024183972024	92.36179370074548
KEGG_PATHWAY	mmu00020:Citrate cycle (TCA cycle)	7	0.39481105470953193	0.1462352785043627	ENSMUSG00000009863, ENSMUSG00000022477, ENSMUSG00000020456, ENSMUSG00000020321, ENSMUSG00000021577, ENSMUSG00000058076, ENSMUSG00000027406	653	29	5208	1.9251201351850873	1.0	0.6325976185958537	87.43053816324905
GOTERM_MF_DIRECT	GO:0030955~potassium ion binding	4	0.2256063169768754	0.1465200660672983	ENSMUSG00000037996, ENSMUSG00000096146, ENSMUSG00000032788, ENSMUSG00000041771	1495	11	12065	2.9346305868044995	1.0	0.9495916467570161	92.51082449295855
GOTERM_MF_DIRECT	GO:0034450~ubiquitin-ubiquitin ligase activity	4	0.2256063169768754	0.1465200660672983	ENSMUSG00000024735, ENSMUSG00000028960, ENSMUSG00000039615, ENSMUSG00000027300	1495	11	12065	2.9346305868044995	1.0	0.9495916467570161	92.51082449295855
GOTERM_MF_DIRECT	GO:0070888~E-box binding	6	0.338409475465313	0.14700514446968654	ENSMUSG00000038255, ENSMUSG00000022463, ENSMUSG00000024238, ENSMUSG00000032698, ENSMUSG00000055116, ENSMUSG00000019256	1495	23	12065	2.105278464446706	1.0	0.9479780277499178	92.58015086977136
GOTERM_MF_DIRECT	GO:0031435~mitogen-activated protein kinase kinase kinase binding	6	0.338409475465313	0.14700514446968654	ENSMUSG00000027001, ENSMUSG00000001672, ENSMUSG00000004054, ENSMUSG00000063358, ENSMUSG00000020366, ENSMUSG00000026942	1495	23	12065	2.105278464446706	1.0	0.9479780277499178	92.58015086977136
GOTERM_BP_DIRECT	GO:0006814~sodium ion transport	15	0.8460236886632826	0.14867712490572912	ENSMUSG00000020331, ENSMUSG00000033007, ENSMUSG00000075318, ENSMUSG00000070570, ENSMUSG00000019194, ENSMUSG00000023017, ENSMUSG00000041771, ENSMUSG00000028854, ENSMUSG00000064329, ENSMUSG00000014786, ENSMUSG00000000197, ENSMUSG00000023033, ENSMUSG00000037656, ENSMUSG00000030376, ENSMUSG00000046480	1513	86	12548	1.4465331468359488	1.0	0.9929465350324486	95.0967245411344
GOTERM_MF_DIRECT	GO:0032794~GTPase activating protein binding	5	0.2820078962210942	0.1503012855367003	ENSMUSG00000031748, ENSMUSG00000026812, ENSMUSG00000055805, ENSMUSG00000052087, ENSMUSG00000024617	1495	17	12065	2.3735982687389336	1.0	0.9495116758763119	93.03551090526223
GOTERM_MF_DIRECT	GO:0008601~protein phosphatase type 2A regulator activity	5	0.2820078962210942	0.1503012855367003	ENSMUSG00000041769, ENSMUSG00000093803, ENSMUSG00000022052, ENSMUSG00000059409, ENSMUSG00000029120	1495	17	12065	2.3735982687389336	1.0	0.9495116758763119	93.03551090526223
GOTERM_BP_DIRECT	GO:0043507~positive regulation of JUN kinase activity	8	0.4512126339537508	0.15038341619461973	ENSMUSG00000031392, ENSMUSG00000027001, ENSMUSG00000026235, ENSMUSG00000004054, ENSMUSG00000040390, ENSMUSG00000020888, ENSMUSG00000059456, ENSMUSG00000026942	1513	37	12548	1.7931798288705096	1.0	0.993128774249869	95.27758462810104
GOTERM_MF_DIRECT	GO:0005543~phospholipid binding	13	0.7332205301748449	0.15123435952686537	ENSMUSG00000000915, ENSMUSG00000026999, ENSMUSG00000011751, ENSMUSG00000040276, ENSMUSG00000021061, ENSMUSG00000056529, ENSMUSG00000005681, ENSMUSG00000052727, ENSMUSG00000050017, ENSMUSG00000029406, ENSMUSG00000002985, ENSMUSG00000067889, ENSMUSG00000016200	1495	70	12065	1.4987577639751553	1.0	0.9484383073179511	93.159568183732
GOTERM_BP_DIRECT	GO:0006468~protein phosphorylation	72	4.060913705583756	0.151714623127841	ENSMUSG00000024969, ENSMUSG00000032936, ENSMUSG00000025854, ENSMUSG00000029516, ENSMUSG00000021559, ENSMUSG00000001127, ENSMUSG00000032500, ENSMUSG00000050697, ENSMUSG00000027692, ENSMUSG00000031112, ENSMUSG00000034974, ENSMUSG00000031392, ENSMUSG00000031016, ENSMUSG00000025758, ENSMUSG00000052889, ENSMUSG00000027298, ENSMUSG00000057897, ENSMUSG00000021115, ENSMUSG00000027358, ENSMUSG00000026834,…	1513	523	12548	1.1417378260303628	1.0	0.993214195146151	95.41428253870245
GOTERM_CC_DIRECT	GO:0098793~presynapse	11	0.6204173716864072	0.1531219595845561	ENSMUSG00000013033, ENSMUSG00000034799, ENSMUSG00000019969, ENSMUSG00000003872, ENSMUSG00000062372, ENSMUSG00000063887, ENSMUSG00000041488, ENSMUSG00000032589, ENSMUSG00000074736, ENSMUSG00000066392, ENSMUSG00000031367	1618	58	13445	1.575966497591748	1.0	0.7824042781643453	92.13437187192609
GOTERM_BP_DIRECT	GO:0035176~social behavior	9	0.5076142131979695	0.15324511839590524	ENSMUSG00000031393, ENSMUSG00000028351, ENSMUSG00000021811, ENSMUSG00000022623, ENSMUSG00000026959, ENSMUSG00000025499, ENSMUSG00000039419, ENSMUSG00000041078, ENSMUSG00000066392	1513	44	12548	1.6963888721985219	1.0	0.993345236194994	95.56681485153912
GOTERM_MF_DIRECT	GO:0032403~protein complex binding	48	2.707275803722504	0.1533075207923054	ENSMUSG00000020331, ENSMUSG00000031979, ENSMUSG00000003031, ENSMUSG00000011877, ENSMUSG00000040385, ENSMUSG00000042700, ENSMUSG00000029434, ENSMUSG00000003072, ENSMUSG00000026942, ENSMUSG00000018411, ENSMUSG00000029713, ENSMUSG00000060279, ENSMUSG00000058756, ENSMUSG00000059003, ENSMUSG00000031748, ENSMUSG00000020458, ENSMUSG00000052727, ENSMUSG00000029009, ENSMUSG00000026825, ENSMUSG00000025651,…	1495	327	12065	1.1846215212788807	1.0	0.9486213374322698	93.42781959558246
GOTERM_BP_DIRECT	GO:0051865~protein autoubiquitination	10	0.5640157924421884	0.15440973127376387	ENSMUSG00000020390, ENSMUSG00000018548, ENSMUSG00000044628, ENSMUSG00000020387, ENSMUSG00000028960, ENSMUSG00000039615, ENSMUSG00000052299, ENSMUSG00000090083, ENSMUSG00000036964, ENSMUSG00000026942	1513	51	12548	1.6261679820639425	1.0	0.9933875338919984	95.67965133734975
GOTERM_BP_DIRECT	GO:0006334~nucleosome assembly	11	0.6204173716864072	0.15443658114208825	ENSMUSG00000047514, ENSMUSG00000082229, ENSMUSG00000055430, ENSMUSG00000018102, ENSMUSG00000081058, ENSMUSG00000052565, ENSMUSG00000036181, ENSMUSG00000056895, ENSMUSG00000090112, ENSMUSG00000039485, ENSMUSG00000064288	1513	58	12548	1.572896961961848	1.0	0.9931611098823078	95.68222040888683
GOTERM_BP_DIRECT	GO:0006904~vesicle docking involved in exocytosis	6	0.338409475465313	0.15465966464763165	ENSMUSG00000050556, ENSMUSG00000036943, ENSMUSG00000053799, ENSMUSG00000029434, ENSMUSG00000026797, ENSMUSG00000032127	1513	24	12548	2.073364177131527	1.0	0.9929784597317638	95.70350981947529
GOTERM_BP_DIRECT	GO:0009987~cellular process	6	0.338409475465313	0.15465966464763165	ENSMUSG00000080268, ENSMUSG00000031748, ENSMUSG00000040385, ENSMUSG00000052727, ENSMUSG00000055805, ENSMUSG00000026259	1513	24	12548	2.073364177131527	1.0	0.9929784597317638	95.70350981947529
GOTERM_BP_DIRECT	GO:0031032~actomyosin structure organization	6	0.338409475465313	0.15465966464763165	ENSMUSG00000037736, ENSMUSG00000030739, ENSMUSG00000027624, ENSMUSG00000028906, ENSMUSG00000054728, ENSMUSG00000020900	1513	24	12548	2.073364177131527	1.0	0.9929784597317638	95.70350981947529
KEGG_PATHWAY	mmu04144:Endocytosis	35	1.9740552735476595	0.15517608449481302	ENSMUSG00000024589, ENSMUSG00000044641, ENSMUSG00000006906, ENSMUSG00000011877, ENSMUSG00000053119, ENSMUSG00000020375, ENSMUSG00000041115, ENSMUSG00000027575, ENSMUSG00000026860, ENSMUSG00000019173, ENSMUSG00000036986, ENSMUSG00000025422, ENSMUSG00000033916, ENSMUSG00000006276, ENSMUSG00000026755, ENSMUSG00000060279, ENSMUSG00000027255, ENSMUSG00000020817, ENSMUSG00000014550, ENSMUSG00000026825,…	653	228	5208	1.2243088579027968	1.0	0.647651599920147	89.05180350550711
GOTERM_CC_DIRECT	GO:0005759~mitochondrial matrix	27	1.5228426395939088	0.15591637086211282	ENSMUSG00000039018, ENSMUSG00000020268, ENSMUSG00000027618, ENSMUSG00000054021, ENSMUSG00000043572, ENSMUSG00000009566, ENSMUSG00000020456, ENSMUSG00000044792, ENSMUSG00000044005, ENSMUSG00000022186, ENSMUSG00000021287, ENSMUSG00000049225, ENSMUSG00000035517, ENSMUSG00000002949, ENSMUSG00000029624, ENSMUSG00000024556, ENSMUSG00000018446, ENSMUSG00000023921, ENSMUSG00000030934, ENSMUSG00000029208,…	1618	176	13445	1.2747745533205976	1.0	0.7850520049211256	92.52220856768547
GOTERM_CC_DIRECT	GO:0043234~protein complex	74	4.173716864072194	0.15598321194840584	ENSMUSG00000016346, ENSMUSG00000001986, ENSMUSG00000003031, ENSMUSG00000028906, ENSMUSG00000028059, ENSMUSG00000050697, ENSMUSG00000026942, ENSMUSG00000034868, ENSMUSG00000029713, ENSMUSG00000031393, ENSMUSG00000056755, ENSMUSG00000031748, ENSMUSG00000015355, ENSMUSG00000032481, ENSMUSG00000036867, ENSMUSG00000051331, ENSMUSG00000066392, ENSMUSG00000063142, ENSMUSG00000019971, ENSMUSG00000024411,…	1618	540	13445	1.1387286544888524	1.0	0.7813752208376875	92.53126272028923
GOTERM_CC_DIRECT	GO:0070765~gamma-secretase complex	3	0.1692047377326565	0.15617523320874596	ENSMUSG00000019969, ENSMUSG00000036835, ENSMUSG00000053040	1618	6	13445	4.154820766378245	1.0	0.7780133172597243	92.55721654940277
GOTERM_CC_DIRECT	GO:0036449~microtubule minus-end	3	0.1692047377326565	0.15617523320874596	ENSMUSG00000024236, ENSMUSG00000021068, ENSMUSG00000033952	1618	6	13445	4.154820766378245	1.0	0.7780133172597243	92.55721654940277
GOTERM_CC_DIRECT	GO:0005769~early endosome	32	1.804850535815003	0.15635576700012058	ENSMUSG00000029333, ENSMUSG00000034593, ENSMUSG00000031153, ENSMUSG00000047037, ENSMUSG00000053119, ENSMUSG00000029434, ENSMUSG00000039419, ENSMUSG00000019173, ENSMUSG00000002985, ENSMUSG00000027341, ENSMUSG00000050812, ENSMUSG00000006711, ENSMUSG00000020817, ENSMUSG00000041263, ENSMUSG00000018417, ENSMUSG00000024301, ENSMUSG00000073643, ENSMUSG00000037907, ENSMUSG00000025789, ENSMUSG00000020790,…	1618	214	13445	1.2425632198514376	1.0	0.7746502111417221	92.58154081508371
GOTERM_BP_DIRECT	GO:0045892~negative regulation of transcription, DNA-templated	60	3.3840947546531304	0.15654995957381956	ENSMUSG00000033871, ENSMUSG00000030213, ENSMUSG00000003031, ENSMUSG00000024968, ENSMUSG00000025246, ENSMUSG00000019256, ENSMUSG00000031392, ENSMUSG00000031393, ENSMUSG00000048047, ENSMUSG00000032119, ENSMUSG00000021039, ENSMUSG00000021217, ENSMUSG00000051177, ENSMUSG00000027358, ENSMUSG00000027490, ENSMUSG00000025217, ENSMUSG00000021972, ENSMUSG00000068742, ENSMUSG00000035011, ENSMUSG00000005698,…	1513	430	12548	1.157226517468759	1.0	0.9931988296668605	95.87995953169523
GOTERM_BP_DIRECT	GO:0090207~regulation of triglyceride metabolic process	3	0.1692047377326565	0.15666926486798205	ENSMUSG00000037526, ENSMUSG00000002985, ENSMUSG00000021779	1513	6	12548	4.146728354263054	1.0	0.9929944911335955	95.89086275082347
GOTERM_BP_DIRECT	GO:0051534~negative regulation of NFAT protein import into nucleus	3	0.1692047377326565	0.15666926486798205	ENSMUSG00000040247, ENSMUSG00000018428, ENSMUSG00000022812	1513	6	12548	4.146728354263054	1.0	0.9929944911335955	95.89086275082347
GOTERM_BP_DIRECT	GO:0097237~cellular response to toxic substance	3	0.1692047377326565	0.15666926486798205	ENSMUSG00000032827, ENSMUSG00000028756, ENSMUSG00000050511	1513	6	12548	4.146728354263054	1.0	0.9929944911335955	95.89086275082347
GOTERM_BP_DIRECT	GO:0007197~adenylate cyclase-inhibiting G-protein coupled acetylcholine receptor signaling pathway	3	0.1692047377326565	0.15666926486798205	ENSMUSG00000032773, ENSMUSG00000039059, ENSMUSG00000074939	1513	6	12548	4.146728354263054	1.0	0.9929944911335955	95.89086275082347
GOTERM_BP_DIRECT	GO:0007016~cytoskeletal anchoring at plasma membrane	3	0.1692047377326565	0.15666926486798205	ENSMUSG00000052698, ENSMUSG00000027624, ENSMUSG00000034902	1513	6	12548	4.146728354263054	1.0	0.9929944911335955	95.89086275082347
GOTERM_BP_DIRECT	GO:0060075~regulation of resting membrane potential	3	0.1692047377326565	0.15666926486798205	ENSMUSG00000000197, ENSMUSG00000019969, ENSMUSG00000033998	1513	6	12548	4.146728354263054	1.0	0.9929944911335955	95.89086275082347
GOTERM_BP_DIRECT	GO:0043266~regulation of potassium ion transport	3	0.1692047377326565	0.15666926486798205	ENSMUSG00000032259, ENSMUSG00000061576, ENSMUSG00000069601	1513	6	12548	4.146728354263054	1.0	0.9929944911335955	95.89086275082347
GOTERM_BP_DIRECT	GO:1902430~negative regulation of beta-amyloid formation	3	0.1692047377326565	0.15666926486798205	ENSMUSG00000022037, ENSMUSG00000002985, ENSMUSG00000049313	1513	6	12548	4.146728354263054	1.0	0.9929944911335955	95.89086275082347
GOTERM_BP_DIRECT	GO:0001780~neutrophil homeostasis	3	0.1692047377326565	0.15666926486798205	ENSMUSG00000032114, ENSMUSG00000028525, ENSMUSG00000021048	1513	6	12548	4.146728354263054	1.0	0.9929944911335955	95.89086275082347
GOTERM_BP_DIRECT	GO:1902041~regulation of extrinsic apoptotic signaling pathway via death domain receptors	3	0.1692047377326565	0.15666926486798205	ENSMUSG00000030805, ENSMUSG00000050335, ENSMUSG00000032244	1513	6	12548	4.146728354263054	1.0	0.9929944911335955	95.89086275082347
GOTERM_BP_DIRECT	GO:0097119~postsynaptic density protein 95 clustering	3	0.1692047377326565	0.15666926486798205	ENSMUSG00000042453, ENSMUSG00000049939, ENSMUSG00000063887	1513	6	12548	4.146728354263054	1.0	0.9929944911335955	95.89086275082347
GOTERM_BP_DIRECT	GO:0006707~cholesterol catabolic process	3	0.1692047377326565	0.15666926486798205	ENSMUSG00000021259, ENSMUSG00000002985, ENSMUSG00000042289	1513	6	12548	4.146728354263054	1.0	0.9929944911335955	95.89086275082347
GOTERM_BP_DIRECT	GO:0086012~membrane depolarization during cardiac muscle cell action potential	3	0.1692047377326565	0.15666926486798205	ENSMUSG00000019194, ENSMUSG00000051331, ENSMUSG00000046480	1513	6	12548	4.146728354263054	1.0	0.9929944911335955	95.89086275082347
GOTERM_BP_DIRECT	GO:0047497~mitochondrion transport along microtubule	3	0.1692047377326565	0.15666926486798205	ENSMUSG00000018411, ENSMUSG00000052727, ENSMUSG00000025733	1513	6	12548	4.146728354263054	1.0	0.9929944911335955	95.89086275082347
GOTERM_BP_DIRECT	GO:1901841~regulation of high voltage-gated calcium channel activity	3	0.1692047377326565	0.15666926486798205	ENSMUSG00000001175, ENSMUSG00000036438, ENSMUSG00000028525	1513	6	12548	4.146728354263054	1.0	0.9929944911335955	95.89086275082347
GOTERM_BP_DIRECT	GO:0032515~negative regulation of phosphoprotein phosphatase activity	3	0.1692047377326565	0.15666926486798205	ENSMUSG00000036398, ENSMUSG00000021209, ENSMUSG00000068742	1513	6	12548	4.146728354263054	1.0	0.9929944911335955	95.89086275082347
GOTERM_BP_DIRECT	GO:0046500~S-adenosylmethionine metabolic process	3	0.1692047377326565	0.15666926486798205	ENSMUSG00000019795, ENSMUSG00000029009, ENSMUSG00000020150	1513	6	12548	4.146728354263054	1.0	0.9929944911335955	95.89086275082347
GOTERM_BP_DIRECT	GO:0007207~phospholipase C-activating G-protein coupled acetylcholine receptor signaling pathway	3	0.1692047377326565	0.15666926486798205	ENSMUSG00000032773, ENSMUSG00000039059, ENSMUSG00000074939	1513	6	12548	4.146728354263054	1.0	0.9929944911335955	95.89086275082347
GOTERM_BP_DIRECT	GO:0014061~regulation of norepinephrine secretion	3	0.1692047377326565	0.15666926486798205	ENSMUSG00000019429, ENSMUSG00000030525, ENSMUSG00000039059	1513	6	12548	4.146728354263054	1.0	0.9929944911335955	95.89086275082347
GOTERM_BP_DIRECT	GO:0019068~virion assembly	3	0.1692047377326565	0.15666926486798205	ENSMUSG00000024870, ENSMUSG00000027465, ENSMUSG00000002985	1513	6	12548	4.146728354263054	1.0	0.9929944911335955	95.89086275082347
GOTERM_CC_DIRECT	GO:0005794~Golgi apparatus	143	8.065425831923294	0.15852102280052746	ENSMUSG00000035206, ENSMUSG00000038822, ENSMUSG00000031979, ENSMUSG00000028053, ENSMUSG00000022505, ENSMUSG00000032252, ENSMUSG00000002459, ENSMUSG00000037815, ENSMUSG00000061313, ENSMUSG00000038696, ENSMUSG00000028059, ENSMUSG00000030643, ENSMUSG00000031112, ENSMUSG00000028649, ENSMUSG00000027255, ENSMUSG00000036620, ENSMUSG00000050796, ENSMUSG00000041263, ENSMUSG00000029026, ENSMUSG00000034243,…	1618	1092	13445	1.0881673435752546	1.0	0.7759344907091121	92.86754631960629
GOTERM_MF_DIRECT	GO:0015459~potassium channel regulator activity	7	0.39481105470953193	0.15904084527599655	ENSMUSG00000024589, ENSMUSG00000061576, ENSMUSG00000027827, ENSMUSG00000079056, ENSMUSG00000028931, ENSMUSG00000040407, ENSMUSG00000029053	1495	30	12065	1.8830546265328874	1.0	0.9525716203900506	94.11916257680801
GOTERM_CC_DIRECT	GO:0000786~nucleosome	7	0.39481105470953193	0.16146723803865018	ENSMUSG00000081058, ENSMUSG00000052565, ENSMUSG00000036181, ENSMUSG00000056895, ENSMUSG00000090112, ENSMUSG00000064288, ENSMUSG00000078851	1618	31	13445	1.876370668686949	1.0	0.7789668329976159	93.2401816179221
GOTERM_MF_DIRECT	GO:0008134~transcription factor binding	43	2.4252679075014103	0.1620734857152155	ENSMUSG00000033871, ENSMUSG00000028949, ENSMUSG00000040363, ENSMUSG00000024968, ENSMUSG00000007872, ENSMUSG00000048826, ENSMUSG00000025246, ENSMUSG00000020918, ENSMUSG00000055116, ENSMUSG00000019256, ENSMUSG00000038418, ENSMUSG00000031393, ENSMUSG00000000787, ENSMUSG00000058756, ENSMUSG00000020455, ENSMUSG00000029026, ENSMUSG00000044167, ENSMUSG00000059439, ENSMUSG00000034245, ENSMUSG00000022285,…	1495	291	12065	1.1925088209265706	1.0	0.953633073574408	94.45663637821596
GOTERM_MF_DIRECT	GO:0004674~protein serine/threonine kinase activity	54	3.0456852791878175	0.16236479340467963	ENSMUSG00000024969, ENSMUSG00000025854, ENSMUSG00000029516, ENSMUSG00000021559, ENSMUSG00000001127, ENSMUSG00000032500, ENSMUSG00000027692, ENSMUSG00000031112, ENSMUSG00000050697, ENSMUSG00000034974, ENSMUSG00000031392, ENSMUSG00000025758, ENSMUSG00000052889, ENSMUSG00000057897, ENSMUSG00000021115, ENSMUSG00000026834, ENSMUSG00000032571, ENSMUSG00000063358, ENSMUSG00000039954, ENSMUSG00000031309,…	1495	374	12065	1.165220968290022	1.0	0.9520331129326381	94.48807769012602
GOTERM_BP_DIRECT	GO:0007254~JNK cascade	7	0.39481105470953193	0.16248897061547055	ENSMUSG00000031392, ENSMUSG00000027001, ENSMUSG00000039942, ENSMUSG00000025551, ENSMUSG00000004054, ENSMUSG00000023050, ENSMUSG00000020366	1513	31	12548	1.8727160309575084	1.0	0.9940717348240456	96.39077110549533
GOTERM_BP_DIRECT	GO:0000184~nuclear-transcribed mRNA catabolic process, nonsense-mediated decay	7	0.39481105470953193	0.16248897061547055	ENSMUSG00000058301, ENSMUSG00000022685, ENSMUSG00000043241, ENSMUSG00000078676, ENSMUSG00000001415, ENSMUSG00000028330, ENSMUSG00000062203	1513	31	12548	1.8727160309575084	1.0	0.9940717348240456	96.39077110549533
GOTERM_CC_DIRECT	GO:0031258~lamellipodium membrane	5	0.2820078962210942	0.1626232764497714	ENSMUSG00000027002, ENSMUSG00000014444, ENSMUSG00000028583, ENSMUSG00000040724, ENSMUSG00000020135	1618	18	13445	2.308233759099025	1.0	0.7779232194412943	93.3813618733899
GOTERM_BP_DIRECT	GO:0048148~behavioral response to cocaine	5	0.2820078962210942	0.1634281708348549	ENSMUSG00000032259, ENSMUSG00000026496, ENSMUSG00000057880, ENSMUSG00000029361, ENSMUSG00000025905	1513	18	12548	2.3037379745905855	1.0	0.9940601388535084	96.4658412052515
GOTERM_BP_DIRECT	GO:0035066~positive regulation of histone acetylation	5	0.2820078962210942	0.1634281708348549	ENSMUSG00000082229, ENSMUSG00000018909, ENSMUSG00000020918, ENSMUSG00000024952, ENSMUSG00000029361	1513	18	12548	2.3037379745905855	1.0	0.9940601388535084	96.4658412052515
GOTERM_BP_DIRECT	GO:1903861~positive regulation of dendrite extension	5	0.2820078962210942	0.1634281708348549	ENSMUSG00000024589, ENSMUSG00000038780, ENSMUSG00000034799, ENSMUSG00000026452, ENSMUSG00000024008	1513	18	12548	2.3037379745905855	1.0	0.9940601388535084	96.4658412052515
GOTERM_BP_DIRECT	GO:1900006~positive regulation of dendrite development	5	0.2820078962210942	0.1634281708348549	ENSMUSG00000003575, ENSMUSG00000038084, ENSMUSG00000040276, ENSMUSG00000029571, ENSMUSG00000020173	1513	18	12548	2.3037379745905855	1.0	0.9940601388535084	96.4658412052515
GOTERM_BP_DIRECT	GO:0008380~RNA splicing	34	1.9176536943034406	0.1634866501652099	ENSMUSG00000030216, ENSMUSG00000008658, ENSMUSG00000031157, ENSMUSG00000039630, ENSMUSG00000025576, ENSMUSG00000027014, ENSMUSG00000024949, ENSMUSG00000031723, ENSMUSG00000023932, ENSMUSG00000031370, ENSMUSG00000059208, ENSMUSG00000002052, ENSMUSG00000002455, ENSMUSG00000039218, ENSMUSG00000021039, ENSMUSG00000020719, ENSMUSG00000003660, ENSMUSG00000029345, ENSMUSG00000030016, ENSMUSG00000002524,…	1513	230	12548	1.225989252564729	1.0	0.9938672800017324	96.47046622451055
GOTERM_BP_DIRECT	GO:0007015~actin filament organization	13	0.7332205301748449	0.16360113885089636	ENSMUSG00000033871, ENSMUSG00000040276, ENSMUSG00000028328, ENSMUSG00000022505, ENSMUSG00000037815, ENSMUSG00000020152, ENSMUSG00000028059, ENSMUSG00000025006, ENSMUSG00000033940, ENSMUSG00000032827, ENSMUSG00000018417, ENSMUSG00000015143, ENSMUSG00000059456	1513	73	12548	1.4769169480936903	1.0	0.9936828250054887	96.47950433385421
GOTERM_MF_DIRECT	GO:0032051~clathrin light chain binding	3	0.1692047377326565	0.16392010275113872	ENSMUSG00000000915, ENSMUSG00000047126, ENSMUSG00000020297	1495	6	12065	4.035117056856187	1.0	0.9516726231312265	94.65313081219794
GOTERM_MF_DIRECT	GO:0016907~G-protein coupled acetylcholine receptor activity	3	0.1692047377326565	0.16392010275113872	ENSMUSG00000032773, ENSMUSG00000039059, ENSMUSG00000074939	1495	6	12065	4.035117056856187	1.0	0.9516726231312265	94.65313081219794
GOTERM_MF_DIRECT	GO:0004000~adenosine deaminase activity	3	0.1692047377326565	0.16392010275113872	ENSMUSG00000027951, ENSMUSG00000020262, ENSMUSG00000027259	1495	6	12065	4.035117056856187	1.0	0.9516726231312265	94.65313081219794
GOTERM_BP_DIRECT	GO:0006464~cellular protein modification process	8	0.4512126339537508	0.16640020465570254	ENSMUSG00000027589, ENSMUSG00000027394, ENSMUSG00000019795, ENSMUSG00000022359, ENSMUSG00000051285, ENSMUSG00000026885, ENSMUSG00000033257, ENSMUSG00000036745	1513	38	12548	1.7459908860054962	1.0	0.9940584828318507	96.69377576977442
GOTERM_BP_DIRECT	GO:0032088~negative regulation of NF-kappaB transcription factor activity	11	0.6204173716864072	0.16716312199118022	ENSMUSG00000031392, ENSMUSG00000018548, ENSMUSG00000080268, ENSMUSG00000018909, ENSMUSG00000037860, ENSMUSG00000063268, ENSMUSG00000004934, ENSMUSG00000027466, ENSMUSG00000020134, ENSMUSG00000032691, ENSMUSG00000036712	1513	59	12548	1.546237691420122	1.0	0.9940127683304454	96.75000074598134
GOTERM_CC_DIRECT	GO:0031932~TORC2 complex	4	0.2256063169768754	0.16745521165582836	ENSMUSG00000050310, ENSMUSG00000032009, ENSMUSG00000028756, ENSMUSG00000038696	1618	12	13445	2.7698805109188296	1.0	0.7849938446810474	93.94215635718815
GOTERM_MF_DIRECT	GO:0017080~sodium channel regulator activity	6	0.338409475465313	0.16792184996277945	ENSMUSG00000024589, ENSMUSG00000019194, ENSMUSG00000029361, ENSMUSG00000031137, ENSMUSG00000024114, ENSMUSG00000046480	1495	24	12065	2.0175585284280935	1.0	0.9536517478811081	95.05673154837284
GOTERM_BP_DIRECT	GO:0006734~NADH metabolic process	4	0.2256063169768754	0.16814205013884492	ENSMUSG00000020456, ENSMUSG00000020321, ENSMUSG00000023019, ENSMUSG00000027406	1513	12	12548	2.7644855695087025	1.0	0.9940108255214438	96.82082005417519
GOTERM_BP_DIRECT	GO:0007614~short-term memory	4	0.2256063169768754	0.16814205013884492	ENSMUSG00000028351, ENSMUSG00000056755, ENSMUSG00000000326, ENSMUSG00000028222	1513	12	12548	2.7644855695087025	1.0	0.9940108255214438	96.82082005417519
GOTERM_BP_DIRECT	GO:0030516~regulation of axon extension	4	0.2256063169768754	0.16814205013884492	ENSMUSG00000027394, ENSMUSG00000033174, ENSMUSG00000002985, ENSMUSG00000022812	1513	12	12548	2.7644855695087025	1.0	0.9940108255214438	96.82082005417519
GOTERM_BP_DIRECT	GO:0008360~regulation of cell shape	20	1.1280315848843767	0.1700345897791728	ENSMUSG00000021115, ENSMUSG00000030739, ENSMUSG00000028906, ENSMUSG00000053158, ENSMUSG00000030498, ENSMUSG00000033066, ENSMUSG00000020900, ENSMUSG00000034868, ENSMUSG00000049744, ENSMUSG00000034974, ENSMUSG00000029015, ENSMUSG00000063531, ENSMUSG00000032366, ENSMUSG00000022099, ENSMUSG00000055805, ENSMUSG00000028583, ENSMUSG00000024143, ENSMUSG00000030695, ENSMUSG00000059456, ENSMUSG00000003345	1513	125	12548	1.3269530733641772	1.0	0.9941884533223811	96.95361174793871
KEGG_PATHWAY	mmu04390:Hippo signaling pathway	22	1.2408347433728144	0.1703851549190551	ENSMUSG00000039004, ENSMUSG00000027358, ENSMUSG00000044641, ENSMUSG00000052572, ENSMUSG00000040385, ENSMUSG00000025217, ENSMUSG00000000782, ENSMUSG00000037815, ENSMUSG00000022996, ENSMUSG00000020888, ENSMUSG00000025812, ENSMUSG00000022812, ENSMUSG00000029120, ENSMUSG00000010797, ENSMUSG00000041769, ENSMUSG00000014956, ENSMUSG00000029026, ENSMUSG00000036856, ENSMUSG00000022052, ENSMUSG00000020135,…	653	135	5208	1.2997107367704612	1.0	0.6767253449274632	91.3732296229864
GOTERM_CC_DIRECT	GO:0005887~integral component of plasma membrane	95	5.3581500282007894	0.171944296807156	ENSMUSG00000020331, ENSMUSG00000040441, ENSMUSG00000001227, ENSMUSG00000005338, ENSMUSG00000056529, ENSMUSG00000066197, ENSMUSG00000060882, ENSMUSG00000056569, ENSMUSG00000040724, ENSMUSG00000019828, ENSMUSG00000041771, ENSMUSG00000050511, ENSMUSG00000020431, ENSMUSG00000032259, ENSMUSG00000056755, ENSMUSG00000039079, ENSMUSG00000019464, ENSMUSG00000051375, ENSMUSG00000041920, ENSMUSG00000043811,…	1618	711	13445	1.1102896562754803	1.0	0.7910373685018609	94.42306932464327
GOTERM_BP_DIRECT	GO:0051291~protein heterooligomerization	14	0.7896221094190639	0.17226422726367016	ENSMUSG00000038319, ENSMUSG00000053119, ENSMUSG00000026812, ENSMUSG00000060882, ENSMUSG00000037815, ENSMUSG00000033916, ENSMUSG00000026942, ENSMUSG00000050697, ENSMUSG00000036707, ENSMUSG00000028931, ENSMUSG00000025499, ENSMUSG00000029053, ENSMUSG00000037316, ENSMUSG00000015837	1513	81	12548	1.4334369619674754	1.0	0.9944221377679415	97.103319610867
GOTERM_CC_DIRECT	GO:0030863~cortical cytoskeleton	6	0.338409475465313	0.1743902440467361	ENSMUSG00000021061, ENSMUSG00000028328, ENSMUSG00000015733, ENSMUSG00000022099, ENSMUSG00000028906, ENSMUSG00000015143	1618	25	13445	1.9943139678615576	1.0	0.7926627001230981	94.6698418338346
GOTERM_CC_DIRECT	GO:0016235~aggresome	6	0.338409475465313	0.1743902440467361	ENSMUSG00000018548, ENSMUSG00000011877, ENSMUSG00000019969, ENSMUSG00000022037, ENSMUSG00000015837, ENSMUSG00000034994	1618	25	13445	1.9943139678615576	1.0	0.7926627001230981	94.6698418338346
GOTERM_BP_DIRECT	GO:0090314~positive regulation of protein targeting to membrane	6	0.338409475465313	0.17536266330441	ENSMUSG00000006304, ENSMUSG00000050556, ENSMUSG00000038298, ENSMUSG00000052105, ENSMUSG00000069601, ENSMUSG00000036667	1513	25	12548	1.9904296100462657	1.0	0.9947963070865553	97.29983525427366
GOTERM_BP_DIRECT	GO:0043001~Golgi to plasma membrane protein transport	6	0.338409475465313	0.17536266330441	ENSMUSG00000031755, ENSMUSG00000028649, ENSMUSG00000038708, ENSMUSG00000079657, ENSMUSG00000069601, ENSMUSG00000034187	1513	25	12548	1.9904296100462657	1.0	0.9947963070865553	97.29983525427366
GOTERM_BP_DIRECT	GO:0017157~regulation of exocytosis	6	0.338409475465313	0.17536266330441	ENSMUSG00000030805, ENSMUSG00000034593, ENSMUSG00000079657, ENSMUSG00000022829, ENSMUSG00000021700, ENSMUSG00000034187	1513	25	12548	1.9904296100462657	1.0	0.9947963070865553	97.29983525427366
GOTERM_MF_DIRECT	GO:0004672~protein kinase activity	68	3.835307388606881	0.17754921675931193	ENSMUSG00000024969, ENSMUSG00000032936, ENSMUSG00000029516, ENSMUSG00000021559, ENSMUSG00000001127, ENSMUSG00000032500, ENSMUSG00000050697, ENSMUSG00000027692, ENSMUSG00000031112, ENSMUSG00000034974, ENSMUSG00000031392, ENSMUSG00000031016, ENSMUSG00000025758, ENSMUSG00000052889, ENSMUSG00000027298, ENSMUSG00000057897, ENSMUSG00000021115, ENSMUSG00000026834, ENSMUSG00000032571, ENSMUSG00000063358,…	1495	484	12065	1.1338345449017386	1.0	0.960252148763272	95.91364891298252
GOTERM_MF_DIRECT	GO:0051879~Hsp90 protein binding	7	0.39481105470953193	0.1779009221083866	ENSMUSG00000018411, ENSMUSG00000028005, ENSMUSG00000026077, ENSMUSG00000055116, ENSMUSG00000039615, ENSMUSG00000019256, ENSMUSG00000006676	1495	31	12065	1.8223109289027941	1.0	0.9589248723968591	95.94214068596939
GOTERM_MF_DIRECT	GO:0016595~glutamate binding	4	0.2256063169768754	0.17830020263843868	ENSMUSG00000056755, ENSMUSG00000059003, ENSMUSG00000026959, ENSMUSG00000039523	1495	12	12065	2.690078037904125	1.0	0.9576269024779736	95.97426044359145
GOTERM_CC_DIRECT	GO:0031594~neuromuscular junction	11	0.6204173716864072	0.17889982502989077	ENSMUSG00000026235, ENSMUSG00000034799, ENSMUSG00000020524, ENSMUSG00000032827, ENSMUSG00000027750, ENSMUSG00000019969, ENSMUSG00000018428, ENSMUSG00000069601, ENSMUSG00000007021, ENSMUSG00000000794, ENSMUSG00000020900	1618	60	13445	1.5234342810053565	1.0	0.7984101436041584	95.09827590042761
KEGG_PATHWAY	mmu05213:Endometrial cancer	10	0.5640157924421884	0.18093871340523315	ENSMUSG00000009406, ENSMUSG00000028914, ENSMUSG00000000782, ENSMUSG00000063358, ENSMUSG00000024122, ENSMUSG00000025499, ENSMUSG00000037815, ENSMUSG00000020135, ENSMUSG00000001127, ENSMUSG00000022812	653	51	5208	1.5638230790018919	1.0	0.692670956442962	92.70689554118857
GOTERM_MF_DIRECT	GO:0003723~RNA binding	97	5.470953186689227	0.18103313358882567	ENSMUSG00000033581, ENSMUSG00000018199, ENSMUSG00000041199, ENSMUSG00000039630, ENSMUSG00000038384, ENSMUSG00000043572, ENSMUSG00000020262, ENSMUSG00000050192, ENSMUSG00000023025, ENSMUSG00000002455, ENSMUSG00000021595, ENSMUSG00000059040, ENSMUSG00000020116, ENSMUSG00000002524, ENSMUSG00000022961, ENSMUSG00000069895, ENSMUSG00000019432, ENSMUSG00000025586, ENSMUSG00000075600, ENSMUSG00000034949,…	1495	708	12065	1.1056676681216107	1.0	0.9582533937215356	96.18778331407879
GOTERM_MF_DIRECT	GO:0008270~zinc ion binding	122	6.880992667794699	0.18188498648686008	ENSMUSG00000033060, ENSMUSG00000028053, ENSMUSG00000044628, ENSMUSG00000044231, ENSMUSG00000038418, ENSMUSG00000026942, ENSMUSG00000061911, ENSMUSG00000031870, ENSMUSG00000010086, ENSMUSG00000024955, ENSMUSG00000032788, ENSMUSG00000020387, ENSMUSG00000021639, ENSMUSG00000034949, ENSMUSG00000026743, ENSMUSG00000020681, ENSMUSG00000048234, ENSMUSG00000090112, ENSMUSG00000052656, ENSMUSG00000027300,…	1495	904	12065	1.089124515346139	1.0	0.9573479426897548	96.25213362485324
GOTERM_BP_DIRECT	GO:0007519~skeletal muscle tissue development	9	0.5076142131979695	0.18330880875773015	ENSMUSG00000027346, ENSMUSG00000027827, ENSMUSG00000024236, ENSMUSG00000030739, ENSMUSG00000039824, ENSMUSG00000026349, ENSMUSG00000063659, ENSMUSG00000026141, ENSMUSG00000041975	1513	46	12548	1.622632834276847	1.0	0.9958627381919846	97.74774539872504
GOTERM_BP_DIRECT	GO:0006979~response to oxidative stress	19	1.071630005640158	0.1834206667688337	ENSMUSG00000032802, ENSMUSG00000075706, ENSMUSG00000059734, ENSMUSG00000054733, ENSMUSG00000022450, ENSMUSG00000013593, ENSMUSG00000054051, ENSMUSG00000034463, ENSMUSG00000052087, ENSMUSG00000028890, ENSMUSG00000064360, ENSMUSG00000002985, ENSMUSG00000063856, ENSMUSG00000006818, ENSMUSG00000019969, ENSMUSG00000028756, ENSMUSG00000024953, ENSMUSG00000028484, ENSMUSG00000020674	1513	119	12548	1.3241653568234961	1.0	0.9957341411220189	97.75351700732973
GOTERM_CC_DIRECT	GO:0032587~ruffle membrane	13	0.7332205301748449	0.18558801788651422	ENSMUSG00000032946, ENSMUSG00000028649, ENSMUSG00000000915, ENSMUSG00000025314, ENSMUSG00000040276, ENSMUSG00000031292, ENSMUSG00000032366, ENSMUSG00000028583, ENSMUSG00000034902, ENSMUSG00000029359, ENSMUSG00000028126, ENSMUSG00000028059, ENSMUSG00000021990	1618	75	13445	1.4403378656777914	1.0	0.8080992343920274	95.67479137523307
GOTERM_MF_DIRECT	GO:0042803~protein homodimerization activity	93	5.245346869712352	0.18599849437463276	ENSMUSG00000035206, ENSMUSG00000027347, ENSMUSG00000001323, ENSMUSG00000005338, ENSMUSG00000033174, ENSMUSG00000027618, ENSMUSG00000047428, ENSMUSG00000031112, ENSMUSG00000031392, ENSMUSG00000020572, ENSMUSG00000034974, ENSMUSG00000032259, ENSMUSG00000020262, ENSMUSG00000056755, ENSMUSG00000005681, ENSMUSG00000024962, ENSMUSG00000031605, ENSMUSG00000036760, ENSMUSG00000063142, ENSMUSG00000051177,…	1495	679	12065	1.105348707769147	1.0	0.9590680856639784	96.54877657676292
GOTERM_MF_DIRECT	GO:0005254~chloride channel activity	9	0.5076142131979695	0.1867706278808817	ENSMUSG00000029015, ENSMUSG00000007653, ENSMUSG00000040441, ENSMUSG00000036565, ENSMUSG00000036196, ENSMUSG00000010803, ENSMUSG00000037418, ENSMUSG00000029211, ENSMUSG00000029054	1495	45	12065	1.6140468227424747	1.0	0.9581327135609783	96.60194085758538
GOTERM_CC_DIRECT	GO:0030673~axolemma	5	0.2820078962210942	0.18760378033982072	ENSMUSG00000042429, ENSMUSG00000030525, ENSMUSG00000096146, ENSMUSG00000039419, ENSMUSG00000005089	1618	19	13445	2.1867477717780237	1.0	0.8086510454706238	95.83570608441721
GOTERM_BP_DIRECT	GO:0032968~positive regulation of transcription elongation from RNA polymerase II promoter	5	0.2820078962210942	0.1885019498723679	ENSMUSG00000079658, ENSMUSG00000002052, ENSMUSG00000070002, ENSMUSG00000053411, ENSMUSG00000018654	1513	19	12548	2.1824886075068703	1.0	0.9962660165773719	98.0014227885517
GOTERM_BP_DIRECT	GO:0007271~synaptic transmission, cholinergic	5	0.2820078962210942	0.1885019498723679	ENSMUSG00000030525, ENSMUSG00000041189, ENSMUSG00000032773, ENSMUSG00000039059, ENSMUSG00000074939	1513	19	12548	2.1824886075068703	1.0	0.9962660165773719	98.0014227885517
GOTERM_BP_DIRECT	GO:0000245~spliceosomal complex assembly	5	0.2820078962210942	0.1885019498723679	ENSMUSG00000031723, ENSMUSG00000024735, ENSMUSG00000031370, ENSMUSG00000019432, ENSMUSG00000020211	1513	19	12548	2.1824886075068703	1.0	0.9962660165773719	98.0014227885517
GOTERM_BP_DIRECT	GO:0042311~vasodilation	5	0.2820078962210942	0.1885019498723679	ENSMUSG00000031755, ENSMUSG00000063856, ENSMUSG00000006818, ENSMUSG00000002985, ENSMUSG00000063142	1513	19	12548	2.1824886075068703	1.0	0.9962660165773719	98.0014227885517
GOTERM_BP_DIRECT	GO:0022904~respiratory electron transport chain	5	0.2820078962210942	0.1885019498723679	ENSMUSG00000009863, ENSMUSG00000006818, ENSMUSG00000073609, ENSMUSG00000021577, ENSMUSG00000028756	1513	19	12548	2.1824886075068703	1.0	0.9962660165773719	98.0014227885517
KEGG_PATHWAY	mmu04961:Endocrine and other factor-regulated calcium reabsorption	8	0.4512126339537508	0.19050143693921337	ENSMUSG00000035152, ENSMUSG00000060279, ENSMUSG00000028222, ENSMUSG00000047126, ENSMUSG00000052889, ENSMUSG00000026825, ENSMUSG00000005580, ENSMUSG00000051177	653	38	5208	1.6790521479809786	1.0	0.7053886198158013	93.74815622786844
GOTERM_MF_DIRECT	GO:0008017~microtubule binding	28	1.5792442188381277	0.1906399470207017	ENSMUSG00000058070, ENSMUSG00000038084, ENSMUSG00000022629, ENSMUSG00000053158, ENSMUSG00000030498, ENSMUSG00000028059, ENSMUSG00000018411, ENSMUSG00000028649, ENSMUSG00000019261, ENSMUSG00000027254, ENSMUSG00000034201, ENSMUSG00000052727, ENSMUSG00000026825, ENSMUSG00000031137, ENSMUSG00000020308, ENSMUSG00000002546, ENSMUSG00000024277, ENSMUSG00000052087, ENSMUSG00000063646, ENSMUSG00000036306,…	1495	183	12065	1.2347899190379588	1.0	0.9596086048255676	96.85697401590309
GOTERM_BP_DIRECT	GO:0006486~protein glycosylation	17	0.9588268471517203	0.19264506628226785	ENSMUSG00000025789, ENSMUSG00000047379, ENSMUSG00000002546, ENSMUSG00000026811, ENSMUSG00000039357, ENSMUSG00000021360, ENSMUSG00000038296, ENSMUSG00000045994, ENSMUSG00000050796, ENSMUSG00000042104, ENSMUSG00000019969, ENSMUSG00000039427, ENSMUSG00000028757, ENSMUSG00000024172, ENSMUSG00000056091, ENSMUSG00000006731, ENSMUSG00000020346	1513	105	12548	1.3427501337613696	1.0	0.9966268897963029	98.18415469820734
GOTERM_BP_DIRECT	GO:0008202~steroid metabolic process	11	0.6204173716864072	0.19404761569710757	ENSMUSG00000031835, ENSMUSG00000022463, ENSMUSG00000018865, ENSMUSG00000032114, ENSMUSG00000035237, ENSMUSG00000021259, ENSMUSG00000034088, ENSMUSG00000016194, ENSMUSG00000049313, ENSMUSG00000032323, ENSMUSG00000050697	1513	61	12548	1.4955413736686425	1.0	0.996663939082316	98.24234545858536
GOTERM_BP_DIRECT	GO:0051259~protein oligomerization	11	0.6204173716864072	0.19404761569710757	ENSMUSG00000031392, ENSMUSG00000027347, ENSMUSG00000022623, ENSMUSG00000069833, ENSMUSG00000050556, ENSMUSG00000034731, ENSMUSG00000057123, ENSMUSG00000040724, ENSMUSG00000028854, ENSMUSG00000017119, ENSMUSG00000020888	1513	61	12548	1.4955413736686425	1.0	0.996663939082316	98.24234545858536
GOTERM_MF_DIRECT	GO:0019900~kinase binding	15	0.8460236886632826	0.1954481526818198	ENSMUSG00000034275, ENSMUSG00000052572, ENSMUSG00000035621, ENSMUSG00000020932, ENSMUSG00000021068, ENSMUSG00000022505, ENSMUSG00000039615, ENSMUSG00000063646, ENSMUSG00000068742, ENSMUSG00000050697, ENSMUSG00000037003, ENSMUSG00000055866, ENSMUSG00000036707, ENSMUSG00000028126, ENSMUSG00000026659	1495	88	12065	1.3756080875646093	1.0	0.9616901417311771	97.14887070342431
GOTERM_BP_DIRECT	GO:0009060~aerobic respiration	6	0.338409475465313	0.19704317432209248	ENSMUSG00000037916, ENSMUSG00000009863, ENSMUSG00000041697, ENSMUSG00000022407, ENSMUSG00000025651, ENSMUSG00000030884	1513	26	12548	1.9138746250444862	1.0	0.9968678286084977	98.36077192190376
GOTERM_BP_DIRECT	GO:0006730~one-carbon metabolic process	6	0.338409475465313	0.19704317432209248	ENSMUSG00000032373, ENSMUSG00000029009, ENSMUSG00000042032, ENSMUSG00000027893, ENSMUSG00000021048, ENSMUSG00000009566	1513	26	12548	1.9138746250444862	1.0	0.9968678286084977	98.36077192190376
GOTERM_BP_DIRECT	GO:0031532~actin cytoskeleton reorganization	9	0.5076142131979695	0.199224768240769	ENSMUSG00000050310, ENSMUSG00000020827, ENSMUSG00000024769, ENSMUSG00000042700, ENSMUSG00000022438, ENSMUSG00000028126, ENSMUSG00000054728, ENSMUSG00000029053, ENSMUSG00000027692	1513	47	12548	1.5881087314198927	1.0	0.996978897014472	98.44222160108106
GOTERM_BP_DIRECT	GO:0010923~negative regulation of phosphatase activity	9	0.5076142131979695	0.199224768240769	ENSMUSG00000057719, ENSMUSG00000052572, ENSMUSG00000058392, ENSMUSG00000038949, ENSMUSG00000029420, ENSMUSG00000070002, ENSMUSG00000062044, ENSMUSG00000051403, ENSMUSG00000043460	1513	47	12548	1.5881087314198927	1.0	0.996978897014472	98.44222160108106
GOTERM_CC_DIRECT	GO:0043196~varicosity	4	0.2256063169768754	0.1993381313358534	ENSMUSG00000035735, ENSMUSG00000052727, ENSMUSG00000033174, ENSMUSG00000026825	1618	13	13445	2.556812779309689	1.0	0.8265012698741901	96.66672600226876
GOTERM_CC_DIRECT	GO:0005751~mitochondrial respiratory chain complex IV	4	0.2256063169768754	0.1993381313358534	ENSMUSG00000041697, ENSMUSG00000035885, ENSMUSG00000031818, ENSMUSG00000061518	1618	13	13445	2.556812779309689	1.0	0.8265012698741901	96.66672600226876
GOTERM_CC_DIRECT	GO:0016514~SWI/SNF complex	4	0.2256063169768754	0.1993381313358534	ENSMUSG00000028949, ENSMUSG00000023018, ENSMUSG00000007880, ENSMUSG00000032481	1618	13	13445	2.556812779309689	1.0	0.8265012698741901	96.66672600226876
GOTERM_CC_DIRECT	GO:0071564~npBAF complex	4	0.2256063169768754	0.1993381313358534	ENSMUSG00000028949, ENSMUSG00000023018, ENSMUSG00000007880, ENSMUSG00000032481	1618	13	13445	2.556812779309689	1.0	0.8265012698741901	96.66672600226876
KEGG_PATHWAY	mmu04024:cAMP signaling pathway	27	1.5228426395939088	0.1995808613651328	ENSMUSG00000020331, ENSMUSG00000001986, ENSMUSG00000049511, ENSMUSG00000040385, ENSMUSG00000064325, ENSMUSG00000020431, ENSMUSG00000024617, ENSMUSG00000032259, ENSMUSG00000042429, ENSMUSG00000035745, ENSMUSG00000031376, ENSMUSG00000059003, ENSMUSG00000036438, ENSMUSG00000032773, ENSMUSG00000051331, ENSMUSG00000005580, ENSMUSG00000057897, ENSMUSG00000001175, ENSMUSG00000063358, ENSMUSG00000028525,…	653	175	5208	1.2305053598774884	1.0	0.7163270075688268	94.6080031962943
GOTERM_BP_DIRECT	GO:0015693~magnesium ion transport	4	0.2256063169768754	0.20012471018797304	ENSMUSG00000047037, ENSMUSG00000041695, ENSMUSG00000061273, ENSMUSG00000064105	1513	13	12548	2.551832833392648	1.0	0.9969614337080709	98.47469181600252
GOTERM_BP_DIRECT	GO:1901381~positive regulation of potassium ion transmembrane transport	4	0.2256063169768754	0.20012471018797304	ENSMUSG00000061576, ENSMUSG00000038319, ENSMUSG00000041695, ENSMUSG00000025905	1513	13	12548	2.551832833392648	1.0	0.9969614337080709	98.47469181600252
GOTERM_BP_DIRECT	GO:0060216~definitive hemopoiesis	4	0.2256063169768754	0.20012471018797304	ENSMUSG00000027951, ENSMUSG00000009681, ENSMUSG00000020160, ENSMUSG00000034041	1513	13	12548	2.551832833392648	1.0	0.9969614337080709	98.47469181600252
GOTERM_BP_DIRECT	GO:0002089~lens morphogenesis in camera-type eye	4	0.2256063169768754	0.20012471018797304	ENSMUSG00000035517, ENSMUSG00000020160, ENSMUSG00000028121, ENSMUSG00000045180	1513	13	12548	2.551832833392648	1.0	0.9969614337080709	98.47469181600252
GOTERM_BP_DIRECT	GO:0071361~cellular response to ethanol	4	0.2256063169768754	0.20012471018797304	ENSMUSG00000020661, ENSMUSG00000006818, ENSMUSG00000045038, ENSMUSG00000050697	1513	13	12548	2.551832833392648	1.0	0.9969614337080709	98.47469181600252
GOTERM_BP_DIRECT	GO:0042059~negative regulation of epidermal growth factor receptor signaling pathway	4	0.2256063169768754	0.20012471018797304	ENSMUSG00000037104, ENSMUSG00000025314, ENSMUSG00000037224, ENSMUSG00000035890	1513	13	12548	2.551832833392648	1.0	0.9969614337080709	98.47469181600252
GOTERM_BP_DIRECT	GO:0006661~phosphatidylinositol biosynthetic process	4	0.2256063169768754	0.20012471018797304	ENSMUSG00000027531, ENSMUSG00000029330, ENSMUSG00000034902, ENSMUSG00000028126	1513	13	12548	2.551832833392648	1.0	0.9969614337080709	98.47469181600252
GOTERM_BP_DIRECT	GO:0032228~regulation of synaptic transmission, GABAergic	4	0.2256063169768754	0.20012471018797304	ENSMUSG00000032259, ENSMUSG00000044288, ENSMUSG00000036062, ENSMUSG00000038910	1513	13	12548	2.551832833392648	1.0	0.9969614337080709	98.47469181600252
GOTERM_BP_DIRECT	GO:0007263~nitric oxide mediated signal transduction	4	0.2256063169768754	0.20012471018797304	ENSMUSG00000028005, ENSMUSG00000047591, ENSMUSG00000029361, ENSMUSG00000002985	1513	13	12548	2.551832833392648	1.0	0.9969614337080709	98.47469181600252
GOTERM_BP_DIRECT	GO:0030033~microvillus assembly	4	0.2256063169768754	0.20012471018797304	ENSMUSG00000037533, ENSMUSG00000005148, ENSMUSG00000027692, ENSMUSG00000031112	1513	13	12548	2.551832833392648	1.0	0.9969614337080709	98.47469181600252
GOTERM_BP_DIRECT	GO:0000422~mitophagy	7	0.39481105470953193	0.2002026051093891	ENSMUSG00000025040, ENSMUSG00000025173, ENSMUSG00000039382, ENSMUSG00000030161, ENSMUSG00000033124, ENSMUSG00000028756, ENSMUSG00000038295	1513	33	12548	1.7592180896873564	1.0	0.9968620123128423	98.4774719581399
GOTERM_BP_DIRECT	GO:1902476~chloride transmembrane transport	7	0.39481105470953193	0.2002026051093891	ENSMUSG00000017740, ENSMUSG00000029015, ENSMUSG00000007653, ENSMUSG00000040441, ENSMUSG00000036196, ENSMUSG00000010803, ENSMUSG00000037418	1513	33	12548	1.7592180896873564	1.0	0.9968620123128423	98.4774719581399
GOTERM_MF_DIRECT	GO:0051087~chaperone binding	12	0.676818950930626	0.2016205513673534	ENSMUSG00000049792, ENSMUSG00000024807, ENSMUSG00000002949, ENSMUSG00000003617, ENSMUSG00000028035, ENSMUSG00000020456, ENSMUSG00000003031, ENSMUSG00000015290, ENSMUSG00000026812, ENSMUSG00000058498, ENSMUSG00000022797, ENSMUSG00000037316	1495	67	12065	1.4454150651425148	1.0	0.9645495455577848	97.48635904841876
GOTERM_CC_DIRECT	GO:0044309~neuron spine	3	0.1692047377326565	0.2019098222248119	ENSMUSG00000020524, ENSMUSG00000022623, ENSMUSG00000049939	1618	7	13445	3.5612749426099244	1.0	0.8278110276556611	96.82681351739055
GOTERM_CC_DIRECT	GO:0030314~junctional membrane complex	3	0.1692047377326565	0.2019098222248119	ENSMUSG00000057378, ENSMUSG00000030592, ENSMUSG00000025318	1618	7	13445	3.5612749426099244	1.0	0.8278110276556611	96.82681351739055
GOTERM_CC_DIRECT	GO:0008290~F-actin capping protein complex	3	0.1692047377326565	0.2019098222248119	ENSMUSG00000030000, ENSMUSG00000015733, ENSMUSG00000029106	1618	7	13445	3.5612749426099244	1.0	0.8278110276556611	96.82681351739055
GOTERM_BP_DIRECT	GO:0034214~protein hexamerization	3	0.1692047377326565	0.20251909861796136	ENSMUSG00000030934, ENSMUSG00000058441, ENSMUSG00000025209	1513	7	12548	3.5543385893683315	1.0	0.9969853113514509	98.55799095227657
GOTERM_BP_DIRECT	GO:2001020~regulation of response to DNA damage stimulus	3	0.1692047377326565	0.20251909861796136	ENSMUSG00000028914, ENSMUSG00000026077, ENSMUSG00000061759	1513	7	12548	3.5543385893683315	1.0	0.9969853113514509	98.55799095227657
GOTERM_BP_DIRECT	GO:0010807~regulation of synaptic vesicle priming	3	0.1692047377326565	0.20251909861796136	ENSMUSG00000034799, ENSMUSG00000006024, ENSMUSG00000026797	1513	7	12548	3.5543385893683315	1.0	0.9969853113514509	98.55799095227657
GOTERM_BP_DIRECT	GO:0006817~phosphate ion transport	3	0.1692047377326565	0.20251909861796136	ENSMUSG00000070570, ENSMUSG00000032599, ENSMUSG00000037656	1513	7	12548	3.5543385893683315	1.0	0.9969853113514509	98.55799095227657
GOTERM_BP_DIRECT	GO:1900029~positive regulation of ruffle assembly	3	0.1692047377326565	0.20251909861796136	ENSMUSG00000025499, ENSMUSG00000063887, ENSMUSG00000020173	1513	7	12548	3.5543385893683315	1.0	0.9969853113514509	98.55799095227657
GOTERM_BP_DIRECT	GO:0010917~negative regulation of mitochondrial membrane potential	3	0.1692047377326565	0.20251909861796136	ENSMUSG00000035199, ENSMUSG00000045038, ENSMUSG00000019853	1513	7	12548	3.5543385893683315	1.0	0.9969853113514509	98.55799095227657
GOTERM_BP_DIRECT	GO:0042312~regulation of vasodilation	3	0.1692047377326565	0.20251909861796136	ENSMUSG00000057530, ENSMUSG00000057123, ENSMUSG00000063142	1513	7	12548	3.5543385893683315	1.0	0.9969853113514509	98.55799095227657
GOTERM_BP_DIRECT	GO:0061032~visceral serous pericardium development	3	0.1692047377326565	0.20251909861796136	ENSMUSG00000029711, ENSMUSG00000006235, ENSMUSG00000028583	1513	7	12548	3.5543385893683315	1.0	0.9969853113514509	98.55799095227657
GOTERM_BP_DIRECT	GO:0016584~nucleosome positioning	3	0.1692047377326565	0.20251909861796136	ENSMUSG00000052565, ENSMUSG00000036181, ENSMUSG00000005698	1513	7	12548	3.5543385893683315	1.0	0.9969853113514509	98.55799095227657
GOTERM_BP_DIRECT	GO:0010960~magnesium ion homeostasis	3	0.1692047377326565	0.20251909861796136	ENSMUSG00000047976, ENSMUSG00000069601, ENSMUSG00000064105	1513	7	12548	3.5543385893683315	1.0	0.9969853113514509	98.55799095227657
GOTERM_BP_DIRECT	GO:0010269~response to selenium ion	3	0.1692047377326565	0.20251909861796136	ENSMUSG00000063856, ENSMUSG00000006818, ENSMUSG00000075702	1513	7	12548	3.5543385893683315	1.0	0.9969853113514509	98.55799095227657
GOTERM_BP_DIRECT	GO:0051683~establishment of Golgi localization	3	0.1692047377326565	0.20251909861796136	ENSMUSG00000030058, ENSMUSG00000026277, ENSMUSG00000022285	1513	7	12548	3.5543385893683315	1.0	0.9969853113514509	98.55799095227657
GOTERM_BP_DIRECT	GO:2000641~regulation of early endosome to late endosome transport	3	0.1692047377326565	0.20251909861796136	ENSMUSG00000053119, ENSMUSG00000063358, ENSMUSG00000032560	1513	7	12548	3.5543385893683315	1.0	0.9969853113514509	98.55799095227657
GOTERM_BP_DIRECT	GO:0014050~negative regulation of glutamate secretion	3	0.1692047377326565	0.20251909861796136	ENSMUSG00000042429, ENSMUSG00000056755, ENSMUSG00000039059	1513	7	12548	3.5543385893683315	1.0	0.9969853113514509	98.55799095227657
GOTERM_BP_DIRECT	GO:0045741~positive regulation of epidermal growth factor-activated receptor activity	3	0.1692047377326565	0.20251909861796136	ENSMUSG00000042429, ENSMUSG00000029999, ENSMUSG00000028086	1513	7	12548	3.5543385893683315	1.0	0.9969853113514509	98.55799095227657
GOTERM_BP_DIRECT	GO:0016081~synaptic vesicle docking	3	0.1692047377326565	0.20251909861796136	ENSMUSG00000030805, ENSMUSG00000034799, ENSMUSG00000041488	1513	7	12548	3.5543385893683315	1.0	0.9969853113514509	98.55799095227657
GOTERM_BP_DIRECT	GO:0032958~inositol phosphate biosynthetic process	3	0.1692047377326565	0.20251909861796136	ENSMUSG00000032594, ENSMUSG00000040648, ENSMUSG00000021385	1513	7	12548	3.5543385893683315	1.0	0.9969853113514509	98.55799095227657
GOTERM_BP_DIRECT	GO:0006108~malate metabolic process	3	0.1692047377326565	0.20251909861796136	ENSMUSG00000020321, ENSMUSG00000030621, ENSMUSG00000024556	1513	7	12548	3.5543385893683315	1.0	0.9969853113514509	98.55799095227657
GOTERM_BP_DIRECT	GO:0003417~growth plate cartilage development	3	0.1692047377326565	0.20251909861796136	ENSMUSG00000028047, ENSMUSG00000001288, ENSMUSG00000017491	1513	7	12548	3.5543385893683315	1.0	0.9969853113514509	98.55799095227657
GOTERM_MF_DIRECT	GO:0001047~core promoter binding	11	0.6204173716864072	0.20292979616388918	ENSMUSG00000055866, ENSMUSG00000071054, ENSMUSG00000009406, ENSMUSG00000027490, ENSMUSG00000039630, ENSMUSG00000023055, ENSMUSG00000068154, ENSMUSG00000000782, ENSMUSG00000026077, ENSMUSG00000055116, ENSMUSG00000028890	1495	60	12065	1.4795429208472686	1.0	0.9640844026535942	97.5529468292307
GOTERM_CC_DIRECT	GO:0005770~late endosome	20	1.1280315848843767	0.20494853468675112	ENSMUSG00000037907, ENSMUSG00000029333, ENSMUSG00000034593, ENSMUSG00000032571, ENSMUSG00000033124, ENSMUSG00000027366, ENSMUSG00000053119, ENSMUSG00000041870, ENSMUSG00000020375, ENSMUSG00000029434, ENSMUSG00000063358, ENSMUSG00000002985, ENSMUSG00000027341, ENSMUSG00000050812, ENSMUSG00000018800, ENSMUSG00000032422, ENSMUSG00000068264, ENSMUSG00000017119, ENSMUSG00000015837, ENSMUSG00000032127	1618	129	13445	1.2883165167064325	1.0	0.8298722576325612	97.0067056553924
GOTERM_MF_DIRECT	GO:0005085~guanyl-nucleotide exchange factor activity	24	1.353637901861252	0.205484970875718	ENSMUSG00000032946, ENSMUSG00000027347, ENSMUSG00000009681, ENSMUSG00000029333, ENSMUSG00000035620, ENSMUSG00000017631, ENSMUSG00000035954, ENSMUSG00000037509, ENSMUSG00000028059, ENSMUSG00000021990, ENSMUSG00000026259, ENSMUSG00000032875, ENSMUSG00000032356, ENSMUSG00000041112, ENSMUSG00000040818, ENSMUSG00000037533, ENSMUSG00000051517, ENSMUSG00000028121, ENSMUSG00000026594, ENSMUSG00000023800,…	1495	155	12065	1.249584636961916	1.0	0.9644424520950424	97.67815976173948
GOTERM_CC_DIRECT	GO:0072562~blood microparticle	11	0.6204173716864072	0.20652572275035935	ENSMUSG00000037254, ENSMUSG00000003617, ENSMUSG00000031153, ENSMUSG00000026209, ENSMUSG00000005681, ENSMUSG00000020708, ENSMUSG00000022037, ENSMUSG00000040433, ENSMUSG00000002985, ENSMUSG00000022797, ENSMUSG00000022285	1618	62	13445	1.4742912396826027	1.0	0.8295010092482251	97.09627325766348
GOTERM_BP_DIRECT	GO:0019221~cytokine-mediated signaling pathway	14	0.7896221094190639	0.20732906103798182	ENSMUSG00000037104, ENSMUSG00000042846, ENSMUSG00000050069, ENSMUSG00000038485, ENSMUSG00000031392, ENSMUSG00000043811, ENSMUSG00000049939, ENSMUSG00000020027, ENSMUSG00000047787, ENSMUSG00000060780, ENSMUSG00000031778, ENSMUSG00000045287, ENSMUSG00000020007, ENSMUSG00000032578	1513	84	12548	1.3822427847543513	1.0	0.9973259568106041	98.7124892459338
GOTERM_CC_DIRECT	GO:0005856~cytoskeleton	133	7.501410039481106	0.20806274960119067	ENSMUSG00000033581, ENSMUSG00000058070, ENSMUSG00000024969, ENSMUSG00000031506, ENSMUSG00000006717, ENSMUSG00000028906, ENSMUSG00000037815, ENSMUSG00000020888, ENSMUSG00000028059, ENSMUSG00000028649, ENSMUSG00000014778, ENSMUSG00000019261, ENSMUSG00000027254, ENSMUSG00000041263, ENSMUSG00000022438, ENSMUSG00000021595, ENSMUSG00000032589, ENSMUSG00000019971, ENSMUSG00000021115, ENSMUSG00000021061,…	1618	1028	13445	1.075080081572581	1.0	0.8290756646562794	97.18114479214555
GOTERM_BP_DIRECT	GO:0040008~regulation of growth	11	0.6204173716864072	0.20815803963135623	ENSMUSG00000037104, ENSMUSG00000026185, ENSMUSG00000000355, ENSMUSG00000054452, ENSMUSG00000020027, ENSMUSG00000052889, ENSMUSG00000020427, ENSMUSG00000095098, ENSMUSG00000038485, ENSMUSG00000024240, ENSMUSG00000032578	1513	62	12548	1.4714197386094707	1.0	0.9973035995405957	98.73747984096076
GOTERM_MF_DIRECT	GO:0017124~SH3 domain binding	18	1.015228426395939	0.20866284465831553	ENSMUSG00000034570, ENSMUSG00000022623, ENSMUSG00000028914, ENSMUSG00000029516, ENSMUSG00000032261, ENSMUSG00000017167, ENSMUSG00000035954, ENSMUSG00000018411, ENSMUSG00000024824, ENSMUSG00000000915, ENSMUSG00000063856, ENSMUSG00000041112, ENSMUSG00000045038, ENSMUSG00000000416, ENSMUSG00000034255, ENSMUSG00000028943, ENSMUSG00000067629, ENSMUSG00000039716	1495	111	12065	1.308686613034439	1.0	0.9651895768330012	97.8254990565763
KEGG_PATHWAY	mmu04919:Thyroid hormone signaling pathway	18	1.015228426395939	0.20954304632025317	ENSMUSG00000028914, ENSMUSG00000020918, ENSMUSG00000063358, ENSMUSG00000013833, ENSMUSG00000026799, ENSMUSG00000028854, ENSMUSG00000022812, ENSMUSG00000015843, ENSMUSG00000058756, ENSMUSG00000027878, ENSMUSG00000052889, ENSMUSG00000024122, ENSMUSG00000025499, ENSMUSG00000044167, ENSMUSG00000036856, ENSMUSG00000018076, ENSMUSG00000051177, ENSMUSG00000021779	653	110	5208	1.3050814422943058	1.0	0.7283090578870224	95.42491227519653
GOTERM_MF_DIRECT	GO:0044822~poly(A) RNA binding	142	8.009024252679076	0.2107463188817419	ENSMUSG00000033581, ENSMUSG00000022706, ENSMUSG00000024969, ENSMUSG00000039630, ENSMUSG00000037815, ENSMUSG00000028649, ENSMUSG00000031393, ENSMUSG00000020262, ENSMUSG00000041560, ENSMUSG00000023025, ENSMUSG00000069833, ENSMUSG00000002455, ENSMUSG00000052565, ENSMUSG00000027580, ENSMUSG00000034243, ENSMUSG00000021595, ENSMUSG00000059040, ENSMUSG00000003660, ENSMUSG00000020116, ENSMUSG00000002524,…	1495	1068	12065	1.0730086555684992	1.0	0.9652352534296824	97.91728323152064
GOTERM_MF_DIRECT	GO:0015271~outward rectifier potassium channel activity	3	0.1692047377326565	0.2114312916827831	ENSMUSG00000050556, ENSMUSG00000040724, ENSMUSG00000037624	1495	7	12065	3.4586717630195887	1.0	0.964407069451436	97.94665534826788
GOTERM_MF_DIRECT	GO:0008440~inositol-1,4,5-trisphosphate 3-kinase activity	3	0.1692047377326565	0.2114312916827831	ENSMUSG00000032594, ENSMUSG00000027296, ENSMUSG00000032599	1495	7	12065	3.4586717630195887	1.0	0.964407069451436	97.94665534826788
GOTERM_MF_DIRECT	GO:0008140~cAMP response element binding protein binding	3	0.1692047377326565	0.2114312916827831	ENSMUSG00000003575, ENSMUSG00000027104, ENSMUSG00000039662	1495	7	12065	3.4586717630195887	1.0	0.964407069451436	97.94665534826788
GOTERM_MF_DIRECT	GO:0000146~microfilament motor activity	4	0.2256063169768754	0.21171878414923262	ENSMUSG00000034593, ENSMUSG00000030739, ENSMUSG00000018417, ENSMUSG00000020900	1495	13	12065	2.483148958065346	1.0	0.9633214503532529	97.95886697888442
GOTERM_MF_DIRECT	GO:0005230~extracellular ligand-gated ion channel activity	6	0.338409475465313	0.21286546314299867	ENSMUSG00000030525, ENSMUSG00000007653, ENSMUSG00000041189, ENSMUSG00000010803, ENSMUSG00000029211, ENSMUSG00000029054	1495	26	12065	1.8623617185490096	1.0	0.9627888310624336	98.00689864817753
GOTERM_MF_DIRECT	GO:0042162~telomeric DNA binding	6	0.338409475465313	0.21286546314299867	ENSMUSG00000058301, ENSMUSG00000043909, ENSMUSG00000043241, ENSMUSG00000033430, ENSMUSG00000001415, ENSMUSG00000021972	1495	26	12065	1.8623617185490096	1.0	0.9627888310624336	98.00689864817753
GOTERM_BP_DIRECT	GO:0042787~protein ubiquitination involved in ubiquitin-dependent protein catabolic process	19	1.071630005640158	0.21294582166980064	ENSMUSG00000024589, ENSMUSG00000038822, ENSMUSG00000024231, ENSMUSG00000038780, ENSMUSG00000005505, ENSMUSG00000042807, ENSMUSG00000028960, ENSMUSG00000060450, ENSMUSG00000039615, ENSMUSG00000048732, ENSMUSG00000029474, ENSMUSG00000051675, ENSMUSG00000039000, ENSMUSG00000035890, ENSMUSG00000024807, ENSMUSG00000079658, ENSMUSG00000001054, ENSMUSG00000020642, ENSMUSG00000002222	1513	122	12548	1.2916039136229185	1.0	0.997604267750309	98.87306487793562
GOTERM_CC_DIRECT	GO:0005697~telomerase holoenzyme complex	5	0.2820078962210942	0.21370425309689645	ENSMUSG00000039630, ENSMUSG00000031403, ENSMUSG00000001415, ENSMUSG00000026516, ENSMUSG00000021972	1618	20	13445	2.0774103831891226	1.0	0.8352238128665306	97.47319440890631
GOTERM_BP_DIRECT	GO:0006626~protein targeting to mitochondrion	5	0.2820078962210942	0.21469330720690055	ENSMUSG00000029020, ENSMUSG00000047205, ENSMUSG00000021704, ENSMUSG00000093904, ENSMUSG00000022285	1513	20	12548	2.073364177131527	1.0	0.9976531229443519	98.91902463699729
GOTERM_BP_DIRECT	GO:0043153~entrainment of circadian clock by photoperiod	5	0.2820078962210942	0.21469330720690055	ENSMUSG00000003575, ENSMUSG00000014956, ENSMUSG00000040385, ENSMUSG00000036986, ENSMUSG00000068742	1513	20	12548	2.073364177131527	1.0	0.9976531229443519	98.91902463699729
GOTERM_BP_DIRECT	GO:0006897~endocytosis	25	1.410039481105471	0.21507863793666104	ENSMUSG00000030525, ENSMUSG00000040276, ENSMUSG00000020375, ENSMUSG00000006276, ENSMUSG00000060279, ENSMUSG00000020817, ENSMUSG00000014550, ENSMUSG00000026825, ENSMUSG00000035152, ENSMUSG00000024883, ENSMUSG00000020790, ENSMUSG00000018909, ENSMUSG00000034940, ENSMUSG00000025437, ENSMUSG00000022797, ENSMUSG00000049313, ENSMUSG00000068747, ENSMUSG00000000915, ENSMUSG00000022305, ENSMUSG00000070000,…	1513	168	12548	1.2341453435306708	1.0	0.997599062905492	98.92891743856012
GOTERM_BP_DIRECT	GO:0048666~neuron development	9	0.5076142131979695	0.21567606593600894	ENSMUSG00000038255, ENSMUSG00000007653, ENSMUSG00000040276, ENSMUSG00000006818, ENSMUSG00000025759, ENSMUSG00000019969, ENSMUSG00000029026, ENSMUSG00000055471, ENSMUSG00000063659	1513	48	12548	1.5550231328486452	1.0	0.9975608025248434	98.94408625202783
GOTERM_BP_DIRECT	GO:0045599~negative regulation of fat cell differentiation	8	0.4512126339537508	0.21852897785925218	ENSMUSG00000068747, ENSMUSG00000006818, ENSMUSG00000027490, ENSMUSG00000032715, ENSMUSG00000055116, ENSMUSG00000044167, ENSMUSG00000095098, ENSMUSG00000022996	1513	41	12548	1.6182354553221672	1.0	0.9976921418831414	99.0137603258442
GOTERM_BP_DIRECT	GO:0050852~T cell receptor signaling pathway	8	0.4512126339537508	0.21852897785925218	ENSMUSG00000017412, ENSMUSG00000019969, ENSMUSG00000063358, ENSMUSG00000028525, ENSMUSG00000025499, ENSMUSG00000027466, ENSMUSG00000020395, ENSMUSG00000044813	1513	41	12548	1.6182354553221672	1.0	0.9976921418831414	99.0137603258442
GOTERM_BP_DIRECT	GO:0051453~regulation of intracellular pH	6	0.338409475465313	0.21958198438350224	ENSMUSG00000014786, ENSMUSG00000029015, ENSMUSG00000040441, ENSMUSG00000036196, ENSMUSG00000025393, ENSMUSG00000028854	1513	27	12548	1.8429903796724683	1.0	0.9976887131643717	99.03835933506758
GOTERM_BP_DIRECT	GO:0050770~regulation of axonogenesis	6	0.338409475465313	0.21958198438350224	ENSMUSG00000024969, ENSMUSG00000026235, ENSMUSG00000026959, ENSMUSG00000042700, ENSMUSG00000056486, ENSMUSG00000022812	1513	27	12548	1.8429903796724683	1.0	0.9976887131643717	99.03835933506758
GOTERM_BP_DIRECT	GO:0006611~protein export from nucleus	6	0.338409475465313	0.21958198438350224	ENSMUSG00000040667, ENSMUSG00000038780, ENSMUSG00000032855, ENSMUSG00000027893, ENSMUSG00000024359, ENSMUSG00000022812	1513	27	12548	1.8429903796724683	1.0	0.9976887131643717	99.03835933506758
GOTERM_BP_DIRECT	GO:1901216~positive regulation of neuron death	6	0.338409475465313	0.21958198438350224	ENSMUSG00000030854, ENSMUSG00000009406, ENSMUSG00000022037, ENSMUSG00000026496, ENSMUSG00000029361, ENSMUSG00000022812	1513	27	12548	1.8429903796724683	1.0	0.9976887131643717	99.03835933506758
GOTERM_BP_DIRECT	GO:0050890~cognition	7	0.39481105470953193	0.22015986613775354	ENSMUSG00000042429, ENSMUSG00000030525, ENSMUSG00000041762, ENSMUSG00000032773, ENSMUSG00000039059, ENSMUSG00000063646, ENSMUSG00000049583	1513	34	12548	1.7074763811671398	1.0	0.9976508240067503	99.05161108240999
GOTERM_BP_DIRECT	GO:0016358~dendrite development	7	0.39481105470953193	0.22015986613775354	ENSMUSG00000042453, ENSMUSG00000032112, ENSMUSG00000031393, ENSMUSG00000052727, ENSMUSG00000029516, ENSMUSG00000047787, ENSMUSG00000067629	1513	34	12548	1.7074763811671398	1.0	0.9976508240067503	99.05161108240999
GOTERM_BP_DIRECT	GO:0019722~calcium-mediated signaling	7	0.39481105470953193	0.22015986613775354	ENSMUSG00000001175, ENSMUSG00000036438, ENSMUSG00000032827, ENSMUSG00000061578, ENSMUSG00000028161, ENSMUSG00000024122, ENSMUSG00000019828	1513	34	12548	1.7074763811671398	1.0	0.9976508240067503	99.05161108240999
GOTERM_BP_DIRECT	GO:0032436~positive regulation of proteasomal ubiquitin-dependent protein catabolic process	11	0.6204173716864072	0.22267892427966385	ENSMUSG00000037104, ENSMUSG00000014470, ENSMUSG00000021567, ENSMUSG00000032715, ENSMUSG00000019969, ENSMUSG00000020642, ENSMUSG00000060450, ENSMUSG00000037325, ENSMUSG00000039615, ENSMUSG00000022037, ENSMUSG00000022812	1513	63	12548	1.4480638697426538	1.0	0.9977526522735353	99.10738414239962
GOTERM_MF_DIRECT	GO:0005524~ATP binding	174	9.813874788494077	0.22421078515611748	ENSMUSG00000024969, ENSMUSG00000001323, ENSMUSG00000030739, ENSMUSG00000039630, ENSMUSG00000030834, ENSMUSG00000029516, ENSMUSG00000043572, ENSMUSG00000001127, ENSMUSG00000032500, ENSMUSG00000009566, ENSMUSG00000031112, ENSMUSG00000031392, ENSMUSG00000027580, ENSMUSG00000025209, ENSMUSG00000034187, ENSMUSG00000021115, ENSMUSG00000020307, ENSMUSG00000027394, ENSMUSG00000003660, ENSMUSG00000026834,…	1495	1324	12065	1.0605896795966414	1.0	0.9684059353644311	98.42824077468984
KEGG_PATHWAY	mmu04360:Axon guidance	20	1.1280315848843767	0.22434958568018676	ENSMUSG00000038264, ENSMUSG00000025876, ENSMUSG00000001227, ENSMUSG00000029095, ENSMUSG00000028161, ENSMUSG00000063358, ENSMUSG00000053158, ENSMUSG00000022812, ENSMUSG00000033953, ENSMUSG00000027544, ENSMUSG00000026259, ENSMUSG00000029869, ENSMUSG00000026235, ENSMUSG00000060534, ENSMUSG00000063531, ENSMUSG00000049939, ENSMUSG00000020121, ENSMUSG00000030257, ENSMUSG00000025499, ENSMUSG00000026640	653	126	5208	1.2659520163348648	1.0	0.7482067077302292	96.42994843325428
KEGG_PATHWAY	mmu03040:Spliceosome	20	1.1280315848843767	0.22434958568018676	ENSMUSG00000020719, ENSMUSG00000003660, ENSMUSG00000030216, ENSMUSG00000039630, ENSMUSG00000031157, ENSMUSG00000002524, ENSMUSG00000020929, ENSMUSG00000028330, ENSMUSG00000019432, ENSMUSG00000024097, ENSMUSG00000063480, ENSMUSG00000024735, ENSMUSG00000023932, ENSMUSG00000003360, ENSMUSG00000059208, ENSMUSG00000051695, ENSMUSG00000002455, ENSMUSG00000030056, ENSMUSG00000020211, ENSMUSG00000021039	653	126	5208	1.2659520163348648	1.0	0.7482067077302292	96.42994843325428
GOTERM_BP_DIRECT	GO:0030336~negative regulation of cell migration	15	0.8460236886632826	0.22597685662299866	ENSMUSG00000009681, ENSMUSG00000025314, ENSMUSG00000017631, ENSMUSG00000020189, ENSMUSG00000032259, ENSMUSG00000020262, ENSMUSG00000026185, ENSMUSG00000032366, ENSMUSG00000020121, ENSMUSG00000014813, ENSMUSG00000030257, ENSMUSG00000031778, ENSMUSG00000036856, ENSMUSG00000041957, ENSMUSG00000036667	1513	93	12548	1.3376543078267913	1.0	0.9979009857374073	99.17571962414567
GOTERM_CC_DIRECT	GO:1990723~cytoplasmic periphery of the nuclear pore complex	2	0.1128031584884377	0.2260790514928922	ENSMUSG00000003226, ENSMUSG00000022391	1618	2	13445	8.309641532756489	1.0	0.8510039483070211	98.01768695844632
GOTERM_CC_DIRECT	GO:0005924~cell-substrate adherens junction	2	0.1128031584884377	0.2260790514928922	ENSMUSG00000025006, ENSMUSG00000039103	1618	2	13445	8.309641532756489	1.0	0.8510039483070211	98.01768695844632
GOTERM_CC_DIRECT	GO:0044307~dendritic branch	2	0.1128031584884377	0.2260790514928922	ENSMUSG00000026959, ENSMUSG00000040407	1618	2	13445	8.309641532756489	1.0	0.8510039483070211	98.01768695844632
GOTERM_BP_DIRECT	GO:1904348~negative regulation of small intestine smooth muscle contraction	2	0.1128031584884377	0.2264834302779073	ENSMUSG00000039942, ENSMUSG00000063142	1513	2	12548	8.293456708526108	1.0	0.9978616112736011	99.18576677445444
GOTERM_BP_DIRECT	GO:0008050~female courtship behavior	2	0.1128031584884377	0.2264834302779073	ENSMUSG00000058756, ENSMUSG00000021779	1513	2	12548	8.293456708526108	1.0	0.9978616112736011	99.18576677445444
GOTERM_BP_DIRECT	GO:1900221~regulation of beta-amyloid clearance	2	0.1128031584884377	0.2264834302779073	ENSMUSG00000022037, ENSMUSG00000002985	1513	2	12548	8.293456708526108	1.0	0.9978616112736011	99.18576677445444
GOTERM_BP_DIRECT	GO:1904861~excitatory synapse assembly	2	0.1128031584884377	0.2264834302779073	ENSMUSG00000063887, ENSMUSG00000032336	1513	2	12548	8.293456708526108	1.0	0.9978616112736011	99.18576677445444
GOTERM_BP_DIRECT	GO:0060466~activation of meiosis involved in egg activation	2	0.1128031584884377	0.2264834302779073	ENSMUSG00000051177, ENSMUSG00000057897	1513	2	12548	8.293456708526108	1.0	0.9978616112736011	99.18576677445444
GOTERM_BP_DIRECT	GO:0043314~negative regulation of neutrophil degranulation	2	0.1128031584884377	0.2264834302779073	ENSMUSG00000009681, ENSMUSG00000017631	1513	2	12548	8.293456708526108	1.0	0.9978616112736011	99.18576677445444
GOTERM_BP_DIRECT	GO:0072422~signal transduction involved in DNA damage checkpoint	2	0.1128031584884377	0.2264834302779073	ENSMUSG00000024735, ENSMUSG00000023932	1513	2	12548	8.293456708526108	1.0	0.9978616112736011	99.18576677445444
GOTERM_BP_DIRECT	GO:0018158~protein oxidation	2	0.1128031584884377	0.2264834302779073	ENSMUSG00000063856, ENSMUSG00000005681	1513	2	12548	8.293456708526108	1.0	0.9978616112736011	99.18576677445444
GOTERM_BP_DIRECT	GO:0045624~positive regulation of T-helper cell differentiation	2	0.1128031584884377	0.2264834302779073	ENSMUSG00000019982, ENSMUSG00000044813	1513	2	12548	8.293456708526108	1.0	0.9978616112736011	99.18576677445444
GOTERM_BP_DIRECT	GO:0002692~negative regulation of cellular extravasation	2	0.1128031584884377	0.2264834302779073	ENSMUSG00000009681, ENSMUSG00000017631	1513	2	12548	8.293456708526108	1.0	0.9978616112736011	99.18576677445444
GOTERM_BP_DIRECT	GO:0098912~membrane depolarization during atrial cardiac muscle cell action potential	2	0.1128031584884377	0.2264834302779073	ENSMUSG00000057914, ENSMUSG00000051331	1513	2	12548	8.293456708526108	1.0	0.9978616112736011	99.18576677445444
GOTERM_BP_DIRECT	GO:0009609~response to symbiotic bacterium	2	0.1128031584884377	0.2264834302779073	ENSMUSG00000063856, ENSMUSG00000056529	1513	2	12548	8.293456708526108	1.0	0.9978616112736011	99.18576677445444
GOTERM_BP_DIRECT	GO:0071109~superior temporal gyrus development	2	0.1128031584884377	0.2264834302779073	ENSMUSG00000039419, ENSMUSG00000022812	1513	2	12548	8.293456708526108	1.0	0.9978616112736011	99.18576677445444
GOTERM_BP_DIRECT	GO:1900451~positive regulation of glutamate receptor signaling pathway	2	0.1128031584884377	0.2264834302779073	ENSMUSG00000034799, ENSMUSG00000022623	1513	2	12548	8.293456708526108	1.0	0.9978616112736011	99.18576677445444
GOTERM_BP_DIRECT	GO:0009069~serine family amino acid metabolic process	2	0.1128031584884377	0.2264834302779073	ENSMUSG00000001323, ENSMUSG00000021048	1513	2	12548	8.293456708526108	1.0	0.9978616112736011	99.18576677445444
GOTERM_BP_DIRECT	GO:0016553~base conversion or substitution editing	2	0.1128031584884377	0.2264834302779073	ENSMUSG00000027951, ENSMUSG00000020262	1513	2	12548	8.293456708526108	1.0	0.9978616112736011	99.18576677445444
GOTERM_BP_DIRECT	GO:0045944~positive regulation of transcription from RNA polymerase II promoter	104	5.865764241398759	0.22870680859239323	ENSMUSG00000003575, ENSMUSG00000028053, ENSMUSG00000038418, ENSMUSG00000028059, ENSMUSG00000020572, ENSMUSG00000032259, ENSMUSG00000061911, ENSMUSG00000014778, ENSMUSG00000031870, ENSMUSG00000023391, ENSMUSG00000002455, ENSMUSG00000029026, ENSMUSG00000027580, ENSMUSG00000038615, ENSMUSG00000090125, ENSMUSG00000022463, ENSMUSG00000024955, ENSMUSG00000028161, ENSMUSG00000010797, ENSMUSG00000027104,…	1513	796	12548	1.0835672081491396	1.0	0.9979342568187193	99.22850913971256
KEGG_PATHWAY	mmu05217:Basal cell carcinoma	9	0.5076142131979695	0.22882906565081484	ENSMUSG00000010797, ENSMUSG00000027358, ENSMUSG00000000782, ENSMUSG00000036856, ENSMUSG00000064325, ENSMUSG00000022996, ENSMUSG00000020135, ENSMUSG00000020888, ENSMUSG00000022812	653	47	5208	1.527222964386954	1.0	0.7490186381978645	96.69113847123451
KEGG_PATHWAY	mmu05014:Amyotrophic lateral sclerosis (ALS)	9	0.5076142131979695	0.22882906565081484	ENSMUSG00000020524, ENSMUSG00000059003, ENSMUSG00000026959, ENSMUSG00000028914, ENSMUSG00000028161, ENSMUSG00000029361, ENSMUSG00000030209, ENSMUSG00000005089, ENSMUSG00000033953	653	47	5208	1.527222964386954	1.0	0.7490186381978645	96.69113847123451
GOTERM_MF_DIRECT	GO:0005057~receptor signaling protein activity	5	0.2820078962210942	0.22933455912584938	ENSMUSG00000040631, ENSMUSG00000029101, ENSMUSG00000052087, ENSMUSG00000023800, ENSMUSG00000001127	1495	20	12065	2.017558528428094	1.0	0.970066828998203	98.58970815508368
GOTERM_BP_DIRECT	GO:0043524~negative regulation of neuron apoptotic process	21	1.1844331641285957	0.2307134611665201	ENSMUSG00000034891, ENSMUSG00000006906, ENSMUSG00000090223, ENSMUSG00000006235, ENSMUSG00000026797, ENSMUSG00000002985, ENSMUSG00000000826, ENSMUSG00000025422, ENSMUSG00000031393, ENSMUSG00000022270, ENSMUSG00000007653, ENSMUSG00000006818, ENSMUSG00000026959, ENSMUSG00000019969, ENSMUSG00000029026, ENSMUSG00000028756, ENSMUSG00000024122, ENSMUSG00000027298, ENSMUSG00000025499, ENSMUSG00000067629,…	1513	139	12548	1.2529682797053832	1.0	0.9979907097908897	99.26525368855827
GOTERM_MF_DIRECT	GO:0047389~glycerophosphocholine phosphodiesterase activity	2	0.1128031584884377	0.23233382451568	ENSMUSG00000027346, ENSMUSG00000035314	1495	2	12065	8.070234113712374	1.0	0.9705581290417842	98.67685810405757
GOTERM_MF_DIRECT	GO:0060228~phosphatidylcholine-sterol O-acyltransferase activator activity	2	0.1128031584884377	0.23233382451568	ENSMUSG00000005681, ENSMUSG00000002985	1495	2	12065	8.070234113712374	1.0	0.9705581290417842	98.67685810405757
GOTERM_MF_DIRECT	GO:0031403~lithium ion binding	2	0.1128031584884377	0.23233382451568	ENSMUSG00000027531, ENSMUSG00000032788	1495	2	12065	8.070234113712374	1.0	0.9705581290417842	98.67685810405757
GOTERM_MF_DIRECT	GO:0070740~tubulin-glutamic acid ligase activity	2	0.1128031584884377	0.23233382451568	ENSMUSG00000020308, ENSMUSG00000036745	1495	2	12065	8.070234113712374	1.0	0.9705581290417842	98.67685810405757
GOTERM_MF_DIRECT	GO:0001639~PLC activating G-protein coupled glutamate receptor activity	2	0.1128031584884377	0.23233382451568	ENSMUSG00000019828, ENSMUSG00000049583	1495	2	12065	8.070234113712374	1.0	0.9705581290417842	98.67685810405757
GOTERM_MF_DIRECT	GO:0044715~8-oxo-dGDP phosphatase activity	2	0.1128031584884377	0.23233382451568	ENSMUSG00000025817, ENSMUSG00000045211	1495	2	12065	8.070234113712374	1.0	0.9705581290417842	98.67685810405757
GOTERM_MF_DIRECT	GO:0086007~voltage-gated calcium channel activity involved in cardiac muscle cell action potential	2	0.1128031584884377	0.23233382451568	ENSMUSG00000057914, ENSMUSG00000051331	1495	2	12065	8.070234113712374	1.0	0.9705581290417842	98.67685810405757
GOTERM_MF_DIRECT	GO:0051538~3 iron, 4 sulfur cluster binding	2	0.1128031584884377	0.23233382451568	ENSMUSG00000009863, ENSMUSG00000022477	1495	2	12065	8.070234113712374	1.0	0.9705581290417842	98.67685810405757
GOTERM_CC_DIRECT	GO:0071565~nBAF complex	4	0.2256063169768754	0.2324903085124809	ENSMUSG00000028949, ENSMUSG00000023018, ENSMUSG00000007880, ENSMUSG00000032481	1618	14	13445	2.3741832950732826	1.0	0.8573109233774651	98.25457532098302
GOTERM_CC_DIRECT	GO:0000788~nuclear nucleosome	4	0.2256063169768754	0.2324903085124809	ENSMUSG00000018102, ENSMUSG00000081058, ENSMUSG00000056895, ENSMUSG00000078851	1618	14	13445	2.3741832950732826	1.0	0.8573109233774651	98.25457532098302
GOTERM_BP_DIRECT	GO:0042417~dopamine metabolic process	4	0.2256063169768754	0.23337220285700208	ENSMUSG00000034891, ENSMUSG00000032259, ENSMUSG00000000326, ENSMUSG00000059003	1513	14	12548	2.3695590595788874	1.0	0.9980840843399211	99.3113926384948
GOTERM_BP_DIRECT	GO:0048268~clathrin coat assembly	4	0.2256063169768754	0.23337220285700208	ENSMUSG00000000915, ENSMUSG00000035152, ENSMUSG00000020297, ENSMUSG00000070000	1513	14	12548	2.3695590595788874	1.0	0.9980840843399211	99.3113926384948
GOTERM_BP_DIRECT	GO:0072583~clathrin-mediated endocytosis	4	0.2256063169768754	0.23337220285700208	ENSMUSG00000000915, ENSMUSG00000070000, ENSMUSG00000026825, ENSMUSG00000039735	1513	14	12548	2.3695590595788874	1.0	0.9980840843399211	99.3113926384948
GOTERM_BP_DIRECT	GO:0051642~centrosome localization	4	0.2256063169768754	0.23337220285700208	ENSMUSG00000042524, ENSMUSG00000021068, ENSMUSG00000025812, ENSMUSG00000026640	1513	14	12548	2.3695590595788874	1.0	0.9980840843399211	99.3113926384948
GOTERM_BP_DIRECT	GO:0051016~barbed-end actin filament capping	4	0.2256063169768754	0.23337220285700208	ENSMUSG00000030000, ENSMUSG00000023277, ENSMUSG00000015733, ENSMUSG00000029106	1513	14	12548	2.3695590595788874	1.0	0.9980840843399211	99.3113926384948
GOTERM_BP_DIRECT	GO:0043149~stress fiber assembly	4	0.2256063169768754	0.23337220285700208	ENSMUSG00000025006, ENSMUSG00000018909, ENSMUSG00000054728, ENSMUSG00000059456	1513	14	12548	2.3695590595788874	1.0	0.9980840843399211	99.3113926384948
GOTERM_BP_DIRECT	GO:0001659~temperature homeostasis	4	0.2256063169768754	0.23337220285700208	ENSMUSG00000032259, ENSMUSG00000042429, ENSMUSG00000063856, ENSMUSG00000055932	1513	14	12548	2.3695590595788874	1.0	0.9980840843399211	99.3113926384948
GOTERM_BP_DIRECT	GO:2000060~positive regulation of protein ubiquitination involved in ubiquitin-dependent protein catabolic process	4	0.2256063169768754	0.23337220285700208	ENSMUSG00000038780, ENSMUSG00000022037, ENSMUSG00000028086, ENSMUSG00000059456	1513	14	12548	2.3695590595788874	1.0	0.9980840843399211	99.3113926384948
GOTERM_BP_DIRECT	GO:0070498~interleukin-1-mediated signaling pathway	4	0.2256063169768754	0.23337220285700208	ENSMUSG00000031392, ENSMUSG00000024952, ENSMUSG00000038418, ENSMUSG00000051177	1513	14	12548	2.3695590595788874	1.0	0.9980840843399211	99.3113926384948
GOTERM_BP_DIRECT	GO:0060749~mammary gland alveolus development	4	0.2256063169768754	0.23337220285700208	ENSMUSG00000005268, ENSMUSG00000020027, ENSMUSG00000029999, ENSMUSG00000025422	1513	14	12548	2.3695590595788874	1.0	0.9980840843399211	99.3113926384948
GOTERM_BP_DIRECT	GO:0051000~positive regulation of nitric-oxide synthase activity	4	0.2256063169768754	0.23337220285700208	ENSMUSG00000001175, ENSMUSG00000036438, ENSMUSG00000002985, ENSMUSG00000059456	1513	14	12548	2.3695590595788874	1.0	0.9980840843399211	99.3113926384948
GOTERM_BP_DIRECT	GO:0007212~dopamine receptor signaling pathway	4	0.2256063169768754	0.23337220285700208	ENSMUSG00000032259, ENSMUSG00000020297, ENSMUSG00000031748, ENSMUSG00000035397	1513	14	12548	2.3695590595788874	1.0	0.9980840843399211	99.3113926384948
GOTERM_BP_DIRECT	GO:0007220~Notch receptor processing	4	0.2256063169768754	0.23337220285700208	ENSMUSG00000019969, ENSMUSG00000027878, ENSMUSG00000036835, ENSMUSG00000053040	1513	14	12548	2.3695590595788874	1.0	0.9980840843399211	99.3113926384948
GOTERM_BP_DIRECT	GO:0014059~regulation of dopamine secretion	4	0.2256063169768754	0.23337220285700208	ENSMUSG00000032259, ENSMUSG00000049511, ENSMUSG00000052889, ENSMUSG00000040724	1513	14	12548	2.3695590595788874	1.0	0.9980840843399211	99.3113926384948
GOTERM_CC_DIRECT	GO:0055037~recycling endosome	17	0.9588268471517203	0.23406369381794304	ENSMUSG00000025789, ENSMUSG00000034593, ENSMUSG00000033124, ENSMUSG00000038970, ENSMUSG00000024319, ENSMUSG00000022797, ENSMUSG00000049313, ENSMUSG00000027341, ENSMUSG00000027692, ENSMUSG00000044534, ENSMUSG00000020817, ENSMUSG00000020524, ENSMUSG00000040818, ENSMUSG00000024797, ENSMUSG00000024030, ENSMUSG00000033998, ENSMUSG00000001376	1618	109	13445	1.2959991381363332	1.0	0.8568481609306584	98.3085214993937
GOTERM_CC_DIRECT	GO:0016459~myosin complex	8	0.4512126339537508	0.23561501925170383	ENSMUSG00000034868, ENSMUSG00000034593, ENSMUSG00000030739, ENSMUSG00000092009, ENSMUSG00000039824, ENSMUSG00000074652, ENSMUSG00000018417, ENSMUSG00000020900	1618	42	13445	1.5827888633821885	1.0	0.8563669504632866	98.36018230484261
GOTERM_MF_DIRECT	GO:0005546~phosphatidylinositol-4,5-bisphosphate binding	10	0.5640157924421884	0.23573076415229155	ENSMUSG00000023277, ENSMUSG00000000915, ENSMUSG00000062542, ENSMUSG00000053119, ENSMUSG00000046314, ENSMUSG00000018417, ENSMUSG00000041695, ENSMUSG00000038696, ENSMUSG00000025812, ENSMUSG00000051177	1495	55	12065	1.46731529340225	1.0	0.9712358070630017	98.76944866631479
GOTERM_BP_DIRECT	GO:0000122~negative regulation of transcription from RNA polymerase II promoter	79	4.455724760293289	0.2361279491353432	ENSMUSG00000030213, ENSMUSG00000024423, ENSMUSG00000024968, ENSMUSG00000025246, ENSMUSG00000000782, ENSMUSG00000019256, ENSMUSG00000038418, ENSMUSG00000022996, ENSMUSG00000031393, ENSMUSG00000023391, ENSMUSG00000029711, ENSMUSG00000029026, ENSMUSG00000052565, ENSMUSG00000032119, ENSMUSG00000048385, ENSMUSG00000048249, ENSMUSG00000021039, ENSMUSG00000022463, ENSMUSG00000037638, ENSMUSG00000027358,…	1513	597	12548	1.097459095433103	1.0	0.9981781151143377	99.35631261845754
GOTERM_MF_DIRECT	GO:0051020~GTPase binding	6	0.338409475465313	0.23663098286474085	ENSMUSG00000059040, ENSMUSG00000029713, ENSMUSG00000038708, ENSMUSG00000029020, ENSMUSG00000063524, ENSMUSG00000032827	1495	27	12065	1.7933853586027497	1.0	0.970662603497688	98.7929459594973
GOTERM_BP_DIRECT	GO:0048013~ephrin receptor signaling pathway	8	0.4512126339537508	0.23707962520167808	ENSMUSG00000029869, ENSMUSG00000026235, ENSMUSG00000011877, ENSMUSG00000026959, ENSMUSG00000042700, ENSMUSG00000056486, ENSMUSG00000030209, ENSMUSG00000026259	1513	42	12548	1.5797060397192584	1.0	0.9981688726690937	99.37117028394236
GOTERM_BP_DIRECT	GO:0043401~steroid hormone mediated signaling pathway	8	0.4512126339537508	0.23707962520167808	ENSMUSG00000058756, ENSMUSG00000031870, ENSMUSG00000024955, ENSMUSG00000001288, ENSMUSG00000005893, ENSMUSG00000017491, ENSMUSG00000015843, ENSMUSG00000021779	1513	42	12548	1.5797060397192584	1.0	0.9981688726690937	99.37117028394236
GOTERM_CC_DIRECT	GO:0009986~cell surface	64	3.609701071630006	0.24069522423338702	ENSMUSG00000016346, ENSMUSG00000039630, ENSMUSG00000022505, ENSMUSG00000069581, ENSMUSG00000056755, ENSMUSG00000027611, ENSMUSG00000043811, ENSMUSG00000059003, ENSMUSG00000059208, ENSMUSG00000029711, ENSMUSG00000032589, ENSMUSG00000037624, ENSMUSG00000030805, ENSMUSG00000025314, ENSMUSG00000023274, ENSMUSG00000027358, ENSMUSG00000026834, ENSMUSG00000047953, ENSMUSG00000029999, ENSMUSG00000032336,…	1618	479	13445	1.1102652569862532	1.0	0.8606001761244015	98.51922343807811
GOTERM_CC_DIRECT	GO:0035145~exon-exon junction complex	5	0.2820078962210942	0.2407213445002365	ENSMUSG00000058301, ENSMUSG00000041815, ENSMUSG00000020994, ENSMUSG00000043241, ENSMUSG00000078676	1618	21	13445	1.9784860792277357	1.0	0.8581152495946945	98.52000256193146
GOTERM_BP_DIRECT	GO:0030163~protein catabolic process	7	0.39481105470953193	0.2407421767060538	ENSMUSG00000024807, ENSMUSG00000024231, ENSMUSG00000022359, ENSMUSG00000025217, ENSMUSG00000021178, ENSMUSG00000020708, ENSMUSG00000026942	1513	35	12548	1.6586913417052216	1.0	0.998305591129455	99.42537682476981
GOTERM_BP_DIRECT	GO:0008219~cell death	7	0.39481105470953193	0.2407421767060538	ENSMUSG00000028351, ENSMUSG00000003031, ENSMUSG00000004054, ENSMUSG00000022505, ENSMUSG00000022037, ENSMUSG00000002459, ENSMUSG00000040390	1513	35	12548	1.6586913417052216	1.0	0.998305591129455	99.42537682476981
GOTERM_BP_DIRECT	GO:0051881~regulation of mitochondrial membrane potential	6	0.338409475465313	0.24285608826517638	ENSMUSG00000025968, ENSMUSG00000006818, ENSMUSG00000032066, ENSMUSG00000028756, ENSMUSG00000050511, ENSMUSG00000028982	1513	28	12548	1.7771692946841657	1.0	0.9983558737761975	99.45461779025577
GOTERM_BP_DIRECT	GO:0090004~positive regulation of establishment of protein localization to plasma membrane	6	0.338409475465313	0.24285608826517638	ENSMUSG00000030805, ENSMUSG00000061576, ENSMUSG00000025006, ENSMUSG00000021567, ENSMUSG00000024122, ENSMUSG00000041245	1513	28	12548	1.7771692946841657	1.0	0.9983558737761975	99.45461779025577
KEGG_PATHWAY	mmu04611:Platelet activation	18	1.015228426395939	0.243516308996146	ENSMUSG00000032946, ENSMUSG00000028197, ENSMUSG00000027347, ENSMUSG00000004098, ENSMUSG00000034881, ENSMUSG00000040385, ENSMUSG00000047953, ENSMUSG00000063358, ENSMUSG00000030102, ENSMUSG00000020431, ENSMUSG00000034868, ENSMUSG00000028005, ENSMUSG00000014956, ENSMUSG00000052698, ENSMUSG00000024330, ENSMUSG00000029053, ENSMUSG00000005580, ENSMUSG00000051177	653	113	5208	1.2704332624103865	1.0	0.7667312413178453	97.42882418180203
GOTERM_BP_DIRECT	GO:0030433~ER-associated ubiquitin-dependent protein catabolic process	10	0.5640157924421884	0.2437839813517036	ENSMUSG00000024807, ENSMUSG00000041556, ENSMUSG00000009293, ENSMUSG00000021178, ENSMUSG00000020708, ENSMUSG00000028960, ENSMUSG00000052656, ENSMUSG00000050148, ENSMUSG00000006676, ENSMUSG00000050812	1513	57	12548	1.4549924050045802	1.0	0.9983459920961114	99.46700306444389
GOTERM_BP_DIRECT	GO:0006821~chloride transport	10	0.5640157924421884	0.2437839813517036	ENSMUSG00000017740, ENSMUSG00000007653, ENSMUSG00000035112, ENSMUSG00000036565, ENSMUSG00000036196, ENSMUSG00000010803, ENSMUSG00000037418, ENSMUSG00000029211, ENSMUSG00000034863, ENSMUSG00000029054	1513	57	12548	1.4549924050045802	1.0	0.9983459920961114	99.46700306444389
GOTERM_BP_DIRECT	GO:0031175~neuron projection development	19	1.071630005640158	0.24448159381491877	ENSMUSG00000038264, ENSMUSG00000025876, ENSMUSG00000038664, ENSMUSG00000031157, ENSMUSG00000042292, ENSMUSG00000028833, ENSMUSG00000028960, ENSMUSG00000017167, ENSMUSG00000035314, ENSMUSG00000039419, ENSMUSG00000020366, ENSMUSG00000020900, ENSMUSG00000031393, ENSMUSG00000032356, ENSMUSG00000031748, ENSMUSG00000032827, ENSMUSG00000063887, ENSMUSG00000041488, ENSMUSG00000059456	1513	125	12548	1.2606054196959684	1.0	0.9983246098276146	99.47613877070803
GOTERM_MF_DIRECT	GO:0008022~protein C-terminus binding	29	1.6356457980823462	0.24457929057630903	ENSMUSG00000033060, ENSMUSG00000022623, ENSMUSG00000008658, ENSMUSG00000031157, ENSMUSG00000025246, ENSMUSG00000050697, ENSMUSG00000034974, ENSMUSG00000060279, ENSMUSG00000027611, ENSMUSG00000021186, ENSMUSG00000026825, ENSMUSG00000034187, ENSMUSG00000022463, ENSMUSG00000054051, ENSMUSG00000035199, ENSMUSG00000052572, ENSMUSG00000069089, ENSMUSG00000030102, ENSMUSG00000004934, ENSMUSG00000030302,…	1495	197	12065	1.188004006587101	1.0	0.9734771074877107	98.98289132601093
GOTERM_BP_DIRECT	GO:0008104~protein localization	12	0.676818950930626	0.24573734400569164	ENSMUSG00000031755, ENSMUSG00000028649, ENSMUSG00000032259, ENSMUSG00000031393, ENSMUSG00000040860, ENSMUSG00000005338, ENSMUSG00000059003, ENSMUSG00000035112, ENSMUSG00000037325, ENSMUSG00000021294, ENSMUSG00000002985, ENSMUSG00000039662	1513	72	12548	1.3822427847543513	1.0	0.9983314407647845	99.49221129433623
KEGG_PATHWAY	mmu00510:N-Glycan biosynthesis	9	0.5076142131979695	0.24689143464773064	ENSMUSG00000042737, ENSMUSG00000038886, ENSMUSG00000036620, ENSMUSG00000039427, ENSMUSG00000036155, ENSMUSG00000028757, ENSMUSG00000024172, ENSMUSG00000043857, ENSMUSG00000020346	653	48	5208	1.4954058192955588	1.0	0.7655343667698147	97.57530300941943
GOTERM_BP_DIRECT	GO:0030036~actin cytoskeleton organization	20	1.1280315848843767	0.2479031436515587	ENSMUSG00000009681, ENSMUSG00000017631, ENSMUSG00000029095, ENSMUSG00000037679, ENSMUSG00000042292, ENSMUSG00000041115, ENSMUSG00000028906, ENSMUSG00000020152, ENSMUSG00000025422, ENSMUSG00000020900, ENSMUSG00000032875, ENSMUSG00000028656, ENSMUSG00000033940, ENSMUSG00000041112, ENSMUSG00000027296, ENSMUSG00000022099, ENSMUSG00000000416, ENSMUSG00000055805, ENSMUSG00000024143, ENSMUSG00000034312	1513	133	12548	1.2471363471467831	1.0	0.9983829985231253	99.51884036646396
GOTERM_CC_DIRECT	GO:0034464~BBSome	3	0.1692047377326565	0.24885431199673472	ENSMUSG00000031755, ENSMUSG00000021013, ENSMUSG00000037325	1618	8	13445	3.1161155747836835	1.0	0.8661216215548051	98.74481579221886
GOTERM_CC_DIRECT	GO:0043203~axon hillock	3	0.1692047377326565	0.24885431199673472	ENSMUSG00000011751, ENSMUSG00000032532, ENSMUSG00000029053	1618	8	13445	3.1161155747836835	1.0	0.8661216215548051	98.74481579221886
GOTERM_CC_DIRECT	GO:0043083~synaptic cleft	3	0.1692047377326565	0.24885431199673472	ENSMUSG00000001986, ENSMUSG00000026959, ENSMUSG00000030209	1618	8	13445	3.1161155747836835	1.0	0.8661216215548051	98.74481579221886
GOTERM_CC_DIRECT	GO:0031209~SCAR complex	3	0.1692047377326565	0.24885431199673472	ENSMUSG00000027002, ENSMUSG00000033940, ENSMUSG00000058835	1618	8	13445	3.1161155747836835	1.0	0.8661216215548051	98.74481579221886
GOTERM_CC_DIRECT	GO:0031595~nuclear proteasome complex	3	0.1692047377326565	0.24885431199673472	ENSMUSG00000021178, ENSMUSG00000020708, ENSMUSG00000008604	1618	8	13445	3.1161155747836835	1.0	0.8661216215548051	98.74481579221886
GOTERM_CC_DIRECT	GO:0016460~myosin II complex	3	0.1692047377326565	0.24885431199673472	ENSMUSG00000034868, ENSMUSG00000030739, ENSMUSG00000020900	1618	8	13445	3.1161155747836835	1.0	0.8661216215548051	98.74481579221886
GOTERM_BP_DIRECT	GO:0032229~negative regulation of synaptic transmission, GABAergic	3	0.1692047377326565	0.24956992673253608	ENSMUSG00000042429, ENSMUSG00000049511, ENSMUSG00000026797	1513	8	12548	3.1100462656972905	1.0	0.9984091696844074	99.53842791512972
GOTERM_BP_DIRECT	GO:0042754~negative regulation of circadian rhythm	3	0.1692047377326565	0.24956992673253608	ENSMUSG00000055866, ENSMUSG00000034157, ENSMUSG00000068742	1513	8	12548	3.1100462656972905	1.0	0.9984091696844074	99.53842791512972
GOTERM_BP_DIRECT	GO:1903078~positive regulation of protein localization to plasma membrane	3	0.1692047377326565	0.24956992673253608	ENSMUSG00000030805, ENSMUSG00000034593, ENSMUSG00000041488	1513	8	12548	3.1100462656972905	1.0	0.9984091696844074	99.53842791512972
GOTERM_BP_DIRECT	GO:0048170~positive regulation of long-term neuronal synaptic plasticity	3	0.1692047377326565	0.24956992673253608	ENSMUSG00000022623, ENSMUSG00000049583, ENSMUSG00000032336	1513	8	12548	3.1100462656972905	1.0	0.9984091696844074	99.53842791512972
GOTERM_BP_DIRECT	GO:0060346~bone trabecula formation	3	0.1692047377326565	0.24956992673253608	ENSMUSG00000033871, ENSMUSG00000028047, ENSMUSG00000022996	1513	8	12548	3.1100462656972905	1.0	0.9984091696844074	99.53842791512972
GOTERM_BP_DIRECT	GO:0045906~negative regulation of vasoconstriction	3	0.1692047377326565	0.24956992673253608	ENSMUSG00000019256, ENSMUSG00000031778, ENSMUSG00000029361	1513	8	12548	3.1100462656972905	1.0	0.9984091696844074	99.53842791512972
GOTERM_BP_DIRECT	GO:0098532~histone H3-K27 trimethylation	3	0.1692047377326565	0.24956992673253608	ENSMUSG00000052565, ENSMUSG00000036181, ENSMUSG00000006920	1513	8	12548	3.1100462656972905	1.0	0.9984091696844074	99.53842791512972
GOTERM_BP_DIRECT	GO:0051926~negative regulation of calcium ion transport	3	0.1692047377326565	0.24956992673253608	ENSMUSG00000031748, ENSMUSG00000014813, ENSMUSG00000029361	1513	8	12548	3.1100462656972905	1.0	0.9984091696844074	99.53842791512972
GOTERM_BP_DIRECT	GO:0010172~embryonic body morphogenesis	3	0.1692047377326565	0.24956992673253608	ENSMUSG00000027002, ENSMUSG00000050069, ENSMUSG00000030323	1513	8	12548	3.1100462656972905	1.0	0.9984091696844074	99.53842791512972
GOTERM_BP_DIRECT	GO:0001952~regulation of cell-matrix adhesion	3	0.1692047377326565	0.24956992673253608	ENSMUSG00000020827, ENSMUSG00000026812, ENSMUSG00000022505	1513	8	12548	3.1100462656972905	1.0	0.9984091696844074	99.53842791512972
GOTERM_BP_DIRECT	GO:0030520~intracellular estrogen receptor signaling pathway	3	0.1692047377326565	0.24956992673253608	ENSMUSG00000033871, ENSMUSG00000071054, ENSMUSG00000007880	1513	8	12548	3.1100462656972905	1.0	0.9984091696844074	99.53842791512972
GOTERM_BP_DIRECT	GO:0009048~dosage compensation by inactivation of X chromosome	3	0.1692047377326565	0.24956992673253608	ENSMUSG00000058301, ENSMUSG00000005698, ENSMUSG00000035530	1513	8	12548	3.1100462656972905	1.0	0.9984091696844074	99.53842791512972
GOTERM_BP_DIRECT	GO:0071236~cellular response to antibiotic	3	0.1692047377326565	0.24956992673253608	ENSMUSG00000003031, ENSMUSG00000057182, ENSMUSG00000028854	1513	8	12548	3.1100462656972905	1.0	0.9984091696844074	99.53842791512972
GOTERM_BP_DIRECT	GO:0033572~transferrin transport	3	0.1692047377326565	0.24956992673253608	ENSMUSG00000047126, ENSMUSG00000038970, ENSMUSG00000022797	1513	8	12548	3.1100462656972905	1.0	0.9984091696844074	99.53842791512972
GOTERM_BP_DIRECT	GO:0000289~nuclear-transcribed mRNA poly(A) tail shortening	3	0.1692047377326565	0.24956992673253608	ENSMUSG00000022685, ENSMUSG00000005682, ENSMUSG00000020362	1513	8	12548	3.1100462656972905	1.0	0.9984091696844074	99.53842791512972
GOTERM_BP_DIRECT	GO:0043983~histone H4-K12 acetylation	3	0.1692047377326565	0.24956992673253608	ENSMUSG00000025764, ENSMUSG00000020918, ENSMUSG00000020387	1513	8	12548	3.1100462656972905	1.0	0.9984091696844074	99.53842791512972
GOTERM_BP_DIRECT	GO:0070262~peptidyl-serine dephosphorylation	3	0.1692047377326565	0.24956992673253608	ENSMUSG00000041769, ENSMUSG00000022052, ENSMUSG00000029120	1513	8	12548	3.1100462656972905	1.0	0.9984091696844074	99.53842791512972
GOTERM_BP_DIRECT	GO:0044387~negative regulation of protein kinase activity by regulation of protein phosphorylation	3	0.1692047377326565	0.24956992673253608	ENSMUSG00000026181, ENSMUSG00000027951, ENSMUSG00000020262	1513	8	12548	3.1100462656972905	1.0	0.9984091696844074	99.53842791512972
GOTERM_BP_DIRECT	GO:0006357~regulation of transcription from RNA polymerase II promoter	44	2.481669486745629	0.24977360997366443	ENSMUSG00000056529, ENSMUSG00000054452, ENSMUSG00000042292, ENSMUSG00000000782, ENSMUSG00000025246, ENSMUSG00000026799, ENSMUSG00000019256, ENSMUSG00000022996, ENSMUSG00000056493, ENSMUSG00000024240, ENSMUSG00000018654, ENSMUSG00000069495, ENSMUSG00000071054, ENSMUSG00000023932, ENSMUSG00000058756, ENSMUSG00000022389, ENSMUSG00000023391, ENSMUSG00000029711, ENSMUSG00000002052, ENSMUSG00000052565,…	1513	321	12548	1.1367978042839524	1.0	0.9983651004070505	99.54076910844
GOTERM_MF_DIRECT	GO:0004930~G-protein coupled receptor activity	36	2.030456852791878	0.24979793519262844	ENSMUSG00000019429, ENSMUSG00000049511, ENSMUSG00000056529, ENSMUSG00000034881, ENSMUSG00000066197, ENSMUSG00000019828, ENSMUSG00000050511, ENSMUSG00000025905, ENSMUSG00000032259, ENSMUSG00000042429, ENSMUSG00000056755, ENSMUSG00000019464, ENSMUSG00000039942, ENSMUSG00000041380, ENSMUSG00000032773, ENSMUSG00000039059, ENSMUSG00000033774, ENSMUSG00000034730, ENSMUSG00000044288, ENSMUSG00000040552,…	1495	251	12065	1.15748377726552	1.0	0.9748613074082484	99.09193214795005
GOTERM_BP_DIRECT	GO:0042542~response to hydrogen peroxide	9	0.5076142131979695	0.25000672718816563	ENSMUSG00000063856, ENSMUSG00000006818, ENSMUSG00000031748, ENSMUSG00000059456, ENSMUSG00000032323, ENSMUSG00000050697, ENSMUSG00000031112, ENSMUSG00000026277, ENSMUSG00000034994	1513	50	12548	1.492822207534699	1.0	0.9983217498568147	99.5434348283773
KEGG_PATHWAY	mmu04310:Wnt signaling pathway	19	1.071630005640158	0.2505875161343326	ENSMUSG00000021567, ENSMUSG00000025217, ENSMUSG00000000782, ENSMUSG00000028161, ENSMUSG00000025246, ENSMUSG00000022996, ENSMUSG00000020366, ENSMUSG00000020888, ENSMUSG00000022812, ENSMUSG00000024617, ENSMUSG00000033953, ENSMUSG00000027544, ENSMUSG00000010797, ENSMUSG00000019969, ENSMUSG00000052889, ENSMUSG00000036856, ENSMUSG00000020135, ENSMUSG00000057897, ENSMUSG00000051177	653	121	5208	1.2523508789692834	1.0	0.7649063705756097	97.7268431264523
GOTERM_BP_DIRECT	GO:0007264~small GTPase mediated signal transduction	31	1.7484489565707841	0.25264626716911215	ENSMUSG00000027347, ENSMUSG00000029333, ENSMUSG00000024870, ENSMUSG00000041444, ENSMUSG00000047842, ENSMUSG00000034472, ENSMUSG00000035954, ENSMUSG00000019173, ENSMUSG00000030134, ENSMUSG00000021700, ENSMUSG00000025733, ENSMUSG00000025422, ENSMUSG00000020175, ENSMUSG00000030643, ENSMUSG00000034789, ENSMUSG00000043670, ENSMUSG00000026594, ENSMUSG00000025656, ENSMUSG00000032946, ENSMUSG00000021062,…	1513	219	12548	1.173959625407805	1.0	0.9983958185516856	99.57261407891573
GOTERM_CC_DIRECT	GO:0016324~apical plasma membrane	34	1.9176536943034406	0.2527888173190922	ENSMUSG00000033060, ENSMUSG00000030525, ENSMUSG00000044641, ENSMUSG00000030834, ENSMUSG00000022505, ENSMUSG00000067889, ENSMUSG00000050697, ENSMUSG00000031112, ENSMUSG00000027692, ENSMUSG00000060279, ENSMUSG00000030583, ENSMUSG00000033998, ENSMUSG00000028583, ENSMUSG00000041488, ENSMUSG00000000159, ENSMUSG00000096764, ENSMUSG00000037624, ENSMUSG00000027130, ENSMUSG00000063142, ENSMUSG00000022565,…	1618	243	13445	1.1626658934721015	1.0	0.8685915114761181	98.84172061158216
GOTERM_CC_DIRECT	GO:0030027~lamellipodium	23	1.2972363226170334	0.25338147313704906	ENSMUSG00000030805, ENSMUSG00000027002, ENSMUSG00000023277, ENSMUSG00000026812, ENSMUSG00000029359, ENSMUSG00000040724, ENSMUSG00000030123, ENSMUSG00000037815, ENSMUSG00000021990, ENSMUSG00000020900, ENSMUSG00000033940, ENSMUSG00000038453, ENSMUSG00000058835, ENSMUSG00000032827, ENSMUSG00000022438, ENSMUSG00000028583, ENSMUSG00000023800, ENSMUSG00000031605, ENSMUSG00000028126, ENSMUSG00000027273,…	1618	157	13445	1.2173360207222883	1.0	0.8669409081263136	98.85569631759869
GOTERM_BP_DIRECT	GO:0010506~regulation of autophagy	8	0.4512126339537508	0.25611754966738526	ENSMUSG00000018411, ENSMUSG00000025417, ENSMUSG00000025759, ENSMUSG00000028278, ENSMUSG00000018547, ENSMUSG00000025437, ENSMUSG00000052105, ENSMUSG00000018171	1513	43	12548	1.5429686899583455	1.0	0.9985035519116566	99.60830781173183
KEGG_PATHWAY	mmu01230:Biosynthesis of amino acids	11	0.6204173716864072	0.2589227305656367	ENSMUSG00000059040, ENSMUSG00000023456, ENSMUSG00000063524, ENSMUSG00000022477, ENSMUSG00000059343, ENSMUSG00000029446, ENSMUSG00000042032, ENSMUSG00000030695, ENSMUSG00000025190, ENSMUSG00000027406, ENSMUSG00000023262	653	63	5208	1.3925472179683513	1.0	0.7714626408943495	98.03704114984913
GOTERM_MF_DIRECT	GO:0030374~ligand-dependent nuclear receptor transcription coactivator activity	8	0.4512126339537508	0.2589684240961314	ENSMUSG00000033871, ENSMUSG00000041164, ENSMUSG00000022338, ENSMUSG00000023055, ENSMUSG00000052889, ENSMUSG00000027580, ENSMUSG00000039697, ENSMUSG00000015143	1495	42	12065	1.5371874502309284	1.0	0.9777193670766896	99.25742669305025
GOTERM_MF_DIRECT	GO:0008271~secondary active sulfate transmembrane transporter activity	3	0.1692047377326565	0.260002400167046	ENSMUSG00000029015, ENSMUSG00000040441, ENSMUSG00000036196	1495	8	12065	3.02633779264214	1.0	0.9772993550165636	99.27419565415839
GOTERM_MF_DIRECT	GO:0019531~oxalate transmembrane transporter activity	3	0.1692047377326565	0.260002400167046	ENSMUSG00000029015, ENSMUSG00000040441, ENSMUSG00000036196	1495	8	12065	3.02633779264214	1.0	0.9772993550165636	99.27419565415839
GOTERM_BP_DIRECT	GO:0032091~negative regulation of protein binding	10	0.5640157924421884	0.2601947283277002	ENSMUSG00000035842, ENSMUSG00000000308, ENSMUSG00000029345, ENSMUSG00000002546, ENSMUSG00000054452, ENSMUSG00000025437, ENSMUSG00000020681, ENSMUSG00000039615, ENSMUSG00000049313, ENSMUSG00000022812	1513	58	12548	1.4299063290562255	1.0	0.9986285096981928	99.64662787329706
GOTERM_BP_DIRECT	GO:0043627~response to estrogen	10	0.5640157924421884	0.2601947283277002	ENSMUSG00000005681, ENSMUSG00000029711, ENSMUSG00000025246, ENSMUSG00000063358, ENSMUSG00000036867, ENSMUSG00000037815, ENSMUSG00000029361, ENSMUSG00000030695, ENSMUSG00000063142, ENSMUSG00000025905	1513	58	12548	1.4299063290562255	1.0	0.9986285096981928	99.64662787329706
GOTERM_BP_DIRECT	GO:0007050~cell cycle arrest	12	0.676818950930626	0.26030989653400693	ENSMUSG00000028351, ENSMUSG00000003031, ENSMUSG00000034201, ENSMUSG00000032855, ENSMUSG00000027878, ENSMUSG00000029026, ENSMUSG00000025499, ENSMUSG00000095789, ENSMUSG00000030498, ENSMUSG00000022996, ENSMUSG00000026817, ENSMUSG00000036986	1513	73	12548	1.3633079520864835	1.0	0.998586877157828	99.64765694496992
GOTERM_CC_DIRECT	GO:0031966~mitochondrial membrane	15	0.8460236886632826	0.26115697600776794	ENSMUSG00000019428, ENSMUSG00000022450, ENSMUSG00000005510, ENSMUSG00000036199, ENSMUSG00000022037, ENSMUSG00000064360, ENSMUSG00000062691, ENSMUSG00000028982, ENSMUSG00000027457, ENSMUSG00000020456, ENSMUSG00000053310, ENSMUSG00000031818, ENSMUSG00000025393, ENSMUSG00000026825, ENSMUSG00000052852	1618	96	13445	1.2983814894932013	1.0	0.8739275596349942	99.02504806374216
GOTERM_CC_DIRECT	GO:0030141~secretory granule	13	0.7332205301748449	0.26444767583952306	ENSMUSG00000035640, ENSMUSG00000060279, ENSMUSG00000034593, ENSMUSG00000062542, ENSMUSG00000022339, ENSMUSG00000057530, ENSMUSG00000038742, ENSMUSG00000036264, ENSMUSG00000022829, ENSMUSG00000027350, ENSMUSG00000015143, ENSMUSG00000041488, ENSMUSG00000023236	1618	81	13445	1.333646171923881	1.0	0.875464819624567	99.08940651667776
GOTERM_CC_DIRECT	GO:0005790~smooth endoplasmic reticulum	6	0.338409475465313	0.26543170214460665	ENSMUSG00000024807, ENSMUSG00000021087, ENSMUSG00000019969, ENSMUSG00000041695, ENSMUSG00000057378, ENSMUSG00000030592	1618	29	13445	1.719236179190998	1.0	0.8743443824137973	99.10786648224365
GOTERM_CC_DIRECT	GO:0005682~U5 snRNP	4	0.2256063169768754	0.2665199779829406	ENSMUSG00000031723, ENSMUSG00000003660, ENSMUSG00000003360, ENSMUSG00000002455	1618	15	13445	2.2159044087350637	1.0	0.8733548403892311	99.1278745309107
GOTERM_CC_DIRECT	GO:1902711~GABA-A receptor complex	4	0.2256063169768754	0.2665199779829406	ENSMUSG00000007653, ENSMUSG00000010803, ENSMUSG00000029211, ENSMUSG00000029054	1618	15	13445	2.2159044087350637	1.0	0.8733548403892311	99.1278745309107
GOTERM_BP_DIRECT	GO:0048678~response to axon injury	6	0.338409475465313	0.26674085853175616	ENSMUSG00000032259, ENSMUSG00000006818, ENSMUSG00000029711, ENSMUSG00000022391, ENSMUSG00000068220, ENSMUSG00000037624	1513	29	12548	1.7158875948674708	1.0	0.9987911164776333	99.70082468577053
KEGG_PATHWAY	mmu04015:Rap1 signaling pathway	28	1.5792442188381277	0.26687664136635303	ENSMUSG00000044641, ENSMUSG00000042700, ENSMUSG00000035954, ENSMUSG00000020431, ENSMUSG00000032259, ENSMUSG00000059003, ENSMUSG00000030583, ENSMUSG00000036438, ENSMUSG00000031748, ENSMUSG00000025551, ENSMUSG00000052889, ENSMUSG00000024962, ENSMUSG00000031137, ENSMUSG00000005580, ENSMUSG00000051177, ENSMUSG00000032946, ENSMUSG00000001175, ENSMUSG00000041351, ENSMUSG00000044288, ENSMUSG00000063358,…	653	190	5208	1.175336503586685	1.0	0.7771835647903963	98.29613162073242
GOTERM_BP_DIRECT	GO:0044030~regulation of DNA methylation	4	0.2256063169768754	0.26749106949351154	ENSMUSG00000031393, ENSMUSG00000026496, ENSMUSG00000022978, ENSMUSG00000086370	1513	15	12548	2.211588455606962	1.0	0.9987770901474072	99.7065068551239
GOTERM_BP_DIRECT	GO:1901214~regulation of neuron death	4	0.2256063169768754	0.26749106949351154	ENSMUSG00000056755, ENSMUSG00000060534, ENSMUSG00000026812, ENSMUSG00000022037	1513	15	12548	2.211588455606962	1.0	0.9987770901474072	99.7065068551239
GOTERM_BP_DIRECT	GO:0022011~myelination in peripheral nervous system	4	0.2256063169768754	0.26749106949351154	ENSMUSG00000040537, ENSMUSG00000090125, ENSMUSG00000025812, ENSMUSG00000033953	1513	15	12548	2.211588455606962	1.0	0.9987770901474072	99.7065068551239
GOTERM_BP_DIRECT	GO:0048265~response to pain	4	0.2256063169768754	0.26749106949351154	ENSMUSG00000042453, ENSMUSG00000000326, ENSMUSG00000079056, ENSMUSG00000004110	1513	15	12548	2.211588455606962	1.0	0.9987770901474072	99.7065068551239
GOTERM_BP_DIRECT	GO:0051693~actin filament capping	4	0.2256063169768754	0.26749106949351154	ENSMUSG00000021061, ENSMUSG00000015733, ENSMUSG00000032366, ENSMUSG00000022099	1513	15	12548	2.211588455606962	1.0	0.9987770901474072	99.7065068551239
GOTERM_BP_DIRECT	GO:2000251~positive regulation of actin cytoskeleton reorganization	4	0.2256063169768754	0.26749106949351154	ENSMUSG00000006304, ENSMUSG00000025499, ENSMUSG00000059439, ENSMUSG00000053158	1513	15	12548	2.211588455606962	1.0	0.9987770901474072	99.7065068551239
GOTERM_BP_DIRECT	GO:0055117~regulation of cardiac muscle contraction	4	0.2256063169768754	0.26749106949351154	ENSMUSG00000001175, ENSMUSG00000042429, ENSMUSG00000036438, ENSMUSG00000057123	1513	15	12548	2.211588455606962	1.0	0.9987770901474072	99.7065068551239
GOTERM_BP_DIRECT	GO:0034314~Arp2/3 complex-mediated actin nucleation	4	0.2256063169768754	0.26749106949351154	ENSMUSG00000026755, ENSMUSG00000006304, ENSMUSG00000029621, ENSMUSG00000020152	1513	15	12548	2.211588455606962	1.0	0.9987770901474072	99.7065068551239
GOTERM_BP_DIRECT	GO:0006349~regulation of gene expression by genetic imprinting	4	0.2256063169768754	0.26749106949351154	ENSMUSG00000020661, ENSMUSG00000031393, ENSMUSG00000005698, ENSMUSG00000022812	1513	15	12548	2.211588455606962	1.0	0.9987770901474072	99.7065068551239
GOTERM_BP_DIRECT	GO:0034613~cellular protein localization	9	0.5076142131979695	0.26779221480024823	ENSMUSG00000024735, ENSMUSG00000048200, ENSMUSG00000047976, ENSMUSG00000011751, ENSMUSG00000024855, ENSMUSG00000037815, ENSMUSG00000020888, ENSMUSG00000029053, ENSMUSG00000074238	1513	51	12548	1.4635511838575481	1.0	0.9987466954401801	99.70875889632151
GOTERM_BP_DIRECT	GO:0048041~focal adhesion assembly	5	0.2820078962210942	0.2696127658080333	ENSMUSG00000025006, ENSMUSG00000024122, ENSMUSG00000028126, ENSMUSG00000015143, ENSMUSG00000059456	1513	22	12548	1.8848765246650243	1.0	0.9987715441945786	99.72202892766641
KEGG_PATHWAY	mmu04911:Insulin secretion	12	0.676818950930626	0.2706828561582879	ENSMUSG00000027104, ENSMUSG00000096146, ENSMUSG00000052889, ENSMUSG00000027273, ENSMUSG00000051331, ENSMUSG00000063142, ENSMUSG00000005580, ENSMUSG00000000794, ENSMUSG00000020431, ENSMUSG00000051177, ENSMUSG00000024617, ENSMUSG00000057897	653	71	5208	1.3479714427452927	1.0	0.7767183633079839	98.40859115992174
GOTERM_BP_DIRECT	GO:0006915~apoptotic process	67	3.778905809362662	0.27204454115852	ENSMUSG00000078970, ENSMUSG00000019428, ENSMUSG00000038084, ENSMUSG00000037860, ENSMUSG00000034930, ENSMUSG00000030498, ENSMUSG00000021559, ENSMUSG00000029474, ENSMUSG00000031112, ENSMUSG00000027016, ENSMUSG00000026942, ENSMUSG00000034974, ENSMUSG00000019261, ENSMUSG00000029020, ENSMUSG00000060534, ENSMUSG00000000787, ENSMUSG00000041112, ENSMUSG00000029711, ENSMUSG00000029026, ENSMUSG00000052889,…	1513	508	12548	1.0938220462032464	1.0	0.9988170843909288	99.73886326959554
GOTERM_CC_DIRECT	GO:0045111~intermediate filament cytoskeleton	8	0.4512126339537508	0.2739653237926433	ENSMUSG00000026999, ENSMUSG00000020932, ENSMUSG00000065954, ENSMUSG00000032599, ENSMUSG00000039615, ENSMUSG00000059439, ENSMUSG00000024083, ENSMUSG00000022565	1618	44	13445	1.5108439150466342	1.0	0.879522871822235	99.25391148902669
GOTERM_BP_DIRECT	GO:0045785~positive regulation of cell adhesion	8	0.4512126339537508	0.27557990152969414	ENSMUSG00000030805, ENSMUSG00000018446, ENSMUSG00000025314, ENSMUSG00000039942, ENSMUSG00000032366, ENSMUSG00000031778, ENSMUSG00000041488, ENSMUSG00000037316	1513	44	12548	1.5079012197320194	1.0	0.9988968304080796	99.76162463184815
GOTERM_BP_DIRECT	GO:0043065~positive regulation of apoptotic process	39	2.199661590524535	0.275607848734977	ENSMUSG00000016349, ENSMUSG00000007872, ENSMUSG00000001288, ENSMUSG00000037608, ENSMUSG00000027466, ENSMUSG00000022996, ENSMUSG00000022043, ENSMUSG00000034974, ENSMUSG00000000787, ENSMUSG00000059003, ENSMUSG00000029026, ENSMUSG00000004054, ENSMUSG00000044167, ENSMUSG00000063142, ENSMUSG00000027358, ENSMUSG00000026834, ENSMUSG00000035199, ENSMUSG00000044288, ENSMUSG00000028914, ENSMUSG00000026283,…	1513	285	12548	1.1348940759035726	1.0	0.9988604949906302	99.76179684178445
GOTERM_BP_DIRECT	GO:0000187~activation of MAPK activity	10	0.5640157924421884	0.27694041746835174	ENSMUSG00000030525, ENSMUSG00000027358, ENSMUSG00000063239, ENSMUSG00000018909, ENSMUSG00000029026, ENSMUSG00000004054, ENSMUSG00000029999, ENSMUSG00000055471, ENSMUSG00000019828, ENSMUSG00000018821	1513	59	12548	1.405670628563747	1.0	0.9988668761938383	99.76987276937783
GOTERM_BP_DIRECT	GO:0006461~protein complex assembly	10	0.5640157924421884	0.27694041746835174	ENSMUSG00000030000, ENSMUSG00000030805, ENSMUSG00000042388, ENSMUSG00000044641, ENSMUSG00000061887, ENSMUSG00000028710, ENSMUSG00000022099, ENSMUSG00000028906, ENSMUSG00000036986, ENSMUSG00000026942	1513	59	12548	1.405670628563747	1.0	0.9988668761938383	99.76987276937783
GOTERM_CC_DIRECT	GO:0015630~microtubule cytoskeleton	21	1.1844331641285957	0.27975019044914445	ENSMUSG00000024955, ENSMUSG00000033900, ENSMUSG00000007872, ENSMUSG00000031783, ENSMUSG00000065954, ENSMUSG00000063358, ENSMUSG00000044339, ENSMUSG00000053158, ENSMUSG00000063646, ENSMUSG00000063659, ENSMUSG00000022529, ENSMUSG00000018411, ENSMUSG00000028649, ENSMUSG00000019261, ENSMUSG00000029020, ENSMUSG00000031948, ENSMUSG00000041263, ENSMUSG00000041298, ENSMUSG00000028758, ENSMUSG00000020135,…	1618	144	13445	1.211822723526988	1.0	0.8836260018956061	99.33985630095131
GOTERM_MF_DIRECT	GO:0031210~phosphatidylcholine binding	4	0.2256063169768754	0.28170860177795565	ENSMUSG00000027347, ENSMUSG00000005681, ENSMUSG00000053119, ENSMUSG00000033916	1495	15	12065	2.1520624303232996	1.0	0.9837618484239895	99.55402399437612
GOTERM_MF_DIRECT	GO:0015269~calcium-activated potassium channel activity	4	0.2256063169768754	0.28170860177795565	ENSMUSG00000031791, ENSMUSG00000058740, ENSMUSG00000063142, ENSMUSG00000000794	1495	15	12065	2.1520624303232996	1.0	0.9837618484239895	99.55402399437612
GOTERM_MF_DIRECT	GO:0004890~GABA-A receptor activity	4	0.2256063169768754	0.28170860177795565	ENSMUSG00000007653, ENSMUSG00000010803, ENSMUSG00000029211, ENSMUSG00000029054	1495	15	12065	2.1520624303232996	1.0	0.9837618484239895	99.55402399437612
GOTERM_MF_DIRECT	GO:0030695~GTPase regulator activity	4	0.2256063169768754	0.28170860177795565	ENSMUSG00000041351, ENSMUSG00000026812, ENSMUSG00000029101, ENSMUSG00000052087	1495	15	12065	2.1520624303232996	1.0	0.9837618484239895	99.55402399437612
GOTERM_MF_DIRECT	GO:0008327~methyl-CpG binding	4	0.2256063169768754	0.28170860177795565	ENSMUSG00000031393, ENSMUSG00000048047, ENSMUSG00000040433, ENSMUSG00000018750	1495	15	12065	2.1520624303232996	1.0	0.9837618484239895	99.55402399437612
GOTERM_MF_DIRECT	GO:0017048~Rho GTPase binding	7	0.39481105470953193	0.283137659838546	ENSMUSG00000034974, ENSMUSG00000037679, ENSMUSG00000020121, ENSMUSG00000029516, ENSMUSG00000055805, ENSMUSG00000034930, ENSMUSG00000028059	1495	36	12065	1.569212188777406	1.0	0.983533899805504	99.56831880579428
GOTERM_BP_DIRECT	GO:0043407~negative regulation of MAP kinase activity	7	0.39481105470953193	0.2834418759729865	ENSMUSG00000030854, ENSMUSG00000025314, ENSMUSG00000043683, ENSMUSG00000052087, ENSMUSG00000002985, ENSMUSG00000049313, ENSMUSG00000022812	1513	37	12548	1.569032350261696	1.0	0.9990298204619277	99.80569389172148
GOTERM_BP_DIRECT	GO:0007193~adenylate cyclase-inhibiting G-protein coupled receptor signaling pathway	7	0.39481105470953193	0.2834418759729865	ENSMUSG00000042429, ENSMUSG00000019429, ENSMUSG00000049511, ENSMUSG00000041380, ENSMUSG00000050511, ENSMUSG00000005580, ENSMUSG00000020431	1513	37	12548	1.569032350261696	1.0	0.9990298204619277	99.80569389172148
GOTERM_BP_DIRECT	GO:0009267~cellular response to starvation	9	0.5076142131979695	0.28592621992749984	ENSMUSG00000026447, ENSMUSG00000022463, ENSMUSG00000037526, ENSMUSG00000034201, ENSMUSG00000028278, ENSMUSG00000025437, ENSMUSG00000044167, ENSMUSG00000095789, ENSMUSG00000036856	1513	52	12548	1.4354059687833645	1.0	0.9990665497968094	99.81793292878885
GOTERM_MF_DIRECT	GO:0005496~steroid binding	5	0.2820078962210942	0.28665207717272845	ENSMUSG00000031870, ENSMUSG00000024955, ENSMUSG00000006373, ENSMUSG00000049940, ENSMUSG00000016194	1495	22	12065	1.8341441167528123	1.0	0.9838929086035171	99.60166508199126
GOTERM_MF_DIRECT	GO:0004004~ATP-dependent RNA helicase activity	10	0.5640157924421884	0.2869591657028678	ENSMUSG00000058301, ENSMUSG00000020719, ENSMUSG00000000787, ENSMUSG00000003660, ENSMUSG00000003360, ENSMUSG00000026404, ENSMUSG00000030986, ENSMUSG00000041645, ENSMUSG00000019432, ENSMUSG00000022884	1495	58	12065	1.3914196747779957	1.0	0.9833581375387042	99.60446094437862
GOTERM_CC_DIRECT	GO:0000784~nuclear chromosome, telomeric region	15	0.8460236886632826	0.2871395560703951	ENSMUSG00000042524, ENSMUSG00000029345, ENSMUSG00000040385, ENSMUSG00000033430, ENSMUSG00000026496, ENSMUSG00000021972, ENSMUSG00000036986, ENSMUSG00000058301, ENSMUSG00000040044, ENSMUSG00000014956, ENSMUSG00000043909, ENSMUSG00000026761, ENSMUSG00000081058, ENSMUSG00000064288, ENSMUSG00000028010	1618	98	13445	1.2718839080749729	1.0	0.8892026537211456	99.43620663974649
KEGG_PATHWAY	mmu00220:Arginine biosynthesis	4	0.2256063169768754	0.28750103507108304	ENSMUSG00000044005, ENSMUSG00000029361, ENSMUSG00000025190, ENSMUSG00000023262	653	15	5208	2.126799387442573	1.0	0.7944142022067407	98.82815268619896
GOTERM_BP_DIRECT	GO:0006096~glycolytic process	6	0.338409475465313	0.29111198598804944	ENSMUSG00000059040, ENSMUSG00000023456, ENSMUSG00000063524, ENSMUSG00000059343, ENSMUSG00000020456, ENSMUSG00000030695	1513	30	12548	1.6586913417052216	1.0	0.9991695271030859	99.84116934942189
GOTERM_BP_DIRECT	GO:0072332~intrinsic apoptotic signaling pathway by p53 class mediator	6	0.338409475465313	0.29111198598804944	ENSMUSG00000020719, ENSMUSG00000027490, ENSMUSG00000037492, ENSMUSG00000000552, ENSMUSG00000036986, ENSMUSG00000027016	1513	30	12548	1.6586913417052216	1.0	0.9991695271030859	99.84116934942189
GOTERM_BP_DIRECT	GO:0048662~negative regulation of smooth muscle cell proliferation	6	0.338409475465313	0.29111198598804944	ENSMUSG00000029020, ENSMUSG00000000326, ENSMUSG00000026185, ENSMUSG00000036564, ENSMUSG00000020427, ENSMUSG00000024949	1513	30	12548	1.6586913417052216	1.0	0.9991695271030859	99.84116934942189
KEGG_PATHWAY	mmu05219:Bladder cancer	7	0.39481105470953193	0.2917515841362118	ENSMUSG00000034974, ENSMUSG00000024486, ENSMUSG00000027490, ENSMUSG00000063358, ENSMUSG00000025499, ENSMUSG00000021559, ENSMUSG00000001127	653	36	5208	1.5507912200102092	1.0	0.794448703845825	98.91661432170235
GOTERM_BP_DIRECT	GO:0015031~protein transport	74	4.173716864072194	0.2929002590422463	ENSMUSG00000003226, ENSMUSG00000024870, ENSMUSG00000031979, ENSMUSG00000003033, ENSMUSG00000053799, ENSMUSG00000020375, ENSMUSG00000029434, ENSMUSG00000019173, ENSMUSG00000032939, ENSMUSG00000020175, ENSMUSG00000027255, ENSMUSG00000020740, ENSMUSG00000050192, ENSMUSG00000034187, ENSMUSG00000093904, ENSMUSG00000019971, ENSMUSG00000035152, ENSMUSG00000002949, ENSMUSG00000021062, ENSMUSG00000030058,…	1513	568	12548	1.0804855570967111	1.0	0.999184381876997	99.84850945773807
KEGG_PATHWAY	mmu04710:Circadian rhythm	6	0.338409475465313	0.2939174156899086	ENSMUSG00000055866, ENSMUSG00000025217, ENSMUSG00000026077, ENSMUSG00000055116, ENSMUSG00000068742, ENSMUSG00000050697	653	29	5208	1.6501029730157895	1.0	0.791757742670909	98.95927710884037
KEGG_PATHWAY	mmu04540:Gap junction	13	0.7332205301748449	0.2960087582511547	ENSMUSG00000063358, ENSMUSG00000030102, ENSMUSG00000019828, ENSMUSG00000020431, ENSMUSG00000032259, ENSMUSG00000028005, ENSMUSG00000052889, ENSMUSG00000041380, ENSMUSG00000026202, ENSMUSG00000025499, ENSMUSG00000049583, ENSMUSG00000005580, ENSMUSG00000051177	653	80	5208	1.2960183767228177	1.0	0.7890328500968686	98.99899477573386
GOTERM_CC_DIRECT	GO:0000137~Golgi cis cisterna	3	0.1692047377326565	0.29605683450150355	ENSMUSG00000002546, ENSMUSG00000021066, ENSMUSG00000031906	1618	9	13445	2.76988051091883	1.0	0.8959637934720729	99.5349692278751
GOTERM_BP_DIRECT	GO:1902176~negative regulation of oxidative stress-induced intrinsic apoptotic signaling pathway	3	0.1692047377326565	0.296867318772238	ENSMUSG00000049792, ENSMUSG00000063856, ENSMUSG00000006818	1513	9	12548	2.7644855695087025	1.0	0.9992479861051988	99.86366277204887
GOTERM_BP_DIRECT	GO:0033700~phospholipid efflux	3	0.1692047377326565	0.296867318772238	ENSMUSG00000005681, ENSMUSG00000024030, ENSMUSG00000002985	1513	9	12548	2.7644855695087025	1.0	0.9992479861051988	99.86366277204887
GOTERM_BP_DIRECT	GO:0045760~positive regulation of action potential	3	0.1692047377326565	0.296867318772238	ENSMUSG00000019429, ENSMUSG00000069601, ENSMUSG00000028854	1513	9	12548	2.7644855695087025	1.0	0.9992479861051988	99.86366277204887
GOTERM_BP_DIRECT	GO:0050710~negative regulation of cytokine secretion	3	0.1692047377326565	0.296867318772238	ENSMUSG00000039942, ENSMUSG00000031778, ENSMUSG00000029075	1513	9	12548	2.7644855695087025	1.0	0.9992479861051988	99.86366277204887
GOTERM_BP_DIRECT	GO:0043534~blood vessel endothelial cell migration	3	0.1692047377326565	0.296867318772238	ENSMUSG00000063856, ENSMUSG00000022505, ENSMUSG00000059456	1513	9	12548	2.7644855695087025	1.0	0.9992479861051988	99.86366277204887
GOTERM_BP_DIRECT	GO:0006655~phosphatidylglycerol biosynthetic process	3	0.1692047377326565	0.296867318772238	ENSMUSG00000043648, ENSMUSG00000003363, ENSMUSG00000029330	1513	9	12548	2.7644855695087025	1.0	0.9992479861051988	99.86366277204887
GOTERM_BP_DIRECT	GO:0006892~post-Golgi vesicle-mediated transport	3	0.1692047377326565	0.296867318772238	ENSMUSG00000034593, ENSMUSG00000018417, ENSMUSG00000049313	1513	9	12548	2.7644855695087025	1.0	0.9992479861051988	99.86366277204887
GOTERM_BP_DIRECT	GO:0010614~negative regulation of cardiac muscle hypertrophy	3	0.1692047377326565	0.296867318772238	ENSMUSG00000022358, ENSMUSG00000018428, ENSMUSG00000022812	1513	9	12548	2.7644855695087025	1.0	0.9992479861051988	99.86366277204887
GOTERM_BP_DIRECT	GO:0035095~behavioral response to nicotine	3	0.1692047377326565	0.296867318772238	ENSMUSG00000030525, ENSMUSG00000041189, ENSMUSG00000041380	1513	9	12548	2.7644855695087025	1.0	0.9992479861051988	99.86366277204887
GOTERM_BP_DIRECT	GO:0061180~mammary gland epithelium development	3	0.1692047377326565	0.296867318772238	ENSMUSG00000010797, ENSMUSG00000005268, ENSMUSG00000036856	1513	9	12548	2.7644855695087025	1.0	0.9992479861051988	99.86366277204887
GOTERM_BP_DIRECT	GO:0050921~positive regulation of chemotaxis	3	0.1692047377326565	0.296867318772238	ENSMUSG00000026181, ENSMUSG00000030805, ENSMUSG00000041488	1513	9	12548	2.7644855695087025	1.0	0.9992479861051988	99.86366277204887
GOTERM_BP_DIRECT	GO:1902188~positive regulation of viral release from host cell	3	0.1692047377326565	0.296867318772238	ENSMUSG00000053119, ENSMUSG00000066278, ENSMUSG00000033916	1513	9	12548	2.7644855695087025	1.0	0.9992479861051988	99.86366277204887
GOTERM_BP_DIRECT	GO:0007213~G-protein coupled acetylcholine receptor signaling pathway	3	0.1692047377326565	0.296867318772238	ENSMUSG00000032773, ENSMUSG00000042671, ENSMUSG00000051177	1513	9	12548	2.7644855695087025	1.0	0.9992479861051988	99.86366277204887
GOTERM_BP_DIRECT	GO:0033173~calcineurin-NFAT signaling cascade	3	0.1692047377326565	0.296867318772238	ENSMUSG00000028161, ENSMUSG00000027544, ENSMUSG00000033953	1513	9	12548	2.7644855695087025	1.0	0.9992479861051988	99.86366277204887
GOTERM_BP_DIRECT	GO:0098656~anion transmembrane transport	3	0.1692047377326565	0.296867318772238	ENSMUSG00000070639, ENSMUSG00000029015, ENSMUSG00000005089	1513	9	12548	2.7644855695087025	1.0	0.9992479861051988	99.86366277204887
GOTERM_BP_DIRECT	GO:0021702~cerebellar Purkinje cell differentiation	3	0.1692047377326565	0.296867318772238	ENSMUSG00000030302, ENSMUSG00000060240, ENSMUSG00000038664	1513	9	12548	2.7644855695087025	1.0	0.9992479861051988	99.86366277204887
GOTERM_BP_DIRECT	GO:0006687~glycosphingolipid metabolic process	3	0.1692047377326565	0.296867318772238	ENSMUSG00000026811, ENSMUSG00000063889, ENSMUSG00000006731	1513	9	12548	2.7644855695087025	1.0	0.9992479861051988	99.86366277204887
GOTERM_BP_DIRECT	GO:0042347~negative regulation of NF-kappaB import into nucleus	3	0.1692047377326565	0.296867318772238	ENSMUSG00000034485, ENSMUSG00000032691, ENSMUSG00000036712	1513	9	12548	2.7644855695087025	1.0	0.9992479861051988	99.86366277204887
GOTERM_BP_DIRECT	GO:0030903~notochord development	3	0.1692047377326565	0.296867318772238	ENSMUSG00000027002, ENSMUSG00000007872, ENSMUSG00000020173	1513	9	12548	2.7644855695087025	1.0	0.9992479861051988	99.86366277204887
GOTERM_BP_DIRECT	GO:0050908~detection of light stimulus involved in visual perception	3	0.1692047377326565	0.296867318772238	ENSMUSG00000017412, ENSMUSG00000037418, ENSMUSG00000041460	1513	9	12548	2.7644855695087025	1.0	0.9992479861051988	99.86366277204887
GOTERM_BP_DIRECT	GO:0034058~endosomal vesicle fusion	3	0.1692047377326565	0.296867318772238	ENSMUSG00000020790, ENSMUSG00000014550, ENSMUSG00000032127	1513	9	12548	2.7644855695087025	1.0	0.9992479861051988	99.86366277204887
GOTERM_BP_DIRECT	GO:0007175~negative regulation of epidermal growth factor-activated receptor activity	3	0.1692047377326565	0.296867318772238	ENSMUSG00000037104, ENSMUSG00000019969, ENSMUSG00000037224	1513	9	12548	2.7644855695087025	1.0	0.9992479861051988	99.86366277204887
GOTERM_BP_DIRECT	GO:0030431~sleep	3	0.1692047377326565	0.296867318772238	ENSMUSG00000059003, ENSMUSG00000027273, ENSMUSG00000022416	1513	9	12548	2.7644855695087025	1.0	0.9992479861051988	99.86366277204887
GOTERM_BP_DIRECT	GO:1990138~neuron projection extension	5	0.2820078962210942	0.2979423542720222	ENSMUSG00000024423, ENSMUSG00000027750, ENSMUSG00000047787, ENSMUSG00000020387, ENSMUSG00000029053	1513	23	12548	1.8029253714187188	1.0	0.999245856220482	99.86751507594855
GOTERM_BP_DIRECT	GO:0051928~positive regulation of calcium ion transport	5	0.2820078962210942	0.2979423542720222	ENSMUSG00000030302, ENSMUSG00000057914, ENSMUSG00000030102, ENSMUSG00000041245, ENSMUSG00000024617	1513	23	12548	1.8029253714187188	1.0	0.999245856220482	99.86751507594855
GOTERM_BP_DIRECT	GO:0046686~response to cadmium ion	5	0.2820078962210942	0.2979423542720222	ENSMUSG00000006818, ENSMUSG00000003031, ENSMUSG00000028890, ENSMUSG00000020366, ENSMUSG00000057897	1513	23	12548	1.8029253714187188	1.0	0.999245856220482	99.86751507594855
GOTERM_BP_DIRECT	GO:0098609~cell-cell adhesion	25	1.410039481105471	0.2993791571580505	ENSMUSG00000024969, ENSMUSG00000046314, ENSMUSG00000041720, ENSMUSG00000026860, ENSMUSG00000036371, ENSMUSG00000067889, ENSMUSG00000006276, ENSMUSG00000021282, ENSMUSG00000018417, ENSMUSG00000034088, ENSMUSG00000022285, ENSMUSG00000022565, ENSMUSG00000059040, ENSMUSG00000023277, ENSMUSG00000030870, ENSMUSG00000002546, ENSMUSG00000039457, ENSMUSG00000002524, ENSMUSG00000027624, ENSMUSG00000063524,…	1513	177	12548	1.1713921904697893	1.0	0.9992516325171742	99.87250307562523
GOTERM_BP_DIRECT	GO:0042593~glucose homeostasis	14	0.7896221094190639	0.29939212362895684	ENSMUSG00000019429, ENSMUSG00000032114, ENSMUSG00000032009, ENSMUSG00000044288, ENSMUSG00000050556, ENSMUSG00000022829, ENSMUSG00000068742, ENSMUSG00000032872, ENSMUSG00000050697, ENSMUSG00000026185, ENSMUSG00000053164, ENSMUSG00000044167, ENSMUSG00000051331, ENSMUSG00000004110	1513	91	12548	1.2759164166963242	1.0	0.9992263224286174	99.87254726976276
GOTERM_MF_DIRECT	GO:0015631~tubulin binding	8	0.4512126339537508	0.299546965154859	ENSMUSG00000029469, ENSMUSG00000018411, ENSMUSG00000019261, ENSMUSG00000058070, ENSMUSG00000020308, ENSMUSG00000021288, ENSMUSG00000040811, ENSMUSG00000033257	1495	44	12065	1.4673152934022498	1.0	0.9860508335850354	99.704436316416
GOTERM_MF_DIRECT	GO:0003707~steroid hormone receptor activity	8	0.4512126339537508	0.299546965154859	ENSMUSG00000058756, ENSMUSG00000031870, ENSMUSG00000024955, ENSMUSG00000001288, ENSMUSG00000005893, ENSMUSG00000017491, ENSMUSG00000015843, ENSMUSG00000021779	1495	44	12065	1.4673152934022498	1.0	0.9860508335850354	99.704436316416
GOTERM_CC_DIRECT	GO:0001741~XY body	4	0.2256063169768754	0.30106616400036035	ENSMUSG00000020661, ENSMUSG00000020390, ENSMUSG00000025758, ENSMUSG00000032481	1618	16	13445	2.077410383189122	1.0	0.8987462979385948	99.58310042982569
GOTERM_CC_DIRECT	GO:0097225~sperm midpiece	4	0.2256063169768754	0.30106616400036035	ENSMUSG00000029469, ENSMUSG00000038564, ENSMUSG00000020681, ENSMUSG00000015837	1618	16	13445	2.077410383189122	1.0	0.8987462979385948	99.58310042982569
GOTERM_BP_DIRECT	GO:0006198~cAMP catabolic process	4	0.2256063169768754	0.30211901041538425	ENSMUSG00000022489, ENSMUSG00000021684, ENSMUSG00000028525, ENSMUSG00000023868	1513	16	12548	2.073364177131527	1.0	0.9992602448797839	99.88152607688757
GOTERM_BP_DIRECT	GO:0051481~negative regulation of cytosolic calcium ion concentration	4	0.2256063169768754	0.30211901041538425	ENSMUSG00000032259, ENSMUSG00000029361, ENSMUSG00000057378, ENSMUSG00000031906	1513	16	12548	2.073364177131527	1.0	0.9992602448797839	99.88152607688757
GOTERM_BP_DIRECT	GO:0008053~mitochondrial fusion	4	0.2256063169768754	0.30211901041538425	ENSMUSG00000029020, ENSMUSG00000038084, ENSMUSG00000043648, ENSMUSG00000054942	1513	16	12548	2.073364177131527	1.0	0.9992602448797839	99.88152607688757
GOTERM_BP_DIRECT	GO:0031396~regulation of protein ubiquitination	4	0.2256063169768754	0.30211901041538425	ENSMUSG00000041556, ENSMUSG00000020634, ENSMUSG00000028756, ENSMUSG00000020366	1513	16	12548	2.073364177131527	1.0	0.9992602448797839	99.88152607688757
GOTERM_BP_DIRECT	GO:2000573~positive regulation of DNA biosynthetic process	4	0.2256063169768754	0.30211901041538425	ENSMUSG00000040552, ENSMUSG00000019432, ENSMUSG00000059456, ENSMUSG00000022812	1513	16	12548	2.073364177131527	1.0	0.9992602448797839	99.88152607688757
GOTERM_BP_DIRECT	GO:0001522~pseudouridine synthesis	4	0.2256063169768754	0.30211901041538425	ENSMUSG00000041199, ENSMUSG00000031403, ENSMUSG00000027324, ENSMUSG00000028010	1513	16	12548	2.073364177131527	1.0	0.9992602448797839	99.88152607688757
GOTERM_BP_DIRECT	GO:0051604~protein maturation	4	0.2256063169768754	0.30211901041538425	ENSMUSG00000019969, ENSMUSG00000039615, ENSMUSG00000029359, ENSMUSG00000049313	1513	16	12548	2.073364177131527	1.0	0.9992602448797839	99.88152607688757
GOTERM_BP_DIRECT	GO:0033344~cholesterol efflux	4	0.2256063169768754	0.30211901041538425	ENSMUSG00000005681, ENSMUSG00000024030, ENSMUSG00000002985, ENSMUSG00000018800	1513	16	12548	2.073364177131527	1.0	0.9992602448797839	99.88152607688757
GOTERM_BP_DIRECT	GO:0030048~actin filament-based movement	4	0.2256063169768754	0.30211901041538425	ENSMUSG00000034593, ENSMUSG00000030739, ENSMUSG00000018417, ENSMUSG00000020900	1513	16	12548	2.073364177131527	1.0	0.9992602448797839	99.88152607688757
GOTERM_BP_DIRECT	GO:0010613~positive regulation of cardiac muscle hypertrophy	4	0.2256063169768754	0.30211901041538425	ENSMUSG00000057530, ENSMUSG00000028161, ENSMUSG00000026496, ENSMUSG00000028854	1513	16	12548	2.073364177131527	1.0	0.9992602448797839	99.88152607688757
GOTERM_BP_DIRECT	GO:0043010~camera-type eye development	9	0.5076142131979695	0.3043589756293395	ENSMUSG00000019428, ENSMUSG00000033249, ENSMUSG00000005973, ENSMUSG00000001288, ENSMUSG00000045180, ENSMUSG00000027465, ENSMUSG00000019256, ENSMUSG00000051331, ENSMUSG00000026819	1513	53	12548	1.408322837296886	1.0	0.999282651161941	99.88845022962691
GOTERM_BP_DIRECT	GO:0032496~response to lipopolysaccharide	21	1.1844331641285957	0.30445506340324446	ENSMUSG00000009681, ENSMUSG00000000326, ENSMUSG00000001323, ENSMUSG00000056529, ENSMUSG00000017631, ENSMUSG00000034881, ENSMUSG00000044288, ENSMUSG00000028914, ENSMUSG00000063358, ENSMUSG00000031392, ENSMUSG00000031309, ENSMUSG00000007836, ENSMUSG00000019464, ENSMUSG00000006818, ENSMUSG00000039942, ENSMUSG00000029711, ENSMUSG00000020681, ENSMUSG00000042333, ENSMUSG00000029075, ENSMUSG00000020134,…	1513	146	12548	1.192894458075673	1.0	0.9992603456079899	99.88873851148702
GOTERM_BP_DIRECT	GO:0007173~epidermal growth factor receptor signaling pathway	7	0.39481105470953193	0.3053871893466318	ENSMUSG00000037104, ENSMUSG00000024486, ENSMUSG00000060275, ENSMUSG00000029999, ENSMUSG00000024122, ENSMUSG00000053158, ENSMUSG00000059456	1513	38	12548	1.5277420252548093	1.0	0.9992554750609087	99.89149870395588
GOTERM_BP_DIRECT	GO:0014823~response to activity	7	0.39481105470953193	0.3053871893466318	ENSMUSG00000039004, ENSMUSG00000006818, ENSMUSG00000022186, ENSMUSG00000025651, ENSMUSG00000068037, ENSMUSG00000026819, ENSMUSG00000050697	1513	38	12548	1.5277420252548093	1.0	0.9992554750609087	99.89149870395588
GOTERM_MF_DIRECT	GO:0016772~transferase activity, transferring phosphorus-containing groups	3	0.1692047377326565	0.3086431434064423	ENSMUSG00000000308, ENSMUSG00000053870, ENSMUSG00000029330	1495	9	12065	2.6900780379041245	1.0	0.9875904287723547	99.76133503038683
GOTERM_MF_DIRECT	GO:0015116~sulfate transmembrane transporter activity	3	0.1692047377326565	0.3086431434064423	ENSMUSG00000029015, ENSMUSG00000040441, ENSMUSG00000036196	1495	9	12065	2.6900780379041245	1.0	0.9875904287723547	99.76133503038683
GOTERM_MF_DIRECT	GO:0015288~porin activity	3	0.1692047377326565	0.3086431434064423	ENSMUSG00000024411, ENSMUSG00000040667, ENSMUSG00000020402	1495	9	12065	2.6900780379041245	1.0	0.9875904287723547	99.76133503038683
GOTERM_MF_DIRECT	GO:0035326~enhancer binding	3	0.1692047377326565	0.3086431434064423	ENSMUSG00000039630, ENSMUSG00000062115, ENSMUSG00000019256	1495	9	12065	2.6900780379041245	1.0	0.9875904287723547	99.76133503038683
GOTERM_MF_DIRECT	GO:0070700~BMP receptor binding	3	0.1692047377326565	0.3086431434064423	ENSMUSG00000039004, ENSMUSG00000027358, ENSMUSG00000026834	1495	9	12065	2.6900780379041245	1.0	0.9875904287723547	99.76133503038683
GOTERM_MF_DIRECT	GO:0017127~cholesterol transporter activity	3	0.1692047377326565	0.3086431434064423	ENSMUSG00000005681, ENSMUSG00000024030, ENSMUSG00000002985	1495	9	12065	2.6900780379041245	1.0	0.9875904287723547	99.76133503038683
GOTERM_MF_DIRECT	GO:0050662~coenzyme binding	3	0.1692047377326565	0.3086431434064423	ENSMUSG00000022223, ENSMUSG00000022570, ENSMUSG00000032126	1495	9	12065	2.6900780379041245	1.0	0.9875904287723547	99.76133503038683
KEGG_PATHWAY	mmu04071:Sphingolipid signaling pathway	17	0.9588268471517203	0.3114058186147075	ENSMUSG00000093803, ENSMUSG00000063358, ENSMUSG00000020366, ENSMUSG00000050511, ENSMUSG00000029120, ENSMUSG00000026942, ENSMUSG00000042429, ENSMUSG00000041769, ENSMUSG00000045038, ENSMUSG00000032908, ENSMUSG00000052889, ENSMUSG00000024122, ENSMUSG00000025499, ENSMUSG00000022052, ENSMUSG00000029053, ENSMUSG00000059409, ENSMUSG00000051177	653	111	5208	1.2214726211663425	1.0	0.8034767460665061	99.25104560006565
KEGG_PATHWAY	mmu04744:Phototransduction	3	0.1692047377326565	0.3134612467667577	ENSMUSG00000001175, ENSMUSG00000036438, ENSMUSG00000020890	653	9	5208	2.658499234303216	1.0	0.800822440899356	99.27984694846165
KEGG_PATHWAY	mmu00072:Synthesis and degradation of ketone bodies	3	0.1692047377326565	0.3134612467667577	ENSMUSG00000023832, ENSMUSG00000022186, ENSMUSG00000007908	653	9	5208	2.658499234303216	1.0	0.800822440899356	99.27984694846165
GOTERM_CC_DIRECT	GO:0015030~Cajal body	8	0.4512126339537508	0.3137721414582154	ENSMUSG00000015176, ENSMUSG00000031403, ENSMUSG00000021890, ENSMUSG00000070002, ENSMUSG00000032119, ENSMUSG00000020929, ENSMUSG00000039218, ENSMUSG00000028010	1618	46	13445	1.4451550491750416	1.0	0.9081730853333329	99.68512839412541
GOTERM_MF_DIRECT	GO:0005509~calcium ion binding	68	3.835307388606881	0.3137878523928379	ENSMUSG00000027347, ENSMUSG00000027010, ENSMUSG00000062542, ENSMUSG00000001323, ENSMUSG00000025854, ENSMUSG00000093803, ENSMUSG00000060371, ENSMUSG00000041771, ENSMUSG00000047428, ENSMUSG00000034868, ENSMUSG00000029544, ENSMUSG00000028649, ENSMUSG00000048200, ENSMUSG00000051375, ENSMUSG00000036438, ENSMUSG00000037996, ENSMUSG00000021596, ENSMUSG00000049225, ENSMUSG00000051177, ENSMUSG00000032946,…	1495	509	12065	1.0781452254075472	1.0	0.9881819601429681	99.78878528281044
GOTERM_MF_DIRECT	GO:0000977~RNA polymerase II regulatory region sequence-specific DNA binding	24	1.353637901861252	0.3142216600511795	ENSMUSG00000038255, ENSMUSG00000040363, ENSMUSG00000028423, ENSMUSG00000009739, ENSMUSG00000001288, ENSMUSG00000032368, ENSMUSG00000017491, ENSMUSG00000038418, ENSMUSG00000056493, ENSMUSG00000018750, ENSMUSG00000018654, ENSMUSG00000015843, ENSMUSG00000027104, ENSMUSG00000033249, ENSMUSG00000037791, ENSMUSG00000022389, ENSMUSG00000023391, ENSMUSG00000030393, ENSMUSG00000032698, ENSMUSG00000070643,…	1495	166	12065	1.1667808357174516	1.0	0.9877990285482585	99.79095896601112
GOTERM_BP_DIRECT	GO:0042493~response to drug	36	2.030456852791878	0.3142323187556864	ENSMUSG00000000326, ENSMUSG00000003031, ENSMUSG00000049511, ENSMUSG00000001323, ENSMUSG00000034881, ENSMUSG00000020431, ENSMUSG00000017740, ENSMUSG00000032259, ENSMUSG00000059003, ENSMUSG00000005681, ENSMUSG00000031748, ENSMUSG00000029026, ENSMUSG00000041380, ENSMUSG00000052889, ENSMUSG00000029009, ENSMUSG00000022186, ENSMUSG00000024962, ENSMUSG00000059456, ENSMUSG00000005089, ENSMUSG00000022285,…	1513	266	12548	1.1224227124321047	1.0	0.9994020679406459	99.91465587454825
GOTERM_BP_DIRECT	GO:0046627~negative regulation of insulin receptor signaling pathway	6	0.338409475465313	0.31584718124474487	ENSMUSG00000026812, ENSMUSG00000053164, ENSMUSG00000020027, ENSMUSG00000052889, ENSMUSG00000029053, ENSMUSG00000032578	1513	31	12548	1.60518516939215	1.0	0.999409460331134	99.91834298973787
GOTERM_BP_DIRECT	GO:0000086~G2/M transition of mitotic cell cycle	6	0.338409475465313	0.31584718124474487	ENSMUSG00000001175, ENSMUSG00000025226, ENSMUSG00000036438, ENSMUSG00000029516, ENSMUSG00000022996, ENSMUSG00000051177	1513	31	12548	1.60518516939215	1.0	0.999409460331134	99.91834298973787
KEGG_PATHWAY	mmu05322:Systemic lupus erythematosus	10	0.5640157924421884	0.31588156514577953	ENSMUSG00000041538, ENSMUSG00000018199, ENSMUSG00000018102, ENSMUSG00000059003, ENSMUSG00000081058, ENSMUSG00000015143, ENSMUSG00000056895, ENSMUSG00000064288, ENSMUSG00000030209, ENSMUSG00000078851	653	59	5208	1.3517792716796013	1.0	0.7986796468720931	99.31244825442191
GOTERM_MF_DIRECT	GO:0016706~oxidoreductase activity, acting on paired donors, with incorporation or reduction of molecular oxygen, 2-oxoglutarate as one donor, and incorporation of one atom each of oxygen into both donors	5	0.2820078962210942	0.3160514314255819	ENSMUSG00000058709, ENSMUSG00000025332, ENSMUSG00000044339, ENSMUSG00000002661, ENSMUSG00000030180	1495	23	12065	1.7543987203722553	1.0	0.9877045294998408	99.79989838024669
GOTERM_MF_DIRECT	GO:0030295~protein kinase activator activity	5	0.2820078962210942	0.3160514314255819	ENSMUSG00000027001, ENSMUSG00000036707, ENSMUSG00000029711, ENSMUSG00000031137, ENSMUSG00000025422	1495	23	12065	1.7543987203722553	1.0	0.9877045294998408	99.79989838024669
GOTERM_BP_DIRECT	GO:0008203~cholesterol metabolic process	11	0.6204173716864072	0.316745398421651	ENSMUSG00000031835, ENSMUSG00000022463, ENSMUSG00000005681, ENSMUSG00000024030, ENSMUSG00000035237, ENSMUSG00000021259, ENSMUSG00000034088, ENSMUSG00000002985, ENSMUSG00000049313, ENSMUSG00000032323, ENSMUSG00000050697	1513	69	12548	1.3221452723737273	1.0	0.9994047022102012	99.92032803955266
GOTERM_MF_DIRECT	GO:0005242~inward rectifier potassium channel activity	4	0.2256063169768754	0.31748164355091407	ENSMUSG00000038319, ENSMUSG00000096146, ENSMUSG00000033998, ENSMUSG00000041695	1495	16	12065	2.0175585284280935	1.0	0.9875284314697169	99.80663446996067
GOTERM_MF_DIRECT	GO:0070034~telomerase RNA binding	4	0.2256063169768754	0.31748164355091407	ENSMUSG00000039630, ENSMUSG00000031403, ENSMUSG00000001415, ENSMUSG00000028010	1495	16	12065	2.0175585284280935	1.0	0.9875284314697169	99.80663446996067
GOTERM_CC_DIRECT	GO:0016461~unconventional myosin complex	2	0.1128031584884377	0.31917063624041675	ENSMUSG00000072720, ENSMUSG00000039824	1618	3	13445	5.539761021837659	1.0	0.9109247782607122	99.72096608042578
GOTERM_CC_DIRECT	GO:0034657~GID complex	2	0.1128031584884377	0.31917063624041675	ENSMUSG00000001054, ENSMUSG00000002222	1618	3	13445	5.539761021837659	1.0	0.9109247782607122	99.72096608042578
GOTERM_CC_DIRECT	GO:0043293~apoptosome	2	0.1128031584884377	0.31917063624041675	ENSMUSG00000028914, ENSMUSG00000034485	1618	3	13445	5.539761021837659	1.0	0.9109247782607122	99.72096608042578
GOTERM_CC_DIRECT	GO:0042567~insulin-like growth factor ternary complex	2	0.1128031584884377	0.31917063624041675	ENSMUSG00000026185, ENSMUSG00000020427	1618	3	13445	5.539761021837659	1.0	0.9109247782607122	99.72096608042578
GOTERM_CC_DIRECT	GO:0034366~spherical high-density lipoprotein particle	2	0.1128031584884377	0.31917063624041675	ENSMUSG00000005681, ENSMUSG00000022037	1618	3	13445	5.539761021837659	1.0	0.9109247782607122	99.72096608042578
GOTERM_CC_DIRECT	GO:0097513~myosin II filament	2	0.1128031584884377	0.31917063624041675	ENSMUSG00000030739, ENSMUSG00000020900	1618	3	13445	5.539761021837659	1.0	0.9109247782607122	99.72096608042578
GOTERM_CC_DIRECT	GO:1902710~GABA receptor complex	2	0.1128031584884377	0.31917063624041675	ENSMUSG00000007653, ENSMUSG00000010803	1618	3	13445	5.539761021837659	1.0	0.9109247782607122	99.72096608042578
GOTERM_CC_DIRECT	GO:0036195~muscle cell projection membrane	2	0.1128031584884377	0.31917063624041675	ENSMUSG00000006304, ENSMUSG00000029621	1618	3	13445	5.539761021837659	1.0	0.9109247782607122	99.72096608042578
GOTERM_CC_DIRECT	GO:0097427~microtubule bundle	2	0.1128031584884377	0.31917063624041675	ENSMUSG00000024969, ENSMUSG00000052105	1618	3	13445	5.539761021837659	1.0	0.9109247782607122	99.72096608042578
GOTERM_BP_DIRECT	GO:0043987~histone H3-S10 phosphorylation	2	0.1128031584884377	0.31970493938947836	ENSMUSG00000021115, ENSMUSG00000024952	1513	3	12548	5.528971139017405	1.0	0.9994341907944327	99.92655031075078
GOTERM_BP_DIRECT	GO:0046103~inosine biosynthetic process	2	0.1128031584884377	0.31970493938947836	ENSMUSG00000026817, ENSMUSG00000027259	1513	3	12548	5.528971139017405	1.0	0.9994341907944327	99.92655031075078
GOTERM_BP_DIRECT	GO:2000344~positive regulation of acrosome reaction	2	0.1128031584884377	0.31970493938947836	ENSMUSG00000024112, ENSMUSG00000051177	1513	3	12548	5.528971139017405	1.0	0.9994341907944327	99.92655031075078
GOTERM_BP_DIRECT	GO:0042447~hormone catabolic process	2	0.1128031584884377	0.31970493938947836	ENSMUSG00000057530, ENSMUSG00000020681	1513	3	12548	5.528971139017405	1.0	0.9994341907944327	99.92655031075078
GOTERM_BP_DIRECT	GO:0044065~regulation of respiratory system process	2	0.1128031584884377	0.31970493938947836	ENSMUSG00000039018, ENSMUSG00000055932	1513	3	12548	5.528971139017405	1.0	0.9994341907944327	99.92655031075078
GOTERM_BP_DIRECT	GO:0023041~neuronal signal transduction	2	0.1128031584884377	0.31970493938947836	ENSMUSG00000047976, ENSMUSG00000043811	1513	3	12548	5.528971139017405	1.0	0.9994341907944327	99.92655031075078
GOTERM_BP_DIRECT	GO:0040013~negative regulation of locomotion	2	0.1128031584884377	0.31970493938947836	ENSMUSG00000041380, ENSMUSG00000049583	1513	3	12548	5.528971139017405	1.0	0.9994341907944327	99.92655031075078
GOTERM_BP_DIRECT	GO:1900126~negative regulation of hyaluronan biosynthetic process	2	0.1128031584884377	0.31970493938947836	ENSMUSG00000060279, ENSMUSG00000047126	1513	3	12548	5.528971139017405	1.0	0.9994341907944327	99.92655031075078
GOTERM_BP_DIRECT	GO:0086011~membrane repolarization during action potential	2	0.1128031584884377	0.31970493938947836	ENSMUSG00000038319, ENSMUSG00000041695	1513	3	12548	5.528971139017405	1.0	0.9994341907944327	99.92655031075078
GOTERM_BP_DIRECT	GO:0097091~synaptic vesicle clustering	2	0.1128031584884377	0.31970493938947836	ENSMUSG00000063887, ENSMUSG00000074736	1513	3	12548	5.528971139017405	1.0	0.9994341907944327	99.92655031075078
GOTERM_BP_DIRECT	GO:0097107~postsynaptic density assembly	2	0.1128031584884377	0.31970493938947836	ENSMUSG00000042453, ENSMUSG00000022623	1513	3	12548	5.528971139017405	1.0	0.9994341907944327	99.92655031075078
GOTERM_BP_DIRECT	GO:0019230~proprioception	2	0.1128031584884377	0.31970493938947836	ENSMUSG00000031393, ENSMUSG00000067724	1513	3	12548	5.528971139017405	1.0	0.9994341907944327	99.92655031075078
GOTERM_BP_DIRECT	GO:0003093~regulation of glomerular filtration	2	0.1128031584884377	0.31970493938947836	ENSMUSG00000042429, ENSMUSG00000022505	1513	3	12548	5.528971139017405	1.0	0.9994341907944327	99.92655031075078
GOTERM_BP_DIRECT	GO:0002068~glandular epithelial cell development	2	0.1128031584884377	0.31970493938947836	ENSMUSG00000001288, ENSMUSG00000017491	1513	3	12548	5.528971139017405	1.0	0.9994341907944327	99.92655031075078
GOTERM_BP_DIRECT	GO:0008356~asymmetric cell division	2	0.1128031584884377	0.31970493938947836	ENSMUSG00000002546, ENSMUSG00000020152	1513	3	12548	5.528971139017405	1.0	0.9994341907944327	99.92655031075078
GOTERM_BP_DIRECT	GO:0034372~very-low-density lipoprotein particle remodeling	2	0.1128031584884377	0.31970493938947836	ENSMUSG00000035237, ENSMUSG00000002985	1513	3	12548	5.528971139017405	1.0	0.9994341907944327	99.92655031075078
GOTERM_BP_DIRECT	GO:0086013~membrane repolarization during cardiac muscle cell action potential	2	0.1128031584884377	0.31970493938947836	ENSMUSG00000038319, ENSMUSG00000041695	1513	3	12548	5.528971139017405	1.0	0.9994341907944327	99.92655031075078
GOTERM_BP_DIRECT	GO:0001838~embryonic epithelial tube formation	2	0.1128031584884377	0.31970493938947836	ENSMUSG00000022623, ENSMUSG00000036856	1513	3	12548	5.528971139017405	1.0	0.9994341907944327	99.92655031075078
GOTERM_BP_DIRECT	GO:0034766~negative regulation of ion transmembrane transport	2	0.1128031584884377	0.31970493938947836	ENSMUSG00000029015, ENSMUSG00000005362	1513	3	12548	5.528971139017405	1.0	0.9994341907944327	99.92655031075078
GOTERM_BP_DIRECT	GO:0007196~adenylate cyclase-inhibiting G-protein coupled glutamate receptor signaling pathway	2	0.1128031584884377	0.31970493938947836	ENSMUSG00000056755, ENSMUSG00000063239	1513	3	12548	5.528971139017405	1.0	0.9994341907944327	99.92655031075078
GOTERM_BP_DIRECT	GO:0042321~negative regulation of circadian sleep/wake cycle, sleep	2	0.1128031584884377	0.31970493938947836	ENSMUSG00000032259, ENSMUSG00000042429	1513	3	12548	5.528971139017405	1.0	0.9994341907944327	99.92655031075078
GOTERM_BP_DIRECT	GO:0045963~negative regulation of dopamine metabolic process	2	0.1128031584884377	0.31970493938947836	ENSMUSG00000000326, ENSMUSG00000041380	1513	3	12548	5.528971139017405	1.0	0.9994341907944327	99.92655031075078
GOTERM_BP_DIRECT	GO:0060313~negative regulation of blood vessel remodeling	2	0.1128031584884377	0.31970493938947836	ENSMUSG00000009681, ENSMUSG00000017631	1513	3	12548	5.528971139017405	1.0	0.9994341907944327	99.92655031075078
GOTERM_BP_DIRECT	GO:0097155~fasciculation of sensory neuron axon	2	0.1128031584884377	0.31970493938947836	ENSMUSG00000026235, ENSMUSG00000045039	1513	3	12548	5.528971139017405	1.0	0.9994341907944327	99.92655031075078
GOTERM_BP_DIRECT	GO:0033566~gamma-tubulin complex localization	2	0.1128031584884377	0.31970493938947836	ENSMUSG00000037855, ENSMUSG00000033186	1513	3	12548	5.528971139017405	1.0	0.9994341907944327	99.92655031075078
GOTERM_BP_DIRECT	GO:0017038~protein import	2	0.1128031584884377	0.31970493938947836	ENSMUSG00000022037, ENSMUSG00000002985	1513	3	12548	5.528971139017405	1.0	0.9994341907944327	99.92655031075078
GOTERM_BP_DIRECT	GO:0035794~positive regulation of mitochondrial membrane permeability	2	0.1128031584884377	0.31970493938947836	ENSMUSG00000019853, ENSMUSG00000028854	1513	3	12548	5.528971139017405	1.0	0.9994341907944327	99.92655031075078
GOTERM_BP_DIRECT	GO:0034727~piecemeal microautophagy of nucleus	2	0.1128031584884377	0.31970493938947836	ENSMUSG00000033124, ENSMUSG00000038295	1513	3	12548	5.528971139017405	1.0	0.9994341907944327	99.92655031075078
GOTERM_BP_DIRECT	GO:0006704~glucocorticoid biosynthetic process	2	0.1128031584884377	0.31970493938947836	ENSMUSG00000016194, ENSMUSG00000032323	1513	3	12548	5.528971139017405	1.0	0.9994341907944327	99.92655031075078
GOTERM_BP_DIRECT	GO:0046340~diacylglycerol catabolic process	2	0.1128031584884377	0.31970493938947836	ENSMUSG00000005681, ENSMUSG00000035735	1513	3	12548	5.528971139017405	1.0	0.9994341907944327	99.92655031075078
GOTERM_BP_DIRECT	GO:0070212~protein poly-ADP-ribosylation	2	0.1128031584884377	0.31970493938947836	ENSMUSG00000063268, ENSMUSG00000026496	1513	3	12548	5.528971139017405	1.0	0.9994341907944327	99.92655031075078
GOTERM_BP_DIRECT	GO:0034384~high-density lipoprotein particle clearance	2	0.1128031584884377	0.31970493938947836	ENSMUSG00000005681, ENSMUSG00000002985	1513	3	12548	5.528971139017405	1.0	0.9994341907944327	99.92655031075078
GOTERM_BP_DIRECT	GO:2000553~positive regulation of T-helper 2 cell cytokine production	2	0.1128031584884377	0.31970493938947836	ENSMUSG00000032691, ENSMUSG00000029053	1513	3	12548	5.528971139017405	1.0	0.9994341907944327	99.92655031075078
GOTERM_BP_DIRECT	GO:0010636~positive regulation of mitochondrial fusion	2	0.1128031584884377	0.31970493938947836	ENSMUSG00000038084, ENSMUSG00000043648	1513	3	12548	5.528971139017405	1.0	0.9994341907944327	99.92655031075078
GOTERM_BP_DIRECT	GO:0043114~regulation of vascular permeability	2	0.1128031584884377	0.31970493938947836	ENSMUSG00000009681, ENSMUSG00000017631	1513	3	12548	5.528971139017405	1.0	0.9994341907944327	99.92655031075078
GOTERM_BP_DIRECT	GO:0001976~neurological system process involved in regulation of systemic arterial blood pressure	2	0.1128031584884377	0.31970493938947836	ENSMUSG00000032259, ENSMUSG00000031393	1513	3	12548	5.528971139017405	1.0	0.9994341907944327	99.92655031075078
GOTERM_BP_DIRECT	GO:0032349~positive regulation of aldosterone biosynthetic process	2	0.1128031584884377	0.31970493938947836	ENSMUSG00000039004, ENSMUSG00000036856	1513	3	12548	5.528971139017405	1.0	0.9994341907944327	99.92655031075078
GOTERM_BP_DIRECT	GO:0090292~nuclear matrix anchoring at nuclear membrane	2	0.1128031584884377	0.31970493938947836	ENSMUSG00000042524, ENSMUSG00000096054	1513	3	12548	5.528971139017405	1.0	0.9994341907944327	99.92655031075078
GOTERM_BP_DIRECT	GO:0032460~negative regulation of protein oligomerization	2	0.1128031584884377	0.31970493938947836	ENSMUSG00000050511, ENSMUSG00000049313	1513	3	12548	5.528971139017405	1.0	0.9994341907944327	99.92655031075078
GOTERM_BP_DIRECT	GO:1901843~positive regulation of high voltage-gated calcium channel activity	2	0.1128031584884377	0.31970493938947836	ENSMUSG00000025551, ENSMUSG00000057914	1513	3	12548	5.528971139017405	1.0	0.9994341907944327	99.92655031075078
GOTERM_BP_DIRECT	GO:1900452~regulation of long term synaptic depression	2	0.1128031584884377	0.31970493938947836	ENSMUSG00000022623, ENSMUSG00000038665	1513	3	12548	5.528971139017405	1.0	0.9994341907944327	99.92655031075078
GOTERM_BP_DIRECT	GO:1900078~positive regulation of cellular response to insulin stimulus	2	0.1128031584884377	0.31970493938947836	ENSMUSG00000034593, ENSMUSG00000024955	1513	3	12548	5.528971139017405	1.0	0.9994341907944327	99.92655031075078
GOTERM_BP_DIRECT	GO:0038003~opioid receptor signaling pathway	2	0.1128031584884377	0.31970493938947836	ENSMUSG00000050511, ENSMUSG00000025905	1513	3	12548	5.528971139017405	1.0	0.9994341907944327	99.92655031075078
GOTERM_BP_DIRECT	GO:0060083~smooth muscle contraction involved in micturition	2	0.1128031584884377	0.31970493938947836	ENSMUSG00000051331, ENSMUSG00000063142	1513	3	12548	5.528971139017405	1.0	0.9994341907944327	99.92655031075078
GOTERM_BP_DIRECT	GO:0006362~transcription elongation from RNA polymerase I promoter	2	0.1128031584884377	0.31970493938947836	ENSMUSG00000020923, ENSMUSG00000054051	1513	3	12548	5.528971139017405	1.0	0.9994341907944327	99.92655031075078
GOTERM_BP_DIRECT	GO:0000454~snoRNA guided rRNA pseudouridine synthesis	2	0.1128031584884377	0.31970493938947836	ENSMUSG00000031403, ENSMUSG00000028010	1513	3	12548	5.528971139017405	1.0	0.9994341907944327	99.92655031075078
GOTERM_BP_DIRECT	GO:0060129~thyroid-stimulating hormone-secreting cell differentiation	2	0.1128031584884377	0.31970493938947836	ENSMUSG00000027358, ENSMUSG00000036856	1513	3	12548	5.528971139017405	1.0	0.9994341907944327	99.92655031075078
GOTERM_BP_DIRECT	GO:0032417~positive regulation of sodium:proton antiporter activity	2	0.1128031584884377	0.31970493938947836	ENSMUSG00000029359, ENSMUSG00000051177	1513	3	12548	5.528971139017405	1.0	0.9994341907944327	99.92655031075078
GOTERM_BP_DIRECT	GO:0032387~negative regulation of intracellular transport	2	0.1128031584884377	0.31970493938947836	ENSMUSG00000018411, ENSMUSG00000052727	1513	3	12548	5.528971139017405	1.0	0.9994341907944327	99.92655031075078
GOTERM_BP_DIRECT	GO:0050713~negative regulation of interleukin-1 beta secretion	2	0.1128031584884377	0.31970493938947836	ENSMUSG00000036986, ENSMUSG00000032691	1513	3	12548	5.528971139017405	1.0	0.9994341907944327	99.92655031075078
GOTERM_BP_DIRECT	GO:0044805~late nucleophagy	2	0.1128031584884377	0.31970493938947836	ENSMUSG00000033124, ENSMUSG00000038295	1513	3	12548	5.528971139017405	1.0	0.9994341907944327	99.92655031075078
GOTERM_BP_DIRECT	GO:0033615~mitochondrial proton-transporting ATP synthase complex assembly	2	0.1128031584884377	0.31970493938947836	ENSMUSG00000028710, ENSMUSG00000025940	1513	3	12548	5.528971139017405	1.0	0.9994341907944327	99.92655031075078
GOTERM_BP_DIRECT	GO:0035282~segmentation	2	0.1128031584884377	0.31970493938947836	ENSMUSG00000019969, ENSMUSG00000020888	1513	3	12548	5.528971139017405	1.0	0.9994341907944327	99.92655031075078
GOTERM_BP_DIRECT	GO:0060748~tertiary branching involved in mammary gland duct morphogenesis	2	0.1128031584884377	0.31970493938947836	ENSMUSG00000031870, ENSMUSG00000036856	1513	3	12548	5.528971139017405	1.0	0.9994341907944327	99.92655031075078
GOTERM_BP_DIRECT	GO:0021692~cerebellar Purkinje cell layer morphogenesis	2	0.1128031584884377	0.31970493938947836	ENSMUSG00000030302, ENSMUSG00000067889	1513	3	12548	5.528971139017405	1.0	0.9994341907944327	99.92655031075078
GOTERM_MF_DIRECT	GO:0019902~phosphatase binding	8	0.4512126339537508	0.3203215536038103	ENSMUSG00000057719, ENSMUSG00000011751, ENSMUSG00000038949, ENSMUSG00000070002, ENSMUSG00000063358, ENSMUSG00000051403, ENSMUSG00000068742, ENSMUSG00000043460	1495	45	12065	1.4347082868821999	1.0	0.9876482224882649	99.81938381077646
GOTERM_MF_DIRECT	GO:0032947~protein complex scaffold	8	0.4512126339537508	0.3203215536038103	ENSMUSG00000020331, ENSMUSG00000042388, ENSMUSG00000023018, ENSMUSG00000018428, ENSMUSG00000040407, ENSMUSG00000041957, ENSMUSG00000022016, ENSMUSG00000050812	1495	45	12065	1.4347082868821999	1.0	0.9876482224882649	99.81938381077646
GOTERM_BP_DIRECT	GO:0001701~in utero embryonic development	33	1.8612521150592216	0.3224289943993998	ENSMUSG00000072720, ENSMUSG00000020918, ENSMUSG00000063659, ENSMUSG00000024807, ENSMUSG00000032855, ENSMUSG00000032366, ENSMUSG00000032119, ENSMUSG00000053580, ENSMUSG00000026207, ENSMUSG00000051510, ENSMUSG00000021217, ENSMUSG00000059040, ENSMUSG00000027002, ENSMUSG00000020719, ENSMUSG00000026834, ENSMUSG00000027358, ENSMUSG00000005973, ENSMUSG00000050017, ENSMUSG00000046822, ENSMUSG00000035569,…	1513	243	12548	1.1262718986887306	1.0	0.9994585456522836	99.93186843379462
KEGG_PATHWAY	mmu01210:2-Oxocarboxylic acid metabolism	4	0.2256063169768754	0.32375525842841746	ENSMUSG00000022477, ENSMUSG00000025190, ENSMUSG00000027406, ENSMUSG00000023262	653	16	5208	1.9938744257274121	1.0	0.8032705676208969	99.40931264424026
GOTERM_BP_DIRECT	GO:0006351~transcription, DNA-templated	198	11.16751269035533	0.32442478727512664	ENSMUSG00000003575, ENSMUSG00000038822, ENSMUSG00000035285, ENSMUSG00000032777, ENSMUSG00000031783, ENSMUSG00000038418, ENSMUSG00000061911, ENSMUSG00000031393, ENSMUSG00000030393, ENSMUSG00000048047, ENSMUSG00000048385, ENSMUSG00000034041, ENSMUSG00000048249, ENSMUSG00000019971, ENSMUSG00000002524, ENSMUSG00000060257, ENSMUSG00000022961, ENSMUSG00000069895, ENSMUSG00000035011, ENSMUSG00000027104,…	1513	1584	12548	1.0366820885657633	1.0	0.9994709459920097	99.93553114722022
GOTERM_BP_DIRECT	GO:0002092~positive regulation of receptor internalization	5	0.2820078962210942	0.326598892196261	ENSMUSG00000032259, ENSMUSG00000030854, ENSMUSG00000023923, ENSMUSG00000018909, ENSMUSG00000025812	1513	24	12548	1.727803480942939	1.0	0.9994856568376607	99.939308680151
GOTERM_BP_DIRECT	GO:0001954~positive regulation of cell-matrix adhesion	5	0.2820078962210942	0.326598892196261	ENSMUSG00000025314, ENSMUSG00000022505, ENSMUSG00000059456, ENSMUSG00000029053, ENSMUSG00000022812	1513	24	12548	1.727803480942939	1.0	0.9994856568376607	99.939308680151
GOTERM_BP_DIRECT	GO:0032456~endocytic recycling	5	0.2820078962210942	0.326598892196261	ENSMUSG00000039840, ENSMUSG00000024797, ENSMUSG00000038970, ENSMUSG00000024319, ENSMUSG00000001376	1513	24	12548	1.727803480942939	1.0	0.9994856568376607	99.939308680151
GOTERM_BP_DIRECT	GO:0007214~gamma-aminobutyric acid signaling pathway	5	0.2820078962210942	0.326598892196261	ENSMUSG00000017412, ENSMUSG00000010803, ENSMUSG00000029211, ENSMUSG00000036062, ENSMUSG00000038910	1513	24	12548	1.727803480942939	1.0	0.9994856568376607	99.939308680151
KEGG_PATHWAY	mmu00564:Glycerophospholipid metabolism	13	0.7332205301748449	0.3268794620676797	ENSMUSG00000031985, ENSMUSG00000027346, ENSMUSG00000038665, ENSMUSG00000034731, ENSMUSG00000036095, ENSMUSG00000029330, ENSMUSG00000030275, ENSMUSG00000075703, ENSMUSG00000023019, ENSMUSG00000003363, ENSMUSG00000035237, ENSMUSG00000027134, ENSMUSG00000026623	653	82	5208	1.2644081724125051	1.0	0.8020739243171972	99.44412486811243
GOTERM_CC_DIRECT	GO:0045121~membrane raft	31	1.7484489565707841	0.32733496004062484	ENSMUSG00000025876, ENSMUSG00000030525, ENSMUSG00000022505, ENSMUSG00000050511, ENSMUSG00000020431, ENSMUSG00000026942, ENSMUSG00000034974, ENSMUSG00000031376, ENSMUSG00000060534, ENSMUSG00000069833, ENSMUSG00000056258, ENSMUSG00000015355, ENSMUSG00000027273, ENSMUSG00000043411, ENSMUSG00000059456, ENSMUSG00000034994, ENSMUSG00000023274, ENSMUSG00000044288, ENSMUSG00000038298, ENSMUSG00000030102,…	1618	228	13445	1.1298196820853121	1.0	0.9157703749885202	99.76799399338002
GOTERM_MF_DIRECT	GO:0003726~double-stranded RNA adenosine deaminase activity	2	0.1128031584884377	0.32740911807193523	ENSMUSG00000027951, ENSMUSG00000020262	1495	3	12065	5.38015607580825	1.0	0.9886059617859854	99.84784550930654
GOTERM_MF_DIRECT	GO:0008273~calcium, potassium:sodium antiporter activity	2	0.1128031584884377	0.32740911807193523	ENSMUSG00000037996, ENSMUSG00000041771	1495	3	12065	5.38015607580825	1.0	0.9886059617859854	99.84784550930654
GOTERM_MF_DIRECT	GO:0031800~type 3 metabotropic glutamate receptor binding	2	0.1128031584884377	0.32740911807193523	ENSMUSG00000001175, ENSMUSG00000036438	1495	3	12065	5.38015607580825	1.0	0.9886059617859854	99.84784550930654
GOTERM_MF_DIRECT	GO:0004033~aldo-keto reductase (NADP) activity	2	0.1128031584884377	0.32740911807193523	ENSMUSG00000027827, ENSMUSG00000028931	1495	3	12065	5.38015607580825	1.0	0.9886059617859854	99.84784550930654
GOTERM_MF_DIRECT	GO:0010484~H3 histone acetyltransferase activity	2	0.1128031584884377	0.32740911807193523	ENSMUSG00000020918, ENSMUSG00000022031	1495	3	12065	5.38015607580825	1.0	0.9886059617859854	99.84784550930654
GOTERM_MF_DIRECT	GO:0016917~GABA receptor activity	2	0.1128031584884377	0.32740911807193523	ENSMUSG00000007653, ENSMUSG00000010803	1495	3	12065	5.38015607580825	1.0	0.9886059617859854	99.84784550930654
GOTERM_MF_DIRECT	GO:0030144~alpha-1,6-mannosylglycoprotein 6-beta-N-acetylglucosaminyltransferase activity	2	0.1128031584884377	0.32740911807193523	ENSMUSG00000036155, ENSMUSG00000043857	1495	3	12065	5.38015607580825	1.0	0.9886059617859854	99.84784550930654
GOTERM_MF_DIRECT	GO:0001642~group III metabotropic glutamate receptor activity	2	0.1128031584884377	0.32740911807193523	ENSMUSG00000056755, ENSMUSG00000063239	1495	3	12065	5.38015607580825	1.0	0.9886059617859854	99.84784550930654
GOTERM_MF_DIRECT	GO:0086056~voltage-gated calcium channel activity involved in AV node cell action potential	2	0.1128031584884377	0.32740911807193523	ENSMUSG00000057914, ENSMUSG00000051331	1495	3	12065	5.38015607580825	1.0	0.9886059617859854	99.84784550930654
GOTERM_MF_DIRECT	GO:0055077~gap junction hemi-channel activity	2	0.1128031584884377	0.32740911807193523	ENSMUSG00000058441, ENSMUSG00000057123	1495	3	12065	5.38015607580825	1.0	0.9886059617859854	99.84784550930654
GOTERM_MF_DIRECT	GO:0008177~succinate dehydrogenase (ubiquinone) activity	2	0.1128031584884377	0.32740911807193523	ENSMUSG00000009863, ENSMUSG00000021577	1495	3	12065	5.38015607580825	1.0	0.9886059617859854	99.84784550930654
GOTERM_MF_DIRECT	GO:0015319~sodium:inorganic phosphate symporter activity	2	0.1128031584884377	0.32740911807193523	ENSMUSG00000070570, ENSMUSG00000037656	1495	3	12065	5.38015607580825	1.0	0.9886059617859854	99.84784550930654
GOTERM_MF_DIRECT	GO:0035175~histone kinase activity (H3-S10 specific)	2	0.1128031584884377	0.32740911807193523	ENSMUSG00000021115, ENSMUSG00000024952	1495	3	12065	5.38015607580825	1.0	0.9886059617859854	99.84784550930654
GOTERM_MF_DIRECT	GO:0005519~cytoskeletal regulatory protein binding	2	0.1128031584884377	0.32740911807193523	ENSMUSG00000052727, ENSMUSG00000000416	1495	3	12065	5.38015607580825	1.0	0.9886059617859854	99.84784550930654
GOTERM_MF_DIRECT	GO:0004470~malic enzyme activity	2	0.1128031584884377	0.32740911807193523	ENSMUSG00000030621, ENSMUSG00000024556	1495	3	12065	5.38015607580825	1.0	0.9886059617859854	99.84784550930654
GOTERM_MF_DIRECT	GO:0019207~kinase regulator activity	2	0.1128031584884377	0.32740911807193523	ENSMUSG00000022016, ENSMUSG00000030983	1495	3	12065	5.38015607580825	1.0	0.9886059617859854	99.84784550930654
GOTERM_MF_DIRECT	GO:0008332~low voltage-gated calcium channel activity	2	0.1128031584884377	0.32740911807193523	ENSMUSG00000024112, ENSMUSG00000022416	1495	3	12065	5.38015607580825	1.0	0.9886059617859854	99.84784550930654
GOTERM_MF_DIRECT	GO:0004471~malate dehydrogenase (decarboxylating) (NAD+) activity	2	0.1128031584884377	0.32740911807193523	ENSMUSG00000030621, ENSMUSG00000024556	1495	3	12065	5.38015607580825	1.0	0.9886059617859854	99.84784550930654
GOTERM_MF_DIRECT	GO:0005219~ryanodine-sensitive calcium-release channel activity	2	0.1128031584884377	0.32740911807193523	ENSMUSG00000057378, ENSMUSG00000030592	1495	3	12065	5.38015607580825	1.0	0.9886059617859854	99.84784550930654
GOTERM_MF_DIRECT	GO:0043734~DNA-N1-methyladenine dioxygenase activity	2	0.1128031584884377	0.32740911807193523	ENSMUSG00000055932, ENSMUSG00000044339	1495	3	12065	5.38015607580825	1.0	0.9886059617859854	99.84784550930654
GOTERM_MF_DIRECT	GO:0071987~WD40-repeat domain binding	2	0.1128031584884377	0.32740911807193523	ENSMUSG00000023932, ENSMUSG00000019982	1495	3	12065	5.38015607580825	1.0	0.9886059617859854	99.84784550930654
GOTERM_MF_DIRECT	GO:0016309~1-phosphatidylinositol-5-phosphate 4-kinase activity	2	0.1128031584884377	0.32740911807193523	ENSMUSG00000025417, ENSMUSG00000018547	1495	3	12065	5.38015607580825	1.0	0.9886059617859854	99.84784550930654
GOTERM_BP_DIRECT	GO:0002230~positive regulation of defense response to virus by host	14	0.7896221094190639	0.32765530859768344	ENSMUSG00000032114, ENSMUSG00000038780, ENSMUSG00000020321, ENSMUSG00000035885, ENSMUSG00000037860, ENSMUSG00000032939, ENSMUSG00000027692, ENSMUSG00000064329, ENSMUSG00000068373, ENSMUSG00000003469, ENSMUSG00000027254, ENSMUSG00000025551, ENSMUSG00000081058, ENSMUSG00000078201	1513	93	12548	1.248477353971672	1.0	0.9994838159112147	99.9410676384037
GOTERM_BP_DIRECT	GO:0007010~cytoskeleton organization	14	0.7896221094190639	0.32765530859768344	ENSMUSG00000006673, ENSMUSG00000040276, ENSMUSG00000029095, ENSMUSG00000024236, ENSMUSG00000021373, ENSMUSG00000017167, ENSMUSG00000027692, ENSMUSG00000022812, ENSMUSG00000028656, ENSMUSG00000023025, ENSMUSG00000030583, ENSMUSG00000022099, ENSMUSG00000055805, ENSMUSG00000021945	1513	93	12548	1.248477353971672	1.0	0.9994838159112147	99.9410676384037
KEGG_PATHWAY	mmu04010:MAPK signaling pathway	32	1.804850535815003	0.32786574302603905	ENSMUSG00000027347, ENSMUSG00000030854, ENSMUSG00000031506, ENSMUSG00000026942, ENSMUSG00000033953, ENSMUSG00000018411, ENSMUSG00000017412, ENSMUSG00000025551, ENSMUSG00000020882, ENSMUSG00000052889, ENSMUSG00000041460, ENSMUSG00000024112, ENSMUSG00000004054, ENSMUSG00000057914, ENSMUSG00000022416, ENSMUSG00000031137, ENSMUSG00000051331, ENSMUSG00000004110, ENSMUSG00000032946, ENSMUSG00000019146,…	653	227	5208	1.1242992356524615	1.0	0.7983512573962601	99.45471473108964
GOTERM_BP_DIRECT	GO:0043087~regulation of GTPase activity	11	0.6204173716864072	0.3332794859071078	ENSMUSG00000050310, ENSMUSG00000027347, ENSMUSG00000026235, ENSMUSG00000041351, ENSMUSG00000038665, ENSMUSG00000026812, ENSMUSG00000042700, ENSMUSG00000020130, ENSMUSG00000056486, ENSMUSG00000067629, ENSMUSG00000026259	1513	70	12548	1.3032574827683883	1.0	0.9995449754243209	99.94964827275261
GOTERM_CC_DIRECT	GO:0090544~BAF-type complex	4	0.2256063169768754	0.33580234797913094	ENSMUSG00000028949, ENSMUSG00000023018, ENSMUSG00000007880, ENSMUSG00000032481	1618	17	13445	1.9552097724132913	1.0	0.920578901513111	99.80886879200946
GOTERM_CC_DIRECT	GO:0005740~mitochondrial envelope	4	0.2256063169768754	0.33580234797913094	ENSMUSG00000019428, ENSMUSG00000003072, ENSMUSG00000061518, ENSMUSG00000093904	1618	17	13445	1.9552097724132913	1.0	0.920578901513111	99.80886879200946
GOTERM_BP_DIRECT	GO:0015992~proton transport	8	0.4512126339537508	0.33587438453075125	ENSMUSG00000014786, ENSMUSG00000020261, ENSMUSG00000038023, ENSMUSG00000025428, ENSMUSG00000050856, ENSMUSG00000022890, ENSMUSG00000025393, ENSMUSG00000003072	1513	47	12548	1.4116522057065712	1.0	0.9995627948246494	99.95319533564209
GOTERM_BP_DIRECT	GO:0045638~negative regulation of myeloid cell differentiation	4	0.2256063169768754	0.33692853053105376	ENSMUSG00000020160, ENSMUSG00000048109, ENSMUSG00000027210, ENSMUSG00000059456	1513	17	12548	1.9514015784767311	1.0	0.9995610920837761	99.95456759551625
GOTERM_BP_DIRECT	GO:0010592~positive regulation of lamellipodium assembly	4	0.2256063169768754	0.33692853053105376	ENSMUSG00000027002, ENSMUSG00000023277, ENSMUSG00000033940, ENSMUSG00000006304	1513	17	12548	1.9514015784767311	1.0	0.9995610920837761	99.95456759551625
GOTERM_BP_DIRECT	GO:0007405~neuroblast proliferation	4	0.2256063169768754	0.33692853053105376	ENSMUSG00000058070, ENSMUSG00000047976, ENSMUSG00000035735, ENSMUSG00000064325	1513	17	12548	1.9514015784767311	1.0	0.9995610920837761	99.95456759551625
GOTERM_BP_DIRECT	GO:0030278~regulation of ossification	4	0.2256063169768754	0.33692853053105376	ENSMUSG00000024955, ENSMUSG00000039942, ENSMUSG00000066026, ENSMUSG00000063358	1513	17	12548	1.9514015784767311	1.0	0.9995610920837761	99.95456759551625
GOTERM_BP_DIRECT	GO:0001574~ganglioside biosynthetic process	4	0.2256063169768754	0.33692853053105376	ENSMUSG00000025789, ENSMUSG00000026811, ENSMUSG00000056091, ENSMUSG00000006731	1513	17	12548	1.9514015784767311	1.0	0.9995610920837761	99.95456759551625
GOTERM_MF_DIRECT	GO:0000287~magnesium ion binding	25	1.410039481105471	0.3384023314030975	ENSMUSG00000024234, ENSMUSG00000059040, ENSMUSG00000027531, ENSMUSG00000024969, ENSMUSG00000000326, ENSMUSG00000024769, ENSMUSG00000001323, ENSMUSG00000032788, ENSMUSG00000029446, ENSMUSG00000025817, ENSMUSG00000029359, ENSMUSG00000045211, ENSMUSG00000031112, ENSMUSG00000054958, ENSMUSG00000031309, ENSMUSG00000063524, ENSMUSG00000031833, ENSMUSG00000031016, ENSMUSG00000028756, ENSMUSG00000024952,…	1495	176	12065	1.1463400729705078	1.0	0.9901579618318439	99.88379958280169
GOTERM_CC_DIRECT	GO:0030017~sarcomere	6	0.338409475465313	0.3393100250495904	ENSMUSG00000001175, ENSMUSG00000028328, ENSMUSG00000036438, ENSMUSG00000096054, ENSMUSG00000015143, ENSMUSG00000026817	1618	32	13445	1.5580577873918418	1.0	0.9215714532685302	99.82374161177351
GOTERM_BP_DIRECT	GO:0006139~nucleobase-containing compound metabolic process	6	0.338409475465313	0.3408276359634449	ENSMUSG00000035842, ENSMUSG00000002052, ENSMUSG00000025817, ENSMUSG00000014554, ENSMUSG00000029366, ENSMUSG00000026817	1513	32	12548	1.5550231328486452	1.0	0.9995935702897907	99.95931961691974
GOTERM_BP_DIRECT	GO:0040018~positive regulation of multicellular organism growth	6	0.338409475465313	0.3408276359634449	ENSMUSG00000031755, ENSMUSG00000032259, ENSMUSG00000011751, ENSMUSG00000053164, ENSMUSG00000005506, ENSMUSG00000018654	1513	32	12548	1.5550231328486452	1.0	0.9995935702897907	99.95931961691974
GOTERM_BP_DIRECT	GO:0072593~reactive oxygen species metabolic process	6	0.338409475465313	0.3408276359634449	ENSMUSG00000005510, ENSMUSG00000025968, ENSMUSG00000022679, ENSMUSG00000044005, ENSMUSG00000036199, ENSMUSG00000053617	1513	32	12548	1.5550231328486452	1.0	0.9995935702897907	99.95931961691974
GOTERM_BP_DIRECT	GO:0008344~adult locomotory behavior	9	0.5076142131979695	0.34192034042388	ENSMUSG00000031393, ENSMUSG00000023033, ENSMUSG00000028328, ENSMUSG00000026959, ENSMUSG00000025551, ENSMUSG00000026812, ENSMUSG00000040537, ENSMUSG00000026825, ENSMUSG00000050511	1513	55	12548	1.3571110977588174	1.0	0.9995924088490282	99.96056446196802
GOTERM_CC_DIRECT	GO:0031597~cytosolic proteasome complex	3	0.1692047377326565	0.3427767396713911	ENSMUSG00000021178, ENSMUSG00000020708, ENSMUSG00000008604	1618	10	13445	2.492892459826947	1.0	0.9225202626521873	99.83737218439346
GOTERM_CC_DIRECT	GO:0035253~ciliary rootlet	3	0.1692047377326565	0.3427767396713911	ENSMUSG00000040860, ENSMUSG00000019969, ENSMUSG00000021288	1618	10	13445	2.492892459826947	1.0	0.9225202626521873	99.83737218439346
GOTERM_CC_DIRECT	GO:0000164~protein phosphatase type 1 complex	3	0.1692047377326565	0.3427767396713911	ENSMUSG00000014956, ENSMUSG00000040385, ENSMUSG00000036398	1618	10	13445	2.492892459826947	1.0	0.9225202626521873	99.83737218439346
GOTERM_BP_DIRECT	GO:0000002~mitochondrial genome maintenance	3	0.1692047377326565	0.3436691613347562	ENSMUSG00000038084, ENSMUSG00000030879, ENSMUSG00000028982	1513	10	12548	2.4880370125578324	1.0	0.9995987902169874	99.96248202906125
GOTERM_BP_DIRECT	GO:0050774~negative regulation of dendrite morphogenesis	3	0.1692047377326565	0.3436691613347562	ENSMUSG00000029516, ENSMUSG00000028161, ENSMUSG00000022812	1513	10	12548	2.4880370125578324	1.0	0.9995987902169874	99.96248202906125
GOTERM_BP_DIRECT	GO:0033148~positive regulation of intracellular estrogen receptor signaling pathway	3	0.1692047377326565	0.3436691613347562	ENSMUSG00000020719, ENSMUSG00000026496, ENSMUSG00000030680	1513	10	12548	2.4880370125578324	1.0	0.9995987902169874	99.96248202906125
GOTERM_BP_DIRECT	GO:0071044~histone mRNA catabolic process	3	0.1692047377326565	0.3436691613347562	ENSMUSG00000058301, ENSMUSG00000024234, ENSMUSG00000034259	1513	10	12548	2.4880370125578324	1.0	0.9995987902169874	99.96248202906125
GOTERM_BP_DIRECT	GO:0008272~sulfate transport	3	0.1692047377326565	0.3436691613347562	ENSMUSG00000029015, ENSMUSG00000040441, ENSMUSG00000036196	1513	10	12548	2.4880370125578324	1.0	0.9995987902169874	99.96248202906125
GOTERM_BP_DIRECT	GO:0007270~neuron-neuron synaptic transmission	3	0.1692047377326565	0.3436691613347562	ENSMUSG00000032259, ENSMUSG00000047495, ENSMUSG00000020402	1513	10	12548	2.4880370125578324	1.0	0.9995987902169874	99.96248202906125
GOTERM_BP_DIRECT	GO:0060765~regulation of androgen receptor signaling pathway	3	0.1692047377326565	0.3436691613347562	ENSMUSG00000020719, ENSMUSG00000029634, ENSMUSG00000060450	1513	10	12548	2.4880370125578324	1.0	0.9995987902169874	99.96248202906125
GOTERM_BP_DIRECT	GO:1900025~negative regulation of substrate adhesion-dependent cell spreading	3	0.1692047377326565	0.3436691613347562	ENSMUSG00000027750, ENSMUSG00000022099, ENSMUSG00000074238	1513	10	12548	2.4880370125578324	1.0	0.9995987902169874	99.96248202906125
GOTERM_BP_DIRECT	GO:0042428~serotonin metabolic process	3	0.1692047377326565	0.3436691613347562	ENSMUSG00000022489, ENSMUSG00000030302, ENSMUSG00000059003	1513	10	12548	2.4880370125578324	1.0	0.9995987902169874	99.96248202906125
GOTERM_BP_DIRECT	GO:0070201~regulation of establishment of protein localization	3	0.1692047377326565	0.3436691613347562	ENSMUSG00000057406, ENSMUSG00000027273, ENSMUSG00000019971	1513	10	12548	2.4880370125578324	1.0	0.9995987902169874	99.96248202906125
GOTERM_BP_DIRECT	GO:0055008~cardiac muscle tissue morphogenesis	3	0.1692047377326565	0.3436691613347562	ENSMUSG00000027358, ENSMUSG00000029711, ENSMUSG00000006235	1513	10	12548	2.4880370125578324	1.0	0.9995987902169874	99.96248202906125
GOTERM_BP_DIRECT	GO:0048149~behavioral response to ethanol	3	0.1692047377326565	0.3436691613347562	ENSMUSG00000032259, ENSMUSG00000030525, ENSMUSG00000021198	1513	10	12548	2.4880370125578324	1.0	0.9995987902169874	99.96248202906125
GOTERM_BP_DIRECT	GO:0046628~positive regulation of insulin receptor signaling pathway	3	0.1692047377326565	0.3436691613347562	ENSMUSG00000020189, ENSMUSG00000029053, ENSMUSG00000023571	1513	10	12548	2.4880370125578324	1.0	0.9995987902169874	99.96248202906125
GOTERM_BP_DIRECT	GO:0071872~cellular response to epinephrine stimulus	3	0.1692047377326565	0.3436691613347562	ENSMUSG00000028525, ENSMUSG00000028854, ENSMUSG00000029361	1513	10	12548	2.4880370125578324	1.0	0.9995987902169874	99.96248202906125
GOTERM_BP_DIRECT	GO:0090502~RNA phosphodiester bond hydrolysis, endonucleolytic	3	0.1692047377326565	0.3436691613347562	ENSMUSG00000022325, ENSMUSG00000026248, ENSMUSG00000049950	1513	10	12548	2.4880370125578324	1.0	0.9995987902169874	99.96248202906125
GOTERM_BP_DIRECT	GO:0031424~keratinization	3	0.1692047377326565	0.3436691613347562	ENSMUSG00000036167, ENSMUSG00000050359, ENSMUSG00000039457	1513	10	12548	2.4880370125578324	1.0	0.9995987902169874	99.96248202906125
GOTERM_BP_DIRECT	GO:0006390~transcription from mitochondrial promoter	3	0.1692047377326565	0.3436691613347562	ENSMUSG00000033871, ENSMUSG00000025209, ENSMUSG00000028982	1513	10	12548	2.4880370125578324	1.0	0.9995987902169874	99.96248202906125
GOTERM_BP_DIRECT	GO:0016070~RNA metabolic process	3	0.1692047377326565	0.3436691613347562	ENSMUSG00000042729, ENSMUSG00000078676, ENSMUSG00000028330	1513	10	12548	2.4880370125578324	1.0	0.9995987902169874	99.96248202906125
GOTERM_BP_DIRECT	GO:0045647~negative regulation of erythrocyte differentiation	3	0.1692047377326565	0.3436691613347562	ENSMUSG00000034201, ENSMUSG00000032698, ENSMUSG00000024359	1513	10	12548	2.4880370125578324	1.0	0.9995987902169874	99.96248202906125
GOTERM_BP_DIRECT	GO:0030322~stabilization of membrane potential	3	0.1692047377326565	0.3436691613347562	ENSMUSG00000033998, ENSMUSG00000036760, ENSMUSG00000037624	1513	10	12548	2.4880370125578324	1.0	0.9995987902169874	99.96248202906125
GOTERM_BP_DIRECT	GO:0001523~retinoid metabolic process	3	0.1692047377326565	0.3436691613347562	ENSMUSG00000005681, ENSMUSG00000066026, ENSMUSG00000002985	1513	10	12548	2.4880370125578324	1.0	0.9995987902169874	99.96248202906125
GOTERM_BP_DIRECT	GO:0045806~negative regulation of endocytosis	3	0.1692047377326565	0.3436691613347562	ENSMUSG00000027457, ENSMUSG00000050335, ENSMUSG00000040276	1513	10	12548	2.4880370125578324	1.0	0.9995987902169874	99.96248202906125
GOTERM_BP_DIRECT	GO:0010759~positive regulation of macrophage chemotaxis	3	0.1692047377326565	0.3436691613347562	ENSMUSG00000025314, ENSMUSG00000040552, ENSMUSG00000031778	1513	10	12548	2.4880370125578324	1.0	0.9995987902169874	99.96248202906125
GOTERM_BP_DIRECT	GO:0060306~regulation of membrane repolarization	3	0.1692047377326565	0.3436691613347562	ENSMUSG00000024589, ENSMUSG00000038319, ENSMUSG00000041695	1513	10	12548	2.4880370125578324	1.0	0.9995987902169874	99.96248202906125
GOTERM_BP_DIRECT	GO:0051533~positive regulation of NFAT protein import into nucleus	3	0.1692047377326565	0.3436691613347562	ENSMUSG00000028161, ENSMUSG00000028854, ENSMUSG00000033953	1513	10	12548	2.4880370125578324	1.0	0.9995987902169874	99.96248202906125
GOTERM_MF_DIRECT	GO:0050681~androgen receptor binding	5	0.2820078962210942	0.34567734771867614	ENSMUSG00000020719, ENSMUSG00000029634, ENSMUSG00000002455, ENSMUSG00000052889, ENSMUSG00000060450	1495	24	12065	1.6812987736900782	1.0	0.9909492644182394	99.90302616571792
GOTERM_MF_DIRECT	GO:0051019~mitogen-activated protein kinase binding	5	0.2820078962210942	0.34567734771867614	ENSMUSG00000030854, ENSMUSG00000025314, ENSMUSG00000056529, ENSMUSG00000020681, ENSMUSG00000017119	1495	24	12065	1.6812987736900782	1.0	0.9909492644182394	99.90302616571792
GOTERM_MF_DIRECT	GO:0015078~hydrogen ion transmembrane transporter activity	5	0.2820078962210942	0.34567734771867614	ENSMUSG00000020261, ENSMUSG00000038023, ENSMUSG00000050856, ENSMUSG00000022890, ENSMUSG00000003072	1495	24	12065	1.6812987736900782	1.0	0.9909492644182394	99.90302616571792
KEGG_PATHWAY	mmu00250:Alanine, aspartate and glutamate metabolism	6	0.338409475465313	0.3458604050846956	ENSMUSG00000029992, ENSMUSG00000022407, ENSMUSG00000022751, ENSMUSG00000044005, ENSMUSG00000057880, ENSMUSG00000025190	653	31	5208	1.54364471669219	1.0	0.8145682377379015	99.6180344910515
KEGG_PATHWAY	mmu00051:Fructose and mannose metabolism	6	0.338409475465313	0.3458604050846956	ENSMUSG00000023456, ENSMUSG00000059343, ENSMUSG00000053870, ENSMUSG00000022570, ENSMUSG00000026773, ENSMUSG00000030695	653	31	5208	1.54364471669219	1.0	0.8145682377379015	99.6180344910515
GOTERM_BP_DIRECT	GO:0006470~protein dephosphorylation	18	1.015228426395939	0.3476317641355478	ENSMUSG00000030854, ENSMUSG00000027001, ENSMUSG00000025314, ENSMUSG00000093803, ENSMUSG00000059895, ENSMUSG00000047205, ENSMUSG00000031506, ENSMUSG00000040385, ENSMUSG00000025217, ENSMUSG00000028161, ENSMUSG00000018648, ENSMUSG00000033953, ENSMUSG00000026181, ENSMUSG00000014956, ENSMUSG00000026659, ENSMUSG00000038582, ENSMUSG00000022052, ENSMUSG00000049225	1513	126	12548	1.184779529789444	1.0	0.9996290535840137	99.9665055694385
GOTERM_BP_DIRECT	GO:0009790~embryo development	11	0.6204173716864072	0.34996914836931664	ENSMUSG00000050310, ENSMUSG00000031393, ENSMUSG00000023456, ENSMUSG00000027358, ENSMUSG00000025428, ENSMUSG00000019969, ENSMUSG00000026812, ENSMUSG00000006235, ENSMUSG00000032366, ENSMUSG00000028854, ENSMUSG00000030209	1513	71	12548	1.2849017435744674	1.0	0.9996408573474996	99.96868361948259
GOTERM_BP_DIRECT	GO:0018107~peptidyl-threonine phosphorylation	7	0.39481105470953193	0.35004281068814797	ENSMUSG00000042978, ENSMUSG00000038970, ENSMUSG00000063358, ENSMUSG00000024122, ENSMUSG00000023050, ENSMUSG00000040390, ENSMUSG00000022812	1513	40	12548	1.451354923992069	1.0	0.999629299678966	99.96875003111587
GOTERM_MF_DIRECT	GO:0003924~GTPase activity	26	1.4664410603496898	0.35135384344348936	ENSMUSG00000024759, ENSMUSG00000039018, ENSMUSG00000038084, ENSMUSG00000016349, ENSMUSG00000019173, ENSMUSG00000025733, ENSMUSG00000021700, ENSMUSG00000025422, ENSMUSG00000029713, ENSMUSG00000020459, ENSMUSG00000029020, ENSMUSG00000000787, ENSMUSG00000031748, ENSMUSG00000043670, ENSMUSG00000010086, ENSMUSG00000026202, ENSMUSG00000026825, ENSMUSG00000034994, ENSMUSG00000020929, ENSMUSG00000062203,…	1495	185	12065	1.1341950646298473	1.0	0.9914476327847157	99.91590838163707
GOTERM_MF_DIRECT	GO:0042626~ATPase activity, coupled to transmembrane movement of substances	7	0.39481105470953193	0.35172989798065474	ENSMUSG00000020620, ENSMUSG00000040029, ENSMUSG00000030834, ENSMUSG00000029408, ENSMUSG00000028127, ENSMUSG00000029299, ENSMUSG00000018800	1495	39	12065	1.4485035588714517	1.0	0.9911604733444926	99.91670235071757
GOTERM_BP_DIRECT	GO:0032869~cellular response to insulin stimulus	12	0.676818950930626	0.3526866508100558	ENSMUSG00000025006, ENSMUSG00000034593, ENSMUSG00000032715, ENSMUSG00000024122, ENSMUSG00000044167, ENSMUSG00000026496, ENSMUSG00000028854, ENSMUSG00000024143, ENSMUSG00000025586, ENSMUSG00000028982, ENSMUSG00000025190, ENSMUSG00000029053	1513	79	12548	1.2597655759786492	1.0	0.9996441720515302	99.97104727812727
KEGG_PATHWAY	mmu05214:Glioma	10	0.5640157924421884	0.352764577898139	ENSMUSG00000001175, ENSMUSG00000027490, ENSMUSG00000036438, ENSMUSG00000052889, ENSMUSG00000029999, ENSMUSG00000063358, ENSMUSG00000025499, ENSMUSG00000001127, ENSMUSG00000024617, ENSMUSG00000057897	653	61	5208	1.3074586398212538	1.0	0.8176439882358264	99.66766522590802
GOTERM_MF_DIRECT	GO:0008483~transaminase activity	4	0.2256063169768754	0.3533060059844998	ENSMUSG00000029992, ENSMUSG00000030934, ENSMUSG00000057880, ENSMUSG00000025190	1495	17	12065	1.8988786149911467	1.0	0.9910499928888338	99.91995407316084
GOTERM_MF_DIRECT	GO:0034237~protein kinase A regulatory subunit binding	4	0.2256063169768754	0.3533060059844998	ENSMUSG00000018428, ENSMUSG00000040407, ENSMUSG00000024083, ENSMUSG00000022016	1495	17	12065	1.8988786149911467	1.0	0.9910499928888338	99.91995407316084
GOTERM_MF_DIRECT	GO:0030234~enzyme regulator activity	4	0.2256063169768754	0.3533060059844998	ENSMUSG00000001175, ENSMUSG00000041697, ENSMUSG00000036438, ENSMUSG00000035078	1495	17	12065	1.8988786149911467	1.0	0.9910499928888338	99.91995407316084
GOTERM_CC_DIRECT	GO:0000123~histone acetyltransferase complex	5	0.2820078962210942	0.3540358735300863	ENSMUSG00000025764, ENSMUSG00000028431, ENSMUSG00000020918, ENSMUSG00000020387, ENSMUSG00000022031	1618	25	13445	1.661928306551298	1.0	0.9288093620377492	99.87515151045267
GOTERM_BP_DIRECT	GO:0030073~insulin secretion	5	0.2820078962210942	0.35540579294109315	ENSMUSG00000034593, ENSMUSG00000033615, ENSMUSG00000047591, ENSMUSG00000051331, ENSMUSG00000032872	1513	25	12548	1.6586913417052214	1.0	0.9996591579867858	99.97324264637903
GOTERM_BP_DIRECT	GO:0006479~protein methylation	5	0.2820078962210942	0.35540579294109315	ENSMUSG00000019795, ENSMUSG00000032579, ENSMUSG00000062203, ENSMUSG00000061759, ENSMUSG00000039662	1513	25	12548	1.6586913417052214	1.0	0.9996591579867858	99.97324264637903
GOTERM_BP_DIRECT	GO:0055007~cardiac muscle cell differentiation	5	0.2820078962210942	0.35540579294109315	ENSMUSG00000027358, ENSMUSG00000007880, ENSMUSG00000026812, ENSMUSG00000020918, ENSMUSG00000028854	1513	25	12548	1.6586913417052214	1.0	0.9996591579867858	99.97324264637903
GOTERM_BP_DIRECT	GO:0001578~microtubule bundle formation	5	0.2820078962210942	0.35540579294109315	ENSMUSG00000019261, ENSMUSG00000034201, ENSMUSG00000052727, ENSMUSG00000052105, ENSMUSG00000053158	1513	25	12548	1.6586913417052214	1.0	0.9996591579867858	99.97324264637903
GOTERM_BP_DIRECT	GO:0042755~eating behavior	5	0.2820078962210942	0.35540579294109315	ENSMUSG00000020681, ENSMUSG00000032532, ENSMUSG00000039059, ENSMUSG00000050511, ENSMUSG00000025905	1513	25	12548	1.6586913417052214	1.0	0.9996591579867858	99.97324264637903
GOTERM_BP_DIRECT	GO:0008016~regulation of heart contraction	5	0.2820078962210942	0.35540579294109315	ENSMUSG00000024486, ENSMUSG00000058756, ENSMUSG00000031748, ENSMUSG00000029361, ENSMUSG00000021779	1513	25	12548	1.6586913417052214	1.0	0.9996591579867858	99.97324264637903
GOTERM_BP_DIRECT	GO:2001243~negative regulation of intrinsic apoptotic signaling pathway	5	0.2820078962210942	0.35540579294109315	ENSMUSG00000005510, ENSMUSG00000000787, ENSMUSG00000038084, ENSMUSG00000095567, ENSMUSG00000036199	1513	25	12548	1.6586913417052214	1.0	0.9996591579867858	99.97324264637903
GOTERM_BP_DIRECT	GO:0051092~positive regulation of NF-kappaB transcription factor activity	14	0.7896221094190639	0.3564848725549639	ENSMUSG00000037860, ENSMUSG00000033430, ENSMUSG00000022037, ENSMUSG00000027466, ENSMUSG00000051675, ENSMUSG00000028059, ENSMUSG00000032691, ENSMUSG00000024617, ENSMUSG00000026942, ENSMUSG00000031392, ENSMUSG00000018548, ENSMUSG00000052889, ENSMUSG00000022255, ENSMUSG00000029053	1513	95	12548	1.2221936202038475	1.0	0.9996580612529853	99.97406939609895
GOTERM_MF_DIRECT	GO:0005229~intracellular calcium activated chloride channel activity	3	0.1692047377326565	0.35659195835135005	ENSMUSG00000074968, ENSMUSG00000036565, ENSMUSG00000034863	1495	10	12065	2.4210702341137122	1.0	0.9911949260884061	99.92635404670882
GOTERM_MF_DIRECT	GO:0003688~DNA replication origin binding	3	0.1692047377326565	0.35659195835135005	ENSMUSG00000040044, ENSMUSG00000035842, ENSMUSG00000026761	1495	10	12065	2.4210702341137122	1.0	0.9911949260884061	99.92635404670882
GOTERM_MF_DIRECT	GO:0005313~L-glutamate transmembrane transporter activity	3	0.1692047377326565	0.35659195835135005	ENSMUSG00000027010, ENSMUSG00000019082, ENSMUSG00000005089	1495	10	12065	2.4210702341137122	1.0	0.9911949260884061	99.92635404670882
GOTERM_MF_DIRECT	GO:0015106~bicarbonate transmembrane transporter activity	3	0.1692047377326565	0.35659195835135005	ENSMUSG00000029015, ENSMUSG00000040441, ENSMUSG00000036196	1495	10	12065	2.4210702341137122	1.0	0.9911949260884061	99.92635404670882
GOTERM_CC_DIRECT	GO:0016023~cytoplasmic, membrane-bounded vesicle	19	1.071630005640158	0.3574954121980175	ENSMUSG00000047976, ENSMUSG00000020790, ENSMUSG00000021567, ENSMUSG00000018909, ENSMUSG00000053119, ENSMUSG00000002459, ENSMUSG00000053158, ENSMUSG00000038696, ENSMUSG00000022797, ENSMUSG00000028059, ENSMUSG00000050812, ENSMUSG00000068747, ENSMUSG00000030000, ENSMUSG00000041263, ENSMUSG00000033998, ENSMUSG00000022099, ENSMUSG00000024122, ENSMUSG00000021288, ENSMUSG00000039735	1618	135	13445	1.1695051046101728	1.0	0.9296510858242285	99.88499849354342
GOTERM_BP_DIRECT	GO:0051726~regulation of cell cycle	15	0.8460236886632826	0.3577929796615915	ENSMUSG00000028212, ENSMUSG00000009681, ENSMUSG00000032968, ENSMUSG00000027490, ENSMUSG00000021901, ENSMUSG00000007872, ENSMUSG00000025217, ENSMUSG00000026812, ENSMUSG00000055116, ENSMUSG00000022961, ENSMUSG00000055866, ENSMUSG00000061589, ENSMUSG00000020262, ENSMUSG00000034201, ENSMUSG00000051177	1513	103	12548	1.2077849575523456	1.0	0.999659185605073	99.97503920380116
KEGG_PATHWAY	mmu04012:ErbB signaling pathway	13	0.7332205301748449	0.3584168121511681	ENSMUSG00000009406, ENSMUSG00000024486, ENSMUSG00000003031, ENSMUSG00000060275, ENSMUSG00000052889, ENSMUSG00000029999, ENSMUSG00000063358, ENSMUSG00000025499, ENSMUSG00000020366, ENSMUSG00000001127, ENSMUSG00000022812, ENSMUSG00000024617, ENSMUSG00000057897	653	84	5208	1.234303215926493	1.0	0.8193049515499795	99.70378531540388
GOTERM_MF_DIRECT	GO:0003682~chromatin binding	53	2.9892836999435985	0.36018591431965846	ENSMUSG00000028949, ENSMUSG00000028053, ENSMUSG00000093803, ENSMUSG00000029922, ENSMUSG00000057406, ENSMUSG00000025246, ENSMUSG00000020918, ENSMUSG00000050697, ENSMUSG00000022360, ENSMUSG00000058301, ENSMUSG00000031393, ENSMUSG00000071054, ENSMUSG00000025409, ENSMUSG00000023391, ENSMUSG00000029026, ENSMUSG00000006920, ENSMUSG00000026349, ENSMUSG00000052889, ENSMUSG00000032481, ENSMUSG00000036867,…	1495	398	12065	1.074679417152653	1.0	0.9913819028193386	99.93280235461968
GOTERM_BP_DIRECT	GO:0046330~positive regulation of JNK cascade	9	0.5076142131979695	0.36094926438821223	ENSMUSG00000027001, ENSMUSG00000027347, ENSMUSG00000020827, ENSMUSG00000004054, ENSMUSG00000040183, ENSMUSG00000025499, ENSMUSG00000040390, ENSMUSG00000059456, ENSMUSG00000051177	1513	56	12548	1.3328769710131243	1.0	0.999677485631837	99.97723979537109
KEGG_PATHWAY	mmu02010:ABC transporters	7	0.39481105470953193	0.3615656629211818	ENSMUSG00000020620, ENSMUSG00000024030, ENSMUSG00000030834, ENSMUSG00000029408, ENSMUSG00000028127, ENSMUSG00000029299, ENSMUSG00000018800	653	39	5208	1.4314995877017316	1.0	0.8182636925965886	99.72229893923829
GOTERM_BP_DIRECT	GO:0045893~positive regulation of transcription, DNA-templated	61	3.4404963338973493	0.3619323850205706	ENSMUSG00000033871, ENSMUSG00000030213, ENSMUSG00000028949, ENSMUSG00000042292, ENSMUSG00000025246, ENSMUSG00000019256, ENSMUSG00000038418, ENSMUSG00000020888, ENSMUSG00000022360, ENSMUSG00000031393, ENSMUSG00000031870, ENSMUSG00000029711, ENSMUSG00000029026, ENSMUSG00000032119, ENSMUSG00000032481, ENSMUSG00000044167, ENSMUSG00000090125, ENSMUSG00000034041, ENSMUSG00000051177, ENSMUSG00000019971,…	1513	475	12548	1.0650544404633528	1.0	0.9996755995726652	99.97788683636745
GOTERM_BP_DIRECT	GO:0061025~membrane fusion	6	0.338409475465313	0.36593924861577376	ENSMUSG00000030805, ENSMUSG00000038822, ENSMUSG00000006024, ENSMUSG00000020634, ENSMUSG00000026825, ENSMUSG00000041488	1513	33	12548	1.5079012197320196	1.0	0.9997002323200997	99.98034822836496
GOTERM_BP_DIRECT	GO:0098792~xenophagy	12	0.676818950930626	0.36864315097609346	ENSMUSG00000068373, ENSMUSG00000003469, ENSMUSG00000027254, ENSMUSG00000032114, ENSMUSG00000020321, ENSMUSG00000025551, ENSMUSG00000081058, ENSMUSG00000035885, ENSMUSG00000078201, ENSMUSG00000032939, ENSMUSG00000027692, ENSMUSG00000064329	1513	80	12548	1.2440185062789162	1.0	0.9997126755789305	99.98186011541598
GOTERM_MF_DIRECT	GO:0001078~transcriptional repressor activity, RNA polymerase II core promoter proximal region sequence-specific binding	15	0.8460236886632826	0.36876418306415165	ENSMUSG00000030232, ENSMUSG00000022463, ENSMUSG00000028423, ENSMUSG00000024955, ENSMUSG00000027544, ENSMUSG00000027439, ENSMUSG00000035011, ENSMUSG00000021244, ENSMUSG00000068154, ENSMUSG00000079056, ENSMUSG00000005698, ENSMUSG00000032119, ENSMUSG00000044167, ENSMUSG00000021217, ENSMUSG00000035397	1495	101	12065	1.1985496208483726	1.0	0.9922371061702558	99.94611615908909
KEGG_PATHWAY	mmu04910:Insulin signaling pathway	18	1.015228426395939	0.36945291887743464	ENSMUSG00000001175, ENSMUSG00000040385, ENSMUSG00000026812, ENSMUSG00000063358, ENSMUSG00000020366, ENSMUSG00000001127, ENSMUSG00000022812, ENSMUSG00000050697, ENSMUSG00000025006, ENSMUSG00000009406, ENSMUSG00000014956, ENSMUSG00000036438, ENSMUSG00000020027, ENSMUSG00000024122, ENSMUSG00000025499, ENSMUSG00000044167, ENSMUSG00000024143, ENSMUSG00000029053	653	123	5208	1.167146005303851	1.0	0.8223169834785651	99.76408317990743
GOTERM_CC_DIRECT	GO:0005635~nuclear envelope	20	1.1280315848843767	0.3695329567292305	ENSMUSG00000075706, ENSMUSG00000003226, ENSMUSG00000042524, ENSMUSG00000038319, ENSMUSG00000033430, ENSMUSG00000096054, ENSMUSG00000026496, ENSMUSG00000030102, ENSMUSG00000034485, ENSMUSG00000002985, ENSMUSG00000049940, ENSMUSG00000032939, ENSMUSG00000033916, ENSMUSG00000030091, ENSMUSG00000040029, ENSMUSG00000096146, ENSMUSG00000020458, ENSMUSG00000022391, ENSMUSG00000027298, ENSMUSG00000029053	1618	144	13445	1.1541168795495125	1.0	0.9358568764377851	99.91389266458235
GOTERM_CC_DIRECT	GO:0016234~inclusion body	4	0.2256063169768754	0.37043816228739435	ENSMUSG00000049792, ENSMUSG00000034891, ENSMUSG00000020708, ENSMUSG00000015837	1618	18	13445	1.8465870072792196	1.0	0.9350618961407888	99.91576478911837
GOTERM_CC_DIRECT	GO:0000159~protein phosphatase type 2A complex	4	0.2256063169768754	0.37043816228739435	ENSMUSG00000041769, ENSMUSG00000022052, ENSMUSG00000059409, ENSMUSG00000029120	1618	18	13445	1.8465870072792196	1.0	0.9350618961407888	99.91576478911837
GOTERM_CC_DIRECT	GO:0005801~cis-Golgi network	7	0.39481105470953193	0.3708313728169498	ENSMUSG00000022270, ENSMUSG00000002546, ENSMUSG00000062526, ENSMUSG00000020634, ENSMUSG00000034243, ENSMUSG00000040407, ENSMUSG00000030643	1618	41	13445	1.4187192860803763	1.0	0.9339554650330196	99.91656610628782
KEGG_PATHWAY	mmu05412:Arrhythmogenic right ventricular cardiomyopathy (ARVC)	10	0.5640157924421884	0.37142801239373935	ENSMUSG00000017412, ENSMUSG00000019146, ENSMUSG00000020882, ENSMUSG00000000782, ENSMUSG00000041460, ENSMUSG00000057914, ENSMUSG00000066189, ENSMUSG00000037815, ENSMUSG00000051331, ENSMUSG00000041957	653	62	5208	1.2863705972434916	1.0	0.8200988937409113	99.77359494981273
GOTERM_BP_DIRECT	GO:0061098~positive regulation of protein tyrosine kinase activity	4	0.2256063169768754	0.3716286024700657	ENSMUSG00000042453, ENSMUSG00000038453, ENSMUSG00000020681, ENSMUSG00000020888	1513	18	12548	1.8429903796724683	1.0	0.9997267659295418	99.98340131264841
GOTERM_BP_DIRECT	GO:0001894~tissue homeostasis	4	0.2256063169768754	0.3716286024700657	ENSMUSG00000024330, ENSMUSG00000072437, ENSMUSG00000035569, ENSMUSG00000051675	1513	18	12548	1.8429903796724683	1.0	0.9997267659295418	99.98340131264841
GOTERM_BP_DIRECT	GO:0035855~megakaryocyte development	4	0.2256063169768754	0.3716286024700657	ENSMUSG00000058835, ENSMUSG00000020160, ENSMUSG00000029359, ENSMUSG00000000552	1513	18	12548	1.8429903796724683	1.0	0.9997267659295418	99.98340131264841
GOTERM_BP_DIRECT	GO:0007259~JAK-STAT cascade	4	0.2256063169768754	0.3716286024700657	ENSMUSG00000037104, ENSMUSG00000032855, ENSMUSG00000005268, ENSMUSG00000004934	1513	18	12548	1.8429903796724683	1.0	0.9997267659295418	99.98340131264841
GOTERM_BP_DIRECT	GO:0019229~regulation of vasoconstriction	4	0.2256063169768754	0.3716286024700657	ENSMUSG00000055866, ENSMUSG00000034881, ENSMUSG00000051331, ENSMUSG00000045318	1513	18	12548	1.8429903796724683	1.0	0.9997267659295418	99.98340131264841
GOTERM_BP_DIRECT	GO:0090398~cellular senescence	4	0.2256063169768754	0.3716286024700657	ENSMUSG00000059586, ENSMUSG00000038084, ENSMUSG00000025499, ENSMUSG00000036986	1513	18	12548	1.8429903796724683	1.0	0.9997267659295418	99.98340131264841
GOTERM_BP_DIRECT	GO:0032981~mitochondrial respiratory chain complex I assembly	4	0.2256063169768754	0.3716286024700657	ENSMUSG00000059734, ENSMUSG00000027384, ENSMUSG00000020153, ENSMUSG00000070283	1513	18	12548	1.8429903796724683	1.0	0.9997267659295418	99.98340131264841
GOTERM_BP_DIRECT	GO:0032502~developmental process	4	0.2256063169768754	0.3716286024700657	ENSMUSG00000041769, ENSMUSG00000000326, ENSMUSG00000022052, ENSMUSG00000029120	1513	18	12548	1.8429903796724683	1.0	0.9997267659295418	99.98340131264841
GOTERM_BP_DIRECT	GO:0009190~cyclic nucleotide biosynthetic process	4	0.2256063169768754	0.3716286024700657	ENSMUSG00000028005, ENSMUSG00000020890, ENSMUSG00000005580, ENSMUSG00000020431	1513	18	12548	1.8429903796724683	1.0	0.9997267659295418	99.98340131264841
GOTERM_BP_DIRECT	GO:0001764~neuron migration	15	0.8460236886632826	0.3717956276609043	ENSMUSG00000037251, ENSMUSG00000024969, ENSMUSG00000031292, ENSMUSG00000042292, ENSMUSG00000032532, ENSMUSG00000022031, ENSMUSG00000033952, ENSMUSG00000020900, ENSMUSG00000018411, ENSMUSG00000042453, ENSMUSG00000035910, ENSMUSG00000060534, ENSMUSG00000006711, ENSMUSG00000019969, ENSMUSG00000031137	1513	104	12548	1.1961716406528038	1.0	0.9997187781651635	99.98348376700261
GOTERM_BP_DIRECT	GO:0043408~regulation of MAPK cascade	7	0.39481105470953193	0.37258803916918126	ENSMUSG00000039004, ENSMUSG00000032259, ENSMUSG00000027358, ENSMUSG00000032968, ENSMUSG00000019828, ENSMUSG00000067629, ENSMUSG00000030209	1513	41	12548	1.4159560234068964	1.0	0.9997156311211682	99.9838696967305
GOTERM_BP_DIRECT	GO:0010501~RNA secondary structure unwinding	7	0.39481105470953193	0.37258803916918126	ENSMUSG00000020719, ENSMUSG00000000787, ENSMUSG00000003360, ENSMUSG00000026404, ENSMUSG00000041645, ENSMUSG00000019432, ENSMUSG00000022884	1513	41	12548	1.4159560234068964	1.0	0.9997156311211682	99.9838696967305
GOTERM_BP_DIRECT	GO:0007200~phospholipase C-activating G-protein coupled receptor signaling pathway	7	0.39481105470953193	0.37258803916918126	ENSMUSG00000039079, ENSMUSG00000049511, ENSMUSG00000040552, ENSMUSG00000041380, ENSMUSG00000066197, ENSMUSG00000050511, ENSMUSG00000025905	1513	41	12548	1.4159560234068964	1.0	0.9997156311211682	99.9838696967305
GOTERM_MF_DIRECT	GO:0005154~epidermal growth factor receptor binding	5	0.2820078962210942	0.37534579412973285	ENSMUSG00000037104, ENSMUSG00000024486, ENSMUSG00000060275, ENSMUSG00000029999, ENSMUSG00000035890	1495	25	12065	1.614046822742475	1.0	0.9927709331444632	99.95460628039929
GOTERM_MF_DIRECT	GO:0043565~sequence-specific DNA binding	54	3.0456852791878175	0.3768318839338642	ENSMUSG00000022228, ENSMUSG00000000782, ENSMUSG00000040721, ENSMUSG00000019256, ENSMUSG00000038418, ENSMUSG00000071054, ENSMUSG00000023932, ENSMUSG00000031870, ENSMUSG00000023391, ENSMUSG00000048047, ENSMUSG00000029026, ENSMUSG00000038615, ENSMUSG00000044167, ENSMUSG00000005893, ENSMUSG00000090125, ENSMUSG00000051510, ENSMUSG00000048249, ENSMUSG00000022463, ENSMUSG00000027490, ENSMUSG00000024955,…	1495	408	12065	1.0681192209325203	1.0	0.9926685789170727	99.9563409835374
GOTERM_BP_DIRECT	GO:0006898~receptor-mediated endocytosis	8	0.4512126339537508	0.37702559814751946	ENSMUSG00000000915, ENSMUSG00000028656, ENSMUSG00000047126, ENSMUSG00000025393, ENSMUSG00000026825, ENSMUSG00000002985, ENSMUSG00000022797, ENSMUSG00000034255	1513	49	12548	1.354033748330793	1.0	0.999740305984849	99.98587795314991
GOTERM_BP_DIRECT	GO:0007584~response to nutrient	9	0.5076142131979695	0.3800782901866375	ENSMUSG00000031985, ENSMUSG00000018411, ENSMUSG00000032114, ENSMUSG00000044288, ENSMUSG00000022407, ENSMUSG00000034881, ENSMUSG00000031818, ENSMUSG00000022186, ENSMUSG00000022565	1513	57	12548	1.3094931645041221	1.0	0.9997534796961377	99.98711945035922
GOTERM_BP_DIRECT	GO:0031647~regulation of protein stability	10	0.5640157924421884	0.382204649356821	ENSMUSG00000042737, ENSMUSG00000005681, ENSMUSG00000041986, ENSMUSG00000020918, ENSMUSG00000063358, ENSMUSG00000039615, ENSMUSG00000048234, ENSMUSG00000006676, ENSMUSG00000040125, ENSMUSG00000032127	1513	65	12548	1.2759164166963242	1.0	0.9997598291915113	99.98792237731568
GOTERM_BP_DIRECT	GO:1903146~regulation of mitophagy	5	0.2820078962210942	0.38419899632511767	ENSMUSG00000022463, ENSMUSG00000030216, ENSMUSG00000020918, ENSMUSG00000020402, ENSMUSG00000028086	1513	26	12548	1.5948955208704052	1.0	0.9997651478158119	99.98863220149794
GOTERM_BP_DIRECT	GO:0032007~negative regulation of TOR signaling	5	0.2820078962210942	0.38419899632511767	ENSMUSG00000011096, ENSMUSG00000026812, ENSMUSG00000055116, ENSMUSG00000021576, ENSMUSG00000050697	1513	26	12548	1.5948955208704052	1.0	0.9997651478158119	99.98863220149794
GOTERM_BP_DIRECT	GO:0016032~viral process	5	0.2820078962210942	0.38419899632511767	ENSMUSG00000006235, ENSMUSG00000026349, ENSMUSG00000004934, ENSMUSG00000037656, ENSMUSG00000036986	1513	26	12548	1.5948955208704052	1.0	0.9997651478158119	99.98863220149794
GOTERM_BP_DIRECT	GO:0035774~positive regulation of insulin secretion involved in cellular response to glucose stimulus	5	0.2820078962210942	0.38419899632511767	ENSMUSG00000030805, ENSMUSG00000032120, ENSMUSG00000018909, ENSMUSG00000022186, ENSMUSG00000023571	1513	26	12548	1.5948955208704052	1.0	0.9997651478158119	99.98863220149794
GOTERM_BP_DIRECT	GO:0046326~positive regulation of glucose import	5	0.2820078962210942	0.38419899632511767	ENSMUSG00000025006, ENSMUSG00000024143, ENSMUSG00000029053, ENSMUSG00000005089, ENSMUSG00000023571	1513	26	12548	1.5948955208704052	1.0	0.9997651478158119	99.98863220149794
GOTERM_CC_DIRECT	GO:0008328~ionotropic glutamate receptor complex	3	0.1692047377326565	0.3884476059149728	ENSMUSG00000020524, ENSMUSG00000052572, ENSMUSG00000022494	1618	11	13445	2.2662658725699516	1.0	0.9428715146313724	99.9459675911659
GOTERM_CC_DIRECT	GO:0033391~chromatoid body	3	0.1692047377326565	0.3884476059149728	ENSMUSG00000035517, ENSMUSG00000055116, ENSMUSG00000021595	1618	11	13445	2.2662658725699516	1.0	0.9428715146313724	99.9459675911659
GOTERM_CC_DIRECT	GO:0042641~actomyosin	3	0.1692047377326565	0.3884476059149728	ENSMUSG00000034593, ENSMUSG00000030739, ENSMUSG00000020900	1618	11	13445	2.2662658725699516	1.0	0.9428715146313724	99.9459675911659
GOTERM_CC_DIRECT	GO:0031314~extrinsic component of mitochondrial inner membrane	3	0.1692047377326565	0.3884476059149728	ENSMUSG00000038084, ENSMUSG00000047205, ENSMUSG00000027384	1618	11	13445	2.2662658725699516	1.0	0.9428715146313724	99.9459675911659
GOTERM_CC_DIRECT	GO:0030061~mitochondrial crista	3	0.1692047377326565	0.3884476059149728	ENSMUSG00000038084, ENSMUSG00000018428, ENSMUSG00000032323	1618	11	13445	2.2662658725699516	1.0	0.9428715146313724	99.9459675911659
GOTERM_CC_DIRECT	GO:0000930~gamma-tubulin complex	3	0.1692047377326565	0.3884476059149728	ENSMUSG00000037855, ENSMUSG00000028525, ENSMUSG00000019971	1618	11	13445	2.2662658725699516	1.0	0.9428715146313724	99.9459675911659
GOTERM_CC_DIRECT	GO:0071782~endoplasmic reticulum tubular network	3	0.1692047377326565	0.3884476059149728	ENSMUSG00000024759, ENSMUSG00000052852, ENSMUSG00000021066	1618	11	13445	2.2662658725699516	1.0	0.9428715146313724	99.9459675911659
GOTERM_BP_DIRECT	GO:0006886~intracellular protein transport	29	1.6356457980823462	0.38886151473595715	ENSMUSG00000052302, ENSMUSG00000020650, ENSMUSG00000003033, ENSMUSG00000000538, ENSMUSG00000004849, ENSMUSG00000060279, ENSMUSG00000020740, ENSMUSG00000035007, ENSMUSG00000021576, ENSMUSG00000041488, ENSMUSG00000021288, ENSMUSG00000074736, ENSMUSG00000034187, ENSMUSG00000093904, ENSMUSG00000030805, ENSMUSG00000035152, ENSMUSG00000002949, ENSMUSG00000030058, ENSMUSG00000006024, ENSMUSG00000003134,…	1513	218	12548	1.1032580025103536	1.0	0.9997868975864672	99.99014073245299
GOTERM_MF_DIRECT	GO:0016849~phosphorus-oxygen lyase activity	4	0.2256063169768754	0.38888238104594874	ENSMUSG00000028005, ENSMUSG00000020890, ENSMUSG00000005580, ENSMUSG00000020431	1495	18	12065	1.7933853586027497	1.0	0.9937710900744012	99.96827891713964
GOTERM_MF_DIRECT	GO:0031624~ubiquitin conjugating enzyme binding	6	0.338409475465313	0.3888936554962764	ENSMUSG00000014470, ENSMUSG00000020642, ENSMUSG00000060450, ENSMUSG00000021945, ENSMUSG00000034472, ENSMUSG00000027708	1495	33	12065	1.4673152934022498	1.0	0.9935221983608125	99.96828848902256
GOTERM_BP_DIRECT	GO:0007097~nuclear migration	3	0.1692047377326565	0.3894084002454105	ENSMUSG00000014778, ENSMUSG00000044700, ENSMUSG00000020900	1513	11	12548	2.2618518295980294	1.0	0.9997829753075129	99.99030469954829
GOTERM_BP_DIRECT	GO:0006497~protein lipidation	3	0.1692047377326565	0.3894084002454105	ENSMUSG00000021619, ENSMUSG00000025173, ENSMUSG00000039382	1513	11	12548	2.2618518295980294	1.0	0.9997829753075129	99.99030469954829
GOTERM_BP_DIRECT	GO:0016082~synaptic vesicle priming	3	0.1692047377326565	0.3894084002454105	ENSMUSG00000034799, ENSMUSG00000062372, ENSMUSG00000027273	1513	11	12548	2.2618518295980294	1.0	0.9997829753075129	99.99030469954829
GOTERM_BP_DIRECT	GO:0007041~lysosomal transport	3	0.1692047377326565	0.3894084002454105	ENSMUSG00000029571, ENSMUSG00000024797, ENSMUSG00000024319	1513	11	12548	2.2618518295980294	1.0	0.9997829753075129	99.99030469954829
GOTERM_BP_DIRECT	GO:0014902~myotube differentiation	3	0.1692047377326565	0.3894084002454105	ENSMUSG00000068747, ENSMUSG00000063856, ENSMUSG00000022812	1513	11	12548	2.2618518295980294	1.0	0.9997829753075129	99.99030469954829
GOTERM_BP_DIRECT	GO:0002021~response to dietary excess	3	0.1692047377326565	0.3894084002454105	ENSMUSG00000026834, ENSMUSG00000002985, ENSMUSG00000026819	1513	11	12548	2.2618518295980294	1.0	0.9997829753075129	99.99030469954829
GOTERM_BP_DIRECT	GO:0006182~cGMP biosynthetic process	3	0.1692047377326565	0.3894084002454105	ENSMUSG00000028005, ENSMUSG00000020890, ENSMUSG00000041380	1513	11	12548	2.2618518295980294	1.0	0.9997829753075129	99.99030469954829
GOTERM_BP_DIRECT	GO:2001259~positive regulation of cation channel activity	3	0.1692047377326565	0.3894084002454105	ENSMUSG00000024589, ENSMUSG00000096146, ENSMUSG00000069601	1513	11	12548	2.2618518295980294	1.0	0.9997829753075129	99.99030469954829
GOTERM_BP_DIRECT	GO:0000042~protein targeting to Golgi	3	0.1692047377326565	0.3894084002454105	ENSMUSG00000038708, ENSMUSG00000024855, ENSMUSG00000049313	1513	11	12548	2.2618518295980294	1.0	0.9997829753075129	99.99030469954829
GOTERM_BP_DIRECT	GO:0051639~actin filament network formation	3	0.1692047377326565	0.3894084002454105	ENSMUSG00000015143, ENSMUSG00000020173, ENSMUSG00000028943	1513	11	12548	2.2618518295980294	1.0	0.9997829753075129	99.99030469954829
GOTERM_BP_DIRECT	GO:0072015~glomerular visceral epithelial cell development	3	0.1692047377326565	0.3894084002454105	ENSMUSG00000027889, ENSMUSG00000027878, ENSMUSG00000032939	1513	11	12548	2.2618518295980294	1.0	0.9997829753075129	99.99030469954829
GOTERM_BP_DIRECT	GO:0045176~apical protein localization	3	0.1692047377326565	0.3894084002454105	ENSMUSG00000027002, ENSMUSG00000006024, ENSMUSG00000045180	1513	11	12548	2.2618518295980294	1.0	0.9997829753075129	99.99030469954829
GOTERM_BP_DIRECT	GO:0003323~type B pancreatic cell development	3	0.1692047377326565	0.3894084002454105	ENSMUSG00000039004, ENSMUSG00000068154, ENSMUSG00000024122	1513	11	12548	2.2618518295980294	1.0	0.9997829753075129	99.99030469954829
GOTERM_BP_DIRECT	GO:0050771~negative regulation of axonogenesis	3	0.1692047377326565	0.3894084002454105	ENSMUSG00000020458, ENSMUSG00000019969, ENSMUSG00000067629	1513	11	12548	2.2618518295980294	1.0	0.9997829753075129	99.99030469954829
GOTERM_BP_DIRECT	GO:0016242~negative regulation of macroautophagy	3	0.1692047377326565	0.3894084002454105	ENSMUSG00000026812, ENSMUSG00000028756, ENSMUSG00000036306	1513	11	12548	2.2618518295980294	1.0	0.9997829753075129	99.99030469954829
GOTERM_BP_DIRECT	GO:0060993~kidney morphogenesis	3	0.1692047377326565	0.3894084002454105	ENSMUSG00000019256, ENSMUSG00000036856, ENSMUSG00000021217	1513	11	12548	2.2618518295980294	1.0	0.9997829753075129	99.99030469954829
GOTERM_BP_DIRECT	GO:0050982~detection of mechanical stimulus	3	0.1692047377326565	0.3894084002454105	ENSMUSG00000014444, ENSMUSG00000074968, ENSMUSG00000032855	1513	11	12548	2.2618518295980294	1.0	0.9997829753075129	99.99030469954829
GOTERM_BP_DIRECT	GO:0035269~protein O-linked mannosylation	3	0.1692047377326565	0.3894084002454105	ENSMUSG00000042737, ENSMUSG00000047379, ENSMUSG00000048920	1513	11	12548	2.2618518295980294	1.0	0.9997829753075129	99.99030469954829
GOTERM_BP_DIRECT	GO:0042445~hormone metabolic process	3	0.1692047377326565	0.3894084002454105	ENSMUSG00000071054, ENSMUSG00000036856, ENSMUSG00000075702	1513	11	12548	2.2618518295980294	1.0	0.9997829753075129	99.99030469954829
GOTERM_BP_DIRECT	GO:0032434~regulation of proteasomal ubiquitin-dependent protein catabolic process	3	0.1692047377326565	0.3894084002454105	ENSMUSG00000022996, ENSMUSG00000008604, ENSMUSG00000001127	1513	11	12548	2.2618518295980294	1.0	0.9997829753075129	99.99030469954829
GOTERM_CC_DIRECT	GO:0005795~Golgi stack	6	0.338409475465313	0.3894464063874436	ENSMUSG00000021115, ENSMUSG00000032112, ENSMUSG00000031835, ENSMUSG00000031979, ENSMUSG00000040407, ENSMUSG00000034187	1618	34	13445	1.4664073293099686	1.0	0.9421957612995931	99.94730202699981
GOTERM_MF_DIRECT	GO:0016301~kinase activity	81	4.568527918781726	0.3908455571484446	ENSMUSG00000024969, ENSMUSG00000025854, ENSMUSG00000029516, ENSMUSG00000041720, ENSMUSG00000021559, ENSMUSG00000001127, ENSMUSG00000032500, ENSMUSG00000050697, ENSMUSG00000031112, ENSMUSG00000027692, ENSMUSG00000031392, ENSMUSG00000034974, ENSMUSG00000031016, ENSMUSG00000025758, ENSMUSG00000027296, ENSMUSG00000052889, ENSMUSG00000027298, ENSMUSG00000057897, ENSMUSG00000021115, ENSMUSG00000026834,…	1495	625	12065	1.0459023411371238	1.0	0.9934813854503084	99.96990537162465
GOTERM_BP_DIRECT	GO:0045907~positive regulation of vasoconstriction	6	0.338409475465313	0.39107362490715714	ENSMUSG00000056529, ENSMUSG00000034881, ENSMUSG00000041380, ENSMUSG00000057123, ENSMUSG00000036867, ENSMUSG00000045318	1513	34	12548	1.4635511838575483	1.0	0.9997858149404667	99.99078821706739
GOTERM_BP_DIRECT	GO:0060976~coronary vasculature development	6	0.338409475465313	0.39107362490715714	ENSMUSG00000035152, ENSMUSG00000045039, ENSMUSG00000036867, ENSMUSG00000024962, ENSMUSG00000030123, ENSMUSG00000020900	1513	34	12548	1.4635511838575483	1.0	0.9997858149404667	99.99078821706739
KEGG_PATHWAY	mmu04810:Regulation of actin cytoskeleton	26	1.4664410603496898	0.3937657097369523	ENSMUSG00000011877, ENSMUSG00000040385, ENSMUSG00000019254, ENSMUSG00000037509, ENSMUSG00000001127, ENSMUSG00000034868, ENSMUSG00000026755, ENSMUSG00000025551, ENSMUSG00000032773, ENSMUSG00000031137, ENSMUSG00000027002, ENSMUSG00000006304, ENSMUSG00000020340, ENSMUSG00000029621, ENSMUSG00000063358, ENSMUSG00000028854, ENSMUSG00000014956, ENSMUSG00000033940, ENSMUSG00000025417, ENSMUSG00000018547,…	653	187	5208	1.1088927287467958	1.0	0.8385724321166034	99.85915286122318
GOTERM_BP_DIRECT	GO:0046777~protein autophosphorylation	23	1.2972363226170334	0.3942473856032677	ENSMUSG00000021115, ENSMUSG00000009681, ENSMUSG00000024969, ENSMUSG00000031292, ENSMUSG00000038970, ENSMUSG00000053158, ENSMUSG00000021559, ENSMUSG00000041245, ENSMUSG00000027692, ENSMUSG00000022812, ENSMUSG00000024617, ENSMUSG00000026277, ENSMUSG00000031112, ENSMUSG00000031392, ENSMUSG00000034974, ENSMUSG00000020827, ENSMUSG00000026235, ENSMUSG00000004054, ENSMUSG00000055471, ENSMUSG00000027298,…	1513	170	12548	1.1220559076241203	1.0	0.9997973558837053	99.991647233606
GOTERM_CC_DIRECT	GO:0030139~endocytic vesicle	8	0.4512126339537508	0.39573629165822066	ENSMUSG00000026447, ENSMUSG00000032259, ENSMUSG00000020817, ENSMUSG00000037533, ENSMUSG00000024301, ENSMUSG00000019173, ENSMUSG00000032127, ENSMUSG00000050812	1618	50	13445	1.3295426452410382	1.0	0.9443750416348827	99.95502303571732
GOTERM_CC_DIRECT	GO:0030672~synaptic vesicle membrane	9	0.5076142131979695	0.3971442464554289	ENSMUSG00000032259, ENSMUSG00000035640, ENSMUSG00000062542, ENSMUSG00000026452, ENSMUSG00000070570, ENSMUSG00000027849, ENSMUSG00000062372, ENSMUSG00000007021, ENSMUSG00000053025	1618	58	13445	1.2894271343932484	1.0	0.9439390709020654	99.95659990042475
GOTERM_BP_DIRECT	GO:0071300~cellular response to retinoic acid	8	0.4512126339537508	0.397703088766199	ENSMUSG00000023277, ENSMUSG00000028351, ENSMUSG00000001288, ENSMUSG00000036199, ENSMUSG00000029106, ENSMUSG00000029359, ENSMUSG00000059456, ENSMUSG00000021039	1513	50	12548	1.326953073364177	1.0	0.9998097908118614	99.9924961139103
GOTERM_BP_DIRECT	GO:0006413~translational initiation	8	0.4512126339537508	0.397703088766199	ENSMUSG00000020459, ENSMUSG00000000787, ENSMUSG00000000355, ENSMUSG00000021282, ENSMUSG00000035530, ENSMUSG00000093661, ENSMUSG00000058655, ENSMUSG00000022884	1513	50	12548	1.326953073364177	1.0	0.9998097908118614	99.9924961139103
GOTERM_CC_DIRECT	GO:0001725~stress fiber	10	0.5640157924421884	0.39791794929060237	ENSMUSG00000034868, ENSMUSG00000025006, ENSMUSG00000014778, ENSMUSG00000030583, ENSMUSG00000030739, ENSMUSG00000043079, ENSMUSG00000032366, ENSMUSG00000031605, ENSMUSG00000015143, ENSMUSG00000020900	1618	66	13445	1.2590365958721952	1.0	0.9431702711740849	99.95744427136235
GOTERM_CC_DIRECT	GO:0016363~nuclear matrix	13	0.7332205301748449	0.3980640064116103	ENSMUSG00000020661, ENSMUSG00000042133, ENSMUSG00000011751, ENSMUSG00000027525, ENSMUSG00000037236, ENSMUSG00000049354, ENSMUSG00000019432, ENSMUSG00000004934, ENSMUSG00000036986, ENSMUSG00000025006, ENSMUSG00000059208, ENSMUSG00000021039, ENSMUSG00000029053	1618	90	13445	1.200281554731493	1.0	0.9420645740476519	99.95760193600682
GOTERM_BP_DIRECT	GO:0032868~response to insulin	9	0.5076142131979695	0.3992596600854371	ENSMUSG00000068747, ENSMUSG00000046785, ENSMUSG00000026834, ENSMUSG00000032009, ENSMUSG00000026812, ENSMUSG00000039304, ENSMUSG00000038418, ENSMUSG00000068742, ENSMUSG00000025905	1513	58	12548	1.286915696150603	1.0	0.9998117004711625	99.9928511890043
GOTERM_BP_DIRECT	GO:0030182~neuron differentiation	14	0.7896221094190639	0.4004140286356182	ENSMUSG00000020661, ENSMUSG00000006024, ENSMUSG00000007872, ENSMUSG00000052372, ENSMUSG00000022996, ENSMUSG00000033066, ENSMUSG00000010797, ENSMUSG00000027457, ENSMUSG00000034974, ENSMUSG00000031393, ENSMUSG00000030302, ENSMUSG00000060240, ENSMUSG00000019969, ENSMUSG00000036856	1513	98	12548	1.1847795297894441	1.0	0.9998114882856476	99.99310418060765
GOTERM_MF_DIRECT	GO:0005089~Rho guanyl-nucleotide exchange factor activity	11	0.6204173716864072	0.40044663521669743	ENSMUSG00000032875, ENSMUSG00000009681, ENSMUSG00000032356, ENSMUSG00000017631, ENSMUSG00000051517, ENSMUSG00000023800, ENSMUSG00000025656, ENSMUSG00000037509, ENSMUSG00000028059, ENSMUSG00000021990, ENSMUSG00000026259	1495	72	12065	1.2329524340393905	1.0	0.994228100773881	99.97679277758446
GOTERM_CC_DIRECT	GO:0030130~clathrin coat of trans-Golgi network vesicle	2	0.1128031584884377	0.40107073155633216	ENSMUSG00000047126, ENSMUSG00000034940	1618	4	13445	4.154820766378244	1.0	0.942500548169599	99.96072879973322
GOTERM_CC_DIRECT	GO:0031429~box H/ACA snoRNP complex	2	0.1128031584884377	0.40107073155633216	ENSMUSG00000031403, ENSMUSG00000028010	1618	4	13445	4.154820766378244	1.0	0.942500548169599	99.96072879973322
GOTERM_CC_DIRECT	GO:0044305~calyx of Held	2	0.1128031584884377	0.40107073155633216	ENSMUSG00000034799, ENSMUSG00000037624	1618	4	13445	4.154820766378244	1.0	0.942500548169599	99.96072879973322
GOTERM_CC_DIRECT	GO:0031981~nuclear lumen	2	0.1128031584884377	0.40107073155633216	ENSMUSG00000000056, ENSMUSG00000036061	1618	4	13445	4.154820766378244	1.0	0.942500548169599	99.96072879973322
GOTERM_CC_DIRECT	GO:0070033~synaptobrevin 2-SNAP-25-syntaxin-1a-complexin II complex	2	0.1128031584884377	0.40107073155633216	ENSMUSG00000027273, ENSMUSG00000025867	1618	4	13445	4.154820766378244	1.0	0.942500548169599	99.96072879973322
GOTERM_CC_DIRECT	GO:0070032~synaptobrevin 2-SNAP-25-syntaxin-1a-complexin I complex	2	0.1128031584884377	0.40107073155633216	ENSMUSG00000033615, ENSMUSG00000027273	1618	4	13445	4.154820766378244	1.0	0.942500548169599	99.96072879973322
GOTERM_CC_DIRECT	GO:0044530~supraspliceosomal complex	2	0.1128031584884377	0.40107073155633216	ENSMUSG00000058301, ENSMUSG00000027951	1618	4	13445	4.154820766378244	1.0	0.942500548169599	99.96072879973322
GOTERM_CC_DIRECT	GO:0070822~Sin3-type complex	2	0.1128031584884377	0.40107073155633216	ENSMUSG00000037791, ENSMUSG00000080268	1618	4	13445	4.154820766378244	1.0	0.942500548169599	99.96072879973322
GOTERM_CC_DIRECT	GO:0032777~Piccolo NuA4 histone acetyltransferase complex	2	0.1128031584884377	0.40107073155633216	ENSMUSG00000069495, ENSMUSG00000024240	1618	4	13445	4.154820766378244	1.0	0.942500548169599	99.96072879973322
GOTERM_CC_DIRECT	GO:0032059~bleb	2	0.1128031584884377	0.40107073155633216	ENSMUSG00000014778, ENSMUSG00000032366	1618	4	13445	4.154820766378244	1.0	0.942500548169599	99.96072879973322
GOTERM_CC_DIRECT	GO:0000938~GARP complex	2	0.1128031584884377	0.40107073155633216	ENSMUSG00000024797, ENSMUSG00000024319	1618	4	13445	4.154820766378244	1.0	0.942500548169599	99.96072879973322
GOTERM_CC_DIRECT	GO:0090661~box H/ACA telomerase RNP complex	2	0.1128031584884377	0.40107073155633216	ENSMUSG00000031403, ENSMUSG00000028010	1618	4	13445	4.154820766378244	1.0	0.942500548169599	99.96072879973322
GOTERM_CC_DIRECT	GO:1990635~proximal dendrite	2	0.1128031584884377	0.40107073155633216	ENSMUSG00000030854, ENSMUSG00000027827	1618	4	13445	4.154820766378244	1.0	0.942500548169599	99.96072879973322
GOTERM_CC_DIRECT	GO:0044614~nuclear pore cytoplasmic filaments	2	0.1128031584884377	0.40107073155633216	ENSMUSG00000003226, ENSMUSG00000022391	1618	4	13445	4.154820766378244	1.0	0.942500548169599	99.96072879973322
GOTERM_BP_DIRECT	GO:0071787~endoplasmic reticulum tubular network assembly	2	0.1128031584884377	0.40169825399489706	ENSMUSG00000020458, ENSMUSG00000030654	1513	4	12548	4.146728354263054	1.0	0.9998119719453529	99.99337566572235
GOTERM_BP_DIRECT	GO:0090306~spindle assembly involved in meiosis	2	0.1128031584884377	0.40169825399489706	ENSMUSG00000002546, ENSMUSG00000033952	1513	4	12548	4.146728354263054	1.0	0.9998119719453529	99.99337566572235
GOTERM_BP_DIRECT	GO:0010644~cell communication by electrical coupling	2	0.1128031584884377	0.40169825399489706	ENSMUSG00000047976, ENSMUSG00000057123	1513	4	12548	4.146728354263054	1.0	0.9998119719453529	99.99337566572235
GOTERM_BP_DIRECT	GO:1990966~ATP generation from poly-ADP-D-ribose	2	0.1128031584884377	0.40169825399489706	ENSMUSG00000025817, ENSMUSG00000026496	1513	4	12548	4.146728354263054	1.0	0.9998119719453529	99.99337566572235
GOTERM_BP_DIRECT	GO:0045761~regulation of adenylate cyclase activity	2	0.1128031584884377	0.40169825399489706	ENSMUSG00000028656, ENSMUSG00000021373	1513	4	12548	4.146728354263054	1.0	0.9998119719453529	99.99337566572235
GOTERM_BP_DIRECT	GO:0006382~adenosine to inosine editing	2	0.1128031584884377	0.40169825399489706	ENSMUSG00000027951, ENSMUSG00000020262	1513	4	12548	4.146728354263054	1.0	0.9998119719453529	99.99337566572235
GOTERM_BP_DIRECT	GO:0032463~negative regulation of protein homooligomerization	2	0.1128031584884377	0.40169825399489706	ENSMUSG00000005362, ENSMUSG00000022037	1513	4	12548	4.146728354263054	1.0	0.9998119719453529	99.99337566572235
GOTERM_BP_DIRECT	GO:0046499~S-adenosylmethioninamine metabolic process	2	0.1128031584884377	0.40169825399489706	ENSMUSG00000020661, ENSMUSG00000039662	1513	4	12548	4.146728354263054	1.0	0.9998119719453529	99.99337566572235
GOTERM_BP_DIRECT	GO:0060971~embryonic heart tube left/right pattern formation	2	0.1128031584884377	0.40169825399489706	ENSMUSG00000045039, ENSMUSG00000030323	1513	4	12548	4.146728354263054	1.0	0.9998119719453529	99.99337566572235
GOTERM_BP_DIRECT	GO:0060159~regulation of dopamine receptor signaling pathway	2	0.1128031584884377	0.40169825399489706	ENSMUSG00000055471, ENSMUSG00000042671	1513	4	12548	4.146728354263054	1.0	0.9998119719453529	99.99337566572235
GOTERM_BP_DIRECT	GO:0015672~monovalent inorganic cation transport	2	0.1128031584884377	0.40169825399489706	ENSMUSG00000031791, ENSMUSG00000023017	1513	4	12548	4.146728354263054	1.0	0.9998119719453529	99.99337566572235
GOTERM_BP_DIRECT	GO:0016080~synaptic vesicle targeting	2	0.1128031584884377	0.40169825399489706	ENSMUSG00000019969, ENSMUSG00000063887	1513	4	12548	4.146728354263054	1.0	0.9998119719453529	99.99337566572235
GOTERM_BP_DIRECT	GO:1903265~positive regulation of tumor necrosis factor-mediated signaling pathway	2	0.1128031584884377	0.40169825399489706	ENSMUSG00000051675, ENSMUSG00000026942	1513	4	12548	4.146728354263054	1.0	0.9998119719453529	99.99337566572235
GOTERM_BP_DIRECT	GO:0014053~negative regulation of gamma-aminobutyric acid secretion	2	0.1128031584884377	0.40169825399489706	ENSMUSG00000039059, ENSMUSG00000057880	1513	4	12548	4.146728354263054	1.0	0.9998119719453529	99.99337566572235
GOTERM_BP_DIRECT	GO:0051343~positive regulation of cyclic-nucleotide phosphodiesterase activity	2	0.1128031584884377	0.40169825399489706	ENSMUSG00000001175, ENSMUSG00000036438	1513	4	12548	4.146728354263054	1.0	0.9998119719453529	99.99337566572235
GOTERM_BP_DIRECT	GO:0046541~saliva secretion	2	0.1128031584884377	0.40169825399489706	ENSMUSG00000032773, ENSMUSG00000063142	1513	4	12548	4.146728354263054	1.0	0.9998119719453529	99.99337566572235
GOTERM_BP_DIRECT	GO:0034380~high-density lipoprotein particle assembly	2	0.1128031584884377	0.40169825399489706	ENSMUSG00000005681, ENSMUSG00000002985	1513	4	12548	4.146728354263054	1.0	0.9998119719453529	99.99337566572235
GOTERM_BP_DIRECT	GO:0031346~positive regulation of cell projection organization	2	0.1128031584884377	0.40169825399489706	ENSMUSG00000036943, ENSMUSG00000020918	1513	4	12548	4.146728354263054	1.0	0.9998119719453529	99.99337566572235
GOTERM_BP_DIRECT	GO:0033132~negative regulation of glucokinase activity	2	0.1128031584884377	0.40169825399489706	ENSMUSG00000003226, ENSMUSG00000035621	1513	4	12548	4.146728354263054	1.0	0.9998119719453529	99.99337566572235
GOTERM_BP_DIRECT	GO:0045185~maintenance of protein location	2	0.1128031584884377	0.40169825399489706	ENSMUSG00000050335, ENSMUSG00000068220	1513	4	12548	4.146728354263054	1.0	0.9998119719453529	99.99337566572235
GOTERM_BP_DIRECT	GO:0043620~regulation of DNA-templated transcription in response to stress	2	0.1128031584884377	0.40169825399489706	ENSMUSG00000037608, ENSMUSG00000052087	1513	4	12548	4.146728354263054	1.0	0.9998119719453529	99.99337566572235
GOTERM_BP_DIRECT	GO:0001696~gastric acid secretion	2	0.1128031584884377	0.40169825399489706	ENSMUSG00000074939, ENSMUSG00000030898	1513	4	12548	4.146728354263054	1.0	0.9998119719453529	99.99337566572235
GOTERM_BP_DIRECT	GO:0015871~choline transport	2	0.1128031584884377	0.40169825399489706	ENSMUSG00000019969, ENSMUSG00000020823	1513	4	12548	4.146728354263054	1.0	0.9998119719453529	99.99337566572235
GOTERM_BP_DIRECT	GO:2000969~positive regulation of alpha-amino-3-hydroxy-5-methyl-4-isoxazole propionate selective glutamate receptor activity	2	0.1128031584884377	0.40169825399489706	ENSMUSG00000042453, ENSMUSG00000022623	1513	4	12548	4.146728354263054	1.0	0.9998119719453529	99.99337566572235
GOTERM_BP_DIRECT	GO:0032252~secretory granule localization	2	0.1128031584884377	0.40169825399489706	ENSMUSG00000027347, ENSMUSG00000034593	1513	4	12548	4.146728354263054	1.0	0.9998119719453529	99.99337566572235
GOTERM_BP_DIRECT	GO:0090261~positive regulation of inclusion body assembly	2	0.1128031584884377	0.40169825399489706	ENSMUSG00000020307, ENSMUSG00000020708	1513	4	12548	4.146728354263054	1.0	0.9998119719453529	99.99337566572235
GOTERM_BP_DIRECT	GO:1902260~negative regulation of delayed rectifier potassium channel activity	2	0.1128031584884377	0.40169825399489706	ENSMUSG00000027827, ENSMUSG00000069601	1513	4	12548	4.146728354263054	1.0	0.9998119719453529	99.99337566572235
GOTERM_BP_DIRECT	GO:0031060~regulation of histone methylation	2	0.1128031584884377	0.40169825399489706	ENSMUSG00000005698, ENSMUSG00000029009	1513	4	12548	4.146728354263054	1.0	0.9998119719453529	99.99337566572235
GOTERM_BP_DIRECT	GO:0042158~lipoprotein biosynthetic process	2	0.1128031584884377	0.40169825399489706	ENSMUSG00000035237, ENSMUSG00000002985	1513	4	12548	4.146728354263054	1.0	0.9998119719453529	99.99337566572235
GOTERM_BP_DIRECT	GO:0039536~negative regulation of RIG-I signaling pathway	2	0.1128031584884377	0.40169825399489706	ENSMUSG00000018446, ENSMUSG00000020823	1513	4	12548	4.146728354263054	1.0	0.9998119719453529	99.99337566572235
GOTERM_BP_DIRECT	GO:0033522~histone H2A ubiquitination	2	0.1128031584884377	0.40169825399489706	ENSMUSG00000020390, ENSMUSG00000090083	1513	4	12548	4.146728354263054	1.0	0.9998119719453529	99.99337566572235
GOTERM_BP_DIRECT	GO:0045217~cell-cell junction maintenance	2	0.1128031584884377	0.40169825399489706	ENSMUSG00000045180, ENSMUSG00000056569	1513	4	12548	4.146728354263054	1.0	0.9998119719453529	99.99337566572235
GOTERM_BP_DIRECT	GO:0010572~positive regulation of platelet activation	2	0.1128031584884377	0.40169825399489706	ENSMUSG00000025314, ENSMUSG00000028583	1513	4	12548	4.146728354263054	1.0	0.9998119719453529	99.99337566572235
GOTERM_BP_DIRECT	GO:1902953~positive regulation of ER to Golgi vesicle-mediated transport	2	0.1128031584884377	0.40169825399489706	ENSMUSG00000027465, ENSMUSG00000049313	1513	4	12548	4.146728354263054	1.0	0.9998119719453529	99.99337566572235
GOTERM_BP_DIRECT	GO:0006344~maintenance of chromatin silencing	2	0.1128031584884377	0.40169825399489706	ENSMUSG00000020390, ENSMUSG00000007880	1513	4	12548	4.146728354263054	1.0	0.9998119719453529	99.99337566572235
GOTERM_BP_DIRECT	GO:1903829~positive regulation of cellular protein localization	2	0.1128031584884377	0.40169825399489706	ENSMUSG00000036712, ENSMUSG00000032336	1513	4	12548	4.146728354263054	1.0	0.9998119719453529	99.99337566572235
GOTERM_BP_DIRECT	GO:1990035~calcium ion import into cell	2	0.1128031584884377	0.40169825399489706	ENSMUSG00000029868, ENSMUSG00000030376	1513	4	12548	4.146728354263054	1.0	0.9998119719453529	99.99337566572235
GOTERM_BP_DIRECT	GO:0008298~intracellular mRNA localization	2	0.1128031584884377	0.40169825399489706	ENSMUSG00000078676, ENSMUSG00000000552	1513	4	12548	4.146728354263054	1.0	0.9998119719453529	99.99337566572235
GOTERM_BP_DIRECT	GO:0006121~mitochondrial electron transport, succinate to ubiquinone	2	0.1128031584884377	0.40169825399489706	ENSMUSG00000021577, ENSMUSG00000058076	1513	4	12548	4.146728354263054	1.0	0.9998119719453529	99.99337566572235
GOTERM_BP_DIRECT	GO:0038203~TORC2 signaling	2	0.1128031584884377	0.40169825399489706	ENSMUSG00000032009, ENSMUSG00000038696	1513	4	12548	4.146728354263054	1.0	0.9998119719453529	99.99337566572235
GOTERM_BP_DIRECT	GO:0044027~hypermethylation of CpG island	2	0.1128031584884377	0.40169825399489706	ENSMUSG00000020661, ENSMUSG00000022812	1513	4	12548	4.146728354263054	1.0	0.9998119719453529	99.99337566572235
GOTERM_BP_DIRECT	GO:2001170~negative regulation of ATP biosynthetic process	2	0.1128031584884377	0.40169825399489706	ENSMUSG00000026496, ENSMUSG00000048120	1513	4	12548	4.146728354263054	1.0	0.9998119719453529	99.99337566572235
GOTERM_BP_DIRECT	GO:0086045~membrane depolarization during AV node cell action potential	2	0.1128031584884377	0.40169825399489706	ENSMUSG00000057914, ENSMUSG00000051331	1513	4	12548	4.146728354263054	1.0	0.9998119719453529	99.99337566572235
GOTERM_BP_DIRECT	GO:0090168~Golgi reassembly	2	0.1128031584884377	0.40169825399489706	ENSMUSG00000026277, ENSMUSG00000022285	1513	4	12548	4.146728354263054	1.0	0.9998119719453529	99.99337566572235
GOTERM_BP_DIRECT	GO:0090370~negative regulation of cholesterol efflux	2	0.1128031584884377	0.40169825399489706	ENSMUSG00000031392, ENSMUSG00000022463	1513	4	12548	4.146728354263054	1.0	0.9998119719453529	99.99337566572235
GOTERM_BP_DIRECT	GO:0050996~positive regulation of lipid catabolic process	2	0.1128031584884377	0.40169825399489706	ENSMUSG00000005681, ENSMUSG00000045038	1513	4	12548	4.146728354263054	1.0	0.9998119719453529	99.99337566572235
GOTERM_MF_DIRECT	GO:0004143~diacylglycerol kinase activity	3	0.1692047377326565	0.4032746010801984	ENSMUSG00000038665, ENSMUSG00000036095, ENSMUSG00000034731	1495	11	12065	2.200972940103375	1.0	0.9942753988332179	99.97852000609554
GOTERM_MF_DIRECT	GO:0004526~ribonuclease P activity	3	0.1692047377326565	0.4032746010801984	ENSMUSG00000022325, ENSMUSG00000062309, ENSMUSG00000049950	1495	11	12065	2.200972940103375	1.0	0.9942753988332179	99.97852000609554
GOTERM_MF_DIRECT	GO:0004016~adenylate cyclase activity	3	0.1692047377326565	0.4032746010801984	ENSMUSG00000028005, ENSMUSG00000005580, ENSMUSG00000020431	1495	11	12065	2.200972940103375	1.0	0.9942753988332179	99.97852000609554
GOTERM_MF_DIRECT	GO:0045295~gamma-catenin binding	3	0.1692047377326565	0.4032746010801984	ENSMUSG00000025314, ENSMUSG00000037815, ENSMUSG00000020135	1495	11	12065	2.200972940103375	1.0	0.9942753988332179	99.97852000609554
GOTERM_MF_DIRECT	GO:0050321~tau-protein kinase activity	3	0.1692047377326565	0.4032746010801984	ENSMUSG00000024969, ENSMUSG00000050697, ENSMUSG00000022812	1495	11	12065	2.200972940103375	1.0	0.9942753988332179	99.97852000609554
GOTERM_MF_DIRECT	GO:0005088~Ras guanyl-nucleotide exchange factor activity	3	0.1692047377326565	0.4032746010801984	ENSMUSG00000027347, ENSMUSG00000029333, ENSMUSG00000030134	1495	11	12065	2.200972940103375	1.0	0.9942753988332179	99.97852000609554
GOTERM_MF_DIRECT	GO:0022841~potassium ion leak channel activity	3	0.1692047377326565	0.4032746010801984	ENSMUSG00000033998, ENSMUSG00000036760, ENSMUSG00000037624	1495	11	12065	2.200972940103375	1.0	0.9942753988332179	99.97852000609554
GOTERM_MF_DIRECT	GO:0030594~neurotransmitter receptor activity	3	0.1692047377326565	0.4032746010801984	ENSMUSG00000035745, ENSMUSG00000049511, ENSMUSG00000041380	1495	11	12065	2.200972940103375	1.0	0.9942753988332179	99.97852000609554
GOTERM_CC_DIRECT	GO:0046658~anchored component of plasma membrane	4	0.2256063169768754	0.40471960890232894	ENSMUSG00000003617, ENSMUSG00000015355, ENSMUSG00000045287, ENSMUSG00000024114	1618	19	13445	1.7493982174224187	1.0	0.9432744212113189	99.96423392249443
GOTERM_CC_DIRECT	GO:0030131~clathrin adaptor complex	4	0.2256063169768754	0.40471960890232894	ENSMUSG00000020740, ENSMUSG00000035152, ENSMUSG00000060279, ENSMUSG00000003033	1618	19	13445	1.7493982174224187	1.0	0.9432744212113189	99.96423392249443
GOTERM_BP_DIRECT	GO:0051443~positive regulation of ubiquitin-protein transferase activity	4	0.2256063169768754	0.4059648498345375	ENSMUSG00000032715, ENSMUSG00000039615, ENSMUSG00000028086, ENSMUSG00000027708	1513	19	12548	1.7459908860054962	1.0	0.9998274568234019	99.99420679325705
GOTERM_BP_DIRECT	GO:0002028~regulation of sodium ion transport	4	0.2256063169768754	0.4059648498345375	ENSMUSG00000032259, ENSMUSG00000011751, ENSMUSG00000019194, ENSMUSG00000029361	1513	19	12548	1.7459908860054962	1.0	0.9998274568234019	99.99420679325705
[truncated: 2,116 more rows]
