# Supplementary material for: Histone deacetylase knockouts modify transcription, CAG instability and nuclear pathology in Huntington disease mice
Source: eLife. 2020 Sep 29;9:e55911. doi: 10.7554/eLife.55911 (PMC7581428; doi:10.7554/eLife.55911)
Supplement: Source code 1. [file elife-55911-code1.zip › Pathways/Hdac2KOvsHdac2WT_HttWT_4vs2_nominal_up_0.05.FuncAnnotChart.tsv]

Category	Term	Count	%	PValue	Genes	List Total	Pop Hits	Pop Total	Fold Enrichment	Bonferroni	Benjamini	FDR
GOTERM_BP_DIRECT	GO:0007156~homophilic cell adhesion via plasma membrane adhesion molecules	42	2.1450459652706844	5.1515372436188316E-11	ENSMUSG00000033295, ENSMUSG00000046191, ENSMUSG00000036862, ENSMUSG00000047307, ENSMUSG00000044393, ENSMUSG00000045657, ENSMUSG00000047033, ENSMUSG00000051486, ENSMUSG00000032087, ENSMUSG00000045498, ENSMUSG00000063687, ENSMUSG00000045689, ENSMUSG00000073591, ENSMUSG00000021803, ENSMUSG00000022661, ENSMUSG00000048347, ENSMUSG00000049100, ENSMUSG00000044022, ENSMUSG00000040511, ENSMUSG00000043458,…	1656	107	12548	2.9742652038466746	2.2197960791725535E-7	2.2197960791725535E-7	9.650150678552905E-8
GOTERM_CC_DIRECT	GO:0005886~plasma membrane	481	24.5658835546476	2.450622690902453E-9	ENSMUSG00000039361, ENSMUSG00000025795, ENSMUSG00000035189, ENSMUSG00000021108, ENSMUSG00000030549, ENSMUSG00000033068, ENSMUSG00000050199, ENSMUSG00000018507, ENSMUSG00000026198, ENSMUSG00000019978, ENSMUSG00000066595, ENSMUSG00000000792, ENSMUSG00000027315, ENSMUSG00000025207, ENSMUSG00000042035, ENSMUSG00000027314, ENSMUSG00000042302, ENSMUSG00000053291, ENSMUSG00000033161, ENSMUSG00000006651,…	1773	2905	13445	1.2555991430066409	1.6174096790777526E-6	1.6174096790777526E-6	3.66657513239943E-6
GOTERM_MF_DIRECT	GO:0005509~calcium ion binding	108	5.515832482124617	3.550661591549229E-7	ENSMUSG00000016382, ENSMUSG00000057751, ENSMUSG00000029436, ENSMUSG00000044022, ENSMUSG00000027314, ENSMUSG00000037370, ENSMUSG00000030321, ENSMUSG00000031709, ENSMUSG00000022441, ENSMUSG00000028373, ENSMUSG00000031962, ENSMUSG00000022637, ENSMUSG00000037578, ENSMUSG00000051599, ENSMUSG00000038239, ENSMUSG00000025889, ENSMUSG00000024065, ENSMUSG00000033361, ENSMUSG00000046387, ENSMUSG00000029608,…	1591	509	12065	1.6090262144997833	4.990985172589335E-4	4.990985172589335E-4	5.853350093620868E-4
GOTERM_CC_DIRECT	GO:0016021~integral component of membrane	577	29.468845760980596	3.2565185145754265E-4	ENSMUSG00000030545, ENSMUSG00000033063, ENSMUSG00000035189, ENSMUSG00000030549, ENSMUSG00000033068, ENSMUSG00000026258, ENSMUSG00000072889, ENSMUSG00000050199, ENSMUSG00000018507, ENSMUSG00000028703, ENSMUSG00000026198, ENSMUSG00000038417, ENSMUSG00000019975, ENSMUSG00000066595, ENSMUSG00000000792, ENSMUSG00000040447, ENSMUSG00000027315, ENSMUSG00000025207, ENSMUSG00000042035, ENSMUSG00000027314,…	1773	3901	13445	1.1216359841208083	0.19343051248060084	0.10190786245541639	0.48612802711515135
GOTERM_BP_DIRECT	GO:0006811~ion transport	87	4.443309499489275	3.7230651735547333E-4	ENSMUSG00000019734, ENSMUSG00000018470, ENSMUSG00000038963, ENSMUSG00000023267, ENSMUSG00000046031, ENSMUSG00000005553, ENSMUSG00000018507, ENSMUSG00000015653, ENSMUSG00000032548, ENSMUSG00000009292, ENSMUSG00000006567, ENSMUSG00000000792, ENSMUSG00000042246, ENSMUSG00000041329, ENSMUSG00000017765, ENSMUSG00000035200, ENSMUSG00000004317, ENSMUSG00000030987, ENSMUSG00000036578, ENSMUSG00000025938,…	1656	458	12548	1.439355104107335	0.7990235410212405	0.5516960194480094	0.6951285612798674
GOTERM_BP_DIRECT	GO:0007264~small GTPase mediated signal transduction	47	2.400408580183861	8.060408538117734E-4	ENSMUSG00000055069, ENSMUSG00000003411, ENSMUSG00000052681, ENSMUSG00000036882, ENSMUSG00000039960, ENSMUSG00000030589, ENSMUSG00000051615, ENSMUSG00000039031, ENSMUSG00000055723, ENSMUSG00000034801, ENSMUSG00000024241, ENSMUSG00000004451, ENSMUSG00000025558, ENSMUSG00000009621, ENSMUSG00000034226, ENSMUSG00000024998, ENSMUSG00000028519, ENSMUSG00000047446, ENSMUSG00000038020, ENSMUSG00000020657,…	1656	219	12548	1.6261773983632233	0.9690267259688634	0.6859522364599289	1.4991796366101706
GOTERM_MF_DIRECT	GO:0005215~transporter activity	30	1.5321756894790604	0.0012854264457213278	ENSMUSG00000027533, ENSMUSG00000019874, ENSMUSG00000038963, ENSMUSG00000035435, ENSMUSG00000031974, ENSMUSG00000051111, ENSMUSG00000024990, ENSMUSG00000032291, ENSMUSG00000015653, ENSMUSG00000032548, ENSMUSG00000028645, ENSMUSG00000000792, ENSMUSG00000024036, ENSMUSG00000017765, ENSMUSG00000042797, ENSMUSG00000023830, ENSMUSG00000032519, ENSMUSG00000023828, ENSMUSG00000025938, ENSMUSG00000021733,…	1591	124	12065	1.8346647472678979	0.8360956348911466	0.5951489593580702	2.098102063070584
GOTERM_MF_DIRECT	GO:0005216~ion channel activity	32	1.634320735444331	0.0022690095206312644	ENSMUSG00000027748, ENSMUSG00000009687, ENSMUSG00000075316, ENSMUSG00000000560, ENSMUSG00000018507, ENSMUSG00000002771, ENSMUSG00000009292, ENSMUSG00000048677, ENSMUSG00000035594, ENSMUSG00000004317, ENSMUSG00000035200, ENSMUSG00000036578, ENSMUSG00000032313, ENSMUSG00000034115, ENSMUSG00000038077, ENSMUSG00000055078, ENSMUSG00000066705, ENSMUSG00000045534, ENSMUSG00000032511, ENSMUSG00000040896,…	1591	140	12065	1.733321361228338	0.9589864261828213	0.6551402269323874	3.675526876102775
KEGG_PATHWAY	mmu05032:Morphine addiction	21	1.0725229826353422	0.0028242545147565013	ENSMUSG00000069094, ENSMUSG00000027523, ENSMUSG00000027669, ENSMUSG00000038607, ENSMUSG00000023267, ENSMUSG00000055078, ENSMUSG00000000560, ENSMUSG00000055026, ENSMUSG00000030653, ENSMUSG00000032562, ENSMUSG00000078816, ENSMUSG00000031842, ENSMUSG00000022994, ENSMUSG00000048240, ENSMUSG00000071658, ENSMUSG00000042249, ENSMUSG00000021303, ENSMUSG00000024858, ENSMUSG00000026824, ENSMUSG00000038026,…	651	84	5208	2.0	0.5444517173010884	0.5444517173010884	3.666568972084472
GOTERM_CC_DIRECT	GO:0005576~extracellular region	153	7.814096016343207	0.0028333762175715444	ENSMUSG00000025064, ENSMUSG00000057751, ENSMUSG00000026639, ENSMUSG00000061762, ENSMUSG00000036334, ENSMUSG00000032504, ENSMUSG00000029436, ENSMUSG00000040138, ENSMUSG00000022847, ENSMUSG00000004415, ENSMUSG00000027965, ENSMUSG00000027966, ENSMUSG00000015966, ENSMUSG00000028643, ENSMUSG00000031399, ENSMUSG00000031785, ENSMUSG00000027315, ENSMUSG00000037370, ENSMUSG00000025787, ENSMUSG00000022440,…	1773	935	13445	1.2408860175357637	0.8462892309223368	0.46432493394036245	4.156411327562259
KEGG_PATHWAY	mmu04360:Axon guidance	28	1.4300306435137897	0.002977550409417498	ENSMUSG00000003934, ENSMUSG00000066877, ENSMUSG00000029765, ENSMUSG00000028039, ENSMUSG00000028883, ENSMUSG00000020451, ENSMUSG00000038777, ENSMUSG00000032562, ENSMUSG00000022781, ENSMUSG00000028664, ENSMUSG00000031398, ENSMUSG00000032735, ENSMUSG00000030084, ENSMUSG00000025207, ENSMUSG00000052133, ENSMUSG00000000627, ENSMUSG00000030265, ENSMUSG00000028064, ENSMUSG00000053646, ENSMUSG00000054855,…	651	126	5208	1.777777777777778	0.5635117455930343	0.339327422691871	3.8619834024691824
GOTERM_CC_DIRECT	GO:0045177~apical part of cell	25	1.2768130745658837	0.0029841160266453957	ENSMUSG00000035504, ENSMUSG00000029381, ENSMUSG00000036862, ENSMUSG00000044279, ENSMUSG00000009073, ENSMUSG00000030838, ENSMUSG00000008540, ENSMUSG00000028519, ENSMUSG00000023912, ENSMUSG00000028643, ENSMUSG00000027962, ENSMUSG00000027883, ENSMUSG00000021477, ENSMUSG00000006567, ENSMUSG00000004317, ENSMUSG00000037242, ENSMUSG00000021900, ENSMUSG00000031538, ENSMUSG00000004568, ENSMUSG00000025813,…	1773	102	13445	1.8586255709277508	0.8608859348585345	0.38927913123497815	4.372956839641362
GOTERM_BP_DIRECT	GO:0007165~signal transduction	129	6.588355464759959	0.003054332555700758	ENSMUSG00000030545, ENSMUSG00000032586, ENSMUSG00000025795, ENSMUSG00000038618, ENSMUSG00000055994, ENSMUSG00000070421, ENSMUSG00000002147, ENSMUSG00000036437, ENSMUSG00000039031, ENSMUSG00000029512, ENSMUSG00000050199, ENSMUSG00000041119, ENSMUSG00000040345, ENSMUSG00000048240, ENSMUSG00000003476, ENSMUSG00000031398, ENSMUSG00000031785, ENSMUSG00000042249, ENSMUSG00000035200, ENSMUSG00000030084,…	1656	772	12548	1.2661541638507172	0.9999981143900718	0.9629436223225916	5.5692164898352825
GOTERM_BP_DIRECT	GO:0071526~semaphorin-plexin signaling pathway	12	0.6128702757916241	0.0031800760524960396	ENSMUSG00000031328, ENSMUSG00000074785, ENSMUSG00000029765, ENSMUSG00000000627, ENSMUSG00000028064, ENSMUSG00000031398, ENSMUSG00000028883, ENSMUSG00000053646, ENSMUSG00000038777, ENSMUSG00000025207, ENSMUSG00000030084, ENSMUSG00000052133	1656	34	12548	2.6743393009377665	0.9999989050284981	0.9357489006044706	5.792080282382761
GOTERM_BP_DIRECT	GO:0006814~sodium ion transport	22	1.1235955056179776	0.00333200686079864	ENSMUSG00000021733, ENSMUSG00000020226, ENSMUSG00000022742, ENSMUSG00000033161, ENSMUSG00000034115, ENSMUSG00000061306, ENSMUSG00000075316, ENSMUSG00000032511, ENSMUSG00000005553, ENSMUSG00000074796, ENSMUSG00000019894, ENSMUSG00000032412, ENSMUSG00000009292, ENSMUSG00000020805, ENSMUSG00000063873, ENSMUSG00000000792, ENSMUSG00000024597, ENSMUSG00000041329, ENSMUSG00000026062, ENSMUSG00000021730,…	1656	86	12548	1.9383777103696214	0.9999994322534147	0.9090032764822633	6.060693417606522
GOTERM_BP_DIRECT	GO:1902287~semaphorin-plexin signaling pathway involved in axon guidance	7	0.35750766087844743	0.003908858957323865	ENSMUSG00000074785, ENSMUSG00000034684, ENSMUSG00000029765, ENSMUSG00000031398, ENSMUSG00000028883, ENSMUSG00000053646, ENSMUSG00000030084	1656	13	12548	4.080081753994797	0.9999999531482874	0.9102652243041716	7.073978454044538
GOTERM_CC_DIRECT	GO:0030057~desmosome	8	0.40858018386108275	0.0039709813563274295	ENSMUSG00000054889, ENSMUSG00000044393, ENSMUSG00000069441, ENSMUSG00000024331, ENSMUSG00000026991, ENSMUSG00000034774, ENSMUSG00000031990, ENSMUSG00000034282	1773	17	13445	3.5685610961812815	0.927637363322008	0.40857064489167505	5.779400212705466
GOTERM_MF_DIRECT	GO:0017124~SH3 domain binding	26	1.3278855975485189	0.004557132668304269	ENSMUSG00000062078, ENSMUSG00000026679, ENSMUSG00000039361, ENSMUSG00000029094, ENSMUSG00000014791, ENSMUSG00000032504, ENSMUSG00000038738, ENSMUSG00000024241, ENSMUSG00000022995, ENSMUSG00000026058, ENSMUSG00000024725, ENSMUSG00000048701, ENSMUSG00000031355, ENSMUSG00000029603, ENSMUSG00000030890, ENSMUSG00000022637, ENSMUSG00000031246, ENSMUSG00000026288, ENSMUSG00000021065, ENSMUSG00000022799,…	1591	111	12065	1.7762640075650757	0.9983745532233533	0.7992094874180456	7.253231227169154
GOTERM_CC_DIRECT	GO:0030054~cell junction	107	5.464759959141982	0.0065802755270521485	ENSMUSG00000029381, ENSMUSG00000025064, ENSMUSG00000030255, ENSMUSG00000022456, ENSMUSG00000021728, ENSMUSG00000033306, ENSMUSG00000043051, ENSMUSG00000027965, ENSMUSG00000031398, ENSMUSG00000019978, ENSMUSG00000035200, ENSMUSG00000041361, ENSMUSG00000001507, ENSMUSG00000034813, ENSMUSG00000022770, ENSMUSG00000025889, ENSMUSG00000028434, ENSMUSG00000029608, ENSMUSG00000021112, ENSMUSG00000018589,…	1773	639	13445	1.269799028551203	0.9871874978102393	0.5162670634438624	9.405636268024198
GOTERM_MF_DIRECT	GO:0008013~beta-catenin binding	20	1.0214504596527068	0.006927078068048696	ENSMUSG00000021782, ENSMUSG00000031161, ENSMUSG00000027748, ENSMUSG00000000142, ENSMUSG00000009073, ENSMUSG00000018476, ENSMUSG00000078794, ENSMUSG00000063382, ENSMUSG00000038256, ENSMUSG00000055799, ENSMUSG00000046532, ENSMUSG00000053141, ENSMUSG00000002504, ENSMUSG00000032402, ENSMUSG00000050332, ENSMUSG00000022865, ENSMUSG00000002458, ENSMUSG00000020230, ENSMUSG00000005871, ENSMUSG00000045174	1591	80	12065	1.8958202388434948	0.9999430513970238	0.8583891221666113	10.827028107888747
GOTERM_BP_DIRECT	GO:0030148~sphingolipid biosynthetic process	9	0.45965270684371806	0.0070411658473125294	ENSMUSG00000023021, ENSMUSG00000038633, ENSMUSG00000015714, ENSMUSG00000056124, ENSMUSG00000028497, ENSMUSG00000035376, ENSMUSG00000032262, ENSMUSG00000021364, ENSMUSG00000008206	1656	23	12548	2.965028355387523	0.9999999999999402	0.977762226846446	12.397944205625766
GOTERM_CC_DIRECT	GO:0005887~integral component of plasma membrane	117	5.975485188968335	0.007782157390667765	ENSMUSG00000030255, ENSMUSG00000030549, ENSMUSG00000005553, ENSMUSG00000021728, ENSMUSG00000036437, ENSMUSG00000050199, ENSMUSG00000018507, ENSMUSG00000015653, ENSMUSG00000028645, ENSMUSG00000015966, ENSMUSG00000031398, ENSMUSG00000043388, ENSMUSG00000000792, ENSMUSG00000030084, ENSMUSG00000004317, ENSMUSG00000027314, ENSMUSG00000027584, ENSMUSG00000037370, ENSMUSG00000025938, ENSMUSG00000022636,…	1773	711	13445	1.2478670921773152	0.9942370951936494	0.5212689071962006	11.03174675438362
GOTERM_BP_DIRECT	GO:0021785~branchiomotor neuron axon guidance	6	0.30643513789581206	0.009199845499574219	ENSMUSG00000074785, ENSMUSG00000034684, ENSMUSG00000029765, ENSMUSG00000031398, ENSMUSG00000028883, ENSMUSG00000030084	1656	11	12548	4.133069828722003	1.0	0.9880266018351253	15.897544935473974
GOTERM_MF_DIRECT	GO:0005089~Rho guanyl-nucleotide exchange factor activity	18	0.9193054136874361	0.010933363149826542	ENSMUSG00000040940, ENSMUSG00000061462, ENSMUSG00000066406, ENSMUSG00000004568, ENSMUSG00000024241, ENSMUSG00000034801, ENSMUSG00000025265, ENSMUSG00000019467, ENSMUSG00000052921, ENSMUSG00000009621, ENSMUSG00000025558, ENSMUSG00000034037, ENSMUSG00000022788, ENSMUSG00000040964, ENSMUSG00000031093, ENSMUSG00000021215, ENSMUSG00000021895, ENSMUSG00000041977	1591	72	12065	1.8958202388434946	0.999999806301246	0.9239344859593943	16.57583258695422
GOTERM_BP_DIRECT	GO:0008045~motor neuron axon guidance	8	0.40858018386108275	0.011119771057277149	ENSMUSG00000022636, ENSMUSG00000029765, ENSMUSG00000017724, ENSMUSG00000062312, ENSMUSG00000028883, ENSMUSG00000025020, ENSMUSG00000048616, ENSMUSG00000031558	1656	20	12548	3.030917874396135	1.0	0.9919198815170059	18.898500665718576
GOTERM_BP_DIRECT	GO:0006813~potassium ion transport	24	1.2257405515832482	0.011388074319136077	ENSMUSG00000018470, ENSMUSG00000022742, ENSMUSG00000035165, ENSMUSG00000033161, ENSMUSG00000038077, ENSMUSG00000045534, ENSMUSG00000005553, ENSMUSG00000040896, ENSMUSG00000054934, ENSMUSG00000028420, ENSMUSG00000049265, ENSMUSG00000032412, ENSMUSG00000037610, ENSMUSG00000028631, ENSMUSG00000052726, ENSMUSG00000063873, ENSMUSG00000024597, ENSMUSG00000017765, ENSMUSG00000041329, ENSMUSG00000005864,…	1656	107	12548	1.699580116483814	1.0	0.9887413101095018	19.309711174696144
GOTERM_BP_DIRECT	GO:0048843~negative regulation of axon extension involved in axon guidance	9	0.45965270684371806	0.012209604713542538	ENSMUSG00000034684, ENSMUSG00000000627, ENSMUSG00000028064, ENSMUSG00000031398, ENSMUSG00000028883, ENSMUSG00000038777, ENSMUSG00000025207, ENSMUSG00000052133, ENSMUSG00000025020	1656	25	12548	2.7278260869565214	1.0	0.9878600123333261	20.55657716085658
GOTERM_BP_DIRECT	GO:0007155~cell adhesion	70	3.575076608784474	0.012352664773986237	ENSMUSG00000005947, ENSMUSG00000013236, ENSMUSG00000020032, ENSMUSG00000036862, ENSMUSG00000030830, ENSMUSG00000006219, ENSMUSG00000002100, ENSMUSG00000026639, ENSMUSG00000021728, ENSMUSG00000033306, ENSMUSG00000038048, ENSMUSG00000032087, ENSMUSG00000030789, ENSMUSG00000027612, ENSMUSG00000027962, ENSMUSG00000032340, ENSMUSG00000031785, ENSMUSG00000048347, ENSMUSG00000041329, ENSMUSG00000026479,…	1656	402	12548	1.319429422933641	1.0	0.9837543817671057	20.771831270233644
GOTERM_BP_DIRECT	GO:0032525~somite rostral/caudal axis specification	5	0.2553626149131767	0.013578574155930313	ENSMUSG00000030699, ENSMUSG00000030543, ENSMUSG00000037369, ENSMUSG00000078202, ENSMUSG00000026383	1656	8	12548	4.735809178743962	1.0	0.9851227942595997	22.59388368750077
GOTERM_CC_DIRECT	GO:0030670~phagocytic vesicle membrane	12	0.6128702757916241	0.014673005810888195	ENSMUSG00000055069, ENSMUSG00000073411, ENSMUSG00000046879, ENSMUSG00000029484, ENSMUSG00000031488, ENSMUSG00000067212, ENSMUSG00000043463, ENSMUSG00000038195, ENSMUSG00000030707, ENSMUSG00000060802, ENSMUSG00000002059, ENSMUSG00000030055	1773	41	13445	2.2194709256737237	0.9999420502677974	0.7046197667049747	19.841260740461653
GOTERM_MF_DIRECT	GO:0005230~extracellular ligand-gated ion channel activity	9	0.45965270684371806	0.01556671718552213	ENSMUSG00000027950, ENSMUSG00000023267, ENSMUSG00000035594, ENSMUSG00000055078, ENSMUSG00000000560, ENSMUSG00000035200, ENSMUSG00000055026, ENSMUSG00000031343, ENSMUSG00000018589	1591	26	12065	2.624981869167916	0.9999999997370208	0.9572026031709933	22.78991429882754
GOTERM_MF_DIRECT	GO:0045499~chemorepellent activity	9	0.45965270684371806	0.01556671718552213	ENSMUSG00000034684, ENSMUSG00000000627, ENSMUSG00000028064, ENSMUSG00000028883, ENSMUSG00000038777, ENSMUSG00000025207, ENSMUSG00000041014, ENSMUSG00000052133, ENSMUSG00000031558	1591	26	12065	2.624981869167916	0.9999999997370208	0.9572026031709933	22.78991429882754
GOTERM_CC_DIRECT	GO:0005911~cell-cell junction	35	1.787538304392237	0.01573763666479281	ENSMUSG00000054889, ENSMUSG00000019874, ENSMUSG00000027748, ENSMUSG00000030830, ENSMUSG00000052681, ENSMUSG00000021108, ENSMUSG00000022865, ENSMUSG00000028645, ENSMUSG00000036459, ENSMUSG00000019906, ENSMUSG00000043458, ENSMUSG00000031990, ENSMUSG00000037242, ENSMUSG00000031328, ENSMUSG00000069441, ENSMUSG00000027378, ENSMUSG00000068566, ENSMUSG00000030890, ENSMUSG00000027009, ENSMUSG00000026991,…	1773	178	13445	1.4910771434184427	0.9999716090498963	0.6875375961289297	21.127378840641576
GOTERM_BP_DIRECT	GO:0035023~regulation of Rho protein signal transduction	18	0.9193054136874361	0.016480995121956738	ENSMUSG00000040940, ENSMUSG00000061462, ENSMUSG00000066406, ENSMUSG00000004568, ENSMUSG00000024241, ENSMUSG00000031523, ENSMUSG00000034801, ENSMUSG00000025265, ENSMUSG00000019467, ENSMUSG00000052921, ENSMUSG00000009621, ENSMUSG00000034037, ENSMUSG00000022788, ENSMUSG00000040964, ENSMUSG00000021215, ENSMUSG00000021895, ENSMUSG00000041977, ENSMUSG00000030220	1656	75	12548	1.818550724637681	1.0	0.9915525335282187	26.750874780353296
GOTERM_MF_DIRECT	GO:0050291~sphingosine N-acyltransferase activity	4	0.20429009193054137	0.018578115598646725	ENSMUSG00000023021, ENSMUSG00000015714, ENSMUSG00000008206, ENSMUSG00000058966	1591	5	12065	6.066624764299183	0.9999999999964586	0.9629621350980928	26.592652160152642
KEGG_PATHWAY	mmu04726:Serotonergic synapse	20	1.0214504596527068	0.01918912869041823	ENSMUSG00000027523, ENSMUSG00000038607, ENSMUSG00000027669, ENSMUSG00000034997, ENSMUSG00000030265, ENSMUSG00000050534, ENSMUSG00000040147, ENSMUSG00000027852, ENSMUSG00000078816, ENSMUSG00000032562, ENSMUSG00000032807, ENSMUSG00000048240, ENSMUSG00000039106, ENSMUSG00000047250, ENSMUSG00000071658, ENSMUSG00000021303, ENSMUSG00000026824, ENSMUSG00000038026, ENSMUSG00000047155, ENSMUSG00000052914	651	93	5208	1.7204301075268817	0.995421688728406	0.8339514431544077	22.57869095455196
GOTERM_MF_DIRECT	GO:0005070~SH3/SH2 adaptor activity	8	0.40858018386108275	0.019231908279645153	ENSMUSG00000019312, ENSMUSG00000026058, ENSMUSG00000005057, ENSMUSG00000059013, ENSMUSG00000026888, ENSMUSG00000057058, ENSMUSG00000020176, ENSMUSG00000033256	1591	22	12065	2.7575567110450834	0.9999999999986124	0.9518636638554573	27.394665590911814
GOTERM_MF_DIRECT	GO:0017154~semaphorin receptor activity	6	0.30643513789581206	0.020367832646101668	ENSMUSG00000032584, ENSMUSG00000074785, ENSMUSG00000029765, ENSMUSG00000031398, ENSMUSG00000053646, ENSMUSG00000030084	1591	13	12065	3.4999758255572213	0.999999999999728	0.9446059604128719	28.768574087139754
KEGG_PATHWAY	mmu05414:Dilated cardiomyopathy	17	0.8682328907048007	0.020585394364500374	ENSMUSG00000027523, ENSMUSG00000028063, ENSMUSG00000051747, ENSMUSG00000002100, ENSMUSG00000001281, ENSMUSG00000001507, ENSMUSG00000069806, ENSMUSG00000027009, ENSMUSG00000032243, ENSMUSG00000010066, ENSMUSG00000020722, ENSMUSG00000035458, ENSMUSG00000021253, ENSMUSG00000027940, ENSMUSG00000022994, ENSMUSG00000026414, ENSMUSG00000031799	651	75	5208	1.8133333333333332	0.9969188830507028	0.7643990454082523	24.021807817821873
GOTERM_BP_DIRECT	GO:0007157~heterophilic cell-cell adhesion via plasma membrane cell adhesion molecules	12	0.6128702757916241	0.020978382274836206	ENSMUSG00000032076, ENSMUSG00000022636, ENSMUSG00000062300, ENSMUSG00000030830, ENSMUSG00000036862, ENSMUSG00000022865, ENSMUSG00000016150, ENSMUSG00000022661, ENSMUSG00000027962, ENSMUSG00000027009, ENSMUSG00000040511, ENSMUSG00000032012	1656	43	12548	2.1145938658577688	1.0	0.996686810144171	32.77733531404364
GOTERM_CC_DIRECT	GO:0032421~stereocilium bundle	5	0.2553626149131767	0.021867148862780905	ENSMUSG00000062252, ENSMUSG00000002504, ENSMUSG00000031551, ENSMUSG00000017774, ENSMUSG00000039137	1773	9	13445	4.212884627436234	0.9999995401906328	0.7675884102076136	28.16528362220717
GOTERM_CC_DIRECT	GO:0002116~semaphorin receptor complex	5	0.2553626149131767	0.021867148862780905	ENSMUSG00000074785, ENSMUSG00000029765, ENSMUSG00000031398, ENSMUSG00000053646, ENSMUSG00000030084	1773	9	13445	4.212884627436234	0.9999995401906328	0.7675884102076136	28.16528362220717
GOTERM_MF_DIRECT	GO:0051219~phosphoprotein binding	13	0.6639427987742594	0.022661769366386295	ENSMUSG00000025478, ENSMUSG00000025889, ENSMUSG00000028416, ENSMUSG00000030357, ENSMUSG00000069227, ENSMUSG00000003423, ENSMUSG00000031538, ENSMUSG00000026888, ENSMUSG00000023830, ENSMUSG00000035299, ENSMUSG00000043668, ENSMUSG00000056055, ENSMUSG00000024501	1591	49	12065	2.011890865711463	0.9999999999999899	0.9465982347897348	31.46898718628891
GOTERM_CC_DIRECT	GO:0042995~cell projection	104	5.3115423901940755	0.023070744650937294	ENSMUSG00000075271, ENSMUSG00000066191, ENSMUSG00000051444, ENSMUSG00000022783, ENSMUSG00000039632, ENSMUSG00000049176, ENSMUSG00000030838, ENSMUSG00000034573, ENSMUSG00000041119, ENSMUSG00000039179, ENSMUSG00000030397, ENSMUSG00000032258, ENSMUSG00000033377, ENSMUSG00000022788, ENSMUSG00000022636, ENSMUSG00000021733, ENSMUSG00000027500, ENSMUSG00000001507, ENSMUSG00000037578, ENSMUSG00000023966,…	1773	648	13445	1.2170555590371346	0.9999997959878253	0.7535170308698126	29.476500568199683
GOTERM_CC_DIRECT	GO:0005929~cilium	41	2.093973442288049	0.023606140455696853	ENSMUSG00000075271, ENSMUSG00000062591, ENSMUSG00000026679, ENSMUSG00000044933, ENSMUSG00000066191, ENSMUSG00000051444, ENSMUSG00000027676, ENSMUSG00000062563, ENSMUSG00000022783, ENSMUSG00000039632, ENSMUSG00000021363, ENSMUSG00000039963, ENSMUSG00000043987, ENSMUSG00000056458, ENSMUSG00000032258, ENSMUSG00000022994, ENSMUSG00000037784, ENSMUSG00000042249, ENSMUSG00000039137, ENSMUSG00000005237,…	1773	222	13445	1.4004994842558294	0.9999998579222473	0.7312322390831625	30.052562362998437
KEGG_PATHWAY	mmu03320:PPAR signaling pathway	13	0.6639427987742594	0.02368762786034872	ENSMUSG00000027533, ENSMUSG00000000440, ENSMUSG00000019874, ENSMUSG00000027359, ENSMUSG00000028773, ENSMUSG00000040618, ENSMUSG00000030890, ENSMUSG00000037071, ENSMUSG00000024981, ENSMUSG00000010651, ENSMUSG00000026385, ENSMUSG00000017754, ENSMUSG00000031278	651	52	5208	2.0	0.9987244883901859	0.736283755059749	27.139598150877397
GOTERM_CC_DIRECT	GO:0005923~bicellular tight junction	20	1.0214504596527068	0.023983228963280673	ENSMUSG00000013076, ENSMUSG00000028402, ENSMUSG00000029778, ENSMUSG00000044279, ENSMUSG00000027378, ENSMUSG00000045095, ENSMUSG00000036894, ENSMUSG00000057440, ENSMUSG00000022770, ENSMUSG00000071317, ENSMUSG00000017417, ENSMUSG00000022865, ENSMUSG00000006567, ENSMUSG00000005871, ENSMUSG00000028434, ENSMUSG00000019906, ENSMUSG00000030403, ENSMUSG00000021112, ENSMUSG00000031990, ENSMUSG00000056214	1773	90	13445	1.6851538509744939	0.9999998898955221	0.7084223513617061	30.45565391868922
GOTERM_BP_DIRECT	GO:0019221~cytokine-mediated signaling pathway	19	0.9703779366700716	0.024039853825947612	ENSMUSG00000052581, ENSMUSG00000020227, ENSMUSG00000030265, ENSMUSG00000032966, ENSMUSG00000022514, ENSMUSG00000056153, ENSMUSG00000002147, ENSMUSG00000026104, ENSMUSG00000062157, ENSMUSG00000027164, ENSMUSG00000005057, ENSMUSG00000022965, ENSMUSG00000000078, ENSMUSG00000004040, ENSMUSG00000054263, ENSMUSG00000068227, ENSMUSG00000063160, ENSMUSG00000026072, ENSMUSG00000068758	1656	84	12548	1.7139118932597195	1.0	0.9979042283489596	36.60781664750791
GOTERM_BP_DIRECT	GO:0042981~regulation of apoptotic process	31	1.5832482124616958	0.02417263307436509	ENSMUSG00000021782, ENSMUSG00000020227, ENSMUSG00000050132, ENSMUSG00000025795, ENSMUSG00000018168, ENSMUSG00000055994, ENSMUSG00000026278, ENSMUSG00000054115, ENSMUSG00000022781, ENSMUSG00000023915, ENSMUSG00000030763, ENSMUSG00000039097, ENSMUSG00000023830, ENSMUSG00000022769, ENSMUSG00000015749, ENSMUSG00000029833, ENSMUSG00000004446, ENSMUSG00000063727, ENSMUSG00000024079, ENSMUSG00000025151,…	1656	158	12548	1.4866844004158257	1.0	0.9971423254840142	36.769180971356874
GOTERM_CC_DIRECT	GO:0032420~stereocilium	9	0.45965270684371806	0.024419067003549153	ENSMUSG00000016382, ENSMUSG00000037493, ENSMUSG00000021733, ENSMUSG00000002504, ENSMUSG00000032050, ENSMUSG00000017774, ENSMUSG00000030761, ENSMUSG00000039137, ENSMUSG00000030838	1773	28	13445	2.437454677302393	0.9999999180063003	0.6882248742462149	30.91884532842768
GOTERM_CC_DIRECT	GO:0005615~extracellular space	123	6.281920326864148	0.024476657875203436	ENSMUSG00000033068, ENSMUSG00000061762, ENSMUSG00000005553, ENSMUSG00000040138, ENSMUSG00000022847, ENSMUSG00000027965, ENSMUSG00000027962, ENSMUSG00000023830, ENSMUSG00000025207, ENSMUSG00000027315, ENSMUSG00000037370, ENSMUSG00000022440, ENSMUSG00000031963, ENSMUSG00000019761, ENSMUSG00000020303, ENSMUSG00000050074, ENSMUSG00000028064, ENSMUSG00000031246, ENSMUSG00000020085, ENSMUSG00000037049,…	1773	782	13445	1.192752757691026	0.9999999211395459	0.6639086889150082	30.979834834356502
GOTERM_BP_DIRECT	GO:0046513~ceramide biosynthetic process	8	0.40858018386108275	0.024686661648885718	ENSMUSG00000023021, ENSMUSG00000019822, ENSMUSG00000038633, ENSMUSG00000015714, ENSMUSG00000037049, ENSMUSG00000008206, ENSMUSG00000058966, ENSMUSG00000032807	1656	23	12548	2.635580760344465	1.0	0.9965484784574974	37.39021220067581
GOTERM_CC_DIRECT	GO:0005622~intracellular	201	10.265577119509704	0.02540177240548854	ENSMUSG00000039361, ENSMUSG00000035189, ENSMUSG00000021108, ENSMUSG00000074158, ENSMUSG00000063383, ENSMUSG00000050855, ENSMUSG00000042724, ENSMUSG00000018507, ENSMUSG00000021510, ENSMUSG00000021514, ENSMUSG00000017724, ENSMUSG00000031785, ENSMUSG00000066258, ENSMUSG00000021123, ENSMUSG00000042810, ENSMUSG00000053291, ENSMUSG00000030265, ENSMUSG00000037949, ENSMUSG00000031519, ENSMUSG00000035299,…	1773	1338	13445	1.1391791167462104	0.9999999578393424	0.6540154457634597	31.952683155269956
GOTERM_BP_DIRECT	GO:0034765~regulation of ion transmembrane transport	24	1.2257405515832482	0.025808764005722858	ENSMUSG00000037242, ENSMUSG00000018470, ENSMUSG00000026880, ENSMUSG00000035165, ENSMUSG00000034115, ENSMUSG00000038077, ENSMUSG00000075316, ENSMUSG00000045534, ENSMUSG00000069806, ENSMUSG00000032511, ENSMUSG00000040896, ENSMUSG00000010066, ENSMUSG00000034659, ENSMUSG00000020722, ENSMUSG00000064267, ENSMUSG00000048677, ENSMUSG00000028631, ENSMUSG00000022949, ENSMUSG00000031930, ENSMUSG00000026824,…	1656	115	12548	1.5813484562066795	1.0	0.9964240056498238	38.72589629141579
KEGG_PATHWAY	mmu00600:Sphingolipid metabolism	11	0.5617977528089888	0.02601182824218698	ENSMUSG00000023021, ENSMUSG00000019822, ENSMUSG00000038633, ENSMUSG00000021759, ENSMUSG00000015714, ENSMUSG00000045594, ENSMUSG00000056124, ENSMUSG00000035239, ENSMUSG00000024887, ENSMUSG00000037049, ENSMUSG00000008206	651	41	5208	2.1463414634146343	0.9993424575235059	0.7051141260597988	29.397495816019347
GOTERM_MF_DIRECT	GO:0050839~cell adhesion molecule binding	14	0.7150153217568949	0.027656330704471634	ENSMUSG00000032076, ENSMUSG00000054889, ENSMUSG00000062300, ENSMUSG00000030830, ENSMUSG00000022865, ENSMUSG00000044393, ENSMUSG00000016150, ENSMUSG00000022661, ENSMUSG00000027962, ENSMUSG00000031565, ENSMUSG00000001281, ENSMUSG00000027009, ENSMUSG00000040511, ENSMUSG00000032012	1591	56	12065	1.8958202388434946	1.0	0.96259880256315	37.01954345091389
KEGG_PATHWAY	mmu04514:Cell adhesion molecules (CAMs)	21	1.0725229826353422	0.02775999504891955	ENSMUSG00000026285, ENSMUSG00000033295, ENSMUSG00000022636, ENSMUSG00000030830, ENSMUSG00000056116, ENSMUSG00000031962, ENSMUSG00000001281, ENSMUSG00000067212, ENSMUSG00000027009, ENSMUSG00000037548, ENSMUSG00000079491, ENSMUSG00000032076, ENSMUSG00000073411, ENSMUSG00000062300, ENSMUSG00000027962, ENSMUSG00000032340, ENSMUSG00000091705, ENSMUSG00000040511, ENSMUSG00000032012, ENSMUSG00000035513,…	651	103	5208	1.6310679611650487	0.9996009480699118	0.6730865614337134	31.052981663723777
KEGG_PATHWAY	mmu05321:Inflammatory bowel disease (IBD)	10	0.5107252298263534	0.029152034650302017	ENSMUSG00000021253, ENSMUSG00000032402, ENSMUSG00000055994, ENSMUSG00000022965, ENSMUSG00000004040, ENSMUSG00000002147, ENSMUSG00000031304, ENSMUSG00000037548, ENSMUSG00000026104, ENSMUSG00000039217	651	36	5208	2.222222222222222	0.9997320581887522	0.642311431082172	32.345480293482375
GOTERM_BP_DIRECT	GO:0007286~spermatid development	16	0.8171603677221655	0.029396041678961326	ENSMUSG00000062078, ENSMUSG00000013787, ENSMUSG00000067764, ENSMUSG00000068117, ENSMUSG00000063810, ENSMUSG00000002324, ENSMUSG00000034910, ENSMUSG00000028453, ENSMUSG00000062300, ENSMUSG00000018554, ENSMUSG00000022429, ENSMUSG00000060985, ENSMUSG00000050957, ENSMUSG00000035984, ENSMUSG00000031990, ENSMUSG00000033487	1656	68	12548	1.7828928672918443	1.0	0.9978064186952342	42.81733622889485
GOTERM_BP_DIRECT	GO:0002474~antigen processing and presentation of peptide antigen via MHC class I	7	0.35750766087844743	0.03079201578164076	ENSMUSG00000073411, ENSMUSG00000056116, ENSMUSG00000091705, ENSMUSG00000067212, ENSMUSG00000027248, ENSMUSG00000079491, ENSMUSG00000060802	1656	19	12548	2.79163488431223	1.0	0.9978143484455035	44.33847272818573
GOTERM_BP_DIRECT	GO:0050919~negative chemotaxis	8	0.40858018386108275	0.03099644398903192	ENSMUSG00000034684, ENSMUSG00000000627, ENSMUSG00000028064, ENSMUSG00000031398, ENSMUSG00000028883, ENSMUSG00000025207, ENSMUSG00000025020, ENSMUSG00000031558	1656	24	12548	2.525764895330113	1.0	0.9972578705768547	44.55798785627915
GOTERM_BP_DIRECT	GO:0007214~gamma-aminobutyric acid signaling pathway	8	0.40858018386108275	0.03099644398903192	ENSMUSG00000023267, ENSMUSG00000055078, ENSMUSG00000024597, ENSMUSG00000000560, ENSMUSG00000055026, ENSMUSG00000032562, ENSMUSG00000031343, ENSMUSG00000038349	1656	24	12548	2.525764895330113	1.0	0.9972578705768547	44.55798785627915
GOTERM_CC_DIRECT	GO:0005811~lipid particle	14	0.7150153217568949	0.031704813451857605	ENSMUSG00000027164, ENSMUSG00000052681, ENSMUSG00000002831, ENSMUSG00000024851, ENSMUSG00000038936, ENSMUSG00000030747, ENSMUSG00000003123, ENSMUSG00000018042, ENSMUSG00000020085, ENSMUSG00000041653, ENSMUSG00000075296, ENSMUSG00000029311, ENSMUSG00000024068, ENSMUSG00000031278	1773	57	13445	1.8625384668665463	0.9999999994177223	0.7137322913719738	38.24801053416261
GOTERM_BP_DIRECT	GO:0006821~chloride transport	14	0.7150153217568949	0.031852385076841405	ENSMUSG00000037242, ENSMUSG00000023267, ENSMUSG00000035189, ENSMUSG00000055078, ENSMUSG00000037949, ENSMUSG00000024597, ENSMUSG00000022949, ENSMUSG00000000560, ENSMUSG00000055026, ENSMUSG00000004317, ENSMUSG00000018589, ENSMUSG00000031343, ENSMUSG00000034714, ENSMUSG00000036636	1656	57	12548	1.8610899228748197	1.0	0.9970082326192957	45.468230358981245
GOTERM_MF_DIRECT	GO:0016671~oxidoreductase activity, acting on a sulfur group of donors, disulfide as acceptor	5	0.2553626149131767	0.0326929223371069	ENSMUSG00000075705, ENSMUSG00000023094, ENSMUSG00000057069, ENSMUSG00000028367, ENSMUSG00000051236	1591	10	12065	3.7916404776869896	1.0	0.9725380986262504	42.18713705130946
GOTERM_MF_DIRECT	GO:0005391~sodium:potassium-exchanging ATPase activity	5	0.2553626149131767	0.0326929223371069	ENSMUSG00000022742, ENSMUSG00000033161, ENSMUSG00000005553, ENSMUSG00000041329, ENSMUSG00000032412	1591	10	12065	3.7916404776869896	1.0	0.9725380986262504	42.18713705130946
GOTERM_CC_DIRECT	GO:0070852~cell body fiber	5	0.2553626149131767	0.03270754770124858	ENSMUSG00000032076, ENSMUSG00000034997, ENSMUSG00000003476, ENSMUSG00000025533, ENSMUSG00000005871	1773	10	13445	3.7915961646926113	0.9999999997061353	0.7045713357503692	39.197907010285306
GOTERM_BP_DIRECT	GO:0048846~axon extension involved in axon guidance	5	0.2553626149131767	0.03278372832897826	ENSMUSG00000022636, ENSMUSG00000034684, ENSMUSG00000028883, ENSMUSG00000025020, ENSMUSG00000031558	1656	10	12548	3.788647342995169	1.0	0.9968022339651577	46.44258071097206
GOTERM_BP_DIRECT	GO:0030007~cellular potassium ion homeostasis	5	0.2553626149131767	0.03278372832897826	ENSMUSG00000033161, ENSMUSG00000053819, ENSMUSG00000005553, ENSMUSG00000041329, ENSMUSG00000032412	1656	10	12548	3.788647342995169	1.0	0.9968022339651577	46.44258071097206
GOTERM_CC_DIRECT	GO:0005861~troponin complex	4	0.20429009193054137	0.03355415315633372	ENSMUSG00000064179, ENSMUSG00000026414, ENSMUSG00000026418, ENSMUSG00000035458	1773	6	13445	5.055461552923482	0.9999999998351208	0.69442769180513	39.989267501557435
GOTERM_BP_DIRECT	GO:0097485~neuron projection guidance	4	0.20429009193054137	0.03361810968015608	ENSMUSG00000025478, ENSMUSG00000031398, ENSMUSG00000030084, ENSMUSG00000052133	1656	6	12548	5.051529790660226	1.0	0.9965430240973637	47.30147486558673
GOTERM_BP_DIRECT	GO:0021637~trigeminal nerve structural organization	4	0.20429009193054137	0.03361810968015608	ENSMUSG00000034684, ENSMUSG00000029765, ENSMUSG00000031398, ENSMUSG00000028883	1656	6	12548	5.051529790660226	1.0	0.9965430240973637	47.30147486558673
GOTERM_CC_DIRECT	GO:0045121~membrane raft	41	2.093973442288049	0.03466579329564094	ENSMUSG00000026880, ENSMUSG00000027748, ENSMUSG00000035165, ENSMUSG00000009073, ENSMUSG00000062563, ENSMUSG00000002147, ENSMUSG00000032562, ENSMUSG00000031523, ENSMUSG00000022994, ENSMUSG00000022865, ENSMUSG00000002458, ENSMUSG00000028645, ENSMUSG00000062312, ENSMUSG00000031785, ENSMUSG00000040659, ENSMUSG00000026475, ENSMUSG00000066224, ENSMUSG00000079037, ENSMUSG00000027523, ENSMUSG00000033161,…	1773	228	13445	1.3636442346701498	0.99999999992286	0.6878495545776578	41.01377668064992
GOTERM_CC_DIRECT	GO:0005856~cytoskeleton	156	7.967313585291114	0.035912247043500135	ENSMUSG00000059248, ENSMUSG00000029381, ENSMUSG00000025795, ENSMUSG00000038618, ENSMUSG00000055994, ENSMUSG00000022456, ENSMUSG00000022783, ENSMUSG00000039632, ENSMUSG00000049176, ENSMUSG00000032504, ENSMUSG00000030838, ENSMUSG00000034573, ENSMUSG00000043051, ENSMUSG00000032258, ENSMUSG00000030397, ENSMUSG00000018509, ENSMUSG00000028441, ENSMUSG00000058672, ENSMUSG00000022788, ENSMUSG00000019978,…	1773	1028	13445	1.1507568126304424	0.9999999999671199	0.6831845457381511	42.14311156670265
GOTERM_MF_DIRECT	GO:0051393~alpha-actinin binding	6	0.30643513789581206	0.03798308118518365	ENSMUSG00000000440, ENSMUSG00000053141, ENSMUSG00000045534, ENSMUSG00000045095, ENSMUSG00000037578, ENSMUSG00000063810	1591	15	12065	3.0333123821495915	1.0	0.9795325571594673	47.18440080987818
GOTERM_MF_DIRECT	GO:0016810~hydrolase activity, acting on carbon-nitrogen (but not peptide) bonds	6	0.30643513789581206	0.03798308118518365	ENSMUSG00000025478, ENSMUSG00000033427, ENSMUSG00000021900, ENSMUSG00000041774, ENSMUSG00000058624, ENSMUSG00000024501	1591	15	12065	3.0333123821495915	1.0	0.9795325571594673	47.18440080987818
GOTERM_MF_DIRECT	GO:0005272~sodium channel activity	8	0.40858018386108275	0.03814752555687956	ENSMUSG00000009292, ENSMUSG00000034115, ENSMUSG00000075316, ENSMUSG00000032511, ENSMUSG00000037578, ENSMUSG00000074796, ENSMUSG00000021730, ENSMUSG00000034533	1591	25	12065	2.4266499057196733	1.0	0.9738964083107176	47.33303551656536
KEGG_PATHWAY	mmu05410:Hypertrophic cardiomyopathy (HCM)	15	0.7660878447395302	0.03850824816001931	ENSMUSG00000051747, ENSMUSG00000028063, ENSMUSG00000002100, ENSMUSG00000001281, ENSMUSG00000001507, ENSMUSG00000069806, ENSMUSG00000027009, ENSMUSG00000032243, ENSMUSG00000010066, ENSMUSG00000020722, ENSMUSG00000035458, ENSMUSG00000021253, ENSMUSG00000027940, ENSMUSG00000026414, ENSMUSG00000031799	651	68	5208	1.7647058823529413	0.9999818504228067	0.7026914558670445	40.46812518854186
GOTERM_CC_DIRECT	GO:0005640~nuclear outer membrane	7	0.35750766087844743	0.039107069889239524	ENSMUSG00000020181, ENSMUSG00000025889, ENSMUSG00000058454, ENSMUSG00000034659, ENSMUSG00000030659, ENSMUSG00000038292, ENSMUSG00000063450	1773	20	13445	2.6541173152848283	0.9999999999963229	0.6978309768566024	44.94628787610594
GOTERM_CC_DIRECT	GO:0005912~adherens junction	13	0.6639427987742594	0.040105283060752096	ENSMUSG00000029381, ENSMUSG00000022865, ENSMUSG00000036459, ENSMUSG00000027378, ENSMUSG00000019986, ENSMUSG00000009073, ENSMUSG00000005871, ENSMUSG00000045095, ENSMUSG00000054855, ENSMUSG00000057440, ENSMUSG00000032012, ENSMUSG00000026383, ENSMUSG00000022353	1773	53	13445	1.8600283072076962	0.9999999999981483	0.6910454117234835	45.79580521681282
GOTERM_CC_DIRECT	GO:0005901~caveola	18	0.9193054136874361	0.04097254681166014	ENSMUSG00000031161, ENSMUSG00000027748, ENSMUSG00000034997, ENSMUSG00000033161, ENSMUSG00000029778, ENSMUSG00000062209, ENSMUSG00000031962, ENSMUSG00000032511, ENSMUSG00000003123, ENSMUSG00000040896, ENSMUSG00000031523, ENSMUSG00000031841, ENSMUSG00000032412, ENSMUSG00000019822, ENSMUSG00000071317, ENSMUSG00000028645, ENSMUSG00000048376, ENSMUSG00000024858	1773	83	13445	1.6445477340835422	0.9999999999989803	0.6835146685126084	46.52393281205238
KEGG_PATHWAY	mmu04722:Neurotrophin signaling pathway	22	1.1235955056179776	0.04133824876313636	ENSMUSG00000021025, ENSMUSG00000020227, ENSMUSG00000052681, ENSMUSG00000053819, ENSMUSG00000021754, ENSMUSG00000030265, ENSMUSG00000058638, ENSMUSG00000025151, ENSMUSG00000027852, ENSMUSG00000020901, ENSMUSG00000024241, ENSMUSG00000034801, ENSMUSG00000021514, ENSMUSG00000027164, ENSMUSG00000023809, ENSMUSG00000005057, ENSMUSG00000021820, ENSMUSG00000016528, ENSMUSG00000020312, ENSMUSG00000046432,…	651	114	5208	1.5438596491228072	0.9999920020026504	0.6907582476439548	42.741296225046575
KEGG_PATHWAY	mmu04024:cAMP signaling pathway	31	1.5832482124616958	0.04161482224014223	ENSMUSG00000052681, ENSMUSG00000003123, ENSMUSG00000036437, ENSMUSG00000027695, ENSMUSG00000032562, ENSMUSG00000055723, ENSMUSG00000035458, ENSMUSG00000002771, ENSMUSG00000009621, ENSMUSG00000024998, ENSMUSG00000022994, ENSMUSG00000027230, ENSMUSG00000021820, ENSMUSG00000047904, ENSMUSG00000041329, ENSMUSG00000021025, ENSMUSG00000027523, ENSMUSG00000038648, ENSMUSG00000053819, ENSMUSG00000033161,…	651	175	5208	1.4171428571428573	0.999992618500999	0.6584394629412524	42.95909241460988
GOTERM_BP_DIRECT	GO:0030317~sperm motility	11	0.5617977528089888	0.04292020640645576	ENSMUSG00000029206, ENSMUSG00000027676, ENSMUSG00000026463, ENSMUSG00000022783, ENSMUSG00000039963, ENSMUSG00000022621, ENSMUSG00000050957, ENSMUSG00000006435, ENSMUSG00000019027, ENSMUSG00000027227, ENSMUSG00000017754	1656	42	12548	1.9845295606165172	1.0	0.9990891110638138	56.03473043075464
GOTERM_BP_DIRECT	GO:0060048~cardiac muscle contraction	11	0.5617977528089888	0.04292020640645576	ENSMUSG00000018932, ENSMUSG00000053819, ENSMUSG00000051747, ENSMUSG00000002100, ENSMUSG00000026414, ENSMUSG00000032511, ENSMUSG00000007877, ENSMUSG00000024858, ENSMUSG00000026418, ENSMUSG00000025579, ENSMUSG00000035458	1656	42	12548	1.9845295606165172	1.0	0.9990891110638138	56.03473043075464
GOTERM_CC_DIRECT	GO:0005834~heterotrimeric G-protein complex	9	0.45965270684371806	0.04342390400974629	ENSMUSG00000027669, ENSMUSG00000027523, ENSMUSG00000038607, ENSMUSG00000048240, ENSMUSG00000071658, ENSMUSG00000024186, ENSMUSG00000024697, ENSMUSG00000021303, ENSMUSG00000032562	1773	31	13445	2.2015719665957096	0.9999999999998117	0.6902613263258599	48.53296175624212
GOTERM_MF_DIRECT	GO:0005525~GTP binding	56	2.8600612870275794	0.043668088476584405	ENSMUSG00000059248, ENSMUSG00000030357, ENSMUSG00000018340, ENSMUSG00000022456, ENSMUSG00000051615, ENSMUSG00000055723, ENSMUSG00000004451, ENSMUSG00000058672, ENSMUSG00000019066, ENSMUSG00000028945, ENSMUSG00000023341, ENSMUSG00000053291, ENSMUSG00000033216, ENSMUSG00000030265, ENSMUSG00000054855, ENSMUSG00000036894, ENSMUSG00000043463, ENSMUSG00000024511, ENSMUSG00000007987, ENSMUSG00000024065,…	1591	333	12065	1.2752664669697982	1.0	0.9802309896148059	52.10082114564665
GOTERM_BP_DIRECT	GO:0007268~chemical synaptic transmission	26	1.3278855975485189	0.04461490818953999	ENSMUSG00000024897, ENSMUSG00000044933, ENSMUSG00000052301, ENSMUSG00000034997, ENSMUSG00000061762, ENSMUSG00000050534, ENSMUSG00000051111, ENSMUSG00000047904, ENSMUSG00000017765, ENSMUSG00000027584, ENSMUSG00000055078, ENSMUSG00000043441, ENSMUSG00000031144, ENSMUSG00000062151, ENSMUSG00000054934, ENSMUSG00000078816, ENSMUSG00000022770, ENSMUSG00000047910, ENSMUSG00000025889, ENSMUSG00000056073,…	1656	134	12548	1.4702213569832001	1.0	0.9991095560395097	57.47037845893431
GOTERM_BP_DIRECT	GO:0007601~visual perception	17	0.8682328907048007	0.04608567188922906	ENSMUSG00000045871, ENSMUSG00000021733, ENSMUSG00000023267, ENSMUSG00000021032, ENSMUSG00000030761, ENSMUSG00000032172, ENSMUSG00000025350, ENSMUSG00000027966, ENSMUSG00000027950, ENSMUSG00000037408, ENSMUSG00000051043, ENSMUSG00000042064, ENSMUSG00000025921, ENSMUSG00000028125, ENSMUSG00000027314, ENSMUSG00000056055, ENSMUSG00000021123	1656	78	12548	1.6514616623312277	1.0	0.9990976493800526	58.68024130908231
GOTERM_MF_DIRECT	GO:0015279~store-operated calcium channel activity	5	0.2553626149131767	0.04613656159241806	ENSMUSG00000027748, ENSMUSG00000021541, ENSMUSG00000030987, ENSMUSG00000049686, ENSMUSG00000039747	1591	11	12065	3.4469458888063538	1.0	0.9798911013486853	54.098778761236964
GOTERM_MF_DIRECT	GO:0051213~dioxygenase activity	16	0.8171603677221655	0.04615092505362705	ENSMUSG00000018906, ENSMUSG00000026664, ENSMUSG00000031987, ENSMUSG00000042207, ENSMUSG00000018476, ENSMUSG00000004846, ENSMUSG00000053914, ENSMUSG00000031549, ENSMUSG00000032807, ENSMUSG00000079834, ENSMUSG00000064254, ENSMUSG00000037369, ENSMUSG00000033022, ENSMUSG00000031551, ENSMUSG00000047250, ENSMUSG00000038025	1591	72	12065	1.6851735456386618	1.0	0.9750463737923559	54.11017188780372
GOTERM_BP_DIRECT	GO:0045176~apical protein localization	5	0.2553626149131767	0.04626023280247706	ENSMUSG00000021782, ENSMUSG00000029381, ENSMUSG00000016028, ENSMUSG00000032050, ENSMUSG00000021730	1656	11	12548	3.444224857268335	1.0	0.99888968365674	58.82165400516488
GOTERM_BP_DIRECT	GO:2001223~negative regulation of neuron migration	5	0.2553626149131767	0.04626023280247706	ENSMUSG00000056679, ENSMUSG00000062209, ENSMUSG00000031785, ENSMUSG00000004040, ENSMUSG00000041014	1656	11	12548	3.444224857268335	1.0	0.99888968365674	58.82165400516488
GOTERM_BP_DIRECT	GO:0048485~sympathetic nervous system development	5	0.2553626149131767	0.04626023280247706	ENSMUSG00000022144, ENSMUSG00000029765, ENSMUSG00000062312, ENSMUSG00000063632, ENSMUSG00000007946	1656	11	12548	3.444224857268335	1.0	0.99888968365674	58.82165400516488
GOTERM_BP_DIRECT	GO:0021675~nerve development	5	0.2553626149131767	0.04626023280247706	ENSMUSG00000034684, ENSMUSG00000021477, ENSMUSG00000030890, ENSMUSG00000028883, ENSMUSG00000039481	1656	11	12548	3.444224857268335	1.0	0.99888968365674	58.82165400516488
GOTERM_BP_DIRECT	GO:0008037~cell recognition	5	0.2553626149131767	0.04626023280247706	ENSMUSG00000032076, ENSMUSG00000062300, ENSMUSG00000022661, ENSMUSG00000040511, ENSMUSG00000032012	1656	11	12548	3.444224857268335	1.0	0.99888968365674	58.82165400516488
GOTERM_CC_DIRECT	GO:0001725~stress fiber	15	0.7660878447395302	0.046362208645281046	ENSMUSG00000059248, ENSMUSG00000032584, ENSMUSG00000006219, ENSMUSG00000030890, ENSMUSG00000089996, ENSMUSG00000041731, ENSMUSG00000031523, ENSMUSG00000022995, ENSMUSG00000027940, ENSMUSG00000005057, ENSMUSG00000035305, ENSMUSG00000031799, ENSMUSG00000032735, ENSMUSG00000029860, ENSMUSG00000072955	1773	66	13445	1.7234528021330051	0.9999999999999752	0.700320600563727	50.84823257848332
GOTERM_BP_DIRECT	GO:0016126~sterol biosynthetic process	8	0.40858018386108275	0.046650515990485475	ENSMUSG00000004880, ENSMUSG00000058454, ENSMUSG00000032018, ENSMUSG00000021273, ENSMUSG00000031168, ENSMUSG00000003721, ENSMUSG00000018042, ENSMUSG00000041939	1656	26	12548	2.331475287997027	1.0	0.9986936881013492	59.136169002413574
GOTERM_MF_DIRECT	GO:0034648~histone demethylase activity (H3-dimethyl-K4 specific)	3	0.15321756894790603	0.04750420241967043	ENSMUSG00000042207, ENSMUSG00000036940, ENSMUSG00000038080	1591	3	12065	7.583280955373979	1.0	0.9727185750881673	55.171759405870546
GOTERM_BP_DIRECT	GO:0042271~susceptibility to natural killer cell mediated cytotoxicity	3	0.15321756894790603	0.047578737728574856	ENSMUSG00000032076, ENSMUSG00000062300, ENSMUSG00000040511	1656	3	12548	7.5772946859903385	1.0	0.9985900503534938	59.87507850369368
GOTERM_BP_DIRECT	GO:0051918~negative regulation of fibrinolysis	3	0.15321756894790603	0.047578737728574856	ENSMUSG00000038224, ENSMUSG00000040152, ENSMUSG00000037411	1656	3	12548	7.5772946859903385	1.0	0.9985900503534938	59.87507850369368
GOTERM_BP_DIRECT	GO:0032513~negative regulation of protein phosphatase type 2B activity	3	0.15321756894790603	0.047578737728574856	ENSMUSG00000047419, ENSMUSG00000032966, ENSMUSG00000020635	1656	3	12548	7.5772946859903385	1.0	0.9985900503534938	59.87507850369368
GOTERM_BP_DIRECT	GO:0098703~calcium ion import across plasma membrane	3	0.15321756894790603	0.047578737728574856	ENSMUSG00000009292, ENSMUSG00000071719, ENSMUSG00000079157	1656	3	12548	7.5772946859903385	1.0	0.9985900503534938	59.87507850369368
GOTERM_MF_DIRECT	GO:0004871~signal transducer activity	59	3.0132788559754853	0.048375081614513094	ENSMUSG00000029090, ENSMUSG00000002147, ENSMUSG00000036437, ENSMUSG00000050199, ENSMUSG00000044067, ENSMUSG00000048240, ENSMUSG00000003476, ENSMUSG00000047904, ENSMUSG00000031785, ENSMUSG00000071658, ENSMUSG00000027584, ENSMUSG00000047259, ENSMUSG00000022637, ENSMUSG00000016028, ENSMUSG00000048376, ENSMUSG00000004040, ENSMUSG00000021303, ENSMUSG00000024211, ENSMUSG00000038349, ENSMUSG00000044933,…	1591	356	12065	1.2567797088962493	1.0	0.969370061098632	55.842680104452256
GOTERM_MF_DIRECT	GO:0030215~semaphorin receptor binding	7	0.35750766087844743	0.04881192627715494	ENSMUSG00000034684, ENSMUSG00000000627, ENSMUSG00000028064, ENSMUSG00000028883, ENSMUSG00000038777, ENSMUSG00000025207, ENSMUSG00000052133	1591	21	12065	2.5277603184579926	1.0	0.9649342212904378	56.17565954973536
KEGG_PATHWAY	mmu04727:GABAergic synapse	16	0.8171603677221655	0.050831627657136884	ENSMUSG00000038607, ENSMUSG00000027669, ENSMUSG00000023267, ENSMUSG00000006930, ENSMUSG00000055078, ENSMUSG00000000560, ENSMUSG00000055026, ENSMUSG00000078816, ENSMUSG00000032562, ENSMUSG00000022994, ENSMUSG00000048240, ENSMUSG00000071658, ENSMUSG00000021303, ENSMUSG00000026028, ENSMUSG00000031343, ENSMUSG00000038349	651	77	5208	1.6623376623376622	0.9999994971645889	0.7013800480863237	49.793976985488186
GOTERM_BP_DIRECT	GO:0043406~positive regulation of MAP kinase activity	12	0.6128702757916241	0.05104497055640107	ENSMUSG00000032584, ENSMUSG00000034997, ENSMUSG00000016150, ENSMUSG00000030265, ENSMUSG00000000296, ENSMUSG00000031565, ENSMUSG00000062312, ENSMUSG00000030890, ENSMUSG00000005583, ENSMUSG00000025151, ENSMUSG00000042567, ENSMUSG00000020901	1656	49	12548	1.8556640047323278	1.0	0.9989313606886797	62.524098074460866
GOTERM_BP_DIRECT	GO:0009566~fertilization	9	0.45965270684371806	0.051632661253525884	ENSMUSG00000046532, ENSMUSG00000037242, ENSMUSG00000062300, ENSMUSG00000013787, ENSMUSG00000042572, ENSMUSG00000009628, ENSMUSG00000050957, ENSMUSG00000002324, ENSMUSG00000033487	1656	32	12548	2.1311141304347827	1.0	0.9987918490571798	62.95648223166298
KEGG_PATHWAY	mmu04911:Insulin secretion	15	0.7660878447395302	0.05308021560066142	ENSMUSG00000027523, ENSMUSG00000038648, ENSMUSG00000053819, ENSMUSG00000033161, ENSMUSG00000029778, ENSMUSG00000054934, ENSMUSG00000078816, ENSMUSG00000032412, ENSMUSG00000022994, ENSMUSG00000028645, ENSMUSG00000037610, ENSMUSG00000007207, ENSMUSG00000027230, ENSMUSG00000021820, ENSMUSG00000041329	651	71	5208	1.6901408450704225	0.9999997399439439	0.6884938034554209	51.34236913395293
GOTERM_BP_DIRECT	GO:0086009~membrane repolarization	4	0.20429009193054137	0.05315042690808453	ENSMUSG00000033161, ENSMUSG00000041329, ENSMUSG00000040896, ENSMUSG00000032412	1656	7	12548	4.329882677708764	1.0	0.9987981486858091	64.05141304645333
GOTERM_BP_DIRECT	GO:0095500~acetylcholine receptor signaling pathway	4	0.20429009193054137	0.05315042690808453	ENSMUSG00000027950, ENSMUSG00000022587, ENSMUSG00000022577, ENSMUSG00000026344	1656	7	12548	4.329882677708764	1.0	0.9987981486858091	64.05141304645333
GOTERM_BP_DIRECT	GO:0048841~regulation of axon extension involved in axon guidance	4	0.20429009193054137	0.05315042690808453	ENSMUSG00000074785, ENSMUSG00000029765, ENSMUSG00000028883, ENSMUSG00000030084	1656	7	12548	4.329882677708764	1.0	0.9987981486858091	64.05141304645333
GOTERM_BP_DIRECT	GO:0021612~facial nerve structural organization	4	0.20429009193054137	0.05315042690808453	ENSMUSG00000034684, ENSMUSG00000029765, ENSMUSG00000031398, ENSMUSG00000028883	1656	7	12548	4.329882677708764	1.0	0.9987981486858091	64.05141304645333
KEGG_PATHWAY	mmu04012:ErbB signaling pathway	17	0.8682328907048007	0.0533794808545935	ENSMUSG00000053819, ENSMUSG00000066877, ENSMUSG00000030265, ENSMUSG00000062209, ENSMUSG00000022637, ENSMUSG00000078816, ENSMUSG00000020901, ENSMUSG00000027852, ENSMUSG00000034801, ENSMUSG00000024241, ENSMUSG00000022781, ENSMUSG00000030774, ENSMUSG00000021820, ENSMUSG00000062312, ENSMUSG00000020312, ENSMUSG00000039913, ENSMUSG00000041014	651	84	5208	1.619047619047619	0.9999997618206434	0.6635490780571274	51.545083591044346
KEGG_PATHWAY	mmu04725:Cholinergic synapse	20	1.0214504596527068	0.054346577223110495	ENSMUSG00000038607, ENSMUSG00000027669, ENSMUSG00000038648, ENSMUSG00000053819, ENSMUSG00000030265, ENSMUSG00000027852, ENSMUSG00000040495, ENSMUSG00000078816, ENSMUSG00000020901, ENSMUSG00000032562, ENSMUSG00000027950, ENSMUSG00000022994, ENSMUSG00000048240, ENSMUSG00000028631, ENSMUSG00000027230, ENSMUSG00000021820, ENSMUSG00000071658, ENSMUSG00000021303, ENSMUSG00000035200, ENSMUSG00000026824	651	104	5208	1.5384615384615385	0.9999998207349314	0.6449961648915489	52.19484457221244
GOTERM_CC_DIRECT	GO:0033017~sarcoplasmic reticulum membrane	8	0.40858018386108275	0.05590023402055141	ENSMUSG00000053819, ENSMUSG00000021820, ENSMUSG00000032966, ENSMUSG00000030987, ENSMUSG00000034659, ENSMUSG00000020635, ENSMUSG00000038239, ENSMUSG00000063450	1773	27	13445	2.2468718012993256	1.0	0.7549096570354743	57.71148741225931
GOTERM_BP_DIRECT	GO:0007229~integrin-mediated signaling pathway	16	0.8171603677221655	0.0571768584778657	ENSMUSG00000005947, ENSMUSG00000030830, ENSMUSG00000030890, ENSMUSG00000001281, ENSMUSG00000001507, ENSMUSG00000053441, ENSMUSG00000027009, ENSMUSG00000032243, ENSMUSG00000021065, ENSMUSG00000037493, ENSMUSG00000027613, ENSMUSG00000030789, ENSMUSG00000031955, ENSMUSG00000022449, ENSMUSG00000029860, ENSMUSG00000011256	1656	74	12548	1.638333986160073	1.0	0.9991301566870525	66.80960383864682
GOTERM_BP_DIRECT	GO:0061029~eyelid development in camera-type eye	5	0.2553626149131767	0.062350181600935625	ENSMUSG00000028800, ENSMUSG00000021754, ENSMUSG00000063632, ENSMUSG00000037188, ENSMUSG00000024241	1656	12	12548	3.157206119162641	1.0	0.9994455377420403	70.06013574575654
GOTERM_BP_DIRECT	GO:0051764~actin crosslink formation	5	0.2553626149131767	0.062350181600935625	ENSMUSG00000016382, ENSMUSG00000018126, ENSMUSG00000031328, ENSMUSG00000026414, ENSMUSG00000024501	1656	12	12548	3.157206119162641	1.0	0.9994455377420403	70.06013574575654
GOTERM_MF_DIRECT	GO:0005528~FK506 binding	6	0.30643513789581206	0.06268443671265793	ENSMUSG00000038074, ENSMUSG00000030357, ENSMUSG00000032966, ENSMUSG00000007944, ENSMUSG00000024222, ENSMUSG00000020635	1591	17	12065	2.676452101896698	1.0	0.9840320620649214	65.60225952709514
GOTERM_MF_DIRECT	GO:0042923~neuropeptide binding	6	0.30643513789581206	0.06268443671265793	ENSMUSG00000044933, ENSMUSG00000029778, ENSMUSG00000043441, ENSMUSG00000047904, ENSMUSG00000027584, ENSMUSG00000047259	1591	17	12065	2.676452101896698	1.0	0.9840320620649214	65.60225952709514
GOTERM_CC_DIRECT	GO:0044291~cell-cell contact zone	6	0.30643513789581206	0.06271542255876411	ENSMUSG00000018126, ENSMUSG00000062300, ENSMUSG00000036894, ENSMUSG00000026991, ENSMUSG00000032012, ENSMUSG00000031990	1773	17	13445	2.676420822135961	1.0	0.7827446962703424	62.05572266434657
GOTERM_BP_DIRECT	GO:0007094~mitotic spindle assembly checkpoint	6	0.30643513789581206	0.06287348515553234	ENSMUSG00000092622, ENSMUSG00000030867, ENSMUSG00000024537, ENSMUSG00000005871, ENSMUSG00000024542, ENSMUSG00000045328	1656	17	12548	2.6743393009377665	1.0	0.9993660321338101	70.37160320271076
GOTERM_BP_DIRECT	GO:0055085~transmembrane transport	49	2.502553626149132	0.06400248273623498	ENSMUSG00000035435, ENSMUSG00000031974, ENSMUSG00000059149, ENSMUSG00000018507, ENSMUSG00000026198, ENSMUSG00000009292, ENSMUSG00000028645, ENSMUSG00000066595, ENSMUSG00000000792, ENSMUSG00000026220, ENSMUSG00000017765, ENSMUSG00000040447, ENSMUSG00000004317, ENSMUSG00000030089, ENSMUSG00000023828, ENSMUSG00000038077, ENSMUSG00000045534, ENSMUSG00000015112, ENSMUSG00000040896, ENSMUSG00000033965,…	1656	293	12548	1.2671926266673261	1.0	0.9993297724643297	71.0331611003399
GOTERM_BP_DIRECT	GO:0006749~glutathione metabolic process	11	0.5617977528089888	0.0648450957927271	ENSMUSG00000008540, ENSMUSG00000064254, ENSMUSG00000005949, ENSMUSG00000017943, ENSMUSG00000031400, ENSMUSG00000027603, ENSMUSG00000031245, ENSMUSG00000028179, ENSMUSG00000027890, ENSMUSG00000025950, ENSMUSG00000025068	1656	45	12548	1.8522275899087493	1.0	0.9992698181319458	71.51776760377868
KEGG_PATHWAY	mmu04060:Cytokine-cytokine receptor interaction	22	1.1235955056179776	0.0660579261076993	ENSMUSG00000063727, ENSMUSG00000022514, ENSMUSG00000024379, ENSMUSG00000023206, ENSMUSG00000002897, ENSMUSG00000022847, ENSMUSG00000023915, ENSMUSG00000021253, ENSMUSG00000062157, ENSMUSG00000035678, ENSMUSG00000023905, ENSMUSG00000015966, ENSMUSG00000040663, ENSMUSG00000022965, ENSMUSG00000021508, ENSMUSG00000023078, ENSMUSG00000031304, ENSMUSG00000068227, ENSMUSG00000054263, ENSMUSG00000026072,…	651	120	5208	1.4666666666666668	0.9999999943902499	0.694993587607835	59.44973288016078
GOTERM_MF_DIRECT	GO:0005244~voltage-gated ion channel activity	22	1.1235955056179776	0.0684435543421576	ENSMUSG00000037242, ENSMUSG00000018470, ENSMUSG00000035165, ENSMUSG00000034115, ENSMUSG00000038077, ENSMUSG00000075316, ENSMUSG00000045534, ENSMUSG00000069806, ENSMUSG00000032511, ENSMUSG00000040896, ENSMUSG00000010066, ENSMUSG00000034659, ENSMUSG00000020722, ENSMUSG00000064267, ENSMUSG00000048677, ENSMUSG00000028631, ENSMUSG00000022949, ENSMUSG00000026824, ENSMUSG00000038026, ENSMUSG00000021730,…	1591	114	12065	1.463440184370417	1.0	0.9868857490247502	68.92547255826375
KEGG_PATHWAY	mmu00062:Fatty acid elongation	7	0.35750766087844743	0.06941288755877406	ENSMUSG00000028937, ENSMUSG00000028497, ENSMUSG00000035376, ENSMUSG00000027195, ENSMUSG00000036880, ENSMUSG00000032262, ENSMUSG00000021364	651	24	5208	2.3333333333333335	0.9999999979372083	0.69162042120538	61.33203982994716
KEGG_PATHWAY	mmu05034:Alcoholism	21	1.0725229826353422	0.07011038498749206	ENSMUSG00000031161, ENSMUSG00000027523, ENSMUSG00000038607, ENSMUSG00000027669, ENSMUSG00000038648, ENSMUSG00000030265, ENSMUSG00000040147, ENSMUSG00000027852, ENSMUSG00000032562, ENSMUSG00000027499, ENSMUSG00000024241, ENSMUSG00000034801, ENSMUSG00000028800, ENSMUSG00000002771, ENSMUSG00000061718, ENSMUSG00000048240, ENSMUSG00000027230, ENSMUSG00000020312, ENSMUSG00000071658, ENSMUSG00000027400,…	651	114	5208	1.473684210526316	0.9999999983253328	0.6745828230121869	61.7130874255032
GOTERM_CC_DIRECT	GO:0008305~integrin complex	7	0.35750766087844743	0.0724127325806489	ENSMUSG00000005947, ENSMUSG00000030830, ENSMUSG00000030789, ENSMUSG00000001507, ENSMUSG00000001281, ENSMUSG00000027009, ENSMUSG00000032243	1773	23	13445	2.307928100247677	1.0	0.8192660294607488	67.52356184290211
GOTERM_BP_DIRECT	GO:0007399~nervous system development	55	2.8089887640449436	0.07250850460819785	ENSMUSG00000003934, ENSMUSG00000046449, ENSMUSG00000028883, ENSMUSG00000063632, ENSMUSG00000018143, ENSMUSG00000043051, ENSMUSG00000030397, ENSMUSG00000032087, ENSMUSG00000022995, ENSMUSG00000021820, ENSMUSG00000032340, ENSMUSG00000029712, ENSMUSG00000031785, ENSMUSG00000005583, ENSMUSG00000025207, ENSMUSG00000027314, ENSMUSG00000044287, ENSMUSG00000000627, ENSMUSG00000062209, ENSMUSG00000028064,…	1656	337	12548	1.2366504680399664	1.0	0.9996332636053868	75.58645048310424
GOTERM_BP_DIRECT	GO:1990138~neuron projection extension	7	0.35750766087844743	0.07261269185721875	ENSMUSG00000022636, ENSMUSG00000044287, ENSMUSG00000031398, ENSMUSG00000005102, ENSMUSG00000030084, ENSMUSG00000036940, ENSMUSG00000052133	1656	23	12548	2.3061331653014068	1.0	0.999562327070531	75.63777212617032
GOTERM_BP_DIRECT	GO:0046686~response to cadmium ion	7	0.35750766087844743	0.07261269185721875	ENSMUSG00000079037, ENSMUSG00000027610, ENSMUSG00000021611, ENSMUSG00000036639, ENSMUSG00000027187, ENSMUSG00000027227, ENSMUSG00000060802	1656	23	12548	2.3061331653014068	1.0	0.999562327070531	75.63777212617032
GOTERM_BP_DIRECT	GO:0042472~inner ear morphogenesis	11	0.5617977528089888	0.07350006599508549	ENSMUSG00000045871, ENSMUSG00000027966, ENSMUSG00000016028, ENSMUSG00000028664, ENSMUSG00000028631, ENSMUSG00000031565, ENSMUSG00000003721, ENSMUSG00000030761, ENSMUSG00000038248, ENSMUSG00000030838, ENSMUSG00000029755	1656	46	12548	1.81196177273682	1.0	0.9995240076909363	76.07076395058485
GOTERM_MF_DIRECT	GO:0008289~lipid binding	36	1.8386108273748722	0.07470621304764134	ENSMUSG00000027533, ENSMUSG00000019874, ENSMUSG00000018126, ENSMUSG00000018340, ENSMUSG00000049176, ENSMUSG00000022807, ENSMUSG00000037681, ENSMUSG00000032291, ENSMUSG00000031523, ENSMUSG00000037606, ENSMUSG00000018554, ENSMUSG00000025198, ENSMUSG00000047250, ENSMUSG00000045174, ENSMUSG00000019312, ENSMUSG00000032382, ENSMUSG00000056656, ENSMUSG00000030638, ENSMUSG00000046027, ENSMUSG00000031557,…	1591	208	12065	1.312490934583958	1.0	0.9894184506119174	72.19579925254888
GOTERM_MF_DIRECT	GO:0015293~symporter activity	16	0.8171603677221655	0.07579948477424595	ENSMUSG00000021733, ENSMUSG00000028542, ENSMUSG00000005357, ENSMUSG00000033965, ENSMUSG00000074796, ENSMUSG00000019894, ENSMUSG00000028655, ENSMUSG00000020805, ENSMUSG00000025161, ENSMUSG00000063873, ENSMUSG00000000792, ENSMUSG00000026220, ENSMUSG00000052026, ENSMUSG00000024597, ENSMUSG00000017765, ENSMUSG00000018900	1591	77	12065	1.575746692025762	1.0	0.9881234188098688	72.73244385629538
KEGG_PATHWAY	mmu04630:Jak-STAT signaling pathway	17	0.8682328907048007	0.07585885796392826	ENSMUSG00000024379, ENSMUSG00000002147, ENSMUSG00000020901, ENSMUSG00000026104, ENSMUSG00000024241, ENSMUSG00000034801, ENSMUSG00000002325, ENSMUSG00000023206, ENSMUSG00000022847, ENSMUSG00000062157, ENSMUSG00000022965, ENSMUSG00000004040, ENSMUSG00000031304, ENSMUSG00000034165, ENSMUSG00000054263, ENSMUSG00000068227, ENSMUSG00000068758	651	88	5208	1.5454545454545454	0.9999999997012906	0.6847193577583632	64.72388883302959
GOTERM_CC_DIRECT	GO:0016020~membrane	782	39.93871297242084	0.07625372967306437	ENSMUSG00000030545, ENSMUSG00000039361, ENSMUSG00000035189, ENSMUSG00000030549, ENSMUSG00000026258, ENSMUSG00000032504, ENSMUSG00000050199, ENSMUSG00000018507, ENSMUSG00000019975, ENSMUSG00000019978, ENSMUSG00000040447, ENSMUSG00000025207, ENSMUSG00000027314, ENSMUSG00000042035, ENSMUSG00000006651, ENSMUSG00000019761, ENSMUSG00000027500, ENSMUSG00000092329, ENSMUSG00000037949, ENSMUSG00000023791,…	1773	5710	13445	1.0385387743571355	1.0	0.8253537140772859	69.47849094912928
GOTERM_MF_DIRECT	GO:0019855~calcium channel inhibitor activity	4	0.20429009193054137	0.07673645406452688	ENSMUSG00000036504, ENSMUSG00000007207, ENSMUSG00000020635, ENSMUSG00000035458	1591	8	12065	3.7916404776869896	1.0	0.9866672446288386	73.18460792322605
GOTERM_MF_DIRECT	GO:0016868~intramolecular transferase activity, phosphotransferases	4	0.20429009193054137	0.07673645406452688	ENSMUSG00000030729, ENSMUSG00000020475, ENSMUSG00000041731, ENSMUSG00000038871	1591	8	12065	3.7916404776869896	1.0	0.9866672446288386	73.18460792322605
GOTERM_MF_DIRECT	GO:0070330~aromatase activity	4	0.20429009193054137	0.07673645406452688	ENSMUSG00000028713, ENSMUSG00000005547, ENSMUSG00000052914, ENSMUSG00000047155	1591	8	12065	3.7916404776869896	1.0	0.9866672446288386	73.18460792322605
GOTERM_MF_DIRECT	GO:0042301~phosphate ion binding	4	0.20429009193054137	0.07673645406452688	ENSMUSG00000033295, ENSMUSG00000027698, ENSMUSG00000068417, ENSMUSG00000029608	1591	8	12065	3.7916404776869896	1.0	0.9866672446288386	73.18460792322605
GOTERM_CC_DIRECT	GO:0032426~stereocilium tip	4	0.20429009193054137	0.07675751961551114	ENSMUSG00000062252, ENSMUSG00000042064, ENSMUSG00000039137, ENSMUSG00000025813	1773	8	13445	3.7915961646926113	1.0	0.8173743609732067	69.72659521565554
GOTERM_BP_DIRECT	GO:0046007~negative regulation of activated T cell proliferation	4	0.20429009193054137	0.07689353855915565	ENSMUSG00000090958, ENSMUSG00000079037, ENSMUSG00000053216, ENSMUSG00000031551	1656	8	12548	3.7886473429951693	1.0	0.9996045926809801	77.66033953057526
GOTERM_BP_DIRECT	GO:0060992~response to fungicide	4	0.20429009193054137	0.07689353855915565	ENSMUSG00000013787, ENSMUSG00000042207, ENSMUSG00000018476, ENSMUSG00000036940	1656	8	12548	3.7886473429951693	1.0	0.9996045926809801	77.66033953057526
GOTERM_BP_DIRECT	GO:0033689~negative regulation of osteoblast proliferation	4	0.20429009193054137	0.07689353855915565	ENSMUSG00000032402, ENSMUSG00000024079, ENSMUSG00000055409, ENSMUSG00000053646	1656	8	12548	3.7886473429951693	1.0	0.9996045926809801	77.66033953057526
GOTERM_BP_DIRECT	GO:0036376~sodium ion export from cell	4	0.20429009193054137	0.07689353855915565	ENSMUSG00000033161, ENSMUSG00000005553, ENSMUSG00000041329, ENSMUSG00000032412	1656	8	12548	3.7886473429951693	1.0	0.9996045926809801	77.66033953057526
GOTERM_BP_DIRECT	GO:0030432~peristalsis	4	0.20429009193054137	0.07689353855915565	ENSMUSG00000022144, ENSMUSG00000047904, ENSMUSG00000036437, ENSMUSG00000022770	1656	8	12548	3.7886473429951693	1.0	0.9996045926809801	77.66033953057526
GOTERM_BP_DIRECT	GO:0055091~phospholipid homeostasis	4	0.20429009193054137	0.07689353855915565	ENSMUSG00000053846, ENSMUSG00000015243, ENSMUSG00000028773, ENSMUSG00000004040	1656	8	12548	3.7886473429951693	1.0	0.9996045926809801	77.66033953057526
GOTERM_BP_DIRECT	GO:0061299~retina vasculature morphogenesis in camera-type eye	4	0.20429009193054137	0.07689353855915565	ENSMUSG00000052921, ENSMUSG00000037242, ENSMUSG00000021733, ENSMUSG00000040138	1656	8	12548	3.7886473429951693	1.0	0.9996045926809801	77.66033953057526
GOTERM_MF_DIRECT	GO:0005085~guanyl-nucleotide exchange factor activity	28	1.4300306435137897	0.07707495973437294	ENSMUSG00000028896, ENSMUSG00000040940, ENSMUSG00000066406, ENSMUSG00000030839, ENSMUSG00000030589, ENSMUSG00000004568, ENSMUSG00000040495, ENSMUSG00000024241, ENSMUSG00000034801, ENSMUSG00000025265, ENSMUSG00000019467, ENSMUSG00000026482, ENSMUSG00000025558, ENSMUSG00000009621, ENSMUSG00000052921, ENSMUSG00000034867, ENSMUSG00000024998, ENSMUSG00000034037, ENSMUSG00000022788, ENSMUSG00000038020,…	1591	155	12065	1.3698830112933638	1.0	0.9846512132418656	73.34622542726412
KEGG_PATHWAY	mmu04062:Chemokine signaling pathway	24	1.2257405515832482	0.07717071530969605	ENSMUSG00000021025, ENSMUSG00000052681, ENSMUSG00000038607, ENSMUSG00000027669, ENSMUSG00000030265, ENSMUSG00000027852, ENSMUSG00000020901, ENSMUSG00000032562, ENSMUSG00000026104, ENSMUSG00000024241, ENSMUSG00000034801, ENSMUSG00000009621, ENSMUSG00000030774, ENSMUSG00000022994, ENSMUSG00000048240, ENSMUSG00000020312, ENSMUSG00000021508, ENSMUSG00000071658, ENSMUSG00000004040, ENSMUSG00000023078,…	651	136	5208	1.411764705882353	0.999999999798748	0.6725183180096188	65.37957783713519
KEGG_PATHWAY	mmu04144:Endocytosis	37	1.8896833503575077	0.07757014830644382	ENSMUSG00000024381, ENSMUSG00000032504, ENSMUSG00000027695, ENSMUSG00000074657, ENSMUSG00000079491, ENSMUSG00000032402, ENSMUSG00000031488, ENSMUSG00000091705, ENSMUSG00000023830, ENSMUSG00000042249, ENSMUSG00000024867, ENSMUSG00000056214, ENSMUSG00000043614, ENSMUSG00000032382, ENSMUSG00000056116, ENSMUSG00000030638, ENSMUSG00000022637, ENSMUSG00000067212, ENSMUSG00000070372, ENSMUSG00000036995,…	651	228	5208	1.2982456140350878	0.9999999998215687	0.6566126149675864	65.57697283313306
GOTERM_MF_DIRECT	GO:0045296~cadherin binding	8	0.40858018386108275	0.07794185111435713	ENSMUSG00000027748, ENSMUSG00000053141, ENSMUSG00000027612, ENSMUSG00000032340, ENSMUSG00000009687, ENSMUSG00000005125, ENSMUSG00000038816, ENSMUSG00000031841	1591	29	12065	2.09193957389627	1.0	0.9830033344957376	73.75595545856437
GOTERM_BP_DIRECT	GO:0048255~mRNA stabilization	6	0.30643513789581206	0.07796398786750572	ENSMUSG00000022144, ENSMUSG00000062078, ENSMUSG00000018554, ENSMUSG00000000142, ENSMUSG00000016528, ENSMUSG00000023087	1656	18	12548	2.525764895330113	1.0	0.9995788720951129	78.14065779428788
GOTERM_BP_DIRECT	GO:0030818~negative regulation of cAMP biosynthetic process	6	0.30643513789581206	0.07796398786750572	ENSMUSG00000003476, ENSMUSG00000006651, ENSMUSG00000030653, ENSMUSG00000027584, ENSMUSG00000030659, ENSMUSG00000024211	1656	18	12548	2.525764895330113	1.0	0.9995788720951129	78.14065779428788
GOTERM_MF_DIRECT	GO:0017160~Ral GTPase binding	5	0.2553626149131767	0.08077677614579189	ENSMUSG00000031328, ENSMUSG00000021108, ENSMUSG00000017774, ENSMUSG00000002059, ENSMUSG00000025373	1591	13	12065	2.9166465212976846	1.0	0.9831519905934339	75.05493555745585
GOTERM_BP_DIRECT	GO:0006629~lipid metabolic process	60	3.0643513789581207	0.08084200007730473	ENSMUSG00000027698, ENSMUSG00000035435, ENSMUSG00000053846, ENSMUSG00000031168, ENSMUSG00000035246, ENSMUSG00000027195, ENSMUSG00000003123, ENSMUSG00000018042, ENSMUSG00000027695, ENSMUSG00000021364, ENSMUSG00000032807, ENSMUSG00000023021, ENSMUSG00000019822, ENSMUSG00000003271, ENSMUSG00000025198, ENSMUSG00000020532, ENSMUSG00000047250, ENSMUSG00000071657, ENSMUSG00000035376, ENSMUSG00000028601,…	1656	374	12548	1.21560877315353	1.0	0.9996279390388466	79.38403623036888
GOTERM_CC_DIRECT	GO:0034707~chloride channel complex	9	0.45965270684371806	0.08099871410850507	ENSMUSG00000037242, ENSMUSG00000023267, ENSMUSG00000055078, ENSMUSG00000022949, ENSMUSG00000000560, ENSMUSG00000055026, ENSMUSG00000031343, ENSMUSG00000018589, ENSMUSG00000034714	1773	35	13445	1.9499637418419142	1.0	0.8248561243634943	71.74191456702756
GOTERM_CC_DIRECT	GO:0001917~photoreceptor inner segment	9	0.45965270684371806	0.08099871410850507	ENSMUSG00000037493, ENSMUSG00000031732, ENSMUSG00000066441, ENSMUSG00000042064, ENSMUSG00000030761, ENSMUSG00000021363, ENSMUSG00000039137, ENSMUSG00000030838, ENSMUSG00000056055	1773	35	13445	1.9499637418419142	1.0	0.8248561243634943	71.74191456702756
KEGG_PATHWAY	mmu01040:Biosynthesis of unsaturated fatty acids	7	0.35750766087844743	0.08213438074934809	ENSMUSG00000028937, ENSMUSG00000028497, ENSMUSG00000037071, ENSMUSG00000035376, ENSMUSG00000027195, ENSMUSG00000010651, ENSMUSG00000021364	651	25	5208	2.24	0.9999999999550644	0.6614185141882609	67.75990235646998
GOTERM_CC_DIRECT	GO:0009898~cytoplasmic side of plasma membrane	10	0.5107252298263534	0.08233222696657477	ENSMUSG00000027164, ENSMUSG00000031400, ENSMUSG00000069441, ENSMUSG00000043165, ENSMUSG00000038764, ENSMUSG00000041731, ENSMUSG00000026991, ENSMUSG00000068329, ENSMUSG00000026064, ENSMUSG00000022770	1773	41	13445	1.849559104728103	1.0	0.8206466035374456	72.34922961059782
GOTERM_CC_DIRECT	GO:0014704~intercalated disc	11	0.5617977528089888	0.08254655990361627	ENSMUSG00000054889, ENSMUSG00000030774, ENSMUSG00000033161, ENSMUSG00000053819, ENSMUSG00000022865, ENSMUSG00000044393, ENSMUSG00000024331, ENSMUSG00000045534, ENSMUSG00000018340, ENSMUSG00000032511, ENSMUSG00000041731	1773	47	13445	1.774789694111435	1.0	0.8122023899758553	72.44569840322673
GOTERM_BP_DIRECT	GO:0007265~Ras protein signal transduction	11	0.5617977528089888	0.08284447905941478	ENSMUSG00000024998, ENSMUSG00000026727, ENSMUSG00000030265, ENSMUSG00000015697, ENSMUSG00000027852, ENSMUSG00000029512, ENSMUSG00000021701, ENSMUSG00000004451, ENSMUSG00000022102, ENSMUSG00000024241, ENSMUSG00000055723	1656	47	12548	1.7734093945934832	1.0	0.9996396364357231	80.2093346327865
GOTERM_CC_DIRECT	GO:0030018~Z disc	20	1.0214504596527068	0.08561879748193692	ENSMUSG00000024381, ENSMUSG00000061462, ENSMUSG00000008136, ENSMUSG00000051747, ENSMUSG00000032966, ENSMUSG00000045534, ENSMUSG00000032511, ENSMUSG00000041731, ENSMUSG00000007877, ENSMUSG00000038239, ENSMUSG00000050503, ENSMUSG00000030774, ENSMUSG00000026463, ENSMUSG00000035606, ENSMUSG00000042249, ENSMUSG00000021798, ENSMUSG00000063450, ENSMUSG00000020635, ENSMUSG00000031636, ENSMUSG00000041361	1773	104	13445	1.4583062171894658	1.0	0.8150851696125732	73.79441373382754
KEGG_PATHWAY	mmu04810:Regulation of actin cytoskeleton	31	1.5832482124616958	0.08567872737812995	ENSMUSG00000005947, ENSMUSG00000040940, ENSMUSG00000030830, ENSMUSG00000001281, ENSMUSG00000026737, ENSMUSG00000020451, ENSMUSG00000024241, ENSMUSG00000034801, ENSMUSG00000055723, ENSMUSG00000022781, ENSMUSG00000025265, ENSMUSG00000009621, ENSMUSG00000022995, ENSMUSG00000030789, ENSMUSG00000031565, ENSMUSG00000005871, ENSMUSG00000024867, ENSMUSG00000034616, ENSMUSG00000030265, ENSMUSG00000001507,…	651	187	5208	1.3262032085561495	0.9999999999846725	0.6613093719753851	69.36600198115727
GOTERM_BP_DIRECT	GO:0055010~ventricular cardiac muscle tissue morphogenesis	7	0.35750766087844743	0.08648477447903821	ENSMUSG00000027966, ENSMUSG00000002100, ENSMUSG00000026414, ENSMUSG00000032966, ENSMUSG00000026418, ENSMUSG00000022587, ENSMUSG00000035458	1656	24	12548	2.2100442834138487	1.0	0.9997025433092864	81.63015069774669
GOTERM_MF_DIRECT	GO:0033743~peptide-methionine (R)-S-oxide reductase activity	3	0.15321756894790603	0.08677010373272995	ENSMUSG00000075705, ENSMUSG00000023094, ENSMUSG00000051236	1591	4	12065	5.6874607165304845	1.0	0.985792369735166	77.60494554712555
GOTERM_MF_DIRECT	GO:0031852~mu-type opioid receptor binding	3	0.15321756894790603	0.08677010373272995	ENSMUSG00000027523, ENSMUSG00000031328, ENSMUSG00000028173	1591	4	12065	5.6874607165304845	1.0	0.985792369735166	77.60494554712555
GOTERM_MF_DIRECT	GO:0015349~thyroid hormone transmembrane transporter activity	3	0.15321756894790603	0.08677010373272995	ENSMUSG00000038963, ENSMUSG00000019838, ENSMUSG00000033965	1591	4	12065	5.6874607165304845	1.0	0.985792369735166	77.60494554712555
GOTERM_BP_DIRECT	GO:0070327~thyroid hormone transport	3	0.15321756894790603	0.08689928352164933	ENSMUSG00000038963, ENSMUSG00000030905, ENSMUSG00000033965	1656	4	12548	5.682971014492754	1.0	0.999662665021023	81.78566666743811
GOTERM_BP_DIRECT	GO:0060022~hard palate development	3	0.15321756894790603	0.08689928352164933	ENSMUSG00000044674, ENSMUSG00000063632, ENSMUSG00000022770	1656	4	12548	5.682971014492754	1.0	0.999662665021023	81.78566666743811
GOTERM_BP_DIRECT	GO:0050871~positive regulation of B cell activation	3	0.15321756894790603	0.08689928352164933	ENSMUSG00000047123, ENSMUSG00000055994, ENSMUSG00000059866	1656	4	12548	5.682971014492754	1.0	0.999662665021023	81.78566666743811
GOTERM_BP_DIRECT	GO:0019441~tryptophan catabolic process to kynurenine	3	0.15321756894790603	0.08689928352164933	ENSMUSG00000031551, ENSMUSG00000031549, ENSMUSG00000017718	1656	4	12548	5.682971014492754	1.0	0.999662665021023	81.78566666743811
GOTERM_BP_DIRECT	GO:0030091~protein repair	3	0.15321756894790603	0.08689928352164933	ENSMUSG00000075705, ENSMUSG00000023094, ENSMUSG00000051236	1656	4	12548	5.682971014492754	1.0	0.999662665021023	81.78566666743811
GOTERM_BP_DIRECT	GO:0006569~tryptophan catabolic process	3	0.15321756894790603	0.08689928352164933	ENSMUSG00000031551, ENSMUSG00000031549, ENSMUSG00000017718	1656	4	12548	5.682971014492754	1.0	0.999662665021023	81.78566666743811
GOTERM_BP_DIRECT	GO:0071896~protein localization to adherens junction	3	0.15321756894790603	0.08689928352164933	ENSMUSG00000021782, ENSMUSG00000054889, ENSMUSG00000057440	1656	4	12548	5.682971014492754	1.0	0.999662665021023	81.78566666743811
GOTERM_BP_DIRECT	GO:0010757~negative regulation of plasminogen activation	3	0.15321756894790603	0.08689928352164933	ENSMUSG00000038224, ENSMUSG00000040152, ENSMUSG00000037411	1656	4	12548	5.682971014492754	1.0	0.999662665021023	81.78566666743811
GOTERM_BP_DIRECT	GO:1901897~regulation of relaxation of cardiac muscle	3	0.15321756894790603	0.08689928352164933	ENSMUSG00000053819, ENSMUSG00000051747, ENSMUSG00000021820	1656	4	12548	5.682971014492754	1.0	0.999662665021023	81.78566666743811
GOTERM_BP_DIRECT	GO:2001013~epithelial cell proliferation involved in renal tubule morphogenesis	3	0.15321756894790603	0.08689928352164933	ENSMUSG00000005583, ENSMUSG00000050199, ENSMUSG00000022353	1656	4	12548	5.682971014492754	1.0	0.999662665021023	81.78566666743811
GOTERM_MF_DIRECT	GO:0008092~cytoskeletal protein binding	14	0.7150153217568949	0.08749483909966027	ENSMUSG00000021782, ENSMUSG00000019761, ENSMUSG00000021754, ENSMUSG00000009073, ENSMUSG00000037578, ENSMUSG00000038764, ENSMUSG00000030707, ENSMUSG00000026383, ENSMUSG00000028773, ENSMUSG00000019978, ENSMUSG00000032050, ENSMUSG00000028434, ENSMUSG00000021798, ENSMUSG00000031636	1591	66	12065	1.6085747481096317	1.0	0.9842790140915944	77.89613883766096
GOTERM_CC_DIRECT	GO:0045202~synapse	73	3.7282941777323804	0.08871393202538923	ENSMUSG00000039361, ENSMUSG00000023267, ENSMUSG00000030255, ENSMUSG00000024873, ENSMUSG00000022456, ENSMUSG00000020848, ENSMUSG00000021728, ENSMUSG00000030838, ENSMUSG00000043051, ENSMUSG00000027965, ENSMUSG00000022995, ENSMUSG00000032087, ENSMUSG00000042249, ENSMUSG00000035200, ENSMUSG00000039137, ENSMUSG00000004961, ENSMUSG00000021733, ENSMUSG00000058446, ENSMUSG00000006930, ENSMUSG00000028402,…	1773	468	13445	1.182848376164789	1.0	0.8178887692656117	75.09068780838399
GOTERM_BP_DIRECT	GO:0001707~mesoderm formation	8	0.40858018386108275	0.09095816463439965	ENSMUSG00000030699, ENSMUSG00000032402, ENSMUSG00000009073, ENSMUSG00000006958, ENSMUSG00000063681, ENSMUSG00000048616, ENSMUSG00000028173, ENSMUSG00000024098	1656	30	12548	2.02061191626409	1.0	0.9997303763639919	83.2440425120791
KEGG_PATHWAY	mmu04724:Glutamatergic synapse	19	0.9703779366700716	0.09162170866972841	ENSMUSG00000027523, ENSMUSG00000038607, ENSMUSG00000027669, ENSMUSG00000005357, ENSMUSG00000027695, ENSMUSG00000078816, ENSMUSG00000025813, ENSMUSG00000032562, ENSMUSG00000038738, ENSMUSG00000002771, ENSMUSG00000022994, ENSMUSG00000056073, ENSMUSG00000048240, ENSMUSG00000071658, ENSMUSG00000042249, ENSMUSG00000021303, ENSMUSG00000024858, ENSMUSG00000026824, ENSMUSG00000024211	651	104	5208	1.4615384615384617	0.9999999999974988	0.6714588167547473	71.89404416976251
GOTERM_MF_DIRECT	GO:0003924~GTPase activity	32	1.634320735444331	0.09292497250495735	ENSMUSG00000062591, ENSMUSG00000003411, ENSMUSG00000052681, ENSMUSG00000046879, ENSMUSG00000039960, ENSMUSG00000051615, ENSMUSG00000032562, ENSMUSG00000004451, ENSMUSG00000020513, ENSMUSG00000023952, ENSMUSG00000058672, ENSMUSG00000047446, ENSMUSG00000071658, ENSMUSG00000020657, ENSMUSG00000024697, ENSMUSG00000002059, ENSMUSG00000028945, ENSMUSG00000027668, ENSMUSG00000032202, ENSMUSG00000023341,…	1591	185	12065	1.311702651740364	1.0	0.9862295362237627	79.9674455366502
GOTERM_CC_DIRECT	GO:0001750~photoreceptor outer segment	10	0.5107252298263534	0.09312678391841542	ENSMUSG00000032202, ENSMUSG00000037493, ENSMUSG00000019986, ENSMUSG00000047250, ENSMUSG00000042064, ENSMUSG00000030761, ENSMUSG00000021363, ENSMUSG00000030838, ENSMUSG00000028125, ENSMUSG00000056055	1773	42	13445	1.8055219831869578	1.0	0.8251270253035031	76.83566071335203
GOTERM_CC_DIRECT	GO:0030864~cortical actin cytoskeleton	10	0.5107252298263534	0.09312678391841542	ENSMUSG00000040852, ENSMUSG00000066406, ENSMUSG00000028645, ENSMUSG00000068566, ENSMUSG00000009073, ENSMUSG00000032050, ENSMUSG00000020782, ENSMUSG00000030707, ENSMUSG00000031523, ENSMUSG00000041361	1773	42	13445	1.8055219831869578	1.0	0.8251270253035031	76.83566071335203
GOTERM_CC_DIRECT	GO:0097440~apical dendrite	6	0.30643513789581206	0.09458547033690924	ENSMUSG00000000632, ENSMUSG00000031328, ENSMUSG00000030495, ENSMUSG00000006476, ENSMUSG00000006435, ENSMUSG00000021730	1773	19	13445	2.3946923145427017	1.0	0.8219637212370605	77.3869117415403
GOTERM_BP_DIRECT	GO:0006937~regulation of muscle contraction	6	0.30643513789581206	0.09481112075521383	ENSMUSG00000064179, ENSMUSG00000026414, ENSMUSG00000047904, ENSMUSG00000018340, ENSMUSG00000026418, ENSMUSG00000035458	1656	19	12548	2.3928299008390543	1.0	0.9997787479260264	84.52559340154617
GOTERM_BP_DIRECT	GO:0032874~positive regulation of stress-activated MAPK cascade	6	0.30643513789581206	0.09481112075521383	ENSMUSG00000003476, ENSMUSG00000024079, ENSMUSG00000055994, ENSMUSG00000038058, ENSMUSG00000035299, ENSMUSG00000061288	1656	19	12548	2.3928299008390543	1.0	0.9997787479260264	84.52559340154617
GOTERM_CC_DIRECT	GO:0030863~cortical cytoskeleton	7	0.35750766087844743	0.10143371311718412	ENSMUSG00000027748, ENSMUSG00000027940, ENSMUSG00000031328, ENSMUSG00000006476, ENSMUSG00000031799, ENSMUSG00000070372, ENSMUSG00000026288	1773	25	13445	2.123293852227863	1.0	0.8363465693564911	79.81514127020397
GOTERM_BP_DIRECT	GO:0050896~response to stimulus	12	0.6128702757916241	0.10159607744825666	ENSMUSG00000045871, ENSMUSG00000025350, ENSMUSG00000037408, ENSMUSG00000041482, ENSMUSG00000042064, ENSMUSG00000005864, ENSMUSG00000028871, ENSMUSG00000028125, ENSMUSG00000021123, ENSMUSG00000027314, ENSMUSG00000056055, ENSMUSG00000024211	1656	55	12548	1.653227931488801	1.0	0.9998605528935173	86.55985364098142
GOTERM_BP_DIRECT	GO:0045930~negative regulation of mitotic cell cycle	7	0.35750766087844743	0.10170024946222606	ENSMUSG00000017466, ENSMUSG00000032402, ENSMUSG00000035131, ENSMUSG00000038764, ENSMUSG00000022061, ENSMUSG00000022770, ENSMUSG00000004031	1656	25	12548	2.1216425120772944	1.0	0.9998366714507715	86.58901679382156
GOTERM_BP_DIRECT	GO:0043113~receptor clustering	7	0.35750766087844743	0.10170024946222606	ENSMUSG00000030830, ENSMUSG00000031328, ENSMUSG00000030774, ENSMUSG00000056073, ENSMUSG00000001281, ENSMUSG00000027009, ENSMUSG00000022770	1656	25	12548	2.1216425120772944	1.0	0.9998366714507715	86.58901679382156
GOTERM_BP_DIRECT	GO:0050873~brown fat cell differentiation	7	0.35750766087844743	0.10170024946222606	ENSMUSG00000000440, ENSMUSG00000030545, ENSMUSG00000047446, ENSMUSG00000005057, ENSMUSG00000026639, ENSMUSG00000037071, ENSMUSG00000058881	1656	25	12548	2.1216425120772944	1.0	0.9998366714507715	86.58901679382156
GOTERM_BP_DIRECT	GO:0045921~positive regulation of exocytosis	7	0.35750766087844743	0.10170024946222606	ENSMUSG00000032202, ENSMUSG00000007207, ENSMUSG00000021591, ENSMUSG00000054459, ENSMUSG00000024511, ENSMUSG00000028456, ENSMUSG00000034584	1656	25	12548	2.1216425120772944	1.0	0.9998366714507715	86.58901679382156
GOTERM_MF_DIRECT	GO:0031267~small GTPase binding	5	0.2553626149131767	0.10176051337376338	ENSMUSG00000031328, ENSMUSG00000015243, ENSMUSG00000038195, ENSMUSG00000005069, ENSMUSG00000025265	1591	14	12065	2.708314626919278	1.0	0.9896670861407703	82.95267369588248
GOTERM_BP_DIRECT	GO:0050966~detection of mechanical stimulus involved in sensory perception of pain	5	0.2553626149131767	0.10200470160816158	ENSMUSG00000002771, ENSMUSG00000034997, ENSMUSG00000035873, ENSMUSG00000024211, ENSMUSG00000039217	1656	14	12548	2.7061766735679775	1.0	0.9998131714365497	86.67390577562497
GOTERM_BP_DIRECT	GO:0045197~establishment or maintenance of epithelial cell apical/basal polarity	5	0.2553626149131767	0.10200470160816158	ENSMUSG00000021782, ENSMUSG00000070047, ENSMUSG00000030890, ENSMUSG00000063681, ENSMUSG00000022770	1656	14	12548	2.7061766735679775	1.0	0.9998131714365497	86.67390577562497
GOTERM_CC_DIRECT	GO:0031090~organelle membrane	11	0.5617977528089888	0.10324906419373453	ENSMUSG00000034171, ENSMUSG00000028713, ENSMUSG00000020869, ENSMUSG00000047250, ENSMUSG00000040170, ENSMUSG00000039519, ENSMUSG00000037071, ENSMUSG00000025921, ENSMUSG00000005547, ENSMUSG00000052914, ENSMUSG00000047155	1773	49	13445	1.7023492984334172	1.0	0.8343904655957078	80.41673826016353
GOTERM_CC_DIRECT	GO:0043005~neuron projection	61	3.1154239019407557	0.10402366288463097	ENSMUSG00000031161, ENSMUSG00000021032, ENSMUSG00000030357, ENSMUSG00000026986, ENSMUSG00000022456, ENSMUSG00000029512, ENSMUSG00000034573, ENSMUSG00000074657, ENSMUSG00000028800, ENSMUSG00000030397, ENSMUSG00000034867, ENSMUSG00000009292, ENSMUSG00000016150, ENSMUSG00000047904, ENSMUSG00000035200, ENSMUSG00000027584, ENSMUSG00000004961, ENSMUSG00000028937, ENSMUSG00000028402, ENSMUSG00000006930,…	1773	388	13445	1.1922029177641715	1.0	0.8293561486832464	80.66830729268202
GOTERM_MF_DIRECT	GO:0004745~retinol dehydrogenase activity	4	0.20429009193054137	0.10417631859383457	ENSMUSG00000025350, ENSMUSG00000066441, ENSMUSG00000025921, ENSMUSG00000021123	1591	9	12065	3.3703470912773237	1.0	0.9894254604698643	83.69296418858328
GOTERM_BP_DIRECT	GO:0048608~reproductive structure development	4	0.20429009193054137	0.10438051353846944	ENSMUSG00000046532, ENSMUSG00000030357, ENSMUSG00000022770, ENSMUSG00000018900	1656	9	12548	3.367686527106817	1.0	0.9998225416155523	87.31908722833687
GOTERM_BP_DIRECT	GO:0060314~regulation of ryanodine-sensitive calcium-release channel activity	4	0.20429009193054137	0.10438051353846944	ENSMUSG00000032966, ENSMUSG00000020635, ENSMUSG00000038239, ENSMUSG00000050989	1656	9	12548	3.367686527106817	1.0	0.9998225416155523	87.31908722833687
GOTERM_BP_DIRECT	GO:0042088~T-helper 1 type immune response	4	0.20429009193054137	0.10438051353846944	ENSMUSG00000027164, ENSMUSG00000027852, ENSMUSG00000002983, ENSMUSG00000039217	1656	9	12548	3.367686527106817	1.0	0.9998225416155523	87.31908722833687
GOTERM_BP_DIRECT	GO:0019538~protein metabolic process	4	0.20429009193054137	0.10438051353846944	ENSMUSG00000027489, ENSMUSG00000042215, ENSMUSG00000063160, ENSMUSG00000039263	1656	9	12548	3.367686527106817	1.0	0.9998225416155523	87.31908722833687
GOTERM_BP_DIRECT	GO:0008152~metabolic process	60	3.0643513789581207	0.10542828408857487	ENSMUSG00000027698, ENSMUSG00000022453, ENSMUSG00000028673, ENSMUSG00000027207, ENSMUSG00000020475, ENSMUSG00000003123, ENSMUSG00000026670, ENSMUSG00000025068, ENSMUSG00000022781, ENSMUSG00000018509, ENSMUSG00000020532, ENSMUSG00000026192, ENSMUSG00000003746, ENSMUSG00000028601, ENSMUSG00000040820, ENSMUSG00000037370, ENSMUSG00000023827, ENSMUSG00000027359, ENSMUSG00000032263, ENSMUSG00000039620,…	1656	381	12548	1.1932747536992658	1.0	0.9998107832504689	87.59412475668255
GOTERM_BP_DIRECT	GO:0000278~mitotic cell cycle	9	0.45965270684371806	0.10560920978786811	ENSMUSG00000026484, ENSMUSG00000047777, ENSMUSG00000075266, ENSMUSG00000032376, ENSMUSG00000057110, ENSMUSG00000021701, ENSMUSG00000045328, ENSMUSG00000022781, ENSMUSG00000031841	1656	37	12548	1.8431257344300822	1.0	0.9997834115170546	87.64104188179262
KEGG_PATHWAY	mmu00340:Histidine metabolism	5	0.2553626149131767	0.10701858426614973	ENSMUSG00000026986, ENSMUSG00000024644, ENSMUSG00000040147, ENSMUSG00000001155, ENSMUSG00000075296	651	15	5208	2.6666666666666665	0.9999999999999785	0.715967708323986	77.57461814502298
KEGG_PATHWAY	mmu00533:Glycosaminoglycan biosynthesis - keratan sulfate	5	0.2553626149131767	0.10701858426614973	ENSMUSG00000035930, ENSMUSG00000033350, ENSMUSG00000031749, ENSMUSG00000079445, ENSMUSG00000021065	651	15	5208	2.6666666666666665	0.9999999999999785	0.715967708323986	77.57461814502298
GOTERM_CC_DIRECT	GO:0005783~endoplasmic reticulum	165	8.426966292134832	0.10747347102970108	ENSMUSG00000035435, ENSMUSG00000006315, ENSMUSG00000066441, ENSMUSG00000022844, ENSMUSG00000027195, ENSMUSG00000018042, ENSMUSG00000051236, ENSMUSG00000041119, ENSMUSG00000004415, ENSMUSG00000023021, ENSMUSG00000026198, ENSMUSG00000027864, ENSMUSG00000043051, ENSMUSG00000021928, ENSMUSG00000003271, ENSMUSG00000038417, ENSMUSG00000019975, ENSMUSG00000003476, ENSMUSG00000025198, ENSMUSG00000027962,…	1773	1138	13445	1.0994962516243951	1.0	0.8324878214382093	81.75252523796446
GOTERM_CC_DIRECT	GO:0070062~extracellular exosome	307	15.67926455566905	0.11005234199891016	ENSMUSG00000030543, ENSMUSG00000021108, ENSMUSG00000030549, ENSMUSG00000033068, ENSMUSG00000032504, ENSMUSG00000034573, ENSMUSG00000026198, ENSMUSG00000002797, ENSMUSG00000003271, ENSMUSG00000048240, ENSMUSG00000019978, ENSMUSG00000047250, ENSMUSG00000026192, ENSMUSG00000048186, ENSMUSG00000000792, ENSMUSG00000031785, ENSMUSG00000047945, ENSMUSG00000027315, ENSMUSG00000022636, ENSMUSG00000025787,…	1773	2184	13445	1.0659524016123	1.0	0.8329665664499373	82.52566226028937
KEGG_PATHWAY	mmu04713:Circadian entrainment	16	0.8171603677221655	0.11060575128334285	ENSMUSG00000027523, ENSMUSG00000038607, ENSMUSG00000027669, ENSMUSG00000053819, ENSMUSG00000033910, ENSMUSG00000029778, ENSMUSG00000078816, ENSMUSG00000032562, ENSMUSG00000002771, ENSMUSG00000022994, ENSMUSG00000048240, ENSMUSG00000021820, ENSMUSG00000071658, ENSMUSG00000021303, ENSMUSG00000026824, ENSMUSG00000038026	651	86	5208	1.4883720930232558	0.9999999999999929	0.71443776564579	78.73568691124187
KEGG_PATHWAY	mmu05216:Thyroid cancer	7	0.35750766087844743	0.11115940370625843	ENSMUSG00000055799, ENSMUSG00000000440, ENSMUSG00000027940, ENSMUSG00000030265, ENSMUSG00000022757, ENSMUSG00000027852, ENSMUSG00000048701	651	27	5208	2.0740740740740744	0.9999999999999941	0.7027817133396331	78.90985678098829
GOTERM_MF_DIRECT	GO:0019003~GDP binding	12	0.6128702757916241	0.1116568472398193	ENSMUSG00000032202, ENSMUSG00000003411, ENSMUSG00000019478, ENSMUSG00000052681, ENSMUSG00000030265, ENSMUSG00000036894, ENSMUSG00000025742, ENSMUSG00000043463, ENSMUSG00000024511, ENSMUSG00000031432, ENSMUSG00000004451, ENSMUSG00000028945	1591	56	12065	1.624988776151567	1.0	0.9914016396672023	85.7983353267166
GOTERM_MF_DIRECT	GO:0004683~calmodulin-dependent protein kinase activity	6	0.30643513789581206	0.11303215823000799	ENSMUSG00000053819, ENSMUSG00000002012, ENSMUSG00000021820, ENSMUSG00000016528, ENSMUSG00000031285, ENSMUSG00000020190	1591	20	12065	2.274984286612194	1.0	0.9907633798067637	86.1564793223844
GOTERM_BP_DIRECT	GO:0045216~cell-cell junction organization	6	0.30643513789581206	0.1133405017394197	ENSMUSG00000021253, ENSMUSG00000031328, ENSMUSG00000032402, ENSMUSG00000022865, ENSMUSG00000044279, ENSMUSG00000009073	1656	20	12548	2.2731884057971015	1.0	0.9998685696102809	89.49607371005548
GOTERM_BP_DIRECT	GO:0032967~positive regulation of collagen biosynthetic process	6	0.30643513789581206	0.1133405017394197	ENSMUSG00000021253, ENSMUSG00000038224, ENSMUSG00000027230, ENSMUSG00000048376, ENSMUSG00000025578, ENSMUSG00000039217	1656	20	12548	2.2731884057971015	1.0	0.9998685696102809	89.49607371005548
GOTERM_BP_DIRECT	GO:0001755~neural crest cell migration	10	0.5107252298263534	0.1174395514145779	ENSMUSG00000022144, ENSMUSG00000034684, ENSMUSG00000000627, ENSMUSG00000028064, ENSMUSG00000062209, ENSMUSG00000024176, ENSMUSG00000039481, ENSMUSG00000038777, ENSMUSG00000025207, ENSMUSG00000052133	1656	44	12548	1.7221124286341676	1.0	0.9998909799253635	90.36938444092952
GOTERM_BP_DIRECT	GO:0006695~cholesterol biosynthetic process	7	0.35750766087844743	0.11821516950212686	ENSMUSG00000058454, ENSMUSG00000031400, ENSMUSG00000021273, ENSMUSG00000031168, ENSMUSG00000003721, ENSMUSG00000018042, ENSMUSG00000041939	1656	26	12548	2.0400408769973986	1.0	0.9998808413070946	90.52670098820481
GOTERM_BP_DIRECT	GO:0048704~embryonic skeletal system morphogenesis	7	0.35750766087844743	0.11821516950212686	ENSMUSG00000032087, ENSMUSG00000027966, ENSMUSG00000018537, ENSMUSG00000066595, ENSMUSG00000005583, ENSMUSG00000063632, ENSMUSG00000022770	1656	26	12548	2.0400408769973986	1.0	0.9998808413070946	90.52670098820481
GOTERM_MF_DIRECT	GO:0005544~calcium-dependent phospholipid binding	9	0.45965270684371806	0.11870645441607866	ENSMUSG00000045912, ENSMUSG00000052301, ENSMUSG00000029484, ENSMUSG00000018340, ENSMUSG00000020848, ENSMUSG00000029608, ENSMUSG00000021866, ENSMUSG00000030616, ENSMUSG00000004961	1591	38	12065	1.7960402262727846	1.0	0.9917854760711453	87.54632936551619
GOTERM_CC_DIRECT	GO:0036064~ciliary basal body	19	0.9703779366700716	0.11882973434391277	ENSMUSG00000031347, ENSMUSG00000042156, ENSMUSG00000062563, ENSMUSG00000039632, ENSMUSG00000066643, ENSMUSG00000029790, ENSMUSG00000063810, ENSMUSG00000010136, ENSMUSG00000043051, ENSMUSG00000032258, ENSMUSG00000030397, ENSMUSG00000019986, ENSMUSG00000020284, ENSMUSG00000019988, ENSMUSG00000037784, ENSMUSG00000039137, ENSMUSG00000061298, ENSMUSG00000060798, ENSMUSG00000040812	1773	102	13445	1.4125554339050905	1.0	0.8500669045257285	84.93407996420365
GOTERM_MF_DIRECT	GO:0005200~structural constituent of cytoskeleton	13	0.6639427987742594	0.11883982453066157	ENSMUSG00000062591, ENSMUSG00000051747, ENSMUSG00000002100, ENSMUSG00000043165, ENSMUSG00000048285, ENSMUSG00000008475, ENSMUSG00000026383, ENSMUSG00000020513, ENSMUSG00000058672, ENSMUSG00000026414, ENSMUSG00000019978, ENSMUSG00000028434, ENSMUSG00000027263	1591	63	12065	1.5648040066644717	1.0	0.9907310647712619	87.57736230545797
GOTERM_BP_DIRECT	GO:0001657~ureteric bud development	9	0.45965270684371806	0.11913809723055661	ENSMUSG00000022144, ENSMUSG00000025352, ENSMUSG00000032402, ENSMUSG00000031963, ENSMUSG00000031565, ENSMUSG00000027187, ENSMUSG00000022770, ENSMUSG00000048616, ENSMUSG00000031558	1656	38	12548	1.7946224256292906	1.0	0.99987167093266	90.71072664902037
GOTERM_CC_DIRECT	GO:0030017~sarcomere	8	0.40858018386108275	0.119326302111277	ENSMUSG00000019467, ENSMUSG00000061462, ENSMUSG00000051747, ENSMUSG00000002100, ENSMUSG00000026414, ENSMUSG00000021476, ENSMUSG00000030890, ENSMUSG00000035458	1773	32	13445	1.8957980823463056	1.0	0.8448969348330594	85.06060917335878
GOTERM_CC_DIRECT	GO:0031941~filamentous actin	8	0.40858018386108275	0.119326302111277	ENSMUSG00000027940, ENSMUSG00000031328, ENSMUSG00000021754, ENSMUSG00000089996, ENSMUSG00000031799, ENSMUSG00000017774, ENSMUSG00000024501, ENSMUSG00000072955	1773	32	13445	1.8957980823463056	1.0	0.8448969348330594	85.06060917335878
GOTERM_BP_DIRECT	GO:0072659~protein localization to plasma membrane	12	0.6128702757916241	0.12332369719517289	ENSMUSG00000036862, ENSMUSG00000036304, ENSMUSG00000048483, ENSMUSG00000044279, ENSMUSG00000057058, ENSMUSG00000051615, ENSMUSG00000022770, ENSMUSG00000030616, ENSMUSG00000042532, ENSMUSG00000032412, ENSMUSG00000002059, ENSMUSG00000036815	1656	57	12548	1.5952199338927027	1.0	0.9998935050324375	91.5036520039746
GOTERM_MF_DIRECT	GO:0015269~calcium-activated potassium channel activity	5	0.2553626149131767	0.12495230689567763	ENSMUSG00000037610, ENSMUSG00000052726, ENSMUSG00000054934, ENSMUSG00000037578, ENSMUSG00000028420	1591	15	12065	2.527760318457993	1.0	0.9918685248448218	88.92416295731698
GOTERM_MF_DIRECT	GO:0004890~GABA-A receptor activity	5	0.2553626149131767	0.12495230689567763	ENSMUSG00000023267, ENSMUSG00000055078, ENSMUSG00000000560, ENSMUSG00000055026, ENSMUSG00000031343	1591	15	12065	2.527760318457993	1.0	0.9918685248448218	88.92416295731698
GOTERM_CC_DIRECT	GO:1902711~GABA-A receptor complex	5	0.2553626149131767	0.12499183940434808	ENSMUSG00000023267, ENSMUSG00000055078, ENSMUSG00000000560, ENSMUSG00000055026, ENSMUSG00000031343	1773	15	13445	2.527730776461741	1.0	0.8527688363706076	86.43574037508085
GOTERM_BP_DIRECT	GO:0032230~positive regulation of synaptic transmission, GABAergic	5	0.2553626149131767	0.12524087909068204	ENSMUSG00000006740, ENSMUSG00000006930, ENSMUSG00000062209, ENSMUSG00000061762, ENSMUSG00000049112	1656	15	12548	2.525764895330113	1.0	0.9998939876463976	91.84504468880131
GOTERM_BP_DIRECT	GO:0006939~smooth muscle contraction	5	0.2553626149131767	0.12524087909068204	ENSMUSG00000027950, ENSMUSG00000034997, ENSMUSG00000048677, ENSMUSG00000035200, ENSMUSG00000020635	1656	15	12548	2.525764895330113	1.0	0.9998939876463976	91.84504468880131
GOTERM_BP_DIRECT	GO:0022617~extracellular matrix disassembly	5	0.2553626149131767	0.12524087909068204	ENSMUSG00000032489, ENSMUSG00000005397, ENSMUSG00000026639, ENSMUSG00000026479, ENSMUSG00000002900	1656	15	12548	2.525764895330113	1.0	0.9998939876463976	91.84504468880131
GOTERM_CC_DIRECT	GO:0030496~midbody	22	1.1235955056179776	0.12693730766455863	ENSMUSG00000030867, ENSMUSG00000037242, ENSMUSG00000024851, ENSMUSG00000035342, ENSMUSG00000026991, ENSMUSG00000021363, ENSMUSG00000051615, ENSMUSG00000068744, ENSMUSG00000034573, ENSMUSG00000032562, ENSMUSG00000004451, ENSMUSG00000045328, ENSMUSG00000029428, ENSMUSG00000036782, ENSMUSG00000028645, ENSMUSG00000038936, ENSMUSG00000032050, ENSMUSG00000031776, ENSMUSG00000021866, ENSMUSG00000026622,…	1773	123	13445	1.3563433434672756	1.0	0.8513628669039537	86.88002778829537
KEGG_PATHWAY	mmu00100:Steroid biosynthesis	5	0.2553626149131767	0.12929923190488823	ENSMUSG00000058454, ENSMUSG00000026600, ENSMUSG00000032018, ENSMUSG00000021273, ENSMUSG00000031168	651	16	5208	2.5	1.0	0.7470793132579878	83.93780527709673
KEGG_PATHWAY	mmu01130:Biosynthesis of antibiotics	30	1.5321756894790604	0.13000887060601515	ENSMUSG00000031400, ENSMUSG00000025260, ENSMUSG00000063229, ENSMUSG00000020475, ENSMUSG00000028179, ENSMUSG00000022571, ENSMUSG00000026670, ENSMUSG00000036880, ENSMUSG00000032279, ENSMUSG00000025533, ENSMUSG00000026192, ENSMUSG00000039058, ENSMUSG00000040618, ENSMUSG00000026807, ENSMUSG00000032018, ENSMUSG00000034424, ENSMUSG00000032263, ENSMUSG00000025742, ENSMUSG00000027187, ENSMUSG00000020363,…	651	188	5208	1.2765957446808511	1.0	0.7368662267838335	84.10985033473027
GOTERM_MF_DIRECT	GO:0005254~chloride channel activity	10	0.5107252298263534	0.13009081641760717	ENSMUSG00000037242, ENSMUSG00000023267, ENSMUSG00000055078, ENSMUSG00000022949, ENSMUSG00000000560, ENSMUSG00000004317, ENSMUSG00000055026, ENSMUSG00000031343, ENSMUSG00000018589, ENSMUSG00000034714	1591	45	12065	1.6851735456386618	1.0	0.9925439615921019	89.94897485140754
KEGG_PATHWAY	mmu04971:Gastric acid secretion	12	0.6128702757916241	0.13187590596049611	ENSMUSG00000027523, ENSMUSG00000022994, ENSMUSG00000033161, ENSMUSG00000053819, ENSMUSG00000021820, ENSMUSG00000047904, ENSMUSG00000017165, ENSMUSG00000005553, ENSMUSG00000041329, ENSMUSG00000032562, ENSMUSG00000078816, ENSMUSG00000032412	651	61	5208	1.5737704918032787	1.0	0.7303141845234185	84.55439300662631
GOTERM_MF_DIRECT	GO:0030550~acetylcholine receptor inhibitor activity	3	0.15321756894790603	0.13223142915391783	ENSMUSG00000022587, ENSMUSG00000022577, ENSMUSG00000026344	1591	5	12065	4.549968573224388	1.0	0.992278440115669	90.34902651715255
GOTERM_BP_DIRECT	GO:0010742~macrophage derived foam cell differentiation	3	0.15321756894790603	0.13241799783418712	ENSMUSG00000000440, ENSMUSG00000026600, ENSMUSG00000026104	1656	5	12548	4.546376811594203	1.0	0.9999297633277439	93.01128298989936
GOTERM_BP_DIRECT	GO:0071280~cellular response to copper ion	3	0.15321756894790603	0.13241799783418712	ENSMUSG00000025889, ENSMUSG00000079037, ENSMUSG00000006567	1656	5	12548	4.546376811594203	1.0	0.9999297633277439	93.01128298989936
GOTERM_BP_DIRECT	GO:0061052~negative regulation of cell growth involved in cardiac muscle cell development	3	0.15321756894790603	0.13241799783418712	ENSMUSG00000030774, ENSMUSG00000031400, ENSMUSG00000024011	1656	5	12548	4.546376811594203	1.0	0.9999297633277439	93.01128298989936
GOTERM_BP_DIRECT	GO:0002934~desmosome organization	3	0.15321756894790603	0.13241799783418712	ENSMUSG00000054889, ENSMUSG00000044393, ENSMUSG00000032012	1656	5	12548	4.546376811594203	1.0	0.9999297633277439	93.01128298989936
GOTERM_BP_DIRECT	GO:0060763~mammary duct terminal end bud growth	3	0.15321756894790603	0.13241799783418712	ENSMUSG00000042207, ENSMUSG00000024597, ENSMUSG00000031558	1656	5	12548	4.546376811594203	1.0	0.9999297633277439	93.01128298989936
GOTERM_BP_DIRECT	GO:0035331~negative regulation of hippo signaling	3	0.15321756894790603	0.13241799783418712	ENSMUSG00000036459, ENSMUSG00000031563, ENSMUSG00000018849	1656	5	12548	4.546376811594203	1.0	0.9999297633277439	93.01128298989936
GOTERM_BP_DIRECT	GO:0070885~negative regulation of calcineurin-NFAT signaling cascade	3	0.15321756894790603	0.13241799783418712	ENSMUSG00000047419, ENSMUSG00000079037, ENSMUSG00000026463	1656	5	12548	4.546376811594203	1.0	0.9999297633277439	93.01128298989936
GOTERM_CC_DIRECT	GO:0055038~recycling endosome membrane	9	0.45965270684371806	0.13314682143525536	ENSMUSG00000024065, ENSMUSG00000039470, ENSMUSG00000036894, ENSMUSG00000051615, ENSMUSG00000005125, ENSMUSG00000020696, ENSMUSG00000040188, ENSMUSG00000026278, ENSMUSG00000004961	1773	39	13445	1.749967460627359	1.0	0.8597989528478758	88.20893500571368
GOTERM_BP_DIRECT	GO:0007409~axonogenesis	18	0.9193054136874361	0.13337321777596844	ENSMUSG00000075224, ENSMUSG00000045871, ENSMUSG00000039361, ENSMUSG00000046699, ENSMUSG00000028064, ENSMUSG00000040490, ENSMUSG00000029512, ENSMUSG00000075478, ENSMUSG00000031558, ENSMUSG00000028832, ENSMUSG00000030774, ENSMUSG00000005871, ENSMUSG00000029223, ENSMUSG00000035513, ENSMUSG00000025020, ENSMUSG00000063160, ENSMUSG00000029755, ENSMUSG00000024068	1656	97	12548	1.406095921111609	1.0	0.9999243608108218	93.15402558464595
GOTERM_BP_DIRECT	GO:0055074~calcium ion homeostasis	6	0.30643513789581206	0.13345171325799404	ENSMUSG00000037493, ENSMUSG00000027523, ENSMUSG00000020303, ENSMUSG00000038239, ENSMUSG00000050989, ENSMUSG00000029833	1656	21	12548	2.164941338854382	1.0	0.9999131796016189	93.1656319589352
GOTERM_BP_DIRECT	GO:0010107~potassium ion import	6	0.30643513789581206	0.13345171325799404	ENSMUSG00000033161, ENSMUSG00000005553, ENSMUSG00000041329, ENSMUSG00000026824, ENSMUSG00000038026, ENSMUSG00000032412	1656	21	12548	2.164941338854382	1.0	0.9999131796016189	93.1656319589352
GOTERM_CC_DIRECT	GO:0005902~microvillus	12	0.6128702757916241	0.13461406484577867	ENSMUSG00000037242, ENSMUSG00000027962, ENSMUSG00000021477, ENSMUSG00000062312, ENSMUSG00000032050, ENSMUSG00000017774, ENSMUSG00000049112, ENSMUSG00000030761, ENSMUSG00000030838, ENSMUSG00000063681, ENSMUSG00000035429, ENSMUSG00000022770	1773	58	13445	1.5689363440107358	1.0	0.8573555475419044	88.50403515185359
GOTERM_CC_DIRECT	GO:0031225~anchored component of membrane	16	0.8171603677221655	0.13480745919731818	ENSMUSG00000079037, ENSMUSG00000044287, ENSMUSG00000045733, ENSMUSG00000058571, ENSMUSG00000028039, ENSMUSG00000029436, ENSMUSG00000022587, ENSMUSG00000048027, ENSMUSG00000031841, ENSMUSG00000022577, ENSMUSG00000030092, ENSMUSG00000000682, ENSMUSG00000027962, ENSMUSG00000030075, ENSMUSG00000035513, ENSMUSG00000026344	1773	84	13445	1.4444175865495665	1.0	0.8521271244206489	88.5424134857137
GOTERM_MF_DIRECT	GO:0001191~transcriptional repressor activity, RNA polymerase II transcription factor binding	4	0.20429009193054137	0.13481205984347497	ENSMUSG00000030699, ENSMUSG00000062563, ENSMUSG00000024271, ENSMUSG00000021575	1591	10	12065	3.0333123821495915	1.0	0.9921531078110558	90.81142685509103
GOTERM_MF_DIRECT	GO:0005548~phospholipid transporter activity	4	0.20429009193054137	0.13481205984347497	ENSMUSG00000028655, ENSMUSG00000015243, ENSMUSG00000028125, ENSMUSG00000037606	1591	10	12065	3.0333123821495915	1.0	0.9921531078110558	90.81142685509103
GOTERM_CC_DIRECT	GO:0042612~MHC class I protein complex	4	0.20429009193054137	0.13484348668433077	ENSMUSG00000073411, ENSMUSG00000091705, ENSMUSG00000067212, ENSMUSG00000060802	1773	10	13445	3.0332769317540893	1.0	0.846562619683145	88.5495497717705
GOTERM_CC_DIRECT	GO:0001527~microfibril	4	0.20429009193054137	0.13484348668433077	ENSMUSG00000027204, ENSMUSG00000032289, ENSMUSG00000024299, ENSMUSG00000060572	1773	10	13445	3.0332769317540893	1.0	0.846562619683145	88.5495497717705
GOTERM_BP_DIRECT	GO:0032486~Rap protein signal transduction	4	0.20429009193054137	0.1350648500565088	ENSMUSG00000052681, ENSMUSG00000036894, ENSMUSG00000051615, ENSMUSG00000021701	1656	10	12548	3.030917874396135	1.0	0.9999114485734594	93.40006642808183
GOTERM_BP_DIRECT	GO:0032695~negative regulation of interleukin-12 production	4	0.20429009193054137	0.1350648500565088	ENSMUSG00000049871, ENSMUSG00000020227, ENSMUSG00000055994, ENSMUSG00000040152	1656	10	12548	3.030917874396135	1.0	0.9999114485734594	93.40006642808183
GOTERM_BP_DIRECT	GO:0046621~negative regulation of organ growth	4	0.20429009193054137	0.1350648500565088	ENSMUSG00000059363, ENSMUSG00000022329, ENSMUSG00000031563, ENSMUSG00000018849	1656	10	12548	3.030917874396135	1.0	0.9999114485734594	93.40006642808183
GOTERM_BP_DIRECT	GO:0050901~leukocyte tethering or rolling	4	0.20429009193054137	0.1350648500565088	ENSMUSG00000035930, ENSMUSG00000027962, ENSMUSG00000001281, ENSMUSG00000027009	1656	10	12548	3.030917874396135	1.0	0.9999114485734594	93.40006642808183
GOTERM_BP_DIRECT	GO:0070201~regulation of establishment of protein localization	4	0.20429009193054137	0.1350648500565088	ENSMUSG00000031161, ENSMUSG00000019988, ENSMUSG00000024542, ENSMUSG00000026383	1656	10	12548	3.030917874396135	1.0	0.9999114485734594	93.40006642808183
GOTERM_BP_DIRECT	GO:0032868~response to insulin	12	0.6128702757916241	0.1350828956571393	ENSMUSG00000027613, ENSMUSG00000032942, ENSMUSG00000003721, ENSMUSG00000073987, ENSMUSG00000020176, ENSMUSG00000024990, ENSMUSG00000037428, ENSMUSG00000027187, ENSMUSG00000026307, ENSMUSG00000012705, ENSMUSG00000028893, ENSMUSG00000047259	1656	58	12548	1.5677161419290357	1.0	0.9998985571476068	93.40264538747383
GOTERM_BP_DIRECT	GO:0030819~positive regulation of cAMP biosynthetic process	8	0.40858018386108275	0.1355625056841714	ENSMUSG00000059588, ENSMUSG00000027523, ENSMUSG00000003476, ENSMUSG00000029778, ENSMUSG00000015243, ENSMUSG00000038587, ENSMUSG00000040836, ENSMUSG00000047259	1656	33	12548	1.8369199238764455	1.0	0.9998880410276204	93.47083955392466
GOTERM_MF_DIRECT	GO:0015485~cholesterol binding	7	0.35750766087844743	0.1355702726649666	ENSMUSG00000026600, ENSMUSG00000025198, ENSMUSG00000031144, ENSMUSG00000018340, ENSMUSG00000046027, ENSMUSG00000040875, ENSMUSG00000037606	1591	27	12065	1.9660358032451057	1.0	0.9914649096520146	90.94327705923062
GOTERM_CC_DIRECT	GO:0016323~basolateral plasma membrane	28	1.4300306435137897	0.1363976975511241	ENSMUSG00000054889, ENSMUSG00000027748, ENSMUSG00000055994, ENSMUSG00000030549, ENSMUSG00000028645, ENSMUSG00000022865, ENSMUSG00000062312, ENSMUSG00000006567, ENSMUSG00000019906, ENSMUSG00000037370, ENSMUSG00000021733, ENSMUSG00000033161, ENSMUSG00000062209, ENSMUSG00000001507, ENSMUSG00000022770, ENSMUSG00000029428, ENSMUSG00000032076, ENSMUSG00000039878, ENSMUSG00000037408, ENSMUSG00000019838,…	1773	165	13445	1.2868447589259773	1.0	0.8445198158220704	88.85348684934466
KEGG_PATHWAY	mmu00480:Glutathione metabolism	10	0.5107252298263534	0.13662493677667537	ENSMUSG00000008540, ENSMUSG00000002797, ENSMUSG00000027610, ENSMUSG00000031400, ENSMUSG00000027603, ENSMUSG00000068762, ENSMUSG00000027890, ENSMUSG00000025950, ENSMUSG00000025068, ENSMUSG00000071708	651	48	5208	1.6666666666666667	1.0	0.7321734740673771	85.63386047921462
GOTERM_BP_DIRECT	GO:0007411~axon guidance	23	1.1746680286006128	0.13747460431736302	ENSMUSG00000056121, ENSMUSG00000003934, ENSMUSG00000022636, ENSMUSG00000030223, ENSMUSG00000029765, ENSMUSG00000000627, ENSMUSG00000028039, ENSMUSG00000028883, ENSMUSG00000038777, ENSMUSG00000002900, ENSMUSG00000074657, ENSMUSG00000031558, ENSMUSG00000006740, ENSMUSG00000022995, ENSMUSG00000028664, ENSMUSG00000034684, ENSMUSG00000031398, ENSMUSG00000032340, ENSMUSG00000032012, ENSMUSG00000030403,…	1656	131	12548	1.330364715860899	1.0	0.9998887497177831	93.73613867592513
KEGG_PATHWAY	mmu04261:Adrenergic signaling in cardiomyocytes	21	1.0725229826353422	0.14330772962497562	ENSMUSG00000043154, ENSMUSG00000027523, ENSMUSG00000038648, ENSMUSG00000033161, ENSMUSG00000022490, ENSMUSG00000053819, ENSMUSG00000069806, ENSMUSG00000032511, ENSMUSG00000010066, ENSMUSG00000020722, ENSMUSG00000032562, ENSMUSG00000035458, ENSMUSG00000032412, ENSMUSG00000027940, ENSMUSG00000022994, ENSMUSG00000027230, ENSMUSG00000026414, ENSMUSG00000021820, ENSMUSG00000026463, ENSMUSG00000031799,…	651	125	5208	1.344	1.0	0.7391349659761	87.03511782320903
KEGG_PATHWAY	mmu04972:Pancreatic secretion	12	0.6128702757916241	0.1433697451755991	ENSMUSG00000027523, ENSMUSG00000022994, ENSMUSG00000052681, ENSMUSG00000033161, ENSMUSG00000048677, ENSMUSG00000026463, ENSMUSG00000024597, ENSMUSG00000041329, ENSMUSG00000024511, ENSMUSG00000019066, ENSMUSG00000078816, ENSMUSG00000032412	651	62	5208	1.5483870967741937	1.0	0.7284590179832222	87.04750809134373
KEGG_PATHWAY	mmu05412:Arrhythmogenic right ventricular cardiomyopathy (ARVC)	12	0.6128702757916241	0.1433697451755991	ENSMUSG00000055799, ENSMUSG00000054889, ENSMUSG00000044393, ENSMUSG00000028063, ENSMUSG00000024331, ENSMUSG00000001507, ENSMUSG00000001281, ENSMUSG00000069806, ENSMUSG00000027009, ENSMUSG00000032243, ENSMUSG00000020722, ENSMUSG00000010066	651	62	5208	1.5483870967741937	1.0	0.7284590179832222	87.04750809134373
GOTERM_BP_DIRECT	GO:0007186~G-protein coupled receptor signaling pathway	53	2.706843718079673	0.14524579691187434	ENSMUSG00000057899, ENSMUSG00000029090, ENSMUSG00000066406, ENSMUSG00000070421, ENSMUSG00000036437, ENSMUSG00000050199, ENSMUSG00000044067, ENSMUSG00000048240, ENSMUSG00000003476, ENSMUSG00000047904, ENSMUSG00000031785, ENSMUSG00000071658, ENSMUSG00000023830, ENSMUSG00000027584, ENSMUSG00000058620, ENSMUSG00000026475, ENSMUSG00000047259, ENSMUSG00000044017, ENSMUSG00000020901, ENSMUSG00000016028,…	1656	341	12548	1.1777026931304633	1.0	0.9999269810537595	94.71297926935821
GOTERM_BP_DIRECT	GO:0006919~activation of cysteine-type endopeptidase activity involved in apoptotic process	12	0.6128702757916241	0.1474216590966963	ENSMUSG00000000440, ENSMUSG00000025889, ENSMUSG00000004446, ENSMUSG00000032402, ENSMUSG00000048376, ENSMUSG00000038058, ENSMUSG00000000409, ENSMUSG00000022061, ENSMUSG00000039959, ENSMUSG00000026104, ENSMUSG00000026278, ENSMUSG00000031523	1656	59	12548	1.5411446818963401	1.0	0.9999284449989462	94.95948398629126
GOTERM_CC_DIRECT	GO:0042470~melanosome	17	0.8682328907048007	0.1485133159243032	ENSMUSG00000032202, ENSMUSG00000026880, ENSMUSG00000005949, ENSMUSG00000018340, ENSMUSG00000032504, ENSMUSG00000030761, ENSMUSG00000024511, ENSMUSG00000018507, ENSMUSG00000032412, ENSMUSG00000034867, ENSMUSG00000056737, ENSMUSG00000028645, ENSMUSG00000020571, ENSMUSG00000073987, ENSMUSG00000027248, ENSMUSG00000030616, ENSMUSG00000021866	1773	92	13445	1.4012420608646607	1.0	0.8649431067125037	90.9773440085231
GOTERM_BP_DIRECT	GO:0034446~substrate adhesion-dependent cell spreading	9	0.45965270684371806	0.14877832597147322	ENSMUSG00000028955, ENSMUSG00000071317, ENSMUSG00000074305, ENSMUSG00000001281, ENSMUSG00000030890, ENSMUSG00000039286, ENSMUSG00000027009, ENSMUSG00000041075, ENSMUSG00000002900	1656	40	12548	1.704891304347826	1.0	0.9999257663046289	95.10763183159378
KEGG_PATHWAY	mmu01212:Fatty acid metabolism	10	0.5107252298263534	0.15001358020171957	ENSMUSG00000020532, ENSMUSG00000028497, ENSMUSG00000037071, ENSMUSG00000035376, ENSMUSG00000024981, ENSMUSG00000027195, ENSMUSG00000010651, ENSMUSG00000036880, ENSMUSG00000021364, ENSMUSG00000031278	651	49	5208	1.6326530612244898	1.0	0.735248037320295	88.31328603870311
GOTERM_MF_DIRECT	GO:0003756~protein disulfide isomerase activity	5	0.2553626149131767	0.15012646949161615	ENSMUSG00000057069, ENSMUSG00000020571, ENSMUSG00000022844, ENSMUSG00000027248, ENSMUSG00000033684	1591	16	12065	2.3697752985543685	1.0	0.9944722439032238	93.15480723149004
GOTERM_BP_DIRECT	GO:0090190~positive regulation of branching involved in ureteric bud morphogenesis	5	0.2553626149131767	0.15045990918944047	ENSMUSG00000022144, ENSMUSG00000024176, ENSMUSG00000025151, ENSMUSG00000050199, ENSMUSG00000048616	1656	16	12548	2.367904589371981	1.0	0.9999247690773326	95.2855428071435
GOTERM_BP_DIRECT	GO:0042474~middle ear morphogenesis	5	0.2553626149131767	0.15045990918944047	ENSMUSG00000046982, ENSMUSG00000031565, ENSMUSG00000003721, ENSMUSG00000002731, ENSMUSG00000048616	1656	16	12548	2.367904589371981	1.0	0.9999247690773326	95.2855428071435
GOTERM_BP_DIRECT	GO:0051481~negative regulation of cytosolic calcium ion concentration	5	0.2553626149131767	0.15045990918944047	ENSMUSG00000032402, ENSMUSG00000045534, ENSMUSG00000036437, ENSMUSG00000038239, ENSMUSG00000049265	1656	16	12548	2.367904589371981	1.0	0.9999247690773326	95.2855428071435
GOTERM_BP_DIRECT	GO:0050860~negative regulation of T cell receptor signaling pathway	5	0.2553626149131767	0.15045990918944047	ENSMUSG00000036504, ENSMUSG00000079037, ENSMUSG00000053216, ENSMUSG00000035873, ENSMUSG00000022637	1656	16	12548	2.367904589371981	1.0	0.9999247690773326	95.2855428071435
GOTERM_BP_DIRECT	GO:0007129~synapsis	5	0.2553626149131767	0.15045990918944047	ENSMUSG00000022429, ENSMUSG00000009628, ENSMUSG00000002324, ENSMUSG00000036928, ENSMUSG00000038292	1656	16	12548	2.367904589371981	1.0	0.9999247690773326	95.2855428071435
GOTERM_BP_DIRECT	GO:0006952~defense response	8	0.40858018386108275	0.15244031906631736	ENSMUSG00000049709, ENSMUSG00000073411, ENSMUSG00000046879, ENSMUSG00000055994, ENSMUSG00000031551, ENSMUSG00000038058, ENSMUSG00000045826, ENSMUSG00000078853	1656	34	12548	1.7828928672918443	1.0	0.9999253304284091	95.48721596168886
GOTERM_BP_DIRECT	GO:0055072~iron ion homeostasis	8	0.40858018386108275	0.15244031906631736	ENSMUSG00000059363, ENSMUSG00000039361, ENSMUSG00000021474, ENSMUSG00000032340, ENSMUSG00000022199, ENSMUSG00000015653, ENSMUSG00000060802, ENSMUSG00000034248	1656	34	12548	1.7828928672918443	1.0	0.9999253304284091	95.48721596168886
GOTERM_BP_DIRECT	GO:0030036~actin cytoskeleton organization	23	1.1746680286006128	0.15385529635555464	ENSMUSG00000029381, ENSMUSG00000041729, ENSMUSG00000031328, ENSMUSG00000039960, ENSMUSG00000030265, ENSMUSG00000009073, ENSMUSG00000022508, ENSMUSG00000004568, ENSMUSG00000074802, ENSMUSG00000075284, ENSMUSG00000030707, ENSMUSG00000026383, ENSMUSG00000031523, ENSMUSG00000025265, ENSMUSG00000022995, ENSMUSG00000030774, ENSMUSG00000005057, ENSMUSG00000019978, ENSMUSG00000033985, ENSMUSG00000032735,…	1656	133	12548	1.310359231411863	1.0	0.9999230334457229	95.62627687574638
GOTERM_CC_DIRECT	GO:0005814~centriole	19	0.9703779366700716	0.15429491865669326	ENSMUSG00000031347, ENSMUSG00000006930, ENSMUSG00000042156, ENSMUSG00000039632, ENSMUSG00000029790, ENSMUSG00000063810, ENSMUSG00000024542, ENSMUSG00000021701, ENSMUSG00000043987, ENSMUSG00000001155, ENSMUSG00000020513, ENSMUSG00000056737, ENSMUSG00000040312, ENSMUSG00000019986, ENSMUSG00000019988, ENSMUSG00000037784, ENSMUSG00000056919, ENSMUSG00000061298, ENSMUSG00000040812	1773	106	13445	1.3592514552671626	1.0	0.8710403899196946	91.85176417120998
GOTERM_MF_DIRECT	GO:0043014~alpha-tubulin binding	6	0.30643513789581206	0.15462937709240893	ENSMUSG00000025889, ENSMUSG00000031161, ENSMUSG00000027523, ENSMUSG00000028441, ENSMUSG00000049866, ENSMUSG00000024068	1591	22	12065	2.0681675332838125	1.0	0.9947443215469757	93.72878576161968
GOTERM_BP_DIRECT	GO:0051491~positive regulation of filopodium assembly	7	0.35750766087844743	0.15488943010720857	ENSMUSG00000021253, ENSMUSG00000002580, ENSMUSG00000016150, ENSMUSG00000042064, ENSMUSG00000039671, ENSMUSG00000006435, ENSMUSG00000024501	1656	28	12548	1.8943236714975842	1.0	0.999918715937485	95.72533300688681
GOTERM_BP_DIRECT	GO:0035329~hippo signaling	6	0.30643513789581206	0.15502273210055573	ENSMUSG00000013076, ENSMUSG00000036862, ENSMUSG00000036459, ENSMUSG00000022329, ENSMUSG00000021067, ENSMUSG00000002249	1656	22	12548	2.0665349143610015	1.0	0.9999090805922284	95.73794592634812
KEGG_PATHWAY	mmu04650:Natural killer cell mediated cytotoxicity	13	0.6639427987742594	0.1565972222942475	ENSMUSG00000009621, ENSMUSG00000004446, ENSMUSG00000030830, ENSMUSG00000030774, ENSMUSG00000030265, ENSMUSG00000022965, ENSMUSG00000020312, ENSMUSG00000000409, ENSMUSG00000027852, ENSMUSG00000020901, ENSMUSG00000078816, ENSMUSG00000024241, ENSMUSG00000034801	651	70	5208	1.4857142857142855	1.0	0.7414724765206243	89.4539353372466
GOTERM_MF_DIRECT	GO:0016491~oxidoreductase activity	71	3.626149131767109	0.15722168370269557	ENSMUSG00000022742, ENSMUSG00000031400, ENSMUSG00000042207, ENSMUSG00000030905, ENSMUSG00000018476, ENSMUSG00000066441, ENSMUSG00000040170, ENSMUSG00000027195, ENSMUSG00000018042, ENSMUSG00000051236, ENSMUSG00000031549, ENSMUSG00000015653, ENSMUSG00000025068, ENSMUSG00000032807, ENSMUSG00000079834, ENSMUSG00000033022, ENSMUSG00000047250, ENSMUSG00000020988, ENSMUSG00000025921, ENSMUSG00000021123,…	1591	473	12065	1.1382937586290751	1.0	0.9946369420345391	94.03838961256167
GOTERM_CC_DIRECT	GO:0044297~cell body	17	0.8682328907048007	0.15871265758674158	ENSMUSG00000019874, ENSMUSG00000031161, ENSMUSG00000028937, ENSMUSG00000027669, ENSMUSG00000055078, ENSMUSG00000009073, ENSMUSG00000032562, ENSMUSG00000034573, ENSMUSG00000018507, ENSMUSG00000025068, ENSMUSG00000043051, ENSMUSG00000025350, ENSMUSG00000022865, ENSMUSG00000028070, ENSMUSG00000071658, ENSMUSG00000025921, ENSMUSG00000024501	1773	93	13445	1.3861749419306322	1.0	0.874300874156521	92.46589484650872
GOTERM_BP_DIRECT	GO:0007015~actin filament organization	14	0.7150153217568949	0.1588785647370905	ENSMUSG00000022995, ENSMUSG00000066877, ENSMUSG00000003476, ENSMUSG00000070047, ENSMUSG00000089996, ENSMUSG00000054855, ENSMUSG00000031955, ENSMUSG00000030707, ENSMUSG00000022770, ENSMUSG00000022353, ENSMUSG00000031636, ENSMUSG00000031355, ENSMUSG00000038292, ENSMUSG00000072955	1656	73	12548	1.4531798027926675	1.0	0.9999202978300584	96.08789971748777
GOTERM_CC_DIRECT	GO:0031012~extracellular matrix	38	1.940755873340143	0.16024918872473995	ENSMUSG00000054889, ENSMUSG00000005397, ENSMUSG00000017466, ENSMUSG00000027204, ENSMUSG00000040152, ENSMUSG00000002020, ENSMUSG00000053441, ENSMUSG00000029436, ENSMUSG00000037411, ENSMUSG00000046834, ENSMUSG00000040138, ENSMUSG00000004415, ENSMUSG00000030782, ENSMUSG00000027966, ENSMUSG00000027612, ENSMUSG00000020241, ENSMUSG00000040488, ENSMUSG00000061477, ENSMUSG00000049538, ENSMUSG00000025787,…	1773	238	13445	1.2107618004900775	1.0	0.8723388760184337	92.66916986476545
GOTERM_BP_DIRECT	GO:0035556~intracellular signal transduction	54	2.7579162410623086	0.16237739430438425	ENSMUSG00000066406, ENSMUSG00000020032, ENSMUSG00000022490, ENSMUSG00000021108, ENSMUSG00000055994, ENSMUSG00000030589, ENSMUSG00000019822, ENSMUSG00000009621, ENSMUSG00000022994, ENSMUSG00000017677, ENSMUSG00000041014, ENSMUSG00000021215, ENSMUSG00000041361, ENSMUSG00000029602, ENSMUSG00000031453, ENSMUSG00000021200, ENSMUSG00000004085, ENSMUSG00000036246, ENSMUSG00000022637, ENSMUSG00000029123,…	1656	351	12548	1.1657376439985137	1.0	0.9999283536811703	96.38175318431618
GOTERM_CC_DIRECT	GO:0005758~mitochondrial intermembrane space	13	0.6639427987742594	0.16555142483059926	ENSMUSG00000016257, ENSMUSG00000022742, ENSMUSG00000068329, ENSMUSG00000027187, ENSMUSG00000021710, ENSMUSG00000027199, ENSMUSG00000026895, ENSMUSG00000021591, ENSMUSG00000032026, ENSMUSG00000090247, ENSMUSG00000031776, ENSMUSG00000027248, ENSMUSG00000024782	1773	67	13445	1.471365675850864	1.0	0.8770043239439409	93.33200307047514
GOTERM_MF_DIRECT	GO:0008270~zinc ion binding	130	6.639427987742594	0.16590977602993978	ENSMUSG00000032586, ENSMUSG00000034413, ENSMUSG00000033306, ENSMUSG00000029436, ENSMUSG00000020376, ENSMUSG00000072889, ENSMUSG00000051236, ENSMUSG00000024560, ENSMUSG00000021510, ENSMUSG00000028840, ENSMUSG00000022120, ENSMUSG00000041261, ENSMUSG00000039231, ENSMUSG00000018572, ENSMUSG00000034108, ENSMUSG00000066258, ENSMUSG00000037370, ENSMUSG00000025937, ENSMUSG00000050663, ENSMUSG00000053399,…	1591	904	12065	1.0905160665913907	1.0	0.9956036100636553	94.9745552258009
KEGG_PATHWAY	mmu04390:Hippo signaling pathway	22	1.1235955056179776	0.16682670582322429	ENSMUSG00000000142, ENSMUSG00000009073, ENSMUSG00000044674, ENSMUSG00000021067, ENSMUSG00000048285, ENSMUSG00000041075, ENSMUSG00000063681, ENSMUSG00000037411, ENSMUSG00000022770, ENSMUSG00000055799, ENSMUSG00000021253, ENSMUSG00000032402, ENSMUSG00000036459, ENSMUSG00000022329, ENSMUSG00000005871, ENSMUSG00000020782, ENSMUSG00000034165, ENSMUSG00000021112, ENSMUSG00000002249, ENSMUSG00000018849,…	651	135	5208	1.3037037037037038	1.0	0.7557128128783024	91.02377778958065
GOTERM_BP_DIRECT	GO:0005975~carbohydrate metabolic process	28	1.4300306435137897	0.16690793455156427	ENSMUSG00000047963, ENSMUSG00000020766, ENSMUSG00000022453, ENSMUSG00000031400, ENSMUSG00000022490, ENSMUSG00000028673, ENSMUSG00000056124, ENSMUSG00000063229, ENSMUSG00000038967, ENSMUSG00000047714, ENSMUSG00000050002, ENSMUSG00000025579, ENSMUSG00000035930, ENSMUSG00000053461, ENSMUSG00000033350, ENSMUSG00000041774, ENSMUSG00000026156, ENSMUSG00000025963, ENSMUSG00000030729, ENSMUSG00000019888,…	1656	169	12548	1.2554097704599376	1.0	0.9999395963305068	96.73129563249607
KEGG_PATHWAY	mmu04723:Retrograde endocannabinoid signaling	16	0.8171603677221655	0.16721522625526736	ENSMUSG00000038607, ENSMUSG00000027669, ENSMUSG00000023267, ENSMUSG00000055078, ENSMUSG00000000560, ENSMUSG00000055026, ENSMUSG00000078816, ENSMUSG00000032562, ENSMUSG00000034171, ENSMUSG00000022994, ENSMUSG00000048240, ENSMUSG00000071658, ENSMUSG00000021303, ENSMUSG00000026824, ENSMUSG00000038026, ENSMUSG00000031343	651	92	5208	1.3913043478260871	1.0	0.7471156580529483	91.07890482428618
GOTERM_CC_DIRECT	GO:0045211~postsynaptic membrane	33	1.6853932584269662	0.1673139838124449	ENSMUSG00000035168, ENSMUSG00000052581, ENSMUSG00000039361, ENSMUSG00000023267, ENSMUSG00000030255, ENSMUSG00000024873, ENSMUSG00000000560, ENSMUSG00000055026, ENSMUSG00000038738, ENSMUSG00000043051, ENSMUSG00000002771, ENSMUSG00000035594, ENSMUSG00000062312, ENSMUSG00000019906, ENSMUSG00000035200, ENSMUSG00000028402, ENSMUSG00000055078, ENSMUSG00000000627, ENSMUSG00000034813, ENSMUSG00000040490,…	1773	204	13445	1.2266928768123153	1.0	0.8755107907334382	93.53965264143959
GOTERM_MF_DIRECT	GO:0000983~transcription factor activity, RNA polymerase II core promoter sequence-specific	4	0.20429009193054137	0.16806537169124536	ENSMUSG00000032402, ENSMUSG00000005583, ENSMUSG00000022061, ENSMUSG00000026104	1591	11	12065	2.7575567110450834	1.0	0.9954366946270891	95.18442823397987
GOTERM_MF_DIRECT	GO:0005092~GDP-dissociation inhibitor activity	4	0.20429009193054137	0.16806537169124536	ENSMUSG00000027883, ENSMUSG00000036206, ENSMUSG00000073433, ENSMUSG00000028893	1591	11	12065	2.7575567110450834	1.0	0.9954366946270891	95.18442823397987
GOTERM_CC_DIRECT	GO:0035102~PRC1 complex	4	0.20429009193054137	0.16810133552107612	ENSMUSG00000040669, ENSMUSG00000026484, ENSMUSG00000018537, ENSMUSG00000025578	1773	11	13445	2.7575244834128085	1.0	0.8723935654600036	93.63044787699802
GOTERM_BP_DIRECT	GO:0003254~regulation of membrane depolarization	4	0.20429009193054137	0.1683665815237737	ENSMUSG00000053819, ENSMUSG00000023092, ENSMUSG00000021730, ENSMUSG00000060802	1656	11	12548	2.7553798858146683	1.0	0.9999379815781744	96.83685625413658
GOTERM_BP_DIRECT	GO:0031115~negative regulation of microtubule polymerization	4	0.20429009193054137	0.1683665815237737	ENSMUSG00000025889, ENSMUSG00000030357, ENSMUSG00000027500, ENSMUSG00000028832	1656	11	12548	2.7553798858146683	1.0	0.9999379815781744	96.83685625413658
GOTERM_BP_DIRECT	GO:0033197~response to vitamin E	4	0.20429009193054137	0.1683665815237737	ENSMUSG00000024079, ENSMUSG00000005583, ENSMUSG00000027187, ENSMUSG00000020635	1656	11	12548	2.7553798858146683	1.0	0.9999379815781744	96.83685625413658
GOTERM_BP_DIRECT	GO:0060347~heart trabecula formation	4	0.20429009193054137	0.1683665815237737	ENSMUSG00000008136, ENSMUSG00000032966, ENSMUSG00000031987, ENSMUSG00000024990	1656	11	12548	2.7553798858146683	1.0	0.9999379815781744	96.83685625413658
GOTERM_BP_DIRECT	GO:0042761~very long-chain fatty acid biosynthetic process	4	0.20429009193054137	0.1683665815237737	ENSMUSG00000028497, ENSMUSG00000035376, ENSMUSG00000032262, ENSMUSG00000021364	1656	11	12548	2.7553798858146683	1.0	0.9999379815781744	96.83685625413658
GOTERM_BP_DIRECT	GO:0060044~negative regulation of cardiac muscle cell proliferation	4	0.20429009193054137	0.1683665815237737	ENSMUSG00000022865, ENSMUSG00000021067, ENSMUSG00000024990, ENSMUSG00000048616	1656	11	12548	2.7553798858146683	1.0	0.9999379815781744	96.83685625413658
GOTERM_CC_DIRECT	GO:0032391~photoreceptor connecting cilium	8	0.40858018386108275	0.16979542249854507	ENSMUSG00000031347, ENSMUSG00000073591, ENSMUSG00000027378, ENSMUSG00000020284, ENSMUSG00000030761, ENSMUSG00000021363, ENSMUSG00000039137, ENSMUSG00000047910	1773	35	13445	1.7333011038594797	1.0	0.870867261894783	93.82178306775205
GOTERM_BP_DIRECT	GO:0045668~negative regulation of osteoblast differentiation	8	0.40858018386108275	0.17023583633820943	ENSMUSG00000032402, ENSMUSG00000000142, ENSMUSG00000031565, ENSMUSG00000039286, ENSMUSG00000006958, ENSMUSG00000023087, ENSMUSG00000048616, ENSMUSG00000024098	1656	35	12548	1.7319530710835058	1.0	0.9999379876465992	96.96741933493095
KEGG_PATHWAY	mmu05332:Graft-versus-host disease	6	0.30643513789581206	0.17165819096899904	ENSMUSG00000073411, ENSMUSG00000056116, ENSMUSG00000091705, ENSMUSG00000067212, ENSMUSG00000037548, ENSMUSG00000079491	651	24	5208	2.0	1.0	0.7478618732796046	91.68745426105613
KEGG_PATHWAY	mmu05330:Allograft rejection	6	0.30643513789581206	0.17165819096899904	ENSMUSG00000073411, ENSMUSG00000056116, ENSMUSG00000091705, ENSMUSG00000067212, ENSMUSG00000037548, ENSMUSG00000079491	651	24	5208	2.0	1.0	0.7478618732796046	91.68745426105613
GOTERM_CC_DIRECT	GO:0043198~dendritic shaft	12	0.6128702757916241	0.17319592174947063	ENSMUSG00000000632, ENSMUSG00000031328, ENSMUSG00000034997, ENSMUSG00000024873, ENSMUSG00000030890, ENSMUSG00000030098, ENSMUSG00000042249, ENSMUSG00000024858, ENSMUSG00000039137, ENSMUSG00000039671, ENSMUSG00000021730, ENSMUSG00000041734	1773	61	13445	1.4917755402069293	1.0	0.8722610556388402	94.18976731828826
GOTERM_BP_DIRECT	GO:0008202~steroid metabolic process	12	0.6128702757916241	0.17376618427454127	ENSMUSG00000003271, ENSMUSG00000058454, ENSMUSG00000026600, ENSMUSG00000032018, ENSMUSG00000025198, ENSMUSG00000021273, ENSMUSG00000031168, ENSMUSG00000003721, ENSMUSG00000039519, ENSMUSG00000003123, ENSMUSG00000018042, ENSMUSG00000041939	1656	61	12548	1.4906153480636732	1.0	0.9999440784101562	97.20021237735949
GOTERM_CC_DIRECT	GO:0005925~focal adhesion	57	2.9111338100102144	0.17434025689974947	ENSMUSG00000029094, ENSMUSG00000006219, ENSMUSG00000018340, ENSMUSG00000032504, ENSMUSG00000033306, ENSMUSG00000055723, ENSMUSG00000030782, ENSMUSG00000035852, ENSMUSG00000022995, ENSMUSG00000019978, ENSMUSG00000023830, ENSMUSG00000030352, ENSMUSG00000016487, ENSMUSG00000022636, ENSMUSG00000030265, ENSMUSG00000001507, ENSMUSG00000029426, ENSMUSG00000041731, ENSMUSG00000027009, ENSMUSG00000036995,…	1773	375	13445	1.1526452340665536	1.0	0.8698828932341414	94.3089291078864
GOTERM_MF_DIRECT	GO:0001965~G-protein alpha-subunit binding	7	0.35750766087844743	0.1744073745182623	ENSMUSG00000027523, ENSMUSG00000034997, ENSMUSG00000002458, ENSMUSG00000048376, ENSMUSG00000027883, ENSMUSG00000030824, ENSMUSG00000023830	1591	29	12065	1.8304471271592364	1.0	0.9959103306100616	95.75516587201737
GOTERM_MF_DIRECT	GO:0042169~SH2 domain binding	7	0.35750766087844743	0.1744073745182623	ENSMUSG00000026058, ENSMUSG00000028519, ENSMUSG00000029094, ENSMUSG00000031144, ENSMUSG00000057058, ENSMUSG00000000409, ENSMUSG00000031523	1591	29	12065	1.8304471271592364	1.0	0.9959103306100616	95.75516587201737
GOTERM_BP_DIRECT	GO:0050775~positive regulation of dendrite morphogenesis	7	0.35750766087844743	0.17488865162651807	ENSMUSG00000033295, ENSMUSG00000034867, ENSMUSG00000042589, ENSMUSG00000030890, ENSMUSG00000030309, ENSMUSG00000038545, ENSMUSG00000063160	1656	29	12548	1.8290021655838749	1.0	0.9999414296375637	97.2706119981523
GOTERM_BP_DIRECT	GO:0034220~ion transmembrane transport	7	0.35750766087844743	0.17488865162651807	ENSMUSG00000009292, ENSMUSG00000046031, ENSMUSG00000019838, ENSMUSG00000018340, ENSMUSG00000033965, ENSMUSG00000018589, ENSMUSG00000049265	1656	29	12548	1.8290021655838749	1.0	0.9999414296375637	97.2706119981523
GOTERM_BP_DIRECT	GO:0019228~neuronal action potential	7	0.35750766087844743	0.17488865162651807	ENSMUSG00000034115, ENSMUSG00000056073, ENSMUSG00000037610, ENSMUSG00000075316, ENSMUSG00000032511, ENSMUSG00000054934, ENSMUSG00000034533	1656	29	12548	1.8290021655838749	1.0	0.9999414296375637	97.2706119981523
GOTERM_MF_DIRECT	GO:0030506~ankyrin binding	5	0.2553626149131767	0.17703171035073875	ENSMUSG00000061462, ENSMUSG00000033161, ENSMUSG00000051747, ENSMUSG00000030549, ENSMUSG00000032511	1591	17	12065	2.230376751580582	1.0	0.9958258042413924	95.9722132920022
GOTERM_MF_DIRECT	GO:0043395~heparan sulfate proteoglycan binding	5	0.2553626149131767	0.17703171035073875	ENSMUSG00000052581, ENSMUSG00000058571, ENSMUSG00000021765, ENSMUSG00000025020, ENSMUSG00000031558	1591	17	12065	2.230376751580582	1.0	0.9958258042413924	95.9722132920022
GOTERM_BP_DIRECT	GO:0007276~gamete generation	5	0.2553626149131767	0.1774095781221987	ENSMUSG00000046550, ENSMUSG00000071722, ENSMUSG00000021765, ENSMUSG00000022429, ENSMUSG00000068117	1656	17	12548	2.2286160841148055	1.0	0.9999437261942336	97.42266225161913
GOTERM_BP_DIRECT	GO:0031290~retinal ganglion cell axon guidance	5	0.2553626149131767	0.1774095781221987	ENSMUSG00000022636, ENSMUSG00000028664, ENSMUSG00000000627, ENSMUSG00000025020, ENSMUSG00000031558	1656	17	12548	2.2286160841148055	1.0	0.9999437261942336	97.42266225161913
GOTERM_BP_DIRECT	GO:0042572~retinol metabolic process	5	0.2553626149131767	0.1774095781221987	ENSMUSG00000025350, ENSMUSG00000066441, ENSMUSG00000025921, ENSMUSG00000024990, ENSMUSG00000021123	1656	17	12548	2.2286160841148055	1.0	0.9999437261942336	97.42266225161913
GOTERM_BP_DIRECT	GO:0015012~heparan sulfate proteoglycan biosynthetic process	5	0.2553626149131767	0.1774095781221987	ENSMUSG00000027977, ENSMUSG00000020868, ENSMUSG00000028838, ENSMUSG00000071649, ENSMUSG00000039497	1656	17	12548	2.2286160841148055	1.0	0.9999437261942336	97.42266225161913
GOTERM_CC_DIRECT	GO:0005788~endoplasmic reticulum lumen	16	0.8171603677221655	0.17748265637120733	ENSMUSG00000018906, ENSMUSG00000038074, ENSMUSG00000027359, ENSMUSG00000022136, ENSMUSG00000094724, ENSMUSG00000022844, ENSMUSG00000095687, ENSMUSG00000070436, ENSMUSG00000034487, ENSMUSG00000004460, ENSMUSG00000025350, ENSMUSG00000020571, ENSMUSG00000027248, ENSMUSG00000026047, ENSMUSG00000022769, ENSMUSG00000030095	1773	88	13445	1.3787622417064043	1.0	0.8708651297785622	94.62452864536063
KEGG_PATHWAY	mmu05231:Choline metabolism in cancer	16	0.8171603677221655	0.177892634306411	ENSMUSG00000023828, ENSMUSG00000028360, ENSMUSG00000021759, ENSMUSG00000030265, ENSMUSG00000035246, ENSMUSG00000070738, ENSMUSG00000027852, ENSMUSG00000078816, ENSMUSG00000020901, ENSMUSG00000027695, ENSMUSG00000024241, ENSMUSG00000034801, ENSMUSG00000060002, ENSMUSG00000024867, ENSMUSG00000028945, ENSMUSG00000018900	651	93	5208	1.3763440860215055	1.0	0.7524897564313222	92.47686401066872
GOTERM_BP_DIRECT	GO:0001656~metanephros development	6	0.30643513789581206	0.17791440994600302	ENSMUSG00000022144, ENSMUSG00000025352, ENSMUSG00000027204, ENSMUSG00000025921, ENSMUSG00000022061, ENSMUSG00000031558	1656	23	12548	1.976685570258349	1.0	0.999938913062087	97.45213159179332
GOTERM_BP_DIRECT	GO:0035987~endodermal cell differentiation	6	0.30643513789581206	0.17791440994600302	ENSMUSG00000027966, ENSMUSG00000026639, ENSMUSG00000027009, ENSMUSG00000002900, ENSMUSG00000001119, ENSMUSG00000031839	1656	23	12548	1.976685570258349	1.0	0.999938913062087	97.45213159179332
KEGG_PATHWAY	mmu05213:Endometrial cancer	10	0.5107252298263534	0.17863547648139347	ENSMUSG00000055799, ENSMUSG00000030265, ENSMUSG00000000142, ENSMUSG00000062312, ENSMUSG00000005871, ENSMUSG00000030890, ENSMUSG00000020901, ENSMUSG00000027852, ENSMUSG00000024241, ENSMUSG00000034801	651	51	5208	1.5686274509803924	1.0	0.7453024375062975	92.56615371467063
KEGG_PATHWAY	mmu05031:Amphetamine addiction	11	0.5617977528089888	0.18021459315640054	ENSMUSG00000002771, ENSMUSG00000027523, ENSMUSG00000061718, ENSMUSG00000053819, ENSMUSG00000038648, ENSMUSG00000007207, ENSMUSG00000027230, ENSMUSG00000021820, ENSMUSG00000027400, ENSMUSG00000040147, ENSMUSG00000078816	651	58	5208	1.517241379310345	1.0	0.7400767408871736	92.75271880653001
GOTERM_BP_DIRECT	GO:0051092~positive regulation of NF-kappaB transcription factor activity	17	0.8682328907048007	0.18090006568365513	ENSMUSG00000041000, ENSMUSG00000020227, ENSMUSG00000030265, ENSMUSG00000021108, ENSMUSG00000055994, ENSMUSG00000024079, ENSMUSG00000022514, ENSMUSG00000028179, ENSMUSG00000027187, ENSMUSG00000046532, ENSMUSG00000047123, ENSMUSG00000026305, ENSMUSG00000027164, ENSMUSG00000003476, ENSMUSG00000038058, ENSMUSG00000005251, ENSMUSG00000032497	1656	95	12548	1.3559369438087974	1.0	0.9999429228751316	97.6200007715953
GOTERM_MF_DIRECT	GO:0005546~phosphatidylinositol-4,5-bisphosphate binding	11	0.5617977528089888	0.18113723979454308	ENSMUSG00000024897, ENSMUSG00000050332, ENSMUSG00000026620, ENSMUSG00000045174, ENSMUSG00000049176, ENSMUSG00000042272, ENSMUSG00000029608, ENSMUSG00000030616, ENSMUSG00000021730, ENSMUSG00000041801, ENSMUSG00000004961	1591	55	12065	1.516656191074796	1.0	0.9959509818202897	96.29096654179848
GOTERM_MF_DIRECT	GO:0048495~Roundabout binding	3	0.15321756894790603	0.18157543825626282	ENSMUSG00000025020, ENSMUSG00000031558, ENSMUSG00000030782	1591	6	12065	3.7916404776869896	1.0	0.9955631300721461	96.3235515916882
GOTERM_MF_DIRECT	GO:0042578~phosphoric ester hydrolase activity	3	0.15321756894790603	0.18157543825626282	ENSMUSG00000038417, ENSMUSG00000073678, ENSMUSG00000023805	1591	6	12065	3.7916404776869896	1.0	0.9955631300721461	96.3235515916882
GOTERM_MF_DIRECT	GO:0004303~estradiol 17-beta-dehydrogenase activity	3	0.15321756894790603	0.18157543825626282	ENSMUSG00000025260, ENSMUSG00000027195, ENSMUSG00000029311	1591	6	12065	3.7916404776869896	1.0	0.9955631300721461	96.3235515916882
GOTERM_MF_DIRECT	GO:0008239~dipeptidyl-peptidase activity	3	0.15321756894790603	0.18157543825626282	ENSMUSG00000026958, ENSMUSG00000063904, ENSMUSG00000036815	1591	6	12065	3.7916404776869896	1.0	0.9955631300721461	96.3235515916882
GOTERM_CC_DIRECT	GO:0043219~lateral loop	3	0.15321756894790603	0.18160127795732434	ENSMUSG00000062312, ENSMUSG00000021112, ENSMUSG00000022770	1773	6	13445	3.7915961646926113	1.0	0.8733949672446522	95.0134751890927
GOTERM_CC_DIRECT	GO:0001739~sex chromatin	3	0.15321756894790603	0.18160127795732434	ENSMUSG00000040669, ENSMUSG00000026484, ENSMUSG00000018537	1773	6	13445	3.7915961646926113	1.0	0.8733949672446522	95.0134751890927
GOTERM_BP_DIRECT	GO:0002830~positive regulation of type 2 immune response	3	0.15321756894790603	0.18181794190916897	ENSMUSG00000040663, ENSMUSG00000055994, ENSMUSG00000031551	1656	6	12548	3.7886473429951693	1.0	0.999939665355375	97.6694673805899
GOTERM_BP_DIRECT	GO:0051963~regulation of synapse assembly	3	0.15321756894790603	0.18181794190916897	ENSMUSG00000027950, ENSMUSG00000005583, ENSMUSG00000032012	1656	6	12548	3.7886473429951693	1.0	0.999939665355375	97.6694673805899
GOTERM_BP_DIRECT	GO:0031642~negative regulation of myelination	3	0.15321756894790603	0.18181794190916897	ENSMUSG00000023915, ENSMUSG00000038417, ENSMUSG00000064023	1656	6	12548	3.7886473429951693	1.0	0.999939665355375	97.6694673805899
GOTERM_BP_DIRECT	GO:0086073~bundle of His cell-Purkinje myocyte adhesion involved in cell communication	3	0.15321756894790603	0.18181794190916897	ENSMUSG00000054889, ENSMUSG00000044393, ENSMUSG00000024331	1656	6	12548	3.7886473429951693	1.0	0.999939665355375	97.6694673805899
GOTERM_BP_DIRECT	GO:0032410~negative regulation of transporter activity	3	0.15321756894790603	0.18181794190916897	ENSMUSG00000025889, ENSMUSG00000031930, ENSMUSG00000062127	1656	6	12548	3.7886473429951693	1.0	0.999939665355375	97.6694673805899
GOTERM_BP_DIRECT	GO:0034720~histone H3-K4 demethylation	3	0.15321756894790603	0.18181794190916897	ENSMUSG00000042207, ENSMUSG00000036940, ENSMUSG00000038080	1656	6	12548	3.7886473429951693	1.0	0.999939665355375	97.6694673805899
GOTERM_BP_DIRECT	GO:0071985~multivesicular body sorting pathway	3	0.15321756894790603	0.18181794190916897	ENSMUSG00000032202, ENSMUSG00000024511, ENSMUSG00000034584	1656	6	12548	3.7886473429951693	1.0	0.999939665355375	97.6694673805899
GOTERM_BP_DIRECT	GO:0090382~phagosome maturation	3	0.15321756894790603	0.18181794190916897	ENSMUSG00000028456, ENSMUSG00000002059, ENSMUSG00000030055	1656	6	12548	3.7886473429951693	1.0	0.999939665355375	97.6694673805899
GOTERM_BP_DIRECT	GO:1901166~neural crest cell migration involved in autonomic nervous system development	3	0.15321756894790603	0.18181794190916897	ENSMUSG00000022144, ENSMUSG00000034684, ENSMUSG00000028883	1656	6	12548	3.7886473429951693	1.0	0.999939665355375	97.6694673805899
GOTERM_MF_DIRECT	GO:0042802~identical protein binding	81	4.136874361593463	0.18241147821141007	ENSMUSG00000000440, ENSMUSG00000026880, ENSMUSG00000062488, ENSMUSG00000022742, ENSMUSG00000039361, ENSMUSG00000025795, ENSMUSG00000031400, ENSMUSG00000002100, ENSMUSG00000026670, ENSMUSG00000002147, ENSMUSG00000022781, ENSMUSG00000050424, ENSMUSG00000032402, ENSMUSG00000028645, ENSMUSG00000023830, ENSMUSG00000030987, ENSMUSG00000030350, ENSMUSG00000022440, ENSMUSG00000021025, ENSMUSG00000079037,…	1591	551	12065	1.1147835887210384	1.0	0.9952170439392807	96.38497609704379
GOTERM_CC_DIRECT	GO:0005930~axoneme	14	0.7150153217568949	0.18273618460614194	ENSMUSG00000059248, ENSMUSG00000078490, ENSMUSG00000027676, ENSMUSG00000062563, ENSMUSG00000023966, ENSMUSG00000039632, ENSMUSG00000021363, ENSMUSG00000066643, ENSMUSG00000039963, ENSMUSG00000032258, ENSMUSG00000040189, ENSMUSG00000026939, ENSMUSG00000026807, ENSMUSG00000036962	1773	75	13445	1.415529234818575	1.0	0.8711335156146762	95.11594074408507
GOTERM_BP_DIRECT	GO:0030308~negative regulation of cell growth	19	0.9703779366700716	0.18505520053382923	ENSMUSG00000000440, ENSMUSG00000025272, ENSMUSG00000009073, ENSMUSG00000078794, ENSMUSG00000028179, ENSMUSG00000055128, ENSMUSG00000022508, ENSMUSG00000055200, ENSMUSG00000068744, ENSMUSG00000031558, ENSMUSG00000028893, ENSMUSG00000032402, ENSMUSG00000029161, ENSMUSG00000023092, ENSMUSG00000036206, ENSMUSG00000030309, ENSMUSG00000021303, ENSMUSG00000030222, ENSMUSG00000037370	1656	109	12548	1.3208128351726278	1.0	0.9999444076084113	97.83627428171829
GOTERM_BP_DIRECT	GO:0006869~lipid transport	15	0.7660878447395302	0.18691850743093782	ENSMUSG00000035435, ENSMUSG00000035189, ENSMUSG00000056656, ENSMUSG00000046027, ENSMUSG00000037681, ENSMUSG00000022807, ENSMUSG00000040875, ENSMUSG00000090698, ENSMUSG00000037606, ENSMUSG00000028655, ENSMUSG00000028559, ENSMUSG00000011884, ENSMUSG00000040447, ENSMUSG00000062949, ENSMUSG00000017754	1656	82	12548	1.386090491339696	1.0	0.9999444479160958	97.92709290935406
GOTERM_MF_DIRECT	GO:0001786~phosphatidylserine binding	8	0.40858018386108275	0.18832681740416643	ENSMUSG00000022212, ENSMUSG00000040152, ENSMUSG00000026620, ENSMUSG00000040875, ENSMUSG00000030605, ENSMUSG00000030616, ENSMUSG00000037606, ENSMUSG00000004961	1591	36	12065	1.6851735456386618	1.0	0.9956292609632719	96.79281970939527
GOTERM_CC_DIRECT	GO:0015630~microtubule cytoskeleton	24	1.2257405515832482	0.18944414333687576	ENSMUSG00000037242, ENSMUSG00000030867, ENSMUSG00000020032, ENSMUSG00000050132, ENSMUSG00000032624, ENSMUSG00000000142, ENSMUSG00000030852, ENSMUSG00000030824, ENSMUSG00000022783, ENSMUSG00000035121, ENSMUSG00000035299, ENSMUSG00000074802, ENSMUSG00000068744, ENSMUSG00000035934, ENSMUSG00000045328, ENSMUSG00000030397, ENSMUSG00000018509, ENSMUSG00000027331, ENSMUSG00000003810, ENSMUSG00000009418,…	1773	144	13445	1.2638653882308704	1.0	0.8775864532279575	95.68254542155896
GOTERM_BP_DIRECT	GO:0060348~bone development	10	0.5107252298263534	0.1902614814168496	ENSMUSG00000032076, ENSMUSG00000016382, ENSMUSG00000066406, ENSMUSG00000027523, ENSMUSG00000050332, ENSMUSG00000061306, ENSMUSG00000015697, ENSMUSG00000040447, ENSMUSG00000022641, ENSMUSG00000028469	1656	49	12548	1.5463866706102731	1.0	0.999949049397258	98.08105700857132
KEGG_PATHWAY	mmu05211:Renal cell carcinoma	12	0.6128702757916241	0.19425999149245127	ENSMUSG00000021253, ENSMUSG00000030774, ENSMUSG00000052681, ENSMUSG00000028645, ENSMUSG00000030265, ENSMUSG00000031987, ENSMUSG00000039913, ENSMUSG00000020901, ENSMUSG00000027852, ENSMUSG00000024241, ENSMUSG00000034801, ENSMUSG00000022781	651	66	5208	1.4545454545454544	1.0	0.7606134384295797	94.23170155870955
GOTERM_CC_DIRECT	GO:0001772~immunological synapse	7	0.35750766087844743	0.19542181424332422	ENSMUSG00000022636, ENSMUSG00000030830, ENSMUSG00000000409, ENSMUSG00000056153, ENSMUSG00000032504, ENSMUSG00000030707, ENSMUSG00000022770	1773	30	13445	1.769411543523219	1.0	0.8825706043632022	96.13517239376183
GOTERM_BP_DIRECT	GO:0045494~photoreceptor cell maintenance	7	0.35750766087844743	0.19587127337898563	ENSMUSG00000037493, ENSMUSG00000032258, ENSMUSG00000051444, ENSMUSG00000021803, ENSMUSG00000021363, ENSMUSG00000030838, ENSMUSG00000028125	1656	30	12548	1.768035426731079	1.0	0.999958940051043	98.31537098710442
GOTERM_BP_DIRECT	GO:0002027~regulation of heart rate	7	0.35750766087844743	0.19587127337898563	ENSMUSG00000071317, ENSMUSG00000002100, ENSMUSG00000028883, ENSMUSG00000032511, ENSMUSG00000020635, ENSMUSG00000038239, ENSMUSG00000034533	1656	30	12548	1.768035426731079	1.0	0.999958940051043	98.31537098710442
GOTERM_BP_DIRECT	GO:0051209~release of sequestered calcium ion into cytosol	7	0.35750766087844743	0.19587127337898563	ENSMUSG00000009292, ENSMUSG00000034997, ENSMUSG00000048677, ENSMUSG00000048376, ENSMUSG00000032966, ENSMUSG00000000409, ENSMUSG00000020635	1656	30	12548	1.768035426731079	1.0	0.999958940051043	98.31537098710442
GOTERM_BP_DIRECT	GO:0000082~G1/S transition of mitotic cell cycle	11	0.5617977528089888	0.19694983653448273	ENSMUSG00000028896, ENSMUSG00000041238, ENSMUSG00000053819, ENSMUSG00000079259, ENSMUSG00000031155, ENSMUSG00000039960, ENSMUSG00000021820, ENSMUSG00000040957, ENSMUSG00000032477, ENSMUSG00000021701, ENSMUSG00000054115	1656	56	12548	1.4883971704623877	1.0	0.9999570103727474	98.35719878354833
GOTERM_MF_DIRECT	GO:0046872~metal ion binding	389	19.867211440245146	0.1986014709671711	ENSMUSG00000021108, ENSMUSG00000034413, ENSMUSG00000063383, ENSMUSG00000021510, ENSMUSG00000059866, ENSMUSG00000022120, ENSMUSG00000021514, ENSMUSG00000066258, ENSMUSG00000025787, ENSMUSG00000033161, ENSMUSG00000006651, ENSMUSG00000053399, ENSMUSG00000092329, ENSMUSG00000035299, ENSMUSG00000059878, ENSMUSG00000025889, ENSMUSG00000046287, ENSMUSG00000058900, ENSMUSG00000033760, ENSMUSG00000040812,…	1591	2837	12065	1.0397942515475775	1.0	0.9965164739303743	97.4003434939488
GOTERM_MF_DIRECT	GO:0001968~fibronectin binding	6	0.30643513789581206	0.20149802952579282	ENSMUSG00000001507, ENSMUSG00000040152, ENSMUSG00000031557, ENSMUSG00000027195, ENSMUSG00000027009, ENSMUSG00000060572	1591	24	12065	1.8958202388434948	1.0	0.9964809180918212	97.5509815521282
GOTERM_MF_DIRECT	GO:0019706~protein-cysteine S-palmitoyltransferase activity	6	0.30643513789581206	0.20149802952579282	ENSMUSG00000036304, ENSMUSG00000048483, ENSMUSG00000039470, ENSMUSG00000033906, ENSMUSG00000015335, ENSMUSG00000042532	1591	24	12065	1.8958202388434948	1.0	0.9964809180918212	97.5509815521282
GOTERM_BP_DIRECT	GO:0030001~metal ion transport	6	0.30643513789581206	0.2019748403335129	ENSMUSG00000024270, ENSMUSG00000018585, ENSMUSG00000039878, ENSMUSG00000034108, ENSMUSG00000006567, ENSMUSG00000032412	1656	24	12548	1.8943236714975846	1.0	0.9999640516865681	98.53944367412896
GOTERM_BP_DIRECT	GO:0045214~sarcomere organization	6	0.30643513789581206	0.2019748403335129	ENSMUSG00000051747, ENSMUSG00000002100, ENSMUSG00000026414, ENSMUSG00000039873, ENSMUSG00000007877, ENSMUSG00000021798	1656	24	12548	1.8943236714975846	1.0	0.9999640516865681	98.53944367412896
GOTERM_BP_DIRECT	GO:0071773~cellular response to BMP stimulus	6	0.30643513789581206	0.2019748403335129	ENSMUSG00000074227, ENSMUSG00000039153, ENSMUSG00000040896, ENSMUSG00000027315, ENSMUSG00000048616, ENSMUSG00000029755	1656	24	12548	1.8943236714975846	1.0	0.9999640516865681	98.53944367412896
KEGG_PATHWAY	mmu04728:Dopaminergic synapse	19	0.9703779366700716	0.2028645201022491	ENSMUSG00000043154, ENSMUSG00000027523, ENSMUSG00000038607, ENSMUSG00000027669, ENSMUSG00000038648, ENSMUSG00000053819, ENSMUSG00000040147, ENSMUSG00000078816, ENSMUSG00000032562, ENSMUSG00000074657, ENSMUSG00000006740, ENSMUSG00000061718, ENSMUSG00000048240, ENSMUSG00000027230, ENSMUSG00000021820, ENSMUSG00000071658, ENSMUSG00000021303, ENSMUSG00000026824, ENSMUSG00000038026	651	117	5208	1.2991452991452992	1.0	0.7691160024286028	94.99432267208854
GOTERM_BP_DIRECT	GO:0021952~central nervous system projection neuron axonogenesis	4	0.20429009193054137	0.20370538150164044	ENSMUSG00000028664, ENSMUSG00000027950, ENSMUSG00000031285, ENSMUSG00000031558	1656	12	12548	2.525764895330113	1.0	0.9999637209900006	98.59764753818185
GOTERM_BP_DIRECT	GO:0018149~peptide cross-linking	4	0.20429009193054137	0.20370538150164044	ENSMUSG00000025787, ENSMUSG00000054889, ENSMUSG00000040152, ENSMUSG00000034282	1656	12	12548	2.525764895330113	1.0	0.9999637209900006	98.59764753818185
GOTERM_BP_DIRECT	GO:0006941~striated muscle contraction	4	0.20429009193054137	0.20370538150164044	ENSMUSG00000051747, ENSMUSG00000020475, ENSMUSG00000025579, ENSMUSG00000035458	1656	12	12548	2.525764895330113	1.0	0.9999637209900006	98.59764753818185
GOTERM_BP_DIRECT	GO:0070997~neuron death	4	0.20429009193054137	0.20370538150164044	ENSMUSG00000025478, ENSMUSG00000036144, ENSMUSG00000023912, ENSMUSG00000045095	1656	12	12548	2.525764895330113	1.0	0.9999637209900006	98.59764753818185
GOTERM_BP_DIRECT	GO:0046325~negative regulation of glucose import	4	0.20429009193054137	0.20370538150164044	ENSMUSG00000005057, ENSMUSG00000020176, ENSMUSG00000013698, ENSMUSG00000037370	1656	12	12548	2.525764895330113	1.0	0.9999637209900006	98.59764753818185
GOTERM_BP_DIRECT	GO:0032026~response to magnesium ion	4	0.20429009193054137	0.20370538150164044	ENSMUSG00000025889, ENSMUSG00000063727, ENSMUSG00000033068, ENSMUSG00000040152	1656	12	12548	2.525764895330113	1.0	0.9999637209900006	98.59764753818185
GOTERM_CC_DIRECT	GO:0005764~lysosome	43	2.19611848825332	0.20388962823281356	ENSMUSG00000055069, ENSMUSG00000005949, ENSMUSG00000052301, ENSMUSG00000022453, ENSMUSG00000028673, ENSMUSG00000046879, ENSMUSG00000019850, ENSMUSG00000037548, ENSMUSG00000025579, ENSMUSG00000026411, ENSMUSG00000028744, ENSMUSG00000034867, ENSMUSG00000009292, ENSMUSG00000048677, ENSMUSG00000020100, ENSMUSG00000021477, ENSMUSG00000023830, ENSMUSG00000090247, ENSMUSG00000032667, ENSMUSG00000059588,…	1773	280	13445	1.1645616791555877	1.0	0.890640044466219	96.70100973440458
KEGG_PATHWAY	mmu04666:Fc gamma R-mediated phagocytosis	14	0.7150153217568949	0.20469611162323065	ENSMUSG00000024381, ENSMUSG00000021759, ENSMUSG00000020451, ENSMUSG00000036995, ENSMUSG00000008475, ENSMUSG00000078816, ENSMUSG00000020901, ENSMUSG00000027695, ENSMUSG00000026288, ENSMUSG00000009621, ENSMUSG00000030774, ENSMUSG00000030403, ENSMUSG00000047945, ENSMUSG00000024867	651	81	5208	1.3827160493827162	1.0	0.7647389247878015	95.14412074826268
KEGG_PATHWAY	mmu04660:T cell receptor signaling pathway	14	0.7150153217568949	0.20469611162323065	ENSMUSG00000026285, ENSMUSG00000009621, ENSMUSG00000021025, ENSMUSG00000030774, ENSMUSG00000066877, ENSMUSG00000030265, ENSMUSG00000000409, ENSMUSG00000039913, ENSMUSG00000027852, ENSMUSG00000020901, ENSMUSG00000022770, ENSMUSG00000024241, ENSMUSG00000034801, ENSMUSG00000022781	651	81	5208	1.3827160493827162	1.0	0.7647389247878015	95.14412074826268
GOTERM_MF_DIRECT	GO:0005248~voltage-gated sodium channel activity	5	0.2553626149131767	0.20540159216816917	ENSMUSG00000034115, ENSMUSG00000075316, ENSMUSG00000032511, ENSMUSG00000021730, ENSMUSG00000034533	1591	18	12065	2.1064669320483276	1.0	0.9965566880813044	97.74105113216692
GOTERM_BP_DIRECT	GO:0009116~nucleoside metabolic process	5	0.2553626149131767	0.20582260390850973	ENSMUSG00000068417, ENSMUSG00000026192, ENSMUSG00000026839, ENSMUSG00000025742, ENSMUSG00000031432	1656	18	12548	2.1048040794417604	1.0	0.9999641847435841	98.66587206308954
GOTERM_BP_DIRECT	GO:0060996~dendritic spine development	5	0.2553626149131767	0.20582260390850973	ENSMUSG00000028664, ENSMUSG00000030774, ENSMUSG00000066877, ENSMUSG00000022781, ENSMUSG00000031278	1656	18	12548	2.1048040794417604	1.0	0.9999641847435841	98.66587206308954
GOTERM_BP_DIRECT	GO:0030855~epithelial cell differentiation	10	0.5107252298263534	0.2067779454707202	ENSMUSG00000032085, ENSMUSG00000000440, ENSMUSG00000003476, ENSMUSG00000019761, ENSMUSG00000025139, ENSMUSG00000003423, ENSMUSG00000044674, ENSMUSG00000029428, ENSMUSG00000029755, ENSMUSG00000030782	1656	50	12548	1.5154589371980676	1.0	0.9999622905582916	98.69561682566416
GOTERM_BP_DIRECT	GO:0070301~cellular response to hydrogen peroxide	10	0.5107252298263534	0.2067779454707202	ENSMUSG00000059363, ENSMUSG00000031161, ENSMUSG00000055633, ENSMUSG00000009292, ENSMUSG00000018537, ENSMUSG00000019850, ENSMUSG00000018476, ENSMUSG00000002147, ENSMUSG00000025578, ENSMUSG00000021215	1656	50	12548	1.5154589371980676	1.0	0.9999622905582916	98.69561682566416
GOTERM_BP_DIRECT	GO:0006816~calcium ion transport	20	1.0214504596527068	0.207570020317077	ENSMUSG00000059588, ENSMUSG00000027748, ENSMUSG00000053819, ENSMUSG00000018340, ENSMUSG00000069806, ENSMUSG00000037578, ENSMUSG00000010066, ENSMUSG00000020722, ENSMUSG00000018507, ENSMUSG00000030707, ENSMUSG00000031532, ENSMUSG00000027950, ENSMUSG00000009292, ENSMUSG00000048677, ENSMUSG00000021541, ENSMUSG00000021820, ENSMUSG00000026463, ENSMUSG00000063873, ENSMUSG00000030987, ENSMUSG00000049686	1656	118	12548	1.2842872349136167	1.0	0.9999599827209302	98.71980112426208
KEGG_PATHWAY	mmu05200:Pathways in cancer	51	2.6046986721144023	0.2075875183918504	ENSMUSG00000000440, ENSMUSG00000026639, ENSMUSG00000030589, ENSMUSG00000004451, ENSMUSG00000028800, ENSMUSG00000032402, ENSMUSG00000022994, ENSMUSG00000028645, ENSMUSG00000048240, ENSMUSG00000071658, ENSMUSG00000026479, ENSMUSG00000022061, ENSMUSG00000048701, ENSMUSG00000021025, ENSMUSG00000030265, ENSMUSG00000000142, ENSMUSG00000022637, ENSMUSG00000001507, ENSMUSG00000002900, ENSMUSG00000020901,…	651	357	5208	1.1428571428571428	1.0	0.7624562358732022	95.37218582017594
KEGG_PATHWAY	mmu05416:Viral myocarditis	10	0.5107252298263534	0.2095113388689026	ENSMUSG00000073411, ENSMUSG00000004446, ENSMUSG00000028760, ENSMUSG00000030830, ENSMUSG00000022865, ENSMUSG00000056116, ENSMUSG00000091705, ENSMUSG00000067212, ENSMUSG00000037548, ENSMUSG00000079491	651	53	5208	1.509433962264151	1.0	0.7584903165796448	95.51840095463848
KEGG_PATHWAY	mmu04612:Antigen processing and presentation	10	0.5107252298263534	0.2095113388689026	ENSMUSG00000073411, ENSMUSG00000056116, ENSMUSG00000091705, ENSMUSG00000021477, ENSMUSG00000067212, ENSMUSG00000022216, ENSMUSG00000037548, ENSMUSG00000027248, ENSMUSG00000079491, ENSMUSG00000060802	651	53	5208	1.509433962264151	1.0	0.7584903165796448	95.51840095463848
GOTERM_BP_DIRECT	GO:0016337~single organismal cell-cell adhesion	16	0.8171603677221655	0.21416917123348184	ENSMUSG00000054889, ENSMUSG00000000325, ENSMUSG00000030830, ENSMUSG00000022865, ENSMUSG00000006219, ENSMUSG00000070047, ENSMUSG00000027962, ENSMUSG00000027009, ENSMUSG00000040511, ENSMUSG00000026991, ENSMUSG00000029790, ENSMUSG00000032012, ENSMUSG00000022770, ENSMUSG00000031558, ENSMUSG00000033487, ENSMUSG00000041734	1656	91	12548	1.3322715931411582	1.0	0.9999691163014822	98.90542930267122
GOTERM_CC_DIRECT	GO:1903561~extracellular vesicle	9	0.45965270684371806	0.21669595726247481	ENSMUSG00000033161, ENSMUSG00000058672, ENSMUSG00000022136, ENSMUSG00000020241, ENSMUSG00000000792, ENSMUSG00000024597, ENSMUSG00000032504, ENSMUSG00000030605, ENSMUSG00000032562	1773	44	13445	1.5511075219197044	1.0	0.9033012385989049	97.41174958916865
GOTERM_BP_DIRECT	GO:0071407~cellular response to organic cyclic compound	12	0.6128702757916241	0.21710433889079878	ENSMUSG00000000440, ENSMUSG00000021025, ENSMUSG00000030774, ENSMUSG00000052681, ENSMUSG00000002458, ENSMUSG00000055994, ENSMUSG00000000142, ENSMUSG00000005583, ENSMUSG00000004040, ENSMUSG00000026104, ENSMUSG00000022781, ENSMUSG00000039217	1656	64	12548	1.4207427536231885	1.0	0.9999708223738571	98.97953038130798
GOTERM_MF_DIRECT	GO:0051879~Hsp90 protein binding	7	0.35750766087844743	0.21717331170460544	ENSMUSG00000031161, ENSMUSG00000071072, ENSMUSG00000028693, ENSMUSG00000055994, ENSMUSG00000062312, ENSMUSG00000029512, ENSMUSG00000024170	1591	31	12065	1.7123537641167048	1.0	0.9973557163441586	98.23376825170527
GOTERM_CC_DIRECT	GO:0005578~proteinaceous extracellular matrix	37	1.8896833503575077	0.21731448813205737	ENSMUSG00000005397, ENSMUSG00000025064, ENSMUSG00000027204, ENSMUSG00000058571, ENSMUSG00000026639, ENSMUSG00000002020, ENSMUSG00000053441, ENSMUSG00000027195, ENSMUSG00000013150, ENSMUSG00000029436, ENSMUSG00000060572, ENSMUSG00000004415, ENSMUSG00000027966, ENSMUSG00000027612, ENSMUSG00000020241, ENSMUSG00000040488, ENSMUSG00000026479, ENSMUSG00000034164, ENSMUSG00000049538, ENSMUSG00000028339,…	1773	239	13445	1.1739670133357876	1.0	0.900761496236521	97.4421604700795
KEGG_PATHWAY	mmu05320:Autoimmune thyroid disease	6	0.30643513789581206	0.217367415139968	ENSMUSG00000073411, ENSMUSG00000056116, ENSMUSG00000091705, ENSMUSG00000067212, ENSMUSG00000037548, ENSMUSG00000079491	651	26	5208	1.8461538461538463	1.0	0.7653576203013739	96.0722705273954
GOTERM_BP_DIRECT	GO:0003341~cilium movement	7	0.35750766087844743	0.21773356279070288	ENSMUSG00000040189, ENSMUSG00000026939, ENSMUSG00000027676, ENSMUSG00000039632, ENSMUSG00000023966, ENSMUSG00000039963, ENSMUSG00000036962	1656	31	12548	1.7110020258687861	1.0	0.9999687565677164	98.99478519712062
KEGG_PATHWAY	mmu04960:Aldosterone-regulated sodium reabsorption	7	0.35750766087844743	0.223136223893352	ENSMUSG00000002504, ENSMUSG00000033161, ENSMUSG00000030265, ENSMUSG00000041329, ENSMUSG00000020901, ENSMUSG00000078816, ENSMUSG00000032412	651	33	5208	1.696969696969697	1.0	0.7683063948141028	96.43791395227043
GOTERM_BP_DIRECT	GO:0003007~heart morphogenesis	10	0.5107252298263534	0.22385083598516745	ENSMUSG00000027966, ENSMUSG00000037369, ENSMUSG00000031328, ENSMUSG00000036862, ENSMUSG00000051747, ENSMUSG00000002100, ENSMUSG00000032966, ENSMUSG00000024241, ENSMUSG00000031523, ENSMUSG00000025579	1656	51	12548	1.4857440560765367	1.0	0.9999751193034014	99.13225904071577
KEGG_PATHWAY	mmu00520:Amino sugar and nucleotide sugar metabolism	9	0.45965270684371806	0.22629965130969693	ENSMUSG00000020766, ENSMUSG00000026956, ENSMUSG00000062778, ENSMUSG00000028334, ENSMUSG00000029201, ENSMUSG00000026670, ENSMUSG00000018042, ENSMUSG00000034744, ENSMUSG00000020363	651	47	5208	1.5319148936170215	1.0	0.7667502699625905	96.62480194164863
GOTERM_MF_DIRECT	GO:0004407~histone deacetylase activity	6	0.30643513789581206	0.2265269888401688	ENSMUSG00000028800, ENSMUSG00000031161, ENSMUSG00000040964, ENSMUSG00000042557, ENSMUSG00000031622, ENSMUSG00000066900	1591	25	12065	1.8199874292897549	1.0	0.9978042062442959	98.55127169868544
GOTERM_BP_DIRECT	GO:0050790~regulation of catalytic activity	6	0.30643513789581206	0.22704348805301058	ENSMUSG00000046532, ENSMUSG00000052921, ENSMUSG00000051747, ENSMUSG00000036206, ENSMUSG00000025578, ENSMUSG00000032501	1656	25	12548	1.818550724637681	1.0	0.999976774609268	99.19673973563854
GOTERM_BP_DIRECT	GO:0001578~microtubule bundle formation	6	0.30643513789581206	0.22704348805301058	ENSMUSG00000030397, ENSMUSG00000030867, ENSMUSG00000009418, ENSMUSG00000068744, ENSMUSG00000003779, ENSMUSG00000024068	1656	25	12548	1.818550724637681	1.0	0.999976774609268	99.19673973563854
GOTERM_BP_DIRECT	GO:0017157~regulation of exocytosis	6	0.30643513789581206	0.22704348805301058	ENSMUSG00000003411, ENSMUSG00000006930, ENSMUSG00000007207, ENSMUSG00000020847, ENSMUSG00000024511, ENSMUSG00000019066	1656	25	12548	1.818550724637681	1.0	0.999976774609268	99.19673973563854
GOTERM_BP_DIRECT	GO:0016197~endosomal transport	8	0.40858018386108275	0.2284522916068223	ENSMUSG00000039361, ENSMUSG00000038982, ENSMUSG00000015243, ENSMUSG00000063810, ENSMUSG00000090247, ENSMUSG00000031479, ENSMUSG00000024067, ENSMUSG00000022350	1656	38	12548	1.5952199338927027	1.0	0.9999761447884926	99.22372618069042
GOTERM_BP_DIRECT	GO:0051496~positive regulation of stress fiber assembly	8	0.40858018386108275	0.2284522916068223	ENSMUSG00000021253, ENSMUSG00000052921, ENSMUSG00000038224, ENSMUSG00000030774, ENSMUSG00000032402, ENSMUSG00000009073, ENSMUSG00000040964, ENSMUSG00000061762	1656	38	12548	1.5952199338927027	1.0	0.9999761447884926	99.22372618069042
GOTERM_BP_DIRECT	GO:0006464~cellular protein modification process	8	0.40858018386108275	0.2284522916068223	ENSMUSG00000005142, ENSMUSG00000022442, ENSMUSG00000016757, ENSMUSG00000084786, ENSMUSG00000057069, ENSMUSG00000040649, ENSMUSG00000074673, ENSMUSG00000040820	1656	38	12548	1.5952199338927027	1.0	0.9999761447884926	99.22372618069042
GOTERM_BP_DIRECT	GO:0019882~antigen processing and presentation	8	0.40858018386108275	0.2284522916068223	ENSMUSG00000032202, ENSMUSG00000073411, ENSMUSG00000003411, ENSMUSG00000019478, ENSMUSG00000091705, ENSMUSG00000037548, ENSMUSG00000002983, ENSMUSG00000002059	1656	38	12548	1.5952199338927027	1.0	0.9999761447884926	99.22372618069042
KEGG_PATHWAY	mmu04510:Focal adhesion	29	1.481103166496425	0.2296704843922215	ENSMUSG00000052681, ENSMUSG00000001281, ENSMUSG00000026639, ENSMUSG00000040152, ENSMUSG00000024241, ENSMUSG00000034801, ENSMUSG00000022781, ENSMUSG00000009621, ENSMUSG00000027966, ENSMUSG00000020241, ENSMUSG00000062312, ENSMUSG00000020312, ENSMUSG00000026479, ENSMUSG00000034165, ENSMUSG00000031328, ENSMUSG00000001507, ENSMUSG00000030890, ENSMUSG00000027009, ENSMUSG00000032243, ENSMUSG00000002900,…	651	194	5208	1.1958762886597938	1.0	0.765619458335754	96.81393930501689
GOTERM_MF_DIRECT	GO:0009931~calcium-dependent protein serine/threonine kinase activity	3	0.15321756894790603	0.23299075819762216	ENSMUSG00000016528, ENSMUSG00000031285, ENSMUSG00000020190	1591	7	12065	3.249977552303134	1.0	0.9980024668915963	98.73844782817022
GOTERM_MF_DIRECT	GO:0031432~titin binding	3	0.15321756894790603	0.23299075819762216	ENSMUSG00000061462, ENSMUSG00000053819, ENSMUSG00000007877	1591	7	12065	3.249977552303134	1.0	0.9980024668915963	98.73844782817022
GOTERM_MF_DIRECT	GO:0008469~histone-arginine N-methyltransferase activity	3	0.15321756894790603	0.23299075819762216	ENSMUSG00000023110, ENSMUSG00000020230, ENSMUSG00000030350	1591	7	12065	3.249977552303134	1.0	0.9980024668915963	98.73844782817022
GOTERM_MF_DIRECT	GO:0102391~decanoate--CoA ligase activity	3	0.15321756894790603	0.23299075819762216	ENSMUSG00000027359, ENSMUSG00000024981, ENSMUSG00000031278	1591	7	12065	3.249977552303134	1.0	0.9980024668915963	98.73844782817022
GOTERM_MF_DIRECT	GO:0031386~protein tag	3	0.15321756894790603	0.23299075819762216	ENSMUSG00000084786, ENSMUSG00000030722, ENSMUSG00000025373	1591	7	12065	3.249977552303134	1.0	0.9980024668915963	98.73844782817022
GOTERM_MF_DIRECT	GO:0070097~delta-catenin binding	3	0.15321756894790603	0.23299075819762216	ENSMUSG00000053141, ENSMUSG00000045659, ENSMUSG00000078794	1591	7	12065	3.249977552303134	1.0	0.9980024668915963	98.73844782817022
GOTERM_CC_DIRECT	GO:0042622~photoreceptor outer segment membrane	3	0.15321756894790603	0.23302063652277125	ENSMUSG00000031732, ENSMUSG00000021803, ENSMUSG00000066441	1773	7	13445	3.249939569736524	1.0	0.9150868322040885	98.11133355509523
GOTERM_CC_DIRECT	GO:0034993~LINC complex	3	0.15321756894790603	0.23302063652277125	ENSMUSG00000019737, ENSMUSG00000038292, ENSMUSG00000063450	1773	7	13445	3.249939569736524	1.0	0.9150868322040885	98.11133355509523
GOTERM_BP_DIRECT	GO:0051988~regulation of attachment of spindle microtubules to kinetochore	3	0.15321756894790603	0.23328494791372975	ENSMUSG00000027331, ENSMUSG00000005871, ENSMUSG00000026622	1656	7	12548	3.2474120082815734	1.0	0.99997957026035	99.30992299182317
GOTERM_BP_DIRECT	GO:0050953~sensory perception of light stimulus	3	0.15321756894790603	0.23328494791372975	ENSMUSG00000030761, ENSMUSG00000039137, ENSMUSG00000030838	1656	7	12548	3.2474120082815734	1.0	0.99997957026035	99.30992299182317
GOTERM_BP_DIRECT	GO:0001960~negative regulation of cytokine-mediated signaling pathway	3	0.15321756894790603	0.23328494791372975	ENSMUSG00000033295, ENSMUSG00000047986, ENSMUSG00000020227	1656	7	12548	3.2474120082815734	1.0	0.99997957026035	99.30992299182317
GOTERM_BP_DIRECT	GO:0048515~spermatid differentiation	3	0.15321756894790603	0.23328494791372975	ENSMUSG00000027378, ENSMUSG00000003810, ENSMUSG00000035984	1656	7	12548	3.2474120082815734	1.0	0.99997957026035	99.30992299182317
GOTERM_BP_DIRECT	GO:0051013~microtubule severing	3	0.15321756894790603	0.23328494791372975	ENSMUSG00000035342, ENSMUSG00000025420, ENSMUSG00000024068	1656	7	12548	3.2474120082815734	1.0	0.99997957026035	99.30992299182317
GOTERM_BP_DIRECT	GO:2000252~negative regulation of feeding behavior	3	0.15321756894790603	0.23328494791372975	ENSMUSG00000003476, ENSMUSG00000012705, ENSMUSG00000047259	1656	7	12548	3.2474120082815734	1.0	0.99997957026035	99.30992299182317
GOTERM_BP_DIRECT	GO:0032288~myelin assembly	3	0.15321756894790603	0.23328494791372975	ENSMUSG00000038417, ENSMUSG00000030890, ENSMUSG00000021112	1656	7	12548	3.2474120082815734	1.0	0.99997957026035	99.30992299182317
GOTERM_BP_DIRECT	GO:0050869~negative regulation of B cell activation	3	0.15321756894790603	0.23328494791372975	ENSMUSG00000019850, ENSMUSG00000026288, ENSMUSG00000037922	1656	7	12548	3.2474120082815734	1.0	0.99997957026035	99.30992299182317
GOTERM_BP_DIRECT	GO:0035412~regulation of catenin import into nucleus	3	0.15321756894790603	0.23328494791372975	ENSMUSG00000002458, ENSMUSG00000000142, ENSMUSG00000041075	1656	7	12548	3.2474120082815734	1.0	0.99997957026035	99.30992299182317
GOTERM_BP_DIRECT	GO:0070474~positive regulation of uterine smooth muscle contraction	3	0.15321756894790603	0.23328494791372975	ENSMUSG00000000409, ENSMUSG00000049112, ENSMUSG00000058620	1656	7	12548	3.2474120082815734	1.0	0.99997957026035	99.30992299182317
GOTERM_BP_DIRECT	GO:0045654~positive regulation of megakaryocyte differentiation	3	0.15321756894790603	0.23328494791372975	ENSMUSG00000036940, ENSMUSG00000037896, ENSMUSG00000022847	1656	7	12548	3.2474120082815734	1.0	0.99997957026035	99.30992299182317
GOTERM_MF_DIRECT	GO:0031418~L-ascorbic acid binding	5	0.2553626149131767	0.2349635412480656	ENSMUSG00000079834, ENSMUSG00000018906, ENSMUSG00000026664, ENSMUSG00000031987, ENSMUSG00000004846	1591	19	12065	1.995600251414205	1.0	0.9979156603204613	98.79088665732554
GOTERM_CC_DIRECT	GO:0016581~NuRD complex	5	0.2553626149131767	0.2350177864024509	ENSMUSG00000028800, ENSMUSG00000055817, ENSMUSG00000018474, ENSMUSG00000036180, ENSMUSG00000049532	1773	19	13445	1.995576928785585	1.0	0.9142032978663286	98.18359207046797
GOTERM_BP_DIRECT	GO:0007417~central nervous system development	13	0.6639427987742594	0.23522618388129482	ENSMUSG00000017466, ENSMUSG00000021900, ENSMUSG00000028977, ENSMUSG00000016028, ENSMUSG00000032087, ENSMUSG00000028519, ENSMUSG00000019986, ENSMUSG00000022329, ENSMUSG00000004788, ENSMUSG00000030607, ENSMUSG00000037188, ENSMUSG00000006958, ENSMUSG00000048616	1656	72	12548	1.3681226516371445	1.0	0.9999795941543927	99.34192803910516
GOTERM_MF_DIRECT	GO:0032947~protein complex scaffold	9	0.45965270684371806	0.23530554786623653	ENSMUSG00000043051, ENSMUSG00000066406, ENSMUSG00000002504, ENSMUSG00000045095, ENSMUSG00000031563, ENSMUSG00000057440, ENSMUSG00000018849, ENSMUSG00000022770, ENSMUSG00000024170	1591	45	12065	1.5166561910747958	1.0	0.9977206703410652	98.79976666243223
GOTERM_BP_DIRECT	GO:0043330~response to exogenous dsRNA	5	0.2553626149131767	0.23542566608580787	ENSMUSG00000047123, ENSMUSG00000021025, ENSMUSG00000020227, ENSMUSG00000055994, ENSMUSG00000026104	1656	19	12548	1.9940249173658784	1.0	0.9999776816276073	99.3451360655253
GOTERM_BP_DIRECT	GO:0007271~synaptic transmission, cholinergic	5	0.2553626149131767	0.23542566608580787	ENSMUSG00000027950, ENSMUSG00000035594, ENSMUSG00000035200, ENSMUSG00000040495, ENSMUSG00000026344	1656	19	12548	1.9940249173658784	1.0	0.9999776816276073	99.3451360655253
GOTERM_MF_DIRECT	GO:0005261~cation channel activity	7	0.35750766087844743	0.23976855302206218	ENSMUSG00000002771, ENSMUSG00000009292, ENSMUSG00000046031, ENSMUSG00000041482, ENSMUSG00000037578, ENSMUSG00000028420, ENSMUSG00000018507	1591	32	12065	1.658842708988058	1.0	0.9977970061204356	98.91017116060075
GOTERM_MF_DIRECT	GO:0051015~actin filament binding	20	1.0214504596527068	0.23979801961504477	ENSMUSG00000016382, ENSMUSG00000024381, ENSMUSG00000029381, ENSMUSG00000041729, ENSMUSG00000031328, ENSMUSG00000051747, ENSMUSG00000070372, ENSMUSG00000030761, ENSMUSG00000030838, ENSMUSG00000008475, ENSMUSG00000039959, ENSMUSG00000075284, ENSMUSG00000035934, ENSMUSG00000030707, ENSMUSG00000022788, ENSMUSG00000017774, ENSMUSG00000029608, ENSMUSG00000038816, ENSMUSG00000022353, ENSMUSG00000063450	1591	121	12065	1.253434868656856	1.0	0.9975780850115539	98.91086731965056
KEGG_PATHWAY	mmu04974:Protein digestion and absorption	11	0.5617977528089888	0.23987724118215276	ENSMUSG00000027966, ENSMUSG00000028339, ENSMUSG00000025064, ENSMUSG00000035165, ENSMUSG00000033161, ENSMUSG00000019838, ENSMUSG00000020241, ENSMUSG00000041329, ENSMUSG00000001119, ENSMUSG00000023243, ENSMUSG00000032412	651	62	5208	1.4193548387096775	1.0	0.7757669727419678	97.3285671639856
KEGG_PATHWAY	mmu04915:Estrogen signaling pathway	15	0.7660878447395302	0.2400344484336652	ENSMUSG00000027523, ENSMUSG00000038648, ENSMUSG00000030357, ENSMUSG00000030265, ENSMUSG00000020901, ENSMUSG00000032562, ENSMUSG00000027852, ENSMUSG00000034801, ENSMUSG00000024241, ENSMUSG00000022994, ENSMUSG00000027230, ENSMUSG00000020312, ENSMUSG00000026824, ENSMUSG00000024222, ENSMUSG00000038026	651	91	5208	1.3186813186813189	1.0	0.7694814466839478	97.335855244941
GOTERM_CC_DIRECT	GO:0001518~voltage-gated sodium channel complex	4	0.20429009193054137	0.2401744610501212	ENSMUSG00000034115, ENSMUSG00000075316, ENSMUSG00000032511, ENSMUSG00000034533	1773	13	13445	2.333289947503146	1.0	0.9165314609480515	98.35841336545883
GOTERM_CC_DIRECT	GO:0016580~Sin3 complex	4	0.20429009193054137	0.2401744610501212	ENSMUSG00000028800, ENSMUSG00000042557, ENSMUSG00000031622, ENSMUSG00000066900	1773	13	13445	2.333289947503146	1.0	0.9165314609480515	98.35841336545883
GOTERM_CC_DIRECT	GO:0031253~cell projection membrane	4	0.20429009193054137	0.2401744610501212	ENSMUSG00000071317, ENSMUSG00000005871, ENSMUSG00000022770, ENSMUSG00000041734	1773	13	13445	2.333289947503146	1.0	0.9165314609480515	98.35841336545883
GOTERM_CC_DIRECT	GO:0043196~varicosity	4	0.20429009193054137	0.2401744610501212	ENSMUSG00000032076, ENSMUSG00000024381, ENSMUSG00000038216, ENSMUSG00000003476	1773	13	13445	2.333289947503146	1.0	0.9165314609480515	98.35841336545883
GOTERM_BP_DIRECT	GO:0001649~osteoblast differentiation	17	0.8682328907048007	0.24049798560175767	ENSMUSG00000008136, ENSMUSG00000032243, ENSMUSG00000060284, ENSMUSG00000050199, ENSMUSG00000027187, ENSMUSG00000001119, ENSMUSG00000055723, ENSMUSG00000032402, ENSMUSG00000037070, ENSMUSG00000027230, ENSMUSG00000039153, ENSMUSG00000024176, ENSMUSG00000031799, ENSMUSG00000005583, ENSMUSG00000006958, ENSMUSG00000048616, ENSMUSG00000029755	1656	100	12548	1.2881400966183574	1.0	0.9999810741013325	99.42190498197455
GOTERM_BP_DIRECT	GO:0040015~negative regulation of multicellular organism growth	4	0.20429009193054137	0.24052358496744553	ENSMUSG00000059363, ENSMUSG00000027523, ENSMUSG00000020303, ENSMUSG00000063810	1656	13	12548	2.331475287997027	1.0	0.9999791349736947	99.42226987637555
GOTERM_BP_DIRECT	GO:0071380~cellular response to prostaglandin E stimulus	4	0.20429009193054137	0.24052358496744553	ENSMUSG00000000440, ENSMUSG00000027523, ENSMUSG00000022994, ENSMUSG00000020532	1656	13	12548	2.331475287997027	1.0	0.9999791349736947	99.42226987637555
GOTERM_BP_DIRECT	GO:0032228~regulation of synaptic transmission, GABAergic	4	0.20429009193054137	0.24052358496744553	ENSMUSG00000054814, ENSMUSG00000030265, ENSMUSG00000026385, ENSMUSG00000038349	1656	13	12548	2.331475287997027	1.0	0.9999791349736947	99.42226987637555
GOTERM_BP_DIRECT	GO:0045667~regulation of osteoblast differentiation	4	0.20429009193054137	0.24052358496744553	ENSMUSG00000039153, ENSMUSG00000005871, ENSMUSG00000055409, ENSMUSG00000021136	1656	13	12548	2.331475287997027	1.0	0.9999791349736947	99.42226987637555
GOTERM_BP_DIRECT	GO:0006839~mitochondrial transport	4	0.20429009193054137	0.24052358496744553	ENSMUSG00000006740, ENSMUSG00000032942, ENSMUSG00000030905, ENSMUSG00000066595	1656	13	12548	2.331475287997027	1.0	0.9999791349736947	99.42226987637555
GOTERM_BP_DIRECT	GO:0007507~heart development	35	1.787538304392237	0.24515825702249106	ENSMUSG00000000440, ENSMUSG00000066406, ENSMUSG00000066191, ENSMUSG00000027204, ENSMUSG00000027676, ENSMUSG00000039632, ENSMUSG00000024990, ENSMUSG00000035458, ENSMUSG00000022865, ENSMUSG00000026414, ENSMUSG00000027962, ENSMUSG00000062312, ENSMUSG00000005583, ENSMUSG00000022061, ENSMUSG00000023991, ENSMUSG00000059588, ENSMUSG00000037221, ENSMUSG00000051747, ENSMUSG00000046169, ENSMUSG00000062209,…	1656	228	12548	1.1631812017967624	1.0	0.9999818703931399	99.48485836148275
GOTERM_BP_DIRECT	GO:0032088~negative regulation of NF-kappaB transcription factor activity	11	0.5617977528089888	0.24536867827766667	ENSMUSG00000056941, ENSMUSG00000049871, ENSMUSG00000027598, ENSMUSG00000021025, ENSMUSG00000020227, ENSMUSG00000074151, ENSMUSG00000020230, ENSMUSG00000055994, ENSMUSG00000019850, ENSMUSG00000018669, ENSMUSG00000027187	1656	59	12548	1.4127159584049784	1.0	0.9999802273079765	99.48754175755148
GOTERM_MF_DIRECT	GO:0003977~UDP-N-acetylglucosamine diphosphorylase activity	2	0.10214504596527069	0.24621420939580518	ENSMUSG00000026956, ENSMUSG00000026670	1591	2	12065	7.583280955373979	1.0	0.9977880329329396	99.05289607918482
GOTERM_MF_DIRECT	GO:0047750~cholestenol delta-isomerase activity	2	0.10214504596527069	0.24621420939580518	ENSMUSG00000021928, ENSMUSG00000031168	1591	2	12065	7.583280955373979	1.0	0.9977880329329396	99.05289607918482
GOTERM_MF_DIRECT	GO:0031751~D4 dopamine receptor binding	2	0.10214504596527069	0.24621420939580518	ENSMUSG00000061718, ENSMUSG00000022949	1591	2	12065	7.583280955373979	1.0	0.9977880329329396	99.05289607918482
GOTERM_MF_DIRECT	GO:0004109~coproporphyrinogen oxidase activity	2	0.10214504596527069	0.24621420939580518	ENSMUSG00000022742, ENSMUSG00000039096	1591	2	12065	7.583280955373979	1.0	0.9977880329329396	99.05289607918482
GOTERM_MF_DIRECT	GO:0030172~troponin C binding	2	0.10214504596527069	0.24621420939580518	ENSMUSG00000026414, ENSMUSG00000035458	1591	2	12065	7.583280955373979	1.0	0.9977880329329396	99.05289607918482
GOTERM_MF_DIRECT	GO:0034056~estrogen response element binding	2	0.10214504596527069	0.24621420939580518	ENSMUSG00000043668, ENSMUSG00000029833	1591	2	12065	7.583280955373979	1.0	0.9977880329329396	99.05289607918482
GOTERM_MF_DIRECT	GO:0019976~interleukin-2 binding	2	0.10214504596527069	0.24621420939580518	ENSMUSG00000031304, ENSMUSG00000068227	1591	2	12065	7.583280955373979	1.0	0.9977880329329396	99.05289607918482
GOTERM_MF_DIRECT	GO:0001566~non-kinase phorbol ester receptor activity	2	0.10214504596527069	0.24621420939580518	ENSMUSG00000062151, ENSMUSG00000028456	1591	2	12065	7.583280955373979	1.0	0.9977880329329396	99.05289607918482
GOTERM_MF_DIRECT	GO:0034647~histone demethylase activity (H3-trimethyl-K4 specific)	2	0.10214504596527069	0.24621420939580518	ENSMUSG00000042207, ENSMUSG00000038080	1591	2	12065	7.583280955373979	1.0	0.9977880329329396	99.05289607918482
GOTERM_MF_DIRECT	GO:0004335~galactokinase activity	2	0.10214504596527069	0.24621420939580518	ENSMUSG00000020766, ENSMUSG00000027207	1591	2	12065	7.583280955373979	1.0	0.9977880329329396	99.05289607918482
GOTERM_MF_DIRECT	GO:0033754~indoleamine 2,3-dioxygenase activity	2	0.10214504596527069	0.24621420939580518	ENSMUSG00000031551, ENSMUSG00000031549	1591	2	12065	7.583280955373979	1.0	0.9977880329329396	99.05289607918482
GOTERM_MF_DIRECT	GO:0004882~androgen receptor activity	2	0.10214504596527069	0.24621420939580518	ENSMUSG00000046532, ENSMUSG00000022061	1591	2	12065	7.583280955373979	1.0	0.9977880329329396	99.05289607918482
GOTERM_MF_DIRECT	GO:0033897~ribonuclease T2 activity	2	0.10214504596527069	0.24621420939580518	ENSMUSG00000094724, ENSMUSG00000095687	1591	2	12065	7.583280955373979	1.0	0.9977880329329396	99.05289607918482
GOTERM_CC_DIRECT	GO:0034669~integrin alpha4-beta7 complex	2	0.10214504596527069	0.24623068471593446	ENSMUSG00000001281, ENSMUSG00000027009	1773	2	13445	7.583192329385223	1.0	0.9196289346038542	98.54365240724316
GOTERM_CC_DIRECT	GO:0097635~extrinsic component of autophagosome membrane	2	0.10214504596527069	0.24623068471593446	ENSMUSG00000043940, ENSMUSG00000029512	1773	2	13445	7.583192329385223	1.0	0.9196289346038542	98.54365240724316
GOTERM_CC_DIRECT	GO:0019008~molybdopterin synthase complex	2	0.10214504596527069	0.24623068471593446	ENSMUSG00000015536, ENSMUSG00000064120	1773	2	13445	7.583192329385223	1.0	0.9196289346038542	98.54365240724316
GOTERM_CC_DIRECT	GO:0005607~laminin-2 complex	2	0.10214504596527069	0.24623068471593446	ENSMUSG00000026479, ENSMUSG00000002900	1773	2	13445	7.583192329385223	1.0	0.9196289346038542	98.54365240724316
GOTERM_BP_DIRECT	GO:0042986~positive regulation of amyloid precursor protein biosynthetic process	2	0.10214504596527069	0.2464002802441324	ENSMUSG00000026600, ENSMUSG00000035873	1656	2	12548	7.5772946859903385	1.0	0.999979344347348	99.50050691199236
GOTERM_BP_DIRECT	GO:0051875~pigment granule localization	2	0.10214504596527069	0.2464002802441324	ENSMUSG00000032202, ENSMUSG00000030761	1656	2	12548	7.5772946859903385	1.0	0.999979344347348	99.50050691199236
GOTERM_BP_DIRECT	GO:0086043~bundle of His cell action potential	2	0.10214504596527069	0.2464002802441324	ENSMUSG00000032511, ENSMUSG00000034533	1656	2	12548	7.5772946859903385	1.0	0.999979344347348	99.50050691199236
GOTERM_BP_DIRECT	GO:0048769~sarcomerogenesis	2	0.10214504596527069	0.2464002802441324	ENSMUSG00000051747, ENSMUSG00000007877	1656	2	12548	7.5772946859903385	1.0	0.999979344347348	99.50050691199236
GOTERM_BP_DIRECT	GO:0021562~vestibulocochlear nerve development	2	0.10214504596527069	0.2464002802441324	ENSMUSG00000045871, ENSMUSG00000027950	1656	2	12548	7.5772946859903385	1.0	0.999979344347348	99.50050691199236
GOTERM_BP_DIRECT	GO:0042094~interleukin-2 biosynthetic process	2	0.10214504596527069	0.2464002802441324	ENSMUSG00000035873, ENSMUSG00000022514	1656	2	12548	7.5772946859903385	1.0	0.999979344347348	99.50050691199236
GOTERM_BP_DIRECT	GO:0002860~positive regulation of natural killer cell mediated cytotoxicity directed against tumor cell target	2	0.10214504596527069	0.2464002802441324	ENSMUSG00000062300, ENSMUSG00000040511	1656	2	12548	7.5772946859903385	1.0	0.999979344347348	99.50050691199236
GOTERM_BP_DIRECT	GO:0098815~modulation of excitatory postsynaptic potential	2	0.10214504596527069	0.2464002802441324	ENSMUSG00000007207, ENSMUSG00000039671	1656	2	12548	7.5772946859903385	1.0	0.999979344347348	99.50050691199236
GOTERM_BP_DIRECT	GO:0001839~neural plate morphogenesis	2	0.10214504596527069	0.2464002802441324	ENSMUSG00000026383, ENSMUSG00000048616	1656	2	12548	7.5772946859903385	1.0	0.999979344347348	99.50050691199236
GOTERM_BP_DIRECT	GO:0006030~chitin metabolic process	2	0.10214504596527069	0.2464002802441324	ENSMUSG00000027204, ENSMUSG00000062778	1656	2	12548	7.5772946859903385	1.0	0.999979344347348	99.50050691199236
GOTERM_BP_DIRECT	GO:0003366~cell-matrix adhesion involved in ameboidal cell migration	2	0.10214504596527069	0.2464002802441324	ENSMUSG00000001281, ENSMUSG00000027009	1656	2	12548	7.5772946859903385	1.0	0.999979344347348	99.50050691199236
GOTERM_BP_DIRECT	GO:0051904~pigment granule transport	2	0.10214504596527069	0.2464002802441324	ENSMUSG00000032202, ENSMUSG00000030761	1656	2	12548	7.5772946859903385	1.0	0.999979344347348	99.50050691199236
GOTERM_BP_DIRECT	GO:0035995~detection of muscle stretch	2	0.10214504596527069	0.2464002802441324	ENSMUSG00000051747, ENSMUSG00000007877	1656	2	12548	7.5772946859903385	1.0	0.999979344347348	99.50050691199236
GOTERM_BP_DIRECT	GO:0015695~organic cation transport	2	0.10214504596527069	0.2464002802441324	ENSMUSG00000023828, ENSMUSG00000030549	1656	2	12548	7.5772946859903385	1.0	0.999979344347348	99.50050691199236
GOTERM_BP_DIRECT	GO:0043242~negative regulation of protein complex disassembly	2	0.10214504596527069	0.2464002802441324	ENSMUSG00000031161, ENSMUSG00000020227	1656	2	12548	7.5772946859903385	1.0	0.999979344347348	99.50050691199236
GOTERM_BP_DIRECT	GO:0006638~neutral lipid metabolic process	2	0.10214504596527069	0.2464002802441324	ENSMUSG00000025889, ENSMUSG00000035435	1656	2	12548	7.5772946859903385	1.0	0.999979344347348	99.50050691199236
GOTERM_BP_DIRECT	GO:0070634~transepithelial ammonium transport	2	0.10214504596527069	0.2464002802441324	ENSMUSG00000030549, ENSMUSG00000024597	1656	2	12548	7.5772946859903385	1.0	0.999979344347348	99.50050691199236
GOTERM_BP_DIRECT	GO:0050746~regulation of lipoprotein metabolic process	2	0.10214504596527069	0.2464002802441324	ENSMUSG00000053846, ENSMUSG00000030747	1656	2	12548	7.5772946859903385	1.0	0.999979344347348	99.50050691199236
GOTERM_BP_DIRECT	GO:0048319~axial mesoderm morphogenesis	2	0.10214504596527069	0.2464002802441324	ENSMUSG00000055799, ENSMUSG00000026383	1656	2	12548	7.5772946859903385	1.0	0.999979344347348	99.50050691199236
GOTERM_BP_DIRECT	GO:0032231~regulation of actin filament bundle assembly	2	0.10214504596527069	0.2464002802441324	ENSMUSG00000031328, ENSMUSG00000032050	1656	2	12548	7.5772946859903385	1.0	0.999979344347348	99.50050691199236
GOTERM_BP_DIRECT	GO:0021784~postganglionic parasympathetic fiber development	2	0.10214504596527069	0.2464002802441324	ENSMUSG00000022144, ENSMUSG00000029765	1656	2	12548	7.5772946859903385	1.0	0.999979344347348	99.50050691199236
GOTERM_BP_DIRECT	GO:0002669~positive regulation of T cell anergy	2	0.10214504596527069	0.2464002802441324	ENSMUSG00000027598, ENSMUSG00000022637	1656	2	12548	7.5772946859903385	1.0	0.999979344347348	99.50050691199236
GOTERM_BP_DIRECT	GO:0090155~negative regulation of sphingolipid biosynthetic process	2	0.10214504596527069	0.2464002802441324	ENSMUSG00000026097, ENSMUSG00000025353	1656	2	12548	7.5772946859903385	1.0	0.999979344347348	99.50050691199236
GOTERM_BP_DIRECT	GO:1903575~cornified envelope assembly	2	0.10214504596527069	0.2464002802441324	ENSMUSG00000029428, ENSMUSG00000060962	1656	2	12548	7.5772946859903385	1.0	0.999979344347348	99.50050691199236
GOTERM_BP_DIRECT	GO:0048295~positive regulation of isotype switching to IgE isotypes	2	0.10214504596527069	0.2464002802441324	ENSMUSG00000040663, ENSMUSG00000002147	1656	2	12548	7.5772946859903385	1.0	0.999979344347348	99.50050691199236
GOTERM_BP_DIRECT	GO:0097089~methyl-branched fatty acid metabolic process	2	0.10214504596527069	0.2464002802441324	ENSMUSG00000026664, ENSMUSG00000027359	1656	2	12548	7.5772946859903385	1.0	0.999979344347348	99.50050691199236
GOTERM_BP_DIRECT	GO:0046098~guanine metabolic process	2	0.10214504596527069	0.2464002802441324	ENSMUSG00000058624, ENSMUSG00000036940	1656	2	12548	7.5772946859903385	1.0	0.999979344347348	99.50050691199236
GOTERM_BP_DIRECT	GO:0006931~substrate-dependent cell migration, cell attachment to substrate	2	0.10214504596527069	0.2464002802441324	ENSMUSG00000023905, ENSMUSG00000026383	1656	2	12548	7.5772946859903385	1.0	0.999979344347348	99.50050691199236
GOTERM_BP_DIRECT	GO:0045659~negative regulation of neutrophil differentiation	2	0.10214504596527069	0.2464002802441324	ENSMUSG00000026288, ENSMUSG00000032501	1656	2	12548	7.5772946859903385	1.0	0.999979344347348	99.50050691199236
GOTERM_BP_DIRECT	GO:0008215~spermine metabolic process	2	0.10214504596527069	0.2464002802441324	ENSMUSG00000069835, ENSMUSG00000071708	1656	2	12548	7.5772946859903385	1.0	0.999979344347348	99.50050691199236
GOTERM_BP_DIRECT	GO:0010751~negative regulation of nitric oxide mediated signal transduction	2	0.10214504596527069	0.2464002802441324	ENSMUSG00000026463, ENSMUSG00000040152	1656	2	12548	7.5772946859903385	1.0	0.999979344347348	99.50050691199236
GOTERM_BP_DIRECT	GO:1901899~positive regulation of relaxation of cardiac muscle	2	0.10214504596527069	0.2464002802441324	ENSMUSG00000021194, ENSMUSG00000038239	1656	2	12548	7.5772946859903385	1.0	0.999979344347348	99.50050691199236
GOTERM_BP_DIRECT	GO:0015680~intracellular copper ion transport	2	0.10214504596527069	0.2464002802441324	ENSMUSG00000018585, ENSMUSG00000006567	1656	2	12548	7.5772946859903385	1.0	0.999979344347348	99.50050691199236
GOTERM_BP_DIRECT	GO:0060370~susceptibility to T cell mediated cytotoxicity	2	0.10214504596527069	0.2464002802441324	ENSMUSG00000062300, ENSMUSG00000040511	1656	2	12548	7.5772946859903385	1.0	0.999979344347348	99.50050691199236
GOTERM_BP_DIRECT	GO:0072160~nephron tubule epithelial cell differentiation	2	0.10214504596527069	0.2464002802441324	ENSMUSG00000005583, ENSMUSG00000022353	1656	2	12548	7.5772946859903385	1.0	0.999979344347348	99.50050691199236
GOTERM_BP_DIRECT	GO:1904761~negative regulation of myofibroblast differentiation	2	0.10214504596527069	0.2464002802441324	ENSMUSG00000028211, ENSMUSG00000024975	1656	2	12548	7.5772946859903385	1.0	0.999979344347348	99.50050691199236
GOTERM_MF_DIRECT	GO:0005267~potassium channel activity	12	0.6128702757916241	0.2473509627504309	ENSMUSG00000035165, ENSMUSG00000038077, ENSMUSG00000037610, ENSMUSG00000028631, ENSMUSG00000045534, ENSMUSG00000052726, ENSMUSG00000054934, ENSMUSG00000040896, ENSMUSG00000028420, ENSMUSG00000021730, ENSMUSG00000049265, ENSMUSG00000074575	1591	66	12065	1.3787783555225417	1.0	0.9976501155343425	99.07616888245917
GOTERM_CC_DIRECT	GO:0005884~actin filament	12	0.6128702757916241	0.24747847242280005	ENSMUSG00000016382, ENSMUSG00000071072, ENSMUSG00000066406, ENSMUSG00000031328, ENSMUSG00000029094, ENSMUSG00000005057, ENSMUSG00000035873, ENSMUSG00000039137, ENSMUSG00000026288, ENSMUSG00000030707, ENSMUSG00000075284, ENSMUSG00000031523	1773	66	13445	1.378762241706404	1.0	0.9180844087830954	98.57930897717362
GOTERM_CC_DIRECT	GO:0030424~axon	51	2.6046986721144023	0.24751175836792277	ENSMUSG00000056121, ENSMUSG00000031161, ENSMUSG00000023267, ENSMUSG00000028883, ENSMUSG00000061762, ENSMUSG00000036437, ENSMUSG00000018507, ENSMUSG00000074657, ENSMUSG00000025068, ENSMUSG00000043051, ENSMUSG00000003476, ENSMUSG00000042249, ENSMUSG00000039137, ENSMUSG00000022636, ENSMUSG00000044287, ENSMUSG00000038077, ENSMUSG00000027500, ENSMUSG00000030707, ENSMUSG00000046532, ENSMUSG00000032076,…	1773	344	13445	1.1242523511588556	1.0	0.9153752202426853	98.58024889880723
GOTERM_BP_DIRECT	GO:0055114~oxidation-reduction process	78	3.983656792645557	0.24760951981170887	ENSMUSG00000022742, ENSMUSG00000031400, ENSMUSG00000042207, ENSMUSG00000030905, ENSMUSG00000066441, ENSMUSG00000018476, ENSMUSG00000040170, ENSMUSG00000027195, ENSMUSG00000018042, ENSMUSG00000051236, ENSMUSG00000031549, ENSMUSG00000025068, ENSMUSG00000015653, ENSMUSG00000032807, ENSMUSG00000079834, ENSMUSG00000033022, ENSMUSG00000047250, ENSMUSG00000034108, ENSMUSG00000021591, ENSMUSG00000020988,…	1656	540	12548	1.0944981213097156	1.0	0.9999786315412069	99.51530928148448
GOTERM_BP_DIRECT	GO:0006635~fatty acid beta-oxidation	8	0.40858018386108275	0.2492146703427412	ENSMUSG00000027359, ENSMUSG00000010651, ENSMUSG00000055782, ENSMUSG00000036880, ENSMUSG00000005069, ENSMUSG00000028601, ENSMUSG00000041426, ENSMUSG00000028893	1656	39	12548	1.5543168586646847	1.0	0.9999783414029134	99.53431743504285
GOTERM_BP_DIRECT	GO:0045184~establishment of protein localization	8	0.40858018386108275	0.2492146703427412	ENSMUSG00000030867, ENSMUSG00000031328, ENSMUSG00000042156, ENSMUSG00000032050, ENSMUSG00000051615, ENSMUSG00000039137, ENSMUSG00000033906, ENSMUSG00000045328	1656	39	12548	1.5543168586646847	1.0	0.9999783414029134	99.53431743504285
GOTERM_BP_DIRECT	GO:0007050~cell cycle arrest	13	0.6639427987742594	0.2502453876461712	ENSMUSG00000066357, ENSMUSG00000028211, ENSMUSG00000032402, ENSMUSG00000004085, ENSMUSG00000029161, ENSMUSG00000005102, ENSMUSG00000005871, ENSMUSG00000030890, ENSMUSG00000035131, ENSMUSG00000040152, ENSMUSG00000055128, ENSMUSG00000004031, ENSMUSG00000075334	1656	73	12548	1.3493812454503342	1.0	0.9999774224094675	99.54614875741086
GOTERM_MF_DIRECT	GO:0050699~WW domain binding	6	0.30643513789581206	0.25240083886424663	ENSMUSG00000000440, ENSMUSG00000022995, ENSMUSG00000044550, ENSMUSG00000042712, ENSMUSG00000054034, ENSMUSG00000049536	1591	26	12065	1.7499879127786107	1.0	0.9977667854254298	99.17321139790367
GOTERM_CC_DIRECT	GO:0015629~actin cytoskeleton	29	1.481103166496425	0.25247973646639305	ENSMUSG00000059248, ENSMUSG00000066406, ENSMUSG00000018126, ENSMUSG00000041729, ENSMUSG00000008136, ENSMUSG00000045991, ENSMUSG00000035934, ENSMUSG00000025049, ENSMUSG00000022995, ENSMUSG00000022788, ENSMUSG00000020532, ENSMUSG00000074305, ENSMUSG00000019978, ENSMUSG00000035873, ENSMUSG00000062127, ENSMUSG00000038456, ENSMUSG00000031355, ENSMUSG00000075705, ENSMUSG00000031328, ENSMUSG00000074802,…	1773	186	13445	1.1823256857643625	1.0	0.9174402606529647	98.71420760163414
GOTERM_BP_DIRECT	GO:0071345~cellular response to cytokine stimulus	6	0.30643513789581206	0.2529549924690006	ENSMUSG00000021025, ENSMUSG00000027009, ENSMUSG00000004040, ENSMUSG00000026104, ENSMUSG00000024501, ENSMUSG00000002897	1656	26	12548	1.7486064659977703	1.0	0.99997834887183	99.57590921849233
KEGG_PATHWAY	mmu05145:Toxoplasmosis	15	0.7660878447395302	0.2531045652353716	ENSMUSG00000018932, ENSMUSG00000021025, ENSMUSG00000046879, ENSMUSG00000026639, ENSMUSG00000037548, ENSMUSG00000032562, ENSMUSG00000002900, ENSMUSG00000026104, ENSMUSG00000021253, ENSMUSG00000027164, ENSMUSG00000022965, ENSMUSG00000004040, ENSMUSG00000026479, ENSMUSG00000078853, ENSMUSG00000032000	651	92	5208	1.3043478260869568	1.0	0.7836226453720492	97.88139779871506
GOTERM_BP_DIRECT	GO:0045600~positive regulation of fat cell differentiation	9	0.45965270684371806	0.2552737146559464	ENSMUSG00000000440, ENSMUSG00000030226, ENSMUSG00000030792, ENSMUSG00000034997, ENSMUSG00000026676, ENSMUSG00000022329, ENSMUSG00000039286, ENSMUSG00000021067, ENSMUSG00000023087	1656	46	12548	1.4825141776937616	1.0	0.9999788305599959	99.59990026583105
GOTERM_BP_DIRECT	GO:0043588~skin development	9	0.45965270684371806	0.2552737146559464	ENSMUSG00000055799, ENSMUSG00000026198, ENSMUSG00000054889, ENSMUSG00000071072, ENSMUSG00000027523, ENSMUSG00000034687, ENSMUSG00000001507, ENSMUSG00000005871, ENSMUSG00000026385	1656	46	12548	1.4825141776937616	1.0	0.9999788305599959	99.59990026583105
GOTERM_BP_DIRECT	GO:0048839~inner ear development	10	0.5107252298263534	0.25947491320925736	ENSMUSG00000021253, ENSMUSG00000037016, ENSMUSG00000031963, ENSMUSG00000023912, ENSMUSG00000062563, ENSMUSG00000016528, ENSMUSG00000067212, ENSMUSG00000021508, ENSMUSG00000030761, ENSMUSG00000019906	1656	53	12548	1.4296782426396863	1.0	0.9999811190294191	99.64013130493878
GOTERM_CC_DIRECT	GO:0031982~vesicle	22	1.1235955056179776	0.26137048425526305	ENSMUSG00000032489, ENSMUSG00000026880, ENSMUSG00000003411, ENSMUSG00000032382, ENSMUSG00000027523, ENSMUSG00000035165, ENSMUSG00000039361, ENSMUSG00000055994, ENSMUSG00000027500, ENSMUSG00000035342, ENSMUSG00000045733, ENSMUSG00000027695, ENSMUSG00000045763, ENSMUSG00000006740, ENSMUSG00000019478, ENSMUSG00000038740, ENSMUSG00000028645, ENSMUSG00000026958, ENSMUSG00000051043, ENSMUSG00000040447,…	1773	137	13445	1.217738914207846	1.0	0.9229651737645264	98.92496000024725
GOTERM_MF_DIRECT	GO:0005249~voltage-gated potassium channel activity	11	0.5617977528089888	0.2615319728608275	ENSMUSG00000018470, ENSMUSG00000035165, ENSMUSG00000038077, ENSMUSG00000028631, ENSMUSG00000045534, ENSMUSG00000052726, ENSMUSG00000005864, ENSMUSG00000040896, ENSMUSG00000023243, ENSMUSG00000021730, ENSMUSG00000074575	1591	60	12065	1.3902681751518962	1.0	0.9981051964029137	99.32483373639214
GOTERM_CC_DIRECT	GO:0005789~endoplasmic reticulum membrane	85	4.341164453524004	0.26190452455753166	ENSMUSG00000035504, ENSMUSG00000035435, ENSMUSG00000006315, ENSMUSG00000030357, ENSMUSG00000026097, ENSMUSG00000024873, ENSMUSG00000031168, ENSMUSG00000066441, ENSMUSG00000040170, ENSMUSG00000027195, ENSMUSG00000007944, ENSMUSG00000018042, ENSMUSG00000027695, ENSMUSG00000027489, ENSMUSG00000021364, ENSMUSG00000027864, ENSMUSG00000026198, ENSMUSG00000023021, ENSMUSG00000021928, ENSMUSG00000019975,…	1773	595	13445	1.0833131899121746	1.0	0.9209038356963133	98.93653085504764
GOTERM_MF_DIRECT	GO:0043130~ubiquitin binding	13	0.6639427987742594	0.2646563339502186	ENSMUSG00000031161, ENSMUSG00000028044, ENSMUSG00000012126, ENSMUSG00000053774, ENSMUSG00000019850, ENSMUSG00000025139, ENSMUSG00000032402, ENSMUSG00000056900, ENSMUSG00000025171, ENSMUSG00000041765, ENSMUSG00000028630, ENSMUSG00000031479, ENSMUSG00000029223	1591	74	12065	1.332198005673807	1.0	0.9980967355448241	99.37041306264061
GOTERM_MF_DIRECT	GO:0004709~MAP kinase kinase kinase activity	5	0.2553626149131767	0.2654463870019761	ENSMUSG00000004085, ENSMUSG00000021754, ENSMUSG00000042724, ENSMUSG00000028862, ENSMUSG00000031303	1591	20	12065	1.8958202388434948	1.0	0.9979630222547274	99.38147188743194
GOTERM_MF_DIRECT	GO:0042605~peptide antigen binding	5	0.2553626149131767	0.2654463870019761	ENSMUSG00000073411, ENSMUSG00000056116, ENSMUSG00000091705, ENSMUSG00000067212, ENSMUSG00000079491	1591	20	12065	1.8958202388434948	1.0	0.9979630222547274	99.38147188743194
GOTERM_CC_DIRECT	GO:0034704~calcium channel complex	5	0.2553626149131767	0.26550266537326284	ENSMUSG00000027748, ENSMUSG00000053819, ENSMUSG00000037578, ENSMUSG00000042272, ENSMUSG00000020635	1773	20	13445	1.8957980823463056	1.0	0.9215813522271337	99.01151254824194
GOTERM_BP_DIRECT	GO:0051497~negative regulation of stress fiber assembly	5	0.2553626149131767	0.2659469571707768	ENSMUSG00000042099, ENSMUSG00000089996, ENSMUSG00000031355, ENSMUSG00000031523, ENSMUSG00000072955	1656	20	12548	1.8943236714975844	1.0	0.9999849167032623	99.6946982697296
GOTERM_BP_DIRECT	GO:0048714~positive regulation of oligodendrocyte differentiation	5	0.2553626149131767	0.2659469571707768	ENSMUSG00000023110, ENSMUSG00000000440, ENSMUSG00000028800, ENSMUSG00000062078, ENSMUSG00000028945	1656	20	12548	1.8943236714975844	1.0	0.9999849167032623	99.6946982697296
GOTERM_BP_DIRECT	GO:0018345~protein palmitoylation	5	0.2553626149131767	0.2659469571707768	ENSMUSG00000036304, ENSMUSG00000048483, ENSMUSG00000039470, ENSMUSG00000033906, ENSMUSG00000015335	1656	20	12548	1.8943236714975844	1.0	0.9999849167032623	99.6946982697296
GOTERM_BP_DIRECT	GO:0006094~gluconeogenesis	5	0.2553626149131767	0.2659469571707768	ENSMUSG00000020475, ENSMUSG00000040618, ENSMUSG00000026827, ENSMUSG00000024990, ENSMUSG00000038871	1656	20	12548	1.8943236714975844	1.0	0.9999849167032623	99.6946982697296
GOTERM_BP_DIRECT	GO:0021591~ventricular system development	5	0.2553626149131767	0.2659469571707768	ENSMUSG00000051747, ENSMUSG00000035596, ENSMUSG00000022783, ENSMUSG00000026807, ENSMUSG00000035984	1656	20	12548	1.8943236714975844	1.0	0.9999849167032623	99.6946982697296
GOTERM_CC_DIRECT	GO:0005874~microtubule	45	2.29826353421859	0.2659761636420834	ENSMUSG00000032489, ENSMUSG00000059248, ENSMUSG00000062591, ENSMUSG00000029381, ENSMUSG00000031161, ENSMUSG00000024381, ENSMUSG00000025795, ENSMUSG00000050132, ENSMUSG00000032624, ENSMUSG00000030357, ENSMUSG00000023999, ENSMUSG00000022783, ENSMUSG00000031285, ENSMUSG00000025420, ENSMUSG00000074657, ENSMUSG00000043051, ENSMUSG00000030397, ENSMUSG00000020513, ENSMUSG00000027331, ENSMUSG00000058672,…	1773	303	13445	1.1262166825819637	1.0	0.9195017358933307	99.02100394379917
KEGG_PATHWAY	mmu05033:Nicotine addiction	7	0.35750766087844743	0.2667072331546005	ENSMUSG00000002771, ENSMUSG00000027950, ENSMUSG00000023267, ENSMUSG00000055078, ENSMUSG00000000560, ENSMUSG00000055026, ENSMUSG00000031343	651	35	5208	1.6	1.0	0.7974985663290632	98.33804229790083
GOTERM_BP_DIRECT	GO:0030838~positive regulation of actin filament polymerization	8	0.40858018386108275	0.27051934945320794	ENSMUSG00000018126, ENSMUSG00000066877, ENSMUSG00000021754, ENSMUSG00000016150, ENSMUSG00000017774, ENSMUSG00000030403, ENSMUSG00000022770, ENSMUSG00000041734	1656	40	12548	1.5154589371980676	1.0	0.9999867655625051	99.7284215508352
GOTERM_BP_DIRECT	GO:0006694~steroid biosynthetic process	8	0.40858018386108275	0.27051934945320794	ENSMUSG00000058454, ENSMUSG00000032018, ENSMUSG00000021273, ENSMUSG00000031168, ENSMUSG00000027195, ENSMUSG00000018042, ENSMUSG00000041939, ENSMUSG00000029311	1656	40	12548	1.5154589371980676	1.0	0.9999867655625051	99.7284215508352
GOTERM_BP_DIRECT	GO:0045773~positive regulation of axon extension	8	0.40858018386108275	0.27051934945320794	ENSMUSG00000043051, ENSMUSG00000059363, ENSMUSG00000030774, ENSMUSG00000023905, ENSMUSG00000004788, ENSMUSG00000030890, ENSMUSG00000051149, ENSMUSG00000018507	1656	40	12548	1.5154589371980676	1.0	0.9999867655625051	99.7284215508352
GOTERM_BP_DIRECT	GO:0043434~response to peptide hormone	9	0.45965270684371806	0.2750075978447494	ENSMUSG00000036478, ENSMUSG00000020303, ENSMUSG00000004788, ENSMUSG00000049112, ENSMUSG00000034165, ENSMUSG00000027695, ENSMUSG00000026104, ENSMUSG00000027199, ENSMUSG00000029833	1656	47	12548	1.4509713228492136	1.0	0.9999883312742921	99.75807208612922
GOTERM_BP_DIRECT	GO:0010628~positive regulation of gene expression	45	2.29826353421859	0.2751647641942669	ENSMUSG00000062078, ENSMUSG00000042207, ENSMUSG00000063632, ENSMUSG00000037411, ENSMUSG00000002983, ENSMUSG00000032807, ENSMUSG00000071072, ENSMUSG00000032402, ENSMUSG00000003476, ENSMUSG00000039153, ENSMUSG00000017724, ENSMUSG00000062312, ENSMUSG00000024176, ENSMUSG00000035873, ENSMUSG00000005583, ENSMUSG00000037188, ENSMUSG00000039137, ENSMUSG00000027314, ENSMUSG00000022061, ENSMUSG00000048616,…	1656	304	12548	1.1216390160183065	1.0	0.9999872992216303	99.7590526480768
GOTERM_CC_DIRECT	GO:0030315~T-tubule	10	0.5107252298263534	0.2772103996588871	ENSMUSG00000021253, ENSMUSG00000024381, ENSMUSG00000033161, ENSMUSG00000053819, ENSMUSG00000026463, ENSMUSG00000032050, ENSMUSG00000032511, ENSMUSG00000026824, ENSMUSG00000022770, ENSMUSG00000030401	1773	54	13445	1.4042948758120783	1.0	0.9266808041381694	99.22274642709638
GOTERM_MF_DIRECT	GO:0030165~PDZ domain binding	18	0.9193054136874361	0.27748969680980223	ENSMUSG00000024897, ENSMUSG00000030172, ENSMUSG00000044674, ENSMUSG00000024074, ENSMUSG00000031557, ENSMUSG00000041075, ENSMUSG00000022770, ENSMUSG00000039831, ENSMUSG00000032076, ENSMUSG00000002504, ENSMUSG00000056073, ENSMUSG00000022865, ENSMUSG00000047904, ENSMUSG00000026463, ENSMUSG00000020782, ENSMUSG00000038026, ENSMUSG00000023805, ENSMUSG00000018900	1591	110	12065	1.2409005199702876	1.0	0.9983978083603404	99.52901822573111
GOTERM_MF_DIRECT	GO:0008307~structural constituent of muscle	4	0.20429009193054137	0.27786908535939314	ENSMUSG00000051747, ENSMUSG00000002100, ENSMUSG00000007877, ENSMUSG00000031636	1591	14	12065	2.1666517015354225	1.0	0.9982658628205783	99.53307869183409
GOTERM_MF_DIRECT	GO:0001671~ATPase activator activity	4	0.20429009193054137	0.27786908535939314	ENSMUSG00000019478, ENSMUSG00000020288, ENSMUSG00000041329, ENSMUSG00000032412	1591	14	12065	2.1666517015354225	1.0	0.9982658628205783	99.53307869183409
GOTERM_MF_DIRECT	GO:0048156~tau protein binding	4	0.20429009193054137	0.27786908535939314	ENSMUSG00000024381, ENSMUSG00000025889, ENSMUSG00000031161, ENSMUSG00000030357	1591	14	12065	2.1666517015354225	1.0	0.9982658628205783	99.53307869183409
GOTERM_MF_DIRECT	GO:0016702~oxidoreductase activity, acting on single donors with incorporation of molecular oxygen, incorporation of two atoms of oxygen	4	0.20429009193054137	0.27786908535939314	ENSMUSG00000079834, ENSMUSG00000018906, ENSMUSG00000033022, ENSMUSG00000032807	1591	14	12065	2.1666517015354225	1.0	0.9982658628205783	99.53307869183409
GOTERM_MF_DIRECT	GO:0008509~anion transmembrane transporter activity	4	0.20429009193054137	0.27786908535939314	ENSMUSG00000021733, ENSMUSG00000015243, ENSMUSG00000005357, ENSMUSG00000074796	1591	14	12065	2.1666517015354225	1.0	0.9982658628205783	99.53307869183409
GOTERM_BP_DIRECT	GO:0070498~interleukin-1-mediated signaling pathway	4	0.20429009193054137	0.2783014622495106	ENSMUSG00000027164, ENSMUSG00000020227, ENSMUSG00000059866, ENSMUSG00000026072	1656	14	12548	2.164941338854382	1.0	0.9999880363160535	99.77785329251533
GOTERM_BP_DIRECT	GO:0006672~ceramide metabolic process	4	0.20429009193054137	0.2783014622495106	ENSMUSG00000021759, ENSMUSG00000026097, ENSMUSG00000068329, ENSMUSG00000025353	1656	14	12548	2.164941338854382	1.0	0.9999880363160535	99.77785329251533
GOTERM_BP_DIRECT	GO:0007187~G-protein coupled receptor signaling pathway, coupled to cyclic nucleotide second messenger	4	0.20429009193054137	0.2783014622495106	ENSMUSG00000044933, ENSMUSG00000039106, ENSMUSG00000043441, ENSMUSG00000027584	1656	14	12548	2.164941338854382	1.0	0.9999880363160535	99.77785329251533
GOTERM_BP_DIRECT	GO:0000038~very long-chain fatty acid metabolic process	4	0.20429009193054137	0.2783014622495106	ENSMUSG00000027359, ENSMUSG00000055782, ENSMUSG00000005069, ENSMUSG00000021364	1656	14	12548	2.164941338854382	1.0	0.9999880363160535	99.77785329251533
GOTERM_BP_DIRECT	GO:0003351~epithelial cilium movement	4	0.20429009193054137	0.2783014622495106	ENSMUSG00000022442, ENSMUSG00000039963, ENSMUSG00000035984, ENSMUSG00000019027	1656	14	12548	2.164941338854382	1.0	0.9999880363160535	99.77785329251533
GOTERM_BP_DIRECT	GO:0016339~calcium-dependent cell-cell adhesion via plasma membrane cell adhesion molecules	4	0.20429009193054137	0.2783014622495106	ENSMUSG00000053166, ENSMUSG00000000325, ENSMUSG00000047910, ENSMUSG00000031841	1656	14	12548	2.164941338854382	1.0	0.9999880363160535	99.77785329251533
GOTERM_BP_DIRECT	GO:0007009~plasma membrane organization	4	0.20429009193054137	0.2783014622495106	ENSMUSG00000018126, ENSMUSG00000063681, ENSMUSG00000021112, ENSMUSG00000022353	1656	14	12548	2.164941338854382	1.0	0.9999880363160535	99.77785329251533
KEGG_PATHWAY	mmu05166:HTLV-I infection	33	1.6853932584269662	0.27901144096572683	ENSMUSG00000030830, ENSMUSG00000041075, ENSMUSG00000037548, ENSMUSG00000002983, ENSMUSG00000023206, ENSMUSG00000055723, ENSMUSG00000079491, ENSMUSG00000032402, ENSMUSG00000022994, ENSMUSG00000028645, ENSMUSG00000027962, ENSMUSG00000091705, ENSMUSG00000005871, ENSMUSG00000034165, ENSMUSG00000026072, ENSMUSG00000028211, ENSMUSG00000021025, ENSMUSG00000030726, ENSMUSG00000056116, ENSMUSG00000021754,…	651	230	5208	1.1478260869565218	1.0	0.8086217828154578	98.67090516054319
GOTERM_BP_DIRECT	GO:0001958~endochondral ossification	6	0.30643513789581206	0.2795425865828524	ENSMUSG00000027523, ENSMUSG00000039153, ENSMUSG00000002881, ENSMUSG00000005583, ENSMUSG00000050860, ENSMUSG00000029755	1656	27	12548	1.6838432635534084	1.0	0.9999876554910383	99.78490165023693
GOTERM_BP_DIRECT	GO:0048812~neuron projection morphogenesis	11	0.5617977528089888	0.27975268158829314	ENSMUSG00000045871, ENSMUSG00000034867, ENSMUSG00000030774, ENSMUSG00000064023, ENSMUSG00000029765, ENSMUSG00000030890, ENSMUSG00000053646, ENSMUSG00000054263, ENSMUSG00000041120, ENSMUSG00000025020, ENSMUSG00000031558	1656	61	12548	1.3663974023917005	1.0	0.999986631008412	99.78607362825383
GOTERM_BP_DIRECT	GO:0007626~locomotory behavior	15	0.7660878447395302	0.28097427785489065	ENSMUSG00000024897, ENSMUSG00000028546, ENSMUSG00000038248, ENSMUSG00000036437, ENSMUSG00000075324, ENSMUSG00000025579, ENSMUSG00000032172, ENSMUSG00000016028, ENSMUSG00000038417, ENSMUSG00000027950, ENSMUSG00000048240, ENSMUSG00000025533, ENSMUSG00000039913, ENSMUSG00000035200, ENSMUSG00000018900	1656	89	12548	1.2770721380882593	1.0	0.9999862132314189	99.79276923078942
GOTERM_MF_DIRECT	GO:0032403~protein complex binding	48	2.4514811031664965	0.28178797253203736	ENSMUSG00000024897, ENSMUSG00000033295, ENSMUSG00000053825, ENSMUSG00000020841, ENSMUSG00000024381, ENSMUSG00000027204, ENSMUSG00000034997, ENSMUSG00000052681, ENSMUSG00000030830, ENSMUSG00000066877, ENSMUSG00000038967, ENSMUSG00000016946, ENSMUSG00000018340, ENSMUSG00000026639, ENSMUSG00000042557, ENSMUSG00000030761, ENSMUSG00000029512, ENSMUSG00000021701, ENSMUSG00000074657, ENSMUSG00000038738,…	1591	327	12065	1.113142158587006	1.0	0.9982963235779626	99.5731408274651
GOTERM_MF_DIRECT	GO:0051371~muscle alpha-actinin binding	3	0.15321756894790603	0.28507552624584864	ENSMUSG00000051747, ENSMUSG00000037578, ENSMUSG00000021798	1591	8	12065	2.8437303582652422	1.0	0.9982980643987168	99.60423486052072
GOTERM_MF_DIRECT	GO:0004889~acetylcholine-activated cation-selective channel activity	3	0.15321756894790603	0.28507552624584864	ENSMUSG00000027950, ENSMUSG00000035594, ENSMUSG00000035200	1591	8	12065	2.8437303582652422	1.0	0.9982980643987168	99.60423486052072
GOTERM_MF_DIRECT	GO:0019205~nucleobase-containing compound kinase activity	3	0.15321756894790603	0.28507552624584864	ENSMUSG00000039058, ENSMUSG00000026807, ENSMUSG00000024782	1591	8	12065	2.8437303582652422	1.0	0.9982980643987168	99.60423486052072
GOTERM_MF_DIRECT	GO:0005523~tropomyosin binding	3	0.15321756894790603	0.28507552624584864	ENSMUSG00000064179, ENSMUSG00000026414, ENSMUSG00000001025	1591	8	12065	2.8437303582652422	1.0	0.9982980643987168	99.60423486052072
GOTERM_MF_DIRECT	GO:0005068~transmembrane receptor protein tyrosine kinase adaptor activity	3	0.15321756894790603	0.28507552624584864	ENSMUSG00000005057, ENSMUSG00000059013, ENSMUSG00000022102	1591	8	12065	2.8437303582652422	1.0	0.9982980643987168	99.60423486052072
GOTERM_CC_DIRECT	GO:0005892~acetylcholine-gated channel complex	3	0.15321756894790603	0.28510834215983394	ENSMUSG00000027950, ENSMUSG00000035594, ENSMUSG00000035200	1773	8	13445	2.8436971235194584	1.0	0.9306659768180372	99.34056807835348
GOTERM_CC_DIRECT	GO:0001533~cornified envelope	3	0.15321756894790603	0.28510834215983394	ENSMUSG00000054889, ENSMUSG00000043165, ENSMUSG00000034282	1773	8	13445	2.8436971235194584	1.0	0.9306659768180372	99.34056807835348
GOTERM_CC_DIRECT	GO:0031301~integral component of organelle membrane	3	0.15321756894790603	0.28510834215983394	ENSMUSG00000028744, ENSMUSG00000022199, ENSMUSG00000037788	1773	8	13445	2.8436971235194584	1.0	0.9306659768180372	99.34056807835348
GOTERM_CC_DIRECT	GO:0030285~integral component of synaptic vesicle membrane	3	0.15321756894790603	0.28510834215983394	ENSMUSG00000031144, ENSMUSG00000026347, ENSMUSG00000000560	1773	8	13445	2.8436971235194584	1.0	0.9306659768180372	99.34056807835348
GOTERM_CC_DIRECT	GO:0005890~sodium:potassium-exchanging ATPase complex	3	0.15321756894790603	0.28510834215983394	ENSMUSG00000033161, ENSMUSG00000041329, ENSMUSG00000032412	1773	8	13445	2.8436971235194584	1.0	0.9306659768180372	99.34056807835348
GOTERM_CC_DIRECT	GO:0030122~AP-2 adaptor complex	3	0.15321756894790603	0.28510834215983394	ENSMUSG00000039361, ENSMUSG00000039959, ENSMUSG00000028552	1773	8	13445	2.8436971235194584	1.0	0.9306659768180372	99.34056807835348
GOTERM_BP_DIRECT	GO:0060074~synapse maturation	3	0.15321756894790603	0.2854154176937594	ENSMUSG00000000632, ENSMUSG00000062209, ENSMUSG00000038738	1656	8	12548	2.841485507246377	1.0	0.9999877861474165	99.81547768118833
GOTERM_BP_DIRECT	GO:0048739~cardiac muscle fiber development	3	0.15321756894790603	0.2854154176937594	ENSMUSG00000022865, ENSMUSG00000051747, ENSMUSG00000007877	1656	8	12548	2.841485507246377	1.0	0.9999877861474165	99.81547768118833
GOTERM_BP_DIRECT	GO:0043616~keratinocyte proliferation	3	0.15321756894790603	0.2854154176937594	ENSMUSG00000064023, ENSMUSG00000021765, ENSMUSG00000031841	1656	8	12548	2.841485507246377	1.0	0.9999877861474165	99.81547768118833
GOTERM_BP_DIRECT	GO:0042574~retinal metabolic process	3	0.15321756894790603	0.2854154176937594	ENSMUSG00000066441, ENSMUSG00000025921, ENSMUSG00000024990	1656	8	12548	2.841485507246377	1.0	0.9999877861474165	99.81547768118833
GOTERM_BP_DIRECT	GO:0006750~glutathione biosynthetic process	3	0.15321756894790603	0.2854154176937594	ENSMUSG00000002797, ENSMUSG00000027610, ENSMUSG00000027603	1656	8	12548	2.841485507246377	1.0	0.9999877861474165	99.81547768118833
GOTERM_BP_DIRECT	GO:0032933~SREBP signaling pathway	3	0.15321756894790603	0.2854154176937594	ENSMUSG00000025198, ENSMUSG00000003721, ENSMUSG00000040964	1656	8	12548	2.841485507246377	1.0	0.9999877861474165	99.81547768118833
GOTERM_BP_DIRECT	GO:0070166~enamel mineralization	3	0.15321756894790603	0.2854154176937594	ENSMUSG00000037408, ENSMUSG00000030987, ENSMUSG00000032012	1656	8	12548	2.841485507246377	1.0	0.9999877861474165	99.81547768118833
GOTERM_BP_DIRECT	GO:0050832~defense response to fungus	3	0.15321756894790603	0.2854154176937594	ENSMUSG00000049709, ENSMUSG00000031827, ENSMUSG00000002897	1656	8	12548	2.841485507246377	1.0	0.9999877861474165	99.81547768118833
GOTERM_BP_DIRECT	GO:0046548~retinal rod cell development	3	0.15321756894790603	0.2854154176937594	ENSMUSG00000097767, ENSMUSG00000019986, ENSMUSG00000063810	1656	8	12548	2.841485507246377	1.0	0.9999877861474165	99.81547768118833
GOTERM_BP_DIRECT	GO:0002115~store-operated calcium entry	3	0.15321756894790603	0.2854154176937594	ENSMUSG00000030987, ENSMUSG00000049686, ENSMUSG00000039747	1656	8	12548	2.841485507246377	1.0	0.9999877861474165	99.81547768118833
GOTERM_BP_DIRECT	GO:0042118~endothelial cell activation	3	0.15321756894790603	0.2854154176937594	ENSMUSG00000023110, ENSMUSG00000031963, ENSMUSG00000090698	1656	8	12548	2.841485507246377	1.0	0.9999877861474165	99.81547768118833
GOTERM_BP_DIRECT	GO:0051057~positive regulation of small GTPase mediated signal transduction	3	0.15321756894790603	0.2854154176937594	ENSMUSG00000029778, ENSMUSG00000024241, ENSMUSG00000034801	1656	8	12548	2.841485507246377	1.0	0.9999877861474165	99.81547768118833
GOTERM_BP_DIRECT	GO:0032731~positive regulation of interleukin-1 beta production	3	0.15321756894790603	0.2854154176937594	ENSMUSG00000032402, ENSMUSG00000055994, ENSMUSG00000038058	1656	8	12548	2.841485507246377	1.0	0.9999877861474165	99.81547768118833
GOTERM_BP_DIRECT	GO:0006048~UDP-N-acetylglucosamine biosynthetic process	3	0.15321756894790603	0.2854154176937594	ENSMUSG00000026956, ENSMUSG00000026670, ENSMUSG00000020363	1656	8	12548	2.841485507246377	1.0	0.9999877861474165	99.81547768118833
GOTERM_BP_DIRECT	GO:0050650~chondroitin sulfate proteoglycan biosynthetic process	3	0.15321756894790603	0.2854154176937594	ENSMUSG00000020868, ENSMUSG00000026156, ENSMUSG00000071649	1656	8	12548	2.841485507246377	1.0	0.9999877861474165	99.81547768118833
GOTERM_MF_DIRECT	GO:0004896~cytokine receptor activity	7	0.35750766087844743	0.28682170362462234	ENSMUSG00000062157, ENSMUSG00000015966, ENSMUSG00000022965, ENSMUSG00000031304, ENSMUSG00000054263, ENSMUSG00000068227, ENSMUSG00000068758	1591	34	12065	1.5612637261064073	1.0	0.9982300782964553	99.6198723993124
GOTERM_BP_DIRECT	GO:0030216~keratinocyte differentiation	7	0.35750766087844743	0.28748768300555927	ENSMUSG00000054889, ENSMUSG00000037242, ENSMUSG00000019761, ENSMUSG00000047250, ENSMUSG00000021067, ENSMUSG00000060798, ENSMUSG00000034282	1656	34	12548	1.5600312588803638	1.0	0.999987899344147	99.82524800052516
KEGG_PATHWAY	mmu05143:African trypanosomiasis	5	0.2553626149131767	0.29159267277618905	ENSMUSG00000031551, ENSMUSG00000027962, ENSMUSG00000078816, ENSMUSG00000031549, ENSMUSG00000039217	651	22	5208	1.8181818181818181	1.0	0.8193814893320404	98.94663589044508
GOTERM_BP_DIRECT	GO:0007389~pattern specification process	8	0.40858018386108275	0.2922813102795969	ENSMUSG00000029381, ENSMUSG00000036862, ENSMUSG00000005871, ENSMUSG00000021765, ENSMUSG00000037188, ENSMUSG00000006958, ENSMUSG00000041014, ENSMUSG00000048616	1656	41	12548	1.4784965240956756	1.0	0.99998944499371	99.8460060537585
GOTERM_CC_DIRECT	GO:0005871~kinesin complex	9	0.45965270684371806	0.2944427435809412	ENSMUSG00000043051, ENSMUSG00000032489, ENSMUSG00000006740, ENSMUSG00000079553, ENSMUSG00000050382, ENSMUSG00000023999, ENSMUSG00000074657, ENSMUSG00000045328, ENSMUSG00000003779	1773	48	13445	1.4218485617597292	1.0	0.9354499845547966	99.458288001079
GOTERM_BP_DIRECT	GO:0030335~positive regulation of cell migration	28	1.4300306435137897	0.29490857337809073	ENSMUSG00000040152, ENSMUSG00000045991, ENSMUSG00000038777, ENSMUSG00000027695, ENSMUSG00000055723, ENSMUSG00000032402, ENSMUSG00000005871, ENSMUSG00000026479, ENSMUSG00000025207, ENSMUSG00000052133, ENSMUSG00000019312, ENSMUSG00000068566, ENSMUSG00000000627, ENSMUSG00000028064, ENSMUSG00000062209, ENSMUSG00000030890, ENSMUSG00000002900, ENSMUSG00000030707, ENSMUSG00000031841, ENSMUSG00000030774,…	1656	183	12548	1.1593674929384123	1.0	0.9999898066398762	99.85636965059338
GOTERM_MF_DIRECT	GO:0004888~transmembrane signaling receptor activity	14	0.7150153217568949	0.2954567652535589	ENSMUSG00000029090, ENSMUSG00000044017, ENSMUSG00000059588, ENSMUSG00000057899, ENSMUSG00000029778, ENSMUSG00000044674, ENSMUSG00000041075, ENSMUSG00000050199, ENSMUSG00000016028, ENSMUSG00000003476, ENSMUSG00000062312, ENSMUSG00000031785, ENSMUSG00000022199, ENSMUSG00000023918	1591	83	12065	1.2791076310269363	1.0	0.9984643526066487	99.68903284328823
GOTERM_MF_DIRECT	GO:0051117~ATPase binding	14	0.7150153217568949	0.2954567652535589	ENSMUSG00000038764, ENSMUSG00000004451, ENSMUSG00000038239, ENSMUSG00000032412, ENSMUSG00000046532, ENSMUSG00000018585, ENSMUSG00000019478, ENSMUSG00000015243, ENSMUSG00000003423, ENSMUSG00000032050, ENSMUSG00000041329, ENSMUSG00000000409, ENSMUSG00000022769, ENSMUSG00000036578	1591	83	12065	1.2791076310269363	1.0	0.9984643526066487	99.68903284328823
KEGG_PATHWAY	mmu04080:Neuroactive ligand-receptor interaction	27	1.3789581205311543	0.29615951956353	ENSMUSG00000044933, ENSMUSG00000034997, ENSMUSG00000023267, ENSMUSG00000050534, ENSMUSG00000000560, ENSMUSG00000036437, ENSMUSG00000055026, ENSMUSG00000002771, ENSMUSG00000035594, ENSMUSG00000003476, ENSMUSG00000047904, ENSMUSG00000035200, ENSMUSG00000027584, ENSMUSG00000058620, ENSMUSG00000047259, ENSMUSG00000059588, ENSMUSG00000055078, ENSMUSG00000029778, ENSMUSG00000040495, ENSMUSG00000027950,…	651	186	5208	1.1612903225806452	1.0	0.819655692326291	99.03287949292793
GOTERM_MF_DIRECT	GO:0016798~hydrolase activity, acting on glycosyl bonds	11	0.5617977528089888	0.29654370158153626	ENSMUSG00000005142, ENSMUSG00000022453, ENSMUSG00000028673, ENSMUSG00000045594, ENSMUSG00000035239, ENSMUSG00000062778, ENSMUSG00000003746, ENSMUSG00000035121, ENSMUSG00000036278, ENSMUSG00000037049, ENSMUSG00000025579	1591	62	12065	1.3454208146631252	1.0	0.9983759868751044	99.69684781522152
GOTERM_MF_DIRECT	GO:0043236~laminin binding	5	0.2553626149131767	0.2965864825985274	ENSMUSG00000005397, ENSMUSG00000001507, ENSMUSG00000040152, ENSMUSG00000031557, ENSMUSG00000028776	1591	21	12065	1.805543084612852	1.0	0.9982385306003541	99.69715160042107
GOTERM_MF_DIRECT	GO:0031683~G-protein beta/gamma-subunit complex binding	5	0.2553626149131767	0.2965864825985274	ENSMUSG00000031347, ENSMUSG00000027523, ENSMUSG00000024697, ENSMUSG00000020901, ENSMUSG00000032562	1591	21	12065	1.805543084612852	1.0	0.9982385306003541	99.69715160042107
GOTERM_CC_DIRECT	GO:0032588~trans-Golgi network membrane	5	0.2553626149131767	0.29664405954889195	ENSMUSG00000027523, ENSMUSG00000027612, ENSMUSG00000006567, ENSMUSG00000040188, ENSMUSG00000026278	1773	21	13445	1.8055219831869578	1.0	0.9349331077396063	99.48303190891643
GOTERM_BP_DIRECT	GO:0007026~negative regulation of microtubule depolymerization	5	0.2553626149131767	0.29712230867748834	ENSMUSG00000031161, ENSMUSG00000032624, ENSMUSG00000027500, ENSMUSG00000005871, ENSMUSG00000035299	1656	21	12548	1.8041177823786518	1.0	0.9999899641965514	99.86458598484528
GOTERM_BP_DIRECT	GO:0017158~regulation of calcium ion-dependent exocytosis	5	0.2553626149131767	0.29712230867748834	ENSMUSG00000052301, ENSMUSG00000020847, ENSMUSG00000020848, ENSMUSG00000029608, ENSMUSG00000004961	1656	21	12548	1.8041177823786518	1.0	0.9999899641965514	99.86458598484528
GOTERM_BP_DIRECT	GO:1902042~negative regulation of extrinsic apoptotic signaling pathway via death domain receptors	5	0.2553626149131767	0.29712230867748834	ENSMUSG00000010751, ENSMUSG00000019850, ENSMUSG00000020696, ENSMUSG00000037411, ENSMUSG00000013698	1656	21	12548	1.8041177823786518	1.0	0.9999899641965514	99.86458598484528
GOTERM_BP_DIRECT	GO:0006633~fatty acid biosynthetic process	11	0.5617977528089888	0.29744963417170855	ENSMUSG00000071072, ENSMUSG00000038633, ENSMUSG00000032018, ENSMUSG00000047250, ENSMUSG00000020532, ENSMUSG00000028497, ENSMUSG00000037071, ENSMUSG00000035376, ENSMUSG00000027195, ENSMUSG00000032262, ENSMUSG00000021364	1656	62	12548	1.3443587346111892	1.0	0.9999892209520906	99.86576242254735
GOTERM_BP_DIRECT	GO:0008203~cholesterol metabolic process	12	0.6128702757916241	0.2975489000245257	ENSMUSG00000058454, ENSMUSG00000026600, ENSMUSG00000025198, ENSMUSG00000015243, ENSMUSG00000021273, ENSMUSG00000031168, ENSMUSG00000003721, ENSMUSG00000039519, ENSMUSG00000003123, ENSMUSG00000018042, ENSMUSG00000027187, ENSMUSG00000041939	1656	69	12548	1.3177903801722328	1.0	0.9999883136920845	99.86611727680857
GOTERM_BP_DIRECT	GO:0043065~positive regulation of apoptotic process	42	2.1450459652706844	0.29789192985561813	ENSMUSG00000033295, ENSMUSG00000000440, ENSMUSG00000024381, ENSMUSG00000038633, ENSMUSG00000058638, ENSMUSG00000055409, ENSMUSG00000022508, ENSMUSG00000042724, ENSMUSG00000026278, ENSMUSG00000019822, ENSMUSG00000005871, ENSMUSG00000035873, ENSMUSG00000023830, ENSMUSG00000021215, ENSMUSG00000041801, ENSMUSG00000039217, ENSMUSG00000026285, ENSMUSG00000028211, ENSMUSG00000004446, ENSMUSG00000004085,…	1656	285	12548	1.1166539537248918	1.0	0.9999874846756386	99.86733671136125
GOTERM_MF_DIRECT	GO:0004674~protein serine/threonine kinase activity	54	2.7579162410623086	0.29820039439355395	ENSMUSG00000020032, ENSMUSG00000020227, ENSMUSG00000031155, ENSMUSG00000038967, ENSMUSG00000021108, ENSMUSG00000021363, ENSMUSG00000042724, ENSMUSG00000029512, ENSMUSG00000022781, ENSMUSG00000030397, ENSMUSG00000021820, ENSMUSG00000042249, ENSMUSG00000061288, ENSMUSG00000004085, ENSMUSG00000053819, ENSMUSG00000051747, ENSMUSG00000029123, ENSMUSG00000037989, ENSMUSG00000042567, ENSMUSG00000022672,…	1591	374	12065	1.0949122235031947	1.0	0.9981677578629747	99.70840523090368
GOTERM_CC_DIRECT	GO:0005913~cell-cell adherens junction	43	2.19611848825332	0.3019762220156585	ENSMUSG00000021782, ENSMUSG00000059248, ENSMUSG00000030172, ENSMUSG00000020869, ENSMUSG00000039361, ENSMUSG00000063229, ENSMUSG00000039031, ENSMUSG00000033955, ENSMUSG00000026104, ENSMUSG00000034282, ENSMUSG00000022781, ENSMUSG00000026305, ENSMUSG00000025558, ENSMUSG00000056737, ENSMUSG00000022661, ENSMUSG00000034108, ENSMUSG00000026192, ENSMUSG00000005871, ENSMUSG00000040511, ENSMUSG00000024754,…	1773	293	13445	1.1128917070428825	1.0	0.936642987795721	99.53866563069128
GOTERM_MF_DIRECT	GO:0004177~aminopeptidase activity	6	0.30643513789581206	0.30601938155894154	ENSMUSG00000005813, ENSMUSG00000050663, ENSMUSG00000021477, ENSMUSG00000026958, ENSMUSG00000063904, ENSMUSG00000039263	1591	28	12065	1.624988776151567	1.0	0.9983719058016445	99.75758136742103
GOTERM_MF_DIRECT	GO:0050661~NADP binding	6	0.30643513789581206	0.30601938155894154	ENSMUSG00000058454, ENSMUSG00000031400, ENSMUSG00000030905, ENSMUSG00000040170, ENSMUSG00000025950, ENSMUSG00000027187	1591	28	12065	1.624988776151567	1.0	0.9983719058016445	99.75758136742103
GOTERM_BP_DIRECT	GO:0007154~cell communication	6	0.30643513789581206	0.3066410988552212	ENSMUSG00000037016, ENSMUSG00000034687, ENSMUSG00000021477, ENSMUSG00000027314, ENSMUSG00000042353, ENSMUSG00000020393	1656	28	12548	1.6237060041407867	1.0	0.9999908600386999	99.89510963475375
GOTERM_BP_DIRECT	GO:0035725~sodium ion transmembrane transport	6	0.30643513789581206	0.3066410988552212	ENSMUSG00000075316, ENSMUSG00000032511, ENSMUSG00000037578, ENSMUSG00000074796, ENSMUSG00000021730, ENSMUSG00000034533	1656	28	12548	1.6237060041407867	1.0	0.9999908600386999	99.89510963475375
GOTERM_BP_DIRECT	GO:0046777~protein autophosphorylation	26	1.3278855975485189	0.31023801089463915	ENSMUSG00000020227, ENSMUSG00000031155, ENSMUSG00000042724, ENSMUSG00000031285, ENSMUSG00000021363, ENSMUSG00000029512, ENSMUSG00000020190, ENSMUSG00000022781, ENSMUSG00000074305, ENSMUSG00000021820, ENSMUSG00000062312, ENSMUSG00000031565, ENSMUSG00000029833, ENSMUSG00000061288, ENSMUSG00000053819, ENSMUSG00000062209, ENSMUSG00000024079, ENSMUSG00000037989, ENSMUSG00000078816, ENSMUSG00000031027,…	1656	170	12548	1.1588803637396987	1.0	0.9999915534456849	99.90484715947548
GOTERM_BP_DIRECT	GO:0045596~negative regulation of cell differentiation	7	0.35750766087844743	0.3117466857596103	ENSMUSG00000023110, ENSMUSG00000025352, ENSMUSG00000030265, ENSMUSG00000021765, ENSMUSG00000097929, ENSMUSG00000022508, ENSMUSG00000048616	1656	35	12548	1.5154589371980676	1.0	0.9999914148119985	99.90867113079126
GOTERM_BP_DIRECT	GO:0071805~potassium ion transmembrane transport	13	0.6639427987742594	0.313371839447614	ENSMUSG00000035165, ENSMUSG00000038077, ENSMUSG00000045534, ENSMUSG00000037578, ENSMUSG00000040896, ENSMUSG00000028420, ENSMUSG00000049265, ENSMUSG00000037610, ENSMUSG00000028631, ENSMUSG00000052726, ENSMUSG00000026062, ENSMUSG00000021730, ENSMUSG00000074575	1656	77	12548	1.2792835184139533	1.0	0.9999913229930782	99.91262738375522
GOTERM_MF_DIRECT	GO:0005543~phospholipid binding	12	0.6128702757916241	0.31357723141339305	ENSMUSG00000034171, ENSMUSG00000025889, ENSMUSG00000018126, ENSMUSG00000039361, ENSMUSG00000028519, ENSMUSG00000024851, ENSMUSG00000043940, ENSMUSG00000033389, ENSMUSG00000031557, ENSMUSG00000017774, ENSMUSG00000039959, ENSMUSG00000046598	1591	70	12065	1.2999910209212535	1.0	0.9985426819066031	99.79762000605304
GOTERM_MF_DIRECT	GO:0005179~hormone activity	8	0.40858018386108275	0.31365137995281045	ENSMUSG00000027204, ENSMUSG00000003476, ENSMUSG00000020303, ENSMUSG00000017165, ENSMUSG00000039097, ENSMUSG00000050957, ENSMUSG00000012705, ENSMUSG00000022847	1591	42	12065	1.4444344676902816	1.0	0.9984247817892359	99.79798009659633
GOTERM_BP_DIRECT	GO:0035914~skeletal muscle cell differentiation	8	0.40858018386108275	0.3144148319352431	ENSMUSG00000021200, ENSMUSG00000024176, ENSMUSG00000063382, ENSMUSG00000005583, ENSMUSG00000063632, ENSMUSG00000019817, ENSMUSG00000042622, ENSMUSG00000038256	1656	42	12548	1.4432942259029216	1.0	0.9999910007875317	99.91508036099748
GOTERM_BP_DIRECT	GO:0042552~myelination	8	0.40858018386108275	0.3144148319352431	ENSMUSG00000023915, ENSMUSG00000062078, ENSMUSG00000028402, ENSMUSG00000002881, ENSMUSG00000062312, ENSMUSG00000004788, ENSMUSG00000028995, ENSMUSG00000031990	1656	42	12548	1.4432942259029216	1.0	0.9999910007875317	99.91508036099748
GOTERM_MF_DIRECT	GO:0003779~actin binding	44	2.247191011235955	0.3152985060346216	ENSMUSG00000016382, ENSMUSG00000029381, ENSMUSG00000031161, ENSMUSG00000041729, ENSMUSG00000029094, ENSMUSG00000055994, ENSMUSG00000002100, ENSMUSG00000009073, ENSMUSG00000009687, ENSMUSG00000030761, ENSMUSG00000026418, ENSMUSG00000035458, ENSMUSG00000038775, ENSMUSG00000021097, ENSMUSG00000022995, ENSMUSG00000056737, ENSMUSG00000035852, ENSMUSG00000027940, ENSMUSG00000022788, ENSMUSG00000026414,…	1591	302	12065	1.1048488809154142	1.0	0.9983653256629867	99.80582561367193
GOTERM_MF_DIRECT	GO:0019001~guanyl nucleotide binding	4	0.20429009193054137	0.3160982799797591	ENSMUSG00000027523, ENSMUSG00000024697, ENSMUSG00000032562, ENSMUSG00000002059	1591	15	12065	2.022208254766394	1.0	0.998269750355866	99.80953097885423
GOTERM_CC_DIRECT	GO:0001673~male germ cell nucleus	4	0.20429009193054137	0.3161448813979481	ENSMUSG00000023999, ENSMUSG00000038932, ENSMUSG00000002324, ENSMUSG00000036928	1773	15	13445	2.022184621169393	1.0	0.944023784627952	99.66055907136247
GOTERM_BP_DIRECT	GO:0051693~actin filament capping	4	0.20429009193054137	0.3165666080402605	ENSMUSG00000056737, ENSMUSG00000032050, ENSMUSG00000070372, ENSMUSG00000038775	1656	15	12548	2.02061191626409	1.0	0.9999911229472416	99.91993659300329
GOTERM_BP_DIRECT	GO:0017015~regulation of transforming growth factor beta receptor signaling pathway	4	0.20429009193054137	0.3165666080402605	ENSMUSG00000042834, ENSMUSG00000032402, ENSMUSG00000001507, ENSMUSG00000063632	1656	15	12548	2.02061191626409	1.0	0.9999911229472416	99.91993659300329
GOTERM_BP_DIRECT	GO:2000249~regulation of actin cytoskeleton reorganization	4	0.20429009193054137	0.3165666080402605	ENSMUSG00000036504, ENSMUSG00000009292, ENSMUSG00000021477, ENSMUSG00000030220	1656	15	12548	2.02061191626409	1.0	0.9999911229472416	99.91993659300329
GOTERM_BP_DIRECT	GO:0015908~fatty acid transport	4	0.20429009193054137	0.3165666080402605	ENSMUSG00000028655, ENSMUSG00000027359, ENSMUSG00000024981, ENSMUSG00000031278	1656	15	12548	2.02061191626409	1.0	0.9999911229472416	99.91993659300329
GOTERM_BP_DIRECT	GO:1901214~regulation of neuron death	4	0.20429009193054137	0.3165666080402605	ENSMUSG00000025889, ENSMUSG00000050132, ENSMUSG00000031987, ENSMUSG00000055723	1656	15	12548	2.02061191626409	1.0	0.9999911229472416	99.91993659300329
GOTERM_BP_DIRECT	GO:0061028~establishment of endothelial barrier	4	0.20429009193054137	0.3165666080402605	ENSMUSG00000052681, ENSMUSG00000068566, ENSMUSG00000032050, ENSMUSG00000030653	1656	15	12548	2.02061191626409	1.0	0.9999911229472416	99.91993659300329
GOTERM_BP_DIRECT	GO:0045663~positive regulation of myoblast differentiation	4	0.20429009193054137	0.3165666080402605	ENSMUSG00000036478, ENSMUSG00000030890, ENSMUSG00000089989, ENSMUSG00000005583	1656	15	12548	2.02061191626409	1.0	0.9999911229472416	99.91993659300329
GOTERM_BP_DIRECT	GO:0010880~regulation of release of sequestered calcium ion into cytosol by sarcoplasmic reticulum	4	0.20429009193054137	0.3165666080402605	ENSMUSG00000053819, ENSMUSG00000025068, ENSMUSG00000020635, ENSMUSG00000038239	1656	15	12548	2.02061191626409	1.0	0.9999911229472416	99.91993659300329
GOTERM_BP_DIRECT	GO:0014912~negative regulation of smooth muscle cell migration	4	0.20429009193054137	0.3165666080402605	ENSMUSG00000030890, ENSMUSG00000037411, ENSMUSG00000031558, ENSMUSG00000032501	1656	15	12548	2.02061191626409	1.0	0.9999911229472416	99.91993659300329
GOTERM_BP_DIRECT	GO:0044030~regulation of DNA methylation	4	0.20429009193054137	0.3165666080402605	ENSMUSG00000023110, ENSMUSG00000013787, ENSMUSG00000058900, ENSMUSG00000038080	1656	15	12548	2.02061191626409	1.0	0.9999911229472416	99.91993659300329
GOTERM_MF_DIRECT	GO:0008237~metallopeptidase activity	18	0.9193054136874361	0.31705047588873136	ENSMUSG00000020841, ENSMUSG00000050663, ENSMUSG00000053399, ENSMUSG00000053441, ENSMUSG00000029436, ENSMUSG00000063904, ENSMUSG00000021710, ENSMUSG00000024299, ENSMUSG00000053626, ENSMUSG00000050022, ENSMUSG00000027612, ENSMUSG00000024644, ENSMUSG00000022449, ENSMUSG00000011256, ENSMUSG00000022098, ENSMUSG00000061298, ENSMUSG00000049538, ENSMUSG00000040812	1591	113	12065	1.2079562583781558	1.0	0.9981778139455556	99.81385589706798
GOTERM_BP_DIRECT	GO:0007605~sensory perception of sound	17	0.8682328907048007	0.32067829550264104	ENSMUSG00000045871, ENSMUSG00000062252, ENSMUSG00000055078, ENSMUSG00000030905, ENSMUSG00000073678, ENSMUSG00000038248, ENSMUSG00000030761, ENSMUSG00000030838, ENSMUSG00000063810, ENSMUSG00000025813, ENSMUSG00000063919, ENSMUSG00000027966, ENSMUSG00000002504, ENSMUSG00000027950, ENSMUSG00000028631, ENSMUSG00000031565, ENSMUSG00000039137	1656	106	12548	1.2152265062437335	1.0	0.9999919773298351	99.92849415546515
GOTERM_BP_DIRECT	GO:0016477~cell migration	26	1.3278855975485189	0.32114291576149046	ENSMUSG00000033295, ENSMUSG00000036862, ENSMUSG00000066877, ENSMUSG00000058571, ENSMUSG00000014791, ENSMUSG00000021763, ENSMUSG00000040152, ENSMUSG00000028701, ENSMUSG00000009621, ENSMUSG00000074305, ENSMUSG00000005871, ENSMUSG00000031785, ENSMUSG00000040511, ENSMUSG00000031990, ENSMUSG00000062209, ENSMUSG00000039286, ENSMUSG00000027009, ENSMUSG00000036995, ENSMUSG00000008475, ENSMUSG00000002900,…	1656	171	12548	1.1521032855891742	1.0	0.9999914690085634	99.92940476069562
KEGG_PATHWAY	mmu05340:Primary immunodeficiency	5	0.2553626149131767	0.3213264805006779	ENSMUSG00000000731, ENSMUSG00000026648, ENSMUSG00000000409, ENSMUSG00000031304, ENSMUSG00000049686	651	23	5208	1.7391304347826089	1.0	0.8439968744944841	99.40210864963946
KEGG_PATHWAY	mmu05162:Measles	15	0.7660878447395302	0.3219393003195471	ENSMUSG00000023341, ENSMUSG00000021025, ENSMUSG00000024079, ENSMUSG00000019850, ENSMUSG00000043463, ENSMUSG00000020901, ENSMUSG00000026104, ENSMUSG00000002325, ENSMUSG00000027164, ENSMUSG00000022965, ENSMUSG00000005102, ENSMUSG00000004040, ENSMUSG00000031304, ENSMUSG00000034165, ENSMUSG00000068227	651	97	5208	1.2371134020618557	1.0	0.8396900801700832	99.40920002144755
GOTERM_CC_DIRECT	GO:0030027~lamellipodium	24	1.2257405515832482	0.32560500657572594	ENSMUSG00000040852, ENSMUSG00000032382, ENSMUSG00000013076, ENSMUSG00000027500, ENSMUSG00000009073, ENSMUSG00000030890, ENSMUSG00000008475, ENSMUSG00000027695, ENSMUSG00000034573, ENSMUSG00000018507, ENSMUSG00000030707, ENSMUSG00000029428, ENSMUSG00000025265, ENSMUSG00000022995, ENSMUSG00000030774, ENSMUSG00000022799, ENSMUSG00000022788, ENSMUSG00000070047, ENSMUSG00000005871, ENSMUSG00000032050,…	1773	157	13445	1.1592141140461487	1.0	0.9478976236806145	99.72441931230964
GOTERM_CC_DIRECT	GO:0030176~integral component of endoplasmic reticulum membrane	14	0.7150153217568949	0.32663853192398085	ENSMUSG00000058454, ENSMUSG00000027359, ENSMUSG00000037071, ENSMUSG00000030747, ENSMUSG00000032262, ENSMUSG00000021364, ENSMUSG00000031532, ENSMUSG00000027230, ENSMUSG00000028497, ENSMUSG00000024036, ENSMUSG00000071657, ENSMUSG00000035376, ENSMUSG00000030987, ENSMUSG00000047260	1773	85	13445	1.2489963836634486	1.0	0.946748061858839	99.73067103040748
KEGG_PATHWAY	mmu05030:Cocaine addiction	8	0.40858018386108275	0.3275173138090778	ENSMUSG00000002771, ENSMUSG00000027523, ENSMUSG00000061718, ENSMUSG00000038648, ENSMUSG00000027230, ENSMUSG00000027400, ENSMUSG00000040147, ENSMUSG00000032562	651	45	5208	1.422222222222222	1.0	0.840929688665586	99.47026559570183
GOTERM_MF_DIRECT	GO:0008757~S-adenosylmethionine-dependent methyltransferase activity	5	0.2553626149131767	0.3281325060452376	ENSMUSG00000040557, ENSMUSG00000054619, ENSMUSG00000039231, ENSMUSG00000030350, ENSMUSG00000003559	1591	22	12065	1.7234729444031769	1.0	0.9984993197085502	99.85785822839348
GOTERM_MF_DIRECT	GO:0003785~actin monomer binding	5	0.2553626149131767	0.3281325060452376	ENSMUSG00000089996, ENSMUSG00000030707, ENSMUSG00000035934, ENSMUSG00000022353, ENSMUSG00000072955	1591	22	12065	1.7234729444031769	1.0	0.9984993197085502	99.85785822839348
GOTERM_BP_DIRECT	GO:0044458~motile cilium assembly	5	0.2553626149131767	0.3286999923614119	ENSMUSG00000027676, ENSMUSG00000023966, ENSMUSG00000039963, ENSMUSG00000060798, ENSMUSG00000036962	1656	22	12548	1.7221124286341676	1.0	0.9999933820846402	99.94275952732494
GOTERM_BP_DIRECT	GO:0070830~bicellular tight junction assembly	5	0.2553626149131767	0.3286999923614119	ENSMUSG00000057440, ENSMUSG00000021112, ENSMUSG00000034573, ENSMUSG00000022770, ENSMUSG00000032807	1656	22	12548	1.7221124286341676	1.0	0.9999933820846402	99.94275952732494
GOTERM_BP_DIRECT	GO:0042517~positive regulation of tyrosine phosphorylation of Stat3 protein	5	0.2553626149131767	0.3286999923614119	ENSMUSG00000028800, ENSMUSG00000040663, ENSMUSG00000004040, ENSMUSG00000031776, ENSMUSG00000039217	1656	22	12548	1.7221124286341676	1.0	0.9999933820846402	99.94275952732494
KEGG_PATHWAY	mmu00780:Biotin metabolism	2	0.10214504596527069	0.3296920846151668	ENSMUSG00000021900, ENSMUSG00000040820	651	3	5208	5.333333333333333	1.0	0.8384649762295696	99.49245088446469
GOTERM_BP_DIRECT	GO:0045666~positive regulation of neuron differentiation	13	0.6639427987742594	0.3297583028313794	ENSMUSG00000017466, ENSMUSG00000035131, ENSMUSG00000063632, ENSMUSG00000022508, ENSMUSG00000041120, ENSMUSG00000039533, ENSMUSG00000032228, ENSMUSG00000028519, ENSMUSG00000031565, ENSMUSG00000034758, ENSMUSG00000005583, ENSMUSG00000004031, ENSMUSG00000058620	1656	78	12548	1.2628824476650564	1.0	0.9999931438890121	99.94442653511487
GOTERM_MF_DIRECT	GO:0005160~transforming growth factor beta receptor binding	6	0.30643513789581206	0.33343854969655207	ENSMUSG00000021253, ENSMUSG00000022144, ENSMUSG00000025352, ENSMUSG00000032402, ENSMUSG00000032966, ENSMUSG00000022098	1591	29	12065	1.5689546804222025	1.0	0.9985773582943137	99.87527437240337
GOTERM_CC_DIRECT	GO:0030016~myofibril	6	0.30643513789581206	0.33350716914656364	ENSMUSG00000019467, ENSMUSG00000051747, ENSMUSG00000002100, ENSMUSG00000026414, ENSMUSG00000063450, ENSMUSG00000035458	1773	29	13445	1.5689363440107358	1.0	0.9489690637022412	99.76897369147271
GOTERM_BP_DIRECT	GO:0019233~sensory perception of pain	11	0.5617977528089888	0.33363167547878003	ENSMUSG00000071072, ENSMUSG00000027950, ENSMUSG00000034997, ENSMUSG00000003476, ENSMUSG00000047250, ENSMUSG00000075316, ENSMUSG00000061762, ENSMUSG00000036437, ENSMUSG00000029223, ENSMUSG00000027584, ENSMUSG00000034533	1656	64	12548	1.3023475241545894	1.0	0.9999937315768878	99.95014419286319
GOTERM_BP_DIRECT	GO:0035249~synaptic transmission, glutamatergic	6	0.30643513789581206	0.3340895253663463	ENSMUSG00000002771, ENSMUSG00000056073, ENSMUSG00000024873, ENSMUSG00000031538, ENSMUSG00000028456, ENSMUSG00000024211	1656	29	12548	1.5677161419290357	1.0	0.9999933349729456	99.95078198390414
GOTERM_BP_DIRECT	GO:0043523~regulation of neuron apoptotic process	6	0.30643513789581206	0.3340895253663463	ENSMUSG00000025889, ENSMUSG00000031400, ENSMUSG00000055078, ENSMUSG00000006476, ENSMUSG00000005583, ENSMUSG00000023011	1656	29	12548	1.5677161419290357	1.0	0.9999933349729456	99.95078198390414
GOTERM_BP_DIRECT	GO:0016575~histone deacetylation	6	0.30643513789581206	0.3340895253663463	ENSMUSG00000028800, ENSMUSG00000031161, ENSMUSG00000031358, ENSMUSG00000042557, ENSMUSG00000031622, ENSMUSG00000066900	1656	29	12548	1.5677161419290357	1.0	0.9999933349729456	99.95078198390414
GOTERM_CC_DIRECT	GO:0048471~perinuclear region of cytoplasm	89	4.545454545454546	0.33446022320781715	ENSMUSG00000000440, ENSMUSG00000059248, ENSMUSG00000031161, ENSMUSG00000020841, ENSMUSG00000026880, ENSMUSG00000066406, ENSMUSG00000032586, ENSMUSG00000039361, ENSMUSG00000030357, ENSMUSG00000018340, ENSMUSG00000027695, ENSMUSG00000039533, ENSMUSG00000041119, ENSMUSG00000074657, ENSMUSG00000022781, ENSMUSG00000043051, ENSMUSG00000028800, ENSMUSG00000028441, ENSMUSG00000016150, ENSMUSG00000006567,…	1773	637	13445	1.0595041088152037	1.0	0.9478173853974522	99.77386739326727
GOTERM_MF_DIRECT	GO:0030276~clathrin binding	8	0.40858018386108275	0.33604427087257194	ENSMUSG00000039361, ENSMUSG00000052301, ENSMUSG00000020847, ENSMUSG00000020848, ENSMUSG00000029608, ENSMUSG00000039959, ENSMUSG00000030616, ENSMUSG00000004961	1591	43	12065	1.4108429684416706	1.0	0.9985603124280158	99.88307346805104
GOTERM_MF_DIRECT	GO:0042166~acetylcholine binding	3	0.15321756894790603	0.3367610141451086	ENSMUSG00000027950, ENSMUSG00000035594, ENSMUSG00000035200	1591	9	12065	2.527760318457993	1.0	0.9984766928621006	99.88513698390949
GOTERM_MF_DIRECT	GO:0008568~microtubule-severing ATPase activity	3	0.15321756894790603	0.3367610141451086	ENSMUSG00000025420, ENSMUSG00000075324, ENSMUSG00000024068	1591	9	12065	2.527760318457993	1.0	0.9984766928621006	99.88513698390949
GOTERM_MF_DIRECT	GO:0004383~guanylate cyclase activity	3	0.15321756894790603	0.3367610141451086	ENSMUSG00000033910, ENSMUSG00000042638, ENSMUSG00000028469	1591	9	12065	2.527760318457993	1.0	0.9984766928621006	99.88513698390949
GOTERM_MF_DIRECT	GO:0004806~triglyceride lipase activity	3	0.15321756894790603	0.3367610141451086	ENSMUSG00000053846, ENSMUSG00000003123, ENSMUSG00000041653	1591	9	12065	2.527760318457993	1.0	0.9984766928621006	99.88513698390949
GOTERM_MF_DIRECT	GO:0004017~adenylate kinase activity	3	0.15321756894790603	0.3367610141451086	ENSMUSG00000039058, ENSMUSG00000026807, ENSMUSG00000024782	1591	9	12065	2.527760318457993	1.0	0.9984766928621006	99.88513698390949
GOTERM_MF_DIRECT	GO:0030247~polysaccharide binding	3	0.15321756894790603	0.3367610141451086	ENSMUSG00000006342, ENSMUSG00000028776, ENSMUSG00000037370	1591	9	12065	2.527760318457993	1.0	0.9984766928621006	99.88513698390949
GOTERM_CC_DIRECT	GO:0045095~keratin filament	3	0.15321756894790603	0.3367956670548338	ENSMUSG00000019761, ENSMUSG00000067594, ENSMUSG00000046834	1773	9	13445	2.5277307764617407	1.0	0.9474571490950541	99.7854534351841
GOTERM_CC_DIRECT	GO:0005652~nuclear lamina	3	0.15321756894790603	0.3367956670548338	ENSMUSG00000004880, ENSMUSG00000039231, ENSMUSG00000040820	1773	9	13445	2.5277307764617407	1.0	0.9474571490950541	99.7854534351841
GOTERM_CC_DIRECT	GO:0043202~lysosomal lumen	3	0.15321756894790603	0.3367956670548338	ENSMUSG00000094724, ENSMUSG00000029426, ENSMUSG00000095687	1773	9	13445	2.5277307764617407	1.0	0.9474571490950541	99.7854534351841
GOTERM_CC_DIRECT	GO:0008074~guanylate cyclase complex, soluble	3	0.15321756894790603	0.3367956670548338	ENSMUSG00000033910, ENSMUSG00000042638, ENSMUSG00000028469	1773	9	13445	2.5277307764617407	1.0	0.9474571490950541	99.7854534351841
GOTERM_BP_DIRECT	GO:0050798~activated T cell proliferation	3	0.15321756894790603	0.33713967603307093	ENSMUSG00000030830, ENSMUSG00000030789, ENSMUSG00000023927	1656	9	12548	2.525764895330113	1.0	0.9999936798645954	99.95483784133278
GOTERM_BP_DIRECT	GO:0030431~sleep	3	0.15321756894790603	0.33713967603307093	ENSMUSG00000034997, ENSMUSG00000049112, ENSMUSG00000039217	1656	9	12548	2.525764895330113	1.0	0.9999936798645954	99.95483784133278
GOTERM_BP_DIRECT	GO:0045760~positive regulation of action potential	3	0.15321756894790603	0.33713967603307093	ENSMUSG00000035873, ENSMUSG00000032511, ENSMUSG00000061762	1656	9	12548	2.525764895330113	1.0	0.9999936798645954	99.95483784133278
GOTERM_BP_DIRECT	GO:0009083~branched-chain amino acid catabolic process	3	0.15321756894790603	0.33713967603307093	ENSMUSG00000030268, ENSMUSG00000032263, ENSMUSG00000041426	1656	9	12548	2.525764895330113	1.0	0.9999936798645954	99.95483784133278
GOTERM_BP_DIRECT	GO:0035095~behavioral response to nicotine	3	0.15321756894790603	0.33713967603307093	ENSMUSG00000027950, ENSMUSG00000035594, ENSMUSG00000035200	1656	9	12548	2.525764895330113	1.0	0.9999936798645954	99.95483784133278
GOTERM_BP_DIRECT	GO:0007202~activation of phospholipase C activity	3	0.15321756894790603	0.33713967603307093	ENSMUSG00000034997, ENSMUSG00000029778, ENSMUSG00000031523	1656	9	12548	2.525764895330113	1.0	0.9999936798645954	99.95483784133278
GOTERM_BP_DIRECT	GO:0032703~negative regulation of interleukin-2 production	3	0.15321756894790603	0.33713967603307093	ENSMUSG00000079037, ENSMUSG00000055994, ENSMUSG00000019850	1656	9	12548	2.525764895330113	1.0	0.9999936798645954	99.95483784133278
GOTERM_BP_DIRECT	GO:0050710~negative regulation of cytokine secretion	3	0.15321756894790603	0.33713967603307093	ENSMUSG00000090958, ENSMUSG00000053216, ENSMUSG00000050199	1656	9	12548	2.525764895330113	1.0	0.9999936798645954	99.95483784133278
GOTERM_BP_DIRECT	GO:0070286~axonemal dynein complex assembly	3	0.15321756894790603	0.33713967603307093	ENSMUSG00000027676, ENSMUSG00000039632, ENSMUSG00000039963	1656	9	12548	2.525764895330113	1.0	0.9999936798645954	99.95483784133278
GOTERM_BP_DIRECT	GO:0098911~regulation of ventricular cardiac muscle cell action potential	3	0.15321756894790603	0.33713967603307093	ENSMUSG00000054889, ENSMUSG00000044393, ENSMUSG00000024331	1656	9	12548	2.525764895330113	1.0	0.9999936798645954	99.95483784133278
GOTERM_BP_DIRECT	GO:0005513~detection of calcium ion	3	0.15321756894790603	0.33713967603307093	ENSMUSG00000037610, ENSMUSG00000054934, ENSMUSG00000030987	1656	9	12548	2.525764895330113	1.0	0.9999936798645954	99.95483784133278
GOTERM_BP_DIRECT	GO:2000773~negative regulation of cellular senescence	3	0.15321756894790603	0.33713967603307093	ENSMUSG00000022672, ENSMUSG00000021611, ENSMUSG00000022508	1656	9	12548	2.525764895330113	1.0	0.9999936798645954	99.95483784133278
GOTERM_BP_DIRECT	GO:0043249~erythrocyte maturation	3	0.15321756894790603	0.33713967603307093	ENSMUSG00000031400, ENSMUSG00000066595, ENSMUSG00000039089	1656	9	12548	2.525764895330113	1.0	0.9999936798645954	99.95483784133278
GOTERM_BP_DIRECT	GO:1902902~negative regulation of autophagosome assembly	3	0.15321756894790603	0.33713967603307093	ENSMUSG00000056121, ENSMUSG00000013787, ENSMUSG00000018572	1656	9	12548	2.525764895330113	1.0	0.9999936798645954	99.95483784133278
GOTERM_BP_DIRECT	GO:0008154~actin polymerization or depolymerization	3	0.15321756894790603	0.33713967603307093	ENSMUSG00000022995, ENSMUSG00000030403, ENSMUSG00000075284	1656	9	12548	2.525764895330113	1.0	0.9999936798645954	99.95483784133278
GOTERM_BP_DIRECT	GO:2001256~regulation of store-operated calcium entry	3	0.15321756894790603	0.33713967603307093	ENSMUSG00000020303, ENSMUSG00000030987, ENSMUSG00000031532	1656	9	12548	2.525764895330113	1.0	0.9999936798645954	99.95483784133278
GOTERM_BP_DIRECT	GO:0048333~mesodermal cell differentiation	3	0.15321756894790603	0.33713967603307093	ENSMUSG00000037369, ENSMUSG00000018476, ENSMUSG00000001507	1656	9	12548	2.525764895330113	1.0	0.9999936798645954	99.95483784133278
GOTERM_BP_DIRECT	GO:0045332~phospholipid translocation	3	0.15321756894790603	0.33713967603307093	ENSMUSG00000015243, ENSMUSG00000028125, ENSMUSG00000062949	1656	9	12548	2.525764895330113	1.0	0.9999936798645954	99.95483784133278
GOTERM_BP_DIRECT	GO:0048681~negative regulation of axon regeneration	3	0.15321756894790603	0.33713967603307093	ENSMUSG00000064023, ENSMUSG00000015714, ENSMUSG00000032340	1656	9	12548	2.525764895330113	1.0	0.9999936798645954	99.95483784133278
GOTERM_BP_DIRECT	GO:0043206~extracellular fibril organization	3	0.15321756894790603	0.33713967603307093	ENSMUSG00000032966, ENSMUSG00000030890, ENSMUSG00000002020	1656	9	12548	2.525764895330113	1.0	0.9999936798645954	99.95483784133278
GOTERM_BP_DIRECT	GO:0007398~ectoderm development	3	0.15321756894790603	0.33713967603307093	ENSMUSG00000009073, ENSMUSG00000037188, ENSMUSG00000026383	1656	9	12548	2.525764895330113	1.0	0.9999936798645954	99.95483784133278
KEGG_PATHWAY	mmu04750:Inflammatory mediator regulation of TRP channels	13	0.6639427987742594	0.33858447217755444	ENSMUSG00000018932, ENSMUSG00000034997, ENSMUSG00000027523, ENSMUSG00000053819, ENSMUSG00000021108, ENSMUSG00000022514, ENSMUSG00000078816, ENSMUSG00000020901, ENSMUSG00000018507, ENSMUSG00000022994, ENSMUSG00000021820, ENSMUSG00000026072, ENSMUSG00000052914	651	83	5208	1.2530120481927711	1.0	0.8433139567544429	99.57452530277541
GOTERM_BP_DIRECT	GO:0007010~cytoskeleton organization	15	0.7660878447395302	0.3404980378462614	ENSMUSG00000004085, ENSMUSG00000039960, ENSMUSG00000001155, ENSMUSG00000031523, ENSMUSG00000025265, ENSMUSG00000038775, ENSMUSG00000032085, ENSMUSG00000039629, ENSMUSG00000062300, ENSMUSG00000036459, ENSMUSG00000020284, ENSMUSG00000003810, ENSMUSG00000026620, ENSMUSG00000032735, ENSMUSG00000039913	1656	93	12548	1.22214430419199	1.0	0.999994086747204	99.95893688498151
KEGG_PATHWAY	mmu04940:Type I diabetes mellitus	6	0.30643513789581206	0.3433793859684581	ENSMUSG00000073411, ENSMUSG00000056116, ENSMUSG00000091705, ENSMUSG00000067212, ENSMUSG00000037548, ENSMUSG00000079491	651	31	5208	1.5483870967741937	1.0	0.8437341635097124	99.6135093665387
GOTERM_MF_DIRECT	GO:0097016~L27 domain binding	2	0.10214504596527069	0.3455692128825904	ENSMUSG00000019906, ENSMUSG00000022770	1591	3	12065	5.055520636915986	1.0	0.9986714370158334	99.90785721946052
GOTERM_MF_DIRECT	GO:0015275~stretch-activated, cation-selective, calcium channel activity	2	0.10214504596527069	0.3455692128825904	ENSMUSG00000071719, ENSMUSG00000079157	1591	3	12065	5.055520636915986	1.0	0.9986714370158334	99.90785721946052
GOTERM_MF_DIRECT	GO:0004082~bisphosphoglycerate mutase activity	2	0.10214504596527069	0.3455692128825904	ENSMUSG00000020475, ENSMUSG00000038871	1591	3	12065	5.055520636915986	1.0	0.9986714370158334	99.90785721946052
GOTERM_MF_DIRECT	GO:0008242~omega peptidase activity	2	0.10214504596527069	0.3455692128825904	ENSMUSG00000073987, ENSMUSG00000029223	1591	3	12065	5.055520636915986	1.0	0.9986714370158334	99.90785721946052
GOTERM_MF_DIRECT	GO:0030160~GKAP/Homer scaffold activity	2	0.10214504596527069	0.3455692128825904	ENSMUSG00000025813, ENSMUSG00000038738	1591	3	12065	5.055520636915986	1.0	0.9986714370158334	99.90785721946052
GOTERM_MF_DIRECT	GO:0071535~RING-like zinc finger domain binding	2	0.10214504596527069	0.3455692128825904	ENSMUSG00000026484, ENSMUSG00000018143	1591	3	12065	5.055520636915986	1.0	0.9986714370158334	99.90785721946052
GOTERM_MF_DIRECT	GO:0046538~2,3-bisphosphoglycerate-dependent phosphoglycerate mutase activity	2	0.10214504596527069	0.3455692128825904	ENSMUSG00000020475, ENSMUSG00000038871	1591	3	12065	5.055520636915986	1.0	0.9986714370158334	99.90785721946052
GOTERM_MF_DIRECT	GO:0004619~phosphoglycerate mutase activity	2	0.10214504596527069	0.3455692128825904	ENSMUSG00000020475, ENSMUSG00000038871	1591	3	12065	5.055520636915986	1.0	0.9986714370158334	99.90785721946052
GOTERM_MF_DIRECT	GO:0015018~galactosylgalactosylxylosylprotein 3-beta-glucuronosyltransferase activity	2	0.10214504596527069	0.3455692128825904	ENSMUSG00000026156, ENSMUSG00000071649	1591	3	12065	5.055520636915986	1.0	0.9986714370158334	99.90785721946052
GOTERM_MF_DIRECT	GO:0019153~protein-disulfide reductase (glutathione) activity	2	0.10214504596527069	0.3455692128825904	ENSMUSG00000021591, ENSMUSG00000027248	1591	3	12065	5.055520636915986	1.0	0.9986714370158334	99.90785721946052
GOTERM_MF_DIRECT	GO:0035529~NADH pyrophosphatase activity	2	0.10214504596527069	0.3455692128825904	ENSMUSG00000024228, ENSMUSG00000037370	1591	3	12065	5.055520636915986	1.0	0.9986714370158334	99.90785721946052
GOTERM_MF_DIRECT	GO:0070569~uridylyltransferase activity	2	0.10214504596527069	0.3455692128825904	ENSMUSG00000026956, ENSMUSG00000026670	1591	3	12065	5.055520636915986	1.0	0.9986714370158334	99.90785721946052
GOTERM_MF_DIRECT	GO:0004833~tryptophan 2,3-dioxygenase activity	2	0.10214504596527069	0.3455692128825904	ENSMUSG00000031551, ENSMUSG00000031549	1591	3	12065	5.055520636915986	1.0	0.9986714370158334	99.90785721946052
GOTERM_MF_DIRECT	GO:0016684~oxidoreductase activity, acting on peroxide as acceptor	2	0.10214504596527069	0.3455692128825904	ENSMUSG00000027187, ENSMUSG00000028893	1591	3	12065	5.055520636915986	1.0	0.9986714370158334	99.90785721946052
GOTERM_MF_DIRECT	GO:0032767~copper-dependent protein binding	2	0.10214504596527069	0.3455692128825904	ENSMUSG00000018585, ENSMUSG00000030357	1591	3	12065	5.055520636915986	1.0	0.9986714370158334	99.90785721946052
GOTERM_MF_DIRECT	GO:0036042~long-chain fatty acyl-CoA binding	2	0.10214504596527069	0.3455692128825904	ENSMUSG00000028937, ENSMUSG00000026385	1591	3	12065	5.055520636915986	1.0	0.9986714370158334	99.90785721946052
GOTERM_MF_DIRECT	GO:0005094~Rho GDP-dissociation inhibitor activity	2	0.10214504596527069	0.3455692128825904	ENSMUSG00000073433, ENSMUSG00000030220	1591	3	12065	5.055520636915986	1.0	0.9986714370158334	99.90785721946052
GOTERM_CC_DIRECT	GO:0042583~chromaffin granule	2	0.10214504596527069	0.3455894012768832	ENSMUSG00000021194, ENSMUSG00000037411	1773	3	13445	5.055461552923482	1.0	0.9506677032773182	99.82429363453949
GOTERM_CC_DIRECT	GO:0044299~C-fiber	2	0.10214504596527069	0.3455894012768832	ENSMUSG00000034115, ENSMUSG00000034533	1773	3	13445	5.055461552923482	1.0	0.9506677032773182	99.82429363453949
GOTERM_CC_DIRECT	GO:0005863~striated muscle myosin thick filament	2	0.10214504596527069	0.3455894012768832	ENSMUSG00000061462, ENSMUSG00000002100	1773	3	13445	5.055461552923482	1.0	0.9506677032773182	99.82429363453949
GOTERM_CC_DIRECT	GO:0097025~MPP7-DLG1-LIN7 complex	2	0.10214504596527069	0.3455894012768832	ENSMUSG00000057440, ENSMUSG00000022770	1773	3	13445	5.055461552923482	1.0	0.9506677032773182	99.82429363453949
GOTERM_BP_DIRECT	GO:0044249~cellular biosynthetic process	2	0.10214504596527069	0.34581105149627683	ENSMUSG00000025742, ENSMUSG00000031432	1656	3	12548	5.051529790660226	1.0	0.999994921127055	99.96471042424241
GOTERM_BP_DIRECT	GO:0050851~antigen receptor-mediated signaling pathway	2	0.10214504596527069	0.34581105149627683	ENSMUSG00000005057, ENSMUSG00000031955	1656	3	12548	5.051529790660226	1.0	0.999994921127055	99.96471042424241
GOTERM_BP_DIRECT	GO:0046661~male sex differentiation	2	0.10214504596527069	0.34581105149627683	ENSMUSG00000046532, ENSMUSG00000030357	1656	3	12548	5.051529790660226	1.0	0.999994921127055	99.96471042424241
GOTERM_BP_DIRECT	GO:0060084~synaptic transmission involved in micturition	2	0.10214504596527069	0.34581105149627683	ENSMUSG00000027950, ENSMUSG00000035200	1656	3	12548	5.051529790660226	1.0	0.999994921127055	99.96471042424241
GOTERM_BP_DIRECT	GO:1904659~glucose transmembrane transport	2	0.10214504596527069	0.34581105149627683	ENSMUSG00000020226, ENSMUSG00000028645	1656	3	12548	5.051529790660226	1.0	0.999994921127055	99.96471042424241
GOTERM_BP_DIRECT	GO:0016052~carbohydrate catabolic process	2	0.10214504596527069	0.34581105149627683	ENSMUSG00000030225, ENSMUSG00000022453	1656	3	12548	5.051529790660226	1.0	0.999994921127055	99.96471042424241
GOTERM_BP_DIRECT	GO:0019373~epoxygenase P450 pathway	2	0.10214504596527069	0.34581105149627683	ENSMUSG00000005547, ENSMUSG00000052914	1656	3	12548	5.051529790660226	1.0	0.999994921127055	99.96471042424241
GOTERM_BP_DIRECT	GO:1900060~negative regulation of ceramide biosynthetic process	2	0.10214504596527069	0.34581105149627683	ENSMUSG00000026097, ENSMUSG00000025353	1656	3	12548	5.051529790660226	1.0	0.999994921127055	99.96471042424241
GOTERM_BP_DIRECT	GO:0030101~natural killer cell activation	2	0.10214504596527069	0.34581105149627683	ENSMUSG00000068227, ENSMUSG00000039217	1656	3	12548	5.051529790660226	1.0	0.999994921127055	99.96471042424241
GOTERM_BP_DIRECT	GO:1901387~positive regulation of voltage-gated calcium channel activity	2	0.10214504596527069	0.34581105149627683	ENSMUSG00000024065, ENSMUSG00000035165	1656	3	12548	5.051529790660226	1.0	0.999994921127055	99.96471042424241
GOTERM_BP_DIRECT	GO:0018125~peptidyl-cysteine methylation	2	0.10214504596527069	0.34581105149627683	ENSMUSG00000003411, ENSMUSG00000019066	1656	3	12548	5.051529790660226	1.0	0.999994921127055	99.96471042424241
GOTERM_BP_DIRECT	GO:0070831~basement membrane assembly	2	0.10214504596527069	0.34581105149627683	ENSMUSG00000026479, ENSMUSG00000004846	1656	3	12548	5.051529790660226	1.0	0.999994921127055	99.96471042424241
GOTERM_BP_DIRECT	GO:0010998~regulation of translational initiation by eIF2 alpha phosphorylation	2	0.10214504596527069	0.34581105149627683	ENSMUSG00000024079, ENSMUSG00000005102	1656	3	12548	5.051529790660226	1.0	0.999994921127055	99.96471042424241
GOTERM_BP_DIRECT	GO:0035582~sequestering of BMP in extracellular matrix	2	0.10214504596527069	0.34581105149627683	ENSMUSG00000027204, ENSMUSG00000041120	1656	3	12548	5.051529790660226	1.0	0.999994921127055	99.96471042424241
GOTERM_BP_DIRECT	GO:0033563~dorsal/ventral axon guidance	2	0.10214504596527069	0.34581105149627683	ENSMUSG00000025020, ENSMUSG00000031558	1656	3	12548	5.051529790660226	1.0	0.999994921127055	99.96471042424241
GOTERM_BP_DIRECT	GO:0009991~response to extracellular stimulus	2	0.10214504596527069	0.34581105149627683	ENSMUSG00000030589, ENSMUSG00000023087	1656	3	12548	5.051529790660226	1.0	0.999994921127055	99.96471042424241
GOTERM_BP_DIRECT	GO:0035330~regulation of hippo signaling	2	0.10214504596527069	0.34581105149627683	ENSMUSG00000009073, ENSMUSG00000018849	1656	3	12548	5.051529790660226	1.0	0.999994921127055	99.96471042424241
GOTERM_BP_DIRECT	GO:0009826~unidimensional cell growth	2	0.10214504596527069	0.34581105149627683	ENSMUSG00000032076, ENSMUSG00000026383	1656	3	12548	5.051529790660226	1.0	0.999994921127055	99.96471042424241
GOTERM_BP_DIRECT	GO:2000664~positive regulation of interleukin-5 secretion	2	0.10214504596527069	0.34581105149627683	ENSMUSG00000015966, ENSMUSG00000002897	1656	3	12548	5.051529790660226	1.0	0.999994921127055	99.96471042424241
GOTERM_BP_DIRECT	GO:0009056~catabolic process	2	0.10214504596527069	0.34581105149627683	ENSMUSG00000027698, ENSMUSG00000055912	1656	3	12548	5.051529790660226	1.0	0.999994921127055	99.96471042424241
GOTERM_BP_DIRECT	GO:0003105~negative regulation of glomerular filtration	2	0.10214504596527069	0.34581105149627683	ENSMUSG00000030223, ENSMUSG00000048376	1656	3	12548	5.051529790660226	1.0	0.999994921127055	99.96471042424241
GOTERM_BP_DIRECT	GO:1903288~positive regulation of potassium ion import	2	0.10214504596527069	0.34581105149627683	ENSMUSG00000041329, ENSMUSG00000032412	1656	3	12548	5.051529790660226	1.0	0.999994921127055	99.96471042424241
GOTERM_BP_DIRECT	GO:0006015~5-phosphoribose 1-diphosphate biosynthetic process	2	0.10214504596527069	0.34581105149627683	ENSMUSG00000025742, ENSMUSG00000031432	1656	3	12548	5.051529790660226	1.0	0.999994921127055	99.96471042424241
GOTERM_BP_DIRECT	GO:2000667~positive regulation of interleukin-13 secretion	2	0.10214504596527069	0.34581105149627683	ENSMUSG00000015966, ENSMUSG00000002897	1656	3	12548	5.051529790660226	1.0	0.999994921127055	99.96471042424241
GOTERM_BP_DIRECT	GO:0086067~AV node cell to bundle of His cell communication	2	0.10214504596527069	0.34581105149627683	ENSMUSG00000022865, ENSMUSG00000032511	1656	3	12548	5.051529790660226	1.0	0.999994921127055	99.96471042424241
GOTERM_BP_DIRECT	GO:0010817~regulation of hormone levels	2	0.10214504596527069	0.34581105149627683	ENSMUSG00000024176, ENSMUSG00000042557	1656	3	12548	5.051529790660226	1.0	0.999994921127055	99.96471042424241
GOTERM_BP_DIRECT	GO:2001034~positive regulation of double-strand break repair via nonhomologous end joining	2	0.10214504596527069	0.34581105149627683	ENSMUSG00000053914, ENSMUSG00000036202	1656	3	12548	5.051529790660226	1.0	0.999994921127055	99.96471042424241
GOTERM_BP_DIRECT	GO:0007600~sensory perception	2	0.10214504596527069	0.34581105149627683	ENSMUSG00000027400, ENSMUSG00000030761	1656	3	12548	5.051529790660226	1.0	0.999994921127055	99.96471042424241
GOTERM_BP_DIRECT	GO:0014013~regulation of gliogenesis	2	0.10214504596527069	0.34581105149627683	ENSMUSG00000055538, ENSMUSG00000009073	1656	3	12548	5.051529790660226	1.0	0.999994921127055	99.96471042424241
GOTERM_BP_DIRECT	GO:0035022~positive regulation of Rac protein signal transduction	2	0.10214504596527069	0.34581105149627683	ENSMUSG00000053819, ENSMUSG00000030265	1656	3	12548	5.051529790660226	1.0	0.999994921127055	99.96471042424241
GOTERM_BP_DIRECT	GO:0071371~cellular response to gonadotropin stimulus	2	0.10214504596527069	0.34581105149627683	ENSMUSG00000000792, ENSMUSG00000006476	1656	3	12548	5.051529790660226	1.0	0.999994921127055	99.96471042424241
GOTERM_BP_DIRECT	GO:0003357~noradrenergic neuron differentiation	2	0.10214504596527069	0.34581105149627683	ENSMUSG00000063632, ENSMUSG00000007946	1656	3	12548	5.051529790660226	1.0	0.999994921127055	99.96471042424241
GOTERM_BP_DIRECT	GO:1903243~negative regulation of cardiac muscle hypertrophy in response to stress	2	0.10214504596527069	0.34581105149627683	ENSMUSG00000032402, ENSMUSG00000026463	1656	3	12548	5.051529790660226	1.0	0.999994921127055	99.96471042424241
GOTERM_BP_DIRECT	GO:0090022~regulation of neutrophil chemotaxis	2	0.10214504596527069	0.34581105149627683	ENSMUSG00000055994, ENSMUSG00000031990	1656	3	12548	5.051529790660226	1.0	0.999994921127055	99.96471042424241
GOTERM_BP_DIRECT	GO:0002756~MyD88-independent toll-like receptor signaling pathway	2	0.10214504596527069	0.34581105149627683	ENSMUSG00000047123, ENSMUSG00000032497	1656	3	12548	5.051529790660226	1.0	0.999994921127055	99.96471042424241
GOTERM_BP_DIRECT	GO:0045652~regulation of megakaryocyte differentiation	2	0.10214504596527069	0.34581105149627683	ENSMUSG00000027613, ENSMUSG00000005583	1656	3	12548	5.051529790660226	1.0	0.999994921127055	99.96471042424241
GOTERM_BP_DIRECT	GO:0003211~cardiac ventricle formation	2	0.10214504596527069	0.34581105149627683	ENSMUSG00000005583, ENSMUSG00000063632	1656	3	12548	5.051529790660226	1.0	0.999994921127055	99.96471042424241
GOTERM_BP_DIRECT	GO:0032324~molybdopterin cofactor biosynthetic process	2	0.10214504596527069	0.34581105149627683	ENSMUSG00000015536, ENSMUSG00000064120	1656	3	12548	5.051529790660226	1.0	0.999994921127055	99.96471042424241
GOTERM_BP_DIRECT	GO:2001271~negative regulation of cysteine-type endopeptidase activity involved in execution phase of apoptosis	2	0.10214504596527069	0.34581105149627683	ENSMUSG00000020696, ENSMUSG00000022781	1656	3	12548	5.051529790660226	1.0	0.999994921127055	99.96471042424241
GOTERM_BP_DIRECT	GO:0032474~otolith morphogenesis	2	0.10214504596527069	0.34581105149627683	ENSMUSG00000038982, ENSMUSG00000020105	1656	3	12548	5.051529790660226	1.0	0.999994921127055	99.96471042424241
GOTERM_MF_DIRECT	GO:0008201~heparin binding	17	0.8682328907048007	0.3476139657378291	ENSMUSG00000033295, ENSMUSG00000027204, ENSMUSG00000053846, ENSMUSG00000006651, ENSMUSG00000040152, ENSMUSG00000002020, ENSMUSG00000055409, ENSMUSG00000027195, ENSMUSG00000028871, ENSMUSG00000022816, ENSMUSG00000031558, ENSMUSG00000031565, ENSMUSG00000031785, ENSMUSG00000023078, ENSMUSG00000026479, ENSMUSG00000006958, ENSMUSG00000025020	1591	108	12065	1.1936645948273854	1.0	0.9986385709721473	99.91249019536365
KEGG_PATHWAY	mmu04146:Peroxisome	12	0.6128702757916241	0.34768086879152815	ENSMUSG00000030545, ENSMUSG00000026664, ENSMUSG00000027359, ENSMUSG00000024228, ENSMUSG00000024981, ENSMUSG00000010651, ENSMUSG00000055782, ENSMUSG00000025950, ENSMUSG00000005069, ENSMUSG00000027187, ENSMUSG00000041939, ENSMUSG00000031278	651	76	5208	1.263157894736842	1.0	0.8436632326706428	99.64564476035396
GOTERM_BP_DIRECT	GO:0008104~protein localization	12	0.6128702757916241	0.34920403435630193	ENSMUSG00000043051, ENSMUSG00000021278, ENSMUSG00000006740, ENSMUSG00000006930, ENSMUSG00000020848, ENSMUSG00000034813, ENSMUSG00000022508, ENSMUSG00000026062, ENSMUSG00000004846, ENSMUSG00000029512, ENSMUSG00000022770, ENSMUSG00000074657	1656	72	12548	1.2628824476650564	1.0	0.9999952533935188	99.96798586984387
GOTERM_MF_DIRECT	GO:0005102~receptor binding	45	2.29826353421859	0.3537317326215677	ENSMUSG00000044933, ENSMUSG00000061762, ENSMUSG00000037411, ENSMUSG00000026278, ENSMUSG00000022847, ENSMUSG00000079491, ENSMUSG00000035678, ENSMUSG00000022994, ENSMUSG00000028664, ENSMUSG00000022661, ENSMUSG00000091705, ENSMUSG00000040511, ENSMUSG00000039097, ENSMUSG00000041014, ENSMUSG00000020635, ENSMUSG00000027359, ENSMUSG00000006930, ENSMUSG00000056116, ENSMUSG00000045534, ENSMUSG00000044674,…	1591	314	12065	1.0867759330949969	1.0	0.9987334757838537	99.9250792965945
GOTERM_CC_DIRECT	GO:0098793~presynapse	10	0.5107252298263534	0.3539135263783114	ENSMUSG00000030774, ENSMUSG00000052301, ENSMUSG00000028542, ENSMUSG00000007207, ENSMUSG00000020848, ENSMUSG00000062151, ENSMUSG00000019906, ENSMUSG00000029608, ENSMUSG00000039959, ENSMUSG00000028456	1773	58	13445	1.30744695334228	1.0	0.9534415865687209	99.8549209567876
KEGG_PATHWAY	mmu05215:Prostate cancer	13	0.6639427987742594	0.3543381508742433	ENSMUSG00000021025, ENSMUSG00000038648, ENSMUSG00000030265, ENSMUSG00000027852, ENSMUSG00000020901, ENSMUSG00000034801, ENSMUSG00000024241, ENSMUSG00000055799, ENSMUSG00000046532, ENSMUSG00000027230, ENSMUSG00000062312, ENSMUSG00000031565, ENSMUSG00000022061	651	84	5208	1.2380952380952381	1.0	0.8460404840354566	99.69054426093922
GOTERM_MF_DIRECT	GO:0000987~core promoter proximal region sequence-specific DNA binding	4	0.20429009193054137	0.354399467015438	ENSMUSG00000032402, ENSMUSG00000005583, ENSMUSG00000058881, ENSMUSG00000024560	1591	16	12065	1.8958202388434948	1.0	0.998660382496939	99.92634525179197
GOTERM_CC_DIRECT	GO:0043296~apical junction complex	4	0.20429009193054137	0.35444665622722155	ENSMUSG00000029381, ENSMUSG00000062300, ENSMUSG00000048285, ENSMUSG00000032012	1773	16	13445	1.8957980823463056	1.0	0.9521889241093279	99.85670182250065
GOTERM_BP_DIRECT	GO:0035024~negative regulation of Rho protein signal transduction	4	0.20429009193054137	0.3548989231568006	ENSMUSG00000050730, ENSMUSG00000001507, ENSMUSG00000022508, ENSMUSG00000031523	1656	16	12548	1.8943236714975846	1.0	0.9999959895077644	99.97284574626248
GOTERM_BP_DIRECT	GO:0032418~lysosome localization	4	0.20429009193054137	0.3548989231568006	ENSMUSG00000031161, ENSMUSG00000028917, ENSMUSG00000090247, ENSMUSG00000002059	1656	16	12548	1.8943236714975846	1.0	0.9999959895077644	99.97284574626248
GOTERM_BP_DIRECT	GO:0045598~regulation of fat cell differentiation	4	0.20429009193054137	0.3548989231568006	ENSMUSG00000000440, ENSMUSG00000031161, ENSMUSG00000063810, ENSMUSG00000024972	1656	16	12548	1.8943236714975846	1.0	0.9999959895077644	99.97284574626248
GOTERM_BP_DIRECT	GO:0001921~positive regulation of receptor recycling	4	0.20429009193054137	0.3548989231568006	ENSMUSG00000028955, ENSMUSG00000025889, ENSMUSG00000071317, ENSMUSG00000028552	1656	16	12548	1.8943236714975846	1.0	0.9999959895077644	99.97284574626248
KEGG_PATHWAY	mmu00982:Drug metabolism - cytochrome P450	7	0.35750766087844743	0.35875726421072107	ENSMUSG00000008540, ENSMUSG00000068762, ENSMUSG00000040170, ENSMUSG00000027890, ENSMUSG00000040147, ENSMUSG00000025068, ENSMUSG00000075296	651	39	5208	1.4358974358974361	1.0	0.8461295573304589	99.7173791029738
KEGG_PATHWAY	mmu02010:ABC transporters	7	0.35750766087844743	0.35875726421072107	ENSMUSG00000026198, ENSMUSG00000035435, ENSMUSG00000036872, ENSMUSG00000015243, ENSMUSG00000031974, ENSMUSG00000055782, ENSMUSG00000028125	651	39	5208	1.4358974358974361	1.0	0.8461295573304589	99.7173791029738
GOTERM_BP_DIRECT	GO:0007218~neuropeptide signaling pathway	8	0.40858018386108275	0.3594559867161074	ENSMUSG00000044933, ENSMUSG00000016150, ENSMUSG00000043441, ENSMUSG00000047904, ENSMUSG00000061762, ENSMUSG00000027400, ENSMUSG00000027584, ENSMUSG00000018589	1656	44	12548	1.3776899429073342	1.0	0.9999964374440174	99.9762226089207
KEGG_PATHWAY	mmu00790:Folate biosynthesis	3	0.15321756894790603	0.3604055971914256	ENSMUSG00000015536, ENSMUSG00000073987, ENSMUSG00000064120	651	10	5208	2.4	1.0	0.8434514088743327	99.72682521057831
GOTERM_BP_DIRECT	GO:0048168~regulation of neuronal synaptic plasticity	5	0.2553626149131767	0.3604443255065011	ENSMUSG00000025889, ENSMUSG00000028664, ENSMUSG00000031144, ENSMUSG00000006476, ENSMUSG00000037428	1656	23	12548	1.6472379752152908	1.0	0.9999962985185692	99.97690054341696
GOTERM_BP_DIRECT	GO:0086010~membrane depolarization during action potential	5	0.2553626149131767	0.3604443255065011	ENSMUSG00000034115, ENSMUSG00000048677, ENSMUSG00000075316, ENSMUSG00000032511, ENSMUSG00000034533	1656	23	12548	1.6472379752152908	1.0	0.9999962985185692	99.97690054341696
GOTERM_BP_DIRECT	GO:0035019~somatic stem cell population maintenance	7	0.35750766087844743	0.36109401155110693	ENSMUSG00000055799, ENSMUSG00000005871, ENSMUSG00000063382, ENSMUSG00000096768, ENSMUSG00000048616, ENSMUSG00000039706, ENSMUSG00000038256	1656	37	12548	1.433542237890064	1.0	0.9999960992559552	99.97733617304033
GOTERM_BP_DIRECT	GO:0031623~receptor internalization	7	0.35750766087844743	0.36109401155110693	ENSMUSG00000059588, ENSMUSG00000025889, ENSMUSG00000032382, ENSMUSG00000039361, ENSMUSG00000042249, ENSMUSG00000024858, ENSMUSG00000029512	1656	37	12548	1.433542237890064	1.0	0.9999960992559552	99.97733617304033
GOTERM_CC_DIRECT	GO:0048786~presynaptic active zone	6	0.30643513789581206	0.3611242401296819	ENSMUSG00000030172, ENSMUSG00000031144, ENSMUSG00000062151, ENSMUSG00000003863, ENSMUSG00000028456, ENSMUSG00000026458	1773	30	13445	1.5166384658770447	1.0	0.9540550458738347	99.87734726010483
GOTERM_BP_DIRECT	GO:0000281~mitotic cytokinesis	6	0.30643513789581206	0.3617331757631951	ENSMUSG00000030867, ENSMUSG00000005871, ENSMUSG00000038545, ENSMUSG00000003779, ENSMUSG00000028832, ENSMUSG00000024068	1656	30	12548	1.5154589371980678	1.0	0.9999958902752342	99.97775715016282
GOTERM_BP_DIRECT	GO:0000186~activation of MAPKK activity	6	0.30643513789581206	0.3617331757631951	ENSMUSG00000004085, ENSMUSG00000048376, ENSMUSG00000024079, ENSMUSG00000028862, ENSMUSG00000031303, ENSMUSG00000032562	1656	30	12548	1.5154589371980678	1.0	0.9999958902752342	99.97775715016282
GOTERM_BP_DIRECT	GO:0061077~chaperone-mediated protein folding	6	0.30643513789581206	0.3617331757631951	ENSMUSG00000038074, ENSMUSG00000030357, ENSMUSG00000032966, ENSMUSG00000007944, ENSMUSG00000024222, ENSMUSG00000020635	1656	30	12548	1.5154589371980678	1.0	0.9999958902752342	99.97775715016282
GOTERM_BP_DIRECT	GO:0070527~platelet aggregation	6	0.30643513789581206	0.3617331757631951	ENSMUSG00000005813, ENSMUSG00000027523, ENSMUSG00000031328, ENSMUSG00000020571, ENSMUSG00000030890, ENSMUSG00000036894	1656	30	12548	1.5154589371980678	1.0	0.9999958902752342	99.97775715016282
GOTERM_BP_DIRECT	GO:0070588~calcium ion transmembrane transport	12	0.6128702757916241	0.3667612136155949	ENSMUSG00000027748, ENSMUSG00000009292, ENSMUSG00000048677, ENSMUSG00000021541, ENSMUSG00000026463, ENSMUSG00000063873, ENSMUSG00000069806, ENSMUSG00000037578, ENSMUSG00000049686, ENSMUSG00000020722, ENSMUSG00000010066, ENSMUSG00000018507	1656	73	12548	1.2455826881080008	1.0	0.9999964202753079	99.98082000600893
KEGG_PATHWAY	mmu00260:Glycine, serine and threonine metabolism	6	0.30643513789581206	0.369505158640798	ENSMUSG00000034424, ENSMUSG00000020475, ENSMUSG00000028179, ENSMUSG00000040147, ENSMUSG00000027199, ENSMUSG00000038871	651	32	5208	1.5	1.0	0.8482771500562485	99.77392769946178
GOTERM_BP_DIRECT	GO:0032496~response to lipopolysaccharide	22	1.1235955056179776	0.3697605345037144	ENSMUSG00000021025, ENSMUSG00000047986, ENSMUSG00000020227, ENSMUSG00000024079, ENSMUSG00000063727, ENSMUSG00000055994, ENSMUSG00000061762, ENSMUSG00000040147, ENSMUSG00000026104, ENSMUSG00000032501, ENSMUSG00000023915, ENSMUSG00000008540, ENSMUSG00000025889, ENSMUSG00000049871, ENSMUSG00000047123, ENSMUSG00000048376, ENSMUSG00000027962, ENSMUSG00000031551, ENSMUSG00000040618, ENSMUSG00000016528,…	1656	146	12548	1.1417841307656673	1.0	0.999996595242887	99.98245216542438
KEGG_PATHWAY	mmu04916:Melanogenesis	13	0.6639427987742594	0.37020857589940115	ENSMUSG00000027523, ENSMUSG00000053819, ENSMUSG00000038648, ENSMUSG00000030265, ENSMUSG00000044674, ENSMUSG00000041075, ENSMUSG00000078816, ENSMUSG00000032562, ENSMUSG00000027852, ENSMUSG00000055799, ENSMUSG00000022994, ENSMUSG00000027230, ENSMUSG00000021820	651	85	5208	1.2235294117647058	1.0	0.8447732424414013	99.7772363575022
GOTERM_BP_DIRECT	GO:0007018~microtubule-based movement	11	0.5617977528089888	0.37056441951715324	ENSMUSG00000032489, ENSMUSG00000006740, ENSMUSG00000079553, ENSMUSG00000050382, ENSMUSG00000047459, ENSMUSG00000023999, ENSMUSG00000044719, ENSMUSG00000074657, ENSMUSG00000005237, ENSMUSG00000045328, ENSMUSG00000003779	1656	66	12548	1.2628824476650564	1.0	0.9999964399714295	99.98286674225221
GOTERM_MF_DIRECT	GO:0008017~microtubule binding	27	1.3789581205311543	0.3713758729566451	ENSMUSG00000032489, ENSMUSG00000031161, ENSMUSG00000032624, ENSMUSG00000035121, ENSMUSG00000031285, ENSMUSG00000071550, ENSMUSG00000074657, ENSMUSG00000030397, ENSMUSG00000003810, ENSMUSG00000005871, ENSMUSG00000038570, ENSMUSG00000031347, ENSMUSG00000023341, ENSMUSG00000030867, ENSMUSG00000079037, ENSMUSG00000074802, ENSMUSG00000035299, ENSMUSG00000068744, ENSMUSG00000001155, ENSMUSG00000045328,…	1591	183	12065	1.118844731120751	1.0	0.9990351833546548	99.95252999346184
GOTERM_MF_DIRECT	GO:0005096~GTPase activator activity	32	1.634320735444331	0.37273349100748754	ENSMUSG00000040940, ENSMUSG00000042203, ENSMUSG00000036882, ENSMUSG00000050730, ENSMUSG00000039031, ENSMUSG00000031523, ENSMUSG00000034867, ENSMUSG00000052921, ENSMUSG00000040345, ENSMUSG00000002458, ENSMUSG00000040964, ENSMUSG00000020782, ENSMUSG00000026475, ENSMUSG00000031355, ENSMUSG00000029602, ENSMUSG00000031453, ENSMUSG00000031709, ENSMUSG00000000142, ENSMUSG00000036246, ENSMUSG00000036995,…	1591	220	12065	1.1030226844180333	1.0	0.9989947106432837	99.95419208618213
GOTERM_CC_DIRECT	GO:0005604~basement membrane	14	0.7150153217568949	0.37441912369514796	ENSMUSG00000017466, ENSMUSG00000025064, ENSMUSG00000028339, ENSMUSG00000005397, ENSMUSG00000027204, ENSMUSG00000026639, ENSMUSG00000002900, ENSMUSG00000025068, ENSMUSG00000037016, ENSMUSG00000034687, ENSMUSG00000030607, ENSMUSG00000026479, ENSMUSG00000021136, ENSMUSG00000042353	1773	88	13445	1.2064169614931037	1.0	0.9588956781384315	99.91045695832949
KEGG_PATHWAY	mmu04925:Aldosterone synthesis and secretion	11	0.5617977528089888	0.3749729478182222	ENSMUSG00000027523, ENSMUSG00000022994, ENSMUSG00000053819, ENSMUSG00000038648, ENSMUSG00000027230, ENSMUSG00000021820, ENSMUSG00000003123, ENSMUSG00000049686, ENSMUSG00000030653, ENSMUSG00000078816, ENSMUSG00000049265	651	70	5208	1.2571428571428571	1.0	0.8453226505809521	99.7984948442496
GOTERM_MF_DIRECT	GO:0005518~collagen binding	9	0.45965270684371806	0.37742401633535605	ENSMUSG00000005397, ENSMUSG00000030774, ENSMUSG00000032402, ENSMUSG00000001507, ENSMUSG00000031785, ENSMUSG00000027195, ENSMUSG00000032243, ENSMUSG00000070436, ENSMUSG00000053626	1591	52	12065	1.312490934583958	1.0	0.9990322221986813	99.95952351155285
GOTERM_CC_DIRECT	GO:0005881~cytoplasmic microtubule	9	0.45965270684371806	0.37751734821205063	ENSMUSG00000031161, ENSMUSG00000002458, ENSMUSG00000000142, ENSMUSG00000005871, ENSMUSG00000035299, ENSMUSG00000019066, ENSMUSG00000032553, ENSMUSG00000005547, ENSMUSG00000023805	1773	52	13445	1.3124755954705192	1.0	0.9589313840216777	99.91686746711595
GOTERM_BP_DIRECT	GO:0034097~response to cytokine	9	0.45965270684371806	0.3783191889386305	ENSMUSG00000017466, ENSMUSG00000016528, ENSMUSG00000004040, ENSMUSG00000049112, ENSMUSG00000002147, ENSMUSG00000054263, ENSMUSG00000026104, ENSMUSG00000030707, ENSMUSG00000002983	1656	52	12548	1.3114548494983276	1.0	0.9999972425114	99.98641727156887
GOTERM_CC_DIRECT	GO:0030141~secretory granule	13	0.6639427987742594	0.3788541618703525	ENSMUSG00000032202, ENSMUSG00000028955, ENSMUSG00000003411, ENSMUSG00000020847, ENSMUSG00000031538, ENSMUSG00000040152, ENSMUSG00000033590, ENSMUSG00000024511, ENSMUSG00000021253, ENSMUSG00000007207, ENSMUSG00000021477, ENSMUSG00000021194, ENSMUSG00000029608	1773	81	13445	1.2170555590371346	1.0	0.9581890022813764	99.91949894385311
GOTERM_BP_DIRECT	GO:0042391~regulation of membrane potential	13	0.6639427987742594	0.3798466648258189	ENSMUSG00000024873, ENSMUSG00000045534, ENSMUSG00000041482, ENSMUSG00000005357, ENSMUSG00000022770, ENSMUSG00000006740, ENSMUSG00000027950, ENSMUSG00000071317, ENSMUSG00000056073, ENSMUSG00000031930, ENSMUSG00000005864, ENSMUSG00000035200, ENSMUSG00000021730	1656	81	12548	1.2161090236774617	1.0	0.9999972045570684	99.98702899788104
GOTERM_MF_DIRECT	GO:0016705~oxidoreductase activity, acting on paired donors, with incorporation or reduction of molecular oxygen	8	0.40858018386108275	0.3813615197820116	ENSMUSG00000018906, ENSMUSG00000028713, ENSMUSG00000031987, ENSMUSG00000039519, ENSMUSG00000004846, ENSMUSG00000005547, ENSMUSG00000052914, ENSMUSG00000047155	1591	45	12065	1.3481388365109295	1.0	0.999051776845388	99.96354318437506
GOTERM_BP_DIRECT	GO:0008360~regulation of cell shape	19	0.9703779366700716	0.3825942196066492	ENSMUSG00000029381, ENSMUSG00000006219, ENSMUSG00000039960, ENSMUSG00000028064, ENSMUSG00000053646, ENSMUSG00000004568, ENSMUSG00000039031, ENSMUSG00000075284, ENSMUSG00000022770, ENSMUSG00000030707, ENSMUSG00000031523, ENSMUSG00000025265, ENSMUSG00000039629, ENSMUSG00000033377, ENSMUSG00000071317, ENSMUSG00000022788, ENSMUSG00000020284, ENSMUSG00000019978, ENSMUSG00000032050	1656	125	12548	1.1517487922705316	1.0	0.9999973119401099	99.98806424834991
GOTERM_BP_DIRECT	GO:0008285~negative regulation of cell proliferation	44	2.247191011235955	0.38499461461229906	ENSMUSG00000033295, ENSMUSG00000000440, ENSMUSG00000017466, ENSMUSG00000031155, ENSMUSG00000009073, ENSMUSG00000028179, ENSMUSG00000022508, ENSMUSG00000018507, ENSMUSG00000031523, ENSMUSG00000028800, ENSMUSG00000021097, ENSMUSG00000036478, ENSMUSG00000032402, ENSMUSG00000005871, ENSMUSG00000047904, ENSMUSG00000031785, ENSMUSG00000096768, ENSMUSG00000027314, ENSMUSG00000022061, ENSMUSG00000029833,…	1656	310	12548	1.0754869876889512	1.0	0.99999737643897	99.98890420256444
KEGG_PATHWAY	mmu01230:Biosynthesis of amino acids	10	0.5107252298263534	0.3865560610366574	ENSMUSG00000025533, ENSMUSG00000020475, ENSMUSG00000030268, ENSMUSG00000022571, ENSMUSG00000028179, ENSMUSG00000025742, ENSMUSG00000053907, ENSMUSG00000025950, ENSMUSG00000032279, ENSMUSG00000031432	651	63	5208	1.2698412698412698	1.0	0.8524177808019692	99.8426062783261
GOTERM_MF_DIRECT	GO:0019213~deacetylase activity	3	0.15321756894790603	0.38724825272112	ENSMUSG00000027977, ENSMUSG00000028800, ENSMUSG00000036278	1591	10	12065	2.274984286612194	1.0	0.9991124668530703	99.96885949116245
GOTERM_MF_DIRECT	GO:0051378~serotonin binding	3	0.15321756894790603	0.38724825272112	ENSMUSG00000034997, ENSMUSG00000039106, ENSMUSG00000050534	1591	10	12065	2.274984286612194	1.0	0.9991124668530703	99.96885949116245
GOTERM_MF_DIRECT	GO:0016247~channel regulator activity	3	0.15321756894790603	0.38724825272112	ENSMUSG00000002504, ENSMUSG00000024873, ENSMUSG00000069806	1591	10	12065	2.274984286612194	1.0	0.9991124668530703	99.96885949116245
GOTERM_MF_DIRECT	GO:0043008~ATP-dependent protein binding	3	0.15321756894790603	0.38724825272112	ENSMUSG00000079037, ENSMUSG00000007207, ENSMUSG00000021701	1591	10	12065	2.274984286612194	1.0	0.9991124668530703	99.96885949116245
GOTERM_MF_DIRECT	GO:0015464~acetylcholine receptor activity	3	0.15321756894790603	0.38724825272112	ENSMUSG00000027950, ENSMUSG00000035594, ENSMUSG00000035200	1591	10	12065	2.274984286612194	1.0	0.9991124668530703	99.96885949116245
GOTERM_BP_DIRECT	GO:1903364~positive regulation of cellular protein catabolic process	3	0.15321756894790603	0.3876583825233065	ENSMUSG00000050332, ENSMUSG00000019850, ENSMUSG00000032050	1656	10	12548	2.2731884057971015	1.0	0.999997468421647	99.98977072248262
GOTERM_BP_DIRECT	GO:0002260~lymphocyte homeostasis	3	0.15321756894790603	0.3876583825233065	ENSMUSG00000040447, ENSMUSG00000024241, ENSMUSG00000034801	1656	10	12548	2.2731884057971015	1.0	0.999997468421647	99.98977072248262
GOTERM_BP_DIRECT	GO:0044130~negative regulation of growth of symbiont in host	3	0.15321756894790603	0.3876583825233065	ENSMUSG00000055994, ENSMUSG00000037071, ENSMUSG00000041515	1656	10	12548	2.2731884057971015	1.0	0.999997468421647	99.98977072248262
GOTERM_BP_DIRECT	GO:0030194~positive regulation of blood coagulation	3	0.15321756894790603	0.3876583825233065	ENSMUSG00000048376, ENSMUSG00000040152, ENSMUSG00000037411	1656	10	12548	2.2731884057971015	1.0	0.999997468421647	99.98977072248262
GOTERM_BP_DIRECT	GO:0045742~positive regulation of epidermal growth factor receptor signaling pathway	3	0.15321756894790603	0.3876583825233065	ENSMUSG00000006930, ENSMUSG00000039959, ENSMUSG00000024241	1656	10	12548	2.2731884057971015	1.0	0.999997468421647	99.98977072248262
GOTERM_BP_DIRECT	GO:0071294~cellular response to zinc ion	3	0.15321756894790603	0.3876583825233065	ENSMUSG00000064267, ENSMUSG00000018589, ENSMUSG00000049265	1656	10	12548	2.2731884057971015	1.0	0.999997468421647	99.98977072248262
GOTERM_BP_DIRECT	GO:0033148~positive regulation of intracellular estrogen receptor signaling pathway	3	0.15321756894790603	0.3876583825233065	ENSMUSG00000046532, ENSMUSG00000030774, ENSMUSG00000054115	1656	10	12548	2.2731884057971015	1.0	0.999997468421647	99.98977072248262
GOTERM_BP_DIRECT	GO:0070933~histone H4 deacetylation	3	0.15321756894790603	0.3876583825233065	ENSMUSG00000028800, ENSMUSG00000037896, ENSMUSG00000029249	1656	10	12548	2.2731884057971015	1.0	0.999997468421647	99.98977072248262
GOTERM_BP_DIRECT	GO:0048617~embryonic foregut morphogenesis	3	0.15321756894790603	0.3876583825233065	ENSMUSG00000032402, ENSMUSG00000026383, ENSMUSG00000023991	1656	10	12548	2.2731884057971015	1.0	0.999997468421647	99.98977072248262
GOTERM_BP_DIRECT	GO:0055008~cardiac muscle tissue morphogenesis	3	0.15321756894790603	0.3876583825233065	ENSMUSG00000051747, ENSMUSG00000031987, ENSMUSG00000007877	1656	10	12548	2.2731884057971015	1.0	0.999997468421647	99.98977072248262
GOTERM_BP_DIRECT	GO:0035563~positive regulation of chromatin binding	3	0.15321756894790603	0.3876583825233065	ENSMUSG00000097929, ENSMUSG00000036940, ENSMUSG00000053914	1656	10	12548	2.2731884057971015	1.0	0.999997468421647	99.98977072248262
GOTERM_BP_DIRECT	GO:0035414~negative regulation of catenin import into nucleus	3	0.15321756894790603	0.3876583825233065	ENSMUSG00000000142, ENSMUSG00000078794, ENSMUSG00000044674	1656	10	12548	2.2731884057971015	1.0	0.999997468421647	99.98977072248262
GOTERM_MF_DIRECT	GO:0051087~chaperone binding	11	0.5617977528089888	0.3881792848273853	ENSMUSG00000004880, ENSMUSG00000079037, ENSMUSG00000020288, ENSMUSG00000024780, ENSMUSG00000033161, ENSMUSG00000056900, ENSMUSG00000028416, ENSMUSG00000022136, ENSMUSG00000036052, ENSMUSG00000022769, ENSMUSG00000042215	1591	67	12065	1.2450162762554293	1.0	0.9990675356088153	99.96963039543319
GOTERM_MF_DIRECT	GO:0003777~microtubule motor activity	11	0.5617977528089888	0.3881792848273853	ENSMUSG00000032489, ENSMUSG00000006740, ENSMUSG00000079553, ENSMUSG00000050382, ENSMUSG00000023999, ENSMUSG00000044719, ENSMUSG00000074657, ENSMUSG00000005237, ENSMUSG00000045328, ENSMUSG00000019027, ENSMUSG00000003779	1591	67	12065	1.2450162762554293	1.0	0.9990675356088153	99.96963039543319
GOTERM_BP_DIRECT	GO:0021766~hippocampus development	11	0.5617977528089888	0.3892003064834335	ENSMUSG00000028800, ENSMUSG00000013236, ENSMUSG00000028655, ENSMUSG00000031732, ENSMUSG00000009073, ENSMUSG00000039106, ENSMUSG00000029484, ENSMUSG00000031398, ENSMUSG00000018476, ENSMUSG00000026463, ENSMUSG00000031285	1656	67	12548	1.2440334559088615	1.0	0.9999974371983451	99.99024261553217
GOTERM_BP_DIRECT	GO:0046627~negative regulation of insulin receptor signaling pathway	6	0.30643513789581206	0.3894254090246476	ENSMUSG00000033295, ENSMUSG00000026888, ENSMUSG00000020176, ENSMUSG00000028639, ENSMUSG00000030659, ENSMUSG00000037370	1656	31	12548	1.4665731650303881	1.0	0.9999972568975937	99.99030975748991
GOTERM_BP_DIRECT	GO:0010718~positive regulation of epithelial to mesenchymal transition	6	0.30643513789581206	0.3894254090246476	ENSMUSG00000021253, ENSMUSG00000032402, ENSMUSG00000000142, ENSMUSG00000063382, ENSMUSG00000026383, ENSMUSG00000030782	1656	31	12548	1.4665731650303881	1.0	0.9999972568975937	99.99030975748991
KEGG_PATHWAY	mmu00230:Purine metabolism	22	1.1235955056179776	0.38963613724046164	ENSMUSG00000030880, ENSMUSG00000069094, ENSMUSG00000030726, ENSMUSG00000033910, ENSMUSG00000028318, ENSMUSG00000033068, ENSMUSG00000025742, ENSMUSG00000030653, ENSMUSG00000031842, ENSMUSG00000042638, ENSMUSG00000041119, ENSMUSG00000068417, ENSMUSG00000022994, ENSMUSG00000039058, ENSMUSG00000026192, ENSMUSG00000058624, ENSMUSG00000031432, ENSMUSG00000026807, ENSMUSG00000035984, ENSMUSG00000024782,…	651	156	5208	1.1282051282051284	1.0	0.8513603811810335	99.85272995594015
GOTERM_CC_DIRECT	GO:0036126~sperm flagellum	5	0.2553626149131767	0.3915764729893105	ENSMUSG00000026463, ENSMUSG00000026807, ENSMUSG00000035984, ENSMUSG00000039179, ENSMUSG00000019027	1773	24	13445	1.579831735288588	1.0	0.9623504668178291	99.94093487777837
GOTERM_BP_DIRECT	GO:0031032~actomyosin structure organization	5	0.2553626149131767	0.3921382225373673	ENSMUSG00000019978, ENSMUSG00000048285, ENSMUSG00000028434, ENSMUSG00000026383, ENSMUSG00000028701	1656	24	12548	1.5786030595813205	1.0	0.9999973597385933	99.99108527649379
GOTERM_BP_DIRECT	GO:0090102~cochlea development	5	0.2553626149131767	0.3921382225373673	ENSMUSG00000045871, ENSMUSG00000036862, ENSMUSG00000055078, ENSMUSG00000038248, ENSMUSG00000049265	1656	24	12548	1.5786030595813205	1.0	0.9999973597385933	99.99108527649379
GOTERM_BP_DIRECT	GO:0001954~positive regulation of cell-matrix adhesion	5	0.2553626149131767	0.3921382225373673	ENSMUSG00000043051, ENSMUSG00000030890, ENSMUSG00000031557, ENSMUSG00000026383, ENSMUSG00000031841	1656	24	12548	1.5786030595813205	1.0	0.9999973597385933	99.99108527649379
GOTERM_CC_DIRECT	GO:0031430~M band	4	0.20429009193054137	0.3924538427732235	ENSMUSG00000047419, ENSMUSG00000061462, ENSMUSG00000008136, ENSMUSG00000051747	1773	17	13445	1.7842805480906407	1.0	0.9614729655948102	99.94219648812354
GOTERM_CC_DIRECT	GO:0031410~cytoplasmic vesicle	79	4.034729315628192	0.39246592197109426	ENSMUSG00000026880, ENSMUSG00000039361, ENSMUSG00000031168, ENSMUSG00000030549, ENSMUSG00000020847, ENSMUSG00000034867, ENSMUSG00000002458, ENSMUSG00000031488, ENSMUSG00000006567, ENSMUSG00000027584, ENSMUSG00000004961, ENSMUSG00000021733, ENSMUSG00000026972, ENSMUSG00000006930, ENSMUSG00000028402, ENSMUSG00000028373, ENSMUSG00000000142, ENSMUSG00000031144, ENSMUSG00000034813, ENSMUSG00000043463,…	1773	571	13445	1.049163211946467	1.0	0.9602282452719869	99.94221368053944
GOTERM_BP_DIRECT	GO:1901224~positive regulation of NIK/NF-kappaB signaling	4	0.20429009193054137	0.3929323542345009	ENSMUSG00000024079, ENSMUSG00000055994, ENSMUSG00000038058, ENSMUSG00000021591	1656	17	12548	1.7828928672918443	1.0	0.9999972439357234	99.99130093671862
GOTERM_BP_DIRECT	GO:0048172~regulation of short-term neuronal synaptic plasticity	4	0.20429009193054137	0.3929323542345009	ENSMUSG00000056073, ENSMUSG00000031144, ENSMUSG00000003863, ENSMUSG00000028456	1656	17	12548	1.7828928672918443	1.0	0.9999972439357234	99.99130093671862
GOTERM_BP_DIRECT	GO:0044849~estrous cycle	4	0.20429009193054137	0.3929323542345009	ENSMUSG00000062312, ENSMUSG00000051149, ENSMUSG00000049112, ENSMUSG00000027584	1656	17	12548	1.7828928672918443	1.0	0.9999972439357234	99.99130093671862
GOTERM_BP_DIRECT	GO:0006883~cellular sodium ion homeostasis	4	0.20429009193054137	0.3929323542345009	ENSMUSG00000033161, ENSMUSG00000005553, ENSMUSG00000041329, ENSMUSG00000032412	1656	17	12548	1.7828928672918443	1.0	0.9999972439357234	99.99130093671862
GOTERM_BP_DIRECT	GO:0001508~action potential	4	0.20429009193054137	0.3929323542345009	ENSMUSG00000027950, ENSMUSG00000037610, ENSMUSG00000054934, ENSMUSG00000035200	1656	17	12548	1.7828928672918443	1.0	0.9999972439357234	99.99130093671862
GOTERM_BP_DIRECT	GO:0030837~negative regulation of actin filament polymerization	4	0.20429009193054137	0.3929323542345009	ENSMUSG00000068566, ENSMUSG00000089996, ENSMUSG00000031558, ENSMUSG00000072955	1656	17	12548	1.7828928672918443	1.0	0.9999972439357234	99.99130093671862
GOTERM_BP_DIRECT	GO:0001556~oocyte maturation	4	0.20429009193054137	0.3929323542345009	ENSMUSG00000023809, ENSMUSG00000022429, ENSMUSG00000002324, ENSMUSG00000022350	1656	17	12548	1.7828928672918443	1.0	0.9999972439357234	99.99130093671862
GOTERM_BP_DIRECT	GO:0010001~glial cell differentiation	4	0.20429009193054137	0.3929323542345009	ENSMUSG00000097767, ENSMUSG00000027612, ENSMUSG00000062312, ENSMUSG00000029603	1656	17	12548	1.7828928672918443	1.0	0.9999972439357234	99.99130093671862
GOTERM_BP_DIRECT	GO:0010596~negative regulation of endothelial cell migration	4	0.20429009193054137	0.3929323542345009	ENSMUSG00000028643, ENSMUSG00000040152, ENSMUSG00000027314, ENSMUSG00000031558	1656	17	12548	1.7828928672918443	1.0	0.9999972439357234	99.99130093671862
GOTERM_BP_DIRECT	GO:0003279~cardiac septum development	4	0.20429009193054137	0.3929323542345009	ENSMUSG00000046169, ENSMUSG00000050382, ENSMUSG00000030653, ENSMUSG00000057110	1656	17	12548	1.7828928672918443	1.0	0.9999972439357234	99.99130093671862
GOTERM_BP_DIRECT	GO:0006882~cellular zinc ion homeostasis	4	0.20429009193054137	0.3929323542345009	ENSMUSG00000024270, ENSMUSG00000039878, ENSMUSG00000006567, ENSMUSG00000000409	1656	17	12548	1.7828928672918443	1.0	0.9999972439357234	99.99130093671862
GOTERM_BP_DIRECT	GO:0042462~eye photoreceptor cell development	4	0.20429009193054137	0.3929323542345009	ENSMUSG00000027965, ENSMUSG00000023267, ENSMUSG00000019986, ENSMUSG00000063681	1656	17	12548	1.7828928672918443	1.0	0.9999972439357234	99.99130093671862
GOTERM_BP_DIRECT	GO:0046928~regulation of neurotransmitter secretion	4	0.20429009193054137	0.3929323542345009	ENSMUSG00000025889, ENSMUSG00000016028, ENSMUSG00000005583, ENSMUSG00000024211	1656	17	12548	1.7828928672918443	1.0	0.9999972439357234	99.99130093671862
GOTERM_MF_DIRECT	GO:0048306~calcium-dependent protein binding	10	0.5107252298263534	0.39322956004401866	ENSMUSG00000007207, ENSMUSG00000027500, ENSMUSG00000029484, ENSMUSG00000018340, ENSMUSG00000006476, ENSMUSG00000032504, ENSMUSG00000001025, ENSMUSG00000021866, ENSMUSG00000029428, ENSMUSG00000035458	1591	60	12065	1.2638801592289965	1.0	0.999110136740036	99.97350914124199
KEGG_PATHWAY	mmu00511:Other glycan degradation	4	0.20429009193054137	0.3939753477780405	ENSMUSG00000005142, ENSMUSG00000028673, ENSMUSG00000045594, ENSMUSG00000035239	651	18	5208	1.7777777777777777	1.0	0.8515174714021732	99.8659737181642
GOTERM_BP_DIRECT	GO:0006955~immune response	19	0.9703779366700716	0.39619519816904675	ENSMUSG00000001166, ENSMUSG00000052631, ENSMUSG00000006342, ENSMUSG00000063727, ENSMUSG00000022637, ENSMUSG00000040152, ENSMUSG00000037548, ENSMUSG00000073411, ENSMUSG00000027164, ENSMUSG00000035678, ENSMUSG00000032402, ENSMUSG00000091705, ENSMUSG00000041515, ENSMUSG00000021508, ENSMUSG00000023078, ENSMUSG00000028776, ENSMUSG00000060802, ENSMUSG00000039217, ENSMUSG00000037370	1656	126	12548	1.142607928839813	1.0	0.9999974087424632	99.99213627292059
KEGG_PATHWAY	mmu04010:MAPK signaling pathway	31	1.5832482124616958	0.3966751254464072	ENSMUSG00000018932, ENSMUSG00000052681, ENSMUSG00000020151, ENSMUSG00000030589, ENSMUSG00000028862, ENSMUSG00000010066, ENSMUSG00000020722, ENSMUSG00000020190, ENSMUSG00000024241, ENSMUSG00000034801, ENSMUSG00000002983, ENSMUSG00000055723, ENSMUSG00000022781, ENSMUSG00000031565, ENSMUSG00000005583, ENSMUSG00000026072, ENSMUSG00000061288, ENSMUSG00000004085, ENSMUSG00000031328, ENSMUSG00000021754,…	651	227	5208	1.0925110132158589	1.0	0.8501749762224189	99.8736487952216
KEGG_PATHWAY	mmu04512:ECM-receptor interaction	12	0.6128702757916241	0.39776064401074435	ENSMUSG00000027966, ENSMUSG00000020241, ENSMUSG00000001507, ENSMUSG00000001281, ENSMUSG00000026639, ENSMUSG00000040152, ENSMUSG00000051111, ENSMUSG00000027009, ENSMUSG00000026479, ENSMUSG00000032243, ENSMUSG00000002900, ENSMUSG00000001119	651	79	5208	1.2151898734177216	1.0	0.8473567563020145	99.87661861453748
KEGG_PATHWAY	mmu05169:Epstein-Barr virus infection	16	0.8171603677221655	0.3982349336623824	ENSMUSG00000018932, ENSMUSG00000021025, ENSMUSG00000030830, ENSMUSG00000056116, ENSMUSG00000024079, ENSMUSG00000019850, ENSMUSG00000067212, ENSMUSG00000020901, ENSMUSG00000002983, ENSMUSG00000054115, ENSMUSG00000079491, ENSMUSG00000073411, ENSMUSG00000028800, ENSMUSG00000027164, ENSMUSG00000091705, ENSMUSG00000004040	651	110	5208	1.1636363636363636	1.0	0.843984738440562	99.87789583499455
KEGG_PATHWAY	mmu04918:Thyroid hormone synthesis	9	0.45965270684371806	0.3992342941806516	ENSMUSG00000027523, ENSMUSG00000022994, ENSMUSG00000033161, ENSMUSG00000038648, ENSMUSG00000027230, ENSMUSG00000000792, ENSMUSG00000041329, ENSMUSG00000078816, ENSMUSG00000032412	651	56	5208	1.2857142857142856	1.0	0.841130944814954	99.88054712122184
GOTERM_MF_DIRECT	GO:0042803~protein homodimerization activity	93	4.749744637385087	0.3994627485842177	ENSMUSG00000026880, ENSMUSG00000066191, ENSMUSG00000020227, ENSMUSG00000030545, ENSMUSG00000022742, ENSMUSG00000022453, ENSMUSG00000031400, ENSMUSG00000074457, ENSMUSG00000031974, ENSMUSG00000038967, ENSMUSG00000030905, ENSMUSG00000018340, ENSMUSG00000032504, ENSMUSG00000019878, ENSMUSG00000040138, ENSMUSG00000028703, ENSMUSG00000002797, ENSMUSG00000032087, ENSMUSG00000027610, ENSMUSG00000032402,…	1591	679	12065	1.038652619808218	1.0	0.9991737704623523	99.97765561572226
GOTERM_CC_DIRECT	GO:0043679~axon terminus	12	0.6128702757916241	0.4011809409084453	ENSMUSG00000035168, ENSMUSG00000024381, ENSMUSG00000025889, ENSMUSG00000006930, ENSMUSG00000038077, ENSMUSG00000003476, ENSMUSG00000032966, ENSMUSG00000027400, ENSMUSG00000019890, ENSMUSG00000040495, ENSMUSG00000021730, ENSMUSG00000023805	1773	75	13445	1.2133107727016357	1.0	0.962592198050299	99.95344790393797
GOTERM_BP_DIRECT	GO:0001756~somitogenesis	8	0.40858018386108275	0.40497820955386443	ENSMUSG00000022672, ENSMUSG00000030543, ENSMUSG00000032402, ENSMUSG00000051747, ENSMUSG00000000142, ENSMUSG00000007877, ENSMUSG00000022061, ENSMUSG00000026383	1656	46	12548	1.3177903801722326	1.0	0.9999980721581491	99.99402386920508
KEGG_PATHWAY	mmu00330:Arginine and proline metabolism	7	0.35750766087844743	0.4057366518101166	ENSMUSG00000018906, ENSMUSG00000024644, ENSMUSG00000022571, ENSMUSG00000040147, ENSMUSG00000069835, ENSMUSG00000027199, ENSMUSG00000071708	651	41	5208	1.3658536585365855	1.0	0.8435275869246511	99.89653954215171
GOTERM_MF_DIRECT	GO:0005262~calcium channel activity	11	0.5617977528089888	0.4068533484979402	ENSMUSG00000027748, ENSMUSG00000009292, ENSMUSG00000048677, ENSMUSG00000021541, ENSMUSG00000063873, ENSMUSG00000069806, ENSMUSG00000037578, ENSMUSG00000049686, ENSMUSG00000020722, ENSMUSG00000010066, ENSMUSG00000018507	1591	68	12065	1.22670721336932	1.0	0.9992532160293361	99.981781496525
KEGG_PATHWAY	mmu00061:Fatty acid biosynthesis	3	0.15321756894790603	0.4073845637796826	ENSMUSG00000020532, ENSMUSG00000024981, ENSMUSG00000031278	651	11	5208	2.1818181818181817	1.0	0.8413679556353845	99.90026535250233
GOTERM_MF_DIRECT	GO:0042626~ATPase activity, coupled to transmembrane movement of substances	7	0.35750766087844743	0.4100386053238877	ENSMUSG00000026198, ENSMUSG00000035435, ENSMUSG00000036872, ENSMUSG00000015243, ENSMUSG00000031974, ENSMUSG00000055782, ENSMUSG00000028125	1591	39	12065	1.3611017099389193	1.0	0.9992559008604162	99.98332898508737
GOTERM_CC_DIRECT	GO:0045335~phagocytic vesicle	7	0.35750766087844743	0.41011225033338883	ENSMUSG00000055069, ENSMUSG00000015243, ENSMUSG00000043463, ENSMUSG00000030707, ENSMUSG00000021866, ENSMUSG00000002059, ENSMUSG00000030055	1773	39	13445	1.3610858027101684	1.0	0.9649032258270585	99.96282123876826
GOTERM_BP_DIRECT	GO:0010811~positive regulation of cell-substrate adhesion	7	0.35750766087844743	0.4108279092624207	ENSMUSG00000005397, ENSMUSG00000026727, ENSMUSG00000001507, ENSMUSG00000040152, ENSMUSG00000027195, ENSMUSG00000021136, ENSMUSG00000004415	1656	39	12548	1.360027251331599	1.0	0.9999983768027222	99.99503357191102
GOTERM_BP_DIRECT	GO:0009725~response to hormone	7	0.35750766087844743	0.4108279092624207	ENSMUSG00000017466, ENSMUSG00000008136, ENSMUSG00000061762, ENSMUSG00000053907, ENSMUSG00000030222, ENSMUSG00000015653, ENSMUSG00000027227	1656	39	12548	1.360027251331599	1.0	0.9999983768027222	99.99503357191102
GOTERM_MF_DIRECT	GO:0004222~metalloendopeptidase activity	13	0.6639427987742594	0.41253660893476646	ENSMUSG00000046169, ENSMUSG00000053399, ENSMUSG00000053441, ENSMUSG00000032289, ENSMUSG00000029436, ENSMUSG00000021710, ENSMUSG00000024299, ENSMUSG00000053626, ENSMUSG00000027612, ENSMUSG00000011256, ENSMUSG00000022449, ENSMUSG00000022098, ENSMUSG00000049538	1591	83	12065	1.1877428002392978	1.0	0.9992469943592194	99.98445526957529
KEGG_PATHWAY	mmu04540:Gap junction	12	0.6128702757916241	0.41457270773556654	ENSMUSG00000062591, ENSMUSG00000027523, ENSMUSG00000022994, ENSMUSG00000034997, ENSMUSG00000033910, ENSMUSG00000058672, ENSMUSG00000030265, ENSMUSG00000027852, ENSMUSG00000032562, ENSMUSG00000078816, ENSMUSG00000024241, ENSMUSG00000034801	651	80	5208	1.2	1.0	0.844414702807555	99.91511222551127
GOTERM_MF_DIRECT	GO:0022857~transmembrane transporter activity	6	0.30643513789581206	0.4163108044558469	ENSMUSG00000023828, ENSMUSG00000028645, ENSMUSG00000024036, ENSMUSG00000051111, ENSMUSG00000022199, ENSMUSG00000018900	1591	32	12065	1.4218651791326211	1.0	0.9992602908186152	99.98602221500511
GOTERM_CC_DIRECT	GO:0016023~cytoplasmic, membrane-bounded vesicle	20	1.0214504596527068	0.41658948305710564	ENSMUSG00000056941, ENSMUSG00000034997, ENSMUSG00000006930, ENSMUSG00000000142, ENSMUSG00000031168, ENSMUSG00000034813, ENSMUSG00000070738, ENSMUSG00000010136, ENSMUSG00000075284, ENSMUSG00000028173, ENSMUSG00000002458, ENSMUSG00000029672, ENSMUSG00000031565, ENSMUSG00000006567, ENSMUSG00000026958, ENSMUSG00000017774, ENSMUSG00000020696, ENSMUSG00000027584, ENSMUSG00000015749, ENSMUSG00000033578	1773	135	13445	1.1234359006496626	1.0	0.9661949935233438	99.96848254159848
GOTERM_BP_DIRECT	GO:0048873~homeostasis of number of cells within a tissue	6	0.30643513789581206	0.4170289836132841	ENSMUSG00000048376, ENSMUSG00000030265, ENSMUSG00000089989, ENSMUSG00000040612, ENSMUSG00000009628, ENSMUSG00000030707	1656	32	12548	1.4207427536231885	1.0	0.9999986544141013	99.99592653325394
GOTERM_BP_DIRECT	GO:0030032~lamellipodium assembly	6	0.30643513789581206	0.4170289836132841	ENSMUSG00000009621, ENSMUSG00000030223, ENSMUSG00000066877, ENSMUSG00000022788, ENSMUSG00000032735, ENSMUSG00000031841	1656	32	12548	1.4207427536231885	1.0	0.9999986544141013	99.99592653325394
GOTERM_MF_DIRECT	GO:0016616~oxidoreductase activity, acting on the CH-OH group of donors, NAD or NADP as acceptor	5	0.2553626149131767	0.4229463799561127	ENSMUSG00000063229, ENSMUSG00000029201, ENSMUSG00000025950, ENSMUSG00000032279, ENSMUSG00000025963	1591	25	12065	1.5166561910747958	1.0	0.9993196455434225	99.98842340238613
GOTERM_BP_DIRECT	GO:0042755~eating behavior	5	0.2553626149131767	0.42358483863536944	ENSMUSG00000051444, ENSMUSG00000004040, ENSMUSG00000049112, ENSMUSG00000029223, ENSMUSG00000027584	1656	25	12548	1.5154589371980676	1.0	0.9999989022248255	99.99670422268498
GOTERM_BP_DIRECT	GO:2001244~positive regulation of intrinsic apoptotic signaling pathway	5	0.2553626149131767	0.42358483863536944	ENSMUSG00000000409, ENSMUSG00000002731, ENSMUSG00000022061, ENSMUSG00000051413, ENSMUSG00000026278	1656	25	12548	1.5154589371980676	1.0	0.9999989022248255	99.99670422268498
GOTERM_BP_DIRECT	GO:2001234~negative regulation of apoptotic signaling pathway	5	0.2553626149131767	0.42358483863536944	ENSMUSG00000018537, ENSMUSG00000041420, ENSMUSG00000028179, ENSMUSG00000023011, ENSMUSG00000048616	1656	25	12548	1.5154589371980676	1.0	0.9999989022248255	99.99670422268498
GOTERM_BP_DIRECT	GO:0006479~protein methylation	5	0.2553626149131767	0.42358483863536944	ENSMUSG00000023110, ENSMUSG00000036478, ENSMUSG00000030763, ENSMUSG00000020230, ENSMUSG00000030350	1656	25	12548	1.5154589371980676	1.0	0.9999989022248255	99.99670422268498
GOTERM_BP_DIRECT	GO:0042327~positive regulation of phosphorylation	5	0.2553626149131767	0.42358483863536944	ENSMUSG00000046532, ENSMUSG00000030890, ENSMUSG00000040152, ENSMUSG00000020176, ENSMUSG00000041075	1656	25	12548	1.5154589371980676	1.0	0.9999989022248255	99.99670422268498
GOTERM_CC_DIRECT	GO:0031514~motile cilium	11	0.5617977528089888	0.4256414353641168	ENSMUSG00000026679, ENSMUSG00000027378, ENSMUSG00000022783, ENSMUSG00000023966, ENSMUSG00000021363, ENSMUSG00000039963, ENSMUSG00000063810, ENSMUSG00000047021, ENSMUSG00000060798, ENSMUSG00000005237, ENSMUSG00000027227	1773	69	13445	1.2089147191773542	1.0	0.968335398396293	99.97505731183843
GOTERM_CC_DIRECT	GO:0043231~intracellular membrane-bounded organelle	85	4.341164453524004	0.4262000645364158	ENSMUSG00000000440, ENSMUSG00000020841, ENSMUSG00000027698, ENSMUSG00000005949, ENSMUSG00000031400, ENSMUSG00000031168, ENSMUSG00000015697, ENSMUSG00000040170, ENSMUSG00000026888, ENSMUSG00000005553, ENSMUSG00000027695, ENSMUSG00000015653, ENSMUSG00000028744, ENSMUSG00000030493, ENSMUSG00000035852, ENSMUSG00000003271, ENSMUSG00000055817, ENSMUSG00000031488, ENSMUSG00000021668, ENSMUSG00000031398,…	1773	622	13445	1.0362883408323857	1.0	0.9674927206204743	99.97541782535568
GOTERM_BP_DIRECT	GO:0030334~regulation of cell migration	11	0.5617977528089888	0.42659260158445633	ENSMUSG00000031328, ENSMUSG00000074785, ENSMUSG00000021754, ENSMUSG00000028063, ENSMUSG00000029765, ENSMUSG00000062209, ENSMUSG00000031398, ENSMUSG00000005871, ENSMUSG00000053646, ENSMUSG00000024501, ENSMUSG00000039706	1656	69	12548	1.20797451515788	1.0	0.9999989564911762	99.997011897339
KEGG_PATHWAY	mmu04964:Proximal tubule bicarbonate reclamation	4	0.20429009193054137	0.42928511641261435	ENSMUSG00000033161, ENSMUSG00000040618, ENSMUSG00000041329, ENSMUSG00000032412	651	19	5208	1.6842105263157894	1.0	0.8541163461630518	99.93934732527038
GOTERM_MF_DIRECT	GO:0016849~phosphorus-oxygen lyase activity	4	0.20429009193054137	0.42980789369393746	ENSMUSG00000022994, ENSMUSG00000033910, ENSMUSG00000042638, ENSMUSG00000028469	1591	18	12065	1.6851735456386618	1.0	0.999377595142534	99.99049525652205
GOTERM_MF_DIRECT	GO:0004114~3',5'-cyclic-nucleotide phosphodiesterase activity	4	0.20429009193054137	0.42980789369393746	ENSMUSG00000069094, ENSMUSG00000030653, ENSMUSG00000031842, ENSMUSG00000041119	1591	18	12065	1.6851735456386618	1.0	0.999377595142534	99.99049525652205
GOTERM_CC_DIRECT	GO:0016234~inclusion body	4	0.20429009193054137	0.42985399367510013	ENSMUSG00000025889, ENSMUSG00000031161, ENSMUSG00000006930, ENSMUSG00000043940	1773	18	13445	1.685153850974494	1.0	0.9677296361237581	99.97765861325433
GOTERM_BP_DIRECT	GO:2000311~regulation of alpha-amino-3-hydroxy-5-methyl-4-isoxazole propionate selective glutamate receptor activity	4	0.20429009193054137	0.43035430430361277	ENSMUSG00000024873, ENSMUSG00000069806, ENSMUSG00000005583, ENSMUSG00000038738	1656	18	12548	1.6838432635534084	1.0	0.9999990399532092	99.99735850998549
GOTERM_BP_DIRECT	GO:2000179~positive regulation of neural precursor cell proliferation	4	0.20429009193054137	0.43035430430361277	ENSMUSG00000026727, ENSMUSG00000031785, ENSMUSG00000036940, ENSMUSG00000027314	1656	18	12548	1.6838432635534084	1.0	0.9999990399532092	99.99735850998549
GOTERM_BP_DIRECT	GO:0046718~viral entry into host cell	4	0.20429009193054137	0.43035430430361277	ENSMUSG00000062300, ENSMUSG00000024858, ENSMUSG00000032012, ENSMUSG00000028552	1656	18	12548	1.6838432635534084	1.0	0.9999990399532092	99.99735850998549
GOTERM_BP_DIRECT	GO:0007088~regulation of mitotic nuclear division	4	0.20429009193054137	0.43035430430361277	ENSMUSG00000028896, ENSMUSG00000038545, ENSMUSG00000022070, ENSMUSG00000045328	1656	18	12548	1.6838432635534084	1.0	0.9999990399532092	99.99735850998549
GOTERM_BP_DIRECT	GO:0060384~innervation	4	0.20429009193054137	0.43035430430361277	ENSMUSG00000045871, ENSMUSG00000055078, ENSMUSG00000078816, ENSMUSG00000028456	1656	18	12548	1.6838432635534084	1.0	0.9999990399532092	99.99735850998549
GOTERM_BP_DIRECT	GO:0007259~JAK-STAT cascade	4	0.20429009193054137	0.43035430430361277	ENSMUSG00000040663, ENSMUSG00000004040, ENSMUSG00000026104, ENSMUSG00000023206	1656	18	12548	1.6838432635534084	1.0	0.9999990399532092	99.99735850998549
GOTERM_BP_DIRECT	GO:0001736~establishment of planar polarity	4	0.20429009193054137	0.43035430430361277	ENSMUSG00000016028, ENSMUSG00000036862, ENSMUSG00000037188, ENSMUSG00000063810	1656	18	12548	1.6838432635534084	1.0	0.9999990399532092	99.99735850998549
GOTERM_BP_DIRECT	GO:0032735~positive regulation of interleukin-12 production	4	0.20429009193054137	0.43035430430361277	ENSMUSG00000035678, ENSMUSG00000055994, ENSMUSG00000031551, ENSMUSG00000041515	1656	18	12548	1.6838432635534084	1.0	0.9999990399532092	99.99735850998549
GOTERM_BP_DIRECT	GO:0003009~skeletal muscle contraction	4	0.20429009193054137	0.43035430430361277	ENSMUSG00000064179, ENSMUSG00000007877, ENSMUSG00000026418, ENSMUSG00000035458	1656	18	12548	1.6838432635534084	1.0	0.9999990399532092	99.99735850998549
GOTERM_BP_DIRECT	GO:0003382~epithelial cell morphogenesis	4	0.20429009193054137	0.43035430430361277	ENSMUSG00000046532, ENSMUSG00000021754, ENSMUSG00000070047, ENSMUSG00000026383	1656	18	12548	1.6838432635534084	1.0	0.9999990399532092	99.99735850998549
GOTERM_BP_DIRECT	GO:0048148~behavioral response to cocaine	4	0.20429009193054137	0.43035430430361277	ENSMUSG00000025889, ENSMUSG00000013787, ENSMUSG00000034997, ENSMUSG00000025813	1656	18	12548	1.6838432635534084	1.0	0.9999990399532092	99.99735850998549
GOTERM_BP_DIRECT	GO:0060441~epithelial tube branching involved in lung morphogenesis	4	0.20429009193054137	0.43035430430361277	ENSMUSG00000016256, ENSMUSG00000021782, ENSMUSG00000030265, ENSMUSG00000021477	1656	18	12548	1.6838432635534084	1.0	0.9999990399532092	99.99735850998549
GOTERM_BP_DIRECT	GO:0009190~cyclic nucleotide biosynthetic process	4	0.20429009193054137	0.43035430430361277	ENSMUSG00000022994, ENSMUSG00000033910, ENSMUSG00000042638, ENSMUSG00000028469	1656	18	12548	1.6838432635534084	1.0	0.9999990399532092	99.99735850998549
GOTERM_MF_DIRECT	GO:0102345~3-hydroxy-lignoceroyl-CoA dehydratase activity	2	0.10214504596527069	0.43183558260387556	ENSMUSG00000028497, ENSMUSG00000035376	1591	4	12065	3.7916404776869896	1.0	0.9993637678179391	99.99103738215561
GOTERM_MF_DIRECT	GO:0043515~kinetochore binding	2	0.10214504596527069	0.43183558260387556	ENSMUSG00000045273, ENSMUSG00000045328	1591	4	12065	3.7916404776869896	1.0	0.9993637678179391	99.99103738215561
GOTERM_MF_DIRECT	GO:0015245~fatty acid transporter activity	2	0.10214504596527069	0.43183558260387556	ENSMUSG00000028655, ENSMUSG00000027359	1591	4	12065	3.7916404776869896	1.0	0.9993637678179391	99.99103738215561
GOTERM_MF_DIRECT	GO:0070840~dynein complex binding	2	0.10214504596527069	0.43183558260387556	ENSMUSG00000031161, ENSMUSG00000038292	1591	4	12065	3.7916404776869896	1.0	0.9993637678179391	99.99103738215561
GOTERM_MF_DIRECT	GO:0052846~inositol-1,5-bisdiphosphate-2,3,4,6-tetrakisphosphate 1-diphosphatase activity	2	0.10214504596527069	0.43183558260387556	ENSMUSG00000073295, ENSMUSG00000073293	1591	4	12065	3.7916404776869896	1.0	0.9993637678179391	99.99103738215561
GOTERM_MF_DIRECT	GO:0032453~histone demethylase activity (H3-K4 specific)	2	0.10214504596527069	0.43183558260387556	ENSMUSG00000042207, ENSMUSG00000036940	1591	4	12065	3.7916404776869896	1.0	0.9993637678179391	99.99103738215561
GOTERM_MF_DIRECT	GO:0031694~alpha-2A adrenergic receptor binding	2	0.10214504596527069	0.43183558260387556	ENSMUSG00000006651, ENSMUSG00000029223	1591	4	12065	3.7916404776869896	1.0	0.9993637678179391	99.99103738215561
GOTERM_MF_DIRECT	GO:0031014~troponin T binding	2	0.10214504596527069	0.43183558260387556	ENSMUSG00000064179, ENSMUSG00000035458	1591	4	12065	3.7916404776869896	1.0	0.9993637678179391	99.99103738215561
GOTERM_MF_DIRECT	GO:0016807~cysteine-type carboxypeptidase activity	2	0.10214504596527069	0.43183558260387556	ENSMUSG00000026767, ENSMUSG00000021477	1591	4	12065	3.7916404776869896	1.0	0.9993637678179391	99.99103738215561
GOTERM_MF_DIRECT	GO:0009374~biotin binding	2	0.10214504596527069	0.43183558260387556	ENSMUSG00000020532, ENSMUSG00000040820	1591	4	12065	3.7916404776869896	1.0	0.9993637678179391	99.99103738215561
GOTERM_MF_DIRECT	GO:0052845~inositol-5-diphosphate-1,2,3,4,6-pentakisphosphate diphosphatase activity	2	0.10214504596527069	0.43183558260387556	ENSMUSG00000073295, ENSMUSG00000073293	1591	4	12065	3.7916404776869896	1.0	0.9993637678179391	99.99103738215561
GOTERM_MF_DIRECT	GO:0000298~endopolyphosphatase activity	2	0.10214504596527069	0.43183558260387556	ENSMUSG00000073295, ENSMUSG00000073293	1591	4	12065	3.7916404776869896	1.0	0.9993637678179391	99.99103738215561
GOTERM_MF_DIRECT	GO:0052844~inositol-3-diphosphate-1,2,4,5,6-pentakisphosphate diphosphatase activity	2	0.10214504596527069	0.43183558260387556	ENSMUSG00000073295, ENSMUSG00000073293	1591	4	12065	3.7916404776869896	1.0	0.9993637678179391	99.99103738215561
GOTERM_MF_DIRECT	GO:0005001~transmembrane receptor protein tyrosine phosphatase activity	2	0.10214504596527069	0.43183558260387556	ENSMUSG00000033295, ENSMUSG00000035429	1591	4	12065	3.7916404776869896	1.0	0.9993637678179391	99.99103738215561
GOTERM_MF_DIRECT	GO:0102344~3-hydroxy-behenoyl-CoA dehydratase activity	2	0.10214504596527069	0.43183558260387556	ENSMUSG00000028497, ENSMUSG00000035376	1591	4	12065	3.7916404776869896	1.0	0.9993637678179391	99.99103738215561
GOTERM_MF_DIRECT	GO:0004694~eukaryotic translation initiation factor 2alpha kinase activity	2	0.10214504596527069	0.43183558260387556	ENSMUSG00000024079, ENSMUSG00000005102	1591	4	12065	3.7916404776869896	1.0	0.9993637678179391	99.99103738215561
GOTERM_MF_DIRECT	GO:0052840~inositol diphosphate tetrakisphosphate diphosphatase activity	2	0.10214504596527069	0.43183558260387556	ENSMUSG00000073295, ENSMUSG00000073293	1591	4	12065	3.7916404776869896	1.0	0.9993637678179391	99.99103738215561
GOTERM_MF_DIRECT	GO:0052843~inositol-1-diphosphate-2,3,4,5,6-pentakisphosphate diphosphatase activity	2	0.10214504596527069	0.43183558260387556	ENSMUSG00000073295, ENSMUSG00000073293	1591	4	12065	3.7916404776869896	1.0	0.9993637678179391	99.99103738215561
GOTERM_MF_DIRECT	GO:0015467~G-protein activated inward rectifier potassium channel activity	2	0.10214504596527069	0.43183558260387556	ENSMUSG00000026824, ENSMUSG00000038026	1591	4	12065	3.7916404776869896	1.0	0.9993637678179391	99.99103738215561
GOTERM_MF_DIRECT	GO:0052848~inositol-3,5-bisdiphosphate-2,3,4,6-tetrakisphosphate 5-diphosphatase activity	2	0.10214504596527069	0.43183558260387556	ENSMUSG00000073295, ENSMUSG00000073293	1591	4	12065	3.7916404776869896	1.0	0.9993637678179391	99.99103738215561
GOTERM_MF_DIRECT	GO:0008519~ammonium transmembrane transporter activity	2	0.10214504596527069	0.43183558260387556	ENSMUSG00000030549, ENSMUSG00000024597	1591	4	12065	3.7916404776869896	1.0	0.9993637678179391	99.99103738215561
GOTERM_MF_DIRECT	GO:0030368~interleukin-17 receptor activity	2	0.10214504596527069	0.43183558260387556	ENSMUSG00000015966, ENSMUSG00000002897	1591	4	12065	3.7916404776869896	1.0	0.9993637678179391	99.99103738215561
GOTERM_MF_DIRECT	GO:0015651~quaternary ammonium group transmembrane transporter activity	2	0.10214504596527069	0.43183558260387556	ENSMUSG00000023828, ENSMUSG00000018900	1591	4	12065	3.7916404776869896	1.0	0.9993637678179391	99.99103738215561
GOTERM_MF_DIRECT	GO:0047696~beta-adrenergic receptor kinase activity	2	0.10214504596527069	0.43183558260387556	ENSMUSG00000042249, ENSMUSG00000024858	1591	4	12065	3.7916404776869896	1.0	0.9993637678179391	99.99103738215561
GOTERM_MF_DIRECT	GO:0071558~histone demethylase activity (H3-K27 specific)	2	0.10214504596527069	0.43183558260387556	ENSMUSG00000037369, ENSMUSG00000018476	1591	4	12065	3.7916404776869896	1.0	0.9993637678179391	99.99103738215561
GOTERM_MF_DIRECT	GO:0034431~bis(5'-adenosyl)-hexaphosphatase activity	2	0.10214504596527069	0.43183558260387556	ENSMUSG00000073295, ENSMUSG00000073293	1591	4	12065	3.7916404776869896	1.0	0.9993637678179391	99.99103738215561
GOTERM_MF_DIRECT	GO:0031750~D3 dopamine receptor binding	2	0.10214504596527069	0.43183558260387556	ENSMUSG00000061718, ENSMUSG00000022949	1591	4	12065	3.7916404776869896	1.0	0.9993637678179391	99.99103738215561
GOTERM_MF_DIRECT	GO:0052650~NADP-retinol dehydrogenase activity	2	0.10214504596527069	0.43183558260387556	ENSMUSG00000066441, ENSMUSG00000025921	1591	4	12065	3.7916404776869896	1.0	0.9993637678179391	99.99103738215561
GOTERM_MF_DIRECT	GO:0046527~glucosyltransferase activity	2	0.10214504596527069	0.43183558260387556	ENSMUSG00000026047, ENSMUSG00000034487	1591	4	12065	3.7916404776869896	1.0	0.9993637678179391	99.99103738215561
GOTERM_MF_DIRECT	GO:0004083~bisphosphoglycerate 2-phosphatase activity	2	0.10214504596527069	0.43183558260387556	ENSMUSG00000020475, ENSMUSG00000038871	1591	4	12065	3.7916404776869896	1.0	0.9993637678179391	99.99103738215561
GOTERM_MF_DIRECT	GO:0034432~bis(5'-adenosyl)-pentaphosphatase activity	2	0.10214504596527069	0.43183558260387556	ENSMUSG00000073295, ENSMUSG00000073293	1591	4	12065	3.7916404776869896	1.0	0.9993637678179391	99.99103738215561
GOTERM_MF_DIRECT	GO:0005501~retinoid binding	2	0.10214504596527069	0.43183558260387556	ENSMUSG00000024990, ENSMUSG00000032291	1591	4	12065	3.7916404776869896	1.0	0.9993637678179391	99.99103738215561
GOTERM_MF_DIRECT	GO:0005166~neurotrophin p75 receptor binding	2	0.10214504596527069	0.43183558260387556	ENSMUSG00000021514, ENSMUSG00000058638	1591	4	12065	3.7916404776869896	1.0	0.9993637678179391	99.99103738215561
GOTERM_MF_DIRECT	GO:0008486~diphosphoinositol-polyphosphate diphosphatase activity	2	0.10214504596527069	0.43183558260387556	ENSMUSG00000073295, ENSMUSG00000073293	1591	4	12065	3.7916404776869896	1.0	0.9993637678179391	99.99103738215561
GOTERM_MF_DIRECT	GO:0015562~efflux transmembrane transporter activity	2	0.10214504596527069	0.43183558260387556	ENSMUSG00000026198, ENSMUSG00000026469	1591	4	12065	3.7916404776869896	1.0	0.9993637678179391	99.99103738215561
GOTERM_MF_DIRECT	GO:0052847~inositol-1,5-bisdiphosphate-2,3,4,6-tetrakisphosphate 5-diphosphatase activity	2	0.10214504596527069	0.43183558260387556	ENSMUSG00000073295, ENSMUSG00000073293	1591	4	12065	3.7916404776869896	1.0	0.9993637678179391	99.99103738215561
GOTERM_CC_DIRECT	GO:0044305~calyx of Held	2	0.10214504596527069	0.4318574849729959	ENSMUSG00000062151, ENSMUSG00000028456	1773	4	13445	3.7915961646926113	1.0	0.9673992475355692	99.97880484709613
GOTERM_CC_DIRECT	GO:0032021~NELF complex	2	0.10214504596527069	0.4318574849729959	ENSMUSG00000013465, ENSMUSG00000016253	1773	4	13445	3.7915961646926113	1.0	0.9673992475355692	99.97880484709613
GOTERM_CC_DIRECT	GO:0005610~laminin-5 complex	2	0.10214504596527069	0.4318574849729959	ENSMUSG00000026639, ENSMUSG00000026479	1773	4	13445	3.7915961646926113	1.0	0.9673992475355692	99.97880484709613
GOTERM_CC_DIRECT	GO:0035339~SPOTS complex	2	0.10214504596527069	0.4318574849729959	ENSMUSG00000026097, ENSMUSG00000025353	1773	4	13445	3.7915961646926113	1.0	0.9673992475355692	99.97880484709613
GOTERM_CC_DIRECT	GO:0002189~ribose phosphate diphosphokinase complex	2	0.10214504596527069	0.4318574849729959	ENSMUSG00000025742, ENSMUSG00000031432	1773	4	13445	3.7915961646926113	1.0	0.9673992475355692	99.97880484709613
GOTERM_CC_DIRECT	GO:0005927~muscle tendon junction	2	0.10214504596527069	0.4318574849729959	ENSMUSG00000037493, ENSMUSG00000039873	1773	4	13445	3.7915961646926113	1.0	0.9673992475355692	99.97880484709613
GOTERM_CC_DIRECT	GO:0005577~fibrinogen complex	2	0.10214504596527069	0.4318574849729959	ENSMUSG00000038224, ENSMUSG00000040152	1773	4	13445	3.7915961646926113	1.0	0.9673992475355692	99.97880484709613
GOTERM_BP_DIRECT	GO:0001835~blastocyst hatching	2	0.10214504596527069	0.4321149741681978	ENSMUSG00000041238, ENSMUSG00000034708	1656	4	12548	3.7886473429951693	1.0	0.9999990371270974	99.99750732966844
GOTERM_BP_DIRECT	GO:1901911~adenosine 5'-(hexahydrogen pentaphosphate) catabolic process	2	0.10214504596527069	0.4321149741681978	ENSMUSG00000073295, ENSMUSG00000073293	1656	4	12548	3.7886473429951693	1.0	0.9999990371270974	99.99750732966844
GOTERM_BP_DIRECT	GO:0030382~sperm mitochondrion organization	2	0.10214504596527069	0.4321149741681978	ENSMUSG00000062300, ENSMUSG00000029206	1656	4	12548	3.7886473429951693	1.0	0.9999990371270974	99.99750732966844
GOTERM_BP_DIRECT	GO:0060297~regulation of sarcomere organization	2	0.10214504596527069	0.4321149741681978	ENSMUSG00000066406, ENSMUSG00000005583	1656	4	12548	3.7886473429951693	1.0	0.9999990371270974	99.99750732966844
GOTERM_BP_DIRECT	GO:0048105~establishment of body hair planar orientation	2	0.10214504596527069	0.4321149741681978	ENSMUSG00000016028, ENSMUSG00000028373	1656	4	12548	3.7886473429951693	1.0	0.9999990371270974	99.99750732966844
GOTERM_BP_DIRECT	GO:0060054~positive regulation of epithelial cell proliferation involved in wound healing	2	0.10214504596527069	0.4321149741681978	ENSMUSG00000022865, ENSMUSG00000041075	1656	4	12548	3.7886473429951693	1.0	0.9999990371270974	99.99750732966844
GOTERM_BP_DIRECT	GO:0060231~mesenchymal to epithelial transition	2	0.10214504596527069	0.4321149741681978	ENSMUSG00000041075, ENSMUSG00000042275	1656	4	12548	3.7886473429951693	1.0	0.9999990371270974	99.99750732966844
GOTERM_BP_DIRECT	GO:0051668~localization within membrane	2	0.10214504596527069	0.4321149741681978	ENSMUSG00000024873, ENSMUSG00000031841	1656	4	12548	3.7886473429951693	1.0	0.9999990371270974	99.99750732966844
GOTERM_BP_DIRECT	GO:1903278~positive regulation of sodium ion export from cell	2	0.10214504596527069	0.4321149741681978	ENSMUSG00000041329, ENSMUSG00000032412	1656	4	12548	3.7886473429951693	1.0	0.9999990371270974	99.99750732966844
GOTERM_BP_DIRECT	GO:0002544~chronic inflammatory response	2	0.10214504596527069	0.4321149741681978	ENSMUSG00000027962, ENSMUSG00000040152	1656	4	12548	3.7886473429951693	1.0	0.9999990371270974	99.99750732966844
GOTERM_BP_DIRECT	GO:0070234~positive regulation of T cell apoptotic process	2	0.10214504596527069	0.4321149741681978	ENSMUSG00000026285, ENSMUSG00000031551	1656	4	12548	3.7886473429951693	1.0	0.9999990371270974	99.99750732966844
GOTERM_BP_DIRECT	GO:0032225~regulation of synaptic transmission, dopaminergic	2	0.10214504596527069	0.4321149741681978	ENSMUSG00000027950, ENSMUSG00000026179	1656	4	12548	3.7886473429951693	1.0	0.9999990371270974	99.99750732966844
GOTERM_BP_DIRECT	GO:0030241~skeletal muscle myosin thick filament assembly	2	0.10214504596527069	0.4321149741681978	ENSMUSG00000051747, ENSMUSG00000007877	1656	4	12548	3.7886473429951693	1.0	0.9999990371270974	99.99750732966844
GOTERM_BP_DIRECT	GO:0060443~mammary gland morphogenesis	2	0.10214504596527069	0.4321149741681978	ENSMUSG00000002147, ENSMUSG00000039097	1656	4	12548	3.7886473429951693	1.0	0.9999990371270974	99.99750732966844
GOTERM_BP_DIRECT	GO:0086016~AV node cell action potential	2	0.10214504596527069	0.4321149741681978	ENSMUSG00000032511, ENSMUSG00000034533	1656	4	12548	3.7886473429951693	1.0	0.9999990371270974	99.99750732966844
GOTERM_BP_DIRECT	GO:0060023~soft palate development	2	0.10214504596527069	0.4321149741681978	ENSMUSG00000046982, ENSMUSG00000063632	1656	4	12548	3.7886473429951693	1.0	0.9999990371270974	99.99750732966844
GOTERM_BP_DIRECT	GO:0001845~phagolysosome assembly	2	0.10214504596527069	0.4321149741681978	ENSMUSG00000030761, ENSMUSG00000030707	1656	4	12548	3.7886473429951693	1.0	0.9999990371270974	99.99750732966844
GOTERM_BP_DIRECT	GO:1901907~diadenosine pentaphosphate catabolic process	2	0.10214504596527069	0.4321149741681978	ENSMUSG00000073295, ENSMUSG00000073293	1656	4	12548	3.7886473429951693	1.0	0.9999990371270974	99.99750732966844
GOTERM_BP_DIRECT	GO:0030240~skeletal muscle thin filament assembly	2	0.10214504596527069	0.4321149741681978	ENSMUSG00000051747, ENSMUSG00000007877	1656	4	12548	3.7886473429951693	1.0	0.9999990371270974	99.99750732966844
GOTERM_BP_DIRECT	GO:0046596~regulation of viral entry into host cell	2	0.10214504596527069	0.4321149741681978	ENSMUSG00000062300, ENSMUSG00000041000	1656	4	12548	3.7886473429951693	1.0	0.9999990371270974	99.99750732966844
GOTERM_BP_DIRECT	GO:0043320~natural killer cell degranulation	2	0.10214504596527069	0.4321149741681978	ENSMUSG00000032202, ENSMUSG00000030707	1656	4	12548	3.7886473429951693	1.0	0.9999990371270974	99.99750732966844
GOTERM_BP_DIRECT	GO:0071883~activation of MAPK activity by adrenergic receptor signaling pathway	2	0.10214504596527069	0.4321149741681978	ENSMUSG00000066406, ENSMUSG00000058620	1656	4	12548	3.7886473429951693	1.0	0.9999990371270974	99.99750732966844
GOTERM_BP_DIRECT	GO:0097490~sympathetic neuron projection extension	2	0.10214504596527069	0.4321149741681978	ENSMUSG00000034684, ENSMUSG00000028883	1656	4	12548	3.7886473429951693	1.0	0.9999990371270974	99.99750732966844
GOTERM_BP_DIRECT	GO:0018216~peptidyl-arginine methylation	2	0.10214504596527069	0.4321149741681978	ENSMUSG00000023110, ENSMUSG00000030350	1656	4	12548	3.7886473429951693	1.0	0.9999990371270974	99.99750732966844
GOTERM_BP_DIRECT	GO:0002634~regulation of germinal center formation	2	0.10214504596527069	0.4321149741681978	ENSMUSG00000019850, ENSMUSG00000005583	1656	4	12548	3.7886473429951693	1.0	0.9999990371270974	99.99750732966844
GOTERM_BP_DIRECT	GO:0070966~nuclear-transcribed mRNA catabolic process, no-go decay	2	0.10214504596527069	0.4321149741681978	ENSMUSG00000023952, ENSMUSG00000042275	1656	4	12548	3.7886473429951693	1.0	0.9999990371270974	99.99750732966844
GOTERM_BP_DIRECT	GO:0010792~DNA double-strand break processing involved in repair via single-strand annealing	2	0.10214504596527069	0.4321149741681978	ENSMUSG00000039738, ENSMUSG00000041238	1656	4	12548	3.7886473429951693	1.0	0.9999990371270974	99.99750732966844
GOTERM_BP_DIRECT	GO:0006664~glycolipid metabolic process	2	0.10214504596527069	0.4321149741681978	ENSMUSG00000026047, ENSMUSG00000034487	1656	4	12548	3.7886473429951693	1.0	0.9999990371270974	99.99750732966844
GOTERM_BP_DIRECT	GO:0035610~protein side chain deglutamylation	2	0.10214504596527069	0.4321149741681978	ENSMUSG00000061298, ENSMUSG00000040812	1656	4	12548	3.7886473429951693	1.0	0.9999990371270974	99.99750732966844
GOTERM_BP_DIRECT	GO:0060676~ureteric bud formation	2	0.10214504596527069	0.4321149741681978	ENSMUSG00000022144, ENSMUSG00000048616	1656	4	12548	3.7886473429951693	1.0	0.9999990371270974	99.99750732966844
GOTERM_BP_DIRECT	GO:2000973~regulation of pro-B cell differentiation	2	0.10214504596527069	0.4321149741681978	ENSMUSG00000024241, ENSMUSG00000034801	1656	4	12548	3.7886473429951693	1.0	0.9999990371270974	99.99750732966844
GOTERM_BP_DIRECT	GO:0044262~cellular carbohydrate metabolic process	2	0.10214504596527069	0.4321149741681978	ENSMUSG00000045594, ENSMUSG00000050002	1656	4	12548	3.7886473429951693	1.0	0.9999990371270974	99.99750732966844
GOTERM_BP_DIRECT	GO:0055098~response to low-density lipoprotein particle	2	0.10214504596527069	0.4321149741681978	ENSMUSG00000000440, ENSMUSG00000015243	1656	4	12548	3.7886473429951693	1.0	0.9999990371270974	99.99750732966844
GOTERM_BP_DIRECT	GO:0014051~gamma-aminobutyric acid secretion	2	0.10214504596527069	0.4321149741681978	ENSMUSG00000024897, ENSMUSG00000027748	1656	4	12548	3.7886473429951693	1.0	0.9999990371270974	99.99750732966844
GOTERM_BP_DIRECT	GO:1904263~positive regulation of TORC1 signaling	2	0.10214504596527069	0.4321149741681978	ENSMUSG00000003423, ENSMUSG00000024170	1656	4	12548	3.7886473429951693	1.0	0.9999990371270974	99.99750732966844
GOTERM_BP_DIRECT	GO:0034698~response to gonadotropin	2	0.10214504596527069	0.4321149741681978	ENSMUSG00000021477, ENSMUSG00000001507	1656	4	12548	3.7886473429951693	1.0	0.9999990371270974	99.99750732966844
GOTERM_BP_DIRECT	GO:0090156~cellular sphingolipid homeostasis	2	0.10214504596527069	0.4321149741681978	ENSMUSG00000026097, ENSMUSG00000025353	1656	4	12548	3.7886473429951693	1.0	0.9999990371270974	99.99750732966844
GOTERM_BP_DIRECT	GO:0097491~sympathetic neuron projection guidance	2	0.10214504596527069	0.4321149741681978	ENSMUSG00000034684, ENSMUSG00000028883	1656	4	12548	3.7886473429951693	1.0	0.9999990371270974	99.99750732966844
GOTERM_BP_DIRECT	GO:0015696~ammonium transport	2	0.10214504596527069	0.4321149741681978	ENSMUSG00000030549, ENSMUSG00000024597	1656	4	12548	3.7886473429951693	1.0	0.9999990371270974	99.99750732966844
GOTERM_BP_DIRECT	GO:0007198~adenylate cyclase-inhibiting serotonin receptor signaling pathway	2	0.10214504596527069	0.4321149741681978	ENSMUSG00000039106, ENSMUSG00000050534	1656	4	12548	3.7886473429951693	1.0	0.9999990371270974	99.99750732966844
GOTERM_BP_DIRECT	GO:0071864~positive regulation of cell proliferation in bone marrow	2	0.10214504596527069	0.4321149741681978	ENSMUSG00000089989, ENSMUSG00000005583	1656	4	12548	3.7886473429951693	1.0	0.9999990371270974	99.99750732966844
GOTERM_BP_DIRECT	GO:0003383~apical constriction	2	0.10214504596527069	0.4321149741681978	ENSMUSG00000048285, ENSMUSG00000026383	1656	4	12548	3.7886473429951693	1.0	0.9999990371270974	99.99750732966844
GOTERM_BP_DIRECT	GO:0036486~ventral trunk neural crest cell migration	2	0.10214504596527069	0.4321149741681978	ENSMUSG00000034684, ENSMUSG00000028883	1656	4	12548	3.7886473429951693	1.0	0.9999990371270974	99.99750732966844
GOTERM_BP_DIRECT	GO:0034502~protein localization to chromosome	2	0.10214504596527069	0.4321149741681978	ENSMUSG00000009628, ENSMUSG00000036928	1656	4	12548	3.7886473429951693	1.0	0.9999990371270974	99.99750732966844
GOTERM_BP_DIRECT	GO:0001561~fatty acid alpha-oxidation	2	0.10214504596527069	0.4321149741681978	ENSMUSG00000026664, ENSMUSG00000027359	1656	4	12548	3.7886473429951693	1.0	0.9999990371270974	99.99750732966844
GOTERM_BP_DIRECT	GO:0045063~T-helper 1 cell differentiation	2	0.10214504596527069	0.4321149741681978	ENSMUSG00000028064, ENSMUSG00000002983	1656	4	12548	3.7886473429951693	1.0	0.9999990371270974	99.99750732966844
GOTERM_BP_DIRECT	GO:0006482~protein demethylation	2	0.10214504596527069	0.4321149741681978	ENSMUSG00000036940, ENSMUSG00000038025	1656	4	12548	3.7886473429951693	1.0	0.9999990371270974	99.99750732966844
GOTERM_BP_DIRECT	GO:0034435~cholesterol esterification	2	0.10214504596527069	0.4321149741681978	ENSMUSG00000026600, ENSMUSG00000037071	1656	4	12548	3.7886473429951693	1.0	0.9999990371270974	99.99750732966844
GOTERM_BP_DIRECT	GO:0045619~regulation of lymphocyte differentiation	2	0.10214504596527069	0.4321149741681978	ENSMUSG00000018168, ENSMUSG00000025373	1656	4	12548	3.7886473429951693	1.0	0.9999990371270974	99.99750732966844
GOTERM_BP_DIRECT	GO:1903238~positive regulation of leukocyte tethering or rolling	2	0.10214504596527069	0.4321149741681978	ENSMUSG00000035873, ENSMUSG00000027009	1656	4	12548	3.7886473429951693	1.0	0.9999990371270974	99.99750732966844
GOTERM_BP_DIRECT	GO:0046642~negative regulation of alpha-beta T cell proliferation	2	0.10214504596527069	0.4321149741681978	ENSMUSG00000027598, ENSMUSG00000022637	1656	4	12548	3.7886473429951693	1.0	0.9999990371270974	99.99750732966844
GOTERM_BP_DIRECT	GO:0031579~membrane raft organization	2	0.10214504596527069	0.4321149741681978	ENSMUSG00000068566, ENSMUSG00000022770	1656	4	12548	3.7886473429951693	1.0	0.9999990371270974	99.99750732966844
GOTERM_BP_DIRECT	GO:0031345~negative regulation of cell projection organization	2	0.10214504596527069	0.4321149741681978	ENSMUSG00000033295, ENSMUSG00000001507	1656	4	12548	3.7886473429951693	1.0	0.9999990371270974	99.99750732966844
GOTERM_BP_DIRECT	GO:0021631~optic nerve morphogenesis	2	0.10214504596527069	0.4321149741681978	ENSMUSG00000028664, ENSMUSG00000027950	1656	4	12548	3.7886473429951693	1.0	0.9999990371270974	99.99750732966844
GOTERM_BP_DIRECT	GO:0030816~positive regulation of cAMP metabolic process	2	0.10214504596527069	0.4321149741681978	ENSMUSG00000003476, ENSMUSG00000021194	1656	4	12548	3.7886473429951693	1.0	0.9999990371270974	99.99750732966844
GOTERM_BP_DIRECT	GO:1901909~diadenosine hexaphosphate catabolic process	2	0.10214504596527069	0.4321149741681978	ENSMUSG00000073295, ENSMUSG00000073293	1656	4	12548	3.7886473429951693	1.0	0.9999990371270974	99.99750732966844
GOTERM_BP_DIRECT	GO:0016139~glycoside catabolic process	2	0.10214504596527069	0.4321149741681978	ENSMUSG00000022453, ENSMUSG00000028673	1656	4	12548	3.7886473429951693	1.0	0.9999990371270974	99.99750732966844
GOTERM_BP_DIRECT	GO:0071543~diphosphoinositol polyphosphate metabolic process	2	0.10214504596527069	0.4321149741681978	ENSMUSG00000073295, ENSMUSG00000073293	1656	4	12548	3.7886473429951693	1.0	0.9999990371270974	99.99750732966844
GOTERM_BP_DIRECT	GO:1902285~semaphorin-plexin signaling pathway involved in neuron projection guidance	2	0.10214504596527069	0.4321149741681978	ENSMUSG00000034684, ENSMUSG00000028883	1656	4	12548	3.7886473429951693	1.0	0.9999990371270974	99.99750732966844
GOTERM_BP_DIRECT	GO:0019693~ribose phosphate metabolic process	2	0.10214504596527069	0.4321149741681978	ENSMUSG00000025742, ENSMUSG00000031432	1656	4	12548	3.7886473429951693	1.0	0.9999990371270974	99.99750732966844
GOTERM_BP_DIRECT	GO:0019896~axonal transport of mitochondrion	2	0.10214504596527069	0.4321149741681978	ENSMUSG00000029223, ENSMUSG00000024068	1656	4	12548	3.7886473429951693	1.0	0.9999990371270974	99.99750732966844
GOTERM_BP_DIRECT	GO:0015697~quaternary ammonium group transport	2	0.10214504596527069	0.4321149741681978	ENSMUSG00000023828, ENSMUSG00000018900	1656	4	12548	3.7886473429951693	1.0	0.9999990371270974	99.99750732966844
GOTERM_BP_DIRECT	GO:0035754~B cell chemotaxis	2	0.10214504596527069	0.4321149741681978	ENSMUSG00000039519, ENSMUSG00000023078	1656	4	12548	3.7886473429951693	1.0	0.9999990371270974	99.99750732966844
GOTERM_MF_DIRECT	GO:0004672~protein kinase activity	66	3.3707865168539324	0.43314751718614386	ENSMUSG00000032584, ENSMUSG00000020032, ENSMUSG00000020227, ENSMUSG00000031155, ENSMUSG00000021108, ENSMUSG00000042724, ENSMUSG00000021363, ENSMUSG00000039533, ENSMUSG00000029512, ENSMUSG00000022781, ENSMUSG00000032501, ENSMUSG00000030397, ENSMUSG00000021820, ENSMUSG00000042249, ENSMUSG00000061288, ENSMUSG00000004085, ENSMUSG00000053819, ENSMUSG00000051747, ENSMUSG00000028876, ENSMUSG00000062209,…	1591	484	12065	1.0340837666419063	1.0	0.9993393219772587	99.99137251900244
GOTERM_BP_DIRECT	GO:0010977~negative regulation of neuron projection development	10	0.5107252298263534	0.4337992192449549	ENSMUSG00000030699, ENSMUSG00000073411, ENSMUSG00000022994, ENSMUSG00000031328, ENSMUSG00000030357, ENSMUSG00000027500, ENSMUSG00000028883, ENSMUSG00000024501, ENSMUSG00000023206, ENSMUSG00000060802	1656	62	12548	1.2221443041919902	1.0	0.9999990313727994	99.997642234019
GOTERM_CC_DIRECT	GO:0005882~intermediate filament	7	0.35750766087844743	0.43485463544610037	ENSMUSG00000054889, ENSMUSG00000027613, ENSMUSG00000028063, ENSMUSG00000019761, ENSMUSG00000067594, ENSMUSG00000041025, ENSMUSG00000046834	1773	40	13445	1.3270586576424142	1.0	0.9674192544104476	99.98041752931229
GOTERM_BP_DIRECT	GO:0001942~hair follicle development	7	0.35750766087844743	0.43558824334802665	ENSMUSG00000016028, ENSMUSG00000005871, ENSMUSG00000021067, ENSMUSG00000050199, ENSMUSG00000024241, ENSMUSG00000039706, ENSMUSG00000026385	1656	40	12548	1.3260265700483091	1.0	0.9999990302256183	99.99777794699753
GOTERM_MF_DIRECT	GO:0005088~Ras guanyl-nucleotide exchange factor activity	3	0.15321756894790603	0.4359555596182486	ENSMUSG00000030589, ENSMUSG00000024241, ENSMUSG00000034801	1591	11	12065	2.0681675332838125	1.0	0.9993372769000262	99.99205068509751
GOTERM_MF_DIRECT	GO:0050072~m7G(5')pppN diphosphatase activity	3	0.15321756894790603	0.4359555596182486	ENSMUSG00000073295, ENSMUSG00000073293, ENSMUSG00000036639	1591	11	12065	2.0681675332838125	1.0	0.9993372769000262	99.99205068509751
GOTERM_MF_DIRECT	GO:0030881~beta-2-microglobulin binding	3	0.15321756894790603	0.4359555596182486	ENSMUSG00000073411, ENSMUSG00000091705, ENSMUSG00000067212	1591	11	12065	2.0681675332838125	1.0	0.9993372769000262	99.99205068509751
GOTERM_MF_DIRECT	GO:0010314~phosphatidylinositol-5-phosphate binding	3	0.15321756894790603	0.4359555596182486	ENSMUSG00000042272, ENSMUSG00000024535, ENSMUSG00000041801	1591	11	12065	2.0681675332838125	1.0	0.9993372769000262	99.99205068509751
GOTERM_MF_DIRECT	GO:0030159~receptor signaling complex scaffold activity	3	0.15321756894790603	0.4359555596182486	ENSMUSG00000038587, ENSMUSG00000034813, ENSMUSG00000038738	1591	11	12065	2.0681675332838125	1.0	0.9993372769000262	99.99205068509751
GOTERM_MF_DIRECT	GO:0032454~histone demethylase activity (H3-K9 specific)	3	0.15321756894790603	0.4359555596182486	ENSMUSG00000036940, ENSMUSG00000053914, ENSMUSG00000038025	1591	11	12065	2.0681675332838125	1.0	0.9993372769000262	99.99205068509751
GOTERM_MF_DIRECT	GO:0015347~sodium-independent organic anion transmembrane transporter activity	3	0.15321756894790603	0.4359555596182486	ENSMUSG00000025938, ENSMUSG00000032548, ENSMUSG00000038963	1591	11	12065	2.0681675332838125	1.0	0.9993372769000262	99.99205068509751
GOTERM_MF_DIRECT	GO:0070679~inositol 1,4,5 trisphosphate binding	3	0.15321756894790603	0.4359555596182486	ENSMUSG00000027748, ENSMUSG00000029608, ENSMUSG00000038349	1591	11	12065	2.0681675332838125	1.0	0.9993372769000262	99.99205068509751
GOTERM_MF_DIRECT	GO:0005328~neurotransmitter:sodium symporter activity	3	0.15321756894790603	0.4359555596182486	ENSMUSG00000028542, ENSMUSG00000052026, ENSMUSG00000019894	1591	11	12065	2.0681675332838125	1.0	0.9993372769000262	99.99205068509751
GOTERM_MF_DIRECT	GO:0045295~gamma-catenin binding	3	0.15321756894790603	0.4359555596182486	ENSMUSG00000053141, ENSMUSG00000069441, ENSMUSG00000005871	1591	11	12065	2.0681675332838125	1.0	0.9993372769000262	99.99205068509751
GOTERM_MF_DIRECT	GO:0035497~cAMP response element binding	3	0.15321756894790603	0.4359555596182486	ENSMUSG00000032228, ENSMUSG00000038648, ENSMUSG00000027230	1591	11	12065	2.0681675332838125	1.0	0.9993372769000262	99.99205068509751
GOTERM_MF_DIRECT	GO:0004467~long-chain fatty acid-CoA ligase activity	3	0.15321756894790603	0.4359555596182486	ENSMUSG00000027359, ENSMUSG00000024981, ENSMUSG00000031278	1591	11	12065	2.0681675332838125	1.0	0.9993372769000262	99.99205068509751
GOTERM_MF_DIRECT	GO:0030594~neurotransmitter receptor activity	3	0.15321756894790603	0.4359555596182486	ENSMUSG00000034997, ENSMUSG00000039106, ENSMUSG00000050534	1591	11	12065	2.0681675332838125	1.0	0.9993372769000262	99.99205068509751
GOTERM_CC_DIRECT	GO:0034663~endoplasmic reticulum chaperone complex	3	0.15321756894790603	0.4359909069627232	ENSMUSG00000020571, ENSMUSG00000022769, ENSMUSG00000004460	1773	11	13445	2.068143362559606	1.0	0.966798276455729	99.98099841162852
GOTERM_CC_DIRECT	GO:0043229~intracellular organelle	3	0.15321756894790603	0.4359909069627232	ENSMUSG00000028955, ENSMUSG00000007207, ENSMUSG00000031144	1773	11	13445	2.068143362559606	1.0	0.966798276455729	99.98099841162852
GOTERM_CC_DIRECT	GO:0008328~ionotropic glutamate receptor complex	3	0.15321756894790603	0.4359909069627232	ENSMUSG00000056073, ENSMUSG00000022770, ENSMUSG00000038738	1773	11	13445	2.068143362559606	1.0	0.966798276455729	99.98099841162852
GOTERM_CC_DIRECT	GO:0031235~intrinsic component of the cytoplasmic side of the plasma membrane	3	0.15321756894790603	0.4359909069627232	ENSMUSG00000029602, ENSMUSG00000031453, ENSMUSG00000002580	1773	11	13445	2.068143362559606	1.0	0.966798276455729	99.98099841162852
GOTERM_BP_DIRECT	GO:0006091~generation of precursor metabolites and energy	3	0.15321756894790603	0.4363898938542308	ENSMUSG00000037428, ENSMUSG00000025815, ENSMUSG00000037370	1656	11	12548	2.0665349143610015	1.0	0.9999989874763301	99.99783632923375
GOTERM_BP_DIRECT	GO:0032495~response to muramyl dipeptide	3	0.15321756894790603	0.4363898938542308	ENSMUSG00000021025, ENSMUSG00000055994, ENSMUSG00000019850	1656	11	12548	2.0665349143610015	1.0	0.9999989874763301	99.99783632923375
GOTERM_BP_DIRECT	GO:0023019~signal transduction involved in regulation of gene expression	3	0.15321756894790603	0.4363898938542308	ENSMUSG00000030699, ENSMUSG00000030543, ENSMUSG00000032402	1656	11	12548	2.0665349143610015	1.0	0.9999989874763301	99.99783632923375
GOTERM_BP_DIRECT	GO:0060259~regulation of feeding behavior	3	0.15321756894790603	0.4363898938542308	ENSMUSG00000005102, ENSMUSG00000004040, ENSMUSG00000047259	1656	11	12548	2.0665349143610015	1.0	0.9999989874763301	99.99783632923375
GOTERM_BP_DIRECT	GO:0010035~response to inorganic substance	3	0.15321756894790603	0.4363898938542308	ENSMUSG00000026192, ENSMUSG00000020475, ENSMUSG00000051149	1656	11	12548	2.0665349143610015	1.0	0.9999989874763301	99.99783632923375
GOTERM_BP_DIRECT	GO:0036159~inner dynein arm assembly	3	0.15321756894790603	0.4363898938542308	ENSMUSG00000027676, ENSMUSG00000039963, ENSMUSG00000019027	1656	11	12548	2.0665349143610015	1.0	0.9999989874763301	99.99783632923375
GOTERM_BP_DIRECT	GO:0030193~regulation of blood coagulation	3	0.15321756894790603	0.4363898938542308	ENSMUSG00000009621, ENSMUSG00000048376, ENSMUSG00000029428	1656	11	12548	2.0665349143610015	1.0	0.9999989874763301	99.99783632923375
GOTERM_BP_DIRECT	GO:0007435~salivary gland morphogenesis	3	0.15321756894790603	0.4363898938542308	ENSMUSG00000021253, ENSMUSG00000031565, ENSMUSG00000024098	1656	11	12548	2.0665349143610015	1.0	0.9999989874763301	99.99783632923375
GOTERM_BP_DIRECT	GO:0006182~cGMP biosynthetic process	3	0.15321756894790603	0.4363898938542308	ENSMUSG00000033910, ENSMUSG00000042638, ENSMUSG00000028469	1656	11	12548	2.0665349143610015	1.0	0.9999989874763301	99.99783632923375
GOTERM_BP_DIRECT	GO:0007610~behavior	3	0.15321756894790603	0.4363898938542308	ENSMUSG00000054814, ENSMUSG00000034997, ENSMUSG00000027584	1656	11	12548	2.0665349143610015	1.0	0.9999989874763301	99.99783632923375
GOTERM_BP_DIRECT	GO:0070306~lens fiber cell differentiation	3	0.15321756894790603	0.4363898938542308	ENSMUSG00000032402, ENSMUSG00000009073, ENSMUSG00000042207	1656	11	12548	2.0665349143610015	1.0	0.9999989874763301	99.99783632923375
GOTERM_BP_DIRECT	GO:0001655~urogenital system development	3	0.15321756894790603	0.4363898938542308	ENSMUSG00000028664, ENSMUSG00000022061, ENSMUSG00000048616	1656	11	12548	2.0665349143610015	1.0	0.9999989874763301	99.99783632923375
GOTERM_BP_DIRECT	GO:2000637~positive regulation of gene silencing by miRNA	3	0.15321756894790603	0.4363898938542308	ENSMUSG00000036459, ENSMUSG00000079259, ENSMUSG00000004040	1656	11	12548	2.0665349143610015	1.0	0.9999989874763301	99.99783632923375
GOTERM_BP_DIRECT	GO:0019432~triglyceride biosynthetic process	3	0.15321756894790603	0.4363898938542308	ENSMUSG00000029314, ENSMUSG00000030747, ENSMUSG00000041653	1656	11	12548	2.0665349143610015	1.0	0.9999989874763301	99.99783632923375
GOTERM_BP_DIRECT	GO:0007166~cell surface receptor signaling pathway	21	1.0725229826353422	0.43844391331177024	ENSMUSG00000029090, ENSMUSG00000044017, ENSMUSG00000057899, ENSMUSG00000059588, ENSMUSG00000030830, ENSMUSG00000029778, ENSMUSG00000067377, ENSMUSG00000022637, ENSMUSG00000044674, ENSMUSG00000041075, ENSMUSG00000036437, ENSMUSG00000001763, ENSMUSG00000016028, ENSMUSG00000003476, ENSMUSG00000040663, ENSMUSG00000062312, ENSMUSG00000031785, ENSMUSG00000023078, ENSMUSG00000000409, ENSMUSG00000030352,…	1656	144	12548	1.1050221417069244	1.0	0.9999989982711134	99.99797936352267
GOTERM_BP_DIRECT	GO:0030030~cell projection organization	21	1.0725229826353422	0.43844391331177024	ENSMUSG00000075271, ENSMUSG00000062591, ENSMUSG00000031328, ENSMUSG00000006930, ENSMUSG00000027378, ENSMUSG00000030890, ENSMUSG00000039632, ENSMUSG00000022783, ENSMUSG00000030761, ENSMUSG00000066643, ENSMUSG00000029790, ENSMUSG00000010136, ENSMUSG00000043987, ENSMUSG00000030397, ENSMUSG00000024065, ENSMUSG00000019986, ENSMUSG00000020284, ENSMUSG00000056919, ENSMUSG00000038042, ENSMUSG00000060798,…	1656	144	12548	1.1050221417069244	1.0	0.9999989982711134	99.99797936352267
KEGG_PATHWAY	mmu00410:beta-Alanine metabolism	5	0.2553626149131767	0.4404726019670549	ENSMUSG00000033427, ENSMUSG00000024644, ENSMUSG00000041426, ENSMUSG00000075296, ENSMUSG00000071708	651	27	5208	1.4814814814814814	1.0	0.8603461560871886	99.95330267863334
GOTERM_CC_DIRECT	GO:0030133~transport vesicle	9	0.45965270684371806	0.4408040558336188	ENSMUSG00000034867, ENSMUSG00000027523, ENSMUSG00000030255, ENSMUSG00000038982, ENSMUSG00000021903, ENSMUSG00000019890, ENSMUSG00000019066, ENSMUSG00000040188, ENSMUSG00000029428	1773	55	13445	1.2408860175357637	1.0	0.9674590078697083	99.98328522030276
GOTERM_MF_DIRECT	GO:0031624~ubiquitin conjugating enzyme binding	6	0.30643513789581206	0.44368364585760167	ENSMUSG00000027164, ENSMUSG00000040351, ENSMUSG00000056073, ENSMUSG00000025139, ENSMUSG00000038068, ENSMUSG00000051674	1591	33	12065	1.3787783555225417	1.0	0.9994056031797504	99.99366774788085
GOTERM_CC_DIRECT	GO:0042734~presynaptic membrane	11	0.5617977528089888	0.4442978507705141	ENSMUSG00000058446, ENSMUSG00000039361, ENSMUSG00000056073, ENSMUSG00000007207, ENSMUSG00000031144, ENSMUSG00000022456, ENSMUSG00000062151, ENSMUSG00000032012, ENSMUSG00000030653, ENSMUSG00000022770, ENSMUSG00000024211	1773	70	13445	1.191644508903392	1.0	0.9676631967847491	99.9847813698916
GOTERM_BP_DIRECT	GO:1902476~chloride transmembrane transport	6	0.30643513789581206	0.44441705296858025	ENSMUSG00000037242, ENSMUSG00000022949, ENSMUSG00000000560, ENSMUSG00000004317, ENSMUSG00000018589, ENSMUSG00000036636	1656	33	12548	1.3776899429073344	1.0	0.9999991618307635	99.9983461741783
GOTERM_BP_DIRECT	GO:0006836~neurotransmitter transport	6	0.30643513789581206	0.44441705296858025	ENSMUSG00000028542, ENSMUSG00000007207, ENSMUSG00000052026, ENSMUSG00000051111, ENSMUSG00000000560, ENSMUSG00000019894	1656	33	12548	1.3776899429073344	1.0	0.9999991618307635	99.9983461741783
GOTERM_BP_DIRECT	GO:0043087~regulation of GTPase activity	11	0.5617977528089888	0.44526476365314993	ENSMUSG00000029602, ENSMUSG00000009621, ENSMUSG00000031453, ENSMUSG00000036863, ENSMUSG00000071317, ENSMUSG00000031398, ENSMUSG00000032050, ENSMUSG00000022508, ENSMUSG00000030084, ENSMUSG00000031355, ENSMUSG00000025265	1656	70	12548	1.1907177363699104	1.0	0.9999991269898778	99.99839281015151
GOTERM_MF_DIRECT	GO:0005125~cytokine activity	13	0.6639427987742594	0.4464087716271765	ENSMUSG00000021253, ENSMUSG00000035678, ENSMUSG00000025352, ENSMUSG00000040663, ENSMUSG00000089989, ENSMUSG00000034708, ENSMUSG00000021508, ENSMUSG00000023078, ENSMUSG00000024379, ENSMUSG00000022098, ENSMUSG00000040138, ENSMUSG00000022847, ENSMUSG00000039217	1591	85	12065	1.1597959108219025	1.0	0.9994028172145143	99.99416015611658
KEGG_PATHWAY	mmu05205:Proteoglycans in cancer	24	1.2257405515832482	0.45168255493599146	ENSMUSG00000040940, ENSMUSG00000031328, ENSMUSG00000053819, ENSMUSG00000030265, ENSMUSG00000062209, ENSMUSG00000022637, ENSMUSG00000040152, ENSMUSG00000044674, ENSMUSG00000041075, ENSMUSG00000027852, ENSMUSG00000078816, ENSMUSG00000020901, ENSMUSG00000024241, ENSMUSG00000034801, ENSMUSG00000055723, ENSMUSG00000030774, ENSMUSG00000024998, ENSMUSG00000021820, ENSMUSG00000031565, ENSMUSG00000021477,…	651	177	5208	1.0847457627118644	1.0	0.8663667218548734	99.96425582073721
GOTERM_MF_DIRECT	GO:0003746~translation elongation factor activity	5	0.2553626149131767	0.4539546601544969	ENSMUSG00000023952, ENSMUSG00000033216, ENSMUSG00000059540, ENSMUSG00000013822, ENSMUSG00000054034	1591	26	12065	1.4583232606488423	1.0	0.9994623817834979	99.99534262950492
GOTERM_MF_DIRECT	GO:0004364~glutathione transferase activity	5	0.2553626149131767	0.4539546601544969	ENSMUSG00000008540, ENSMUSG00000017943, ENSMUSG00000068762, ENSMUSG00000027890, ENSMUSG00000025068	1591	26	12065	1.4583232606488423	1.0	0.9994623817834979	99.99534262950492
GOTERM_BP_DIRECT	GO:0015914~phospholipid transport	5	0.2553626149131767	0.4546084470288033	ENSMUSG00000016257, ENSMUSG00000024851, ENSMUSG00000015243, ENSMUSG00000037606, ENSMUSG00000062949	1656	26	12548	1.4571720549981417	1.0	0.9999993684348163	99.9988308492757
GOTERM_BP_DIRECT	GO:0086091~regulation of heart rate by cardiac conduction	5	0.2553626149131767	0.4546084470288033	ENSMUSG00000054889, ENSMUSG00000044393, ENSMUSG00000024331, ENSMUSG00000045534, ENSMUSG00000032511	1656	26	12548	1.4571720549981417	1.0	0.9999993684348163	99.9988308492757
GOTERM_CC_DIRECT	GO:0030426~growth cone	22	1.1235955056179776	0.4564879041341232	ENSMUSG00000033295, ENSMUSG00000017466, ENSMUSG00000031328, ENSMUSG00000006930, ENSMUSG00000027500, ENSMUSG00000001507, ENSMUSG00000047714, ENSMUSG00000028546, ENSMUSG00000008475, ENSMUSG00000045763, ENSMUSG00000025889, ENSMUSG00000027940, ENSMUSG00000030774, ENSMUSG00000022865, ENSMUSG00000069227, ENSMUSG00000040957, ENSMUSG00000005871, ENSMUSG00000030987, ENSMUSG00000049686, ENSMUSG00000039747,…	1773	153	13445	1.0903936682776136	1.0	0.9706910195495619	99.98907929948146
GOTERM_CC_DIRECT	GO:0005801~cis-Golgi network	7	0.35750766087844743	0.4594063801336773	ENSMUSG00000058388, ENSMUSG00000021541, ENSMUSG00000020451, ENSMUSG00000071649, ENSMUSG00000030824, ENSMUSG00000032757, ENSMUSG00000038256	1773	41	13445	1.2946913733096723	1.0	0.970697050076387	99.98992452969708
GOTERM_MF_DIRECT	GO:0004519~endonuclease activity	9	0.45965270684371806	0.4616806374707694	ENSMUSG00000025937, ENSMUSG00000041238, ENSMUSG00000037419, ENSMUSG00000026648, ENSMUSG00000037795, ENSMUSG00000021880, ENSMUSG00000042787, ENSMUSG00000036086, ENSMUSG00000042275	1591	56	12065	1.2187415821136751	1.0	0.9995182445026646	99.9963177077894
GOTERM_CC_DIRECT	GO:0008076~voltage-gated potassium channel complex	11	0.5617977528089888	0.46288646623584484	ENSMUSG00000035165, ENSMUSG00000038077, ENSMUSG00000037610, ENSMUSG00000028631, ENSMUSG00000007207, ENSMUSG00000045534, ENSMUSG00000052726, ENSMUSG00000054934, ENSMUSG00000040896, ENSMUSG00000036815, ENSMUSG00000074575	1773	71	13445	1.1748607834258795	1.0	0.9708814889329793	99.99085254801948
GOTERM_CC_DIRECT	GO:0010008~endosome membrane	17	0.8682328907048007	0.4634852718381753	ENSMUSG00000032382, ENSMUSG00000058446, ENSMUSG00000028917, ENSMUSG00000026888, ENSMUSG00000038195, ENSMUSG00000037548, ENSMUSG00000015653, ENSMUSG00000026198, ENSMUSG00000034226, ENSMUSG00000038417, ENSMUSG00000048677, ENSMUSG00000034981, ENSMUSG00000079557, ENSMUSG00000062312, ENSMUSG00000035212, ENSMUSG00000004317, ENSMUSG00000020696	1773	116	13445	1.111329910340938	1.0	0.9701761885157948	99.99100394847434
KEGG_PATHWAY	mmu04014:Ras signaling pathway	26	1.3278855975485189	0.464466414220256	ENSMUSG00000052681, ENSMUSG00000028039, ENSMUSG00000030589, ENSMUSG00000027695, ENSMUSG00000024241, ENSMUSG00000034801, ENSMUSG00000004451, ENSMUSG00000055723, ENSMUSG00000022781, ENSMUSG00000024998, ENSMUSG00000048240, ENSMUSG00000031565, ENSMUSG00000020312, ENSMUSG00000071658, ENSMUSG00000029602, ENSMUSG00000031453, ENSMUSG00000027669, ENSMUSG00000038607, ENSMUSG00000030265, ENSMUSG00000078816,…	651	194	5208	1.0721649484536082	1.0	0.8734059867440848	99.97382495255948
GOTERM_MF_DIRECT	GO:0016773~phosphotransferase activity, alcohol group as acceptor	4	0.20429009193054137	0.46634120977713334	ENSMUSG00000020766, ENSMUSG00000027207, ENSMUSG00000033557, ENSMUSG00000041939	1591	19	12065	1.596480201131364	1.0	0.9995370843314143	99.9968094590763
GOTERM_MF_DIRECT	GO:0031489~myosin V binding	4	0.20429009193054137	0.46634120977713334	ENSMUSG00000032202, ENSMUSG00000003411, ENSMUSG00000024511, ENSMUSG00000019066	1591	19	12065	1.596480201131364	1.0	0.9995370843314143	99.9968094590763
GOTERM_CC_DIRECT	GO:0031674~I band	4	0.20429009193054137	0.46638578253489676	ENSMUSG00000024381, ENSMUSG00000051747, ENSMUSG00000007877, ENSMUSG00000041361	1773	19	13445	1.596461543028468	1.0	0.9701926956097211	99.99170477827207
GOTERM_BP_DIRECT	GO:0045664~regulation of neuron differentiation	4	0.20429009193054137	0.46690342396872	ENSMUSG00000042834, ENSMUSG00000024381, ENSMUSG00000017466, ENSMUSG00000028039	1656	19	12548	1.5952199338927027	1.0	0.9999995998620455	99.99923726984925
GOTERM_BP_DIRECT	GO:0035082~axoneme assembly	4	0.20429009193054137	0.46690342396872	ENSMUSG00000078490, ENSMUSG00000022442, ENSMUSG00000023966, ENSMUSG00000039963	1656	19	12548	1.5952199338927027	1.0	0.9999995998620455	99.99923726984925
KEGG_PATHWAY	mmu04550:Signaling pathways regulating pluripotency of stem cells	16	0.8171603677221655	0.46961315651756985	ENSMUSG00000030265, ENSMUSG00000000142, ENSMUSG00000015697, ENSMUSG00000044674, ENSMUSG00000041075, ENSMUSG00000020901, ENSMUSG00000027852, ENSMUSG00000029249, ENSMUSG00000018537, ENSMUSG00000032402, ENSMUSG00000031565, ENSMUSG00000005871, ENSMUSG00000004040, ENSMUSG00000054263, ENSMUSG00000036202, ENSMUSG00000029755	651	115	5208	1.1130434782608696	1.0	0.8743228672008818	99.97695935439
GOTERM_CC_DIRECT	GO:0005795~Golgi stack	6	0.30643513789581206	0.47078853744929844	ENSMUSG00000040502, ENSMUSG00000089704, ENSMUSG00000092329, ENSMUSG00000029407, ENSMUSG00000024511, ENSMUSG00000010136, ENSMUSG00000002059	1773	34	13445	1.3382104110679804	1.0	0.9706784182720172	99.99267187005695
GOTERM_CC_DIRECT	GO:0042383~sarcolemma	16	0.8171603677221655	0.4710322854471787	ENSMUSG00000027523, ENSMUSG00000033161, ENSMUSG00000030255, ENSMUSG00000018340, ENSMUSG00000032511, ENSMUSG00000040896, ENSMUSG00000041731, ENSMUSG00000040495, ENSMUSG00000001119, ENSMUSG00000041119, ENSMUSG00000037493, ENSMUSG00000022994, ENSMUSG00000071317, ENSMUSG00000027962, ENSMUSG00000026463, ENSMUSG00000020241	1773	109	13445	1.1131291492675557	1.0	0.9698796224246138	99.99272220774441
GOTERM_BP_DIRECT	GO:0006865~amino acid transport	6	0.30643513789581206	0.4714738408913892	ENSMUSG00000028744, ENSMUSG00000028542, ENSMUSG00000061306, ENSMUSG00000030495, ENSMUSG00000052026, ENSMUSG00000019894	1656	34	12548	1.3371696504688833	1.0	0.9999996454360623	99.99935088414857
GOTERM_BP_DIRECT	GO:0050890~cognition	6	0.30643513789581206	0.4714738408913892	ENSMUSG00000005949, ENSMUSG00000027523, ENSMUSG00000027950, ENSMUSG00000031232, ENSMUSG00000042589, ENSMUSG00000038248	1656	34	12548	1.3371696504688833	1.0	0.9999996454360623	99.99935088414857
GOTERM_MF_DIRECT	GO:0030414~peptidase inhibitor activity	8	0.40858018386108275	0.4719268072291477	ENSMUSG00000074227, ENSMUSG00000017466, ENSMUSG00000038224, ENSMUSG00000024011, ENSMUSG00000050074, ENSMUSG00000027315, ENSMUSG00000037411, ENSMUSG00000021585	1591	49	12065	1.23808668659167	1.0	0.999564626986178	99.99731753502068
GOTERM_CC_DIRECT	GO:0000781~chromosome, telomeric region	8	0.40858018386108275	0.47199907889381587	ENSMUSG00000022429, ENSMUSG00000021611, ENSMUSG00000053453, ENSMUSG00000024943, ENSMUSG00000024067, ENSMUSG00000036202, ENSMUSG00000024170, ENSMUSG00000038292	1773	49	13445	1.2380722170424854	1.0	0.9693028359272138	99.99291870459626
GOTERM_BP_DIRECT	GO:0010466~negative regulation of peptidase activity	8	0.40858018386108275	0.4728183851784688	ENSMUSG00000074227, ENSMUSG00000017466, ENSMUSG00000038224, ENSMUSG00000024011, ENSMUSG00000050074, ENSMUSG00000027315, ENSMUSG00000037411, ENSMUSG00000021585	1656	49	12548	1.2371093364882184	1.0	0.9999996379688565	99.99938112968107
GOTERM_BP_DIRECT	GO:0098609~cell-cell adhesion	25	1.2768130745658837	0.4755219930433846	ENSMUSG00000030172, ENSMUSG00000020869, ENSMUSG00000036862, ENSMUSG00000063229, ENSMUSG00000029407, ENSMUSG00000070372, ENSMUSG00000057440, ENSMUSG00000033955, ENSMUSG00000026104, ENSMUSG00000034282, ENSMUSG00000020547, ENSMUSG00000026305, ENSMUSG00000025558, ENSMUSG00000056737, ENSMUSG00000002504, ENSMUSG00000027612, ENSMUSG00000026192, ENSMUSG00000034108, ENSMUSG00000030403, ENSMUSG00000025950,…	1656	177	12548	1.0702393624280138	1.0	0.9999996518734077	99.99943795603096
GOTERM_BP_DIRECT	GO:0098779~mitophagy in response to mitochondrial depolarization	17	0.8682328907048007	0.4792317581008072	ENSMUSG00000023828, ENSMUSG00000026880, ENSMUSG00000031161, ENSMUSG00000025762, ENSMUSG00000061462, ENSMUSG00000030792, ENSMUSG00000021200, ENSMUSG00000055078, ENSMUSG00000036246, ENSMUSG00000018659, ENSMUSG00000039634, ENSMUSG00000029512, ENSMUSG00000028840, ENSMUSG00000049265, ENSMUSG00000050212, ENSMUSG00000029861, ENSMUSG00000090247	1656	117	12548	1.1009744415541518	1.0	0.9999996797925282	99.99950793587814
KEGG_PATHWAY	mmu04912:GnRH signaling pathway	11	0.5617977528089888	0.48080936409123387	ENSMUSG00000018932, ENSMUSG00000027523, ENSMUSG00000022994, ENSMUSG00000053819, ENSMUSG00000021754, ENSMUSG00000030265, ENSMUSG00000021820, ENSMUSG00000027852, ENSMUSG00000027695, ENSMUSG00000024241, ENSMUSG00000034801	651	76	5208	1.1578947368421053	1.0	0.8798351371964314	99.9826174604448
GOTERM_MF_DIRECT	GO:0036459~thiol-dependent ubiquitinyl hydrolase activity	11	0.5617977528089888	0.48128281778192594	ENSMUSG00000020905, ENSMUSG00000038022, ENSMUSG00000026767, ENSMUSG00000054814, ENSMUSG00000056900, ENSMUSG00000032376, ENSMUSG00000019850, ENSMUSG00000051527, ENSMUSG00000031066, ENSMUSG00000029223, ENSMUSG00000034235	1591	72	12065	1.1585568126265802	1.0	0.9996247725280815	99.9980022056895
GOTERM_BP_DIRECT	GO:0001843~neural tube closure	13	0.6639427987742594	0.4812875141897551	ENSMUSG00000029381, ENSMUSG00000031523, ENSMUSG00000074227, ENSMUSG00000022995, ENSMUSG00000016028, ENSMUSG00000027164, ENSMUSG00000037369, ENSMUSG00000079259, ENSMUSG00000037188, ENSMUSG00000030403, ENSMUSG00000027315, ENSMUSG00000061477, ENSMUSG00000048616	1656	87	12548	1.1322394358376366	1.0	0.9999996833128303	99.99954307694246
GOTERM_MF_DIRECT	GO:0033130~acetylcholine receptor binding	3	0.15321756894790603	0.48247519968421165	ENSMUSG00000022587, ENSMUSG00000022577, ENSMUSG00000026344	1591	12	12065	1.8958202388434948	1.0	0.9996096833128292	99.99807657938416
GOTERM_MF_DIRECT	GO:0031005~filamin binding	3	0.15321756894790603	0.48247519968421165	ENSMUSG00000025478, ENSMUSG00000006219, ENSMUSG00000024501	1591	12	12065	1.8958202388434948	1.0	0.9996096833128292	99.99807657938416
GOTERM_MF_DIRECT	GO:0031748~D1 dopamine receptor binding	3	0.15321756894790603	0.48247519968421165	ENSMUSG00000027523, ENSMUSG00000061718, ENSMUSG00000042249	1591	12	12065	1.8958202388434948	1.0	0.9996096833128292	99.99807657938416
GOTERM_MF_DIRECT	GO:0004993~G-protein coupled serotonin receptor activity	3	0.15321756894790603	0.48247519968421165	ENSMUSG00000034997, ENSMUSG00000039106, ENSMUSG00000050534	1591	12	12065	1.8958202388434948	1.0	0.9996096833128292	99.99807657938416
GOTERM_MF_DIRECT	GO:0044548~S100 protein binding	3	0.15321756894790603	0.48247519968421165	ENSMUSG00000001025, ENSMUSG00000021866, ENSMUSG00000049265	1591	12	12065	1.8958202388434948	1.0	0.9996096833128292	99.99807657938416
GOTERM_MF_DIRECT	GO:0001618~virus receptor activity	3	0.15321756894790603	0.48247519968421165	ENSMUSG00000066760, ENSMUSG00000040511, ENSMUSG00000026469	1591	12	12065	1.8958202388434948	1.0	0.9996096833128292	99.99807657938416
GOTERM_MF_DIRECT	GO:0016818~hydrolase activity, acting on acid anhydrides, in phosphorus-containing anhydrides	3	0.15321756894790603	0.48247519968421165	ENSMUSG00000002428, ENSMUSG00000018474, ENSMUSG00000031099	1591	12	12065	1.8958202388434948	1.0	0.9996096833128292	99.99807657938416
GOTERM_BP_DIRECT	GO:0006940~regulation of smooth muscle contraction	3	0.15321756894790603	0.48292679632841823	ENSMUSG00000035200, ENSMUSG00000058620, ENSMUSG00000035458	1656	12	12548	1.8943236714975846	1.0	0.9999996810947954	99.99956938221318
GOTERM_BP_DIRECT	GO:0046849~bone remodeling	3	0.15321756894790603	0.48292679632841823	ENSMUSG00000027164, ENSMUSG00000050199, ENSMUSG00000037370	1656	12	12548	1.8943236714975846	1.0	0.9999996810947954	99.99956938221318
GOTERM_BP_DIRECT	GO:0046685~response to arsenic-containing substance	3	0.15321756894790603	0.48292679632841823	ENSMUSG00000022742, ENSMUSG00000063727, ENSMUSG00000003559	1656	12	12548	1.8943236714975846	1.0	0.9999996810947954	99.99956938221318
GOTERM_BP_DIRECT	GO:0006828~manganese ion transport	3	0.15321756894790603	0.48292679632841823	ENSMUSG00000027748, ENSMUSG00000009292, ENSMUSG00000021541	1656	12	12548	1.8943236714975846	1.0	0.9999996810947954	99.99956938221318
GOTERM_BP_DIRECT	GO:2000648~positive regulation of stem cell proliferation	3	0.15321756894790603	0.48292679632841823	ENSMUSG00000021611, ENSMUSG00000063632, ENSMUSG00000036940	1656	12	12548	1.8943236714975846	1.0	0.9999996810947954	99.99956938221318
GOTERM_BP_DIRECT	GO:0006656~phosphatidylcholine biosynthetic process	3	0.15321756894790603	0.48292679632841823	ENSMUSG00000027533, ENSMUSG00000023827, ENSMUSG00000060002	1656	12	12548	1.8943236714975846	1.0	0.9999996810947954	99.99956938221318
GOTERM_BP_DIRECT	GO:0006734~NADH metabolic process	3	0.15321756894790603	0.48292679632841823	ENSMUSG00000026827, ENSMUSG00000032279, ENSMUSG00000025963	1656	12	12548	1.8943236714975846	1.0	0.9999996810947954	99.99956938221318
GOTERM_BP_DIRECT	GO:2001224~positive regulation of neuron migration	3	0.15321756894790603	0.48292679632841823	ENSMUSG00000028883, ENSMUSG00000006476, ENSMUSG00000026072	1656	12	12548	1.8943236714975846	1.0	0.9999996810947954	99.99956938221318
GOTERM_BP_DIRECT	GO:0050965~detection of temperature stimulus involved in sensory perception of pain	3	0.15321756894790603	0.48292679632841823	ENSMUSG00000034997, ENSMUSG00000027612, ENSMUSG00000035873	1656	12	12548	1.8943236714975846	1.0	0.9999996810947954	99.99956938221318
GOTERM_BP_DIRECT	GO:0033555~multicellular organismal response to stress	3	0.15321756894790603	0.48292679632841823	ENSMUSG00000029778, ENSMUSG00000031551, ENSMUSG00000050989	1656	12	12548	1.8943236714975846	1.0	0.9999996810947954	99.99956938221318
GOTERM_BP_DIRECT	GO:0043252~sodium-independent organic anion transport	3	0.15321756894790603	0.48292679632841823	ENSMUSG00000025938, ENSMUSG00000032548, ENSMUSG00000038963	1656	12	12548	1.8943236714975846	1.0	0.9999996810947954	99.99956938221318
GOTERM_BP_DIRECT	GO:2000177~regulation of neural precursor cell proliferation	3	0.15321756894790603	0.48292679632841823	ENSMUSG00000079259, ENSMUSG00000009073, ENSMUSG00000031099	1656	12	12548	1.8943236714975846	1.0	0.9999996810947954	99.99956938221318
GOTERM_BP_DIRECT	GO:0006779~porphyrin-containing compound biosynthetic process	3	0.15321756894790603	0.48292679632841823	ENSMUSG00000026198, ENSMUSG00000022742, ENSMUSG00000039096	1656	12	12548	1.8943236714975846	1.0	0.9999996810947954	99.99956938221318
GOTERM_BP_DIRECT	GO:0006476~protein deacetylation	3	0.15321756894790603	0.48292679632841823	ENSMUSG00000028800, ENSMUSG00000031161, ENSMUSG00000042557	1656	12	12548	1.8943236714975846	1.0	0.9999996810947954	99.99956938221318
GOTERM_BP_DIRECT	GO:0060444~branching involved in mammary gland duct morphogenesis	3	0.15321756894790603	0.48292679632841823	ENSMUSG00000042207, ENSMUSG00000017724, ENSMUSG00000024597	1656	12	12548	1.8943236714975846	1.0	0.9999996810947954	99.99956938221318
GOTERM_BP_DIRECT	GO:0035278~miRNA mediated inhibition of translation	3	0.15321756894790603	0.48292679632841823	ENSMUSG00000027613, ENSMUSG00000079259, ENSMUSG00000004040	1656	12	12548	1.8943236714975846	1.0	0.9999996810947954	99.99956938221318
GOTERM_BP_DIRECT	GO:0007019~microtubule depolymerization	3	0.15321756894790603	0.48292679632841823	ENSMUSG00000027500, ENSMUSG00000019988, ENSMUSG00000028832	1656	12	12548	1.8943236714975846	1.0	0.9999996810947954	99.99956938221318
GOTERM_BP_DIRECT	GO:0043268~positive regulation of potassium ion transport	3	0.15321756894790603	0.48292679632841823	ENSMUSG00000006740, ENSMUSG00000023092, ENSMUSG00000022770	1656	12	12548	1.8943236714975846	1.0	0.9999996810947954	99.99956938221318
GOTERM_BP_DIRECT	GO:0033169~histone H3-K9 demethylation	3	0.15321756894790603	0.48292679632841823	ENSMUSG00000036940, ENSMUSG00000053914, ENSMUSG00000038025	1656	12	12548	1.8943236714975846	1.0	0.9999996810947954	99.99956938221318
GOTERM_BP_DIRECT	GO:0061436~establishment of skin barrier	3	0.15321756894790603	0.48292679632841823	ENSMUSG00000037188, ENSMUSG00000046834, ENSMUSG00000032807	1656	12	12548	1.8943236714975846	1.0	0.9999996810947954	99.99956938221318
GOTERM_BP_DIRECT	GO:0010875~positive regulation of cholesterol efflux	3	0.15321756894790603	0.48292679632841823	ENSMUSG00000021025, ENSMUSG00000015243, ENSMUSG00000017754	1656	12	12548	1.8943236714975846	1.0	0.9999996810947954	99.99956938221318
GOTERM_BP_DIRECT	GO:0043433~negative regulation of sequence-specific DNA binding transcription factor activity	9	0.45965270684371806	0.4834399449559271	ENSMUSG00000079037, ENSMUSG00000026484, ENSMUSG00000031328, ENSMUSG00000020230, ENSMUSG00000062563, ENSMUSG00000031987, ENSMUSG00000031930, ENSMUSG00000036940, ENSMUSG00000032501	1656	57	12548	1.196414950419527	1.0	0.9999996627549278	99.99957731751728
GOTERM_BP_DIRECT	GO:0007584~response to nutrient	9	0.45965270684371806	0.4834399449559271	ENSMUSG00000032942, ENSMUSG00000053846, ENSMUSG00000015243, ENSMUSG00000063727, ENSMUSG00000055994, ENSMUSG00000027962, ENSMUSG00000026104, ENSMUSG00000027199, ENSMUSG00000031278	1656	57	12548	1.196414950419527	1.0	0.9999996627549278	99.99957731751728
GOTERM_MF_DIRECT	GO:0035255~ionotropic glutamate receptor binding	5	0.2553626149131767	0.48438968969905116	ENSMUSG00000019478, ENSMUSG00000027523, ENSMUSG00000022770, ENSMUSG00000038738, ENSMUSG00000026072	1591	27	12065	1.4043112880322184	1.0	0.9996009352570243	99.99819057747185
GOTERM_BP_DIRECT	GO:0030901~midbrain development	5	0.2553626149131767	0.485054683623406	ENSMUSG00000021782, ENSMUSG00000031565, ENSMUSG00000020037, ENSMUSG00000007946, ENSMUSG00000028173	1656	27	12548	1.4032027196278403	1.0	0.9999996602662321	99.99960139436705
GOTERM_BP_DIRECT	GO:0007052~mitotic spindle organization	5	0.2553626149131767	0.485054683623406	ENSMUSG00000028896, ENSMUSG00000027883, ENSMUSG00000019737, ENSMUSG00000021701, ENSMUSG00000028832	1656	27	12548	1.4032027196278403	1.0	0.9999996602662321	99.99960139436705
GOTERM_BP_DIRECT	GO:0042110~T cell activation	5	0.2553626149131767	0.485054683623406	ENSMUSG00000049871, ENSMUSG00000032402, ENSMUSG00000023927, ENSMUSG00000022637, ENSMUSG00000022770	1656	27	12548	1.4032027196278403	1.0	0.9999996602662321	99.99960139436705
GOTERM_BP_DIRECT	GO:0051091~positive regulation of sequence-specific DNA binding transcription factor activity	12	0.6128702757916241	0.4905751273146617	ENSMUSG00000000440, ENSMUSG00000027164, ENSMUSG00000041000, ENSMUSG00000022329, ENSMUSG00000029484, ENSMUSG00000044674, ENSMUSG00000021067, ENSMUSG00000024457, ENSMUSG00000036940, ENSMUSG00000066456, ENSMUSG00000040138, ENSMUSG00000025373	1656	80	12548	1.1365942028985507	1.0	0.9999997114992959	99.99967427066736
GOTERM_BP_DIRECT	GO:0051965~positive regulation of synapse assembly	10	0.5107252298263534	0.4926137313924649	ENSMUSG00000052581, ENSMUSG00000045871, ENSMUSG00000046699, ENSMUSG00000028664, ENSMUSG00000042589, ENSMUSG00000051149, ENSMUSG00000022514, ENSMUSG00000049112, ENSMUSG00000034648, ENSMUSG00000075478	1656	65	12548	1.1657376439985137	1.0	0.9999997147814049	99.99969784116882
GOTERM_CC_DIRECT	GO:0030139~endocytic vesicle	8	0.40858018386108275	0.49420691261176997	ENSMUSG00000021278, ENSMUSG00000006740, ENSMUSG00000079553, ENSMUSG00000024065, ENSMUSG00000015243, ENSMUSG00000000409, ENSMUSG00000023830, ENSMUSG00000027695	1773	50	13445	1.2133107727016357	1.0	0.9749653305335086	99.99627695279943
GOTERM_MF_DIRECT	GO:0004725~protein tyrosine phosphatase activity	13	0.6639427987742594	0.4968101502259702	ENSMUSG00000033295, ENSMUSG00000020092, ENSMUSG00000013236, ENSMUSG00000030223, ENSMUSG00000034616, ENSMUSG00000020151, ENSMUSG00000038764, ENSMUSG00000034573, ENSMUSG00000053141, ENSMUSG00000026544, ENSMUSG00000038042, ENSMUSG00000032477, ENSMUSG00000026064	1591	88	12065	1.120257413862065	1.0	0.9996798955088823	99.99878949818942
GOTERM_CC_DIRECT	GO:0000794~condensed nuclear chromosome	6	0.30643513789581206	0.4973984413270789	ENSMUSG00000028896, ENSMUSG00000051747, ENSMUSG00000022429, ENSMUSG00000002324, ENSMUSG00000036928, ENSMUSG00000026622	1773	35	13445	1.2999758278946096	1.0	0.9750649179852465	99.99661337078524
GOTERM_CC_DIRECT	GO:0009925~basal plasma membrane	6	0.30643513789581206	0.4973984413270789	ENSMUSG00000028631, ENSMUSG00000030549, ENSMUSG00000062312, ENSMUSG00000017774, ENSMUSG00000028552, ENSMUSG00000022770	1773	35	13445	1.2999758278946096	1.0	0.9750649179852465	99.99661337078524
KEGG_PATHWAY	mmu04978:Mineral absorption	5	0.2553626149131767	0.4979543316070632	ENSMUSG00000018585, ENSMUSG00000033161, ENSMUSG00000041329, ENSMUSG00000015653, ENSMUSG00000032412	651	29	5208	1.3793103448275863	1.0	0.8894002332102188	99.9888443061034
GOTERM_BP_DIRECT	GO:0006605~protein targeting	6	0.30643513789581206	0.4980950334137121	ENSMUSG00000032202, ENSMUSG00000038587, ENSMUSG00000017774, ENSMUSG00000054702, ENSMUSG00000026028, ENSMUSG00000076432	1656	35	12548	1.2989648033126295	1.0	0.9999997576167312	99.99975347005406
GOTERM_BP_DIRECT	GO:0032870~cellular response to hormone stimulus	6	0.30643513789581206	0.4980950334137121	ENSMUSG00000044067, ENSMUSG00000032942, ENSMUSG00000004040, ENSMUSG00000049112, ENSMUSG00000004846, ENSMUSG00000031558	1656	35	12548	1.2989648033126295	1.0	0.9999997576167312	99.99975347005406
KEGG_PATHWAY	mmu05214:Glioma	9	0.45965270684371806	0.49826509474370706	ENSMUSG00000053819, ENSMUSG00000030265, ENSMUSG00000021820, ENSMUSG00000020312, ENSMUSG00000020901, ENSMUSG00000027852, ENSMUSG00000078816, ENSMUSG00000024241, ENSMUSG00000034801	651	61	5208	1.180327868852459	1.0	0.8868196237720856	99.9889351657288
KEGG_PATHWAY	mmu04720:Long-term potentiation	9	0.45965270684371806	0.49826509474370706	ENSMUSG00000002771, ENSMUSG00000023809, ENSMUSG00000052681, ENSMUSG00000053819, ENSMUSG00000022490, ENSMUSG00000030265, ENSMUSG00000021820, ENSMUSG00000027852, ENSMUSG00000078816	651	61	5208	1.180327868852459	1.0	0.8868196237720856	99.9889351657288
GOTERM_BP_DIRECT	GO:0006470~protein dephosphorylation	18	0.9193054136874361	0.49971429045992016	ENSMUSG00000033295, ENSMUSG00000027698, ENSMUSG00000013236, ENSMUSG00000030223, ENSMUSG00000021759, ENSMUSG00000034616, ENSMUSG00000002228, ENSMUSG00000020151, ENSMUSG00000038764, ENSMUSG00000034573, ENSMUSG00000053141, ENSMUSG00000036504, ENSMUSG00000031732, ENSMUSG00000026544, ENSMUSG00000038042, ENSMUSG00000032477, ENSMUSG00000062127, ENSMUSG00000026064	1656	126	12548	1.0824706694271913	1.0	0.9999997559931872	99.99976795059109
GOTERM_MF_DIRECT	GO:0001106~RNA polymerase II transcription corepressor activity	4	0.20429009193054137	0.501793237323771	ENSMUSG00000028800, ENSMUSG00000041238, ENSMUSG00000042557, ENSMUSG00000031622	1591	20	12065	1.5166561910747958	1.0	0.9996952457433114	99.99897266551253
GOTERM_MF_DIRECT	GO:0016747~transferase activity, transferring acyl groups other than amino-acyl groups	4	0.20429009193054137	0.501793237323771	ENSMUSG00000030747, ENSMUSG00000010651, ENSMUSG00000036880, ENSMUSG00000021364	1591	20	12065	1.5166561910747958	1.0	0.9996952457433114	99.99897266551253
GOTERM_CC_DIRECT	GO:0005773~vacuole	4	0.20429009193054137	0.5018357443826369	ENSMUSG00000032584, ENSMUSG00000045594, ENSMUSG00000021477, ENSMUSG00000022199	1773	20	13445	1.5166384658770447	1.0	0.975495770025829	99.99703417375517
GOTERM_BP_DIRECT	GO:0000413~protein peptidyl-prolyl isomerization	4	0.20429009193054137	0.5023663298715748	ENSMUSG00000030357, ENSMUSG00000032966, ENSMUSG00000024222, ENSMUSG00000020635	1656	20	12548	1.5154589371980676	1.0	0.9999997653190227	99.99978994196066
GOTERM_BP_DIRECT	GO:0002026~regulation of the force of heart contraction	4	0.20429009193054137	0.5023663298715748	ENSMUSG00000033161, ENSMUSG00000021194, ENSMUSG00000024858, ENSMUSG00000025579	1656	20	12548	1.5154589371980676	1.0	0.9999997653190227	99.99978994196066
GOTERM_BP_DIRECT	GO:2000352~negative regulation of endothelial cell apoptotic process	4	0.20429009193054137	0.5023663298715748	ENSMUSG00000019850, ENSMUSG00000021611, ENSMUSG00000037411, ENSMUSG00000059866	1656	20	12548	1.5154589371980676	1.0	0.9999997653190227	99.99978994196066
GOTERM_BP_DIRECT	GO:0002088~lens development in camera-type eye	4	0.20429009193054137	0.5023663298715748	ENSMUSG00000045871, ENSMUSG00000005949, ENSMUSG00000059493, ENSMUSG00000022770	1656	20	12548	1.5154589371980676	1.0	0.9999997653190227	99.99978994196066
GOTERM_BP_DIRECT	GO:0006368~transcription elongation from RNA polymerase II promoter	4	0.20429009193054137	0.5023663298715748	ENSMUSG00000024271, ENSMUSG00000053453, ENSMUSG00000001542, ENSMUSG00000013822	1656	20	12548	1.5154589371980676	1.0	0.9999997653190227	99.99978994196066
GOTERM_MF_DIRECT	GO:0000979~RNA polymerase II core promoter sequence-specific DNA binding	9	0.45965270684371806	0.5030671933100431	ENSMUSG00000030678, ENSMUSG00000074151, ENSMUSG00000039153, ENSMUSG00000024176, ENSMUSG00000039087, ENSMUSG00000063632, ENSMUSG00000002147, ENSMUSG00000026104, ENSMUSG00000019878	1591	58	12065	1.176716010316652	1.0	0.99968380492251	99.99901512510088
GOTERM_MF_DIRECT	GO:0032795~heterotrimeric G-protein binding	2	0.10214504596527069	0.5067366209604026	ENSMUSG00000031347, ENSMUSG00000048376	1591	5	12065	3.0333123821495915	1.0	0.9996898176772135	99.99912839780572
GOTERM_MF_DIRECT	GO:0018812~3-hydroxyacyl-CoA dehydratase activity	2	0.10214504596527069	0.5067366209604026	ENSMUSG00000028497, ENSMUSG00000035376	1591	5	12065	3.0333123821495915	1.0	0.9996898176772135	99.99912839780572
GOTERM_MF_DIRECT	GO:0045182~translation regulator activity	2	0.10214504596527069	0.5067366209604026	ENSMUSG00000018554, ENSMUSG00000000731	1591	5	12065	3.0333123821495915	1.0	0.9996898176772135	99.99912839780572
GOTERM_MF_DIRECT	GO:0050544~arachidonic acid binding	2	0.10214504596527069	0.5067366209604026	ENSMUSG00000000440, ENSMUSG00000025889	1591	5	12065	3.0333123821495915	1.0	0.9996898176772135	99.99912839780572
GOTERM_MF_DIRECT	GO:0004703~G-protein coupled receptor kinase activity	2	0.10214504596527069	0.5067366209604026	ENSMUSG00000042249, ENSMUSG00000024858	1591	5	12065	3.0333123821495915	1.0	0.9996898176772135	99.99912839780572
GOTERM_MF_DIRECT	GO:0004994~somatostatin receptor activity	2	0.10214504596527069	0.5067366209604026	ENSMUSG00000044933, ENSMUSG00000047904	1591	5	12065	3.0333123821495915	1.0	0.9996898176772135	99.99912839780572
GOTERM_MF_DIRECT	GO:0004908~interleukin-1 receptor activity	2	0.10214504596527069	0.5067366209604026	ENSMUSG00000022514, ENSMUSG00000026072	1591	5	12065	3.0333123821495915	1.0	0.9996898176772135	99.99912839780572
GOTERM_MF_DIRECT	GO:0070051~fibrinogen binding	2	0.10214504596527069	0.5067366209604026	ENSMUSG00000040152, ENSMUSG00000060572	1591	5	12065	3.0333123821495915	1.0	0.9996898176772135	99.99912839780572
GOTERM_MF_DIRECT	GO:0005087~Ran guanyl-nucleotide exchange factor activity	2	0.10214504596527069	0.5067366209604026	ENSMUSG00000028896, ENSMUSG00000030839	1591	5	12065	3.0333123821495915	1.0	0.9996898176772135	99.99912839780572
GOTERM_MF_DIRECT	GO:0008131~primary amine oxidase activity	2	0.10214504596527069	0.5067366209604026	ENSMUSG00000027962, ENSMUSG00000040147	1591	5	12065	3.0333123821495915	1.0	0.9996898176772135	99.99912839780572
GOTERM_MF_DIRECT	GO:0032184~SUMO polymer binding	2	0.10214504596527069	0.5067366209604026	ENSMUSG00000043183, ENSMUSG00000038248	1591	5	12065	3.0333123821495915	1.0	0.9996898176772135	99.99912839780572
GOTERM_MF_DIRECT	GO:0005127~ciliary neurotrophic factor receptor binding	2	0.10214504596527069	0.5067366209604026	ENSMUSG00000040663, ENSMUSG00000054263	1591	5	12065	3.0333123821495915	1.0	0.9996898176772135	99.99912839780572
GOTERM_MF_DIRECT	GO:0043426~MRF binding	2	0.10214504596527069	0.5067366209604026	ENSMUSG00000036940, ENSMUSG00000031431	1591	5	12065	3.0333123821495915	1.0	0.9996898176772135	99.99912839780572
GOTERM_MF_DIRECT	GO:0015377~cation:chloride symporter activity	2	0.10214504596527069	0.5067366209604026	ENSMUSG00000024597, ENSMUSG00000017765	1591	5	12065	3.0333123821495915	1.0	0.9996898176772135	99.99912839780572
GOTERM_MF_DIRECT	GO:0008028~monocarboxylic acid transmembrane transporter activity	2	0.10214504596527069	0.5067366209604026	ENSMUSG00000025161, ENSMUSG00000026220	1591	5	12065	3.0333123821495915	1.0	0.9996898176772135	99.99912839780572
GOTERM_MF_DIRECT	GO:0031730~CCR5 chemokine receptor binding	2	0.10214504596527069	0.5067366209604026	ENSMUSG00000004040, ENSMUSG00000026104	1591	5	12065	3.0333123821495915	1.0	0.9996898176772135	99.99912839780572
GOTERM_MF_DIRECT	GO:0004749~ribose phosphate diphosphokinase activity	2	0.10214504596527069	0.5067366209604026	ENSMUSG00000025742, ENSMUSG00000031432	1591	5	12065	3.0333123821495915	1.0	0.9996898176772135	99.99912839780572
GOTERM_CC_DIRECT	GO:0034991~nuclear meiotic cohesin complex	2	0.10214504596527069	0.5067587971097038	ENSMUSG00000002324, ENSMUSG00000036928	1773	5	13445	3.0332769317540893	1.0	0.9760473615804139	99.99744369772361
GOTERM_CC_DIRECT	GO:0031315~extrinsic component of mitochondrial outer membrane	2	0.10214504596527069	0.5067587971097038	ENSMUSG00000050132, ENSMUSG00000023805	1773	5	13445	3.0332769317540893	1.0	0.9760473615804139	99.99744369772361
GOTERM_CC_DIRECT	GO:0030893~meiotic cohesin complex	2	0.10214504596527069	0.5067587971097038	ENSMUSG00000002324, ENSMUSG00000036928	1773	5	13445	3.0332769317540893	1.0	0.9760473615804139	99.99744369772361
GOTERM_CC_DIRECT	GO:0097197~tetraspanin-enriched microdomain	2	0.10214504596527069	0.5067587971097038	ENSMUSG00000030352, ENSMUSG00000001763	1773	5	13445	3.0332769317540893	1.0	0.9760473615804139	99.99744369772361
GOTERM_CC_DIRECT	GO:0005638~lamin filament	2	0.10214504596527069	0.5067587971097038	ENSMUSG00000027613, ENSMUSG00000028063	1773	5	13445	3.0332769317540893	1.0	0.9760473615804139	99.99744369772361
GOTERM_CC_DIRECT	GO:1990316~ATG1/ULK1 kinase complex	2	0.10214504596527069	0.5067587971097038	ENSMUSG00000029512, ENSMUSG00000028893	1773	5	13445	3.0332769317540893	1.0	0.9760473615804139	99.99744369772361
GOTERM_MF_DIRECT	GO:0005178~integrin binding	12	0.6128702757916241	0.5068371682778277	ENSMUSG00000037493, ENSMUSG00000017466, ENSMUSG00000027204, ENSMUSG00000022865, ENSMUSG00000009073, ENSMUSG00000027962, ENSMUSG00000001507, ENSMUSG00000030890, ENSMUSG00000040152, ENSMUSG00000030605, ENSMUSG00000002900, ENSMUSG00000031990	1591	81	12065	1.1234490304257745	1.0	0.9996697015238154	99.99913132209979
GOTERM_BP_DIRECT	GO:0051984~positive regulation of chromosome segregation	2	0.10214504596527069	0.5070392182399964	ENSMUSG00000024943, ENSMUSG00000045328	1656	5	12548	3.030917874396135	1.0	0.9999997935616357	99.99982397081098
GOTERM_BP_DIRECT	GO:0035435~phosphate ion transmembrane transport	2	0.10214504596527069	0.5070392182399964	ENSMUSG00000024036, ENSMUSG00000026469	1656	5	12548	3.030917874396135	1.0	0.9999997935616357	99.99982397081098
GOTERM_BP_DIRECT	GO:1900180~regulation of protein localization to nucleus	2	0.10214504596527069	0.5070392182399964	ENSMUSG00000028063, ENSMUSG00000009073	1656	5	12548	3.030917874396135	1.0	0.9999997935616357	99.99982397081098
GOTERM_BP_DIRECT	GO:0043456~regulation of pentose-phosphate shunt	2	0.10214504596527069	0.5070392182399964	ENSMUSG00000020475, ENSMUSG00000038871	1656	5	12548	3.030917874396135	1.0	0.9999997935616357	99.99982397081098
GOTERM_BP_DIRECT	GO:0072102~glomerulus morphogenesis	2	0.10214504596527069	0.5070392182399964	ENSMUSG00000005583, ENSMUSG00000022353	1656	5	12548	3.030917874396135	1.0	0.9999997935616357	99.99982397081098
GOTERM_BP_DIRECT	GO:0003356~regulation of cilium beat frequency	2	0.10214504596527069	0.5070392182399964	ENSMUSG00000027676, ENSMUSG00000039963	1656	5	12548	3.030917874396135	1.0	0.9999997935616357	99.99982397081098
GOTERM_BP_DIRECT	GO:0030643~cellular phosphate ion homeostasis	2	0.10214504596527069	0.5070392182399964	ENSMUSG00000026469, ENSMUSG00000037370	1656	5	12548	3.030917874396135	1.0	0.9999997935616357	99.99982397081098
GOTERM_BP_DIRECT	GO:0006167~AMP biosynthetic process	2	0.10214504596527069	0.5070392182399964	ENSMUSG00000025742, ENSMUSG00000031432	1656	5	12548	3.030917874396135	1.0	0.9999997935616357	99.99982397081098
GOTERM_BP_DIRECT	GO:0006297~nucleotide-excision repair, DNA gap filling	2	0.10214504596527069	0.5070392182399964	ENSMUSG00000030726, ENSMUSG00000021668	1656	5	12548	3.030917874396135	1.0	0.9999997935616357	99.99982397081098
GOTERM_BP_DIRECT	GO:0007217~tachykinin receptor signaling pathway	2	0.10214504596527069	0.5070392182399964	ENSMUSG00000061762, ENSMUSG00000024858	1656	5	12548	3.030917874396135	1.0	0.9999997935616357	99.99982397081098
GOTERM_BP_DIRECT	GO:0031102~neuron projection regeneration	2	0.10214504596527069	0.5070392182399964	ENSMUSG00000033295, ENSMUSG00000029512	1656	5	12548	3.030917874396135	1.0	0.9999997935616357	99.99982397081098
GOTERM_BP_DIRECT	GO:0060666~dichotomous subdivision of terminal units involved in salivary gland branching	2	0.10214504596527069	0.5070392182399964	ENSMUSG00000028883, ENSMUSG00000030084	1656	5	12548	3.030917874396135	1.0	0.9999997935616357	99.99982397081098
GOTERM_BP_DIRECT	GO:0071870~cellular response to catecholamine stimulus	2	0.10214504596527069	0.5070392182399964	ENSMUSG00000027523, ENSMUSG00000022994	1656	5	12548	3.030917874396135	1.0	0.9999997935616357	99.99982397081098
GOTERM_BP_DIRECT	GO:0045759~negative regulation of action potential	2	0.10214504596527069	0.5070392182399964	ENSMUSG00000027950, ENSMUSG00000021730	1656	5	12548	3.030917874396135	1.0	0.9999997935616357	99.99982397081098
GOTERM_BP_DIRECT	GO:0071225~cellular response to muramyl dipeptide	2	0.10214504596527069	0.5070392182399964	ENSMUSG00000055994, ENSMUSG00000038058	1656	5	12548	3.030917874396135	1.0	0.9999997935616357	99.99982397081098
GOTERM_BP_DIRECT	GO:0071636~positive regulation of transforming growth factor beta production	2	0.10214504596527069	0.5070392182399964	ENSMUSG00000038224, ENSMUSG00000040152	1656	5	12548	3.030917874396135	1.0	0.9999997935616357	99.99982397081098
GOTERM_BP_DIRECT	GO:0030277~maintenance of gastrointestinal epithelium	2	0.10214504596527069	0.5070392182399964	ENSMUSG00000055994, ENSMUSG00000024990	1656	5	12548	3.030917874396135	1.0	0.9999997935616357	99.99982397081098
GOTERM_BP_DIRECT	GO:0051045~negative regulation of membrane protein ectodomain proteolysis	2	0.10214504596527069	0.5070392182399964	ENSMUSG00000017466, ENSMUSG00000038764	1656	5	12548	3.030917874396135	1.0	0.9999997935616357	99.99982397081098
GOTERM_BP_DIRECT	GO:0031117~positive regulation of microtubule depolymerization	2	0.10214504596527069	0.5070392182399964	ENSMUSG00000027500, ENSMUSG00000024068	1656	5	12548	3.030917874396135	1.0	0.9999997935616357	99.99982397081098
GOTERM_BP_DIRECT	GO:1900426~positive regulation of defense response to bacterium	2	0.10214504596527069	0.5070392182399964	ENSMUSG00000028456, ENSMUSG00000002059	1656	5	12548	3.030917874396135	1.0	0.9999997935616357	99.99982397081098
GOTERM_BP_DIRECT	GO:0071704~organic substance metabolic process	2	0.10214504596527069	0.5070392182399964	ENSMUSG00000030729, ENSMUSG00000041731	1656	5	12548	3.030917874396135	1.0	0.9999997935616357	99.99982397081098
GOTERM_BP_DIRECT	GO:1901300~positive regulation of hydrogen peroxide-mediated programmed cell death	2	0.10214504596527069	0.5070392182399964	ENSMUSG00000031161, ENSMUSG00000035873	1656	5	12548	3.030917874396135	1.0	0.9999997935616357	99.99982397081098
GOTERM_BP_DIRECT	GO:0042775~mitochondrial ATP synthesis coupled electron transport	2	0.10214504596527069	0.5070392182399964	ENSMUSG00000025889, ENSMUSG00000004446	1656	5	12548	3.030917874396135	1.0	0.9999997935616357	99.99982397081098
GOTERM_BP_DIRECT	GO:0048318~axial mesoderm development	2	0.10214504596527069	0.5070392182399964	ENSMUSG00000026383, ENSMUSG00000048616	1656	5	12548	3.030917874396135	1.0	0.9999997935616357	99.99982397081098
GOTERM_BP_DIRECT	GO:1900122~positive regulation of receptor binding	2	0.10214504596527069	0.5070392182399964	ENSMUSG00000060802, ENSMUSG00000038349	1656	5	12548	3.030917874396135	1.0	0.9999997935616357	99.99982397081098
GOTERM_BP_DIRECT	GO:0042423~catecholamine biosynthetic process	2	0.10214504596527069	0.5070392182399964	ENSMUSG00000038216, ENSMUSG00000003476	1656	5	12548	3.030917874396135	1.0	0.9999997935616357	99.99982397081098
GOTERM_BP_DIRECT	GO:0046879~hormone secretion	2	0.10214504596527069	0.5070392182399964	ENSMUSG00000040488, ENSMUSG00000029608	1656	5	12548	3.030917874396135	1.0	0.9999997935616357	99.99982397081098
GOTERM_BP_DIRECT	GO:1903307~positive regulation of regulated secretory pathway	2	0.10214504596527069	0.5070392182399964	ENSMUSG00000032202, ENSMUSG00000019066	1656	5	12548	3.030917874396135	1.0	0.9999997935616357	99.99982397081098
GOTERM_BP_DIRECT	GO:0032736~positive regulation of interleukin-13 production	2	0.10214504596527069	0.5070392182399964	ENSMUSG00000067212, ENSMUSG00000022514	1656	5	12548	3.030917874396135	1.0	0.9999997935616357	99.99982397081098
GOTERM_BP_DIRECT	GO:0035469~determination of pancreatic left/right asymmetry	2	0.10214504596527069	0.5070392182399964	ENSMUSG00000027676, ENSMUSG00000039963	1656	5	12548	3.030917874396135	1.0	0.9999997935616357	99.99982397081098
GOTERM_BP_DIRECT	GO:0014834~skeletal muscle satellite cell maintenance involved in skeletal muscle regeneration	2	0.10214504596527069	0.5070392182399964	ENSMUSG00000041075, ENSMUSG00000050989	1656	5	12548	3.030917874396135	1.0	0.9999997935616357	99.99982397081098
GOTERM_BP_DIRECT	GO:0045581~negative regulation of T cell differentiation	2	0.10214504596527069	0.5070392182399964	ENSMUSG00000029603, ENSMUSG00000078202	1656	5	12548	3.030917874396135	1.0	0.9999997935616357	99.99982397081098
GOTERM_BP_DIRECT	GO:0002606~positive regulation of dendritic cell antigen processing and presentation	2	0.10214504596527069	0.5070392182399964	ENSMUSG00000055994, ENSMUSG00000038058	1656	5	12548	3.030917874396135	1.0	0.9999997935616357	99.99982397081098
GOTERM_BP_DIRECT	GO:0090027~negative regulation of monocyte chemotaxis	2	0.10214504596527069	0.5070392182399964	ENSMUSG00000041120, ENSMUSG00000031558	1656	5	12548	3.030917874396135	1.0	0.9999997935616357	99.99982397081098
GOTERM_BP_DIRECT	GO:0048570~notochord morphogenesis	2	0.10214504596527069	0.5070392182399964	ENSMUSG00000037369, ENSMUSG00000048616	1656	5	12548	3.030917874396135	1.0	0.9999997935616357	99.99982397081098
GOTERM_BP_DIRECT	GO:0002690~positive regulation of leukocyte chemotaxis	2	0.10214504596527069	0.5070392182399964	ENSMUSG00000055633, ENSMUSG00000023078	1656	5	12548	3.030917874396135	1.0	0.9999997935616357	99.99982397081098
GOTERM_BP_DIRECT	GO:0072112~glomerular visceral epithelial cell differentiation	2	0.10214504596527069	0.5070392182399964	ENSMUSG00000045763, ENSMUSG00000030223	1656	5	12548	3.030917874396135	1.0	0.9999997935616357	99.99982397081098
GOTERM_BP_DIRECT	GO:0010594~regulation of endothelial cell migration	2	0.10214504596527069	0.5070392182399964	ENSMUSG00000031963, ENSMUSG00000028064	1656	5	12548	3.030917874396135	1.0	0.9999997935616357	99.99982397081098
GOTERM_BP_DIRECT	GO:0001922~B-1 B cell homeostasis	2	0.10214504596527069	0.5070392182399964	ENSMUSG00000005057, ENSMUSG00000019850	1656	5	12548	3.030917874396135	1.0	0.9999997935616357	99.99982397081098
GOTERM_BP_DIRECT	GO:0070389~chaperone cofactor-dependent protein refolding	2	0.10214504596527069	0.5070392182399964	ENSMUSG00000071072, ENSMUSG00000028416	1656	5	12548	3.030917874396135	1.0	0.9999997935616357	99.99982397081098
GOTERM_BP_DIRECT	GO:0010701~positive regulation of norepinephrine secretion	2	0.10214504596527069	0.5070392182399964	ENSMUSG00000007207, ENSMUSG00000049112	1656	5	12548	3.030917874396135	1.0	0.9999997935616357	99.99982397081098
GOTERM_BP_DIRECT	GO:0060117~auditory receptor cell development	2	0.10214504596527069	0.5070392182399964	ENSMUSG00000021733, ENSMUSG00000031565	1656	5	12548	3.030917874396135	1.0	0.9999997935616357	99.99982397081098
GOTERM_BP_DIRECT	GO:0006047~UDP-N-acetylglucosamine metabolic process	2	0.10214504596527069	0.5070392182399964	ENSMUSG00000026670, ENSMUSG00000020363	1656	5	12548	3.030917874396135	1.0	0.9999997935616357	99.99982397081098
GOTERM_BP_DIRECT	GO:0071557~histone H3-K27 demethylation	2	0.10214504596527069	0.5070392182399964	ENSMUSG00000037369, ENSMUSG00000018476	1656	5	12548	3.030917874396135	1.0	0.9999997935616357	99.99982397081098
GOTERM_BP_DIRECT	GO:0072678~T cell migration	2	0.10214504596527069	0.5070392182399964	ENSMUSG00000001281, ENSMUSG00000027009	1656	5	12548	3.030917874396135	1.0	0.9999997935616357	99.99982397081098
GOTERM_BP_DIRECT	GO:1903912~negative regulation of endoplasmic reticulum stress-induced eIF2 alpha phosphorylation	2	0.10214504596527069	0.5070392182399964	ENSMUSG00000066877, ENSMUSG00000022136	1656	5	12548	3.030917874396135	1.0	0.9999997935616357	99.99982397081098
GOTERM_BP_DIRECT	GO:0015886~heme transport	2	0.10214504596527069	0.5070392182399964	ENSMUSG00000026198, ENSMUSG00000066595	1656	5	12548	3.030917874396135	1.0	0.9999997935616357	99.99982397081098
GOTERM_BP_DIRECT	GO:0045719~negative regulation of glycogen biosynthetic process	2	0.10214504596527069	0.5070392182399964	ENSMUSG00000020176, ENSMUSG00000037370	1656	5	12548	3.030917874396135	1.0	0.9999997935616357	99.99982397081098
GOTERM_BP_DIRECT	GO:0060372~regulation of atrial cardiac muscle cell membrane repolarization	2	0.10214504596527069	0.5070392182399964	ENSMUSG00000045534, ENSMUSG00000032511	1656	5	12548	3.030917874396135	1.0	0.9999997935616357	99.99982397081098
GOTERM_BP_DIRECT	GO:0061333~renal tubule morphogenesis	2	0.10214504596527069	0.5070392182399964	ENSMUSG00000005583, ENSMUSG00000022353	1656	5	12548	3.030917874396135	1.0	0.9999997935616357	99.99982397081098
GOTERM_BP_DIRECT	GO:0071218~cellular response to misfolded protein	2	0.10214504596527069	0.5070392182399964	ENSMUSG00000031161, ENSMUSG00000022769	1656	5	12548	3.030917874396135	1.0	0.9999997935616357	99.99982397081098
GOTERM_BP_DIRECT	GO:0048639~positive regulation of developmental growth	2	0.10214504596527069	0.5070392182399964	ENSMUSG00000022672, ENSMUSG00000022770	1656	5	12548	3.030917874396135	1.0	0.9999997935616357	99.99982397081098
GOTERM_BP_DIRECT	GO:0034115~negative regulation of heterotypic cell-cell adhesion	2	0.10214504596527069	0.5070392182399964	ENSMUSG00000068566, ENSMUSG00000019850	1656	5	12548	3.030917874396135	1.0	0.9999997935616357	99.99982397081098
GOTERM_BP_DIRECT	GO:0046549~retinal cone cell development	2	0.10214504596527069	0.5070392182399964	ENSMUSG00000019986, ENSMUSG00000021730	1656	5	12548	3.030917874396135	1.0	0.9999997935616357	99.99982397081098
GOTERM_BP_DIRECT	GO:0070431~nucleotide-binding oligomerization domain containing 2 signaling pathway	2	0.10214504596527069	0.5070392182399964	ENSMUSG00000021025, ENSMUSG00000055994	1656	5	12548	3.030917874396135	1.0	0.9999997935616357	99.99982397081098
GOTERM_BP_DIRECT	GO:0016125~sterol metabolic process	2	0.10214504596527069	0.5070392182399964	ENSMUSG00000021928, ENSMUSG00000031168	1656	5	12548	3.030917874396135	1.0	0.9999997935616357	99.99982397081098
GOTERM_BP_DIRECT	GO:0045621~positive regulation of lymphocyte differentiation	2	0.10214504596527069	0.5070392182399964	ENSMUSG00000031304, ENSMUSG00000026288	1656	5	12548	3.030917874396135	1.0	0.9999997935616357	99.99982397081098
GOTERM_BP_DIRECT	GO:0060290~transdifferentiation	2	0.10214504596527069	0.5070392182399964	ENSMUSG00000032402, ENSMUSG00000005583	1656	5	12548	3.030917874396135	1.0	0.9999997935616357	99.99982397081098
GOTERM_BP_DIRECT	GO:0010936~negative regulation of macrophage cytokine production	2	0.10214504596527069	0.5070392182399964	ENSMUSG00000021253, ENSMUSG00000020227	1656	5	12548	3.030917874396135	1.0	0.9999997935616357	99.99982397081098
GOTERM_BP_DIRECT	GO:0030510~regulation of BMP signaling pathway	2	0.10214504596527069	0.5070392182399964	ENSMUSG00000001507, ENSMUSG00000048616	1656	5	12548	3.030917874396135	1.0	0.9999997935616357	99.99982397081098
GOTERM_BP_DIRECT	GO:0033605~positive regulation of catecholamine secretion	2	0.10214504596527069	0.5070392182399964	ENSMUSG00000007207, ENSMUSG00000024858	1656	5	12548	3.030917874396135	1.0	0.9999997935616357	99.99982397081098
GOTERM_BP_DIRECT	GO:0051220~cytoplasmic sequestering of protein	2	0.10214504596527069	0.5070392182399964	ENSMUSG00000031328, ENSMUSG00000042156	1656	5	12548	3.030917874396135	1.0	0.9999997935616357	99.99982397081098
GOTERM_BP_DIRECT	GO:0010694~positive regulation of alkaline phosphatase activity	2	0.10214504596527069	0.5070392182399964	ENSMUSG00000032402, ENSMUSG00000005583	1656	5	12548	3.030917874396135	1.0	0.9999997935616357	99.99982397081098
GOTERM_BP_DIRECT	GO:1902305~regulation of sodium ion transmembrane transport	2	0.10214504596527069	0.5070392182399964	ENSMUSG00000026463, ENSMUSG00000032511	1656	5	12548	3.030917874396135	1.0	0.9999997935616357	99.99982397081098
GOTERM_BP_DIRECT	GO:0001887~selenium compound metabolic process	2	0.10214504596527069	0.5070392182399964	ENSMUSG00000028179, ENSMUSG00000026307	1656	5	12548	3.030917874396135	1.0	0.9999997935616357	99.99982397081098
GOTERM_BP_DIRECT	GO:0010506~regulation of autophagy	7	0.35750766087844743	0.5083820723769019	ENSMUSG00000028211, ENSMUSG00000048677, ENSMUSG00000056900, ENSMUSG00000026737, ENSMUSG00000055485, ENSMUSG00000029512, ENSMUSG00000026278	1656	43	12548	1.2335130884170316	1.0	0.9999997897515935	99.99983273965276
GOTERM_MF_DIRECT	GO:0046983~protein dimerization activity	20	1.0214504596527068	0.5092523064222416	ENSMUSG00000032489, ENSMUSG00000030543, ENSMUSG00000035189, ENSMUSG00000032504, ENSMUSG00000074796, ENSMUSG00000040187, ENSMUSG00000026278, ENSMUSG00000029428, ENSMUSG00000026385, ENSMUSG00000025049, ENSMUSG00000032228, ENSMUSG00000016028, ENSMUSG00000025025, ENSMUSG00000038342, ENSMUSG00000022329, ENSMUSG00000067071, ENSMUSG00000005583, ENSMUSG00000004040, ENSMUSG00000025930, ENSMUSG00000021575	1591	142	12065	1.0680677401935181	1.0	0.9996667472137216	99.99919885525595
GOTERM_MF_DIRECT	GO:0016853~isomerase activity	15	0.7660878447395302	0.5097510897919486	ENSMUSG00000030729, ENSMUSG00000038074, ENSMUSG00000030357, ENSMUSG00000031168, ENSMUSG00000032966, ENSMUSG00000020475, ENSMUSG00000022844, ENSMUSG00000039497, ENSMUSG00000071072, ENSMUSG00000020571, ENSMUSG00000028070, ENSMUSG00000024222, ENSMUSG00000027248, ENSMUSG00000020635, ENSMUSG00000038871	1591	104	12065	1.0937424454866316	1.0	0.9996488903306074	99.9992121734942
GOTERM_MF_DIRECT	GO:0001228~transcriptional activator activity, RNA polymerase II transcription regulatory region sequence-specific binding	10	0.5107252298263534	0.5108579420462604	ENSMUSG00000000440, ENSMUSG00000018168, ENSMUSG00000004040, ENSMUSG00000037188, ENSMUSG00000019817, ENSMUSG00000019878, ENSMUSG00000018143, ENSMUSG00000031627, ENSMUSG00000042622, ENSMUSG00000029249	1591	66	12065	1.1489819629354514	1.0	0.9996354336940233	99.99924098889306
KEGG_PATHWAY	mmu04921:Oxytocin signaling pathway	18	0.9193054136874361	0.5110620329201006	ENSMUSG00000027523, ENSMUSG00000053819, ENSMUSG00000033910, ENSMUSG00000030265, ENSMUSG00000069806, ENSMUSG00000010066, ENSMUSG00000020722, ENSMUSG00000027852, ENSMUSG00000032562, ENSMUSG00000078816, ENSMUSG00000009292, ENSMUSG00000022994, ENSMUSG00000021820, ENSMUSG00000005583, ENSMUSG00000049112, ENSMUSG00000026824, ENSMUSG00000038026, ENSMUSG00000028469	651	134	5208	1.074626865671642	1.0	0.8930072256425771	99.99213412843663
KEGG_PATHWAY	mmu04919:Thyroid hormone signaling pathway	15	0.7660878447395302	0.5125591246640704	ENSMUSG00000033161, ENSMUSG00000030265, ENSMUSG00000042557, ENSMUSG00000033965, ENSMUSG00000027852, ENSMUSG00000078816, ENSMUSG00000020901, ENSMUSG00000026104, ENSMUSG00000032412, ENSMUSG00000028800, ENSMUSG00000024998, ENSMUSG00000028645, ENSMUSG00000019838, ENSMUSG00000041329, ENSMUSG00000028945	651	110	5208	1.0909090909090908	1.0	0.8913510425201842	99.99244635514073
GOTERM_MF_DIRECT	GO:0031492~nucleosomal DNA binding	5	0.2553626149131767	0.5141180743881077	ENSMUSG00000028896, ENSMUSG00000028800, ENSMUSG00000078619, ENSMUSG00000031245, ENSMUSG00000066456	1591	28	12065	1.354157313459639	1.0	0.9996396403628539	99.99932021661971
GOTERM_BP_DIRECT	GO:0007169~transmembrane receptor protein tyrosine kinase signaling pathway	13	0.6639427987742594	0.5145796202789547	ENSMUSG00000022144, ENSMUSG00000052631, ENSMUSG00000053141, ENSMUSG00000028664, ENSMUSG00000019986, ENSMUSG00000035305, ENSMUSG00000028876, ENSMUSG00000062209, ENSMUSG00000062312, ENSMUSG00000039481, ENSMUSG00000020312, ENSMUSG00000000409, ENSMUSG00000022102	1656	89	12548	1.1067958530098247	1.0	0.9999998272522372	99.99986811906675
GOTERM_BP_DIRECT	GO:0009314~response to radiation	5	0.2553626149131767	0.5147902810875851	ENSMUSG00000028453, ENSMUSG00000004085, ENSMUSG00000028367, ENSMUSG00000032477, ENSMUSG00000026072	1656	28	12548	1.3530883367839888	1.0	0.9999998150664051	99.99986918707597
GOTERM_BP_DIRECT	GO:0051480~regulation of cytosolic calcium ion concentration	5	0.2553626149131767	0.5147902810875851	ENSMUSG00000027748, ENSMUSG00000021541, ENSMUSG00000020635, ENSMUSG00000026278, ENSMUSG00000038239	1656	28	12548	1.3530883367839888	1.0	0.9999998150664051	99.99986918707597
GOTERM_BP_DIRECT	GO:0001654~eye development	5	0.2553626149131767	0.5147902810875851	ENSMUSG00000039878, ENSMUSG00000053399, ENSMUSG00000049532, ENSMUSG00000024990, ENSMUSG00000021136	1656	28	12548	1.3530883367839888	1.0	0.9999998150664051	99.99986918707597
GOTERM_BP_DIRECT	GO:0070372~regulation of ERK1 and ERK2 cascade	5	0.2553626149131767	0.5147902810875851	ENSMUSG00000023110, ENSMUSG00000003476, ENSMUSG00000040663, ENSMUSG00000062312, ENSMUSG00000042567	1656	28	12548	1.3530883367839888	1.0	0.9999998150664051	99.99986918707597
GOTERM_BP_DIRECT	GO:0030100~regulation of endocytosis	5	0.2553626149131767	0.5147902810875851	ENSMUSG00000024381, ENSMUSG00000019478, ENSMUSG00000039361, ENSMUSG00000053291, ENSMUSG00000031841	1656	28	12548	1.3530883367839888	1.0	0.9999998150664051	99.99986918707597
GOTERM_BP_DIRECT	GO:0006024~glycosaminoglycan biosynthetic process	5	0.2553626149131767	0.5147902810875851	ENSMUSG00000020868, ENSMUSG00000028838, ENSMUSG00000058571, ENSMUSG00000029201, ENSMUSG00000071649	1656	28	12548	1.3530883367839888	1.0	0.9999998150664051	99.99986918707597
KEGG_PATHWAY	mmu04260:Cardiac muscle contraction	10	0.5107252298263534	0.5164252768846391	ENSMUSG00000027940, ENSMUSG00000033161, ENSMUSG00000026414, ENSMUSG00000069806, ENSMUSG00000031799, ENSMUSG00000041329, ENSMUSG00000020722, ENSMUSG00000010066, ENSMUSG00000032412, ENSMUSG00000035458	651	70	5208	1.1428571428571428	1.0	0.8913440257565015	99.99320045959654
KEGG_PATHWAY	mmu05220:Chronic myeloid leukemia	10	0.5107252298263534	0.5164252768846391	ENSMUSG00000021253, ENSMUSG00000028800, ENSMUSG00000021025, ENSMUSG00000030265, ENSMUSG00000022637, ENSMUSG00000020312, ENSMUSG00000020901, ENSMUSG00000027852, ENSMUSG00000024241, ENSMUSG00000034801	651	70	5208	1.1428571428571428	1.0	0.8913440257565015	99.99320045959654
GOTERM_BP_DIRECT	GO:0006812~cation transport	8	0.40858018386108275	0.5169560512849061	ENSMUSG00000009292, ENSMUSG00000006567, ENSMUSG00000037949, ENSMUSG00000041482, ENSMUSG00000063873, ENSMUSG00000037578, ENSMUSG00000030987, ENSMUSG00000030089	1656	51	12548	1.1885952448612294	1.0	0.999999818488873	99.99987970262369
KEGG_PATHWAY	mmu04970:Salivary secretion	9	0.45965270684371806	0.5175814484884905	ENSMUSG00000027523, ENSMUSG00000022994, ENSMUSG00000033161, ENSMUSG00000033910, ENSMUSG00000026463, ENSMUSG00000024597, ENSMUSG00000041329, ENSMUSG00000078816, ENSMUSG00000032412	651	62	5208	1.1612903225806452	1.0	0.8894929681775697	99.99341207095901
KEGG_PATHWAY	mmu05230:Central carbon metabolism in cancer	9	0.45965270684371806	0.5175814484884905	ENSMUSG00000031400, ENSMUSG00000028645, ENSMUSG00000030265, ENSMUSG00000031565, ENSMUSG00000020475, ENSMUSG00000062312, ENSMUSG00000025161, ENSMUSG00000020901, ENSMUSG00000027852	651	62	5208	1.1612903225806452	1.0	0.8894929681775697	99.99341207095901
GOTERM_BP_DIRECT	GO:0016310~phosphorylation	76	3.881511746680286	0.5183202812975272	ENSMUSG00000032584, ENSMUSG00000020032, ENSMUSG00000020227, ENSMUSG00000031155, ENSMUSG00000027207, ENSMUSG00000038967, ENSMUSG00000021108, ENSMUSG00000026737, ENSMUSG00000050002, ENSMUSG00000042724, ENSMUSG00000021363, ENSMUSG00000029512, ENSMUSG00000022781, ENSMUSG00000030397, ENSMUSG00000021820, ENSMUSG00000042249, ENSMUSG00000024867, ENSMUSG00000061288, ENSMUSG00000004085, ENSMUSG00000053819,…	1656	567	12548	1.0156514923020559	1.0	0.9999998154821846	99.99988591009762
KEGG_PATHWAY	mmu05140:Leishmaniasis	8	0.40858018386108275	0.5189650139407175	ENSMUSG00000021253, ENSMUSG00000021025, ENSMUSG00000027164, ENSMUSG00000022965, ENSMUSG00000027009, ENSMUSG00000047945, ENSMUSG00000037548, ENSMUSG00000026104	651	54	5208	1.1851851851851851	1.0	0.887811730900311	99.99365729621623
KEGG_PATHWAY	mmu04621:NOD-like receptor signaling pathway	7	0.35750766087844743	0.5206656943198266	ENSMUSG00000021025, ENSMUSG00000027164, ENSMUSG00000055994, ENSMUSG00000038058, ENSMUSG00000019850, ENSMUSG00000032000, ENSMUSG00000039217	651	46	5208	1.2173913043478262	1.0	0.8863667606093646	99.9939471636489
KEGG_PATHWAY	mmu04961:Endocrine and other factor-regulated calcium reabsorption	6	0.30643513789581206	0.5228322794908165	ENSMUSG00000027523, ENSMUSG00000022994, ENSMUSG00000033161, ENSMUSG00000041329, ENSMUSG00000078816, ENSMUSG00000032412	651	38	5208	1.263157894736842	1.0	0.8852665534348413	99.99429870771628
KEGG_PATHWAY	mmu04962:Vasopressin-regulated water reabsorption	6	0.30643513789581206	0.5228322794908165	ENSMUSG00000027523, ENSMUSG00000022994, ENSMUSG00000038648, ENSMUSG00000027230, ENSMUSG00000073433, ENSMUSG00000030220	651	38	5208	1.263157894736842	1.0	0.8852665534348413	99.99429870771628
GOTERM_CC_DIRECT	GO:0060170~ciliary membrane	6	0.30643513789581206	0.5234831371070638	ENSMUSG00000044933, ENSMUSG00000050248, ENSMUSG00000062563, ENSMUSG00000037578, ENSMUSG00000028552, ENSMUSG00000040836	1773	36	13445	1.2638653882308704	1.0	0.9794058752155723	99.998474303266
GOTERM_BP_DIRECT	GO:0030514~negative regulation of BMP signaling pathway	6	0.30643513789581206	0.5241879239133618	ENSMUSG00000031963, ENSMUSG00000044674, ENSMUSG00000006958, ENSMUSG00000041120, ENSMUSG00000048616, ENSMUSG00000024098	1656	36	12548	1.2628824476650564	1.0	0.9999998463209396	99.99990931497469
GOTERM_BP_DIRECT	GO:0007528~neuromuscular junction development	6	0.30643513789581206	0.5241879239133618	ENSMUSG00000035357, ENSMUSG00000030774, ENSMUSG00000062312, ENSMUSG00000035606, ENSMUSG00000010066, ENSMUSG00000028456	1656	36	12548	1.2628824476650564	1.0	0.9999998463209396	99.99990931497469
GOTERM_BP_DIRECT	GO:0032880~regulation of protein localization	9	0.45965270684371806	0.5243625737283177	ENSMUSG00000079037, ENSMUSG00000039361, ENSMUSG00000028917, ENSMUSG00000032966, ENSMUSG00000009628, ENSMUSG00000039533, ENSMUSG00000022070, ENSMUSG00000073433, ENSMUSG00000022770	1656	59	12548	1.155858511422255	1.0	0.99999983537364	99.99990993649159
GOTERM_MF_DIRECT	GO:0004012~phospholipid-translocating ATPase activity	3	0.15321756894790603	0.5265376843035064	ENSMUSG00000028125, ENSMUSG00000062949, ENSMUSG00000037400	1591	13	12065	1.7499879127786107	1.0	0.9997110233369101	99.99955640345249
GOTERM_MF_DIRECT	GO:0051787~misfolded protein binding	3	0.15321756894790603	0.5265376843035064	ENSMUSG00000031161, ENSMUSG00000022136, ENSMUSG00000022769	1591	13	12065	1.7499879127786107	1.0	0.9997110233369101	99.99955640345249
GOTERM_MF_DIRECT	GO:0005537~mannose binding	3	0.15321756894790603	0.5265376843035064	ENSMUSG00000005142, ENSMUSG00000023830, ENSMUSG00000001143	1591	13	12065	1.7499879127786107	1.0	0.9997110233369101	99.99955640345249
GOTERM_MF_DIRECT	GO:0000146~microfilament motor activity	3	0.15321756894790603	0.5265376843035064	ENSMUSG00000042064, ENSMUSG00000017774, ENSMUSG00000030761	1591	13	12065	1.7499879127786107	1.0	0.9997110233369101	99.99955640345249
GOTERM_MF_DIRECT	GO:0016208~AMP binding	3	0.15321756894790603	0.5265376843035064	ENSMUSG00000025742, ENSMUSG00000018042, ENSMUSG00000031432	1591	13	12065	1.7499879127786107	1.0	0.9997110233369101	99.99955640345249
GOTERM_MF_DIRECT	GO:0031402~sodium ion binding	3	0.15321756894790603	0.5265376843035064	ENSMUSG00000033161, ENSMUSG00000075316, ENSMUSG00000063873	1591	13	12065	1.7499879127786107	1.0	0.9997110233369101	99.99955640345249
GOTERM_CC_DIRECT	GO:0030877~beta-catenin destruction complex	3	0.15321756894790603	0.5265705932889844	ENSMUSG00000002458, ENSMUSG00000000142, ENSMUSG00000005871	1773	13	13445	1.7499674606273592	1.0	0.9794718403898987	99.99861569950968
GOTERM_CC_DIRECT	GO:0000800~lateral element	3	0.15321756894790603	0.5265705932889844	ENSMUSG00000002324, ENSMUSG00000036928, ENSMUSG00000038292	1773	13	13445	1.7499674606273592	1.0	0.9794718403898987	99.99861569950968
GOTERM_CC_DIRECT	GO:0043220~Schmidt-Lanterman incisure	3	0.15321756894790603	0.5265705932889844	ENSMUSG00000028402, ENSMUSG00000021112, ENSMUSG00000031990	1773	13	13445	1.7499674606273592	1.0	0.9794718403898987	99.99861569950968
GOTERM_BP_DIRECT	GO:2000778~positive regulation of interleukin-6 secretion	3	0.15321756894790603	0.5270001074715146	ENSMUSG00000049709, ENSMUSG00000048376, ENSMUSG00000022514	1656	13	12548	1.7486064659977703	1.0	0.9999998419066002	99.99991884596882
GOTERM_BP_DIRECT	GO:0022408~negative regulation of cell-cell adhesion	3	0.15321756894790603	0.5270001074715146	ENSMUSG00000074227, ENSMUSG00000009073, ENSMUSG00000026383	1656	13	12548	1.7486064659977703	1.0	0.9999998419066002	99.99991884596882
GOTERM_BP_DIRECT	GO:0001916~positive regulation of T cell mediated cytotoxicity	3	0.15321756894790603	0.5270001074715146	ENSMUSG00000073411, ENSMUSG00000067212, ENSMUSG00000060802	1656	13	12548	1.7486064659977703	1.0	0.9999998419066002	99.99991884596882
GOTERM_BP_DIRECT	GO:0035584~calcium-mediated signaling using intracellular calcium source	3	0.15321756894790603	0.5270001074715146	ENSMUSG00000009292, ENSMUSG00000027962, ENSMUSG00000025813	1656	13	12548	1.7486064659977703	1.0	0.9999998419066002	99.99991884596882
GOTERM_BP_DIRECT	GO:0034122~negative regulation of toll-like receptor signaling pathway	3	0.15321756894790603	0.5270001074715146	ENSMUSG00000020227, ENSMUSG00000030921, ENSMUSG00000050199	1656	13	12548	1.7486064659977703	1.0	0.9999998419066002	99.99991884596882
GOTERM_BP_DIRECT	GO:0090280~positive regulation of calcium ion import	3	0.15321756894790603	0.5270001074715146	ENSMUSG00000018507, ENSMUSG00000037411, ENSMUSG00000038239	1656	13	12548	1.7486064659977703	1.0	0.9999998419066002	99.99991884596882
GOTERM_BP_DIRECT	GO:0006826~iron ion transport	3	0.15321756894790603	0.5270001074715146	ENSMUSG00000021474, ENSMUSG00000032012, ENSMUSG00000060802	1656	13	12548	1.7486064659977703	1.0	0.9999998419066002	99.99991884596882
GOTERM_BP_DIRECT	GO:0006636~unsaturated fatty acid biosynthetic process	3	0.15321756894790603	0.5270001074715146	ENSMUSG00000037071, ENSMUSG00000032262, ENSMUSG00000021364	1656	13	12548	1.7486064659977703	1.0	0.9999998419066002	99.99991884596882
GOTERM_BP_DIRECT	GO:0060088~auditory receptor cell stereocilium organization	3	0.15321756894790603	0.5270001074715146	ENSMUSG00000062252, ENSMUSG00000030761, ENSMUSG00000039137	1656	13	12548	1.7486064659977703	1.0	0.9999998419066002	99.99991884596882
GOTERM_BP_DIRECT	GO:0050910~detection of mechanical stimulus involved in sensory perception of sound	3	0.15321756894790603	0.5270001074715146	ENSMUSG00000027966, ENSMUSG00000062252, ENSMUSG00000024597	1656	13	12548	1.7486064659977703	1.0	0.9999998419066002	99.99991884596882
GOTERM_BP_DIRECT	GO:0007288~sperm axoneme assembly	3	0.15321756894790603	0.5270001074715146	ENSMUSG00000022442, ENSMUSG00000022783, ENSMUSG00000006435	1656	13	12548	1.7486064659977703	1.0	0.9999998419066002	99.99991884596882
GOTERM_BP_DIRECT	GO:0007512~adult heart development	3	0.15321756894790603	0.5270001074715146	ENSMUSG00000051747, ENSMUSG00000007877, ENSMUSG00000018900	1656	13	12548	1.7486064659977703	1.0	0.9999998419066002	99.99991884596882
GOTERM_BP_DIRECT	GO:0090179~planar cell polarity pathway involved in neural tube closure	3	0.15321756894790603	0.5270001074715146	ENSMUSG00000016028, ENSMUSG00000044674, ENSMUSG00000037188	1656	13	12548	1.7486064659977703	1.0	0.9999998419066002	99.99991884596882
GOTERM_BP_DIRECT	GO:0030033~microvillus assembly	3	0.15321756894790603	0.5270001074715146	ENSMUSG00000032050, ENSMUSG00000051615, ENSMUSG00000029428	1656	13	12548	1.7486064659977703	1.0	0.9999998419066002	99.99991884596882
GOTERM_BP_DIRECT	GO:0036158~outer dynein arm assembly	3	0.15321756894790603	0.5270001074715146	ENSMUSG00000040189, ENSMUSG00000026939, ENSMUSG00000039632	1656	13	12548	1.7486064659977703	1.0	0.9999998419066002	99.99991884596882
GOTERM_BP_DIRECT	GO:0050673~epithelial cell proliferation	3	0.15321756894790603	0.5270001074715146	ENSMUSG00000019874, ENSMUSG00000063810, ENSMUSG00000050199	1656	13	12548	1.7486064659977703	1.0	0.9999998419066002	99.99991884596882
GOTERM_BP_DIRECT	GO:0016574~histone ubiquitination	3	0.15321756894790603	0.5270001074715146	ENSMUSG00000040669, ENSMUSG00000026484, ENSMUSG00000025578	1656	13	12548	1.7486064659977703	1.0	0.9999998419066002	99.99991884596882
GOTERM_BP_DIRECT	GO:2000178~negative regulation of neural precursor cell proliferation	3	0.15321756894790603	0.5270001074715146	ENSMUSG00000074227, ENSMUSG00000030890, ENSMUSG00000027315	1656	13	12548	1.7486064659977703	1.0	0.9999998419066002	99.99991884596882
GOTERM_BP_DIRECT	GO:0007130~synaptonemal complex assembly	3	0.15321756894790603	0.5270001074715146	ENSMUSG00000013787, ENSMUSG00000009628, ENSMUSG00000002324	1656	13	12548	1.7486064659977703	1.0	0.9999998419066002	99.99991884596882
KEGG_PATHWAY	mmu04071:Sphingolipid signaling pathway	15	0.7660878447395302	0.5270010193300959	ENSMUSG00000043154, ENSMUSG00000038633, ENSMUSG00000004446, ENSMUSG00000030265, ENSMUSG00000024887, ENSMUSG00000078816, ENSMUSG00000020901, ENSMUSG00000032562, ENSMUSG00000027695, ENSMUSG00000037049, ENSMUSG00000027852, ENSMUSG00000023021, ENSMUSG00000019822, ENSMUSG00000015714, ENSMUSG00000008206	651	111	5208	1.0810810810810811	1.0	0.8855938573324118	99.99492260918429
GOTERM_CC_DIRECT	GO:0043234~protein complex	72	3.6772216547497445	0.5288523932657613	ENSMUSG00000031161, ENSMUSG00000013611, ENSMUSG00000030545, ENSMUSG00000030357, ENSMUSG00000044279, ENSMUSG00000055994, ENSMUSG00000018340, ENSMUSG00000042557, ENSMUSG00000028800, ENSMUSG00000032402, ENSMUSG00000025198, ENSMUSG00000005583, ENSMUSG00000030987, ENSMUSG00000005069, ENSMUSG00000048616, ENSMUSG00000058446, ENSMUSG00000021025, ENSMUSG00000053819, ENSMUSG00000033161, ENSMUSG00000000142,…	1773	540	13445	1.0110923105846963	1.0	0.9793597132483935	99.99871223419034
GOTERM_CC_DIRECT	GO:0005581~collagen trimer	10	0.5107252298263534	0.5299626616219666	ENSMUSG00000018906, ENSMUSG00000022440, ENSMUSG00000027966, ENSMUSG00000028339, ENSMUSG00000025064, ENSMUSG00000036022, ENSMUSG00000020241, ENSMUSG00000034164, ENSMUSG00000001119, ENSMUSG00000004415	1773	67	13445	1.1318197506545107	1.0	0.9789846006350315	99.99875689860029
GOTERM_MF_DIRECT	GO:0004867~serine-type endopeptidase inhibitor activity	7	0.35750766087844743	0.5310627438596739	ENSMUSG00000074227, ENSMUSG00000038224, ENSMUSG00000050074, ENSMUSG00000024074, ENSMUSG00000027315, ENSMUSG00000070436, ENSMUSG00000037411	1591	44	12065	1.206431061082224	1.0	0.9997226811461564	99.99962135404881
GOTERM_CC_DIRECT	GO:0016328~lateral plasma membrane	7	0.35750766087844743	0.5311192808828877	ENSMUSG00000030223, ENSMUSG00000071317, ENSMUSG00000044393, ENSMUSG00000069441, ENSMUSG00000005871, ENSMUSG00000017774, ENSMUSG00000022770	1773	44	13445	1.2064169614931037	1.0	0.9786199371298374	99.99880188733532
GOTERM_CC_DIRECT	GO:0016324~apical plasma membrane	33	1.6853932584269662	0.5311508383731969	ENSMUSG00000029381, ENSMUSG00000013076, ENSMUSG00000044393, ENSMUSG00000044279, ENSMUSG00000030549, ENSMUSG00000018340, ENSMUSG00000005553, ENSMUSG00000030761, ENSMUSG00000027695, ENSMUSG00000028645, ENSMUSG00000062312, ENSMUSG00000041329, ENSMUSG00000039217, ENSMUSG00000032202, ENSMUSG00000028955, ENSMUSG00000021733, ENSMUSG00000030223, ENSMUSG00000062252, ENSMUSG00000033161, ENSMUSG00000028402,…	1773	243	13445	1.0298162422621908	1.0	0.977990522535476	99.99880309325351
GOTERM_BP_DIRECT	GO:0030968~endoplasmic reticulum unfolded protein response	7	0.35750766087844743	0.5318967174790554	ENSMUSG00000038648, ENSMUSG00000027230, ENSMUSG00000024079, ENSMUSG00000020303, ENSMUSG00000022136, ENSMUSG00000005102, ENSMUSG00000018669	1656	44	12548	1.2054787000439173	1.0	0.999999862693087	99.99993321930536
GOTERM_CC_DIRECT	GO:0005829~cytosol	210	10.725229826353422	0.5344279393564939	ENSMUSG00000021108, ENSMUSG00000027510, ENSMUSG00000032504, ENSMUSG00000036437, ENSMUSG00000002797, ENSMUSG00000074151, ENSMUSG00000025612, ENSMUSG00000040820, ENSMUSG00000054855, ENSMUSG00000022770, ENSMUSG00000025889, ENSMUSG00000024644, ENSMUSG00000030268, ENSMUSG00000038816, ENSMUSG00000024501, ENSMUSG00000040812, ENSMUSG00000034997, ENSMUSG00000042572, ENSMUSG00000024241, ENSMUSG00000054459,…	1773	1591	13445	1.0009241918107459	1.0	0.9781256805454575	99.99892233657305
GOTERM_MF_DIRECT	GO:0008198~ferrous iron binding	4	0.20429009193054137	0.535994363117723	ENSMUSG00000059363, ENSMUSG00000025889, ENSMUSG00000033022, ENSMUSG00000039620	1591	21	12065	1.4444344676902816	1.0	0.9997364562861689	99.99968191627705
GOTERM_MF_DIRECT	GO:0033613~activating transcription factor binding	4	0.20429009193054137	0.535994363117723	ENSMUSG00000000440, ENSMUSG00000028800, ENSMUSG00000005583, ENSMUSG00000058881	1591	21	12065	1.4444344676902816	1.0	0.9997364562861689	99.99968191627705
GOTERM_BP_DIRECT	GO:0042098~T cell proliferation	4	0.20429009193054137	0.5365736667335618	ENSMUSG00000032966, ENSMUSG00000031897, ENSMUSG00000034165, ENSMUSG00000020635	1656	21	12548	1.4432942259029216	1.0	0.9999998796791958	99.9999446702669
GOTERM_BP_DIRECT	GO:0032757~positive regulation of interleukin-8 production	4	0.20429009193054137	0.5365736667335618	ENSMUSG00000055633, ENSMUSG00000055994, ENSMUSG00000037411, ENSMUSG00000039217	1656	21	12548	1.4432942259029216	1.0	0.9999998796791958	99.9999446702669
GOTERM_BP_DIRECT	GO:0048814~regulation of dendrite morphogenesis	4	0.20429009193054137	0.5365736667335618	ENSMUSG00000027950, ENSMUSG00000050132, ENSMUSG00000006476, ENSMUSG00000051615	1656	21	12548	1.4432942259029216	1.0	0.9999998796791958	99.9999446702669
GOTERM_BP_DIRECT	GO:0048863~stem cell differentiation	4	0.20429009193054137	0.5365736667335618	ENSMUSG00000055799, ENSMUSG00000039153, ENSMUSG00000017724, ENSMUSG00000026873	1656	21	12548	1.4432942259029216	1.0	0.9999998796791958	99.9999446702669
GOTERM_BP_DIRECT	GO:0045778~positive regulation of ossification	4	0.20429009193054137	0.5365736667335618	ENSMUSG00000039153, ENSMUSG00000055409, ENSMUSG00000061762, ENSMUSG00000063632	1656	21	12548	1.4432942259029216	1.0	0.9999998796791958	99.9999446702669
[truncated: 1,991 more rows]
