# Supplementary material for: Histone deacetylase knockouts modify transcription, CAG instability and nuclear pathology in Huntington disease mice
Source: eLife. 2020 Sep 29;9:e55911. doi: 10.7554/eLife.55911 (PMC7581428; doi:10.7554/eLife.55911)
Supplement: Source code 1. [file elife-55911-code1.zip › Pathways/HttQ111atHdac2KOvsHttWTatHdac2WT_fdr_all_0.05.FuncAnnotChart.tsv]

Category	Term	Count	%	PValue	Genes	List Total	Pop Hits	Pop Total	Fold Enrichment	Bonferroni	Benjamini	FDR
GOTERM_CC_DIRECT	GO:0005886~plasma membrane	690	27.037617554858933	3.934845119539421E-24	ENSMUSG00000023050, ENSMUSG00000019906, ENSMUSG00000049686, ENSMUSG00000059482, ENSMUSG00000024143, ENSMUSG00000005986, ENSMUSG00000040860, ENSMUSG00000006711, ENSMUSG00000026447, ENSMUSG00000057182, ENSMUSG00000061689, ENSMUSG00000070047, ENSMUSG00000070287, ENSMUSG00000030707, ENSMUSG00000020900, ENSMUSG00000038780, ENSMUSG00000035152, ENSMUSG00000020901, ENSMUSG00000051401, ENSMUSG00000047495,…	2332	2897	13426	1.3712564781334686	3.301335055293574E-21	3.301335055293574E-21	3.19509423706601E-19
GOTERM_CC_DIRECT	GO:0045202~synapse	151	5.916927899686521	2.3967647658228902E-15	ENSMUSG00000053025, ENSMUSG00000028222, ENSMUSG00000019906, ENSMUSG00000020340, ENSMUSG00000042249, ENSMUSG00000061689, ENSMUSG00000046447, ENSMUSG00000069601, ENSMUSG00000045114, ENSMUSG00000062372, ENSMUSG00000047495, ENSMUSG00000051401, ENSMUSG00000038665, ENSMUSG00000052698, ENSMUSG00000053825, ENSMUSG00000030302, ENSMUSG00000058835, ENSMUSG00000050556, ENSMUSG00000052581, ENSMUSG00000031343,…	2332	468	13426	1.8575871193795723	2.049249658853114E-12	1.0054428192627026E-12	9.730864949240935E-11
GOTERM_CC_DIRECT	GO:0045211~postsynaptic membrane	81	3.1739811912225706	6.183953780233891E-14	ENSMUSG00000052372, ENSMUSG00000006476, ENSMUSG00000019828, ENSMUSG00000019906, ENSMUSG00000023011, ENSMUSG00000027577, ENSMUSG00000042846, ENSMUSG00000046447, ENSMUSG00000041078, ENSMUSG00000069601, ENSMUSG00000001986, ENSMUSG00000063142, ENSMUSG00000047495, ENSMUSG00000051401, ENSMUSG00000035594, ENSMUSG00000020827, ENSMUSG00000050511, ENSMUSG00000058835, ENSMUSG00000050556, ENSMUSG00000052581,…	2332	203	13426	2.297243745194298	5.18832754536902E-11	1.6753196437623606E-11	1.6214059007568972E-9
GOTERM_CC_DIRECT	GO:0030054~cell junction	186	7.2884012539184955	7.987221185994568E-14	ENSMUSG00000030782, ENSMUSG00000031990, ENSMUSG00000034902, ENSMUSG00000053025, ENSMUSG00000019906, ENSMUSG00000022240, ENSMUSG00000059482, ENSMUSG00000027378, ENSMUSG00000020340, ENSMUSG00000028906, ENSMUSG00000046447, ENSMUSG00000070047, ENSMUSG00000024426, ENSMUSG00000015143, ENSMUSG00000069601, ENSMUSG00000045114, ENSMUSG00000069441, ENSMUSG00000062372, ENSMUSG00000047495, ENSMUSG00000051401,…	2332	639	13426	1.6758308570692306	6.69732047597904E-11	1.6753196437623606E-11	1.6214059007568972E-9
GOTERM_CC_DIRECT	GO:0014069~postsynaptic density	86	3.369905956112853	4.595559830167025E-12	ENSMUSG00000006476, ENSMUSG00000027254, ENSMUSG00000019828, ENSMUSG00000019906, ENSMUSG00000022285, ENSMUSG00000022240, ENSMUSG00000067629, ENSMUSG00000028906, ENSMUSG00000046447, ENSMUSG00000018411, ENSMUSG00000001986, ENSMUSG00000047495, ENSMUSG00000038665, ENSMUSG00000020827, ENSMUSG00000030102, ENSMUSG00000071658, ENSMUSG00000058835, ENSMUSG00000018909, ENSMUSG00000030098, ENSMUSG00000051331,…	2332	237	13426	2.0891431631818542	3.855663233132134E-9	7.711349395020268E-10	7.463189164191248E-8
GOTERM_CC_DIRECT	GO:0030425~dendrite	131	5.133228840125391	4.649029528809484E-11	ENSMUSG00000032202, ENSMUSG00000033377, ENSMUSG00000056258, ENSMUSG00000031870, ENSMUSG00000005580, ENSMUSG00000028222, ENSMUSG00000022240, ENSMUSG00000002997, ENSMUSG00000040867, ENSMUSG00000061689, ENSMUSG00000046447, ENSMUSG00000018411, ENSMUSG00000069601, ENSMUSG00000004936, ENSMUSG00000039474, ENSMUSG00000047495, ENSMUSG00000030302, ENSMUSG00000071658, ENSMUSG00000050556, ENSMUSG00000032036,…	2332	435	13426	1.7338045385540506	3.900532408174229E-8	6.500892957785262E-9	6.291686628988835E-7
GOTERM_MF_DIRECT	GO:0005216~ion channel activity	55	2.1551724137931036	1.051346361796233E-9	ENSMUSG00000056258, ENSMUSG00000027577, ENSMUSG00000048677, ENSMUSG00000023017, ENSMUSG00000057182, ENSMUSG00000047976, ENSMUSG00000041078, ENSMUSG00000001986, ENSMUSG00000063142, ENSMUSG00000035594, ENSMUSG00000037579, ENSMUSG00000030102, ENSMUSG00000050556, ENSMUSG00000031343, ENSMUSG00000007653, ENSMUSG00000035745, ENSMUSG00000036636, ENSMUSG00000051331, ENSMUSG00000060882, ENSMUSG00000020331,…	2132	136	12046	2.2849644079019975	1.7084363493902188E-6	1.7084378379188787E-6	1.69687302793912E-4
GOTERM_BP_DIRECT	GO:0006811~ion transport	127	4.976489028213167	2.1293328764165586E-8	ENSMUSG00000056258, ENSMUSG00000019194, ENSMUSG00000049686, ENSMUSG00000042246, ENSMUSG00000062252, ENSMUSG00000038023, ENSMUSG00000038267, ENSMUSG00000037579, ENSMUSG00000030302, ENSMUSG00000039878, ENSMUSG00000050556, ENSMUSG00000031343, ENSMUSG00000007653, ENSMUSG00000036636, ENSMUSG00000030376, ENSMUSG00000028854, ENSMUSG00000060882, ENSMUSG00000063873, ENSMUSG00000006567, ENSMUSG00000020331,…	2175	457	12524	1.6001891395658845	1.1008045159921487E-4	1.1006521638197191E-4	0.010974581645050942
GOTERM_CC_DIRECT	GO:0042995~cell projection	166	6.5047021943573675	6.059593996757807E-8	ENSMUSG00000033257, ENSMUSG00000033377, ENSMUSG00000034902, ENSMUSG00000048078, ENSMUSG00000022240, ENSMUSG00000027378, ENSMUSG00000040189, ENSMUSG00000025876, ENSMUSG00000021798, ENSMUSG00000024426, ENSMUSG00000018411, ENSMUSG00000015143, ENSMUSG00000069601, ENSMUSG00000020900, ENSMUSG00000031755, ENSMUSG00000058835, ENSMUSG00000050556, ENSMUSG00000019986, ENSMUSG00000030376, ENSMUSG00000032036,…	2332	647	13426	1.4771408347273736	5.0838702813083E-5	6.570551953136748E-6	6.359103916504219E-4
GOTERM_CC_DIRECT	GO:0043025~neuronal cell body	131	5.133228840125391	6.265127011334206E-8	ENSMUSG00000056258, ENSMUSG00000028222, ENSMUSG00000002997, ENSMUSG00000040867, ENSMUSG00000027531, ENSMUSG00000057182, ENSMUSG00000022489, ENSMUSG00000061689, ENSMUSG00000046447, ENSMUSG00000039079, ENSMUSG00000020900, ENSMUSG00000038780, ENSMUSG00000038665, ENSMUSG00000030302, ENSMUSG00000050556, ENSMUSG00000030376, ENSMUSG00000030890, ENSMUSG00000030495, ENSMUSG00000053310, ENSMUSG00000025586,…	2332	483	13426	1.5615009819275611	5.256303574285859E-5	6.570551953136748E-6	6.359103916504219E-4
GOTERM_MF_DIRECT	GO:0005509~calcium ion binding	138	5.407523510971787	9.377453239638569E-8	ENSMUSG00000007122, ENSMUSG00000051242, ENSMUSG00000028222, ENSMUSG00000027010, ENSMUSG00000028226, ENSMUSG00000043458, ENSMUSG00000070047, ENSMUSG00000071379, ENSMUSG00000015143, ENSMUSG00000044022, ENSMUSG00000069441, ENSMUSG00000062372, ENSMUSG00000030824, ENSMUSG00000051486, ENSMUSG00000029161, ENSMUSG00000030302, ENSMUSG00000057751, ENSMUSG00000033361, ENSMUSG00000026312, ENSMUSG00000062542,…	2132	510	12046	1.5288489129235183	1.5237201243778475E-4	7.619180757206337E-5	0.007567604764388325
KEGG_PATHWAY	mmu04080:Neuroactive ligand-receptor interaction	61	2.3902821316614418	1.1226443631261348E-7	ENSMUSG00000033774, ENSMUSG00000058756, ENSMUSG00000019828, ENSMUSG00000027577, ENSMUSG00000045318, ENSMUSG00000068037, ENSMUSG00000021478, ENSMUSG00000019464, ENSMUSG00000041078, ENSMUSG00000039079, ENSMUSG00000001986, ENSMUSG00000035594, ENSMUSG00000050511, ENSMUSG00000031343, ENSMUSG00000007653, ENSMUSG00000035745, ENSMUSG00000024211, ENSMUSG00000063239, ENSMUSG00000044933, ENSMUSG00000020178,…	896	182	5192	1.942160518053375	3.109676708690223E-5	3.120951329490655E-5	0.0028627431259716438
GOTERM_BP_DIRECT	GO:0034765~regulation of ion transmembrane transport	44	1.7241379310344827	1.2564196585833447E-7	ENSMUSG00000004110, ENSMUSG00000079056, ENSMUSG00000056258, ENSMUSG00000026880, ENSMUSG00000019194, ENSMUSG00000023033, ENSMUSG00000069806, ENSMUSG00000040724, ENSMUSG00000024589, ENSMUSG00000048677, ENSMUSG00000000197, ENSMUSG00000020882, ENSMUSG00000021730, ENSMUSG00000047976, ENSMUSG00000041695, ENSMUSG00000026824, ENSMUSG00000019146, ENSMUSG00000063142, ENSMUSG00000018470, ENSMUSG00000022949,…	2175	113	12524	2.2421157562811516	6.493580798813126E-4	3.2472166076086544E-4	0.0323779346016928
GOTERM_CC_DIRECT	GO:0030424~axon	99	3.8793103448275863	1.5609884220835995E-7	ENSMUSG00000031870, ENSMUSG00000005580, ENSMUSG00000028222, ENSMUSG00000023050, ENSMUSG00000027531, ENSMUSG00000057182, ENSMUSG00000042249, ENSMUSG00000024426, ENSMUSG00000018411, ENSMUSG00000069601, ENSMUSG00000017167, ENSMUSG00000020900, ENSMUSG00000030707, ENSMUSG00000038780, ENSMUSG00000004936, ENSMUSG00000050556, ENSMUSG00000032036, ENSMUSG00000030890, ENSMUSG00000053310, ENSMUSG00000020173,…	2332	344	13426	1.6568944712593243	1.3095836302046138E-4	1.4367009009367305E-5	0.0013904661877957392
GOTERM_CC_DIRECT	GO:0043197~dendritic spine	51	1.9984326018808778	1.7123967829996786E-7	ENSMUSG00000033377, ENSMUSG00000031870, ENSMUSG00000019828, ENSMUSG00000027296, ENSMUSG00000002997, ENSMUSG00000042249, ENSMUSG00000023017, ENSMUSG00000028943, ENSMUSG00000041556, ENSMUSG00000021478, ENSMUSG00000015143, ENSMUSG00000040385, ENSMUSG00000001986, ENSMUSG00000020900, ENSMUSG00000000416, ENSMUSG00000038665, ENSMUSG00000030223, ENSMUSG00000018909, ENSMUSG00000030376, ENSMUSG00000026235,…	2332	141	13426	2.0824239991241194	1.4365978236163812E-4	1.4367009009367305E-5	0.0013904661877957392
GOTERM_CC_DIRECT	GO:0043198~dendritic shaft	29	1.1363636363636365	2.1935633587639632E-7	ENSMUSG00000005089, ENSMUSG00000049583, ENSMUSG00000041734, ENSMUSG00000002997, ENSMUSG00000067629, ENSMUSG00000042249, ENSMUSG00000023017, ENSMUSG00000063887, ENSMUSG00000021730, ENSMUSG00000021478, ENSMUSG00000017740, ENSMUSG00000020524, ENSMUSG00000001986, ENSMUSG00000022208, ENSMUSG00000030525, ENSMUSG00000056755, ENSMUSG00000034997, ENSMUSG00000032036, ENSMUSG00000030890, ENSMUSG00000030098,…	2332	61	13426	2.737072238000169	1.8402305166342892E-4	1.6730905981845135E-5	0.001619248588469398
GOTERM_CC_DIRECT	GO:0016020~membrane	1100	43.103448275862064	2.4536717070363015E-7	ENSMUSG00000028982, ENSMUSG00000023050, ENSMUSG00000028744, ENSMUSG00000049686, ENSMUSG00000024143, ENSMUSG00000040867, ENSMUSG00000006711, ENSMUSG00000057060, ENSMUSG00000071379, ENSMUSG00000029838, ENSMUSG00000070287, ENSMUSG00000039630, ENSMUSG00000038780, ENSMUSG00000047495, ENSMUSG00000052852, ENSMUSG00000030824, ENSMUSG00000047250, ENSMUSG00000039878, ENSMUSG00000024130, ENSMUSG00000026797,…	2332	5697	13426	1.1116410159600718	2.0584189311689816E-4	1.7155254685028808E-5	0.0016603178550945643
GOTERM_BP_DIRECT	GO:0019233~sensory perception of pain	29	1.1363636363636365	3.309957481049923E-7	ENSMUSG00000004110, ENSMUSG00000079056, ENSMUSG00000019828, ENSMUSG00000027577, ENSMUSG00000027950, ENSMUSG00000061762, ENSMUSG00000020681, ENSMUSG00000040724, ENSMUSG00000071072, ENSMUSG00000057182, ENSMUSG00000044288, ENSMUSG00000045573, ENSMUSG00000037251, ENSMUSG00000047250, ENSMUSG00000075316, ENSMUSG00000050511, ENSMUSG00000034997, ENSMUSG00000029223, ENSMUSG00000033585, ENSMUSG00000022270,…	2175	62	12524	2.6933333333333334	0.0017097849505732787	5.703056739849018E-4	0.05686506952443768
GOTERM_BP_DIRECT	GO:0007626~locomotory behavior	36	1.4106583072100314	7.357887743980127E-7	ENSMUSG00000004110, ENSMUSG00000028222, ENSMUSG00000049583, ENSMUSG00000057880, ENSMUSG00000019828, ENSMUSG00000023033, ENSMUSG00000000552, ENSMUSG00000027577, ENSMUSG00000027950, ENSMUSG00000025533, ENSMUSG00000022489, ENSMUSG00000022840, ENSMUSG00000028943, ENSMUSG00000021478, ENSMUSG00000022623, ENSMUSG00000045573, ENSMUSG00000006818, ENSMUSG00000068696, ENSMUSG00000038248, ENSMUSG00000030302,…	2175	89	12524	2.3291437427353743	0.0037968032089277237	8.08791145927635E-4	0.08064441025558196
GOTERM_CC_DIRECT	GO:0043005~neuron projection	106	4.153605015673981	7.75310712756934E-7	ENSMUSG00000033774, ENSMUSG00000056258, ENSMUSG00000031870, ENSMUSG00000053025, ENSMUSG00000028222, ENSMUSG00000059005, ENSMUSG00000048078, ENSMUSG00000019906, ENSMUSG00000022240, ENSMUSG00000021032, ENSMUSG00000020340, ENSMUSG00000046447, ENSMUSG00000018411, ENSMUSG00000069601, ENSMUSG00000020900, ENSMUSG00000058835, ENSMUSG00000050556, ENSMUSG00000011877, ENSMUSG00000025586, ENSMUSG00000022197,…	2332	387	13426	1.5769321118158328	6.502744200416188E-4	5.003736061562058E-5	0.004842709990451003
GOTERM_BP_DIRECT	GO:0007156~homophilic cell adhesion via plasma membrane adhesion molecules	41	1.6065830721003136	7.8234779060518E-7	ENSMUSG00000053141, ENSMUSG00000073591, ENSMUSG00000051242, ENSMUSG00000053166, ENSMUSG00000063687, ENSMUSG00000022661, ENSMUSG00000040420, ENSMUSG00000043313, ENSMUSG00000022321, ENSMUSG00000045657, ENSMUSG00000043458, ENSMUSG00000047910, ENSMUSG00000070047, ENSMUSG00000045498, ENSMUSG00000044022, ENSMUSG00000069441, ENSMUSG00000046387, ENSMUSG00000047033, ENSMUSG00000036862, ENSMUSG00000051486,…	2175	108	12524	2.185968497232865	0.004036570717349197	8.08791145927635E-4	0.08064441025558196
KEGG_PATHWAY	mmu05032:Morphine addiction	34	1.3322884012539185	1.1557891899646596E-6	ENSMUSG00000038607, ENSMUSG00000029211, ENSMUSG00000055026, ENSMUSG00000005580, ENSMUSG00000029054, ENSMUSG00000029713, ENSMUSG00000042429, ENSMUSG00000042249, ENSMUSG00000022489, ENSMUSG00000022840, ENSMUSG00000028525, ENSMUSG00000021478, ENSMUSG00000026824, ENSMUSG00000037771, ENSMUSG00000071658, ENSMUSG00000007653, ENSMUSG00000018909, ENSMUSG00000031343, ENSMUSG00000048240, ENSMUSG00000010803,…	896	84	5192	2.345450680272109	3.201025468643204E-4	1.6065469740508768E-4	0.01473631217204941
GOTERM_BP_DIRECT	GO:0019228~neuronal action potential	17	0.6661442006269592	1.2136070388874451E-6	ENSMUSG00000023033, ENSMUSG00000061576, ENSMUSG00000060882, ENSMUSG00000040724, ENSMUSG00000057182, ENSMUSG00000047976, ENSMUSG00000021478, ENSMUSG00000069601, ENSMUSG00000020524, ENSMUSG00000030739, ENSMUSG00000063142, ENSMUSG00000068696, ENSMUSG00000030525, ENSMUSG00000075316, ENSMUSG00000034115, ENSMUSG00000075318, ENSMUSG00000032511	2175	27	12524	3.6255087271179223	0.006254709553565108	0.001045522464001534	0.10424884464043152
GOTERM_MF_DIRECT	GO:0005244~voltage-gated ion channel activity	42	1.6457680250783697	1.3537729869943982E-6	ENSMUSG00000004110, ENSMUSG00000079056, ENSMUSG00000056258, ENSMUSG00000019194, ENSMUSG00000023033, ENSMUSG00000069806, ENSMUSG00000040724, ENSMUSG00000048677, ENSMUSG00000000197, ENSMUSG00000020882, ENSMUSG00000021730, ENSMUSG00000047976, ENSMUSG00000041695, ENSMUSG00000026824, ENSMUSG00000019146, ENSMUSG00000063142, ENSMUSG00000018470, ENSMUSG00000022949, ENSMUSG00000046480, ENSMUSG00000037579,…	2132	112	12046	2.118785178236398	0.0021974646247148177	7.332937012886323E-4	0.07283298670029863
KEGG_PATHWAY	mmu05033:Nicotine addiction	19	0.744514106583072	3.663358622300921E-6	ENSMUSG00000007653, ENSMUSG00000035745, ENSMUSG00000031343, ENSMUSG00000029211, ENSMUSG00000055026, ENSMUSG00000010803, ENSMUSG00000029054, ENSMUSG00000055078, ENSMUSG00000027577, ENSMUSG00000027950, ENSMUSG00000002771, ENSMUSG00000023267, ENSMUSG00000000560, ENSMUSG00000026959, ENSMUSG00000020524, ENSMUSG00000001986, ENSMUSG00000037771, ENSMUSG00000030209, ENSMUSG00000030525	896	35	5192	3.1456632653061227	0.0010142375101874768	2.4418405924209907E-4	0.02239817809594794
GOTERM_CC_DIRECT	GO:0043204~perikaryon	45	1.763322884012539	3.861567590430031E-6	ENSMUSG00000032323, ENSMUSG00000006476, ENSMUSG00000004110, ENSMUSG00000031870, ENSMUSG00000025576, ENSMUSG00000022240, ENSMUSG00000041119, ENSMUSG00000021032, ENSMUSG00000028785, ENSMUSG00000040724, ENSMUSG00000024122, ENSMUSG00000025533, ENSMUSG00000021477, ENSMUSG00000020366, ENSMUSG00000043079, ENSMUSG00000047976, ENSMUSG00000040385, ENSMUSG00000017740, ENSMUSG00000024008, ENSMUSG00000001986,…	2332	130	13426	1.9929080353608655	0.0032346187761155276	2.3141822916934257E-4	0.022397092024494178
KEGG_PATHWAY	mmu04723:Retrograde endocannabinoid signaling	35	1.371473354231975	4.0777355379755765E-6	ENSMUSG00000038607, ENSMUSG00000035735, ENSMUSG00000029211, ENSMUSG00000055026, ENSMUSG00000005580, ENSMUSG00000049583, ENSMUSG00000029054, ENSMUSG00000019828, ENSMUSG00000029713, ENSMUSG00000022840, ENSMUSG00000020366, ENSMUSG00000044288, ENSMUSG00000026824, ENSMUSG00000020524, ENSMUSG00000001986, ENSMUSG00000037771, ENSMUSG00000071658, ENSMUSG00000030102, ENSMUSG00000007653, ENSMUSG00000031343,…	896	92	5192	2.204483695652174	0.001128897362410175	2.4418405924209907E-4	0.02239817809594794
KEGG_PATHWAY	mmu04724:Glutamatergic synapse	38	1.489028213166144	4.391799626656458E-6	ENSMUSG00000005089, ENSMUSG00000038607, ENSMUSG00000028161, ENSMUSG00000005580, ENSMUSG00000049583, ENSMUSG00000019828, ENSMUSG00000029713, ENSMUSG00000002771, ENSMUSG00000042249, ENSMUSG00000022840, ENSMUSG00000022623, ENSMUSG00000026824, ENSMUSG00000020524, ENSMUSG00000025813, ENSMUSG00000001986, ENSMUSG00000030209, ENSMUSG00000056755, ENSMUSG00000071658, ENSMUSG00000033953, ENSMUSG00000030102,…	896	104	5192	2.1172733516483517	0.0012157914938950576	2.4418405924209907E-4	0.02239817809594794
GOTERM_CC_DIRECT	GO:0008076~voltage-gated potassium channel complex	29	1.1363636363636365	6.3449363094096526E-6	ENSMUSG00000039419, ENSMUSG00000079056, ENSMUSG00000056258, ENSMUSG00000040407, ENSMUSG00000040724, ENSMUSG00000007207, ENSMUSG00000057182, ENSMUSG00000047976, ENSMUSG00000041695, ENSMUSG00000017167, ENSMUSG00000063142, ENSMUSG00000075318, ENSMUSG00000050556, ENSMUSG00000036438, ENSMUSG00000038319, ENSMUSG00000036815, ENSMUSG00000058740, ENSMUSG00000028033, ENSMUSG00000028931, ENSMUSG00000061576,…	2332	70	13426	2.38516295025729	0.005309274169709499	3.5489343757297986E-4	0.034347255221604256
KEGG_PATHWAY	mmu04713:Circadian entrainment	33	1.293103448275862	6.619868687263006E-6	ENSMUSG00000038607, ENSMUSG00000005580, ENSMUSG00000029713, ENSMUSG00000002771, ENSMUSG00000022840, ENSMUSG00000029778, ENSMUSG00000026824, ENSMUSG00000020524, ENSMUSG00000001986, ENSMUSG00000030209, ENSMUSG00000033910, ENSMUSG00000055866, ENSMUSG00000071658, ENSMUSG00000030102, ENSMUSG00000036438, ENSMUSG00000057897, ENSMUSG00000048240, ENSMUSG00000051331, ENSMUSG00000030592, ENSMUSG00000051177,…	896	86	5192	2.2235257475083055	0.0018320294773686019	3.067205825098526E-4	0.028134441920867774
GOTERM_CC_DIRECT	GO:0016021~integral component of membrane	764	29.93730407523511	7.414208924465379E-6	ENSMUSG00000039519, ENSMUSG00000028982, ENSMUSG00000028744, ENSMUSG00000048234, ENSMUSG00000040502, ENSMUSG00000049686, ENSMUSG00000025353, ENSMUSG00000025354, ENSMUSG00000056091, ENSMUSG00000006711, ENSMUSG00000001143, ENSMUSG00000057182, ENSMUSG00000057060, ENSMUSG00000070047, ENSMUSG00000070287, ENSMUSG00000036242, ENSMUSG00000052852, ENSMUSG00000050796, ENSMUSG00000037579, ENSMUSG00000050556,…	2332	3890	13426	1.1307376525109465	0.006201236817071409	3.8878258047665335E-4	0.0376271102916618
GOTERM_BP_DIRECT	GO:0007165~signal transduction	181	7.092476489028213	7.64510247635662E-6	ENSMUSG00000033774, ENSMUSG00000031355, ENSMUSG00000035835, ENSMUSG00000048078, ENSMUSG00000029713, ENSMUSG00000023055, ENSMUSG00000027531, ENSMUSG00000025876, ENSMUSG00000042249, ENSMUSG00000022489, ENSMUSG00000044667, ENSMUSG00000021676, ENSMUSG00000017165, ENSMUSG00000019464, ENSMUSG00000069601, ENSMUSG00000021559, ENSMUSG00000039116, ENSMUSG00000059409, ENSMUSG00000030545, ENSMUSG00000071658,…	2175	771	12524	1.3517861562085365	0.03875439552475235	0.005645362100041053	0.5628979737591717
KEGG_PATHWAY	mmu04725:Cholinergic synapse	37	1.4498432601880877	9.39312062999668E-6	ENSMUSG00000038607, ENSMUSG00000039936, ENSMUSG00000056258, ENSMUSG00000005580, ENSMUSG00000029713, ENSMUSG00000025499, ENSMUSG00000027577, ENSMUSG00000027950, ENSMUSG00000022840, ENSMUSG00000041695, ENSMUSG00000026824, ENSMUSG00000020901, ENSMUSG00000004936, ENSMUSG00000030525, ENSMUSG00000038648, ENSMUSG00000071658, ENSMUSG00000030102, ENSMUSG00000032773, ENSMUSG00000057897, ENSMUSG00000048240,…	896	103	5192	2.0815707350901524	0.0025985246093399583	3.730410764484396E-4	0.03421779658070219
KEGG_PATHWAY	mmu05031:Amphetamine addiction	25	0.9796238244514107	1.1869829533760504E-5	ENSMUSG00000028161, ENSMUSG00000014956, ENSMUSG00000007207, ENSMUSG00000002771, ENSMUSG00000040147, ENSMUSG00000022840, ENSMUSG00000021478, ENSMUSG00000040385, ENSMUSG00000020524, ENSMUSG00000001986, ENSMUSG00000030209, ENSMUSG00000038648, ENSMUSG00000033953, ENSMUSG00000035745, ENSMUSG00000036438, ENSMUSG00000057897, ENSMUSG00000051331, ENSMUSG00000027523, ENSMUSG00000027104, ENSMUSG00000001175,…	896	58	5192	2.4976908866995076	0.0032825628659557404	4.124765762981775E-4	0.03783508163886161
GOTERM_BP_DIRECT	GO:0007268~chemical synaptic transmission	44	1.7241379310344827	1.797522342705268E-5	ENSMUSG00000033774, ENSMUSG00000053025, ENSMUSG00000049583, ENSMUSG00000029054, ENSMUSG00000025551, ENSMUSG00000061762, ENSMUSG00000020882, ENSMUSG00000047910, ENSMUSG00000062151, ENSMUSG00000017740, ENSMUSG00000020402, ENSMUSG00000020524, ENSMUSG00000045573, ENSMUSG00000063142, ENSMUSG00000030209, ENSMUSG00000020308, ENSMUSG00000020827, ENSMUSG00000066392, ENSMUSG00000056755, ENSMUSG00000050511,…	2175	133	12524	1.9049554921787226	0.08874521109940037	0.011614241236804414	1.158053769287869
GOTERM_MF_DIRECT	GO:0005516~calmodulin binding	52	2.037617554858934	2.2018484802852463E-5	ENSMUSG00000056258, ENSMUSG00000027296, ENSMUSG00000049686, ENSMUSG00000022489, ENSMUSG00000057182, ENSMUSG00000028906, ENSMUSG00000021676, ENSMUSG00000021559, ENSMUSG00000020900, ENSMUSG00000039474, ENSMUSG00000019943, ENSMUSG00000030302, ENSMUSG00000036962, ENSMUSG00000020908, ENSMUSG00000030376, ENSMUSG00000016528, ENSMUSG00000041308, ENSMUSG00000051331, ENSMUSG00000053310, ENSMUSG00000051177,…	2132	165	12046	1.7806356245380635	0.035147878853862946	0.008945009451158814	0.888445861795097
GOTERM_BP_DIRECT	GO:0006816~calcium ion transport	40	1.5673981191222568	2.473291621566048E-5	ENSMUSG00000004110, ENSMUSG00000028161, ENSMUSG00000026463, ENSMUSG00000059588, ENSMUSG00000027577, ENSMUSG00000069806, ENSMUSG00000049686, ENSMUSG00000027950, ENSMUSG00000027994, ENSMUSG00000048677, ENSMUSG00000000197, ENSMUSG00000020882, ENSMUSG00000023017, ENSMUSG00000041771, ENSMUSG00000019146, ENSMUSG00000009292, ENSMUSG00000030707, ENSMUSG00000030209, ENSMUSG00000030525, ENSMUSG00000019943,…	2175	118	12524	1.951918955776349	0.12003289962803276	0.014204938213194336	1.4163716686168233
GOTERM_BP_DIRECT	GO:0007612~learning	26	1.018808777429467	3.149812979109951E-5	ENSMUSG00000053164, ENSMUSG00000039419, ENSMUSG00000049583, ENSMUSG00000022240, ENSMUSG00000002997, ENSMUSG00000027950, ENSMUSG00000028664, ENSMUSG00000005102, ENSMUSG00000021478, ENSMUSG00000022623, ENSMUSG00000017740, ENSMUSG00000020402, ENSMUSG00000025318, ENSMUSG00000029838, ENSMUSG00000022208, ENSMUSG00000030209, ENSMUSG00000039059, ENSMUSG00000047250, ENSMUSG00000066392, ENSMUSG00000037996,…	2175	64	12524	2.3392528735632183	0.1502795753140863	0.016281383289019336	1.6234136094332687
GOTERM_MF_DIRECT	GO:0005230~extracellular ligand-gated ion channel activity	15	0.5877742946708464	3.220622251454819E-5	ENSMUSG00000007653, ENSMUSG00000031343, ENSMUSG00000029211, ENSMUSG00000055026, ENSMUSG00000010803, ENSMUSG00000029054, ENSMUSG00000055078, ENSMUSG00000027577, ENSMUSG00000027950, ENSMUSG00000023267, ENSMUSG00000000560, ENSMUSG00000035594, ENSMUSG00000035200, ENSMUSG00000030525, ENSMUSG00000018589	2132	26	12046	3.2596695049790734	0.05099001076406984	0.010467022317228163	1.0396168627696156
KEGG_PATHWAY	mmu04020:Calcium signaling pathway	48	1.8808777429467085	4.038103629070677E-5	ENSMUSG00000031376, ENSMUSG00000004110, ENSMUSG00000028161, ENSMUSG00000016319, ENSMUSG00000026463, ENSMUSG00000005580, ENSMUSG00000049583, ENSMUSG00000019828, ENSMUSG00000027296, ENSMUSG00000049686, ENSMUSG00000062312, ENSMUSG00000002771, ENSMUSG00000022489, ENSMUSG00000021478, ENSMUSG00000019464, ENSMUSG00000020402, ENSMUSG00000039079, ENSMUSG00000030525, ENSMUSG00000019943, ENSMUSG00000030302,…	896	156	5192	1.7829670329670328	0.011123444755519407	0.0012473253432018314	0.11441293615700253
GOTERM_CC_DIRECT	GO:0030315~T-tubule	23	0.9012539184952978	4.377758580447072E-5	ENSMUSG00000007122, ENSMUSG00000026463, ENSMUSG00000051331, ENSMUSG00000030592, ENSMUSG00000028854, ENSMUSG00000019194, ENSMUSG00000032050, ENSMUSG00000060882, ENSMUSG00000022770, ENSMUSG00000021253, ENSMUSG00000020882, ENSMUSG00000024411, ENSMUSG00000069601, ENSMUSG00000047126, ENSMUSG00000041695, ENSMUSG00000026824, ENSMUSG00000069833, ENSMUSG00000096146, ENSMUSG00000053819, ENSMUSG00000030401,…	2332	54	13426	2.4521790229337403	0.03606382828296728	0.002160552617055937	0.20910235101900132
GOTERM_BP_DIRECT	GO:0060291~long-term synaptic potentiation	21	0.8228840125391849	4.573958861598075E-5	ENSMUSG00000034799, ENSMUSG00000030376, ENSMUSG00000057897, ENSMUSG00000029053, ENSMUSG00000059456, ENSMUSG00000052087, ENSMUSG00000063358, ENSMUSG00000041488, ENSMUSG00000063887, ENSMUSG00000003476, ENSMUSG00000021478, ENSMUSG00000022623, ENSMUSG00000042453, ENSMUSG00000029838, ENSMUSG00000030805, ENSMUSG00000020932, ENSMUSG00000030209, ENSMUSG00000060780, ENSMUSG00000037996, ENSMUSG00000032336,…	2175	47	12524	2.572795304475422	0.2105976046886835	0.021493448505091318	2.14310763387968
GOTERM_BP_DIRECT	GO:0008542~visual learning	23	0.9012539184952978	6.0753727802219146E-5	ENSMUSG00000035910, ENSMUSG00000004110, ENSMUSG00000051331, ENSMUSG00000027210, ENSMUSG00000052087, ENSMUSG00000002028, ENSMUSG00000027950, ENSMUSG00000029104, ENSMUSG00000061313, ENSMUSG00000067629, ENSMUSG00000021684, ENSMUSG00000022489, ENSMUSG00000046876, ENSMUSG00000021478, ENSMUSG00000026959, ENSMUSG00000048616, ENSMUSG00000019890, ENSMUSG00000036564, ENSMUSG00000035168, ENSMUSG00000032336,…	2175	55	12524	2.4079582027168236	0.2695586324036615	0.026169668250805897	2.6093726091053124
KEGG_PATHWAY	mmu04728:Dopaminergic synapse	38	1.489028213166144	8.692125818303314E-5	ENSMUSG00000038607, ENSMUSG00000028161, ENSMUSG00000014956, ENSMUSG00000029713, ENSMUSG00000040147, ENSMUSG00000022840, ENSMUSG00000020366, ENSMUSG00000021478, ENSMUSG00000040385, ENSMUSG00000026824, ENSMUSG00000020524, ENSMUSG00000001986, ENSMUSG00000030209, ENSMUSG00000038648, ENSMUSG00000059409, ENSMUSG00000071658, ENSMUSG00000030102, ENSMUSG00000036438, ENSMUSG00000006740, ENSMUSG00000057897,…	896	117	5192	1.8820207570207572	0.023790666954284667	0.0024164109774883215	0.22164920836673452
GOTERM_MF_DIRECT	GO:0005249~voltage-gated potassium channel activity	24	0.9404388714733543	9.065644473133052E-5	ENSMUSG00000038319, ENSMUSG00000056258, ENSMUSG00000058740, ENSMUSG00000028033, ENSMUSG00000028931, ENSMUSG00000060882, ENSMUSG00000028631, ENSMUSG00000040724, ENSMUSG00000020331, ENSMUSG00000057182, ENSMUSG00000021730, ENSMUSG00000047976, ENSMUSG00000027827, ENSMUSG00000052726, ENSMUSG00000096146, ENSMUSG00000018470, ENSMUSG00000063142, ENSMUSG00000074575, ENSMUSG00000035165, ENSMUSG00000035355,…	2132	59	12046	2.298343244188635	0.13698516731769317	0.024552787114735346	2.4386583632727907
KEGG_PATHWAY	mmu04720:Long-term potentiation	24	0.9404388714733543	1.0330074141483407E-4	ENSMUSG00000036438, ENSMUSG00000057897, ENSMUSG00000028161, ENSMUSG00000051331, ENSMUSG00000049583, ENSMUSG00000014956, ENSMUSG00000051177, ENSMUSG00000019828, ENSMUSG00000025499, ENSMUSG00000063358, ENSMUSG00000001175, ENSMUSG00000002771, ENSMUSG00000020431, ENSMUSG00000026959, ENSMUSG00000040385, ENSMUSG00000020524, ENSMUSG00000024617, ENSMUSG00000030209, ENSMUSG00000053819, ENSMUSG00000004936,…	896	61	5192	2.2798594847775173	0.028210229504447182	0.002610691464847625	0.2394699005525699
GOTERM_BP_DIRECT	GO:0007212~dopamine receptor signaling pathway	10	0.3918495297805642	1.2165683214052455E-4	ENSMUSG00000021478, ENSMUSG00000020599, ENSMUSG00000031748, ENSMUSG00000035397, ENSMUSG00000020297, ENSMUSG00000029104, ENSMUSG00000007656, ENSMUSG00000032259, ENSMUSG00000025468, ENSMUSG00000022994	2175	14	12524	4.112972085385879	0.4668775182249937	0.04837262810264396	4.82322548347895
GOTERM_BP_DIRECT	GO:0070588~calcium ion transmembrane transport	27	1.0579937304075235	1.3713984267768603E-4	ENSMUSG00000004110, ENSMUSG00000026463, ENSMUSG00000069806, ENSMUSG00000049686, ENSMUSG00000048677, ENSMUSG00000000197, ENSMUSG00000020882, ENSMUSG00000023017, ENSMUSG00000019146, ENSMUSG00000009292, ENSMUSG00000019943, ENSMUSG00000030302, ENSMUSG00000037996, ENSMUSG00000030102, ENSMUSG00000035745, ENSMUSG00000030376, ENSMUSG00000051331, ENSMUSG00000030592, ENSMUSG00000024112, ENSMUSG00000063873,…	2175	73	12524	2.1297307510628247	0.507894231050149	0.050633989057211365	5.048705351148527
KEGG_PATHWAY	mmu04261:Adrenergic signaling in cardiomyocytes	39	1.5282131661442007	1.4767444850355188E-4	ENSMUSG00000031376, ENSMUSG00000026463, ENSMUSG00000005580, ENSMUSG00000014956, ENSMUSG00000019194, ENSMUSG00000069806, ENSMUSG00000063889, ENSMUSG00000020882, ENSMUSG00000022840, ENSMUSG00000040385, ENSMUSG00000019146, ENSMUSG00000046480, ENSMUSG00000019943, ENSMUSG00000030302, ENSMUSG00000038648, ENSMUSG00000059409, ENSMUSG00000035458, ENSMUSG00000036438, ENSMUSG00000057897, ENSMUSG00000051331,…	896	124	5192	1.8225086405529953	0.040083370829208875	0.0034211247236656185	0.31380820307004775
GOTERM_MF_DIRECT	GO:0005272~sodium channel activity	13	0.5094043887147335	1.7815812975608357E-4	ENSMUSG00000019194, ENSMUSG00000023033, ENSMUSG00000000197, ENSMUSG00000020331, ENSMUSG00000023017, ENSMUSG00000021730, ENSMUSG00000009292, ENSMUSG00000046480, ENSMUSG00000075316, ENSMUSG00000033998, ENSMUSG00000034115, ENSMUSG00000033007, ENSMUSG00000032511	2132	23	12046	3.1935312831389187	0.2513867267660925	0.04135813726480511	4.107817448947413
GOTERM_BP_DIRECT	GO:0006813~potassium ion transport	35	1.371473354231975	1.902400804714933E-4	ENSMUSG00000079056, ENSMUSG00000056258, ENSMUSG00000028420, ENSMUSG00000031791, ENSMUSG00000049265, ENSMUSG00000057123, ENSMUSG00000040724, ENSMUSG00000021730, ENSMUSG00000047976, ENSMUSG00000017740, ENSMUSG00000041771, ENSMUSG00000041695, ENSMUSG00000026824, ENSMUSG00000063142, ENSMUSG00000018470, ENSMUSG00000037579, ENSMUSG00000033998, ENSMUSG00000017765, ENSMUSG00000050556, ENSMUSG00000038319,…	2175	107	12524	1.883510581158019	0.6260505990824812	0.06555673173047659	6.536649165000511
GOTERM_BP_DIRECT	GO:0035556~intracellular signal transduction	88	3.4482758620689653	2.295184822907394E-4	ENSMUSG00000035910, ENSMUSG00000055322, ENSMUSG00000005580, ENSMUSG00000027692, ENSMUSG00000041997, ENSMUSG00000028469, ENSMUSG00000029516, ENSMUSG00000021990, ENSMUSG00000022840, ENSMUSG00000045038, ENSMUSG00000020027, ENSMUSG00000021559, ENSMUSG00000022329, ENSMUSG00000039831, ENSMUSG00000038665, ENSMUSG00000020827, ENSMUSG00000031833, ENSMUSG00000035112, ENSMUSG00000050711, ENSMUSG00000019822,…	2175	351	12524	1.4436414841012541	0.6947874161119127	0.074148814685052	7.393364110790443
KEGG_PATHWAY	mmu04727:GABAergic synapse	27	1.0579937304075235	3.054114036187519E-4	ENSMUSG00000038607, ENSMUSG00000029211, ENSMUSG00000055026, ENSMUSG00000005580, ENSMUSG00000057880, ENSMUSG00000029054, ENSMUSG00000030161, ENSMUSG00000029713, ENSMUSG00000006930, ENSMUSG00000026028, ENSMUSG00000022840, ENSMUSG00000037771, ENSMUSG00000071658, ENSMUSG00000007653, ENSMUSG00000031343, ENSMUSG00000048240, ENSMUSG00000010803, ENSMUSG00000051331, ENSMUSG00000055078, ENSMUSG00000023267,…	896	77	5192	2.0318877551020407	0.08113115358312362	0.006184919691185637	0.5673217702346537
KEGG_PATHWAY	mmu04024:cAMP signaling pathway	49	1.9200626959247649	3.11470775815104E-4	ENSMUSG00000005580, ENSMUSG00000049686, ENSMUSG00000003123, ENSMUSG00000022840, ENSMUSG00000021478, ENSMUSG00000040385, ENSMUSG00000001986, ENSMUSG00000020901, ENSMUSG00000004936, ENSMUSG00000019943, ENSMUSG00000030302, ENSMUSG00000035745, ENSMUSG00000036438, ENSMUSG00000051331, ENSMUSG00000028854, ENSMUSG00000027523, ENSMUSG00000063358, ENSMUSG00000020331, ENSMUSG00000020178, ENSMUSG00000022994,…	896	173	5192	1.641257225433526	0.08267260687573319	0.006184919691185637	0.5673217702346537
GOTERM_BP_DIRECT	GO:0048167~regulation of synaptic plasticity	18	0.7053291536050157	3.47326499230981E-4	ENSMUSG00000032356, ENSMUSG00000028222, ENSMUSG00000025372, ENSMUSG00000027296, ENSMUSG00000022240, ENSMUSG00000042429, ENSMUSG00000025551, ENSMUSG00000029104, ENSMUSG00000067629, ENSMUSG00000020178, ENSMUSG00000042700, ENSMUSG00000022623, ENSMUSG00000026959, ENSMUSG00000020524, ENSMUSG00000022208, ENSMUSG00000030209, ENSMUSG00000030302, ENSMUSG00000018634	2175	42	12524	2.467783251231527	0.8340369185937349	0.10560768673676123	10.530122217861624
KEGG_PATHWAY	mmu04921:Oxytocin signaling pathway	40	1.5673981191222568	3.985840529754954E-4	ENSMUSG00000009406, ENSMUSG00000028161, ENSMUSG00000005580, ENSMUSG00000014956, ENSMUSG00000028469, ENSMUSG00000025499, ENSMUSG00000069806, ENSMUSG00000020882, ENSMUSG00000022840, ENSMUSG00000040385, ENSMUSG00000041695, ENSMUSG00000026824, ENSMUSG00000019146, ENSMUSG00000009292, ENSMUSG00000004936, ENSMUSG00000033910, ENSMUSG00000033953, ENSMUSG00000030102, ENSMUSG00000036438, ENSMUSG00000057897,…	896	134	5192	1.7297441364605544	0.1045508042428055	0.006932768428042981	0.6359194061694101
KEGG_PATHWAY	mmu04925:Aldosterone synthesis and secretion	25	0.9796238244514107	3.990082548513946E-4	ENSMUSG00000032323, ENSMUSG00000035735, ENSMUSG00000005580, ENSMUSG00000049265, ENSMUSG00000049686, ENSMUSG00000003123, ENSMUSG00000022840, ENSMUSG00000045038, ENSMUSG00000038648, ENSMUSG00000030102, ENSMUSG00000036438, ENSMUSG00000057897, ENSMUSG00000051331, ENSMUSG00000051177, ENSMUSG00000027523, ENSMUSG00000024112, ENSMUSG00000027104, ENSMUSG00000001175, ENSMUSG00000020431, ENSMUSG00000022994,…	896	70	5192	2.069515306122449	0.1046560588242067	0.006932768428042981	0.6359194061694101
GOTERM_BP_DIRECT	GO:0086091~regulation of heart rate by cardiac conduction	13	0.5094043887147335	4.0339577775898685E-4	ENSMUSG00000038319, ENSMUSG00000051331, ENSMUSG00000040407, ENSMUSG00000057123, ENSMUSG00000019194, ENSMUSG00000024331, ENSMUSG00000001552, ENSMUSG00000041695, ENSMUSG00000054889, ENSMUSG00000044393, ENSMUSG00000057914, ENSMUSG00000046480, ENSMUSG00000032511	2175	25	12524	2.99424367816092	0.875814260690688	0.11584182084645574	11.550565769832323
GOTERM_BP_DIRECT	GO:0086010~membrane depolarization during action potential	12	0.4702194357366771	4.5283371466978573E-4	ENSMUSG00000038319, ENSMUSG00000004110, ENSMUSG00000051331, ENSMUSG00000023033, ENSMUSG00000024112, ENSMUSG00000075316, ENSMUSG00000048677, ENSMUSG00000000197, ENSMUSG00000075318, ENSMUSG00000057182, ENSMUSG00000034115, ENSMUSG00000032511	2175	22	12524	3.1408150470219436	0.9038341083483045	0.12319460374358537	12.283710344253029
GOTERM_CC_DIRECT	GO:0005887~integral component of plasma membrane	157	6.152037617554859	5.713396369102189E-4	ENSMUSG00000033774, ENSMUSG00000035835, ENSMUSG00000005580, ENSMUSG00000048078, ENSMUSG00000028469, ENSMUSG00000028226, ENSMUSG00000049686, ENSMUSG00000044667, ENSMUSG00000043458, ENSMUSG00000019464, ENSMUSG00000039470, ENSMUSG00000039079, ENSMUSG00000045871, ENSMUSG00000001943, ENSMUSG00000038267, ENSMUSG00000037579, ENSMUSG00000030302, ENSMUSG00000039878, ENSMUSG00000007653, ENSMUSG00000035305,…	2332	707	13426	1.278492943633986	0.38090153291994944	0.026630775298204096	2.577376584283877
GOTERM_MF_DIRECT	GO:0044325~ion channel binding	35	1.371473354231975	5.852623383509527E-4	ENSMUSG00000036504, ENSMUSG00000079056, ENSMUSG00000056258, ENSMUSG00000023092, ENSMUSG00000058498, ENSMUSG00000079037, ENSMUSG00000007207, ENSMUSG00000006930, ENSMUSG00000024589, ENSMUSG00000022841, ENSMUSG00000028525, ENSMUSG00000015143, ENSMUSG00000069601, ENSMUSG00000020402, ENSMUSG00000032827, ENSMUSG00000046480, ENSMUSG00000036667, ENSMUSG00000050556, ENSMUSG00000018909, ENSMUSG00000036438,…	2132	111	12046	1.7815611108294038	0.6137728904048376	0.11888141247753728	11.807667676230471
GOTERM_BP_DIRECT	GO:0007186~G-protein coupled receptor signaling pathway	83	3.2523510971786838	6.959438494853535E-4	ENSMUSG00000033774, ENSMUSG00000019828, ENSMUSG00000051043, ENSMUSG00000029713, ENSMUSG00000045318, ENSMUSG00000046922, ENSMUSG00000068037, ENSMUSG00000021478, ENSMUSG00000017165, ENSMUSG00000019464, ENSMUSG00000020901, ENSMUSG00000039116, ENSMUSG00000021719, ENSMUSG00000050199, ENSMUSG00000019429, ENSMUSG00000050511, ENSMUSG00000071658, ENSMUSG00000018909, ENSMUSG00000048240, ENSMUSG00000027523,…	2175	338	12524	1.413986261307216	0.9726566601785023	0.17953063485523005	17.90096521655747
GOTERM_BP_DIRECT	GO:0071805~potassium ion transmembrane transport	26	1.018808777429467	7.293757655174756E-4	ENSMUSG00000079056, ENSMUSG00000056258, ENSMUSG00000028420, ENSMUSG00000031791, ENSMUSG00000049265, ENSMUSG00000040724, ENSMUSG00000000197, ENSMUSG00000021730, ENSMUSG00000047976, ENSMUSG00000041695, ENSMUSG00000063142, ENSMUSG00000037579, ENSMUSG00000033998, ENSMUSG00000050556, ENSMUSG00000038319, ENSMUSG00000058740, ENSMUSG00000028033, ENSMUSG00000028854, ENSMUSG00000060882, ENSMUSG00000028631,…	2175	76	12524	1.9698971566848156	0.9769997126203307	0.17953063485523005	17.90096521655747
GOTERM_BP_DIRECT	GO:0008306~associative learning	14	0.54858934169279	7.943186504884135E-4	ENSMUSG00000053310, ENSMUSG00000055078, ENSMUSG00000024883, ENSMUSG00000027950, ENSMUSG00000061762, ENSMUSG00000029104, ENSMUSG00000023017, ENSMUSG00000021478, ENSMUSG00000026959, ENSMUSG00000042453, ENSMUSG00000030209, ENSMUSG00000030525, ENSMUSG00000056755, ENSMUSG00000032259	2175	30	12524	2.6871417624521072	0.983563639137687	0.18662877747157317	18.608719657351287
GOTERM_BP_DIRECT	GO:0042391~regulation of membrane potential	27	1.0579937304075235	8.743280764898376E-4	ENSMUSG00000029015, ENSMUSG00000027577, ENSMUSG00000027950, ENSMUSG00000024589, ENSMUSG00000023017, ENSMUSG00000021730, ENSMUSG00000047976, ENSMUSG00000019146, ENSMUSG00000040441, ENSMUSG00000063142, ENSMUSG00000030525, ENSMUSG00000035355, ENSMUSG00000037579, ENSMUSG00000071317, ENSMUSG00000006740, ENSMUSG00000038319, ENSMUSG00000024112, ENSMUSG00000061576, ENSMUSG00000022770, ENSMUSG00000005357,…	2175	81	12524	1.9193869731800763	0.9891354861430436	0.1964957316250422	19.592551766211404
GOTERM_MF_DIRECT	GO:0005089~Rho guanyl-nucleotide exchange factor activity	25	0.9796238244514107	9.83459160053779E-4	ENSMUSG00000034801, ENSMUSG00000024241, ENSMUSG00000009681, ENSMUSG00000031093, ENSMUSG00000040964, ENSMUSG00000041977, ENSMUSG00000021990, ENSMUSG00000025656, ENSMUSG00000021895, ENSMUSG00000040940, ENSMUSG00000021215, ENSMUSG00000019467, ENSMUSG00000041354, ENSMUSG00000061462, ENSMUSG00000034066, ENSMUSG00000039713, ENSMUSG00000032356, ENSMUSG00000037509, ENSMUSG00000004568, ENSMUSG00000028059,…	2132	72	12046	1.9618381279966646	0.7978827883421636	0.15243240184786597	15.140055174304964
KEGG_PATHWAY	mmu05034:Alcoholism	34	1.3322884012539185	0.0010225828565937336	ENSMUSG00000056895, ENSMUSG00000038607, ENSMUSG00000034801, ENSMUSG00000014956, ENSMUSG00000024241, ENSMUSG00000029713, ENSMUSG00000025499, ENSMUSG00000002771, ENSMUSG00000040147, ENSMUSG00000022840, ENSMUSG00000028800, ENSMUSG00000021478, ENSMUSG00000040385, ENSMUSG00000030209, ENSMUSG00000004936, ENSMUSG00000034245, ENSMUSG00000038648, ENSMUSG00000071658, ENSMUSG00000035745, ENSMUSG00000036438,…	896	113	5192	1.743520859671302	0.24678184311821283	0.016722237301944585	1.5338742848906004
GOTERM_MF_DIRECT	GO:0008179~adenylate cyclase binding	9	0.35266457680250785	0.0010311232640596603	ENSMUSG00000036438, ENSMUSG00000020524, ENSMUSG00000028656, ENSMUSG00000021373, ENSMUSG00000030525, ENSMUSG00000038587, ENSMUSG00000001175, ENSMUSG00000022840, ENSMUSG00000029778	2132	14	12046	3.632203162690968	0.8129613054353024	0.15243240184786597	15.140055174304964
GOTERM_MF_DIRECT	GO:0005248~voltage-gated sodium channel activity	10	0.3918495297805642	0.0010318501048163235	ENSMUSG00000023033, ENSMUSG00000019194, ENSMUSG00000046480, ENSMUSG00000075316, ENSMUSG00000020331, ENSMUSG00000075318, ENSMUSG00000057182, ENSMUSG00000034115, ENSMUSG00000021730, ENSMUSG00000032511	2132	17	12046	3.3235845933119967	0.8131823172977455	0.15243240184786597	15.140055174304964
GOTERM_CC_DIRECT	GO:0032590~dendrite membrane	12	0.4702194357366771	0.0011445174819804341	ENSMUSG00000026959, ENSMUSG00000017740, ENSMUSG00000028173, ENSMUSG00000020524, ENSMUSG00000030161, ENSMUSG00000028785, ENSMUSG00000019943, ENSMUSG00000000560, ENSMUSG00000020331, ENSMUSG00000050511, ENSMUSG00000050556, ENSMUSG00000021730	2332	24	13426	2.8786449399656946	0.6174133435549896	0.050539482493767586	4.8913062914111185
GOTERM_BP_DIRECT	GO:0048511~rhythmic process	36	1.4106583072100314	0.0012745695477687988	ENSMUSG00000056972, ENSMUSG00000014956, ENSMUSG00000025151, ENSMUSG00000042207, ENSMUSG00000023110, ENSMUSG00000030180, ENSMUSG00000062115, ENSMUSG00000022124, ENSMUSG00000063889, ENSMUSG00000063887, ENSMUSG00000028800, ENSMUSG00000020366, ENSMUSG00000022389, ENSMUSG00000003949, ENSMUSG00000040187, ENSMUSG00000040385, ENSMUSG00000039630, ENSMUSG00000039231, ENSMUSG00000030209, ENSMUSG00000050199,…	2175	122	12524	1.6991294516676088	0.9986310722876738	0.2701072788252431	26.932345038988252
GOTERM_BP_DIRECT	GO:0035023~regulation of Rho protein signal transduction	25	0.9796238244514107	0.0014242018673192496	ENSMUSG00000034801, ENSMUSG00000030220, ENSMUSG00000024241, ENSMUSG00000009681, ENSMUSG00000040964, ENSMUSG00000041977, ENSMUSG00000021990, ENSMUSG00000025656, ENSMUSG00000021895, ENSMUSG00000040940, ENSMUSG00000021215, ENSMUSG00000019467, ENSMUSG00000061462, ENSMUSG00000034066, ENSMUSG00000039713, ENSMUSG00000032356, ENSMUSG00000037509, ENSMUSG00000004568, ENSMUSG00000028059, ENSMUSG00000026259,…	2175	75	12524	1.9193869731800766	0.9993691055129937	0.2701072788252431	26.932345038988252
GOTERM_BP_DIRECT	GO:0006887~exocytosis	29	1.1363636363636365	0.0014262496593062338	ENSMUSG00000032202, ENSMUSG00000034902, ENSMUSG00000019906, ENSMUSG00000007207, ENSMUSG00000006930, ENSMUSG00000020782, ENSMUSG00000062151, ENSMUSG00000019066, ENSMUSG00000020900, ENSMUSG00000020847, ENSMUSG00000022829, ENSMUSG00000033615, ENSMUSG00000050556, ENSMUSG00000034799, ENSMUSG00000026797, ENSMUSG00000028456, ENSMUSG00000018171, ENSMUSG00000041488, ENSMUSG00000003872, ENSMUSG00000008226,…	2175	92	12524	1.8150724637681162	0.999375759046076	0.2701072788252431	26.932345038988252
GOTERM_BP_DIRECT	GO:0055085~transmembrane transport	72	2.8213166144200628	0.0014409520403901206	ENSMUSG00000056258, ENSMUSG00000053025, ENSMUSG00000016319, ENSMUSG00000027010, ENSMUSG00000048677, ENSMUSG00000047976, ENSMUSG00000025759, ENSMUSG00000063142, ENSMUSG00000038267, ENSMUSG00000032449, ENSMUSG00000037579, ENSMUSG00000030102, ENSMUSG00000017765, ENSMUSG00000039878, ENSMUSG00000050556, ENSMUSG00000036636, ENSMUSG00000030376, ENSMUSG00000051331, ENSMUSG00000028854, ENSMUSG00000019082,…	2175	292	12524	1.4198205007085498	0.999421513042261	0.2701072788252431	26.932345038988252
KEGG_PATHWAY	mmu04070:Phosphatidylinositol signaling system	29	1.1363636363636365	0.0014479248313801988	ENSMUSG00000039936, ENSMUSG00000034902, ENSMUSG00000027296, ENSMUSG00000029330, ENSMUSG00000028126, ENSMUSG00000027531, ENSMUSG00000026447, ENSMUSG00000024867, ENSMUSG00000025417, ENSMUSG00000039431, ENSMUSG00000020901, ENSMUSG00000038665, ENSMUSG00000030102, ENSMUSG00000036438, ENSMUSG00000051177, ENSMUSG00000021385, ENSMUSG00000026113, ENSMUSG00000001175, ENSMUSG00000041720, ENSMUSG00000024998,…	896	93	5192	1.8069316436251923	0.330594867041177	0.02236239461798307	2.0512268444552815
GOTERM_MF_DIRECT	GO:0017124~SH3 domain binding	34	1.3322884012539185	0.0014628866301212295	ENSMUSG00000035954, ENSMUSG00000031355, ENSMUSG00000039716, ENSMUSG00000024241, ENSMUSG00000032261, ENSMUSG00000029516, ENSMUSG00000024501, ENSMUSG00000067629, ENSMUSG00000028943, ENSMUSG00000045038, ENSMUSG00000024824, ENSMUSG00000022623, ENSMUSG00000018411, ENSMUSG00000014791, ENSMUSG00000017167, ENSMUSG00000041112, ENSMUSG00000000416, ENSMUSG00000030403, ENSMUSG00000030890, ENSMUSG00000028552,…	2132	112	12046	1.7152070490485123	0.9073504563573878	0.1980992311622498	19.675825175130537
GOTERM_BP_DIRECT	GO:0048148~behavioral response to cocaine	10	0.3918495297805642	0.0015154016416970497	ENSMUSG00000021478, ENSMUSG00000034997, ENSMUSG00000025813, ENSMUSG00000026496, ENSMUSG00000057880, ENSMUSG00000025905, ENSMUSG00000007617, ENSMUSG00000013787, ENSMUSG00000032259, ENSMUSG00000018634	2175	18	12524	3.198978288633461	0.9996065548124901	0.2701072788252431	26.932345038988252
GOTERM_BP_DIRECT	GO:1900273~positive regulation of long-term synaptic potentiation	10	0.3918495297805642	0.0015154016416970497	ENSMUSG00000021478, ENSMUSG00000022623, ENSMUSG00000042453, ENSMUSG00000053310, ENSMUSG00000030209, ENSMUSG00000030854, ENSMUSG00000032336, ENSMUSG00000032259, ENSMUSG00000005102, ENSMUSG00000003575	2175	18	12524	3.198978288633461	0.9996065548124901	0.2701072788252431	26.932345038988252
GOTERM_CC_DIRECT	GO:0014704~intercalated disc	18	0.7053291536050157	0.0015711293263533813	ENSMUSG00000037815, ENSMUSG00000057123, ENSMUSG00000028854, ENSMUSG00000019194, ENSMUSG00000024331, ENSMUSG00000001552, ENSMUSG00000069601, ENSMUSG00000041695, ENSMUSG00000096146, ENSMUSG00000018340, ENSMUSG00000053819, ENSMUSG00000054889, ENSMUSG00000044393, ENSMUSG00000046480, ENSMUSG00000014778, ENSMUSG00000075318, ENSMUSG00000030774, ENSMUSG00000032511	2332	47	13426	2.204919528484362	0.7326546750517886	0.06300441455992065	6.097685890662165
GOTERM_BP_DIRECT	GO:0032230~positive regulation of synaptic transmission, GABAergic	9	0.35266457680250785	0.0016447048836639015	ENSMUSG00000045038, ENSMUSG00000031883, ENSMUSG00000006740, ENSMUSG00000049112, ENSMUSG00000030898, ENSMUSG00000061762, ENSMUSG00000006930, ENSMUSG00000020178, ENSMUSG00000063887	2175	15	12524	3.454896551724138	0.9997985812512965	0.28338265145529024	28.25602990134583
GOTERM_CC_DIRECT	GO:1902711~GABA-A receptor complex	9	0.35266457680250785	0.0016475184187427947	ENSMUSG00000007653, ENSMUSG00000031343, ENSMUSG00000029211, ENSMUSG00000055026, ENSMUSG00000010803, ENSMUSG00000029054, ENSMUSG00000055078, ENSMUSG00000023267, ENSMUSG00000000560	2332	15	13426	3.4543739279588337	0.7492773325988684	0.06300441455992065	6.097685890662165
GOTERM_CC_DIRECT	GO:0001518~voltage-gated sodium channel complex	8	0.3134796238244514	0.001652082384169552	ENSMUSG00000023033, ENSMUSG00000019194, ENSMUSG00000046480, ENSMUSG00000075316, ENSMUSG00000075318, ENSMUSG00000057182, ENSMUSG00000034115, ENSMUSG00000032511	2332	12	13426	3.8381932532875926	0.7502371362468223	0.06300441455992065	6.097685890662165
GOTERM_MF_DIRECT	GO:0004890~GABA-A receptor activity	9	0.35266457680250785	0.0018682187667002064	ENSMUSG00000007653, ENSMUSG00000031343, ENSMUSG00000029211, ENSMUSG00000055026, ENSMUSG00000010803, ENSMUSG00000029054, ENSMUSG00000055078, ENSMUSG00000023267, ENSMUSG00000000560	2132	15	12046	3.3900562851782365	0.9521026382277354	0.2335273458375258	23.19465453426256
GOTERM_BP_DIRECT	GO:0034220~ion transmembrane transport	13	0.5094043887147335	0.002036963716765116	ENSMUSG00000056258, ENSMUSG00000029015, ENSMUSG00000049265, ENSMUSG00000024112, ENSMUSG00000000197, ENSMUSG00000024411, ENSMUSG00000023017, ENSMUSG00000009292, ENSMUSG00000018340, ENSMUSG00000046031, ENSMUSG00000030525, ENSMUSG00000018589, ENSMUSG00000037996	2175	29	12524	2.581244550138724	0.9999735919782556	0.3341809399769584	33.32111752062766
GOTERM_BP_DIRECT	GO:0046579~positive regulation of Ras protein signal transduction	11	0.43103448275862066	0.0020688315107879026	ENSMUSG00000032356, ENSMUSG00000030134, ENSMUSG00000024241, ENSMUSG00000004936, ENSMUSG00000038665, ENSMUSG00000027347, ENSMUSG00000025499, ENSMUSG00000062312, ENSMUSG00000030589, ENSMUSG00000007656, ENSMUSG00000029711	2175	22	12524	2.879080459770115	0.9999776109410714	0.3341809399769584	33.32111752062766
GOTERM_BP_DIRECT	GO:0030534~adult behavior	14	0.54858934169279	0.002276183357632455	ENSMUSG00000005089, ENSMUSG00000039419, ENSMUSG00000055471, ENSMUSG00000040721, ENSMUSG00000067889, ENSMUSG00000022623, ENSMUSG00000020308, ENSMUSG00000075478, ENSMUSG00000051510, ENSMUSG00000056755, ENSMUSG00000066392, ENSMUSG00000031755, ENSMUSG00000032259, ENSMUSG00000011751	2175	33	12524	2.442856147683734	0.9999923536429753	0.35653308410915635	35.54984553102326
GOTERM_MF_DIRECT	GO:0019901~protein kinase binding	95	3.7225705329153604	0.002295768089406811	ENSMUSG00000056258, ENSMUSG00000027490, ENSMUSG00000023050, ENSMUSG00000022285, ENSMUSG00000002997, ENSMUSG00000048677, ENSMUSG00000003123, ENSMUSG00000060279, ENSMUSG00000067629, ENSMUSG00000029512, ENSMUSG00000023932, ENSMUSG00000024824, ENSMUSG00000045038, ENSMUSG00000046447, ENSMUSG00000021115, ENSMUSG00000018411, ENSMUSG00000004936, ENSMUSG00000050310, ENSMUSG00000010136, ENSMUSG00000017765,…	2132	404	12046	1.3286111678710084	0.9761247288001501	0.2454546430780666	24.379310395569203
GOTERM_MF_DIRECT	GO:0001965~G-protein alpha-subunit binding	13	0.5094043887147335	0.002406662253873246	ENSMUSG00000034997, ENSMUSG00000029101, ENSMUSG00000052087, ENSMUSG00000027523, ENSMUSG00000002458, ENSMUSG00000027883, ENSMUSG00000021478, ENSMUSG00000042671, ENSMUSG00000020524, ENSMUSG00000038530, ENSMUSG00000030824, ENSMUSG00000035620, ENSMUSG00000018634	2132	29	12046	2.5328006728343144	0.98007021127336	0.2454546430780666	24.379310395569203
GOTERM_MF_DIRECT	GO:0005262~calcium channel activity	23	0.9012539184952978	0.002416784177999425	ENSMUSG00000035745, ENSMUSG00000004110, ENSMUSG00000051331, ENSMUSG00000030592, ENSMUSG00000024112, ENSMUSG00000069806, ENSMUSG00000049686, ENSMUSG00000063873, ENSMUSG00000048677, ENSMUSG00000021541, ENSMUSG00000020882, ENSMUSG00000026959, ENSMUSG00000041771, ENSMUSG00000019146, ENSMUSG00000027748, ENSMUSG00000009292, ENSMUSG00000030209, ENSMUSG00000066189, ENSMUSG00000057914, ENSMUSG00000018507,…	2132	68	12046	1.911061141154398	0.9803961173214345	0.2454546430780666	24.379310395569203
GOTERM_BP_DIRECT	GO:0007271~synaptic transmission, cholinergic	10	0.3918495297805642	0.0024390816628898806	ENSMUSG00000032773, ENSMUSG00000074939, ENSMUSG00000035594, ENSMUSG00000027577, ENSMUSG00000039059, ENSMUSG00000027950, ENSMUSG00000035200, ENSMUSG00000030525, ENSMUSG00000026344, ENSMUSG00000020178	2175	19	12524	3.0306110102843316	0.9999967127385399	0.3708121504552292	36.973608501571896
KEGG_PATHWAY	mmu04726:Serotonergic synapse	28	1.09717868338558	0.002632373423377769	ENSMUSG00000038607, ENSMUSG00000029713, ENSMUSG00000025499, ENSMUSG00000040147, ENSMUSG00000022840, ENSMUSG00000052914, ENSMUSG00000026824, ENSMUSG00000032807, ENSMUSG00000004936, ENSMUSG00000047155, ENSMUSG00000047250, ENSMUSG00000071658, ENSMUSG00000030102, ENSMUSG00000007653, ENSMUSG00000034997, ENSMUSG00000048240, ENSMUSG00000051331, ENSMUSG00000051177, ENSMUSG00000027523, ENSMUSG00000063358,…	896	92	5192	1.763586956521739	0.5181530981141387	0.038515779563106305	3.5329222261122686
GOTERM_MF_DIRECT	GO:0003779~actin binding	74	2.8996865203761755	0.0026825608277199126	ENSMUSG00000037736, ENSMUSG00000055322, ENSMUSG00000039959, ENSMUSG00000023094, ENSMUSG00000027254, ENSMUSG00000028785, ENSMUSG00000040860, ENSMUSG00000028943, ENSMUSG00000022565, ENSMUSG00000028906, ENSMUSG00000015143, ENSMUSG00000020900, ENSMUSG00000063142, ENSMUSG00000030707, ENSMUSG00000009073, ENSMUSG00000052698, ENSMUSG00000055805, ENSMUSG00000014778, ENSMUSG00000020908, ENSMUSG00000074802,…	2132	303	12046	1.379890897157258	0.9872855823351908	0.25642125559087403	25.468548093764348
GOTERM_CC_DIRECT	GO:0043679~axon terminus	24	0.9404388714733543	0.0027227912525181275	ENSMUSG00000032773, ENSMUSG00000031870, ENSMUSG00000079056, ENSMUSG00000009406, ENSMUSG00000026235, ENSMUSG00000028931, ENSMUSG00000040724, ENSMUSG00000006930, ENSMUSG00000045318, ENSMUSG00000003476, ENSMUSG00000021730, ENSMUSG00000047976, ENSMUSG00000021478, ENSMUSG00000040276, ENSMUSG00000045573, ENSMUSG00000019890, ENSMUSG00000023805, ENSMUSG00000025905, ENSMUSG00000038665, ENSMUSG00000035168,…	2332	74	13426	1.8672291502480185	0.8984838641865109	0.09932268960272649	9.612636943672692
GOTERM_CC_DIRECT	GO:0042734~presynaptic membrane	23	0.9012539184952978	0.002857132969858081	ENSMUSG00000034799, ENSMUSG00000005089, ENSMUSG00000031144, ENSMUSG00000019828, ENSMUSG00000024211, ENSMUSG00000027457, ENSMUSG00000042429, ENSMUSG00000022770, ENSMUSG00000040724, ENSMUSG00000007207, ENSMUSG00000063239, ENSMUSG00000041488, ENSMUSG00000020178, ENSMUSG00000047976, ENSMUSG00000062151, ENSMUSG00000024617, ENSMUSG00000030209, ENSMUSG00000051401, ENSMUSG00000030525, ENSMUSG00000013033,…	2332	70	13426	1.8916809605488851	0.9093333390662564	0.09988060673795543	9.666633214686508
GOTERM_BP_DIRECT	GO:0035094~response to nicotine	13	0.5094043887147335	0.0028653937610221528	ENSMUSG00000030695, ENSMUSG00000057880, ENSMUSG00000027577, ENSMUSG00000027950, ENSMUSG00000026344, ENSMUSG00000044288, ENSMUSG00000045573, ENSMUSG00000035594, ENSMUSG00000035200, ENSMUSG00000030525, ENSMUSG00000032348, ENSMUSG00000033998, ENSMUSG00000032259	2175	30	12524	2.4952030651340995	0.9999996393473283	0.39180555119837895	39.06685646888074
GOTERM_BP_DIRECT	GO:0007605~sensory perception of sound	31	1.2147335423197492	0.002921741264102308	ENSMUSG00000035910, ENSMUSG00000029015, ENSMUSG00000027254, ENSMUSG00000023033, ENSMUSG00000027950, ENSMUSG00000028943, ENSMUSG00000026825, ENSMUSG00000025813, ENSMUSG00000021779, ENSMUSG00000062252, ENSMUSG00000045871, ENSMUSG00000063142, ENSMUSG00000006818, ENSMUSG00000062372, ENSMUSG00000039474, ENSMUSG00000069581, ENSMUSG00000038248, ENSMUSG00000030302, ENSMUSG00000056755, ENSMUSG00000007653,…	2175	105	12524	1.7000284619594965	0.9999997307195543	0.39180555119837895	39.06685646888074
GOTERM_BP_DIRECT	GO:1902287~semaphorin-plexin signaling pathway involved in axon guidance	8	0.3134796238244514	0.0030406660335424917	ENSMUSG00000031398, ENSMUSG00000030123, ENSMUSG00000028883, ENSMUSG00000030084, ENSMUSG00000026640, ENSMUSG00000034684, ENSMUSG00000029765, ENSMUSG00000053646	2175	13	12524	3.5434836427939875	0.9999998546602827	0.39180555119837895	39.06685646888074
GOTERM_BP_DIRECT	GO:0048168~regulation of neuronal synaptic plasticity	11	0.43103448275862066	0.0030967399818771267	ENSMUSG00000032356, ENSMUSG00000026959, ENSMUSG00000006476, ENSMUSG00000022812, ENSMUSG00000031144, ENSMUSG00000025318, ENSMUSG00000024617, ENSMUSG00000030209, ENSMUSG00000025586, ENSMUSG00000028664, ENSMUSG00000028833	2175	23	12524	2.7539030484757623	0.9999998913339732	0.39180555119837895	39.06685646888074
GOTERM_BP_DIRECT	GO:0046686~response to cadmium ion	11	0.43103448275862066	0.0030967399818771267	ENSMUSG00000028890, ENSMUSG00000021611, ENSMUSG00000028393, ENSMUSG00000060802, ENSMUSG00000057897, ENSMUSG00000006818, ENSMUSG00000079037, ENSMUSG00000032350, ENSMUSG00000027187, ENSMUSG00000027227, ENSMUSG00000020366	2175	23	12524	2.7539030484757623	0.9999998913339732	0.39180555119837895	39.06685646888074
GOTERM_BP_DIRECT	GO:0046488~phosphatidylinositol metabolic process	11	0.43103448275862066	0.0030967399818771267	ENSMUSG00000021478, ENSMUSG00000026737, ENSMUSG00000024867, ENSMUSG00000025417, ENSMUSG00000034902, ENSMUSG00000051177, ENSMUSG00000029055, ENSMUSG00000028126, ENSMUSG00000035596, ENSMUSG00000032259, ENSMUSG00000018547	2175	23	12524	2.7539030484757623	0.9999998913339732	0.39180555119837895	39.06685646888074
GOTERM_BP_DIRECT	GO:0071526~semaphorin-plexin signaling pathway	14	0.54858934169279	0.0031077631261624177	ENSMUSG00000031398, ENSMUSG00000030123, ENSMUSG00000028064, ENSMUSG00000028883, ENSMUSG00000030084, ENSMUSG00000026640, ENSMUSG00000029765, ENSMUSG00000000627, ENSMUSG00000025207, ENSMUSG00000001227, ENSMUSG00000034066, ENSMUSG00000031328, ENSMUSG00000038777, ENSMUSG00000053646	2175	34	12524	2.3710074374577417	0.9999998973718561	0.39180555119837895	39.06685646888074
GOTERM_CC_DIRECT	GO:0045121~membrane raft	57	2.2335423197492164	0.003135050550392429	ENSMUSG00000056258, ENSMUSG00000032000, ENSMUSG00000026880, ENSMUSG00000023011, ENSMUSG00000002997, ENSMUSG00000024143, ENSMUSG00000025876, ENSMUSG00000022840, ENSMUSG00000009073, ENSMUSG00000019943, ENSMUSG00000030302, ENSMUSG00000030102, ENSMUSG00000050511, ENSMUSG00000031342, ENSMUSG00000034813, ENSMUSG00000059456, ENSMUSG00000028854, ENSMUSG00000027523, ENSMUSG00000029428, ENSMUSG00000026475,…	2332	227	13426	1.445663097603917	0.9282407937740343	0.10521229647116992	10.182644187674608
GOTERM_MF_DIRECT	GO:0031402~sodium ion binding	8	0.3134796238244514	0.003402105629426455	ENSMUSG00000041771, ENSMUSG00000023033, ENSMUSG00000063873, ENSMUSG00000075316, ENSMUSG00000032788, ENSMUSG00000037996, ENSMUSG00000075318, ENSMUSG00000057182	2132	13	12046	3.476980805311012	0.996065010906732	0.30713453598988827	30.505547143857214
GOTERM_BP_DIRECT	GO:0021766~hippocampus development	22	0.8620689655172413	0.003636826116742455	ENSMUSG00000031398, ENSMUSG00000032036, ENSMUSG00000055471, ENSMUSG00000026463, ENSMUSG00000031285, ENSMUSG00000028655, ENSMUSG00000026812, ENSMUSG00000063659, ENSMUSG00000028800, ENSMUSG00000021379, ENSMUSG00000047976, ENSMUSG00000021478, ENSMUSG00000068037, ENSMUSG00000022812, ENSMUSG00000018476, ENSMUSG00000042453, ENSMUSG00000009073, ENSMUSG00000037771, ENSMUSG00000039106, ENSMUSG00000031732,…	2175	67	12524	1.8907394064161946	0.9999999934030912	0.44758938565337497	44.62905191831098
KEGG_PATHWAY	mmu04360:Axon guidance	35	1.371473354231975	0.003717055931763312	ENSMUSG00000031398, ENSMUSG00000028064, ENSMUSG00000028161, ENSMUSG00000028289, ENSMUSG00000028883, ENSMUSG00000030084, ENSMUSG00000025499, ENSMUSG00000066877, ENSMUSG00000028664, ENSMUSG00000026640, ENSMUSG00000025876, ENSMUSG00000001227, ENSMUSG00000038264, ENSMUSG00000031558, ENSMUSG00000034684, ENSMUSG00000032128, ENSMUSG00000033953, ENSMUSG00000054855, ENSMUSG00000053646, ENSMUSG00000035513,…	896	126	5192	1.609623015873016	0.643543417302546	0.05053548731646404	4.635449376150478
GOTERM_CC_DIRECT	GO:0030141~secretory granule	25	0.9796238244514107	0.003731114983312493	ENSMUSG00000027350, ENSMUSG00000032202, ENSMUSG00000025372, ENSMUSG00000021194, ENSMUSG00000033590, ENSMUSG00000007207, ENSMUSG00000021253, ENSMUSG00000060279, ENSMUSG00000022841, ENSMUSG00000023951, ENSMUSG00000021477, ENSMUSG00000015143, ENSMUSG00000036264, ENSMUSG00000020847, ENSMUSG00000038742, ENSMUSG00000022829, ENSMUSG00000050711, ENSMUSG00000062542, ENSMUSG00000041488, ENSMUSG00000003411,…	2332	80	13426	1.799153087478559	0.9565550208888404	0.12040021042304543	11.652559101729786
GOTERM_MF_DIRECT	GO:0005267~potassium channel activity	22	0.8620689655172413	0.0037525617727201368	ENSMUSG00000038319, ENSMUSG00000079056, ENSMUSG00000056258, ENSMUSG00000058740, ENSMUSG00000028420, ENSMUSG00000031791, ENSMUSG00000049265, ENSMUSG00000028033, ENSMUSG00000060882, ENSMUSG00000028631, ENSMUSG00000040724, ENSMUSG00000020331, ENSMUSG00000021730, ENSMUSG00000047976, ENSMUSG00000052726, ENSMUSG00000063142, ENSMUSG00000074575, ENSMUSG00000035165, ENSMUSG00000037579, ENSMUSG00000033998,…	2132	66	12046	1.8833646028767979	0.997778078644351	0.3209427831931696	31.87702474300158
GOTERM_BP_DIRECT	GO:0019226~transmission of nerve impulse	10	0.3918495297805642	0.0037583079865933814	ENSMUSG00000021478, ENSMUSG00000031990, ENSMUSG00000004110, ENSMUSG00000019146, ENSMUSG00000074939, ENSMUSG00000066189, ENSMUSG00000069806, ENSMUSG00000056755, ENSMUSG00000016346, ENSMUSG00000011751	2175	20	12524	2.879080459770115	0.9999999964879182	0.4517835809930509	45.04725433233091
KEGG_PATHWAY	mmu05213:Endometrial cancer	18	0.7053291536050157	0.003817428898006277	ENSMUSG00000030890, ENSMUSG00000039936, ENSMUSG00000034801, ENSMUSG00000037815, ENSMUSG00000009406, ENSMUSG00000024241, ENSMUSG00000025499, ENSMUSG00000063358, ENSMUSG00000062312, ENSMUSG00000024122, ENSMUSG00000000142, ENSMUSG00000000782, ENSMUSG00000020135, ENSMUSG00000022812, ENSMUSG00000028914, ENSMUSG00000020901, ENSMUSG00000004936, ENSMUSG00000055799	896	51	5192	2.0451680672268906	0.6533540315796895	0.05053548731646404	4.635449376150478
GOTERM_CC_DIRECT	GO:0034707~chloride channel complex	14	0.54858934169279	0.004180897678163027	ENSMUSG00000007653, ENSMUSG00000037418, ENSMUSG00000031343, ENSMUSG00000029211, ENSMUSG00000055026, ENSMUSG00000034714, ENSMUSG00000010803, ENSMUSG00000029054, ENSMUSG00000055078, ENSMUSG00000023267, ENSMUSG00000000560, ENSMUSG00000022949, ENSMUSG00000036565, ENSMUSG00000018589	2332	35	13426	2.302915951972556	0.9702559591646397	0.1299175241473622	12.573662646919917
GOTERM_MF_DIRECT	GO:0004683~calmodulin-dependent protein kinase activity	10	0.3918495297805642	0.0042903979200171975	ENSMUSG00000057897, ENSMUSG00000021559, ENSMUSG00000039145, ENSMUSG00000016528, ENSMUSG00000031285, ENSMUSG00000059456, ENSMUSG00000024617, ENSMUSG00000027296, ENSMUSG00000053819, ENSMUSG00000002012	2132	20	12046	2.8250469043151973	0.99907608976745	0.34214477359868833	33.98287166697126
GOTERM_CC_DIRECT	GO:0030057~desmosome	9	0.35266457680250785	0.0044853585439281595	ENSMUSG00000031990, ENSMUSG00000069441, ENSMUSG00000034282, ENSMUSG00000039457, ENSMUSG00000054889, ENSMUSG00000044393, ENSMUSG00000024331, ENSMUSG00000034774, ENSMUSG00000001552	2332	17	13426	3.047976995257794	0.976986650683295	0.13275105715732352	12.847897307717126
GOTERM_CC_DIRECT	GO:0005923~bicellular tight junction	27	1.0579937304075235	0.004588534752756117	ENSMUSG00000031990, ENSMUSG00000029053, ENSMUSG00000057440, ENSMUSG00000019906, ENSMUSG00000028402, ENSMUSG00000027378, ENSMUSG00000000159, ENSMUSG00000029778, ENSMUSG00000043079, ENSMUSG00000069601, ENSMUSG00000025812, ENSMUSG00000044641, ENSMUSG00000035112, ENSMUSG00000030403, ENSMUSG00000045095, ENSMUSG00000071317, ENSMUSG00000028053, ENSMUSG00000028434, ENSMUSG00000022770, ENSMUSG00000028059,…	2332	90	13426	1.727186963979417	0.9789033326326907	0.13275105715732352	12.847897307717126
GOTERM_MF_DIRECT	GO:0005261~cation channel activity	13	0.5094043887147335	0.004631840066172968	ENSMUSG00000035745, ENSMUSG00000028420, ENSMUSG00000031791, ENSMUSG00000024112, ENSMUSG00000002771, ENSMUSG00000000197, ENSMUSG00000023017, ENSMUSG00000026959, ENSMUSG00000009292, ENSMUSG00000030209, ENSMUSG00000041482, ENSMUSG00000046031, ENSMUSG00000018507	2132	31	12046	2.3693941778127456	0.9994708430347894	0.34214477359868833	33.98287166697126
GOTERM_MF_DIRECT	GO:0005200~structural constituent of cytoskeleton	21	0.8228840125391849	0.004750904785532279	ENSMUSG00000008475, ENSMUSG00000021061, ENSMUSG00000058672, ENSMUSG00000026383, ENSMUSG00000027263, ENSMUSG00000026202, ENSMUSG00000067889, ENSMUSG00000028434, ENSMUSG00000026414, ENSMUSG00000027624, ENSMUSG00000022565, ENSMUSG00000062380, ENSMUSG00000028906, ENSMUSG00000069601, ENSMUSG00000020513, ENSMUSG00000051747, ENSMUSG00000020932, ENSMUSG00000043165, ENSMUSG00000052698, ENSMUSG00000019978,…	2132	63	12046	1.883364602876798	0.9995643265593513	0.34214477359868833	33.98287166697126
GOTERM_MF_DIRECT	GO:0005198~structural molecule activity	27	1.0579937304075235	0.005020826847205444	ENSMUSG00000028063, ENSMUSG00000037815, ENSMUSG00000030000, ENSMUSG00000040860, ENSMUSG00000028906, ENSMUSG00000019761, ENSMUSG00000034282, ENSMUSG00000063142, ENSMUSG00000034463, ENSMUSG00000050359, ENSMUSG00000071317, ENSMUSG00000041308, ENSMUSG00000035849, ENSMUSG00000041025, ENSMUSG00000046834, ENSMUSG00000027624, ENSMUSG00000029106, ENSMUSG00000001552, ENSMUSG00000038271, ENSMUSG00000051617,…	2132	89	12046	1.7140734026182094	0.9997196283502662	0.34214477359868833	33.98287166697126
GOTERM_MF_DIRECT	GO:0030506~ankyrin binding	9	0.35266457680250785	0.0050532151177652435	ENSMUSG00000047126, ENSMUSG00000051747, ENSMUSG00000096146, ENSMUSG00000021061, ENSMUSG00000061462, ENSMUSG00000016346, ENSMUSG00000011751, ENSMUSG00000022565, ENSMUSG00000032511	2132	17	12046	2.9912261339807973	0.9997340738446873	0.34214477359868833	33.98287166697126
GOTERM_BP_DIRECT	GO:1901379~regulation of potassium ion transmembrane transport	8	0.3134796238244514	0.005176609524915967	ENSMUSG00000027827, ENSMUSG00000038319, ENSMUSG00000036815, ENSMUSG00000079056, ENSMUSG00000079037, ENSMUSG00000035165, ENSMUSG00000028931, ENSMUSG00000061576	2175	14	12524	3.2903776683087025	0.9999999999977779	0.6081339689611508	60.636921571402034
GOTERM_CC_DIRECT	GO:0033268~node of Ranvier	8	0.3134796238244514	0.005183803163985368	ENSMUSG00000069601, ENSMUSG00000056258, ENSMUSG00000023033, ENSMUSG00000019194, ENSMUSG00000022770, ENSMUSG00000016346, ENSMUSG00000075318, ENSMUSG00000011751	2332	14	13426	3.289879931389365	0.9872282897436107	0.14476101358971233	14.010243508324956
GOTERM_BP_DIRECT	GO:0007616~long-term memory	13	0.5094043887147335	0.005333572989328702	ENSMUSG00000024083, ENSMUSG00000038418, ENSMUSG00000029053, ENSMUSG00000028222, ENSMUSG00000052087, ENSMUSG00000061762, ENSMUSG00000020431, ENSMUSG00000005102, ENSMUSG00000026959, ENSMUSG00000020524, ENSMUSG00000042453, ENSMUSG00000013787, ENSMUSG00000032259	2175	32	12524	2.3392528735632183	0.9999999999990172	0.6126497507075569	61.087189304444735
GOTERM_CC_DIRECT	GO:0005737~cytoplasm	1046	40.98746081504702	0.0053651070146765	ENSMUSG00000059248, ENSMUSG00000023050, ENSMUSG00000059005, ENSMUSG00000042807, ENSMUSG00000028980, ENSMUSG00000023055, ENSMUSG00000059482, ENSMUSG00000024143, ENSMUSG00000040867, ENSMUSG00000040860, ENSMUSG00000025478, ENSMUSG00000029833, ENSMUSG00000029838, ENSMUSG00000039630, ENSMUSG00000038780, ENSMUSG00000038545, ENSMUSG00000052852, ENSMUSG00000030824, ENSMUSG00000047250, ENSMUSG00000045071,…	2332	5694	13426	1.0576264865486886	0.9890393445312824	0.14476101358971233	14.010243508324956
KEGG_PATHWAY	mmu04750:Inflammatory mediator regulation of TRP channels	25	0.9796238244514107	0.005461661444217919	ENSMUSG00000039936, ENSMUSG00000005580, ENSMUSG00000014956, ENSMUSG00000023017, ENSMUSG00000022840, ENSMUSG00000020366, ENSMUSG00000045038, ENSMUSG00000040385, ENSMUSG00000052914, ENSMUSG00000020901, ENSMUSG00000030102, ENSMUSG00000034997, ENSMUSG00000036438, ENSMUSG00000057897, ENSMUSG00000051177, ENSMUSG00000027523, ENSMUSG00000001175, ENSMUSG00000020431, ENSMUSG00000022994, ENSMUSG00000024617,…	896	83	5192	1.7453743545611016	0.7806368590709509	0.06901554006784462	6.330562128525316
GOTERM_BP_DIRECT	GO:0030432~peristalsis	6	0.23510971786833856	0.005520981998461853	ENSMUSG00000021478, ENSMUSG00000022144, ENSMUSG00000022770, ENSMUSG00000047904, ENSMUSG00000032259, ENSMUSG00000036437	2175	8	12524	4.318620689655172	0.999999999999629	0.6203903467402024	61.85900265233128
GOTERM_CC_DIRECT	GO:0060076~excitatory synapse	14	0.54858934169279	0.005521278229881757	ENSMUSG00000034799, ENSMUSG00000059974, ENSMUSG00000031144, ENSMUSG00000007617, ENSMUSG00000063887, ENSMUSG00000028525, ENSMUSG00000022623, ENSMUSG00000026959, ENSMUSG00000001507, ENSMUSG00000020524, ENSMUSG00000049939, ENSMUSG00000060780, ENSMUSG00000038665, ENSMUSG00000032589	2332	36	13426	2.2389460644177626	0.9903922763360267	0.14476101358971233	14.010243508324956
GOTERM_BP_DIRECT	GO:0021785~branchiomotor neuron axon guidance	7	0.274294670846395	0.005663673748631943	ENSMUSG00000031398, ENSMUSG00000030123, ENSMUSG00000028883, ENSMUSG00000030084, ENSMUSG00000026640, ENSMUSG00000034684, ENSMUSG00000029765	2175	11	12524	3.6642842215256013	0.9999999999998234	0.6228836086527343	62.107605320104334
KEGG_PATHWAY	mmu04924:Renin secretion	18	0.7053291536050157	0.005939315500951673	ENSMUSG00000036438, ENSMUSG00000028161, ENSMUSG00000051331, ENSMUSG00000051177, ENSMUSG00000027523, ENSMUSG00000049686, ENSMUSG00000042429, ENSMUSG00000020681, ENSMUSG00000001175, ENSMUSG00000022489, ENSMUSG00000022840, ENSMUSG00000022994, ENSMUSG00000029778, ENSMUSG00000041695, ENSMUSG00000063142, ENSMUSG00000033910, ENSMUSG00000033953, ENSMUSG00000030102	896	53	5192	1.967991913746631	0.8079684269883989	0.07178824822889414	6.584893272794247
GOTERM_BP_DIRECT	GO:0007264~small GTPase mediated signal transduction	54	2.115987460815047	0.005955978259568751	ENSMUSG00000035954, ENSMUSG00000032202, ENSMUSG00000039716, ENSMUSG00000004451, ENSMUSG00000026482, ENSMUSG00000028149, ENSMUSG00000024143, ENSMUSG00000041354, ENSMUSG00000021712, ENSMUSG00000019066, ENSMUSG00000037533, ENSMUSG00000079657, ENSMUSG00000030589, ENSMUSG00000034226, ENSMUSG00000032356, ENSMUSG00000030134, ENSMUSG00000030055, ENSMUSG00000026594, ENSMUSG00000021062, ENSMUSG00000022075,…	2175	219	12524	1.4198205007085496	0.9999999999999614	0.6333477859628481	63.15098643552949
GOTERM_BP_DIRECT	GO:0007613~memory	23	0.9012539184952978	0.0060038772513406	ENSMUSG00000034997, ENSMUSG00000030376, ENSMUSG00000039519, ENSMUSG00000051177, ENSMUSG00000049112, ENSMUSG00000024883, ENSMUSG00000027950, ENSMUSG00000023017, ENSMUSG00000003575, ENSMUSG00000021478, ENSMUSG00000022623, ENSMUSG00000026959, ENSMUSG00000048616, ENSMUSG00000001507, ENSMUSG00000044288, ENSMUSG00000025318, ENSMUSG00000030209, ENSMUSG00000039059, ENSMUSG00000030525, ENSMUSG00000047250,…	2175	74	12524	1.7896986641814228	0.9999999999999699	0.6333477859628481	63.15098643552949
GOTERM_MF_DIRECT	GO:0019855~calcium channel inhibitor activity	6	0.23510971786833856	0.006011117024120643	ENSMUSG00000036504, ENSMUSG00000020635, ENSMUSG00000027994, ENSMUSG00000007207, ENSMUSG00000030102, ENSMUSG00000035458	2132	8	12046	4.237570356472796	0.9999444119239992	0.36231184688162554	35.98592743796576
GOTERM_MF_DIRECT	GO:0016307~phosphatidylinositol phosphate kinase activity	6	0.23510971786833856	0.006011117024120643	ENSMUSG00000026737, ENSMUSG00000024867, ENSMUSG00000025417, ENSMUSG00000034902, ENSMUSG00000028126, ENSMUSG00000018547	2132	8	12046	4.237570356472796	0.9999444119239992	0.36231184688162554	35.98592743796576
GOTERM_MF_DIRECT	GO:0048306~calcium-dependent protein binding	20	0.7836990595611284	0.0060199506866485475	ENSMUSG00000006476, ENSMUSG00000040928, ENSMUSG00000036438, ENSMUSG00000079056, ENSMUSG00000028854, ENSMUSG00000027500, ENSMUSG00000029428, ENSMUSG00000007207, ENSMUSG00000063239, ENSMUSG00000029544, ENSMUSG00000001175, ENSMUSG00000027849, ENSMUSG00000025867, ENSMUSG00000066278, ENSMUSG00000018340, ENSMUSG00000039474, ENSMUSG00000034593, ENSMUSG00000056755, ENSMUSG00000059208, ENSMUSG00000035458	2132	60	12046	1.8833646028767983	0.9999452089344942	0.36231184688162554	35.98592743796576
GOTERM_BP_DIRECT	GO:0006821~chloride transport	19	0.744514106583072	0.006254100006793254	ENSMUSG00000007653, ENSMUSG00000037418, ENSMUSG00000031343, ENSMUSG00000036636, ENSMUSG00000029211, ENSMUSG00000055026, ENSMUSG00000034714, ENSMUSG00000010803, ENSMUSG00000029054, ENSMUSG00000055078, ENSMUSG00000023267, ENSMUSG00000000560, ENSMUSG00000017740, ENSMUSG00000022949, ENSMUSG00000036565, ENSMUSG00000035112, ENSMUSG00000035189, ENSMUSG00000018589, ENSMUSG00000034863	2175	57	12524	1.9193869731800766	0.9999999999999918	0.6465488587022865	64.46726287002485
KEGG_PATHWAY	mmu04912:GnRH signaling pathway	23	0.9012539184952978	0.006351744778322826	ENSMUSG00000036438, ENSMUSG00000034801, ENSMUSG00000057897, ENSMUSG00000009406, ENSMUSG00000005580, ENSMUSG00000051331, ENSMUSG00000051177, ENSMUSG00000024241, ENSMUSG00000059456, ENSMUSG00000024486, ENSMUSG00000027523, ENSMUSG00000025499, ENSMUSG00000063358, ENSMUSG00000001175, ENSMUSG00000020431, ENSMUSG00000022840, ENSMUSG00000020366, ENSMUSG00000022994, ENSMUSG00000024617, ENSMUSG00000053819,…	896	75	5192	1.7770238095238096	0.8288208848710951	0.07357437701557273	6.748728826968002
GOTERM_CC_DIRECT	GO:0030027~lamellipodium	41	1.6065830721003136	0.0064102392036980505	ENSMUSG00000030123, ENSMUSG00000037815, ENSMUSG00000008475, ENSMUSG00000026584, ENSMUSG00000032382, ENSMUSG00000028126, ENSMUSG00000023277, ENSMUSG00000021990, ENSMUSG00000040724, ENSMUSG00000024501, ENSMUSG00000029359, ENSMUSG00000021676, ENSMUSG00000070047, ENSMUSG00000030805, ENSMUSG00000020900, ENSMUSG00000009073, ENSMUSG00000030707, ENSMUSG00000032827, ENSMUSG00000030403, ENSMUSG00000058835,…	2332	157	13426	1.5034960832941846	0.9954630597944241	0.16297547551220196	15.773073434553991
GOTERM_MF_DIRECT	GO:0005096~GTPase activator activity	55	2.1551724137931036	0.006646876458048143	ENSMUSG00000035954, ENSMUSG00000054277, ENSMUSG00000031355, ENSMUSG00000030220, ENSMUSG00000030583, ENSMUSG00000067629, ENSMUSG00000020782, ENSMUSG00000040940, ENSMUSG00000041351, ENSMUSG00000039831, ENSMUSG00000011877, ENSMUSG00000018909, ENSMUSG00000029101, ENSMUSG00000051177, ENSMUSG00000041986, ENSMUSG00000025422, ENSMUSG00000020130, ENSMUSG00000026475, ENSMUSG00000003134, ENSMUSG00000000142,…	2132	221	12046	1.4061319433243062	0.9999803460288462	0.3857562230117226	38.31449501174894
GOTERM_BP_DIRECT	GO:0007409~axonogenesis	28	1.09717868338558	0.006747612719051768	ENSMUSG00000055003, ENSMUSG00000028064, ENSMUSG00000034902, ENSMUSG00000048251, ENSMUSG00000024068, ENSMUSG00000029512, ENSMUSG00000029755, ENSMUSG00000044667, ENSMUSG00000069601, ENSMUSG00000018411, ENSMUSG00000020900, ENSMUSG00000045871, ENSMUSG00000075478, ENSMUSG00000031558, ENSMUSG00000035513, ENSMUSG00000029223, ENSMUSG00000033585, ENSMUSG00000025020, ENSMUSG00000021066, ENSMUSG00000020431,…	2175	97	12524	1.6621495437848086	0.9999999999999993	0.6838903949956586	68.1905803019467
GOTERM_CC_DIRECT	GO:0097060~synaptic membrane	13	0.5094043887147335	0.007096062518367009	ENSMUSG00000034799, ENSMUSG00000040407, ENSMUSG00000032172, ENSMUSG00000028456, ENSMUSG00000020153, ENSMUSG00000059040, ENSMUSG00000029104, ENSMUSG00000063524, ENSMUSG00000027624, ENSMUSG00000001507, ENSMUSG00000038665, ENSMUSG00000078816, ENSMUSG00000030102	2332	33	13426	2.2680232860335776	0.9974580415797059	0.17510577802676236	16.947066955629445
GOTERM_CC_DIRECT	GO:0098793~presynapse	19	0.744514106583072	0.007652209085408949	ENSMUSG00000034799, ENSMUSG00000039959, ENSMUSG00000019906, ENSMUSG00000028456, ENSMUSG00000007207, ENSMUSG00000041488, ENSMUSG00000063887, ENSMUSG00000003872, ENSMUSG00000062151, ENSMUSG00000062372, ENSMUSG00000029608, ENSMUSG00000020848, ENSMUSG00000052301, ENSMUSG00000013033, ENSMUSG00000030731, ENSMUSG00000066392, ENSMUSG00000031367, ENSMUSG00000032589, ENSMUSG00000030774	2332	58	13426	1.8860087537706276	0.9984113867771768	0.18343438350451738	17.753125078148763
GOTERM_BP_DIRECT	GO:0007205~protein kinase C-activating G-protein coupled receptor signaling pathway	10	0.3918495297805642	0.00800458749456491	ENSMUSG00000036095, ENSMUSG00000049583, ENSMUSG00000019828, ENSMUSG00000038665, ENSMUSG00000049511, ENSMUSG00000070738, ENSMUSG00000020178, ENSMUSG00000032578, ENSMUSG00000034731, ENSMUSG00000003476	2175	22	12524	2.6173458725182863	1.0	0.7956867838347312	79.3377768211299
GOTERM_BP_DIRECT	GO:0050877~neurological system process	8	0.3134796238244514	0.008267026086104239	ENSMUSG00000004110, ENSMUSG00000019146, ENSMUSG00000096146, ENSMUSG00000039474, ENSMUSG00000027577, ENSMUSG00000027950, ENSMUSG00000017412, ENSMUSG00000056755	2175	15	12524	3.0710191570881227	1.0	0.8062690158315624	80.39292914675707
GOTERM_MF_DIRECT	GO:0005254~chloride channel activity	16	0.6269592476489028	0.008338908746522293	ENSMUSG00000007653, ENSMUSG00000037418, ENSMUSG00000031343, ENSMUSG00000029211, ENSMUSG00000055026, ENSMUSG00000034714, ENSMUSG00000029015, ENSMUSG00000010803, ENSMUSG00000029054, ENSMUSG00000055078, ENSMUSG00000023267, ENSMUSG00000000560, ENSMUSG00000040441, ENSMUSG00000022949, ENSMUSG00000036565, ENSMUSG00000018589	2132	45	12046	2.0089222430685845	0.9999987688254451	0.4672664383827147	46.410340403058555
GOTERM_BP_DIRECT	GO:0043278~response to morphine	11	0.43103448275862066	0.00872737603336907	ENSMUSG00000045038, ENSMUSG00000026959, ENSMUSG00000044288, ENSMUSG00000045573, ENSMUSG00000022052, ENSMUSG00000025905, ENSMUSG00000031748, ENSMUSG00000061762, ENSMUSG00000078816, ENSMUSG00000032259, ENSMUSG00000013698	2175	26	12524	2.4361450044208666	1.0	0.8202146675724495	81.78344741088034
GOTERM_BP_DIRECT	GO:0035725~sodium ion transmembrane transport	11	0.43103448275862066	0.00872737603336907	ENSMUSG00000030376, ENSMUSG00000019194, ENSMUSG00000046480, ENSMUSG00000075316, ENSMUSG00000000197, ENSMUSG00000033998, ENSMUSG00000020331, ENSMUSG00000023017, ENSMUSG00000075318, ENSMUSG00000021730, ENSMUSG00000032511	2175	26	12524	2.4361450044208666	1.0	0.8202146675724495	81.78344741088034
KEGG_PATHWAY	mmu04721:Synaptic vesicle cycle	18	0.7053291536050157	0.008930971412383384	ENSMUSG00000034799, ENSMUSG00000006024, ENSMUSG00000026797, ENSMUSG00000029428, ENSMUSG00000028456, ENSMUSG00000007207, ENSMUSG00000060279, ENSMUSG00000041488, ENSMUSG00000022841, ENSMUSG00000020566, ENSMUSG00000062151, ENSMUSG00000026825, ENSMUSG00000025867, ENSMUSG00000047126, ENSMUSG00000037771, ENSMUSG00000035152, ENSMUSG00000038023, ENSMUSG00000033615	896	55	5192	1.8964285714285716	0.9166738097699668	0.09549269433240694	8.759221962145244
KEGG_PATHWAY	mmu05223:Non-small cell lung cancer	18	0.7053291536050157	0.008930971412383384	ENSMUSG00000039936, ENSMUSG00000034801, ENSMUSG00000027490, ENSMUSG00000055471, ENSMUSG00000024241, ENSMUSG00000029999, ENSMUSG00000025499, ENSMUSG00000063358, ENSMUSG00000062312, ENSMUSG00000024122, ENSMUSG00000028914, ENSMUSG00000017491, ENSMUSG00000020901, ENSMUSG00000004936, ENSMUSG00000015843, ENSMUSG00000078816, ENSMUSG00000032624, ENSMUSG00000052889	896	55	5192	1.8964285714285716	0.9166738097699668	0.09549269433240694	8.759221962145244
GOTERM_MF_DIRECT	GO:0017075~syntaxin-1 binding	10	0.3918495297805642	0.009077625437318566	ENSMUSG00000034799, ENSMUSG00000062151, ENSMUSG00000025867, ENSMUSG00000031144, ENSMUSG00000021559, ENSMUSG00000027457, ENSMUSG00000026797, ENSMUSG00000034593, ENSMUSG00000028456, ENSMUSG00000033615	2132	22	12046	2.5682244584683613	0.9999996332193909	0.48785284217914043	48.45504537090047
GOTERM_CC_DIRECT	GO:0048786~presynaptic active zone	12	0.4702194357366771	0.009131395690609997	ENSMUSG00000034799, ENSMUSG00000062151, ENSMUSG00000031144, ENSMUSG00000037771, ENSMUSG00000030172, ENSMUSG00000038665, ENSMUSG00000042429, ENSMUSG00000028456, ENSMUSG00000056755, ENSMUSG00000020178, ENSMUSG00000032589, ENSMUSG00000026458	2332	30	13426	2.302915951972556	0.9995455552902424	0.21281224956727188	20.59637027993144
GOTERM_BP_DIRECT	GO:0050890~cognition	13	0.5094043887147335	0.009247683498533846	ENSMUSG00000032773, ENSMUSG00000049583, ENSMUSG00000027523, ENSMUSG00000027577, ENSMUSG00000002028, ENSMUSG00000042429, ENSMUSG00000027950, ENSMUSG00000041762, ENSMUSG00000063646, ENSMUSG00000042589, ENSMUSG00000039059, ENSMUSG00000038248, ENSMUSG00000030525	2175	34	12524	2.2016497633536174	1.0	0.8535942143557401	85.11171562757758
GOTERM_MF_DIRECT	GO:0004871~signal transducer activity	81	3.1739811912225706	0.009306731143109755	ENSMUSG00000033774, ENSMUSG00000019828, ENSMUSG00000051043, ENSMUSG00000029713, ENSMUSG00000045318, ENSMUSG00000046922, ENSMUSG00000068037, ENSMUSG00000021478, ENSMUSG00000019464, ENSMUSG00000039116, ENSMUSG00000050199, ENSMUSG00000019429, ENSMUSG00000050511, ENSMUSG00000071658, ENSMUSG00000039713, ENSMUSG00000030890, ENSMUSG00000016528, ENSMUSG00000048240, ENSMUSG00000059456, ENSMUSG00000051177,…	2132	353	12046	1.2964804490058413	0.9999997481047989	0.48785284217914043	48.45504537090047
GOTERM_CC_DIRECT	GO:0030018~Z disc	29	1.1363636363636365	0.009561400442149797	ENSMUSG00000008136, ENSMUSG00000028161, ENSMUSG00000026463, ENSMUSG00000023033, ENSMUSG00000021870, ENSMUSG00000042249, ENSMUSG00000028525, ENSMUSG00000043079, ENSMUSG00000021798, ENSMUSG00000015143, ENSMUSG00000069601, ENSMUSG00000051747, ENSMUSG00000030209, ENSMUSG00000061462, ENSMUSG00000031636, ENSMUSG00000039615, ENSMUSG00000030695, ENSMUSG00000035606, ENSMUSG00000051331, ENSMUSG00000030592,…	2332	104	13426	1.6053981395962527	0.9996842664968955	0.21391949570169452	20.70353164598045
GOTERM_CC_DIRECT	GO:0017146~NMDA selective glutamate receptor complex	7	0.274294670846395	0.009688844858956368	ENSMUSG00000035745, ENSMUSG00000026959, ENSMUSG00000042388, ENSMUSG00000059456, ENSMUSG00000030209, ENSMUSG00000002771, ENSMUSG00000063887	2332	12	13426	3.3584190966266436	0.9997165789870144	0.21391949570169452	20.70353164598045
GOTERM_MF_DIRECT	GO:0008013~beta-catenin binding	24	0.9404388714733543	0.009836566345692379	ENSMUSG00000078794, ENSMUSG00000053141, ENSMUSG00000037815, ENSMUSG00000031161, ENSMUSG00000023055, ENSMUSG00000022240, ENSMUSG00000025246, ENSMUSG00000042308, ENSMUSG00000002458, ENSMUSG00000020230, ENSMUSG00000021782, ENSMUSG00000000142, ENSMUSG00000000782, ENSMUSG00000020135, ENSMUSG00000044167, ENSMUSG00000022812, ENSMUSG00000018476, ENSMUSG00000027748, ENSMUSG00000046532, ENSMUSG00000009073,…	2132	80	12046	1.6950281425891183	0.9999998943945219	0.4995131347421911	49.61318150608594
GOTERM_BP_DIRECT	GO:0006937~regulation of muscle contraction	9	0.35266457680250785	0.010055390609404947	ENSMUSG00000047976, ENSMUSG00000026418, ENSMUSG00000007122, ENSMUSG00000064179, ENSMUSG00000030592, ENSMUSG00000018340, ENSMUSG00000047904, ENSMUSG00000026414, ENSMUSG00000035458	2175	19	12524	2.7275499092558984	1.0	0.8961433458623134	89.35428138081568
GOTERM_BP_DIRECT	GO:0016079~synaptic vesicle exocytosis	9	0.35266457680250785	0.010055390609404947	ENSMUSG00000062151, ENSMUSG00000025867, ENSMUSG00000053025, ENSMUSG00000030805, ENSMUSG00000062372, ENSMUSG00000029608, ENSMUSG00000067889, ENSMUSG00000033615, ENSMUSG00000013033	2175	19	12524	2.7275499092558984	1.0	0.8961433458623134	89.35428138081568
KEGG_PATHWAY	mmu04971:Gastric acid secretion	19	0.744514106583072	0.010111683721138204	ENSMUSG00000036438, ENSMUSG00000057897, ENSMUSG00000005580, ENSMUSG00000051177, ENSMUSG00000028854, ENSMUSG00000027523, ENSMUSG00000047904, ENSMUSG00000001175, ENSMUSG00000020431, ENSMUSG00000022840, ENSMUSG00000022994, ENSMUSG00000017165, ENSMUSG00000041695, ENSMUSG00000024617, ENSMUSG00000053819, ENSMUSG00000030898, ENSMUSG00000078816, ENSMUSG00000052889, ENSMUSG00000030102	896	60	5192	1.8349702380952382	0.9401068821064895	0.10411289164727484	9.549923514408304
GOTERM_MF_DIRECT	GO:0019905~syntaxin binding	23	0.9012539184952978	0.010500344302589804	ENSMUSG00000034799, ENSMUSG00000006024, ENSMUSG00000058569, ENSMUSG00000026452, ENSMUSG00000026797, ENSMUSG00000062542, ENSMUSG00000028456, ENSMUSG00000004961, ENSMUSG00000024319, ENSMUSG00000027849, ENSMUSG00000062151, ENSMUSG00000025867, ENSMUSG00000015243, ENSMUSG00000029608, ENSMUSG00000030616, ENSMUSG00000020847, ENSMUSG00000020848, ENSMUSG00000022829, ENSMUSG00000052301, ENSMUSG00000032757,…	2132	76	12046	1.7098968105065668	0.999999964483753	0.5023359502808049	49.89355223096733
GOTERM_CC_DIRECT	GO:0002116~semaphorin receptor complex	6	0.23510971786833856	0.010665417658602459	ENSMUSG00000031398, ENSMUSG00000030123, ENSMUSG00000030084, ENSMUSG00000026640, ENSMUSG00000029765, ENSMUSG00000053646	2332	9	13426	3.838193253287593	0.9998761384373328	0.22944321578378113	22.205946509705633
GOTERM_MF_DIRECT	GO:0005245~voltage-gated calcium channel activity	13	0.5094043887147335	0.010743188940125815	ENSMUSG00000052372, ENSMUSG00000004110, ENSMUSG00000051331, ENSMUSG00000030592, ENSMUSG00000024112, ENSMUSG00000069806, ENSMUSG00000048677, ENSMUSG00000020882, ENSMUSG00000019146, ENSMUSG00000066189, ENSMUSG00000057914, ENSMUSG00000017412, ENSMUSG00000056755	2132	34	12046	2.160329985652798	0.999999976165571	0.5023359502808049	49.89355223096733
GOTERM_MF_DIRECT	GO:0019871~sodium channel inhibitor activity	5	0.1959247648902821	0.010819543544509645	ENSMUSG00000044254, ENSMUSG00000053819, ENSMUSG00000019194, ENSMUSG00000024589, ENSMUSG00000032216	2132	6	12046	4.708411507191996	0.9999999789752018	0.5023359502808049	49.89355223096733
GOTERM_BP_DIRECT	GO:0032922~circadian regulation of gene expression	19	0.744514106583072	0.011105752367689743	ENSMUSG00000026077, ENSMUSG00000014956, ENSMUSG00000025151, ENSMUSG00000023110, ENSMUSG00000030180, ENSMUSG00000023087, ENSMUSG00000002983, ENSMUSG00000002028, ENSMUSG00000062115, ENSMUSG00000020572, ENSMUSG00000063889, ENSMUSG00000028800, ENSMUSG00000068742, ENSMUSG00000040385, ENSMUSG00000019256, ENSMUSG00000039630, ENSMUSG00000050199, ENSMUSG00000055866, ENSMUSG00000032259	2175	60	12524	1.8234176245210727	1.0	0.9729768472642082	97.01533508995412
GOTERM_CC_DIRECT	GO:0005938~cell cortex	34	1.3322884012539185	0.011699980242903767	ENSMUSG00000029053, ENSMUSG00000006219, ENSMUSG00000002458, ENSMUSG00000025656, ENSMUSG00000026942, ENSMUSG00000006356, ENSMUSG00000025812, ENSMUSG00000044641, ENSMUSG00000020888, ENSMUSG00000020900, ENSMUSG00000002459, ENSMUSG00000000416, ENSMUSG00000004936, ENSMUSG00000036585, ENSMUSG00000056755, ENSMUSG00000031557, ENSMUSG00000039735, ENSMUSG00000034758, ENSMUSG00000059456, ENSMUSG00000030592,…	2332	129	13426	1.5174252396718393	0.9999485119320771	0.23654470900144756	22.893242396802794
GOTERM_CC_DIRECT	GO:0032809~neuronal cell body membrane	11	0.43103448275862066	0.01176631388814949	ENSMUSG00000042671, ENSMUSG00000047787, ENSMUSG00000055078, ENSMUSG00000035165, ENSMUSG00000060882, ENSMUSG00000028785, ENSMUSG00000040724, ENSMUSG00000019943, ENSMUSG00000030302, ENSMUSG00000025876, ENSMUSG00000050556	2332	27	13426	2.3455625436757512	0.9999513313340559	0.23654470900144756	22.893242396802794
GOTERM_CC_DIRECT	GO:0030426~growth cone	39	1.5282131661442007	0.011841332274208341	ENSMUSG00000008475, ENSMUSG00000023050, ENSMUSG00000049686, ENSMUSG00000023277, ENSMUSG00000006930, ENSMUSG00000024501, ENSMUSG00000089837, ENSMUSG00000047714, ENSMUSG00000001507, ENSMUSG00000044288, ENSMUSG00000069227, ENSMUSG00000018411, ENSMUSG00000020900, ENSMUSG00000032827, ENSMUSG00000030525, ENSMUSG00000058835, ENSMUSG00000032356, ENSMUSG00000036438, ENSMUSG00000059456, ENSMUSG00000025586,…	2332	153	13426	1.4675444791981973	0.9999543344960723	0.23654470900144756	22.893242396802794
GOTERM_BP_DIRECT	GO:0035640~exploration behavior	8	0.3134796238244514	0.012525438439307902	ENSMUSG00000022623, ENSMUSG00000001507, ENSMUSG00000025318, ENSMUSG00000057880, ENSMUSG00000060780, ENSMUSG00000027577, ENSMUSG00000002028, ENSMUSG00000030854	2175	16	12524	2.879080459770115	1.0	1.0	99.72910216718266
GOTERM_CC_DIRECT	GO:0032279~asymmetric synapse	8	0.3134796238244514	0.0125414605072193	ENSMUSG00000032773, ENSMUSG00000020524, ENSMUSG00000001986, ENSMUSG00000042429, ENSMUSG00000030525, ENSMUSG00000046182, ENSMUSG00000056755, ENSMUSG00000020178	2332	16	13426	2.8786449399656946	0.9999748039846681	0.24470431082690683	23.682944027586217
GOTERM_BP_DIRECT	GO:0050885~neuromuscular process controlling balance	17	0.6661442006269592	0.012559235442316638	ENSMUSG00000057897, ENSMUSG00000009681, ENSMUSG00000008658, ENSMUSG00000021684, ENSMUSG00000022840, ENSMUSG00000022623, ENSMUSG00000014592, ENSMUSG00000017167, ENSMUSG00000025318, ENSMUSG00000020900, ENSMUSG00000063142, ENSMUSG00000022208, ENSMUSG00000068696, ENSMUSG00000034593, ENSMUSG00000030302, ENSMUSG00000017631, ENSMUSG00000031367	2175	52	12524	1.8824756852343059	1.0	1.0	99.72910216718266
GOTERM_BP_DIRECT	GO:0048666~neuron development	16	0.6269592476489028	0.01327787793081814	ENSMUSG00000007653, ENSMUSG00000033585, ENSMUSG00000055471, ENSMUSG00000055078, ENSMUSG00000048078, ENSMUSG00000024501, ENSMUSG00000029104, ENSMUSG00000063659, ENSMUSG00000068329, ENSMUSG00000023951, ENSMUSG00000025759, ENSMUSG00000024426, ENSMUSG00000040276, ENSMUSG00000038065, ENSMUSG00000006818, ENSMUSG00000016150	2175	48	12524	1.9193869731800766	1.0	1.0	99.72910216718266
GOTERM_CC_DIRECT	GO:0005776~autophagosome	19	0.744514106583072	0.013299601075528363	ENSMUSG00000033124, ENSMUSG00000004451, ENSMUSG00000032571, ENSMUSG00000030161, ENSMUSG00000049686, ENSMUSG00000026289, ENSMUSG00000008604, ENSMUSG00000006930, ENSMUSG00000029104, ENSMUSG00000029512, ENSMUSG00000025437, ENSMUSG00000026737, ENSMUSG00000025417, ENSMUSG00000047123, ENSMUSG00000017119, ENSMUSG00000037526, ENSMUSG00000050148, ENSMUSG00000018547, ENSMUSG00000032127	2332	61	13426	1.7932542248966623	0.9999867727403632	0.2535992114174613	24.543809257565975
GOTERM_BP_DIRECT	GO:0051291~protein heterooligomerization	23	0.9012539184952978	0.013516695540975739	ENSMUSG00000038319, ENSMUSG00000059248, ENSMUSG00000030890, ENSMUSG00000037815, ENSMUSG00000032000, ENSMUSG00000036707, ENSMUSG00000029053, ENSMUSG00000058013, ENSMUSG00000028931, ENSMUSG00000025499, ENSMUSG00000027577, ENSMUSG00000027950, ENSMUSG00000060882, ENSMUSG00000026812, ENSMUSG00000026414, ENSMUSG00000026942, ENSMUSG00000001552, ENSMUSG00000033916, ENSMUSG00000004936, ENSMUSG00000038677,…	2175	79	12524	1.6764265968281682	1.0	1.0	99.72910216718266
GOTERM_MF_DIRECT	GO:0051879~Hsp90 protein binding	12	0.4702194357366771	0.013733252094073401	ENSMUSG00000024170, ENSMUSG00000018411, ENSMUSG00000055994, ENSMUSG00000019256, ENSMUSG00000026077, ENSMUSG00000037196, ENSMUSG00000031161, ENSMUSG00000028693, ENSMUSG00000062312, ENSMUSG00000039615, ENSMUSG00000071072, ENSMUSG00000029512	2132	31	12046	2.187133087211765	0.9999999998258652	0.6049687103203557	60.087353751203324
GOTERM_MF_DIRECT	GO:0001786~phosphatidylserine binding	13	0.5094043887147335	0.013774672173448098	ENSMUSG00000037606, ENSMUSG00000026452, ENSMUSG00000040875, ENSMUSG00000027347, ENSMUSG00000062542, ENSMUSG00000022212, ENSMUSG00000020189, ENSMUSG00000004961, ENSMUSG00000040152, ENSMUSG00000027849, ENSMUSG00000030616, ENSMUSG00000030605, ENSMUSG00000030731	2132	35	12046	2.0986062717770033	0.9999999998373528	0.6049687103203557	60.087353751203324
KEGG_PATHWAY	mmu04540:Gap junction	23	0.9012539184952978	0.01411668910746888	ENSMUSG00000034997, ENSMUSG00000034801, ENSMUSG00000005580, ENSMUSG00000049583, ENSMUSG00000051177, ENSMUSG00000024241, ENSMUSG00000019828, ENSMUSG00000058672, ENSMUSG00000026202, ENSMUSG00000027523, ENSMUSG00000025499, ENSMUSG00000063358, ENSMUSG00000020431, ENSMUSG00000022840, ENSMUSG00000022994, ENSMUSG00000062380, ENSMUSG00000021478, ENSMUSG00000004936, ENSMUSG00000078816, ENSMUSG00000033910,…	896	80	5192	1.6659598214285714	0.9805164706966091	0.14015855613844103	12.856270437159159
GOTERM_BP_DIRECT	GO:0072659~protein localization to plasma membrane	18	0.7053291536050157	0.014199598760564989	ENSMUSG00000036815, ENSMUSG00000079056, ENSMUSG00000029053, ENSMUSG00000057058, ENSMUSG00000027692, ENSMUSG00000026797, ENSMUSG00000002059, ENSMUSG00000061576, ENSMUSG00000022770, ENSMUSG00000042532, ENSMUSG00000069601, ENSMUSG00000030616, ENSMUSG00000034593, ENSMUSG00000036862, ENSMUSG00000037533, ENSMUSG00000036304, ENSMUSG00000030279, ENSMUSG00000037316	2175	57	12524	1.818366606170599	1.0	1.0	99.72910216718266
GOTERM_BP_DIRECT	GO:0008045~motor neuron axon guidance	9	0.35266457680250785	0.014253445691133534	ENSMUSG00000048616, ENSMUSG00000028883, ENSMUSG00000056486, ENSMUSG00000025020, ENSMUSG00000017724, ENSMUSG00000026235, ENSMUSG00000031558, ENSMUSG00000062312, ENSMUSG00000029765	2175	20	12524	2.5911724137931036	1.0	1.0	99.72910216718266
GOTERM_CC_DIRECT	GO:0001725~stress fiber	20	0.7836990595611284	0.014648403877861373	ENSMUSG00000035305, ENSMUSG00000029860, ENSMUSG00000059248, ENSMUSG00000030890, ENSMUSG00000030583, ENSMUSG00000058013, ENSMUSG00000006219, ENSMUSG00000027940, ENSMUSG00000022995, ENSMUSG00000025006, ENSMUSG00000043079, ENSMUSG00000015143, ENSMUSG00000030739, ENSMUSG00000020900, ENSMUSG00000089996, ENSMUSG00000031605, ENSMUSG00000032735, ENSMUSG00000014778, ENSMUSG00000031523, ENSMUSG00000072955	2332	66	13426	1.744633296948906	0.9999958020497727	0.2603498105991815	25.197144959062612
KEGG_PATHWAY	mmu04916:Melanogenesis	24	0.9404388714733543	0.014930661615518676	ENSMUSG00000036856, ENSMUSG00000036438, ENSMUSG00000057897, ENSMUSG00000005580, ENSMUSG00000051177, ENSMUSG00000027523, ENSMUSG00000025499, ENSMUSG00000063358, ENSMUSG00000001175, ENSMUSG00000020431, ENSMUSG00000022840, ENSMUSG00000000782, ENSMUSG00000022994, ENSMUSG00000022996, ENSMUSG00000022812, ENSMUSG00000020888, ENSMUSG00000024617, ENSMUSG00000053819, ENSMUSG00000004936, ENSMUSG00000031748,…	896	85	5192	1.6361344537815126	0.9845009901672357	0.14312841134876522	13.12868521364573
GOTERM_CC_DIRECT	GO:0016323~basolateral plasma membrane	41	1.6065830721003136	0.015000764490359047	ENSMUSG00000037418, ENSMUSG00000029015, ENSMUSG00000026463, ENSMUSG00000019906, ENSMUSG00000029999, ENSMUSG00000049686, ENSMUSG00000042429, ENSMUSG00000062312, ENSMUSG00000060279, ENSMUSG00000021730, ENSMUSG00000001507, ENSMUSG00000021733, ENSMUSG00000069601, ENSMUSG00000037370, ENSMUSG00000030805, ENSMUSG00000062372, ENSMUSG00000020805, ENSMUSG00000030329, ENSMUSG00000036564, ENSMUSG00000019943,…	2332	165	13426	1.4305993034981028	0.9999968903279824	0.2603498105991815	25.197144959062612
GOTERM_CC_DIRECT	GO:0005912~adherens junction	17	0.6661442006269592	0.015202369042198073	ENSMUSG00000033960, ENSMUSG00000037815, ENSMUSG00000057440, ENSMUSG00000026383, ENSMUSG00000022240, ENSMUSG00000027378, ENSMUSG00000041245, ENSMUSG00000025666, ENSMUSG00000025812, ENSMUSG00000009073, ENSMUSG00000039546, ENSMUSG00000030329, ENSMUSG00000045095, ENSMUSG00000036459, ENSMUSG00000011751, ENSMUSG00000054855, ENSMUSG00000019986	2332	53	13426	1.846677886015729	0.9999973810394537	0.2603498105991815	25.197144959062612
GOTERM_CC_DIRECT	GO:0043194~axon initial segment	7	0.274294670846395	0.015383513057164922	ENSMUSG00000069601, ENSMUSG00000056258, ENSMUSG00000053819, ENSMUSG00000023033, ENSMUSG00000016346, ENSMUSG00000075318, ENSMUSG00000011751	2332	13	13426	3.1000791661169016	0.9999977556019471	0.2603498105991815	25.197144959062612
GOTERM_CC_DIRECT	GO:0030017~sarcomere	12	0.4702194357366771	0.015451732247289853	ENSMUSG00000036438, ENSMUSG00000019467, ENSMUSG00000030890, ENSMUSG00000015143, ENSMUSG00000051747, ENSMUSG00000061462, ENSMUSG00000026817, ENSMUSG00000001175, ENSMUSG00000026414, ENSMUSG00000028328, ENSMUSG00000021476, ENSMUSG00000035458	2332	32	13426	2.158983704974271	0.9999978823537826	0.2603498105991815	25.197144959062612
GOTERM_CC_DIRECT	GO:0031226~intrinsic component of plasma membrane	11	0.43103448275862066	0.015515483349176488	ENSMUSG00000024670, ENSMUSG00000060882, ENSMUSG00000079657, ENSMUSG00000046480, ENSMUSG00000025876, ENSMUSG00000037996, ENSMUSG00000050511, ENSMUSG00000075318, ENSMUSG00000026469, ENSMUSG00000022994, ENSMUSG00000018634	2332	28	13426	2.2617924528301887	0.9999979943327	0.2603498105991815	25.197144959062612
GOTERM_MF_DIRECT	GO:0017016~Ras GTPase binding	9	0.35266457680250785	0.015927339271215646	ENSMUSG00000032356, ENSMUSG00000041351, ENSMUSG00000024998, ENSMUSG00000004936, ENSMUSG00000038665, ENSMUSG00000024883, ENSMUSG00000037533, ENSMUSG00000038696, ENSMUSG00000036206	2132	20	12046	2.5425422138836775	0.9999999999953318	0.6811033240980375	67.64927785195277
GOTERM_BP_DIRECT	GO:0042752~regulation of circadian rhythm	16	0.6269592476489028	0.01614229313798587	ENSMUSG00000056972, ENSMUSG00000026077, ENSMUSG00000014956, ENSMUSG00000025151, ENSMUSG00000042207, ENSMUSG00000023087, ENSMUSG00000022672, ENSMUSG00000022124, ENSMUSG00000063889, ENSMUSG00000000440, ENSMUSG00000020431, ENSMUSG00000020366, ENSMUSG00000068742, ENSMUSG00000040385, ENSMUSG00000078816, ENSMUSG00000055866	2175	49	12524	1.8802158104621158	1.0	1.0	99.72910216718266
GOTERM_CC_DIRECT	GO:0005829~cytosol	307	12.029780564263323	0.01715367379958173	ENSMUSG00000035954, ENSMUSG00000032202, ENSMUSG00000031112, ENSMUSG00000023050, ENSMUSG00000058392, ENSMUSG00000042249, ENSMUSG00000005069, ENSMUSG00000021559, ENSMUSG00000020900, ENSMUSG00000030707, ENSMUSG00000038780, ENSMUSG00000038665, ENSMUSG00000034066, ENSMUSG00000028070, ENSMUSG00000030268, ENSMUSG00000011877, ENSMUSG00000001150, ENSMUSG00000029020, ENSMUSG00000026670, ENSMUSG00000027523,…	2332	1587	13426	1.113729044195927	0.9999995040543977	0.2821947513303739	27.311339461294832
GOTERM_MF_DIRECT	GO:0008092~cytoskeletal protein binding	20	0.7836990595611284	0.017663569590775145	ENSMUSG00000030695, ENSMUSG00000028773, ENSMUSG00000026383, ENSMUSG00000030161, ENSMUSG00000032050, ENSMUSG00000028434, ENSMUSG00000021782, ENSMUSG00000027624, ENSMUSG00000022565, ENSMUSG00000028906, ENSMUSG00000021798, ENSMUSG00000019761, ENSMUSG00000069601, ENSMUSG00000040276, ENSMUSG00000009073, ENSMUSG00000030707, ENSMUSG00000038764, ENSMUSG00000034066, ENSMUSG00000019978, ENSMUSG00000031636	2132	66	12046	1.7121496389789073	0.9999999999997352	0.7220449098959143	71.71572212750804
GOTERM_MF_DIRECT	GO:0004930~G-protein coupled receptor activity	58	2.272727272727273	0.01777341316666866	ENSMUSG00000033774, ENSMUSG00000019828, ENSMUSG00000051043, ENSMUSG00000045318, ENSMUSG00000046922, ENSMUSG00000068037, ENSMUSG00000021478, ENSMUSG00000019464, ENSMUSG00000039116, ENSMUSG00000050199, ENSMUSG00000019429, ENSMUSG00000050511, ENSMUSG00000024211, ENSMUSG00000063239, ENSMUSG00000044933, ENSMUSG00000048965, ENSMUSG00000020178, ENSMUSG00000044534, ENSMUSG00000043441, ENSMUSG00000025905,…	2132	247	12046	1.3267426757107808	0.9999999999997792	0.7220449098959143	71.71572212750804
KEGG_PATHWAY	mmu04915:Estrogen signaling pathway	25	0.9796238244514107	0.01792525282819432	ENSMUSG00000039936, ENSMUSG00000034801, ENSMUSG00000005580, ENSMUSG00000024241, ENSMUSG00000019828, ENSMUSG00000024222, ENSMUSG00000024486, ENSMUSG00000025499, ENSMUSG00000022840, ENSMUSG00000026824, ENSMUSG00000020901, ENSMUSG00000004936, ENSMUSG00000038648, ENSMUSG00000030102, ENSMUSG00000036438, ENSMUSG00000051177, ENSMUSG00000059970, ENSMUSG00000027523, ENSMUSG00000027104, ENSMUSG00000063358,…	896	91	5192	1.5919348508634223	0.9933313389338185	0.16432430443018023	15.072912816437398
GOTERM_BP_DIRECT	GO:0030091~protein repair	4	0.1567398119122257	0.018180777841880453	ENSMUSG00000075705, ENSMUSG00000023094, ENSMUSG00000051236, ENSMUSG00000054733	2175	4	12524	5.75816091954023	1.0	1.0	99.72910216718266
GOTERM_CC_DIRECT	GO:0070852~cell body fiber	6	0.23510971786833856	0.01831173251051916	ENSMUSG00000034997, ENSMUSG00000045573, ENSMUSG00000096146, ENSMUSG00000025533, ENSMUSG00000011751, ENSMUSG00000003476	2332	10	13426	3.4543739279588337	0.9999998155617824	0.2954527610831841	28.59447461257992
KEGG_PATHWAY	mmu00562:Inositol phosphate metabolism	20	0.7836990595611284	0.018323933227825856	ENSMUSG00000039936, ENSMUSG00000034902, ENSMUSG00000051177, ENSMUSG00000027296, ENSMUSG00000029055, ENSMUSG00000028126, ENSMUSG00000027531, ENSMUSG00000026113, ENSMUSG00000021385, ENSMUSG00000026447, ENSMUSG00000041720, ENSMUSG00000023456, ENSMUSG00000024998, ENSMUSG00000026737, ENSMUSG00000024867, ENSMUSG00000025417, ENSMUSG00000039431, ENSMUSG00000023805, ENSMUSG00000034570, ENSMUSG00000018547	896	68	5192	1.7043067226890758	0.9940407412620517	0.16432430443018023	15.072912816437398
GOTERM_MF_DIRECT	GO:0031852~mu-type opioid receptor binding	4	0.1567398119122257	0.019188242758181265	ENSMUSG00000028173, ENSMUSG00000027523, ENSMUSG00000031748, ENSMUSG00000031328	2132	4	12046	5.650093808630394	0.9999999999999788	0.7579764632599528	75.2845545662501
GOTERM_BP_DIRECT	GO:0017158~regulation of calcium ion-dependent exocytosis	9	0.35266457680250785	0.019593213080926503	ENSMUSG00000027849, ENSMUSG00000026452, ENSMUSG00000029608, ENSMUSG00000020847, ENSMUSG00000020848, ENSMUSG00000062542, ENSMUSG00000052301, ENSMUSG00000030731, ENSMUSG00000004961	2175	21	12524	2.467783251231527	1.0	1.0	99.72910216718266
GOTERM_MF_DIRECT	GO:0016671~oxidoreductase activity, acting on a sulfur group of donors, disulfide as acceptor	6	0.23510971786833856	0.019796289496901927	ENSMUSG00000075705, ENSMUSG00000023094, ENSMUSG00000027006, ENSMUSG00000051236, ENSMUSG00000028367, ENSMUSG00000054733	2132	10	12046	3.3900562851782365	0.9999999999999922	0.7579764632599528	75.2845545662501
GOTERM_BP_DIRECT	GO:0051209~release of sequestered calcium ion into cytosol	11	0.43103448275862066	0.020050786871833905	ENSMUSG00000045038, ENSMUSG00000034997, ENSMUSG00000000409, ENSMUSG00000009292, ENSMUSG00000020635, ENSMUSG00000030592, ENSMUSG00000049511, ENSMUSG00000050783, ENSMUSG00000048677, ENSMUSG00000032259, ENSMUSG00000030102	2175	29	12524	2.1841300039635354	1.0	1.0	99.72910216718266
GOTERM_MF_DIRECT	GO:0042923~neuropeptide binding	8	0.3134796238244514	0.02005722333549414	ENSMUSG00000033774, ENSMUSG00000043441, ENSMUSG00000027584, ENSMUSG00000025905, ENSMUSG00000047904, ENSMUSG00000044933, ENSMUSG00000050511, ENSMUSG00000029778	2132	17	12046	2.6588676746495974	0.999999999999995	0.7579764632599528	75.2845545662501
GOTERM_BP_DIRECT	GO:0017157~regulation of exocytosis	10	0.3918495297805642	0.02012022322283815	ENSMUSG00000021700, ENSMUSG00000019066, ENSMUSG00000030805, ENSMUSG00000020847, ENSMUSG00000022829, ENSMUSG00000034593, ENSMUSG00000079657, ENSMUSG00000007207, ENSMUSG00000006930, ENSMUSG00000003411	2175	25	12524	2.303264367816092	1.0	1.0	99.72910216718266
GOTERM_BP_DIRECT	GO:0090314~positive regulation of protein targeting to membrane	10	0.3918495297805642	0.02012022322283815	ENSMUSG00000069601, ENSMUSG00000026880, ENSMUSG00000052105, ENSMUSG00000028785, ENSMUSG00000062312, ENSMUSG00000017774, ENSMUSG00000050556, ENSMUSG00000030279, ENSMUSG00000036667, ENSMUSG00000030774	2175	25	12524	2.303264367816092	1.0	1.0	99.72910216718266
GOTERM_BP_DIRECT	GO:0031032~actomyosin structure organization	10	0.3918495297805642	0.02012022322283815	ENSMUSG00000028906, ENSMUSG00000037736, ENSMUSG00000054728, ENSMUSG00000030739, ENSMUSG00000020900, ENSMUSG00000026383, ENSMUSG00000028434, ENSMUSG00000019978, ENSMUSG00000027624, ENSMUSG00000028701	2175	25	12524	2.303264367816092	1.0	1.0	99.72910216718266
GOTERM_CC_DIRECT	GO:0030863~cortical cytoskeleton	10	0.3918495297805642	0.020150238492855726	ENSMUSG00000028906, ENSMUSG00000006476, ENSMUSG00000015143, ENSMUSG00000027748, ENSMUSG00000021061, ENSMUSG00000015733, ENSMUSG00000027940, ENSMUSG00000031328, ENSMUSG00000022099, ENSMUSG00000028328	2332	25	13426	2.302915951972556	0.9999999617339916	0.31898207727369726	30.871686143771417
GOTERM_BP_DIRECT	GO:1901385~regulation of voltage-gated calcium channel activity	5	0.1959247648902821	0.02032716927863036	ENSMUSG00000069833, ENSMUSG00000057914, ENSMUSG00000017412, ENSMUSG00000032502, ENSMUSG00000020882	2175	7	12524	4.112972085385879	1.0	1.0	99.72910216718266
GOTERM_BP_DIRECT	GO:0010269~response to selenium ion	5	0.1959247648902821	0.02032716927863036	ENSMUSG00000028393, ENSMUSG00000006818, ENSMUSG00000075702, ENSMUSG00000063856, ENSMUSG00000040147	2175	7	12524	4.112972085385879	1.0	1.0	99.72910216718266
GOTERM_BP_DIRECT	GO:0016081~synaptic vesicle docking	5	0.1959247648902821	0.02032716927863036	ENSMUSG00000034799, ENSMUSG00000030805, ENSMUSG00000028456, ENSMUSG00000007207, ENSMUSG00000041488	2175	7	12524	4.112972085385879	1.0	1.0	99.72910216718266
GOTERM_BP_DIRECT	GO:0048841~regulation of axon extension involved in axon guidance	5	0.1959247648902821	0.02032716927863036	ENSMUSG00000030123, ENSMUSG00000028883, ENSMUSG00000030084, ENSMUSG00000026640, ENSMUSG00000029765	2175	7	12524	4.112972085385879	1.0	1.0	99.72910216718266
GOTERM_BP_DIRECT	GO:0095500~acetylcholine receptor signaling pathway	5	0.1959247648902821	0.02032716927863036	ENSMUSG00000027577, ENSMUSG00000027950, ENSMUSG00000026344, ENSMUSG00000022577, ENSMUSG00000022587	2175	7	12524	4.112972085385879	1.0	1.0	99.72910216718266
GOTERM_BP_DIRECT	GO:0007015~actin filament organization	21	0.8228840125391849	0.02141072267912427	ENSMUSG00000033940, ENSMUSG00000031355, ENSMUSG00000037815, ENSMUSG00000033871, ENSMUSG00000059456, ENSMUSG00000066877, ENSMUSG00000028059, ENSMUSG00000022770, ENSMUSG00000022995, ENSMUSG00000028328, ENSMUSG00000003476, ENSMUSG00000025006, ENSMUSG00000015143, ENSMUSG00000070047, ENSMUSG00000040276, ENSMUSG00000030707, ENSMUSG00000089996, ENSMUSG00000032827, ENSMUSG00000031636, ENSMUSG00000072955,…	2175	73	12524	1.6564572508266415	1.0	1.0	99.72910216718266
GOTERM_MF_DIRECT	GO:0016308~1-phosphatidylinositol-4-phosphate 5-kinase activity	5	0.1959247648902821	0.021727522982436593	ENSMUSG00000024867, ENSMUSG00000025417, ENSMUSG00000034902, ENSMUSG00000028126, ENSMUSG00000018547	2132	7	12046	4.035781291878854	0.9999999999999997	0.8024369283286241	79.70050475830149
GOTERM_CC_DIRECT	GO:0005911~cell-cell junction	43	1.6849529780564265	0.02213280899069994	ENSMUSG00000031990, ENSMUSG00000037815, ENSMUSG00000029053, ENSMUSG00000019906, ENSMUSG00000041734, ENSMUSG00000027378, ENSMUSG00000043458, ENSMUSG00000015143, ENSMUSG00000070047, ENSMUSG00000040385, ENSMUSG00000025812, ENSMUSG00000069441, ENSMUSG00000030707, ENSMUSG00000019986, ENSMUSG00000039713, ENSMUSG00000030890, ENSMUSG00000033960, ENSMUSG00000057058, ENSMUSG00000062300, ENSMUSG00000022197,…	2332	179	13426	1.3830361164080989	0.9999999930045571	0.33165647964620076	32.098338673744344
GOTERM_CC_DIRECT	GO:0009898~cytoplasmic side of plasma membrane	14	0.54858934169279	0.022136785292237476	ENSMUSG00000027164, ENSMUSG00000027863, ENSMUSG00000022770, ENSMUSG00000089837, ENSMUSG00000068329, ENSMUSG00000026942, ENSMUSG00000001552, ENSMUSG00000028906, ENSMUSG00000069441, ENSMUSG00000043165, ENSMUSG00000038467, ENSMUSG00000038764, ENSMUSG00000031506, ENSMUSG00000019943	2332	42	13426	1.9190966266437963	0.9999999930283824	0.33165647964620076	32.098338673744344
GOTERM_CC_DIRECT	GO:0030864~cortical actin cytoskeleton	14	0.54858934169279	0.022136785292237476	ENSMUSG00000028656, ENSMUSG00000032050, ENSMUSG00000021373, ENSMUSG00000020782, ENSMUSG00000040852, ENSMUSG00000066406, ENSMUSG00000068566, ENSMUSG00000015143, ENSMUSG00000009073, ENSMUSG00000030707, ENSMUSG00000041361, ENSMUSG00000032827, ENSMUSG00000045180, ENSMUSG00000031523	2332	42	13426	1.9190966266437963	0.9999999930283824	0.33165647964620076	32.098338673744344
KEGG_PATHWAY	mmu05414:Dilated cardiomyopathy	21	0.8228840125391849	0.02256523875285917	ENSMUSG00000028063, ENSMUSG00000032243, ENSMUSG00000005580, ENSMUSG00000051331, ENSMUSG00000027523, ENSMUSG00000069806, ENSMUSG00000027940, ENSMUSG00000021253, ENSMUSG00000027009, ENSMUSG00000026414, ENSMUSG00000020882, ENSMUSG00000020431, ENSMUSG00000022840, ENSMUSG00000022994, ENSMUSG00000001507, ENSMUSG00000019146, ENSMUSG00000051747, ENSMUSG00000066189, ENSMUSG00000057914, ENSMUSG00000017412,…	896	74	5192	1.6444256756756757	0.9982039637832387	0.185197162678585	16.987509526273083
GOTERM_MF_DIRECT	GO:0008270~zinc ion binding	184	7.210031347962382	0.022814286098641435	ENSMUSG00000030782, ENSMUSG00000037736, ENSMUSG00000074480, ENSMUSG00000026283, ENSMUSG00000034108, ENSMUSG00000031870, ENSMUSG00000028222, ENSMUSG00000040502, ENSMUSG00000048234, ENSMUSG00000028226, ENSMUSG00000000731, ENSMUSG00000042766, ENSMUSG00000029833, ENSMUSG00000021798, ENSMUSG00000021712, ENSMUSG00000046169, ENSMUSG00000039470, ENSMUSG00000024949, ENSMUSG00000039231, ENSMUSG00000046287,…	2132	905	12046	1.1487483544618702	1.0	0.8238492202287185	81.82723947379394
GOTERM_BP_DIRECT	GO:0045197~establishment or maintenance of epithelial cell apical/basal polarity	7	0.274294670846395	0.023009225382828447	ENSMUSG00000030890, ENSMUSG00000070047, ENSMUSG00000024969, ENSMUSG00000063681, ENSMUSG00000052105, ENSMUSG00000022770, ENSMUSG00000021782	2175	14	12524	2.879080459770115	1.0	1.0	99.72910216718266
GOTERM_BP_DIRECT	GO:0001659~temperature homeostasis	7	0.274294670846395	0.023009225382828447	ENSMUSG00000021478, ENSMUSG00000034997, ENSMUSG00000009292, ENSMUSG00000004040, ENSMUSG00000042429, ENSMUSG00000063856, ENSMUSG00000032259	2175	14	12524	2.879080459770115	1.0	1.0	99.72910216718266
GOTERM_BP_DIRECT	GO:0014059~regulation of dopamine secretion	7	0.274294670846395	0.023009225382828447	ENSMUSG00000034997, ENSMUSG00000027577, ENSMUSG00000027950, ENSMUSG00000049511, ENSMUSG00000040724, ENSMUSG00000052889, ENSMUSG00000032259	2175	14	12524	2.879080459770115	1.0	1.0	99.72910216718266
GOTERM_BP_DIRECT	GO:0007187~G-protein coupled receptor signaling pathway, coupled to cyclic nucleotide second messenger	7	0.274294670846395	0.023009225382828447	ENSMUSG00000021478, ENSMUSG00000033774, ENSMUSG00000043441, ENSMUSG00000027584, ENSMUSG00000025905, ENSMUSG00000039106, ENSMUSG00000044933	2175	14	12524	2.879080459770115	1.0	1.0	99.72910216718266
KEGG_PATHWAY	mmu05231:Choline metabolism in cancer	25	0.9796238244514107	0.023188644279290252	ENSMUSG00000028360, ENSMUSG00000039936, ENSMUSG00000034801, ENSMUSG00000034902, ENSMUSG00000024241, ENSMUSG00000025499, ENSMUSG00000028126, ENSMUSG00000024122, ENSMUSG00000020366, ENSMUSG00000024867, ENSMUSG00000021759, ENSMUSG00000020901, ENSMUSG00000004936, ENSMUSG00000038665, ENSMUSG00000027346, ENSMUSG00000063358, ENSMUSG00000060002, ENSMUSG00000026812, ENSMUSG00000036095, ENSMUSG00000023828,…	896	93	5192	1.5576996927803382	0.998494905267887	0.185197162678585	16.987509526273083
KEGG_PATHWAY	mmu04270:Vascular smooth muscle contraction	25	0.9796238244514107	0.023188644279290252	ENSMUSG00000005580, ENSMUSG00000059588, ENSMUSG00000014956, ENSMUSG00000028469, ENSMUSG00000041977, ENSMUSG00000022840, ENSMUSG00000040940, ENSMUSG00000045038, ENSMUSG00000040385, ENSMUSG00000063142, ENSMUSG00000004936, ENSMUSG00000033910, ENSMUSG00000030102, ENSMUSG00000036438, ENSMUSG00000051331, ENSMUSG00000051177, ENSMUSG00000027523, ENSMUSG00000063358, ENSMUSG00000001175, ENSMUSG00000020431,…	896	93	5192	1.5576996927803382	0.998494905267887	0.185197162678585	16.987509526273083
KEGG_PATHWAY	mmu04530:Tight junction	19	0.744514106583072	0.023316189545865017	ENSMUSG00000031990, ENSMUSG00000029053, ENSMUSG00000022052, ENSMUSG00000029120, ENSMUSG00000028402, ENSMUSG00000041769, ENSMUSG00000000159, ENSMUSG00000020782, ENSMUSG00000045038, ENSMUSG00000015143, ENSMUSG00000025812, ENSMUSG00000044641, ENSMUSG00000013076, ENSMUSG00000030739, ENSMUSG00000020900, ENSMUSG00000074652, ENSMUSG00000092009, ENSMUSG00000045095, ENSMUSG00000020908	896	65	5192	1.6938186813186815	0.998548373376983	0.185197162678585	16.987509526273083
GOTERM_BP_DIRECT	GO:0007628~adult walking behavior	13	0.5094043887147335	0.023369753726955707	ENSMUSG00000029223, ENSMUSG00000051331, ENSMUSG00000026235, ENSMUSG00000023033, ENSMUSG00000022076, ENSMUSG00000067724, ENSMUSG00000068329, ENSMUSG00000021478, ENSMUSG00000018411, ENSMUSG00000063142, ENSMUSG00000017412, ENSMUSG00000032259, ENSMUSG00000011751	2175	38	12524	1.9698971566848156	1.0	1.0	99.72910216718266
KEGG_PATHWAY	mmu04022:cGMP-PKG signaling pathway	34	1.3322884012539185	0.0241827518371378	ENSMUSG00000031376, ENSMUSG00000028161, ENSMUSG00000016319, ENSMUSG00000026463, ENSMUSG00000005580, ENSMUSG00000014956, ENSMUSG00000028469, ENSMUSG00000042429, ENSMUSG00000045318, ENSMUSG00000022840, ENSMUSG00000045038, ENSMUSG00000040385, ENSMUSG00000020402, ENSMUSG00000063142, ENSMUSG00000004936, ENSMUSG00000030403, ENSMUSG00000019943, ENSMUSG00000030302, ENSMUSG00000038648, ENSMUSG00000033910,…	896	137	5192	1.4380865484880083	0.9988648015150242	0.18632036706727917	17.090537266962656
GOTERM_BP_DIRECT	GO:0009968~negative regulation of signal transduction	15	0.5877742946708464	0.024997005055369816	ENSMUSG00000018909, ENSMUSG00000052087, ENSMUSG00000002458, ENSMUSG00000026475, ENSMUSG00000020027, ENSMUSG00000042671, ENSMUSG00000020599, ENSMUSG00000022812, ENSMUSG00000038485, ENSMUSG00000038530, ENSMUSG00000020823, ENSMUSG00000002459, ENSMUSG00000021719, ENSMUSG00000037104, ENSMUSG00000032578	2175	47	12524	1.8377109317681586	1.0	1.0	99.72910216718266
GOTERM_MF_DIRECT	GO:0035254~glutamate receptor binding	7	0.274294670846395	0.025119188339861702	ENSMUSG00000032356, ENSMUSG00000026959, ENSMUSG00000030098, ENSMUSG00000025813, ENSMUSG00000024617, ENSMUSG00000030854, ENSMUSG00000030302	2132	14	12046	2.8250469043151973	1.0	0.8873626315712015	88.1355869142104
KEGG_PATHWAY	mmu05412:Arrhythmogenic right ventricular cardiomyopathy (ARVC)	18	0.7053291536050157	0.02546825161351298	ENSMUSG00000028063, ENSMUSG00000037815, ENSMUSG00000032243, ENSMUSG00000051331, ENSMUSG00000069806, ENSMUSG00000024331, ENSMUSG00000027009, ENSMUSG00000020882, ENSMUSG00000001552, ENSMUSG00000000782, ENSMUSG00000001507, ENSMUSG00000019146, ENSMUSG00000066189, ENSMUSG00000054889, ENSMUSG00000044393, ENSMUSG00000057914, ENSMUSG00000017412, ENSMUSG00000055799	896	61	5192	1.709894613583138	0.9992120660178753	0.18632036706727917	17.090537266962656
KEGG_PATHWAY	mmu04972:Pancreatic secretion	18	0.7053291536050157	0.02546825161351298	ENSMUSG00000031376, ENSMUSG00000026463, ENSMUSG00000005580, ENSMUSG00000051177, ENSMUSG00000028854, ENSMUSG00000027523, ENSMUSG00000060961, ENSMUSG00000048677, ENSMUSG00000020431, ENSMUSG00000022840, ENSMUSG00000022994, ENSMUSG00000019066, ENSMUSG00000063142, ENSMUSG00000078816, ENSMUSG00000019943, ENSMUSG00000030302, ENSMUSG00000052889, ENSMUSG00000030102	896	61	5192	1.709894613583138	0.9992120660178753	0.18632036706727917	17.090537266962656
GOTERM_BP_DIRECT	GO:0001975~response to amphetamine	11	0.43103448275862066	0.025519408963296093	ENSMUSG00000021478, ENSMUSG00000026959, ENSMUSG00000036438, ENSMUSG00000028161, ENSMUSG00000049112, ENSMUSG00000003226, ENSMUSG00000001175, ENSMUSG00000032259, ENSMUSG00000020178, ENSMUSG00000022489, ENSMUSG00000028800	2175	30	12524	2.111325670498084	1.0	1.0	99.72910216718266
GOTERM_BP_DIRECT	GO:2000463~positive regulation of excitatory postsynaptic potential	10	0.3918495297805642	0.026151730558122553	ENSMUSG00000022623, ENSMUSG00000026959, ENSMUSG00000022812, ENSMUSG00000036902, ENSMUSG00000042453, ENSMUSG00000029053, ENSMUSG00000059456, ENSMUSG00000007207, ENSMUSG00000063887, ENSMUSG00000042589	2175	26	12524	2.2146772767462424	1.0	1.0	99.72910216718266
GOTERM_BP_DIRECT	GO:0051968~positive regulation of synaptic transmission, glutamatergic	9	0.35266457680250785	0.026215284844285033	ENSMUSG00000021478, ENSMUSG00000022623, ENSMUSG00000042453, ENSMUSG00000059456, ENSMUSG00000049112, ENSMUSG00000030898, ENSMUSG00000041115, ENSMUSG00000020178, ENSMUSG00000063887	2175	22	12524	2.3556112852664577	1.0	1.0	99.72910216718266
GOTERM_BP_DIRECT	GO:0055074~calcium ion homeostasis	9	0.35266457680250785	0.026215284844285033	ENSMUSG00000026959, ENSMUSG00000020303, ENSMUSG00000050989, ENSMUSG00000028222, ENSMUSG00000037493, ENSMUSG00000039474, ENSMUSG00000027523, ENSMUSG00000022015, ENSMUSG00000029833	2175	22	12524	2.3556112852664577	1.0	1.0	99.72910216718266
GOTERM_BP_DIRECT	GO:0010506~regulation of autophagy	14	0.54858934169279	0.026778602932133085	ENSMUSG00000028278, ENSMUSG00000018171, ENSMUSG00000026278, ENSMUSG00000048677, ENSMUSG00000029512, ENSMUSG00000025437, ENSMUSG00000025759, ENSMUSG00000018411, ENSMUSG00000026737, ENSMUSG00000025417, ENSMUSG00000052105, ENSMUSG00000038467, ENSMUSG00000018547, ENSMUSG00000056900	2175	43	12524	1.8747500668270516	1.0	1.0	99.72910216718266
GOTERM_BP_DIRECT	GO:0007157~heterophilic cell-cell adhesion via plasma membrane cell adhesion molecules	14	0.54858934169279	0.026778602932133085	ENSMUSG00000052372, ENSMUSG00000024670, ENSMUSG00000048078, ENSMUSG00000062300, ENSMUSG00000022661, ENSMUSG00000005338, ENSMUSG00000027009, ENSMUSG00000063887, ENSMUSG00000040511, ENSMUSG00000016150, ENSMUSG00000000305, ENSMUSG00000036862, ENSMUSG00000013033, ENSMUSG00000030830	2175	43	12524	1.8747500668270516	1.0	1.0	99.72910216718266
GOTERM_BP_DIRECT	GO:0006814~sodium ion transport	23	0.9012539184952978	0.027092302628858762	ENSMUSG00000030376, ENSMUSG00000061306, ENSMUSG00000028854, ENSMUSG00000019194, ENSMUSG00000023033, ENSMUSG00000063873, ENSMUSG00000060961, ENSMUSG00000000197, ENSMUSG00000020331, ENSMUSG00000000792, ENSMUSG00000023017, ENSMUSG00000021730, ENSMUSG00000021733, ENSMUSG00000041771, ENSMUSG00000019894, ENSMUSG00000009292, ENSMUSG00000020805, ENSMUSG00000046480, ENSMUSG00000075316, ENSMUSG00000034115,…	2175	84	12524	1.5766392993979201	1.0	1.0	99.72910216718266
KEGG_PATHWAY	mmu04012:ErbB signaling pathway	23	0.9012539184952978	0.028015716307241492	ENSMUSG00000039936, ENSMUSG00000034801, ENSMUSG00000057897, ENSMUSG00000009406, ENSMUSG00000029378, ENSMUSG00000024241, ENSMUSG00000024486, ENSMUSG00000029999, ENSMUSG00000025499, ENSMUSG00000066877, ENSMUSG00000063358, ENSMUSG00000062312, ENSMUSG00000041014, ENSMUSG00000020366, ENSMUSG00000022812, ENSMUSG00000022637, ENSMUSG00000024617, ENSMUSG00000020901, ENSMUSG00000053819, ENSMUSG00000004936,…	896	85	5192	1.5679621848739496	0.9996183983532065	0.19970177265161884	18.31796835473482
GOTERM_MF_DIRECT	GO:0015459~potassium channel regulator activity	11	0.43103448275862066	0.028799839555510885	ENSMUSG00000027827, ENSMUSG00000036815, ENSMUSG00000079056, ENSMUSG00000029053, ENSMUSG00000040407, ENSMUSG00000035165, ENSMUSG00000028931, ENSMUSG00000061576, ENSMUSG00000022770, ENSMUSG00000024589, ENSMUSG00000007656	2132	30	12046	2.0717010631644777	1.0	0.9709051719520139	96.43328907880311
GOTERM_BP_DIRECT	GO:0060307~regulation of ventricular cardiac muscle cell membrane repolarization	6	0.23510971786833856	0.02882094130451857	ENSMUSG00000038319, ENSMUSG00000040407, ENSMUSG00000057123, ENSMUSG00000019194, ENSMUSG00000046480, ENSMUSG00000032511	2175	11	12524	3.1408150470219436	1.0	1.0	99.72910216718266
GOTERM_BP_DIRECT	GO:0045176~apical protein localization	6	0.23510971786833856	0.02882094130451857	ENSMUSG00000006024, ENSMUSG00000027002, ENSMUSG00000032050, ENSMUSG00000021782, ENSMUSG00000045180, ENSMUSG00000021730	2175	11	12524	3.1408150470219436	1.0	1.0	99.72910216718266
GOTERM_CC_DIRECT	GO:0034705~potassium channel complex	6	0.23510971786833856	0.02884612325166956	ENSMUSG00000047976, ENSMUSG00000027827, ENSMUSG00000028931, ENSMUSG00000060882, ENSMUSG00000040724, ENSMUSG00000033998	2332	11	13426	3.1403399345080305	0.9999999999783892	0.4172740932439786	40.38457255233738
GOTERM_CC_DIRECT	GO:0042641~actomyosin	6	0.23510971786833856	0.02884612325166956	ENSMUSG00000030739, ENSMUSG00000020900, ENSMUSG00000034593, ENSMUSG00000007207, ENSMUSG00000000708, ENSMUSG00000028701	2332	11	13426	3.1403399345080305	0.9999999999783892	0.4172740932439786	40.38457255233738
GOTERM_MF_DIRECT	GO:0045499~chemorepellent activity	10	0.3918495297805642	0.029276525185014574	ENSMUSG00000000627, ENSMUSG00000028064, ENSMUSG00000025207, ENSMUSG00000028289, ENSMUSG00000001227, ENSMUSG00000028883, ENSMUSG00000031558, ENSMUSG00000034684, ENSMUSG00000041014, ENSMUSG00000038777	2132	26	12046	2.1731130033193824	1.0	0.9709051719520139	96.43328907880311
GOTERM_MF_DIRECT	GO:0030507~spectrin binding	10	0.3918495297805642	0.029276525185014574	ENSMUSG00000034799, ENSMUSG00000028906, ENSMUSG00000069601, ENSMUSG00000029015, ENSMUSG00000030000, ENSMUSG00000030805, ENSMUSG00000019978, ENSMUSG00000022099, ENSMUSG00000029106, ENSMUSG00000011751	2132	26	12046	2.1731130033193824	1.0	0.9709051719520139	96.43328907880311
GOTERM_CC_DIRECT	GO:0005884~actin filament	19	0.744514106583072	0.029430003580051815	ENSMUSG00000033066, ENSMUSG00000020173, ENSMUSG00000024143, ENSMUSG00000022099, ENSMUSG00000026812, ENSMUSG00000071072, ENSMUSG00000044534, ENSMUSG00000028328, ENSMUSG00000066406, ENSMUSG00000020135, ENSMUSG00000015143, ENSMUSG00000030707, ENSMUSG00000024969, ENSMUSG00000034593, ENSMUSG00000029094, ENSMUSG00000031328, ENSMUSG00000031523, ENSMUSG00000032127, ENSMUSG00000034974	2332	66	13426	1.6574016321014606	0.9999999999869522	0.41850462718073683	40.503665944071315
GOTERM_BP_DIRECT	GO:0006469~negative regulation of protein kinase activity	22	0.8620689655172413	0.029621474900373264	ENSMUSG00000052581, ENSMUSG00000030890, ENSMUSG00000026181, ENSMUSG00000055067, ENSMUSG00000044813, ENSMUSG00000024122, ENSMUSG00000042846, ENSMUSG00000020178, ENSMUSG00000021478, ENSMUSG00000020027, ENSMUSG00000047787, ENSMUSG00000049939, ENSMUSG00000090223, ENSMUSG00000045287, ENSMUSG00000038485, ENSMUSG00000009073, ENSMUSG00000011096, ENSMUSG00000060780, ENSMUSG00000032715, ENSMUSG00000037104,…	2175	80	12524	1.5834942528735632	1.0	1.0	99.72910216718266
GOTERM_MF_DIRECT	GO:0050839~cell adhesion molecule binding	17	0.6661442006269592	0.029976089371587408	ENSMUSG00000027750, ENSMUSG00000048078, ENSMUSG00000062300, ENSMUSG00000022661, ENSMUSG00000005338, ENSMUSG00000027009, ENSMUSG00000063887, ENSMUSG00000001552, ENSMUSG00000040511, ENSMUSG00000016150, ENSMUSG00000030209, ENSMUSG00000054889, ENSMUSG00000044393, ENSMUSG00000013033, ENSMUSG00000030830, ENSMUSG00000032336, ENSMUSG00000031565	2132	56	12046	1.7152070490485123	1.0	0.9716207549629304	96.50436298524122
GOTERM_BP_DIRECT	GO:0019722~calcium-mediated signaling	12	0.4702194357366771	0.030340155206488265	ENSMUSG00000021478, ENSMUSG00000036438, ENSMUSG00000028161, ENSMUSG00000019828, ENSMUSG00000032827, ENSMUSG00000028785, ENSMUSG00000024122, ENSMUSG00000048677, ENSMUSG00000001175, ENSMUSG00000061578, ENSMUSG00000043668, ENSMUSG00000022015	2175	35	12524	1.9742266009852214	1.0	1.0	99.72910216718266
GOTERM_MF_DIRECT	GO:0005085~guanyl-nucleotide exchange factor activity	38	1.489028213166144	0.030557225718942004	ENSMUSG00000035954, ENSMUSG00000029333, ENSMUSG00000039716, ENSMUSG00000034801, ENSMUSG00000024241, ENSMUSG00000026482, ENSMUSG00000009681, ENSMUSG00000031093, ENSMUSG00000040964, ENSMUSG00000021990, ENSMUSG00000025656, ENSMUSG00000021895, ENSMUSG00000040940, ENSMUSG00000021215, ENSMUSG00000019467, ENSMUSG00000041354, ENSMUSG00000041112, ENSMUSG00000032946, ENSMUSG00000034066, ENSMUSG00000037533,…	2132	155	12046	1.3851842885674515	1.0	0.9716207549629304	96.50436298524122
GOTERM_MF_DIRECT	GO:0005088~Ras guanyl-nucleotide exchange factor activity	6	0.23510971786833856	0.031091864158813775	ENSMUSG00000030134, ENSMUSG00000029333, ENSMUSG00000034801, ENSMUSG00000024241, ENSMUSG00000027347, ENSMUSG00000030589	2132	11	12046	3.0818693501620333	1.0	0.9716207549629304	96.50436298524122
GOTERM_BP_DIRECT	GO:0046426~negative regulation of JAK-STAT cascade	11	0.43103448275862066	0.03197860837378728	ENSMUSG00000052581, ENSMUSG00000020027, ENSMUSG00000047787, ENSMUSG00000045287, ENSMUSG00000049939, ENSMUSG00000038485, ENSMUSG00000009073, ENSMUSG00000060780, ENSMUSG00000037104, ENSMUSG00000042846, ENSMUSG00000032578	2175	31	12524	2.0432183908045976	1.0	1.0	99.72910216718266
GOTERM_BP_DIRECT	GO:0006979~response to oxidative stress	30	1.1755485893416928	0.032120785979765455	ENSMUSG00000023094, ENSMUSG00000079037, ENSMUSG00000028484, ENSMUSG00000027577, ENSMUSG00000025950, ENSMUSG00000020303, ENSMUSG00000009292, ENSMUSG00000006818, ENSMUSG00000004936, ENSMUSG00000034463, ENSMUSG00000032802, ENSMUSG00000047250, ENSMUSG00000032667, ENSMUSG00000054733, ENSMUSG00000059734, ENSMUSG00000028890, ENSMUSG00000028393, ENSMUSG00000004341, ENSMUSG00000027187, ENSMUSG00000032350,…	2175	119	12524	1.4516372066067806	1.0	1.0	99.72910216718266
GOTERM_CC_DIRECT	GO:0016328~lateral plasma membrane	14	0.54858934169279	0.03221270199096461	ENSMUSG00000029015, ENSMUSG00000022770, ENSMUSG00000001552, ENSMUSG00000069601, ENSMUSG00000069441, ENSMUSG00000020888, ENSMUSG00000024969, ENSMUSG00000052105, ENSMUSG00000044393, ENSMUSG00000017774, ENSMUSG00000030223, ENSMUSG00000032259, ENSMUSG00000071317, ENSMUSG00000050556	2332	44	13426	1.831864961796351	0.9999999999988268	0.4504409495069885	43.594523361105445
GOTERM_BP_DIRECT	GO:0006939~smooth muscle contraction	7	0.274294670846395	0.03283735824718745	ENSMUSG00000034997, ENSMUSG00000020635, ENSMUSG00000051331, ENSMUSG00000027950, ENSMUSG00000035200, ENSMUSG00000048677, ENSMUSG00000028525	2175	15	12524	2.6871417624521072	1.0	1.0	99.72910216718266
KEGG_PATHWAY	mmu04015:Rap1 signaling pathway	44	1.7241379310344827	0.033887865641636386	ENSMUSG00000035954, ENSMUSG00000039936, ENSMUSG00000004451, ENSMUSG00000030583, ENSMUSG00000005580, ENSMUSG00000029053, ENSMUSG00000025499, ENSMUSG00000025551, ENSMUSG00000042700, ENSMUSG00000022840, ENSMUSG00000023951, ENSMUSG00000041351, ENSMUSG00000044288, ENSMUSG00000025812, ENSMUSG00000044641, ENSMUSG00000020901, ENSMUSG00000030209, ENSMUSG00000004936, ENSMUSG00000036585, ENSMUSG00000032946,…	896	191	5192	1.3348915482423336	0.9999287757778086	0.22722956857558363	20.842999995242383
KEGG_PATHWAY	mmu04810:Regulation of actin cytoskeleton	43	1.6849529780564265	0.03416273017195688	ENSMUSG00000039936, ENSMUSG00000034801, ENSMUSG00000008475, ENSMUSG00000032243, ENSMUSG00000034902, ENSMUSG00000014956, ENSMUSG00000024241, ENSMUSG00000025372, ENSMUSG00000025499, ENSMUSG00000025551, ENSMUSG00000028126, ENSMUSG00000020340, ENSMUSG00000040940, ENSMUSG00000021676, ENSMUSG00000001507, ENSMUSG00000015143, ENSMUSG00000040385, ENSMUSG00000024867, ENSMUSG00000025417, ENSMUSG00000020901,…	896	186	5192	1.339621735791091	0.9999341740831815	0.22722956857558363	20.842999995242383
GOTERM_BP_DIRECT	GO:0010765~positive regulation of sodium ion transport	9	0.35266457680250785	0.03424496618932972	ENSMUSG00000069601, ENSMUSG00000019194, ENSMUSG00000027523, ENSMUSG00000025551, ENSMUSG00000046480, ENSMUSG00000024589, ENSMUSG00000041245, ENSMUSG00000038437, ENSMUSG00000032511	2175	23	12524	2.253193403298351	1.0	1.0	99.72910216718266
GOTERM_BP_DIRECT	GO:0051899~membrane depolarization	8	0.3134796238244514	0.034280899976424514	ENSMUSG00000019146, ENSMUSG00000029053, ENSMUSG00000019194, ENSMUSG00000027577, ENSMUSG00000002028, ENSMUSG00000027950, ENSMUSG00000020178, ENSMUSG00000032511	2175	19	12524	2.424488808227465	1.0	1.0	99.72910216718266
GOTERM_CC_DIRECT	GO:0097440~apical dendrite	8	0.3134796238244514	0.03431940080444368	ENSMUSG00000032356, ENSMUSG00000029101, ENSMUSG00000006476, ENSMUSG00000020435, ENSMUSG00000030495, ENSMUSG00000059456, ENSMUSG00000031328, ENSMUSG00000021730	2332	19	13426	2.4241220547079534	0.9999999999998115	0.4594307208217333	44.464570358432354
KEGG_PATHWAY	mmu04970:Salivary secretion	18	0.7053291536050157	0.034329647050987455	ENSMUSG00000031376, ENSMUSG00000036438, ENSMUSG00000026463, ENSMUSG00000005580, ENSMUSG00000051177, ENSMUSG00000028854, ENSMUSG00000027523, ENSMUSG00000001175, ENSMUSG00000020431, ENSMUSG00000022840, ENSMUSG00000022994, ENSMUSG00000063142, ENSMUSG00000078816, ENSMUSG00000019943, ENSMUSG00000030302, ENSMUSG00000033910, ENSMUSG00000052889, ENSMUSG00000030102	896	63	5192	1.6556122448979593	0.9999372512847708	0.22722956857558363	20.842999995242383
GOTERM_MF_DIRECT	GO:0019904~protein domain specific binding	58	2.272727272727273	0.03441836987228321	ENSMUSG00000032202, ENSMUSG00000058756, ENSMUSG00000022285, ENSMUSG00000002997, ENSMUSG00000007207, ENSMUSG00000061689, ENSMUSG00000001507, ENSMUSG00000039153, ENSMUSG00000015143, ENSMUSG00000018411, ENSMUSG00000009073, ENSMUSG00000047495, ENSMUSG00000059208, ENSMUSG00000032127, ENSMUSG00000036438, ENSMUSG00000031144, ENSMUSG00000051331, ENSMUSG00000026797, ENSMUSG00000027523, ENSMUSG00000020455,…	2132	256	12046	1.2800993785178236	1.0	1.0	99.38423645320196
GOTERM_BP_DIRECT	GO:0050832~defense response to fungus	5	0.1959247648902821	0.035133356559698625	ENSMUSG00000039936, ENSMUSG00000049709, ENSMUSG00000030281, ENSMUSG00000031827, ENSMUSG00000002897	2175	8	12524	3.5988505747126434	1.0	1.0	99.72910216718266
GOTERM_BP_DIRECT	GO:0043547~positive regulation of GTPase activity	29	1.1363636363636365	0.03514181391668727	ENSMUSG00000031355, ENSMUSG00000029333, ENSMUSG00000025499, ENSMUSG00000031292, ENSMUSG00000028149, ENSMUSG00000062312, ENSMUSG00000041351, ENSMUSG00000021215, ENSMUSG00000020888, ENSMUSG00000004936, ENSMUSG00000032946, ENSMUSG00000037533, ENSMUSG00000031778, ENSMUSG00000053646, ENSMUSG00000032356, ENSMUSG00000036856, ENSMUSG00000041986, ENSMUSG00000027523, ENSMUSG00000027347, ENSMUSG00000026475,…	2175	115	12524	1.4520579710144927	1.0	1.0	99.72910216718266
GOTERM_CC_DIRECT	GO:0005892~acetylcholine-gated channel complex	5	0.1959247648902821	0.03515823300698857	ENSMUSG00000035594, ENSMUSG00000027577, ENSMUSG00000027950, ENSMUSG00000035200, ENSMUSG00000030525	2332	8	13426	3.5983061749571186	0.9999999999999091	0.4594307208217333	44.464570358432354
GOTERM_CC_DIRECT	GO:0001533~cornified envelope	5	0.1959247648902821	0.03515823300698857	ENSMUSG00000024846, ENSMUSG00000034282, ENSMUSG00000043165, ENSMUSG00000054889, ENSMUSG00000050359	2332	8	13426	3.5983061749571186	0.9999999999999091	0.4594307208217333	44.464570358432354
GOTERM_CC_DIRECT	GO:0048471~perinuclear region of cytoplasm	129	5.054858934169279	0.035295500647330086	ENSMUSG00000031112, ENSMUSG00000028063, ENSMUSG00000059248, ENSMUSG00000029713, ENSMUSG00000002997, ENSMUSG00000020340, ENSMUSG00000000296, ENSMUSG00000042249, ENSMUSG00000021798, ENSMUSG00000070047, ENSMUSG00000029838, ENSMUSG00000004936, ENSMUSG00000038665, ENSMUSG00000038545, ENSMUSG00000056820, ENSMUSG00000057110, ENSMUSG00000028854, ENSMUSG00000025586, ENSMUSG00000027523, ENSMUSG00000020173,…	2332	636	13426	1.167752192627593	0.9999999999999193	0.4594307208217333	44.464570358432354
KEGG_PATHWAY	mmu04390:Hippo signaling pathway	33	1.293103448275862	0.03557210932540589	ENSMUSG00000037815, ENSMUSG00000029378, ENSMUSG00000029053, ENSMUSG00000014956, ENSMUSG00000022285, ENSMUSG00000027358, ENSMUSG00000021253, ENSMUSG00000020782, ENSMUSG00000040385, ENSMUSG00000025812, ENSMUSG00000044641, ENSMUSG00000020888, ENSMUSG00000022329, ENSMUSG00000009073, ENSMUSG00000063681, ENSMUSG00000036585, ENSMUSG00000036856, ENSMUSG00000018849, ENSMUSG00000029120, ENSMUSG00000022052,…	896	136	5192	1.4060530462184875	0.9999560737717463	0.22997782308053108	21.095088088322093
GOTERM_CC_DIRECT	GO:0005856~cytoskeleton	201	7.876175548589341	0.0363401113870054	ENSMUSG00000059248, ENSMUSG00000026202, ENSMUSG00000040860, ENSMUSG00000021798, ENSMUSG00000022768, ENSMUSG00000069601, ENSMUSG00000018372, ENSMUSG00000030707, ENSMUSG00000034066, ENSMUSG00000038545, ENSMUSG00000058835, ENSMUSG00000028294, ENSMUSG00000034616, ENSMUSG00000022076, ENSMUSG00000027883, ENSMUSG00000028059, ENSMUSG00000022995, ENSMUSG00000001155, ENSMUSG00000040852, ENSMUSG00000041263,…	2332	1028	13426	1.125695783916546	0.9999999999999675	0.4594307208217333	44.464570358432354
GOTERM_CC_DIRECT	GO:0016023~cytoplasmic, membrane-bounded vesicle	33	1.293103448275862	0.03656240890796439	ENSMUSG00000029672, ENSMUSG00000030000, ENSMUSG00000002458, ENSMUSG00000024122, ENSMUSG00000006930, ENSMUSG00000047976, ENSMUSG00000050812, ENSMUSG00000002459, ENSMUSG00000033998, ENSMUSG00000010136, ENSMUSG00000033578, ENSMUSG00000039735, ENSMUSG00000034997, ENSMUSG00000018909, ENSMUSG00000031168, ENSMUSG00000056941, ENSMUSG00000028173, ENSMUSG00000034813, ENSMUSG00000027584, ENSMUSG00000022099,…	2332	135	13426	1.4073375262054508	0.9999999999999732	0.4594307208217333	44.464570358432354
GOTERM_CC_DIRECT	GO:0043195~terminal bouton	25	0.9796238244514107	0.03668874647801684	ENSMUSG00000053025, ENSMUSG00000028222, ENSMUSG00000042429, ENSMUSG00000022841, ENSMUSG00000062151, ENSMUSG00000001986, ENSMUSG00000063142, ENSMUSG00000030209, ENSMUSG00000033615, ENSMUSG00000056755, ENSMUSG00000034799, ENSMUSG00000006024, ENSMUSG00000030890, ENSMUSG00000031144, ENSMUSG00000026452, ENSMUSG00000026797, ENSMUSG00000028456, ENSMUSG00000063239, ENSMUSG00000026959, ENSMUSG00000000826,…	2332	96	13426	1.4992942395654658	0.999999999999976	0.4594307208217333	44.464570358432354
GOTERM_BP_DIRECT	GO:0007528~neuromuscular junction development	12	0.4702194357366771	0.03704983093368172	ENSMUSG00000034799, ENSMUSG00000069601, ENSMUSG00000019146, ENSMUSG00000035606, ENSMUSG00000057914, ENSMUSG00000028456, ENSMUSG00000062312, ENSMUSG00000017412, ENSMUSG00000032216, ENSMUSG00000035357, ENSMUSG00000020882, ENSMUSG00000030774	2175	36	12524	1.9193869731800763	1.0	1.0	99.72910216718266
GOTERM_BP_DIRECT	GO:0042220~response to cocaine	12	0.4702194357366771	0.03704983093368172	ENSMUSG00000021478, ENSMUSG00000044288, ENSMUSG00000031870, ENSMUSG00000057880, ENSMUSG00000059456, ENSMUSG00000049112, ENSMUSG00000027950, ENSMUSG00000049511, ENSMUSG00000020929, ENSMUSG00000020661, ENSMUSG00000032259, ENSMUSG00000026986	2175	36	12524	1.9193869731800763	1.0	1.0	99.72910216718266
GOTERM_MF_DIRECT	GO:0035255~ionotropic glutamate receptor binding	10	0.3918495297805642	0.037222222842148066	ENSMUSG00000022623, ENSMUSG00000022812, ENSMUSG00000036902, ENSMUSG00000019146, ENSMUSG00000030209, ENSMUSG00000027523, ENSMUSG00000022770, ENSMUSG00000032216, ENSMUSG00000032259, ENSMUSG00000025885	2132	27	12046	2.0926273365297754	1.0	1.0	99.38423645320196
GOTERM_MF_DIRECT	GO:0008066~glutamate receptor activity	5	0.1959247648902821	0.03744392894178053	ENSMUSG00000049583, ENSMUSG00000019828, ENSMUSG00000024211, ENSMUSG00000063239, ENSMUSG00000056755	2132	8	12046	3.5313086303939967	1.0	1.0	99.38423645320196
GOTERM_MF_DIRECT	GO:0004889~acetylcholine-activated cation-selective channel activity	5	0.1959247648902821	0.03744392894178053	ENSMUSG00000035594, ENSMUSG00000027577, ENSMUSG00000027950, ENSMUSG00000035200, ENSMUSG00000030525	2132	8	12046	3.5313086303939967	1.0	1.0	99.38423645320196
GOTERM_MF_DIRECT	GO:0004972~NMDA glutamate receptor activity	5	0.1959247648902821	0.03744392894178053	ENSMUSG00000035745, ENSMUSG00000026959, ENSMUSG00000059456, ENSMUSG00000030209, ENSMUSG00000002771	2132	8	12046	3.5313086303939967	1.0	1.0	99.38423645320196
GOTERM_MF_DIRECT	GO:0048365~Rac GTPase binding	13	0.5094043887147335	0.039387322184201184	ENSMUSG00000004054, ENSMUSG00000033940, ENSMUSG00000035954, ENSMUSG00000030220, ENSMUSG00000027002, ENSMUSG00000027296, ENSMUSG00000031292, ENSMUSG00000028059, ENSMUSG00000021676, ENSMUSG00000020888, ENSMUSG00000055805, ENSMUSG00000031328, ENSMUSG00000038822	2132	40	12046	1.8362804878048782	1.0	1.0	99.38423645320196
GOTERM_BP_DIRECT	GO:0008277~regulation of G-protein coupled receptor protein signaling pathway	11	0.43103448275862066	0.039503655825811924	ENSMUSG00000011877, ENSMUSG00000018909, ENSMUSG00000020599, ENSMUSG00000024998, ENSMUSG00000036062, ENSMUSG00000025813, ENSMUSG00000051177, ENSMUSG00000052087, ENSMUSG00000051401, ENSMUSG00000035620, ENSMUSG00000025437	2175	32	12524	1.979367816091954	1.0	1.0	99.72910216718266
GOTERM_BP_DIRECT	GO:2000650~negative regulation of sodium ion transmembrane transporter activity	4	0.1567398119122257	0.039599846883081165	ENSMUSG00000044254, ENSMUSG00000053819, ENSMUSG00000024589, ENSMUSG00000032216	2175	5	12524	4.606528735632184	1.0	1.0	99.72910216718266
GOTERM_BP_DIRECT	GO:1900454~positive regulation of long term synaptic depression	4	0.1567398119122257	0.039599846883081165	ENSMUSG00000018411, ENSMUSG00000032827, ENSMUSG00000041115, ENSMUSG00000050556	2175	5	12524	4.606528735632184	1.0	1.0	99.72910216718266
GOTERM_BP_DIRECT	GO:0048639~positive regulation of developmental growth	4	0.1567398119122257	0.039599846883081165	ENSMUSG00000024164, ENSMUSG00000051177, ENSMUSG00000022672, ENSMUSG00000022770	2175	5	12524	4.606528735632184	1.0	1.0	99.72910216718266
GOTERM_CC_DIRECT	GO:0048787~presynaptic active zone membrane	4	0.1567398119122257	0.039621539693983875	ENSMUSG00000063142, ENSMUSG00000062372, ENSMUSG00000063239, ENSMUSG00000056755	2332	5	13426	4.605831903945111	0.9999999999999981	0.4822552588630675	46.67357213311214
GOTERM_CC_DIRECT	GO:0031410~cytoplasmic vesicle	116	4.545454545454546	0.03966104035941795	ENSMUSG00000029672, ENSMUSG00000038949, ENSMUSG00000053025, ENSMUSG00000049686, ENSMUSG00000062372, ENSMUSG00000030707, ENSMUSG00000079657, ENSMUSG00000010136, ENSMUSG00000036636, ENSMUSG00000028173, ENSMUSG00000033124, ENSMUSG00000056941, ENSMUSG00000041308, ENSMUSG00000027523, ENSMUSG00000062542, ENSMUSG00000029428, ENSMUSG00000001313, ENSMUSG00000028059, ENSMUSG00000020297, ENSMUSG00000063239,…	2332	569	13426	1.1737181477540266	0.9999999999999982	0.4822552588630675	46.67357213311214
GOTERM_BP_DIRECT	GO:0006810~transport	297	11.637931034482758	0.0411906989193087	ENSMUSG00000053025, ENSMUSG00000028982, ENSMUSG00000019906, ENSMUSG00000028744, ENSMUSG00000049686, ENSMUSG00000025354, ENSMUSG00000020100, ENSMUSG00000042246, ENSMUSG00000005069, ENSMUSG00000057060, ENSMUSG00000035152, ENSMUSG00000079657, ENSMUSG00000032449, ENSMUSG00000037579, ENSMUSG00000050556, ENSMUSG00000039878, ENSMUSG00000031343, ENSMUSG00000001150, ENSMUSG00000030376, ENSMUSG00000030495,…	2175	1560	12524	1.09626525198939	1.0	1.0	99.72910216718266
GOTERM_CC_DIRECT	GO:0005882~intermediate filament	13	0.5094043887147335	0.04148500607915194	ENSMUSG00000028063, ENSMUSG00000035849, ENSMUSG00000041025, ENSMUSG00000046834, ENSMUSG00000020178, ENSMUSG00000001552, ENSMUSG00000038271, ENSMUSG00000051617, ENSMUSG00000067594, ENSMUSG00000019761, ENSMUSG00000020932, ENSMUSG00000054889, ENSMUSG00000034593	2332	41	13426	1.8254821570514161	0.9999999999999997	0.4972274300058354	48.122607051816246
KEGG_PATHWAY	mmu04114:Oocyte meiosis	25	0.9796238244514107	0.04155013470332893	ENSMUSG00000031870, ENSMUSG00000028161, ENSMUSG00000005580, ENSMUSG00000014956, ENSMUSG00000036928, ENSMUSG00000022285, ENSMUSG00000022840, ENSMUSG00000040385, ENSMUSG00000004936, ENSMUSG00000059409, ENSMUSG00000033953, ENSMUSG00000030102, ENSMUSG00000036438, ENSMUSG00000057897, ENSMUSG00000028212, ENSMUSG00000076432, ENSMUSG00000025586, ENSMUSG00000002324, ENSMUSG00000063358, ENSMUSG00000001175,…	896	98	5192	1.4782252186588922	0.9999921526325392	0.26252130562557824	24.08019170306563
GOTERM_MF_DIRECT	GO:0050291~sphingosine N-acyltransferase activity	4	0.1567398119122257	0.041677643270928065	ENSMUSG00000015714, ENSMUSG00000023021, ENSMUSG00000008206, ENSMUSG00000058966	2132	5	12046	4.520075046904315	1.0	1.0	99.38423645320196
GOTERM_BP_DIRECT	GO:0048169~regulation of long-term neuronal synaptic plasticity	10	0.3918495297805642	0.04181727027805896	ENSMUSG00000021478, ENSMUSG00000026959, ENSMUSG00000038418, ENSMUSG00000031144, ENSMUSG00000057897, ENSMUSG00000049583, ENSMUSG00000030209, ENSMUSG00000025499, ENSMUSG00000067629, ENSMUSG00000032259	2175	28	12524	2.0564860426929394	1.0	1.0	99.72910216718266
GOTERM_CC_DIRECT	GO:0042383~sarcolemma	27	1.0579937304075235	0.042245163499085484	ENSMUSG00000007122, ENSMUSG00000028161, ENSMUSG00000026463, ENSMUSG00000041119, ENSMUSG00000020241, ENSMUSG00000021870, ENSMUSG00000022840, ENSMUSG00000022565, ENSMUSG00000069601, ENSMUSG00000030805, ENSMUSG00000037493, ENSMUSG00000071317, ENSMUSG00000033953, ENSMUSG00000050556, ENSMUSG00000051331, ENSMUSG00000030592, ENSMUSG00000028854, ENSMUSG00000027523, ENSMUSG00000024112, ENSMUSG00000060882,…	2332	107	13426	1.452774081851846	0.9999999999999998	0.49920693205257355	48.3141869876865
GOTERM_BP_DIRECT	GO:0051764~actin crosslink formation	6	0.23510971786833856	0.04249465068079858	ENSMUSG00000015143, ENSMUSG00000025372, ENSMUSG00000020173, ENSMUSG00000031328, ENSMUSG00000024501, ENSMUSG00000026414	2175	12	12524	2.879080459770115	1.0	1.0	99.72910216718266
GOTERM_BP_DIRECT	GO:0032092~positive regulation of protein binding	18	0.7053291536050157	0.04249551535160098	ENSMUSG00000018909, ENSMUSG00000030123, ENSMUSG00000060802, ENSMUSG00000004451, ENSMUSG00000030000, ENSMUSG00000026383, ENSMUSG00000027358, ENSMUSG00000020681, ENSMUSG00000025437, ENSMUSG00000029106, ENSMUSG00000028906, ENSMUSG00000021611, ENSMUSG00000024855, ENSMUSG00000022812, ENSMUSG00000022329, ENSMUSG00000047123, ENSMUSG00000030309, ENSMUSG00000032715	2175	64	12524	1.6194827586206897	1.0	1.0	99.72910216718266
KEGG_PATHWAY	mmu05200:Pathways in cancer	75	2.938871473354232	0.04346693108707041	ENSMUSG00000004451, ENSMUSG00000037815, ENSMUSG00000027490, ENSMUSG00000032000, ENSMUSG00000005580, ENSMUSG00000029999, ENSMUSG00000029713, ENSMUSG00000025551, ENSMUSG00000022840, ENSMUSG00000040940, ENSMUSG00000001507, ENSMUSG00000019464, ENSMUSG00000021559, ENSMUSG00000020901, ENSMUSG00000004936, ENSMUSG00000079658, ENSMUSG00000030589, ENSMUSG00000014850, ENSMUSG00000071658, ENSMUSG00000039713,…	896	357	5192	1.2173619447779112	0.9999954929028068	0.26308558073143506	24.1319507505453
KEGG_PATHWAY	mmu01210:2-Oxocarboxylic acid metabolism	7	0.274294670846395	0.04353214645196407	ENSMUSG00000032279, ENSMUSG00000023262, ENSMUSG00000025950, ENSMUSG00000027406, ENSMUSG00000025190, ENSMUSG00000030268, ENSMUSG00000022477	896	16	5192	2.53515625	0.9999955772259538	0.26308558073143506	24.1319507505453
GOTERM_MF_DIRECT	GO:0032947~protein complex scaffold	14	0.54858934169279	0.04378514323666988	ENSMUSG00000024170, ENSMUSG00000018849, ENSMUSG00000057440, ENSMUSG00000040407, ENSMUSG00000007617, ENSMUSG00000022770, ENSMUSG00000020331, ENSMUSG00000022016, ENSMUSG00000066406, ENSMUSG00000023018, ENSMUSG00000042388, ENSMUSG00000050812, ENSMUSG00000018428, ENSMUSG00000045095	2132	45	12046	1.7578069626850115	1.0	1.0	99.38423645320196
GOTERM_BP_DIRECT	GO:0042755~eating behavior	9	0.35266457680250785	0.04378767979074621	ENSMUSG00000029223, ENSMUSG00000027584, ENSMUSG00000004040, ENSMUSG00000025905, ENSMUSG00000049112, ENSMUSG00000039059, ENSMUSG00000020681, ENSMUSG00000050511, ENSMUSG00000020178	2175	24	12524	2.1593103448275865	1.0	1.0	99.72910216718266
GOTERM_BP_DIRECT	GO:0007214~gamma-aminobutyric acid signaling pathway	9	0.35266457680250785	0.04378767979074621	ENSMUSG00000031343, ENSMUSG00000029211, ENSMUSG00000036062, ENSMUSG00000055026, ENSMUSG00000010803, ENSMUSG00000055078, ENSMUSG00000017412, ENSMUSG00000023267, ENSMUSG00000000560	2175	24	12524	2.1593103448275865	1.0	1.0	99.72910216718266
GOTERM_BP_DIRECT	GO:0007189~adenylate cyclase-activating G-protein coupled receptor signaling pathway	12	0.4702194357366771	0.04473100938147598	ENSMUSG00000021478, ENSMUSG00000019464, ENSMUSG00000028036, ENSMUSG00000005580, ENSMUSG00000059588, ENSMUSG00000027523, ENSMUSG00000020431, ENSMUSG00000020178, ENSMUSG00000040125, ENSMUSG00000022840, ENSMUSG00000022994, ENSMUSG00000018634	2175	37	12524	1.8675116495806148	1.0	1.0	99.72910216718266
GOTERM_CC_DIRECT	GO:0044297~cell body	24	0.9404388714733543	0.04493837150233249	ENSMUSG00000055471, ENSMUSG00000028222, ENSMUSG00000059456, ENSMUSG00000031161, ENSMUSG00000055078, ENSMUSG00000030161, ENSMUSG00000029713, ENSMUSG00000026235, ENSMUSG00000042429, ENSMUSG00000025068, ENSMUSG00000024501, ENSMUSG00000025437, ENSMUSG00000042554, ENSMUSG00000029711, ENSMUSG00000018411, ENSMUSG00000022812, ENSMUSG00000020932, ENSMUSG00000009073, ENSMUSG00000037196, ENSMUSG00000031748,…	2332	93	13426	1.4857522270790684	1.0	0.5236568568119023	50.68049674985276
GOTERM_BP_DIRECT	GO:0060749~mammary gland alveolus development	7	0.274294670846395	0.04502451013233049	ENSMUSG00000020027, ENSMUSG00000046532, ENSMUSG00000029378, ENSMUSG00000029999, ENSMUSG00000025422, ENSMUSG00000023951, ENSMUSG00000022015	2175	16	12524	2.5191954022988505	1.0	1.0	99.72910216718266
GOTERM_BP_DIRECT	GO:0044849~estrous cycle	7	0.274294670846395	0.04502451013233049	ENSMUSG00000038418, ENSMUSG00000029838, ENSMUSG00000027584, ENSMUSG00000025905, ENSMUSG00000049112, ENSMUSG00000030898, ENSMUSG00000062312	2175	16	12524	2.5191954022988505	1.0	1.0	99.72910216718266
GOTERM_BP_DIRECT	GO:0050905~neuromuscular process	8	0.3134796238244514	0.0450649138225752	ENSMUSG00000047976, ENSMUSG00000026959, ENSMUSG00000029223, ENSMUSG00000037251, ENSMUSG00000023033, ENSMUSG00000028931, ENSMUSG00000025551, ENSMUSG00000005069	2175	20	12524	2.303264367816092	1.0	1.0	99.72910216718266
GOTERM_BP_DIRECT	GO:0001964~startle response	8	0.3134796238244514	0.0450649138225752	ENSMUSG00000021478, ENSMUSG00000047976, ENSMUSG00000026959, ENSMUSG00000045573, ENSMUSG00000045871, ENSMUSG00000030209, ENSMUSG00000002771, ENSMUSG00000032259	2175	20	12524	2.303264367816092	1.0	1.0	99.72910216718266
GOTERM_MF_DIRECT	GO:0008144~drug binding	22	0.8620689655172413	0.04553043958108076	ENSMUSG00000034997, ENSMUSG00000032773, ENSMUSG00000028161, ENSMUSG00000010803, ENSMUSG00000027577, ENSMUSG00000027950, ENSMUSG00000049511, ENSMUSG00000020681, ENSMUSG00000020572, ENSMUSG00000000440, ENSMUSG00000021478, ENSMUSG00000044288, ENSMUSG00000023868, ENSMUSG00000017491, ENSMUSG00000030209, ENSMUSG00000039059, ENSMUSG00000035200, ENSMUSG00000030525, ENSMUSG00000031842, ENSMUSG00000032788,…	2132	82	12046	1.5158788267057153	1.0	1.0	99.38423645320196
GOTERM_MF_DIRECT	GO:0005102~receptor binding	69	2.7037617554858935	0.046704525768507074	ENSMUSG00000052372, ENSMUSG00000025950, ENSMUSG00000025551, ENSMUSG00000028664, ENSMUSG00000061762, ENSMUSG00000040663, ENSMUSG00000021278, ENSMUSG00000021478, ENSMUSG00000045038, ENSMUSG00000028949, ENSMUSG00000023018, ENSMUSG00000022847, ENSMUSG00000030309, ENSMUSG00000031558, ENSMUSG00000091705, ENSMUSG00000035678, ENSMUSG00000034813, ENSMUSG00000059456, ENSMUSG00000025020, ENSMUSG00000046719,…	2132	317	12046	1.2298311444652907	1.0	1.0	99.38423645320196
GOTERM_BP_DIRECT	GO:0009566~fertilization	11	0.43103448275862066	0.048159623759600145	ENSMUSG00000050957, ENSMUSG00000042572, ENSMUSG00000046532, ENSMUSG00000009628, ENSMUSG00000062300, ENSMUSG00000002324, ENSMUSG00000020131, ENSMUSG00000013787, ENSMUSG00000060445, ENSMUSG00000071636, ENSMUSG00000011751	2175	33	12524	1.9193869731800766	1.0	1.0	99.72910216718266
GOTERM_MF_DIRECT	GO:0051015~actin filament binding	30	1.1755485893416928	0.0485866771693165	ENSMUSG00000039959, ENSMUSG00000037815, ENSMUSG00000008475, ENSMUSG00000030000, ENSMUSG00000028328, ENSMUSG00000042700, ENSMUSG00000044700, ENSMUSG00000028943, ENSMUSG00000021676, ENSMUSG00000015143, ENSMUSG00000051747, ENSMUSG00000020900, ENSMUSG00000030707, ENSMUSG00000032827, ENSMUSG00000052698, ENSMUSG00000055805, ENSMUSG00000020908, ENSMUSG00000033066, ENSMUSG00000021061, ENSMUSG00000019261,…	2132	121	12046	1.400849704619106	1.0	1.0	99.38423645320196
GOTERM_BP_DIRECT	GO:0043087~regulation of GTPase activity	19	0.744514106583072	0.05028666946936719	ENSMUSG00000031453, ENSMUSG00000031398, ENSMUSG00000031355, ENSMUSG00000056486, ENSMUSG00000030084, ENSMUSG00000026235, ENSMUSG00000027347, ENSMUSG00000032050, ENSMUSG00000020130, ENSMUSG00000026812, ENSMUSG00000067629, ENSMUSG00000026259, ENSMUSG00000042700, ENSMUSG00000021676, ENSMUSG00000041351, ENSMUSG00000038665, ENSMUSG00000050310, ENSMUSG00000036863, ENSMUSG00000071317	2175	70	12524	1.5629293924466336	1.0	1.0	99.72910216718266
GOTERM_MF_DIRECT	GO:0046983~protein dimerization activity	34	1.3322884012539185	0.05034858466305349	ENSMUSG00000058756, ENSMUSG00000059625, ENSMUSG00000057469, ENSMUSG00000028161, ENSMUSG00000027490, ENSMUSG00000022463, ENSMUSG00000063887, ENSMUSG00000021575, ENSMUSG00000025930, ENSMUSG00000074968, ENSMUSG00000021379, ENSMUSG00000020566, ENSMUSG00000040187, ENSMUSG00000066197, ENSMUSG00000026825, ENSMUSG00000022329, ENSMUSG00000038342, ENSMUSG00000037996, ENSMUSG00000032489, ENSMUSG00000030543,…	2132	141	12046	1.3624339680385344	1.0	1.0	99.38423645320196
KEGG_PATHWAY	mmu04961:Endocrine and other factor-regulated calcium reabsorption	12	0.4702194357366771	0.05078878497781462	ENSMUSG00000026825, ENSMUSG00000047126, ENSMUSG00000005580, ENSMUSG00000028222, ENSMUSG00000051177, ENSMUSG00000035152, ENSMUSG00000027523, ENSMUSG00000078816, ENSMUSG00000060279, ENSMUSG00000052889, ENSMUSG00000022841, ENSMUSG00000022994	896	38	5192	1.8298872180451127	0.9999994635707589	0.3004102600815418	27.555617381580273
GOTERM_MF_DIRECT	GO:0004860~protein kinase inhibitor activity	14	0.54858934169279	0.05150384210617017	ENSMUSG00000052581, ENSMUSG00000042846, ENSMUSG00000029359, ENSMUSG00000046447, ENSMUSG00000020027, ENSMUSG00000047787, ENSMUSG00000049939, ENSMUSG00000045287, ENSMUSG00000038485, ENSMUSG00000060780, ENSMUSG00000032715, ENSMUSG00000037104, ENSMUSG00000032501, ENSMUSG00000032578	2132	46	12046	1.7195937678440332	1.0	1.0	99.38423645320196
GOTERM_BP_DIRECT	GO:0043523~regulation of neuron apoptotic process	10	0.3918495297805642	0.051612187809983265	ENSMUSG00000007653, ENSMUSG00000026959, ENSMUSG00000006476, ENSMUSG00000079056, ENSMUSG00000011096, ENSMUSG00000044254, ENSMUSG00000055078, ENSMUSG00000023011, ENSMUSG00000027993, ENSMUSG00000063856	2175	29	12524	1.9855727308759412	1.0	1.0	99.72910216718266
GOTERM_BP_DIRECT	GO:0050769~positive regulation of neurogenesis	10	0.3918495297805642	0.051612187809983265	ENSMUSG00000021039, ENSMUSG00000034758, ENSMUSG00000037364, ENSMUSG00000052087, ENSMUSG00000063632, ENSMUSG00000027358, ENSMUSG00000051675, ENSMUSG00000020681, ENSMUSG00000006930, ENSMUSG00000020387	2175	29	12524	1.9855727308759412	1.0	1.0	99.72910216718266
GOTERM_CC_DIRECT	GO:0030117~membrane coat	10	0.3918495297805642	0.05167785914423429	ENSMUSG00000026825, ENSMUSG00000047126, ENSMUSG00000004849, ENSMUSG00000035152, ENSMUSG00000033916, ENSMUSG00000054702, ENSMUSG00000038467, ENSMUSG00000060279, ENSMUSG00000030058, ENSMUSG00000031367	2332	29	13426	1.9852723723901344	1.0	0.5939414222193503	57.482769349477046
GOTERM_BP_DIRECT	GO:0016310~phosphorylation	114	4.467084639498433	0.05283716888975523	ENSMUSG00000031112, ENSMUSG00000034744, ENSMUSG00000061207, ENSMUSG00000050271, ENSMUSG00000034902, ENSMUSG00000023050, ENSMUSG00000061288, ENSMUSG00000024782, ENSMUSG00000042249, ENSMUSG00000005102, ENSMUSG00000021559, ENSMUSG00000004936, ENSMUSG00000001270, ENSMUSG00000030890, ENSMUSG00000016528, ENSMUSG00000063358, ENSMUSG00000021385, ENSMUSG00000026834, ENSMUSG00000020451, ENSMUSG00000061578,…	2175	565	12524	1.1618236191638693	1.0	1.0	99.72910216718266
GOTERM_MF_DIRECT	GO:0005515~protein binding	658	25.783699059561126	0.053799379419004235	ENSMUSG00000025352, ENSMUSG00000019906, ENSMUSG00000029713, ENSMUSG00000023055, ENSMUSG00000048234, ENSMUSG00000049686, ENSMUSG00000024143, ENSMUSG00000040860, ENSMUSG00000058392, ENSMUSG00000026447, ENSMUSG00000025478, ENSMUSG00000029833, ENSMUSG00000061689, ENSMUSG00000029712, ENSMUSG00000071379, ENSMUSG00000097767, ENSMUSG00000070047, ENSMUSG00000030707, ENSMUSG00000039630, ENSMUSG00000020900,…	2132	3539	12046	1.0505119316413674	1.0	1.0	99.38423645320196
GOTERM_BP_DIRECT	GO:0061337~cardiac conduction	5	0.1959247648902821	0.05471594698530094	ENSMUSG00000051331, ENSMUSG00000057123, ENSMUSG00000019194, ENSMUSG00000030557, ENSMUSG00000011751	2175	9	12524	3.198978288633461	1.0	1.0	99.72910216718266
GOTERM_BP_DIRECT	GO:0098911~regulation of ventricular cardiac muscle cell action potential	5	0.1959247648902821	0.05471594698530094	ENSMUSG00000051331, ENSMUSG00000054889, ENSMUSG00000044393, ENSMUSG00000024331, ENSMUSG00000001552	2175	9	12524	3.198978288633461	1.0	1.0	99.72910216718266
GOTERM_BP_DIRECT	GO:0035095~behavioral response to nicotine	5	0.1959247648902821	0.05471594698530094	ENSMUSG00000035594, ENSMUSG00000027577, ENSMUSG00000027950, ENSMUSG00000035200, ENSMUSG00000030525	2175	9	12524	3.198978288633461	1.0	1.0	99.72910216718266
GOTERM_BP_DIRECT	GO:0086002~cardiac muscle cell action potential involved in contraction	5	0.1959247648902821	0.05471594698530094	ENSMUSG00000041695, ENSMUSG00000051331, ENSMUSG00000019194, ENSMUSG00000046480, ENSMUSG00000032511	2175	9	12524	3.198978288633461	1.0	1.0	99.72910216718266
GOTERM_BP_DIRECT	GO:0045760~positive regulation of action potential	5	0.1959247648902821	0.05471594698530094	ENSMUSG00000069601, ENSMUSG00000028854, ENSMUSG00000061762, ENSMUSG00000019429, ENSMUSG00000032511	2175	9	12524	3.198978288633461	1.0	1.0	99.72910216718266
GOTERM_BP_DIRECT	GO:0055008~cardiac muscle tissue morphogenesis	5	0.1959247648902821	0.05471594698530094	ENSMUSG00000051747, ENSMUSG00000027358, ENSMUSG00000031987, ENSMUSG00000029711, ENSMUSG00000006235	2175	9	12524	3.198978288633461	1.0	1.0	99.72910216718266
GOTERM_BP_DIRECT	GO:0048608~reproductive structure development	5	0.1959247648902821	0.05471594698530094	ENSMUSG00000019256, ENSMUSG00000046532, ENSMUSG00000022770, ENSMUSG00000030357, ENSMUSG00000001288	2175	9	12524	3.198978288633461	1.0	1.0	99.72910216718266
GOTERM_BP_DIRECT	GO:0045776~negative regulation of blood pressure	9	0.35266457680250785	0.05492530641158186	ENSMUSG00000044288, ENSMUSG00000027584, ENSMUSG00000057880, ENSMUSG00000057123, ENSMUSG00000027523, ENSMUSG00000039059, ENSMUSG00000042429, ENSMUSG00000019429, ENSMUSG00000032259	2175	25	12524	2.072937931034483	1.0	1.0	99.72910216718266
GOTERM_BP_DIRECT	GO:0048843~negative regulation of axon extension involved in axon guidance	9	0.35266457680250785	0.05492530641158186	ENSMUSG00000031398, ENSMUSG00000000627, ENSMUSG00000028064, ENSMUSG00000025207, ENSMUSG00000001227, ENSMUSG00000028883, ENSMUSG00000025020, ENSMUSG00000034684, ENSMUSG00000038777	2175	25	12524	2.072937931034483	1.0	1.0	99.72910216718266
GOTERM_BP_DIRECT	GO:0007155~cell adhesion	83	3.2523510971786838	0.05493937451817783	ENSMUSG00000031990, ENSMUSG00000037815, ENSMUSG00000032243, ENSMUSG00000034902, ENSMUSG00000027298, ENSMUSG00000022240, ENSMUSG00000020340, ENSMUSG00000022321, ENSMUSG00000027612, ENSMUSG00000045038, ENSMUSG00000001507, ENSMUSG00000017167, ENSMUSG00000069441, ENSMUSG00000020900, ENSMUSG00000052698, ENSMUSG00000034066, ENSMUSG00000037016, ENSMUSG00000029161, ENSMUSG00000005397, ENSMUSG00000029860,…	2175	400	12524	1.1948183908045977	1.0	1.0	99.72910216718266
GOTERM_BP_DIRECT	GO:0007399~nervous system development	71	2.782131661442006	0.05674155134964817	ENSMUSG00000035910, ENSMUSG00000031432, ENSMUSG00000028064, ENSMUSG00000051243, ENSMUSG00000027692, ENSMUSG00000024068, ENSMUSG00000029516, ENSMUSG00000025551, ENSMUSG00000028664, ENSMUSG00000008658, ENSMUSG00000024501, ENSMUSG00000006711, ENSMUSG00000060798, ENSMUSG00000005102, ENSMUSG00000029712, ENSMUSG00000028949, ENSMUSG00000023018, ENSMUSG00000001227, ENSMUSG00000038264, ENSMUSG00000031558,…	2175	337	12524	1.213143695214707	1.0	1.0	99.72910216718266
GOTERM_BP_DIRECT	GO:0007218~neuropeptide signaling pathway	13	0.5094043887147335	0.05780358779192691	ENSMUSG00000033774, ENSMUSG00000027584, ENSMUSG00000061762, ENSMUSG00000047904, ENSMUSG00000044933, ENSMUSG00000068747, ENSMUSG00000043441, ENSMUSG00000045573, ENSMUSG00000016150, ENSMUSG00000025905, ENSMUSG00000018589, ENSMUSG00000050511, ENSMUSG00000018634	2175	43	12524	1.7408393477679764	1.0	1.0	99.72910216718266
GOTERM_MF_DIRECT	GO:0042166~acetylcholine binding	5	0.1959247648902821	0.058147075570792406	ENSMUSG00000035594, ENSMUSG00000027577, ENSMUSG00000027950, ENSMUSG00000035200, ENSMUSG00000030525	2132	9	12046	3.1389410047946638	1.0	1.0	99.38423645320196
GOTERM_BP_DIRECT	GO:0021756~striatum development	6	0.23510971786833856	0.05944963502478017	ENSMUSG00000021478, ENSMUSG00000039419, ENSMUSG00000017491, ENSMUSG00000029104, ENSMUSG00000031755, ENSMUSG00000032259	2175	13	12524	2.6576127320954908	1.0	1.0	99.72910216718266
GOTERM_BP_DIRECT	GO:0030033~microvillus assembly	6	0.23510971786833856	0.05944963502478017	ENSMUSG00000031112, ENSMUSG00000027692, ENSMUSG00000032050, ENSMUSG00000029428, ENSMUSG00000037533, ENSMUSG00000005148	2175	13	12524	2.6576127320954908	1.0	1.0	99.72910216718266
GOTERM_CC_DIRECT	GO:0031253~cell projection membrane	6	0.23510971786833856	0.059496381329425765	ENSMUSG00000041734, ENSMUSG00000036564, ENSMUSG00000022099, ENSMUSG00000022770, ENSMUSG00000071317, ENSMUSG00000024411	2332	13	13426	2.6572107138144876	1.0	0.6745603234511922	65.28521843174828
GOTERM_BP_DIRECT	GO:0048266~behavioral response to pain	7	0.274294670846395	0.059678712590176354	ENSMUSG00000040152, ENSMUSG00000004110, ENSMUSG00000079056, ENSMUSG00000030209, ENSMUSG00000075316, ENSMUSG00000042116, ENSMUSG00000018634	2175	17	12524	2.3710074374577417	1.0	1.0	99.72910216718266
GOTERM_BP_DIRECT	GO:0015012~heparan sulfate proteoglycan biosynthetic process	7	0.274294670846395	0.059678712590176354	ENSMUSG00000028838, ENSMUSG00000039497, ENSMUSG00000032252, ENSMUSG00000020868, ENSMUSG00000050796, ENSMUSG00000071649, ENSMUSG00000027977	2175	17	12524	2.3710074374577417	1.0	1.0	99.72910216718266
GOTERM_MF_DIRECT	GO:0097110~scaffold protein binding	14	0.54858934169279	0.060103607751087966	ENSMUSG00000038319, ENSMUSG00000026463, ENSMUSG00000024112, ENSMUSG00000007617, ENSMUSG00000029516, ENSMUSG00000066877, ENSMUSG00000063887, ENSMUSG00000022840, ENSMUSG00000022994, ENSMUSG00000022623, ENSMUSG00000042388, ENSMUSG00000054889, ENSMUSG00000030525, ENSMUSG00000032511	2132	47	12046	1.683006666400543	1.0	1.0	99.38423645320196
GOTERM_CC_DIRECT	GO:0005929~cilium	49	1.9200626959247649	0.06154784434913797	ENSMUSG00000035910, ENSMUSG00000033257, ENSMUSG00000032121, ENSMUSG00000026885, ENSMUSG00000027378, ENSMUSG00000040189, ENSMUSG00000042249, ENSMUSG00000022840, ENSMUSG00000039552, ENSMUSG00000020308, ENSMUSG00000030302, ENSMUSG00000031755, ENSMUSG00000036962, ENSMUSG00000028070, ENSMUSG00000019986, ENSMUSG00000028294, ENSMUSG00000074673, ENSMUSG00000026679, ENSMUSG00000044933, ENSMUSG00000029469,…	2332	223	13426	1.2650547269804395	1.0	0.6885152187856902	66.63579948200005
GOTERM_MF_DIRECT	GO:0017154~semaphorin receptor activity	6	0.23510971786833856	0.06375549047236263	ENSMUSG00000031398, ENSMUSG00000030123, ENSMUSG00000030084, ENSMUSG00000026640, ENSMUSG00000029765, ENSMUSG00000053646	2132	13	12046	2.607735603983259	1.0	1.0	99.38423645320196
GOTERM_MF_DIRECT	GO:0000146~microfilament motor activity	6	0.23510971786833856	0.06375549047236263	ENSMUSG00000030739, ENSMUSG00000020900, ENSMUSG00000042064, ENSMUSG00000034593, ENSMUSG00000017774, ENSMUSG00000020908	2132	13	12046	2.607735603983259	1.0	1.0	99.38423645320196
GOTERM_MF_DIRECT	GO:0005528~FK506 binding	7	0.274294670846395	0.06456216065192882	ENSMUSG00000038074, ENSMUSG00000020635, ENSMUSG00000024222, ENSMUSG00000042734, ENSMUSG00000019428, ENSMUSG00000007944, ENSMUSG00000030357	2132	17	12046	2.326509215318398	1.0	1.0	99.38423645320196
GOTERM_BP_DIRECT	GO:0003151~outflow tract morphogenesis	13	0.5094043887147335	0.06742261327358144	ENSMUSG00000030123, ENSMUSG00000030890, ENSMUSG00000030592, ENSMUSG00000057123, ENSMUSG00000063632, ENSMUSG00000027104, ENSMUSG00000023951, ENSMUSG00000040152, ENSMUSG00000048616, ENSMUSG00000020888, ENSMUSG00000066026, ENSMUSG00000032216, ENSMUSG00000036437	2175	44	12524	1.7012748171368863	1.0	1.0	99.72910216718266
GOTERM_MF_DIRECT	GO:0030165~PDZ domain binding	27	1.0579937304075235	0.06844871021659651	ENSMUSG00000031376, ENSMUSG00000035954, ENSMUSG00000026463, ENSMUSG00000025372, ENSMUSG00000029516, ENSMUSG00000000159, ENSMUSG00000020782, ENSMUSG00000063887, ENSMUSG00000042388, ENSMUSG00000020524, ENSMUSG00000001986, ENSMUSG00000039831, ENSMUSG00000019943, ENSMUSG00000030302, ENSMUSG00000056755, ENSMUSG00000031557, ENSMUSG00000037703, ENSMUSG00000032036, ENSMUSG00000030172, ENSMUSG00000024074,…	2132	110	12046	1.386841207572915	1.0	1.0	99.38423645320196
GOTERM_BP_DIRECT	GO:0051534~negative regulation of NFAT protein import into nucleus	4	0.1567398119122257	0.06910759862584859	ENSMUSG00000022812, ENSMUSG00000028630, ENSMUSG00000018428, ENSMUSG00000040247	2175	6	12524	3.838773946360153	1.0	1.0	99.72910216718266
GOTERM_BP_DIRECT	GO:1900017~positive regulation of cytokine production involved in inflammatory response	4	0.1567398119122257	0.06910759862584859	ENSMUSG00000055994, ENSMUSG00000024670, ENSMUSG00000030281, ENSMUSG00000002897	2175	6	12524	3.838773946360153	1.0	1.0	99.72910216718266
GOTERM_BP_DIRECT	GO:1901029~negative regulation of mitochondrial outer membrane permeabilization involved in apoptotic signaling pathway	4	0.1567398119122257	0.06910759862584859	ENSMUSG00000022679, ENSMUSG00000016319, ENSMUSG00000036880, ENSMUSG00000026278	2175	6	12524	3.838773946360153	1.0	1.0	99.72910216718266
GOTERM_BP_DIRECT	GO:0086012~membrane depolarization during cardiac muscle cell action potential	4	0.1567398119122257	0.06910759862584859	ENSMUSG00000051331, ENSMUSG00000019194, ENSMUSG00000046480, ENSMUSG00000032511	2175	6	12524	3.838773946360153	1.0	1.0	99.72910216718266
GOTERM_BP_DIRECT	GO:0001661~conditioned taste aversion	4	0.1567398119122257	0.06910759862584859	ENSMUSG00000021478, ENSMUSG00000026959, ENSMUSG00000027950, ENSMUSG00000056755	2175	6	12524	3.838773946360153	1.0	1.0	99.72910216718266
GOTERM_BP_DIRECT	GO:0014061~regulation of norepinephrine secretion	4	0.1567398119122257	0.06910759862584859	ENSMUSG00000039059, ENSMUSG00000030525, ENSMUSG00000019429, ENSMUSG00000020178	2175	6	12524	3.838773946360153	1.0	1.0	99.72910216718266
GOTERM_BP_DIRECT	GO:0033081~regulation of T cell differentiation in thymus	4	0.1567398119122257	0.06910759862584859	ENSMUSG00000034801, ENSMUSG00000024241, ENSMUSG00000024238, ENSMUSG00000002981	2175	6	12524	3.838773946360153	1.0	1.0	99.72910216718266
GOTERM_BP_DIRECT	GO:0031914~negative regulation of synaptic plasticity	4	0.1567398119122257	0.06910759862584859	ENSMUSG00000062151, ENSMUSG00000052087, ENSMUSG00000024883, ENSMUSG00000028456	2175	6	12524	3.838773946360153	1.0	1.0	99.72910216718266
GOTERM_BP_DIRECT	GO:0043266~regulation of potassium ion transport	4	0.1567398119122257	0.06910759862584859	ENSMUSG00000069601, ENSMUSG00000035165, ENSMUSG00000061576, ENSMUSG00000032259	2175	6	12524	3.838773946360153	1.0	1.0	99.72910216718266
GOTERM_BP_DIRECT	GO:0021637~trigeminal nerve structural organization	4	0.1567398119122257	0.06910759862584859	ENSMUSG00000031398, ENSMUSG00000028883, ENSMUSG00000034684, ENSMUSG00000029765	2175	6	12524	3.838773946360153	1.0	1.0	99.72910216718266
GOTERM_BP_DIRECT	GO:0045838~positive regulation of membrane potential	4	0.1567398119122257	0.06910759862584859	ENSMUSG00000021478, ENSMUSG00000069601, ENSMUSG00000020524, ENSMUSG00000021591	2175	6	12524	3.838773946360153	1.0	1.0	99.72910216718266
GOTERM_BP_DIRECT	GO:0006102~isocitrate metabolic process	4	0.1567398119122257	0.06910759862584859	ENSMUSG00000032279, ENSMUSG00000025950, ENSMUSG00000027406, ENSMUSG00000022477	2175	6	12524	3.838773946360153	1.0	1.0	99.72910216718266
GOTERM_BP_DIRECT	GO:0086073~bundle of His cell-Purkinje myocyte adhesion involved in cell communication	4	0.1567398119122257	0.06910759862584859	ENSMUSG00000054889, ENSMUSG00000044393, ENSMUSG00000024331, ENSMUSG00000001552	2175	6	12524	3.838773946360153	1.0	1.0	99.72910216718266
GOTERM_CC_DIRECT	GO:0005861~troponin complex	4	0.1567398119122257	0.0691429827324706	ENSMUSG00000026418, ENSMUSG00000064179, ENSMUSG00000026414, ENSMUSG00000035458	2332	6	13426	3.8381932532875926	1.0	0.7437302886223441	71.97961792149505
GOTERM_CC_DIRECT	GO:0034706~sodium channel complex	4	0.1567398119122257	0.0691429827324706	ENSMUSG00000023033, ENSMUSG00000019194, ENSMUSG00000075318, ENSMUSG00000032511	2332	6	13426	3.8381932532875926	1.0	0.7437302886223441	71.97961792149505
GOTERM_CC_DIRECT	GO:0043219~lateral loop	4	0.1567398119122257	0.0691429827324706	ENSMUSG00000025812, ENSMUSG00000030805, ENSMUSG00000022770, ENSMUSG00000062312	2332	6	13426	3.8381932532875926	1.0	0.7437302886223441	71.97961792149505
KEGG_PATHWAY	mmu04730:Long-term depression	15	0.5877742946708464	0.0695922414367779	ENSMUSG00000051177, ENSMUSG00000030592, ENSMUSG00000019828, ENSMUSG00000027523, ENSMUSG00000025499, ENSMUSG00000063358, ENSMUSG00000020524, ENSMUSG00000001986, ENSMUSG00000004936, ENSMUSG00000031748, ENSMUSG00000078816, ENSMUSG00000033910, ENSMUSG00000052889, ENSMUSG00000030102, ENSMUSG00000018634	896	54	5192	1.6096230158730158	0.9999999978985912	0.40305506498800536	36.970878263288256
GOTERM_BP_DIRECT	GO:0043406~positive regulation of MAP kinase activity	14	0.54858934169279	0.07084642151550521	ENSMUSG00000034997, ENSMUSG00000030890, ENSMUSG00000025151, ENSMUSG00000027347, ENSMUSG00000025499, ENSMUSG00000062312, ENSMUSG00000000296, ENSMUSG00000023951, ENSMUSG00000042567, ENSMUSG00000022015, ENSMUSG00000016150, ENSMUSG00000020901, ENSMUSG00000036585, ENSMUSG00000031565	2175	49	12524	1.6451888341543515	1.0	1.0	99.72910216718266
GOTERM_MF_DIRECT	GO:0032051~clathrin light chain binding	4	0.1567398119122257	0.07253574299781362	ENSMUSG00000047126, ENSMUSG00000039959, ENSMUSG00000020297, ENSMUSG00000025468	2132	6	12046	3.766729205753596	1.0	1.0	99.38423645320196
GOTERM_MF_DIRECT	GO:0019992~diacylglycerol binding	4	0.1567398119122257	0.07253574299781362	ENSMUSG00000034799, ENSMUSG00000062151, ENSMUSG00000027347, ENSMUSG00000028456	2132	6	12046	3.766729205753596	1.0	1.0	99.38423645320196
GOTERM_BP_DIRECT	GO:0051928~positive regulation of calcium ion transport	8	0.3134796238244514	0.07254065455608587	ENSMUSG00000024617, ENSMUSG00000039474, ENSMUSG00000007617, ENSMUSG00000057914, ENSMUSG00000049686, ENSMUSG00000030302, ENSMUSG00000041245, ENSMUSG00000030102	2175	22	12524	2.093876698014629	1.0	1.0	99.72910216718266
GOTERM_CC_DIRECT	GO:0032839~dendrite cytoplasm	8	0.3134796238244514	0.07261164705492323	ENSMUSG00000027827, ENSMUSG00000028173, ENSMUSG00000024617, ENSMUSG00000004936, ENSMUSG00000030161, ENSMUSG00000031292, ENSMUSG00000063358, ENSMUSG00000028785	2332	22	13426	2.093559956338687	1.0	0.7711540744187416	74.63374355518691
GOTERM_BP_DIRECT	GO:0007601~visual perception	20	0.7836990595611284	0.0727014226244933	ENSMUSG00000037418, ENSMUSG00000051043, ENSMUSG00000032172, ENSMUSG00000026663, ENSMUSG00000021032, ENSMUSG00000027950, ENSMUSG00000028125, ENSMUSG00000023267, ENSMUSG00000027966, ENSMUSG00000021123, ENSMUSG00000038084, ENSMUSG00000020599, ENSMUSG00000021733, ENSMUSG00000045871, ENSMUSG00000042064, ENSMUSG00000039474, ENSMUSG00000034593, ENSMUSG00000057914, ENSMUSG00000031755, ENSMUSG00000033249	2175	78	12524	1.4764515178308282	1.0	1.0	99.72910216718266
GOTERM_BP_DIRECT	GO:0045773~positive regulation of axon extension	12	0.4702194357366771	0.07405545309868997	ENSMUSG00000018411, ENSMUSG00000030890, ENSMUSG00000022812, ENSMUSG00000038264, ENSMUSG00000051243, ENSMUSG00000000305, ENSMUSG00000038708, ENSMUSG00000031292, ENSMUSG00000018507, ENSMUSG00000023277, ENSMUSG00000025885, ENSMUSG00000030774	2175	40	12524	1.7274482758620688	1.0	1.0	99.72910216718266
GOTERM_MF_DIRECT	GO:0005251~delayed rectifier potassium channel activity	9	0.35266457680250785	0.07426347094055971	ENSMUSG00000047976, ENSMUSG00000038319, ENSMUSG00000056258, ENSMUSG00000028033, ENSMUSG00000074575, ENSMUSG00000028631, ENSMUSG00000040724, ENSMUSG00000016346, ENSMUSG00000050556	2132	26	12046	1.9558017029874442	1.0	1.0	99.38423645320196
GOTERM_BP_DIRECT	GO:0009190~cyclic nucleotide biosynthetic process	7	0.274294670846395	0.07684021272727362	ENSMUSG00000005580, ENSMUSG00000028469, ENSMUSG00000042638, ENSMUSG00000033910, ENSMUSG00000020431, ENSMUSG00000022840, ENSMUSG00000022994	2175	18	12524	2.239284802043423	1.0	1.0	99.72910216718266
GOTERM_BP_DIRECT	GO:0048255~mRNA stabilization	7	0.274294670846395	0.07684021272727362	ENSMUSG00000018554, ENSMUSG00000027490, ENSMUSG00000016528, ENSMUSG00000023087, ENSMUSG00000022144, ENSMUSG00000000142, ENSMUSG00000023951	2175	18	12524	2.239284802043423	1.0	1.0	99.72910216718266
GOTERM_BP_DIRECT	GO:2000311~regulation of alpha-amino-3-hydroxy-5-methyl-4-isoxazole propionate selective glutamate receptor activity	7	0.274294670846395	0.07684021272727362	ENSMUSG00000019146, ENSMUSG00000066189, ENSMUSG00000022494, ENSMUSG00000069806, ENSMUSG00000020827, ENSMUSG00000046182, ENSMUSG00000063887	2175	18	12524	2.239284802043423	1.0	1.0	99.72910216718266
GOTERM_BP_DIRECT	GO:1903861~positive regulation of dendrite extension	7	0.274294670846395	0.07684021272727362	ENSMUSG00000034799, ENSMUSG00000024008, ENSMUSG00000026452, ENSMUSG00000038780, ENSMUSG00000030731, ENSMUSG00000024589, ENSMUSG00000022212	2175	18	12524	2.239284802043423	1.0	1.0	99.72910216718266
GOTERM_CC_DIRECT	GO:0015629~actin cytoskeleton	41	1.6065830721003136	0.07734400181051626	ENSMUSG00000031355, ENSMUSG00000008136, ENSMUSG00000059248, ENSMUSG00000037815, ENSMUSG00000008475, ENSMUSG00000025372, ENSMUSG00000029516, ENSMUSG00000026761, ENSMUSG00000040860, ENSMUSG00000028943, ENSMUSG00000028906, ENSMUSG00000043079, ENSMUSG00000021559, ENSMUSG00000045991, ENSMUSG00000020900, ENSMUSG00000030707, ENSMUSG00000000416, ENSMUSG00000032827, ENSMUSG00000031636, ENSMUSG00000054733,…	2332	185	13426	1.2759399193361458	1.0	0.8080903799091568	78.20850875878848
GOTERM_BP_DIRECT	GO:0007611~learning or memory	13	0.5094043887147335	0.07802615012418465	ENSMUSG00000058756, ENSMUSG00000038418, ENSMUSG00000079037, ENSMUSG00000000552, ENSMUSG00000029104, ENSMUSG00000022623, ENSMUSG00000026959, ENSMUSG00000027827, ENSMUSG00000044288, ENSMUSG00000002900, ENSMUSG00000037251, ENSMUSG00000030209, ENSMUSG00000078816	2175	45	12524	1.6634687100894	1.0	1.0	99.72910216718266
GOTERM_BP_DIRECT	GO:0045600~positive regulation of fat cell differentiation	13	0.5094043887147335	0.07802615012418465	ENSMUSG00000034997, ENSMUSG00000030792, ENSMUSG00000026676, ENSMUSG00000000552, ENSMUSG00000027358, ENSMUSG00000023087, ENSMUSG00000005148, ENSMUSG00000021067, ENSMUSG00000044646, ENSMUSG00000000440, ENSMUSG00000022329, ENSMUSG00000039286, ENSMUSG00000030226	2175	45	12524	1.6634687100894	1.0	1.0	99.72910216718266
GOTERM_BP_DIRECT	GO:2001223~negative regulation of neuron migration	5	0.1959247648902821	0.07899663791074346	ENSMUSG00000022812, ENSMUSG00000004040, ENSMUSG00000056679, ENSMUSG00000041014, ENSMUSG00000031785	2175	10	12524	2.879080459770115	1.0	1.0	99.72910216718266
GOTERM_BP_DIRECT	GO:0031424~keratinization	5	0.1959247648902821	0.07899663791074346	ENSMUSG00000034282, ENSMUSG00000043165, ENSMUSG00000039457, ENSMUSG00000036167, ENSMUSG00000050359	2175	10	12524	2.879080459770115	1.0	1.0	99.72910216718266
GOTERM_BP_DIRECT	GO:0015813~L-glutamate transport	5	0.1959247648902821	0.07899663791074346	ENSMUSG00000005089, ENSMUSG00000027010, ENSMUSG00000019082, ENSMUSG00000005357, ENSMUSG00000015112	2175	10	12524	2.879080459770115	1.0	1.0	99.72910216718266
GOTERM_BP_DIRECT	GO:0000002~mitochondrial genome maintenance	5	0.1959247648902821	0.07899663791074346	ENSMUSG00000038084, ENSMUSG00000028982, ENSMUSG00000041064, ENSMUSG00000030557, ENSMUSG00000032449	2175	10	12524	2.879080459770115	1.0	1.0	99.72910216718266
GOTERM_BP_DIRECT	GO:0098656~anion transmembrane transport	5	0.1959247648902821	0.07899663791074346	ENSMUSG00000005089, ENSMUSG00000021733, ENSMUSG00000029015, ENSMUSG00000070639, ENSMUSG00000060961	2175	10	12524	2.879080459770115	1.0	1.0	99.72910216718266
GOTERM_BP_DIRECT	GO:0007191~adenylate cyclase-activating dopamine receptor signaling pathway	5	0.1959247648902821	0.07899663791074346	ENSMUSG00000021478, ENSMUSG00000053164, ENSMUSG00000027523, ENSMUSG00000050511, ENSMUSG00000022840	2175	10	12524	2.879080459770115	1.0	1.0	99.72910216718266
GOTERM_CC_DIRECT	GO:0045095~keratin filament	5	0.1959247648902821	0.07904632046972404	ENSMUSG00000051617, ENSMUSG00000020776, ENSMUSG00000019761, ENSMUSG00000067594, ENSMUSG00000046834	2332	10	13426	2.8786449399656946	1.0	0.8080903799091568	78.20850875878848
GOTERM_CC_DIRECT	GO:0044224~juxtaparanode region of axon	5	0.1959247648902821	0.07904632046972404	ENSMUSG00000047976, ENSMUSG00000027827, ENSMUSG00000039419, ENSMUSG00000028931, ENSMUSG00000040724	2332	10	13426	2.8786449399656946	1.0	0.8080903799091568	78.20850875878848
KEGG_PATHWAY	mmu05216:Thyroid cancer	9	0.35266457680250785	0.07917876046863635	ENSMUSG00000004936, ENSMUSG00000025499, ENSMUSG00000015843, ENSMUSG00000027940, ENSMUSG00000063358, ENSMUSG00000055799, ENSMUSG00000048701, ENSMUSG00000000440, ENSMUSG00000000782	896	27	5192	1.931547619047619	0.9999999998807205	0.44921827367920214	41.20527330510667
GOTERM_BP_DIRECT	GO:0050966~detection of mechanical stimulus involved in sensory perception of pain	6	0.23510971786833856	0.07969430704889097	ENSMUSG00000047976, ENSMUSG00000034997, ENSMUSG00000036062, ENSMUSG00000030209, ENSMUSG00000024211, ENSMUSG00000002771	2175	14	12524	2.467783251231527	1.0	1.0	99.72910216718266
GOTERM_BP_DIRECT	GO:0048268~clathrin coat assembly	6	0.23510971786833856	0.07969430704889097	ENSMUSG00000039959, ENSMUSG00000028552, ENSMUSG00000035152, ENSMUSG00000070000, ENSMUSG00000020297, ENSMUSG00000025468	2175	14	12524	2.467783251231527	1.0	1.0	99.72910216718266
GOTERM_BP_DIRECT	GO:0098703~calcium ion import across plasma membrane	3	0.11755485893416928	0.07991345380683114	ENSMUSG00000079157, ENSMUSG00000009292, ENSMUSG00000071719	2175	3	12524	5.75816091954023	1.0	1.0	99.72910216718266
GOTERM_BP_DIRECT	GO:0015872~dopamine transport	3	0.11755485893416928	0.07991345380683114	ENSMUSG00000021478, ENSMUSG00000074939, ENSMUSG00000023828	2175	3	12524	5.75816091954023	1.0	1.0	99.72910216718266
GOTERM_BP_DIRECT	GO:1900078~positive regulation of cellular response to insulin stimulus	3	0.11755485893416928	0.07991345380683114	ENSMUSG00000024955, ENSMUSG00000034593, ENSMUSG00000017774	2175	3	12524	5.75816091954023	1.0	1.0	99.72910216718266
GOTERM_BP_DIRECT	GO:0060748~tertiary branching involved in mammary gland duct morphogenesis	3	0.11755485893416928	0.07991345380683114	ENSMUSG00000036856, ENSMUSG00000031870, ENSMUSG00000046532	2175	3	12524	5.75816091954023	1.0	1.0	99.72910216718266
GOTERM_BP_DIRECT	GO:2000664~positive regulation of interleukin-5 secretion	3	0.11755485893416928	0.07991345380683114	ENSMUSG00000029053, ENSMUSG00000015966, ENSMUSG00000002897	2175	3	12524	5.75816091954023	1.0	1.0	99.72910216718266
GOTERM_BP_DIRECT	GO:0042321~negative regulation of circadian sleep/wake cycle, sleep	3	0.11755485893416928	0.07991345380683114	ENSMUSG00000021478, ENSMUSG00000042429, ENSMUSG00000032259	2175	3	12524	5.75816091954023	1.0	1.0	99.72910216718266
GOTERM_BP_DIRECT	GO:0007196~adenylate cyclase-inhibiting G-protein coupled glutamate receptor signaling pathway	3	0.11755485893416928	0.07991345380683114	ENSMUSG00000024211, ENSMUSG00000063239, ENSMUSG00000056755	2175	3	12524	5.75816091954023	1.0	1.0	99.72910216718266
GOTERM_BP_DIRECT	GO:0034766~negative regulation of ion transmembrane transport	3	0.11755485893416928	0.07991345380683114	ENSMUSG00000005362, ENSMUSG00000029015, ENSMUSG00000076432	2175	3	12524	5.75816091954023	1.0	1.0	99.72910216718266
GOTERM_BP_DIRECT	GO:2000667~positive regulation of interleukin-13 secretion	3	0.11755485893416928	0.07991345380683114	ENSMUSG00000029053, ENSMUSG00000015966, ENSMUSG00000002897	2175	3	12524	5.75816091954023	1.0	1.0	99.72910216718266
GOTERM_BP_DIRECT	GO:0021692~cerebellar Purkinje cell layer morphogenesis	3	0.11755485893416928	0.07991345380683114	ENSMUSG00000067889, ENSMUSG00000030302, ENSMUSG00000003762	2175	3	12524	5.75816091954023	1.0	1.0	99.72910216718266
GOTERM_CC_DIRECT	GO:0097427~microtubule bundle	3	0.11755485893416928	0.07994219491353995	ENSMUSG00000024426, ENSMUSG00000024969, ENSMUSG00000052105	2332	3	13426	5.757289879931389	1.0	0.8080903799091568	78.20850875878848
GOTERM_BP_DIRECT	GO:0032869~cellular response to insulin stimulus	20	0.7836990595611284	0.0808024131639261	ENSMUSG00000026496, ENSMUSG00000028982, ENSMUSG00000029053, ENSMUSG00000032350, ENSMUSG00000028854, ENSMUSG00000025586, ENSMUSG00000022672, ENSMUSG00000024143, ENSMUSG00000024122, ENSMUSG00000000440, ENSMUSG00000025006, ENSMUSG00000044167, ENSMUSG00000037370, ENSMUSG00000044254, ENSMUSG00000034593, ENSMUSG00000032715, ENSMUSG00000000708, ENSMUSG00000025190, ENSMUSG00000030774, ENSMUSG00000030279	2175	79	12524	1.4577622581114504	1.0	1.0	99.72910216718266
GOTERM_CC_DIRECT	GO:0060170~ciliary membrane	11	0.43103448275862066	0.08147733733132495	ENSMUSG00000021478, ENSMUSG00000022623, ENSMUSG00000028552, ENSMUSG00000040836, ENSMUSG00000069581, ENSMUSG00000062563, ENSMUSG00000031755, ENSMUSG00000021013, ENSMUSG00000044933, ENSMUSG00000032259, ENSMUSG00000050248	2332	36	13426	1.7591719077568133	1.0	0.813803405011686	78.76142608694745
GOTERM_BP_DIRECT	GO:0050770~regulation of axonogenesis	9	0.35266457680250785	0.08218044449259365	ENSMUSG00000026959, ENSMUSG00000022812, ENSMUSG00000034616, ENSMUSG00000024969, ENSMUSG00000056486, ENSMUSG00000025020, ENSMUSG00000026235, ENSMUSG00000028664, ENSMUSG00000042700	2175	27	12524	1.9193869731800768	1.0	1.0	99.72910216718266
GOTERM_MF_DIRECT	GO:0008273~calcium, potassium:sodium antiporter activity	3	0.11755485893416928	0.08279025332093527	ENSMUSG00000041771, ENSMUSG00000063873, ENSMUSG00000037996	2132	3	12046	5.650093808630394	1.0	1.0	99.38423645320196
GOTERM_MF_DIRECT	GO:0004719~protein-L-isoaspartate (D-aspartate) O-methyltransferase activity	3	0.11755485893416928	0.08279025332093527	ENSMUSG00000019795, ENSMUSG00000051285, ENSMUSG00000027589	2132	3	12046	5.650093808630394	1.0	1.0	99.38423645320196
GOTERM_MF_DIRECT	GO:0001642~group III metabotropic glutamate receptor activity	3	0.11755485893416928	0.08279025332093527	ENSMUSG00000024211, ENSMUSG00000063239, ENSMUSG00000056755	2132	3	12046	5.650093808630394	1.0	1.0	99.38423645320196
GOTERM_MF_DIRECT	GO:0016309~1-phosphatidylinositol-5-phosphate 4-kinase activity	3	0.11755485893416928	0.08279025332093527	ENSMUSG00000026737, ENSMUSG00000025417, ENSMUSG00000018547	2132	3	12046	5.650093808630394	1.0	1.0	99.38423645320196
GOTERM_MF_DIRECT	GO:0015018~galactosylgalactosylxylosylprotein 3-beta-glucuronosyltransferase activity	3	0.11755485893416928	0.08279025332093527	ENSMUSG00000045994, ENSMUSG00000026156, ENSMUSG00000071649	2132	3	12046	5.650093808630394	1.0	1.0	99.38423645320196
GOTERM_MF_DIRECT	GO:0005234~extracellular-glutamate-gated ion channel activity	7	0.274294670846395	0.08288358800013385	ENSMUSG00000035745, ENSMUSG00000026959, ENSMUSG00000041078, ENSMUSG00000020524, ENSMUSG00000001986, ENSMUSG00000030209, ENSMUSG00000002771	2132	18	12046	2.1972587033562645	1.0	1.0	99.38423645320196
GOTERM_MF_DIRECT	GO:0004970~ionotropic glutamate receptor activity	7	0.274294670846395	0.08288358800013385	ENSMUSG00000035745, ENSMUSG00000026959, ENSMUSG00000041078, ENSMUSG00000020524, ENSMUSG00000001986, ENSMUSG00000030209, ENSMUSG00000002771	2132	18	12046	2.1972587033562645	1.0	1.0	99.38423645320196
GOTERM_MF_DIRECT	GO:0016849~phosphorus-oxygen lyase activity	7	0.274294670846395	0.08288358800013385	ENSMUSG00000005580, ENSMUSG00000028469, ENSMUSG00000042638, ENSMUSG00000033910, ENSMUSG00000020431, ENSMUSG00000022840, ENSMUSG00000022994	2132	18	12046	2.1972587033562645	1.0	1.0	99.38423645320196
GOTERM_MF_DIRECT	GO:0015464~acetylcholine receptor activity	5	0.1959247648902821	0.08371426628917156	ENSMUSG00000035594, ENSMUSG00000027577, ENSMUSG00000027950, ENSMUSG00000035200, ENSMUSG00000030525	2132	10	12046	2.8250469043151973	1.0	1.0	99.38423645320196
GOTERM_MF_DIRECT	GO:0005548~phospholipid transporter activity	5	0.1959247648902821	0.08371426628917156	ENSMUSG00000015243, ENSMUSG00000037606, ENSMUSG00000028655, ENSMUSG00000028125, ENSMUSG00000020189	2132	10	12046	2.8250469043151973	1.0	1.0	99.38423645320196
GOTERM_MF_DIRECT	GO:0030594~neurotransmitter receptor activity	5	0.1959247648902821	0.08371426628917156	ENSMUSG00000035745, ENSMUSG00000034997, ENSMUSG00000039106, ENSMUSG00000049511, ENSMUSG00000050783	2132	10	12046	2.8250469043151973	1.0	1.0	99.38423645320196
GOTERM_MF_DIRECT	GO:0015278~calcium-release channel activity	5	0.1959247648902821	0.08371426628917156	ENSMUSG00000031453, ENSMUSG00000025318, ENSMUSG00000009292, ENSMUSG00000030592, ENSMUSG00000030102	2132	10	12046	2.8250469043151973	1.0	1.0	99.38423645320196
GOTERM_MF_DIRECT	GO:0008331~high voltage-gated calcium channel activity	5	0.1959247648902821	0.08371426628917156	ENSMUSG00000004110, ENSMUSG00000051331, ENSMUSG00000057914, ENSMUSG00000017412, ENSMUSG00000020882	2132	10	12046	2.8250469043151973	1.0	1.0	99.38423645320196
GOTERM_MF_DIRECT	GO:0005313~L-glutamate transmembrane transporter activity	5	0.1959247648902821	0.08371426628917156	ENSMUSG00000005089, ENSMUSG00000027010, ENSMUSG00000019082, ENSMUSG00000005357, ENSMUSG00000015112	2132	10	12046	2.8250469043151973	1.0	1.0	99.38423645320196
GOTERM_MF_DIRECT	GO:0031267~small GTPase binding	6	0.23510971786833856	0.08522010277145547	ENSMUSG00000011877, ENSMUSG00000015243, ENSMUSG00000038195, ENSMUSG00000020524, ENSMUSG00000031328, ENSMUSG00000005069	2132	14	12046	2.4214687751273116	1.0	1.0	99.38423645320196
GOTERM_CC_DIRECT	GO:0031594~neuromuscular junction	16	0.6269592476489028	0.0857247179286992	ENSMUSG00000034799, ENSMUSG00000028289, ENSMUSG00000027750, ENSMUSG00000007021, ENSMUSG00000026235, ENSMUSG00000028456, ENSMUSG00000022770, ENSMUSG00000069601, ENSMUSG00000020524, ENSMUSG00000029838, ENSMUSG00000020900, ENSMUSG00000037493, ENSMUSG00000032827, ENSMUSG00000053819, ENSMUSG00000018428, ENSMUSG00000035357	2332	60	13426	1.5352773013150371	1.0	0.8461533922609251	81.89231877423971
GOTERM_BP_DIRECT	GO:0045599~negative regulation of fat cell differentiation	12	0.4702194357366771	0.08602320376375519	ENSMUSG00000021379, ENSMUSG00000030782, ENSMUSG00000022996, ENSMUSG00000044167, ENSMUSG00000027490, ENSMUSG00000037370, ENSMUSG00000006818, ENSMUSG00000095098, ENSMUSG00000032715, ENSMUSG00000068747, ENSMUSG00000058966, ENSMUSG00000023951	2175	41	12524	1.6853153910849452	1.0	1.0	99.72910216718266
GOTERM_MF_DIRECT	GO:0000149~SNARE binding	16	0.6269592476489028	0.08643853189205729	ENSMUSG00000034799, ENSMUSG00000006024, ENSMUSG00000026797, ENSMUSG00000062542, ENSMUSG00000029428, ENSMUSG00000007207, ENSMUSG00000041488, ENSMUSG00000001376, ENSMUSG00000004961, ENSMUSG00000022994, ENSMUSG00000025867, ENSMUSG00000030805, ENSMUSG00000034593, ENSMUSG00000033615, ENSMUSG00000030731, ENSMUSG00000050556	2132	59	12046	1.53222882945909	1.0	1.0	99.38423645320196
GOTERM_BP_DIRECT	GO:0051965~positive regulation of synapse assembly	17	0.6661442006269592	0.08706234612528868	ENSMUSG00000052581, ENSMUSG00000055003, ENSMUSG00000032452, ENSMUSG00000049112, ENSMUSG00000028664, ENSMUSG00000042846, ENSMUSG00000063887, ENSMUSG00000042589, ENSMUSG00000046699, ENSMUSG00000047787, ENSMUSG00000036295, ENSMUSG00000045871, ENSMUSG00000060780, ENSMUSG00000075478, ENSMUSG00000013033, ENSMUSG00000066392, ENSMUSG00000034730	2175	65	12524	1.5059805481874446	1.0	1.0	99.72910216718266
GOTERM_BP_DIRECT	GO:0030866~cortical actin cytoskeleton organization	8	0.3134796238244514	0.08929501821726463	ENSMUSG00000028906, ENSMUSG00000024143, ENSMUSG00000014601, ENSMUSG00000019978, ENSMUSG00000055805, ENSMUSG00000022770, ENSMUSG00000020782, ENSMUSG00000027624	2175	23	12524	2.0028385807096454	1.0	1.0	99.72910216718266
GOTERM_CC_DIRECT	GO:0005891~voltage-gated calcium channel complex	8	0.3134796238244514	0.08937833907054643	ENSMUSG00000004110, ENSMUSG00000019146, ENSMUSG00000051331, ENSMUSG00000024112, ENSMUSG00000057914, ENSMUSG00000017412, ENSMUSG00000020882, ENSMUSG00000028525	2332	23	13426	2.0025356104109178	1.0	0.8635784840868426	83.57875197598524
GOTERM_BP_DIRECT	GO:0030819~positive regulation of cAMP biosynthetic process	10	0.3918495297805642	0.08944839089460323	ENSMUSG00000021478, ENSMUSG00000015243, ENSMUSG00000059588, ENSMUSG00000040836, ENSMUSG00000027523, ENSMUSG00000038587, ENSMUSG00000020178, ENSMUSG00000018634, ENSMUSG00000003476, ENSMUSG00000029778	2175	32	12524	1.7994252873563217	1.0	1.0	99.72910216718266
GOTERM_CC_DIRECT	GO:0031941~filamentous actin	10	0.3918495297805642	0.08954866283141276	ENSMUSG00000021676, ENSMUSG00000029053, ENSMUSG00000089996, ENSMUSG00000027940, ENSMUSG00000031328, ENSMUSG00000024501, ENSMUSG00000045180, ENSMUSG00000017774, ENSMUSG00000072955, ENSMUSG00000028943	2332	32	13426	1.7991530874785593	1.0	0.8635784840868426	83.57875197598524
GOTERM_BP_DIRECT	GO:0006906~vesicle fusion	13	0.5094043887147335	0.08962882151926888	ENSMUSG00000026452, ENSMUSG00000027457, ENSMUSG00000062542, ENSMUSG00000041488, ENSMUSG00000004961, ENSMUSG00000027849, ENSMUSG00000029608, ENSMUSG00000030616, ENSMUSG00000020847, ENSMUSG00000020848, ENSMUSG00000052301, ENSMUSG00000030731, ENSMUSG00000030279	2175	46	12524	1.627306346826587	1.0	1.0	99.72910216718266
KEGG_PATHWAY	mmu05214:Glioma	16	0.6269592476489028	0.09096229619403957	ENSMUSG00000036438, ENSMUSG00000039936, ENSMUSG00000034801, ENSMUSG00000057897, ENSMUSG00000027490, ENSMUSG00000024241, ENSMUSG00000029999, ENSMUSG00000025499, ENSMUSG00000063358, ENSMUSG00000001175, ENSMUSG00000024617, ENSMUSG00000020901, ENSMUSG00000053819, ENSMUSG00000004936, ENSMUSG00000078816, ENSMUSG00000052889	896	61	5192	1.5199063231850116	0.9999999999966335	0.5034516999811185	46.17992212057022
GOTERM_MF_DIRECT	GO:0031072~heat shock protein binding	14	0.54858934169279	0.09144142867927313	ENSMUSG00000024222, ENSMUSG00000042429, ENSMUSG00000059040, ENSMUSG00000024359, ENSMUSG00000063524, ENSMUSG00000040363, ENSMUSG00000047126, ENSMUSG00000018322, ENSMUSG00000021811, ENSMUSG00000096146, ENSMUSG00000037196, ENSMUSG00000014195, ENSMUSG00000039615, ENSMUSG00000030357	2132	50	12046	1.5820262664165103	1.0	1.0	99.38423645320196
GOTERM_MF_DIRECT	GO:0004674~protein serine/threonine kinase activity	77	3.0172413793103448	0.09214420650976024	ENSMUSG00000031112, ENSMUSG00000004054, ENSMUSG00000061207, ENSMUSG00000031155, ENSMUSG00000023050, ENSMUSG00000027692, ENSMUSG00000041997, ENSMUSG00000042724, ENSMUSG00000061288, ENSMUSG00000029516, ENSMUSG00000029512, ENSMUSG00000042249, ENSMUSG00000005102, ENSMUSG00000042567, ENSMUSG00000003762, ENSMUSG00000045038, ENSMUSG00000021115, ENSMUSG00000021559, ENSMUSG00000069089, ENSMUSG00000022329,…	2132	372	12046	1.1695086646896244	1.0	1.0	99.38423645320196
KEGG_PATHWAY	mmu04911:Insulin secretion	18	0.7053291536050157	0.09235984424114044	ENSMUSG00000057897, ENSMUSG00000005580, ENSMUSG00000051331, ENSMUSG00000051177, ENSMUSG00000027523, ENSMUSG00000027104, ENSMUSG00000007207, ENSMUSG00000020431, ENSMUSG00000022840, ENSMUSG00000022994, ENSMUSG00000029778, ENSMUSG00000096146, ENSMUSG00000063142, ENSMUSG00000024617, ENSMUSG00000053819, ENSMUSG00000078816, ENSMUSG00000038648, ENSMUSG00000052889	896	71	5192	1.4690643863179076	0.9999999999978016	0.5034516999811185	46.17992212057022
GOTERM_BP_DIRECT	GO:0007411~axon guidance	30	1.1755485893416928	0.09350080454035722	ENSMUSG00000031398, ENSMUSG00000028883, ENSMUSG00000019194, ENSMUSG00000028664, ENSMUSG00000025876, ENSMUSG00000025437, ENSMUSG00000021013, ENSMUSG00000029755, ENSMUSG00000022324, ENSMUSG00000048616, ENSMUSG00000069601, ENSMUSG00000020900, ENSMUSG00000031558, ENSMUSG00000030403, ENSMUSG00000034684, ENSMUSG00000032128, ENSMUSG00000030223, ENSMUSG00000006740, ENSMUSG00000056121, ENSMUSG00000025020,…	2175	131	12524	1.3186628060015793	1.0	1.0	99.72910216718266
KEGG_PATHWAY	mmu00600:Sphingolipid metabolism	12	0.4702194357366771	0.09481926708240021	ENSMUSG00000035239, ENSMUSG00000056124, ENSMUSG00000032908, ENSMUSG00000015714, ENSMUSG00000031906, ENSMUSG00000021759, ENSMUSG00000045594, ENSMUSG00000023021, ENSMUSG00000028467, ENSMUSG00000019822, ENSMUSG00000008206, ENSMUSG00000021036	896	42	5192	1.655612244897959	0.9999999999989633	0.5069183894020627	46.497909819253955
GOTERM_BP_DIRECT	GO:0007193~adenylate cyclase-inhibiting G-protein coupled receptor signaling pathway	11	0.43103448275862066	0.09494867887020084	ENSMUSG00000034997, ENSMUSG00000005580, ENSMUSG00000027584, ENSMUSG00000042429, ENSMUSG00000049511, ENSMUSG00000050783, ENSMUSG00000019429, ENSMUSG00000047904, ENSMUSG00000050511, ENSMUSG00000020431, ENSMUSG00000022994	2175	37	12524	1.7118856787822303	1.0	1.0	99.72910216718266
GOTERM_BP_DIRECT	GO:0051930~regulation of sensory perception of pain	11	0.43103448275862066	0.09494867887020084	ENSMUSG00000027584, ENSMUSG00000019828, ENSMUSG00000025905, ENSMUSG00000028854, ENSMUSG00000042429, ENSMUSG00000030898, ENSMUSG00000002771, ENSMUSG00000045318, ENSMUSG00000050511, ENSMUSG00000031565, ENSMUSG00000034115	2175	37	12524	1.7118856787822303	1.0	1.0	99.72910216718266
GOTERM_BP_DIRECT	GO:0051259~protein oligomerization	16	0.6269592476489028	0.0961048425339327	ENSMUSG00000055994, ENSMUSG00000057123, ENSMUSG00000028854, ENSMUSG00000027347, ENSMUSG00000029428, ENSMUSG00000022440, ENSMUSG00000040724, ENSMUSG00000026278, ENSMUSG00000022623, ENSMUSG00000069833, ENSMUSG00000046532, ENSMUSG00000020888, ENSMUSG00000053819, ENSMUSG00000017119, ENSMUSG00000034731, ENSMUSG00000050556	2175	61	12524	1.5103372903712078	1.0	1.0	99.72910216718266
GOTERM_BP_DIRECT	GO:0042311~vasodilation	7	0.274294670846395	0.09648297246026727	ENSMUSG00000021478, ENSMUSG00000006818, ENSMUSG00000004846, ENSMUSG00000063142, ENSMUSG00000063856, ENSMUSG00000031755, ENSMUSG00000020178	2175	19	12524	2.121427707199032	1.0	1.0	99.72910216718266
KEGG_PATHWAY	mmu04071:Sphingolipid signaling pathway	26	1.018808777429467	0.09720370583744074	ENSMUSG00000039936, ENSMUSG00000029053, ENSMUSG00000025499, ENSMUSG00000042429, ENSMUSG00000024122, ENSMUSG00000026942, ENSMUSG00000021036, ENSMUSG00000020366, ENSMUSG00000045038, ENSMUSG00000032908, ENSMUSG00000020901, ENSMUSG00000004936, ENSMUSG00000019822, ENSMUSG00000059409, ENSMUSG00000050511, ENSMUSG00000015714, ENSMUSG00000051177, ENSMUSG00000029120, ENSMUSG00000022052, ENSMUSG00000023021,…	896	112	5192	1.3451849489795917	0.9999999999995007	0.5098609476001609	46.76782073310828
GOTERM_BP_DIRECT	GO:0042110~T cell activation	9	0.35266457680250785	0.09832571417862976	ENSMUSG00000022637, ENSMUSG00000023927, ENSMUSG00000049871, ENSMUSG00000027863, ENSMUSG00000023274, ENSMUSG00000030525, ENSMUSG00000022770, ENSMUSG00000032216, ENSMUSG00000028757	2175	28	12524	1.8508374384236455	1.0	1.0	99.72910216718266
GOTERM_BP_DIRECT	GO:0090004~positive regulation of establishment of protein localization to plasma membrane	9	0.35266457680250785	0.09832571417862976	ENSMUSG00000001507, ENSMUSG00000006740, ENSMUSG00000036815, ENSMUSG00000030805, ENSMUSG00000061576, ENSMUSG00000022770, ENSMUSG00000024122, ENSMUSG00000041245, ENSMUSG00000025006	2175	28	12524	1.8508374384236455	1.0	1.0	99.72910216718266
GOTERM_BP_DIRECT	GO:0051491~positive regulation of filopodium assembly	9	0.35266457680250785	0.09832571417862976	ENSMUSG00000002580, ENSMUSG00000016150, ENSMUSG00000042064, ENSMUSG00000024143, ENSMUSG00000021253, ENSMUSG00000024501, ENSMUSG00000063887, ENSMUSG00000028943, ENSMUSG00000039735	2175	28	12524	1.8508374384236455	1.0	1.0	99.72910216718266
KEGG_PATHWAY	mmu04010:MAPK signaling pathway	48	1.8808777429467085	0.10023446929625399	ENSMUSG00000004054, ENSMUSG00000034801, ENSMUSG00000004110, ENSMUSG00000009406, ENSMUSG00000028161, ENSMUSG00000023050, ENSMUSG00000024241, ENSMUSG00000061288, ENSMUSG00000071076, ENSMUSG00000025499, ENSMUSG00000069806, ENSMUSG00000025551, ENSMUSG00000021253, ENSMUSG00000020882, ENSMUSG00000026942, ENSMUSG00000020366, ENSMUSG00000018411, ENSMUSG00000019146, ENSMUSG00000022329, ENSMUSG00000004936,…	896	228	5192	1.2199248120300752	0.9999999999998033	0.5160218974881223	47.33294383434216
KEGG_PATHWAY	mmu05410:Hypertrophic cardiomyopathy (HCM)	17	0.6661442006269592	0.10229772520376287	ENSMUSG00000028063, ENSMUSG00000032243, ENSMUSG00000051331, ENSMUSG00000069806, ENSMUSG00000027940, ENSMUSG00000021253, ENSMUSG00000020681, ENSMUSG00000027009, ENSMUSG00000026414, ENSMUSG00000020882, ENSMUSG00000001507, ENSMUSG00000019146, ENSMUSG00000051747, ENSMUSG00000066189, ENSMUSG00000057914, ENSMUSG00000017412, ENSMUSG00000035458	896	67	5192	1.470282515991471	0.9999999999998959	0.5170685019390197	47.42894532174461
GOTERM_BP_DIRECT	GO:0048011~neurotrophin TRK receptor signaling pathway	6	0.23510971786833856	0.10312278145068096	ENSMUSG00000033585, ENSMUSG00000011096, ENSMUSG00000024241, ENSMUSG00000038970, ENSMUSG00000006930, ENSMUSG00000068747	2175	15	12524	2.303264367816092	1.0	1.0	99.72910216718266
GOTERM_BP_DIRECT	GO:0044030~regulation of DNA methylation	6	0.23510971786833856	0.10312278145068096	ENSMUSG00000026496, ENSMUSG00000022978, ENSMUSG00000023110, ENSMUSG00000038080, ENSMUSG00000013787, ENSMUSG00000086370	2175	15	12524	2.303264367816092	1.0	1.0	99.72910216718266
GOTERM_BP_DIRECT	GO:0035902~response to immobilization stress	6	0.23510971786833856	0.10312278145068096	ENSMUSG00000006818, ENSMUSG00000059456, ENSMUSG00000030854, ENSMUSG00000026986, ENSMUSG00000000440, ENSMUSG00000018634	2175	15	12524	2.303264367816092	1.0	1.0	99.72910216718266
GOTERM_BP_DIRECT	GO:0051493~regulation of cytoskeleton organization	6	0.23510971786833856	0.10312278145068096	ENSMUSG00000024969, ENSMUSG00000027500, ENSMUSG00000029094, ENSMUSG00000039103, ENSMUSG00000063358, ENSMUSG00000053646	2175	15	12524	2.303264367816092	1.0	1.0	99.72910216718266
GOTERM_BP_DIRECT	GO:2000249~regulation of actin cytoskeleton reorganization	6	0.23510971786833856	0.10312278145068096	ENSMUSG00000036504, ENSMUSG00000030220, ENSMUSG00000009292, ENSMUSG00000059456, ENSMUSG00000034974, ENSMUSG00000021477	2175	15	12524	2.303264367816092	1.0	1.0	99.72910216718266
GOTERM_BP_DIRECT	GO:0010763~positive regulation of fibroblast migration	6	0.23510971786833856	0.10312278145068096	ENSMUSG00000040152, ENSMUSG00000045038, ENSMUSG00000022099, ENSMUSG00000031565, ENSMUSG00000037316, ENSMUSG00000030774	2175	15	12524	2.303264367816092	1.0	1.0	99.72910216718266
GOTERM_BP_DIRECT	GO:0010880~regulation of release of sequestered calcium ion into cytosol by sarcoplasmic reticulum	6	0.23510971786833856	0.10312278145068096	ENSMUSG00000036438, ENSMUSG00000007122, ENSMUSG00000020635, ENSMUSG00000053819, ENSMUSG00000025068, ENSMUSG00000001175	2175	15	12524	2.303264367816092	1.0	1.0	99.72910216718266
GOTERM_CC_DIRECT	GO:0033270~paranode region of axon	6	0.23510971786833856	0.10319541474442179	ENSMUSG00000047976, ENSMUSG00000069601, ENSMUSG00000017167, ENSMUSG00000022770, ENSMUSG00000075318, ENSMUSG00000011751	2332	15	13426	2.302915951972556	1.0	0.972819696298538	94.15132221625898
GOTERM_CC_DIRECT	GO:0070382~exocytic vesicle	6	0.23510971786833856	0.10319541474442179	ENSMUSG00000032202, ENSMUSG00000027849, ENSMUSG00000030616, ENSMUSG00000062542, ENSMUSG00000024501, ENSMUSG00000030731	2332	15	13426	2.302915951972556	1.0	0.972819696298538	94.15132221625898
GOTERM_MF_DIRECT	GO:0031434~mitogen-activated protein kinase kinase binding	7	0.274294670846395	0.10376990269341818	ENSMUSG00000004054, ENSMUSG00000018909, ENSMUSG00000032715, ENSMUSG00000022770, ENSMUSG00000020681, ENSMUSG00000061578, ENSMUSG00000032501	2132	19	12046	2.081613508442777	1.0	1.0	99.38423645320196
GOTERM_BP_DIRECT	GO:0009267~cellular response to starvation	14	0.54858934169279	0.10455433047417453	ENSMUSG00000036856, ENSMUSG00000004451, ENSMUSG00000028278, ENSMUSG00000022463, ENSMUSG00000024331, ENSMUSG00000025437, ENSMUSG00000026447, ENSMUSG00000005102, ENSMUSG00000021477, ENSMUSG00000044167, ENSMUSG00000044254, ENSMUSG00000034201, ENSMUSG00000013787, ENSMUSG00000037526	2175	52	12524	1.5502740937223696	1.0	1.0	99.72910216718266
GOTERM_BP_DIRECT	GO:0050808~synapse organization	10	0.3918495297805642	0.10493167857138283	ENSMUSG00000052581, ENSMUSG00000069601, ENSMUSG00000049939, ENSMUSG00000060780, ENSMUSG00000034593, ENSMUSG00000022240, ENSMUSG00000026812, ENSMUSG00000030302, ENSMUSG00000032336, ENSMUSG00000063887	2175	33	12524	1.744897248345524	1.0	1.0	99.72910216718266
GOTERM_BP_DIRECT	GO:1902476~chloride transmembrane transport	10	0.3918495297805642	0.10493167857138283	ENSMUSG00000007653, ENSMUSG00000037418, ENSMUSG00000036636, ENSMUSG00000017740, ENSMUSG00000029015, ENSMUSG00000040441, ENSMUSG00000010803, ENSMUSG00000022949, ENSMUSG00000018589, ENSMUSG00000000560	2175	33	12524	1.744897248345524	1.0	1.0	99.72910216718266
GOTERM_BP_DIRECT	GO:0032691~negative regulation of interleukin-1 beta production	4	0.1567398119122257	0.1056929206331252	ENSMUSG00000019850, ENSMUSG00000049871, ENSMUSG00000030525, ENSMUSG00000024411	2175	7	12524	3.2903776683087025	1.0	1.0	99.72910216718266
GOTERM_BP_DIRECT	GO:1901522~positive regulation of transcription from RNA polymerase II promoter involved in cellular response to chemical stimulus	4	0.1567398119122257	0.1056929206331252	ENSMUSG00000039153, ENSMUSG00000027358, ENSMUSG00000015843, ENSMUSG00000029755	2175	7	12524	3.2903776683087025	1.0	1.0	99.72910216718266
GOTERM_BP_DIRECT	GO:0019227~neuronal action potential propagation	4	0.1567398119122257	0.1056929206331252	ENSMUSG00000017167, ENSMUSG00000020635, ENSMUSG00000019194, ENSMUSG00000017412	2175	7	12524	3.2903776683087025	1.0	1.0	99.72910216718266
GOTERM_BP_DIRECT	GO:0003417~growth plate cartilage development	4	0.1567398119122257	0.1056929206331252	ENSMUSG00000040152, ENSMUSG00000028047, ENSMUSG00000017491, ENSMUSG00000001288	2175	7	12524	3.2903776683087025	1.0	1.0	99.72910216718266
GOTERM_BP_DIRECT	GO:0007216~G-protein coupled glutamate receptor signaling pathway	4	0.1567398119122257	0.1056929206331252	ENSMUSG00000025813, ENSMUSG00000049583, ENSMUSG00000019828, ENSMUSG00000007617	2175	7	12524	3.2903776683087025	1.0	1.0	99.72910216718266
GOTERM_BP_DIRECT	GO:0043931~ossification involved in bone maturation	4	0.1567398119122257	0.1056929206331252	ENSMUSG00000028047, ENSMUSG00000030592, ENSMUSG00000036862, ENSMUSG00000053646	2175	7	12524	3.2903776683087025	1.0	1.0	99.72910216718266
GOTERM_BP_DIRECT	GO:1901386~negative regulation of voltage-gated calcium channel activity	4	0.1567398119122257	0.1056929206331252	ENSMUSG00000027584, ENSMUSG00000035640, ENSMUSG00000032259, ENSMUSG00000018634	2175	7	12524	3.2903776683087025	1.0	1.0	99.72910216718266
GOTERM_BP_DIRECT	GO:0001771~immunological synapse formation	4	0.1567398119122257	0.1056929206331252	ENSMUSG00000011877, ENSMUSG00000024670, ENSMUSG00000066877, ENSMUSG00000022770	2175	7	12524	3.2903776683087025	1.0	1.0	99.72910216718266
GOTERM_BP_DIRECT	GO:0021612~facial nerve structural organization	4	0.1567398119122257	0.1056929206331252	ENSMUSG00000031398, ENSMUSG00000028883, ENSMUSG00000034684, ENSMUSG00000029765	2175	7	12524	3.2903776683087025	1.0	1.0	99.72910216718266
GOTERM_BP_DIRECT	GO:2000641~regulation of early endosome to late endosome transport	4	0.1567398119122257	0.1056929206331252	ENSMUSG00000032560, ENSMUSG00000004936, ENSMUSG00000063358, ENSMUSG00000053119	2175	7	12524	3.2903776683087025	1.0	1.0	99.72910216718266
GOTERM_BP_DIRECT	GO:0001505~regulation of neurotransmitter levels	4	0.1567398119122257	0.1056929206331252	ENSMUSG00000039059, ENSMUSG00000000560, ENSMUSG00000026986, ENSMUSG00000022489	2175	7	12524	3.2903776683087025	1.0	1.0	99.72910216718266
GOTERM_BP_DIRECT	GO:0050795~regulation of behavior	4	0.1567398119122257	0.1056929206331252	ENSMUSG00000034997, ENSMUSG00000042453, ENSMUSG00000049511, ENSMUSG00000019986	2175	7	12524	3.2903776683087025	1.0	1.0	99.72910216718266
GOTERM_BP_DIRECT	GO:0010807~regulation of synaptic vesicle priming	4	0.1567398119122257	0.1056929206331252	ENSMUSG00000034799, ENSMUSG00000006024, ENSMUSG00000026797, ENSMUSG00000007207	2175	7	12524	3.2903776683087025	1.0	1.0	99.72910216718266
GOTERM_BP_DIRECT	GO:1901016~regulation of potassium ion transmembrane transporter activity	4	0.1567398119122257	0.1056929206331252	ENSMUSG00000027827, ENSMUSG00000023092, ENSMUSG00000024589, ENSMUSG00000032216	2175	7	12524	3.2903776683087025	1.0	1.0	99.72910216718266
GOTERM_BP_DIRECT	GO:0071305~cellular response to vitamin D	4	0.1567398119122257	0.1056929206331252	ENSMUSG00000029838, ENSMUSG00000045573, ENSMUSG00000027248, ENSMUSG00000019943	2175	7	12524	3.2903776683087025	1.0	1.0	99.72910216718266
GOTERM_BP_DIRECT	GO:0030204~chondroitin sulfate metabolic process	4	0.1567398119122257	0.1056929206331252	ENSMUSG00000034612, ENSMUSG00000045994, ENSMUSG00000026156, ENSMUSG00000071649	2175	7	12524	3.2903776683087025	1.0	1.0	99.72910216718266
GOTERM_CC_DIRECT	GO:0005905~clathrin-coated pit	15	0.5877742946708464	0.10638733981337126	ENSMUSG00000018909, ENSMUSG00000028552, ENSMUSG00000060279, ENSMUSG00000021278, ENSMUSG00000068747, ENSMUSG00000022797, ENSMUSG00000022841, ENSMUSG00000024426, ENSMUSG00000047126, ENSMUSG00000004849, ENSMUSG00000035152, ENSMUSG00000070000, ENSMUSG00000054702, ENSMUSG00000036206, ENSMUSG00000031367	2332	57	13426	1.515076284192471	1.0	0.9917664233713166	95.98502214273051
GOTERM_BP_DIRECT	GO:0043524~negative regulation of neuron apoptotic process	31	1.2147335423197492	0.10715651815313285	ENSMUSG00000027298, ENSMUSG00000023011, ENSMUSG00000025499, ENSMUSG00000022144, ENSMUSG00000024122, ENSMUSG00000021253, ENSMUSG00000040663, ENSMUSG00000067629, ENSMUSG00000006235, ENSMUSG00000023951, ENSMUSG00000028800, ENSMUSG00000021611, ENSMUSG00000006818, ENSMUSG00000030707, ENSMUSG00000039474, ENSMUSG00000007653, ENSMUSG00000030890, ENSMUSG00000022270, ENSMUSG00000059456, ENSMUSG00000032350,…	2175	138	12524	1.2934999167083125	1.0	1.0	99.72910216718266
GOTERM_BP_DIRECT	GO:0045669~positive regulation of osteoblast differentiation	16	0.6269592476489028	0.10739448860764679	ENSMUSG00000036856, ENSMUSG00000028063, ENSMUSG00000030890, ENSMUSG00000063632, ENSMUSG00000027523, ENSMUSG00000027358, ENSMUSG00000071076, ENSMUSG00000040998, ENSMUSG00000025854, ENSMUSG00000029755, ENSMUSG00000023951, ENSMUSG00000021379, ENSMUSG00000039153, ENSMUSG00000022996, ENSMUSG00000039004, ENSMUSG00000055409	2175	62	12524	1.4859770114942528	1.0	1.0	99.72910216718266
KEGG_PATHWAY	mmu04062:Chemokine signaling pathway	30	1.1755485893416928	0.1074387869330663	ENSMUSG00000038607, ENSMUSG00000039936, ENSMUSG00000034801, ENSMUSG00000005580, ENSMUSG00000029053, ENSMUSG00000024241, ENSMUSG00000029713, ENSMUSG00000025499, ENSMUSG00000042249, ENSMUSG00000022840, ENSMUSG00000025812, ENSMUSG00000041112, ENSMUSG00000020901, ENSMUSG00000004936, ENSMUSG00000032946, ENSMUSG00000031778, ENSMUSG00000071658, ENSMUSG00000018909, ENSMUSG00000048240, ENSMUSG00000059456,…	896	134	5192	1.2973081023454158	0.9999999999999788	0.5333568351320077	48.923019049878405
GOTERM_BP_DIRECT	GO:0002031~G-protein coupled receptor internalization	5	0.1959247648902821	0.10766846454166176	ENSMUSG00000018909, ENSMUSG00000026825, ENSMUSG00000021639, ENSMUSG00000049511, ENSMUSG00000032259	2175	11	12524	2.6173458725182863	1.0	1.0	99.72910216718266
GOTERM_BP_DIRECT	GO:0007610~behavior	5	0.1959247648902821	0.10766846454166176	ENSMUSG00000034997, ENSMUSG00000027584, ENSMUSG00000025905, ENSMUSG00000034472, ENSMUSG00000049511	2175	11	12524	2.6173458725182863	1.0	1.0	99.72910216718266
GOTERM_BP_DIRECT	GO:0021675~nerve development	5	0.1959247648902821	0.10766846454166176	ENSMUSG00000030890, ENSMUSG00000039481, ENSMUSG00000028883, ENSMUSG00000034684, ENSMUSG00000021477	2175	11	12524	2.6173458725182863	1.0	1.0	99.72910216718266
GOTERM_BP_DIRECT	GO:0003254~regulation of membrane depolarization	5	0.1959247648902821	0.10766846454166176	ENSMUSG00000060802, ENSMUSG00000023092, ENSMUSG00000053819, ENSMUSG00000024589, ENSMUSG00000021730	2175	11	12524	2.6173458725182863	1.0	1.0	99.72910216718266
GOTERM_BP_DIRECT	GO:0048485~sympathetic nervous system development	5	0.1959247648902821	0.10766846454166176	ENSMUSG00000063632, ENSMUSG00000007946, ENSMUSG00000022144, ENSMUSG00000062312, ENSMUSG00000029765	2175	11	12524	2.6173458725182863	1.0	1.0	99.72910216718266
GOTERM_BP_DIRECT	GO:0031629~synaptic vesicle fusion to presynaptic active zone membrane	5	0.1959247648902821	0.10766846454166176	ENSMUSG00000030805, ENSMUSG00000026797, ENSMUSG00000029428, ENSMUSG00000007207, ENSMUSG00000041488	2175	11	12524	2.6173458725182863	1.0	1.0	99.72910216718266
GOTERM_BP_DIRECT	GO:0050919~negative chemotaxis	8	0.3134796238244514	0.10803333403803864	ENSMUSG00000031398, ENSMUSG00000000627, ENSMUSG00000028064, ENSMUSG00000025207, ENSMUSG00000028883, ENSMUSG00000025020, ENSMUSG00000031558, ENSMUSG00000034684	2175	24	12524	1.9193869731800766	1.0	1.0	99.72910216718266
GOTERM_BP_DIRECT	GO:0090102~cochlea development	8	0.3134796238244514	0.10803333403803864	ENSMUSG00000007653, ENSMUSG00000029015, ENSMUSG00000045871, ENSMUSG00000049265, ENSMUSG00000055078, ENSMUSG00000036862, ENSMUSG00000038248, ENSMUSG00000030302	2175	24	12524	1.9193869731800766	1.0	1.0	99.72910216718266
GOTERM_BP_DIRECT	GO:0030036~actin cytoskeleton organization	30	1.1755485893416928	0.10847257573672126	ENSMUSG00000026383, ENSMUSG00000027296, ENSMUSG00000009681, ENSMUSG00000024143, ENSMUSG00000041115, ENSMUSG00000028906, ENSMUSG00000041112, ENSMUSG00000020900, ENSMUSG00000009073, ENSMUSG00000030707, ENSMUSG00000000416, ENSMUSG00000030403, ENSMUSG00000055805, ENSMUSG00000037679, ENSMUSG00000074802, ENSMUSG00000033940, ENSMUSG00000004568, ENSMUSG00000028656, ENSMUSG00000025422, ENSMUSG00000022099,…	2175	133	12524	1.2988332901218562	1.0	1.0	99.72910216718266
GOTERM_BP_DIRECT	GO:0006874~cellular calcium ion homeostasis	19	0.744514106583072	0.10867435264294585	ENSMUSG00000034997, ENSMUSG00000031376, ENSMUSG00000030376, ENSMUSG00000026463, ENSMUSG00000051331, ENSMUSG00000014813, ENSMUSG00000030592, ENSMUSG00000063873, ENSMUSG00000048677, ENSMUSG00000026959, ENSMUSG00000041771, ENSMUSG00000020303, ENSMUSG00000030525, ENSMUSG00000019943, ENSMUSG00000030302, ENSMUSG00000017412, ENSMUSG00000037996, ENSMUSG00000052889, ENSMUSG00000035458	2175	77	12524	1.4208449022242124	1.0	1.0	99.72910216718266
GOTERM_BP_DIRECT	GO:0006464~cellular protein modification process	11	0.43103448275862066	0.10977544162238459	ENSMUSG00000022359, ENSMUSG00000027394, ENSMUSG00000033257, ENSMUSG00000019795, ENSMUSG00000084786, ENSMUSG00000074673, ENSMUSG00000051285, ENSMUSG00000027589, ENSMUSG00000026885, ENSMUSG00000016757, ENSMUSG00000036745	2175	38	12524	1.6668360556563822	1.0	1.0	99.72910216718266
GOTERM_MF_DIRECT	GO:0030695~GTPase regulator activity	6	0.23510971786833856	0.10996078006101845	ENSMUSG00000041351, ENSMUSG00000029101, ENSMUSG00000052087, ENSMUSG00000027883, ENSMUSG00000026812, ENSMUSG00000031776	2132	15	12046	2.2600375234521577	1.0	1.0	99.38423645320196
GOTERM_MF_DIRECT	GO:0000989~transcription factor activity, transcription factor binding	6	0.23510971786833856	0.10996078006101845	ENSMUSG00000068742, ENSMUSG00000044167, ENSMUSG00000039706, ENSMUSG00000038342, ENSMUSG00000002881, ENSMUSG00000055866	2132	15	12046	2.2600375234521577	1.0	1.0	99.38423645320196
GOTERM_MF_DIRECT	GO:0003720~telomerase activity	4	0.1567398119122257	0.11064190801005903	ENSMUSG00000021611, ENSMUSG00000006281, ENSMUSG00000071072, ENSMUSG00000031403	2132	7	12046	3.228625033503082	1.0	1.0	99.38423645320196
GOTERM_MF_DIRECT	GO:0001948~glycoprotein binding	17	0.6661442006269592	0.11064204145457775	ENSMUSG00000060802, ENSMUSG00000024670, ENSMUSG00000029999, ENSMUSG00000027863, ENSMUSG00000023274, ENSMUSG00000044813, ENSMUSG00000062312, ENSMUSG00000007207, ENSMUSG00000022797, ENSMUSG00000041556, ENSMUSG00000001507, ENSMUSG00000000826, ENSMUSG00000000409, ENSMUSG00000020932, ENSMUSG00000031328, ENSMUSG00000031565, ENSMUSG00000030598	2132	66	12046	1.455327193132071	1.0	1.0	99.38423645320196
KEGG_PATHWAY	mmu01230:Biosynthesis of amino acids	16	0.6269592476489028	0.11343782326157162	ENSMUSG00000032279, ENSMUSG00000031432, ENSMUSG00000030695, ENSMUSG00000059343, ENSMUSG00000023262, ENSMUSG00000024640, ENSMUSG00000025950, ENSMUSG00000059040, ENSMUSG00000027406, ENSMUSG00000020475, ENSMUSG00000025533, ENSMUSG00000063524, ENSMUSG00000022477, ENSMUSG00000023456, ENSMUSG00000025190, ENSMUSG00000030268	896	63	5192	1.471655328798186	0.9999999999999967	0.553258155556437	50.74849988017678
GOTERM_MF_DIRECT	GO:0004016~adenylate cyclase activity	5	0.1959247648902821	0.11378421036174988	ENSMUSG00000005580, ENSMUSG00000033910, ENSMUSG00000020431, ENSMUSG00000022840, ENSMUSG00000022994	2132	11	12046	2.5682244584683613	1.0	1.0	99.38423645320196
GOTERM_MF_DIRECT	GO:0005522~profilin binding	5	0.1959247648902821	0.11378421036174988	ENSMUSG00000030403, ENSMUSG00000024143, ENSMUSG00000055805, ENSMUSG00000029104, ENSMUSG00000022995	2132	11	12046	2.5682244584683613	1.0	1.0	99.38423645320196
GOTERM_MF_DIRECT	GO:0030955~potassium ion binding	5	0.1959247648902821	0.11378421036174988	ENSMUSG00000041771, ENSMUSG00000096146, ENSMUSG00000063873, ENSMUSG00000032788, ENSMUSG00000037996	2132	11	12046	2.5682244584683613	1.0	1.0	99.38423645320196
GOTERM_CC_DIRECT	GO:0030016~myofibril	9	0.35266457680250785	0.1162326022440494	ENSMUSG00000019467, ENSMUSG00000007122, ENSMUSG00000051747, ENSMUSG00000023277, ENSMUSG00000029095, ENSMUSG00000020908, ENSMUSG00000026414, ENSMUSG00000028328, ENSMUSG00000035458	2332	29	13426	1.786745135151121	1.0	1.0	96.89737470167064
GOTERM_BP_DIRECT	GO:0018105~peptidyl-serine phosphorylation	29	1.1363636363636365	0.11802961444541017	ENSMUSG00000036707, ENSMUSG00000029053, ENSMUSG00000023050, ENSMUSG00000024122, ENSMUSG00000029512, ENSMUSG00000029711, ENSMUSG00000045038, ENSMUSG00000021115, ENSMUSG00000042064, ENSMUSG00000031833, ENSMUSG00000050310, ENSMUSG00000039954, ENSMUSG00000032500, ENSMUSG00000030890, ENSMUSG00000057897, ENSMUSG00000016528, ENSMUSG00000031285, ENSMUSG00000022672, ENSMUSG00000063358, ENSMUSG00000042978,…	2175	129	12524	1.2944702842377263	1.0	1.0	99.72910216718266
GOTERM_CC_DIRECT	GO:0034704~calcium channel complex	7	0.274294670846395	0.11861128324893597	ENSMUSG00000036438, ENSMUSG00000027748, ENSMUSG00000020635, ENSMUSG00000030592, ENSMUSG00000053819, ENSMUSG00000027994, ENSMUSG00000001175	2332	20	13426	2.015051457975986	1.0	1.0	96.89737470167064
GOTERM_BP_DIRECT	GO:0008360~regulation of cell shape	28	1.09717868338558	0.1195405827287972	ENSMUSG00000028064, ENSMUSG00000033377, ENSMUSG00000029015, ENSMUSG00000025372, ENSMUSG00000006219, ENSMUSG00000024143, ENSMUSG00000020284, ENSMUSG00000049744, ENSMUSG00000023951, ENSMUSG00000028906, ENSMUSG00000021115, ENSMUSG00000029838, ENSMUSG00000020900, ENSMUSG00000030707, ENSMUSG00000055805, ENSMUSG00000071317, ENSMUSG00000053646, ENSMUSG00000030695, ENSMUSG00000059456, ENSMUSG00000033066,…	2175	124	12524	1.3002298850574712	1.0	1.0	99.72910216718266
GOTERM_MF_DIRECT	GO:0005544~calcium-dependent phospholipid binding	11	0.43103448275862066	0.12086264004498232	ENSMUSG00000027849, ENSMUSG00000026452, ENSMUSG00000029608, ENSMUSG00000030616, ENSMUSG00000018340, ENSMUSG00000020848, ENSMUSG00000062542, ENSMUSG00000052301, ENSMUSG00000030731, ENSMUSG00000030279, ENSMUSG00000004961	2132	38	12046	1.6355534709193245	1.0	1.0	99.38423645320196
KEGG_PATHWAY	mmu05215:Prostate cancer	20	0.7836990595611284	0.12257550320298945	ENSMUSG00000039936, ENSMUSG00000034801, ENSMUSG00000027490, ENSMUSG00000028212, ENSMUSG00000024241, ENSMUSG00000029999, ENSMUSG00000025499, ENSMUSG00000063358, ENSMUSG00000062312, ENSMUSG00000024122, ENSMUSG00000000782, ENSMUSG00000044167, ENSMUSG00000022812, ENSMUSG00000028914, ENSMUSG00000046532, ENSMUSG00000020901, ENSMUSG00000004936, ENSMUSG00000038648, ENSMUSG00000055799, ENSMUSG00000031565	896	84	5192	1.3796768707482994	0.9999999999999998	0.5875170670763977	53.89095399441777
GOTERM_MF_DIRECT	GO:0019900~kinase binding	21	0.8228840125391849	0.12485375318304659	ENSMUSG00000036707, ENSMUSG00000018849, ENSMUSG00000028126, ENSMUSG00000022770, ENSMUSG00000007207, ENSMUSG00000028785, ENSMUSG00000025139, ENSMUSG00000029104, ENSMUSG00000021068, ENSMUSG00000062778, ENSMUSG00000063646, ENSMUSG00000020532, ENSMUSG00000068742, ENSMUSG00000019850, ENSMUSG00000026659, ENSMUSG00000020932, ENSMUSG00000037003, ENSMUSG00000034275, ENSMUSG00000031328, ENSMUSG00000039615,…	2132	87	12046	1.3638157469107848	1.0	1.0	99.38423645320196
GOTERM_MF_DIRECT	GO:0030276~clathrin binding	12	0.4702194357366771	0.1253397549961564	ENSMUSG00000027849, ENSMUSG00000039959, ENSMUSG00000026452, ENSMUSG00000029608, ENSMUSG00000030616, ENSMUSG00000035152, ENSMUSG00000020847, ENSMUSG00000020848, ENSMUSG00000062542, ENSMUSG00000052301, ENSMUSG00000030731, ENSMUSG00000004961	2132	43	12046	1.5767703651991796	1.0	1.0	99.38423645320196
GOTERM_BP_DIRECT	GO:0006470~protein dephosphorylation	28	1.09717868338558	0.12843925831360722	ENSMUSG00000053141, ENSMUSG00000036504, ENSMUSG00000026181, ENSMUSG00000028161, ENSMUSG00000014956, ENSMUSG00000027698, ENSMUSG00000049225, ENSMUSG00000040385, ENSMUSG00000038042, ENSMUSG00000021759, ENSMUSG00000038582, ENSMUSG00000038764, ENSMUSG00000031732, ENSMUSG00000030223, ENSMUSG00000033953, ENSMUSG00000028274, ENSMUSG00000032477, ENSMUSG00000034616, ENSMUSG00000059895, ENSMUSG00000022052,…	2175	125	12524	1.2898280459770115	1.0	1.0	99.72910216718266
GOTERM_BP_DIRECT	GO:0043484~regulation of RNA splicing	8	0.3134796238244514	0.12868645589480665	ENSMUSG00000022139, ENSMUSG00000028959, ENSMUSG00000069833, ENSMUSG00000063919, ENSMUSG00000005506, ENSMUSG00000025576, ENSMUSG00000027510, ENSMUSG00000008658	2175	25	12524	1.8426114942528735	1.0	1.0	99.72910216718266
GOTERM_BP_DIRECT	GO:0043113~receptor clustering	8	0.3134796238244514	0.12868645589480665	ENSMUSG00000030209, ENSMUSG00000031328, ENSMUSG00000022770, ENSMUSG00000025656, ENSMUSG00000030830, ENSMUSG00000027009, ENSMUSG00000067629, ENSMUSG00000030774	2175	25	12524	1.8426114942528735	1.0	1.0	99.72910216718266
GOTERM_BP_DIRECT	GO:0048791~calcium ion-regulated exocytosis of neurotransmitter	8	0.3134796238244514	0.12868645589480665	ENSMUSG00000027849, ENSMUSG00000026452, ENSMUSG00000029608, ENSMUSG00000020848, ENSMUSG00000062542, ENSMUSG00000052301, ENSMUSG00000030731, ENSMUSG00000004961	2175	25	12524	1.8426114942528735	1.0	1.0	99.72910216718266
GOTERM_CC_DIRECT	GO:0005925~focal adhesion	75	2.938871473354232	0.1289089767477079	ENSMUSG00000030782, ENSMUSG00000055322, ENSMUSG00000008136, ENSMUSG00000037815, ENSMUSG00000023092, ENSMUSG00000032243, ENSMUSG00000034902, ENSMUSG00000029713, ENSMUSG00000022285, ENSMUSG00000025437, ENSMUSG00000022565, ENSMUSG00000001507, ENSMUSG00000015143, ENSMUSG00000070047, ENSMUSG00000024426, ENSMUSG00000004936, ENSMUSG00000038023, ENSMUSG00000052698, ENSMUSG00000038587, ENSMUSG00000011877,…	2332	376	13426	1.1483955877522718	1.0	1.0	96.89737470167064
GOTERM_BP_DIRECT	GO:0010613~positive regulation of cardiac muscle hypertrophy	6	0.23510971786833856	0.12953108659491672	ENSMUSG00000028161, ENSMUSG00000026496, ENSMUSG00000053819, ENSMUSG00000028854, ENSMUSG00000041119, ENSMUSG00000030557	2175	16	12524	2.159310344827586	1.0	1.0	99.72910216718266
GOTERM_BP_DIRECT	GO:0035418~protein localization to synapse	6	0.23510971786833856	0.12953108659491672	ENSMUSG00000042453, ENSMUSG00000060780, ENSMUSG00000007617, ENSMUSG00000021288, ENSMUSG00000063887, ENSMUSG00000032589	2175	16	12524	2.159310344827586	1.0	1.0	99.72910216718266
GOTERM_BP_DIRECT	GO:0045956~positive regulation of calcium ion-dependent exocytosis	6	0.23510971786833856	0.12953108659491672	ENSMUSG00000024112, ENSMUSG00000020848, ENSMUSG00000026797, ENSMUSG00000062542, ENSMUSG00000007207, ENSMUSG00000050556	2175	16	12524	2.159310344827586	1.0	1.0	99.72910216718266
GOTERM_CC_DIRECT	GO:0097225~sperm midpiece	6	0.23510971786833856	0.12961727485595853	ENSMUSG00000037196, ENSMUSG00000020681, ENSMUSG00000042249, ENSMUSG00000022621, ENSMUSG00000000682, ENSMUSG00000029469	2332	16	13426	2.158983704974271	1.0	1.0	96.89737470167064
GOTERM_BP_DIRECT	GO:0019221~cytokine-mediated signaling pathway	20	0.7836990595611284	0.12999503909778512	ENSMUSG00000052581, ENSMUSG00000054263, ENSMUSG00000004040, ENSMUSG00000027164, ENSMUSG00000062157, ENSMUSG00000002147, ENSMUSG00000042846, ENSMUSG00000022015, ENSMUSG00000020027, ENSMUSG00000047787, ENSMUSG00000022965, ENSMUSG00000068227, ENSMUSG00000049939, ENSMUSG00000045287, ENSMUSG00000038485, ENSMUSG00000060780, ENSMUSG00000050069, ENSMUSG00000037104, ENSMUSG00000031778, ENSMUSG00000032578	2175	84	12524	1.3709906951286261	1.0	1.0	99.72910216718266
GOTERM_BP_DIRECT	GO:0060348~bone development	13	0.5094043887147335	0.13043659568253824	ENSMUSG00000035569, ENSMUSG00000061306, ENSMUSG00000014813, ENSMUSG00000028469, ENSMUSG00000027523, ENSMUSG00000028226, ENSMUSG00000040447, ENSMUSG00000022641, ENSMUSG00000001288, ENSMUSG00000066406, ENSMUSG00000017491, ENSMUSG00000035765, ENSMUSG00000057406	2175	49	12524	1.5276753460004693	1.0	1.0	99.72910216718266
GOTERM_CC_DIRECT	GO:0008021~synaptic vesicle	27	1.0579937304075235	0.13047581903640376	ENSMUSG00000053025, ENSMUSG00000007021, ENSMUSG00000067889, ENSMUSG00000007207, ENSMUSG00000006930, ENSMUSG00000028525, ENSMUSG00000026825, ENSMUSG00000020402, ENSMUSG00000020524, ENSMUSG00000030805, ENSMUSG00000037771, ENSMUSG00000030209, ENSMUSG00000000416, ENSMUSG00000038665, ENSMUSG00000032112, ENSMUSG00000031144, ENSMUSG00000026452, ENSMUSG00000027820, ENSMUSG00000029428, ENSMUSG00000041488,…	2332	120	13426	1.2953902229845626	1.0	1.0	96.89737470167064
GOTERM_BP_DIRECT	GO:0050728~negative regulation of inflammatory response	16	0.6269592476489028	0.13226562217929777	ENSMUSG00000028053, ENSMUSG00000059588, ENSMUSG00000027298, ENSMUSG00000009681, ENSMUSG00000042429, ENSMUSG00000046834, ENSMUSG00000021322, ENSMUSG00000020178, ENSMUSG00000043683, ENSMUSG00000019850, ENSMUSG00000002108, ENSMUSG00000032109, ENSMUSG00000031558, ENSMUSG00000037104, ENSMUSG00000030525, ENSMUSG00000017631	2175	64	12524	1.4395402298850575	1.0	1.0	99.72910216718266
GOTERM_BP_DIRECT	GO:0003341~cilium movement	9	0.35266457680250785	0.13551281089028427	ENSMUSG00000028294, ENSMUSG00000041144, ENSMUSG00000023966, ENSMUSG00000039552, ENSMUSG00000039963, ENSMUSG00000027676, ENSMUSG00000052861, ENSMUSG00000040189, ENSMUSG00000036962	2175	30	12524	1.727448275862069	1.0	1.0	99.72910216718266
GOTERM_BP_DIRECT	GO:0070527~platelet aggregation	9	0.35266457680250785	0.13551281089028427	ENSMUSG00000030890, ENSMUSG00000024911, ENSMUSG00000034902, ENSMUSG00000027298, ENSMUSG00000027523, ENSMUSG00000026797, ENSMUSG00000005813, ENSMUSG00000031328, ENSMUSG00000036894	2175	30	12524	1.727448275862069	1.0	1.0	99.72910216718266
GOTERM_CC_DIRECT	GO:0032281~AMPA glutamate receptor complex	9	0.35266457680250785	0.13563665403551556	ENSMUSG00000052581, ENSMUSG00000019146, ENSMUSG00000020524, ENSMUSG00000001986, ENSMUSG00000066189, ENSMUSG00000032172, ENSMUSG00000022494, ENSMUSG00000069806, ENSMUSG00000027965	2332	30	13426	1.7271869639794168	1.0	1.0	96.89737470167064
GOTERM_MF_DIRECT	GO:0005242~inward rectifier potassium channel activity	6	0.23510971786833856	0.13773634567368082	ENSMUSG00000038319, ENSMUSG00000041695, ENSMUSG00000026824, ENSMUSG00000096146, ENSMUSG00000033998, ENSMUSG00000044216	2132	16	12046	2.118785178236398	1.0	1.0	99.38423645320196
GOTERM_MF_DIRECT	GO:0008157~protein phosphatase 1 binding	6	0.23510971786833856	0.13773634567368082	ENSMUSG00000023932, ENSMUSG00000040385, ENSMUSG00000028063, ENSMUSG00000054728, ENSMUSG00000032827, ENSMUSG00000057719	2132	16	12046	2.118785178236398	1.0	1.0	99.38423645320196
KEGG_PATHWAY	mmu05030:Cocaine addiction	12	0.4702194357366771	0.13932652247920346	ENSMUSG00000021478, ENSMUSG00000035745, ENSMUSG00000026959, ENSMUSG00000020599, ENSMUSG00000030209, ENSMUSG00000027523, ENSMUSG00000027104, ENSMUSG00000002771, ENSMUSG00000038648, ENSMUSG00000032259, ENSMUSG00000040147, ENSMUSG00000022840	896	45	5192	1.5452380952380953	1.0	0.6471980812595246	59.36529162632329
KEGG_PATHWAY	mmu04917:Prolactin signaling pathway	15	0.5877742946708464	0.1396830391207607	ENSMUSG00000039936, ENSMUSG00000034801, ENSMUSG00000024241, ENSMUSG00000004040, ENSMUSG00000025499, ENSMUSG00000063358, ENSMUSG00000020366, ENSMUSG00000022015, ENSMUSG00000020027, ENSMUSG00000022812, ENSMUSG00000038485, ENSMUSG00000020901, ENSMUSG00000004936, ENSMUSG00000037104, ENSMUSG00000032578	896	60	5192	1.4486607142857142	1.0	0.6471980812595246	59.36529162632329
GOTERM_BP_DIRECT	GO:0006605~protein targeting	10	0.3918495297805642	0.1400916085227163	ENSMUSG00000032202, ENSMUSG00000076432, ENSMUSG00000054702, ENSMUSG00000022285, ENSMUSG00000093904, ENSMUSG00000049313, ENSMUSG00000038587, ENSMUSG00000017774, ENSMUSG00000063887, ENSMUSG00000026028	2175	35	12524	1.6451888341543512	1.0	1.0	99.72910216718266
GOTERM_BP_DIRECT	GO:0061001~regulation of dendritic spine morphogenesis	5	0.1959247648902821	0.14025537147526665	ENSMUSG00000022623, ENSMUSG00000038453, ENSMUSG00000032827, ENSMUSG00000026235, ENSMUSG00000042700	2175	12	12524	2.399233716475096	1.0	1.0	99.72910216718266
GOTERM_BP_DIRECT	GO:0046325~negative regulation of glucose import	5	0.1959247648902821	0.14025537147526665	ENSMUSG00000037370, ENSMUSG00000024143, ENSMUSG00000020681, ENSMUSG00000020176, ENSMUSG00000013698	2175	12	12524	2.399233716475096	1.0	1.0	99.72910216718266
GOTERM_BP_DIRECT	GO:0006734~NADH metabolic process	5	0.1959247648902821	0.14025537147526665	ENSMUSG00000023019, ENSMUSG00000026827, ENSMUSG00000032279, ENSMUSG00000027406, ENSMUSG00000025963	2175	12	12524	2.399233716475096	1.0	1.0	99.72910216718266
GOTERM_BP_DIRECT	GO:0070997~neuron death	5	0.1959247648902821	0.14025537147526665	ENSMUSG00000023912, ENSMUSG00000028854, ENSMUSG00000036144, ENSMUSG00000045095, ENSMUSG00000025478	2175	12	12524	2.399233716475096	1.0	1.0	99.72910216718266
GOTERM_BP_DIRECT	GO:0045109~intermediate filament organization	5	0.1959247648902821	0.14025537147526665	ENSMUSG00000051617, ENSMUSG00000019761, ENSMUSG00000020932, ENSMUSG00000054889, ENSMUSG00000052415	2175	12	12524	2.399233716475096	1.0	1.0	99.72910216718266
GOTERM_BP_DIRECT	GO:0021952~central nervous system projection neuron axonogenesis	5	0.1959247648902821	0.14025537147526665	ENSMUSG00000031285, ENSMUSG00000031558, ENSMUSG00000027950, ENSMUSG00000028664, ENSMUSG00000011751	2175	12	12524	2.399233716475096	1.0	1.0	99.72910216718266
GOTERM_BP_DIRECT	GO:0006171~cAMP biosynthetic process	5	0.1959247648902821	0.14025537147526665	ENSMUSG00000005580, ENSMUSG00000059588, ENSMUSG00000020431, ENSMUSG00000022840, ENSMUSG00000022994	2175	12	12524	2.399233716475096	1.0	1.0	99.72910216718266
GOTERM_BP_DIRECT	GO:0043268~positive regulation of potassium ion transport	5	0.1959247648902821	0.14025537147526665	ENSMUSG00000006740, ENSMUSG00000023092, ENSMUSG00000042429, ENSMUSG00000061576, ENSMUSG00000022770	2175	12	12524	2.399233716475096	1.0	1.0	99.72910216718266
GOTERM_BP_DIRECT	GO:0060081~membrane hyperpolarization	5	0.1959247648902821	0.14025537147526665	ENSMUSG00000019146, ENSMUSG00000056258, ENSMUSG00000029053, ENSMUSG00000016346, ENSMUSG00000003575	2175	12	12524	2.399233716475096	1.0	1.0	99.72910216718266
GOTERM_CC_DIRECT	GO:0031932~TORC2 complex	5	0.1959247648902821	0.14033327441361493	ENSMUSG00000024170, ENSMUSG00000028893, ENSMUSG00000038696, ENSMUSG00000032009, ENSMUSG00000050310	2332	12	13426	2.3988707833047456	1.0	1.0	96.89737470167064
GOTERM_CC_DIRECT	GO:0031224~intrinsic component of membrane	5	0.1959247648902821	0.14033327441361493	ENSMUSG00000041695, ENSMUSG00000027523, ENSMUSG00000027994, ENSMUSG00000026475, ENSMUSG00000048644	2332	12	13426	2.3988707833047456	1.0	1.0	96.89737470167064
GOTERM_MF_DIRECT	GO:0005215~transporter activity	28	1.09717868338558	0.14078134860991237	ENSMUSG00000016319, ENSMUSG00000053025, ENSMUSG00000040667, ENSMUSG00000028125, ENSMUSG00000000792, ENSMUSG00000020620, ENSMUSG00000021733, ENSMUSG00000017740, ENSMUSG00000015243, ENSMUSG00000025938, ENSMUSG00000020805, ENSMUSG00000038267, ENSMUSG00000038963, ENSMUSG00000032548, ENSMUSG00000031974, ENSMUSG00000030688, ENSMUSG00000017765, ENSMUSG00000031144, ENSMUSG00000024130, ENSMUSG00000028773,…	2132	124	12046	1.275827634206863	1.0	1.0	99.38423645320196
GOTERM_BP_DIRECT	GO:0045761~regulation of adenylate cyclase activity	3	0.11755485893416928	0.1416461297709362	ENSMUSG00000048240, ENSMUSG00000028656, ENSMUSG00000021373	2175	4	12524	4.318620689655172	1.0	1.0	99.72910216718266
GOTERM_BP_DIRECT	GO:0071896~protein localization to adherens junction	3	0.11755485893416928	0.1416461297709362	ENSMUSG00000057440, ENSMUSG00000054889, ENSMUSG00000021782	2175	4	12524	4.318620689655172	1.0	1.0	99.72910216718266
GOTERM_BP_DIRECT	GO:0032225~regulation of synaptic transmission, dopaminergic	3	0.11755485893416928	0.1416461297709362	ENSMUSG00000027950, ENSMUSG00000030525, ENSMUSG00000026179	2175	4	12524	4.318620689655172	1.0	1.0	99.72910216718266
GOTERM_BP_DIRECT	GO:0007195~adenylate cyclase-inhibiting dopamine receptor signaling pathway	3	0.11755485893416928	0.1416461297709362	ENSMUSG00000031328, ENSMUSG00000032259, ENSMUSG00000022840	2175	4	12524	4.318620689655172	1.0	1.0	99.72910216718266
GOTERM_BP_DIRECT	GO:0065002~intracellular protein transmembrane transport	3	0.11755485893416928	0.1416461297709362	ENSMUSG00000009681, ENSMUSG00000030401, ENSMUSG00000030279	2175	4	12524	4.318620689655172	1.0	1.0	99.72910216718266
GOTERM_BP_DIRECT	GO:0015672~monovalent inorganic cation transport	3	0.11755485893416928	0.1416461297709362	ENSMUSG00000031791, ENSMUSG00000028420, ENSMUSG00000023017	2175	4	12524	4.318620689655172	1.0	1.0	99.72910216718266
GOTERM_BP_DIRECT	GO:0086045~membrane depolarization during AV node cell action potential	3	0.11755485893416928	0.1416461297709362	ENSMUSG00000051331, ENSMUSG00000057914, ENSMUSG00000032511	2175	4	12524	4.318620689655172	1.0	1.0	99.72910216718266
GOTERM_BP_DIRECT	GO:0055098~response to low-density lipoprotein particle	3	0.11755485893416928	0.1416461297709362	ENSMUSG00000015243, ENSMUSG00000022463, ENSMUSG00000000440	2175	4	12524	4.318620689655172	1.0	1.0	99.72910216718266
GOTERM_BP_DIRECT	GO:0034698~response to gonadotropin	3	0.11755485893416928	0.1416461297709362	ENSMUSG00000068037, ENSMUSG00000001507, ENSMUSG00000021477	2175	4	12524	4.318620689655172	1.0	1.0	99.72910216718266
GOTERM_BP_DIRECT	GO:1901660~calcium ion export	3	0.11755485893416928	0.1416461297709362	ENSMUSG00000026463, ENSMUSG00000019943, ENSMUSG00000030302	2175	4	12524	4.318620689655172	1.0	1.0	99.72910216718266
GOTERM_CC_DIRECT	GO:0008091~spectrin	3	0.11755485893416928	0.14169297473801756	ENSMUSG00000021061, ENSMUSG00000067889, ENSMUSG00000011751	2332	4	13426	4.317967409948542	1.0	1.0	96.89737470167064
GOTERM_CC_DIRECT	GO:0014731~spectrin-associated cytoskeleton	3	0.11755485893416928	0.14169297473801756	ENSMUSG00000069601, ENSMUSG00000021061, ENSMUSG00000022099	2332	4	13426	4.317967409948542	1.0	1.0	96.89737470167064
GOTERM_CC_DIRECT	GO:0005955~calcineurin complex	3	0.11755485893416928	0.14169297473801756	ENSMUSG00000028161, ENSMUSG00000033953, ENSMUSG00000030102	2332	4	13426	4.317967409948542	1.0	1.0	96.89737470167064
GOTERM_CC_DIRECT	GO:0044305~calyx of Held	3	0.11755485893416928	0.14169297473801756	ENSMUSG00000034799, ENSMUSG00000062151, ENSMUSG00000028456	2332	4	13426	4.317967409948542	1.0	1.0	96.89737470167064
GOTERM_BP_DIRECT	GO:0006626~protein targeting to mitochondrion	7	0.274294670846395	0.14280669094923215	ENSMUSG00000047205, ENSMUSG00000018322, ENSMUSG00000029020, ENSMUSG00000021704, ENSMUSG00000022285, ENSMUSG00000093904, ENSMUSG00000004446	2175	21	12524	1.9193869731800766	1.0	1.0	99.72910216718266
GOTERM_BP_DIRECT	GO:0048814~regulation of dendrite morphogenesis	7	0.274294670846395	0.14280669094923215	ENSMUSG00000026959, ENSMUSG00000006476, ENSMUSG00000022812, ENSMUSG00000027692, ENSMUSG00000027950, ENSMUSG00000032216, ENSMUSG00000042700	2175	21	12524	1.9193869731800766	1.0	1.0	99.72910216718266
GOTERM_BP_DIRECT	GO:0007026~negative regulation of microtubule depolymerization	7	0.274294670846395	0.14280669094923215	ENSMUSG00000027254, ENSMUSG00000031161, ENSMUSG00000027500, ENSMUSG00000028059, ENSMUSG00000032624, ENSMUSG00000034201, ENSMUSG00000020135	2175	21	12524	1.9193869731800766	1.0	1.0	99.72910216718266
GOTERM_BP_DIRECT	GO:0051966~regulation of synaptic transmission, glutamatergic	7	0.274294670846395	0.14280669094923215	ENSMUSG00000044288, ENSMUSG00000049583, ENSMUSG00000019828, ENSMUSG00000024211, ENSMUSG00000038665, ENSMUSG00000063239, ENSMUSG00000056755	2175	21	12524	1.9193869731800766	1.0	1.0	99.72910216718266
GOTERM_BP_DIRECT	GO:0045778~positive regulation of ossification	7	0.274294670846395	0.14280669094923215	ENSMUSG00000039153, ENSMUSG00000022996, ENSMUSG00000021779, ENSMUSG00000063632, ENSMUSG00000027358, ENSMUSG00000061762, ENSMUSG00000055409	2175	21	12524	1.9193869731800766	1.0	1.0	99.72910216718266
GOTERM_BP_DIRECT	GO:0007416~synapse assembly	11	0.43103448275862066	0.1430967651653764	ENSMUSG00000022623, ENSMUSG00000047910, ENSMUSG00000032036, ENSMUSG00000030123, ENSMUSG00000045871, ENSMUSG00000067889, ENSMUSG00000031985, ENSMUSG00000066392, ENSMUSG00000032259, ENSMUSG00000063887, ENSMUSG00000032589	2175	40	12524	1.5834942528735632	1.0	1.0	99.72910216718266
GOTERM_BP_DIRECT	GO:0030838~positive regulation of actin filament polymerization	11	0.43103448275862066	0.1430967651653764	ENSMUSG00000045038, ENSMUSG00000016150, ENSMUSG00000059456, ENSMUSG00000025372, ENSMUSG00000041734, ENSMUSG00000066877, ENSMUSG00000030403, ENSMUSG00000050310, ENSMUSG00000022770, ENSMUSG00000017774, ENSMUSG00000037316	2175	40	12524	1.5834942528735632	1.0	1.0	99.72910216718266
GOTERM_CC_DIRECT	GO:0005930~axoneme	18	0.7053291536050157	0.1442875496334228	ENSMUSG00000035910, ENSMUSG00000059248, ENSMUSG00000032571, ENSMUSG00000027676, ENSMUSG00000062563, ENSMUSG00000021363, ENSMUSG00000026289, ENSMUSG00000040189, ENSMUSG00000028758, ENSMUSG00000018411, ENSMUSG00000023966, ENSMUSG00000039552, ENSMUSG00000026807, ENSMUSG00000020319, ENSMUSG00000039963, ENSMUSG00000036962, ENSMUSG00000037526, ENSMUSG00000032258	2332	75	13426	1.3817495711835335	1.0	1.0	96.89737470167064
GOTERM_MF_DIRECT	GO:0030368~interleukin-17 receptor activity	3	0.11755485893416928	0.14639226388450197	ENSMUSG00000030281, ENSMUSG00000015966, ENSMUSG00000002897	2132	4	12046	4.237570356472796	1.0	1.0	99.38423645320196
GOTERM_MF_DIRECT	GO:0033743~peptide-methionine (R)-S-oxide reductase activity	3	0.11755485893416928	0.14639226388450197	ENSMUSG00000075705, ENSMUSG00000023094, ENSMUSG00000051236	2132	4	12046	4.237570356472796	1.0	1.0	99.38423645320196
GOTERM_MF_DIRECT	GO:0016595~glutamate binding	5	0.1959247648902821	0.14782308722912207	ENSMUSG00000026959, ENSMUSG00000032350, ENSMUSG00000039523, ENSMUSG00000002771, ENSMUSG00000056755	2132	12	12046	2.354205753595998	1.0	1.0	99.38423645320196
GOTERM_BP_DIRECT	GO:0042053~regulation of dopamine metabolic process	4	0.1567398119122257	0.14802865907859622	ENSMUSG00000021478, ENSMUSG00000027950, ENSMUSG00000026179, ENSMUSG00000022489	2175	8	12524	2.879080459770115	1.0	1.0	99.72910216718266
GOTERM_BP_DIRECT	GO:0048170~positive regulation of long-term neuronal synaptic plasticity	4	0.1567398119122257	0.14802865907859622	ENSMUSG00000022623, ENSMUSG00000049583, ENSMUSG00000028664, ENSMUSG00000032336	2175	8	12524	2.879080459770115	1.0	1.0	99.72910216718266
GOTERM_BP_DIRECT	GO:0033194~response to hydroperoxide	4	0.1567398119122257	0.14802865907859622	ENSMUSG00000009292, ENSMUSG00000030805, ENSMUSG00000029428, ENSMUSG00000063856	2175	8	12524	2.879080459770115	1.0	1.0	99.72910216718266
GOTERM_BP_DIRECT	GO:0055091~phospholipid homeostasis	4	0.1567398119122257	0.14802865907859622	ENSMUSG00000015243, ENSMUSG00000028773, ENSMUSG00000004040, ENSMUSG00000053846	2175	8	12524	2.879080459770115	1.0	1.0	99.72910216718266
GOTERM_BP_DIRECT	GO:1902533~positive regulation of intracellular signal transduction	4	0.1567398119122257	0.14802865907859622	ENSMUSG00000028854, ENSMUSG00000036585, ENSMUSG00000063887, ENSMUSG00000022015	2175	8	12524	2.879080459770115	1.0	1.0	99.72910216718266
GOTERM_BP_DIRECT	GO:1903078~positive regulation of protein localization to plasma membrane	4	0.1567398119122257	0.14802865907859622	ENSMUSG00000030805, ENSMUSG00000034593, ENSMUSG00000041488, ENSMUSG00000025885	2175	8	12524	2.879080459770115	1.0	1.0	99.72910216718266
GOTERM_BP_DIRECT	GO:0060346~bone trabecula formation	4	0.1567398119122257	0.14802865907859622	ENSMUSG00000022996, ENSMUSG00000033871, ENSMUSG00000028047, ENSMUSG00000023951	2175	8	12524	2.879080459770115	1.0	1.0	99.72910216718266
GOTERM_BP_DIRECT	GO:0050650~chondroitin sulfate proteoglycan biosynthetic process	4	0.1567398119122257	0.14802865907859622	ENSMUSG00000045994, ENSMUSG00000020868, ENSMUSG00000026156, ENSMUSG00000071649	2175	8	12524	2.879080459770115	1.0	1.0	99.72910216718266
GOTERM_BP_DIRECT	GO:0018095~protein polyglutamylation	4	0.1567398119122257	0.14802865907859622	ENSMUSG00000033257, ENSMUSG00000020308, ENSMUSG00000026885, ENSMUSG00000036745	2175	8	12524	2.879080459770115	1.0	1.0	99.72910216718266
GOTERM_BP_DIRECT	GO:0042754~negative regulation of circadian rhythm	4	0.1567398119122257	0.14802865907859622	ENSMUSG00000068742, ENSMUSG00000039231, ENSMUSG00000034157, ENSMUSG00000055866	2175	8	12524	2.879080459770115	1.0	1.0	99.72910216718266
GOTERM_BP_DIRECT	GO:0051057~positive regulation of small GTPase mediated signal transduction	4	0.1567398119122257	0.14802865907859622	ENSMUSG00000034801, ENSMUSG00000042453, ENSMUSG00000024241, ENSMUSG00000029778	2175	8	12524	2.879080459770115	1.0	1.0	99.72910216718266
GOTERM_BP_DIRECT	GO:0014009~glial cell proliferation	4	0.1567398119122257	0.14802865907859622	ENSMUSG00000029378, ENSMUSG00000045573, ENSMUSG00000059456, ENSMUSG00000063632	2175	8	12524	2.879080459770115	1.0	1.0	99.72910216718266
GOTERM_BP_DIRECT	GO:0044387~negative regulation of protein kinase activity by regulation of protein phosphorylation	4	0.1567398119122257	0.14802865907859622	ENSMUSG00000026181, ENSMUSG00000027951, ENSMUSG00000018669, ENSMUSG00000020262	2175	8	12524	2.879080459770115	1.0	1.0	99.72910216718266
GOTERM_CC_DIRECT	GO:0030285~integral component of synaptic vesicle membrane	4	0.1567398119122257	0.14809452040941534	ENSMUSG00000031144, ENSMUSG00000053025, ENSMUSG00000000560, ENSMUSG00000026347	2332	8	13426	2.8786449399656946	1.0	1.0	96.89737470167064
GOTERM_CC_DIRECT	GO:0032426~stereocilium tip	4	0.1567398119122257	0.14809452040941534	ENSMUSG00000025813, ENSMUSG00000062252, ENSMUSG00000042064, ENSMUSG00000028943	2332	8	13426	2.8786449399656946	1.0	1.0	96.89737470167064
GOTERM_CC_DIRECT	GO:0036477~somatodendritic compartment	4	0.1567398119122257	0.14809452040941534	ENSMUSG00000056258, ENSMUSG00000030805, ENSMUSG00000020331, ENSMUSG00000021730	2332	8	13426	2.8786449399656946	1.0	1.0	96.89737470167064
GOTERM_CC_DIRECT	GO:0045177~apical part of cell	23	0.9012539184952978	0.14818399237617824	ENSMUSG00000030583, ENSMUSG00000008540, ENSMUSG00000022197, ENSMUSG00000004568, ENSMUSG00000007617, ENSMUSG00000032050, ENSMUSG00000028643, ENSMUSG00000028434, ENSMUSG00000027883, ENSMUSG00000006567, ENSMUSG00000021068, ENSMUSG00000021278, ENSMUSG00000021477, ENSMUSG00000025812, ENSMUSG00000023912, ENSMUSG00000044641, ENSMUSG00000025813, ENSMUSG00000020888, ENSMUSG00000009073, ENSMUSG00000062372,…	2332	101	13426	1.3110660122616036	1.0	1.0	96.89737470167064
KEGG_PATHWAY	mmu04650:Natural killer cell mediated cytotoxicity	17	0.6661442006269592	0.1511599820321941	ENSMUSG00000039936, ENSMUSG00000034801, ENSMUSG00000028161, ENSMUSG00000024241, ENSMUSG00000059456, ENSMUSG00000025499, ENSMUSG00000004446, ENSMUSG00000063358, ENSMUSG00000022965, ENSMUSG00000000409, ENSMUSG00000020901, ENSMUSG00000004936, ENSMUSG00000078816, ENSMUSG00000030830, ENSMUSG00000052889, ENSMUSG00000033953, ENSMUSG00000030774	896	71	5192	1.3874496981891349	1.0	0.6674091812504842	61.219187488803406
GOTERM_CC_DIRECT	GO:0031982~vesicle	30	1.1755485893416928	0.1525717979872383	ENSMUSG00000026880, ENSMUSG00000029053, ENSMUSG00000051043, ENSMUSG00000032382, ENSMUSG00000029713, ENSMUSG00000002059, ENSMUSG00000027358, ENSMUSG00000040447, ENSMUSG00000020681, ENSMUSG00000045733, ENSMUSG00000023951, ENSMUSG00000037196, ENSMUSG00000038467, ENSMUSG00000050511, ENSMUSG00000032489, ENSMUSG00000018634, ENSMUSG00000006740, ENSMUSG00000055994, ENSMUSG00000027523, ENSMUSG00000022098,…	2332	138	13426	1.2515847565068239	1.0	1.0	96.89737470167064
GOTERM_MF_DIRECT	GO:0033613~activating transcription factor binding	7	0.274294670846395	0.15272558859324514	ENSMUSG00000001419, ENSMUSG00000058881, ENSMUSG00000039474, ENSMUSG00000028484, ENSMUSG00000030557, ENSMUSG00000000440, ENSMUSG00000028800	2132	21	12046	1.883364602876798	1.0	1.0	99.38423645320196
GOTERM_MF_DIRECT	GO:0030215~semaphorin receptor binding	7	0.274294670846395	0.15272558859324514	ENSMUSG00000000627, ENSMUSG00000028064, ENSMUSG00000025207, ENSMUSG00000001227, ENSMUSG00000028883, ENSMUSG00000034684, ENSMUSG00000038777	2132	21	12046	1.883364602876798	1.0	1.0	99.38423645320196
KEGG_PATHWAY	mmu05219:Bladder cancer	10	0.3918495297805642	0.15435937857854176	ENSMUSG00000040152, ENSMUSG00000027490, ENSMUSG00000021559, ENSMUSG00000004936, ENSMUSG00000024486, ENSMUSG00000025499, ENSMUSG00000063358, ENSMUSG00000062312, ENSMUSG00000023951, ENSMUSG00000034974	896	36	5192	1.6096230158730158	1.0	0.6674091812504842	61.219187488803406
GOTERM_BP_DIRECT	GO:0046777~protein autophosphorylation	36	1.4106583072100314	0.15447073345992318	ENSMUSG00000031112, ENSMUSG00000004054, ENSMUSG00000031155, ENSMUSG00000027298, ENSMUSG00000023050, ENSMUSG00000027692, ENSMUSG00000042724, ENSMUSG00000061288, ENSMUSG00000009681, ENSMUSG00000031292, ENSMUSG00000062312, ENSMUSG00000029512, ENSMUSG00000005102, ENSMUSG00000029833, ENSMUSG00000021115, ENSMUSG00000021559, ENSMUSG00000024969, ENSMUSG00000042064, ENSMUSG00000020827, ENSMUSG00000057897,…	2175	170	12524	1.2193752535496958	1.0	1.0	99.72910216718266
GOTERM_MF_DIRECT	GO:0004745~retinol dehydrogenase activity	4	0.1567398119122257	0.15456069545002443	ENSMUSG00000066441, ENSMUSG00000066026, ENSMUSG00000027358, ENSMUSG00000021123	2132	8	12046	2.825046904315197	1.0	1.0	99.38423645320196
GOTERM_MF_DIRECT	GO:0008201~heparin binding	25	0.9796238244514107	0.15515288768174246	ENSMUSG00000027195, ENSMUSG00000058897, ENSMUSG00000028047, ENSMUSG00000027750, ENSMUSG00000024486, ENSMUSG00000025551, ENSMUSG00000041577, ENSMUSG00000023951, ENSMUSG00000029838, ENSMUSG00000006958, ENSMUSG00000036585, ENSMUSG00000031558, ENSMUSG00000055409, ENSMUSG00000053846, ENSMUSG00000031994, ENSMUSG00000002020, ENSMUSG00000028871, ENSMUSG00000025020, ENSMUSG00000043822, ENSMUSG00000026479,…	2132	110	12046	1.2841122292341804	1.0	1.0	99.38423645320196
KEGG_PATHWAY	mmu04918:Thyroid hormone synthesis	14	0.54858934169279	0.15531425103535237	ENSMUSG00000004341, ENSMUSG00000005580, ENSMUSG00000051177, ENSMUSG00000027523, ENSMUSG00000027104, ENSMUSG00000063856, ENSMUSG00000000792, ENSMUSG00000020431, ENSMUSG00000022840, ENSMUSG00000022994, ENSMUSG00000078816, ENSMUSG00000038648, ENSMUSG00000052889, ENSMUSG00000030102	896	56	5192	1.4486607142857142	1.0	0.6674091812504842	61.219187488803406
KEGG_PATHWAY	mmu04930:Type II diabetes mellitus	11	0.43103448275862066	0.15579467069926922	ENSMUSG00000045038, ENSMUSG00000020027, ENSMUSG00000039936, ENSMUSG00000004110, ENSMUSG00000051331, ENSMUSG00000096146, ENSMUSG00000029053, ENSMUSG00000020901, ENSMUSG00000063358, ENSMUSG00000047591, ENSMUSG00000020366	896	41	5192	1.5546602787456445	1.0	0.6674091812504842	61.219187488803406
KEGG_PATHWAY	mmu00310:Lysine degradation	13	0.5094043887147335	0.15604890928518517	ENSMUSG00000028053, ENSMUSG00000034807, ENSMUSG00000002028, ENSMUSG00000042308, ENSMUSG00000061589, ENSMUSG00000023832, ENSMUSG00000017453, ENSMUSG00000004846, ENSMUSG00000038384, ENSMUSG00000039231, ENSMUSG00000079834, ENSMUSG00000013787, ENSMUSG00000057406	896	51	5192	1.4770658263305323	1.0	0.6674091812504842	61.219187488803406
GOTERM_BP_DIRECT	GO:0050796~regulation of insulin secretion	9	0.35266457680250785	0.15642111584120458	ENSMUSG00000044288, ENSMUSG00000096146, ENSMUSG00000051177, ENSMUSG00000026797, ENSMUSG00000062542, ENSMUSG00000007207, ENSMUSG00000055866, ENSMUSG00000021587, ENSMUSG00000004961	2175	31	12524	1.6717241379310346	1.0	1.0	99.72910216718266
GOTERM_BP_DIRECT	GO:0000086~G2/M transition of mitotic cell cycle	9	0.35266457680250785	0.15642111584120458	ENSMUSG00000036438, ENSMUSG00000022996, ENSMUSG00000028926, ENSMUSG00000051177, ENSMUSG00000029516, ENSMUSG00000001175, ENSMUSG00000000296, ENSMUSG00000007656, ENSMUSG00000025226	2175	31	12524	1.6717241379310346	1.0	1.0	99.72910216718266
GOTERM_BP_DIRECT	GO:0046627~negative regulation of insulin receptor signaling pathway	9	0.35266457680250785	0.15642111584120458	ENSMUSG00000053164, ENSMUSG00000020027, ENSMUSG00000037370, ENSMUSG00000029053, ENSMUSG00000026812, ENSMUSG00000020176, ENSMUSG00000026888, ENSMUSG00000052889, ENSMUSG00000032578	2175	31	12524	1.6717241379310346	1.0	1.0	99.72910216718266
GOTERM_BP_DIRECT	GO:0047496~vesicle transport along microtubule	6	0.23510971786833856	0.1586362424284613	ENSMUSG00000006740, ENSMUSG00000029053, ENSMUSG00000004936, ENSMUSG00000027347, ENSMUSG00000006930, ENSMUSG00000029104	2175	17	12524	2.0322920892494927	1.0	1.0	99.72910216718266
GOTERM_BP_DIRECT	GO:0048172~regulation of short-term neuronal synaptic plasticity	6	0.23510971786833856	0.1586362424284613	ENSMUSG00000034799, ENSMUSG00000030376, ENSMUSG00000031144, ENSMUSG00000022494, ENSMUSG00000002028, ENSMUSG00000028456	2175	17	12524	2.0322920892494927	1.0	1.0	99.72910216718266
GOTERM_BP_DIRECT	GO:0001508~action potential	6	0.23510971786833856	0.1586362424284613	ENSMUSG00000030209, ENSMUSG00000027577, ENSMUSG00000027950, ENSMUSG00000060882, ENSMUSG00000035200, ENSMUSG00000050556	2175	17	12524	2.0322920892494927	1.0	1.0	99.72910216718266
GOTERM_BP_DIRECT	GO:0030837~negative regulation of actin filament polymerization	6	0.23510971786833856	0.1586362424284613	ENSMUSG00000068566, ENSMUSG00000089996, ENSMUSG00000031558, ENSMUSG00000023277, ENSMUSG00000029106, ENSMUSG00000072955	2175	17	12524	2.0322920892494927	1.0	1.0	99.72910216718266
GOTERM_BP_DIRECT	GO:0003009~skeletal muscle contraction	6	0.23510971786833856	0.1586362424284613	ENSMUSG00000026418, ENSMUSG00000030739, ENSMUSG00000064179, ENSMUSG00000007617, ENSMUSG00000020908, ENSMUSG00000035458	2175	17	12524	2.0322920892494927	1.0	1.0	99.72910216718266
GOTERM_BP_DIRECT	GO:0048278~vesicle docking	6	0.23510971786833856	0.1586362424284613	ENSMUSG00000030805, ENSMUSG00000029428, ENSMUSG00000036564, ENSMUSG00000007207, ENSMUSG00000041488, ENSMUSG00000071317	2175	17	12524	2.0322920892494927	1.0	1.0	99.72910216718266
GOTERM_BP_DIRECT	GO:0003279~cardiac septum development	6	0.23510971786833856	0.1586362424284613	ENSMUSG00000030123, ENSMUSG00000046169, ENSMUSG00000057110, ENSMUSG00000020900, ENSMUSG00000050382, ENSMUSG00000035152	2175	17	12524	2.0322920892494927	1.0	1.0	99.72910216718266
GOTERM_BP_DIRECT	GO:0010608~posttranscriptional regulation of gene expression	6	0.23510971786833856	0.1586362424284613	ENSMUSG00000072437, ENSMUSG00000035517, ENSMUSG00000026383, ENSMUSG00000037236, ENSMUSG00000020681, ENSMUSG00000037526	2175	17	12524	2.0322920892494927	1.0	1.0	99.72910216718266
GOTERM_BP_DIRECT	GO:0060292~long term synaptic depression	6	0.23510971786833856	0.1586362424284613	ENSMUSG00000021478, ENSMUSG00000022623, ENSMUSG00000020524, ENSMUSG00000059456, ENSMUSG00000026797, ENSMUSG00000037996	2175	17	12524	2.0322920892494927	1.0	1.0	99.72910216718266
GOTERM_CC_DIRECT	GO:0031430~M band	6	0.23510971786833856	0.15873583289343896	ENSMUSG00000008136, ENSMUSG00000030695, ENSMUSG00000051747, ENSMUSG00000061462, ENSMUSG00000017119, ENSMUSG00000021870	2332	17	13426	2.031984663505196	1.0	1.0	96.89737470167064
GOTERM_CC_DIRECT	GO:0030175~filopodium	17	0.6661442006269592	0.15896893287785324	ENSMUSG00000025372, ENSMUSG00000026235, ENSMUSG00000032050, ENSMUSG00000023277, ENSMUSG00000021990, ENSMUSG00000089837, ENSMUSG00000049866, ENSMUSG00000022995, ENSMUSG00000023800, ENSMUSG00000021676, ENSMUSG00000042572, ENSMUSG00000070047, ENSMUSG00000009073, ENSMUSG00000038453, ENSMUSG00000032827, ENSMUSG00000030403, ENSMUSG00000058835	2332	71	13426	1.3785060275892058	1.0	1.0	96.89737470167064
KEGG_PATHWAY	mmu00564:Glycerophospholipid metabolism	19	0.744514106583072	0.16022427150256213	ENSMUSG00000003363, ENSMUSG00000030275, ENSMUSG00000027134, ENSMUSG00000029330, ENSMUSG00000027346, ENSMUSG00000060002, ENSMUSG00000026623, ENSMUSG00000026827, ENSMUSG00000023019, ENSMUSG00000036095, ENSMUSG00000021759, ENSMUSG00000038665, ENSMUSG00000035596, ENSMUSG00000070738, ENSMUSG00000050860, ENSMUSG00000035246, ENSMUSG00000031985, ENSMUSG00000034731, ENSMUSG00000075703	896	82	5192	1.3426611498257839	1.0	0.6748840526926102	61.904832171444454
GOTERM_BP_DIRECT	GO:0048812~neuron projection morphogenesis	15	0.5877742946708464	0.16124505504140496	ENSMUSG00000032036, ENSMUSG00000030890, ENSMUSG00000033066, ENSMUSG00000054263, ENSMUSG00000025020, ENSMUSG00000019261, ENSMUSG00000029765, ENSMUSG00000020178, ENSMUSG00000040276, ENSMUSG00000017167, ENSMUSG00000045871, ENSMUSG00000004936, ENSMUSG00000031558, ENSMUSG00000030774, ENSMUSG00000053646	2175	61	12524	1.4159412097230073	1.0	1.0	99.72910216718266
GOTERM_BP_DIRECT	GO:0051897~positive regulation of protein kinase B signaling	15	0.5877742946708464	0.16124505504140496	ENSMUSG00000030890, ENSMUSG00000024486, ENSMUSG00000063856, ENSMUSG00000022255, ENSMUSG00000020189, ENSMUSG00000023951, ENSMUSG00000022015, ENSMUSG00000040152, ENSMUSG00000041420, ENSMUSG00000022847, ENSMUSG00000022329, ENSMUSG00000020901, ENSMUSG00000034472, ENSMUSG00000050310, ENSMUSG00000037316	2175	61	12524	1.4159412097230073	1.0	1.0	99.72910216718266
GOTERM_MF_DIRECT	GO:0004722~protein serine/threonine phosphatase activity	13	0.5094043887147335	0.16128368396442677	ENSMUSG00000026181, ENSMUSG00000028161, ENSMUSG00000014956, ENSMUSG00000028013, ENSMUSG00000022052, ENSMUSG00000029120, ENSMUSG00000049225, ENSMUSG00000041769, ENSMUSG00000040385, ENSMUSG00000000409, ENSMUSG00000002228, ENSMUSG00000038582, ENSMUSG00000031732	2132	50	12046	1.4690243902439024	1.0	1.0	99.38423645320196
GOTERM_BP_DIRECT	GO:0045732~positive regulation of protein catabolic process	14	0.54858934169279	0.16206599223616844	ENSMUSG00000032382, ENSMUSG00000049313, ENSMUSG00000024589, ENSMUSG00000048249, ENSMUSG00000020135, ENSMUSG00000044167, ENSMUSG00000022812, ENSMUSG00000019850, ENSMUSG00000038195, ENSMUSG00000022637, ENSMUSG00000032715, ENSMUSG00000051675, ENSMUSG00000036199, ENSMUSG00000032216	2175	56	12524	1.4395402298850575	1.0	1.0	99.72910216718266
GOTERM_BP_DIRECT	GO:0007519~skeletal muscle tissue development	12	0.4702194357366771	0.162356980472894	ENSMUSG00000027827, ENSMUSG00000007122, ENSMUSG00000030739, ENSMUSG00000026141, ENSMUSG00000041975, ENSMUSG00000036144, ENSMUSG00000027346, ENSMUSG00000031636, ENSMUSG00000026349, ENSMUSG00000063659, ENSMUSG00000071317, ENSMUSG00000024236	2175	46	12524	1.5021289355322338	1.0	1.0	99.72910216718266
GOTERM_MF_DIRECT	GO:0050699~WW domain binding	8	0.3134796238244514	0.1625251028474875	ENSMUSG00000054034, ENSMUSG00000044550, ENSMUSG00000053253, ENSMUSG00000042712, ENSMUSG00000032657, ENSMUSG00000049536, ENSMUSG00000022995, ENSMUSG00000000440	2132	26	12046	1.738490402655506	1.0	1.0	99.38423645320196
GOTERM_BP_DIRECT	GO:0010976~positive regulation of neuron projection development	28	1.09717868338558	0.16791031652733202	ENSMUSG00000019194, ENSMUSG00000023277, ENSMUSG00000006930, ENSMUSG00000024501, ENSMUSG00000029711, ENSMUSG00000006235, ENSMUSG00000001507, ENSMUSG00000044288, ENSMUSG00000029838, ENSMUSG00000024969, ENSMUSG00000032827, ENSMUSG00000036564, ENSMUSG00000059409, ENSMUSG00000019986, ENSMUSG00000057897, ENSMUSG00000059456, ENSMUSG00000025586, ENSMUSG00000027500, ENSMUSG00000040037, ENSMUSG00000020211,…	2175	129	12524	1.249833377884701	1.0	1.0	99.72910216718266
GOTERM_MF_DIRECT	GO:0032794~GTPase activating protein binding	6	0.23510971786833856	0.16822558943238275	ENSMUSG00000024617, ENSMUSG00000052087, ENSMUSG00000031748, ENSMUSG00000055805, ENSMUSG00000026812, ENSMUSG00000053646	2132	17	12046	1.994150755987198	1.0	1.0	99.38423645320196
GOTERM_BP_DIRECT	GO:0035329~hippo signaling	7	0.274294670846395	0.16915645459428605	ENSMUSG00000024083, ENSMUSG00000013076, ENSMUSG00000022329, ENSMUSG00000036862, ENSMUSG00000002249, ENSMUSG00000021067, ENSMUSG00000036459	2175	22	12524	1.8321421107628006	1.0	1.0	99.72910216718266
GOTERM_BP_DIRECT	GO:0042113~B cell activation	7	0.274294670846395	0.16915645459428605	ENSMUSG00000039936, ENSMUSG00000018168, ENSMUSG00000027577, ENSMUSG00000027950, ENSMUSG00000046717, ENSMUSG00000030525, ENSMUSG00000052889	2175	22	12524	1.8321421107628006	1.0	1.0	99.72910216718266
GOTERM_BP_DIRECT	GO:0048041~focal adhesion assembly	7	0.274294670846395	0.16915645459428605	ENSMUSG00000031355, ENSMUSG00000015143, ENSMUSG00000059456, ENSMUSG00000028126, ENSMUSG00000024122, ENSMUSG00000031523, ENSMUSG00000025006	2175	22	12524	1.8321421107628006	1.0	1.0	99.72910216718266
GOTERM_BP_DIRECT	GO:0046513~ceramide biosynthetic process	7	0.274294670846395	0.16915645459428605	ENSMUSG00000015714, ENSMUSG00000032807, ENSMUSG00000023021, ENSMUSG00000019822, ENSMUSG00000008206, ENSMUSG00000021036, ENSMUSG00000058966	2175	22	12524	1.8321421107628006	1.0	1.0	99.72910216718266
GOTERM_MF_DIRECT	GO:0017048~Rho GTPase binding	10	0.3918495297805642	0.1734257398177032	ENSMUSG00000021676, ENSMUSG00000031093, ENSMUSG00000029516, ENSMUSG00000028059, ENSMUSG00000055805, ENSMUSG00000031328, ENSMUSG00000037679, ENSMUSG00000034930, ENSMUSG00000034974, ENSMUSG00000066406	2132	36	12046	1.5694705023973319	1.0	1.0	99.38423645320196
GOTERM_BP_DIRECT	GO:0007286~spermatid development	16	0.6269592476489028	0.1751077194332634	ENSMUSG00000034910, ENSMUSG00000031990, ENSMUSG00000059970, ENSMUSG00000043648, ENSMUSG00000062300, ENSMUSG00000002324, ENSMUSG00000090083, ENSMUSG00000060985, ENSMUSG00000050957, ENSMUSG00000020435, ENSMUSG00000018554, ENSMUSG00000067764, ENSMUSG00000037196, ENSMUSG00000005506, ENSMUSG00000013787, ENSMUSG00000071636	2175	67	12524	1.3750832046663235	1.0	1.0	99.72910216718266
GOTERM_BP_DIRECT	GO:0001958~endochondral ossification	8	0.3134796238244514	0.17528955167497695	ENSMUSG00000039153, ENSMUSG00000001419, ENSMUSG00000027523, ENSMUSG00000028226, ENSMUSG00000039004, ENSMUSG00000050860, ENSMUSG00000002881, ENSMUSG00000029755	2175	27	12524	1.706121753937846	1.0	1.0	99.72910216718266
GOTERM_BP_DIRECT	GO:0001837~epithelial to mesenchymal transition	8	0.3134796238244514	0.17528955167497695	ENSMUSG00000036856, ENSMUSG00000048616, ENSMUSG00000022812, ENSMUSG00000026383, ENSMUSG00000027358, ENSMUSG00000038545, ENSMUSG00000031328, ENSMUSG00000033953	2175	27	12524	1.706121753937846	1.0	1.0	99.72910216718266
GOTERM_BP_DIRECT	GO:0071380~cellular response to prostaglandin E stimulus	5	0.1959247648902821	0.1761690321153564	ENSMUSG00000045038, ENSMUSG00000020532, ENSMUSG00000027523, ENSMUSG00000000440, ENSMUSG00000022994	2175	13	12524	2.2146772767462424	1.0	1.0	99.72910216718266
GOTERM_BP_DIRECT	GO:0001967~suckling behavior	5	0.1959247648902821	0.1761690321153564	ENSMUSG00000026959, ENSMUSG00000042572, ENSMUSG00000030209, ENSMUSG00000049112, ENSMUSG00000055639	2175	13	12524	2.2146772767462424	1.0	1.0	99.72910216718266
GOTERM_BP_DIRECT	GO:0010738~regulation of protein kinase A signaling	5	0.1959247648902821	0.1761690321153564	ENSMUSG00000024083, ENSMUSG00000023868, ENSMUSG00000030209, ENSMUSG00000018428, ENSMUSG00000022016	2175	13	12524	2.2146772767462424	1.0	1.0	99.72910216718266
GOTERM_BP_DIRECT	GO:0040015~negative regulation of multicellular organism growth	5	0.1959247648902821	0.1761690321153564	ENSMUSG00000020027, ENSMUSG00000020303, ENSMUSG00000027523, ENSMUSG00000062115, ENSMUSG00000031755	2175	13	12524	2.2146772767462424	1.0	1.0	99.72910216718266
GOTERM_BP_DIRECT	GO:0035584~calcium-mediated signaling using intracellular calcium source	5	0.1959247648902821	0.1761690321153564	ENSMUSG00000025813, ENSMUSG00000009292, ENSMUSG00000028036, ENSMUSG00000022099, ENSMUSG00000013033	2175	13	12524	2.2146772767462424	1.0	1.0	99.72910216718266
GOTERM_BP_DIRECT	GO:0001963~synaptic transmission, dopaminergic	5	0.1959247648902821	0.1761690321153564	ENSMUSG00000021478, ENSMUSG00000053164, ENSMUSG00000034472, ENSMUSG00000032259, ENSMUSG00000020178	2175	13	12524	2.2146772767462424	1.0	1.0	99.72910216718266
GOTERM_BP_DIRECT	GO:0006661~phosphatidylinositol biosynthetic process	5	0.1959247648902821	0.1761690321153564	ENSMUSG00000024867, ENSMUSG00000034902, ENSMUSG00000029330, ENSMUSG00000028126, ENSMUSG00000027531	2175	13	12524	2.2146772767462424	1.0	1.0	99.72910216718266
GOTERM_CC_DIRECT	GO:0031985~Golgi cisterna	5	0.1959247648902821	0.1762607824485627	ENSMUSG00000002059, ENSMUSG00000029516, ENSMUSG00000049313, ENSMUSG00000032757, ENSMUSG00000030643	2332	13	13426	2.2143422615120727	1.0	1.0	96.89737470167064
GOTERM_CC_DIRECT	GO:0030877~beta-catenin destruction complex	5	0.1959247648902821	0.1762607824485627	ENSMUSG00000022812, ENSMUSG00000002459, ENSMUSG00000002458, ENSMUSG00000000142, ENSMUSG00000020135	2332	13	13426	2.2143422615120727	1.0	1.0	96.89737470167064
GOTERM_CC_DIRECT	GO:0031012~extracellular matrix	48	1.8808777429467085	0.17644285008169458	ENSMUSG00000030782, ENSMUSG00000032289, ENSMUSG00000028063, ENSMUSG00000027750, ENSMUSG00000016319, ENSMUSG00000053441, ENSMUSG00000028226, ENSMUSG00000020241, ENSMUSG00000021253, ENSMUSG00000022324, ENSMUSG00000040488, ENSMUSG00000041577, ENSMUSG00000006356, ENSMUSG00000027612, ENSMUSG00000022565, ENSMUSG00000022449, ENSMUSG00000069441, ENSMUSG00000039630, ENSMUSG00000030605, ENSMUSG00000093904,…	2332	237	13426	1.1660333934038258	1.0	1.0	96.89737470167064
GOTERM_MF_DIRECT	GO:0000977~RNA polymerase II regulatory region sequence-specific DNA binding	35	1.371473354231975	0.17664796947926534	ENSMUSG00000059625, ENSMUSG00000007946, ENSMUSG00000056493, ENSMUSG00000026663, ENSMUSG00000041515, ENSMUSG00000028423, ENSMUSG00000000731, ENSMUSG00000001288, ENSMUSG00000022389, ENSMUSG00000042589, ENSMUSG00000003949, ENSMUSG00000070643, ENSMUSG00000018750, ENSMUSG00000040363, ENSMUSG00000037791, ENSMUSG00000039231, ENSMUSG00000015843, ENSMUSG00000034762, ENSMUSG00000013787, ENSMUSG00000072889,…	2132	164	12046	1.2058127030613646	1.0	1.0	99.38423645320196
GOTERM_BP_DIRECT	GO:0010977~negative regulation of neuron projection development	15	0.5877742946708464	0.17695147025277053	ENSMUSG00000059974, ENSMUSG00000060802, ENSMUSG00000028883, ENSMUSG00000038807, ENSMUSG00000027500, ENSMUSG00000024501, ENSMUSG00000022994, ENSMUSG00000023206, ENSMUSG00000022812, ENSMUSG00000020932, ENSMUSG00000034570, ENSMUSG00000073411, ENSMUSG00000031328, ENSMUSG00000030357, ENSMUSG00000014554	2175	62	12524	1.393103448275862	1.0	1.0	99.72910216718266
GOTERM_BP_DIRECT	GO:0046676~negative regulation of insulin secretion	9	0.35266457680250785	0.17874535749123474	ENSMUSG00000028161, ENSMUSG00000096146, ENSMUSG00000022829, ENSMUSG00000031842, ENSMUSG00000026834, ENSMUSG00000021684, ENSMUSG00000032259, ENSMUSG00000050556, ENSMUSG00000028800	2175	32	12524	1.6194827586206897	1.0	1.0	99.72910216718266
GOTERM_CC_DIRECT	GO:0005902~microvillus	14	0.54858934169279	0.17876736240823082	ENSMUSG00000035429, ENSMUSG00000049112, ENSMUSG00000020150, ENSMUSG00000032050, ENSMUSG00000022770, ENSMUSG00000062312, ENSMUSG00000028943, ENSMUSG00000021477, ENSMUSG00000021676, ENSMUSG00000063681, ENSMUSG00000032216, ENSMUSG00000030688, ENSMUSG00000031755, ENSMUSG00000017774	2332	57	13426	1.4140711985796395	1.0	1.0	96.89737470167064
GOTERM_MF_DIRECT	GO:0004672~protein kinase activity	94	3.683385579937304	0.1792969867433189	ENSMUSG00000031112, ENSMUSG00000004054, ENSMUSG00000050271, ENSMUSG00000031155, ENSMUSG00000027298, ENSMUSG00000023050, ENSMUSG00000027692, ENSMUSG00000041997, ENSMUSG00000042724, ENSMUSG00000061288, ENSMUSG00000028469, ENSMUSG00000029516, ENSMUSG00000028664, ENSMUSG00000029512, ENSMUSG00000042249, ENSMUSG00000005102, ENSMUSG00000042567, ENSMUSG00000029833, ENSMUSG00000045038, ENSMUSG00000021115,…	2132	480	12046	1.106476704190119	1.0	1.0	99.38423645320196
GOTERM_BP_DIRECT	GO:0048839~inner ear development	13	0.5094043887147335	0.17985892535143033	ENSMUSG00000016528, ENSMUSG00000019906, ENSMUSG00000027358, ENSMUSG00000062563, ENSMUSG00000000378, ENSMUSG00000021253, ENSMUSG00000028785, ENSMUSG00000044667, ENSMUSG00000023912, ENSMUSG00000067212, ENSMUSG00000021508, ENSMUSG00000037016, ENSMUSG00000030302	2175	52	12524	1.4395402298850575	1.0	1.0	99.72910216718266
GOTERM_BP_DIRECT	GO:0022008~neurogenesis	13	0.5094043887147335	0.17985892535143033	ENSMUSG00000035735, ENSMUSG00000030092, ENSMUSG00000000861, ENSMUSG00000006930, ENSMUSG00000029104, ENSMUSG00000020782, ENSMUSG00000028758, ENSMUSG00000020950, ENSMUSG00000044254, ENSMUSG00000037020, ENSMUSG00000017491, ENSMUSG00000036862, ENSMUSG00000030852	2175	52	12524	1.4395402298850575	1.0	1.0	99.72910216718266
GOTERM_MF_DIRECT	GO:0043014~alpha-tubulin binding	7	0.274294670846395	0.180407687289244	ENSMUSG00000037196, ENSMUSG00000031161, ENSMUSG00000028441, ENSMUSG00000024068, ENSMUSG00000027523, ENSMUSG00000049866, ENSMUSG00000036745	2132	22	12046	1.797757120927853	1.0	1.0	99.38423645320196
GOTERM_MF_DIRECT	GO:0008757~S-adenosylmethionine-dependent methyltransferase activity	7	0.274294670846395	0.180407687289244	ENSMUSG00000019795, ENSMUSG00000061759, ENSMUSG00000003559, ENSMUSG00000054619, ENSMUSG00000039231, ENSMUSG00000020150, ENSMUSG00000040557	2132	22	12046	1.797757120927853	1.0	1.0	99.38423645320196
GOTERM_BP_DIRECT	GO:0031623~receptor internalization	10	0.3918495297805642	0.18046451558043033	ENSMUSG00000024858, ENSMUSG00000026825, ENSMUSG00000047126, ENSMUSG00000020524, ENSMUSG00000059588, ENSMUSG00000032382, ENSMUSG00000029512, ENSMUSG00000032216, ENSMUSG00000042249, ENSMUSG00000022797	2175	37	12524	1.5562597079838458	1.0	1.0	99.72910216718266
GOTERM_BP_DIRECT	GO:0021762~substantia nigra development	10	0.3918495297805642	0.18046451558043033	ENSMUSG00000001270, ENSMUSG00000036438, ENSMUSG00000045763, ENSMUSG00000007021, ENSMUSG00000076432, ENSMUSG00000066900, ENSMUSG00000038696, ENSMUSG00000001175, ENSMUSG00000040147, ENSMUSG00000005510	2175	37	12524	1.5562597079838458	1.0	1.0	99.72910216718266
GOTERM_BP_DIRECT	GO:0071320~cellular response to cAMP	11	0.43103448275862066	0.18100719579467917	ENSMUSG00000023019, ENSMUSG00000022996, ENSMUSG00000019256, ENSMUSG00000045573, ENSMUSG00000014813, ENSMUSG00000040407, ENSMUSG00000022099, ENSMUSG00000020331, ENSMUSG00000030102, ENSMUSG00000000792, ENSMUSG00000021730	2175	42	12524	1.5080897646414886	1.0	1.0	99.72910216718266
GOTERM_BP_DIRECT	GO:0030317~sperm motility	11	0.43103448275862066	0.18100719579467917	ENSMUSG00000050957, ENSMUSG00000004110, ENSMUSG00000026463, ENSMUSG00000039963, ENSMUSG00000027676, ENSMUSG00000030525, ENSMUSG00000022783, ENSMUSG00000022621, ENSMUSG00000027227, ENSMUSG00000029206, ENSMUSG00000017754	2175	42	12524	1.5080897646414886	1.0	1.0	99.72910216718266
GOTERM_BP_DIRECT	GO:0048013~ephrin receptor signaling pathway	11	0.43103448275862066	0.18100719579467917	ENSMUSG00000011877, ENSMUSG00000026959, ENSMUSG00000028289, ENSMUSG00000056486, ENSMUSG00000030209, ENSMUSG00000028876, ENSMUSG00000026235, ENSMUSG00000066877, ENSMUSG00000028664, ENSMUSG00000026259, ENSMUSG00000042700	2175	42	12524	1.5080897646414886	1.0	1.0	99.72910216718266
GOTERM_CC_DIRECT	GO:0016459~myosin complex	11	0.43103448275862066	0.18118050222456178	ENSMUSG00000034427, ENSMUSG00000030739, ENSMUSG00000020900, ENSMUSG00000042064, ENSMUSG00000074652, ENSMUSG00000034593, ENSMUSG00000092009, ENSMUSG00000033590, ENSMUSG00000017774, ENSMUSG00000020908, ENSMUSG00000025885	2332	42	13426	1.5078616352201257	1.0	1.0	96.89737470167064
KEGG_PATHWAY	mmu04144:Endocytosis	46	1.8025078369905956	0.1833070679175119	ENSMUSG00000054277, ENSMUSG00000056116, ENSMUSG00000008475, ENSMUSG00000034902, ENSMUSG00000029053, ENSMUSG00000032382, ENSMUSG00000043614, ENSMUSG00000025499, ENSMUSG00000028126, ENSMUSG00000026860, ENSMUSG00000024589, ENSMUSG00000060279, ENSMUSG00000042249, ENSMUSG00000041115, ENSMUSG00000022841, ENSMUSG00000025812, ENSMUSG00000026825, ENSMUSG00000024867, ENSMUSG00000044641, ENSMUSG00000038780,…	896	229	5192	1.1639893948845914	1.0	0.7605875355383329	69.76612286412767
GOTERM_MF_DIRECT	GO:0003954~NADH dehydrogenase activity	5	0.1959247648902821	0.18518646356491297	ENSMUSG00000059734, ENSMUSG00000013593, ENSMUSG00000036199, ENSMUSG00000020153, ENSMUSG00000005510	2132	13	12046	2.1731130033193824	1.0	1.0	99.38423645320196
GOTERM_MF_DIRECT	GO:0016594~glycine binding	5	0.1959247648902821	0.18518646356491297	ENSMUSG00000035745, ENSMUSG00000026959, ENSMUSG00000030209, ENSMUSG00000039523, ENSMUSG00000018589	2132	13	12046	2.1731130033193824	1.0	1.0	99.38423645320196
GOTERM_MF_DIRECT	GO:0046872~metal ion binding	517	20.25862068965517	0.18538694217103655	ENSMUSG00000039519, ENSMUSG00000049321, ENSMUSG00000048234, ENSMUSG00000040502, ENSMUSG00000027531, ENSMUSG00000001143, ENSMUSG00000029833, ENSMUSG00000071379, ENSMUSG00000046287, ENSMUSG00000035397, ENSMUSG00000039634, ENSMUSG00000030824, ENSMUSG00000047250, ENSMUSG00000038418, ENSMUSG00000048485, ENSMUSG00000040618, ENSMUSG00000062542, ENSMUSG00000027523, ENSMUSG00000026312, ENSMUSG00000025586,…	2132	2828	12046	1.0329202613373105	1.0	1.0	99.38423645320196
GOTERM_MF_DIRECT	GO:0015485~cholesterol binding	8	0.3134796238244514	0.18795796376644558	ENSMUSG00000032323, ENSMUSG00000020435, ENSMUSG00000031144, ENSMUSG00000037606, ENSMUSG00000018340, ENSMUSG00000040875, ENSMUSG00000020189, ENSMUSG00000026600	2132	27	12046	1.6741018692238203	1.0	1.0	99.38423645320196
GOTERM_BP_DIRECT	GO:0033209~tumor necrosis factor-mediated signaling pathway	6	0.23510971786833856	0.19009625385321496	ENSMUSG00000056941, ENSMUSG00000034845, ENSMUSG00000059456, ENSMUSG00000037860, ENSMUSG00000026942, ENSMUSG00000022015	2175	18	12524	1.9193869731800763	1.0	1.0	99.72910216718266
GOTERM_BP_DIRECT	GO:0060996~dendritic spine development	6	0.23510971786833856	0.19009625385321496	ENSMUSG00000011877, ENSMUSG00000031278, ENSMUSG00000017740, ENSMUSG00000066877, ENSMUSG00000028664, ENSMUSG00000030774	2175	18	12524	1.9193869731800763	1.0	1.0	99.72910216718266
GOTERM_BP_DIRECT	GO:0060384~innervation	6	0.23510971786833856	0.19009625385321496	ENSMUSG00000007653, ENSMUSG00000034799, ENSMUSG00000045871, ENSMUSG00000055078, ENSMUSG00000028456, ENSMUSG00000078816	2175	18	12524	1.9193869731800763	1.0	1.0	99.72910216718266
KEGG_PATHWAY	mmu04740:Olfactory transduction	7	0.274294670846395	0.1926065536362095	ENSMUSG00000036438, ENSMUSG00000070421, ENSMUSG00000057897, ENSMUSG00000024617, ENSMUSG00000053819, ENSMUSG00000001175, ENSMUSG00000042249	896	23	5192	1.763586956521739	1.0	0.7874209104539152	72.22745761357857
GOTERM_MF_DIRECT	GO:0051213~dioxygenase activity	17	0.6661442006269592	0.19343061747093357	ENSMUSG00000053470, ENSMUSG00000033022, ENSMUSG00000018906, ENSMUSG00000030180, ENSMUSG00000042207, ENSMUSG00000024201, ENSMUSG00000026664, ENSMUSG00000029348, ENSMUSG00000018476, ENSMUSG00000053914, ENSMUSG00000004846, ENSMUSG00000032807, ENSMUSG00000023707, ENSMUSG00000031549, ENSMUSG00000031987, ENSMUSG00000079834, ENSMUSG00000047250	2132	72	12046	1.334049927037732	1.0	1.0	99.38423645320196
GOTERM_BP_DIRECT	GO:0060306~regulation of membrane repolarization	4	0.1567398119122257	0.19468501512461958	ENSMUSG00000038319, ENSMUSG00000041695, ENSMUSG00000035165, ENSMUSG00000024589	2175	9	12524	2.5591826309067685	1.0	1.0	99.72910216718266
GOTERM_BP_DIRECT	GO:0042088~T-helper 1 type immune response	4	0.1567398119122257	0.19468501512461958	ENSMUSG00000027164, ENSMUSG00000002983, ENSMUSG00000025499, ENSMUSG00000023951	2175	9	12524	2.5591826309067685	1.0	1.0	99.72910216718266
GOTERM_BP_DIRECT	GO:0050921~positive regulation of chemotaxis	4	0.1567398119122257	0.19468501512461958	ENSMUSG00000040152, ENSMUSG00000026181, ENSMUSG00000030805, ENSMUSG00000041488	2175	9	12524	2.5591826309067685	1.0	1.0	99.72910216718266
GOTERM_BP_DIRECT	GO:0010579~positive regulation of adenylate cyclase activity involved in G-protein coupled receptor signaling pathway	4	0.1567398119122257	0.19468501512461958	ENSMUSG00000021478, ENSMUSG00000039116, ENSMUSG00000020178, ENSMUSG00000018634	2175	9	12524	2.5591826309067685	1.0	1.0	99.72910216718266
GOTERM_BP_DIRECT	GO:1902902~negative regulation of autophagosome assembly	4	0.1567398119122257	0.19468501512461958	ENSMUSG00000056121, ENSMUSG00000018572, ENSMUSG00000038467, ENSMUSG00000013787	2175	9	12524	2.5591826309067685	1.0	1.0	99.72910216718266
GOTERM_BP_DIRECT	GO:2000786~positive regulation of autophagosome assembly	4	0.1567398119122257	0.19468501512461958	ENSMUSG00000026737, ENSMUSG00000025417, ENSMUSG00000004451, ENSMUSG00000018547	2175	9	12524	2.5591826309067685	1.0	1.0	99.72910216718266
GOTERM_BP_DIRECT	GO:0014824~artery smooth muscle contraction	4	0.1567398119122257	0.19468501512461958	ENSMUSG00000034997, ENSMUSG00000030098, ENSMUSG00000031906, ENSMUSG00000031755	2175	9	12524	2.5591826309067685	1.0	1.0	99.72910216718266
GOTERM_BP_DIRECT	GO:0008154~actin polymerization or depolymerization	4	0.1567398119122257	0.19468501512461958	ENSMUSG00000028656, ENSMUSG00000030403, ENSMUSG00000021373, ENSMUSG00000022995	2175	9	12524	2.5591826309067685	1.0	1.0	99.72910216718266
GOTERM_BP_DIRECT	GO:0033603~positive regulation of dopamine secretion	4	0.1567398119122257	0.19468501512461958	ENSMUSG00000090223, ENSMUSG00000025905, ENSMUSG00000027577, ENSMUSG00000027950	2175	9	12524	2.5591826309067685	1.0	1.0	99.72910216718266
GOTERM_BP_DIRECT	GO:0009410~response to xenobiotic stimulus	4	0.1567398119122257	0.19468501512461958	ENSMUSG00000019256, ENSMUSG00000032350, ENSMUSG00000063856, ENSMUSG00000021575	2175	9	12524	2.5591826309067685	1.0	1.0	99.72910216718266
GOTERM_BP_DIRECT	GO:0031340~positive regulation of vesicle fusion	4	0.1567398119122257	0.19468501512461958	ENSMUSG00000006740, ENSMUSG00000020848, ENSMUSG00000030731, ENSMUSG00000030279	2175	9	12524	2.5591826309067685	1.0	1.0	99.72910216718266
GOTERM_BP_DIRECT	GO:0008064~regulation of actin polymerization or depolymerization	4	0.1567398119122257	0.19468501512461958	ENSMUSG00000033940, ENSMUSG00000034616, ENSMUSG00000030707, ENSMUSG00000029516	2175	9	12524	2.5591826309067685	1.0	1.0	99.72910216718266
GOTERM_BP_DIRECT	GO:1902188~positive regulation of viral release from host cell	4	0.1567398119122257	0.19468501512461958	ENSMUSG00000066278, ENSMUSG00000033916, ENSMUSG00000038467, ENSMUSG00000053119	2175	9	12524	2.5591826309067685	1.0	1.0	99.72910216718266
GOTERM_CC_DIRECT	GO:0032591~dendritic spine membrane	4	0.1567398119122257	0.19476553797279778	ENSMUSG00000020524, ENSMUSG00000059213, ENSMUSG00000022494, ENSMUSG00000019943	2332	9	13426	2.5587955021917286	1.0	1.0	96.89737470167064
GOTERM_CC_DIRECT	GO:0032421~stereocilium bundle	4	0.1567398119122257	0.19476553797279778	ENSMUSG00000035954, ENSMUSG00000062252, ENSMUSG00000017774, ENSMUSG00000028943	2332	9	13426	2.5587955021917286	1.0	1.0	96.89737470167064
GOTERM_CC_DIRECT	GO:0030672~synaptic vesicle membrane	14	0.54858934169279	0.196051678837658	ENSMUSG00000031144, ENSMUSG00000053025, ENSMUSG00000026452, ENSMUSG00000007021, ENSMUSG00000062542, ENSMUSG00000007207, ENSMUSG00000004961, ENSMUSG00000027849, ENSMUSG00000062151, ENSMUSG00000062372, ENSMUSG00000029608, ENSMUSG00000052301, ENSMUSG00000035640, ENSMUSG00000032259	2332	58	13426	1.389690660673094	1.0	1.0	96.89737470167064
GOTERM_BP_DIRECT	GO:0030148~sphingolipid biosynthetic process	7	0.274294670846395	0.1973428439072015	ENSMUSG00000056124, ENSMUSG00000015714, ENSMUSG00000032262, ENSMUSG00000023021, ENSMUSG00000035376, ENSMUSG00000008206, ENSMUSG00000021036	2175	23	12524	1.7524837581209396	1.0	1.0	99.72910216718266
GOTERM_BP_DIRECT	GO:0048593~camera-type eye morphogenesis	7	0.274294670846395	0.1973428439072015	ENSMUSG00000070047, ENSMUSG00000025352, ENSMUSG00000029020, ENSMUSG00000028664, ENSMUSG00000045180, ENSMUSG00000023951, ENSMUSG00000030323	2175	23	12524	1.7524837581209396	1.0	1.0	99.72910216718266
GOTERM_BP_DIRECT	GO:1990138~neuron projection extension	7	0.274294670846395	0.1973428439072015	ENSMUSG00000031398, ENSMUSG00000047787, ENSMUSG00000027750, ENSMUSG00000029053, ENSMUSG00000030084, ENSMUSG00000020387, ENSMUSG00000005102	2175	23	12524	1.7524837581209396	1.0	1.0	99.72910216718266
GOTERM_MF_DIRECT	GO:0008081~phosphoric diester hydrolase activity	12	0.4702194357366771	0.19760759182155396	ENSMUSG00000023868, ENSMUSG00000024998, ENSMUSG00000051177, ENSMUSG00000029055, ENSMUSG00000027346, ENSMUSG00000049148, ENSMUSG00000041119, ENSMUSG00000064247, ENSMUSG00000031842, ENSMUSG00000021684, ENSMUSG00000062526, ENSMUSG00000022489	2132	47	12046	1.4425771426290368	1.0	1.0	99.38423645320196
GOTERM_BP_DIRECT	GO:0009314~response to radiation	8	0.3134796238244514	0.20094416417404126	ENSMUSG00000032477, ENSMUSG00000024824, ENSMUSG00000045573, ENSMUSG00000006818, ENSMUSG00000004085, ENSMUSG00000025905, ENSMUSG00000071076, ENSMUSG00000028367	2175	28	12524	1.6451888341543512	1.0	1.0	99.72910216718266
GOTERM_BP_DIRECT	GO:0001654~eye development	8	0.3134796238244514	0.20094416417404126	ENSMUSG00000030583, ENSMUSG00000053399, ENSMUSG00000027210, ENSMUSG00000039004, ENSMUSG00000026663, ENSMUSG00000033249, ENSMUSG00000039878, ENSMUSG00000021136	2175	28	12524	1.6451888341543512	1.0	1.0	99.72910216718266
GOTERM_BP_DIRECT	GO:0035249~synaptic transmission, glutamatergic	8	0.3134796238244514	0.20094416417404126	ENSMUSG00000034799, ENSMUSG00000026959, ENSMUSG00000006024, ENSMUSG00000024211, ENSMUSG00000028456, ENSMUSG00000017412, ENSMUSG00000002771, ENSMUSG00000020178	2175	28	12524	1.6451888341543512	1.0	1.0	99.72910216718266
GOTERM_MF_DIRECT	GO:0008601~protein phosphatase type 2A regulator activity	6	0.23510971786833856	0.20104943613184215	ENSMUSG00000022052, ENSMUSG00000029120, ENSMUSG00000046717, ENSMUSG00000041769, ENSMUSG00000007656, ENSMUSG00000059409	2132	18	12046	1.883364602876798	1.0	1.0	99.38423645320196
GOTERM_CC_DIRECT	GO:0044295~axonal growth cone	8	0.3134796238244514	0.2010897718202879	ENSMUSG00000006740, ENSMUSG00000018411, ENSMUSG00000025812, ENSMUSG00000026235, ENSMUSG00000020173, ENSMUSG00000018507, ENSMUSG00000030357, ENSMUSG00000021068	2332	28	13426	1.6449399656946826	1.0	1.0	96.89737470167064
GOTERM_CC_DIRECT	GO:0032420~stereocilium	8	0.3134796238244514	0.2010897718202879	ENSMUSG00000035954, ENSMUSG00000021733, ENSMUSG00000037493, ENSMUSG00000032050, ENSMUSG00000069581, ENSMUSG00000023277, ENSMUSG00000031755, ENSMUSG00000017774	2332	28	13426	1.6449399656946826	1.0	1.0	96.89737470167064
GOTERM_BP_DIRECT	GO:0006468~protein phosphorylation	99	3.8793103448275863	0.20183543733240084	ENSMUSG00000031112, ENSMUSG00000050271, ENSMUSG00000023050, ENSMUSG00000061288, ENSMUSG00000028469, ENSMUSG00000042249, ENSMUSG00000005102, ENSMUSG00000029833, ENSMUSG00000021559, ENSMUSG00000004936, ENSMUSG00000035305, ENSMUSG00000030890, ENSMUSG00000016528, ENSMUSG00000063358, ENSMUSG00000042638, ENSMUSG00000026834, ENSMUSG00000020451, ENSMUSG00000061578, ENSMUSG00000019235, ENSMUSG00000032715,…	2175	521	12524	1.0941610960354755	1.0	1.0	99.72910216718266
GOTERM_BP_DIRECT	GO:0051017~actin filament bundle assembly	9	0.35266457680250785	0.20236573474411196	ENSMUSG00000015143, ENSMUSG00000030000, ENSMUSG00000033066, ENSMUSG00000025372, ENSMUSG00000022099, ENSMUSG00000024501, ENSMUSG00000045180, ENSMUSG00000029106, ENSMUSG00000028943	2175	33	12524	1.5704075235109718	1.0	1.0	99.72910216718266
GOTERM_BP_DIRECT	GO:0006836~neurotransmitter transport	9	0.35266457680250785	0.20236573474411196	ENSMUSG00000025867, ENSMUSG00000019894, ENSMUSG00000053025, ENSMUSG00000030805, ENSMUSG00000037771, ENSMUSG00000033615, ENSMUSG00000007207, ENSMUSG00000000560, ENSMUSG00000041488	2175	33	12524	1.5704075235109718	1.0	1.0	99.72910216718266
GOTERM_BP_DIRECT	GO:0014823~response to activity	10	0.3918495297805642	0.20240250404938687	ENSMUSG00000068037, ENSMUSG00000028393, ENSMUSG00000018476, ENSMUSG00000029838, ENSMUSG00000006818, ENSMUSG00000026819, ENSMUSG00000032350, ENSMUSG00000027187, ENSMUSG00000039004, ENSMUSG00000022672	2175	38	12524	1.5153055051421658	1.0	1.0	99.72910216718266
GOTERM_BP_DIRECT	GO:0001662~behavioral fear response	10	0.3918495297805642	0.20240250404938687	ENSMUSG00000021478, ENSMUSG00000020402, ENSMUSG00000004110, ENSMUSG00000048240, ENSMUSG00000045573, ENSMUSG00000030209, ENSMUSG00000055078, ENSMUSG00000026344, ENSMUSG00000056755, ENSMUSG00000021684	2175	38	12524	1.5153055051421658	1.0	1.0	99.72910216718266
GOTERM_BP_DIRECT	GO:0090002~establishment of protein localization to plasma membrane	10	0.3918495297805642	0.20240250404938687	ENSMUSG00000036856, ENSMUSG00000040276, ENSMUSG00000020658, ENSMUSG00000032050, ENSMUSG00000057914, ENSMUSG00000001763, ENSMUSG00000028995, ENSMUSG00000021013, ENSMUSG00000001552, ENSMUSG00000011751	2175	38	12524	1.5153055051421658	1.0	1.0	99.72910216718266
GOTERM_MF_DIRECT	GO:0005388~calcium-transporting ATPase activity	4	0.1567398119122257	0.2027675053883445	ENSMUSG00000031376, ENSMUSG00000026463, ENSMUSG00000019943, ENSMUSG00000030302	2132	9	12046	2.511152803835731	1.0	1.0	99.38423645320196
GOTERM_MF_DIRECT	GO:0035612~AP-2 adaptor complex binding	4	0.1567398119122257	0.2027675053883445	ENSMUSG00000018909, ENSMUSG00000039959, ENSMUSG00000062372, ENSMUSG00000070000	2132	9	12046	2.511152803835731	1.0	1.0	99.38423645320196
GOTERM_MF_DIRECT	GO:0051378~serotonin binding	4	0.1567398119122257	0.2027675053883445	ENSMUSG00000034997, ENSMUSG00000039106, ENSMUSG00000049511, ENSMUSG00000050783	2132	9	12046	2.511152803835731	1.0	1.0	99.38423645320196
GOTERM_MF_DIRECT	GO:0042165~neurotransmitter binding	4	0.1567398119122257	0.2027675053883445	ENSMUSG00000035745, ENSMUSG00000026959, ENSMUSG00000030209, ENSMUSG00000002771	2132	9	12046	2.511152803835731	1.0	1.0	99.38423645320196
GOTERM_CC_DIRECT	GO:0005789~endoplasmic reticulum membrane	112	4.38871473354232	0.20587838383769624	ENSMUSG00000039519, ENSMUSG00000027134, ENSMUSG00000025353, ENSMUSG00000028467, ENSMUSG00000025354, ENSMUSG00000001143, ENSMUSG00000006315, ENSMUSG00000020189, ENSMUSG00000026600, ENSMUSG00000045994, ENSMUSG00000062372, ENSMUSG00000020868, ENSMUSG00000052852, ENSMUSG00000034463, ENSMUSG00000047250, ENSMUSG00000055963, ENSMUSG00000058569, ENSMUSG00000028173, ENSMUSG00000037606, ENSMUSG00000015714,…	2332	594	13426	1.0855496069904302	1.0	1.0	96.89737470167064
KEGG_PATHWAY	mmu05205:Proteoglycans in cancer	36	1.4106583072100314	0.20755595763714488	ENSMUSG00000039936, ENSMUSG00000034801, ENSMUSG00000009406, ENSMUSG00000014956, ENSMUSG00000024241, ENSMUSG00000024486, ENSMUSG00000025499, ENSMUSG00000062312, ENSMUSG00000024122, ENSMUSG00000023951, ENSMUSG00000040940, ENSMUSG00000021477, ENSMUSG00000069601, ENSMUSG00000040385, ENSMUSG00000020901, ENSMUSG00000004936, ENSMUSG00000030102, ENSMUSG00000036856, ENSMUSG00000057897, ENSMUSG00000004040,…	896	177	5192	1.1785714285714288	1.0	0.8345086096418285	76.54665304268569
GOTERM_BP_DIRECT	GO:0071870~cellular response to catecholamine stimulus	3	0.11755485893416928	0.20967698502995996	ENSMUSG00000021478, ENSMUSG00000027523, ENSMUSG00000022994	2175	5	12524	3.4548965517241377	1.0	1.0	99.72910216718266
GOTERM_BP_DIRECT	GO:0051220~cytoplasmic sequestering of protein	3	0.11755485893416928	0.20967698502995996	ENSMUSG00000025858, ENSMUSG00000042156, ENSMUSG00000031328	2175	5	12524	3.4548965517241377	1.0	1.0	99.72910216718266
GOTERM_BP_DIRECT	GO:0032811~negative regulation of epinephrine secretion	3	0.11755485893416928	0.20967698502995996	ENSMUSG00000047250, ENSMUSG00000018634, ENSMUSG00000003476	2175	5	12524	3.4548965517241377	1.0	1.0	99.72910216718266
GOTERM_BP_DIRECT	GO:0009635~response to herbicide	3	0.11755485893416928	0.20967698502995996	ENSMUSG00000028393, ENSMUSG00000032348, ENSMUSG00000068329	2175	5	12524	3.4548965517241377	1.0	1.0	99.72910216718266
GOTERM_BP_DIRECT	GO:1903307~positive regulation of regulated secretory pathway	3	0.11755485893416928	0.20967698502995996	ENSMUSG00000032202, ENSMUSG00000019066, ENSMUSG00000021062	2175	5	12524	3.4548965517241377	1.0	1.0	99.72910216718266
GOTERM_BP_DIRECT	GO:0030579~ubiquitin-dependent SMAD protein catabolic process	3	0.11755485893416928	0.20967698502995996	ENSMUSG00000030782, ENSMUSG00000038780, ENSMUSG00000039615	2175	5	12524	3.4548965517241377	1.0	1.0	99.72910216718266
GOTERM_BP_DIRECT	GO:0033605~positive regulation of catecholamine secretion	3	0.11755485893416928	0.20967698502995996	ENSMUSG00000024858, ENSMUSG00000007207, ENSMUSG00000050556	2175	5	12524	3.4548965517241377	1.0	1.0	99.72910216718266
GOTERM_BP_DIRECT	GO:0002674~negative regulation of acute inflammatory response	3	0.11755485893416928	0.20967698502995996	ENSMUSG00000028053, ENSMUSG00000042429, ENSMUSG00000000440	2175	5	12524	3.4548965517241377	1.0	1.0	99.72910216718266
GOTERM_BP_DIRECT	GO:0090188~negative regulation of pancreatic juice secretion	3	0.11755485893416928	0.20967698502995996	ENSMUSG00000002108, ENSMUSG00000035112, ENSMUSG00000041245	2175	5	12524	3.4548965517241377	1.0	1.0	99.72910216718266
GOTERM_BP_DIRECT	GO:0048732~gland development	3	0.11755485893416928	0.20967698502995996	ENSMUSG00000019256, ENSMUSG00000030898, ENSMUSG00000001288	2175	5	12524	3.4548965517241377	1.0	1.0	99.72910216718266
GOTERM_BP_DIRECT	GO:1902260~negative regulation of delayed rectifier potassium channel activity	3	0.11755485893416928	0.20967698502995996	ENSMUSG00000027827, ENSMUSG00000069601, ENSMUSG00000035165	2175	5	12524	3.4548965517241377	1.0	1.0	99.72910216718266
GOTERM_BP_DIRECT	GO:0014063~negative regulation of serotonin secretion	3	0.11755485893416928	0.20967698502995996	ENSMUSG00000039059, ENSMUSG00000049511, ENSMUSG00000040147	2175	5	12524	3.4548965517241377	1.0	1.0	99.72910216718266
GOTERM_BP_DIRECT	GO:0030643~cellular phosphate ion homeostasis	3	0.11755485893416928	0.20967698502995996	ENSMUSG00000037370, ENSMUSG00000027346, ENSMUSG00000026469	2175	5	12524	3.4548965517241377	1.0	1.0	99.72910216718266
GOTERM_BP_DIRECT	GO:0060666~dichotomous subdivision of terminal units involved in salivary gland branching	3	0.11755485893416928	0.20967698502995996	ENSMUSG00000030123, ENSMUSG00000028883, ENSMUSG00000030084	2175	5	12524	3.4548965517241377	1.0	1.0	99.72910216718266
GOTERM_BP_DIRECT	GO:0033153~T cell receptor V(D)J recombination	3	0.11755485893416928	0.20967698502995996	ENSMUSG00000048251, ENSMUSG00000022672, ENSMUSG00000000782	2175	5	12524	3.4548965517241377	1.0	1.0	99.72910216718266
GOTERM_BP_DIRECT	GO:0032364~oxygen homeostasis	3	0.11755485893416928	0.20967698502995996	ENSMUSG00000006818, ENSMUSG00000002280, ENSMUSG00000031987	2175	5	12524	3.4548965517241377	1.0	1.0	99.72910216718266
GOTERM_BP_DIRECT	GO:0070389~chaperone cofactor-dependent protein refolding	3	0.11755485893416928	0.20967698502995996	ENSMUSG00000014195, ENSMUSG00000071072, ENSMUSG00000028416	2175	5	12524	3.4548965517241377	1.0	1.0	99.72910216718266
GOTERM_BP_DIRECT	GO:0030950~establishment or maintenance of actin cytoskeleton polarity	3	0.11755485893416928	0.20967698502995996	ENSMUSG00000027002, ENSMUSG00000038696, ENSMUSG00000050310	2175	5	12524	3.4548965517241377	1.0	1.0	99.72910216718266
GOTERM_BP_DIRECT	GO:0097113~AMPA glutamate receptor clustering	3	0.11755485893416928	0.20967698502995996	ENSMUSG00000052581, ENSMUSG00000022623, ENSMUSG00000063887	2175	5	12524	3.4548965517241377	1.0	1.0	99.72910216718266
GOTERM_BP_DIRECT	GO:0010701~positive regulation of norepinephrine secretion	3	0.11755485893416928	0.20967698502995996	ENSMUSG00000049112, ENSMUSG00000007207, ENSMUSG00000050556	2175	5	12524	3.4548965517241377	1.0	1.0	99.72910216718266
GOTERM_BP_DIRECT	GO:0030510~regulation of BMP signaling pathway	3	0.11755485893416928	0.20967698502995996	ENSMUSG00000001507, ENSMUSG00000048616, ENSMUSG00000019428	2175	5	12524	3.4548965517241377	1.0	1.0	99.72910216718266
GOTERM_BP_DIRECT	GO:0045759~negative regulation of action potential	3	0.11755485893416928	0.20967698502995996	ENSMUSG00000044288, ENSMUSG00000027950, ENSMUSG00000021730	2175	5	12524	3.4548965517241377	1.0	1.0	99.72910216718266
GOTERM_BP_DIRECT	GO:0033602~negative regulation of dopamine secretion	3	0.11755485893416928	0.20967698502995996	ENSMUSG00000044288, ENSMUSG00000057880, ENSMUSG00000032259	2175	5	12524	3.4548965517241377	1.0	1.0	99.72910216718266
GOTERM_CC_DIRECT	GO:0043227~membrane-bounded organelle	3	0.11755485893416928	0.20974059809814485	ENSMUSG00000006740, ENSMUSG00000022812, ENSMUSG00000021288	2332	5	13426	3.4543739279588337	1.0	1.0	96.89737470167064
KEGG_PATHWAY	mmu04910:Insulin signaling pathway	26	1.018808777429467	0.21012806717599997	ENSMUSG00000039936, ENSMUSG00000034801, ENSMUSG00000009406, ENSMUSG00000029053, ENSMUSG00000014956, ENSMUSG00000024241, ENSMUSG00000025499, ENSMUSG00000002997, ENSMUSG00000024143, ENSMUSG00000024122, ENSMUSG00000003123, ENSMUSG00000020366, ENSMUSG00000020027, ENSMUSG00000044167, ENSMUSG00000040385, ENSMUSG00000020901, ENSMUSG00000004936, ENSMUSG00000036438, ENSMUSG00000040618, ENSMUSG00000063358,…	896	123	5192	1.224883855981417	1.0	0.8345086096418285	76.54665304268569
GOTERM_BP_DIRECT	GO:0035264~multicellular organism growth	22	0.8620689655172413	0.21360310293669516	ENSMUSG00000035569, ENSMUSG00000005089, ENSMUSG00000024241, ENSMUSG00000027523, ENSMUSG00000067889, ENSMUSG00000000378, ENSMUSG00000021013, ENSMUSG00000020782, ENSMUSG00000029106, ENSMUSG00000001288, ENSMUSG00000026827, ENSMUSG00000066595, ENSMUSG00000017740, ENSMUSG00000046532, ENSMUSG00000026819, ENSMUSG00000045871, ENSMUSG00000017491, ENSMUSG00000075478, ENSMUSG00000037003, ENSMUSG00000019428,…	2175	101	12524	1.2542528735632184	1.0	1.0	99.72910216718266
GOTERM_BP_DIRECT	GO:0051592~response to calcium ion	14	0.54858934169279	0.2138403783965223	ENSMUSG00000028161, ENSMUSG00000059456, ENSMUSG00000027010, ENSMUSG00000007617, ENSMUSG00000029104, ENSMUSG00000026414, ENSMUSG00000021730, ENSMUSG00000040152, ENSMUSG00000051747, ENSMUSG00000045573, ENSMUSG00000063142, ENSMUSG00000074457, ENSMUSG00000015112, ENSMUSG00000030731	2175	59	12524	1.3663432690434445	1.0	1.0	99.72910216718266
GOTERM_BP_DIRECT	GO:0043149~stress fiber assembly	5	0.1959247648902821	0.21475892214414843	ENSMUSG00000018909, ENSMUSG00000029860, ENSMUSG00000054728, ENSMUSG00000059456, ENSMUSG00000025006	2175	14	12524	2.0564860426929394	1.0	1.0	99.72910216718266
GOTERM_BP_DIRECT	GO:0035235~ionotropic glutamate receptor signaling pathway	5	0.1959247648902821	0.21475892214414843	ENSMUSG00000035745, ENSMUSG00000026959, ENSMUSG00000059456, ENSMUSG00000024617, ENSMUSG00000030209	2175	14	12524	2.0564860426929394	1.0	1.0	99.72910216718266
GOTERM_BP_DIRECT	GO:1902187~negative regulation of viral release from host cell	5	0.1959247648902821	0.21475892214414843	ENSMUSG00000020455, ENSMUSG00000022043, ENSMUSG00000051675, ENSMUSG00000024457, ENSMUSG00000053119	2175	14	12524	2.0564860426929394	1.0	1.0	99.72910216718266
GOTERM_BP_DIRECT	GO:0002063~chondrocyte development	5	0.1959247648902821	0.21475892214414843	ENSMUSG00000034612, ENSMUSG00000039153, ENSMUSG00000030607, ENSMUSG00000027966, ENSMUSG00000001288	2175	14	12524	2.0564860426929394	1.0	1.0	99.72910216718266
GOTERM_BP_DIRECT	GO:0021819~layer formation in cerebral cortex	5	0.1959247648902821	0.21475892214414843	ENSMUSG00000042453, ENSMUSG00000038485, ENSMUSG00000031285, ENSMUSG00000035596, ENSMUSG00000031785	2175	14	12524	2.0564860426929394	1.0	1.0	99.72910216718266
GOTERM_BP_DIRECT	GO:0048265~response to pain	5	0.1959247648902821	0.21475892214414843	ENSMUSG00000004110, ENSMUSG00000042453, ENSMUSG00000079056, ENSMUSG00000061762, ENSMUSG00000078816	2175	14	12524	2.0564860426929394	1.0	1.0	99.72910216718266
GOTERM_BP_DIRECT	GO:0050870~positive regulation of T cell activation	5	0.1959247648902821	0.21475892214414843	ENSMUSG00000047810, ENSMUSG00000000409, ENSMUSG00000030707, ENSMUSG00000023274, ENSMUSG00000022015	2175	14	12524	2.0564860426929394	1.0	1.0	99.72910216718266
GOTERM_BP_DIRECT	GO:0051016~barbed-end actin filament capping	5	0.1959247648902821	0.21475892214414843	ENSMUSG00000030000, ENSMUSG00000032050, ENSMUSG00000015733, ENSMUSG00000023277, ENSMUSG00000029106	2175	14	12524	2.0564860426929394	1.0	1.0	99.72910216718266
GOTERM_MF_DIRECT	GO:0008499~UDP-galactose:beta-N-acetylglucosamine beta-1,3-galactosyltransferase activity	3	0.11755485893416928	0.21620201095802363	ENSMUSG00000045994, ENSMUSG00000033849, ENSMUSG00000050796	2132	5	12046	3.3900562851782365	1.0	1.0	99.38423645320196
GOTERM_MF_DIRECT	GO:0004985~opioid receptor activity	3	0.11755485893416928	0.21620201095802363	ENSMUSG00000027584, ENSMUSG00000025905, ENSMUSG00000050511	2132	5	12046	3.3900562851782365	1.0	1.0	99.38423645320196
GOTERM_MF_DIRECT	GO:0070573~metallodipeptidase activity	3	0.11755485893416928	0.21620201095802363	ENSMUSG00000023262, ENSMUSG00000020681, ENSMUSG00000024644	2132	5	12046	3.3900562851782365	1.0	1.0	99.38423645320196
GOTERM_MF_DIRECT	GO:0005095~GTPase inhibitor activity	3	0.11755485893416928	0.21620201095802363	ENSMUSG00000038665, ENSMUSG00000031558, ENSMUSG00000034930	2132	5	12046	3.3900562851782365	1.0	1.0	99.38423645320196
GOTERM_MF_DIRECT	GO:0030550~acetylcholine receptor inhibitor activity	3	0.11755485893416928	0.21620201095802363	ENSMUSG00000026344, ENSMUSG00000022577, ENSMUSG00000022587	2132	5	12046	3.3900562851782365	1.0	1.0	99.38423645320196
GOTERM_MF_DIRECT	GO:0086006~voltage-gated sodium channel activity involved in cardiac muscle cell action potential	3	0.11755485893416928	0.21620201095802363	ENSMUSG00000019194, ENSMUSG00000046480, ENSMUSG00000032511	2132	5	12046	3.3900562851782365	1.0	1.0	99.38423645320196
GOTERM_MF_DIRECT	GO:0008294~calcium- and calmodulin-responsive adenylate cyclase activity	3	0.11755485893416928	0.21620201095802363	ENSMUSG00000020431, ENSMUSG00000022840, ENSMUSG00000022994	2132	5	12046	3.3900562851782365	1.0	1.0	99.38423645320196
GOTERM_MF_DIRECT	GO:0072542~protein phosphatase activator activity	3	0.11755485893416928	0.21620201095802363	ENSMUSG00000036438, ENSMUSG00000071649, ENSMUSG00000001175	2132	5	12046	3.3900562851782365	1.0	1.0	99.38423645320196
GOTERM_MF_DIRECT	GO:0005546~phosphatidylinositol-4,5-bisphosphate binding	13	0.5094043887147335	0.21694773953410895	ENSMUSG00000051177, ENSMUSG00000062542, ENSMUSG00000023277, ENSMUSG00000004961, ENSMUSG00000021730, ENSMUSG00000046314, ENSMUSG00000025812, ENSMUSG00000041695, ENSMUSG00000029608, ENSMUSG00000030616, ENSMUSG00000038696, ENSMUSG00000030731, ENSMUSG00000053119	2132	53	12046	1.3858720662678325	1.0	1.0	99.38423645320196
GOTERM_BP_DIRECT	GO:0007420~brain development	39	1.5282131661442007	0.21943168102182586	ENSMUSG00000031099, ENSMUSG00000028289, ENSMUSG00000033276, ENSMUSG00000053166, ENSMUSG00000049265, ENSMUSG00000009681, ENSMUSG00000027457, ENSMUSG00000005447, ENSMUSG00000028785, ENSMUSG00000026986, ENSMUSG00000006235, ENSMUSG00000058070, ENSMUSG00000021379, ENSMUSG00000047976, ENSMUSG00000048616, ENSMUSG00000020900, ENSMUSG00000037251, ENSMUSG00000009073, ENSMUSG00000000416, ENSMUSG00000036564,…	2175	193	12524	1.1635661961765231	1.0	1.0	99.72910216718266
GOTERM_BP_DIRECT	GO:0016042~lipid catabolic process	17	0.6661442006269592	0.21981180516785995	ENSMUSG00000035239, ENSMUSG00000035735, ENSMUSG00000003363, ENSMUSG00000051177, ENSMUSG00000029055, ENSMUSG00000043648, ENSMUSG00000027698, ENSMUSG00000005447, ENSMUSG00000042429, ENSMUSG00000049148, ENSMUSG00000003123, ENSMUSG00000061313, ENSMUSG00000024998, ENSMUSG00000022525, ENSMUSG00000062054, ENSMUSG00000053846, ENSMUSG00000071657	2175	75	12524	1.305183141762452	1.0	1.0	99.72910216718266
GOTERM_CC_DIRECT	GO:0000139~Golgi membrane	73	2.8605015673981193	0.22211326003285006	ENSMUSG00000031112, ENSMUSG00000054277, ENSMUSG00000038708, ENSMUSG00000043857, ENSMUSG00000040502, ENSMUSG00000028467, ENSMUSG00000056091, ENSMUSG00000042763, ENSMUSG00000027977, ENSMUSG00000001143, ENSMUSG00000041351, ENSMUSG00000045038, ENSMUSG00000020346, ENSMUSG00000045994, ENSMUSG00000021712, ENSMUSG00000020868, ENSMUSG00000031835, ENSMUSG00000050796, ENSMUSG00000034463, ENSMUSG00000079657,…	2332	380	13426	1.1060056874605035	1.0	1.0	96.89737470167064
GOTERM_BP_DIRECT	GO:0035176~social behavior	11	0.43103448275862066	0.22296921860763405	ENSMUSG00000021478, ENSMUSG00000022623, ENSMUSG00000026959, ENSMUSG00000041078, ENSMUSG00000039419, ENSMUSG00000021811, ENSMUSG00000049112, ENSMUSG00000025499, ENSMUSG00000027950, ENSMUSG00000029104, ENSMUSG00000066392	2175	44	12524	1.4395402298850575	1.0	1.0	99.72910216718266
GOTERM_BP_DIRECT	GO:0042472~inner ear morphogenesis	11	0.43103448275862066	0.22296921860763405	ENSMUSG00000020950, ENSMUSG00000045871, ENSMUSG00000009681, ENSMUSG00000038248, ENSMUSG00000028664, ENSMUSG00000028631, ENSMUSG00000030302, ENSMUSG00000027966, ENSMUSG00000017631, ENSMUSG00000029755, ENSMUSG00000031565	2175	44	12524	1.4395402298850575	1.0	1.0	99.72910216718266
GOTERM_BP_DIRECT	GO:0061003~positive regulation of dendritic spine morphogenesis	6	0.23510971786833856	0.22352956863739237	ENSMUSG00000057897, ENSMUSG00000042453, ENSMUSG00000030309, ENSMUSG00000025372, ENSMUSG00000027296, ENSMUSG00000042589	2175	19	12524	1.8183666061705988	1.0	1.0	99.72910216718266
GOTERM_BP_DIRECT	GO:0002474~antigen processing and presentation of peptide antigen via MHC class I	6	0.23510971786833856	0.22352956863739237	ENSMUSG00000060802, ENSMUSG00000056116, ENSMUSG00000067212, ENSMUSG00000027248, ENSMUSG00000073411, ENSMUSG00000091705	2175	19	12524	1.8183666061705988	1.0	1.0	99.72910216718266
GOTERM_CC_DIRECT	GO:0030673~axolemma	6	0.23510971786833856	0.22365399682016932	ENSMUSG00000005089, ENSMUSG00000039419, ENSMUSG00000096146, ENSMUSG00000042429, ENSMUSG00000030525, ENSMUSG00000020178	2332	19	13426	1.818091541030965	1.0	1.0	96.89737470167064
GOTERM_BP_DIRECT	GO:0045444~fat cell differentiation	16	0.6269592476489028	0.22400103503193275	ENSMUSG00000051177, ENSMUSG00000012705, ENSMUSG00000041975, ENSMUSG00000027104, ENSMUSG00000025246, ENSMUSG00000063856, ENSMUSG00000021013, ENSMUSG00000020189, ENSMUSG00000000440, ENSMUSG00000021379, ENSMUSG00000022812, ENSMUSG00000038485, ENSMUSG00000051675, ENSMUSG00000031755, ENSMUSG00000031367, ENSMUSG00000071657	2175	70	12524	1.316151067323481	1.0	1.0	99.72910216718266
GOTERM_MF_DIRECT	GO:0001784~phosphotyrosine binding	5	0.1959247648902821	0.22517300788095665	ENSMUSG00000022637, ENSMUSG00000038764, ENSMUSG00000030854, ENSMUSG00000063358, ENSMUSG00000020176	2132	14	12046	2.017890645939427	1.0	1.0	99.38423645320196
GOTERM_BP_DIRECT	GO:0030218~erythrocyte differentiation	10	0.3918495297805642	0.22537232411908126	ENSMUSG00000066595, ENSMUSG00000058756, ENSMUSG00000051177, ENSMUSG00000006705, ENSMUSG00000053799, ENSMUSG00000027951, ENSMUSG00000024359, ENSMUSG00000038615, ENSMUSG00000029711, ENSMUSG00000029106	2175	39	12524	1.4764515178308282	1.0	1.0	99.72910216718266
GOTERM_BP_DIRECT	GO:0045184~establishment of protein localization	10	0.3918495297805642	0.22537232411908126	ENSMUSG00000069601, ENSMUSG00000042156, ENSMUSG00000020319, ENSMUSG00000033916, ENSMUSG00000055067, ENSMUSG00000032050, ENSMUSG00000040998, ENSMUSG00000031328, ENSMUSG00000032119, ENSMUSG00000063887	2175	39	12524	1.4764515178308282	1.0	1.0	99.72910216718266
GOTERM_BP_DIRECT	GO:0032715~negative regulation of interleukin-6 production	7	0.274294670846395	0.2271126805277926	ENSMUSG00000018909, ENSMUSG00000019850, ENSMUSG00000049871, ENSMUSG00000032109, ENSMUSG00000037104, ENSMUSG00000030525, ENSMUSG00000024411	2175	24	12524	1.6794636015325672	1.0	1.0	99.72910216718266
GOTERM_BP_DIRECT	GO:0016236~macroautophagy	7	0.274294670846395	0.2271126805277926	ENSMUSG00000032571, ENSMUSG00000031161, ENSMUSG00000017119, ENSMUSG00000026289, ENSMUSG00000029512, ENSMUSG00000026447, ENSMUSG00000037526	2175	24	12524	1.6794636015325672	1.0	1.0	99.72910216718266
GOTERM_BP_DIRECT	GO:0002092~positive regulation of receptor internalization	7	0.274294670846395	0.2271126805277926	ENSMUSG00000018909, ENSMUSG00000025812, ENSMUSG00000044254, ENSMUSG00000030854, ENSMUSG00000032259, ENSMUSG00000023951, ENSMUSG00000019986	2175	24	12524	1.6794636015325672	1.0	1.0	99.72910216718266
GOTERM_BP_DIRECT	GO:0030073~insulin secretion	7	0.274294670846395	0.2271126805277926	ENSMUSG00000020635, ENSMUSG00000051331, ENSMUSG00000034593, ENSMUSG00000040612, ENSMUSG00000047591, ENSMUSG00000033615, ENSMUSG00000029104	2175	24	12524	1.6794636015325672	1.0	1.0	99.72910216718266
GOTERM_BP_DIRECT	GO:0009987~cellular process	7	0.274294670846395	0.2271126805277926	ENSMUSG00000080268, ENSMUSG00000040385, ENSMUSG00000046532, ENSMUSG00000021803, ENSMUSG00000031748, ENSMUSG00000055805, ENSMUSG00000026259	2175	24	12524	1.6794636015325672	1.0	1.0	99.72910216718266
GOTERM_BP_DIRECT	GO:0072661~protein targeting to plasma membrane	7	0.274294670846395	0.2271126805277926	ENSMUSG00000068566, ENSMUSG00000024855, ENSMUSG00000069601, ENSMUSG00000028126, ENSMUSG00000041245, ENSMUSG00000029359, ENSMUSG00000050556	2175	24	12524	1.6794636015325672	1.0	1.0	99.72910216718266
GOTERM_BP_DIRECT	GO:0055010~ventricular cardiac muscle tissue morphogenesis	7	0.274294670846395	0.2271126805277926	ENSMUSG00000026418, ENSMUSG00000027966, ENSMUSG00000029711, ENSMUSG00000006235, ENSMUSG00000026414, ENSMUSG00000035458, ENSMUSG00000022587	2175	24	12524	1.6794636015325672	1.0	1.0	99.72910216718266
GOTERM_BP_DIRECT	GO:0007163~establishment or maintenance of cell polarity	7	0.274294670846395	0.2271126805277926	ENSMUSG00000070047, ENSMUSG00000022812, ENSMUSG00000025812, ENSMUSG00000037815, ENSMUSG00000028656, ENSMUSG00000021373, ENSMUSG00000074227	2175	24	12524	1.6794636015325672	1.0	1.0	99.72910216718266
GOTERM_BP_DIRECT	GO:0030001~metal ion transport	7	0.274294670846395	0.2271126805277926	ENSMUSG00000018585, ENSMUSG00000024270, ENSMUSG00000034108, ENSMUSG00000053253, ENSMUSG00000006567, ENSMUSG00000046822, ENSMUSG00000039878	2175	24	12524	1.6794636015325672	1.0	1.0	99.72910216718266
GOTERM_BP_DIRECT	GO:0060079~excitatory postsynaptic potential	9	0.35266457680250785	0.2271468172464003	ENSMUSG00000026959, ENSMUSG00000046876, ENSMUSG00000028161, ENSMUSG00000030209, ENSMUSG00000032827, ENSMUSG00000038665, ENSMUSG00000042429, ENSMUSG00000002771, ENSMUSG00000020178	2175	34	12524	1.5242190669371196	1.0	1.0	99.72910216718266
GOTERM_BP_DIRECT	GO:0030216~keratinocyte differentiation	9	0.35266457680250785	0.2271468172464003	ENSMUSG00000019761, ENSMUSG00000034282, ENSMUSG00000090125, ENSMUSG00000004936, ENSMUSG00000054889, ENSMUSG00000047250, ENSMUSG00000050359, ENSMUSG00000021067, ENSMUSG00000060798	2175	34	12524	1.5242190669371196	1.0	1.0	99.72910216718266
GOTERM_BP_DIRECT	GO:0016358~dendrite development	9	0.35266457680250785	0.2271468172464003	ENSMUSG00000032112, ENSMUSG00000047787, ENSMUSG00000042453, ENSMUSG00000034813, ENSMUSG00000025372, ENSMUSG00000022076, ENSMUSG00000029516, ENSMUSG00000067629, ENSMUSG00000030774	2175	34	12524	1.5242190669371196	1.0	1.0	99.72910216718266
GOTERM_CC_DIRECT	GO:0032391~photoreceptor connecting cilium	9	0.35266457680250785	0.2273170676706709	ENSMUSG00000047910, ENSMUSG00000073591, ENSMUSG00000027378, ENSMUSG00000020284, ENSMUSG00000021363, ENSMUSG00000031347, ENSMUSG00000021013, ENSMUSG00000028758, ENSMUSG00000030323	2332	34	13426	1.523988497628897	1.0	1.0	96.89737470167064
GOTERM_CC_DIRECT	GO:0001917~photoreceptor inner segment	9	0.35266457680250785	0.2273170676706709	ENSMUSG00000066441, ENSMUSG00000020599, ENSMUSG00000026825, ENSMUSG00000037493, ENSMUSG00000042064, ENSMUSG00000067889, ENSMUSG00000021363, ENSMUSG00000031732, ENSMUSG00000040860	2332	34	13426	1.523988497628897	1.0	1.0	96.89737470167064
GOTERM_CC_DIRECT	GO:0009925~basal plasma membrane	9	0.35266457680250785	0.2273170676706709	ENSMUSG00000069601, ENSMUSG00000028552, ENSMUSG00000028631, ENSMUSG00000022770, ENSMUSG00000062312, ENSMUSG00000020681, ENSMUSG00000017774, ENSMUSG00000024411, ENSMUSG00000022565	2332	34	13426	1.523988497628897	1.0	1.0	96.89737470167064
GOTERM_CC_DIRECT	GO:0005622~intracellular	242	9.482758620689655	0.2277702556672797	ENSMUSG00000035954, ENSMUSG00000032202, ENSMUSG00000055322, ENSMUSG00000055202, ENSMUSG00000024143, ENSMUSG00000000731, ENSMUSG00000005069, ENSMUSG00000029833, ENSMUSG00000022526, ENSMUSG00000017724, ENSMUSG00000039634, ENSMUSG00000038545, ENSMUSG00000079657, ENSMUSG00000037579, ENSMUSG00000034863, ENSMUSG00000058835, ENSMUSG00000050556, ENSMUSG00000030134, ENSMUSG00000022075, ENSMUSG00000002249,…	2332	1333	13426	1.0452094155614375	1.0	1.0	96.89737470167064
GOTERM_BP_DIRECT	GO:0002027~regulation of heart rate	8	0.3134796238244514	0.22793324354918698	ENSMUSG00000036438, ENSMUSG00000004110, ENSMUSG00000020635, ENSMUSG00000028883, ENSMUSG00000001175, ENSMUSG00000032259, ENSMUSG00000071317, ENSMUSG00000032511	2175	29	12524	1.588458184700753	1.0	1.0	99.72910216718266
GOTERM_BP_DIRECT	GO:0050775~positive regulation of dendrite morphogenesis	8	0.3134796238244514	0.22793324354918698	ENSMUSG00000052372, ENSMUSG00000030890, ENSMUSG00000030309, ENSMUSG00000026235, ENSMUSG00000038545, ENSMUSG00000031292, ENSMUSG00000025885, ENSMUSG00000042589	2175	29	12524	1.588458184700753	1.0	1.0	99.72910216718266
GOTERM_BP_DIRECT	GO:0045494~photoreceptor cell maintenance	8	0.3134796238244514	0.22793324354918698	ENSMUSG00000027254, ENSMUSG00000037493, ENSMUSG00000021803, ENSMUSG00000021363, ENSMUSG00000028125, ENSMUSG00000040860, ENSMUSG00000031755, ENSMUSG00000032258	2175	29	12524	1.588458184700753	1.0	1.0	99.72910216718266
KEGG_PATHWAY	mmu04514:Cell adhesion molecules (CAMs)	22	0.8620689655172413	0.23072378230734902	ENSMUSG00000039419, ENSMUSG00000031990, ENSMUSG00000056116, ENSMUSG00000024670, ENSMUSG00000062300, ENSMUSG00000027863, ENSMUSG00000023274, ENSMUSG00000041538, ENSMUSG00000005338, ENSMUSG00000027009, ENSMUSG00000063887, ENSMUSG00000040037, ENSMUSG00000040511, ENSMUSG00000017167, ENSMUSG00000049939, ENSMUSG00000000305, ENSMUSG00000067212, ENSMUSG00000073411, ENSMUSG00000030830, ENSMUSG00000091705,…	896	103	5192	1.2376907073509016	1.0	0.9033973448090568	82.86558378644226
GOTERM_BP_DIRECT	GO:0032355~response to estradiol	18	0.7053291536050157	0.23167144375397003	ENSMUSG00000029378, ENSMUSG00000027750, ENSMUSG00000028036, ENSMUSG00000027584, ENSMUSG00000027187, ENSMUSG00000004040, ENSMUSG00000049112, ENSMUSG00000041238, ENSMUSG00000023274, ENSMUSG00000004446, ENSMUSG00000020661, ENSMUSG00000029778, ENSMUSG00000020027, ENSMUSG00000024955, ENSMUSG00000028914, ENSMUSG00000029838, ENSMUSG00000045573, ENSMUSG00000039106	2175	81	12524	1.2795913154533844	1.0	1.0	99.72910216718266
GOTERM_MF_DIRECT	GO:0031418~L-ascorbic acid binding	6	0.23510971786833856	0.2357921266529489	ENSMUSG00000004846, ENSMUSG00000023707, ENSMUSG00000018906, ENSMUSG00000026664, ENSMUSG00000031987, ENSMUSG00000079834	2132	19	12046	1.7842401500938088	1.0	1.0	99.38423645320196
GOTERM_BP_DIRECT	GO:0007010~cytoskeleton organization	20	0.7836990595611284	0.23756853585055626	ENSMUSG00000030583, ENSMUSG00000004085, ENSMUSG00000027692, ENSMUSG00000028656, ENSMUSG00000062300, ENSMUSG00000020284, ENSMUSG00000021373, ENSMUSG00000022099, ENSMUSG00000003810, ENSMUSG00000001155, ENSMUSG00000024236, ENSMUSG00000022812, ENSMUSG00000040276, ENSMUSG00000017167, ENSMUSG00000038775, ENSMUSG00000032735, ENSMUSG00000029095, ENSMUSG00000055805, ENSMUSG00000031523, ENSMUSG00000036459	2175	92	12524	1.2517741129435282	1.0	1.0	99.72910216718266
KEGG_PATHWAY	mmu04666:Fc gamma R-mediated phagocytosis	18	0.7053291536050157	0.23793716817602706	ENSMUSG00000039936, ENSMUSG00000008475, ENSMUSG00000034902, ENSMUSG00000028126, ENSMUSG00000063358, ENSMUSG00000020451, ENSMUSG00000029621, ENSMUSG00000047945, ENSMUSG00000045038, ENSMUSG00000024867, ENSMUSG00000021759, ENSMUSG00000020901, ENSMUSG00000004936, ENSMUSG00000030403, ENSMUSG00000078816, ENSMUSG00000036995, ENSMUSG00000052889, ENSMUSG00000030774	896	82	5192	1.271994773519164	1.0	0.9113334943087215	83.59353994558415
KEGG_PATHWAY	mmu04919:Thyroid hormone signaling pathway	23	0.9012539184952978	0.23930699670696642	ENSMUSG00000058756, ENSMUSG00000036856, ENSMUSG00000039936, ENSMUSG00000013833, ENSMUSG00000051177, ENSMUSG00000028854, ENSMUSG00000025499, ENSMUSG00000063358, ENSMUSG00000024122, ENSMUSG00000026799, ENSMUSG00000028800, ENSMUSG00000024998, ENSMUSG00000044167, ENSMUSG00000022812, ENSMUSG00000028914, ENSMUSG00000021779, ENSMUSG00000020901, ENSMUSG00000018076, ENSMUSG00000004936, ENSMUSG00000015843,…	896	109	5192	1.2227228047182175	1.0	0.9113334943087215	83.59353994558415
GOTERM_MF_DIRECT	GO:0017080~sodium channel regulator activity	7	0.274294670846395	0.24092494711265144	ENSMUSG00000026463, ENSMUSG00000019194, ENSMUSG00000038764, ENSMUSG00000046480, ENSMUSG00000024589, ENSMUSG00000024114, ENSMUSG00000009687	2132	24	12046	1.6479440275171984	1.0	1.0	99.38423645320196
GOTERM_BP_DIRECT	GO:0003007~heart morphogenesis	12	0.4702194357366771	0.2410775125331201	ENSMUSG00000028949, ENSMUSG00000051747, ENSMUSG00000020888, ENSMUSG00000024241, ENSMUSG00000007817, ENSMUSG00000036862, ENSMUSG00000031328, ENSMUSG00000031523, ENSMUSG00000027966, ENSMUSG00000029711, ENSMUSG00000006235, ENSMUSG00000023951	2175	50	12524	1.381958620689655	1.0	1.0	99.72910216718266
GOTERM_BP_DIRECT	GO:0030855~epithelial cell differentiation	12	0.4702194357366771	0.2410775125331201	ENSMUSG00000030782, ENSMUSG00000019761, ENSMUSG00000020402, ENSMUSG00000025175, ENSMUSG00000029428, ENSMUSG00000003423, ENSMUSG00000025139, ENSMUSG00000029755, ENSMUSG00000000440, ENSMUSG00000023951, ENSMUSG00000018634, ENSMUSG00000003476	2175	50	12524	1.381958620689655	1.0	1.0	99.72910216718266
GOTERM_BP_DIRECT	GO:0071300~cellular response to retinoic acid	12	0.4702194357366771	0.2410775125331201	ENSMUSG00000021039, ENSMUSG00000015243, ENSMUSG00000059456, ENSMUSG00000035131, ENSMUSG00000036199, ENSMUSG00000023277, ENSMUSG00000040669, ENSMUSG00000068329, ENSMUSG00000029359, ENSMUSG00000000440, ENSMUSG00000029106, ENSMUSG00000001288	2175	50	12524	1.381958620689655	1.0	1.0	99.72910216718266
GOTERM_MF_DIRECT	GO:0051287~NAD binding	11	0.43103448275862066	0.24131856108313648	ENSMUSG00000023019, ENSMUSG00000032279, ENSMUSG00000025260, ENSMUSG00000013593, ENSMUSG00000026496, ENSMUSG00000018042, ENSMUSG00000025950, ENSMUSG00000025486, ENSMUSG00000030621, ENSMUSG00000027406, ENSMUSG00000027227	2132	44	12046	1.4125234521575984	1.0	1.0	99.38423645320196
GOTERM_MF_DIRECT	GO:0015631~tubulin binding	11	0.43103448275862066	0.24131856108313648	ENSMUSG00000033257, ENSMUSG00000018411, ENSMUSG00000079037, ENSMUSG00000020308, ENSMUSG00000027500, ENSMUSG00000061298, ENSMUSG00000019261, ENSMUSG00000040811, ENSMUSG00000021288, ENSMUSG00000058070, ENSMUSG00000029469	2132	44	12046	1.4125234521575984	1.0	1.0	99.38423645320196
GOTERM_CC_DIRECT	GO:0005578~proteinaceous extracellular matrix	47	1.841692789968652	0.24209593113849923	ENSMUSG00000027195, ENSMUSG00000032289, ENSMUSG00000063727, ENSMUSG00000027750, ENSMUSG00000053441, ENSMUSG00000026141, ENSMUSG00000058571, ENSMUSG00000058297, ENSMUSG00000020241, ENSMUSG00000021253, ENSMUSG00000022324, ENSMUSG00000040488, ENSMUSG00000041577, ENSMUSG00000021136, ENSMUSG00000027612, ENSMUSG00000022449, ENSMUSG00000046169, ENSMUSG00000030607, ENSMUSG00000029838, ENSMUSG00000036585,…	2332	239	13426	1.1321867127898548	1.0	1.0	96.89737470167064
GOTERM_CC_DIRECT	GO:0043234~protein complex	101	3.957680250783699	0.24383108728818878	ENSMUSG00000038949, ENSMUSG00000025352, ENSMUSG00000029713, ENSMUSG00000049686, ENSMUSG00000005069, ENSMUSG00000021278, ENSMUSG00000028906, ENSMUSG00000030707, ENSMUSG00000038665, ENSMUSG00000030545, ENSMUSG00000030890, ENSMUSG00000041308, ENSMUSG00000028693, ENSMUSG00000026797, ENSMUSG00000063358, ENSMUSG00000028059, ENSMUSG00000024411, ENSMUSG00000047126, ENSMUSG00000064288, ENSMUSG00000038530,…	2332	539	13426	1.0788242632153437	1.0	1.0	96.89737470167064
GOTERM_BP_DIRECT	GO:0002260~lymphocyte homeostasis	4	0.1567398119122257	0.24426574821699665	ENSMUSG00000034801, ENSMUSG00000019256, ENSMUSG00000024241, ENSMUSG00000040447	2175	10	12524	2.303264367816092	1.0	1.0	99.72910216718266
GOTERM_BP_DIRECT	GO:0043046~DNA methylation involved in gamete generation	4	0.1567398119122257	0.24426574821699665	ENSMUSG00000043648, ENSMUSG00000038080, ENSMUSG00000020661, ENSMUSG00000060985	2175	10	12524	2.303264367816092	1.0	1.0	99.72910216718266
GOTERM_BP_DIRECT	GO:0097120~receptor localization to synapse	4	0.1567398119122257	0.24426574821699665	ENSMUSG00000042453, ENSMUSG00000058589, ENSMUSG00000022770, ENSMUSG00000063887	2175	10	12524	2.303264367816092	1.0	1.0	99.72910216718266
GOTERM_BP_DIRECT	GO:0032455~nerve growth factor processing	4	0.1567398119122257	0.24426574821699665	ENSMUSG00000044254, ENSMUSG00000031835, ENSMUSG00000020131, ENSMUSG00000021587	2175	10	12524	2.303264367816092	1.0	1.0	99.72910216718266
GOTERM_BP_DIRECT	GO:0048846~axon extension involved in axon guidance	4	0.1567398119122257	0.24426574821699665	ENSMUSG00000028883, ENSMUSG00000025020, ENSMUSG00000031558, ENSMUSG00000034684	2175	10	12524	2.303264367816092	1.0	1.0	99.72910216718266
GOTERM_BP_DIRECT	GO:0086005~ventricular cardiac muscle cell action potential	4	0.1567398119122257	0.24426574821699665	ENSMUSG00000038319, ENSMUSG00000057123, ENSMUSG00000024589, ENSMUSG00000032511	2175	10	12524	2.303264367816092	1.0	1.0	99.72910216718266
GOTERM_BP_DIRECT	GO:0033148~positive regulation of intracellular estrogen receptor signaling pathway	4	0.1567398119122257	0.24426574821699665	ENSMUSG00000046532, ENSMUSG00000026496, ENSMUSG00000030680, ENSMUSG00000030774	2175	10	12524	2.303264367816092	1.0	1.0	99.72910216718266
GOTERM_BP_DIRECT	GO:0060740~prostate gland epithelium morphogenesis	4	0.1567398119122257	0.24426574821699665	ENSMUSG00000021379, ENSMUSG00000039519, ENSMUSG00000046532, ENSMUSG00000001288	2175	10	12524	2.303264367816092	1.0	1.0	99.72910216718266
GOTERM_CC_DIRECT	GO:0042612~MHC class I protein complex	4	0.1567398119122257	0.24435948833126078	ENSMUSG00000060802, ENSMUSG00000067212, ENSMUSG00000073411, ENSMUSG00000091705	2332	10	13426	2.3029159519725555	1.0	1.0	96.89737470167064
GOTERM_CC_DIRECT	GO:0097539~ciliary transition fiber	4	0.1567398119122257	0.24435948833126078	ENSMUSG00000020776, ENSMUSG00000042156, ENSMUSG00000021068, ENSMUSG00000043987	2332	10	13426	2.3029159519725555	1.0	1.0	96.89737470167064
GOTERM_CC_DIRECT	GO:0009986~cell surface	90	3.526645768025078	0.24783418854084943	ENSMUSG00000052372, ENSMUSG00000053141, ENSMUSG00000053063, ENSMUSG00000031990, ENSMUSG00000056258, ENSMUSG00000051243, ENSMUSG00000029999, ENSMUSG00000023017, ENSMUSG00000029711, ENSMUSG00000060798, ENSMUSG00000068037, ENSMUSG00000021676, ENSMUSG00000047976, ENSMUSG00000001507, ENSMUSG00000069601, ENSMUSG00000037370, ENSMUSG00000029838, ENSMUSG00000045871, ENSMUSG00000039630, ENSMUSG00000039116,…	2332	478	13426	1.084008554798797	1.0	1.0	96.89737470167064
KEGG_PATHWAY	mmu04630:Jak-STAT signaling pathway	19	0.744514106583072	0.24821572336856962	ENSMUSG00000039936, ENSMUSG00000034801, ENSMUSG00000024241, ENSMUSG00000054263, ENSMUSG00000004040, ENSMUSG00000062157, ENSMUSG00000002147, ENSMUSG00000029711, ENSMUSG00000006235, ENSMUSG00000024379, ENSMUSG00000023206, ENSMUSG00000020027, ENSMUSG00000022965, ENSMUSG00000068227, ENSMUSG00000022847, ENSMUSG00000038485, ENSMUSG00000020901, ENSMUSG00000037104, ENSMUSG00000032578	896	88	5192	1.2511160714285714	1.0	0.9304349694357252	85.34565367126257
GOTERM_BP_DIRECT	GO:0043408~regulation of MAPK cascade	10	0.3918495297805642	0.2492587767206791	ENSMUSG00000025352, ENSMUSG00000019828, ENSMUSG00000030209, ENSMUSG00000022098, ENSMUSG00000027358, ENSMUSG00000039004, ENSMUSG00000021253, ENSMUSG00000067629, ENSMUSG00000032259, ENSMUSG00000030774	2175	40	12524	1.4395402298850575	1.0	1.0	99.72910216718266
GOTERM_BP_DIRECT	GO:0010811~positive regulation of cell-substrate adhesion	10	0.3918495297805642	0.2492587767206791	ENSMUSG00000040152, ENSMUSG00000045038, ENSMUSG00000005397, ENSMUSG00000001507, ENSMUSG00000027195, ENSMUSG00000026181, ENSMUSG00000029838, ENSMUSG00000058297, ENSMUSG00000040998, ENSMUSG00000021136	2175	40	12524	1.4395402298850575	1.0	1.0	99.72910216718266
GOTERM_BP_DIRECT	GO:0018107~peptidyl-threonine phosphorylation	10	0.3918495297805642	0.2492587767206791	ENSMUSG00000024858, ENSMUSG00000022812, ENSMUSG00000040390, ENSMUSG00000023050, ENSMUSG00000038970, ENSMUSG00000042064, ENSMUSG00000053819, ENSMUSG00000063358, ENSMUSG00000042978, ENSMUSG00000024122	2175	40	12524	1.4395402298850575	1.0	1.0	99.72910216718266
GOTERM_BP_DIRECT	GO:0021549~cerebellum development	10	0.3918495297805642	0.2492587767206791	ENSMUSG00000026192, ENSMUSG00000029838, ENSMUSG00000057880, ENSMUSG00000023011, ENSMUSG00000047904, ENSMUSG00000030302, ENSMUSG00000006930, ENSMUSG00000063659, ENSMUSG00000044933, ENSMUSG00000013236	2175	40	12524	1.4395402298850575	1.0	1.0	99.72910216718266
GOTERM_BP_DIRECT	GO:0060048~cardiac muscle contraction	10	0.3918495297805642	0.2492587767206791	ENSMUSG00000024858, ENSMUSG00000038319, ENSMUSG00000026418, ENSMUSG00000051747, ENSMUSG00000053819, ENSMUSG00000019194, ENSMUSG00000046480, ENSMUSG00000026414, ENSMUSG00000035458, ENSMUSG00000032511	2175	40	12524	1.4395402298850575	1.0	1.0	99.72910216718266
KEGG_PATHWAY	mmu00340:Histidine metabolism	5	0.1959247648902821	0.2510166284448899	ENSMUSG00000075296, ENSMUSG00000024644, ENSMUSG00000026986, ENSMUSG00000040147, ENSMUSG00000001155	896	15	5192	1.931547619047619	1.0	0.9304349694357252	85.34565367126257
GOTERM_BP_DIRECT	GO:0045944~positive regulation of transcription from RNA polymerase II promoter	146	5.721003134796239	0.252620592140976	ENSMUSG00000031870, ENSMUSG00000027490, ENSMUSG00000022360, ENSMUSG00000023055, ENSMUSG00000024143, ENSMUSG00000000731, ENSMUSG00000025997, ENSMUSG00000021039, ENSMUSG00000040187, ENSMUSG00000045991, ENSMUSG00000066456, ENSMUSG00000030309, ENSMUSG00000017724, ENSMUSG00000039117, ENSMUSG00000097929, ENSMUSG00000059409, ENSMUSG00000030543, ENSMUSG00000019986, ENSMUSG00000006288, ENSMUSG00000028053,…	2175	793	12524	1.0601405980490208	1.0	1.0	99.72910216718266
GOTERM_BP_DIRECT	GO:0070534~protein K63-linked ubiquitination	9	0.35266457680250785	0.2529409531648582	ENSMUSG00000056972, ENSMUSG00000024735, ENSMUSG00000059301, ENSMUSG00000020390, ENSMUSG00000027164, ENSMUSG00000090083, ENSMUSG00000039615, ENSMUSG00000032216, ENSMUSG00000026942	2175	35	12524	1.4806699507389163	1.0	1.0	99.72910216718266
GOTERM_MF_DIRECT	GO:0001222~transcription corepressor binding	4	0.1567398119122257	0.25379032214897956	ENSMUSG00000023932, ENSMUSG00000037791, ENSMUSG00000055866, ENSMUSG00000032589	2132	10	12046	2.2600375234521577	1.0	1.0	99.38423645320196
GOTERM_MF_DIRECT	GO:0005229~intracellular calcium activated chloride channel activity	4	0.1567398119122257	0.25379032214897956	ENSMUSG00000074968, ENSMUSG00000036565, ENSMUSG00000035189, ENSMUSG00000034863	2132	10	12046	2.2600375234521577	1.0	1.0	99.38423645320196
GOTERM_MF_DIRECT	GO:0042577~lipid phosphatase activity	4	0.1567398119122257	0.25379032214897956	ENSMUSG00000035835, ENSMUSG00000021759, ENSMUSG00000040563, ENSMUSG00000044667	2132	10	12046	2.2600375234521577	1.0	1.0	99.38423645320196
GOTERM_MF_DIRECT	GO:0019213~deacetylase activity	4	0.1567398119122257	0.25379032214897956	ENSMUSG00000068205, ENSMUSG00000036278, ENSMUSG00000027977, ENSMUSG00000028800	2132	10	12046	2.2600375234521577	1.0	1.0	99.38423645320196
GOTERM_MF_DIRECT	GO:0043008~ATP-dependent protein binding	4	0.1567398119122257	0.25379032214897956	ENSMUSG00000000826, ENSMUSG00000079037, ENSMUSG00000034593, ENSMUSG00000007207	2132	10	12046	2.2600375234521577	1.0	1.0	99.38423645320196
KEGG_PATHWAY	mmu03320:PPAR signaling pathway	12	0.4702194357366771	0.25457925094506595	ENSMUSG00000031278, ENSMUSG00000037071, ENSMUSG00000030890, ENSMUSG00000028773, ENSMUSG00000002108, ENSMUSG00000040618, ENSMUSG00000015843, ENSMUSG00000024122, ENSMUSG00000000440, ENSMUSG00000027359, ENSMUSG00000025006, ENSMUSG00000017754	896	51	5192	1.3634453781512603	1.0	0.9312241021411622	85.41803814604187
GOTERM_BP_DIRECT	GO:0022011~myelination in peripheral nervous system	5	0.1959247648902821	0.2553538823959541	ENSMUSG00000030890, ENSMUSG00000025812, ENSMUSG00000090125, ENSMUSG00000039116, ENSMUSG00000033953	2175	15	12524	1.9193869731800766	1.0	1.0	99.72910216718266
GOTERM_BP_DIRECT	GO:2000310~regulation of N-methyl-D-aspartate selective glutamate receptor activity	5	0.1959247648902821	0.2553538823959541	ENSMUSG00000032356, ENSMUSG00000042453, ENSMUSG00000021559, ENSMUSG00000059456, ENSMUSG00000063887	2175	15	12524	1.9193869731800766	1.0	1.0	99.72910216718266
GOTERM_BP_DIRECT	GO:0060997~dendritic spine morphogenesis	5	0.1959247648902821	0.2553538823959541	ENSMUSG00000022623, ENSMUSG00000031161, ENSMUSG00000022240, ENSMUSG00000028664, ENSMUSG00000025885	2175	15	12524	1.9193869731800766	1.0	1.0	99.72910216718266
GOTERM_BP_DIRECT	GO:0051693~actin filament capping	5	0.1959247648902821	0.2553538823959541	ENSMUSG00000021061, ENSMUSG00000038775, ENSMUSG00000032050, ENSMUSG00000015733, ENSMUSG00000022099	2175	15	12524	1.9193869731800766	1.0	1.0	99.72910216718266
GOTERM_CC_DIRECT	GO:0001673~male germ cell nucleus	5	0.1959247648902821	0.25547026045341503	ENSMUSG00000023999, ENSMUSG00000059970, ENSMUSG00000036928, ENSMUSG00000002324, ENSMUSG00000038932	2332	15	13426	1.9190966266437965	1.0	1.0	96.89737470167064
GOTERM_BP_DIRECT	GO:0045921~positive regulation of exocytosis	7	0.274294670846395	0.25819464620168764	ENSMUSG00000032202, ENSMUSG00000021591, ENSMUSG00000026797, ENSMUSG00000034584, ENSMUSG00000028456, ENSMUSG00000007207, ENSMUSG00000022159	2175	25	12524	1.6122850574712644	1.0	1.0	99.72910216718266
GOTERM_BP_DIRECT	GO:0050790~regulation of catalytic activity	7	0.274294670846395	0.25819464620168764	ENSMUSG00000051747, ENSMUSG00000046532, ENSMUSG00000006818, ENSMUSG00000035078, ENSMUSG00000036206, ENSMUSG00000032501, ENSMUSG00000025578	2175	25	12524	1.6122850574712644	1.0	1.0	99.72910216718266
GOTERM_CC_DIRECT	GO:0019897~extrinsic component of plasma membrane	7	0.274294670846395	0.258346354534181	ENSMUSG00000049709, ENSMUSG00000030616, ENSMUSG00000030605, ENSMUSG00000039457, ENSMUSG00000059040, ENSMUSG00000024114, ENSMUSG00000063524	2332	25	13426	1.612041166380789	1.0	1.0	96.89737470167064
GOTERM_BP_DIRECT	GO:0006612~protein targeting to membrane	6	0.23510971786833856	0.2585329970852372	ENSMUSG00000047205, ENSMUSG00000025812, ENSMUSG00000042429, ENSMUSG00000017774, ENSMUSG00000042532, ENSMUSG00000020882	2175	20	12524	1.7274482758620688	1.0	1.0	99.72910216718266
GOTERM_BP_DIRECT	GO:0009416~response to light stimulus	6	0.23510971786833856	0.2585329970852372	ENSMUSG00000005089, ENSMUSG00000009406, ENSMUSG00000071076, ENSMUSG00000002028, ENSMUSG00000032259, ENSMUSG00000000440	2175	20	12524	1.7274482758620688	1.0	1.0	99.72910216718266
GOTERM_BP_DIRECT	GO:0070207~protein homotrimerization	6	0.23510971786833856	0.2585329970852372	ENSMUSG00000033940, ENSMUSG00000008540, ENSMUSG00000055409, ENSMUSG00000033249, ENSMUSG00000023017, ENSMUSG00000026942	2175	20	12524	1.7274482758620688	1.0	1.0	99.72910216718266
GOTERM_BP_DIRECT	GO:0051497~negative regulation of stress fiber assembly	6	0.23510971786833856	0.2585329970852372	ENSMUSG00000031355, ENSMUSG00000042099, ENSMUSG00000089996, ENSMUSG00000032827, ENSMUSG00000031523, ENSMUSG00000072955	2175	20	12524	1.7274482758620688	1.0	1.0	99.72910216718266
GOTERM_CC_DIRECT	GO:0044306~neuron projection terminus	6	0.23510971786833856	0.2586682346787699	ENSMUSG00000047787, ENSMUSG00000029223, ENSMUSG00000031144, ENSMUSG00000037771, ENSMUSG00000027820, ENSMUSG00000032589	2332	20	13426	1.7271869639794168	1.0	1.0	96.89737470167064
GOTERM_CC_DIRECT	GO:0005697~telomerase holoenzyme complex	6	0.23510971786833856	0.2586682346787699	ENSMUSG00000021611, ENSMUSG00000039630, ENSMUSG00000001415, ENSMUSG00000006281, ENSMUSG00000071072, ENSMUSG00000031403	2332	20	13426	1.7271869639794168	1.0	1.0	96.89737470167064
GOTERM_BP_DIRECT	GO:0034613~cellular protein localization	12	0.4702194357366771	0.26269156945353483	ENSMUSG00000021379, ENSMUSG00000047976, ENSMUSG00000024855, ENSMUSG00000024735, ENSMUSG00000037815, ENSMUSG00000020888, ENSMUSG00000029053, ENSMUSG00000027378, ENSMUSG00000074238, ENSMUSG00000000142, ENSMUSG00000011751, ENSMUSG00000019986	2175	51	12524	1.3548613928329951	1.0	1.0	99.72910216718266
KEGG_PATHWAY	mmu04066:HIF-1 signaling pathway	19	0.744514106583072	0.2645276160051099	ENSMUSG00000039936, ENSMUSG00000057897, ENSMUSG00000004040, ENSMUSG00000063358, ENSMUSG00000062312, ENSMUSG00000059040, ENSMUSG00000029711, ENSMUSG00000063524, ENSMUSG00000022797, ENSMUSG00000023951, ENSMUSG00000022965, ENSMUSG00000024617, ENSMUSG00000020901, ENSMUSG00000053819, ENSMUSG00000004936, ENSMUSG00000031987, ENSMUSG00000079658, ENSMUSG00000078816, ENSMUSG00000052889	896	89	5192	1.2370585874799358	1.0	0.9550477564859812	87.60330140428964
GOTERM_MF_DIRECT	GO:0008509~anion transmembrane transporter activity	5	0.1959247648902821	0.26706836344930596	ENSMUSG00000005089, ENSMUSG00000021733, ENSMUSG00000015243, ENSMUSG00000005357, ENSMUSG00000060961	2132	15	12046	1.8833646028767983	1.0	1.0	99.38423645320196
GOTERM_MF_DIRECT	GO:0051393~alpha-actinin binding	5	0.1959247648902821	0.26706836344930596	ENSMUSG00000053141, ENSMUSG00000051331, ENSMUSG00000045095, ENSMUSG00000020178, ENSMUSG00000000440	2132	15	12046	1.8833646028767983	1.0	1.0	99.38423645320196
GOTERM_BP_DIRECT	GO:1901215~negative regulation of neuron death	11	0.43103448275862066	0.26828351255548416	ENSMUSG00000007653, ENSMUSG00000013858, ENSMUSG00000004040, ENSMUSG00000021194, ENSMUSG00000038467, ENSMUSG00000049313, ENSMUSG00000029104, ENSMUSG00000029711, ENSMUSG00000030102, ENSMUSG00000023951, ENSMUSG00000018634	2175	46	12524	1.3769515242378811	1.0	1.0	99.72910216718266
GOTERM_BP_DIRECT	GO:0016311~dephosphorylation	20	0.7836990595611284	0.26916008827352456	ENSMUSG00000028274, ENSMUSG00000053141, ENSMUSG00000028161, ENSMUSG00000034616, ENSMUSG00000059895, ENSMUSG00000020151, ENSMUSG00000047205, ENSMUSG00000040385, ENSMUSG00000038042, ENSMUSG00000032908, ENSMUSG00000026659, ENSMUSG00000039431, ENSMUSG00000020736, ENSMUSG00000023805, ENSMUSG00000038764, ENSMUSG00000031506, ENSMUSG00000034573, ENSMUSG00000030854, ENSMUSG00000030223, ENSMUSG00000013236	2175	94	12524	1.2251406211787723	1.0	1.0	99.72910216718266
GOTERM_MF_DIRECT	GO:0004709~MAP kinase kinase kinase activity	6	0.23510971786833856	0.2720203919276804	ENSMUSG00000004054, ENSMUSG00000040390, ENSMUSG00000023050, ENSMUSG00000004085, ENSMUSG00000042724, ENSMUSG00000031303	2132	20	12046	1.6950281425891183	1.0	1.0	99.38423645320196
GOTERM_MF_DIRECT	GO:0050998~nitric-oxide synthase binding	6	0.23510971786833856	0.2720203919276804	ENSMUSG00000036438, ENSMUSG00000026825, ENSMUSG00000026463, ENSMUSG00000053819, ENSMUSG00000001175, ENSMUSG00000032511	2132	20	12046	1.6950281425891183	1.0	1.0	99.38423645320196
GOTERM_CC_DIRECT	GO:0005576~extracellular region	169	6.622257053291536	0.2731714684438621	ENSMUSG00000029672, ENSMUSG00000032840, ENSMUSG00000032289, ENSMUSG00000029311, ENSMUSG00000031990, ENSMUSG00000025352, ENSMUSG00000029711, ENSMUSG00000062778, ENSMUSG00000050957, ENSMUSG00000017165, ENSMUSG00000045994, ENSMUSG00000029838, ENSMUSG00000006958, ENSMUSG00000030824, ENSMUSG00000029161, ENSMUSG00000050711, ENSMUSG00000031994, ENSMUSG00000028070, ENSMUSG00000013367, ENSMUSG00000079003,…	2332	928	13426	1.0484719716685398	1.0	1.0	96.89737470167064
GOTERM_MF_DIRECT	GO:0004601~peroxidase activity	7	0.274294670846395	0.27318681805619416	ENSMUSG00000075706, ENSMUSG00000004341, ENSMUSG00000027187, ENSMUSG00000047250, ENSMUSG00000063856, ENSMUSG00000024953, ENSMUSG00000020674	2132	25	12046	1.5820262664165103	1.0	1.0	99.38423645320196
GOTERM_MF_DIRECT	GO:0016616~oxidoreductase activity, acting on the CH-OH group of donors, NAD or NADP as acceptor	7	0.274294670846395	0.27318681805619416	ENSMUSG00000023019, ENSMUSG00000032279, ENSMUSG00000042289, ENSMUSG00000025950, ENSMUSG00000027406, ENSMUSG00000063229, ENSMUSG00000025963	2132	25	12046	1.5820262664165103	1.0	1.0	99.38423645320196
GOTERM_BP_DIRECT	GO:0050852~T cell receptor signaling pathway	10	0.3918495297805642	0.2739387975823313	ENSMUSG00000057058, ENSMUSG00000027164, ENSMUSG00000025499, ENSMUSG00000030403, ENSMUSG00000027466, ENSMUSG00000044813, ENSMUSG00000063358, ENSMUSG00000017412, ENSMUSG00000022995, ENSMUSG00000028525	2175	41	12524	1.4044294925707876	1.0	1.0	99.72910216718266
GOTERM_BP_DIRECT	GO:0006357~regulation of transcription from RNA polymerase II promoter	61	2.3902821316614418	0.27395709790562484	ENSMUSG00000054034, ENSMUSG00000058756, ENSMUSG00000008136, ENSMUSG00000038705, ENSMUSG00000025151, ENSMUSG00000071054, ENSMUSG00000056493, ENSMUSG00000005148, ENSMUSG00000029711, ENSMUSG00000023932, ENSMUSG00000040187, ENSMUSG00000066456, ENSMUSG00000038342, ENSMUSG00000035397, ENSMUSG00000039117, ENSMUSG00000039706, ENSMUSG00000027523, ENSMUSG00000042712, ENSMUSG00000049536, ENSMUSG00000026799,…	2175	320	12524	1.0976494252873563	1.0	1.0	99.72910216718266
GOTERM_CC_DIRECT	GO:0030670~phagocytic vesicle membrane	10	0.3918495297805642	0.27413987739174167	ENSMUSG00000055069, ENSMUSG00000043463, ENSMUSG00000060802, ENSMUSG00000030055, ENSMUSG00000038195, ENSMUSG00000030707, ENSMUSG00000067212, ENSMUSG00000002059, ENSMUSG00000073411, ENSMUSG00000036943	2332	41	13426	1.404217043885705	1.0	1.0	96.89737470167064
GOTERM_CC_DIRECT	GO:0005801~cis-Golgi network	10	0.3918495297805642	0.27413987739174167	ENSMUSG00000022270, ENSMUSG00000040407, ENSMUSG00000030824, ENSMUSG00000034243, ENSMUSG00000032757, ENSMUSG00000030643, ENSMUSG00000020451, ENSMUSG00000071649, ENSMUSG00000021541, ENSMUSG00000062526	2332	41	13426	1.404217043885705	1.0	1.0	96.89737470167064
GOTERM_BP_DIRECT	GO:0098779~mitophagy in response to mitochondrial depolarization	24	0.9404388714733543	0.27445166147627426	ENSMUSG00000031883, ENSMUSG00000029861, ENSMUSG00000030792, ENSMUSG00000023050, ENSMUSG00000026880, ENSMUSG00000027254, ENSMUSG00000049265, ENSMUSG00000031161, ENSMUSG00000055078, ENSMUSG00000025762, ENSMUSG00000003469, ENSMUSG00000021385, ENSMUSG00000029512, ENSMUSG00000021200, ENSMUSG00000023828, ENSMUSG00000038780, ENSMUSG00000061462, ENSMUSG00000004936, ENSMUSG00000050212, ENSMUSG00000039634,…	2175	116	12524	1.1913436385255647	1.0	1.0	99.72910216718266
GOTERM_BP_DIRECT	GO:0046330~positive regulation of JNK cascade	13	0.5094043887147335	0.2781694867124209	ENSMUSG00000004054, ENSMUSG00000055994, ENSMUSG00000051177, ENSMUSG00000059456, ENSMUSG00000061288, ENSMUSG00000027347, ENSMUSG00000025499, ENSMUSG00000000296, ENSMUSG00000022015, ENSMUSG00000040390, ENSMUSG00000022329, ENSMUSG00000040183, ENSMUSG00000020827	2175	57	12524	1.3132647711232104	1.0	1.0	99.72910216718266
GOTERM_BP_DIRECT	GO:0007283~spermatogenesis	53	2.0768025078369905	0.2782693163535586	ENSMUSG00000031990, ENSMUSG00000035517, ENSMUSG00000027490, ENSMUSG00000032000, ENSMUSG00000027298, ENSMUSG00000009628, ENSMUSG00000030180, ENSMUSG00000029516, ENSMUSG00000027378, ENSMUSG00000020661, ENSMUSG00000021477, ENSMUSG00000068037, ENSMUSG00000050957, ENSMUSG00000024426, ENSMUSG00000020308, ENSMUSG00000050199, ENSMUSG00000032921, ENSMUSG00000056820, ENSMUSG00000053470, ENSMUSG00000059970,…	2175	276	12524	1.105733799766783	1.0	1.0	99.72910216718266
GOTERM_CC_DIRECT	GO:0005811~lipid particle	13	0.5094043887147335	0.2784111857592192	ENSMUSG00000031278, ENSMUSG00000029311, ENSMUSG00000075296, ENSMUSG00000038936, ENSMUSG00000027164, ENSMUSG00000024068, ENSMUSG00000020085, ENSMUSG00000002831, ENSMUSG00000003123, ENSMUSG00000024851, ENSMUSG00000024735, ENSMUSG00000018042, ENSMUSG00000018428	2332	57	13426	1.3130661129668082	1.0	1.0	96.89737470167064
GOTERM_BP_DIRECT	GO:0016477~cell migration	34	1.3322884012539185	0.27862349098894496	ENSMUSG00000031990, ENSMUSG00000008475, ENSMUSG00000029053, ENSMUSG00000058571, ENSMUSG00000024486, ENSMUSG00000066877, ENSMUSG00000021990, ENSMUSG00000024122, ENSMUSG00000025437, ENSMUSG00000023951, ENSMUSG00000028701, ENSMUSG00000070047, ENSMUSG00000014791, ENSMUSG00000041112, ENSMUSG00000030707, ENSMUSG00000036862, ENSMUSG00000030134, ENSMUSG00000018849, ENSMUSG00000049313, ENSMUSG00000027009,…	2175	171	12524	1.1448974927740807	1.0	1.0	99.72910216718266
GOTERM_BP_DIRECT	GO:0043507~positive regulation of JUN kinase activity	9	0.35266457680250785	0.2795916923248513	ENSMUSG00000004054, ENSMUSG00000020888, ENSMUSG00000040390, ENSMUSG00000059456, ENSMUSG00000027164, ENSMUSG00000061288, ENSMUSG00000026235, ENSMUSG00000026942, ENSMUSG00000030774	2175	36	12524	1.4395402298850575	1.0	1.0	99.72910216718266
GOTERM_BP_DIRECT	GO:0042596~fear response	3	0.11755485893416928	0.27996167823825435	ENSMUSG00000004110, ENSMUSG00000030209, ENSMUSG00000018634	2175	6	12524	2.879080459770115	1.0	1.0	99.72910216718266
GOTERM_BP_DIRECT	GO:0090244~Wnt signaling pathway involved in somitogenesis	3	0.11755485893416928	0.27996167823825435	ENSMUSG00000002459, ENSMUSG00000002458, ENSMUSG00000000142	2175	6	12524	2.879080459770115	1.0	1.0	99.72910216718266
GOTERM_BP_DIRECT	GO:2000651~positive regulation of sodium ion transmembrane transporter activity	3	0.11755485893416928	0.27996167823825435	ENSMUSG00000069601, ENSMUSG00000021591, ENSMUSG00000041245	2175	6	12524	2.879080459770115	1.0	1.0	99.72910216718266
GOTERM_BP_DIRECT	GO:0014894~response to denervation involved in regulation of muscle adaptation	3	0.11755485893416928	0.27996167823825435	ENSMUSG00000022358, ENSMUSG00000007122, ENSMUSG00000032511	2175	6	12524	2.879080459770115	1.0	1.0	99.72910216718266
GOTERM_BP_DIRECT	GO:0010766~negative regulation of sodium ion transport	3	0.11755485893416928	0.27996167823825435	ENSMUSG00000035112, ENSMUSG00000024589, ENSMUSG00000032216	2175	6	12524	2.879080459770115	1.0	1.0	99.72910216718266
GOTERM_BP_DIRECT	GO:0061458~reproductive system development	3	0.11755485893416928	0.27996167823825435	ENSMUSG00000042572, ENSMUSG00000046532, ENSMUSG00000030231	2175	6	12524	2.879080459770115	1.0	1.0	99.72910216718266
GOTERM_BP_DIRECT	GO:0007197~adenylate cyclase-inhibiting G-protein coupled acetylcholine receptor signaling pathway	3	0.11755485893416928	0.27996167823825435	ENSMUSG00000032773, ENSMUSG00000074939, ENSMUSG00000039059	2175	6	12524	2.879080459770115	1.0	1.0	99.72910216718266
GOTERM_BP_DIRECT	GO:0007207~phospholipase C-activating G-protein coupled acetylcholine receptor signaling pathway	3	0.11755485893416928	0.27996167823825435	ENSMUSG00000032773, ENSMUSG00000074939, ENSMUSG00000039059	2175	6	12524	2.879080459770115	1.0	1.0	99.72910216718266
GOTERM_BP_DIRECT	GO:0046033~AMP metabolic process	3	0.11755485893416928	0.27996167823825435	ENSMUSG00000026817, ENSMUSG00000024782, ENSMUSG00000027889	2175	6	12524	2.879080459770115	1.0	1.0	99.72910216718266
GOTERM_BP_DIRECT	GO:0097485~neuron projection guidance	3	0.11755485893416928	0.27996167823825435	ENSMUSG00000031398, ENSMUSG00000030084, ENSMUSG00000025478	2175	6	12524	2.879080459770115	1.0	1.0	99.72910216718266
GOTERM_BP_DIRECT	GO:2000672~negative regulation of motor neuron apoptotic process	3	0.11755485893416928	0.27996167823825435	ENSMUSG00000023050, ENSMUSG00000040663, ENSMUSG00000028416	2175	6	12524	2.879080459770115	1.0	1.0	99.72910216718266
GOTERM_BP_DIRECT	GO:0010870~positive regulation of receptor biosynthetic process	3	0.11755485893416928	0.27996167823825435	ENSMUSG00000002108, ENSMUSG00000031161, ENSMUSG00000028800	2175	6	12524	2.879080459770115	1.0	1.0	99.72910216718266
GOTERM_BP_DIRECT	GO:1901166~neural crest cell migration involved in autonomic nervous system development	3	0.11755485893416928	0.27996167823825435	ENSMUSG00000028883, ENSMUSG00000022144, ENSMUSG00000034684	2175	6	12524	2.879080459770115	1.0	1.0	99.72910216718266
GOTERM_BP_DIRECT	GO:0051963~regulation of synapse assembly	3	0.11755485893416928	0.27996167823825435	ENSMUSG00000026959, ENSMUSG00000032827, ENSMUSG00000027950	2175	6	12524	2.879080459770115	1.0	1.0	99.72910216718266
GOTERM_BP_DIRECT	GO:0072006~nephron development	3	0.11755485893416928	0.27996167823825435	ENSMUSG00000001507, ENSMUSG00000036856, ENSMUSG00000036862	2175	6	12524	2.879080459770115	1.0	1.0	99.72910216718266
GOTERM_BP_DIRECT	GO:0097119~postsynaptic density protein 95 clustering	3	0.11755485893416928	0.27996167823825435	ENSMUSG00000042453, ENSMUSG00000049939, ENSMUSG00000063887	2175	6	12524	2.879080459770115	1.0	1.0	99.72910216718266
GOTERM_BP_DIRECT	GO:0097114~NMDA glutamate receptor clustering	3	0.11755485893416928	0.27996167823825435	ENSMUSG00000022623, ENSMUSG00000042453, ENSMUSG00000063887	2175	6	12524	2.879080459770115	1.0	1.0	99.72910216718266
GOTERM_BP_DIRECT	GO:0071281~cellular response to iron ion	3	0.11755485893416928	0.27996167823825435	ENSMUSG00000060802, ENSMUSG00000039004, ENSMUSG00000022797	2175	6	12524	2.879080459770115	1.0	1.0	99.72910216718266
GOTERM_BP_DIRECT	GO:0014910~regulation of smooth muscle cell migration	3	0.11755485893416928	0.27996167823825435	ENSMUSG00000030084, ENSMUSG00000049313, ENSMUSG00000020681	2175	6	12524	2.879080459770115	1.0	1.0	99.72910216718266
GOTERM_BP_DIRECT	GO:0090382~phagosome maturation	3	0.11755485893416928	0.27996167823825435	ENSMUSG00000030055, ENSMUSG00000002059, ENSMUSG00000028456	2175	6	12524	2.879080459770115	1.0	1.0	99.72910216718266
GOTERM_BP_DIRECT	GO:0046500~S-adenosylmethionine metabolic process	3	0.11755485893416928	0.27996167823825435	ENSMUSG00000019795, ENSMUSG00000029009, ENSMUSG00000020150	2175	6	12524	2.879080459770115	1.0	1.0	99.72910216718266
GOTERM_BP_DIRECT	GO:0034720~histone H3-K4 demethylation	3	0.11755485893416928	0.27996167823825435	ENSMUSG00000030180, ENSMUSG00000042207, ENSMUSG00000038080	2175	6	12524	2.879080459770115	1.0	1.0	99.72910216718266
GOTERM_BP_DIRECT	GO:0010828~positive regulation of glucose transport	3	0.11755485893416928	0.27996167823825435	ENSMUSG00000024164, ENSMUSG00000026817, ENSMUSG00000030279	2175	6	12524	2.879080459770115	1.0	1.0	99.72910216718266
GOTERM_BP_DIRECT	GO:1901841~regulation of high voltage-gated calcium channel activity	3	0.11755485893416928	0.27996167823825435	ENSMUSG00000036438, ENSMUSG00000001175, ENSMUSG00000028525	2175	6	12524	2.879080459770115	1.0	1.0	99.72910216718266
GOTERM_BP_DIRECT	GO:0050792~regulation of viral process	3	0.11755485893416928	0.27996167823825435	ENSMUSG00000033916, ENSMUSG00000038467, ENSMUSG00000053119	2175	6	12524	2.879080459770115	1.0	1.0	99.72910216718266
GOTERM_BP_DIRECT	GO:0030644~cellular chloride ion homeostasis	3	0.11755485893416928	0.27996167823825435	ENSMUSG00000001270, ENSMUSG00000017740, ENSMUSG00000035112	2175	6	12524	2.879080459770115	1.0	1.0	99.72910216718266
GOTERM_BP_DIRECT	GO:1900113~negative regulation of histone H3-K9 trimethylation	3	0.11755485893416928	0.27996167823825435	ENSMUSG00000053914, ENSMUSG00000024201, ENSMUSG00000003423	2175	6	12524	2.879080459770115	1.0	1.0	99.72910216718266
GOTERM_BP_DIRECT	GO:0007016~cytoskeletal anchoring at plasma membrane	3	0.11755485893416928	0.27996167823825435	ENSMUSG00000034902, ENSMUSG00000052698, ENSMUSG00000027624	2175	6	12524	2.879080459770115	1.0	1.0	99.72910216718266
GOTERM_BP_DIRECT	GO:0045927~positive regulation of growth	3	0.11755485893416928	0.27996167823825435	ENSMUSG00000026181, ENSMUSG00000039474, ENSMUSG00000019986	2175	6	12524	2.879080459770115	1.0	1.0	99.72910216718266
GOTERM_CC_DIRECT	GO:0051286~cell tip	3	0.11755485893416928	0.2800394057772603	ENSMUSG00000037771, ENSMUSG00000032050, ENSMUSG00000036943	2332	6	13426	2.8786449399656946	1.0	1.0	96.89737470167064
KEGG_PATHWAY	mmu05014:Amyotrophic lateral sclerosis (ALS)	11	0.43103448275862066	0.2838640815512084	ENSMUSG00000026959, ENSMUSG00000005089, ENSMUSG00000034108, ENSMUSG00000028914, ENSMUSG00000020524, ENSMUSG00000028161, ENSMUSG00000027187, ENSMUSG00000030209, ENSMUSG00000004446, ENSMUSG00000002771, ENSMUSG00000033953	896	47	5192	1.356193009118541	1.0	1.0	92.05776173285199
GOTERM_MF_DIRECT	GO:0030674~protein binding, bridging	12	0.4702194357366771	0.28407181636111767	ENSMUSG00000069601, ENSMUSG00000020888, ENSMUSG00000018849, ENSMUSG00000034282, ENSMUSG00000054889, ENSMUSG00000007207, ENSMUSG00000050359, ENSMUSG00000039615, ENSMUSG00000052415, ENSMUSG00000026414, ENSMUSG00000032127, ENSMUSG00000036964	2132	51	12046	1.3294338373247987	1.0	1.0	99.38423645320196
GOTERM_BP_DIRECT	GO:0030334~regulation of cell migration	15	0.5877742946708464	0.28483166693754797	ENSMUSG00000031398, ENSMUSG00000030123, ENSMUSG00000028063, ENSMUSG00000039706, ENSMUSG00000059456, ENSMUSG00000021990, ENSMUSG00000026640, ENSMUSG00000024501, ENSMUSG00000029765, ENSMUSG00000038453, ENSMUSG00000020827, ENSMUSG00000039103, ENSMUSG00000031328, ENSMUSG00000038822, ENSMUSG00000053646	2175	68	12524	1.270182555780933	1.0	1.0	99.72910216718266
GOTERM_CC_DIRECT	GO:0005778~peroxisomal membrane	12	0.4702194357366771	0.2851462503920914	ENSMUSG00000031278, ENSMUSG00000022679, ENSMUSG00000008540, ENSMUSG00000027187, ENSMUSG00000030759, ENSMUSG00000055782, ENSMUSG00000031985, ENSMUSG00000030545, ENSMUSG00000036943, ENSMUSG00000005069, ENSMUSG00000027359, ENSMUSG00000033578	2332	52	13426	1.3286053569072438	1.0	1.0	96.89737470167064
GOTERM_CC_DIRECT	GO:0005834~heterotrimeric G-protein complex	8	0.3134796238244514	0.2852982053968309	ENSMUSG00000038607, ENSMUSG00000021303, ENSMUSG00000020599, ENSMUSG00000048240, ENSMUSG00000029713, ENSMUSG00000027523, ENSMUSG00000031748, ENSMUSG00000071658	2332	31	13426	1.4857522270790684	1.0	1.0	96.89737470167064
GOTERM_BP_DIRECT	GO:0051092~positive regulation of NF-kappaB transcription factor activity	20	0.7836990595611284	0.28550951749230413	ENSMUSG00000055994, ENSMUSG00000033430, ENSMUSG00000029053, ENSMUSG00000027187, ENSMUSG00000027164, ENSMUSG00000027466, ENSMUSG00000028059, ENSMUSG00000026305, ENSMUSG00000022255, ENSMUSG00000026942, ENSMUSG00000022015, ENSMUSG00000003476, ENSMUSG00000041000, ENSMUSG00000046532, ENSMUSG00000024617, ENSMUSG00000047123, ENSMUSG00000037860, ENSMUSG00000051675, ENSMUSG00000018548, ENSMUSG00000052889	2175	95	12524	1.2122444041137326	1.0	1.0	99.72910216718266
GOTERM_MF_DIRECT	GO:0004303~estradiol 17-beta-dehydrogenase activity	3	0.11755485893416928	0.28803514494617155	ENSMUSG00000025260, ENSMUSG00000027195, ENSMUSG00000029311	2132	6	12046	2.825046904315197	1.0	1.0	99.38423645320196
GOTERM_MF_DIRECT	GO:0000155~phosphorelay sensor kinase activity	3	0.11755485893416928	0.28803514494617155	ENSMUSG00000038319, ENSMUSG00000035355, ENSMUSG00000037579	2132	6	12046	2.825046904315197	1.0	1.0	99.38423645320196
GOTERM_MF_DIRECT	GO:0004000~adenosine deaminase activity	3	0.11755485893416928	0.28803514494617155	ENSMUSG00000031949, ENSMUSG00000027951, ENSMUSG00000020262	2132	6	12046	2.825046904315197	1.0	1.0	99.38423645320196
GOTERM_MF_DIRECT	GO:0016907~G-protein coupled acetylcholine receptor activity	3	0.11755485893416928	0.28803514494617155	ENSMUSG00000032773, ENSMUSG00000074939, ENSMUSG00000039059	2132	6	12046	2.825046904315197	1.0	1.0	99.38423645320196
GOTERM_MF_DIRECT	GO:0031749~D2 dopamine receptor binding	3	0.11755485893416928	0.28803514494617155	ENSMUSG00000026825, ENSMUSG00000030209, ENSMUSG00000022949	2132	6	12046	2.825046904315197	1.0	1.0	99.38423645320196
GOTERM_MF_DIRECT	GO:0048495~Roundabout binding	3	0.11755485893416928	0.28803514494617155	ENSMUSG00000030782, ENSMUSG00000025020, ENSMUSG00000031558	2132	6	12046	2.825046904315197	1.0	1.0	99.38423645320196
GOTERM_BP_DIRECT	GO:0006629~lipid metabolic process	70	2.74294670846395	0.2892896783069093	ENSMUSG00000032323, ENSMUSG00000035239, ENSMUSG00000031278, ENSMUSG00000029311, ENSMUSG00000003363, ENSMUSG00000039519, ENSMUSG00000027134, ENSMUSG00000027698, ENSMUSG00000028467, ENSMUSG00000003123, ENSMUSG00000021036, ENSMUSG00000026600, ENSMUSG00000022525, ENSMUSG00000062054, ENSMUSG00000032807, ENSMUSG00000036880, ENSMUSG00000021759, ENSMUSG00000031835, ENSMUSG00000035596, ENSMUSG00000047250,…	2175	372	12524	1.0835249042145594	1.0	1.0	99.72910216718266
GOTERM_BP_DIRECT	GO:0015914~phospholipid transport	7	0.274294670846395	0.2903079940052123	ENSMUSG00000015243, ENSMUSG00000037606, ENSMUSG00000062949, ENSMUSG00000030688, ENSMUSG00000016257, ENSMUSG00000024851, ENSMUSG00000020189	2175	26	12524	1.5502740937223696	1.0	1.0	99.72910216718266
GOTERM_BP_DIRECT	GO:0031532~actin cytoskeleton reorganization	11	0.43103448275862066	0.2919473501439859	ENSMUSG00000024769, ENSMUSG00000054728, ENSMUSG00000029053, ENSMUSG00000027692, ENSMUSG00000034066, ENSMUSG00000020827, ENSMUSG00000028126, ENSMUSG00000031328, ENSMUSG00000050310, ENSMUSG00000042700, ENSMUSG00000030774	2175	47	12524	1.3476546832966496	1.0	1.0	99.72910216718266
GOTERM_CC_DIRECT	GO:0072372~primary cilium	11	0.43103448275862066	0.29216765188757127	ENSMUSG00000035910, ENSMUSG00000024858, ENSMUSG00000040836, ENSMUSG00000021062, ENSMUSG00000052302, ENSMUSG00000031842, ENSMUSG00000007987, ENSMUSG00000029469, ENSMUSG00000022840, ENSMUSG00000030323, ENSMUSG00000019986	2332	47	13426	1.3474508229626656	1.0	1.0	96.89737470167064
GOTERM_BP_DIRECT	GO:0070509~calcium ion import	6	0.23510971786833856	0.2946974677471328	ENSMUSG00000004110, ENSMUSG00000027748, ENSMUSG00000051331, ENSMUSG00000024112, ENSMUSG00000057914, ENSMUSG00000049686	2175	21	12524	1.6451888341543512	1.0	1.0	99.72910216718266
GOTERM_BP_DIRECT	GO:0048741~skeletal muscle fiber development	6	0.23510971786833856	0.2946974677471328	ENSMUSG00000022996, ENSMUSG00000050989, ENSMUSG00000028161, ENSMUSG00000030592, ENSMUSG00000007617, ENSMUSG00000063856	2175	21	12524	1.6451888341543512	1.0	1.0	99.72910216718266
GOTERM_BP_DIRECT	GO:0006094~gluconeogenesis	6	0.23510971786833856	0.2946974677471328	ENSMUSG00000023019, ENSMUSG00000026827, ENSMUSG00000040618, ENSMUSG00000055866, ENSMUSG00000020475, ENSMUSG00000023456	2175	21	12524	1.6451888341543512	1.0	1.0	99.72910216718266
GOTERM_BP_DIRECT	GO:0050806~positive regulation of synaptic transmission	6	0.23510971786833856	0.2946974677471328	ENSMUSG00000032452, ENSMUSG00000020524, ENSMUSG00000029053, ENSMUSG00000012705, ENSMUSG00000030209, ENSMUSG00000030898	2175	21	12524	1.6451888341543512	1.0	1.0	99.72910216718266
GOTERM_BP_DIRECT	GO:0006306~DNA methylation	6	0.23510971786833856	0.2946974677471328	ENSMUSG00000027523, ENSMUSG00000002028, ENSMUSG00000005698, ENSMUSG00000013787, ENSMUSG00000020661, ENSMUSG00000030213	2175	21	12524	1.6451888341543512	1.0	1.0	99.72910216718266
GOTERM_BP_DIRECT	GO:0090303~positive regulation of wound healing	4	0.1567398119122257	0.2954897295955538	ENSMUSG00000045038, ENSMUSG00000024486, ENSMUSG00000025499, ENSMUSG00000022099	2175	11	12524	2.093876698014629	1.0	1.0	99.72910216718266
GOTERM_BP_DIRECT	GO:0090129~positive regulation of synapse maturation	4	0.1567398119122257	0.2954897295955538	ENSMUSG00000057897, ENSMUSG00000042453, ENSMUSG00000013033, ENSMUSG00000066392	2175	11	12524	2.093876698014629	1.0	1.0	99.72910216718266
GOTERM_BP_DIRECT	GO:0018149~peptide cross-linking	4	0.1567398119122257	0.2954897295955538	ENSMUSG00000040152, ENSMUSG00000034282, ENSMUSG00000054889, ENSMUSG00000050359	2175	11	12524	2.093876698014629	1.0	1.0	99.72910216718266
GOTERM_BP_DIRECT	GO:0060080~inhibitory postsynaptic potential	4	0.1567398119122257	0.2954897295955538	ENSMUSG00000027577, ENSMUSG00000031778, ENSMUSG00000020178, ENSMUSG00000063887	2175	11	12524	2.093876698014629	1.0	1.0	99.72910216718266
GOTERM_BP_DIRECT	GO:0046839~phospholipid dephosphorylation	4	0.1567398119122257	0.2954897295955538	ENSMUSG00000035835, ENSMUSG00000021759, ENSMUSG00000040563, ENSMUSG00000044667	2175	11	12524	2.093876698014629	1.0	1.0	99.72910216718266
GOTERM_BP_DIRECT	GO:0051639~actin filament network formation	4	0.1567398119122257	0.2954897295955538	ENSMUSG00000015143, ENSMUSG00000008475, ENSMUSG00000020173, ENSMUSG00000028943	2175	11	12524	2.093876698014629	1.0	1.0	99.72910216718266
GOTERM_BP_DIRECT	GO:0008037~cell recognition	4	0.1567398119122257	0.2954897295955538	ENSMUSG00000062300, ENSMUSG00000022661, ENSMUSG00000005338, ENSMUSG00000040511	2175	11	12524	2.093876698014629	1.0	1.0	99.72910216718266
GOTERM_BP_DIRECT	GO:0051492~regulation of stress fiber assembly	4	0.1567398119122257	0.2954897295955538	ENSMUSG00000043079, ENSMUSG00000026812, ENSMUSG00000021013, ENSMUSG00000036995	2175	11	12524	2.093876698014629	1.0	1.0	99.72910216718266
GOTERM_BP_DIRECT	GO:2001259~positive regulation of cation channel activity	4	0.1567398119122257	0.2954897295955538	ENSMUSG00000069601, ENSMUSG00000096146, ENSMUSG00000024589, ENSMUSG00000021730	2175	11	12524	2.093876698014629	1.0	1.0	99.72910216718266
GOTERM_BP_DIRECT	GO:0010035~response to inorganic substance	4	0.1567398119122257	0.2954897295955538	ENSMUSG00000026192, ENSMUSG00000021901, ENSMUSG00000016349, ENSMUSG00000020475	2175	11	12524	2.093876698014629	1.0	1.0	99.72910216718266
GOTERM_BP_DIRECT	GO:0031115~negative regulation of microtubule polymerization	4	0.1567398119122257	0.2954897295955538	ENSMUSG00000034570, ENSMUSG00000027500, ENSMUSG00000040811, ENSMUSG00000030357	2175	11	12524	2.093876698014629	1.0	1.0	99.72910216718266
GOTERM_BP_DIRECT	GO:0042445~hormone metabolic process	4	0.1567398119122257	0.2954897295955538	ENSMUSG00000036856, ENSMUSG00000071054, ENSMUSG00000075702, ENSMUSG00000029104	2175	11	12524	2.093876698014629	1.0	1.0	99.72910216718266
GOTERM_BP_DIRECT	GO:0040011~locomotion	4	0.1567398119122257	0.2954897295955538	ENSMUSG00000022623, ENSMUSG00000025318, ENSMUSG00000019194, ENSMUSG00000030302	2175	11	12524	2.093876698014629	1.0	1.0	99.72910216718266
GOTERM_BP_DIRECT	GO:0016082~synaptic vesicle priming	4	0.1567398119122257	0.2954897295955538	ENSMUSG00000034799, ENSMUSG00000062151, ENSMUSG00000062372, ENSMUSG00000028456	2175	11	12524	2.093876698014629	1.0	1.0	99.72910216718266
GOTERM_BP_DIRECT	GO:0010761~fibroblast migration	4	0.1567398119122257	0.2954897295955538	ENSMUSG00000055322, ENSMUSG00000030890, ENSMUSG00000028126, ENSMUSG00000044700	2175	11	12524	2.093876698014629	1.0	1.0	99.72910216718266
GOTERM_BP_DIRECT	GO:0043666~regulation of phosphoprotein phosphatase activity	4	0.1567398119122257	0.2954897295955538	ENSMUSG00000052296, ENSMUSG00000026812, ENSMUSG00000047714, ENSMUSG00000032259	2175	11	12524	2.093876698014629	1.0	1.0	99.72910216718266
GOTERM_BP_DIRECT	GO:0033189~response to vitamin A	4	0.1567398119122257	0.2954897295955538	ENSMUSG00000027187, ENSMUSG00000020661, ENSMUSG00000029711, ENSMUSG00000000440	2175	11	12524	2.093876698014629	1.0	1.0	99.72910216718266
GOTERM_BP_DIRECT	GO:0045824~negative regulation of innate immune response	4	0.1567398119122257	0.2954897295955538	ENSMUSG00000019850, ENSMUSG00000027298, ENSMUSG00000032109, ENSMUSG00000032259	2175	11	12524	2.093876698014629	1.0	1.0	99.72910216718266
GOTERM_BP_DIRECT	GO:0051932~synaptic transmission, GABAergic	4	0.1567398119122257	0.2954897295955538	ENSMUSG00000007653, ENSMUSG00000026825, ENSMUSG00000010803, ENSMUSG00000017412	2175	11	12524	2.093876698014629	1.0	1.0	99.72910216718266
GOTERM_BP_DIRECT	GO:0007041~lysosomal transport	4	0.1567398119122257	0.2954897295955538	ENSMUSG00000024319, ENSMUSG00000044254, ENSMUSG00000029571, ENSMUSG00000002059	2175	11	12524	2.093876698014629	1.0	1.0	99.72910216718266
GOTERM_BP_DIRECT	GO:0071294~cellular response to zinc ion	4	0.1567398119122257	0.2954897295955538	ENSMUSG00000026496, ENSMUSG00000064267, ENSMUSG00000049265, ENSMUSG00000018589	2175	11	12524	2.093876698014629	1.0	1.0	99.72910216718266
GOTERM_BP_DIRECT	GO:0046323~glucose import	4	0.1567398119122257	0.2954897295955538	ENSMUSG00000021478, ENSMUSG00000028893, ENSMUSG00000026812, ENSMUSG00000068747	2175	11	12524	2.093876698014629	1.0	1.0	99.72910216718266
GOTERM_CC_DIRECT	GO:0035102~PRC1 complex	4	0.1567398119122257	0.29559474116780327	ENSMUSG00000026484, ENSMUSG00000053411, ENSMUSG00000040669, ENSMUSG00000025578	2332	11	13426	2.093559956338687	1.0	1.0	96.89737470167064
GOTERM_CC_DIRECT	GO:0043196~varicosity	4	0.1567398119122257	0.29559474116780327	ENSMUSG00000035735, ENSMUSG00000026825, ENSMUSG00000038216, ENSMUSG00000003476	2332	11	13426	2.093559956338687	1.0	1.0	96.89737470167064
GOTERM_CC_DIRECT	GO:0043229~intracellular organelle	4	0.1567398119122257	0.29559474116780327	ENSMUSG00000031144, ENSMUSG00000037771, ENSMUSG00000007207, ENSMUSG00000024114	2332	11	13426	2.093559956338687	1.0	1.0	96.89737470167064
GOTERM_MF_DIRECT	GO:0005525~GTP binding	64	2.507836990595611	0.2968145092348165	ENSMUSG00000032202, ENSMUSG00000059248, ENSMUSG00000004451, ENSMUSG00000058672, ENSMUSG00000026202, ENSMUSG00000028469, ENSMUSG00000024143, ENSMUSG00000024782, ENSMUSG00000024429, ENSMUSG00000021712, ENSMUSG00000021559, ENSMUSG00000019066, ENSMUSG00000079657, ENSMUSG00000033216, ENSMUSG00000034226, ENSMUSG00000030055, ENSMUSG00000029020, ENSMUSG00000040618, ENSMUSG00000021062, ENSMUSG00000027523,…	2132	333	12046	1.0859039151722079	1.0	1.0	99.38423645320196
GOTERM_BP_DIRECT	GO:0007005~mitochondrion organization	16	0.6269592476489028	0.29683049906343034	ENSMUSG00000033871, ENSMUSG00000026496, ENSMUSG00000028982, ENSMUSG00000028893, ENSMUSG00000049422, ENSMUSG00000025733, ENSMUSG00000029104, ENSMUSG00000068329, ENSMUSG00000005069, ENSMUSG00000038084, ENSMUSG00000021611, ENSMUSG00000050989, ENSMUSG00000006818, ENSMUSG00000039116, ENSMUSG00000031516, ENSMUSG00000032449	2175	74	12524	1.2450077663870767	1.0	1.0	99.72910216718266
KEGG_PATHWAY	mmu04922:Glucagon signaling pathway	17	0.6661442006269592	0.29700097053276614	ENSMUSG00000036438, ENSMUSG00000057897, ENSMUSG00000028161, ENSMUSG00000051177, ENSMUSG00000040618, ENSMUSG00000027523, ENSMUSG00000027104, ENSMUSG00000001175, ENSMUSG00000020475, ENSMUSG00000063229, ENSMUSG00000020532, ENSMUSG00000044167, ENSMUSG00000024617, ENSMUSG00000053819, ENSMUSG00000038648, ENSMUSG00000033953, ENSMUSG00000030102	896	80	5192	1.231361607142857	1.0	1.0	92.05776173285199
GOTERM_BP_DIRECT	GO:0045598~regulation of fat cell differentiation	5	0.1959247648902821	0.29729481433036575	ENSMUSG00000022996, ENSMUSG00000024426, ENSMUSG00000031161, ENSMUSG00000047428, ENSMUSG00000000440	2175	16	12524	1.7994252873563217	1.0	1.0	99.72910216718266
GOTERM_BP_DIRECT	GO:0090190~positive regulation of branching involved in ureteric bud morphogenesis	5	0.1959247648902821	0.29729481433036575	ENSMUSG00000048616, ENSMUSG00000025151, ENSMUSG00000050199, ENSMUSG00000022144, ENSMUSG00000023951	2175	16	12524	1.7994252873563217	1.0	1.0	99.72910216718266
GOTERM_BP_DIRECT	GO:0006805~xenobiotic metabolic process	5	0.1959247648902821	0.29729481433036575	ENSMUSG00000021259, ENSMUSG00000019256, ENSMUSG00000027698, ENSMUSG00000032348, ENSMUSG00000021575	2175	16	12524	1.7994252873563217	1.0	1.0	99.72910216718266
GOTERM_BP_DIRECT	GO:0008053~mitochondrial fusion	5	0.1959247648902821	0.29729481433036575	ENSMUSG00000038084, ENSMUSG00000029020, ENSMUSG00000043648, ENSMUSG00000027668, ENSMUSG00000054942	2175	16	12524	1.7994252873563217	1.0	1.0	99.72910216718266
GOTERM_BP_DIRECT	GO:0006198~cAMP catabolic process	5	0.1959247648902821	0.29729481433036575	ENSMUSG00000023868, ENSMUSG00000031842, ENSMUSG00000021684, ENSMUSG00000022489, ENSMUSG00000028525	2175	16	12524	1.7994252873563217	1.0	1.0	99.72910216718266
GOTERM_BP_DIRECT	GO:0007129~synapsis	5	0.1959247648902821	0.29729481433036575	ENSMUSG00000028212, ENSMUSG00000009628, ENSMUSG00000036928, ENSMUSG00000002324, ENSMUSG00000034023	2175	16	12524	1.7994252873563217	1.0	1.0	99.72910216718266
GOTERM_BP_DIRECT	GO:0042552~myelination	10	0.3918495297805642	0.299283779890426	ENSMUSG00000031990, ENSMUSG00000090125, ENSMUSG00000039116, ENSMUSG00000034593, ENSMUSG00000028402, ENSMUSG00000028995, ENSMUSG00000062312, ENSMUSG00000002881, ENSMUSG00000026812, ENSMUSG00000031985	2175	42	12524	1.3709906951286261	1.0	1.0	99.72910216718266
GOTERM_BP_DIRECT	GO:0043401~steroid hormone mediated signaling pathway	10	0.3918495297805642	0.299283779890426	ENSMUSG00000058756, ENSMUSG00000024955, ENSMUSG00000031870, ENSMUSG00000046532, ENSMUSG00000021779, ENSMUSG00000002108, ENSMUSG00000017491, ENSMUSG00000015843, ENSMUSG00000000440, ENSMUSG00000001288	2175	42	12524	1.3709906951286261	1.0	1.0	99.72910216718266
GOTERM_CC_DIRECT	GO:0001750~photoreceptor outer segment	10	0.3918495297805642	0.2994924342598283	ENSMUSG00000032202, ENSMUSG00000020599, ENSMUSG00000027254, ENSMUSG00000037493, ENSMUSG00000042064, ENSMUSG00000034593, ENSMUSG00000021363, ENSMUSG00000047250, ENSMUSG00000028125, ENSMUSG00000019986	2332	42	13426	1.3707833047455689	1.0	1.0	96.89737470167064
GOTERM_BP_DIRECT	GO:0032868~response to insulin	13	0.5094043887147335	0.29964774752093315	ENSMUSG00000038418, ENSMUSG00000028893, ENSMUSG00000027187, ENSMUSG00000012705, ENSMUSG00000026812, ENSMUSG00000020176, ENSMUSG00000026834, ENSMUSG00000068747, ENSMUSG00000068742, ENSMUSG00000026307, ENSMUSG00000025905, ENSMUSG00000032009, ENSMUSG00000073987	2175	58	12524	1.290622275069362	1.0	1.0	99.72910216718266
GOTERM_MF_DIRECT	GO:0018024~histone-lysine N-methyltransferase activity	8	0.3134796238244514	0.30249555994122346	ENSMUSG00000028053, ENSMUSG00000038384, ENSMUSG00000039231, ENSMUSG00000055067, ENSMUSG00000002028, ENSMUSG00000061589, ENSMUSG00000013787, ENSMUSG00000057406	2132	31	12046	1.4580887248078436	1.0	1.0	99.38423645320196
GOTERM_CC_DIRECT	GO:0005874~microtubule	57	2.2335423197492164	0.30478461325196027	ENSMUSG00000004054, ENSMUSG00000033257, ENSMUSG00000059248, ENSMUSG00000027254, ENSMUSG00000058672, ENSMUSG00000026202, ENSMUSG00000024068, ENSMUSG00000026885, ENSMUSG00000058070, ENSMUSG00000024426, ENSMUSG00000018411, ENSMUSG00000004936, ENSMUSG00000020308, ENSMUSG00000032489, ENSMUSG00000074802, ENSMUSG00000030376, ENSMUSG00000041308, ENSMUSG00000074673, ENSMUSG00000028931, ENSMUSG00000040811,…	2332	301	13426	1.0902509074953128	1.0	1.0	96.89737470167064
GOTERM_MF_DIRECT	GO:0015279~store-operated calcium channel activity	4	0.1567398119122257	0.30629261406466524	ENSMUSG00000027748, ENSMUSG00000049686, ENSMUSG00000039747, ENSMUSG00000021541	2132	11	12046	2.054579566774689	1.0	1.0	99.38423645320196
GOTERM_MF_DIRECT	GO:0008195~phosphatidate phosphatase activity	4	0.1567398119122257	0.30629261406466524	ENSMUSG00000035835, ENSMUSG00000021759, ENSMUSG00000040563, ENSMUSG00000044667	2132	11	12046	2.054579566774689	1.0	1.0	99.38423645320196
GOTERM_MF_DIRECT	GO:0005092~GDP-dissociation inhibitor activity	4	0.1567398119122257	0.30629261406466524	ENSMUSG00000028893, ENSMUSG00000052087, ENSMUSG00000027883, ENSMUSG00000036206	2132	11	12046	2.054579566774689	1.0	1.0	99.38423645320196
GOTERM_MF_DIRECT	GO:0045295~gamma-catenin binding	4	0.1567398119122257	0.30629261406466524	ENSMUSG00000053141, ENSMUSG00000037815, ENSMUSG00000069441, ENSMUSG00000020135	2132	11	12046	2.054579566774689	1.0	1.0	99.38423645320196
GOTERM_MF_DIRECT	GO:0004526~ribonuclease P activity	4	0.1567398119122257	0.30629261406466524	ENSMUSG00000022325, ENSMUSG00000062309, ENSMUSG00000021418, ENSMUSG00000049950	2132	11	12046	2.054579566774689	1.0	1.0	99.38423645320196
GOTERM_MF_DIRECT	GO:0004993~G-protein coupled serotonin receptor activity	4	0.1567398119122257	0.30629261406466524	ENSMUSG00000034997, ENSMUSG00000039106, ENSMUSG00000049511, ENSMUSG00000050783	2132	11	12046	2.054579566774689	1.0	1.0	99.38423645320196
GOTERM_MF_DIRECT	GO:0004143~diacylglycerol kinase activity	4	0.1567398119122257	0.30629261406466524	ENSMUSG00000036095, ENSMUSG00000038665, ENSMUSG00000070738, ENSMUSG00000034731	2132	11	12046	2.054579566774689	1.0	1.0	99.38423645320196
GOTERM_MF_DIRECT	GO:0003746~translation elongation factor activity	7	0.274294670846395	0.30638533261798784	ENSMUSG00000030122, ENSMUSG00000054034, ENSMUSG00000050192, ENSMUSG00000059540, ENSMUSG00000016349, ENSMUSG00000020929, ENSMUSG00000033216	2132	26	12046	1.5211791023235677	1.0	1.0	99.38423645320196
GOTERM_BP_DIRECT	GO:0006936~muscle contraction	9	0.35266457680250785	0.30693712039135634	ENSMUSG00000021478, ENSMUSG00000051747, ENSMUSG00000031839, ENSMUSG00000030592, ENSMUSG00000018340, ENSMUSG00000021870, ENSMUSG00000032502, ENSMUSG00000026414, ENSMUSG00000028328	2175	37	12524	1.4006337371854614	1.0	1.0	99.72910216718266
GOTERM_BP_DIRECT	GO:0000278~mitotic cell cycle	9	0.35266457680250785	0.30693712039135634	ENSMUSG00000023932, ENSMUSG00000031112, ENSMUSG00000032376, ENSMUSG00000057110, ENSMUSG00000026484, ENSMUSG00000022052, ENSMUSG00000029120, ENSMUSG00000041769, ENSMUSG00000020661	2175	37	12524	1.4006337371854614	1.0	1.0	99.72910216718266
GOTERM_CC_DIRECT	GO:0005794~Golgi apparatus	196	7.6802507836990594	0.3075373941842003	ENSMUSG00000032202, ENSMUSG00000031112, ENSMUSG00000007122, ENSMUSG00000040502, ENSMUSG00000056091, ENSMUSG00000001143, ENSMUSG00000020346, ENSMUSG00000045994, ENSMUSG00000070287, ENSMUSG00000030824, ENSMUSG00000050796, ENSMUSG00000038545, ENSMUSG00000079657, ENSMUSG00000034981, ENSMUSG00000047250, ENSMUSG00000034612, ENSMUSG00000028053, ENSMUSG00000028173, ENSMUSG00000060802, ENSMUSG00000028293,…	2332	1088	13426	1.0371588386641104	1.0	1.0	96.89737470167064
GOTERM_MF_DIRECT	GO:0016301~kinase activity	116	4.545454545454546	0.3076428163058602	ENSMUSG00000031112, ENSMUSG00000034744, ENSMUSG00000061207, ENSMUSG00000050271, ENSMUSG00000034902, ENSMUSG00000023050, ENSMUSG00000061288, ENSMUSG00000024782, ENSMUSG00000042249, ENSMUSG00000005102, ENSMUSG00000021559, ENSMUSG00000020901, ENSMUSG00000004936, ENSMUSG00000001270, ENSMUSG00000030890, ENSMUSG00000016528, ENSMUSG00000063358, ENSMUSG00000021385, ENSMUSG00000026834, ENSMUSG00000020451,…	2132	621	12046	1.0554120479889302	1.0	1.0	99.38423645320196
GOTERM_BP_DIRECT	GO:0043010~camera-type eye development	12	0.4702194357366771	0.30765780951534916	ENSMUSG00000026827, ENSMUSG00000019256, ENSMUSG00000051331, ENSMUSG00000026819, ENSMUSG00000045871, ENSMUSG00000006705, ENSMUSG00000020319, ENSMUSG00000019428, ENSMUSG00000027465, ENSMUSG00000045180, ENSMUSG00000033249, ENSMUSG00000001288	2175	53	12524	1.3037345478204294	1.0	1.0	99.72910216718266
KEGG_PATHWAY	mmu00480:Glutathione metabolism	11	0.43103448275862066	0.3077588465171521	ENSMUSG00000075706, ENSMUSG00000004341, ENSMUSG00000008540, ENSMUSG00000032350, ENSMUSG00000068762, ENSMUSG00000071708, ENSMUSG00000002797, ENSMUSG00000025950, ENSMUSG00000025068, ENSMUSG00000063856, ENSMUSG00000032348	896	48	5192	1.327938988095238	1.0	1.0	92.05776173285199
KEGG_PATHWAY	mmu04913:Ovarian steroidogenesis	8	0.3134796238244514	0.3080989307876947	ENSMUSG00000032323, ENSMUSG00000052914, ENSMUSG00000005580, ENSMUSG00000027523, ENSMUSG00000039004, ENSMUSG00000020431, ENSMUSG00000022840, ENSMUSG00000022994	896	32	5192	1.4486607142857142	1.0	1.0	92.05776173285199
GOTERM_MF_DIRECT	GO:0005246~calcium channel regulator activity	6	0.23510971786833856	0.30930001796909434	ENSMUSG00000029713, ENSMUSG00000057914, ENSMUSG00000056755, ENSMUSG00000046093, ENSMUSG00000066392, ENSMUSG00000052889	2132	21	12046	1.614312516751541	1.0	1.0	99.38423645320196
GOTERM_MF_DIRECT	GO:0070034~telomerase RNA binding	5	0.1959247648902821	0.3101790360433104	ENSMUSG00000021611, ENSMUSG00000039630, ENSMUSG00000001415, ENSMUSG00000006281, ENSMUSG00000031403	2132	16	12046	1.7656543151969983	1.0	1.0	99.38423645320196
GOTERM_MF_DIRECT	GO:0034237~protein kinase A regulatory subunit binding	5	0.1959247648902821	0.3101790360433104	ENSMUSG00000024083, ENSMUSG00000043629, ENSMUSG00000040407, ENSMUSG00000018428, ENSMUSG00000022016	2132	16	12046	1.7656543151969983	1.0	1.0	99.38423645320196
GOTERM_MF_DIRECT	GO:0015269~calcium-activated potassium channel activity	5	0.1959247648902821	0.3101790360433104	ENSMUSG00000052726, ENSMUSG00000058740, ENSMUSG00000063142, ENSMUSG00000031791, ENSMUSG00000028420	2132	16	12046	1.7656543151969983	1.0	1.0	99.38423645320196
GOTERM_MF_DIRECT	GO:0005125~cytokine activity	18	0.7053291536050157	0.31065740218223364	ENSMUSG00000029378, ENSMUSG00000025352, ENSMUSG00000022098, ENSMUSG00000027358, ENSMUSG00000089989, ENSMUSG00000021253, ENSMUSG00000020572, ENSMUSG00000040663, ENSMUSG00000024379, ENSMUSG00000023951, ENSMUSG00000022015, ENSMUSG00000022847, ENSMUSG00000021508, ENSMUSG00000050069, ENSMUSG00000039004, ENSMUSG00000031778, ENSMUSG00000050711, ENSMUSG00000035678	2132	84	12046	1.210734387563656	1.0	1.0	99.38423645320196
KEGG_PATHWAY	mmu04722:Neurotrophin signaling pathway	23	0.9012539184952978	0.31425828370462094	ENSMUSG00000036438, ENSMUSG00000039936, ENSMUSG00000034801, ENSMUSG00000057897, ENSMUSG00000030220, ENSMUSG00000016528, ENSMUSG00000024241, ENSMUSG00000025151, ENSMUSG00000027164, ENSMUSG00000025499, ENSMUSG00000063358, ENSMUSG00000024122, ENSMUSG00000001175, ENSMUSG00000068747, ENSMUSG00000020366, ENSMUSG00000022812, ENSMUSG00000021514, ENSMUSG00000046432, ENSMUSG00000024617, ENSMUSG00000020901,…	896	114	5192	1.169094611528822	1.0	1.0	92.05776173285199
GOTERM_BP_DIRECT	GO:0030501~positive regulation of bone mineralization	8	0.3134796238244514	0.3149086028334304	ENSMUSG00000036856, ENSMUSG00000022996, ENSMUSG00000031342, ENSMUSG00000027358, ENSMUSG00000039004, ENSMUSG00000021253, ENSMUSG00000055409, ENSMUSG00000025854	2175	32	12524	1.4395402298850575	1.0	1.0	99.72910216718266
GOTERM_BP_DIRECT	GO:0060173~limb development	8	0.3134796238244514	0.3149086028334304	ENSMUSG00000048616, ENSMUSG00000004085, ENSMUSG00000036144, ENSMUSG00000060798, ENSMUSG00000046822, ENSMUSG00000001288, ENSMUSG00000030323, ENSMUSG00000021136	2175	32	12524	1.4395402298850575	1.0	1.0	99.72910216718266
KEGG_PATHWAY	mmu04660:T cell receptor signaling pathway	17	0.6661442006269592	0.31550558902928794	ENSMUSG00000039936, ENSMUSG00000034801, ENSMUSG00000028161, ENSMUSG00000024241, ENSMUSG00000027347, ENSMUSG00000025499, ENSMUSG00000066877, ENSMUSG00000023274, ENSMUSG00000063358, ENSMUSG00000022770, ENSMUSG00000024122, ENSMUSG00000022812, ENSMUSG00000000409, ENSMUSG00000020901, ENSMUSG00000004936, ENSMUSG00000033953, ENSMUSG00000030774	896	81	5192	1.2161596119929452	1.0	1.0	92.05776173285199
GOTERM_BP_DIRECT	GO:0050727~regulation of inflammatory response	11	0.43103448275862066	0.31613948974068573	ENSMUSG00000068037, ENSMUSG00000075706, ENSMUSG00000029860, ENSMUSG00000055994, ENSMUSG00000038264, ENSMUSG00000021901, ENSMUSG00000022749, ENSMUSG00000034023, ENSMUSG00000030525, ENSMUSG00000050310, ENSMUSG00000040663	2175	48	12524	1.3195785440613026	1.0	1.0	99.72910216718266
GOTERM_CC_DIRECT	GO:0016604~nuclear body	11	0.43103448275862066	0.31636635894924736	ENSMUSG00000097767, ENSMUSG00000044709, ENSMUSG00000024949, ENSMUSG00000026484, ENSMUSG00000052087, ENSMUSG00000000861, ENSMUSG00000040669, ENSMUSG00000025139, ENSMUSG00000020265, ENSMUSG00000022255, ENSMUSG00000048249	2332	48	13426	1.31937893081761	1.0	1.0	96.89737470167064
GOTERM_CC_DIRECT	GO:0032587~ruffle membrane	16	0.6269592476489028	0.3163744063867277	ENSMUSG00000034902, ENSMUSG00000018849, ENSMUSG00000026383, ENSMUSG00000031292, ENSMUSG00000028126, ENSMUSG00000041119, ENSMUSG00000028059, ENSMUSG00000021990, ENSMUSG00000029359, ENSMUSG00000040276, ENSMUSG00000023805, ENSMUSG00000032946, ENSMUSG00000031523, ENSMUSG00000017774, ENSMUSG00000030774, ENSMUSG00000030279	2332	75	13426	1.2282218410520296	1.0	1.0	96.89737470167064
GOTERM_BP_DIRECT	GO:1903575~cornified envelope assembly	2	0.07836990595611285	0.31705253518571186	ENSMUSG00000029428, ENSMUSG00000060962	2175	2	12524	5.75816091954023	1.0	1.0	99.72910216718266
GOTERM_BP_DIRECT	GO:0010751~negative regulation of nitric oxide mediated signal transduction	2	0.07836990595611285	0.31705253518571186	ENSMUSG00000040152, ENSMUSG00000026463	2175	2	12524	5.75816091954023	1.0	1.0	99.72910216718266
GOTERM_BP_DIRECT	GO:0034342~response to type III interferon	2	0.07836990595611285	0.31705253518571186	ENSMUSG00000062157, ENSMUSG00000038884	2175	2	12524	5.75816091954023	1.0	1.0	99.72910216718266
GOTERM_BP_DIRECT	GO:0033685~negative regulation of luteinizing hormone secretion	2	0.07836990595611285	0.31705253518571186	ENSMUSG00000025905, ENSMUSG00000003476	2175	2	12524	5.75816091954023	1.0	1.0	99.72910216718266
GOTERM_BP_DIRECT	GO:0043269~regulation of ion transport	2	0.07836990595611285	0.31705253518571186	ENSMUSG00000021478, ENSMUSG00000036578	2175	2	12524	5.75816091954023	1.0	1.0	99.72910216718266
GOTERM_BP_DIRECT	GO:0046885~regulation of hormone biosynthetic process	2	0.07836990595611285	0.31705253518571186	ENSMUSG00000020303, ENSMUSG00000019429	2175	2	12524	5.75816091954023	1.0	1.0	99.72910216718266
GOTERM_BP_DIRECT	GO:0086011~membrane repolarization during action potential	2	0.07836990595611285	0.31705253518571186	ENSMUSG00000038319, ENSMUSG00000041695	2175	2	12524	5.75816091954023	1.0	1.0	99.72910216718266
GOTERM_BP_DIRECT	GO:0048295~positive regulation of isotype switching to IgE isotypes	2	0.07836990595611285	0.31705253518571186	ENSMUSG00000002147, ENSMUSG00000040663	2175	2	12524	5.75816091954023	1.0	1.0	99.72910216718266
GOTERM_BP_DIRECT	GO:0060370~susceptibility to T cell mediated cytotoxicity	2	0.07836990595611285	0.31705253518571186	ENSMUSG00000062300, ENSMUSG00000040511	2175	2	12524	5.75816091954023	1.0	1.0	99.72910216718266
GOTERM_BP_DIRECT	GO:0008078~mesodermal cell migration	2	0.07836990595611285	0.31705253518571186	ENSMUSG00000027002, ENSMUSG00000030543	2175	2	12524	5.75816091954023	1.0	1.0	99.72910216718266
GOTERM_BP_DIRECT	GO:0098912~membrane depolarization during atrial cardiac muscle cell action potential	2	0.07836990595611285	0.31705253518571186	ENSMUSG00000051331, ENSMUSG00000057914	2175	2	12524	5.75816091954023	1.0	1.0	99.72910216718266
GOTERM_BP_DIRECT	GO:0035617~stress granule disassembly	2	0.07836990595611285	0.31705253518571186	ENSMUSG00000006740, ENSMUSG00000021288	2175	2	12524	5.75816091954023	1.0	1.0	99.72910216718266
GOTERM_BP_DIRECT	GO:0090035~positive regulation of chaperone-mediated protein complex assembly	2	0.07836990595611285	0.31705253518571186	ENSMUSG00000031161, ENSMUSG00000039615	2175	2	12524	5.75816091954023	1.0	1.0	99.72910216718266
GOTERM_BP_DIRECT	GO:0051023~regulation of immunoglobulin secretion	2	0.07836990595611285	0.31705253518571186	ENSMUSG00000027164, ENSMUSG00000026942	2175	2	12524	5.75816091954023	1.0	1.0	99.72910216718266
GOTERM_BP_DIRECT	GO:0045188~regulation of circadian sleep/wake cycle, non-REM sleep	2	0.07836990595611285	0.31705253518571186	ENSMUSG00000027950, ENSMUSG00000040724	2175	2	12524	5.75816091954023	1.0	1.0	99.72910216718266
GOTERM_BP_DIRECT	GO:0007635~chemosensory behavior	2	0.07836990595611285	0.31705253518571186	ENSMUSG00000045038, ENSMUSG00000078816	2175	2	12524	5.75816091954023	1.0	1.0	99.72910216718266
GOTERM_BP_DIRECT	GO:1904861~excitatory synapse assembly	2	0.07836990595611285	0.31705253518571186	ENSMUSG00000032336, ENSMUSG00000063887	2175	2	12524	5.75816091954023	1.0	1.0	99.72910216718266
GOTERM_BP_DIRECT	GO:0033623~regulation of integrin activation	2	0.07836990595611285	0.31705253518571186	ENSMUSG00000006219, ENSMUSG00000034066	2175	2	12524	5.75816091954023	1.0	1.0	99.72910216718266
GOTERM_BP_DIRECT	GO:0008215~spermine metabolic process	2	0.07836990595611285	0.31705253518571186	ENSMUSG00000071708, ENSMUSG00000069835	2175	2	12524	5.75816091954023	1.0	1.0	99.72910216718266
GOTERM_BP_DIRECT	GO:0016553~base conversion or substitution editing	2	0.07836990595611285	0.31705253518571186	ENSMUSG00000027951, ENSMUSG00000020262	2175	2	12524	5.75816091954023	1.0	1.0	99.72910216718266
GOTERM_BP_DIRECT	GO:0030719~P granule organization	2	0.07836990595611285	0.31705253518571186	ENSMUSG00000043648, ENSMUSG00000060985	2175	2	12524	5.75816091954023	1.0	1.0	99.72910216718266
GOTERM_BP_DIRECT	GO:0030888~regulation of B cell proliferation	2	0.07836990595611285	0.31705253518571186	ENSMUSG00000019256, ENSMUSG00000018168	2175	2	12524	5.75816091954023	1.0	1.0	99.72910216718266
GOTERM_BP_DIRECT	GO:0015680~intracellular copper ion transport	2	0.07836990595611285	0.31705253518571186	ENSMUSG00000018585, ENSMUSG00000006567	2175	2	12524	5.75816091954023	1.0	1.0	99.72910216718266
GOTERM_BP_DIRECT	GO:1903699~tarsal gland development	2	0.07836990595611285	0.31705253518571186	ENSMUSG00000028053, ENSMUSG00000037071	2175	2	12524	5.75816091954023	1.0	1.0	99.72910216718266
GOTERM_BP_DIRECT	GO:0043314~negative regulation of neutrophil degranulation	2	0.07836990595611285	0.31705253518571186	ENSMUSG00000009681, ENSMUSG00000017631	2175	2	12524	5.75816091954023	1.0	1.0	99.72910216718266
GOTERM_BP_DIRECT	GO:0051867~general adaptation syndrome, behavioral process	2	0.07836990595611285	0.31705253518571186	ENSMUSG00000045573, ENSMUSG00000018634	2175	2	12524	5.75816091954023	1.0	1.0	99.72910216718266
GOTERM_BP_DIRECT	GO:0032509~endosome transport via multivesicular body sorting pathway	2	0.07836990595611285	0.31705253518571186	ENSMUSG00000038195, ENSMUSG00000068747	2175	2	12524	5.75816091954023	1.0	1.0	99.72910216718266
GOTERM_BP_DIRECT	GO:0097089~methyl-branched fatty acid metabolic process	2	0.07836990595611285	0.31705253518571186	ENSMUSG00000026664, ENSMUSG00000027359	2175	2	12524	5.75816091954023	1.0	1.0	99.72910216718266
GOTERM_BP_DIRECT	GO:0040017~positive regulation of locomotion	2	0.07836990595611285	0.31705253518571186	ENSMUSG00000025905, ENSMUSG00000071317	2175	2	12524	5.75816091954023	1.0	1.0	99.72910216718266
GOTERM_BP_DIRECT	GO:0007620~copulation	2	0.07836990595611285	0.31705253518571186	ENSMUSG00000046532, ENSMUSG00000057880	2175	2	12524	5.75816091954023	1.0	1.0	99.72910216718266
GOTERM_BP_DIRECT	GO:0002860~positive regulation of natural killer cell mediated cytotoxicity directed against tumor cell target	2	0.07836990595611285	0.31705253518571186	ENSMUSG00000062300, ENSMUSG00000040511	2175	2	12524	5.75816091954023	1.0	1.0	99.72910216718266
GOTERM_BP_DIRECT	GO:1900451~positive regulation of glutamate receptor signaling pathway	2	0.07836990595611285	0.31705253518571186	ENSMUSG00000034799, ENSMUSG00000022623	2175	2	12524	5.75816091954023	1.0	1.0	99.72910216718266
GOTERM_BP_DIRECT	GO:0032231~regulation of actin filament bundle assembly	2	0.07836990595611285	0.31705253518571186	ENSMUSG00000032050, ENSMUSG00000031328	2175	2	12524	5.75816091954023	1.0	1.0	99.72910216718266
GOTERM_BP_DIRECT	GO:0021784~postganglionic parasympathetic fiber development	2	0.07836990595611285	0.31705253518571186	ENSMUSG00000022144, ENSMUSG00000029765	2175	2	12524	5.75816091954023	1.0	1.0	99.72910216718266
GOTERM_BP_DIRECT	GO:0002692~negative regulation of cellular extravasation	2	0.07836990595611285	0.31705253518571186	ENSMUSG00000009681, ENSMUSG00000017631	2175	2	12524	5.75816091954023	1.0	1.0	99.72910216718266
GOTERM_BP_DIRECT	GO:0008050~female courtship behavior	2	0.07836990595611285	0.31705253518571186	ENSMUSG00000058756, ENSMUSG00000021779	2175	2	12524	5.75816091954023	1.0	1.0	99.72910216718266
GOTERM_BP_DIRECT	GO:0035864~response to potassium ion	2	0.07836990595611285	0.31705253518571186	ENSMUSG00000029015, ENSMUSG00000002028	2175	2	12524	5.75816091954023	1.0	1.0	99.72910216718266
GOTERM_BP_DIRECT	GO:0006864~pyrimidine nucleotide transport	2	0.07836990595611285	0.31705253518571186	ENSMUSG00000028982, ENSMUSG00000032449	2175	2	12524	5.75816091954023	1.0	1.0	99.72910216718266
GOTERM_BP_DIRECT	GO:0048319~axial mesoderm morphogenesis	2	0.07836990595611285	0.31705253518571186	ENSMUSG00000026383, ENSMUSG00000055799	2175	2	12524	5.75816091954023	1.0	1.0	99.72910216718266
GOTERM_BP_DIRECT	GO:0065001~specification of axis polarity	2	0.07836990595611285	0.31705253518571186	ENSMUSG00000040363, ENSMUSG00000019986	2175	2	12524	5.75816091954023	1.0	1.0	99.72910216718266
GOTERM_BP_DIRECT	GO:0014854~response to inactivity	2	0.07836990595611285	0.31705253518571186	ENSMUSG00000027187, ENSMUSG00000032259	2175	2	12524	5.75816091954023	1.0	1.0	99.72910216718266
GOTERM_BP_DIRECT	GO:0072660~maintenance of protein location in plasma membrane	2	0.07836990595611285	0.31705253518571186	ENSMUSG00000069601, ENSMUSG00000022994	2175	2	12524	5.75816091954023	1.0	1.0	99.72910216718266
GOTERM_BP_DIRECT	GO:0034112~positive regulation of homotypic cell-cell adhesion	2	0.07836990595611285	0.31705253518571186	ENSMUSG00000069601, ENSMUSG00000022015	2175	2	12524	5.75816091954023	1.0	1.0	99.72910216718266
GOTERM_BP_DIRECT	GO:0071109~superior temporal gyrus development	2	0.07836990595611285	0.31705253518571186	ENSMUSG00000039419, ENSMUSG00000022812	2175	2	12524	5.75816091954023	1.0	1.0	99.72910216718266
GOTERM_BP_DIRECT	GO:0086013~membrane repolarization during cardiac muscle cell action potential	2	0.07836990595611285	0.31705253518571186	ENSMUSG00000038319, ENSMUSG00000041695	2175	2	12524	5.75816091954023	1.0	1.0	99.72910216718266
GOTERM_BP_DIRECT	GO:0001839~neural plate morphogenesis	2	0.07836990595611285	0.31705253518571186	ENSMUSG00000048616, ENSMUSG00000026383	2175	2	12524	5.75816091954023	1.0	1.0	99.72910216718266
GOTERM_BP_DIRECT	GO:0021562~vestibulocochlear nerve development	2	0.07836990595611285	0.31705253518571186	ENSMUSG00000045871, ENSMUSG00000027950	2175	2	12524	5.75816091954023	1.0	1.0	99.72910216718266
GOTERM_BP_DIRECT	GO:0035397~helper T cell enhancement of adaptive immune response	2	0.07836990595611285	0.31705253518571186	ENSMUSG00000049709, ENSMUSG00000023274	2175	2	12524	5.75816091954023	1.0	1.0	99.72910216718266
GOTERM_BP_DIRECT	GO:0072422~signal transduction involved in DNA damage checkpoint	2	0.07836990595611285	0.31705253518571186	ENSMUSG00000023932, ENSMUSG00000024735	2175	2	12524	5.75816091954023	1.0	1.0	99.72910216718266
GOTERM_BP_DIRECT	GO:0010730~negative regulation of hydrogen peroxide biosynthetic process	2	0.07836990595611285	0.31705253518571186	ENSMUSG00000022679, ENSMUSG00000004040	2175	2	12524	5.75816091954023	1.0	1.0	99.72910216718266
GOTERM_BP_DIRECT	GO:0060973~cell migration involved in heart development	2	0.07836990595611285	0.31705253518571186	ENSMUSG00000036564, ENSMUSG00000071317	2175	2	12524	5.75816091954023	1.0	1.0	99.72910216718266
GOTERM_BP_DIRECT	GO:0060466~activation of meiosis involved in egg activation	2	0.07836990595611285	0.31705253518571186	ENSMUSG00000057897, ENSMUSG00000051177	2175	2	12524	5.75816091954023	1.0	1.0	99.72910216718266
GOTERM_BP_DIRECT	GO:0035303~regulation of dephosphorylation	2	0.07836990595611285	0.31705253518571186	ENSMUSG00000001415, ENSMUSG00000046717	2175	2	12524	5.75816091954023	1.0	1.0	99.72910216718266
GOTERM_BP_DIRECT	GO:0086003~cardiac muscle cell contraction	2	0.07836990595611285	0.31705253518571186	ENSMUSG00000053819, ENSMUSG00000028854	2175	2	12524	5.75816091954023	1.0	1.0	99.72910216718266
GOTERM_BP_DIRECT	GO:0086047~membrane depolarization during Purkinje myocyte cell action potential	2	0.07836990595611285	0.31705253518571186	ENSMUSG00000019194, ENSMUSG00000032511	2175	2	12524	5.75816091954023	1.0	1.0	99.72910216718266
GOTERM_BP_DIRECT	GO:0048875~chemical homeostasis within a tissue	2	0.07836990595611285	0.31705253518571186	ENSMUSG00000025813, ENSMUSG00000007617	2175	2	12524	5.75816091954023	1.0	1.0	99.72910216718266
GOTERM_CC_DIRECT	GO:0097632~extrinsic component of pre-autophagosomal structure membrane	2	0.07836990595611285	0.3171040597347007	ENSMUSG00000029512, ENSMUSG00000037526	2332	2	13426	5.757289879931389	1.0	1.0	96.89737470167064
GOTERM_CC_DIRECT	GO:0005607~laminin-2 complex	2	0.07836990595611285	0.3171040597347007	ENSMUSG00000002900, ENSMUSG00000026479	2332	2	13426	5.757289879931389	1.0	1.0	96.89737470167064
GOTERM_CC_DIRECT	GO:0044307~dendritic branch	2	0.07836990595611285	0.3171040597347007	ENSMUSG00000026959, ENSMUSG00000040407	2332	2	13426	5.757289879931389	1.0	1.0	96.89737470167064
GOTERM_CC_DIRECT	GO:0005924~cell-substrate adherens junction	2	0.07836990595611285	0.3171040597347007	ENSMUSG00000039103, ENSMUSG00000025006	2332	2	13426	5.757289879931389	1.0	1.0	96.89737470167064
GOTERM_CC_DIRECT	GO:0014802~terminal cisterna	2	0.07836990595611285	0.3171040597347007	ENSMUSG00000007122, ENSMUSG00000030401	2332	2	13426	5.757289879931389	1.0	1.0	96.89737470167064
GOTERM_CC_DIRECT	GO:0005816~spindle pole body	2	0.07836990595611285	0.3171040597347007	ENSMUSG00000004936, ENSMUSG00000027263	2332	2	13426	5.757289879931389	1.0	1.0	96.89737470167064
GOTERM_CC_DIRECT	GO:0001534~radial spoke	2	0.07836990595611285	0.3171040597347007	ENSMUSG00000028294, ENSMUSG00000039552	2332	2	13426	5.757289879931389	1.0	1.0	96.89737470167064
GOTERM_BP_DIRECT	GO:0032088~negative regulation of NF-kappaB transcription factor activity	13	0.5094043887147335	0.32155601197481476	ENSMUSG00000018909, ENSMUSG00000080268, ENSMUSG00000055994, ENSMUSG00000056941, ENSMUSG00000027187, ENSMUSG00000049871, ENSMUSG00000027466, ENSMUSG00000020230, ENSMUSG00000019850, ENSMUSG00000037860, ENSMUSG00000018548, ENSMUSG00000018669, ENSMUSG00000036712	2175	59	12524	1.268747321254627	1.0	1.0	99.72910216718266
KEGG_PATHWAY	mmu04370:VEGF signaling pathway	12	0.4702194357366771	0.3218100076824469	ENSMUSG00000039936, ENSMUSG00000028914, ENSMUSG00000028161, ENSMUSG00000016528, ENSMUSG00000020901, ENSMUSG00000004936, ENSMUSG00000025499, ENSMUSG00000063358, ENSMUSG00000078816, ENSMUSG00000052889, ENSMUSG00000033953, ENSMUSG00000023951	896	54	5192	1.2876984126984126	1.0	1.0	92.05776173285199
GOTERM_MF_DIRECT	GO:0001566~non-kinase phorbol ester receptor activity	2	0.07836990595611285	0.322527033670413	ENSMUSG00000062151, ENSMUSG00000028456	2132	2	12046	5.650093808630394	1.0	1.0	99.38423645320196
GOTERM_MF_DIRECT	GO:0031403~lithium ion binding	2	0.07836990595611285	0.322527033670413	ENSMUSG00000027531, ENSMUSG00000032788	2132	2	12046	5.650093808630394	1.0	1.0	99.38423645320196
GOTERM_MF_DIRECT	GO:0086062~voltage-gated sodium channel activity involved in Purkinje myocyte action potential	2	0.07836990595611285	0.322527033670413	ENSMUSG00000019194, ENSMUSG00000032511	2132	2	12046	5.650093808630394	1.0	1.0	99.38423645320196
GOTERM_MF_DIRECT	GO:0070740~tubulin-glutamic acid ligase activity	2	0.07836990595611285	0.322527033670413	ENSMUSG00000020308, ENSMUSG00000036745	2132	2	12046	5.650093808630394	1.0	1.0	99.38423645320196
GOTERM_MF_DIRECT	GO:0097493~structural molecule activity conferring elasticity	2	0.07836990595611285	0.322527033670413	ENSMUSG00000069833, ENSMUSG00000051747	2132	2	12046	5.650093808630394	1.0	1.0	99.38423645320196
GOTERM_MF_DIRECT	GO:0051430~corticotropin-releasing hormone receptor 1 binding	2	0.07836990595611285	0.322527033670413	ENSMUSG00000027523, ENSMUSG00000031748	2132	2	12046	5.650093808630394	1.0	1.0	99.38423645320196
GOTERM_MF_DIRECT	GO:0031687~A2A adenosine receptor binding	2	0.07836990595611285	0.322527033670413	ENSMUSG00000056820, ENSMUSG00000049583	2132	2	12046	5.650093808630394	1.0	1.0	99.38423645320196
GOTERM_MF_DIRECT	GO:0004368~glycerol-3-phosphate dehydrogenase activity	2	0.07836990595611285	0.322527033670413	ENSMUSG00000023019, ENSMUSG00000026827	2132	2	12046	5.650093808630394	1.0	1.0	99.38423645320196
GOTERM_MF_DIRECT	GO:0071617~lysophospholipid acyltransferase activity	2	0.07836990595611285	0.322527033670413	ENSMUSG00000027134, ENSMUSG00000035596	2132	2	12046	5.650093808630394	1.0	1.0	99.38423645320196
GOTERM_MF_DIRECT	GO:0015218~pyrimidine nucleotide transmembrane transporter activity	2	0.07836990595611285	0.322527033670413	ENSMUSG00000028982, ENSMUSG00000032449	2132	2	12046	5.650093808630394	1.0	1.0	99.38423645320196
GOTERM_MF_DIRECT	GO:0030172~troponin C binding	2	0.07836990595611285	0.322527033670413	ENSMUSG00000026414, ENSMUSG00000035458	2132	2	12046	5.650093808630394	1.0	1.0	99.38423645320196
GOTERM_MF_DIRECT	GO:0003977~UDP-N-acetylglucosamine diphosphorylase activity	2	0.07836990595611285	0.322527033670413	ENSMUSG00000026956, ENSMUSG00000026670	2132	2	12046	5.650093808630394	1.0	1.0	99.38423645320196
GOTERM_MF_DIRECT	GO:0043404~corticotropin-releasing hormone receptor activity	2	0.07836990595611285	0.322527033670413	ENSMUSG00000018634, ENSMUSG00000003476	2132	2	12046	5.650093808630394	1.0	1.0	99.38423645320196
GOTERM_MF_DIRECT	GO:0034647~histone demethylase activity (H3-trimethyl-K4 specific)	2	0.07836990595611285	0.322527033670413	ENSMUSG00000042207, ENSMUSG00000038080	2132	2	12046	5.650093808630394	1.0	1.0	99.38423645320196
GOTERM_MF_DIRECT	GO:0001639~PLC activating G-protein coupled glutamate receptor activity	2	0.07836990595611285	0.322527033670413	ENSMUSG00000049583, ENSMUSG00000019828	2132	2	12046	5.650093808630394	1.0	1.0	99.38423645320196
GOTERM_MF_DIRECT	GO:0086007~voltage-gated calcium channel activity involved in cardiac muscle cell action potential	2	0.07836990595611285	0.322527033670413	ENSMUSG00000051331, ENSMUSG00000057914	2132	2	12046	5.650093808630394	1.0	1.0	99.38423645320196
GOTERM_MF_DIRECT	GO:0003726~double-stranded RNA adenosine deaminase activity	2	0.07836990595611285	0.322527033670413	ENSMUSG00000027951, ENSMUSG00000020262	2132	2	12046	5.650093808630394	1.0	1.0	99.38423645320196
GOTERM_MF_DIRECT	GO:0008238~exopeptidase activity	2	0.07836990595611285	0.322527033670413	ENSMUSG00000027820, ENSMUSG00000020681	2132	2	12046	5.650093808630394	1.0	1.0	99.38423645320196
GOTERM_MF_DIRECT	GO:0015056~corticotrophin-releasing factor receptor activity	2	0.07836990595611285	0.322527033670413	ENSMUSG00000018634, ENSMUSG00000003476	2132	2	12046	5.650093808630394	1.0	1.0	99.38423645320196
GOTERM_MF_DIRECT	GO:0034056~estrogen response element binding	2	0.07836990595611285	0.322527033670413	ENSMUSG00000043668, ENSMUSG00000029833	2132	2	12046	5.650093808630394	1.0	1.0	99.38423645320196
GOTERM_MF_DIRECT	GO:0047750~cholestenol delta-isomerase activity	2	0.07836990595611285	0.322527033670413	ENSMUSG00000031168, ENSMUSG00000021928	2132	2	12046	5.650093808630394	1.0	1.0	99.38423645320196
GOTERM_MF_DIRECT	GO:0051538~3 iron, 4 sulfur cluster binding	2	0.07836990595611285	0.322527033670413	ENSMUSG00000009863, ENSMUSG00000022477	2132	2	12046	5.650093808630394	1.0	1.0	99.38423645320196
GOTERM_MF_DIRECT	GO:0032542~sulfiredoxin activity	2	0.07836990595611285	0.322527033670413	ENSMUSG00000028893, ENSMUSG00000032802	2132	2	12046	5.650093808630394	1.0	1.0	99.38423645320196
GOTERM_BP_DIRECT	GO:0006099~tricarboxylic acid cycle	7	0.274294670846395	0.3231704061021636	ENSMUSG00000032279, ENSMUSG00000025815, ENSMUSG00000025950, ENSMUSG00000027406, ENSMUSG00000009863, ENSMUSG00000022477, ENSMUSG00000025963	2175	27	12524	1.4928565346956153	1.0	1.0	99.72910216718266
GOTERM_BP_DIRECT	GO:0042327~positive regulation of phosphorylation	7	0.274294670846395	0.3231704061021636	ENSMUSG00000040152, ENSMUSG00000030890, ENSMUSG00000033871, ENSMUSG00000046532, ENSMUSG00000029378, ENSMUSG00000020176, ENSMUSG00000022015	2175	27	12524	1.4928565346956153	1.0	1.0	99.72910216718266
GOTERM_MF_DIRECT	GO:0043130~ubiquitin binding	16	0.6269592476489028	0.3239350377139271	ENSMUSG00000025171, ENSMUSG00000078970, ENSMUSG00000029223, ENSMUSG00000028630, ENSMUSG00000031161, ENSMUSG00000028044, ENSMUSG00000027466, ENSMUSG00000025139, ENSMUSG00000041765, ENSMUSG00000068742, ENSMUSG00000019850, ENSMUSG00000017119, ENSMUSG00000051675, ENSMUSG00000053774, ENSMUSG00000055866, ENSMUSG00000056900	2132	74	12046	1.221641904568734	1.0	1.0	99.38423645320196
GOTERM_MF_DIRECT	GO:0004842~ubiquitin-protein transferase activity	58	2.272727272727273	0.3248120752175257	ENSMUSG00000056972, ENSMUSG00000032000, ENSMUSG00000026484, ENSMUSG00000042807, ENSMUSG00000022124, ENSMUSG00000024589, ENSMUSG00000040785, ENSMUSG00000029833, ENSMUSG00000041556, ENSMUSG00000021712, ENSMUSG00000038780, ENSMUSG00000038068, ENSMUSG00000079658, ENSMUSG00000035357, ENSMUSG00000038822, ENSMUSG00000036964, ENSMUSG00000052656, ENSMUSG00000027164, ENSMUSG00000022076, ENSMUSG00000020376,…	2132	303	12046	1.0815361085827158	1.0	1.0	99.38423645320196
GOTERM_CC_DIRECT	GO:0031514~motile cilium	15	0.5877742946708464	0.3250562341613683	ENSMUSG00000028294, ENSMUSG00000027378, ENSMUSG00000021363, ENSMUSG00000026679, ENSMUSG00000022783, ENSMUSG00000060798, ENSMUSG00000027227, ENSMUSG00000023966, ENSMUSG00000020308, ENSMUSG00000039963, ENSMUSG00000047021, ENSMUSG00000032921, ENSMUSG00000030688, ENSMUSG00000031755, ENSMUSG00000030994	2332	70	13426	1.2337049742710122	1.0	1.0	96.89737470167064
GOTERM_MF_DIRECT	GO:0003755~peptidyl-prolyl cis-trans isomerase activity	9	0.35266457680250785	0.32643727359262054	ENSMUSG00000042133, ENSMUSG00000038074, ENSMUSG00000020635, ENSMUSG00000024222, ENSMUSG00000003226, ENSMUSG00000042734, ENSMUSG00000019428, ENSMUSG00000007944, ENSMUSG00000030357	2132	37	12046	1.3743471426398255	1.0	1.0	99.38423645320196
GOTERM_BP_DIRECT	GO:0051091~positive regulation of sequence-specific DNA binding transcription factor activity	17	0.6661442006269592	0.32661287098927894	ENSMUSG00000033871, ENSMUSG00000028161, ENSMUSG00000027164, ENSMUSG00000027104, ENSMUSG00000021067, ENSMUSG00000024457, ENSMUSG00000000440, ENSMUSG00000026942, ENSMUSG00000001552, ENSMUSG00000022015, ENSMUSG00000041000, ENSMUSG00000022996, ENSMUSG00000020888, ENSMUSG00000066456, ENSMUSG00000022329, ENSMUSG00000051675, ENSMUSG00000018548	2175	81	12524	1.2085029090393073	1.0	1.0	99.72910216718266
GOTERM_BP_DIRECT	GO:0030336~negative regulation of cell migration	19	0.744514106583072	0.3275245414672578	ENSMUSG00000036856, ENSMUSG00000014813, ENSMUSG00000009681, ENSMUSG00000020262, ENSMUSG00000024501, ENSMUSG00000020189, ENSMUSG00000021478, ENSMUSG00000048616, ENSMUSG00000029838, ENSMUSG00000030607, ENSMUSG00000006958, ENSMUSG00000055639, ENSMUSG00000031558, ENSMUSG00000031778, ENSMUSG00000036894, ENSMUSG00000031523, ENSMUSG00000017631, ENSMUSG00000032259, ENSMUSG00000036667	2175	92	12524	1.1891854072963517	1.0	1.0	99.72910216718266
GOTERM_BP_DIRECT	GO:0016337~single organismal cell-cell adhesion	19	0.744514106583072	0.3275245414672578	ENSMUSG00000032174, ENSMUSG00000006219, ENSMUSG00000027863, ENSMUSG00000041734, ENSMUSG00000022240, ENSMUSG00000018171, ENSMUSG00000033060, ENSMUSG00000022770, ENSMUSG00000020340, ENSMUSG00000000159, ENSMUSG00000027009, ENSMUSG00000040037, ENSMUSG00000001552, ENSMUSG00000040511, ENSMUSG00000025812, ENSMUSG00000070047, ENSMUSG00000054889, ENSMUSG00000031558, ENSMUSG00000030830	2175	92	12524	1.1891854072963517	1.0	1.0	99.72910216718266
GOTERM_MF_DIRECT	GO:0046982~protein heterodimerization activity	83	3.2523510971786838	0.33119121833278675	ENSMUSG00000056895, ENSMUSG00000058756, ENSMUSG00000031990, ENSMUSG00000039959, ENSMUSG00000037815, ENSMUSG00000027298, ENSMUSG00000048078, ENSMUSG00000027577, ENSMUSG00000007207, ENSMUSG00000059040, ENSMUSG00000025997, ENSMUSG00000040663, ENSMUSG00000045318, ENSMUSG00000000296, ENSMUSG00000022840, ENSMUSG00000021478, ENSMUSG00000001507, ENSMUSG00000016150, ENSMUSG00000035594, ENSMUSG00000091705,…	2132	441	12046	1.0633963403998248	1.0	1.0	99.38423645320196
GOTERM_BP_DIRECT	GO:0048675~axon extension	6	0.23510971786833856	0.33162129514423694	ENSMUSG00000018411, ENSMUSG00000033585, ENSMUSG00000038264, ENSMUSG00000031285, ENSMUSG00000029512, ENSMUSG00000053646	2175	22	12524	1.5704075235109718	1.0	1.0	99.72910216718266
GOTERM_BP_DIRECT	GO:0070830~bicellular tight junction assembly	6	0.23510971786833856	0.33162129514423694	ENSMUSG00000025812, ENSMUSG00000032807, ENSMUSG00000057440, ENSMUSG00000034573, ENSMUSG00000022770, ENSMUSG00000022255	2175	22	12524	1.5704075235109718	1.0	1.0	99.72910216718266
GOTERM_BP_DIRECT	GO:0050804~modulation of synaptic transmission	6	0.23510971786833856	0.33162129514423694	ENSMUSG00000042453, ENSMUSG00000020524, ENSMUSG00000028161, ENSMUSG00000032336, ENSMUSG00000032259, ENSMUSG00000063887	2175	22	12524	1.5704075235109718	1.0	1.0	99.72910216718266
GOTERM_BP_DIRECT	GO:0007631~feeding behavior	6	0.23510971786833856	0.33162129514423694	ENSMUSG00000021478, ENSMUSG00000049511, ENSMUSG00000032259, ENSMUSG00000036437, ENSMUSG00000040037, ENSMUSG00000018634	2175	22	12524	1.5704075235109718	1.0	1.0	99.72910216718266
KEGG_PATHWAY	mmu04923:Regulation of lipolysis in adipocytes	11	0.43103448275862066	0.3321081237032073	ENSMUSG00000039936, ENSMUSG00000005580, ENSMUSG00000020901, ENSMUSG00000027523, ENSMUSG00000042429, ENSMUSG00000047250, ENSMUSG00000003123, ENSMUSG00000020431, ENSMUSG00000036437, ENSMUSG00000022840, ENSMUSG00000022994	896	49	5192	1.3008381924198251	1.0	1.0	92.05776173285199
GOTERM_BP_DIRECT	GO:0001657~ureteric bud development	9	0.35266457680250785	0.3348130180817396	ENSMUSG00000048616, ENSMUSG00000025352, ENSMUSG00000017491, ENSMUSG00000027187, ENSMUSG00000031558, ENSMUSG00000040998, ENSMUSG00000022144, ENSMUSG00000022770, ENSMUSG00000031565	2175	38	12524	1.3637749546279492	1.0	1.0	99.72910216718266
GOTERM_BP_DIRECT	GO:0051496~positive regulation of stress fiber assembly	9	0.35266457680250785	0.3348130180817396	ENSMUSG00000036856, ENSMUSG00000026181, ENSMUSG00000009073, ENSMUSG00000040964, ENSMUSG00000021253, ENSMUSG00000061762, ENSMUSG00000014778, ENSMUSG00000037316, ENSMUSG00000030774	2175	38	12524	1.3637749546279492	1.0	1.0	99.72910216718266
KEGG_PATHWAY	mmu04510:Focal adhesion	37	1.4498432601880877	0.33905544226665946	ENSMUSG00000039936, ENSMUSG00000034801, ENSMUSG00000009406, ENSMUSG00000032243, ENSMUSG00000028047, ENSMUSG00000032000, ENSMUSG00000014956, ENSMUSG00000024241, ENSMUSG00000025499, ENSMUSG00000020241, ENSMUSG00000062312, ENSMUSG00000024122, ENSMUSG00000023951, ENSMUSG00000020366, ENSMUSG00000001507, ENSMUSG00000015143, ENSMUSG00000040385, ENSMUSG00000020901, ENSMUSG00000004936, ENSMUSG00000052698,…	896	194	5192	1.1051638438880707	1.0	1.0	92.05776173285199
GOTERM_BP_DIRECT	GO:0042462~eye photoreceptor cell development	5	0.1959247648902821	0.3399589903005189	ENSMUSG00000063681, ENSMUSG00000023267, ENSMUSG00000027965, ENSMUSG00000023951, ENSMUSG00000019986	2175	17	12524	1.6935767410412441	1.0	1.0	99.72910216718266
GOTERM_BP_DIRECT	GO:0051056~regulation of small GTPase mediated signal transduction	5	0.1959247648902821	0.3399589903005189	ENSMUSG00000041351, ENSMUSG00000030583, ENSMUSG00000038807, ENSMUSG00000056486, ENSMUSG00000042700	2175	17	12524	1.6935767410412441	1.0	1.0	99.72910216718266
GOTERM_BP_DIRECT	GO:0010001~glial cell differentiation	5	0.1959247648902821	0.3399589903005189	ENSMUSG00000097767, ENSMUSG00000042453, ENSMUSG00000029603, ENSMUSG00000062312, ENSMUSG00000027612	2175	17	12524	1.6935767410412441	1.0	1.0	99.72910216718266
GOTERM_BP_DIRECT	GO:0030278~regulation of ossification	5	0.1959247648902821	0.3399589903005189	ENSMUSG00000039153, ENSMUSG00000024955, ENSMUSG00000066026, ENSMUSG00000063358, ENSMUSG00000060798	2175	17	12524	1.6935767410412441	1.0	1.0	99.72910216718266
GOTERM_BP_DIRECT	GO:0031290~retinal ganglion cell axon guidance	5	0.1959247648902821	0.3399589903005189	ENSMUSG00000000627, ENSMUSG00000028289, ENSMUSG00000025020, ENSMUSG00000031558, ENSMUSG00000028664	2175	17	12524	1.6935767410412441	1.0	1.0	99.72910216718266
GOTERM_BP_DIRECT	GO:0048384~retinoic acid receptor signaling pathway	5	0.1959247648902821	0.3399589903005189	ENSMUSG00000021039, ENSMUSG00000017491, ENSMUSG00000015843, ENSMUSG00000063889, ENSMUSG00000001288	2175	17	12524	1.6935767410412441	1.0	1.0	99.72910216718266
GOTERM_BP_DIRECT	GO:0007276~gamete generation	5	0.1959247648902821	0.3399589903005189	ENSMUSG00000071722, ENSMUSG00000036856, ENSMUSG00000021765, ENSMUSG00000046550, ENSMUSG00000034023	2175	17	12524	1.6935767410412441	1.0	1.0	99.72910216718266
GOTERM_MF_DIRECT	GO:0051020~GTPase binding	7	0.274294670846395	0.3402217237175764	ENSMUSG00000029020, ENSMUSG00000038708, ENSMUSG00000032827, ENSMUSG00000029713, ENSMUSG00000031328, ENSMUSG00000059040, ENSMUSG00000063524	2132	27	12046	1.4648391355708428	1.0	1.0	99.38423645320196
GOTERM_MF_DIRECT	GO:0004721~phosphoprotein phosphatase activity	26	1.018808777429467	0.34087837968148005	ENSMUSG00000053141, ENSMUSG00000036504, ENSMUSG00000026181, ENSMUSG00000028161, ENSMUSG00000014956, ENSMUSG00000049225, ENSMUSG00000040385, ENSMUSG00000038042, ENSMUSG00000038582, ENSMUSG00000038764, ENSMUSG00000031732, ENSMUSG00000030223, ENSMUSG00000033953, ENSMUSG00000032477, ENSMUSG00000034616, ENSMUSG00000059895, ENSMUSG00000020151, ENSMUSG00000047409, ENSMUSG00000047205, ENSMUSG00000026659,…	2132	129	12046	1.1387785970882964	1.0	1.0	99.38423645320196
GOTERM_BP_DIRECT	GO:0000187~activation of MAPK activity	13	0.5094043887147335	0.3438142184099906	ENSMUSG00000004054, ENSMUSG00000018909, ENSMUSG00000055471, ENSMUSG00000019828, ENSMUSG00000029999, ENSMUSG00000027358, ENSMUSG00000021253, ENSMUSG00000063239, ENSMUSG00000040152, ENSMUSG00000024998, ENSMUSG00000004936, ENSMUSG00000036585, ENSMUSG00000030525	2175	60	12524	1.2476015325670498	1.0	1.0	99.72910216718266
KEGG_PATHWAY	mmu04150:mTOR signaling pathway	12	0.4702194357366771	0.34508021469081873	ENSMUSG00000039936, ENSMUSG00000028278, ENSMUSG00000036707, ENSMUSG00000011096, ENSMUSG00000020901, ENSMUSG00000063358, ENSMUSG00000050310, ENSMUSG00000024122, ENSMUSG00000078816, ENSMUSG00000026812, ENSMUSG00000029512, ENSMUSG00000052889	896	55	5192	1.2642857142857142	1.0	1.0	92.05776173285199
GOTERM_BP_DIRECT	GO:0050766~positive regulation of phagocytosis	8	0.3134796238244514	0.3452086057806894	ENSMUSG00000032202, ENSMUSG00000041351, ENSMUSG00000055994, ENSMUSG00000039145, ENSMUSG00000024164, ENSMUSG00000030605, ENSMUSG00000009681, ENSMUSG00000017631	2175	33	12524	1.3959177986764193	1.0	1.0	99.72910216718266
GOTERM_MF_DIRECT	GO:0001047~core promoter binding	13	0.5094043887147335	0.3465138312862153	ENSMUSG00000028890, ENSMUSG00000053470, ENSMUSG00000009406, ENSMUSG00000027490, ENSMUSG00000026077, ENSMUSG00000031161, ENSMUSG00000023055, ENSMUSG00000071054, ENSMUSG00000002983, ENSMUSG00000000782, ENSMUSG00000028800, ENSMUSG00000039630, ENSMUSG00000055866	2132	59	12046	1.2449359239355107	1.0	1.0	99.38423645320196
GOTERM_MF_DIRECT	GO:0035257~nuclear hormone receptor binding	6	0.23510971786833856	0.34720952698424634	ENSMUSG00000028949, ENSMUSG00000021039, ENSMUSG00000068742, ENSMUSG00000039697, ENSMUSG00000030852, ENSMUSG00000055866	2132	22	12046	1.5409346750810167	1.0	1.0	99.38423645320196
GOTERM_MF_DIRECT	GO:0005070~SH3/SH2 adaptor activity	6	0.23510971786833856	0.34720952698424634	ENSMUSG00000019312, ENSMUSG00000057058, ENSMUSG00000044813, ENSMUSG00000020176, ENSMUSG00000026888, ENSMUSG00000025006	2132	22	12046	1.5409346750810167	1.0	1.0	99.38423645320196
GOTERM_MF_DIRECT	GO:0003785~actin monomer binding	6	0.23510971786833856	0.34720952698424634	ENSMUSG00000045038, ENSMUSG00000030707, ENSMUSG00000089996, ENSMUSG00000020173, ENSMUSG00000023277, ENSMUSG00000072955	2132	22	12046	1.5409346750810167	1.0	1.0	99.38423645320196
GOTERM_BP_DIRECT	GO:0033280~response to vitamin D	4	0.1567398119122257	0.34723451563826757	ENSMUSG00000020303, ENSMUSG00000014813, ENSMUSG00000023274, ENSMUSG00000048677	2175	12	12524	1.9193869731800766	1.0	1.0	99.72910216718266
GOTERM_BP_DIRECT	GO:0032094~response to food	4	0.1567398119122257	0.34723451563826757	ENSMUSG00000017165, ENSMUSG00000026819, ENSMUSG00000030525, ENSMUSG00000000440	2175	12	12524	1.9193869731800766	1.0	1.0	99.72910216718266
GOTERM_BP_DIRECT	GO:1904754~positive regulation of vascular associated smooth muscle cell migration	4	0.1567398119122257	0.34723451563826757	ENSMUSG00000035954, ENSMUSG00000021611, ENSMUSG00000034593, ENSMUSG00000030774	2175	12	12524	1.9193869731800766	1.0	1.0	99.72910216718266
GOTERM_BP_DIRECT	GO:0046849~bone remodeling	4	0.1567398119122257	0.34723451563826757	ENSMUSG00000037370, ENSMUSG00000027164, ENSMUSG00000050199, ENSMUSG00000049511	2175	12	12524	1.9193869731800766	1.0	1.0	99.72910216718266
GOTERM_BP_DIRECT	GO:0071257~cellular response to electrical stimulus	4	0.1567398119122257	0.34723451563826757	ENSMUSG00000006476, ENSMUSG00000019828, ENSMUSG00000028854, ENSMUSG00000028785	2175	12	12524	1.9193869731800766	1.0	1.0	99.72910216718266
GOTERM_BP_DIRECT	GO:0046685~response to arsenic-containing substance	4	0.1567398119122257	0.34723451563826757	ENSMUSG00000028393, ENSMUSG00000063727, ENSMUSG00000003559, ENSMUSG00000032350	2175	12	12524	1.9193869731800766	1.0	1.0	99.72910216718266
GOTERM_BP_DIRECT	GO:0033555~multicellular organismal response to stress	4	0.1567398119122257	0.34723451563826757	ENSMUSG00000050989, ENSMUSG00000028161, ENSMUSG00000056755, ENSMUSG00000029778	2175	12	12524	1.9193869731800766	1.0	1.0	99.72910216718266
GOTERM_BP_DIRECT	GO:0010458~exit from mitosis	4	0.1567398119122257	0.34723451563826757	ENSMUSG00000033916, ENSMUSG00000024068, ENSMUSG00000038467, ENSMUSG00000041769	2175	12	12524	1.9193869731800766	1.0	1.0	99.72910216718266
GOTERM_BP_DIRECT	GO:0006941~striated muscle contraction	4	0.1567398119122257	0.34723451563826757	ENSMUSG00000030695, ENSMUSG00000051747, ENSMUSG00000020475, ENSMUSG00000035458	2175	12	12524	1.9193869731800766	1.0	1.0	99.72910216718266
GOTERM_BP_DIRECT	GO:0030206~chondroitin sulfate biosynthetic process	4	0.1567398119122257	0.34723451563826757	ENSMUSG00000034612, ENSMUSG00000039497, ENSMUSG00000020868, ENSMUSG00000050796	2175	12	12524	1.9193869731800766	1.0	1.0	99.72910216718266
GOTERM_BP_DIRECT	GO:0033169~histone H3-K9 demethylation	4	0.1567398119122257	0.34723451563826757	ENSMUSG00000053470, ENSMUSG00000053914, ENSMUSG00000024201, ENSMUSG00000033249	2175	12	12524	1.9193869731800766	1.0	1.0	99.72910216718266
GOTERM_BP_DIRECT	GO:2000177~regulation of neural precursor cell proliferation	4	0.1567398119122257	0.34723451563826757	ENSMUSG00000020950, ENSMUSG00000031099, ENSMUSG00000044167, ENSMUSG00000009073	2175	12	12524	1.9193869731800766	1.0	1.0	99.72910216718266
GOTERM_BP_DIRECT	GO:0042744~hydrogen peroxide catabolic process	4	0.1567398119122257	0.34723451563826757	ENSMUSG00000027187, ENSMUSG00000063856, ENSMUSG00000024953, ENSMUSG00000020674	2175	12	12524	1.9193869731800766	1.0	1.0	99.72910216718266
GOTERM_BP_DIRECT	GO:0051967~negative regulation of synaptic transmission, glutamatergic	4	0.1567398119122257	0.34723451563826757	ENSMUSG00000034997, ENSMUSG00000042429, ENSMUSG00000049511, ENSMUSG00000032259	2175	12	12524	1.9193869731800766	1.0	1.0	99.72910216718266
GOTERM_BP_DIRECT	GO:1901381~positive regulation of potassium ion transmembrane transport	4	0.1567398119122257	0.34723451563826757	ENSMUSG00000038319, ENSMUSG00000041695, ENSMUSG00000025905, ENSMUSG00000061576	2175	12	12524	1.9193869731800766	1.0	1.0	99.72910216718266
GOTERM_BP_DIRECT	GO:0060979~vasculogenesis involved in coronary vascular morphogenesis	4	0.1567398119122257	0.34723451563826757	ENSMUSG00000036585, ENSMUSG00000029711, ENSMUSG00000006235, ENSMUSG00000031565	2175	12	12524	1.9193869731800766	1.0	1.0	99.72910216718266
GOTERM_BP_DIRECT	GO:0070935~3'-UTR-mediated mRNA stabilization	4	0.1567398119122257	0.34723451563826757	ENSMUSG00000016528, ENSMUSG00000007836, ENSMUSG00000010592, ENSMUSG00000026634	2175	12	12524	1.9193869731800766	1.0	1.0	99.72910216718266
GOTERM_BP_DIRECT	GO:0042711~maternal behavior	4	0.1567398119122257	0.34723451563826757	ENSMUSG00000021478, ENSMUSG00000025905, ENSMUSG00000049112, ENSMUSG00000048249	2175	12	12524	1.9193869731800766	1.0	1.0	99.72910216718266
GOTERM_CC_DIRECT	GO:0005916~fascia adherens	4	0.1567398119122257	0.3473485634182379	ENSMUSG00000015143, ENSMUSG00000054889, ENSMUSG00000052698, ENSMUSG00000001552	2332	12	13426	1.9190966266437963	1.0	1.0	96.89737470167064
GOTERM_CC_DIRECT	GO:0097431~mitotic spindle pole	4	0.1567398119122257	0.3473485634182379	ENSMUSG00000057110, ENSMUSG00000027883, ENSMUSG00000021068, ENSMUSG00000058070	2332	12	13426	1.9190966266437963	1.0	1.0	96.89737470167064
GOTERM_BP_DIRECT	GO:0060316~positive regulation of ryanodine-sensitive calcium-release channel activity	3	0.11755485893416928	0.34966918126835483	ENSMUSG00000036438, ENSMUSG00000025068, ENSMUSG00000001175	2175	7	12524	2.467783251231527	1.0	1.0	99.72910216718266
GOTERM_BP_DIRECT	GO:0048733~sebaceous gland development	3	0.11755485893416928	0.34966918126835483	ENSMUSG00000028053, ENSMUSG00000037071, ENSMUSG00000053411	2175	7	12524	2.467783251231527	1.0	1.0	99.72910216718266
GOTERM_BP_DIRECT	GO:0061037~negative regulation of cartilage development	3	0.11755485893416928	0.34966918126835483	ENSMUSG00000048616, ENSMUSG00000017491, ENSMUSG00000001288	2175	7	12524	2.467783251231527	1.0	1.0	99.72910216718266
GOTERM_BP_DIRECT	GO:0006090~pyruvate metabolic process	3	0.11755485893416928	0.34966918126835483	ENSMUSG00000040618, ENSMUSG00000030621, ENSMUSG00000021620	2175	7	12524	2.467783251231527	1.0	1.0	99.72910216718266
GOTERM_BP_DIRECT	GO:0071470~cellular response to osmotic stress	3	0.11755485893416928	0.34966918126835483	ENSMUSG00000000787, ENSMUSG00000002983, ENSMUSG00000034463	2175	7	12524	2.467783251231527	1.0	1.0	99.72910216718266
GOTERM_BP_DIRECT	GO:0046498~S-adenosylhomocysteine metabolic process	3	0.11755485893416928	0.34966918126835483	ENSMUSG00000019795, ENSMUSG00000020150, ENSMUSG00000020661	2175	7	12524	2.467783251231527	1.0	1.0	99.72910216718266
GOTERM_BP_DIRECT	GO:0051013~microtubule severing	3	0.11755485893416928	0.34966918126835483	ENSMUSG00000041298, ENSMUSG00000024068, ENSMUSG00000026885	2175	7	12524	2.467783251231527	1.0	1.0	99.72910216718266
GOTERM_BP_DIRECT	GO:2001020~regulation of response to DNA damage stimulus	3	0.11755485893416928	0.34966918126835483	ENSMUSG00000028914, ENSMUSG00000061759, ENSMUSG00000026077	2175	7	12524	2.467783251231527	1.0	1.0	99.72910216718266
GOTERM_BP_DIRECT	GO:0010960~magnesium ion homeostasis	3	0.11755485893416928	0.34966918126835483	ENSMUSG00000047976, ENSMUSG00000069601, ENSMUSG00000064105	2175	7	12524	2.467783251231527	1.0	1.0	99.72910216718266
GOTERM_BP_DIRECT	GO:1900029~positive regulation of ruffle assembly	3	0.11755485893416928	0.34966918126835483	ENSMUSG00000025499, ENSMUSG00000020173, ENSMUSG00000063887	2175	7	12524	2.467783251231527	1.0	1.0	99.72910216718266
GOTERM_BP_DIRECT	GO:0016584~nucleosome positioning	3	0.11755485893416928	0.34966918126835483	ENSMUSG00000036181, ENSMUSG00000052565, ENSMUSG00000005698	2175	7	12524	2.467783251231527	1.0	1.0	99.72910216718266
GOTERM_BP_DIRECT	GO:0048739~cardiac muscle fiber development	3	0.11755485893416928	0.34966918126835483	ENSMUSG00000051747, ENSMUSG00000039103, ENSMUSG00000023951	2175	7	12524	2.467783251231527	1.0	1.0	99.72910216718266
GOTERM_BP_DIRECT	GO:2000252~negative regulation of feeding behavior	3	0.11755485893416928	0.34966918126835483	ENSMUSG00000012705, ENSMUSG00000018634, ENSMUSG00000003476	2175	7	12524	2.467783251231527	1.0	1.0	99.72910216718266
GOTERM_BP_DIRECT	GO:0046620~regulation of organ growth	3	0.11755485893416928	0.34966918126835483	ENSMUSG00000066595, ENSMUSG00000051331, ENSMUSG00000021067	2175	7	12524	2.467783251231527	1.0	1.0	99.72910216718266
GOTERM_BP_DIRECT	GO:0031468~nuclear envelope reassembly	3	0.11755485893416928	0.34966918126835483	ENSMUSG00000033916, ENSMUSG00000024068, ENSMUSG00000038467	2175	7	12524	2.467783251231527	1.0	1.0	99.72910216718266
GOTERM_BP_DIRECT	GO:0061032~visceral serous pericardium development	3	0.11755485893416928	0.34966918126835483	ENSMUSG00000027009, ENSMUSG00000029711, ENSMUSG00000006235	2175	7	12524	2.467783251231527	1.0	1.0	99.72910216718266
GOTERM_BP_DIRECT	GO:0060371~regulation of atrial cardiac muscle cell membrane depolarization	3	0.11755485893416928	0.34966918126835483	ENSMUSG00000057123, ENSMUSG00000019194, ENSMUSG00000032511	2175	7	12524	2.467783251231527	1.0	1.0	99.72910216718266
GOTERM_BP_DIRECT	GO:1903077~negative regulation of protein localization to plasma membrane	3	0.11755485893416928	0.34966918126835483	ENSMUSG00000047126, ENSMUSG00000026344, ENSMUSG00000022841	2175	7	12524	2.467783251231527	1.0	1.0	99.72910216718266
GOTERM_BP_DIRECT	GO:0033601~positive regulation of mammary gland epithelial cell proliferation	3	0.11755485893416928	0.34966918126835483	ENSMUSG00000039087, ENSMUSG00000042207, ENSMUSG00000025422	2175	7	12524	2.467783251231527	1.0	1.0	99.72910216718266
GOTERM_BP_DIRECT	GO:0030210~heparin biosynthetic process	3	0.11755485893416928	0.34966918126835483	ENSMUSG00000032252, ENSMUSG00000020868, ENSMUSG00000027977	2175	7	12524	2.467783251231527	1.0	1.0	99.72910216718266
GOTERM_BP_DIRECT	GO:0023052~signaling	3	0.11755485893416928	0.34966918126835483	ENSMUSG00000042388, ENSMUSG00000047495, ENSMUSG00000061689	2175	7	12524	2.467783251231527	1.0	1.0	99.72910216718266
GOTERM_BP_DIRECT	GO:0042312~regulation of vasodilation	3	0.11755485893416928	0.34966918126835483	ENSMUSG00000063142, ENSMUSG00000057123, ENSMUSG00000022994	2175	7	12524	2.467783251231527	1.0	1.0	99.72910216718266
GOTERM_BP_DIRECT	GO:0002726~positive regulation of T cell cytokine production	3	0.11755485893416928	0.34966918126835483	ENSMUSG00000060802, ENSMUSG00000027164, ENSMUSG00000026942	2175	7	12524	2.467783251231527	1.0	1.0	99.72910216718266
GOTERM_BP_DIRECT	GO:2000617~positive regulation of histone H3-K9 acetylation	3	0.11755485893416928	0.34966918126835483	ENSMUSG00000003423, ENSMUSG00000082229, ENSMUSG00000000708	2175	7	12524	2.467783251231527	1.0	1.0	99.72910216718266
GOTERM_BP_DIRECT	GO:0097062~dendritic spine maintenance	3	0.11755485893416928	0.34966918126835483	ENSMUSG00000001507, ENSMUSG00000027296, ENSMUSG00000035168	2175	7	12524	2.467783251231527	1.0	1.0	99.72910216718266
GOTERM_BP_DIRECT	GO:0035412~regulation of catenin import into nucleus	3	0.11755485893416928	0.34966918126835483	ENSMUSG00000002459, ENSMUSG00000002458, ENSMUSG00000000142	2175	7	12524	2.467783251231527	1.0	1.0	99.72910216718266
GOTERM_BP_DIRECT	GO:0042297~vocal learning	3	0.11755485893416928	0.34966918126835483	ENSMUSG00000022623, ENSMUSG00000039419, ENSMUSG00000029104	2175	7	12524	2.467783251231527	1.0	1.0	99.72910216718266
GOTERM_BP_DIRECT	GO:0051569~regulation of histone H3-K4 methylation	3	0.11755485893416928	0.34966918126835483	ENSMUSG00000003423, ENSMUSG00000002028, ENSMUSG00000013787	2175	7	12524	2.467783251231527	1.0	1.0	99.72910216718266
GOTERM_BP_DIRECT	GO:0070474~positive regulation of uterine smooth muscle contraction	3	0.11755485893416928	0.34966918126835483	ENSMUSG00000000409, ENSMUSG00000057880, ENSMUSG00000049112	2175	7	12524	2.467783251231527	1.0	1.0	99.72910216718266
[truncated: 2,992 more rows]
