# Supplementary material for: Histone deacetylase knockouts modify transcription, CAG instability and nuclear pathology in Huntington disease mice
Source: eLife. 2020 Sep 29;9:e55911. doi: 10.7554/eLife.55911 (PMC7581428; doi:10.7554/eLife.55911)
Supplement: Source code 1. [file elife-55911-code1.zip › Pathways/HttQ111atHdac2KOvsHttWTatHdac2WT_fdr_down_0.05.FuncAnnotChart.tsv]

Category	Term	Count	%	PValue	Genes	List Total	Pop Hits	Pop Total	Fold Enrichment	Bonferroni	Benjamini	FDR
GOTERM_CC_DIRECT	GO:0014069~postsynaptic density	69	5.36964980544747	3.409967553375263E-19	ENSMUSG00000027254, ENSMUSG00000019828, ENSMUSG00000022285, ENSMUSG00000022240, ENSMUSG00000067629, ENSMUSG00000028906, ENSMUSG00000046447, ENSMUSG00000018411, ENSMUSG00000001986, ENSMUSG00000047495, ENSMUSG00000038665, ENSMUSG00000020827, ENSMUSG00000030102, ENSMUSG00000058835, ENSMUSG00000018909, ENSMUSG00000051331, ENSMUSG00000053310, ENSMUSG00000059456, ENSMUSG00000026235, ENSMUSG00000007617,…	1186	237	13426	3.2958140329156613	2.335827774062055E-16	2.335827774062055E-16	2.2369387150141725E-14
GOTERM_CC_DIRECT	GO:0045202~synapse	101	7.8599221789883265	1.5649742438686765E-17	ENSMUSG00000053025, ENSMUSG00000028222, ENSMUSG00000020340, ENSMUSG00000061689, ENSMUSG00000046447, ENSMUSG00000069601, ENSMUSG00000045114, ENSMUSG00000062372, ENSMUSG00000047495, ENSMUSG00000051401, ENSMUSG00000038665, ENSMUSG00000052698, ENSMUSG00000030302, ENSMUSG00000058835, ENSMUSG00000050556, ENSMUSG00000007653, ENSMUSG00000011877, ENSMUSG00000041308, ENSMUSG00000053310, ENSMUSG00000025586,…	1186	468	13426	2.4430787967887464	1.0720073570500434E-14	5.360036785250217E-15	5.133115519889259E-13
GOTERM_CC_DIRECT	GO:0030425~dendrite	94	7.315175097276265	3.2292639275589155E-16	ENSMUSG00000052372, ENSMUSG00000079056, ENSMUSG00000056258, ENSMUSG00000031870, ENSMUSG00000005580, ENSMUSG00000028222, ENSMUSG00000019828, ENSMUSG00000027577, ENSMUSG00000022240, ENSMUSG00000002997, ENSMUSG00000061689, ENSMUSG00000041351, ENSMUSG00000021478, ENSMUSG00000046447, ENSMUSG00000047976, ENSMUSG00000069601, ENSMUSG00000018411, ENSMUSG00000001986, ENSMUSG00000063142, ENSMUSG00000037771,…	1186	435	13426	2.4462483766548426	2.2815083156046967E-13	7.37348596792619E-14	7.061323788262161E-12
GOTERM_CC_DIRECT	GO:0005886~plasma membrane	365	28.404669260700388	8.323723918825124E-15	ENSMUSG00000035954, ENSMUSG00000033774, ENSMUSG00000023050, ENSMUSG00000024143, ENSMUSG00000040860, ENSMUSG00000006711, ENSMUSG00000026447, ENSMUSG00000057182, ENSMUSG00000061689, ENSMUSG00000019464, ENSMUSG00000069601, ENSMUSG00000017167, ENSMUSG00000021559, ENSMUSG00000020900, ENSMUSG00000038780, ENSMUSG00000035152, ENSMUSG00000047495, ENSMUSG00000051401, ENSMUSG00000052852, ENSMUSG00000034863,…	1186	2897	13426	1.4262850270763323	5.703770789011742E-12	1.4254377210988025E-12	1.3650907226873204E-10
GOTERM_CC_DIRECT	GO:0045211~postsynaptic membrane	56	4.357976653696498	1.6877303801462693E-14	ENSMUSG00000052372, ENSMUSG00000019828, ENSMUSG00000027577, ENSMUSG00000042846, ENSMUSG00000046447, ENSMUSG00000041078, ENSMUSG00000069601, ENSMUSG00000001986, ENSMUSG00000063142, ENSMUSG00000047495, ENSMUSG00000051401, ENSMUSG00000020827, ENSMUSG00000050511, ENSMUSG00000058835, ENSMUSG00000050556, ENSMUSG00000007653, ENSMUSG00000035745, ENSMUSG00000018909, ENSMUSG00000032112, ENSMUSG00000026235,…	1186	203	13426	3.122870268070012	1.155964213239713E-11	2.3121906208003887E-12	2.2143022587519048E-10
GOTERM_CC_DIRECT	GO:0043197~dendritic spine	45	3.501945525291829	3.108836603000318E-14	ENSMUSG00000005089, ENSMUSG00000031870, ENSMUSG00000049583, ENSMUSG00000019828, ENSMUSG00000027296, ENSMUSG00000025372, ENSMUSG00000058013, ENSMUSG00000002997, ENSMUSG00000042429, ENSMUSG00000023017, ENSMUSG00000042700, ENSMUSG00000063887, ENSMUSG00000028525, ENSMUSG00000028943, ENSMUSG00000041556, ENSMUSG00000043079, ENSMUSG00000021478, ENSMUSG00000022623, ENSMUSG00000015143, ENSMUSG00000040385,…	1186	141	13426	3.612895123963977	2.1294077612310502E-11	3.549255121758697E-12	3.3989946859470146E-10
GOTERM_CC_DIRECT	GO:0030054~cell junction	114	8.8715953307393	2.699006089001254E-13	ENSMUSG00000034902, ENSMUSG00000053025, ENSMUSG00000022240, ENSMUSG00000020340, ENSMUSG00000028906, ENSMUSG00000046447, ENSMUSG00000015143, ENSMUSG00000069601, ENSMUSG00000045114, ENSMUSG00000062372, ENSMUSG00000047495, ENSMUSG00000051401, ENSMUSG00000052698, ENSMUSG00000030302, ENSMUSG00000058835, ENSMUSG00000050556, ENSMUSG00000007653, ENSMUSG00000028053, ENSMUSG00000041308, ENSMUSG00000053310,…	1186	639	13426	2.0196027203128835	1.8487822384116726E-10	2.6411702442369415E-11	2.5293542776926035E-9
GOTERM_CC_DIRECT	GO:0043025~neuronal cell body	93	7.237354085603114	6.85554151257192E-13	ENSMUSG00000056258, ENSMUSG00000028222, ENSMUSG00000019828, ENSMUSG00000027457, ENSMUSG00000029516, ENSMUSG00000027577, ENSMUSG00000002997, ENSMUSG00000027531, ENSMUSG00000022489, ENSMUSG00000057182, ENSMUSG00000061689, ENSMUSG00000041351, ENSMUSG00000021478, ENSMUSG00000046447, ENSMUSG00000047976, ENSMUSG00000040385, ENSMUSG00000039079, ENSMUSG00000001986, ENSMUSG00000020900, ENSMUSG00000063142,…	1186	483	13426	2.17970525698365	4.696104616286334E-10	5.870057420139706E-11	5.621544040308974E-9
GOTERM_CC_DIRECT	GO:0030424~axon	68	5.291828793774319	3.848199320591637E-10	ENSMUSG00000052372, ENSMUSG00000079056, ENSMUSG00000031870, ENSMUSG00000005580, ENSMUSG00000028222, ENSMUSG00000023050, ENSMUSG00000019828, ENSMUSG00000027531, ENSMUSG00000028785, ENSMUSG00000045318, ENSMUSG00000057182, ENSMUSG00000041351, ENSMUSG00000021478, ENSMUSG00000047976, ENSMUSG00000069601, ENSMUSG00000018411, ENSMUSG00000017167, ENSMUSG00000020900, ENSMUSG00000038780, ENSMUSG00000004936,…	1186	344	13426	2.237754421742029	2.6360163363214895E-7	2.9289072606725238E-8	2.8049097270090152E-6
GOTERM_CC_DIRECT	GO:0043204~perikaryon	34	2.6459143968871595	1.789541476243548E-8	ENSMUSG00000032323, ENSMUSG00000004110, ENSMUSG00000031870, ENSMUSG00000025576, ENSMUSG00000022240, ENSMUSG00000028785, ENSMUSG00000040724, ENSMUSG00000024122, ENSMUSG00000020366, ENSMUSG00000043079, ENSMUSG00000047976, ENSMUSG00000040385, ENSMUSG00000017740, ENSMUSG00000024008, ENSMUSG00000001986, ENSMUSG00000045573, ENSMUSG00000004936, ENSMUSG00000033998, ENSMUSG00000036745, ENSMUSG00000050556,…	1186	130	13426	2.960721234920223	1.2258284125765684E-5	1.2258359112268305E-6	1.1739392084157674E-4
GOTERM_CC_DIRECT	GO:0016020~membrane	594	46.22568093385214	1.9981505970065447E-8	ENSMUSG00000028982, ENSMUSG00000023050, ENSMUSG00000029713, ENSMUSG00000048234, ENSMUSG00000024143, ENSMUSG00000025354, ENSMUSG00000056091, ENSMUSG00000006711, ENSMUSG00000057182, ENSMUSG00000057060, ENSMUSG00000061689, ENSMUSG00000029838, ENSMUSG00000039630, ENSMUSG00000038780, ENSMUSG00000035152, ENSMUSG00000005506, ENSMUSG00000051401, ENSMUSG00000047495, ENSMUSG00000052852, ENSMUSG00000050796,…	1186	5697	13426	1.1803265586662723	1.3687238079262976E-5	1.2443028717722573E-6	1.1916243560329938E-4
GOTERM_BP_DIRECT	GO:0007626~locomotory behavior	27	2.1011673151750974	3.117789441009074E-8	ENSMUSG00000004110, ENSMUSG00000028222, ENSMUSG00000049583, ENSMUSG00000057880, ENSMUSG00000019828, ENSMUSG00000023033, ENSMUSG00000000552, ENSMUSG00000027577, ENSMUSG00000022489, ENSMUSG00000022840, ENSMUSG00000028943, ENSMUSG00000021478, ENSMUSG00000022623, ENSMUSG00000045573, ENSMUSG00000006818, ENSMUSG00000068696, ENSMUSG00000030302, ENSMUSG00000029104, ENSMUSG00000061313, ENSMUSG00000040037,…	1116	89	12524	3.404494382022472	1.1263938984884536E-4	7.310487189680742E-5	0.00727405619039662
GOTERM_BP_DIRECT	GO:0060291~long-term synaptic potentiation	19	1.4785992217898831	4.0478888093470336E-8	ENSMUSG00000034799, ENSMUSG00000030376, ENSMUSG00000057897, ENSMUSG00000029053, ENSMUSG00000059456, ENSMUSG00000052087, ENSMUSG00000063358, ENSMUSG00000041488, ENSMUSG00000063887, ENSMUSG00000021478, ENSMUSG00000022623, ENSMUSG00000042453, ENSMUSG00000029838, ENSMUSG00000030805, ENSMUSG00000020932, ENSMUSG00000030209, ENSMUSG00000060780, ENSMUSG00000037996, ENSMUSG00000032336	1116	47	12524	4.536643026004729	1.462395317318732E-4	7.310487189680742E-5	0.00727405619039662
GOTERM_BP_DIRECT	GO:0007612~learning	22	1.7120622568093387	7.163580351135791E-8	ENSMUSG00000053164, ENSMUSG00000030376, ENSMUSG00000039419, ENSMUSG00000049583, ENSMUSG00000052087, ENSMUSG00000022240, ENSMUSG00000002997, ENSMUSG00000063239, ENSMUSG00000029104, ENSMUSG00000021478, ENSMUSG00000026959, ENSMUSG00000022623, ENSMUSG00000017740, ENSMUSG00000020402, ENSMUSG00000042453, ENSMUSG00000025318, ENSMUSG00000029838, ENSMUSG00000022208, ENSMUSG00000030209, ENSMUSG00000039059,…	1116	64	12524	3.8576388888888884	2.587866763067437E-4	8.624950742767493E-5	0.008581969260660677
GOTERM_CC_DIRECT	GO:0008076~voltage-gated potassium channel complex	23	1.7898832684824901	7.282648997032925E-8	ENSMUSG00000036438, ENSMUSG00000038319, ENSMUSG00000039419, ENSMUSG00000079056, ENSMUSG00000056258, ENSMUSG00000058740, ENSMUSG00000040407, ENSMUSG00000028033, ENSMUSG00000028931, ENSMUSG00000061576, ENSMUSG00000060882, ENSMUSG00000040724, ENSMUSG00000001175, ENSMUSG00000057182, ENSMUSG00000047976, ENSMUSG00000027827, ENSMUSG00000041695, ENSMUSG00000017167, ENSMUSG00000096146, ENSMUSG00000063142,…	1186	70	13426	3.7195615514333897	4.988490313884153E-5	4.157178802472962E-6	3.9811814517113324E-4
GOTERM_BP_DIRECT	GO:0034765~regulation of ion transmembrane transport	30	2.3346303501945527	1.1948310660154432E-7	ENSMUSG00000004110, ENSMUSG00000079056, ENSMUSG00000056258, ENSMUSG00000019194, ENSMUSG00000023033, ENSMUSG00000040724, ENSMUSG00000024589, ENSMUSG00000000197, ENSMUSG00000020882, ENSMUSG00000047976, ENSMUSG00000041695, ENSMUSG00000019146, ENSMUSG00000063142, ENSMUSG00000046480, ENSMUSG00000037579, ENSMUSG00000050556, ENSMUSG00000038319, ENSMUSG00000051331, ENSMUSG00000028033, ENSMUSG00000028931,…	1116	113	12524	2.9793510324483776	4.315993242512972E-4	9.11582645974592E-5	0.00907039875313589
GOTERM_BP_DIRECT	GO:0019228~neuronal action potential	14	1.0894941634241244	1.2618807391674862E-7	ENSMUSG00000023033, ENSMUSG00000061576, ENSMUSG00000060882, ENSMUSG00000040724, ENSMUSG00000057182, ENSMUSG00000047976, ENSMUSG00000021478, ENSMUSG00000069601, ENSMUSG00000020524, ENSMUSG00000030739, ENSMUSG00000063142, ENSMUSG00000068696, ENSMUSG00000030525, ENSMUSG00000075318	1116	27	12524	5.818930041152264	4.5581362508173573E-4	9.11582645974592E-5	0.00907039875313589
GOTERM_CC_DIRECT	GO:0043198~dendritic shaft	21	1.634241245136187	1.298093004194384E-7	ENSMUSG00000005089, ENSMUSG00000032036, ENSMUSG00000051331, ENSMUSG00000049583, ENSMUSG00000007617, ENSMUSG00000002997, ENSMUSG00000028059, ENSMUSG00000063239, ENSMUSG00000067629, ENSMUSG00000020331, ENSMUSG00000063887, ENSMUSG00000023017, ENSMUSG00000021478, ENSMUSG00000017740, ENSMUSG00000022812, ENSMUSG00000020524, ENSMUSG00000001986, ENSMUSG00000022208, ENSMUSG00000034570, ENSMUSG00000030525,…	1186	61	13426	3.8971885107677	8.891542334832359E-5	6.839951599024255E-6	6.550377005780892E-4
KEGG_PATHWAY	mmu04720:Long-term potentiation	21	1.634241245136187	2.320112835230807E-7	ENSMUSG00000036438, ENSMUSG00000057897, ENSMUSG00000028161, ENSMUSG00000051331, ENSMUSG00000014956, ENSMUSG00000049583, ENSMUSG00000051177, ENSMUSG00000019828, ENSMUSG00000025499, ENSMUSG00000063358, ENSMUSG00000001175, ENSMUSG00000020431, ENSMUSG00000026959, ENSMUSG00000040385, ENSMUSG00000020524, ENSMUSG00000024617, ENSMUSG00000030209, ENSMUSG00000004936, ENSMUSG00000052889, ENSMUSG00000033953,…	480	61	5192	3.723770491803278	5.892913646021736E-5	5.0817229159734515E-5	0.004563586461795766
GOTERM_BP_DIRECT	GO:0048167~regulation of synaptic plasticity	17	1.3229571984435797	2.5110209856951796E-7	ENSMUSG00000032356, ENSMUSG00000028222, ENSMUSG00000027296, ENSMUSG00000025372, ENSMUSG00000022240, ENSMUSG00000042429, ENSMUSG00000025551, ENSMUSG00000029104, ENSMUSG00000067629, ENSMUSG00000020178, ENSMUSG00000042700, ENSMUSG00000026959, ENSMUSG00000022623, ENSMUSG00000020524, ENSMUSG00000022208, ENSMUSG00000030209, ENSMUSG00000030302	1116	42	12524	4.542328042328042	9.068205854728673E-4	1.5116346333884982E-4	0.015041015704314126
GOTERM_CC_DIRECT	GO:0043005~neuron projection	66	5.136186770428015	2.7359581017784765E-7	ENSMUSG00000033774, ENSMUSG00000056258, ENSMUSG00000031870, ENSMUSG00000053025, ENSMUSG00000028222, ENSMUSG00000059005, ENSMUSG00000019828, ENSMUSG00000048078, ENSMUSG00000027457, ENSMUSG00000022240, ENSMUSG00000020340, ENSMUSG00000059040, ENSMUSG00000046447, ENSMUSG00000069601, ENSMUSG00000018411, ENSMUSG00000040385, ENSMUSG00000020900, ENSMUSG00000037771, ENSMUSG00000050511, ENSMUSG00000058835,…	1186	387	13426	1.9306116579735153	1.8739559489655555E-4	1.338665214084469E-5	0.0012819917962619146
KEGG_PATHWAY	mmu04020:Calcium signaling pathway	36	2.8015564202334633	3.9856650321360405E-7	ENSMUSG00000031376, ENSMUSG00000004110, ENSMUSG00000028161, ENSMUSG00000016319, ENSMUSG00000005580, ENSMUSG00000049583, ENSMUSG00000019828, ENSMUSG00000027296, ENSMUSG00000022489, ENSMUSG00000021478, ENSMUSG00000019464, ENSMUSG00000020402, ENSMUSG00000039079, ENSMUSG00000030525, ENSMUSG00000019943, ENSMUSG00000030302, ENSMUSG00000033953, ENSMUSG00000030102, ENSMUSG00000036438, ENSMUSG00000030376,…	480	156	5192	2.496153846153846	1.0123078781698602E-4	5.0817229159734515E-5	0.004563586461795766
GOTERM_MF_DIRECT	GO:0005516~calmodulin binding	37	2.8793774319066148	5.892951233237122E-7	ENSMUSG00000056258, ENSMUSG00000028161, ENSMUSG00000030000, ENSMUSG00000027296, ENSMUSG00000022489, ENSMUSG00000057182, ENSMUSG00000021676, ENSMUSG00000028906, ENSMUSG00000021559, ENSMUSG00000020900, ENSMUSG00000039474, ENSMUSG00000019943, ENSMUSG00000030302, ENSMUSG00000032503, ENSMUSG00000020908, ENSMUSG00000056755, ENSMUSG00000034799, ENSMUSG00000030376, ENSMUSG00000057897, ENSMUSG00000041308,…	1101	165	12046	2.4534280131010373	6.450702029137112E-4	3.237794909374874E-4	0.031993553351083226
GOTERM_MF_DIRECT	GO:0005244~voltage-gated ion channel activity	29	2.2568093385214008	5.913780656392464E-7	ENSMUSG00000004110, ENSMUSG00000079056, ENSMUSG00000056258, ENSMUSG00000019194, ENSMUSG00000023033, ENSMUSG00000040724, ENSMUSG00000000197, ENSMUSG00000020882, ENSMUSG00000047976, ENSMUSG00000041695, ENSMUSG00000019146, ENSMUSG00000063142, ENSMUSG00000046480, ENSMUSG00000037579, ENSMUSG00000050556, ENSMUSG00000038319, ENSMUSG00000051331, ENSMUSG00000028033, ENSMUSG00000028931, ENSMUSG00000024112,…	1101	112	12046	2.832927857791618	6.473495521478467E-4	3.237794909374874E-4	0.031993553351083226
KEGG_PATHWAY	mmu04080:Neuroactive ligand-receptor interaction	39	3.035019455252918	8.760480226902845E-7	ENSMUSG00000033774, ENSMUSG00000058756, ENSMUSG00000029211, ENSMUSG00000049583, ENSMUSG00000029054, ENSMUSG00000019828, ENSMUSG00000027577, ENSMUSG00000042429, ENSMUSG00000045318, ENSMUSG00000068037, ENSMUSG00000021478, ENSMUSG00000044288, ENSMUSG00000019464, ENSMUSG00000041078, ENSMUSG00000025812, ENSMUSG00000020524, ENSMUSG00000021779, ENSMUSG00000039079, ENSMUSG00000001986, ENSMUSG00000030209,…	480	182	5192	2.317857142857143	2.2249154031350749E-4	7.446408192867418E-5	0.006687166573202505
GOTERM_MF_DIRECT	GO:0005216~ion channel activity	32	2.490272373540856	1.3192953104962998E-6	ENSMUSG00000029211, ENSMUSG00000004110, ENSMUSG00000056258, ENSMUSG00000023033, ENSMUSG00000027577, ENSMUSG00000027994, ENSMUSG00000040724, ENSMUSG00000000197, ENSMUSG00000023017, ENSMUSG00000057182, ENSMUSG00000047976, ENSMUSG00000041078, ENSMUSG00000020524, ENSMUSG00000001986, ENSMUSG00000063142, ENSMUSG00000030209, ENSMUSG00000030525, ENSMUSG00000037579, ENSMUSG00000030102, ENSMUSG00000050556,…	1101	136	12046	2.5743441790885293	0.0014435863432455953	4.8154278833114944E-4	0.04758258419856655
GOTERM_BP_DIRECT	GO:0008542~visual learning	18	1.4007782101167316	3.204520817100674E-6	ENSMUSG00000035910, ENSMUSG00000004110, ENSMUSG00000051331, ENSMUSG00000027210, ENSMUSG00000052087, ENSMUSG00000002028, ENSMUSG00000029104, ENSMUSG00000061313, ENSMUSG00000067629, ENSMUSG00000021684, ENSMUSG00000022489, ENSMUSG00000046876, ENSMUSG00000021478, ENSMUSG00000026959, ENSMUSG00000036564, ENSMUSG00000032336, ENSMUSG00000031367, ENSMUSG00000032259	1116	55	12524	3.672727272727273	0.011511185695743942	0.001653532741623948	0.16452925452371175
GOTERM_BP_DIRECT	GO:0006811~ion transport	71	5.525291828793774	4.118467935357548E-6	ENSMUSG00000037418, ENSMUSG00000079056, ENSMUSG00000056258, ENSMUSG00000031791, ENSMUSG00000019194, ENSMUSG00000027577, ENSMUSG00000023017, ENSMUSG00000047976, ENSMUSG00000041078, ENSMUSG00000019146, ENSMUSG00000001986, ENSMUSG00000063142, ENSMUSG00000038023, ENSMUSG00000038267, ENSMUSG00000036565, ENSMUSG00000035112, ENSMUSG00000034145, ENSMUSG00000046480, ENSMUSG00000037579, ENSMUSG00000019943,…	1116	457	12524	1.7434962314612208	0.014769894346412404	0.0018594882728139328	0.18502217199593785
KEGG_PATHWAY	mmu04261:Adrenergic signaling in cardiomyocytes	29	2.2568093385214008	5.220673714907737E-6	ENSMUSG00000031376, ENSMUSG00000005580, ENSMUSG00000014956, ENSMUSG00000019194, ENSMUSG00000063889, ENSMUSG00000020882, ENSMUSG00000022840, ENSMUSG00000040385, ENSMUSG00000019146, ENSMUSG00000046480, ENSMUSG00000019943, ENSMUSG00000030302, ENSMUSG00000059409, ENSMUSG00000036438, ENSMUSG00000057897, ENSMUSG00000051331, ENSMUSG00000051177, ENSMUSG00000029120, ENSMUSG00000022052, ENSMUSG00000028854,…	480	124	5192	2.529704301075269	0.0013251757631510541	3.3281794932536827E-4	0.029888357017846798
GOTERM_BP_DIRECT	GO:0050885~neuromuscular process controlling balance	17	1.3229571984435797	6.644474970932514E-6	ENSMUSG00000057897, ENSMUSG00000009681, ENSMUSG00000008658, ENSMUSG00000021684, ENSMUSG00000022840, ENSMUSG00000022623, ENSMUSG00000014592, ENSMUSG00000017167, ENSMUSG00000025318, ENSMUSG00000020900, ENSMUSG00000063142, ENSMUSG00000022208, ENSMUSG00000068696, ENSMUSG00000034593, ENSMUSG00000030302, ENSMUSG00000017631, ENSMUSG00000031367	1116	52	12524	3.6688034188034186	0.023720702295170204	0.002563284732256949	0.2550510888076266
GOTERM_BP_DIRECT	GO:0007212~dopamine receptor signaling pathway	9	0.7003891050583658	7.09658010037915E-6	ENSMUSG00000021478, ENSMUSG00000020599, ENSMUSG00000031748, ENSMUSG00000035397, ENSMUSG00000020297, ENSMUSG00000029104, ENSMUSG00000007656, ENSMUSG00000032259, ENSMUSG00000025468	1116	14	12524	7.214285714285714	0.025314120612441204	0.002563284732256949	0.2550510888076266
KEGG_PATHWAY	mmu04921:Oxytocin signaling pathway	30	2.3346303501945527	8.63647080773428E-6	ENSMUSG00000009406, ENSMUSG00000028161, ENSMUSG00000005580, ENSMUSG00000014956, ENSMUSG00000025499, ENSMUSG00000020882, ENSMUSG00000022840, ENSMUSG00000040385, ENSMUSG00000041695, ENSMUSG00000019146, ENSMUSG00000004936, ENSMUSG00000033953, ENSMUSG00000030102, ENSMUSG00000036438, ENSMUSG00000057897, ENSMUSG00000051331, ENSMUSG00000030592, ENSMUSG00000051177, ENSMUSG00000063358, ENSMUSG00000001175,…	480	134	5192	2.421641791044776	0.002191268715666661	4.404600111944483E-4	0.039555036299423
KEGG_PATHWAY	mmu05031:Amphetamine addiction	18	1.4007782101167316	1.0558082018698636E-5	ENSMUSG00000035745, ENSMUSG00000036438, ENSMUSG00000057897, ENSMUSG00000028161, ENSMUSG00000051331, ENSMUSG00000014956, ENSMUSG00000027104, ENSMUSG00000001175, ENSMUSG00000022840, ENSMUSG00000021478, ENSMUSG00000026959, ENSMUSG00000040385, ENSMUSG00000020524, ENSMUSG00000001986, ENSMUSG00000024617, ENSMUSG00000030209, ENSMUSG00000052889, ENSMUSG00000033953	480	58	5192	3.356896551724138	0.002678174265163702	4.4871848579469204E-4	0.04029667970469979
GOTERM_BP_DIRECT	GO:0035556~intracellular signal transduction	57	4.43579766536965	1.1403019334487464E-5	ENSMUSG00000035910, ENSMUSG00000055322, ENSMUSG00000005580, ENSMUSG00000027692, ENSMUSG00000041997, ENSMUSG00000029516, ENSMUSG00000021990, ENSMUSG00000022840, ENSMUSG00000045038, ENSMUSG00000020027, ENSMUSG00000021559, ENSMUSG00000038665, ENSMUSG00000020827, ENSMUSG00000031833, ENSMUSG00000035112, ENSMUSG00000039954, ENSMUSG00000032356, ENSMUSG00000053310, ENSMUSG00000051177, ENSMUSG00000031382,…	1116	351	12524	1.822412155745489	0.040362186924856935	0.0037443368941971564	0.372567740801345
GOTERM_MF_DIRECT	GO:0005249~voltage-gated potassium channel activity	18	1.4007782101167316	1.2920668120014427E-5	ENSMUSG00000038319, ENSMUSG00000056258, ENSMUSG00000058740, ENSMUSG00000028033, ENSMUSG00000028931, ENSMUSG00000060882, ENSMUSG00000040724, ENSMUSG00000020331, ENSMUSG00000057182, ENSMUSG00000047976, ENSMUSG00000027827, ENSMUSG00000096146, ENSMUSG00000063142, ENSMUSG00000035355, ENSMUSG00000037579, ENSMUSG00000016346, ENSMUSG00000075318, ENSMUSG00000050556	1101	59	12046	3.3379208423774998	0.014048607235570443	0.0035370328978539495	0.3495040726463903
GOTERM_BP_DIRECT	GO:0030534~adult behavior	13	1.0116731517509727	1.4150605379042274E-5	ENSMUSG00000005089, ENSMUSG00000039419, ENSMUSG00000055471, ENSMUSG00000040721, ENSMUSG00000067889, ENSMUSG00000022623, ENSMUSG00000020308, ENSMUSG00000051510, ENSMUSG00000056755, ENSMUSG00000066392, ENSMUSG00000031755, ENSMUSG00000032259, ENSMUSG00000011751	1116	33	12524	4.420875420875421	0.04984153113841083	0.004259332219091724	0.42381063110231604
KEGG_PATHWAY	mmu04728:Dopaminergic synapse	27	2.1011673151750974	1.5429425200385878E-5	ENSMUSG00000028161, ENSMUSG00000014956, ENSMUSG00000029713, ENSMUSG00000022840, ENSMUSG00000020366, ENSMUSG00000021478, ENSMUSG00000040385, ENSMUSG00000020524, ENSMUSG00000001986, ENSMUSG00000030209, ENSMUSG00000059409, ENSMUSG00000030102, ENSMUSG00000036438, ENSMUSG00000057897, ENSMUSG00000051331, ENSMUSG00000051177, ENSMUSG00000029120, ENSMUSG00000022052, ENSMUSG00000027104, ENSMUSG00000041769,…	480	117	5192	2.496153846153846	0.003911434569412009	5.620719180140571E-4	0.05047626244126238
GOTERM_CC_DIRECT	GO:0042995~cell projection	89	6.926070038910506	2.3996475362762796E-5	ENSMUSG00000035910, ENSMUSG00000052372, ENSMUSG00000033257, ENSMUSG00000034902, ENSMUSG00000048078, ENSMUSG00000026885, ENSMUSG00000022240, ENSMUSG00000021990, ENSMUSG00000025876, ENSMUSG00000029359, ENSMUSG00000022840, ENSMUSG00000028943, ENSMUSG00000047976, ENSMUSG00000015143, ENSMUSG00000069601, ENSMUSG00000018411, ENSMUSG00000020900, ENSMUSG00000020308, ENSMUSG00000000416, ENSMUSG00000020827,…	1186	647	13426	1.5572117777992083	0.0163034197142663	0.0010958390415661675	0.10494458558648262
GOTERM_CC_DIRECT	GO:0005737~cytoplasm	570	44.3579766536965	2.6596309585245E-5	ENSMUSG00000023050, ENSMUSG00000059005, ENSMUSG00000042807, ENSMUSG00000028980, ENSMUSG00000029713, ENSMUSG00000026202, ENSMUSG00000023055, ENSMUSG00000024143, ENSMUSG00000027531, ENSMUSG00000040860, ENSMUSG00000057182, ENSMUSG00000029838, ENSMUSG00000039630, ENSMUSG00000020900, ENSMUSG00000038780, ENSMUSG00000005506, ENSMUSG00000038665, ENSMUSG00000052852, ENSMUSG00000034066, ENSMUSG00000020908,…	1186	5694	13426	1.1332333493852587	0.018053756856272307	0.0011386545041183016	0.1090448692995045
GOTERM_BP_DIRECT	GO:0006816~calcium ion transport	26	2.0233463035019454	3.359891640903545E-5	ENSMUSG00000004110, ENSMUSG00000028161, ENSMUSG00000027577, ENSMUSG00000027994, ENSMUSG00000000197, ENSMUSG00000020882, ENSMUSG00000023017, ENSMUSG00000041771, ENSMUSG00000019146, ENSMUSG00000030209, ENSMUSG00000030525, ENSMUSG00000019943, ENSMUSG00000030302, ENSMUSG00000037996, ENSMUSG00000030102, ENSMUSG00000030376, ENSMUSG00000057897, ENSMUSG00000051331, ENSMUSG00000030592, ENSMUSG00000024112,…	1116	118	12524	2.472693032015066	0.11431588772106094	0.009335329697648926	0.9288808121082568
KEGG_PATHWAY	mmu04724:Glutamatergic synapse	24	1.867704280155642	5.186706938474641E-5	ENSMUSG00000035745, ENSMUSG00000005089, ENSMUSG00000028161, ENSMUSG00000005580, ENSMUSG00000051331, ENSMUSG00000049583, ENSMUSG00000051177, ENSMUSG00000019828, ENSMUSG00000029713, ENSMUSG00000007617, ENSMUSG00000063358, ENSMUSG00000063239, ENSMUSG00000020431, ENSMUSG00000022840, ENSMUSG00000026959, ENSMUSG00000022623, ENSMUSG00000020524, ENSMUSG00000001986, ENSMUSG00000030209, ENSMUSG00000031748,…	480	104	5192	2.496153846153846	0.013088172412125343	0.0016532628366387918	0.14846948611383662
GOTERM_BP_DIRECT	GO:0006813~potassium ion transport	24	1.867704280155642	5.393546430535273E-5	ENSMUSG00000038319, ENSMUSG00000079056, ENSMUSG00000056258, ENSMUSG00000058740, ENSMUSG00000031791, ENSMUSG00000028033, ENSMUSG00000057123, ENSMUSG00000028931, ENSMUSG00000060882, ENSMUSG00000040724, ENSMUSG00000026812, ENSMUSG00000020331, ENSMUSG00000044216, ENSMUSG00000047976, ENSMUSG00000027827, ENSMUSG00000017740, ENSMUSG00000041771, ENSMUSG00000041695, ENSMUSG00000096146, ENSMUSG00000063142,…	1116	107	12524	2.517133956386293	0.17706173057694286	0.013915349790781004	1.384600419381698
KEGG_PATHWAY	mmu04723:Retrograde endocannabinoid signaling	22	1.7120622568093387	6.721146239772443E-5	ENSMUSG00000007653, ENSMUSG00000035735, ENSMUSG00000029211, ENSMUSG00000010803, ENSMUSG00000005580, ENSMUSG00000051331, ENSMUSG00000049583, ENSMUSG00000051177, ENSMUSG00000019828, ENSMUSG00000029054, ENSMUSG00000029713, ENSMUSG00000063358, ENSMUSG00000020431, ENSMUSG00000022840, ENSMUSG00000020366, ENSMUSG00000044288, ENSMUSG00000020524, ENSMUSG00000001986, ENSMUSG00000037771, ENSMUSG00000031748,…	480	92	5192	2.5865942028985502	0.016927379516871954	0.0019043247679355255	0.1710158321008766
GOTERM_BP_DIRECT	GO:1900273~positive regulation of long-term synaptic potentiation	9	0.7003891050583658	7.472569482773459E-5	ENSMUSG00000021478, ENSMUSG00000022623, ENSMUSG00000042453, ENSMUSG00000053310, ENSMUSG00000030209, ENSMUSG00000030854, ENSMUSG00000032336, ENSMUSG00000032259, ENSMUSG00000003575	1116	18	12524	5.611111111111111	0.2366159431467616	0.016876416529451908	1.6792314785949656
GOTERM_BP_DIRECT	GO:0019233~sensory perception of pain	17	1.3229571984435797	7.475710533533514E-5	ENSMUSG00000004110, ENSMUSG00000079056, ENSMUSG00000022270, ENSMUSG00000019828, ENSMUSG00000024112, ENSMUSG00000027577, ENSMUSG00000063358, ENSMUSG00000060882, ENSMUSG00000040724, ENSMUSG00000020681, ENSMUSG00000057182, ENSMUSG00000026959, ENSMUSG00000044288, ENSMUSG00000045573, ENSMUSG00000037251, ENSMUSG00000025905, ENSMUSG00000050511	1116	62	12524	3.0770609318996414	0.23670257823430252	0.016876416529451908	1.6792314785949656
KEGG_PATHWAY	mmu04713:Circadian entrainment	21	1.634241245136187	7.560038861217848E-5	ENSMUSG00000036438, ENSMUSG00000057897, ENSMUSG00000005580, ENSMUSG00000051331, ENSMUSG00000051177, ENSMUSG00000030592, ENSMUSG00000029713, ENSMUSG00000024112, ENSMUSG00000063358, ENSMUSG00000001175, ENSMUSG00000020431, ENSMUSG00000022840, ENSMUSG00000026959, ENSMUSG00000020524, ENSMUSG00000001986, ENSMUSG00000024617, ENSMUSG00000030209, ENSMUSG00000031748, ENSMUSG00000052889, ENSMUSG00000055866,…	480	86	5192	2.6412790697674415	0.019020017282741164	0.0019278099096105513	0.1731248899218887
GOTERM_BP_DIRECT	GO:0071805~potassium ion transmembrane transport	19	1.4785992217898831	9.205522925199789E-5	ENSMUSG00000038319, ENSMUSG00000079056, ENSMUSG00000056258, ENSMUSG00000058740, ENSMUSG00000031791, ENSMUSG00000028033, ENSMUSG00000028854, ENSMUSG00000060882, ENSMUSG00000040724, ENSMUSG00000000197, ENSMUSG00000020331, ENSMUSG00000047976, ENSMUSG00000041695, ENSMUSG00000096146, ENSMUSG00000063142, ENSMUSG00000037579, ENSMUSG00000033998, ENSMUSG00000016346, ENSMUSG00000050556	1116	76	12524	2.805555555555556	0.2829508224557048	0.019559028709306845	1.9461558466569435
GOTERM_CC_DIRECT	GO:0042734~presynaptic membrane	18	1.4007782101167316	9.258250058021105E-5	ENSMUSG00000034799, ENSMUSG00000005089, ENSMUSG00000019828, ENSMUSG00000027457, ENSMUSG00000042429, ENSMUSG00000040724, ENSMUSG00000063239, ENSMUSG00000041488, ENSMUSG00000020178, ENSMUSG00000047976, ENSMUSG00000024617, ENSMUSG00000030209, ENSMUSG00000051401, ENSMUSG00000030525, ENSMUSG00000013033, ENSMUSG00000056755, ENSMUSG00000066392, ENSMUSG00000032336	1186	70	13426	2.9109612141652614	0.061452628832061484	0.003730530170437916	0.35725953165069674
KEGG_PATHWAY	mmu04022:cGMP-PKG signaling pathway	28	2.178988326848249	1.0068377252975588E-4	ENSMUSG00000031376, ENSMUSG00000028161, ENSMUSG00000016319, ENSMUSG00000005580, ENSMUSG00000014956, ENSMUSG00000042429, ENSMUSG00000045318, ENSMUSG00000022840, ENSMUSG00000045038, ENSMUSG00000040385, ENSMUSG00000020402, ENSMUSG00000063142, ENSMUSG00000004936, ENSMUSG00000019943, ENSMUSG00000030302, ENSMUSG00000050511, ENSMUSG00000033953, ENSMUSG00000030102, ENSMUSG00000036438, ENSMUSG00000030376,…	480	137	5192	2.210705596107056	0.025250696572441056	0.002334032908644341	0.20960530826649176
KEGG_PATHWAY	mmu04725:Cholinergic synapse	23	1.7898832684824901	1.3044795850799068E-4	ENSMUSG00000032773, ENSMUSG00000057897, ENSMUSG00000056258, ENSMUSG00000005580, ENSMUSG00000051331, ENSMUSG00000051177, ENSMUSG00000028033, ENSMUSG00000029713, ENSMUSG00000025499, ENSMUSG00000027577, ENSMUSG00000063358, ENSMUSG00000020431, ENSMUSG00000022840, ENSMUSG00000044216, ENSMUSG00000041695, ENSMUSG00000074939, ENSMUSG00000024617, ENSMUSG00000004936, ENSMUSG00000031748, ENSMUSG00000030525,…	480	103	5192	2.41537216828479	0.032592961339180326	0.002772019118294802	0.2489381874860822
GOTERM_MF_DIRECT	GO:0044325~ion channel binding	24	1.867704280155642	1.4325800999594965E-4	ENSMUSG00000018909, ENSMUSG00000036438, ENSMUSG00000079056, ENSMUSG00000056258, ENSMUSG00000058498, ENSMUSG00000051331, ENSMUSG00000028931, ENSMUSG00000007617, ENSMUSG00000024589, ENSMUSG00000001175, ENSMUSG00000029104, ENSMUSG00000022841, ENSMUSG00000028525, ENSMUSG00000027827, ENSMUSG00000024855, ENSMUSG00000015143, ENSMUSG00000069601, ENSMUSG00000020402, ENSMUSG00000096146, ENSMUSG00000032827,…	1101	111	12046	2.365613569973243	0.14519230911274827	0.03137350418911297	3.1001033363123507
GOTERM_BP_DIRECT	GO:0008306~associative learning	11	0.8560311284046693	1.7193823840479748E-4	ENSMUSG00000021478, ENSMUSG00000026959, ENSMUSG00000042453, ENSMUSG00000053310, ENSMUSG00000030209, ENSMUSG00000024883, ENSMUSG00000030525, ENSMUSG00000029104, ENSMUSG00000056755, ENSMUSG00000032259, ENSMUSG00000023017	1116	30	12524	4.114814814814815	0.4627363123833257	0.033916633703575685	3.374761393428876
GOTERM_BP_DIRECT	GO:0070588~calcium ion transmembrane transport	18	1.4007782101167316	1.784097564695288E-4	ENSMUSG00000035745, ENSMUSG00000030376, ENSMUSG00000004110, ENSMUSG00000051331, ENSMUSG00000030592, ENSMUSG00000024112, ENSMUSG00000000197, ENSMUSG00000020882, ENSMUSG00000023017, ENSMUSG00000019146, ENSMUSG00000026819, ENSMUSG00000066189, ENSMUSG00000057914, ENSMUSG00000019943, ENSMUSG00000030302, ENSMUSG00000017412, ENSMUSG00000037996, ENSMUSG00000030102	1116	73	12524	2.767123287671233	0.47515482147754884	0.033916633703575685	3.374761393428876
GOTERM_CC_DIRECT	GO:0060076~excitatory synapse	12	0.933852140077821	1.8310047503881615E-4	ENSMUSG00000034799, ENSMUSG00000026959, ENSMUSG00000022623, ENSMUSG00000059974, ENSMUSG00000020524, ENSMUSG00000049939, ENSMUSG00000060780, ENSMUSG00000038665, ENSMUSG00000007617, ENSMUSG00000063887, ENSMUSG00000032589, ENSMUSG00000028525	1186	36	13426	3.773468240584598	0.11788717299689089	0.006935847810011094	0.6642213377178507
GOTERM_MF_DIRECT	GO:0019901~protein kinase binding	60	4.669260700389105	1.8846172398736725E-4	ENSMUSG00000056258, ENSMUSG00000027490, ENSMUSG00000023050, ENSMUSG00000022285, ENSMUSG00000002997, ENSMUSG00000060279, ENSMUSG00000067629, ENSMUSG00000023932, ENSMUSG00000024824, ENSMUSG00000045038, ENSMUSG00000046447, ENSMUSG00000021115, ENSMUSG00000018411, ENSMUSG00000004936, ENSMUSG00000050310, ENSMUSG00000032356, ENSMUSG00000028212, ENSMUSG00000026797, ENSMUSG00000025422, ENSMUSG00000063358,…	1101	404	12046	1.624895459573205	0.18648021860717023	0.03439426462769452	3.3985930892388563
GOTERM_CC_DIRECT	GO:0043679~axon terminus	18	1.4007782101167316	1.9238118013169457E-4	ENSMUSG00000032773, ENSMUSG00000031870, ENSMUSG00000079056, ENSMUSG00000009406, ENSMUSG00000026235, ENSMUSG00000028931, ENSMUSG00000040724, ENSMUSG00000045318, ENSMUSG00000047976, ENSMUSG00000021478, ENSMUSG00000040276, ENSMUSG00000045573, ENSMUSG00000025905, ENSMUSG00000038665, ENSMUSG00000056755, ENSMUSG00000025190, ENSMUSG00000032259, ENSMUSG00000050511	1186	74	13426	2.7536119593455175	0.12347827260862065	0.006935847810011094	0.6642213377178507
KEGG_PATHWAY	mmu05033:Nicotine addiction	12	0.933852140077821	1.9699506390437435E-4	ENSMUSG00000007653, ENSMUSG00000035745, ENSMUSG00000026959, ENSMUSG00000029211, ENSMUSG00000020524, ENSMUSG00000001986, ENSMUSG00000010803, ENSMUSG00000029054, ENSMUSG00000030209, ENSMUSG00000037771, ENSMUSG00000027577, ENSMUSG00000030525	480	35	5192	3.7085714285714286	0.04881021751627912	0.003864133945816574	0.34701438180078253
GOTERM_BP_DIRECT	GO:0042391~regulation of membrane potential	19	1.4785992217898831	2.189767220785019E-4	ENSMUSG00000038319, ENSMUSG00000029015, ENSMUSG00000024112, ENSMUSG00000027577, ENSMUSG00000061576, ENSMUSG00000024589, ENSMUSG00000020331, ENSMUSG00000023017, ENSMUSG00000047976, ENSMUSG00000026959, ENSMUSG00000019146, ENSMUSG00000040441, ENSMUSG00000096146, ENSMUSG00000063142, ENSMUSG00000030525, ENSMUSG00000035355, ENSMUSG00000037579, ENSMUSG00000017412, ENSMUSG00000032216	1116	81	12524	2.6323731138545954	0.5467219444520126	0.039547196007377446	3.9350116957506787
GOTERM_CC_DIRECT	GO:0032279~asymmetric synapse	8	0.622568093385214	2.2966594679991084E-4	ENSMUSG00000032773, ENSMUSG00000020524, ENSMUSG00000001986, ENSMUSG00000042429, ENSMUSG00000030525, ENSMUSG00000046182, ENSMUSG00000056755, ENSMUSG00000020178	1186	16	13426	5.660202360876896	0.14558584350549308	0.007866058677896946	0.7533043055037075
KEGG_PATHWAY	mmu04070:Phosphatidylinositol signaling system	21	1.634241245136187	2.3801150259796292E-4	ENSMUSG00000036438, ENSMUSG00000034902, ENSMUSG00000051177, ENSMUSG00000029330, ENSMUSG00000027296, ENSMUSG00000028126, ENSMUSG00000027531, ENSMUSG00000026113, ENSMUSG00000021385, ENSMUSG00000001175, ENSMUSG00000026447, ENSMUSG00000041720, ENSMUSG00000036095, ENSMUSG00000025417, ENSMUSG00000039431, ENSMUSG00000034570, ENSMUSG00000038665, ENSMUSG00000052889, ENSMUSG00000018547, ENSMUSG00000030102,…	480	93	5192	2.44247311827957	0.05867057154260924	0.004335209511605753	0.3893188149638108
GOTERM_BP_DIRECT	GO:0007268~chemical synaptic transmission	26	2.0233463035019454	2.546194512754124E-4	ENSMUSG00000033774, ENSMUSG00000053025, ENSMUSG00000049583, ENSMUSG00000029054, ENSMUSG00000025551, ENSMUSG00000020882, ENSMUSG00000017740, ENSMUSG00000020402, ENSMUSG00000020524, ENSMUSG00000045573, ENSMUSG00000063142, ENSMUSG00000030209, ENSMUSG00000020308, ENSMUSG00000020827, ENSMUSG00000066392, ENSMUSG00000056755, ENSMUSG00000050511, ENSMUSG00000034799, ENSMUSG00000051331, ENSMUSG00000049511,…	1116	133	12524	2.1938178780284043	0.601503759394967	0.043794545619370934	4.357630037542058
KEGG_PATHWAY	mmu04912:GnRH signaling pathway	18	1.4007782101167316	3.598187781068892E-4	ENSMUSG00000036438, ENSMUSG00000057897, ENSMUSG00000009406, ENSMUSG00000005580, ENSMUSG00000051331, ENSMUSG00000051177, ENSMUSG00000059456, ENSMUSG00000024486, ENSMUSG00000025499, ENSMUSG00000063358, ENSMUSG00000001175, ENSMUSG00000020431, ENSMUSG00000022840, ENSMUSG00000020366, ENSMUSG00000024617, ENSMUSG00000004936, ENSMUSG00000052889, ENSMUSG00000030102	480	75	5192	2.596	0.08735692949182583	0.006116919227817117	0.5493233345765176
KEGG_PATHWAY	mmu04024:cAMP signaling pathway	31	2.4124513618677046	4.5584029450490934E-4	ENSMUSG00000031376, ENSMUSG00000005580, ENSMUSG00000014956, ENSMUSG00000042429, ENSMUSG00000022840, ENSMUSG00000028525, ENSMUSG00000020366, ENSMUSG00000021478, ENSMUSG00000040385, ENSMUSG00000020524, ENSMUSG00000001986, ENSMUSG00000030209, ENSMUSG00000004936, ENSMUSG00000019943, ENSMUSG00000030302, ENSMUSG00000035745, ENSMUSG00000036438, ENSMUSG00000032773, ENSMUSG00000057897, ENSMUSG00000051331,…	480	173	5192	1.9382466281310213	0.10935542088948569	0.007239600563596976	0.6501445212014539
KEGG_PATHWAY	mmu04925:Aldosterone synthesis and secretion	17	1.3229571984435797	4.826400375731317E-4	ENSMUSG00000032323, ENSMUSG00000035735, ENSMUSG00000036438, ENSMUSG00000057897, ENSMUSG00000005580, ENSMUSG00000051331, ENSMUSG00000051177, ENSMUSG00000024112, ENSMUSG00000027104, ENSMUSG00000001175, ENSMUSG00000020431, ENSMUSG00000022840, ENSMUSG00000045038, ENSMUSG00000039145, ENSMUSG00000024617, ENSMUSG00000052889, ENSMUSG00000030102	480	70	5192	2.626904761904762	0.11540039725295359	0.007239600563596976	0.6501445212014539
GOTERM_BP_DIRECT	GO:0006469~negative regulation of protein kinase activity	18	1.4007782101167316	5.650978163709835E-4	ENSMUSG00000026181, ENSMUSG00000055067, ENSMUSG00000044813, ENSMUSG00000024122, ENSMUSG00000042846, ENSMUSG00000020178, ENSMUSG00000021478, ENSMUSG00000020027, ENSMUSG00000047787, ENSMUSG00000049939, ENSMUSG00000090223, ENSMUSG00000045287, ENSMUSG00000038485, ENSMUSG00000011096, ENSMUSG00000060780, ENSMUSG00000032715, ENSMUSG00000037104, ENSMUSG00000032578	1116	80	12524	2.525	0.870266834059873	0.09277878694236329	9.23164341835143
GOTERM_CC_DIRECT	GO:0043195~terminal bouton	20	1.556420233463035	6.338986086837474E-4	ENSMUSG00000034799, ENSMUSG00000006024, ENSMUSG00000053025, ENSMUSG00000026452, ENSMUSG00000028222, ENSMUSG00000026797, ENSMUSG00000042429, ENSMUSG00000063239, ENSMUSG00000022841, ENSMUSG00000026959, ENSMUSG00000000826, ENSMUSG00000025867, ENSMUSG00000040276, ENSMUSG00000047126, ENSMUSG00000001986, ENSMUSG00000063142, ENSMUSG00000004849, ENSMUSG00000030209, ENSMUSG00000033615, ENSMUSG00000056755	1186	96	13426	2.3584176503653738	0.3523198052256129	0.020620625313769795	1.9747635336982459
GOTERM_BP_DIRECT	GO:0009968~negative regulation of signal transduction	13	1.0116731517509727	6.469311677192013E-4	ENSMUSG00000018909, ENSMUSG00000052087, ENSMUSG00000020027, ENSMUSG00000042671, ENSMUSG00000020599, ENSMUSG00000022812, ENSMUSG00000038485, ENSMUSG00000038530, ENSMUSG00000020823, ENSMUSG00000002459, ENSMUSG00000021719, ENSMUSG00000037104, ENSMUSG00000032578	1116	47	12524	3.104018912529551	0.9034909691877528	0.1013434912476904	10.08384572381504
GOTERM_MF_DIRECT	GO:0005245~voltage-gated calcium channel activity	11	0.8560311284046693	6.599710730332534E-4	ENSMUSG00000052372, ENSMUSG00000004110, ENSMUSG00000019146, ENSMUSG00000051331, ENSMUSG00000030592, ENSMUSG00000066189, ENSMUSG00000024112, ENSMUSG00000057914, ENSMUSG00000017412, ENSMUSG00000056755, ENSMUSG00000020882	1101	34	12046	3.539723246246728	0.5146606296391176	0.10323833213877319	10.20126715745686
GOTERM_CC_DIRECT	GO:0030315~T-tubule	14	1.0894941634241244	6.622682582524606E-4	ENSMUSG00000051331, ENSMUSG00000030592, ENSMUSG00000028854, ENSMUSG00000019194, ENSMUSG00000060882, ENSMUSG00000020882, ENSMUSG00000024411, ENSMUSG00000069601, ENSMUSG00000047126, ENSMUSG00000041695, ENSMUSG00000069833, ENSMUSG00000096146, ENSMUSG00000032502, ENSMUSG00000075318	1186	54	13426	2.9349197426769096	0.36479280597146047	0.020620625313769795	1.9747635336982459
GOTERM_BP_DIRECT	GO:0006810~transport	175	13.618677042801556	6.733786793866472E-4	ENSMUSG00000056258, ENSMUSG00000028982, ENSMUSG00000053025, ENSMUSG00000027010, ENSMUSG00000019194, ENSMUSG00000025354, ENSMUSG00000026289, ENSMUSG00000020189, ENSMUSG00000057060, ENSMUSG00000020620, ENSMUSG00000025759, ENSMUSG00000035152, ENSMUSG00000038023, ENSMUSG00000020628, ENSMUSG00000038267, ENSMUSG00000079657, ENSMUSG00000037579, ENSMUSG00000030302, ENSMUSG00000031755, ENSMUSG00000050556,…	1116	1560	12524	1.258903133903134	0.9122915184918756	0.1013434912476904	10.08384572381504
GOTERM_CC_DIRECT	GO:0032590~dendrite membrane	9	0.7003891050583658	7.310483391020997E-4	ENSMUSG00000026959, ENSMUSG00000017740, ENSMUSG00000020524, ENSMUSG00000030161, ENSMUSG00000028785, ENSMUSG00000019943, ENSMUSG00000020331, ENSMUSG00000050511, ENSMUSG00000050556	1186	24	13426	4.245151770657673	0.3940460248479465	0.021493446601949417	2.0583505066976375
GOTERM_CC_DIRECT	GO:0033268~node of Ranvier	7	0.5447470817120622	7.53055063425965E-4	ENSMUSG00000069601, ENSMUSG00000056258, ENSMUSG00000023033, ENSMUSG00000019194, ENSMUSG00000016346, ENSMUSG00000075318, ENSMUSG00000011751	1186	14	13426	5.660202360876896	0.4031187192007498	0.021493446601949417	2.0583505066976375
GOTERM_BP_DIRECT	GO:0007605~sensory perception of sound	21	1.634241245136187	8.561279789842667E-4	ENSMUSG00000007653, ENSMUSG00000035910, ENSMUSG00000029015, ENSMUSG00000027254, ENSMUSG00000023033, ENSMUSG00000025246, ENSMUSG00000063856, ENSMUSG00000029821, ENSMUSG00000024411, ENSMUSG00000028943, ENSMUSG00000026825, ENSMUSG00000021779, ENSMUSG00000030739, ENSMUSG00000006818, ENSMUSG00000063142, ENSMUSG00000062372, ENSMUSG00000039474, ENSMUSG00000069581, ENSMUSG00000030302, ENSMUSG00000056755,…	1116	105	12524	2.2444444444444445	0.9547030341469067	0.12369337040364685	12.307695825877818
GOTERM_MF_DIRECT	GO:0008179~adenylate cyclase binding	7	0.5447470817120622	9.026955562510346E-4	ENSMUSG00000036438, ENSMUSG00000020524, ENSMUSG00000028656, ENSMUSG00000021373, ENSMUSG00000030525, ENSMUSG00000001175, ENSMUSG00000022840	1101	14	12046	5.4704813805631245	0.6280136199725039	0.12355645426186036	12.208957398295244
GOTERM_BP_DIRECT	GO:0086091~regulation of heart rate by cardiac conduction	9	0.7003891050583658	0.0010500762901500794	ENSMUSG00000038319, ENSMUSG00000041695, ENSMUSG00000051331, ENSMUSG00000040407, ENSMUSG00000057123, ENSMUSG00000019194, ENSMUSG00000057914, ENSMUSG00000046480, ENSMUSG00000001552	1116	25	12524	4.04	0.9775377462031019	0.14587982923161874	14.515285333843789
GOTERM_BP_DIRECT	GO:0043547~positive regulation of GTPase activity	22	1.7120622568093387	0.0011358332143505461	ENSMUSG00000032356, ENSMUSG00000036856, ENSMUSG00000029333, ENSMUSG00000041986, ENSMUSG00000027347, ENSMUSG00000025499, ENSMUSG00000031292, ENSMUSG00000028149, ENSMUSG00000027465, ENSMUSG00000041351, ENSMUSG00000042671, ENSMUSG00000020599, ENSMUSG00000022812, ENSMUSG00000020888, ENSMUSG00000038530, ENSMUSG00000004936, ENSMUSG00000032946, ENSMUSG00000031748, ENSMUSG00000037533, ENSMUSG00000031778,…	1116	115	12524	2.1468599033816425	0.9835280734155463	0.15139798752592173	15.064351250502844
KEGG_PATHWAY	mmu04721:Synaptic vesicle cycle	14	1.0894941634241244	0.0011562982415148	ENSMUSG00000034799, ENSMUSG00000006024, ENSMUSG00000026797, ENSMUSG00000060279, ENSMUSG00000041488, ENSMUSG00000022841, ENSMUSG00000020566, ENSMUSG00000026825, ENSMUSG00000025867, ENSMUSG00000047126, ENSMUSG00000037771, ENSMUSG00000035152, ENSMUSG00000038023, ENSMUSG00000033615	480	55	5192	2.7533333333333334	0.2546263827202976	0.016380891754792997	1.4710683183716065
GOTERM_BP_DIRECT	GO:0019226~transmission of nerve impulse	8	0.622568093385214	0.001194836407222001	ENSMUSG00000021478, ENSMUSG00000004110, ENSMUSG00000019146, ENSMUSG00000074939, ENSMUSG00000066189, ENSMUSG00000056755, ENSMUSG00000016346, ENSMUSG00000011751	1116	20	12524	4.488888888888889	0.9866937977300341	0.15139798752592173	15.064351250502844
GOTERM_BP_DIRECT	GO:0050877~neurological system process	7	0.5447470817120622	0.0012155430892169796	ENSMUSG00000004110, ENSMUSG00000019146, ENSMUSG00000096146, ENSMUSG00000039474, ENSMUSG00000027577, ENSMUSG00000017412, ENSMUSG00000056755	1116	15	12524	5.237037037037037	0.9876540663763177	0.15139798752592173	15.064351250502844
GOTERM_MF_DIRECT	GO:0051015~actin filament binding	23	1.7898832684824901	0.001293613975541372	ENSMUSG00000037815, ENSMUSG00000030000, ENSMUSG00000033066, ENSMUSG00000021061, ENSMUSG00000019261, ENSMUSG00000029621, ENSMUSG00000028328, ENSMUSG00000029106, ENSMUSG00000042700, ENSMUSG00000028943, ENSMUSG00000044700, ENSMUSG00000024236, ENSMUSG00000021676, ENSMUSG00000015143, ENSMUSG00000030739, ENSMUSG00000020900, ENSMUSG00000032827, ENSMUSG00000057914, ENSMUSG00000052698, ENSMUSG00000039103,…	1101	121	12046	2.0796871364124274	0.7576625980583765	0.1573897003575336	15.552114683730716
KEGG_PATHWAY	mmu05034:Alcoholism	22	1.7120622568093387	0.00130866907491291	ENSMUSG00000035745, ENSMUSG00000056895, ENSMUSG00000036438, ENSMUSG00000014956, ENSMUSG00000078851, ENSMUSG00000029713, ENSMUSG00000025499, ENSMUSG00000027104, ENSMUSG00000058385, ENSMUSG00000063358, ENSMUSG00000001175, ENSMUSG00000020178, ENSMUSG00000022840, ENSMUSG00000021478, ENSMUSG00000026959, ENSMUSG00000040385, ENSMUSG00000064288, ENSMUSG00000030209, ENSMUSG00000004936, ENSMUSG00000031748,…	480	113	5192	2.105899705014749	0.28295712115969074	0.017563716531725896	1.577290621868718
GOTERM_BP_DIRECT	GO:0051291~protein heterooligomerization	17	1.3229571984435797	0.0013979143001545472	ENSMUSG00000038319, ENSMUSG00000037815, ENSMUSG00000036707, ENSMUSG00000029053, ENSMUSG00000058013, ENSMUSG00000028931, ENSMUSG00000025499, ENSMUSG00000027577, ENSMUSG00000060882, ENSMUSG00000026812, ENSMUSG00000026942, ENSMUSG00000001552, ENSMUSG00000033916, ENSMUSG00000004936, ENSMUSG00000038677, ENSMUSG00000053119, ENSMUSG00000037316	1116	79	12524	2.4149085794655414	0.9936175156305789	0.16830888173860747	16.747013315851476
KEGG_PATHWAY	mmu05032:Morphine addiction	18	1.4007782101167316	0.001417410584355952	ENSMUSG00000007653, ENSMUSG00000018909, ENSMUSG00000029211, ENSMUSG00000010803, ENSMUSG00000005580, ENSMUSG00000029054, ENSMUSG00000029713, ENSMUSG00000042429, ENSMUSG00000021684, ENSMUSG00000022489, ENSMUSG00000020431, ENSMUSG00000022840, ENSMUSG00000028525, ENSMUSG00000021478, ENSMUSG00000023868, ENSMUSG00000037771, ENSMUSG00000031748, ENSMUSG00000052889	480	84	5192	2.317857142857143	0.30251737743716245	0.01807198495053839	1.6229351190875652
GOTERM_BP_DIRECT	GO:0007616~long-term memory	10	0.7782101167315175	0.001450296632975136	ENSMUSG00000026959, ENSMUSG00000024083, ENSMUSG00000038418, ENSMUSG00000042453, ENSMUSG00000020524, ENSMUSG00000028222, ENSMUSG00000029053, ENSMUSG00000052087, ENSMUSG00000032259, ENSMUSG00000020431	1116	32	12524	3.506944444444444	0.9947194505975298	0.16898294962278038	16.81408419004077
GOTERM_CC_DIRECT	GO:0034705~potassium channel complex	6	0.4669260700389105	0.0015596747901167104	ENSMUSG00000047976, ENSMUSG00000027827, ENSMUSG00000028931, ENSMUSG00000060882, ENSMUSG00000040724, ENSMUSG00000033998	1186	11	13426	6.174766211865705	0.6567208310005735	0.04273508924919786	4.092586649266248
KEGG_PATHWAY	mmu04916:Melanogenesis	18	1.4007782101167316	0.001624601112131019	ENSMUSG00000036856, ENSMUSG00000036438, ENSMUSG00000057897, ENSMUSG00000005580, ENSMUSG00000051177, ENSMUSG00000025499, ENSMUSG00000063358, ENSMUSG00000001175, ENSMUSG00000020431, ENSMUSG00000022840, ENSMUSG00000000782, ENSMUSG00000022996, ENSMUSG00000022812, ENSMUSG00000020888, ENSMUSG00000024617, ENSMUSG00000004936, ENSMUSG00000031748, ENSMUSG00000052889	480	85	5192	2.2905882352941176	0.33832728976679216	0.0197272992187338	1.771588831800016
GOTERM_MF_DIRECT	GO:0030507~spectrin binding	9	0.7003891050583658	0.001649482775187795	ENSMUSG00000034799, ENSMUSG00000028906, ENSMUSG00000069601, ENSMUSG00000029015, ENSMUSG00000030000, ENSMUSG00000030805, ENSMUSG00000022099, ENSMUSG00000029106, ENSMUSG00000011751	1101	26	12046	3.787256340389855	0.8359649104452522	0.17639284566395236	17.429868402593286
GOTERM_CC_DIRECT	GO:0032809~neuronal cell body membrane	9	0.7003891050583658	0.0017380752198132678	ENSMUSG00000042671, ENSMUSG00000047787, ENSMUSG00000060882, ENSMUSG00000028785, ENSMUSG00000040724, ENSMUSG00000019943, ENSMUSG00000030302, ENSMUSG00000025876, ENSMUSG00000050556	1186	27	13426	3.7734682405845983	0.6962703814913164	0.04579159713738802	4.385297477682706
GOTERM_BP_DIRECT	GO:1901385~regulation of voltage-gated calcium channel activity	5	0.38910505836575876	0.0017556447087112644	ENSMUSG00000069833, ENSMUSG00000057914, ENSMUSG00000017412, ENSMUSG00000032502, ENSMUSG00000020882	1116	7	12524	8.015873015873016	0.9982510138681977	0.19696462415923102	19.59830728760455
GOTERM_BP_DIRECT	GO:0035640~exploration behavior	7	0.5447470817120622	0.0017995106858401506	ENSMUSG00000022623, ENSMUSG00000025318, ENSMUSG00000057880, ENSMUSG00000060780, ENSMUSG00000027577, ENSMUSG00000002028, ENSMUSG00000030854	1116	16	12524	4.909722222222222	0.998507778028195	0.19696462415923102	19.59830728760455
GOTERM_CC_DIRECT	GO:0030426~growth cone	26	2.0233463035019454	0.0018818883241430238	ENSMUSG00000023050, ENSMUSG00000023277, ENSMUSG00000089837, ENSMUSG00000044288, ENSMUSG00000018411, ENSMUSG00000020900, ENSMUSG00000032827, ENSMUSG00000030525, ENSMUSG00000058835, ENSMUSG00000032356, ENSMUSG00000036438, ENSMUSG00000059456, ENSMUSG00000025586, ENSMUSG00000001175, ENSMUSG00000026812, ENSMUSG00000021288, ENSMUSG00000041488, ENSMUSG00000026259, ENSMUSG00000023800, ENSMUSG00000026959,…	1186	153	13426	1.9237289069646972	0.7248139847713836	0.04774420377918412	4.5722916319919396
GOTERM_CC_DIRECT	GO:0005938~cell cortex	23	1.7898832684824901	0.0019754060712157805	ENSMUSG00000029053, ENSMUSG00000059456, ENSMUSG00000030592, ENSMUSG00000020173, ENSMUSG00000026812, ENSMUSG00000025656, ENSMUSG00000041444, ENSMUSG00000026942, ENSMUSG00000006356, ENSMUSG00000025812, ENSMUSG00000044641, ENSMUSG00000020888, ENSMUSG00000020900, ENSMUSG00000002459, ENSMUSG00000000416, ENSMUSG00000004936, ENSMUSG00000035683, ENSMUSG00000045180, ENSMUSG00000035620, ENSMUSG00000056755,…	1186	129	13426	2.018366733335948	0.7419214892144852	0.04832689852795749	4.628094223991257
GOTERM_MF_DIRECT	GO:0005267~potassium channel activity	15	1.1673151750972763	0.002179846592275577	ENSMUSG00000038319, ENSMUSG00000079056, ENSMUSG00000056258, ENSMUSG00000058740, ENSMUSG00000031791, ENSMUSG00000028033, ENSMUSG00000060882, ENSMUSG00000040724, ENSMUSG00000020331, ENSMUSG00000047976, ENSMUSG00000063142, ENSMUSG00000037579, ENSMUSG00000033998, ENSMUSG00000016346, ENSMUSG00000050556	1101	66	12046	2.486582445710511	0.9083279164294975	0.17639284566395236	17.429868402593286
GOTERM_BP_DIRECT	GO:0007205~protein kinase C-activating G-protein coupled receptor signaling pathway	8	0.622568093385214	0.002244269222166447	ENSMUSG00000036095, ENSMUSG00000049583, ENSMUSG00000019828, ENSMUSG00000038665, ENSMUSG00000049511, ENSMUSG00000020178, ENSMUSG00000032578, ENSMUSG00000034731	1116	22	12524	4.080808080808081	0.9997017734766793	0.21908920082338396	21.799739417476243
GOTERM_BP_DIRECT	GO:0046579~positive regulation of Ras protein signal transduction	8	0.622568093385214	0.002244269222166447	ENSMUSG00000032356, ENSMUSG00000030134, ENSMUSG00000004936, ENSMUSG00000038665, ENSMUSG00000027347, ENSMUSG00000025499, ENSMUSG00000007656, ENSMUSG00000029711	1116	22	12524	4.080808080808081	0.9997017734766793	0.21908920082338396	21.799739417476243
GOTERM_BP_DIRECT	GO:0051968~positive regulation of synaptic transmission, glutamatergic	8	0.622568093385214	0.002244269222166447	ENSMUSG00000021478, ENSMUSG00000022623, ENSMUSG00000042453, ENSMUSG00000059456, ENSMUSG00000030898, ENSMUSG00000041115, ENSMUSG00000020178, ENSMUSG00000063887	1116	22	12524	4.080808080808081	0.9997017734766793	0.21908920082338396	21.799739417476243
GOTERM_BP_DIRECT	GO:0086010~membrane depolarization during action potential	8	0.622568093385214	0.002244269222166447	ENSMUSG00000038319, ENSMUSG00000004110, ENSMUSG00000051331, ENSMUSG00000023033, ENSMUSG00000024112, ENSMUSG00000000197, ENSMUSG00000075318, ENSMUSG00000057182	1116	22	12524	4.080808080808081	0.9997017734766793	0.21908920082338396	21.799739417476243
GOTERM_MF_DIRECT	GO:0004860~protein kinase inhibitor activity	12	0.933852140077821	0.002346716133079017	ENSMUSG00000046447, ENSMUSG00000020027, ENSMUSG00000047787, ENSMUSG00000045287, ENSMUSG00000049939, ENSMUSG00000038485, ENSMUSG00000060780, ENSMUSG00000032715, ENSMUSG00000037104, ENSMUSG00000042846, ENSMUSG00000029359, ENSMUSG00000032578	1101	46	12046	2.8541641985546735	0.9236688384321605	0.17639284566395236	17.429868402593286
GOTERM_MF_DIRECT	GO:0003779~actin binding	44	3.4241245136186773	0.0023569816020380906	ENSMUSG00000037736, ENSMUSG00000055322, ENSMUSG00000030000, ENSMUSG00000027254, ENSMUSG00000021373, ENSMUSG00000023277, ENSMUSG00000028785, ENSMUSG00000040860, ENSMUSG00000028328, ENSMUSG00000028943, ENSMUSG00000022565, ENSMUSG00000028906, ENSMUSG00000043079, ENSMUSG00000022623, ENSMUSG00000015143, ENSMUSG00000020900, ENSMUSG00000063142, ENSMUSG00000037196, ENSMUSG00000052698, ENSMUSG00000055805,…	1101	303	12046	1.5887866715826897	0.9245240489652101	0.17639284566395236	17.429868402593286
GOTERM_BP_DIRECT	GO:0048169~regulation of long-term neuronal synaptic plasticity	9	0.7003891050583658	0.0023726784189875994	ENSMUSG00000021478, ENSMUSG00000026959, ENSMUSG00000038418, ENSMUSG00000057897, ENSMUSG00000049583, ENSMUSG00000030209, ENSMUSG00000025499, ENSMUSG00000067629, ENSMUSG00000032259	1116	28	12524	3.607142857142857	0.9998126764309585	0.2254114125709472	22.428809988371658
GOTERM_BP_DIRECT	GO:0048511~rhythmic process	22	1.7120622568093387	0.0024338441556663736	ENSMUSG00000026077, ENSMUSG00000014956, ENSMUSG00000030180, ENSMUSG00000062115, ENSMUSG00000002028, ENSMUSG00000022124, ENSMUSG00000020572, ENSMUSG00000063889, ENSMUSG00000063887, ENSMUSG00000020431, ENSMUSG00000003575, ENSMUSG00000020366, ENSMUSG00000022389, ENSMUSG00000003949, ENSMUSG00000026959, ENSMUSG00000068742, ENSMUSG00000040385, ENSMUSG00000022812, ENSMUSG00000019256, ENSMUSG00000039630,…	1116	122	12524	2.02367941712204	0.9998498982721169	0.2254114125709472	22.428809988371658
GOTERM_CC_DIRECT	GO:0017146~NMDA selective glutamate receptor complex	6	0.4669260700389105	0.002480516597160144	ENSMUSG00000035745, ENSMUSG00000026959, ENSMUSG00000042388, ENSMUSG00000059456, ENSMUSG00000030209, ENSMUSG00000063887	1186	12	13426	5.660202360876896	0.817547378919315	0.05859151272602409	5.611099612886395
GOTERM_MF_DIRECT	GO:0048306~calcium-dependent protein binding	14	1.0894941634241244	0.002539226647431027	ENSMUSG00000040928, ENSMUSG00000036438, ENSMUSG00000079056, ENSMUSG00000028854, ENSMUSG00000063239, ENSMUSG00000029544, ENSMUSG00000001175, ENSMUSG00000027849, ENSMUSG00000025867, ENSMUSG00000066278, ENSMUSG00000039474, ENSMUSG00000034593, ENSMUSG00000056755, ENSMUSG00000059208	1101	60	12046	2.5528913109294584	0.9382084877731958	0.17639284566395236	17.429868402593286
GOTERM_MF_DIRECT	GO:0005198~structural molecule activity	18	1.4007782101167316	0.0025742207070122572	ENSMUSG00000037815, ENSMUSG00000030000, ENSMUSG00000041308, ENSMUSG00000035849, ENSMUSG00000040860, ENSMUSG00000027624, ENSMUSG00000029106, ENSMUSG00000001552, ENSMUSG00000038271, ENSMUSG00000028906, ENSMUSG00000051617, ENSMUSG00000047126, ENSMUSG00000020932, ENSMUSG00000044792, ENSMUSG00000063142, ENSMUSG00000034463, ENSMUSG00000050359, ENSMUSG00000030058	1101	89	12046	2.21277898539632	0.9405372957762134	0.17639284566395236	17.429868402593286
GOTERM_MF_DIRECT	GO:0048365~Rac GTPase binding	11	0.8560311284046693	0.002577429708331724	ENSMUSG00000035954, ENSMUSG00000033940, ENSMUSG00000004054, ENSMUSG00000021676, ENSMUSG00000027002, ENSMUSG00000020888, ENSMUSG00000027296, ENSMUSG00000031292, ENSMUSG00000028059, ENSMUSG00000055805, ENSMUSG00000038822	1101	40	12046	3.0087647593097184	0.9407464102101346	0.17639284566395236	17.429868402593286
KEGG_PATHWAY	mmu04924:Renin secretion	13	1.0116731517509727	0.00262470711562134	ENSMUSG00000036438, ENSMUSG00000028161, ENSMUSG00000051331, ENSMUSG00000051177, ENSMUSG00000042429, ENSMUSG00000020681, ENSMUSG00000001175, ENSMUSG00000022489, ENSMUSG00000022840, ENSMUSG00000041695, ENSMUSG00000063142, ENSMUSG00000033953, ENSMUSG00000030102	480	53	5192	2.6531446540880506	0.4870372535334969	0.030422741567429173	2.7320814976240313
GOTERM_CC_DIRECT	GO:0005891~voltage-gated calcium channel complex	8	0.622568093385214	0.0028398508494759493	ENSMUSG00000004110, ENSMUSG00000019146, ENSMUSG00000051331, ENSMUSG00000024112, ENSMUSG00000057914, ENSMUSG00000017412, ENSMUSG00000020882, ENSMUSG00000028525	1186	23	13426	3.9375320771317543	0.8574503972478053	0.06336053955950048	6.067812255625156
GOTERM_CC_DIRECT	GO:0030117~membrane coat	9	0.7003891050583658	0.0028674112793350584	ENSMUSG00000026825, ENSMUSG00000047126, ENSMUSG00000004849, ENSMUSG00000035152, ENSMUSG00000033916, ENSMUSG00000038467, ENSMUSG00000060279, ENSMUSG00000030058, ENSMUSG00000031367	1186	29	13426	3.513229051578764	0.8601238893926475	0.06336053955950048	6.067812255625156
GOTERM_BP_DIRECT	GO:0007165~signal transduction	92	7.1595330739299605	0.002918036315341748	ENSMUSG00000052372, ENSMUSG00000033774, ENSMUSG00000035835, ENSMUSG00000019828, ENSMUSG00000048078, ENSMUSG00000023055, ENSMUSG00000029713, ENSMUSG00000027577, ENSMUSG00000026640, ENSMUSG00000027531, ENSMUSG00000025876, ENSMUSG00000045318, ENSMUSG00000067629, ENSMUSG00000022489, ENSMUSG00000006235, ENSMUSG00000046922, ENSMUSG00000044667, ENSMUSG00000068037, ENSMUSG00000021478, ENSMUSG00000021676,…	1116	771	12524	1.3390978527165298	0.9999740224389388	0.2564117904923813	25.513399087198735
GOTERM_MF_DIRECT	GO:0005262~calcium channel activity	15	1.1673151750972763	0.0029233472409872217	ENSMUSG00000035745, ENSMUSG00000004110, ENSMUSG00000051331, ENSMUSG00000030592, ENSMUSG00000024112, ENSMUSG00000020882, ENSMUSG00000026959, ENSMUSG00000041771, ENSMUSG00000019146, ENSMUSG00000030209, ENSMUSG00000066189, ENSMUSG00000057914, ENSMUSG00000017412, ENSMUSG00000037996, ENSMUSG00000030102	1101	68	12046	2.413447667895496	0.959471639077287	0.18829795464005927	18.606245380871613
GOTERM_BP_DIRECT	GO:0046488~phosphatidylinositol metabolic process	8	0.622568093385214	0.002981532447585829	ENSMUSG00000021478, ENSMUSG00000025417, ENSMUSG00000034902, ENSMUSG00000051177, ENSMUSG00000029055, ENSMUSG00000028126, ENSMUSG00000032259, ENSMUSG00000018547	1116	23	12524	3.9033816425120773	0.9999793618173507	0.2564117904923813	25.513399087198735
GOTERM_BP_DIRECT	GO:0048168~regulation of neuronal synaptic plasticity	8	0.622568093385214	0.002981532447585829	ENSMUSG00000032356, ENSMUSG00000026959, ENSMUSG00000022812, ENSMUSG00000025318, ENSMUSG00000024617, ENSMUSG00000030209, ENSMUSG00000025586, ENSMUSG00000028833	1116	23	12524	3.9033816425120773	0.9999793618173507	0.2564117904923813	25.513399087198735
KEGG_PATHWAY	mmu00562:Inositol phosphate metabolism	15	1.1673151750972763	0.0030928002710603943	ENSMUSG00000034902, ENSMUSG00000051177, ENSMUSG00000027296, ENSMUSG00000029055, ENSMUSG00000028126, ENSMUSG00000027531, ENSMUSG00000026113, ENSMUSG00000021385, ENSMUSG00000026447, ENSMUSG00000041720, ENSMUSG00000023456, ENSMUSG00000025417, ENSMUSG00000039431, ENSMUSG00000034570, ENSMUSG00000018547	480	68	5192	2.386029411764706	0.5446953788274193	0.03428974213566959	3.079353313360132
GOTERM_MF_DIRECT	GO:0005096~GTPase activator activity	34	2.6459143968871595	0.0032397559451906527	ENSMUSG00000035954, ENSMUSG00000030583, ENSMUSG00000038807, ENSMUSG00000009681, ENSMUSG00000024883, ENSMUSG00000049744, ENSMUSG00000067629, ENSMUSG00000042700, ENSMUSG00000040247, ENSMUSG00000041351, ENSMUSG00000002459, ENSMUSG00000022829, ENSMUSG00000011877, ENSMUSG00000018909, ENSMUSG00000029101, ENSMUSG00000051177, ENSMUSG00000056486, ENSMUSG00000052087, ENSMUSG00000041986, ENSMUSG00000025422,…	1101	221	12046	1.6832250401732693	0.9713697598556958	0.19708515333243137	19.47453295942381
KEGG_PATHWAY	mmu04114:Oocyte meiosis	19	1.4785992217898831	0.003242716232851815	ENSMUSG00000036438, ENSMUSG00000057897, ENSMUSG00000031870, ENSMUSG00000028161, ENSMUSG00000028212, ENSMUSG00000005580, ENSMUSG00000014956, ENSMUSG00000022285, ENSMUSG00000025586, ENSMUSG00000063358, ENSMUSG00000001175, ENSMUSG00000020431, ENSMUSG00000022840, ENSMUSG00000040385, ENSMUSG00000024617, ENSMUSG00000004936, ENSMUSG00000059409, ENSMUSG00000033953, ENSMUSG00000030102	480	98	5192	2.097108843537415	0.5617598576397469	0.03445385997405054	3.0940917388461067
GOTERM_MF_DIRECT	GO:0005272~sodium channel activity	8	0.622568093385214	0.003442379215966539	ENSMUSG00000023033, ENSMUSG00000019194, ENSMUSG00000046480, ENSMUSG00000000197, ENSMUSG00000033998, ENSMUSG00000020331, ENSMUSG00000023017, ENSMUSG00000033007	1101	23	12046	3.805552264739565	0.9770837274777108	0.19838974955175578	19.60344374566208
GOTERM_CC_DIRECT	GO:0005829~cytosol	171	13.30739299610895	0.003542341336211337	ENSMUSG00000031112, ENSMUSG00000035954, ENSMUSG00000031870, ENSMUSG00000034902, ENSMUSG00000028222, ENSMUSG00000023050, ENSMUSG00000027254, ENSMUSG00000026289, ENSMUSG00000022124, ENSMUSG00000025876, ENSMUSG00000058392, ENSMUSG00000023456, ENSMUSG00000041556, ENSMUSG00000018411, ENSMUSG00000021559, ENSMUSG00000020900, ENSMUSG00000038780, ENSMUSG00000004936, ENSMUSG00000038665, ENSMUSG00000034066,…	1186	1587	13426	1.2197789586766847	0.9120346018028693	0.07582824422827393	7.261799739233241
GOTERM_CC_DIRECT	GO:0043194~axon initial segment	6	0.4669260700389105	0.0037402726729834327	ENSMUSG00000069601, ENSMUSG00000056258, ENSMUSG00000023033, ENSMUSG00000016346, ENSMUSG00000075318, ENSMUSG00000011751	1186	13	13426	5.224802179270982	0.9232260749267462	0.07763899336344399	7.435208707506461
GOTERM_BP_DIRECT	GO:0001975~response to amphetamine	9	0.7003891050583658	0.0038084139851357855	ENSMUSG00000021478, ENSMUSG00000026959, ENSMUSG00000036438, ENSMUSG00000028161, ENSMUSG00000003226, ENSMUSG00000001175, ENSMUSG00000032259, ENSMUSG00000020178, ENSMUSG00000022489	1116	30	12524	3.3666666666666667	0.999998970119673	0.3127377456311914	31.117925188219868
GOTERM_BP_DIRECT	GO:0021756~striatum development	6	0.4669260700389105	0.003883382948316754	ENSMUSG00000021478, ENSMUSG00000039419, ENSMUSG00000017491, ENSMUSG00000029104, ENSMUSG00000031755, ENSMUSG00000032259	1116	13	12524	5.17948717948718	0.9999992153095647	0.3127377456311914	31.117925188219868
GOTERM_BP_DIRECT	GO:0055085~transmembrane transport	41	3.1906614785992216	0.0038962343724816204	ENSMUSG00000029299, ENSMUSG00000004110, ENSMUSG00000056258, ENSMUSG00000029015, ENSMUSG00000016319, ENSMUSG00000053025, ENSMUSG00000027010, ENSMUSG00000023033, ENSMUSG00000040724, ENSMUSG00000000197, ENSMUSG00000046822, ENSMUSG00000047976, ENSMUSG00000025759, ENSMUSG00000017740, ENSMUSG00000041771, ENSMUSG00000020402, ENSMUSG00000040441, ENSMUSG00000063142, ENSMUSG00000038267, ENSMUSG00000037579,…	1116	292	12524	1.5757229832572297	0.9999992510473402	0.3127377456311914	31.117925188219868
GOTERM_MF_DIRECT	GO:0031402~sodium ion binding	6	0.4669260700389105	0.004337806416173898	ENSMUSG00000041771, ENSMUSG00000023033, ENSMUSG00000032788, ENSMUSG00000037996, ENSMUSG00000075318, ENSMUSG00000057182	1101	13	12046	5.049675120519807	0.9914363603316111	0.23749490128552092	23.467532711500787
KEGG_PATHWAY	mmu04015:Rap1 signaling pathway	30	2.3346303501945527	0.004612513868012825	ENSMUSG00000035954, ENSMUSG00000030583, ENSMUSG00000005580, ENSMUSG00000029053, ENSMUSG00000025499, ENSMUSG00000025551, ENSMUSG00000042700, ENSMUSG00000022840, ENSMUSG00000023951, ENSMUSG00000041351, ENSMUSG00000044288, ENSMUSG00000025812, ENSMUSG00000044641, ENSMUSG00000030209, ENSMUSG00000004936, ENSMUSG00000032946, ENSMUSG00000052698, ENSMUSG00000034066, ENSMUSG00000037533, ENSMUSG00000036438,…	480	191	5192	1.698952879581152	0.6909613166147239	0.04704764145373081	4.2250627030997485
GOTERM_BP_DIRECT	GO:0046426~negative regulation of JAK-STAT cascade	9	0.7003891050583658	0.004739873228450819	ENSMUSG00000020027, ENSMUSG00000047787, ENSMUSG00000045287, ENSMUSG00000049939, ENSMUSG00000038485, ENSMUSG00000060780, ENSMUSG00000037104, ENSMUSG00000042846, ENSMUSG00000032578	1116	31	12524	3.258064516129032	0.9999999649284729	0.37150377329752177	36.9652425590059
GOTERM_BP_DIRECT	GO:0016079~synaptic vesicle exocytosis	7	0.5447470817120622	0.004834074569486025	ENSMUSG00000025867, ENSMUSG00000053025, ENSMUSG00000030805, ENSMUSG00000062372, ENSMUSG00000067889, ENSMUSG00000033615, ENSMUSG00000013033	1116	19	12524	4.1345029239766085	0.9999999750866679	0.37150377329752177	36.9652425590059
GOTERM_MF_DIRECT	GO:0005515~protein binding	362	28.171206225680933	0.005130199764505808	ENSMUSG00000035835, ENSMUSG00000029713, ENSMUSG00000023055, ENSMUSG00000048234, ENSMUSG00000024143, ENSMUSG00000020340, ENSMUSG00000040860, ENSMUSG00000058392, ENSMUSG00000026447, ENSMUSG00000044667, ENSMUSG00000061689, ENSMUSG00000020224, ENSMUSG00000024824, ENSMUSG00000069601, ENSMUSG00000021559, ENSMUSG00000039079, ENSMUSG00000039630, ENSMUSG00000020900, ENSMUSG00000038780, ENSMUSG00000040183,…	1101	3539	12046	1.1191377562949143	0.9964186943569435	0.26750327343494573	26.43274354854897
GOTERM_BP_DIRECT	GO:0007628~adult walking behavior	10	0.7782101167315175	0.005191573903992042	ENSMUSG00000021478, ENSMUSG00000018411, ENSMUSG00000051331, ENSMUSG00000063142, ENSMUSG00000023033, ENSMUSG00000026235, ENSMUSG00000067724, ENSMUSG00000017412, ENSMUSG00000032259, ENSMUSG00000011751	1116	38	12524	2.9532163742690054	0.9999999931977696	0.3827481833632464	38.08408003896754
GOTERM_BP_DIRECT	GO:0007613~memory	15	1.1673151750972763	0.005192320316943265	ENSMUSG00000030376, ENSMUSG00000051177, ENSMUSG00000024883, ENSMUSG00000023017, ENSMUSG00000003575, ENSMUSG00000021478, ENSMUSG00000026959, ENSMUSG00000022623, ENSMUSG00000044288, ENSMUSG00000025318, ENSMUSG00000030209, ENSMUSG00000039059, ENSMUSG00000030525, ENSMUSG00000056755, ENSMUSG00000037996	1116	74	12524	2.274774774774775	0.9999999932161845	0.3827481833632464	38.08408003896754
GOTERM_BP_DIRECT	GO:0061337~cardiac conduction	5	0.38910505836575876	0.005464107121256758	ENSMUSG00000051331, ENSMUSG00000057123, ENSMUSG00000019194, ENSMUSG00000030557, ENSMUSG00000011751	1116	9	12524	6.234567901234567	0.9999999974722898	0.3947270984395882	39.27600198759358
KEGG_PATHWAY	mmu04530:Tight junction	14	1.0894941634241244	0.005570834668110938	ENSMUSG00000029053, ENSMUSG00000022052, ENSMUSG00000029120, ENSMUSG00000041769, ENSMUSG00000000159, ENSMUSG00000045038, ENSMUSG00000015143, ENSMUSG00000025812, ENSMUSG00000044641, ENSMUSG00000030739, ENSMUSG00000020900, ENSMUSG00000074652, ENSMUSG00000092009, ENSMUSG00000020908	480	65	5192	2.3297435897435896	0.7580315777976889	0.054637032321857286	4.906619765374635
GOTERM_BP_DIRECT	GO:0008277~regulation of G-protein coupled receptor protein signaling pathway	9	0.7003891050583658	0.005836398760213136	ENSMUSG00000011877, ENSMUSG00000018909, ENSMUSG00000020599, ENSMUSG00000036062, ENSMUSG00000051177, ENSMUSG00000052087, ENSMUSG00000051401, ENSMUSG00000035620, ENSMUSG00000025437	1116	32	12524	3.15625	0.9999999993465042	0.4076322694061757	40.560087935930106
GOTERM_BP_DIRECT	GO:0032922~circadian regulation of gene expression	13	1.0116731517509727	0.005911691969916125	ENSMUSG00000026077, ENSMUSG00000014956, ENSMUSG00000030180, ENSMUSG00000062115, ENSMUSG00000002028, ENSMUSG00000020572, ENSMUSG00000063889, ENSMUSG00000068742, ENSMUSG00000040385, ENSMUSG00000019256, ENSMUSG00000039630, ENSMUSG00000055866, ENSMUSG00000032259	1116	60	12524	2.4314814814814816	0.9999999995029482	0.4076322694061757	40.560087935930106
GOTERM_CC_DIRECT	GO:0048787~presynaptic active zone membrane	4	0.311284046692607	0.005985608559320814	ENSMUSG00000063142, ENSMUSG00000062372, ENSMUSG00000063239, ENSMUSG00000056755	1186	5	13426	9.056323777403035	0.9836325712710556	0.1205924077392576	11.548703573277805
GOTERM_BP_DIRECT	GO:1900454~positive regulation of long term synaptic depression	4	0.311284046692607	0.0061348454201668205	ENSMUSG00000018411, ENSMUSG00000032827, ENSMUSG00000041115, ENSMUSG00000050556	1116	5	12524	8.977777777777778	0.9999999997791342	0.4076322694061757	40.560087935930106
GOTERM_BP_DIRECT	GO:0043278~response to morphine	8	0.622568093385214	0.006319880145832181	ENSMUSG00000045038, ENSMUSG00000026959, ENSMUSG00000044288, ENSMUSG00000045573, ENSMUSG00000022052, ENSMUSG00000025905, ENSMUSG00000031748, ENSMUSG00000032259	1116	26	12524	3.452991452991453	0.999999999887288	0.4076322694061757	40.560087935930106
GOTERM_BP_DIRECT	GO:0035725~sodium ion transmembrane transport	8	0.622568093385214	0.006319880145832181	ENSMUSG00000030376, ENSMUSG00000019194, ENSMUSG00000046480, ENSMUSG00000000197, ENSMUSG00000033998, ENSMUSG00000020331, ENSMUSG00000023017, ENSMUSG00000075318	1116	26	12524	3.452991452991453	0.999999999887288	0.4076322694061757	40.560087935930106
GOTERM_BP_DIRECT	GO:2000463~positive regulation of excitatory postsynaptic potential	8	0.622568093385214	0.006319880145832181	ENSMUSG00000026959, ENSMUSG00000022623, ENSMUSG00000022812, ENSMUSG00000036902, ENSMUSG00000042453, ENSMUSG00000029053, ENSMUSG00000059456, ENSMUSG00000063887	1116	26	12524	3.452991452991453	0.999999999887288	0.4076322694061757	40.560087935930106
GOTERM_CC_DIRECT	GO:0005776~autophagosome	13	1.0116731517509727	0.006342289178545665	ENSMUSG00000033124, ENSMUSG00000032571, ENSMUSG00000030161, ENSMUSG00000026289, ENSMUSG00000008604, ENSMUSG00000029104, ENSMUSG00000025437, ENSMUSG00000025417, ENSMUSG00000017119, ENSMUSG00000037526, ENSMUSG00000050148, ENSMUSG00000018547, ENSMUSG00000032127	1186	61	13426	2.4125452685704807	0.987199916105432	0.12412765963725089	11.88726200321702
GOTERM_CC_DIRECT	GO:0097060~synaptic membrane	9	0.7003891050583658	0.006763191133844357	ENSMUSG00000034799, ENSMUSG00000040407, ENSMUSG00000038665, ENSMUSG00000020153, ENSMUSG00000059040, ENSMUSG00000029104, ENSMUSG00000030102, ENSMUSG00000027624, ENSMUSG00000063524	1186	33	13426	3.087383105932853	0.9904242664030884	0.12868849796342735	12.324037177227494
GOTERM_MF_DIRECT	GO:0008144~drug binding	16	1.245136186770428	0.006797898778477732	ENSMUSG00000032773, ENSMUSG00000028161, ENSMUSG00000010803, ENSMUSG00000027577, ENSMUSG00000049511, ENSMUSG00000020681, ENSMUSG00000020572, ENSMUSG00000021478, ENSMUSG00000044288, ENSMUSG00000023868, ENSMUSG00000017491, ENSMUSG00000030209, ENSMUSG00000039059, ENSMUSG00000030525, ENSMUSG00000032788, ENSMUSG00000032259	1101	82	12046	2.134822002170975	0.9994295671893074	0.33834996192877803	33.433302174149574
GOTERM_BP_DIRECT	GO:0006887~exocytosis	17	1.3229571984435797	0.00685605184950666	ENSMUSG00000034799, ENSMUSG00000034902, ENSMUSG00000026797, ENSMUSG00000018171, ENSMUSG00000041488, ENSMUSG00000003872, ENSMUSG00000008226, ENSMUSG00000046314, ENSMUSG00000025867, ENSMUSG00000020900, ENSMUSG00000038453, ENSMUSG00000053799, ENSMUSG00000022829, ENSMUSG00000034593, ENSMUSG00000033615, ENSMUSG00000030731, ENSMUSG00000050556	1116	92	12524	2.073671497584541	0.9999999999839646	0.4344571803582115	43.229211135310415
GOTERM_CC_DIRECT	GO:0014704~intercalated disc	11	0.8560311284046693	0.00696358054075474	ENSMUSG00000069601, ENSMUSG00000037815, ENSMUSG00000041695, ENSMUSG00000096146, ENSMUSG00000057123, ENSMUSG00000028854, ENSMUSG00000019194, ENSMUSG00000046480, ENSMUSG00000014778, ENSMUSG00000075318, ENSMUSG00000001552	1186	47	13426	2.64945642424025	0.9916603872837852	0.12892034244370262	12.346240093878674
GOTERM_BP_DIRECT	GO:0050808~synapse organization	9	0.7003891050583658	0.007115573213513776	ENSMUSG00000069601, ENSMUSG00000049939, ENSMUSG00000060780, ENSMUSG00000034593, ENSMUSG00000022240, ENSMUSG00000026812, ENSMUSG00000030302, ENSMUSG00000032336, ENSMUSG00000063887	1116	33	12524	3.0606060606060606	0.9999999999937627	0.44312845598640965	44.092017464428466
GOTERM_MF_DIRECT	GO:0017016~Ras GTPase binding	7	0.5447470817120622	0.007232846233745968	ENSMUSG00000032356, ENSMUSG00000041351, ENSMUSG00000004936, ENSMUSG00000038665, ENSMUSG00000024883, ENSMUSG00000037533, ENSMUSG00000038696	1101	20	12046	3.8293369663941874	0.9996468958275379	0.34434637504138416	34.02582445614408
KEGG_PATHWAY	mmu04971:Gastric acid secretion	13	1.0116731517509727	0.007606578056972402	ENSMUSG00000036438, ENSMUSG00000057897, ENSMUSG00000005580, ENSMUSG00000051177, ENSMUSG00000028854, ENSMUSG00000001175, ENSMUSG00000020431, ENSMUSG00000022840, ENSMUSG00000041695, ENSMUSG00000024617, ENSMUSG00000030898, ENSMUSG00000052889, ENSMUSG00000030102	480	60	5192	2.343611111111111	0.85621792983094	0.07183990387140601	6.451505092765481
GOTERM_CC_DIRECT	GO:0016021~integral component of membrane	381	29.64980544747082	0.007995251119096141	ENSMUSG00000033774, ENSMUSG00000035835, ENSMUSG00000053025, ENSMUSG00000028982, ENSMUSG00000032560, ENSMUSG00000048234, ENSMUSG00000046607, ENSMUSG00000025354, ENSMUSG00000056091, ENSMUSG00000006711, ENSMUSG00000057182, ENSMUSG00000057060, ENSMUSG00000044667, ENSMUSG00000020346, ENSMUSG00000019464, ENSMUSG00000017167, ENSMUSG00000045994, ENSMUSG00000022525, ENSMUSG00000052852, ENSMUSG00000050796,…	1186	3890	13426	1.108759434187197	0.9959081512883702	0.1441249214889699	13.80232824770281
KEGG_PATHWAY	mmu04750:Inflammatory mediator regulation of TRP channels	16	1.245136186770428	0.008061831010680177	ENSMUSG00000036438, ENSMUSG00000057897, ENSMUSG00000005580, ENSMUSG00000014956, ENSMUSG00000051177, ENSMUSG00000001175, ENSMUSG00000020431, ENSMUSG00000023017, ENSMUSG00000022840, ENSMUSG00000020366, ENSMUSG00000045038, ENSMUSG00000040385, ENSMUSG00000024617, ENSMUSG00000052889, ENSMUSG00000030102, ENSMUSG00000033007	480	83	5192	2.085140562248996	0.872035683986781	0.07342024670440876	6.593426076592003
GOTERM_CC_DIRECT	GO:0044224~juxtaparanode region of axon	5	0.38910505836575876	0.00821594835581443	ENSMUSG00000047976, ENSMUSG00000027827, ENSMUSG00000039419, ENSMUSG00000028931, ENSMUSG00000040724	1186	10	13426	5.660202360876896	0.996486601266706	0.1443057595828945	13.819646465164787
GOTERM_BP_DIRECT	GO:0050890~cognition	9	0.7003891050583658	0.008595254045884935	ENSMUSG00000032773, ENSMUSG00000049583, ENSMUSG00000027577, ENSMUSG00000039059, ENSMUSG00000002028, ENSMUSG00000042429, ENSMUSG00000030525, ENSMUSG00000041762, ENSMUSG00000063646	1116	34	12524	2.9705882352941173	0.9999999999999715	0.526204366334515	52.35820854391603
GOTERM_MF_DIRECT	GO:0035255~ionotropic glutamate receptor binding	8	0.622568093385214	0.009035053802394562	ENSMUSG00000022623, ENSMUSG00000022812, ENSMUSG00000036902, ENSMUSG00000019146, ENSMUSG00000030209, ENSMUSG00000032216, ENSMUSG00000032259, ENSMUSG00000025885	1101	27	12046	3.241766744037407	0.9999517130193463	0.40590166285694657	40.10827390056769
GOTERM_MF_DIRECT	GO:0008331~high voltage-gated calcium channel activity	5	0.38910505836575876	0.009267161252441702	ENSMUSG00000004110, ENSMUSG00000051331, ENSMUSG00000057914, ENSMUSG00000017412, ENSMUSG00000020882	1101	10	12046	5.4704813805631245	0.999962637892993	0.40590166285694657	40.10827390056769
GOTERM_CC_DIRECT	GO:0031226~intrinsic component of plasma membrane	8	0.622568093385214	0.00929644033584891	ENSMUSG00000024670, ENSMUSG00000060882, ENSMUSG00000079657, ENSMUSG00000046480, ENSMUSG00000025876, ENSMUSG00000037996, ENSMUSG00000050511, ENSMUSG00000075318	1186	28	13426	3.2344013490725123	0.9983348607441881	0.1592015407514126	15.24616215079221
GOTERM_BP_DIRECT	GO:0032869~cellular response to insulin stimulus	15	1.1673151750972763	0.009354731471261011	ENSMUSG00000026496, ENSMUSG00000028982, ENSMUSG00000029053, ENSMUSG00000032350, ENSMUSG00000028854, ENSMUSG00000025586, ENSMUSG00000024143, ENSMUSG00000024122, ENSMUSG00000025006, ENSMUSG00000044167, ENSMUSG00000044254, ENSMUSG00000034593, ENSMUSG00000032715, ENSMUSG00000025190, ENSMUSG00000030279	1116	79	12524	2.130801687763713	0.9999999999999982	0.5631548345699129	56.03484151285345
GOTERM_BP_DIRECT	GO:0010976~positive regulation of neuron projection development	21	1.634241245136187	0.010005543739534554	ENSMUSG00000057897, ENSMUSG00000059456, ENSMUSG00000019194, ENSMUSG00000025586, ENSMUSG00000023277, ENSMUSG00000029711, ENSMUSG00000006235, ENSMUSG00000040037, ENSMUSG00000020211, ENSMUSG00000044288, ENSMUSG00000042453, ENSMUSG00000029838, ENSMUSG00000090223, ENSMUSG00000039145, ENSMUSG00000024969, ENSMUSG00000032827, ENSMUSG00000035486, ENSMUSG00000030854, ENSMUSG00000036564, ENSMUSG00000059409,…	1116	129	12524	1.82687338501292	0.9999999999999999	0.5865665227391997	58.364343375544955
GOTERM_CC_DIRECT	GO:0032839~dendrite cytoplasm	7	0.5447470817120622	0.010136010466432472	ENSMUSG00000027827, ENSMUSG00000024617, ENSMUSG00000004936, ENSMUSG00000030161, ENSMUSG00000031292, ENSMUSG00000063358, ENSMUSG00000028785	1186	22	13426	3.6019469569216613	0.9990683885941759	0.16934554071966446	16.217616746291956
KEGG_PATHWAY	mmu04270:Vascular smooth muscle contraction	17	1.3229571984435797	0.01018164599466382	ENSMUSG00000036438, ENSMUSG00000005580, ENSMUSG00000051331, ENSMUSG00000014956, ENSMUSG00000051177, ENSMUSG00000063358, ENSMUSG00000001175, ENSMUSG00000020431, ENSMUSG00000020178, ENSMUSG00000022840, ENSMUSG00000045038, ENSMUSG00000040385, ENSMUSG00000019254, ENSMUSG00000063142, ENSMUSG00000004936, ENSMUSG00000052889, ENSMUSG00000030102	480	93	5192	1.9772401433691758	0.9256813765571815	0.08952826650480254	8.039989423372464
GOTERM_BP_DIRECT	GO:0019722~calcium-mediated signaling	9	0.7003891050583658	0.010293409711285447	ENSMUSG00000021478, ENSMUSG00000036438, ENSMUSG00000028161, ENSMUSG00000019828, ENSMUSG00000032827, ENSMUSG00000028785, ENSMUSG00000024122, ENSMUSG00000001175, ENSMUSG00000061578	1116	35	12524	2.8857142857142857	0.9999999999999999	0.5865665227391997	58.364343375544955
GOTERM_BP_DIRECT	GO:0007186~G-protein coupled receptor signaling pathway	44	3.4241245136186773	0.010498445268426915	ENSMUSG00000053164, ENSMUSG00000033774, ENSMUSG00000049583, ENSMUSG00000019828, ENSMUSG00000029713, ENSMUSG00000042429, ENSMUSG00000045318, ENSMUSG00000046922, ENSMUSG00000040125, ENSMUSG00000068037, ENSMUSG00000021478, ENSMUSG00000044288, ENSMUSG00000019464, ENSMUSG00000066197, ENSMUSG00000002459, ENSMUSG00000068696, ENSMUSG00000031932, ENSMUSG00000021719, ENSMUSG00000031778, ENSMUSG00000039059,…	1116	338	12524	1.4608809993425376	1.0	0.5865665227391997	58.364343375544955
GOTERM_BP_DIRECT	GO:0035418~protein localization to synapse	6	0.4669260700389105	0.01052238915772716	ENSMUSG00000042453, ENSMUSG00000060780, ENSMUSG00000007617, ENSMUSG00000021288, ENSMUSG00000063887, ENSMUSG00000032589	1116	16	12524	4.208333333333334	1.0	0.5865665227391997	58.364343375544955
GOTERM_BP_DIRECT	GO:0051928~positive regulation of calcium ion transport	7	0.5447470817120622	0.010555599107986705	ENSMUSG00000024617, ENSMUSG00000039474, ENSMUSG00000007617, ENSMUSG00000057914, ENSMUSG00000030302, ENSMUSG00000041245, ENSMUSG00000030102	1116	22	12524	3.570707070707071	1.0	0.5865665227391997	58.364343375544955
GOTERM_CC_DIRECT	GO:0048471~perinuclear region of cytoplasm	74	5.7587548638132295	0.0112560144477065	ENSMUSG00000031112, ENSMUSG00000027210, ENSMUSG00000027692, ENSMUSG00000029999, ENSMUSG00000029713, ENSMUSG00000022285, ENSMUSG00000002997, ENSMUSG00000020340, ENSMUSG00000025437, ENSMUSG00000058070, ENSMUSG00000022565, ENSMUSG00000023932, ENSMUSG00000045038, ENSMUSG00000069089, ENSMUSG00000029838, ENSMUSG00000063142, ENSMUSG00000004936, ENSMUSG00000038665, ENSMUSG00000030102, ENSMUSG00000039713,…	1186	636	13426	1.3171540085059448	0.999571016592626	0.18358023563521317	17.58082256594158
KEGG_PATHWAY	mmu04970:Salivary secretion	13	1.0116731517509727	0.011260185357363643	ENSMUSG00000031376, ENSMUSG00000036438, ENSMUSG00000005580, ENSMUSG00000051177, ENSMUSG00000028854, ENSMUSG00000001175, ENSMUSG00000020431, ENSMUSG00000022840, ENSMUSG00000063142, ENSMUSG00000019943, ENSMUSG00000030302, ENSMUSG00000052889, ENSMUSG00000030102	480	63	5192	2.2320105820105822	0.9436578042856776	0.09571157553759096	8.595274822787582
GOTERM_BP_DIRECT	GO:0014061~regulation of norepinephrine secretion	4	0.311284046692607	0.011460164490252485	ENSMUSG00000039059, ENSMUSG00000030525, ENSMUSG00000019429, ENSMUSG00000020178	1116	6	12524	7.481481481481482	1.0	0.6271835475574542	62.40580481510216
GOTERM_BP_DIRECT	GO:0034220~ion transmembrane transport	8	0.622568093385214	0.011860940791723241	ENSMUSG00000029015, ENSMUSG00000056258, ENSMUSG00000024112, ENSMUSG00000030525, ENSMUSG00000000197, ENSMUSG00000037996, ENSMUSG00000024411, ENSMUSG00000023017	1116	29	12524	3.0957854406130267	1.0	0.6300476317389778	62.69078594877868
GOTERM_MF_DIRECT	GO:0017075~syntaxin-1 binding	7	0.5447470817120622	0.011893683628436857	ENSMUSG00000034799, ENSMUSG00000025867, ENSMUSG00000021559, ENSMUSG00000027457, ENSMUSG00000026797, ENSMUSG00000034593, ENSMUSG00000033615	1101	22	12046	3.481215423994716	0.9999979581461224	0.49879188418801595	49.28701540561035
GOTERM_CC_DIRECT	GO:0005884~actin filament	13	1.0116731517509727	0.01193479003043176	ENSMUSG00000033066, ENSMUSG00000020173, ENSMUSG00000024143, ENSMUSG00000022099, ENSMUSG00000026812, ENSMUSG00000044534, ENSMUSG00000028328, ENSMUSG00000020135, ENSMUSG00000015143, ENSMUSG00000024969, ENSMUSG00000034593, ENSMUSG00000032127, ENSMUSG00000034974	1186	66	13426	2.229776687618172	0.9997319958980772	0.19012398071734316	18.207493627821478
GOTERM_BP_DIRECT	GO:0042220~response to cocaine	9	0.7003891050583658	0.012227952887993585	ENSMUSG00000021478, ENSMUSG00000044288, ENSMUSG00000031870, ENSMUSG00000057880, ENSMUSG00000059456, ENSMUSG00000049511, ENSMUSG00000020929, ENSMUSG00000020661, ENSMUSG00000032259	1116	36	12524	2.8055555555555554	1.0	0.6300476317389778	62.69078594877868
GOTERM_MF_DIRECT	GO:0019871~sodium channel inhibitor activity	4	0.311284046692607	0.012298977966279845	ENSMUSG00000044254, ENSMUSG00000019194, ENSMUSG00000024589, ENSMUSG00000032216	1101	6	12046	7.293975174084166	0.999998697055372	0.49879188418801595	49.28701540561035
GOTERM_BP_DIRECT	GO:0045944~positive regulation of transcription from RNA polymerase II promoter	90	7.003891050583658	0.012373774248795448	ENSMUSG00000058756, ENSMUSG00000031870, ENSMUSG00000027490, ENSMUSG00000027210, ENSMUSG00000022360, ENSMUSG00000071054, ENSMUSG00000023055, ENSMUSG00000024143, ENSMUSG00000005148, ENSMUSG00000021039, ENSMUSG00000070003, ENSMUSG00000069089, ENSMUSG00000039117, ENSMUSG00000014778, ENSMUSG00000059409, ENSMUSG00000028890, ENSMUSG00000018909, ENSMUSG00000028053, ENSMUSG00000030057, ENSMUSG00000004661,…	1116	793	12524	1.2736443883984867	1.0	0.6300476317389778	62.69078594877868
GOTERM_BP_DIRECT	GO:0002031~G-protein coupled receptor internalization	5	0.38910505836575876	0.012384657213030848	ENSMUSG00000018909, ENSMUSG00000026825, ENSMUSG00000021639, ENSMUSG00000049511, ENSMUSG00000032259	1116	11	12524	5.101010101010101	1.0	0.6300476317389778	62.69078594877868
GOTERM_BP_DIRECT	GO:0060307~regulation of ventricular cardiac muscle cell membrane repolarization	5	0.38910505836575876	0.012384657213030848	ENSMUSG00000038319, ENSMUSG00000040407, ENSMUSG00000057123, ENSMUSG00000019194, ENSMUSG00000046480	1116	11	12524	5.101010101010101	1.0	0.6300476317389778	62.69078594877868
GOTERM_BP_DIRECT	GO:0010765~positive regulation of sodium ion transport	7	0.5447470817120622	0.013228799105958863	ENSMUSG00000069601, ENSMUSG00000019194, ENSMUSG00000025551, ENSMUSG00000046480, ENSMUSG00000024589, ENSMUSG00000041245, ENSMUSG00000038437	1116	23	12524	3.4154589371980677	1.0	0.6636447551489363	66.03375553724466
GOTERM_MF_DIRECT	GO:0031072~heat shock protein binding	11	0.8560311284046693	0.013585284611195245	ENSMUSG00000040363, ENSMUSG00000047126, ENSMUSG00000021811, ENSMUSG00000096146, ENSMUSG00000037196, ENSMUSG00000014195, ENSMUSG00000042429, ENSMUSG00000059040, ENSMUSG00000039615, ENSMUSG00000024359, ENSMUSG00000063524	1101	50	12046	2.4070118074477747	0.9999996872487896	0.5312816660449569	52.49742124754735
KEGG_PATHWAY	mmu04540:Gap junction	15	1.1673151750972763	0.013589633097884312	ENSMUSG00000005580, ENSMUSG00000049583, ENSMUSG00000051177, ENSMUSG00000019828, ENSMUSG00000026202, ENSMUSG00000025499, ENSMUSG00000063358, ENSMUSG00000020431, ENSMUSG00000022840, ENSMUSG00000062380, ENSMUSG00000021478, ENSMUSG00000004936, ENSMUSG00000052889, ENSMUSG00000032259, ENSMUSG00000030102	480	80	5192	2.028125	0.96905165043873	0.11178569161162903	10.038793481985508
GOTERM_BP_DIRECT	GO:0060292~long term synaptic depression	6	0.4669260700389105	0.013834381775979522	ENSMUSG00000021478, ENSMUSG00000022623, ENSMUSG00000020524, ENSMUSG00000059456, ENSMUSG00000026797, ENSMUSG00000037996	1116	17	12524	3.9607843137254903	1.0	0.6845176297923018	68.11064123680876
GOTERM_BP_DIRECT	GO:0035094~response to nicotine	8	0.622568093385214	0.014311709820205826	ENSMUSG00000030695, ENSMUSG00000044288, ENSMUSG00000045573, ENSMUSG00000057880, ENSMUSG00000027577, ENSMUSG00000030525, ENSMUSG00000033998, ENSMUSG00000032259	1116	30	12524	2.9925925925925925	1.0	0.6985661604132898	69.50849337002667
GOTERM_CC_DIRECT	GO:0043209~myelin sheath	27	2.1011673151750974	0.014372407516166204	ENSMUSG00000016319, ENSMUSG00000027010, ENSMUSG00000029713, ENSMUSG00000059040, ENSMUSG00000063524, ENSMUSG00000026825, ENSMUSG00000020402, ENSMUSG00000017167, ENSMUSG00000006818, ENSMUSG00000039059, ENSMUSG00000006024, ENSMUSG00000001270, ENSMUSG00000030695, ENSMUSG00000051177, ENSMUSG00000026797, ENSMUSG00000024359, ENSMUSG00000022477, ENSMUSG00000005510, ENSMUSG00000000308, ENSMUSG00000040276,…	1186	188	13426	1.6258028057837897	0.9999506480518747	0.2237522533766784	21.42795302410234
GOTERM_MF_DIRECT	GO:0030506~ankyrin binding	6	0.4669260700389105	0.01533353314237455	ENSMUSG00000047126, ENSMUSG00000096146, ENSMUSG00000021061, ENSMUSG00000016346, ENSMUSG00000011751, ENSMUSG00000022565	1101	17	12046	3.8615162686327937	0.9999999551649972	0.5596739596966711	55.30294286683088
GOTERM_MF_DIRECT	GO:0005248~voltage-gated sodium channel activity	6	0.4669260700389105	0.01533353314237455	ENSMUSG00000023033, ENSMUSG00000019194, ENSMUSG00000046480, ENSMUSG00000020331, ENSMUSG00000075318, ENSMUSG00000057182	1101	17	12046	3.8615162686327937	0.9999999551649972	0.5596739596966711	55.30294286683088
GOTERM_BP_DIRECT	GO:0007611~learning or memory	10	0.7782101167315175	0.01610990407643175	ENSMUSG00000026959, ENSMUSG00000022623, ENSMUSG00000027827, ENSMUSG00000058756, ENSMUSG00000044288, ENSMUSG00000038418, ENSMUSG00000037251, ENSMUSG00000030209, ENSMUSG00000000552, ENSMUSG00000029104	1116	45	12524	2.493827160493827	1.0	0.7758529803209531	77.19866033426095
GOTERM_MF_DIRECT	GO:0015459~potassium channel regulator activity	8	0.622568093385214	0.016292399776742482	ENSMUSG00000027827, ENSMUSG00000079056, ENSMUSG00000029053, ENSMUSG00000040407, ENSMUSG00000028931, ENSMUSG00000061576, ENSMUSG00000024589, ENSMUSG00000007656	1101	30	12046	2.9175900696336665	0.9999999845723652	0.5654722027058654	55.87588340892662
GOTERM_MF_DIRECT	GO:0000149~SNARE binding	12	0.933852140077821	0.01655495500995237	ENSMUSG00000034799, ENSMUSG00000006024, ENSMUSG00000025867, ENSMUSG00000030805, ENSMUSG00000026797, ENSMUSG00000062542, ENSMUSG00000034593, ENSMUSG00000033615, ENSMUSG00000030731, ENSMUSG00000041488, ENSMUSG00000050556, ENSMUSG00000001376	1101	59	12046	2.225280561585	0.9999999884825673	0.5654722027058654	55.87588340892662
GOTERM_CC_DIRECT	GO:0001518~voltage-gated sodium channel complex	5	0.38910505836575876	0.01678904157707516	ENSMUSG00000023033, ENSMUSG00000019194, ENSMUSG00000046480, ENSMUSG00000075318, ENSMUSG00000057182	1186	12	13426	4.7168353007307475	0.999990816746081	0.2555665217843663	24.474691721247343
GOTERM_MF_DIRECT	GO:0046983~protein dimerization activity	22	1.7120622568093387	0.01704162802675211	ENSMUSG00000031783, ENSMUSG00000058756, ENSMUSG00000059625, ENSMUSG00000057469, ENSMUSG00000028161, ENSMUSG00000027490, ENSMUSG00000026077, ENSMUSG00000022463, ENSMUSG00000030091, ENSMUSG00000024953, ENSMUSG00000063887, ENSMUSG00000021379, ENSMUSG00000074968, ENSMUSG00000026959, ENSMUSG00000020566, ENSMUSG00000001419, ENSMUSG00000066197, ENSMUSG00000026825, ENSMUSG00000019256, ENSMUSG00000034593,…	1101	141	12046	1.7071005726579962	0.9999999933017256	0.5654722027058654	55.87588340892662
GOTERM_BP_DIRECT	GO:0060081~membrane hyperpolarization	5	0.38910505836575876	0.017288439593008555	ENSMUSG00000019146, ENSMUSG00000056258, ENSMUSG00000029053, ENSMUSG00000016346, ENSMUSG00000003575	1116	12	12524	4.675925925925926	1.0	0.8028151085814365	79.8814368837675
GOTERM_BP_DIRECT	GO:0061001~regulation of dendritic spine morphogenesis	5	0.38910505836575876	0.017288439593008555	ENSMUSG00000022623, ENSMUSG00000038453, ENSMUSG00000032827, ENSMUSG00000026235, ENSMUSG00000042700	1116	12	12524	4.675925925925926	1.0	0.8028151085814365	79.8814368837675
GOTERM_BP_DIRECT	GO:0048148~behavioral response to cocaine	6	0.4669260700389105	0.01778106552782805	ENSMUSG00000021478, ENSMUSG00000026496, ENSMUSG00000057880, ENSMUSG00000025905, ENSMUSG00000007617, ENSMUSG00000032259	1116	18	12524	3.740740740740741	1.0	0.8028151085814365	79.8814368837675
GOTERM_BP_DIRECT	GO:2000311~regulation of alpha-amino-3-hydroxy-5-methyl-4-isoxazole propionate selective glutamate receptor activity	6	0.4669260700389105	0.01778106552782805	ENSMUSG00000019146, ENSMUSG00000066189, ENSMUSG00000022494, ENSMUSG00000020827, ENSMUSG00000046182, ENSMUSG00000063887	1116	18	12524	3.740740740740741	1.0	0.8028151085814365	79.8814368837675
GOTERM_BP_DIRECT	GO:1903861~positive regulation of dendrite extension	6	0.4669260700389105	0.01778106552782805	ENSMUSG00000034799, ENSMUSG00000024008, ENSMUSG00000026452, ENSMUSG00000038780, ENSMUSG00000030731, ENSMUSG00000024589	1116	18	12524	3.740740740740741	1.0	0.8028151085814365	79.8814368837675
GOTERM_CC_DIRECT	GO:0008021~synaptic vesicle	19	1.4785992217898831	0.017847671545791213	ENSMUSG00000032112, ENSMUSG00000053025, ENSMUSG00000026452, ENSMUSG00000007021, ENSMUSG00000067889, ENSMUSG00000041488, ENSMUSG00000028525, ENSMUSG00000026959, ENSMUSG00000000826, ENSMUSG00000026825, ENSMUSG00000020402, ENSMUSG00000021700, ENSMUSG00000020524, ENSMUSG00000030805, ENSMUSG00000037771, ENSMUSG00000030209, ENSMUSG00000000416, ENSMUSG00000038665, ENSMUSG00000034593	1186	120	13426	1.792397414277684	0.9999956095133905	0.26577510888841266	25.452331595737032
GOTERM_BP_DIRECT	GO:0016310~phosphorylation	66	5.136186770428015	0.018432036553633888	ENSMUSG00000031112, ENSMUSG00000004054, ENSMUSG00000061207, ENSMUSG00000050271, ENSMUSG00000034902, ENSMUSG00000027298, ENSMUSG00000023050, ENSMUSG00000027692, ENSMUSG00000027296, ENSMUSG00000041997, ENSMUSG00000029516, ENSMUSG00000045038, ENSMUSG00000021115, ENSMUSG00000021559, ENSMUSG00000069089, ENSMUSG00000037251, ENSMUSG00000004936, ENSMUSG00000020827, ENSMUSG00000031833, ENSMUSG00000035112,…	1116	565	12524	1.3109144542772861	1.0	0.8219322966879704	81.78362885649408
GOTERM_BP_DIRECT	GO:2000641~regulation of early endosome to late endosome transport	4	0.311284046692607	0.018738554325748544	ENSMUSG00000032560, ENSMUSG00000004936, ENSMUSG00000063358, ENSMUSG00000053119	1116	7	12524	6.412698412698413	1.0	0.8254104661537041	82.12971249602471
GOTERM_CC_DIRECT	GO:0016323~basolateral plasma membrane	24	1.867704280155642	0.01875944800414959	ENSMUSG00000037418, ENSMUSG00000018909, ENSMUSG00000032356, ENSMUSG00000003273, ENSMUSG00000030376, ENSMUSG00000029015, ENSMUSG00000028854, ENSMUSG00000064105, ENSMUSG00000029999, ENSMUSG00000042429, ENSMUSG00000060961, ENSMUSG00000060279, ENSMUSG00000024411, ENSMUSG00000022797, ENSMUSG00000003872, ENSMUSG00000044216, ENSMUSG00000069601, ENSMUSG00000019795, ENSMUSG00000030805, ENSMUSG00000062372,…	1186	165	13426	1.6466043231641883	0.9999976761432324	0.2734089762306908	26.183399767493892
GOTERM_BP_DIRECT	GO:0030218~erythrocyte differentiation	9	0.7003891050583658	0.019624706286819782	ENSMUSG00000058756, ENSMUSG00000051177, ENSMUSG00000006705, ENSMUSG00000053799, ENSMUSG00000027951, ENSMUSG00000024359, ENSMUSG00000038615, ENSMUSG00000029711, ENSMUSG00000029106	1116	39	12524	2.5897435897435894	1.0	0.8466770914305272	84.24577703768867
GOTERM_MF_DIRECT	GO:0004970~ionotropic glutamate receptor activity	6	0.4669260700389105	0.019670229706430224	ENSMUSG00000035745, ENSMUSG00000026959, ENSMUSG00000041078, ENSMUSG00000020524, ENSMUSG00000001986, ENSMUSG00000030209	1101	18	12046	3.646987587042083	0.9999999996430976	0.6105968433492095	60.33477484053377
GOTERM_MF_DIRECT	GO:0005234~extracellular-glutamate-gated ion channel activity	6	0.4669260700389105	0.019670229706430224	ENSMUSG00000035745, ENSMUSG00000026959, ENSMUSG00000041078, ENSMUSG00000020524, ENSMUSG00000001986, ENSMUSG00000030209	1101	18	12046	3.646987587042083	0.9999999996430976	0.6105968433492095	60.33477484053377
GOTERM_BP_DIRECT	GO:0045444~fat cell differentiation	13	1.0116731517509727	0.019820415928286567	ENSMUSG00000051177, ENSMUSG00000041975, ENSMUSG00000027104, ENSMUSG00000025246, ENSMUSG00000063856, ENSMUSG00000021013, ENSMUSG00000020189, ENSMUSG00000021379, ENSMUSG00000022812, ENSMUSG00000038485, ENSMUSG00000051675, ENSMUSG00000031755, ENSMUSG00000031367	1116	70	12524	2.0841269841269843	1.0	0.8466770914305272	84.24577703768867
GOTERM_BP_DIRECT	GO:0045776~negative regulation of blood pressure	7	0.5447470817120622	0.019924571642191254	ENSMUSG00000044288, ENSMUSG00000057880, ENSMUSG00000057123, ENSMUSG00000039059, ENSMUSG00000042429, ENSMUSG00000019429, ENSMUSG00000032259	1116	25	12524	3.1422222222222222	1.0	0.8466770914305272	84.24577703768867
GOTERM_MF_DIRECT	GO:0016308~1-phosphatidylinositol-4-phosphate 5-kinase activity	4	0.311284046692607	0.020074416767645244	ENSMUSG00000025417, ENSMUSG00000034902, ENSMUSG00000028126, ENSMUSG00000018547	1101	7	12046	6.251978720643571	0.9999999997727833	0.6105968433492095	60.33477484053377
KEGG_PATHWAY	mmu04961:Endocrine and other factor-regulated calcium reabsorption	9	0.7003891050583658	0.020284593687037306	ENSMUSG00000026825, ENSMUSG00000047126, ENSMUSG00000005580, ENSMUSG00000028222, ENSMUSG00000051177, ENSMUSG00000035152, ENSMUSG00000060279, ENSMUSG00000052889, ENSMUSG00000022841	480	38	5192	2.5618421052631577	0.9945123787672024	0.16164285594357852	14.516162357286072
GOTERM_MF_DIRECT	GO:0030165~PDZ domain binding	18	1.4007782101167316	0.02149054319169389	ENSMUSG00000031376, ENSMUSG00000035954, ENSMUSG00000037703, ENSMUSG00000032036, ENSMUSG00000025372, ENSMUSG00000022494, ENSMUSG00000029516, ENSMUSG00000000159, ENSMUSG00000020331, ENSMUSG00000063887, ENSMUSG00000003872, ENSMUSG00000044216, ENSMUSG00000042388, ENSMUSG00000020524, ENSMUSG00000001986, ENSMUSG00000019943, ENSMUSG00000030302, ENSMUSG00000056755	1101	110	12046	1.7903393609115679	0.9999999999533657	0.6360039133758056	62.84531819841295
GOTERM_CC_DIRECT	GO:0030673~axolemma	6	0.4669260700389105	0.02166159138152463	ENSMUSG00000005089, ENSMUSG00000039419, ENSMUSG00000096146, ENSMUSG00000042429, ENSMUSG00000030525, ENSMUSG00000020178	1186	19	13426	3.574864648974882	0.9999996944824722	0.305695075463534	29.275324015193917
KEGG_PATHWAY	mmu04972:Pancreatic secretion	12	0.933852140077821	0.022024601829946366	ENSMUSG00000031376, ENSMUSG00000005580, ENSMUSG00000063142, ENSMUSG00000051177, ENSMUSG00000028854, ENSMUSG00000060961, ENSMUSG00000019943, ENSMUSG00000030302, ENSMUSG00000052889, ENSMUSG00000020431, ENSMUSG00000030102, ENSMUSG00000022840	480	61	5192	2.1278688524590166	0.9965062310087651	0.1691983870153263	15.194678677062637
GOTERM_CC_DIRECT	GO:0005887~integral component of plasma membrane	79	6.147859922178988	0.022192455030081937	ENSMUSG00000037418, ENSMUSG00000033774, ENSMUSG00000035835, ENSMUSG00000005580, ENSMUSG00000019828, ENSMUSG00000048078, ENSMUSG00000029999, ENSMUSG00000028226, ENSMUSG00000026640, ENSMUSG00000045318, ENSMUSG00000023017, ENSMUSG00000044667, ENSMUSG00000068037, ENSMUSG00000021478, ENSMUSG00000047976, ENSMUSG00000019464, ENSMUSG00000001227, ENSMUSG00000039079, ENSMUSG00000037771, ENSMUSG00000038267,…	1186	707	13426	1.264939141468953	0.9999997893467939	0.305695075463534	29.275324015193917
GOTERM_CC_DIRECT	GO:0030141~secretory granule	14	1.0894941634241244	0.02231350915792219	ENSMUSG00000027350, ENSMUSG00000025372, ENSMUSG00000062542, ENSMUSG00000060279, ENSMUSG00000041488, ENSMUSG00000022841, ENSMUSG00000023951, ENSMUSG00000015143, ENSMUSG00000022339, ENSMUSG00000036264, ENSMUSG00000038742, ENSMUSG00000022829, ENSMUSG00000034593, ENSMUSG00000035640	1186	80	13426	1.981070826306914	0.9999998064755482	0.305695075463534	29.275324015193917
GOTERM_BP_DIRECT	GO:0042321~negative regulation of circadian sleep/wake cycle, sleep	3	0.23346303501945526	0.022351231896288053	ENSMUSG00000021478, ENSMUSG00000042429, ENSMUSG00000032259	1116	3	12524	11.222222222222223	1.0	0.9092901912810407	90.47588448128627
GOTERM_BP_DIRECT	GO:0042311~vasodilation	6	0.4669260700389105	0.022404990870435387	ENSMUSG00000021478, ENSMUSG00000006818, ENSMUSG00000063142, ENSMUSG00000063856, ENSMUSG00000031755, ENSMUSG00000020178	1116	19	12524	3.543859649122807	1.0	0.9092901912810407	90.47588448128627
GOTERM_BP_DIRECT	GO:0007271~synaptic transmission, cholinergic	6	0.4669260700389105	0.022404990870435387	ENSMUSG00000032773, ENSMUSG00000074939, ENSMUSG00000027577, ENSMUSG00000039059, ENSMUSG00000030525, ENSMUSG00000020178	1116	19	12524	3.543859649122807	1.0	0.9092901912810407	90.47588448128627
GOTERM_BP_DIRECT	GO:0051899~membrane depolarization	6	0.4669260700389105	0.022404990870435387	ENSMUSG00000019146, ENSMUSG00000029053, ENSMUSG00000019194, ENSMUSG00000027577, ENSMUSG00000002028, ENSMUSG00000020178	1116	19	12524	3.543859649122807	1.0	0.9092901912810407	90.47588448128627
KEGG_PATHWAY	mmu04727:GABAergic synapse	14	1.0894941634241244	0.02255978493537684	ENSMUSG00000007653, ENSMUSG00000029211, ENSMUSG00000010803, ENSMUSG00000005580, ENSMUSG00000051331, ENSMUSG00000057880, ENSMUSG00000029054, ENSMUSG00000030161, ENSMUSG00000029713, ENSMUSG00000020431, ENSMUSG00000022840, ENSMUSG00000037771, ENSMUSG00000031748, ENSMUSG00000052889	480	77	5192	1.9666666666666666	0.9969597335314245	0.1691983870153263	15.194678677062637
GOTERM_BP_DIRECT	GO:0007416~synapse assembly	9	0.7003891050583658	0.02267702418940653	ENSMUSG00000022623, ENSMUSG00000032036, ENSMUSG00000030123, ENSMUSG00000067889, ENSMUSG00000031985, ENSMUSG00000066392, ENSMUSG00000032259, ENSMUSG00000063887, ENSMUSG00000032589	1116	40	12524	2.525	1.0	0.9101045708015154	90.55691659636341
GOTERM_BP_DIRECT	GO:0001963~synaptic transmission, dopaminergic	5	0.38910505836575876	0.02324624254563839	ENSMUSG00000021478, ENSMUSG00000053164, ENSMUSG00000034472, ENSMUSG00000032259, ENSMUSG00000020178	1116	13	12524	4.316239316239316	1.0	0.9126676964657159	90.8119518576352
GOTERM_BP_DIRECT	GO:0010738~regulation of protein kinase A signaling	5	0.38910505836575876	0.02324624254563839	ENSMUSG00000024083, ENSMUSG00000023868, ENSMUSG00000030209, ENSMUSG00000018428, ENSMUSG00000022016	1116	13	12524	4.316239316239316	1.0	0.9126676964657159	90.8119518576352
GOTERM_MF_DIRECT	GO:0004719~protein-L-isoaspartate (D-aspartate) O-methyltransferase activity	3	0.23346303501945526	0.023476352331955913	ENSMUSG00000019795, ENSMUSG00000051285, ENSMUSG00000027589	1101	3	12046	10.940962761126249	0.9999999999949577	0.676489626407677	66.84582427151658
GOTERM_BP_DIRECT	GO:0051017~actin filament bundle assembly	8	0.622568093385214	0.023796704329869665	ENSMUSG00000015143, ENSMUSG00000030000, ENSMUSG00000033066, ENSMUSG00000025372, ENSMUSG00000022099, ENSMUSG00000045180, ENSMUSG00000029106, ENSMUSG00000028943	1116	33	12524	2.7205387205387206	1.0	0.924233290747196	91.9627477005931
KEGG_PATHWAY	mmu04730:Long-term depression	11	0.8560311284046693	0.023876731358412465	ENSMUSG00000020524, ENSMUSG00000001986, ENSMUSG00000051177, ENSMUSG00000030592, ENSMUSG00000019828, ENSMUSG00000004936, ENSMUSG00000025499, ENSMUSG00000031748, ENSMUSG00000063358, ENSMUSG00000052889, ENSMUSG00000030102	480	54	5192	2.203395061728395	0.997841336026522	0.17395904275414795	15.622204231647013
GOTERM_CC_DIRECT	GO:0042383~sarcolemma	17	1.3229571984435797	0.025222438845644714	ENSMUSG00000028161, ENSMUSG00000051331, ENSMUSG00000030592, ENSMUSG00000028854, ENSMUSG00000024112, ENSMUSG00000060882, ENSMUSG00000021870, ENSMUSG00000024411, ENSMUSG00000022840, ENSMUSG00000022565, ENSMUSG00000069601, ENSMUSG00000047126, ENSMUSG00000069833, ENSMUSG00000030805, ENSMUSG00000096146, ENSMUSG00000033953, ENSMUSG00000050556	1186	107	13426	1.7985689744842477	0.9999999748647312	0.33877197273071824	32.44298016224105
GOTERM_MF_DIRECT	GO:0003954~NADH dehydrogenase activity	5	0.38910505836575876	0.025290102126703497	ENSMUSG00000059734, ENSMUSG00000013593, ENSMUSG00000036199, ENSMUSG00000020153, ENSMUSG00000005510	1101	13	12046	4.208062600433173	0.9999999999993415	0.7006083821935536	69.22906571081508
GOTERM_BP_DIRECT	GO:0045599~negative regulation of fat cell differentiation	9	0.7003891050583658	0.02604873108006235	ENSMUSG00000021379, ENSMUSG00000022996, ENSMUSG00000044167, ENSMUSG00000027490, ENSMUSG00000006818, ENSMUSG00000095098, ENSMUSG00000032715, ENSMUSG00000068747, ENSMUSG00000023951	1116	41	12524	2.4634146341463414	1.0	1.0	99.52921628357797
GOTERM_MF_DIRECT	GO:0043565~sequence-specific DNA binding	50	3.8910505836575875	0.02606040763722966	ENSMUSG00000058756, ENSMUSG00000079056, ENSMUSG00000031870, ENSMUSG00000027490, ENSMUSG00000027210, ENSMUSG00000071054, ENSMUSG00000023055, ENSMUSG00000056493, ENSMUSG00000005148, ENSMUSG00000023932, ENSMUSG00000070643, ENSMUSG00000038418, ENSMUSG00000042439, ENSMUSG00000048249, ENSMUSG00000000782, ENSMUSG00000017491, ENSMUSG00000038615, ENSMUSG00000033249, ENSMUSG00000050600, ENSMUSG00000009406,…	1101	406	12046	1.3474092070352524	0.999999999999723	0.7006083821935536	69.22906571081508
GOTERM_MF_DIRECT	GO:0005251~delayed rectifier potassium channel activity	7	0.5447470817120622	0.026839143449338566	ENSMUSG00000047976, ENSMUSG00000038319, ENSMUSG00000056258, ENSMUSG00000028033, ENSMUSG00000040724, ENSMUSG00000016346, ENSMUSG00000050556	1101	26	12046	2.945643820303221	0.9999999999998846	0.7006083821935536	69.22906571081508
KEGG_PATHWAY	mmu05223:Non-small cell lung cancer	11	0.8560311284046693	0.0268699621665468	ENSMUSG00000028914, ENSMUSG00000027490, ENSMUSG00000055471, ENSMUSG00000017491, ENSMUSG00000004936, ENSMUSG00000029999, ENSMUSG00000025499, ENSMUSG00000015843, ENSMUSG00000063358, ENSMUSG00000024122, ENSMUSG00000052889	480	55	5192	2.163333333333333	0.9990105289974426	0.1903288986797065	17.092281489275603
GOTERM_MF_DIRECT	GO:0019904~protein domain specific binding	34	2.6459143968871595	0.026872650275917124	ENSMUSG00000030123, ENSMUSG00000058756, ENSMUSG00000029053, ENSMUSG00000022285, ENSMUSG00000027358, ENSMUSG00000002997, ENSMUSG00000089837, ENSMUSG00000061689, ENSMUSG00000015143, ENSMUSG00000018411, ENSMUSG00000042388, ENSMUSG00000020524, ENSMUSG00000020888, ENSMUSG00000032827, ENSMUSG00000033916, ENSMUSG00000047495, ENSMUSG00000059208, ENSMUSG00000033953, ENSMUSG00000032127, ENSMUSG00000034799,…	1101	256	12046	1.45309661671208	0.9999999999998889	0.7006083821935536	69.22906571081508
GOTERM_MF_DIRECT	GO:0004842~ubiquitin-protein transferase activity	39	3.035019455252918	0.027521734775749387	ENSMUSG00000024083, ENSMUSG00000042807, ENSMUSG00000027993, ENSMUSG00000022124, ENSMUSG00000024589, ENSMUSG00000026942, ENSMUSG00000040785, ENSMUSG00000041556, ENSMUSG00000020642, ENSMUSG00000040363, ENSMUSG00000021712, ENSMUSG00000009293, ENSMUSG00000038780, ENSMUSG00000060450, ENSMUSG00000090112, ENSMUSG00000015127, ENSMUSG00000079658, ENSMUSG00000039615, ENSMUSG00000052656, ENSMUSG00000038822,…	1101	303	12046	1.4082427316301114	0.9999999999999465	0.7008441762661762	69.25236517990892
GOTERM_BP_DIRECT	GO:0060079~excitatory postsynaptic potential	8	0.622568093385214	0.027737821069834256	ENSMUSG00000026959, ENSMUSG00000046876, ENSMUSG00000028161, ENSMUSG00000030209, ENSMUSG00000032827, ENSMUSG00000038665, ENSMUSG00000042429, ENSMUSG00000020178	1116	34	12524	2.6405228758169934	1.0	1.0	99.52921628357797
GOTERM_BP_DIRECT	GO:0001964~startle response	6	0.4669260700389105	0.027742071804601826	ENSMUSG00000021478, ENSMUSG00000047976, ENSMUSG00000026959, ENSMUSG00000045573, ENSMUSG00000030209, ENSMUSG00000032259	1116	20	12524	3.3666666666666667	1.0	1.0	99.52921628357797
GOTERM_BP_DIRECT	GO:0050905~neuromuscular process	6	0.4669260700389105	0.027742071804601826	ENSMUSG00000047976, ENSMUSG00000026959, ENSMUSG00000037251, ENSMUSG00000023033, ENSMUSG00000028931, ENSMUSG00000025551	1116	20	12524	3.3666666666666667	1.0	1.0	99.52921628357797
GOTERM_BP_DIRECT	GO:1903078~positive regulation of protein localization to plasma membrane	4	0.311284046692607	0.028023051451005518	ENSMUSG00000030805, ENSMUSG00000034593, ENSMUSG00000041488, ENSMUSG00000025885	1116	8	12524	5.611111111111111	1.0	1.0	99.52921628357797
GOTERM_BP_DIRECT	GO:0060346~bone trabecula formation	4	0.311284046692607	0.028023051451005518	ENSMUSG00000022996, ENSMUSG00000033871, ENSMUSG00000028047, ENSMUSG00000023951	1116	8	12524	5.611111111111111	1.0	1.0	99.52921628357797
GOTERM_BP_DIRECT	GO:0018095~protein polyglutamylation	4	0.311284046692607	0.028023051451005518	ENSMUSG00000033257, ENSMUSG00000020308, ENSMUSG00000026885, ENSMUSG00000036745	1116	8	12524	5.611111111111111	1.0	1.0	99.52921628357797
GOTERM_BP_DIRECT	GO:0071320~cellular response to cAMP	9	0.7003891050583658	0.02975404805565786	ENSMUSG00000023019, ENSMUSG00000022996, ENSMUSG00000019256, ENSMUSG00000045573, ENSMUSG00000014813, ENSMUSG00000040407, ENSMUSG00000022099, ENSMUSG00000020331, ENSMUSG00000030102	1116	42	12524	2.4047619047619047	1.0	1.0	99.52921628357797
GOTERM_MF_DIRECT	GO:0008066~glutamate receptor activity	4	0.311284046692607	0.029968128198775985	ENSMUSG00000049583, ENSMUSG00000019828, ENSMUSG00000063239, ENSMUSG00000056755	1101	8	12046	5.4704813805631245	0.9999999999999966	0.7036675467021213	69.53135027686714
GOTERM_MF_DIRECT	GO:0016307~phosphatidylinositol phosphate kinase activity	4	0.311284046692607	0.029968128198775985	ENSMUSG00000025417, ENSMUSG00000034902, ENSMUSG00000028126, ENSMUSG00000018547	1101	8	12046	5.4704813805631245	0.9999999999999966	0.7036675467021213	69.53135027686714
GOTERM_MF_DIRECT	GO:0004972~NMDA glutamate receptor activity	4	0.311284046692607	0.029968128198775985	ENSMUSG00000035745, ENSMUSG00000026959, ENSMUSG00000059456, ENSMUSG00000030209	1101	8	12046	5.4704813805631245	0.9999999999999966	0.7036675467021213	69.53135027686714
GOTERM_BP_DIRECT	GO:1901379~regulation of potassium ion transmembrane transport	5	0.38910505836575876	0.03030360324968254	ENSMUSG00000027827, ENSMUSG00000038319, ENSMUSG00000079056, ENSMUSG00000028931, ENSMUSG00000061576	1116	14	12524	4.007936507936508	1.0	1.0	99.52921628357797
GOTERM_BP_DIRECT	GO:0014059~regulation of dopamine secretion	5	0.38910505836575876	0.03030360324968254	ENSMUSG00000027577, ENSMUSG00000049511, ENSMUSG00000040724, ENSMUSG00000052889, ENSMUSG00000032259	1116	14	12524	4.007936507936508	1.0	1.0	99.52921628357797
GOTERM_BP_DIRECT	GO:0035235~ionotropic glutamate receptor signaling pathway	5	0.38910505836575876	0.03030360324968254	ENSMUSG00000035745, ENSMUSG00000026959, ENSMUSG00000059456, ENSMUSG00000024617, ENSMUSG00000030209	1116	14	12524	4.007936507936508	1.0	1.0	99.52921628357797
GOTERM_MF_DIRECT	GO:0004683~calmodulin-dependent protein kinase activity	6	0.4669260700389105	0.030573557126384064	ENSMUSG00000057897, ENSMUSG00000021559, ENSMUSG00000039145, ENSMUSG00000059456, ENSMUSG00000024617, ENSMUSG00000027296	1101	20	12046	3.2822888283378746	0.9999999999999983	0.7036675467021213	69.53135027686714
GOTERM_MF_DIRECT	GO:0004674~protein serine/threonine kinase activity	46	3.5797665369649803	0.03084570067735326	ENSMUSG00000031112, ENSMUSG00000004054, ENSMUSG00000061207, ENSMUSG00000036707, ENSMUSG00000029053, ENSMUSG00000023050, ENSMUSG00000027692, ENSMUSG00000009681, ENSMUSG00000041997, ENSMUSG00000029516, ENSMUSG00000031292, ENSMUSG00000024122, ENSMUSG00000025854, ENSMUSG00000020366, ENSMUSG00000045038, ENSMUSG00000021115, ENSMUSG00000024769, ENSMUSG00000021559, ENSMUSG00000069089, ENSMUSG00000024969,…	1101	372	12046	1.3529147500317404	0.9999999999999988	0.7036675467021213	69.53135027686714
KEGG_PATHWAY	mmu04930:Type II diabetes mellitus	9	0.7003891050583658	0.031089790932652666	ENSMUSG00000045038, ENSMUSG00000020027, ENSMUSG00000004110, ENSMUSG00000051331, ENSMUSG00000096146, ENSMUSG00000029053, ENSMUSG00000063358, ENSMUSG00000047591, ENSMUSG00000020366	480	41	5192	2.3743902439024387	0.999671891778718	0.21426747804936297	19.242059793452597
GOTERM_MF_DIRECT	GO:0035254~glutamate receptor binding	5	0.38910505836575876	0.032907662442293234	ENSMUSG00000032356, ENSMUSG00000026959, ENSMUSG00000024617, ENSMUSG00000030854, ENSMUSG00000030302	1101	14	12046	3.9074867004022322	0.9999999999999999	0.7353855178430835	72.66549135216587
GOTERM_BP_DIRECT	GO:0021766~hippocampus development	12	0.933852140077821	0.033441259484394845	ENSMUSG00000021478, ENSMUSG00000021379, ENSMUSG00000068037, ENSMUSG00000047976, ENSMUSG00000032036, ENSMUSG00000022812, ENSMUSG00000042453, ENSMUSG00000055471, ENSMUSG00000037771, ENSMUSG00000026812, ENSMUSG00000063659, ENSMUSG00000031755	1116	67	12524	2.009950248756219	1.0	1.0	99.52921628357797
GOTERM_BP_DIRECT	GO:0010506~regulation of autophagy	9	0.7003891050583658	0.03380608913180099	ENSMUSG00000025759, ENSMUSG00000018411, ENSMUSG00000025417, ENSMUSG00000028278, ENSMUSG00000052105, ENSMUSG00000038467, ENSMUSG00000018171, ENSMUSG00000025437, ENSMUSG00000018547	1116	43	12524	2.3488372093023253	1.0	1.0	99.52921628357797
GOTERM_BP_DIRECT	GO:0051966~regulation of synaptic transmission, glutamatergic	6	0.4669260700389105	0.03382119650113574	ENSMUSG00000044288, ENSMUSG00000049583, ENSMUSG00000019828, ENSMUSG00000038665, ENSMUSG00000063239, ENSMUSG00000056755	1116	21	12524	3.2063492063492065	1.0	1.0	99.52921628357797
GOTERM_MF_DIRECT	GO:0004722~protein serine/threonine phosphatase activity	10	0.7782101167315175	0.03526972731373766	ENSMUSG00000040385, ENSMUSG00000026181, ENSMUSG00000028161, ENSMUSG00000014956, ENSMUSG00000028013, ENSMUSG00000038582, ENSMUSG00000022052, ENSMUSG00000029120, ENSMUSG00000049225, ENSMUSG00000041769	1101	50	12046	2.18819255222525	1.0	0.7724070281708547	76.32368990692831
GOTERM_CC_DIRECT	GO:0030027~lamellipodium	22	1.7120622568093387	0.03570454609046257	ENSMUSG00000033940, ENSMUSG00000030123, ENSMUSG00000037815, ENSMUSG00000027002, ENSMUSG00000026584, ENSMUSG00000059456, ENSMUSG00000028126, ENSMUSG00000023277, ENSMUSG00000021990, ENSMUSG00000040724, ENSMUSG00000026812, ENSMUSG00000041488, ENSMUSG00000029359, ENSMUSG00000023800, ENSMUSG00000021676, ENSMUSG00000030805, ENSMUSG00000020900, ENSMUSG00000038453, ENSMUSG00000032827, ENSMUSG00000031605,…	1186	157	13426	1.5862987508190032	0.9999999999847268	0.46502947629232155	44.53420970040335
GOTERM_CC_DIRECT	GO:0031594~neuromuscular junction	11	0.8560311284046693	0.03598038283721612	ENSMUSG00000034799, ENSMUSG00000069601, ENSMUSG00000020524, ENSMUSG00000028289, ENSMUSG00000027750, ENSMUSG00000029838, ENSMUSG00000020900, ENSMUSG00000007021, ENSMUSG00000032827, ENSMUSG00000018428, ENSMUSG00000026235	1186	60	13426	2.075407532321529	0.9999999999874448	0.46502947629232155	44.53420970040335
GOTERM_BP_DIRECT	GO:0018105~peptidyl-serine phosphorylation	19	1.4785992217898831	0.036926448619709465	ENSMUSG00000057897, ENSMUSG00000036707, ENSMUSG00000023050, ENSMUSG00000029053, ENSMUSG00000063358, ENSMUSG00000042978, ENSMUSG00000024122, ENSMUSG00000029711, ENSMUSG00000045038, ENSMUSG00000021115, ENSMUSG00000022812, ENSMUSG00000040390, ENSMUSG00000038970, ENSMUSG00000024617, ENSMUSG00000031833, ENSMUSG00000050310, ENSMUSG00000052889, ENSMUSG00000039954, ENSMUSG00000032500	1116	129	12524	1.6528854435831182	1.0	1.0	99.52921628357797
GOTERM_MF_DIRECT	GO:0005246~calcium channel regulator activity	6	0.4669260700389105	0.037203393282437214	ENSMUSG00000029713, ENSMUSG00000057914, ENSMUSG00000056755, ENSMUSG00000046093, ENSMUSG00000052889, ENSMUSG00000066392	1101	21	12046	3.1259893603217854	1.0	0.7987787381229166	78.92955202273933
GOTERM_CC_DIRECT	GO:0033270~paranode region of axon	5	0.38910505836575876	0.037444008480836066	ENSMUSG00000047976, ENSMUSG00000069601, ENSMUSG00000017167, ENSMUSG00000075318, ENSMUSG00000011751	1186	15	13426	3.773468240584598	0.9999999999955659	0.46933832891806143	44.94685310514574
GOTERM_CC_DIRECT	GO:0000139~Golgi membrane	45	3.501945525291829	0.037684099402180114	ENSMUSG00000031112, ENSMUSG00000024083, ENSMUSG00000038708, ENSMUSG00000043857, ENSMUSG00000067889, ENSMUSG00000025499, ENSMUSG00000028467, ENSMUSG00000022463, ENSMUSG00000056091, ENSMUSG00000042763, ENSMUSG00000027955, ENSMUSG00000045038, ENSMUSG00000041351, ENSMUSG00000020346, ENSMUSG00000045994, ENSMUSG00000021712, ENSMUSG00000031835, ENSMUSG00000050796, ENSMUSG00000031979, ENSMUSG00000034463,…	1186	380	13426	1.340574243365581	0.9999999999962623	0.46933832891806143	44.94685310514574
GOTERM_BP_DIRECT	GO:0035176~social behavior	9	0.7003891050583658	0.038216749676717	ENSMUSG00000021478, ENSMUSG00000026959, ENSMUSG00000022623, ENSMUSG00000041078, ENSMUSG00000039419, ENSMUSG00000021811, ENSMUSG00000025499, ENSMUSG00000029104, ENSMUSG00000066392	1116	44	12524	2.2954545454545454	1.0	1.0	99.52921628357797
GOTERM_CC_DIRECT	GO:0032591~dendritic spine membrane	4	0.311284046692607	0.03843610610759916	ENSMUSG00000020524, ENSMUSG00000059213, ENSMUSG00000022494, ENSMUSG00000019943	1186	9	13426	5.0312909874461305	0.9999999999978121	0.4701559407804541	45.02515286890188
GOTERM_BP_DIRECT	GO:2000310~regulation of N-methyl-D-aspartate selective glutamate receptor activity	5	0.38910505836575876	0.038488008200695555	ENSMUSG00000032356, ENSMUSG00000042453, ENSMUSG00000021559, ENSMUSG00000059456, ENSMUSG00000063887	1116	15	12524	3.7407407407407405	1.0	1.0	99.52921628357797
GOTERM_BP_DIRECT	GO:0032230~positive regulation of synaptic transmission, GABAergic	5	0.38910505836575876	0.038488008200695555	ENSMUSG00000045038, ENSMUSG00000031883, ENSMUSG00000030898, ENSMUSG00000020178, ENSMUSG00000063887	1116	15	12524	3.7407407407407405	1.0	1.0	99.52921628357797
GOTERM_BP_DIRECT	GO:0006874~cellular calcium ion homeostasis	13	1.0116731517509727	0.03878942069638171	ENSMUSG00000031376, ENSMUSG00000030376, ENSMUSG00000051331, ENSMUSG00000014813, ENSMUSG00000030592, ENSMUSG00000026959, ENSMUSG00000041771, ENSMUSG00000030525, ENSMUSG00000019943, ENSMUSG00000030302, ENSMUSG00000017412, ENSMUSG00000037996, ENSMUSG00000052889	1116	77	12524	1.8946608946608947	1.0	1.0	99.52921628357797
GOTERM_CC_DIRECT	GO:0030018~Z disc	16	1.245136186770428	0.039230558669800575	ENSMUSG00000030695, ENSMUSG00000028161, ENSMUSG00000051331, ENSMUSG00000030592, ENSMUSG00000023033, ENSMUSG00000007617, ENSMUSG00000021870, ENSMUSG00000001552, ENSMUSG00000028525, ENSMUSG00000043079, ENSMUSG00000022358, ENSMUSG00000015143, ENSMUSG00000069601, ENSMUSG00000030209, ENSMUSG00000039103, ENSMUSG00000039615	1186	104	13426	1.7416007264236606	0.999999999998758	0.4714549594528666	45.149555241033646
GOTERM_BP_DIRECT	GO:0086002~cardiac muscle cell action potential involved in contraction	4	0.311284046692607	0.039302523616110065	ENSMUSG00000041695, ENSMUSG00000051331, ENSMUSG00000019194, ENSMUSG00000046480	1116	9	12524	4.987654320987654	1.0	1.0	99.52921628357797
GOTERM_BP_DIRECT	GO:1902188~positive regulation of viral release from host cell	4	0.311284046692607	0.039302523616110065	ENSMUSG00000066278, ENSMUSG00000033916, ENSMUSG00000038467, ENSMUSG00000053119	1116	9	12524	4.987654320987654	1.0	1.0	99.52921628357797
GOTERM_BP_DIRECT	GO:0050769~positive regulation of neurogenesis	7	0.5447470817120622	0.03947352781313221	ENSMUSG00000021039, ENSMUSG00000037364, ENSMUSG00000052087, ENSMUSG00000027358, ENSMUSG00000051675, ENSMUSG00000020681, ENSMUSG00000020387	1116	29	12524	2.7088122605363987	1.0	1.0	99.52921628357797
GOTERM_BP_DIRECT	GO:0043523~regulation of neuron apoptotic process	7	0.5447470817120622	0.03947352781313221	ENSMUSG00000007653, ENSMUSG00000026959, ENSMUSG00000079056, ENSMUSG00000011096, ENSMUSG00000044254, ENSMUSG00000027993, ENSMUSG00000063856	1116	29	12524	2.7088122605363987	1.0	1.0	99.52921628357797
GOTERM_BP_DIRECT	GO:0050804~modulation of synaptic transmission	6	0.4669260700389105	0.04066401926331881	ENSMUSG00000042453, ENSMUSG00000020524, ENSMUSG00000028161, ENSMUSG00000032336, ENSMUSG00000032259, ENSMUSG00000063887	1116	22	12524	3.060606060606061	1.0	1.0	99.52921628357797
KEGG_PATHWAY	mmu04919:Thyroid hormone signaling pathway	17	1.3229571984435797	0.04070299133540889	ENSMUSG00000058756, ENSMUSG00000036856, ENSMUSG00000013833, ENSMUSG00000051177, ENSMUSG00000028854, ENSMUSG00000025499, ENSMUSG00000063358, ENSMUSG00000024122, ENSMUSG00000026799, ENSMUSG00000044167, ENSMUSG00000022812, ENSMUSG00000028914, ENSMUSG00000021779, ENSMUSG00000018076, ENSMUSG00000004936, ENSMUSG00000015843, ENSMUSG00000052889	480	109	5192	1.6870030581039754	0.9999739333681418	0.2700503142244084	24.251577238191967
KEGG_PATHWAY	mmu05213:Endometrial cancer	10	0.7782101167315175	0.04130181276373305	ENSMUSG00000022812, ENSMUSG00000009406, ENSMUSG00000037815, ENSMUSG00000028914, ENSMUSG00000004936, ENSMUSG00000025499, ENSMUSG00000063358, ENSMUSG00000024122, ENSMUSG00000000782, ENSMUSG00000020135	480	51	5192	2.120915032679738	0.999977756446425	0.2700503142244084	24.251577238191967
GOTERM_CC_DIRECT	GO:0008091~spectrin	3	0.23346303501945526	0.04139804828051169	ENSMUSG00000021061, ENSMUSG00000067889, ENSMUSG00000011751	1186	4	13426	8.490303541315345	0.9999999999997357	0.4726277178691751	45.26186612002612
GOTERM_CC_DIRECT	GO:0014731~spectrin-associated cytoskeleton	3	0.23346303501945526	0.04139804828051169	ENSMUSG00000069601, ENSMUSG00000021061, ENSMUSG00000022099	1186	4	13426	8.490303541315345	0.9999999999997357	0.4726277178691751	45.26186612002612
GOTERM_CC_DIRECT	GO:0005955~calcineurin complex	3	0.23346303501945526	0.04139804828051169	ENSMUSG00000028161, ENSMUSG00000033953, ENSMUSG00000030102	1186	4	13426	8.490303541315345	0.9999999999997357	0.4726277178691751	45.26186612002612
GOTERM_MF_DIRECT	GO:0019905~syntaxin binding	13	1.0116731517509727	0.041896297351813626	ENSMUSG00000034799, ENSMUSG00000006024, ENSMUSG00000058569, ENSMUSG00000026452, ENSMUSG00000026797, ENSMUSG00000062542, ENSMUSG00000024319, ENSMUSG00000027849, ENSMUSG00000025867, ENSMUSG00000022829, ENSMUSG00000033615, ENSMUSG00000030731, ENSMUSG00000032127	1101	76	12046	1.8714804722979108	1.0	0.8736163535995886	86.32446525979495
GOTERM_BP_DIRECT	GO:0007189~adenylate cyclase-activating G-protein coupled receptor signaling pathway	8	0.622568093385214	0.042140416610985915	ENSMUSG00000021478, ENSMUSG00000019464, ENSMUSG00000028036, ENSMUSG00000005580, ENSMUSG00000020431, ENSMUSG00000020178, ENSMUSG00000040125, ENSMUSG00000022840	1116	37	12524	2.4264264264264264	1.0	1.0	99.52921628357797
GOTERM_MF_DIRECT	GO:0004930~G-protein coupled receptor activity	32	2.490272373540856	0.042662746934654903	ENSMUSG00000053164, ENSMUSG00000033774, ENSMUSG00000049583, ENSMUSG00000019828, ENSMUSG00000042429, ENSMUSG00000045318, ENSMUSG00000046922, ENSMUSG00000040125, ENSMUSG00000068037, ENSMUSG00000021478, ENSMUSG00000044288, ENSMUSG00000019464, ENSMUSG00000066197, ENSMUSG00000068696, ENSMUSG00000031932, ENSMUSG00000039059, ENSMUSG00000019429, ENSMUSG00000056755, ENSMUSG00000050511, ENSMUSG00000032773,…	1101	247	12046	1.4174526654090687	1.0	0.8736163535995886	86.32446525979495
GOTERM_MF_DIRECT	GO:0005085~guanyl-nucleotide exchange factor activity	22	1.7120622568093387	0.043104713012382084	ENSMUSG00000035954, ENSMUSG00000032356, ENSMUSG00000029333, ENSMUSG00000039716, ENSMUSG00000026594, ENSMUSG00000037509, ENSMUSG00000009681, ENSMUSG00000027347, ENSMUSG00000028059, ENSMUSG00000021990, ENSMUSG00000025656, ENSMUSG00000026259, ENSMUSG00000023800, ENSMUSG00000041112, ENSMUSG00000032946, ENSMUSG00000034066, ENSMUSG00000037126, ENSMUSG00000037533, ENSMUSG00000035620, ENSMUSG00000034312,…	1101	155	12046	1.5529108435146934	1.0	0.8736163535995886	86.32446525979495
KEGG_PATHWAY	mmu05219:Bladder cancer	8	0.622568093385214	0.04319109895351989	ENSMUSG00000027490, ENSMUSG00000021559, ENSMUSG00000004936, ENSMUSG00000024486, ENSMUSG00000025499, ENSMUSG00000063358, ENSMUSG00000023951, ENSMUSG00000034974	480	36	5192	2.4037037037037035	0.9999865227111359	0.2753432558286893	24.726904150890135
GOTERM_MF_DIRECT	GO:0001965~G-protein alpha-subunit binding	7	0.5447470817120622	0.04388027346847248	ENSMUSG00000021478, ENSMUSG00000029101, ENSMUSG00000042671, ENSMUSG00000020524, ENSMUSG00000038530, ENSMUSG00000052087, ENSMUSG00000035620	1101	29	12046	2.6409220457890945	1.0	0.8736163535995886	86.32446525979495
GOTERM_CC_DIRECT	GO:0048786~presynaptic active zone	7	0.5447470817120622	0.04416749240356316	ENSMUSG00000034799, ENSMUSG00000037771, ENSMUSG00000038665, ENSMUSG00000042429, ENSMUSG00000056755, ENSMUSG00000020178, ENSMUSG00000032589	1186	30	13426	2.6414277684092187	0.9999999999999636	0.4959792179744388	47.49815576514333
GOTERM_BP_DIRECT	GO:0043087~regulation of GTPase activity	12	0.933852140077821	0.04425528348049085	ENSMUSG00000021676, ENSMUSG00000041351, ENSMUSG00000056486, ENSMUSG00000038665, ENSMUSG00000027347, ENSMUSG00000026235, ENSMUSG00000020130, ENSMUSG00000050310, ENSMUSG00000026812, ENSMUSG00000067629, ENSMUSG00000026259, ENSMUSG00000042700	1116	70	12524	1.9238095238095239	1.0	1.0	99.52921628357797
KEGG_PATHWAY	mmu04010:MAPK signaling pathway	30	2.3346303501945527	0.0448220392712953	ENSMUSG00000004054, ENSMUSG00000004110, ENSMUSG00000009406, ENSMUSG00000028161, ENSMUSG00000023050, ENSMUSG00000071076, ENSMUSG00000025499, ENSMUSG00000025551, ENSMUSG00000020882, ENSMUSG00000026942, ENSMUSG00000020366, ENSMUSG00000018411, ENSMUSG00000019146, ENSMUSG00000004936, ENSMUSG00000032946, ENSMUSG00000033953, ENSMUSG00000032356, ENSMUSG00000018909, ENSMUSG00000051331, ENSMUSG00000027347,…	480	228	5192	1.4232456140350878	0.9999912620314393	0.27877121985805614	25.03474876372347
GOTERM_MF_DIRECT	GO:0017124~SH3 domain binding	17	1.3229571984435797	0.04763643171286763	ENSMUSG00000035954, ENSMUSG00000039716, ENSMUSG00000032261, ENSMUSG00000029516, ENSMUSG00000063856, ENSMUSG00000067629, ENSMUSG00000028943, ENSMUSG00000045038, ENSMUSG00000024824, ENSMUSG00000022623, ENSMUSG00000018411, ENSMUSG00000041112, ENSMUSG00000017167, ENSMUSG00000028914, ENSMUSG00000000416, ENSMUSG00000034570, ENSMUSG00000034255	1101	112	12046	1.6606818476709486	1.0	0.9314623700998224	92.04039127379068
GOTERM_BP_DIRECT	GO:0006464~cellular protein modification process	8	0.622568093385214	0.047845155434140293	ENSMUSG00000022359, ENSMUSG00000027394, ENSMUSG00000033257, ENSMUSG00000019795, ENSMUSG00000051285, ENSMUSG00000027589, ENSMUSG00000026885, ENSMUSG00000036745	1116	38	12524	2.3625730994152048	1.0	1.0	99.52921628357797
KEGG_PATHWAY	mmu04071:Sphingolipid signaling pathway	17	1.3229571984435797	0.05034541951754311	ENSMUSG00000029053, ENSMUSG00000051177, ENSMUSG00000022052, ENSMUSG00000029120, ENSMUSG00000025499, ENSMUSG00000063358, ENSMUSG00000042429, ENSMUSG00000024122, ENSMUSG00000041769, ENSMUSG00000026942, ENSMUSG00000020366, ENSMUSG00000045038, ENSMUSG00000032908, ENSMUSG00000004936, ENSMUSG00000059409, ENSMUSG00000052889, ENSMUSG00000050511	480	112	5192	1.641815476190476	0.9999979970066865	0.3056686184993689	27.450240641708028
GOTERM_MF_DIRECT	GO:0005242~inward rectifier potassium channel activity	5	0.38910505836575876	0.05173110713464499	ENSMUSG00000038319, ENSMUSG00000041695, ENSMUSG00000096146, ENSMUSG00000033998, ENSMUSG00000044216	1101	16	12046	3.419050862851953	1.0	0.9766476260764874	96.50527227532048
GOTERM_MF_DIRECT	GO:0008157~protein phosphatase 1 binding	5	0.38910505836575876	0.05173110713464499	ENSMUSG00000023932, ENSMUSG00000040385, ENSMUSG00000054728, ENSMUSG00000032827, ENSMUSG00000057719	1101	16	12046	3.419050862851953	1.0	0.9766476260764874	96.50527227532048
GOTERM_BP_DIRECT	GO:0007191~adenylate cyclase-activating dopamine receptor signaling pathway	4	0.311284046692607	0.05251613459572025	ENSMUSG00000021478, ENSMUSG00000053164, ENSMUSG00000050511, ENSMUSG00000022840	1116	10	12524	4.488888888888889	1.0	1.0	99.52921628357797
GOTERM_BP_DIRECT	GO:0098656~anion transmembrane transport	4	0.311284046692607	0.05251613459572025	ENSMUSG00000005089, ENSMUSG00000029015, ENSMUSG00000070639, ENSMUSG00000060961	1116	10	12524	4.488888888888889	1.0	1.0	99.52921628357797
GOTERM_BP_DIRECT	GO:0000086~G2/M transition of mitotic cell cycle	7	0.5447470817120622	0.05264249914861252	ENSMUSG00000036438, ENSMUSG00000022996, ENSMUSG00000051177, ENSMUSG00000029516, ENSMUSG00000001175, ENSMUSG00000007656, ENSMUSG00000025226	1116	31	12524	2.53405017921147	1.0	1.0	99.52921628357797
GOTERM_BP_DIRECT	GO:0031532~actin cytoskeleton reorganization	9	0.7003891050583658	0.053699157393898696	ENSMUSG00000024769, ENSMUSG00000054728, ENSMUSG00000029053, ENSMUSG00000027692, ENSMUSG00000034066, ENSMUSG00000020827, ENSMUSG00000028126, ENSMUSG00000050310, ENSMUSG00000042700	1116	47	12524	2.148936170212766	1.0	1.0	99.52921628357797
KEGG_PATHWAY	mmu05010:Alzheimer's disease	22	1.7120622568093387	0.05441104089559598	ENSMUSG00000036835, ENSMUSG00000059734, ENSMUSG00000036438, ENSMUSG00000028161, ENSMUSG00000051331, ENSMUSG00000051177, ENSMUSG00000063358, ENSMUSG00000026663, ENSMUSG00000020153, ENSMUSG00000001175, ENSMUSG00000009863, ENSMUSG00000005510, ENSMUSG00000026959, ENSMUSG00000018411, ENSMUSG00000022812, ENSMUSG00000025428, ENSMUSG00000028914, ENSMUSG00000013593, ENSMUSG00000030209, ENSMUSG00000036199,…	480	158	5192	1.5061181434599153	0.9999993263912283	0.322670126241325	28.977042709515068
GOTERM_BP_DIRECT	GO:0050728~negative regulation of inflammatory response	11	0.8560311284046693	0.055318739056813226	ENSMUSG00000028053, ENSMUSG00000043683, ENSMUSG00000027298, ENSMUSG00000009681, ENSMUSG00000042429, ENSMUSG00000032109, ENSMUSG00000037104, ENSMUSG00000030525, ENSMUSG00000017631, ENSMUSG00000020178, ENSMUSG00000021322	1116	64	12524	1.9288194444444442	1.0	1.0	99.52921628357797
GOTERM_BP_DIRECT	GO:0032092~positive regulation of protein binding	11	0.8560311284046693	0.055318739056813226	ENSMUSG00000028906, ENSMUSG00000018909, ENSMUSG00000030123, ENSMUSG00000024855, ENSMUSG00000022812, ENSMUSG00000030000, ENSMUSG00000027358, ENSMUSG00000032715, ENSMUSG00000020681, ENSMUSG00000025437, ENSMUSG00000029106	1116	64	12524	1.9288194444444442	1.0	1.0	99.52921628357797
GOTERM_MF_DIRECT	GO:0001222~transcription corepressor binding	4	0.311284046692607	0.055967811866539256	ENSMUSG00000023932, ENSMUSG00000037791, ENSMUSG00000055866, ENSMUSG00000032589	1101	10	12046	4.3763851044505	1.0	1.0	98.90310786106032
GOTERM_BP_DIRECT	GO:0002092~positive regulation of receptor internalization	6	0.4669260700389105	0.056691066563252526	ENSMUSG00000018909, ENSMUSG00000025812, ENSMUSG00000044254, ENSMUSG00000030854, ENSMUSG00000032259, ENSMUSG00000023951	1116	24	12524	2.805555555555556	1.0	1.0	99.52921628357797
GOTERM_BP_DIRECT	GO:0072661~protein targeting to plasma membrane	6	0.4669260700389105	0.056691066563252526	ENSMUSG00000024855, ENSMUSG00000069601, ENSMUSG00000028126, ENSMUSG00000041245, ENSMUSG00000029359, ENSMUSG00000050556	1116	24	12524	2.805555555555556	1.0	1.0	99.52921628357797
GOTERM_BP_DIRECT	GO:0045732~positive regulation of protein catabolic process	10	0.7782101167315175	0.0577203261257708	ENSMUSG00000044167, ENSMUSG00000022812, ENSMUSG00000036199, ENSMUSG00000032715, ENSMUSG00000051675, ENSMUSG00000049313, ENSMUSG00000024589, ENSMUSG00000048249, ENSMUSG00000032216, ENSMUSG00000020135	1116	56	12524	2.003968253968254	1.0	1.0	99.52921628357797
KEGG_PATHWAY	mmu04910:Insulin signaling pathway	18	1.4007782101167316	0.058008084600328205	ENSMUSG00000036438, ENSMUSG00000009406, ENSMUSG00000014956, ENSMUSG00000029053, ENSMUSG00000025499, ENSMUSG00000063358, ENSMUSG00000002997, ENSMUSG00000024143, ENSMUSG00000024122, ENSMUSG00000026812, ENSMUSG00000001175, ENSMUSG00000020366, ENSMUSG00000025006, ENSMUSG00000020027, ENSMUSG00000040385, ENSMUSG00000044167, ENSMUSG00000022812, ENSMUSG00000004936	480	123	5192	1.5829268292682928	0.999999744151676	0.33618321757008396	30.19057130335263
GOTERM_MF_DIRECT	GO:0005200~structural constituent of cytoskeleton	11	0.8560311284046693	0.05818211962679982	ENSMUSG00000028906, ENSMUSG00000062380, ENSMUSG00000069601, ENSMUSG00000020932, ENSMUSG00000021061, ENSMUSG00000026202, ENSMUSG00000052698, ENSMUSG00000067889, ENSMUSG00000027624, ENSMUSG00000011751, ENSMUSG00000022565	1101	63	12046	1.910326831307758	1.0	1.0	98.90310786106032
GOTERM_BP_DIRECT	GO:0006468~protein phosphorylation	58	4.5136186770428015	0.05820509128861131	ENSMUSG00000031112, ENSMUSG00000004054, ENSMUSG00000050271, ENSMUSG00000027298, ENSMUSG00000023050, ENSMUSG00000027692, ENSMUSG00000041997, ENSMUSG00000029516, ENSMUSG00000045038, ENSMUSG00000021115, ENSMUSG00000021559, ENSMUSG00000069089, ENSMUSG00000037251, ENSMUSG00000004936, ENSMUSG00000021639, ENSMUSG00000020827, ENSMUSG00000031833, ENSMUSG00000035112, ENSMUSG00000039954, ENSMUSG00000059456,…	1116	521	12524	1.2493068884623586	1.0	1.0	99.52921628357797
GOTERM_BP_DIRECT	GO:0010608~posttranscriptional regulation of gene expression	5	0.38910505836575876	0.0582638810411027	ENSMUSG00000072437, ENSMUSG00000035517, ENSMUSG00000037236, ENSMUSG00000020681, ENSMUSG00000037526	1116	17	12524	3.3006535947712417	1.0	1.0	99.52921628357797
GOTERM_BP_DIRECT	GO:0051056~regulation of small GTPase mediated signal transduction	5	0.38910505836575876	0.0582638810411027	ENSMUSG00000041351, ENSMUSG00000030583, ENSMUSG00000038807, ENSMUSG00000056486, ENSMUSG00000042700	1116	17	12524	3.3006535947712417	1.0	1.0	99.52921628357797
GOTERM_BP_DIRECT	GO:0048384~retinoic acid receptor signaling pathway	5	0.38910505836575876	0.0582638810411027	ENSMUSG00000021039, ENSMUSG00000017491, ENSMUSG00000015843, ENSMUSG00000063889, ENSMUSG00000001288	1116	17	12524	3.3006535947712417	1.0	1.0	99.52921628357797
GOTERM_MF_DIRECT	GO:0005261~cation channel activity	7	0.5447470817120622	0.05830008035055739	ENSMUSG00000035745, ENSMUSG00000026959, ENSMUSG00000031791, ENSMUSG00000030209, ENSMUSG00000024112, ENSMUSG00000000197, ENSMUSG00000023017	1101	31	12046	2.4705399783188304	1.0	1.0	98.90310786106032
GOTERM_CC_DIRECT	GO:0015629~actin cytoskeleton	24	1.867704280155642	0.0587734623936364	ENSMUSG00000030695, ENSMUSG00000037815, ENSMUSG00000009739, ENSMUSG00000025372, ENSMUSG00000029516, ENSMUSG00000026761, ENSMUSG00000029621, ENSMUSG00000040860, ENSMUSG00000041444, ENSMUSG00000001552, ENSMUSG00000028943, ENSMUSG00000024236, ENSMUSG00000028906, ENSMUSG00000043079, ENSMUSG00000069833, ENSMUSG00000021559, ENSMUSG00000020900, ENSMUSG00000038453, ENSMUSG00000000416, ENSMUSG00000032827,…	1186	185	13426	1.4685930449842761	1.0	0.6493519635425957	62.186115048750764
GOTERM_BP_DIRECT	GO:0048666~neuron development	9	0.7003891050583658	0.059635734096836486	ENSMUSG00000007653, ENSMUSG00000025759, ENSMUSG00000040276, ENSMUSG00000055471, ENSMUSG00000006818, ENSMUSG00000048078, ENSMUSG00000029104, ENSMUSG00000063659, ENSMUSG00000023951	1116	48	12524	2.1041666666666665	1.0	1.0	99.52921628357797
GOTERM_BP_DIRECT	GO:0046676~negative regulation of insulin secretion	7	0.5447470817120622	0.06011577989555943	ENSMUSG00000028161, ENSMUSG00000096146, ENSMUSG00000022829, ENSMUSG00000026834, ENSMUSG00000021684, ENSMUSG00000032259, ENSMUSG00000050556	1116	32	12524	2.454861111111111	1.0	1.0	99.52921628357797
GOTERM_CC_DIRECT	GO:0005905~clathrin-coated pit	10	0.7782101167315175	0.06066391868843779	ENSMUSG00000018909, ENSMUSG00000047126, ENSMUSG00000004849, ENSMUSG00000035152, ENSMUSG00000070000, ENSMUSG00000060279, ENSMUSG00000068747, ENSMUSG00000022797, ENSMUSG00000031367, ENSMUSG00000022841	1186	57	13426	1.9860359160971568	1.0	0.6595997508187283	63.16750898351617
GOTERM_BP_DIRECT	GO:0045773~positive regulation of axon extension	8	0.622568093385214	0.06066654478979975	ENSMUSG00000018411, ENSMUSG00000022812, ENSMUSG00000038264, ENSMUSG00000000305, ENSMUSG00000038708, ENSMUSG00000031292, ENSMUSG00000023277, ENSMUSG00000025885	1116	40	12524	2.2444444444444445	1.0	1.0	99.52921628357797
GOTERM_MF_DIRECT	GO:0097110~scaffold protein binding	9	0.7003891050583658	0.060668173765745584	ENSMUSG00000022623, ENSMUSG00000038319, ENSMUSG00000042388, ENSMUSG00000024112, ENSMUSG00000007617, ENSMUSG00000029516, ENSMUSG00000030525, ENSMUSG00000063887, ENSMUSG00000022840	1101	47	12046	2.0950779755348132	1.0	1.0	98.90310786106032
GOTERM_MF_DIRECT	GO:0005089~Rho guanyl-nucleotide exchange factor activity	12	0.933852140077821	0.06109741684085322	ENSMUSG00000023800, ENSMUSG00000032356, ENSMUSG00000037509, ENSMUSG00000009681, ENSMUSG00000034066, ENSMUSG00000028059, ENSMUSG00000021990, ENSMUSG00000025656, ENSMUSG00000017631, ENSMUSG00000026259, ENSMUSG00000032875, ENSMUSG00000039713	1101	72	12046	1.8234937935210416	1.0	1.0	98.90310786106032
GOTERM_BP_DIRECT	GO:0006979~response to oxidative stress	17	1.3229571984435797	0.062402046318270926	ENSMUSG00000028890, ENSMUSG00000059734, ENSMUSG00000004341, ENSMUSG00000032350, ENSMUSG00000028484, ENSMUSG00000052087, ENSMUSG00000027577, ENSMUSG00000063856, ENSMUSG00000024953, ENSMUSG00000020674, ENSMUSG00000075706, ENSMUSG00000013593, ENSMUSG00000006818, ENSMUSG00000004936, ENSMUSG00000032802, ENSMUSG00000034463, ENSMUSG00000054733	1116	119	12524	1.6031746031746033	1.0	1.0	99.52921628357797
GOTERM_MF_DIRECT	GO:0032794~GTPase activating protein binding	5	0.38910505836575876	0.0629303606719199	ENSMUSG00000024617, ENSMUSG00000052087, ENSMUSG00000031748, ENSMUSG00000055805, ENSMUSG00000026812	1101	17	12046	3.2179302238606615	1.0	1.0	98.90310786106032
GOTERM_BP_DIRECT	GO:0051028~mRNA transport	13	1.0116731517509727	0.06304007762105877	ENSMUSG00000001150, ENSMUSG00000002052, ENSMUSG00000050192, ENSMUSG00000059005, ENSMUSG00000028330, ENSMUSG00000033581, ENSMUSG00000025586, ENSMUSG00000003226, ENSMUSG00000040667, ENSMUSG00000030091, ENSMUSG00000026999, ENSMUSG00000029104, ENSMUSG00000022338	1116	83	12524	1.7576974564926373	1.0	1.0	99.52921628357797
GOTERM_BP_DIRECT	GO:0072659~protein localization to plasma membrane	10	0.7782101167315175	0.06338030289713789	ENSMUSG00000069601, ENSMUSG00000079056, ENSMUSG00000029053, ENSMUSG00000027692, ENSMUSG00000026797, ENSMUSG00000034593, ENSMUSG00000037533, ENSMUSG00000061576, ENSMUSG00000030279, ENSMUSG00000037316	1116	57	12524	1.9688109161793372	1.0	1.0	99.52921628357797
GOTERM_CC_DIRECT	GO:0030863~cortical cytoskeleton	6	0.4669260700389105	0.06393030832900926	ENSMUSG00000028906, ENSMUSG00000015143, ENSMUSG00000021061, ENSMUSG00000015733, ENSMUSG00000022099, ENSMUSG00000028328	1186	25	13426	2.71689713322091	1.0	0.6791612922047013	65.04084783741374
GOTERM_BP_DIRECT	GO:0043524~negative regulation of neuron apoptotic process	19	1.4785992217898831	0.06419397751045226	ENSMUSG00000007653, ENSMUSG00000022270, ENSMUSG00000059456, ENSMUSG00000027298, ENSMUSG00000032350, ENSMUSG00000026797, ENSMUSG00000025499, ENSMUSG00000025422, ENSMUSG00000024122, ENSMUSG00000029104, ENSMUSG00000067629, ENSMUSG00000006235, ENSMUSG00000020178, ENSMUSG00000023951, ENSMUSG00000026959, ENSMUSG00000000826, ENSMUSG00000090223, ENSMUSG00000006818, ENSMUSG00000039474	1116	138	12524	1.5450885668276972	1.0	1.0	99.52921628357797
GOTERM_CC_DIRECT	GO:0044297~cell body	14	1.0894941634241244	0.06444596203402275	ENSMUSG00000055471, ENSMUSG00000028222, ENSMUSG00000059456, ENSMUSG00000030161, ENSMUSG00000029713, ENSMUSG00000026235, ENSMUSG00000042429, ENSMUSG00000025437, ENSMUSG00000029711, ENSMUSG00000018411, ENSMUSG00000022812, ENSMUSG00000020932, ENSMUSG00000037196, ENSMUSG00000031748	1186	93	13426	1.7041469473607862	1.0	0.6791612922047013	65.04084783741374
GOTERM_BP_DIRECT	GO:0090314~positive regulation of protein targeting to membrane	6	0.4669260700389105	0.0658826902942691	ENSMUSG00000069601, ENSMUSG00000052105, ENSMUSG00000028785, ENSMUSG00000050556, ENSMUSG00000030279, ENSMUSG00000036667	1116	25	12524	2.693333333333334	1.0	1.0	99.52921628357797
GOTERM_BP_DIRECT	GO:0043484~regulation of RNA splicing	6	0.4669260700389105	0.0658826902942691	ENSMUSG00000022139, ENSMUSG00000028959, ENSMUSG00000069833, ENSMUSG00000005506, ENSMUSG00000025576, ENSMUSG00000008658	1116	25	12524	2.693333333333334	1.0	1.0	99.52921628357797
GOTERM_BP_DIRECT	GO:0031032~actomyosin structure organization	6	0.4669260700389105	0.0658826902942691	ENSMUSG00000028906, ENSMUSG00000037736, ENSMUSG00000054728, ENSMUSG00000030739, ENSMUSG00000020900, ENSMUSG00000027624	1116	25	12524	2.693333333333334	1.0	1.0	99.52921628357797
GOTERM_BP_DIRECT	GO:0042752~regulation of circadian rhythm	9	0.7003891050583658	0.06596918436396532	ENSMUSG00000068742, ENSMUSG00000040385, ENSMUSG00000026077, ENSMUSG00000014956, ENSMUSG00000063889, ENSMUSG00000022124, ENSMUSG00000055866, ENSMUSG00000020431, ENSMUSG00000020366	1116	49	12524	2.061224489795918	1.0	1.0	99.52921628357797
GOTERM_BP_DIRECT	GO:0033602~negative regulation of dopamine secretion	3	0.23346303501945526	0.06603391948659934	ENSMUSG00000044288, ENSMUSG00000057880, ENSMUSG00000032259	1116	5	12524	6.733333333333333	1.0	1.0	99.52921628357797
GOTERM_BP_DIRECT	GO:0048732~gland development	3	0.23346303501945526	0.06603391948659934	ENSMUSG00000019256, ENSMUSG00000030898, ENSMUSG00000001288	1116	5	12524	6.733333333333333	1.0	1.0	99.52921628357797
GOTERM_BP_DIRECT	GO:2000650~negative regulation of sodium ion transmembrane transporter activity	3	0.23346303501945526	0.06603391948659934	ENSMUSG00000044254, ENSMUSG00000024589, ENSMUSG00000032216	1116	5	12524	6.733333333333333	1.0	1.0	99.52921628357797
GOTERM_BP_DIRECT	GO:0030950~establishment or maintenance of actin cytoskeleton polarity	3	0.23346303501945526	0.06603391948659934	ENSMUSG00000027002, ENSMUSG00000038696, ENSMUSG00000050310	1116	5	12524	6.733333333333333	1.0	1.0	99.52921628357797
GOTERM_CC_DIRECT	GO:0098793~presynapse	10	0.7782101167315175	0.06644819531607582	ENSMUSG00000034799, ENSMUSG00000062372, ENSMUSG00000013033, ENSMUSG00000030731, ENSMUSG00000041488, ENSMUSG00000066392, ENSMUSG00000063887, ENSMUSG00000032589, ENSMUSG00000031367, ENSMUSG00000003872	1186	58	13426	1.9517939175437578	1.0	0.6896517241138173	66.04547898082687
GOTERM_BP_DIRECT	GO:0035023~regulation of Rho protein signal transduction	12	0.933852140077821	0.06719142089869717	ENSMUSG00000023800, ENSMUSG00000032356, ENSMUSG00000037509, ENSMUSG00000009681, ENSMUSG00000034066, ENSMUSG00000028059, ENSMUSG00000021990, ENSMUSG00000025656, ENSMUSG00000017631, ENSMUSG00000026259, ENSMUSG00000032875, ENSMUSG00000039713	1116	75	12524	1.7955555555555556	1.0	1.0	99.52921628357797
GOTERM_BP_DIRECT	GO:0060080~inhibitory postsynaptic potential	4	0.311284046692607	0.06756543861356445	ENSMUSG00000027577, ENSMUSG00000031778, ENSMUSG00000020178, ENSMUSG00000063887	1116	11	12524	4.080808080808081	1.0	1.0	99.52921628357797
GOTERM_BP_DIRECT	GO:0090303~positive regulation of wound healing	4	0.311284046692607	0.06756543861356445	ENSMUSG00000045038, ENSMUSG00000024486, ENSMUSG00000025499, ENSMUSG00000022099	1116	11	12524	4.080808080808081	1.0	1.0	99.52921628357797
GOTERM_BP_DIRECT	GO:0051932~synaptic transmission, GABAergic	4	0.311284046692607	0.06756543861356445	ENSMUSG00000007653, ENSMUSG00000026825, ENSMUSG00000010803, ENSMUSG00000017412	1116	11	12524	4.080808080808081	1.0	1.0	99.52921628357797
GOTERM_BP_DIRECT	GO:0042445~hormone metabolic process	4	0.311284046692607	0.06756543861356445	ENSMUSG00000036856, ENSMUSG00000071054, ENSMUSG00000075702, ENSMUSG00000029104	1116	11	12524	4.080808080808081	1.0	1.0	99.52921628357797
GOTERM_BP_DIRECT	GO:0040011~locomotion	4	0.311284046692607	0.06756543861356445	ENSMUSG00000022623, ENSMUSG00000025318, ENSMUSG00000019194, ENSMUSG00000030302	1116	11	12524	4.080808080808081	1.0	1.0	99.52921628357797
GOTERM_BP_DIRECT	GO:0090129~positive regulation of synapse maturation	4	0.311284046692607	0.06756543861356445	ENSMUSG00000057897, ENSMUSG00000042453, ENSMUSG00000013033, ENSMUSG00000066392	1116	11	12524	4.080808080808081	1.0	1.0	99.52921628357797
GOTERM_BP_DIRECT	GO:1900006~positive regulation of dendrite development	5	0.38910505836575876	0.06983039975928716	ENSMUSG00000038084, ENSMUSG00000040276, ENSMUSG00000029571, ENSMUSG00000020173, ENSMUSG00000003575	1116	18	12524	3.1172839506172836	1.0	1.0	99.52921628357797
GOTERM_MF_DIRECT	GO:0000977~RNA polymerase II regulatory region sequence-specific DNA binding	22	1.7120622568093387	0.07072859299080088	ENSMUSG00000059625, ENSMUSG00000038418, ENSMUSG00000009739, ENSMUSG00000027104, ENSMUSG00000056493, ENSMUSG00000026663, ENSMUSG00000028423, ENSMUSG00000022335, ENSMUSG00000001288, ENSMUSG00000022389, ENSMUSG00000003949, ENSMUSG00000070643, ENSMUSG00000018750, ENSMUSG00000001419, ENSMUSG00000040363, ENSMUSG00000037791, ENSMUSG00000017491, ENSMUSG00000015843, ENSMUSG00000030557, ENSMUSG00000034762,…	1101	164	12046	1.4676901264925455	1.0	1.0	98.90310786106032
GOTERM_MF_DIRECT	GO:0030955~potassium ion binding	4	0.311284046692607	0.07188438767131489	ENSMUSG00000041771, ENSMUSG00000096146, ENSMUSG00000032788, ENSMUSG00000037996	1101	11	12046	3.9785319131368175	1.0	1.0	98.90310786106032
KEGG_PATHWAY	mmu04915:Estrogen signaling pathway	14	1.0894941634241244	0.07291030229018683	ENSMUSG00000036438, ENSMUSG00000005580, ENSMUSG00000051177, ENSMUSG00000019828, ENSMUSG00000024486, ENSMUSG00000025499, ENSMUSG00000027104, ENSMUSG00000063358, ENSMUSG00000001175, ENSMUSG00000020431, ENSMUSG00000022840, ENSMUSG00000004936, ENSMUSG00000031748, ENSMUSG00000030102	480	91	5192	1.6641025641025642	0.9999999955441992	0.41315837964439206	37.10324272100618
GOTERM_MF_DIRECT	GO:0008601~protein phosphatase type 2A regulator activity	5	0.38910505836575876	0.07529039808903948	ENSMUSG00000022052, ENSMUSG00000029120, ENSMUSG00000041769, ENSMUSG00000007656, ENSMUSG00000059409	1101	18	12046	3.0391563225350695	1.0	1.0	98.90310786106032
GOTERM_BP_DIRECT	GO:0048013~ephrin receptor signaling pathway	8	0.622568093385214	0.07540168046587498	ENSMUSG00000011877, ENSMUSG00000026959, ENSMUSG00000028289, ENSMUSG00000056486, ENSMUSG00000030209, ENSMUSG00000026235, ENSMUSG00000026259, ENSMUSG00000042700	1116	42	12524	2.1375661375661372	1.0	1.0	99.52921628357797
GOTERM_MF_DIRECT	GO:0000166~nucleotide binding	176	13.69649805447471	0.07678126560659097	ENSMUSG00000031112, ENSMUSG00000061207, ENSMUSG00000050271, ENSMUSG00000033257, ENSMUSG00000034902, ENSMUSG00000005580, ENSMUSG00000023050, ENSMUSG00000059005, ENSMUSG00000022360, ENSMUSG00000021392, ENSMUSG00000026202, ENSMUSG00000024143, ENSMUSG00000002997, ENSMUSG00000020620, ENSMUSG00000024429, ENSMUSG00000021712, ENSMUSG00000021559, ENSMUSG00000020900, ENSMUSG00000039630, ENSMUSG00000038384,…	1101	1736	12046	1.1092220310819239	1.0	1.0	98.90310786106032
GOTERM_BP_DIRECT	GO:0090630~activation of GTPase activity	11	0.8560311284046693	0.0774229556397398	ENSMUSG00000032356, ENSMUSG00000059456, ENSMUSG00000027347, ENSMUSG00000052302, ENSMUSG00000028126, ENSMUSG00000020130, ENSMUSG00000003134, ENSMUSG00000026812, ENSMUSG00000042700, ENSMUSG00000035007, ENSMUSG00000040247	1116	68	12524	1.8153594771241828	1.0	1.0	99.52921628357797
GOTERM_MF_DIRECT	GO:0008270~zinc ion binding	96	7.470817120622568	0.07775224532239493	ENSMUSG00000037736, ENSMUSG00000058756, ENSMUSG00000026283, ENSMUSG00000031870, ENSMUSG00000028222, ENSMUSG00000022043, ENSMUSG00000030180, ENSMUSG00000028226, ENSMUSG00000048234, ENSMUSG00000043419, ENSMUSG00000028423, ENSMUSG00000025437, ENSMUSG00000042766, ENSMUSG00000020387, ENSMUSG00000006356, ENSMUSG00000040785, ENSMUSG00000092035, ENSMUSG00000037492, ENSMUSG00000021712, ENSMUSG00000024949,…	1101	905	12046	1.1605883149923977	1.0	1.0	98.90310786106032
KEGG_PATHWAY	mmu04726:Serotonergic synapse	14	1.0894941634241244	0.07813968365362264	ENSMUSG00000007653, ENSMUSG00000051331, ENSMUSG00000051177, ENSMUSG00000029713, ENSMUSG00000025499, ENSMUSG00000063358, ENSMUSG00000060882, ENSMUSG00000049511, ENSMUSG00000022840, ENSMUSG00000004936, ENSMUSG00000031748, ENSMUSG00000050783, ENSMUSG00000052889, ENSMUSG00000030102	480	92	5192	1.646014492753623	0.9999999989408913	0.43316563764508204	38.899972949303454
GOTERM_BP_DIRECT	GO:0007264~small GTPase mediated signal transduction	27	2.1011673151750974	0.07941918437510569	ENSMUSG00000035954, ENSMUSG00000029333, ENSMUSG00000039716, ENSMUSG00000034209, ENSMUSG00000025499, ENSMUSG00000028149, ENSMUSG00000024143, ENSMUSG00000025733, ENSMUSG00000025656, ENSMUSG00000021712, ENSMUSG00000032946, ENSMUSG00000079657, ENSMUSG00000037533, ENSMUSG00000030643, ENSMUSG00000036943, ENSMUSG00000032356, ENSMUSG00000030134, ENSMUSG00000026594, ENSMUSG00000021062, ENSMUSG00000027347,…	1116	219	12524	1.3835616438356162	1.0	1.0	99.52921628357797
GOTERM_BP_DIRECT	GO:0034613~cellular protein localization	9	0.7003891050583658	0.07983717065345941	ENSMUSG00000021379, ENSMUSG00000047976, ENSMUSG00000024855, ENSMUSG00000024735, ENSMUSG00000037815, ENSMUSG00000020888, ENSMUSG00000029053, ENSMUSG00000074238, ENSMUSG00000011751	1116	51	12524	1.9803921568627452	1.0	1.0	99.52921628357797
GOTERM_CC_DIRECT	GO:0005874~microtubule	35	2.7237354085603114	0.08066520337044435	ENSMUSG00000004054, ENSMUSG00000027394, ENSMUSG00000033257, ENSMUSG00000029576, ENSMUSG00000027254, ENSMUSG00000030161, ENSMUSG00000026202, ENSMUSG00000026885, ENSMUSG00000058070, ENSMUSG00000063646, ENSMUSG00000018411, ENSMUSG00000041298, ENSMUSG00000026825, ENSMUSG00000004936, ENSMUSG00000020308, ENSMUSG00000036745, ENSMUSG00000030376, ENSMUSG00000041308, ENSMUSG00000052087, ENSMUSG00000024277,…	1186	301	13426	1.3163261304364877	1.0	0.8247114075933489	78.97966180747984
GOTERM_MF_DIRECT	GO:0016301~kinase activity	68	5.291828793774319	0.08083960075636162	ENSMUSG00000031112, ENSMUSG00000004054, ENSMUSG00000061207, ENSMUSG00000050271, ENSMUSG00000034902, ENSMUSG00000027298, ENSMUSG00000023050, ENSMUSG00000027692, ENSMUSG00000027296, ENSMUSG00000041997, ENSMUSG00000029516, ENSMUSG00000045038, ENSMUSG00000021115, ENSMUSG00000021559, ENSMUSG00000069089, ENSMUSG00000037251, ENSMUSG00000004936, ENSMUSG00000020827, ENSMUSG00000031833, ENSMUSG00000035112,…	1101	621	12046	1.1980442314920852	1.0	1.0	98.90310786106032
GOTERM_BP_DIRECT	GO:0030036~actin cytoskeleton organization	18	1.4007782101167316	0.08183776880556744	ENSMUSG00000033940, ENSMUSG00000027296, ENSMUSG00000009681, ENSMUSG00000028656, ENSMUSG00000025422, ENSMUSG00000024143, ENSMUSG00000022099, ENSMUSG00000041115, ENSMUSG00000028906, ENSMUSG00000041112, ENSMUSG00000020900, ENSMUSG00000000416, ENSMUSG00000029095, ENSMUSG00000055805, ENSMUSG00000034312, ENSMUSG00000017631, ENSMUSG00000032875, ENSMUSG00000037679	1116	133	12524	1.518796992481203	1.0	1.0	99.52921628357797
GOTERM_MF_DIRECT	GO:0005230~extracellular ligand-gated ion channel activity	6	0.4669260700389105	0.08267871489340178	ENSMUSG00000007653, ENSMUSG00000029211, ENSMUSG00000010803, ENSMUSG00000029054, ENSMUSG00000027577, ENSMUSG00000030525	1101	26	12046	2.5248375602599036	1.0	1.0	98.90310786106032
GOTERM_MF_DIRECT	GO:0030374~ligand-dependent nuclear receptor transcription coactivator activity	8	0.622568093385214	0.08388145942663329	ENSMUSG00000041164, ENSMUSG00000027580, ENSMUSG00000015143, ENSMUSG00000022338, ENSMUSG00000033871, ENSMUSG00000023055, ENSMUSG00000039697, ENSMUSG00000052889	1101	42	12046	2.0839929068811904	1.0	1.0	98.90310786106032
GOTERM_BP_DIRECT	GO:0045666~positive regulation of neuron differentiation	12	0.933852140077821	0.08407514829737282	ENSMUSG00000020950, ENSMUSG00000020027, ENSMUSG00000024735, ENSMUSG00000017491, ENSMUSG00000027358, ENSMUSG00000051675, ENSMUSG00000039004, ENSMUSG00000010086, ENSMUSG00000082229, ENSMUSG00000045318, ENSMUSG00000024238, ENSMUSG00000029711	1116	78	12524	1.7264957264957266	1.0	1.0	99.52921628357797
GOTERM_BP_DIRECT	GO:1901381~positive regulation of potassium ion transmembrane transport	4	0.311284046692607	0.08432443828841481	ENSMUSG00000038319, ENSMUSG00000041695, ENSMUSG00000025905, ENSMUSG00000061576	1116	12	12524	3.740740740740741	1.0	1.0	99.52921628357797
GOTERM_MF_DIRECT	GO:0001047~core promoter binding	10	0.7782101167315175	0.08572012215470781	ENSMUSG00000028890, ENSMUSG00000053470, ENSMUSG00000009406, ENSMUSG00000027490, ENSMUSG00000026077, ENSMUSG00000039630, ENSMUSG00000023055, ENSMUSG00000071054, ENSMUSG00000055866, ENSMUSG00000000782	1101	59	12046	1.8544004679875001	1.0	1.0	98.90310786106032
GOTERM_CC_DIRECT	GO:0043234~protein complex	58	4.5136186770428015	0.08590148379976302	ENSMUSG00000038949, ENSMUSG00000029713, ENSMUSG00000022285, ENSMUSG00000000378, ENSMUSG00000060279, ENSMUSG00000028906, ENSMUSG00000001986, ENSMUSG00000063142, ENSMUSG00000038665, ENSMUSG00000033615, ENSMUSG00000030102, ENSMUSG00000030695, ENSMUSG00000029101, ENSMUSG00000041308, ENSMUSG00000051331, ENSMUSG00000021061, ENSMUSG00000026797, ENSMUSG00000063358, ENSMUSG00000028059, ENSMUSG00000029104,…	1186	539	13426	1.2181511574428945	1.0	0.8653311235711423	82.86966672447727
GOTERM_BP_DIRECT	GO:0050770~regulation of axonogenesis	6	0.4669260700389105	0.08659028461035662	ENSMUSG00000026959, ENSMUSG00000022812, ENSMUSG00000024969, ENSMUSG00000056486, ENSMUSG00000026235, ENSMUSG00000042700	1116	27	12524	2.4938271604938276	1.0	1.0	99.52921628357797
GOTERM_BP_DIRECT	GO:0009267~cellular response to starvation	9	0.7003891050583658	0.0873729220525461	ENSMUSG00000036856, ENSMUSG00000044167, ENSMUSG00000028278, ENSMUSG00000044254, ENSMUSG00000022463, ENSMUSG00000034201, ENSMUSG00000025437, ENSMUSG00000026447, ENSMUSG00000037526	1116	52	12524	1.9423076923076923	1.0	1.0	99.52921628357797
KEGG_PATHWAY	mmu04810:Regulation of actin cytoskeleton	24	1.867704280155642	0.08785988563859315	ENSMUSG00000011877, ENSMUSG00000033940, ENSMUSG00000032773, ENSMUSG00000027002, ENSMUSG00000034902, ENSMUSG00000014956, ENSMUSG00000037509, ENSMUSG00000025372, ENSMUSG00000028854, ENSMUSG00000025499, ENSMUSG00000028126, ENSMUSG00000063358, ENSMUSG00000025551, ENSMUSG00000020340, ENSMUSG00000029621, ENSMUSG00000020135, ENSMUSG00000021676, ENSMUSG00000040385, ENSMUSG00000015143, ENSMUSG00000025417,…	480	186	5192	1.395698924731183	0.9999999999282808	0.4766866135710905	42.80832725795283
GOTERM_MF_DIRECT	GO:0031434~mitogen-activated protein kinase kinase binding	5	0.38910505836575876	0.08877093640697865	ENSMUSG00000004054, ENSMUSG00000018909, ENSMUSG00000032715, ENSMUSG00000020681, ENSMUSG00000061578	1101	19	12046	2.879200726612171	1.0	1.0	98.90310786106032
GOTERM_CC_DIRECT	GO:0016328~lateral plasma membrane	8	0.622568093385214	0.0888608017473726	ENSMUSG00000069601, ENSMUSG00000029015, ENSMUSG00000020888, ENSMUSG00000024969, ENSMUSG00000052105, ENSMUSG00000032259, ENSMUSG00000001552, ENSMUSG00000050556	1186	44	13426	2.058255403955235	1.0	0.8734188260182976	83.64419706102237
GOTERM_CC_DIRECT	GO:0005856~cytoskeleton	104	8.093385214007782	0.08925447857121288	ENSMUSG00000037979, ENSMUSG00000033257, ENSMUSG00000027254, ENSMUSG00000026202, ENSMUSG00000040860, ENSMUSG00000028906, ENSMUSG00000018411, ENSMUSG00000015143, ENSMUSG00000069601, ENSMUSG00000018372, ENSMUSG00000004936, ENSMUSG00000031516, ENSMUSG00000034066, ENSMUSG00000052698, ENSMUSG00000031755, ENSMUSG00000058835, ENSMUSG00000037855, ENSMUSG00000041308, ENSMUSG00000020173, ENSMUSG00000063358,…	1186	1028	13426	1.1452549523953255	1.0	0.8734188260182976	83.64419706102237
GOTERM_BP_DIRECT	GO:0051259~protein oligomerization	10	0.7782101167315175	0.08943941305176699	ENSMUSG00000022623, ENSMUSG00000069833, ENSMUSG00000020888, ENSMUSG00000057123, ENSMUSG00000028854, ENSMUSG00000027347, ENSMUSG00000017119, ENSMUSG00000040724, ENSMUSG00000034731, ENSMUSG00000050556	1116	61	12524	1.8397085610200363	1.0	1.0	99.52921628357797
GOTERM_MF_DIRECT	GO:0016595~glutamate binding	4	0.311284046692607	0.08956476959357958	ENSMUSG00000026959, ENSMUSG00000032350, ENSMUSG00000039523, ENSMUSG00000056755	1101	12	12046	3.646987587042083	1.0	1.0	98.90310786106032
GOTERM_MF_DIRECT	GO:0004871~signal transducer activity	41	3.1906614785992216	0.08984904988075892	ENSMUSG00000053164, ENSMUSG00000033774, ENSMUSG00000049583, ENSMUSG00000019828, ENSMUSG00000029055, ENSMUSG00000029713, ENSMUSG00000042429, ENSMUSG00000045318, ENSMUSG00000046922, ENSMUSG00000040125, ENSMUSG00000068037, ENSMUSG00000021478, ENSMUSG00000044288, ENSMUSG00000019464, ENSMUSG00000066197, ENSMUSG00000068696, ENSMUSG00000031932, ENSMUSG00000039059, ENSMUSG00000019429, ENSMUSG00000056755,…	1101	353	12046	1.270763380187468	1.0	1.0	98.90310786106032
GOTERM_BP_DIRECT	GO:0007420~brain development	24	1.867704280155642	0.09149948701906993	ENSMUSG00000006024, ENSMUSG00000055471, ENSMUSG00000028289, ENSMUSG00000051177, ENSMUSG00000009681, ENSMUSG00000027457, ENSMUSG00000019261, ENSMUSG00000028785, ENSMUSG00000029104, ENSMUSG00000006235, ENSMUSG00000058070, ENSMUSG00000021379, ENSMUSG00000047976, ENSMUSG00000027827, ENSMUSG00000068205, ENSMUSG00000042453, ENSMUSG00000020900, ENSMUSG00000090125, ENSMUSG00000037251, ENSMUSG00000000416,…	1116	193	12524	1.3955094991364423	1.0	1.0	99.52921628357797
GOTERM_CC_DIRECT	GO:0005912~adherens junction	9	0.7003891050583658	0.09174925957802565	ENSMUSG00000033960, ENSMUSG00000025812, ENSMUSG00000037815, ENSMUSG00000022240, ENSMUSG00000039546, ENSMUSG00000030329, ENSMUSG00000041245, ENSMUSG00000011751, ENSMUSG00000025666	1186	53	13426	1.922332877278946	1.0	0.8744738876078694	83.74523653587771
GOTERM_CC_DIRECT	GO:0034706~sodium channel complex	3	0.23346303501945526	0.09191550351498773	ENSMUSG00000023033, ENSMUSG00000019194, ENSMUSG00000075318	1186	6	13426	5.660202360876896	1.0	0.8744738876078694	83.74523653587771
GOTERM_BP_DIRECT	GO:0003151~outflow tract morphogenesis	8	0.622568093385214	0.09205486716861877	ENSMUSG00000030123, ENSMUSG00000020888, ENSMUSG00000066026, ENSMUSG00000030592, ENSMUSG00000057123, ENSMUSG00000027104, ENSMUSG00000032216, ENSMUSG00000023951	1116	44	12524	2.0404040404040407	1.0	1.0	99.52921628357797
GOTERM_BP_DIRECT	GO:0001666~response to hypoxia	21	1.634241245136187	0.0921034537165312	ENSMUSG00000025040, ENSMUSG00000030695, ENSMUSG00000038418, ENSMUSG00000027750, ENSMUSG00000057880, ENSMUSG00000059456, ENSMUSG00000030592, ENSMUSG00000002280, ENSMUSG00000029009, ENSMUSG00000027358, ENSMUSG00000027577, ENSMUSG00000042429, ENSMUSG00000029711, ENSMUSG00000023951, ENSMUSG00000045573, ENSMUSG00000006818, ENSMUSG00000063142, ENSMUSG00000030525, ENSMUSG00000052889, ENSMUSG00000032259,…	1116	164	12524	1.4369918699186992	1.0	1.0	99.52921628357797
GOTERM_BP_DIRECT	GO:0016192~vesicle-mediated transport	25	1.9455252918287937	0.09233222641740779	ENSMUSG00000067889, ENSMUSG00000060279, ENSMUSG00000022841, ENSMUSG00000030805, ENSMUSG00000035152, ENSMUSG00000020628, ENSMUSG00000022829, ENSMUSG00000032127, ENSMUSG00000039735, ENSMUSG00000006024, ENSMUSG00000003033, ENSMUSG00000032112, ENSMUSG00000026797, ENSMUSG00000001576, ENSMUSG00000041488, ENSMUSG00000028758, ENSMUSG00000062526, ENSMUSG00000022159, ENSMUSG00000025885, ENSMUSG00000046314,…	1116	203	12524	1.382047071702244	1.0	1.0	99.52921628357797
KEGG_PATHWAY	mmu00310:Lysine degradation	9	0.7003891050583658	0.09311005458433769	ENSMUSG00000028053, ENSMUSG00000023832, ENSMUSG00000017453, ENSMUSG00000038384, ENSMUSG00000034807, ENSMUSG00000002028, ENSMUSG00000042308, ENSMUSG00000061589, ENSMUSG00000057406	480	51	5192	1.9088235294117646	0.9999999999834475	0.49464716497929395	44.42125520794444
GOTERM_BP_DIRECT	GO:0007197~adenylate cyclase-inhibiting G-protein coupled acetylcholine receptor signaling pathway	3	0.23346303501945526	0.09332079698642322	ENSMUSG00000032773, ENSMUSG00000074939, ENSMUSG00000039059	1116	6	12524	5.611111111111112	1.0	1.0	99.52921628357797
GOTERM_BP_DIRECT	GO:0010766~negative regulation of sodium ion transport	3	0.23346303501945526	0.09332079698642322	ENSMUSG00000035112, ENSMUSG00000024589, ENSMUSG00000032216	1116	6	12524	5.611111111111112	1.0	1.0	99.52921628357797
GOTERM_BP_DIRECT	GO:0097119~postsynaptic density protein 95 clustering	3	0.23346303501945526	0.09332079698642322	ENSMUSG00000042453, ENSMUSG00000049939, ENSMUSG00000063887	1116	6	12524	5.611111111111112	1.0	1.0	99.52921628357797
GOTERM_BP_DIRECT	GO:0001661~conditioned taste aversion	3	0.23346303501945526	0.09332079698642322	ENSMUSG00000021478, ENSMUSG00000026959, ENSMUSG00000056755	1116	6	12524	5.611111111111112	1.0	1.0	99.52921628357797
GOTERM_BP_DIRECT	GO:0050792~regulation of viral process	3	0.23346303501945526	0.09332079698642322	ENSMUSG00000033916, ENSMUSG00000038467, ENSMUSG00000053119	1116	6	12524	5.611111111111112	1.0	1.0	99.52921628357797
GOTERM_BP_DIRECT	GO:0030644~cellular chloride ion homeostasis	3	0.23346303501945526	0.09332079698642322	ENSMUSG00000001270, ENSMUSG00000017740, ENSMUSG00000035112	1116	6	12524	5.611111111111112	1.0	1.0	99.52921628357797
GOTERM_BP_DIRECT	GO:0051534~negative regulation of NFAT protein import into nucleus	3	0.23346303501945526	0.09332079698642322	ENSMUSG00000022812, ENSMUSG00000018428, ENSMUSG00000040247	1116	6	12524	5.611111111111112	1.0	1.0	99.52921628357797
GOTERM_BP_DIRECT	GO:0045838~positive regulation of membrane potential	3	0.23346303501945526	0.09332079698642322	ENSMUSG00000021478, ENSMUSG00000069601, ENSMUSG00000020524	1116	6	12524	5.611111111111112	1.0	1.0	99.52921628357797
GOTERM_BP_DIRECT	GO:0086012~membrane depolarization during cardiac muscle cell action potential	3	0.23346303501945526	0.09332079698642322	ENSMUSG00000051331, ENSMUSG00000019194, ENSMUSG00000046480	1116	6	12524	5.611111111111112	1.0	1.0	99.52921628357797
GOTERM_BP_DIRECT	GO:1901841~regulation of high voltage-gated calcium channel activity	3	0.23346303501945526	0.09332079698642322	ENSMUSG00000036438, ENSMUSG00000001175, ENSMUSG00000028525	1116	6	12524	5.611111111111112	1.0	1.0	99.52921628357797
GOTERM_BP_DIRECT	GO:0007016~cytoskeletal anchoring at plasma membrane	3	0.23346303501945526	0.09332079698642322	ENSMUSG00000034902, ENSMUSG00000052698, ENSMUSG00000027624	1116	6	12524	5.611111111111112	1.0	1.0	99.52921628357797
GOTERM_BP_DIRECT	GO:0010828~positive regulation of glucose transport	3	0.23346303501945526	0.09332079698642322	ENSMUSG00000024164, ENSMUSG00000026817, ENSMUSG00000030279	1116	6	12524	5.611111111111112	1.0	1.0	99.52921628357797
GOTERM_BP_DIRECT	GO:0007207~phospholipase C-activating G-protein coupled acetylcholine receptor signaling pathway	3	0.23346303501945526	0.09332079698642322	ENSMUSG00000032773, ENSMUSG00000074939, ENSMUSG00000039059	1116	6	12524	5.611111111111112	1.0	1.0	99.52921628357797
GOTERM_BP_DIRECT	GO:0097114~NMDA glutamate receptor clustering	3	0.23346303501945526	0.09332079698642322	ENSMUSG00000022623, ENSMUSG00000042453, ENSMUSG00000063887	1116	6	12524	5.611111111111112	1.0	1.0	99.52921628357797
GOTERM_BP_DIRECT	GO:0043266~regulation of potassium ion transport	3	0.23346303501945526	0.09332079698642322	ENSMUSG00000069601, ENSMUSG00000061576, ENSMUSG00000032259	1116	6	12524	5.611111111111112	1.0	1.0	99.52921628357797
GOTERM_BP_DIRECT	GO:0046500~S-adenosylmethionine metabolic process	3	0.23346303501945526	0.09332079698642322	ENSMUSG00000019795, ENSMUSG00000029009, ENSMUSG00000020150	1116	6	12524	5.611111111111112	1.0	1.0	99.52921628357797
GOTERM_MF_DIRECT	GO:0051020~GTPase binding	6	0.4669260700389105	0.09421341686754363	ENSMUSG00000029020, ENSMUSG00000038708, ENSMUSG00000032827, ENSMUSG00000029713, ENSMUSG00000059040, ENSMUSG00000063524	1101	27	12046	2.431325058028055	1.0	1.0	98.90310786106032
GOTERM_BP_DIRECT	GO:0043010~camera-type eye development	9	0.7003891050583658	0.09530799147272434	ENSMUSG00000019256, ENSMUSG00000051331, ENSMUSG00000026819, ENSMUSG00000006705, ENSMUSG00000019428, ENSMUSG00000027465, ENSMUSG00000045180, ENSMUSG00000033249, ENSMUSG00000001288	1116	53	12524	1.9056603773584906	1.0	1.0	99.52921628357797
GOTERM_BP_DIRECT	GO:0007528~neuromuscular junction development	7	0.5447470817120622	0.09595776567300532	ENSMUSG00000034799, ENSMUSG00000069601, ENSMUSG00000019146, ENSMUSG00000057914, ENSMUSG00000017412, ENSMUSG00000032216, ENSMUSG00000020882	1116	36	12524	2.182098765432099	1.0	1.0	99.52921628357797
GOTERM_BP_DIRECT	GO:0009416~response to light stimulus	5	0.38910505836575876	0.09616095137822435	ENSMUSG00000005089, ENSMUSG00000009406, ENSMUSG00000071076, ENSMUSG00000002028, ENSMUSG00000032259	1116	20	12524	2.8055555555555554	1.0	1.0	99.52921628357797
GOTERM_BP_DIRECT	GO:0043153~entrainment of circadian clock by photoperiod	5	0.38910505836575876	0.09616095137822435	ENSMUSG00000068742, ENSMUSG00000040385, ENSMUSG00000014956, ENSMUSG00000022124, ENSMUSG00000003575	1116	20	12524	2.8055555555555554	1.0	1.0	99.52921628357797
GOTERM_MF_DIRECT	GO:0019900~kinase binding	13	1.0116731517509727	0.09678992523379795	ENSMUSG00000036707, ENSMUSG00000028126, ENSMUSG00000028785, ENSMUSG00000029104, ENSMUSG00000021068, ENSMUSG00000063646, ENSMUSG00000068742, ENSMUSG00000026659, ENSMUSG00000020932, ENSMUSG00000037003, ENSMUSG00000034275, ENSMUSG00000039615, ENSMUSG00000055866	1101	87	12046	1.6348565045361059	1.0	1.0	98.90310786106032
GOTERM_CC_DIRECT	GO:0005923~bicellular tight junction	13	1.0116731517509727	0.09714147556147373	ENSMUSG00000028053, ENSMUSG00000029053, ENSMUSG00000028059, ENSMUSG00000000159, ENSMUSG00000041245, ENSMUSG00000022255, ENSMUSG00000003872, ENSMUSG00000043079, ENSMUSG00000025812, ENSMUSG00000069601, ENSMUSG00000044641, ENSMUSG00000035112, ENSMUSG00000045180	1186	90	13426	1.6351695709199927	1.0	0.9115330241042398	87.2942574908586
GOTERM_MF_DIRECT	GO:0032051~clathrin light chain binding	3	0.23346303501945526	0.09755970945511207	ENSMUSG00000047126, ENSMUSG00000020297, ENSMUSG00000025468	1101	6	12046	5.4704813805631245	1.0	1.0	98.90310786106032
GOTERM_MF_DIRECT	GO:0004000~adenosine deaminase activity	3	0.23346303501945526	0.09755970945511207	ENSMUSG00000031949, ENSMUSG00000027951, ENSMUSG00000020262	1101	6	12046	5.4704813805631245	1.0	1.0	98.90310786106032
GOTERM_MF_DIRECT	GO:0000155~phosphorelay sensor kinase activity	3	0.23346303501945526	0.09755970945511207	ENSMUSG00000038319, ENSMUSG00000035355, ENSMUSG00000037579	1101	6	12046	5.4704813805631245	1.0	1.0	98.90310786106032
GOTERM_MF_DIRECT	GO:0016907~G-protein coupled acetylcholine receptor activity	3	0.23346303501945526	0.09755970945511207	ENSMUSG00000032773, ENSMUSG00000074939, ENSMUSG00000039059	1101	6	12046	5.4704813805631245	1.0	1.0	98.90310786106032
GOTERM_BP_DIRECT	GO:0007269~neurotransmitter secretion	6	0.4669260700389105	0.09807500327149615	ENSMUSG00000034799, ENSMUSG00000026452, ENSMUSG00000038665, ENSMUSG00000026797, ENSMUSG00000066392, ENSMUSG00000003872	1116	28	12524	2.404761904761905	1.0	1.0	99.52921628357797
KEGG_PATHWAY	mmu05016:Huntington's disease	23	1.7898832684824901	0.09828913097966178	ENSMUSG00000031783, ENSMUSG00000059734, ENSMUSG00000016319, ENSMUSG00000049583, ENSMUSG00000051177, ENSMUSG00000020153, ENSMUSG00000029104, ENSMUSG00000060279, ENSMUSG00000009863, ENSMUSG00000022841, ENSMUSG00000005510, ENSMUSG00000026959, ENSMUSG00000020402, ENSMUSG00000047126, ENSMUSG00000025428, ENSMUSG00000028914, ENSMUSG00000013593, ENSMUSG00000006818, ENSMUSG00000035152, ENSMUSG00000030209,…	480	179	5192	1.3898510242085662	0.9999999999961355	0.5115046612206888	45.935124478250096
GOTERM_CC_DIRECT	GO:0012505~endomembrane system	15	1.1673151750972763	0.09848489556044678	ENSMUSG00000034902, ENSMUSG00000006373, ENSMUSG00000029406, ENSMUSG00000042429, ENSMUSG00000020130, ENSMUSG00000022099, ENSMUSG00000003134, ENSMUSG00000040543, ENSMUSG00000020178, ENSMUSG00000040247, ENSMUSG00000021478, ENSMUSG00000025812, ENSMUSG00000024911, ENSMUSG00000052302, ENSMUSG00000035007	1186	109	13426	1.5578538607918067	1.0	0.9116507224176491	87.30552903736904
GOTERM_CC_DIRECT	GO:0005794~Golgi apparatus	109	8.482490272373541	0.1014737455936798	ENSMUSG00000031112, ENSMUSG00000038949, ENSMUSG00000038708, ENSMUSG00000043857, ENSMUSG00000028467, ENSMUSG00000056091, ENSMUSG00000042763, ENSMUSG00000020346, ENSMUSG00000045994, ENSMUSG00000021712, ENSMUSG00000004936, ENSMUSG00000050796, ENSMUSG00000034463, ENSMUSG00000079657, ENSMUSG00000039357, ENSMUSG00000038822, ENSMUSG00000031753, ENSMUSG00000034612, ENSMUSG00000058569, ENSMUSG00000028053,…	1186	1088	13426	1.1341214289257018	1.0	0.9154820900827935	87.67244541522811
GOTERM_CC_DIRECT	GO:0045121~membrane raft	27	2.1011673151750974	0.10157173554203255	ENSMUSG00000031376, ENSMUSG00000056258, ENSMUSG00000029053, ENSMUSG00000023274, ENSMUSG00000002997, ENSMUSG00000024143, ENSMUSG00000025876, ENSMUSG00000026942, ENSMUSG00000022840, ENSMUSG00000044288, ENSMUSG00000020402, ENSMUSG00000030525, ENSMUSG00000019943, ENSMUSG00000030302, ENSMUSG00000050511, ENSMUSG00000030102, ENSMUSG00000031342, ENSMUSG00000059456, ENSMUSG00000028854, ENSMUSG00000024479,…	1186	227	13426	1.3464798567724776	1.0	0.9154820900827935	87.67244541522811
GOTERM_MF_DIRECT	GO:0015631~tubulin binding	8	0.622568093385214	0.10203118415392022	ENSMUSG00000033257, ENSMUSG00000018411, ENSMUSG00000020308, ENSMUSG00000019261, ENSMUSG00000040811, ENSMUSG00000021288, ENSMUSG00000058070, ENSMUSG00000029469	1101	44	12046	1.9892659565684088	1.0	1.0	98.90310786106032
GOTERM_BP_DIRECT	GO:0007034~vacuolar transport	4	0.311284046692607	0.10264789700886678	ENSMUSG00000053253, ENSMUSG00000033916, ENSMUSG00000038467, ENSMUSG00000053119	1116	13	12524	3.452991452991453	1.0	1.0	99.52921628357797
GOTERM_BP_DIRECT	GO:0060134~prepulse inhibition	4	0.311284046692607	0.10264789700886678	ENSMUSG00000021478, ENSMUSG00000026959, ENSMUSG00000032259, ENSMUSG00000020178	1116	13	12524	3.452991452991453	1.0	1.0	99.52921628357797
GOTERM_BP_DIRECT	GO:0030033~microvillus assembly	4	0.311284046692607	0.10264789700886678	ENSMUSG00000031112, ENSMUSG00000027692, ENSMUSG00000037533, ENSMUSG00000005148	1116	13	12524	3.452991452991453	1.0	1.0	99.52921628357797
GOTERM_BP_DIRECT	GO:0006661~phosphatidylinositol biosynthetic process	4	0.311284046692607	0.10264789700886678	ENSMUSG00000034902, ENSMUSG00000029330, ENSMUSG00000028126, ENSMUSG00000027531	1116	13	12524	3.452991452991453	1.0	1.0	99.52921628357797
GOTERM_BP_DIRECT	GO:0071625~vocalization behavior	4	0.311284046692607	0.10264789700886678	ENSMUSG00000022623, ENSMUSG00000039419, ENSMUSG00000030739, ENSMUSG00000066392	1116	13	12524	3.452991452991453	1.0	1.0	99.52921628357797
GOTERM_BP_DIRECT	GO:0007399~nervous system development	38	2.9571984435797662	0.10451156561434524	ENSMUSG00000035910, ENSMUSG00000005089, ENSMUSG00000028289, ENSMUSG00000027692, ENSMUSG00000029516, ENSMUSG00000025551, ENSMUSG00000008658, ENSMUSG00000006711, ENSMUSG00000063887, ENSMUSG00000023951, ENSMUSG00000023018, ENSMUSG00000028949, ENSMUSG00000001227, ENSMUSG00000038264, ENSMUSG00000047554, ENSMUSG00000075318, ENSMUSG00000036745, ENSMUSG00000061911, ENSMUSG00000057897, ENSMUSG00000055471,…	1116	337	12524	1.2654137817342566	1.0	1.0	99.52921628357797
KEGG_PATHWAY	mmu05214:Glioma	10	0.7782101167315175	0.10508956302524208	ENSMUSG00000036438, ENSMUSG00000057897, ENSMUSG00000027490, ENSMUSG00000024617, ENSMUSG00000004936, ENSMUSG00000029999, ENSMUSG00000025499, ENSMUSG00000063358, ENSMUSG00000001175, ENSMUSG00000052889	480	61	5192	1.7732240437158469	0.999999999999435	0.5359567714287345	48.13101986556087
GOTERM_MF_DIRECT	GO:0017048~Rho GTPase binding	7	0.5447470817120622	0.10530160195790234	ENSMUSG00000021676, ENSMUSG00000029516, ENSMUSG00000028059, ENSMUSG00000055805, ENSMUSG00000037679, ENSMUSG00000034930, ENSMUSG00000034974	1101	36	12046	2.1274094257745486	1.0	1.0	98.90310786106032
GOTERM_BP_DIRECT	GO:0051930~regulation of sensory perception of pain	7	0.5447470817120622	0.10637402678280111	ENSMUSG00000019828, ENSMUSG00000025905, ENSMUSG00000028854, ENSMUSG00000042429, ENSMUSG00000030898, ENSMUSG00000045318, ENSMUSG00000050511	1116	37	12524	2.123123123123123	1.0	1.0	99.52921628357797
GOTERM_BP_DIRECT	GO:0007193~adenylate cyclase-inhibiting G-protein coupled receptor signaling pathway	7	0.5447470817120622	0.10637402678280111	ENSMUSG00000005580, ENSMUSG00000042429, ENSMUSG00000049511, ENSMUSG00000050783, ENSMUSG00000019429, ENSMUSG00000050511, ENSMUSG00000020431	1116	37	12524	2.123123123123123	1.0	1.0	99.52921628357797
GOTERM_MF_DIRECT	GO:0005546~phosphatidylinositol-4,5-bisphosphate binding	9	0.7003891050583658	0.1064711975624042	ENSMUSG00000046314, ENSMUSG00000025812, ENSMUSG00000041695, ENSMUSG00000051177, ENSMUSG00000062542, ENSMUSG00000038696, ENSMUSG00000023277, ENSMUSG00000030731, ENSMUSG00000053119	1101	53	12046	1.8578993367950232	1.0	1.0	98.90310786106032
GOTERM_MF_DIRECT	GO:0046875~ephrin receptor binding	6	0.4669260700389105	0.10652051496976497	ENSMUSG00000058589, ENSMUSG00000028289, ENSMUSG00000056486, ENSMUSG00000026235, ENSMUSG00000026259, ENSMUSG00000042700	1101	28	12046	2.344492020241339	1.0	1.0	98.90310786106032
KEGG_PATHWAY	mmu04144:Endocytosis	28	2.178988326848249	0.10723305578939638	ENSMUSG00000034902, ENSMUSG00000029053, ENSMUSG00000025499, ENSMUSG00000028126, ENSMUSG00000026860, ENSMUSG00000024589, ENSMUSG00000060279, ENSMUSG00000041115, ENSMUSG00000022841, ENSMUSG00000025812, ENSMUSG00000026825, ENSMUSG00000044641, ENSMUSG00000038780, ENSMUSG00000066278, ENSMUSG00000035152, ENSMUSG00000033916, ENSMUSG00000038467, ENSMUSG00000011877, ENSMUSG00000018909, ENSMUSG00000025422,…	480	229	5192	1.322561863173217	0.9999999999996928	0.5361652789469818	48.14974465837602
GOTERM_MF_DIRECT	GO:0016594~glycine binding	4	0.311284046692607	0.10884716983171698	ENSMUSG00000035745, ENSMUSG00000026959, ENSMUSG00000030209, ENSMUSG00000039523	1101	13	12046	3.3664500803465383	1.0	1.0	98.90310786106032
GOTERM_MF_DIRECT	GO:0000146~microfilament motor activity	4	0.311284046692607	0.10884716983171698	ENSMUSG00000030739, ENSMUSG00000020900, ENSMUSG00000034593, ENSMUSG00000020908	1101	13	12046	3.3664500803465383	1.0	1.0	98.90310786106032
GOTERM_CC_DIRECT	GO:0031410~cytoplasmic vesicle	60	4.669260700389105	0.10933303482718643	ENSMUSG00000038949, ENSMUSG00000053025, ENSMUSG00000029999, ENSMUSG00000047976, ENSMUSG00000062372, ENSMUSG00000037771, ENSMUSG00000079657, ENSMUSG00000055805, ENSMUSG00000032127, ENSMUSG00000018909, ENSMUSG00000033124, ENSMUSG00000041308, ENSMUSG00000062542, ENSMUSG00000028059, ENSMUSG00000063239, ENSMUSG00000020297, ENSMUSG00000029104, ENSMUSG00000022797, ENSMUSG00000044216, ENSMUSG00000025468,…	1186	569	13426	1.1937157878826496	1.0	0.9726380370989962	93.14606603458999
GOTERM_BP_DIRECT	GO:0051209~release of sequestered calcium ion into cytosol	6	0.4669260700389105	0.1102836439892567	ENSMUSG00000045038, ENSMUSG00000030592, ENSMUSG00000049511, ENSMUSG00000050783, ENSMUSG00000032259, ENSMUSG00000030102	1116	29	12524	2.32183908045977	1.0	1.0	99.52921628357797
GOTERM_MF_DIRECT	GO:0008013~beta-catenin binding	12	0.933852140077821	0.11042568536731456	ENSMUSG00000044167, ENSMUSG00000022812, ENSMUSG00000037815, ENSMUSG00000002459, ENSMUSG00000030209, ENSMUSG00000023055, ENSMUSG00000022240, ENSMUSG00000025246, ENSMUSG00000042308, ENSMUSG00000045180, ENSMUSG00000000782, ENSMUSG00000020135	1101	80	12046	1.6411444141689373	1.0	1.0	98.90310786106032
GOTERM_MF_DIRECT	GO:0004672~protein kinase activity	53	4.124513618677042	0.11043203914727065	ENSMUSG00000031112, ENSMUSG00000004054, ENSMUSG00000050271, ENSMUSG00000027298, ENSMUSG00000023050, ENSMUSG00000027692, ENSMUSG00000041997, ENSMUSG00000029516, ENSMUSG00000045038, ENSMUSG00000021115, ENSMUSG00000021559, ENSMUSG00000069089, ENSMUSG00000037251, ENSMUSG00000004936, ENSMUSG00000021639, ENSMUSG00000020827, ENSMUSG00000031833, ENSMUSG00000035112, ENSMUSG00000039954, ENSMUSG00000059456,…	1101	480	12046	1.20806463820769	1.0	1.0	98.90310786106032
GOTERM_BP_DIRECT	GO:1901215~negative regulation of neuron death	8	0.622568093385214	0.11059344077700475	ENSMUSG00000007653, ENSMUSG00000013858, ENSMUSG00000038467, ENSMUSG00000049313, ENSMUSG00000029104, ENSMUSG00000029711, ENSMUSG00000030102, ENSMUSG00000023951	1116	46	12524	1.9516908212560387	1.0	1.0	99.52921628357797
GOTERM_BP_DIRECT	GO:0007519~skeletal muscle tissue development	8	0.622568093385214	0.11059344077700475	ENSMUSG00000027827, ENSMUSG00000030739, ENSMUSG00000026141, ENSMUSG00000041975, ENSMUSG00000027346, ENSMUSG00000026349, ENSMUSG00000063659, ENSMUSG00000024236	1116	46	12524	1.9516908212560387	1.0	1.0	99.52921628357797
GOTERM_BP_DIRECT	GO:0006626~protein targeting to mitochondrion	5	0.38910505836575876	0.11082912899534339	ENSMUSG00000047205, ENSMUSG00000029020, ENSMUSG00000021704, ENSMUSG00000022285, ENSMUSG00000093904	1116	21	12524	2.6719576719576716	1.0	1.0	99.52921628357797
GOTERM_BP_DIRECT	GO:0048814~regulation of dendrite morphogenesis	5	0.38910505836575876	0.11082912899534339	ENSMUSG00000026959, ENSMUSG00000022812, ENSMUSG00000027692, ENSMUSG00000032216, ENSMUSG00000042700	1116	21	12524	2.6719576719576716	1.0	1.0	99.52921628357797
GOTERM_BP_DIRECT	GO:0048741~skeletal muscle fiber development	5	0.38910505836575876	0.11082912899534339	ENSMUSG00000022996, ENSMUSG00000028161, ENSMUSG00000030592, ENSMUSG00000007617, ENSMUSG00000063856	1116	21	12524	2.6719576719576716	1.0	1.0	99.52921628357797
GOTERM_BP_DIRECT	GO:0007030~Golgi organization	11	0.8560311284046693	0.11178641796064151	ENSMUSG00000058569, ENSMUSG00000047126, ENSMUSG00000029516, ENSMUSG00000031979, ENSMUSG00000018171, ENSMUSG00000027465, ENSMUSG00000030643, ENSMUSG00000029104, ENSMUSG00000035765, ENSMUSG00000031753, ENSMUSG00000038822	1116	73	12524	1.6910197869101977	1.0	1.0	99.52921628357797
GOTERM_MF_DIRECT	GO:0005254~chloride channel activity	8	0.622568093385214	0.11184365200940143	ENSMUSG00000007653, ENSMUSG00000037418, ENSMUSG00000029211, ENSMUSG00000029015, ENSMUSG00000040441, ENSMUSG00000010803, ENSMUSG00000029054, ENSMUSG00000036565	1101	45	12046	1.9450600464224441	1.0	1.0	98.90310786106032
GOTERM_MF_DIRECT	GO:0032947~protein complex scaffold	8	0.622568093385214	0.11184365200940143	ENSMUSG00000023018, ENSMUSG00000042388, ENSMUSG00000050812, ENSMUSG00000040407, ENSMUSG00000018428, ENSMUSG00000007617, ENSMUSG00000020331, ENSMUSG00000022016	1101	45	12046	1.9450600464224441	1.0	1.0	98.90310786106032
KEGG_PATHWAY	mmu04911:Insulin secretion	11	0.8560311284046693	0.11496049276965897	ENSMUSG00000057897, ENSMUSG00000005580, ENSMUSG00000051331, ENSMUSG00000096146, ENSMUSG00000063142, ENSMUSG00000051177, ENSMUSG00000024617, ENSMUSG00000027104, ENSMUSG00000052889, ENSMUSG00000020431, ENSMUSG00000022840	480	71	5192	1.6758215962441314	0.9999999999999662	0.5577175281681617	50.085221157062364
KEGG_PATHWAY	mmu05030:Cocaine addiction	8	0.622568093385214	0.11591776075651988	ENSMUSG00000021478, ENSMUSG00000035745, ENSMUSG00000026959, ENSMUSG00000020599, ENSMUSG00000030209, ENSMUSG00000027104, ENSMUSG00000032259, ENSMUSG00000022840	480	45	5192	1.922962962962963	0.9999999999999744	0.5577175281681617	50.085221157062364
GOTERM_BP_DIRECT	GO:0090002~establishment of protein localization to plasma membrane	7	0.5447470817120622	0.11734819015890631	ENSMUSG00000036856, ENSMUSG00000040276, ENSMUSG00000020658, ENSMUSG00000057914, ENSMUSG00000021013, ENSMUSG00000001552, ENSMUSG00000011751	1116	38	12524	2.0672514619883042	1.0	1.0	99.52921628357797
GOTERM_BP_DIRECT	GO:0001662~behavioral fear response	7	0.5447470817120622	0.11734819015890631	ENSMUSG00000021478, ENSMUSG00000020402, ENSMUSG00000004110, ENSMUSG00000045573, ENSMUSG00000030209, ENSMUSG00000056755, ENSMUSG00000021684	1116	38	12524	2.0672514619883042	1.0	1.0	99.52921628357797
GOTERM_MF_DIRECT	GO:0019888~protein phosphatase regulator activity	6	0.4669260700389105	0.1195705652830649	ENSMUSG00000054728, ENSMUSG00000021209, ENSMUSG00000022052, ENSMUSG00000029120, ENSMUSG00000041769, ENSMUSG00000037754	1101	29	12046	2.2636474678192235	1.0	1.0	98.90310786106032
KEGG_PATHWAY	mmu04390:Hippo signaling pathway	18	1.4007782101167316	0.11990531840539355	ENSMUSG00000036856, ENSMUSG00000037815, ENSMUSG00000014956, ENSMUSG00000029053, ENSMUSG00000022052, ENSMUSG00000029120, ENSMUSG00000022285, ENSMUSG00000027358, ENSMUSG00000041769, ENSMUSG00000000782, ENSMUSG00000020135, ENSMUSG00000022996, ENSMUSG00000040385, ENSMUSG00000025812, ENSMUSG00000022812, ENSMUSG00000044641, ENSMUSG00000020888, ENSMUSG00000039004	480	136	5192	1.4316176470588236	0.9999999999999919	0.5662195591365806	50.8487368793243
GOTERM_CC_DIRECT	GO:0044309~neuron spine	3	0.23346303501945526	0.12135998189352173	ENSMUSG00000022623, ENSMUSG00000020524, ENSMUSG00000049939	1186	7	13426	4.851602023608769	1.0	1.0	95.90643274853801
GOTERM_CC_DIRECT	GO:0030314~junctional membrane complex	3	0.23346303501945526	0.12135998189352173	ENSMUSG00000025318, ENSMUSG00000022208, ENSMUSG00000030592	1186	7	13426	4.851602023608769	1.0	1.0	95.90643274853801
GOTERM_CC_DIRECT	GO:0008290~F-actin capping protein complex	3	0.23346303501945526	0.12135998189352173	ENSMUSG00000030000, ENSMUSG00000015733, ENSMUSG00000029106	1186	7	13426	4.851602023608769	1.0	1.0	95.90643274853801
GOTERM_BP_DIRECT	GO:0016567~protein ubiquitination	37	2.8793774319066148	0.12207355811863727	ENSMUSG00000024083, ENSMUSG00000005362, ENSMUSG00000034928, ENSMUSG00000040327, ENSMUSG00000027993, ENSMUSG00000022124, ENSMUSG00000024589, ENSMUSG00000041556, ENSMUSG00000020642, ENSMUSG00000020027, ENSMUSG00000021712, ENSMUSG00000038485, ENSMUSG00000020107, ENSMUSG00000038780, ENSMUSG00000060450, ENSMUSG00000039615, ENSMUSG00000052656, ENSMUSG00000038822, ENSMUSG00000036964, ENSMUSG00000018909,…	1116	332	12524	1.250669344042838	1.0	1.0	99.52921628357797
GOTERM_BP_DIRECT	GO:0001659~temperature homeostasis	4	0.311284046692607	0.12237815894564405	ENSMUSG00000021478, ENSMUSG00000042429, ENSMUSG00000063856, ENSMUSG00000032259	1116	14	12524	3.2063492063492065	1.0	1.0	99.52921628357797
GOTERM_BP_DIRECT	GO:0032793~positive regulation of CREB transcription factor activity	4	0.311284046692607	0.12237815894564405	ENSMUSG00000042453, ENSMUSG00000039145, ENSMUSG00000023951, ENSMUSG00000003575	1116	14	12524	3.2063492063492065	1.0	1.0	99.52921628357797
GOTERM_BP_DIRECT	GO:0048268~clathrin coat assembly	4	0.311284046692607	0.12237815894564405	ENSMUSG00000035152, ENSMUSG00000070000, ENSMUSG00000020297, ENSMUSG00000025468	1116	14	12524	3.2063492063492065	1.0	1.0	99.52921628357797
GOTERM_BP_DIRECT	GO:0051016~barbed-end actin filament capping	4	0.311284046692607	0.12237815894564405	ENSMUSG00000030000, ENSMUSG00000015733, ENSMUSG00000023277, ENSMUSG00000029106	1116	14	12524	3.2063492063492065	1.0	1.0	99.52921628357797
GOTERM_BP_DIRECT	GO:0043149~stress fiber assembly	4	0.311284046692607	0.12237815894564405	ENSMUSG00000018909, ENSMUSG00000054728, ENSMUSG00000059456, ENSMUSG00000025006	1116	14	12524	3.2063492063492065	1.0	1.0	99.52921628357797
GOTERM_BP_DIRECT	GO:0055117~regulation of cardiac muscle contraction	4	0.311284046692607	0.12237815894564405	ENSMUSG00000036438, ENSMUSG00000057123, ENSMUSG00000042429, ENSMUSG00000001175	1116	14	12524	3.2063492063492065	1.0	1.0	99.52921628357797
GOTERM_BP_DIRECT	GO:1902187~negative regulation of viral release from host cell	4	0.311284046692607	0.12237815894564405	ENSMUSG00000020455, ENSMUSG00000022043, ENSMUSG00000051675, ENSMUSG00000053119	1116	14	12524	3.2063492063492065	1.0	1.0	99.52921628357797
GOTERM_BP_DIRECT	GO:0023052~signaling	3	0.23346303501945526	0.12315369404726464	ENSMUSG00000042388, ENSMUSG00000047495, ENSMUSG00000061689	1116	7	12524	4.80952380952381	1.0	1.0	99.52921628357797
GOTERM_BP_DIRECT	GO:0046498~S-adenosylhomocysteine metabolic process	3	0.23346303501945526	0.12315369404726464	ENSMUSG00000019795, ENSMUSG00000020150, ENSMUSG00000020661	1116	7	12524	4.80952380952381	1.0	1.0	99.52921628357797
GOTERM_BP_DIRECT	GO:1901016~regulation of potassium ion transmembrane transporter activity	3	0.23346303501945526	0.12315369404726464	ENSMUSG00000027827, ENSMUSG00000024589, ENSMUSG00000032216	1116	7	12524	4.80952380952381	1.0	1.0	99.52921628357797
GOTERM_BP_DIRECT	GO:0019227~neuronal action potential propagation	3	0.23346303501945526	0.12315369404726464	ENSMUSG00000017167, ENSMUSG00000019194, ENSMUSG00000017412	1116	7	12524	4.80952380952381	1.0	1.0	99.52921628357797
GOTERM_BP_DIRECT	GO:0014050~negative regulation of glutamate secretion	3	0.23346303501945526	0.12315369404726464	ENSMUSG00000039059, ENSMUSG00000042429, ENSMUSG00000056755	1116	7	12524	4.80952380952381	1.0	1.0	99.52921628357797
GOTERM_BP_DIRECT	GO:0071305~cellular response to vitamin D	3	0.23346303501945526	0.12315369404726464	ENSMUSG00000029838, ENSMUSG00000045573, ENSMUSG00000019943	1116	7	12524	4.80952380952381	1.0	1.0	99.52921628357797
GOTERM_BP_DIRECT	GO:0016584~nucleosome positioning	3	0.23346303501945526	0.12315369404726464	ENSMUSG00000036181, ENSMUSG00000052565, ENSMUSG00000005698	1116	7	12524	4.80952380952381	1.0	1.0	99.52921628357797
GOTERM_BP_DIRECT	GO:0007216~G-protein coupled glutamate receptor signaling pathway	3	0.23346303501945526	0.12315369404726464	ENSMUSG00000049583, ENSMUSG00000019828, ENSMUSG00000007617	1116	7	12524	4.80952380952381	1.0	1.0	99.52921628357797
GOTERM_BP_DIRECT	GO:0042297~vocal learning	3	0.23346303501945526	0.12315369404726464	ENSMUSG00000022623, ENSMUSG00000039419, ENSMUSG00000029104	1116	7	12524	4.80952380952381	1.0	1.0	99.52921628357797
GOTERM_BP_DIRECT	GO:2001020~regulation of response to DNA damage stimulus	3	0.23346303501945526	0.12315369404726464	ENSMUSG00000028914, ENSMUSG00000061759, ENSMUSG00000026077	1116	7	12524	4.80952380952381	1.0	1.0	99.52921628357797
GOTERM_BP_DIRECT	GO:0010960~magnesium ion homeostasis	3	0.23346303501945526	0.12315369404726464	ENSMUSG00000047976, ENSMUSG00000069601, ENSMUSG00000064105	1116	7	12524	4.80952380952381	1.0	1.0	99.52921628357797
GOTERM_BP_DIRECT	GO:0003417~growth plate cartilage development	3	0.23346303501945526	0.12315369404726464	ENSMUSG00000028047, ENSMUSG00000017491, ENSMUSG00000001288	1116	7	12524	4.80952380952381	1.0	1.0	99.52921628357797
GOTERM_BP_DIRECT	GO:0010269~response to selenium ion	3	0.23346303501945526	0.12315369404726464	ENSMUSG00000006818, ENSMUSG00000075702, ENSMUSG00000063856	1116	7	12524	4.80952380952381	1.0	1.0	99.52921628357797
GOTERM_BP_DIRECT	GO:1900029~positive regulation of ruffle assembly	3	0.23346303501945526	0.12315369404726464	ENSMUSG00000025499, ENSMUSG00000020173, ENSMUSG00000063887	1116	7	12524	4.80952380952381	1.0	1.0	99.52921628357797
GOTERM_BP_DIRECT	GO:0010807~regulation of synaptic vesicle priming	3	0.23346303501945526	0.12315369404726464	ENSMUSG00000034799, ENSMUSG00000006024, ENSMUSG00000026797	1116	7	12524	4.80952380952381	1.0	1.0	99.52921628357797
GOTERM_BP_DIRECT	GO:0016081~synaptic vesicle docking	3	0.23346303501945526	0.12315369404726464	ENSMUSG00000034799, ENSMUSG00000030805, ENSMUSG00000041488	1116	7	12524	4.80952380952381	1.0	1.0	99.52921628357797
GOTERM_CC_DIRECT	GO:0000421~autophagosome membrane	5	0.38910505836575876	0.12349028671188807	ENSMUSG00000033124, ENSMUSG00000030161, ENSMUSG00000026289, ENSMUSG00000018171, ENSMUSG00000037526	1186	22	13426	2.572819254944044	1.0	1.0	95.90643274853801
GOTERM_BP_DIRECT	GO:0006814~sodium ion transport	12	0.933852140077821	0.12502466715265823	ENSMUSG00000030376, ENSMUSG00000041771, ENSMUSG00000028854, ENSMUSG00000023033, ENSMUSG00000019194, ENSMUSG00000046480, ENSMUSG00000060961, ENSMUSG00000000197, ENSMUSG00000020331, ENSMUSG00000023017, ENSMUSG00000075318, ENSMUSG00000033007	1116	84	12524	1.6031746031746033	1.0	1.0	99.52921628357797
GOTERM_BP_DIRECT	GO:0048041~focal adhesion assembly	5	0.38910505836575876	0.12642137560193606	ENSMUSG00000015143, ENSMUSG00000059456, ENSMUSG00000028126, ENSMUSG00000024122, ENSMUSG00000025006	1116	22	12524	2.5505050505050506	1.0	1.0	99.52921628357797
GOTERM_MF_DIRECT	GO:0051539~4 iron, 4 sulfur cluster binding	7	0.5447470817120622	0.12831635827926913	ENSMUSG00000059734, ENSMUSG00000013593, ENSMUSG00000044792, ENSMUSG00000002280, ENSMUSG00000020153, ENSMUSG00000009863, ENSMUSG00000022477	1101	38	12046	2.0154405086285196	1.0	1.0	98.90310786106032
GOTERM_MF_DIRECT	GO:0034236~protein kinase A catalytic subunit binding	4	0.311284046692607	0.12955794457562095	ENSMUSG00000024083, ENSMUSG00000022812, ENSMUSG00000002997, ENSMUSG00000022016	1101	14	12046	3.1259893603217854	1.0	1.0	98.90310786106032
GOTERM_MF_DIRECT	GO:0030676~Rac guanyl-nucleotide exchange factor activity	4	0.311284046692607	0.12955794457562095	ENSMUSG00000037509, ENSMUSG00000034066, ENSMUSG00000028059, ENSMUSG00000021990	1101	14	12046	3.1259893603217854	1.0	1.0	98.90310786106032
GOTERM_BP_DIRECT	GO:0050727~regulation of inflammatory response	8	0.622568093385214	0.13094992680566295	ENSMUSG00000068037, ENSMUSG00000075706, ENSMUSG00000038264, ENSMUSG00000021901, ENSMUSG00000022749, ENSMUSG00000034023, ENSMUSG00000030525, ENSMUSG00000050310	1116	48	12524	1.8703703703703705	1.0	1.0	99.52921628357797
GOTERM_BP_DIRECT	GO:0006821~chloride transport	9	0.7003891050583658	0.13095161675307243	ENSMUSG00000007653, ENSMUSG00000037418, ENSMUSG00000029211, ENSMUSG00000017740, ENSMUSG00000010803, ENSMUSG00000029054, ENSMUSG00000036565, ENSMUSG00000035112, ENSMUSG00000034863	1116	57	12524	1.7719298245614035	1.0	1.0	99.52921628357797
KEGG_PATHWAY	mmu00564:Glycerophospholipid metabolism	12	0.933852140077821	0.13116204180968963	ENSMUSG00000023019, ENSMUSG00000003363, ENSMUSG00000036095, ENSMUSG00000030275, ENSMUSG00000027134, ENSMUSG00000029330, ENSMUSG00000038665, ENSMUSG00000027346, ENSMUSG00000031985, ENSMUSG00000026623, ENSMUSG00000034731, ENSMUSG00000075703	480	82	5192	1.5829268292682928	0.9999999999999997	0.608114921117652	54.61110468076169
GOTERM_MF_DIRECT	GO:0008022~protein C-terminus binding	24	1.867704280155642	0.13163156986444402	ENSMUSG00000032356, ENSMUSG00000079056, ENSMUSG00000023055, ENSMUSG00000025499, ENSMUSG00000025246, ENSMUSG00000021186, ENSMUSG00000040811, ENSMUSG00000022463, ENSMUSG00000033060, ENSMUSG00000060279, ENSMUSG00000008658, ENSMUSG00000046876, ENSMUSG00000022623, ENSMUSG00000026825, ENSMUSG00000047126, ENSMUSG00000069089, ENSMUSG00000096146, ENSMUSG00000032827, ENSMUSG00000004936, ENSMUSG00000030302,…	1101	197	12046	1.3329091688681725	1.0	1.0	98.90310786106032
GOTERM_MF_DIRECT	GO:0008081~phosphoric diester hydrolase activity	8	0.622568093385214	0.13289118182215348	ENSMUSG00000023868, ENSMUSG00000051177, ENSMUSG00000029055, ENSMUSG00000027346, ENSMUSG00000064247, ENSMUSG00000021684, ENSMUSG00000062526, ENSMUSG00000022489	1101	47	12046	1.8622915338087231	1.0	1.0	98.90310786106032
GOTERM_CC_DIRECT	GO:0000786~nucleosome	6	0.4669260700389105	0.13316606586015367	ENSMUSG00000036181, ENSMUSG00000056895, ENSMUSG00000064288, ENSMUSG00000090112, ENSMUSG00000078851, ENSMUSG00000052565	1186	31	13426	2.191046075178154	1.0	1.0	95.90643274853801
GOTERM_MF_DIRECT	GO:0035257~nuclear hormone receptor binding	5	0.38910505836575876	0.13537270059096487	ENSMUSG00000028949, ENSMUSG00000021039, ENSMUSG00000068742, ENSMUSG00000039697, ENSMUSG00000055866	1101	22	12046	2.4865824457105115	1.0	1.0	98.90310786106032
GOTERM_BP_DIRECT	GO:0050796~regulation of insulin secretion	6	0.4669260700389105	0.1367539373229505	ENSMUSG00000044288, ENSMUSG00000096146, ENSMUSG00000051177, ENSMUSG00000026797, ENSMUSG00000062542, ENSMUSG00000055866	1116	31	12524	2.1720430107526885	1.0	1.0	99.52921628357797
GOTERM_BP_DIRECT	GO:0046627~negative regulation of insulin receptor signaling pathway	6	0.4669260700389105	0.1367539373229505	ENSMUSG00000053164, ENSMUSG00000020027, ENSMUSG00000029053, ENSMUSG00000026812, ENSMUSG00000052889, ENSMUSG00000032578	1116	31	12524	2.1720430107526885	1.0	1.0	99.52921628357797
GOTERM_BP_DIRECT	GO:0008360~regulation of cell shape	16	1.245136186770428	0.13746267674667192	ENSMUSG00000030695, ENSMUSG00000029015, ENSMUSG00000033066, ENSMUSG00000059456, ENSMUSG00000025372, ENSMUSG00000024143, ENSMUSG00000022099, ENSMUSG00000049744, ENSMUSG00000023951, ENSMUSG00000028906, ENSMUSG00000021115, ENSMUSG00000029838, ENSMUSG00000030739, ENSMUSG00000020900, ENSMUSG00000055805, ENSMUSG00000034974	1116	124	12524	1.4480286738351253	1.0	1.0	99.52921628357797
GOTERM_CC_DIRECT	GO:0016023~cytoplasmic, membrane-bounded vesicle	17	1.3229571984435797	0.13816766317369883	ENSMUSG00000018909, ENSMUSG00000030000, ENSMUSG00000028059, ENSMUSG00000022099, ENSMUSG00000024122, ENSMUSG00000029104, ENSMUSG00000021288, ENSMUSG00000068747, ENSMUSG00000022797, ENSMUSG00000047976, ENSMUSG00000041263, ENSMUSG00000050812, ENSMUSG00000002459, ENSMUSG00000038696, ENSMUSG00000033998, ENSMUSG00000053119, ENSMUSG00000039735	1186	135	13426	1.4255324464430705	1.0	1.0	95.90643274853801
KEGG_PATHWAY	mmu04918:Thyroid hormone synthesis	9	0.7003891050583658	0.14006829405027937	ENSMUSG00000004341, ENSMUSG00000005580, ENSMUSG00000051177, ENSMUSG00000027104, ENSMUSG00000063856, ENSMUSG00000052889, ENSMUSG00000020431, ENSMUSG00000030102, ENSMUSG00000022840	480	56	5192	1.738392857142857	1.0	0.6378109818360936	57.277927388417815
GOTERM_CC_DIRECT	GO:1902711~GABA-A receptor complex	4	0.311284046692607	0.1406546998458445	ENSMUSG00000007653, ENSMUSG00000029211, ENSMUSG00000010803, ENSMUSG00000029054	1186	15	13426	3.018774592467678	1.0	1.0	95.90643274853801
GOTERM_BP_DIRECT	GO:0006334~nucleosome assembly	9	0.7003891050583658	0.1408030341010728	ENSMUSG00000036181, ENSMUSG00000056895, ENSMUSG00000064288, ENSMUSG00000055430, ENSMUSG00000090112, ENSMUSG00000055067, ENSMUSG00000058385, ENSMUSG00000052565, ENSMUSG00000082229	1116	58	12524	1.7413793103448276	1.0	1.0	99.52921628357797
GOTERM_BP_DIRECT	GO:0018107~peptidyl-threonine phosphorylation	7	0.5447470817120622	0.14089731719917065	ENSMUSG00000022812, ENSMUSG00000040390, ENSMUSG00000023050, ENSMUSG00000038970, ENSMUSG00000063358, ENSMUSG00000042978, ENSMUSG00000024122	1116	40	12524	1.9638888888888888	1.0	1.0	99.52921628357797
GOTERM_BP_DIRECT	GO:0046686~response to cadmium ion	5	0.38910505836575876	0.14287115704679648	ENSMUSG00000028890, ENSMUSG00000057897, ENSMUSG00000006818, ENSMUSG00000032350, ENSMUSG00000020366	1116	23	12524	2.4396135265700485	1.0	1.0	99.52921628357797
GOTERM_BP_DIRECT	GO:0009117~nucleotide metabolic process	5	0.38910505836575876	0.14287115704679648	ENSMUSG00000045211, ENSMUSG00000074797, ENSMUSG00000054958, ENSMUSG00000027889, ENSMUSG00000000253	1116	23	12524	2.4396135265700485	1.0	1.0	99.52921628357797
GOTERM_BP_DIRECT	GO:0010824~regulation of centrosome duplication	4	0.311284046692607	0.14335069662757222	ENSMUSG00000033916, ENSMUSG00000038467, ENSMUSG00000021287, ENSMUSG00000053119	1116	15	12524	2.9925925925925925	1.0	1.0	99.52921628357797
KEGG_PATHWAY	mmu05231:Choline metabolism in cancer	13	1.0116731517509727	0.14584509113543864	ENSMUSG00000034902, ENSMUSG00000025499, ENSMUSG00000027346, ENSMUSG00000028126, ENSMUSG00000063358, ENSMUSG00000024122, ENSMUSG00000026812, ENSMUSG00000020366, ENSMUSG00000036095, ENSMUSG00000004936, ENSMUSG00000038665, ENSMUSG00000052889, ENSMUSG00000034731	480	93	5192	1.5120071684587815	1.0	0.6524648813953834	58.593905035114815
GOTERM_MF_DIRECT	GO:0018024~histone-lysine N-methyltransferase activity	6	0.4669260700389105	0.14775791257665125	ENSMUSG00000028053, ENSMUSG00000038384, ENSMUSG00000055067, ENSMUSG00000002028, ENSMUSG00000061589, ENSMUSG00000057406	1101	31	12046	2.1176056957018545	1.0	1.0	98.90310786106032
GOTERM_CC_DIRECT	GO:0005882~intermediate filament	7	0.5447470817120622	0.1490498224922352	ENSMUSG00000038271, ENSMUSG00000051617, ENSMUSG00000020932, ENSMUSG00000035849, ENSMUSG00000034593, ENSMUSG00000020178, ENSMUSG00000001552	1186	41	13426	1.932752025665282	1.0	1.0	95.90643274853801
KEGG_PATHWAY	mmu00510:N-Glycan biosynthesis	8	0.622568093385214	0.1491461644686926	ENSMUSG00000020346, ENSMUSG00000024172, ENSMUSG00000043857, ENSMUSG00000036155, ENSMUSG00000042737, ENSMUSG00000036620, ENSMUSG00000028757, ENSMUSG00000039427	480	48	5192	1.8027777777777776	1.0	0.6557288265433898	58.8870201091907
GOTERM_BP_DIRECT	GO:0030501~positive regulation of bone mineralization	6	0.4669260700389105	0.15094618869630766	ENSMUSG00000036856, ENSMUSG00000022996, ENSMUSG00000031342, ENSMUSG00000027358, ENSMUSG00000039004, ENSMUSG00000025854	1116	32	12524	2.104166666666667	1.0	1.0	99.52921628357797
GOTERM_BP_DIRECT	GO:0006461~protein complex assembly	9	0.7003891050583658	0.15101171226137539	ENSMUSG00000028906, ENSMUSG00000042388, ENSMUSG00000044641, ENSMUSG00000030000, ENSMUSG00000030805, ENSMUSG00000028710, ENSMUSG00000002028, ENSMUSG00000022099, ENSMUSG00000026942	1116	59	12524	1.711864406779661	1.0	1.0	99.52921628357797
GOTERM_MF_DIRECT	GO:0030695~GTPase regulator activity	4	0.311284046692607	0.15151752808182062	ENSMUSG00000041351, ENSMUSG00000029101, ENSMUSG00000052087, ENSMUSG00000026812	1101	15	12046	2.9175900696336665	1.0	1.0	98.90310786106032
GOTERM_MF_DIRECT	GO:0004890~GABA-A receptor activity	4	0.311284046692607	0.15151752808182062	ENSMUSG00000007653, ENSMUSG00000029211, ENSMUSG00000010803, ENSMUSG00000029054	1101	15	12046	2.9175900696336665	1.0	1.0	98.90310786106032
GOTERM_BP_DIRECT	GO:0007409~axonogenesis	13	1.0116731517509727	0.15235521575824162	ENSMUSG00000055003, ENSMUSG00000048251, ENSMUSG00000034902, ENSMUSG00000021066, ENSMUSG00000020431, ENSMUSG00000044667, ENSMUSG00000018411, ENSMUSG00000069601, ENSMUSG00000022812, ENSMUSG00000020900, ENSMUSG00000036473, ENSMUSG00000032259, ENSMUSG00000011751	1116	97	12524	1.5040091638029784	1.0	1.0	99.52921628357797
GOTERM_CC_DIRECT	GO:0043083~synaptic cleft	3	0.23346303501945526	0.1526834593229461	ENSMUSG00000026959, ENSMUSG00000001986, ENSMUSG00000030209	1186	8	13426	4.245151770657673	1.0	1.0	95.90643274853801
GOTERM_CC_DIRECT	GO:0000815~ESCRT III complex	3	0.23346303501945526	0.1526834593229461	ENSMUSG00000033916, ENSMUSG00000038467, ENSMUSG00000053119	1186	8	13426	4.245151770657673	1.0	1.0	95.90643274853801
GOTERM_CC_DIRECT	GO:0031209~SCAR complex	3	0.23346303501945526	0.1526834593229461	ENSMUSG00000033940, ENSMUSG00000027002, ENSMUSG00000058835	1186	8	13426	4.245151770657673	1.0	1.0	95.90643274853801
GOTERM_CC_DIRECT	GO:0016342~catenin complex	3	0.23346303501945526	0.1526834593229461	ENSMUSG00000037815, ENSMUSG00000001552, ENSMUSG00000020135	1186	8	13426	4.245151770657673	1.0	1.0	95.90643274853801
GOTERM_CC_DIRECT	GO:0036477~somatodendritic compartment	3	0.23346303501945526	0.1526834593229461	ENSMUSG00000056258, ENSMUSG00000030805, ENSMUSG00000020331	1186	8	13426	4.245151770657673	1.0	1.0	95.90643274853801
GOTERM_MF_DIRECT	GO:0031435~mitogen-activated protein kinase kinase kinase binding	5	0.38910505836575876	0.15273176852582115	ENSMUSG00000004054, ENSMUSG00000004936, ENSMUSG00000063358, ENSMUSG00000026942, ENSMUSG00000020366	1101	23	12046	2.3784701654622284	1.0	1.0	98.90310786106032
GOTERM_BP_DIRECT	GO:0044387~negative regulation of protein kinase activity by regulation of protein phosphorylation	3	0.23346303501945526	0.15486390824870286	ENSMUSG00000026181, ENSMUSG00000027951, ENSMUSG00000020262	1116	8	12524	4.208333333333334	1.0	1.0	99.52921628357797
GOTERM_BP_DIRECT	GO:0032229~negative regulation of synaptic transmission, GABAergic	3	0.23346303501945526	0.15486390824870286	ENSMUSG00000026797, ENSMUSG00000042429, ENSMUSG00000049511	1116	8	12524	4.208333333333334	1.0	1.0	99.52921628357797
GOTERM_BP_DIRECT	GO:0048170~positive regulation of long-term neuronal synaptic plasticity	3	0.23346303501945526	0.15486390824870286	ENSMUSG00000022623, ENSMUSG00000049583, ENSMUSG00000032336	1116	8	12524	4.208333333333334	1.0	1.0	99.52921628357797
GOTERM_BP_DIRECT	GO:0001973~adenosine receptor signaling pathway	3	0.23346303501945526	0.15486390824870286	ENSMUSG00000042429, ENSMUSG00000020178, ENSMUSG00000022840	1116	8	12524	4.208333333333334	1.0	1.0	99.52921628357797
GOTERM_BP_DIRECT	GO:0033572~transferrin transport	3	0.23346303501945526	0.15486390824870286	ENSMUSG00000047126, ENSMUSG00000038970, ENSMUSG00000022797	1116	8	12524	4.208333333333334	1.0	1.0	99.52921628357797
GOTERM_BP_DIRECT	GO:0010172~embryonic body morphogenesis	3	0.23346303501945526	0.15486390824870286	ENSMUSG00000027002, ENSMUSG00000050069, ENSMUSG00000030323	1116	8	12524	4.208333333333334	1.0	1.0	99.52921628357797
GOTERM_BP_DIRECT	GO:0042754~negative regulation of circadian rhythm	3	0.23346303501945526	0.15486390824870286	ENSMUSG00000068742, ENSMUSG00000034157, ENSMUSG00000055866	1116	8	12524	4.208333333333334	1.0	1.0	99.52921628357797
GOTERM_BP_DIRECT	GO:0032872~regulation of stress-activated MAPK cascade	3	0.23346303501945526	0.15486390824870286	ENSMUSG00000004936, ENSMUSG00000017119, ENSMUSG00000063358	1116	8	12524	4.208333333333334	1.0	1.0	99.52921628357797
GOTERM_BP_DIRECT	GO:0070262~peptidyl-serine dephosphorylation	3	0.23346303501945526	0.15486390824870286	ENSMUSG00000022052, ENSMUSG00000029120, ENSMUSG00000041769	1116	8	12524	4.208333333333334	1.0	1.0	99.52921628357797
GOTERM_BP_DIRECT	GO:0008088~axo-dendritic transport	3	0.23346303501945526	0.15486390824870286	ENSMUSG00000018411, ENSMUSG00000029104, ENSMUSG00000021288	1116	8	12524	4.208333333333334	1.0	1.0	99.52921628357797
GOTERM_BP_DIRECT	GO:0039702~viral budding via host ESCRT complex	3	0.23346303501945526	0.15486390824870286	ENSMUSG00000033916, ENSMUSG00000038467, ENSMUSG00000053119	1116	8	12524	4.208333333333334	1.0	1.0	99.52921628357797
KEGG_PATHWAY	mmu03015:mRNA surveillance pathway	12	0.933852140077821	0.15679837704606697	ENSMUSG00000028274, ENSMUSG00000040385, ENSMUSG00000014956, ENSMUSG00000058301, ENSMUSG00000001415, ENSMUSG00000022052, ENSMUSG00000029120, ENSMUSG00000028330, ENSMUSG00000043241, ENSMUSG00000041769, ENSMUSG00000054309, ENSMUSG00000059409	480	85	5192	1.5270588235294118	1.0	0.6776879007923233	60.85903109076158
GOTERM_BP_DIRECT	GO:0002052~positive regulation of neuroblast proliferation	5	0.38910505836575876	0.16010717514060024	ENSMUSG00000020950, ENSMUSG00000028949, ENSMUSG00000031778, ENSMUSG00000032259, ENSMUSG00000023951	1116	24	12524	2.337962962962963	1.0	1.0	99.52921628357797
GOTERM_BP_DIRECT	GO:0030073~insulin secretion	5	0.38910505836575876	0.16010717514060024	ENSMUSG00000051331, ENSMUSG00000034593, ENSMUSG00000047591, ENSMUSG00000033615, ENSMUSG00000029104	1116	24	12524	2.337962962962963	1.0	1.0	99.52921628357797
GOTERM_BP_DIRECT	GO:0032715~negative regulation of interleukin-6 production	5	0.38910505836575876	0.16010717514060024	ENSMUSG00000018909, ENSMUSG00000032109, ENSMUSG00000037104, ENSMUSG00000030525, ENSMUSG00000024411	1116	24	12524	2.337962962962963	1.0	1.0	99.52921628357797
GOTERM_BP_DIRECT	GO:0042755~eating behavior	5	0.38910505836575876	0.16010717514060024	ENSMUSG00000025905, ENSMUSG00000039059, ENSMUSG00000020681, ENSMUSG00000050511, ENSMUSG00000020178	1116	24	12524	2.337962962962963	1.0	1.0	99.52921628357797
GOTERM_BP_DIRECT	GO:0006904~vesicle docking involved in exocytosis	5	0.38910505836575876	0.16010717514060024	ENSMUSG00000053799, ENSMUSG00000026797, ENSMUSG00000036943, ENSMUSG00000032127, ENSMUSG00000050556	1116	24	12524	2.337962962962963	1.0	1.0	99.52921628357797
GOTERM_BP_DIRECT	GO:0007163~establishment or maintenance of cell polarity	5	0.38910505836575876	0.16010717514060024	ENSMUSG00000022812, ENSMUSG00000025812, ENSMUSG00000037815, ENSMUSG00000028656, ENSMUSG00000021373	1116	24	12524	2.337962962962963	1.0	1.0	99.52921628357797
GOTERM_BP_DIRECT	GO:0009987~cellular process	5	0.38910505836575876	0.16010717514060024	ENSMUSG00000080268, ENSMUSG00000040385, ENSMUSG00000031748, ENSMUSG00000055805, ENSMUSG00000026259	1116	24	12524	2.337962962962963	1.0	1.0	99.52921628357797
GOTERM_BP_DIRECT	GO:0016236~macroautophagy	5	0.38910505836575876	0.16010717514060024	ENSMUSG00000032571, ENSMUSG00000017119, ENSMUSG00000026289, ENSMUSG00000026447, ENSMUSG00000037526	1116	24	12524	2.337962962962963	1.0	1.0	99.52921628357797
GOTERM_MF_DIRECT	GO:0008093~cytoskeletal adaptor activity	3	0.23346303501945526	0.16141572597326068	ENSMUSG00000069601, ENSMUSG00000025372, ENSMUSG00000034201	1101	8	12046	4.102861035422343	1.0	1.0	98.90310786106032
GOTERM_MF_DIRECT	GO:0035240~dopamine binding	3	0.23346303501945526	0.16141572597326068	ENSMUSG00000021478, ENSMUSG00000053164, ENSMUSG00000032259	1101	8	12046	4.102861035422343	1.0	1.0	98.90310786106032
GOTERM_BP_DIRECT	GO:0035690~cellular response to drug	9	0.7003891050583658	0.1615659716137106	ENSMUSG00000038319, ENSMUSG00000026181, ENSMUSG00000028161, ENSMUSG00000037860, ENSMUSG00000048234, ENSMUSG00000049511, ENSMUSG00000020929, ENSMUSG00000022797, ENSMUSG00000028525	1116	60	12524	1.6833333333333333	1.0	1.0	99.52921628357797
GOTERM_BP_DIRECT	GO:0000187~activation of MAPK activity	9	0.7003891050583658	0.1615659716137106	ENSMUSG00000004054, ENSMUSG00000018909, ENSMUSG00000055471, ENSMUSG00000019828, ENSMUSG00000004936, ENSMUSG00000029999, ENSMUSG00000027358, ENSMUSG00000030525, ENSMUSG00000063239	1116	60	12524	1.6833333333333333	1.0	1.0	99.52921628357797
GOTERM_CC_DIRECT	GO:0016459~myosin complex	7	0.5447470817120622	0.16177525558164052	ENSMUSG00000030739, ENSMUSG00000020900, ENSMUSG00000074652, ENSMUSG00000034593, ENSMUSG00000092009, ENSMUSG00000020908, ENSMUSG00000025885	1186	42	13426	1.886734120292299	1.0	1.0	95.90643274853801
GOTERM_CC_DIRECT	GO:0009898~cytoplasmic side of plasma membrane	7	0.5447470817120622	0.16177525558164052	ENSMUSG00000028906, ENSMUSG00000038467, ENSMUSG00000031506, ENSMUSG00000019943, ENSMUSG00000089837, ENSMUSG00000026942, ENSMUSG00000001552	1186	42	13426	1.886734120292299	1.0	1.0	95.90643274853801
GOTERM_BP_DIRECT	GO:0044849~estrous cycle	4	0.311284046692607	0.1653985771104443	ENSMUSG00000038418, ENSMUSG00000029838, ENSMUSG00000025905, ENSMUSG00000030898	1116	16	12524	2.8055555555555554	1.0	1.0	99.52921628357797
GOTERM_BP_DIRECT	GO:0010613~positive regulation of cardiac muscle hypertrophy	4	0.311284046692607	0.1653985771104443	ENSMUSG00000028161, ENSMUSG00000026496, ENSMUSG00000028854, ENSMUSG00000030557	1116	16	12524	2.8055555555555554	1.0	1.0	99.52921628357797
GOTERM_BP_DIRECT	GO:0008631~intrinsic apoptotic signaling pathway in response to oxidative stress	4	0.311284046692607	0.1653985771104443	ENSMUSG00000018411, ENSMUSG00000006818, ENSMUSG00000035683, ENSMUSG00000063856	1116	16	12524	2.8055555555555554	1.0	1.0	99.52921628357797
GOTERM_BP_DIRECT	GO:0008053~mitochondrial fusion	4	0.311284046692607	0.1653985771104443	ENSMUSG00000038084, ENSMUSG00000029020, ENSMUSG00000043648, ENSMUSG00000054942	1116	16	12524	2.8055555555555554	1.0	1.0	99.52921628357797
GOTERM_BP_DIRECT	GO:0060749~mammary gland alveolus development	4	0.311284046692607	0.1653985771104443	ENSMUSG00000020027, ENSMUSG00000029999, ENSMUSG00000025422, ENSMUSG00000023951	1116	16	12524	2.8055555555555554	1.0	1.0	99.52921628357797
GOTERM_BP_DIRECT	GO:0006198~cAMP catabolic process	4	0.311284046692607	0.1653985771104443	ENSMUSG00000023868, ENSMUSG00000021684, ENSMUSG00000022489, ENSMUSG00000028525	1116	16	12524	2.8055555555555554	1.0	1.0	99.52921628357797
GOTERM_BP_DIRECT	GO:0045956~positive regulation of calcium ion-dependent exocytosis	4	0.311284046692607	0.1653985771104443	ENSMUSG00000024112, ENSMUSG00000026797, ENSMUSG00000062542, ENSMUSG00000050556	1116	16	12524	2.8055555555555554	1.0	1.0	99.52921628357797
GOTERM_BP_DIRECT	GO:0006836~neurotransmitter transport	6	0.4669260700389105	0.16572467139755206	ENSMUSG00000025867, ENSMUSG00000053025, ENSMUSG00000030805, ENSMUSG00000037771, ENSMUSG00000033615, ENSMUSG00000041488	1116	33	12524	2.0404040404040407	1.0	1.0	99.52921628357797
GOTERM_BP_DIRECT	GO:1902476~chloride transmembrane transport	6	0.4669260700389105	0.16572467139755206	ENSMUSG00000007653, ENSMUSG00000037418, ENSMUSG00000017740, ENSMUSG00000029015, ENSMUSG00000040441, ENSMUSG00000010803	1116	33	12524	2.0404040404040407	1.0	1.0	99.52921628357797
GOTERM_BP_DIRECT	GO:0043401~steroid hormone mediated signaling pathway	7	0.5447470817120622	0.1664339717483853	ENSMUSG00000058756, ENSMUSG00000031870, ENSMUSG00000024955, ENSMUSG00000021779, ENSMUSG00000017491, ENSMUSG00000015843, ENSMUSG00000001288	1116	42	12524	1.8703703703703702	1.0	1.0	99.52921628357797
GOTERM_BP_DIRECT	GO:0043280~positive regulation of cysteine-type endopeptidase activity involved in apoptotic process	7	0.5447470817120622	0.1664339717483853	ENSMUSG00000018909, ENSMUSG00000026181, ENSMUSG00000021559, ENSMUSG00000000787, ENSMUSG00000036199, ENSMUSG00000026834, ENSMUSG00000020366	1116	42	12524	1.8703703703703702	1.0	1.0	99.52921628357797
GOTERM_CC_DIRECT	GO:0005924~cell-substrate adherens junction	2	0.1556420233463035	0.16873905129760736	ENSMUSG00000039103, ENSMUSG00000025006	1186	2	13426	11.320404721753793	1.0	1.0	95.90643274853801
GOTERM_CC_DIRECT	GO:0044307~dendritic branch	2	0.1556420233463035	0.16873905129760736	ENSMUSG00000026959, ENSMUSG00000040407	1186	2	13426	11.320404721753793	1.0	1.0	95.90643274853801
GOTERM_BP_DIRECT	GO:0000209~protein polyubiquitination	13	1.0116731517509727	0.1688051625977754	ENSMUSG00000020390, ENSMUSG00000029922, ENSMUSG00000027466, ENSMUSG00000020387, ENSMUSG00000041263, ENSMUSG00000020642, ENSMUSG00000024735, ENSMUSG00000009293, ENSMUSG00000038780, ENSMUSG00000060450, ENSMUSG00000090112, ENSMUSG00000051675, ENSMUSG00000039615	1116	99	12524	1.473625140291807	1.0	1.0	99.52921628357797
GOTERM_BP_DIRECT	GO:1900451~positive regulation of glutamate receptor signaling pathway	2	0.1556420233463035	0.1701384304403532	ENSMUSG00000034799, ENSMUSG00000022623	1116	2	12524	11.222222222222221	1.0	1.0	99.52921628357797
GOTERM_BP_DIRECT	GO:0072422~signal transduction involved in DNA damage checkpoint	2	0.1556420233463035	0.1701384304403532	ENSMUSG00000023932, ENSMUSG00000024735	1116	2	12524	11.222222222222221	1.0	1.0	99.52921628357797
GOTERM_BP_DIRECT	GO:0035864~response to potassium ion	2	0.1556420233463035	0.1701384304403532	ENSMUSG00000029015, ENSMUSG00000002028	1116	2	12524	11.222222222222221	1.0	1.0	99.52921628357797
GOTERM_BP_DIRECT	GO:0016553~base conversion or substitution editing	2	0.1556420233463035	0.1701384304403532	ENSMUSG00000027951, ENSMUSG00000020262	1116	2	12524	11.222222222222221	1.0	1.0	99.52921628357797
GOTERM_BP_DIRECT	GO:0086013~membrane repolarization during cardiac muscle cell action potential	2	0.1556420233463035	0.1701384304403532	ENSMUSG00000038319, ENSMUSG00000041695	1116	2	12524	11.222222222222221	1.0	1.0	99.52921628357797
GOTERM_BP_DIRECT	GO:0060466~activation of meiosis involved in egg activation	2	0.1556420233463035	0.1701384304403532	ENSMUSG00000057897, ENSMUSG00000051177	1116	2	12524	11.222222222222221	1.0	1.0	99.52921628357797
GOTERM_BP_DIRECT	GO:0043314~negative regulation of neutrophil degranulation	2	0.1556420233463035	0.1701384304403532	ENSMUSG00000009681, ENSMUSG00000017631	1116	2	12524	11.222222222222221	1.0	1.0	99.52921628357797
GOTERM_BP_DIRECT	GO:0008050~female courtship behavior	2	0.1556420233463035	0.1701384304403532	ENSMUSG00000058756, ENSMUSG00000021779	1116	2	12524	11.222222222222221	1.0	1.0	99.52921628357797
GOTERM_BP_DIRECT	GO:0002692~negative regulation of cellular extravasation	2	0.1556420233463035	0.1701384304403532	ENSMUSG00000009681, ENSMUSG00000017631	1116	2	12524	11.222222222222221	1.0	1.0	99.52921628357797
GOTERM_BP_DIRECT	GO:0086011~membrane repolarization during action potential	2	0.1556420233463035	0.1701384304403532	ENSMUSG00000038319, ENSMUSG00000041695	1116	2	12524	11.222222222222221	1.0	1.0	99.52921628357797
GOTERM_BP_DIRECT	GO:1904861~excitatory synapse assembly	2	0.1556420233463035	0.1701384304403532	ENSMUSG00000032336, ENSMUSG00000063887	1116	2	12524	11.222222222222221	1.0	1.0	99.52921628357797
GOTERM_BP_DIRECT	GO:0098912~membrane depolarization during atrial cardiac muscle cell action potential	2	0.1556420233463035	0.1701384304403532	ENSMUSG00000051331, ENSMUSG00000057914	1116	2	12524	11.222222222222221	1.0	1.0	99.52921628357797
GOTERM_BP_DIRECT	GO:0071109~superior temporal gyrus development	2	0.1556420233463035	0.1701384304403532	ENSMUSG00000039419, ENSMUSG00000022812	1116	2	12524	11.222222222222221	1.0	1.0	99.52921628357797
GOTERM_CC_DIRECT	GO:0030175~filopodium	10	0.7782101167315175	0.17173066770329304	ENSMUSG00000023800, ENSMUSG00000021676, ENSMUSG00000038453, ENSMUSG00000025372, ENSMUSG00000032827, ENSMUSG00000026235, ENSMUSG00000023277, ENSMUSG00000021990, ENSMUSG00000089837, ENSMUSG00000058835	1186	71	13426	1.5944232002470131	1.0	1.0	95.90643274853801
KEGG_PATHWAY	mmu05322:Systemic lupus erythematosus	9	0.7003891050583658	0.17297602409866797	ENSMUSG00000056895, ENSMUSG00000073418, ENSMUSG00000015143, ENSMUSG00000064288, ENSMUSG00000024164, ENSMUSG00000030209, ENSMUSG00000078851, ENSMUSG00000058385, ENSMUSG00000041538	480	59	5192	1.65	1.0	0.7351481024193389	66.01918253099161
GOTERM_MF_DIRECT	GO:0086007~voltage-gated calcium channel activity involved in cardiac muscle cell action potential	2	0.1556420233463035	0.174301403227302	ENSMUSG00000051331, ENSMUSG00000057914	1101	2	12046	10.940962761126249	1.0	1.0	98.90310786106032
GOTERM_MF_DIRECT	GO:0051538~3 iron, 4 sulfur cluster binding	2	0.1556420233463035	0.174301403227302	ENSMUSG00000009863, ENSMUSG00000022477	1101	2	12046	10.940962761126249	1.0	1.0	98.90310786106032
GOTERM_MF_DIRECT	GO:0001639~PLC activating G-protein coupled glutamate receptor activity	2	0.1556420233463035	0.174301403227302	ENSMUSG00000049583, ENSMUSG00000019828	1101	2	12046	10.940962761126249	1.0	1.0	98.90310786106032
GOTERM_MF_DIRECT	GO:0031403~lithium ion binding	2	0.1556420233463035	0.174301403227302	ENSMUSG00000027531, ENSMUSG00000032788	1101	2	12046	10.940962761126249	1.0	1.0	98.90310786106032
GOTERM_MF_DIRECT	GO:0003726~double-stranded RNA adenosine deaminase activity	2	0.1556420233463035	0.174301403227302	ENSMUSG00000027951, ENSMUSG00000020262	1101	2	12046	10.940962761126249	1.0	1.0	98.90310786106032
GOTERM_MF_DIRECT	GO:0070740~tubulin-glutamic acid ligase activity	2	0.1556420233463035	0.174301403227302	ENSMUSG00000020308, ENSMUSG00000036745	1101	2	12046	10.940962761126249	1.0	1.0	98.90310786106032
GOTERM_MF_DIRECT	GO:0034237~protein kinase A regulatory subunit binding	4	0.311284046692607	0.17454516368788936	ENSMUSG00000024083, ENSMUSG00000040407, ENSMUSG00000018428, ENSMUSG00000022016	1101	16	12046	2.7352406902815622	1.0	1.0	98.90310786106032
GOTERM_BP_DIRECT	GO:2001243~negative regulation of intrinsic apoptotic signaling pathway	5	0.38910505836575876	0.178054696064722	ENSMUSG00000038084, ENSMUSG00000095567, ENSMUSG00000000787, ENSMUSG00000036199, ENSMUSG00000005510	1116	25	12524	2.2444444444444445	1.0	1.0	99.52921628357797
GOTERM_BP_DIRECT	GO:0017157~regulation of exocytosis	5	0.38910505836575876	0.178054696064722	ENSMUSG00000021700, ENSMUSG00000030805, ENSMUSG00000022829, ENSMUSG00000034593, ENSMUSG00000079657	1116	25	12524	2.2444444444444445	1.0	1.0	99.52921628357797
KEGG_PATHWAY	mmu01210:2-Oxocarboxylic acid metabolism	4	0.311284046692607	0.1782175861772241	ENSMUSG00000023262, ENSMUSG00000027406, ENSMUSG00000025190, ENSMUSG00000022477	480	16	5192	2.7041666666666666	1.0	0.7450079422162648	66.90463481079398
GOTERM_BP_DIRECT	GO:0046777~protein autophosphorylation	20	1.556420233463035	0.17884254256496068	ENSMUSG00000004054, ENSMUSG00000031112, ENSMUSG00000057897, ENSMUSG00000055471, ENSMUSG00000023050, ENSMUSG00000027298, ENSMUSG00000027692, ENSMUSG00000009681, ENSMUSG00000026235, ENSMUSG00000031292, ENSMUSG00000041245, ENSMUSG00000021115, ENSMUSG00000022812, ENSMUSG00000021559, ENSMUSG00000038970, ENSMUSG00000024969, ENSMUSG00000024617, ENSMUSG00000020827, ENSMUSG00000035683, ENSMUSG00000034974	1116	170	12524	1.3202614379084965	1.0	1.0	99.52921628357797
GOTERM_MF_DIRECT	GO:0016874~ligase activity	37	2.8793774319066148	0.17917626036023304	ENSMUSG00000027394, ENSMUSG00000033257, ENSMUSG00000024083, ENSMUSG00000042807, ENSMUSG00000026885, ENSMUSG00000003226, ENSMUSG00000048234, ENSMUSG00000028423, ENSMUSG00000027993, ENSMUSG00000024589, ENSMUSG00000026942, ENSMUSG00000040785, ENSMUSG00000020642, ENSMUSG00000021712, ENSMUSG00000038780, ENSMUSG00000043572, ENSMUSG00000060450, ENSMUSG00000090112, ENSMUSG00000015127, ENSMUSG00000039615,…	1101	336	12046	1.204808399290688	1.0	1.0	98.90310786106032
GOTERM_CC_DIRECT	GO:0030659~cytoplasmic vesicle membrane	14	1.0894941634241244	0.17929300447583282	ENSMUSG00000001053, ENSMUSG00000030161, ENSMUSG00000022285, ENSMUSG00000020297, ENSMUSG00000029104, ENSMUSG00000044216, ENSMUSG00000025468, ENSMUSG00000020642, ENSMUSG00000047787, ENSMUSG00000040276, ENSMUSG00000037771, ENSMUSG00000032936, ENSMUSG00000031367, ENSMUSG00000030279	1186	111	13426	1.4277987937347127	1.0	1.0	95.90643274853801
GOTERM_BP_DIRECT	GO:0007157~heterophilic cell-cell adhesion via plasma membrane cell adhesion molecules	7	0.5447470817120622	0.17988439222862018	ENSMUSG00000052372, ENSMUSG00000024670, ENSMUSG00000000305, ENSMUSG00000048078, ENSMUSG00000013033, ENSMUSG00000005338, ENSMUSG00000063887	1116	43	12524	1.8268733850129197	1.0	1.0	99.52921628357797
GOTERM_BP_DIRECT	GO:0070374~positive regulation of ERK1 and ERK2 cascade	16	1.245136186770428	0.1801022347532628	ENSMUSG00000018909, ENSMUSG00000029053, ENSMUSG00000024164, ENSMUSG00000059456, ENSMUSG00000027347, ENSMUSG00000027358, ENSMUSG00000025499, ENSMUSG00000029711, ENSMUSG00000006235, ENSMUSG00000023951, ENSMUSG00000038264, ENSMUSG00000004936, ENSMUSG00000031778, ENSMUSG00000036564, ENSMUSG00000032336, ENSMUSG00000032259	1116	130	12524	1.3811965811965812	1.0	1.0	99.52921628357797
GOTERM_BP_DIRECT	GO:0016358~dendrite development	6	0.4669260700389105	0.18104714932724003	ENSMUSG00000032112, ENSMUSG00000047787, ENSMUSG00000042453, ENSMUSG00000025372, ENSMUSG00000029516, ENSMUSG00000067629	1116	34	12524	1.9803921568627452	1.0	1.0	99.52921628357797
GOTERM_BP_DIRECT	GO:0043525~positive regulation of neuron apoptotic process	9	0.7003891050583658	0.18365893672318556	ENSMUSG00000004054, ENSMUSG00000038418, ENSMUSG00000022812, ENSMUSG00000028914, ENSMUSG00000028289, ENSMUSG00000063142, ENSMUSG00000044254, ENSMUSG00000027104, ENSMUSG00000046607	1116	62	12524	1.629032258064516	1.0	1.0	99.52921628357797
KEGG_PATHWAY	mmu04917:Prolactin signaling pathway	9	0.7003891050583658	0.1846570795107146	ENSMUSG00000020027, ENSMUSG00000022812, ENSMUSG00000038485, ENSMUSG00000004936, ENSMUSG00000025499, ENSMUSG00000037104, ENSMUSG00000063358, ENSMUSG00000032578, ENSMUSG00000020366	480	60	5192	1.6225	1.0	0.7594766979876166	68.20398581928006
GOTERM_CC_DIRECT	GO:0044327~dendritic spine head	3	0.23346303501945526	0.18532556023897045	ENSMUSG00000021478, ENSMUSG00000053310, ENSMUSG00000028785	1186	9	13426	3.773468240584598	1.0	1.0	95.90643274853801
GOTERM_BP_DIRECT	GO:0035264~multicellular organism growth	13	1.0116731517509727	0.18609226019368785	ENSMUSG00000035569, ENSMUSG00000005089, ENSMUSG00000067889, ENSMUSG00000000378, ENSMUSG00000021013, ENSMUSG00000029106, ENSMUSG00000001288, ENSMUSG00000017740, ENSMUSG00000026819, ENSMUSG00000017491, ENSMUSG00000037003, ENSMUSG00000019428, ENSMUSG00000075702	1116	101	12524	1.4444444444444446	1.0	1.0	99.52921628357797
GOTERM_BP_DIRECT	GO:0060158~phospholipase C-activating dopamine receptor signaling pathway	3	0.23346303501945526	0.18788144671415608	ENSMUSG00000021478, ENSMUSG00000053164, ENSMUSG00000032259	1116	9	12524	3.740740740740741	1.0	1.0	99.52921628357797
GOTERM_BP_DIRECT	GO:0055008~cardiac muscle tissue morphogenesis	3	0.23346303501945526	0.18788144671415608	ENSMUSG00000027358, ENSMUSG00000029711, ENSMUSG00000006235	1116	9	12524	3.740740740740741	1.0	1.0	99.52921628357797
GOTERM_BP_DIRECT	GO:0060306~regulation of membrane repolarization	3	0.23346303501945526	0.18788144671415608	ENSMUSG00000038319, ENSMUSG00000041695, ENSMUSG00000024589	1116	9	12524	3.740740740740741	1.0	1.0	99.52921628357797
GOTERM_BP_DIRECT	GO:0050921~positive regulation of chemotaxis	3	0.23346303501945526	0.18788144671415608	ENSMUSG00000026181, ENSMUSG00000030805, ENSMUSG00000041488	1116	9	12524	3.740740740740741	1.0	1.0	99.52921628357797
GOTERM_BP_DIRECT	GO:0010614~negative regulation of cardiac muscle hypertrophy	3	0.23346303501945526	0.18788144671415608	ENSMUSG00000022358, ENSMUSG00000022812, ENSMUSG00000018428	1116	9	12524	3.740740740740741	1.0	1.0	99.52921628357797
GOTERM_BP_DIRECT	GO:0007213~G-protein coupled acetylcholine receptor signaling pathway	3	0.23346303501945526	0.18788144671415608	ENSMUSG00000042671, ENSMUSG00000032773, ENSMUSG00000051177	1116	9	12524	3.740740740740741	1.0	1.0	99.52921628357797
GOTERM_BP_DIRECT	GO:0035308~negative regulation of protein dephosphorylation	3	0.23346303501945526	0.18788144671415608	ENSMUSG00000018428, ENSMUSG00000007656, ENSMUSG00000037754	1116	9	12524	3.740740740740741	1.0	1.0	99.52921628357797
GOTERM_BP_DIRECT	GO:0009410~response to xenobiotic stimulus	3	0.23346303501945526	0.18788144671415608	ENSMUSG00000019256, ENSMUSG00000032350, ENSMUSG00000063856	1116	9	12524	3.740740740740741	1.0	1.0	99.52921628357797
GOTERM_BP_DIRECT	GO:0033603~positive regulation of dopamine secretion	3	0.23346303501945526	0.18788144671415608	ENSMUSG00000090223, ENSMUSG00000025905, ENSMUSG00000027577	1116	9	12524	3.740740740740741	1.0	1.0	99.52921628357797
GOTERM_BP_DIRECT	GO:0045760~positive regulation of action potential	3	0.23346303501945526	0.18788144671415608	ENSMUSG00000069601, ENSMUSG00000028854, ENSMUSG00000019429	1116	9	12524	3.740740740740741	1.0	1.0	99.52921628357797
GOTERM_BP_DIRECT	GO:0007625~grooming behavior	3	0.23346303501945526	0.18788144671415608	ENSMUSG00000021478, ENSMUSG00000029104, ENSMUSG00000032259	1116	9	12524	3.740740740740741	1.0	1.0	99.52921628357797
GOTERM_BP_DIRECT	GO:0006655~phosphatidylglycerol biosynthetic process	3	0.23346303501945526	0.18788144671415608	ENSMUSG00000003363, ENSMUSG00000029330, ENSMUSG00000043648	1116	9	12524	3.740740740740741	1.0	1.0	99.52921628357797
GOTERM_BP_DIRECT	GO:0019229~regulation of vasoconstriction	4	0.311284046692607	0.18835601198194052	ENSMUSG00000021478, ENSMUSG00000051331, ENSMUSG00000045318, ENSMUSG00000055866	1116	17	12524	2.6405228758169934	1.0	1.0	99.52921628357797
GOTERM_BP_DIRECT	GO:0007190~activation of adenylate cyclase activity	4	0.311284046692607	0.18835601198194052	ENSMUSG00000021478, ENSMUSG00000036438, ENSMUSG00000001175, ENSMUSG00000020431	1116	17	12524	2.6405228758169934	1.0	1.0	99.52921628357797
GOTERM_BP_DIRECT	GO:0048266~behavioral response to pain	4	0.311284046692607	0.18835601198194052	ENSMUSG00000004110, ENSMUSG00000079056, ENSMUSG00000030209, ENSMUSG00000042116	1116	17	12524	2.6405228758169934	1.0	1.0	99.52921628357797
GOTERM_BP_DIRECT	GO:0047496~vesicle transport along microtubule	4	0.311284046692607	0.18835601198194052	ENSMUSG00000029053, ENSMUSG00000004936, ENSMUSG00000027347, ENSMUSG00000029104	1116	17	12524	2.6405228758169934	1.0	1.0	99.52921628357797
GOTERM_BP_DIRECT	GO:0048172~regulation of short-term neuronal synaptic plasticity	4	0.311284046692607	0.18835601198194052	ENSMUSG00000034799, ENSMUSG00000030376, ENSMUSG00000022494, ENSMUSG00000002028	1116	17	12524	2.6405228758169934	1.0	1.0	99.52921628357797
GOTERM_BP_DIRECT	GO:0001508~action potential	4	0.311284046692607	0.18835601198194052	ENSMUSG00000030209, ENSMUSG00000027577, ENSMUSG00000060882, ENSMUSG00000050556	1116	17	12524	2.6405228758169934	1.0	1.0	99.52921628357797
GOTERM_BP_DIRECT	GO:0007405~neuroblast proliferation	4	0.311284046692607	0.18835601198194052	ENSMUSG00000021379, ENSMUSG00000047976, ENSMUSG00000035735, ENSMUSG00000058070	1116	17	12524	2.6405228758169934	1.0	1.0	99.52921628357797
GOTERM_MF_DIRECT	GO:0004601~peroxidase activity	5	0.38910505836575876	0.18971958344006817	ENSMUSG00000075706, ENSMUSG00000004341, ENSMUSG00000063856, ENSMUSG00000024953, ENSMUSG00000020674	1101	25	12046	2.18819255222525	1.0	1.0	98.90310786106032
GOTERM_MF_DIRECT	GO:0051536~iron-sulfur cluster binding	9	0.7003891050583658	0.18990545513323193	ENSMUSG00000059734, ENSMUSG00000027618, ENSMUSG00000013593, ENSMUSG00000044792, ENSMUSG00000057880, ENSMUSG00000002280, ENSMUSG00000020153, ENSMUSG00000009863, ENSMUSG00000022477	1101	61	12046	1.6142404073792824	1.0	1.0	98.90310786106032
GOTERM_CC_DIRECT	GO:0034707~chloride channel complex	6	0.4669260700389105	0.1921319897640419	ENSMUSG00000007653, ENSMUSG00000037418, ENSMUSG00000029211, ENSMUSG00000010803, ENSMUSG00000029054, ENSMUSG00000036565	1186	35	13426	1.9406408094435077	1.0	1.0	95.90643274853801
GOTERM_CC_DIRECT	GO:0032993~protein-DNA complex	5	0.38910505836575876	0.19249720507634716	ENSMUSG00000023932, ENSMUSG00000079056, ENSMUSG00000030180, ENSMUSG00000071076, ENSMUSG00000001552	1186	26	13426	2.1770009080295756	1.0	1.0	95.90643274853801
GOTERM_BP_DIRECT	GO:0030336~negative regulation of cell migration	12	0.933852140077821	0.1937557478099499	ENSMUSG00000021478, ENSMUSG00000036856, ENSMUSG00000029838, ENSMUSG00000014813, ENSMUSG00000009681, ENSMUSG00000020262, ENSMUSG00000031778, ENSMUSG00000055639, ENSMUSG00000017631, ENSMUSG00000032259, ENSMUSG00000020189, ENSMUSG00000036667	1116	92	12524	1.4637681159420293	1.0	1.0	99.52921628357797
GOTERM_BP_DIRECT	GO:0051726~regulation of cell cycle	13	1.0116731517509727	0.19503514062794836	ENSMUSG00000027490, ENSMUSG00000028212, ENSMUSG00000051177, ENSMUSG00000009681, ENSMUSG00000071076, ENSMUSG00000020262, ENSMUSG00000026812, ENSMUSG00000061589, ENSMUSG00000020950, ENSMUSG00000021901, ENSMUSG00000039474, ENSMUSG00000034201, ENSMUSG00000055866	1116	102	12524	1.4302832244008716	1.0	1.0	99.52921628357797
GOTERM_MF_DIRECT	GO:0035326~enhancer binding	3	0.23346303501945526	0.19554661434267223	ENSMUSG00000019256, ENSMUSG00000039630, ENSMUSG00000062115	1101	9	12046	3.646987587042083	1.0	1.0	98.90310786106032
GOTERM_MF_DIRECT	GO:0015288~porin activity	3	0.23346303501945526	0.19554661434267223	ENSMUSG00000020402, ENSMUSG00000040667, ENSMUSG00000024411	1101	9	12046	3.646987587042083	1.0	1.0	98.90310786106032
GOTERM_MF_DIRECT	GO:0042165~neurotransmitter binding	3	0.23346303501945526	0.19554661434267223	ENSMUSG00000035745, ENSMUSG00000026959, ENSMUSG00000030209	1101	9	12046	3.646987587042083	1.0	1.0	98.90310786106032
GOTERM_MF_DIRECT	GO:0016772~transferase activity, transferring phosphorus-containing groups	3	0.23346303501945526	0.19554661434267223	ENSMUSG00000001270, ENSMUSG00000000308, ENSMUSG00000029330	1101	9	12046	3.646987587042083	1.0	1.0	98.90310786106032
GOTERM_MF_DIRECT	GO:0043522~leucine zipper domain binding	3	0.23346303501945526	0.19554661434267223	ENSMUSG00000023932, ENSMUSG00000075318, ENSMUSG00000034974	1101	9	12046	3.646987587042083	1.0	1.0	98.90310786106032
GOTERM_MF_DIRECT	GO:0070700~BMP receptor binding	3	0.23346303501945526	0.19554661434267223	ENSMUSG00000027358, ENSMUSG00000039004, ENSMUSG00000026834	1101	9	12046	3.646987587042083	1.0	1.0	98.90310786106032
GOTERM_MF_DIRECT	GO:0005388~calcium-transporting ATPase activity	3	0.23346303501945526	0.19554661434267223	ENSMUSG00000031376, ENSMUSG00000019943, ENSMUSG00000030302	1101	9	12046	3.646987587042083	1.0	1.0	98.90310786106032
GOTERM_MF_DIRECT	GO:0035612~AP-2 adaptor complex binding	3	0.23346303501945526	0.19554661434267223	ENSMUSG00000018909, ENSMUSG00000062372, ENSMUSG00000070000	1101	9	12046	3.646987587042083	1.0	1.0	98.90310786106032
KEGG_PATHWAY	mmu05412:Arrhythmogenic right ventricular cardiomyopathy (ARVC)	9	0.7003891050583658	0.19666727067913514	ENSMUSG00000037815, ENSMUSG00000019146, ENSMUSG00000051331, ENSMUSG00000066189, ENSMUSG00000057914, ENSMUSG00000017412, ENSMUSG00000020882, ENSMUSG00000001552, ENSMUSG00000000782	480	61	5192	1.5959016393442622	1.0	0.7915663930792978	71.08576628045458
GOTERM_BP_DIRECT	GO:0070534~protein K63-linked ubiquitination	6	0.4669260700389105	0.19686933550519473	ENSMUSG00000024735, ENSMUSG00000020390, ENSMUSG00000090083, ENSMUSG00000039615, ENSMUSG00000032216, ENSMUSG00000026942	1116	35	12524	1.9238095238095239	1.0	1.0	99.52921628357797
GOTERM_MF_DIRECT	GO:0042800~histone methyltransferase activity (H3-K4 specific)	4	0.311284046692607	0.19846262147897972	ENSMUSG00000028053, ENSMUSG00000038384, ENSMUSG00000002028, ENSMUSG00000042308	1101	17	12046	2.5743441790885293	1.0	1.0	98.90310786106032
KEGG_PATHWAY	mmu04744:Phototransduction	3	0.23346303501945526	0.1986676437532355	ENSMUSG00000036438, ENSMUSG00000020599, ENSMUSG00000001175	480	9	5192	3.6055555555555556	1.0	0.7915663930792978	71.08576628045458
GOTERM_BP_DIRECT	GO:0007015~actin filament organization	10	0.7782101167315175	0.19920028511569385	ENSMUSG00000033940, ENSMUSG00000015143, ENSMUSG00000037815, ENSMUSG00000040276, ENSMUSG00000033871, ENSMUSG00000059456, ENSMUSG00000032827, ENSMUSG00000028059, ENSMUSG00000028328, ENSMUSG00000025006	1116	73	12524	1.537290715372907	1.0	1.0	99.52921628357797
GOTERM_BP_DIRECT	GO:0006357~regulation of transcription from RNA polymerase II promoter	34	2.6459143968871595	0.20560837518626715	ENSMUSG00000058756, ENSMUSG00000002052, ENSMUSG00000038705, ENSMUSG00000009406, ENSMUSG00000071054, ENSMUSG00000071076, ENSMUSG00000056493, ENSMUSG00000062115, ENSMUSG00000005148, ENSMUSG00000029711, ENSMUSG00000022389, ENSMUSG00000036181, ENSMUSG00000023932, ENSMUSG00000044167, ENSMUSG00000021779, ENSMUSG00000006818, ENSMUSG00000018076, ENSMUSG00000035397, ENSMUSG00000039117, ENSMUSG00000034762,…	1116	320	12524	1.192361111111111	1.0	1.0	99.52921628357797
GOTERM_CC_DIRECT	GO:0060170~ciliary membrane	6	0.4669260700389105	0.20812948413246346	ENSMUSG00000021478, ENSMUSG00000022623, ENSMUSG00000069581, ENSMUSG00000031755, ENSMUSG00000021013, ENSMUSG00000032259	1186	36	13426	1.886734120292299	1.0	1.0	95.90643274853801
GOTERM_CC_DIRECT	GO:0000159~protein phosphatase type 2A complex	4	0.311284046692607	0.2083968923431464	ENSMUSG00000022052, ENSMUSG00000029120, ENSMUSG00000041769, ENSMUSG00000059409	1186	18	13426	2.5156454937230652	1.0	1.0	95.90643274853801
GOTERM_MF_DIRECT	GO:0003707~steroid hormone receptor activity	7	0.5447470817120622	0.2096813113816696	ENSMUSG00000058756, ENSMUSG00000031870, ENSMUSG00000024955, ENSMUSG00000021779, ENSMUSG00000017491, ENSMUSG00000015843, ENSMUSG00000001288	1101	44	12046	1.740607711997358	1.0	1.0	98.90310786106032
GOTERM_MF_DIRECT	GO:0001786~phosphatidylserine binding	6	0.4669260700389105	0.21128705553501675	ENSMUSG00000027849, ENSMUSG00000026452, ENSMUSG00000027347, ENSMUSG00000062542, ENSMUSG00000030731, ENSMUSG00000020189	1101	35	12046	1.875593616193071	1.0	1.0	98.90310786106032
GOTERM_MF_DIRECT	GO:0051721~protein phosphatase 2A binding	6	0.4669260700389105	0.21128705553501675	ENSMUSG00000018411, ENSMUSG00000044167, ENSMUSG00000051331, ENSMUSG00000001415, ENSMUSG00000022052, ENSMUSG00000007656	1101	35	12046	1.875593616193071	1.0	1.0	98.90310786106032
GOTERM_MF_DIRECT	GO:0047485~protein N-terminus binding	14	1.0894941634241244	0.21169978069486145	ENSMUSG00000034799, ENSMUSG00000036438, ENSMUSG00000004110, ENSMUSG00000035517, ENSMUSG00000026496, ENSMUSG00000007021, ENSMUSG00000026797, ENSMUSG00000026812, ENSMUSG00000001175, ENSMUSG00000022565, ENSMUSG00000021639, ENSMUSG00000004936, ENSMUSG00000016346, ENSMUSG00000050556	1101	111	12046	1.3799412491510585	1.0	1.0	98.90310786106032
GOTERM_BP_DIRECT	GO:0061098~positive regulation of protein tyrosine kinase activity	4	0.311284046692607	0.2120611344262762	ENSMUSG00000042453, ENSMUSG00000020888, ENSMUSG00000038453, ENSMUSG00000020681	1116	18	12524	2.493827160493827	1.0	1.0	99.52921628357797
GOTERM_BP_DIRECT	GO:0033209~tumor necrosis factor-mediated signaling pathway	4	0.311284046692607	0.2120611344262762	ENSMUSG00000034845, ENSMUSG00000059456, ENSMUSG00000037860, ENSMUSG00000026942	1116	18	12524	2.493827160493827	1.0	1.0	99.52921628357797
GOTERM_BP_DIRECT	GO:0031641~regulation of myelination	4	0.311284046692607	0.2120611344262762	ENSMUSG00000017491, ENSMUSG00000048078, ENSMUSG00000015843, ENSMUSG00000001288	1116	18	12524	2.493827160493827	1.0	1.0	99.52921628357797
GOTERM_BP_DIRECT	GO:0019221~cytokine-mediated signaling pathway	11	0.8560311284046693	0.21217346676713597	ENSMUSG00000020027, ENSMUSG00000047787, ENSMUSG00000045287, ENSMUSG00000049939, ENSMUSG00000038485, ENSMUSG00000060780, ENSMUSG00000050069, ENSMUSG00000037104, ENSMUSG00000031778, ENSMUSG00000042846, ENSMUSG00000032578	1116	84	12524	1.4695767195767193	1.0	1.0	99.52921628357797
GOTERM_BP_DIRECT	GO:0043507~positive regulation of JUN kinase activity	6	0.4669260700389105	0.21314539515837416	ENSMUSG00000004054, ENSMUSG00000020888, ENSMUSG00000040390, ENSMUSG00000059456, ENSMUSG00000026235, ENSMUSG00000026942	1116	36	12524	1.8703703703703705	1.0	1.0	99.52921628357797
GOTERM_BP_DIRECT	GO:0008344~adult locomotory behavior	8	0.622568093385214	0.2148454963850427	ENSMUSG00000026959, ENSMUSG00000046876, ENSMUSG00000026825, ENSMUSG00000023033, ENSMUSG00000025551, ENSMUSG00000026812, ENSMUSG00000050511, ENSMUSG00000028328	1116	55	12524	1.6323232323232324	1.0	1.0	99.52921628357797
GOTERM_MF_DIRECT	GO:0005509~calcium ion binding	53	4.124513618677042	0.21812240572959957	ENSMUSG00000079056, ENSMUSG00000028222, ENSMUSG00000027010, ENSMUSG00000028226, ENSMUSG00000028785, ENSMUSG00000021596, ENSMUSG00000029359, ENSMUSG00000015143, ENSMUSG00000062372, ENSMUSG00000030302, ENSMUSG00000030102, ENSMUSG00000052415, ENSMUSG00000036438, ENSMUSG00000051177, ENSMUSG00000026312, ENSMUSG00000062542, ENSMUSG00000040855, ENSMUSG00000021186, ENSMUSG00000029544, ENSMUSG00000021068,…	1101	510	12046	1.1370020124307672	1.0	1.0	98.90310786106032
GOTERM_CC_DIRECT	GO:0070852~cell body fiber	3	0.23346303501945526	0.21881004972860146	ENSMUSG00000045573, ENSMUSG00000096146, ENSMUSG00000011751	1186	10	13426	3.396121416526138	1.0	1.0	95.90643274853801
GOTERM_BP_DIRECT	GO:0006914~autophagy	16	1.245136186770428	0.2200440701906563	ENSMUSG00000025040, ENSMUSG00000033124, ENSMUSG00000022270, ENSMUSG00000029020, ENSMUSG00000030161, ENSMUSG00000018171, ENSMUSG00000026289, ENSMUSG00000008604, ENSMUSG00000044167, ENSMUSG00000038467, ENSMUSG00000037204, ENSMUSG00000037526, ENSMUSG00000050148, ENSMUSG00000032127, ENSMUSG00000036964, ENSMUSG00000039735	1116	135	12524	1.3300411522633744	1.0	1.0	99.52921628357797
KEGG_PATHWAY	mmu01230:Biosynthesis of amino acids	9	0.7003891050583658	0.22160357191542224	ENSMUSG00000030695, ENSMUSG00000059343, ENSMUSG00000023262, ENSMUSG00000059040, ENSMUSG00000027406, ENSMUSG00000025190, ENSMUSG00000063524, ENSMUSG00000022477, ENSMUSG00000023456	480	63	5192	1.5452380952380953	1.0	0.8691283831963461	78.05113715763264
GOTERM_BP_DIRECT	GO:0015813~L-glutamate transport	3	0.23346303501945526	0.2217227747452422	ENSMUSG00000005089, ENSMUSG00000027010, ENSMUSG00000019082	1116	10	12524	3.3666666666666667	1.0	1.0	99.52921628357797
GOTERM_BP_DIRECT	GO:0007270~neuron-neuron synaptic transmission	3	0.23346303501945526	0.2217227747452422	ENSMUSG00000020402, ENSMUSG00000047495, ENSMUSG00000032259	1116	10	12524	3.3666666666666667	1.0	1.0	99.52921628357797
GOTERM_BP_DIRECT	GO:0060020~Bergmann glial cell differentiation	3	0.23346303501945526	0.2217227747452422	ENSMUSG00000020932, ENSMUSG00000004936, ENSMUSG00000063358	1116	10	12524	3.3666666666666667	1.0	1.0	99.52921628357797
GOTERM_BP_DIRECT	GO:0045762~positive regulation of adenylate cyclase activity	3	0.23346303501945526	0.2217227747452422	ENSMUSG00000021478, ENSMUSG00000039474, ENSMUSG00000028785	1116	10	12524	3.3666666666666667	1.0	1.0	99.52921628357797
GOTERM_BP_DIRECT	GO:0045647~negative regulation of erythrocyte differentiation	3	0.23346303501945526	0.2217227747452422	ENSMUSG00000034201, ENSMUSG00000024359, ENSMUSG00000032698	1116	10	12524	3.3666666666666667	1.0	1.0	99.52921628357797
GOTERM_BP_DIRECT	GO:1900025~negative regulation of substrate adhesion-dependent cell spreading	3	0.23346303501945526	0.2217227747452422	ENSMUSG00000027750, ENSMUSG00000022099, ENSMUSG00000074238	1116	10	12524	3.3666666666666667	1.0	1.0	99.52921628357797
GOTERM_BP_DIRECT	GO:0086005~ventricular cardiac muscle cell action potential	3	0.23346303501945526	0.2217227747452422	ENSMUSG00000038319, ENSMUSG00000057123, ENSMUSG00000024589	1116	10	12524	3.3666666666666667	1.0	1.0	99.52921628357797
GOTERM_BP_DIRECT	GO:0000002~mitochondrial genome maintenance	3	0.23346303501945526	0.2217227747452422	ENSMUSG00000038084, ENSMUSG00000028982, ENSMUSG00000030557	1116	10	12524	3.3666666666666667	1.0	1.0	99.52921628357797
GOTERM_BP_DIRECT	GO:0050774~negative regulation of dendrite morphogenesis	3	0.23346303501945526	0.2217227747452422	ENSMUSG00000022812, ENSMUSG00000028161, ENSMUSG00000029516	1116	10	12524	3.3666666666666667	1.0	1.0	99.52921628357797
GOTERM_BP_DIRECT	GO:0051533~positive regulation of NFAT protein import into nucleus	3	0.23346303501945526	0.2217227747452422	ENSMUSG00000028161, ENSMUSG00000028854, ENSMUSG00000033953	1116	10	12524	3.3666666666666667	1.0	1.0	99.52921628357797
GOTERM_BP_DIRECT	GO:0097120~receptor localization to synapse	3	0.23346303501945526	0.2217227747452422	ENSMUSG00000042453, ENSMUSG00000058589, ENSMUSG00000063887	1116	10	12524	3.3666666666666667	1.0	1.0	99.52921628357797
GOTERM_BP_DIRECT	GO:0031424~keratinization	3	0.23346303501945526	0.2217227747452422	ENSMUSG00000039457, ENSMUSG00000036167, ENSMUSG00000050359	1116	10	12524	3.3666666666666667	1.0	1.0	99.52921628357797
GOTERM_BP_DIRECT	GO:0006390~transcription from mitochondrial promoter	3	0.23346303501945526	0.2217227747452422	ENSMUSG00000025209, ENSMUSG00000033871, ENSMUSG00000028982	1116	10	12524	3.3666666666666667	1.0	1.0	99.52921628357797
GOTERM_BP_DIRECT	GO:0006906~vesicle fusion	7	0.5447470817120622	0.22261977252521564	ENSMUSG00000027849, ENSMUSG00000026452, ENSMUSG00000027457, ENSMUSG00000062542, ENSMUSG00000030731, ENSMUSG00000041488, ENSMUSG00000030279	1116	46	12524	1.7077294685990339	1.0	1.0	99.52921628357797
GOTERM_CC_DIRECT	GO:0001725~stress fiber	9	0.7003891050583658	0.224418168233327	ENSMUSG00000043079, ENSMUSG00000015143, ENSMUSG00000030583, ENSMUSG00000030739, ENSMUSG00000020900, ENSMUSG00000058013, ENSMUSG00000031605, ENSMUSG00000014778, ENSMUSG00000025006	1186	66	13426	1.5436915529664266	1.0	1.0	95.90643274853801
GOTERM_CC_DIRECT	GO:0071013~catalytic step 2 spliceosome	11	0.8560311284046693	0.22564300677211963	ENSMUSG00000030056, ENSMUSG00000023932, ENSMUSG00000021039, ENSMUSG00000024735, ENSMUSG00000039630, ENSMUSG00000059005, ENSMUSG00000027593, ENSMUSG00000020929, ENSMUSG00000021179, ENSMUSG00000059208, ENSMUSG00000020211	1186	86	13426	1.4479587434801366	1.0	1.0	95.90643274853801
GOTERM_MF_DIRECT	GO:0042803~protein homodimerization activity	68	5.291828793774319	0.2263869290344323	ENSMUSG00000031112, ENSMUSG00000004054, ENSMUSG00000058756, ENSMUSG00000023050, ENSMUSG00000048078, ENSMUSG00000020262, ENSMUSG00000027531, ENSMUSG00000059040, ENSMUSG00000045318, ENSMUSG00000029359, ENSMUSG00000041351, ENSMUSG00000023019, ENSMUSG00000027618, ENSMUSG00000015143, ENSMUSG00000063142, ENSMUSG00000038467, ENSMUSG00000037855, ENSMUSG00000011877, ENSMUSG00000051177, ENSMUSG00000043648,…	1101	672	12046	1.1071212317806325	1.0	1.0	98.90310786106032
KEGG_PATHWAY	mmu04370:VEGF signaling pathway	8	0.622568093385214	0.226835544516175	ENSMUSG00000028914, ENSMUSG00000028161, ENSMUSG00000004936, ENSMUSG00000025499, ENSMUSG00000063358, ENSMUSG00000052889, ENSMUSG00000033953, ENSMUSG00000023951	480	54	5192	1.6024691358024692	1.0	0.8691283831963461	78.05113715763264
KEGG_PATHWAY	mmu01200:Carbon metabolism	13	1.0116731517509727	0.22835922225158897	ENSMUSG00000030695, ENSMUSG00000028980, ENSMUSG00000059343, ENSMUSG00000029009, ENSMUSG00000059040, ENSMUSG00000027406, ENSMUSG00000009863, ENSMUSG00000063524, ENSMUSG00000022477, ENSMUSG00000023456, ENSMUSG00000023832, ENSMUSG00000030621, ENSMUSG00000025190	480	102	5192	1.37859477124183	1.0	0.8691283831963461	78.05113715763264
GOTERM_MF_DIRECT	GO:0004864~protein phosphatase inhibitor activity	5	0.38910505836575876	0.229176019135234	ENSMUSG00000054728, ENSMUSG00000038970, ENSMUSG00000057719, ENSMUSG00000007656, ENSMUSG00000051403	1101	27	12046	2.0261042150233792	1.0	1.0	98.90310786106032
GOTERM_BP_DIRECT	GO:0021762~substantia nigra development	6	0.4669260700389105	0.22982842146426624	ENSMUSG00000001270, ENSMUSG00000036438, ENSMUSG00000007021, ENSMUSG00000038696, ENSMUSG00000001175, ENSMUSG00000005510	1116	37	12524	1.8198198198198199	1.0	1.0	99.52921628357797
GOTERM_BP_DIRECT	GO:0000278~mitotic cell cycle	6	0.4669260700389105	0.22982842146426624	ENSMUSG00000023932, ENSMUSG00000031112, ENSMUSG00000022052, ENSMUSG00000029120, ENSMUSG00000041769, ENSMUSG00000020661	1116	37	12524	1.8198198198198199	1.0	1.0	99.52921628357797
GOTERM_MF_DIRECT	GO:0015278~calcium-release channel activity	3	0.23346303501945526	0.2304413149643451	ENSMUSG00000025318, ENSMUSG00000030592, ENSMUSG00000030102	1101	10	12046	3.2822888283378746	1.0	1.0	98.90310786106032
GOTERM_MF_DIRECT	GO:0005229~intracellular calcium activated chloride channel activity	3	0.23346303501945526	0.2304413149643451	ENSMUSG00000074968, ENSMUSG00000036565, ENSMUSG00000034863	1101	10	12046	3.2822888283378746	1.0	1.0	98.90310786106032
GOTERM_MF_DIRECT	GO:0005313~L-glutamate transmembrane transporter activity	3	0.23346303501945526	0.2304413149643451	ENSMUSG00000005089, ENSMUSG00000027010, ENSMUSG00000019082	1101	10	12046	3.2822888283378746	1.0	1.0	98.90310786106032
GOTERM_MF_DIRECT	GO:0030594~neurotransmitter receptor activity	3	0.23346303501945526	0.2304413149643451	ENSMUSG00000035745, ENSMUSG00000049511, ENSMUSG00000050783	1101	10	12046	3.2822888283378746	1.0	1.0	98.90310786106032
GOTERM_CC_DIRECT	GO:0044295~axonal growth cone	5	0.38910505836575876	0.23067933376945254	ENSMUSG00000018411, ENSMUSG00000025812, ENSMUSG00000026235, ENSMUSG00000020173, ENSMUSG00000021068	1186	28	13426	2.0215008431703203	1.0	1.0	95.90643274853801
GOTERM_CC_DIRECT	GO:0016324~apical plasma membrane	26	2.0233463035019454	0.23176747066400563	ENSMUSG00000031112, ENSMUSG00000030583, ENSMUSG00000029053, ENSMUSG00000014813, ENSMUSG00000027692, ENSMUSG00000067889, ENSMUSG00000000159, ENSMUSG00000060279, ENSMUSG00000022565, ENSMUSG00000047976, ENSMUSG00000044641, ENSMUSG00000030805, ENSMUSG00000063142, ENSMUSG00000037533, ENSMUSG00000030525, ENSMUSG00000019943, ENSMUSG00000030302, ENSMUSG00000033998, ENSMUSG00000028854, ENSMUSG00000033060,…	1186	242	13426	1.216241829609912	1.0	1.0	95.90643274853801
GOTERM_CC_DIRECT	GO:0030131~clathrin adaptor complex	4	0.311284046692607	0.2323910256623814	ENSMUSG00000003033, ENSMUSG00000035152, ENSMUSG00000060279, ENSMUSG00000022841	1186	19	13426	2.383243099316588	1.0	1.0	95.90643274853801
GOTERM_CC_DIRECT	GO:0097440~apical dendrite	4	0.311284046692607	0.2323910256623814	ENSMUSG00000032356, ENSMUSG00000029101, ENSMUSG00000020435, ENSMUSG00000059456	1186	19	13426	2.383243099316588	1.0	1.0	95.90643274853801
GOTERM_CC_DIRECT	GO:0035327~transcriptionally active chromatin	4	0.311284046692607	0.2323910256623814	ENSMUSG00000036181, ENSMUSG00000002052, ENSMUSG00000028484, ENSMUSG00000034259	1186	19	13426	2.383243099316588	1.0	1.0	95.90643274853801
GOTERM_CC_DIRECT	GO:0000407~pre-autophagosomal structure	4	0.311284046692607	0.2323910256623814	ENSMUSG00000033124, ENSMUSG00000017119, ENSMUSG00000018171, ENSMUSG00000037204	1186	19	13426	2.383243099316588	1.0	1.0	95.90643274853801
GOTERM_MF_DIRECT	GO:0031625~ubiquitin protein ligase binding	29	2.2568093385214008	0.2339709065689604	ENSMUSG00000056258, ENSMUSG00000016319, ENSMUSG00000030161, ENSMUSG00000022285, ENSMUSG00000002997, ENSMUSG00000026663, ENSMUSG00000040327, ENSMUSG00000026942, ENSMUSG00000042700, ENSMUSG00000023456, ENSMUSG00000044167, ENSMUSG00000009293, ENSMUSG00000037196, ENSMUSG00000039474, ENSMUSG00000090112, ENSMUSG00000039615, ENSMUSG00000037316, ENSMUSG00000001270, ENSMUSG00000018909, ENSMUSG00000038319,…	1101	265	12046	1.1973129059345706	1.0	1.0	98.90310786106032
KEGG_PATHWAY	mmu05216:Thyroid cancer	5	0.38910505836575876	0.23456107810319046	ENSMUSG00000004936, ENSMUSG00000025499, ENSMUSG00000015843, ENSMUSG00000063358, ENSMUSG00000000782	480	27	5192	2.003086419753086	1.0	0.8796040428869643	78.99189247886855
GOTERM_BP_DIRECT	GO:0009314~response to radiation	5	0.38910505836575876	0.23539199196626023	ENSMUSG00000024824, ENSMUSG00000045573, ENSMUSG00000006818, ENSMUSG00000025905, ENSMUSG00000071076	1116	28	12524	2.003968253968254	1.0	1.0	99.52921628357797
GOTERM_BP_DIRECT	GO:0001654~eye development	5	0.38910505836575876	0.23539199196626023	ENSMUSG00000030583, ENSMUSG00000027210, ENSMUSG00000039004, ENSMUSG00000026663, ENSMUSG00000033249	1116	28	12524	2.003968253968254	1.0	1.0	99.52921628357797
GOTERM_BP_DIRECT	GO:0090004~positive regulation of establishment of protein localization to plasma membrane	5	0.38910505836575876	0.23539199196626023	ENSMUSG00000030805, ENSMUSG00000061576, ENSMUSG00000024122, ENSMUSG00000041245, ENSMUSG00000025006	1116	28	12524	2.003968253968254	1.0	1.0	99.52921628357797
GOTERM_BP_DIRECT	GO:0051881~regulation of mitochondrial membrane potential	5	0.38910505836575876	0.23539199196626023	ENSMUSG00000028982, ENSMUSG00000006818, ENSMUSG00000029104, ENSMUSG00000050511, ENSMUSG00000020178	1116	28	12524	2.003968253968254	1.0	1.0	99.52921628357797
GOTERM_BP_DIRECT	GO:0032467~positive regulation of cytokinesis	5	0.38910505836575876	0.23539199196626023	ENSMUSG00000045038, ENSMUSG00000029516, ENSMUSG00000032259, ENSMUSG00000053119, ENSMUSG00000024236	1116	28	12524	2.003968253968254	1.0	1.0	99.52921628357797
GOTERM_BP_DIRECT	GO:0071549~cellular response to dexamethasone stimulus	5	0.38910505836575876	0.23539199196626023	ENSMUSG00000022358, ENSMUSG00000044167, ENSMUSG00000028914, ENSMUSG00000039630, ENSMUSG00000055067	1116	28	12524	2.003968253968254	1.0	1.0	99.52921628357797
GOTERM_BP_DIRECT	GO:0035249~synaptic transmission, glutamatergic	5	0.38910505836575876	0.23539199196626023	ENSMUSG00000034799, ENSMUSG00000026959, ENSMUSG00000006024, ENSMUSG00000017412, ENSMUSG00000020178	1116	28	12524	2.003968253968254	1.0	1.0	99.52921628357797
GOTERM_BP_DIRECT	GO:0007585~respiratory gaseous exchange	4	0.311284046692607	0.2363581267339677	ENSMUSG00000026959, ENSMUSG00000034612, ENSMUSG00000027577, ENSMUSG00000055639	1116	19	12524	2.3625730994152048	1.0	1.0	99.52921628357797
GOTERM_BP_DIRECT	GO:0061003~positive regulation of dendritic spine morphogenesis	4	0.311284046692607	0.2363581267339677	ENSMUSG00000057897, ENSMUSG00000042453, ENSMUSG00000027296, ENSMUSG00000025372	1116	19	12524	2.3625730994152048	1.0	1.0	99.52921628357797
GOTERM_BP_DIRECT	GO:0031333~negative regulation of protein complex assembly	4	0.311284046692607	0.2363581267339677	ENSMUSG00000022812, ENSMUSG00000000787, ENSMUSG00000029053, ENSMUSG00000026797	1116	19	12524	2.3625730994152048	1.0	1.0	99.52921628357797
GOTERM_BP_DIRECT	GO:0000245~spliceosomal complex assembly	4	0.311284046692607	0.2363581267339677	ENSMUSG00000024735, ENSMUSG00000031370, ENSMUSG00000031723, ENSMUSG00000020211	1116	19	12524	2.3625730994152048	1.0	1.0	99.52921628357797
GOTERM_BP_DIRECT	GO:0032968~positive regulation of transcription elongation from RNA polymerase II promoter	4	0.311284046692607	0.2363581267339677	ENSMUSG00000002052, ENSMUSG00000004936, ENSMUSG00000053411, ENSMUSG00000079658	1116	19	12524	2.3625730994152048	1.0	1.0	99.52921628357797
GOTERM_BP_DIRECT	GO:0016601~Rac protein signal transduction	4	0.311284046692607	0.2363581267339677	ENSMUSG00000033940, ENSMUSG00000041112, ENSMUSG00000027002, ENSMUSG00000034066	1116	19	12524	2.3625730994152048	1.0	1.0	99.52921628357797
GOTERM_BP_DIRECT	GO:0051894~positive regulation of focal adhesion assembly	4	0.311284046692607	0.2363581267339677	ENSMUSG00000036856, ENSMUSG00000026181, ENSMUSG00000026812, ENSMUSG00000023951	1116	19	12524	2.3625730994152048	1.0	1.0	99.52921628357797
GOTERM_BP_DIRECT	GO:0008286~insulin receptor signaling pathway	7	0.5447470817120622	0.2375568211375526	ENSMUSG00000044167, ENSMUSG00000038485, ENSMUSG00000029053, ENSMUSG00000051177, ENSMUSG00000025372, ENSMUSG00000024143, ENSMUSG00000025006	1116	47	12524	1.6713947990543736	1.0	1.0	99.52921628357797
GOTERM_CC_DIRECT	GO:0005770~late endosome	15	1.1673151750972763	0.23823635963950482	ENSMUSG00000029333, ENSMUSG00000033124, ENSMUSG00000032571, ENSMUSG00000063358, ENSMUSG00000027366, ENSMUSG00000029104, ENSMUSG00000041870, ENSMUSG00000050812, ENSMUSG00000068264, ENSMUSG00000044254, ENSMUSG00000004936, ENSMUSG00000017119, ENSMUSG00000034593, ENSMUSG00000053119, ENSMUSG00000032127	1186	128	13426	1.3266099283305228	1.0	1.0	95.90643274853801
KEGG_PATHWAY	mmu04150:mTOR signaling pathway	8	0.622568093385214	0.2409780525813019	ENSMUSG00000028278, ENSMUSG00000036707, ENSMUSG00000011096, ENSMUSG00000063358, ENSMUSG00000050310, ENSMUSG00000024122, ENSMUSG00000026812, ENSMUSG00000052889	480	55	5192	1.5733333333333335	1.0	0.8887632296139306	79.81442336532946
GOTERM_BP_DIRECT	GO:0046330~positive regulation of JNK cascade	8	0.622568093385214	0.2417978442485036	ENSMUSG00000004054, ENSMUSG00000040390, ENSMUSG00000051177, ENSMUSG00000059456, ENSMUSG00000040183, ENSMUSG00000027347, ENSMUSG00000020827, ENSMUSG00000025499	1116	57	12524	1.5750487329434697	1.0	1.0	99.52921628357797
GOTERM_BP_DIRECT	GO:0043627~response to estrogen	8	0.622568093385214	0.2417978442485036	ENSMUSG00000030695, ENSMUSG00000020599, ENSMUSG00000037815, ENSMUSG00000063142, ENSMUSG00000025905, ENSMUSG00000025246, ENSMUSG00000063358, ENSMUSG00000029711	1116	57	12524	1.5750487329434697	1.0	1.0	99.52921628357797
GOTERM_CC_DIRECT	GO:1902710~GABA receptor complex	2	0.1556420233463035	0.2421183886215649	ENSMUSG00000007653, ENSMUSG00000010803	1186	3	13426	7.546936481169196	1.0	1.0	95.90643274853801
GOTERM_CC_DIRECT	GO:0097427~microtubule bundle	2	0.1556420233463035	0.2421183886215649	ENSMUSG00000024969, ENSMUSG00000052105	1186	3	13426	7.546936481169196	1.0	1.0	95.90643274853801
GOTERM_CC_DIRECT	GO:0034657~GID complex	2	0.1556420233463035	0.2421183886215649	ENSMUSG00000001054, ENSMUSG00000002222	1186	3	13426	7.546936481169196	1.0	1.0	95.90643274853801
GOTERM_CC_DIRECT	GO:0097513~myosin II filament	2	0.1556420233463035	0.2421183886215649	ENSMUSG00000030739, ENSMUSG00000020900	1186	3	13426	7.546936481169196	1.0	1.0	95.90643274853801
GOTERM_BP_DIRECT	GO:0030307~positive regulation of cell growth	9	0.7003891050583658	0.2439256241347507	ENSMUSG00000000787, ENSMUSG00000028982, ENSMUSG00000059456, ENSMUSG00000028330, ENSMUSG00000021392, ENSMUSG00000028854, ENSMUSG00000024486, ENSMUSG00000051675, ENSMUSG00000034259	1116	67	12524	1.507462686567164	1.0	1.0	99.52921628357797
KEGG_PATHWAY	mmu05215:Prostate cancer	11	0.8560311284046693	0.24397421989402018	ENSMUSG00000044167, ENSMUSG00000022812, ENSMUSG00000028914, ENSMUSG00000027490, ENSMUSG00000028212, ENSMUSG00000004936, ENSMUSG00000029999, ENSMUSG00000025499, ENSMUSG00000063358, ENSMUSG00000024122, ENSMUSG00000000782	480	84	5192	1.416468253968254	1.0	0.8887632296139306	79.81442336532946
GOTERM_BP_DIRECT	GO:0038003~opioid receptor signaling pathway	2	0.1556420233463035	0.24403202971149443	ENSMUSG00000025905, ENSMUSG00000050511	1116	3	12524	7.481481481481482	1.0	1.0	99.52921628357797
GOTERM_BP_DIRECT	GO:1900452~regulation of long term synaptic depression	2	0.1556420233463035	0.24403202971149443	ENSMUSG00000022623, ENSMUSG00000038665	1116	3	12524	7.481481481481482	1.0	1.0	99.52921628357797
GOTERM_BP_DIRECT	GO:0032460~negative regulation of protein oligomerization	2	0.1556420233463035	0.24403202971149443	ENSMUSG00000049313, ENSMUSG00000050511	1116	3	12524	7.481481481481482	1.0	1.0	99.52921628357797
GOTERM_BP_DIRECT	GO:0021773~striatal medium spiny neuron differentiation	2	0.1556420233463035	0.24403202971149443	ENSMUSG00000022623, ENSMUSG00000048251	1116	3	12524	7.481481481481482	1.0	1.0	99.52921628357797
GOTERM_BP_DIRECT	GO:0097107~postsynaptic density assembly	2	0.1556420233463035	0.24403202971149443	ENSMUSG00000022623, ENSMUSG00000042453	1116	3	12524	7.481481481481482	1.0	1.0	99.52921628357797
GOTERM_BP_DIRECT	GO:0010636~positive regulation of mitochondrial fusion	2	0.1556420233463035	0.24403202971149443	ENSMUSG00000038084, ENSMUSG00000043648	1116	3	12524	7.481481481481482	1.0	1.0	99.52921628357797
GOTERM_BP_DIRECT	GO:2000344~positive regulation of acrosome reaction	2	0.1556420233463035	0.24403202971149443	ENSMUSG00000051177, ENSMUSG00000024112	1116	3	12524	7.481481481481482	1.0	1.0	99.52921628357797
GOTERM_BP_DIRECT	GO:0035106~operant conditioning	2	0.1556420233463035	0.24403202971149443	ENSMUSG00000021478, ENSMUSG00000021684	1116	3	12524	7.481481481481482	1.0	1.0	99.52921628357797
GOTERM_BP_DIRECT	GO:0060748~tertiary branching involved in mammary gland duct morphogenesis	2	0.1556420233463035	0.24403202971149443	ENSMUSG00000036856, ENSMUSG00000031870	1116	3	12524	7.481481481481482	1.0	1.0	99.52921628357797
GOTERM_BP_DIRECT	GO:0001838~embryonic epithelial tube formation	2	0.1556420233463035	0.24403202971149443	ENSMUSG00000022623, ENSMUSG00000036856	1116	3	12524	7.481481481481482	1.0	1.0	99.52921628357797
GOTERM_BP_DIRECT	GO:0033566~gamma-tubulin complex localization	2	0.1556420233463035	0.24403202971149443	ENSMUSG00000033186, ENSMUSG00000037855	1116	3	12524	7.481481481481482	1.0	1.0	99.52921628357797
GOTERM_BP_DIRECT	GO:0032417~positive regulation of sodium:proton antiporter activity	2	0.1556420233463035	0.24403202971149443	ENSMUSG00000051177, ENSMUSG00000029359	1116	3	12524	7.481481481481482	1.0	1.0	99.52921628357797
GOTERM_BP_DIRECT	GO:0006452~translational frameshifting	2	0.1556420233463035	0.24403202971149443	ENSMUSG00000030122, ENSMUSG00000050192	1116	3	12524	7.481481481481482	1.0	1.0	99.52921628357797
GOTERM_BP_DIRECT	GO:0002068~glandular epithelial cell development	2	0.1556420233463035	0.24403202971149443	ENSMUSG00000017491, ENSMUSG00000001288	1116	3	12524	7.481481481481482	1.0	1.0	99.52921628357797
GOTERM_BP_DIRECT	GO:0060313~negative regulation of blood vessel remodeling	2	0.1556420233463035	0.24403202971149443	ENSMUSG00000009681, ENSMUSG00000017631	1116	3	12524	7.481481481481482	1.0	1.0	99.52921628357797
GOTERM_BP_DIRECT	GO:0040013~negative regulation of locomotion	2	0.1556420233463035	0.24403202971149443	ENSMUSG00000049583, ENSMUSG00000020178	1116	3	12524	7.481481481481482	1.0	1.0	99.52921628357797
GOTERM_BP_DIRECT	GO:1900078~positive regulation of cellular response to insulin stimulus	2	0.1556420233463035	0.24403202971149443	ENSMUSG00000024955, ENSMUSG00000034593	1116	3	12524	7.481481481481482	1.0	1.0	99.52921628357797
GOTERM_BP_DIRECT	GO:0021988~olfactory lobe development	2	0.1556420233463035	0.24403202971149443	ENSMUSG00000038264, ENSMUSG00000029104	1116	3	12524	7.481481481481482	1.0	1.0	99.52921628357797
GOTERM_BP_DIRECT	GO:0072178~nephric duct morphogenesis	2	0.1556420233463035	0.24403202971149443	ENSMUSG00000028289, ENSMUSG00000026235	1116	3	12524	7.481481481481482	1.0	1.0	99.52921628357797
GOTERM_BP_DIRECT	GO:0043114~regulation of vascular permeability	2	0.1556420233463035	0.24403202971149443	ENSMUSG00000009681, ENSMUSG00000017631	1116	3	12524	7.481481481481482	1.0	1.0	99.52921628357797
GOTERM_BP_DIRECT	GO:0021692~cerebellar Purkinje cell layer morphogenesis	2	0.1556420233463035	0.24403202971149443	ENSMUSG00000067889, ENSMUSG00000030302	1116	3	12524	7.481481481481482	1.0	1.0	99.52921628357797
GOTERM_BP_DIRECT	GO:0043987~histone H3-S10 phosphorylation	2	0.1556420233463035	0.24403202971149443	ENSMUSG00000021115, ENSMUSG00000024952	1116	3	12524	7.481481481481482	1.0	1.0	99.52921628357797
GOTERM_BP_DIRECT	GO:0060083~smooth muscle contraction involved in micturition	2	0.1556420233463035	0.24403202971149443	ENSMUSG00000051331, ENSMUSG00000063142	1116	3	12524	7.481481481481482	1.0	1.0	99.52921628357797
GOTERM_BP_DIRECT	GO:0045905~positive regulation of translational termination	2	0.1556420233463035	0.24403202971149443	ENSMUSG00000030122, ENSMUSG00000050192	1116	3	12524	7.481481481481482	1.0	1.0	99.52921628357797
GOTERM_BP_DIRECT	GO:0007196~adenylate cyclase-inhibiting G-protein coupled glutamate receptor signaling pathway	2	0.1556420233463035	0.24403202971149443	ENSMUSG00000063239, ENSMUSG00000056755	1116	3	12524	7.481481481481482	1.0	1.0	99.52921628357797
GOTERM_BP_DIRECT	GO:0015872~dopamine transport	2	0.1556420233463035	0.24403202971149443	ENSMUSG00000021478, ENSMUSG00000074939	1116	3	12524	7.481481481481482	1.0	1.0	99.52921628357797
GOTERM_BP_DIRECT	GO:0032349~positive regulation of aldosterone biosynthetic process	2	0.1556420233463035	0.24403202971149443	ENSMUSG00000036856, ENSMUSG00000039004	1116	3	12524	7.481481481481482	1.0	1.0	99.52921628357797
GOTERM_BP_DIRECT	GO:1901843~positive regulation of high voltage-gated calcium channel activity	2	0.1556420233463035	0.24403202971149443	ENSMUSG00000057914, ENSMUSG00000025551	1116	3	12524	7.481481481481482	1.0	1.0	99.52921628357797
GOTERM_BP_DIRECT	GO:1900126~negative regulation of hyaluronan biosynthetic process	2	0.1556420233463035	0.24403202971149443	ENSMUSG00000047126, ENSMUSG00000060279	1116	3	12524	7.481481481481482	1.0	1.0	99.52921628357797
GOTERM_BP_DIRECT	GO:0060129~thyroid-stimulating hormone-secreting cell differentiation	2	0.1556420233463035	0.24403202971149443	ENSMUSG00000036856, ENSMUSG00000027358	1116	3	12524	7.481481481481482	1.0	1.0	99.52921628357797
GOTERM_BP_DIRECT	GO:0034766~negative regulation of ion transmembrane transport	2	0.1556420233463035	0.24403202971149443	ENSMUSG00000005362, ENSMUSG00000029015	1116	3	12524	7.481481481481482	1.0	1.0	99.52921628357797
GOTERM_BP_DIRECT	GO:0042493~response to drug	28	2.178988326848249	0.2448220668942511	ENSMUSG00000005089, ENSMUSG00000029015, ENSMUSG00000057880, ENSMUSG00000071076, ENSMUSG00000022285, ENSMUSG00000029999, ENSMUSG00000020661, ENSMUSG00000020366, ENSMUSG00000068037, ENSMUSG00000021478, ENSMUSG00000017740, ENSMUSG00000029838, ENSMUSG00000006818, ENSMUSG00000059456, ENSMUSG00000020390, ENSMUSG00000078773, ENSMUSG00000028854, ENSMUSG00000029009, ENSMUSG00000049511, ENSMUSG00000020431,…	1116	263	12524	1.1947613012251797	1.0	1.0	99.52921628357797
GOTERM_BP_DIRECT	GO:0006897~endocytosis	19	1.4785992217898831	0.2458432480017456	ENSMUSG00000018909, ENSMUSG00000034902, ENSMUSG00000025499, ENSMUSG00000024883, ENSMUSG00000049313, ENSMUSG00000060279, ENSMUSG00000025437, ENSMUSG00000068747, ENSMUSG00000022797, ENSMUSG00000022841, ENSMUSG00000025468, ENSMUSG00000026825, ENSMUSG00000040276, ENSMUSG00000035152, ENSMUSG00000070000, ENSMUSG00000030525, ENSMUSG00000034255, ENSMUSG00000034940, ENSMUSG00000039735	1116	169	12524	1.2616699539776464	1.0	1.0	99.52921628357797
GOTERM_BP_DIRECT	GO:0014823~response to activity	6	0.4669260700389105	0.24687088075382715	ENSMUSG00000068037, ENSMUSG00000029838, ENSMUSG00000006818, ENSMUSG00000026819, ENSMUSG00000032350, ENSMUSG00000039004	1116	38	12524	1.7719298245614035	1.0	1.0	99.52921628357797
GOTERM_MF_DIRECT	GO:0050839~cell adhesion molecule binding	8	0.622568093385214	0.24766604011182908	ENSMUSG00000027750, ENSMUSG00000030209, ENSMUSG00000048078, ENSMUSG00000013033, ENSMUSG00000005338, ENSMUSG00000032336, ENSMUSG00000063887, ENSMUSG00000001552	1101	56	12046	1.5629946801608927	1.0	1.0	98.90310786106032
GOTERM_CC_DIRECT	GO:0030672~synaptic vesicle membrane	8	0.622568093385214	0.24878016151808346	ENSMUSG00000027849, ENSMUSG00000053025, ENSMUSG00000026452, ENSMUSG00000062372, ENSMUSG00000007021, ENSMUSG00000062542, ENSMUSG00000035640, ENSMUSG00000032259	1186	58	13426	1.5614351340350061	1.0	1.0	95.90643274853801
GOTERM_MF_DIRECT	GO:0004033~aldo-keto reductase (NADP) activity	2	0.1556420233463035	0.2497139286719698	ENSMUSG00000027827, ENSMUSG00000028931	1101	3	12046	7.293975174084166	1.0	1.0	98.90310786106032
GOTERM_MF_DIRECT	GO:0019207~kinase regulator activity	2	0.1556420233463035	0.2497139286719698	ENSMUSG00000022016, ENSMUSG00000030983	1101	3	12046	7.293975174084166	1.0	1.0	98.90310786106032
GOTERM_MF_DIRECT	GO:0031800~type 3 metabotropic glutamate receptor binding	2	0.1556420233463035	0.2497139286719698	ENSMUSG00000036438, ENSMUSG00000001175	1101	3	12046	7.293975174084166	1.0	1.0	98.90310786106032
GOTERM_MF_DIRECT	GO:0030144~alpha-1,6-mannosylglycoprotein 6-beta-N-acetylglucosaminyltransferase activity	2	0.1556420233463035	0.2497139286719698	ENSMUSG00000043857, ENSMUSG00000036155	1101	3	12046	7.293975174084166	1.0	1.0	98.90310786106032
GOTERM_MF_DIRECT	GO:0031802~type 5 metabotropic glutamate receptor binding	2	0.1556420233463035	0.2497139286719698	ENSMUSG00000007617, ENSMUSG00000020178	1101	3	12046	7.293975174084166	1.0	1.0	98.90310786106032
GOTERM_MF_DIRECT	GO:0001642~group III metabotropic glutamate receptor activity	2	0.1556420233463035	0.2497139286719698	ENSMUSG00000063239, ENSMUSG00000056755	1101	3	12046	7.293975174084166	1.0	1.0	98.90310786106032
GOTERM_MF_DIRECT	GO:0016309~1-phosphatidylinositol-5-phosphate 4-kinase activity	2	0.1556420233463035	0.2497139286719698	ENSMUSG00000025417, ENSMUSG00000018547	1101	3	12046	7.293975174084166	1.0	1.0	98.90310786106032
GOTERM_MF_DIRECT	GO:0016917~GABA receptor activity	2	0.1556420233463035	0.2497139286719698	ENSMUSG00000007653, ENSMUSG00000010803	1101	3	12046	7.293975174084166	1.0	1.0	98.90310786106032
GOTERM_MF_DIRECT	GO:0004111~creatine kinase activity	2	0.1556420233463035	0.2497139286719698	ENSMUSG00000001270, ENSMUSG00000000308	1101	3	12046	7.293975174084166	1.0	1.0	98.90310786106032
GOTERM_MF_DIRECT	GO:0086056~voltage-gated calcium channel activity involved in AV node cell action potential	2	0.1556420233463035	0.2497139286719698	ENSMUSG00000051331, ENSMUSG00000057914	1101	3	12046	7.293975174084166	1.0	1.0	98.90310786106032
GOTERM_MF_DIRECT	GO:0035175~histone kinase activity (H3-S10 specific)	2	0.1556420233463035	0.2497139286719698	ENSMUSG00000021115, ENSMUSG00000024952	1101	3	12046	7.293975174084166	1.0	1.0	98.90310786106032
GOTERM_MF_DIRECT	GO:0008273~calcium, potassium:sodium antiporter activity	2	0.1556420233463035	0.2497139286719698	ENSMUSG00000041771, ENSMUSG00000037996	1101	3	12046	7.293975174084166	1.0	1.0	98.90310786106032
KEGG_PATHWAY	mmu04062:Chemokine signaling pathway	16	1.245136186770428	0.2516644924169738	ENSMUSG00000018909, ENSMUSG00000005580, ENSMUSG00000029053, ENSMUSG00000051177, ENSMUSG00000059456, ENSMUSG00000029713, ENSMUSG00000025499, ENSMUSG00000063358, ENSMUSG00000020431, ENSMUSG00000022840, ENSMUSG00000025812, ENSMUSG00000022812, ENSMUSG00000041112, ENSMUSG00000004936, ENSMUSG00000032946, ENSMUSG00000031778	480	134	5192	1.2915422885572139	1.0	0.8928411606851856	80.1806375674147
KEGG_PATHWAY	mmu05200:Pathways in cancer	38	2.9571984435797662	0.2525718784945652	ENSMUSG00000037815, ENSMUSG00000027490, ENSMUSG00000005580, ENSMUSG00000009681, ENSMUSG00000029713, ENSMUSG00000029999, ENSMUSG00000027358, ENSMUSG00000025499, ENSMUSG00000025551, ENSMUSG00000026942, ENSMUSG00000022840, ENSMUSG00000023951, ENSMUSG00000020366, ENSMUSG00000044167, ENSMUSG00000019464, ENSMUSG00000021559, ENSMUSG00000020888, ENSMUSG00000004936, ENSMUSG00000032946, ENSMUSG00000015843,…	480	357	5192	1.1513538748832868	1.0	0.8928411606851856	80.1806375674147
GOTERM_CC_DIRECT	GO:0030061~mitochondrial crista	3	0.23346303501945526	0.2527343656341603	ENSMUSG00000038084, ENSMUSG00000032323, ENSMUSG00000018428	1186	11	13426	3.0873831059328527	1.0	1.0	95.90643274853801
GOTERM_CC_DIRECT	GO:0042641~actomyosin	3	0.23346303501945526	0.2527343656341603	ENSMUSG00000030739, ENSMUSG00000020900, ENSMUSG00000034593	1186	11	13426	3.0873831059328527	1.0	1.0	95.90643274853801
GOTERM_CC_DIRECT	GO:0055037~recycling endosome	13	1.0116731517509727	0.2531650423953468	ENSMUSG00000033124, ENSMUSG00000027692, ENSMUSG00000049313, ENSMUSG00000025789, ENSMUSG00000044534, ENSMUSG00000022797, ENSMUSG00000025885, ENSMUSG00000001376, ENSMUSG00000024319, ENSMUSG00000020524, ENSMUSG00000038970, ENSMUSG00000034593, ENSMUSG00000033998	1186	109	13426	1.3501400126862324	1.0	1.0	95.90643274853801
GOTERM_BP_DIRECT	GO:0030182~neuron differentiation	12	0.933852140077821	0.2542567389665308	ENSMUSG00000052372, ENSMUSG00000062380, ENSMUSG00000006024, ENSMUSG00000036856, ENSMUSG00000022996, ENSMUSG00000044254, ENSMUSG00000033066, ENSMUSG00000004936, ENSMUSG00000027457, ENSMUSG00000030302, ENSMUSG00000020661, ENSMUSG00000034974	1116	98	12524	1.3741496598639458	1.0	1.0	99.52921628357797
GOTERM_BP_DIRECT	GO:0000122~negative regulation of transcription from RNA polymerase II promoter	59	4.591439688715954	0.25491707775296163	ENSMUSG00000079056, ENSMUSG00000027490, ENSMUSG00000030180, ENSMUSG00000028423, ENSMUSG00000005148, ENSMUSG00000020661, ENSMUSG00000029711, ENSMUSG00000021039, ENSMUSG00000039474, ENSMUSG00000035397, ENSMUSG00000038418, ENSMUSG00000048249, ENSMUSG00000000782, ENSMUSG00000046876, ENSMUSG00000022996, ENSMUSG00000017491, ENSMUSG00000032715, ENSMUSG00000018548, ENSMUSG00000032119, ENSMUSG00000033249,…	1116	597	12524	1.1090638377070539	1.0	1.0	99.52921628357797
KEGG_PATHWAY	mmu04012:ErbB signaling pathway	11	0.8560311284046693	0.25559766560791586	ENSMUSG00000022812, ENSMUSG00000009406, ENSMUSG00000057897, ENSMUSG00000024617, ENSMUSG00000004936, ENSMUSG00000024486, ENSMUSG00000029999, ENSMUSG00000025499, ENSMUSG00000063358, ENSMUSG00000052889, ENSMUSG00000020366	480	85	5192	1.3998039215686273	1.0	0.8928411606851856	80.1806375674147
GOTERM_BP_DIRECT	GO:0000165~MAPK cascade	8	0.622568093385214	0.2556598770155521	ENSMUSG00000022623, ENSMUSG00000001419, ENSMUSG00000034845, ENSMUSG00000059456, ENSMUSG00000004936, ENSMUSG00000030557, ENSMUSG00000063358, ENSMUSG00000040631	1116	58	12524	1.5478927203065134	1.0	1.0	99.52921628357797
GOTERM_BP_DIRECT	GO:0007623~circadian rhythm	11	0.8560311284046693	0.2556897535030323	ENSMUSG00000021379, ENSMUSG00000068742, ENSMUSG00000022812, ENSMUSG00000026077, ENSMUSG00000063142, ENSMUSG00000071076, ENSMUSG00000020572, ENSMUSG00000063889, ENSMUSG00000022124, ENSMUSG00000055866, ENSMUSG00000020431	1116	88	12524	1.4027777777777777	1.0	1.0	99.52921628357797
GOTERM_BP_DIRECT	GO:0000042~protein targeting to Golgi	3	0.23346303501945526	0.2559799605505333	ENSMUSG00000024855, ENSMUSG00000038708, ENSMUSG00000049313	1116	11	12524	3.060606060606061	1.0	1.0	99.52921628357797
GOTERM_BP_DIRECT	GO:0046323~glucose import	3	0.23346303501945526	0.2559799605505333	ENSMUSG00000021478, ENSMUSG00000026812, ENSMUSG00000068747	1116	11	12524	3.060606060606061	1.0	1.0	99.52921628357797
GOTERM_BP_DIRECT	GO:0007041~lysosomal transport	3	0.23346303501945526	0.2559799605505333	ENSMUSG00000024319, ENSMUSG00000044254, ENSMUSG00000029571	1116	11	12524	3.060606060606061	1.0	1.0	99.52921628357797
GOTERM_BP_DIRECT	GO:2001259~positive regulation of cation channel activity	3	0.23346303501945526	0.2559799605505333	ENSMUSG00000069601, ENSMUSG00000096146, ENSMUSG00000024589	1116	11	12524	3.060606060606061	1.0	1.0	99.52921628357797
GOTERM_BP_DIRECT	GO:0007610~behavior	3	0.23346303501945526	0.2559799605505333	ENSMUSG00000025905, ENSMUSG00000034472, ENSMUSG00000049511	1116	11	12524	3.060606060606061	1.0	1.0	99.52921628357797
GOTERM_BP_DIRECT	GO:0045824~negative regulation of innate immune response	3	0.23346303501945526	0.2559799605505333	ENSMUSG00000027298, ENSMUSG00000032109, ENSMUSG00000032259	1116	11	12524	3.060606060606061	1.0	1.0	99.52921628357797
GOTERM_BP_DIRECT	GO:0045176~apical protein localization	3	0.23346303501945526	0.2559799605505333	ENSMUSG00000006024, ENSMUSG00000027002, ENSMUSG00000045180	1116	11	12524	3.060606060606061	1.0	1.0	99.52921628357797
GOTERM_BP_DIRECT	GO:0007097~nuclear migration	3	0.23346303501945526	0.2559799605505333	ENSMUSG00000020900, ENSMUSG00000014778, ENSMUSG00000044700	1116	11	12524	3.060606060606061	1.0	1.0	99.52921628357797
GOTERM_BP_DIRECT	GO:0043666~regulation of phosphoprotein phosphatase activity	3	0.23346303501945526	0.2559799605505333	ENSMUSG00000052296, ENSMUSG00000026812, ENSMUSG00000032259	1116	11	12524	3.060606060606061	1.0	1.0	99.52921628357797
GOTERM_BP_DIRECT	GO:0014902~myotube differentiation	3	0.23346303501945526	0.2559799605505333	ENSMUSG00000022812, ENSMUSG00000063856, ENSMUSG00000068747	1116	11	12524	3.060606060606061	1.0	1.0	99.52921628357797
GOTERM_BP_DIRECT	GO:0010761~fibroblast migration	3	0.23346303501945526	0.2559799605505333	ENSMUSG00000055322, ENSMUSG00000028126, ENSMUSG00000044700	1116	11	12524	3.060606060606061	1.0	1.0	99.52921628357797
GOTERM_BP_DIRECT	GO:0031629~synaptic vesicle fusion to presynaptic active zone membrane	3	0.23346303501945526	0.2559799605505333	ENSMUSG00000030805, ENSMUSG00000026797, ENSMUSG00000041488	1116	11	12524	3.060606060606061	1.0	1.0	99.52921628357797
GOTERM_BP_DIRECT	GO:0051639~actin filament network formation	3	0.23346303501945526	0.2559799605505333	ENSMUSG00000015143, ENSMUSG00000020173, ENSMUSG00000028943	1116	11	12524	3.060606060606061	1.0	1.0	99.52921628357797
GOTERM_BP_DIRECT	GO:0051492~regulation of stress fiber assembly	3	0.23346303501945526	0.2559799605505333	ENSMUSG00000043079, ENSMUSG00000026812, ENSMUSG00000021013	1116	11	12524	3.060606060606061	1.0	1.0	99.52921628357797
GOTERM_BP_DIRECT	GO:0000902~cell morphogenesis	9	0.7003891050583658	0.2567071011727764	ENSMUSG00000019256, ENSMUSG00000048078, ENSMUSG00000028656, ENSMUSG00000021373, ENSMUSG00000028059, ENSMUSG00000030302, ENSMUSG00000045180, ENSMUSG00000029106, ENSMUSG00000046822	1116	68	12524	1.4852941176470587	1.0	1.0	99.52921628357797
GOTERM_CC_DIRECT	GO:0034704~calcium channel complex	4	0.311284046692607	0.2568437361346334	ENSMUSG00000036438, ENSMUSG00000030592, ENSMUSG00000027994, ENSMUSG00000001175	1186	20	13426	2.264080944350759	1.0	1.0	95.90643274853801
GOTERM_CC_DIRECT	GO:0060077~inhibitory synapse	4	0.311284046692607	0.2568437361346334	ENSMUSG00000037771, ENSMUSG00000034275, ENSMUSG00000032336, ENSMUSG00000032589	1186	20	13426	2.264080944350759	1.0	1.0	95.90643274853801
GOTERM_BP_DIRECT	GO:0006612~protein targeting to membrane	4	0.311284046692607	0.26109880473524366	ENSMUSG00000047205, ENSMUSG00000025812, ENSMUSG00000042429, ENSMUSG00000020882	1116	20	12524	2.2444444444444445	1.0	1.0	99.52921628357797
GOTERM_BP_DIRECT	GO:0032148~activation of protein kinase B activity	4	0.311284046692607	0.26109880473524366	ENSMUSG00000029053, ENSMUSG00000024122, ENSMUSG00000045318, ENSMUSG00000020189	1116	20	12524	2.2444444444444445	1.0	1.0	99.52921628357797
GOTERM_BP_DIRECT	GO:0070207~protein homotrimerization	4	0.311284046692607	0.26109880473524366	ENSMUSG00000033940, ENSMUSG00000033249, ENSMUSG00000023017, ENSMUSG00000026942	1116	20	12524	2.2444444444444445	1.0	1.0	99.52921628357797
GOTERM_MF_DIRECT	GO:0008134~transcription factor binding	31	2.4124513618677046	0.2613581837909933	ENSMUSG00000058756, ENSMUSG00000033871, ENSMUSG00000029015, ENSMUSG00000027490, ENSMUSG00000027210, ENSMUSG00000071076, ENSMUSG00000022285, ENSMUSG00000005148, ENSMUSG00000020366, ENSMUSG00000028949, ENSMUSG00000044167, ENSMUSG00000040363, ENSMUSG00000039117, ENSMUSG00000034245, ENSMUSG00000055866, ENSMUSG00000058835, ENSMUSG00000018909, ENSMUSG00000038418, ENSMUSG00000026496, ENSMUSG00000027104,…	1101	290	12046	1.169551191706599	1.0	1.0	98.90310786106032
KEGG_PATHWAY	mmu05217:Basal cell carcinoma	7	0.5447470817120622	0.26310911355964517	ENSMUSG00000036856, ENSMUSG00000022996, ENSMUSG00000022812, ENSMUSG00000020888, ENSMUSG00000027358, ENSMUSG00000000782, ENSMUSG00000020135	480	47	5192	1.6109929078014185	1.0	0.8945709861027935	80.33598267354499
KEGG_PATHWAY	mmu05014:Amyotrophic lateral sclerosis (ALS)	7	0.5447470817120622	0.26310911355964517	ENSMUSG00000026959, ENSMUSG00000005089, ENSMUSG00000028914, ENSMUSG00000020524, ENSMUSG00000028161, ENSMUSG00000030209, ENSMUSG00000033953	480	47	5192	1.6109929078014185	1.0	0.8945709861027935	80.33598267354499
GOTERM_MF_DIRECT	GO:0004143~diacylglycerol kinase activity	3	0.23346303501945526	0.2656761876923305	ENSMUSG00000036095, ENSMUSG00000038665, ENSMUSG00000034731	1101	11	12046	2.9838989348526135	1.0	1.0	98.90310786106032
GOTERM_MF_DIRECT	GO:0004526~ribonuclease P activity	3	0.23346303501945526	0.2656761876923305	ENSMUSG00000022325, ENSMUSG00000062309, ENSMUSG00000049950	1101	11	12046	2.9838989348526135	1.0	1.0	98.90310786106032
GOTERM_MF_DIRECT	GO:0005522~profilin binding	3	0.23346303501945526	0.2656761876923305	ENSMUSG00000024143, ENSMUSG00000055805, ENSMUSG00000029104	1101	11	12046	2.9838989348526135	1.0	1.0	98.90310786106032
GOTERM_MF_DIRECT	GO:0005088~Ras guanyl-nucleotide exchange factor activity	3	0.23346303501945526	0.2656761876923305	ENSMUSG00000030134, ENSMUSG00000029333, ENSMUSG00000027347	1101	11	12046	2.9838989348526135	1.0	1.0	98.90310786106032
GOTERM_MF_DIRECT	GO:0004016~adenylate cyclase activity	3	0.23346303501945526	0.2656761876923305	ENSMUSG00000005580, ENSMUSG00000020431, ENSMUSG00000022840	1101	11	12046	2.9838989348526135	1.0	1.0	98.90310786106032
GOTERM_MF_DIRECT	GO:0016651~oxidoreductase activity, acting on NAD(P)H	3	0.23346303501945526	0.2656761876923305	ENSMUSG00000059734, ENSMUSG00000013593, ENSMUSG00000005510	1101	11	12046	2.9838989348526135	1.0	1.0	98.90310786106032
GOTERM_BP_DIRECT	GO:0001558~regulation of cell growth	7	0.5447470817120622	0.2682756323872664	ENSMUSG00000072437, ENSMUSG00000020027, ENSMUSG00000042289, ENSMUSG00000022525, ENSMUSG00000021901, ENSMUSG00000021186, ENSMUSG00000027624	1116	49	12524	1.6031746031746033	1.0	1.0	99.52921628357797
GOTERM_BP_DIRECT	GO:0060348~bone development	7	0.5447470817120622	0.2682756323872664	ENSMUSG00000035569, ENSMUSG00000014813, ENSMUSG00000017491, ENSMUSG00000028226, ENSMUSG00000035765, ENSMUSG00000001288, ENSMUSG00000057406	1116	49	12524	1.6031746031746033	1.0	1.0	99.52921628357797
GOTERM_BP_DIRECT	GO:0030097~hemopoiesis	9	0.7003891050583658	0.2696890268458909	ENSMUSG00000032036, ENSMUSG00000030000, ENSMUSG00000006818, ENSMUSG00000006705, ENSMUSG00000021061, ENSMUSG00000035683, ENSMUSG00000044813, ENSMUSG00000006356, ENSMUSG00000022335	1116	69	12524	1.4637681159420288	1.0	1.0	99.52921628357797
GOTERM_BP_DIRECT	GO:0051592~response to calcium ion	8	0.622568093385214	0.26974712996199784	ENSMUSG00000028161, ENSMUSG00000045573, ENSMUSG00000063142, ENSMUSG00000059456, ENSMUSG00000027010, ENSMUSG00000007617, ENSMUSG00000030731, ENSMUSG00000029104	1116	59	12524	1.5216572504708097	1.0	1.0	99.52921628357797
GOTERM_CC_DIRECT	GO:0032281~AMPA glutamate receptor complex	5	0.38910505836575876	0.27050803485165104	ENSMUSG00000019146, ENSMUSG00000020524, ENSMUSG00000001986, ENSMUSG00000066189, ENSMUSG00000022494	1186	30	13426	1.886734120292299	1.0	1.0	95.90643274853801
KEGG_PATHWAY	mmu04360:Axon guidance	15	1.1673151750972763	0.27060007446610784	ENSMUSG00000028161, ENSMUSG00000028289, ENSMUSG00000026235, ENSMUSG00000025499, ENSMUSG00000063358, ENSMUSG00000026640, ENSMUSG00000025876, ENSMUSG00000026259, ENSMUSG00000022812, ENSMUSG00000049939, ENSMUSG00000001227, ENSMUSG00000038264, ENSMUSG00000036473, ENSMUSG00000029095, ENSMUSG00000033953	480	126	5192	1.2876984126984128	1.0	0.9079344603797039	81.53607506939302
GOTERM_MF_DIRECT	GO:0005057~receptor signaling protein activity	4	0.311284046692607	0.27386490976276745	ENSMUSG00000023800, ENSMUSG00000029101, ENSMUSG00000052087, ENSMUSG00000040631	1101	20	12046	2.18819255222525	1.0	1.0	98.90310786106032
GOTERM_CC_DIRECT	GO:0005789~endoplasmic reticulum membrane	58	4.5136186770428015	0.2757461676868087	ENSMUSG00000003363, ENSMUSG00000050192, ENSMUSG00000027134, ENSMUSG00000027298, ENSMUSG00000028467, ENSMUSG00000025354, ENSMUSG00000020189, ENSMUSG00000021478, ENSMUSG00000042289, ENSMUSG00000045994, ENSMUSG00000025318, ENSMUSG00000037251, ENSMUSG00000062372, ENSMUSG00000022208, ENSMUSG00000031835, ENSMUSG00000052852, ENSMUSG00000034463, ENSMUSG00000036564, ENSMUSG00000030102, ENSMUSG00000052656,…	1186	594	13426	1.1053593836055893	1.0	1.0	95.90643274853801
GOTERM_BP_DIRECT	GO:0006096~glycolytic process	5	0.38910505836575876	0.2757511355369642	ENSMUSG00000030695, ENSMUSG00000059343, ENSMUSG00000059040, ENSMUSG00000063524, ENSMUSG00000023456	1116	30	12524	1.8703703703703702	1.0	1.0	99.52921628357797
GOTERM_BP_DIRECT	GO:0018279~protein N-linked glycosylation via asparagine	5	0.38910505836575876	0.2757511355369642	ENSMUSG00000009293, ENSMUSG00000024172, ENSMUSG00000042104, ENSMUSG00000056091, ENSMUSG00000028757	1116	30	12524	1.8703703703703702	1.0	1.0	99.52921628357797
GOTERM_BP_DIRECT	GO:0006644~phospholipid metabolic process	5	0.38910505836575876	0.2757511355369642	ENSMUSG00000035835, ENSMUSG00000027134, ENSMUSG00000044254, ENSMUSG00000027346, ENSMUSG00000044667	1116	30	12524	1.8703703703703702	1.0	1.0	99.52921628357797
GOTERM_BP_DIRECT	GO:0006487~protein N-linked glycosylation	5	0.38910505836575876	0.2757511355369642	ENSMUSG00000043857, ENSMUSG00000036155, ENSMUSG00000036620, ENSMUSG00000039357, ENSMUSG00000028757	1116	30	12524	1.8703703703703702	1.0	1.0	99.52921628357797
GOTERM_BP_DIRECT	GO:0006915~apoptotic process	50	3.8910505836575875	0.2758228311398426	ENSMUSG00000031112, ENSMUSG00000079056, ENSMUSG00000027490, ENSMUSG00000022043, ENSMUSG00000046607, ENSMUSG00000020340, ENSMUSG00000025876, ENSMUSG00000029711, ENSMUSG00000092035, ENSMUSG00000018411, ENSMUSG00000041112, ENSMUSG00000021559, ENSMUSG00000019428, ENSMUSG00000030102, ENSMUSG00000029020, ENSMUSG00000063358, ENSMUSG00000044813, ENSMUSG00000029104, ENSMUSG00000026834, ENSMUSG00000041028,…	1116	505	12524	1.1111111111111112	1.0	1.0	99.52921628357797
GOTERM_MF_DIRECT	GO:0005524~ATP binding	128	9.961089494163424	0.2770475244987488	ENSMUSG00000031112, ENSMUSG00000061207, ENSMUSG00000050271, ENSMUSG00000033257, ENSMUSG00000034902, ENSMUSG00000005580, ENSMUSG00000023050, ENSMUSG00000022360, ENSMUSG00000020620, ENSMUSG00000021559, ENSMUSG00000020900, ENSMUSG00000039630, ENSMUSG00000043572, ENSMUSG00000004936, ENSMUSG00000038665, ENSMUSG00000030302, ENSMUSG00000020908, ENSMUSG00000014850, ENSMUSG00000001270, ENSMUSG00000024130,…	1101	1321	12046	1.0601387081182132	1.0	1.0	98.90310786106032
GOTERM_BP_DIRECT	GO:0043408~regulation of MAPK cascade	6	0.4669260700389105	0.2818432687304864	ENSMUSG00000019828, ENSMUSG00000030209, ENSMUSG00000027358, ENSMUSG00000039004, ENSMUSG00000067629, ENSMUSG00000032259	1116	40	12524	1.6833333333333333	1.0	1.0	99.52921628357797
GOTERM_BP_DIRECT	GO:0009636~response to toxic substance	9	0.7003891050583658	0.28285254918679514	ENSMUSG00000019256, ENSMUSG00000020524, ENSMUSG00000045573, ENSMUSG00000023033, ENSMUSG00000063358, ENSMUSG00000049511, ENSMUSG00000063856, ENSMUSG00000020661, ENSMUSG00000032259	1116	70	12524	1.4428571428571428	1.0	1.0	99.52921628357797
GOTERM_BP_DIRECT	GO:0006366~transcription from RNA polymerase II promoter	13	1.0116731517509727	0.28321438359951995	ENSMUSG00000031783, ENSMUSG00000018909, ENSMUSG00000058756, ENSMUSG00000038418, ENSMUSG00000013833, ENSMUSG00000071076, ENSMUSG00000019256, ENSMUSG00000020888, ENSMUSG00000069089, ENSMUSG00000018076, ENSMUSG00000021639, ENSMUSG00000039117, ENSMUSG00000050600	1116	111	12524	1.3143143143143143	1.0	1.0	99.52921628357797
GOTERM_BP_DIRECT	GO:0051865~protein autoubiquitination	7	0.5447470817120622	0.28399159649397315	ENSMUSG00000020390, ENSMUSG00000018548, ENSMUSG00000090083, ENSMUSG00000039615, ENSMUSG00000020387, ENSMUSG00000026942, ENSMUSG00000036964	1116	50	12524	1.5711111111111111	1.0	1.0	99.52921628357797
GOTERM_BP_DIRECT	GO:0071333~cellular response to glucose stimulus	7	0.5447470817120622	0.28399159649397315	ENSMUSG00000025209, ENSMUSG00000028161, ENSMUSG00000032350, ENSMUSG00000063856, ENSMUSG00000024411, ENSMUSG00000041258, ENSMUSG00000050556	1116	50	12524	1.5711111111111111	1.0	1.0	99.52921628357797
GOTERM_BP_DIRECT	GO:0071300~cellular response to retinoic acid	7	0.5447470817120622	0.28399159649397315	ENSMUSG00000021039, ENSMUSG00000059456, ENSMUSG00000036199, ENSMUSG00000023277, ENSMUSG00000029359, ENSMUSG00000029106, ENSMUSG00000001288	1116	50	12524	1.5711111111111111	1.0	1.0	99.52921628357797
GOTERM_CC_DIRECT	GO:0005741~mitochondrial outer membrane	15	1.1673151750972763	0.2842887298426909	ENSMUSG00000025040, ENSMUSG00000029020, ENSMUSG00000026235, ENSMUSG00000043648, ENSMUSG00000027104, ENSMUSG00000025733, ENSMUSG00000038084, ENSMUSG00000020402, ENSMUSG00000000787, ENSMUSG00000021704, ENSMUSG00000018428, ENSMUSG00000093904, ENSMUSG00000032109, ENSMUSG00000037972, ENSMUSG00000054942	1186	133	13426	1.2767373746338866	1.0	1.0	95.90643274853801
GOTERM_BP_DIRECT	GO:0070509~calcium ion import	4	0.311284046692607	0.2861437506915916	ENSMUSG00000004110, ENSMUSG00000051331, ENSMUSG00000024112, ENSMUSG00000057914	1116	21	12524	2.1375661375661372	1.0	1.0	99.52921628357797
GOTERM_BP_DIRECT	GO:0050806~positive regulation of synaptic transmission	4	0.311284046692607	0.2861437506915916	ENSMUSG00000020524, ENSMUSG00000029053, ENSMUSG00000030209, ENSMUSG00000030898	1116	21	12524	2.1375661375661372	1.0	1.0	99.52921628357797
GOTERM_BP_DIRECT	GO:0007026~negative regulation of microtubule depolymerization	4	0.311284046692607	0.2861437506915916	ENSMUSG00000027254, ENSMUSG00000028059, ENSMUSG00000034201, ENSMUSG00000020135	1116	21	12524	2.1375661375661372	1.0	1.0	99.52921628357797
GOTERM_BP_DIRECT	GO:0006306~DNA methylation	4	0.311284046692607	0.2861437506915916	ENSMUSG00000002028, ENSMUSG00000005698, ENSMUSG00000020661, ENSMUSG00000030213	1116	21	12524	2.1375661375661372	1.0	1.0	99.52921628357797
GOTERM_BP_DIRECT	GO:0017158~regulation of calcium ion-dependent exocytosis	4	0.311284046692607	0.2861437506915916	ENSMUSG00000027849, ENSMUSG00000026452, ENSMUSG00000062542, ENSMUSG00000030731	1116	21	12524	2.1375661375661372	1.0	1.0	99.52921628357797
GOTERM_CC_DIRECT	GO:0046930~pore complex	3	0.23346303501945526	0.2867603406837409	ENSMUSG00000020402, ENSMUSG00000040667, ENSMUSG00000024411	1186	12	13426	2.830101180438448	1.0	1.0	95.90643274853801
GOTERM_CC_DIRECT	GO:0005916~fascia adherens	3	0.23346303501945526	0.2867603406837409	ENSMUSG00000015143, ENSMUSG00000052698, ENSMUSG00000001552	1186	12	13426	2.830101180438448	1.0	1.0	95.90643274853801
GOTERM_CC_DIRECT	GO:0031224~intrinsic component of membrane	3	0.23346303501945526	0.2867603406837409	ENSMUSG00000041695, ENSMUSG00000027994, ENSMUSG00000048644	1186	12	13426	2.830101180438448	1.0	1.0	95.90643274853801
GOTERM_CC_DIRECT	GO:0031932~TORC2 complex	3	0.23346303501945526	0.2867603406837409	ENSMUSG00000038696, ENSMUSG00000032009, ENSMUSG00000050310	1186	12	13426	2.830101180438448	1.0	1.0	95.90643274853801
GOTERM_CC_DIRECT	GO:0015630~microtubule cytoskeleton	16	1.245136186770428	0.28869039767725	ENSMUSG00000031783, ENSMUSG00000029020, ENSMUSG00000019261, ENSMUSG00000040811, ENSMUSG00000063358, ENSMUSG00000028758, ENSMUSG00000063659, ENSMUSG00000063646, ENSMUSG00000020135, ENSMUSG00000062380, ENSMUSG00000041263, ENSMUSG00000018411, ENSMUSG00000041298, ENSMUSG00000024955, ENSMUSG00000031948, ENSMUSG00000033900	1186	144	13426	1.2578227468615326	1.0	1.0	95.90643274853801
GOTERM_BP_DIRECT	GO:0042711~maternal behavior	3	0.23346303501945526	0.29031106500667236	ENSMUSG00000021478, ENSMUSG00000025905, ENSMUSG00000048249	1116	12	12524	2.805555555555556	1.0	1.0	99.52921628357797
GOTERM_BP_DIRECT	GO:0070935~3'-UTR-mediated mRNA stabilization	3	0.23346303501945526	0.29031106500667236	ENSMUSG00000007836, ENSMUSG00000010592, ENSMUSG00000026634	1116	12	12524	2.805555555555556	1.0	1.0	99.52921628357797
GOTERM_BP_DIRECT	GO:0051764~actin crosslink formation	3	0.23346303501945526	0.29031106500667236	ENSMUSG00000015143, ENSMUSG00000025372, ENSMUSG00000020173	1116	12	12524	2.805555555555556	1.0	1.0	99.52921628357797
GOTERM_BP_DIRECT	GO:0032801~receptor catabolic process	3	0.23346303501945526	0.29031106500667236	ENSMUSG00000032571, ENSMUSG00000038780, ENSMUSG00000032216	1116	12	12524	2.805555555555556	1.0	1.0	99.52921628357797
GOTERM_BP_DIRECT	GO:0010458~exit from mitosis	3	0.23346303501945526	0.29031106500667236	ENSMUSG00000033916, ENSMUSG00000038467, ENSMUSG00000041769	1116	12	12524	2.805555555555556	1.0	1.0	99.52921628357797
GOTERM_BP_DIRECT	GO:0051967~negative regulation of synaptic transmission, glutamatergic	3	0.23346303501945526	0.29031106500667236	ENSMUSG00000042429, ENSMUSG00000049511, ENSMUSG00000032259	1116	12	12524	2.805555555555556	1.0	1.0	99.52921628357797
GOTERM_BP_DIRECT	GO:0071257~cellular response to electrical stimulus	3	0.23346303501945526	0.29031106500667236	ENSMUSG00000019828, ENSMUSG00000028854, ENSMUSG00000028785	1116	12	12524	2.805555555555556	1.0	1.0	99.52921628357797
GOTERM_BP_DIRECT	GO:0033169~histone H3-K9 demethylation	3	0.23346303501945526	0.29031106500667236	ENSMUSG00000053470, ENSMUSG00000024201, ENSMUSG00000033249	1116	12	12524	2.805555555555556	1.0	1.0	99.52921628357797
GOTERM_BP_DIRECT	GO:0042744~hydrogen peroxide catabolic process	3	0.23346303501945526	0.29031106500667236	ENSMUSG00000063856, ENSMUSG00000024953, ENSMUSG00000020674	1116	12	12524	2.805555555555556	1.0	1.0	99.52921628357797
GOTERM_BP_DIRECT	GO:0006171~cAMP biosynthetic process	3	0.23346303501945526	0.29031106500667236	ENSMUSG00000005580, ENSMUSG00000020431, ENSMUSG00000022840	1116	12	12524	2.805555555555556	1.0	1.0	99.52921628357797
GOTERM_BP_DIRECT	GO:0006337~nucleosome disassembly	3	0.23346303501945526	0.29031106500667236	ENSMUSG00000028949, ENSMUSG00000023018, ENSMUSG00000078851	1116	12	12524	2.805555555555556	1.0	1.0	99.52921628357797
GOTERM_BP_DIRECT	GO:0007194~negative regulation of adenylate cyclase activity	3	0.23346303501945526	0.29031106500667236	ENSMUSG00000040407, ENSMUSG00000039059, ENSMUSG00000032259	1116	12	12524	2.805555555555556	1.0	1.0	99.52921628357797
GOTERM_BP_DIRECT	GO:0045109~intermediate filament organization	3	0.23346303501945526	0.29031106500667236	ENSMUSG00000051617, ENSMUSG00000020932, ENSMUSG00000052415	1116	12	12524	2.805555555555556	1.0	1.0	99.52921628357797
GOTERM_BP_DIRECT	GO:0035970~peptidyl-threonine dephosphorylation	3	0.23346303501945526	0.29031106500667236	ENSMUSG00000047205, ENSMUSG00000026181, ENSMUSG00000049225	1116	12	12524	2.805555555555556	1.0	1.0	99.52921628357797
GOTERM_BP_DIRECT	GO:0007155~cell adhesion	40	3.11284046692607	0.29058174257084113	ENSMUSG00000039419, ENSMUSG00000037815, ENSMUSG00000029576, ENSMUSG00000028047, ENSMUSG00000027750, ENSMUSG00000034902, ENSMUSG00000027298, ENSMUSG00000026141, ENSMUSG00000023274, ENSMUSG00000022240, ENSMUSG00000020340, ENSMUSG00000063887, ENSMUSG00000045038, ENSMUSG00000017167, ENSMUSG00000020900, ENSMUSG00000052698, ENSMUSG00000034066, ENSMUSG00000031778, ENSMUSG00000066392, ENSMUSG00000070305,…	1116	400	12524	1.1222222222222222	1.0	1.0	99.52921628357797
GOTERM_MF_DIRECT	GO:0046982~protein heterodimerization activity	45	3.501945525291829	0.29338517950429266	ENSMUSG00000056895, ENSMUSG00000058756, ENSMUSG00000037815, ENSMUSG00000028161, ENSMUSG00000030000, ENSMUSG00000027298, ENSMUSG00000048078, ENSMUSG00000027358, ENSMUSG00000027577, ENSMUSG00000026663, ENSMUSG00000042429, ENSMUSG00000059040, ENSMUSG00000045318, ENSMUSG00000063524, ENSMUSG00000022840, ENSMUSG00000023951, ENSMUSG00000042743, ENSMUSG00000022389, ENSMUSG00000021478, ENSMUSG00000030209,…	1101	441	12046	1.116424771543495	1.0	1.0	98.90310786106032
GOTERM_BP_DIRECT	GO:0006417~regulation of translation	13	1.0116731517509727	0.29371795790114585	ENSMUSG00000028330, ENSMUSG00000033581, ENSMUSG00000025586, ENSMUSG00000000552, ENSMUSG00000020362, ENSMUSG00000026812, ENSMUSG00000072437, ENSMUSG00000040385, ENSMUSG00000021559, ENSMUSG00000000787, ENSMUSG00000093661, ENSMUSG00000062397, ENSMUSG00000010592	1116	112	12524	1.3025793650793651	1.0	1.0	99.52921628357797
GOTERM_BP_DIRECT	GO:0009790~embryo development	9	0.7003891050583658	0.2961786102404308	ENSMUSG00000025428, ENSMUSG00000030209, ENSMUSG00000028854, ENSMUSG00000027358, ENSMUSG00000050310, ENSMUSG00000026812, ENSMUSG00000029104, ENSMUSG00000006235, ENSMUSG00000023456	1116	71	12524	1.4225352112676055	1.0	1.0	99.52921628357797
GOTERM_BP_DIRECT	GO:0040018~positive regulation of multicellular organism growth	5	0.38910505836575876	0.2963433130472916	ENSMUSG00000053164, ENSMUSG00000005506, ENSMUSG00000031755, ENSMUSG00000032259, ENSMUSG00000011751	1116	31	12524	1.8100358422939067	1.0	1.0	99.52921628357797
GOTERM_BP_DIRECT	GO:0051897~positive regulation of protein kinase B signaling	8	0.622568093385214	0.29849956779300263	ENSMUSG00000024486, ENSMUSG00000034472, ENSMUSG00000050310, ENSMUSG00000063856, ENSMUSG00000022255, ENSMUSG00000020189, ENSMUSG00000023951, ENSMUSG00000037316	1116	61	12524	1.4717668488160291	1.0	1.0	99.52921628357797
GOTERM_BP_DIRECT	GO:0007200~phospholipase C-activating G-protein coupled receptor signaling pathway	6	0.4669260700389105	0.29967853400643074	ENSMUSG00000066197, ENSMUSG00000039079, ENSMUSG00000025905, ENSMUSG00000049511, ENSMUSG00000050783, ENSMUSG00000050511	1116	41	12524	1.6422764227642277	1.0	1.0	99.52921628357797
GOTERM_BP_DIRECT	GO:0050852~T cell receptor signaling pathway	6	0.4669260700389105	0.29967853400643074	ENSMUSG00000025499, ENSMUSG00000027466, ENSMUSG00000044813, ENSMUSG00000063358, ENSMUSG00000017412, ENSMUSG00000028525	1116	41	12524	1.6422764227642277	1.0	1.0	99.52921628357797
GOTERM_MF_DIRECT	GO:0033613~activating transcription factor binding	4	0.311284046692607	0.29969619538768744	ENSMUSG00000001419, ENSMUSG00000039474, ENSMUSG00000028484, ENSMUSG00000030557	1101	21	12046	2.0839929068811904	1.0	1.0	98.90310786106032
GOTERM_MF_DIRECT	GO:0004089~carbonate dehydratase activity	3	0.23346303501945526	0.30089847131416697	ENSMUSG00000003273, ENSMUSG00000031883, ENSMUSG00000032373	1101	12	12046	2.7352406902815622	1.0	1.0	98.90310786106032
GOTERM_BP_DIRECT	GO:0042593~glucose homeostasis	11	0.8560311284046693	0.3018692991094919	ENSMUSG00000053164, ENSMUSG00000068742, ENSMUSG00000044288, ENSMUSG00000044167, ENSMUSG00000004110, ENSMUSG00000051331, ENSMUSG00000039474, ENSMUSG00000022829, ENSMUSG00000032009, ENSMUSG00000019429, ENSMUSG00000050556	1116	92	12524	1.3417874396135265	1.0	1.0	99.52921628357797
GOTERM_BP_DIRECT	GO:0007010~cytoskeleton organization	11	0.8560311284046693	0.3018692991094919	ENSMUSG00000022812, ENSMUSG00000040276, ENSMUSG00000017167, ENSMUSG00000030583, ENSMUSG00000027692, ENSMUSG00000028656, ENSMUSG00000021373, ENSMUSG00000055805, ENSMUSG00000022099, ENSMUSG00000029095, ENSMUSG00000024236	1116	92	12524	1.3417874396135265	1.0	1.0	99.52921628357797
KEGG_PATHWAY	mmu04520:Adherens junction	9	0.7003891050583658	0.30232059269402173	ENSMUSG00000015143, ENSMUSG00000025812, ENSMUSG00000037815, ENSMUSG00000025372, ENSMUSG00000034066, ENSMUSG00000063358, ENSMUSG00000033060, ENSMUSG00000000782, ENSMUSG00000025006	480	69	5192	1.4108695652173913	1.0	0.9931196435797256	89.18603858029692
KEGG_PATHWAY	mmu04066:HIF-1 signaling pathway	11	0.8560311284046693	0.303777773330269	ENSMUSG00000057897, ENSMUSG00000024617, ENSMUSG00000004936, ENSMUSG00000063358, ENSMUSG00000079658, ENSMUSG00000059040, ENSMUSG00000052889, ENSMUSG00000029711, ENSMUSG00000022797, ENSMUSG00000063524, ENSMUSG00000023951	480	89	5192	1.33689138576779	1.0	0.9931196435797256	89.18603858029692
GOTERM_MF_DIRECT	GO:0001078~transcriptional repressor activity, RNA polymerase II core promoter proximal region sequence-specific binding	12	0.933852140077821	0.30401868380161423	ENSMUSG00000030232, ENSMUSG00000044167, ENSMUSG00000024955, ENSMUSG00000079056, ENSMUSG00000035011, ENSMUSG00000035397, ENSMUSG00000022463, ENSMUSG00000028423, ENSMUSG00000055639, ENSMUSG00000032119, ENSMUSG00000027439, ENSMUSG00000005698	1101	100	12046	1.3129155313351497	1.0	1.0	98.90310786106032
GOTERM_BP_DIRECT	GO:0016569~covalent chromatin modification	26	2.0233463035019454	0.30690536248175737	ENSMUSG00000026283, ENSMUSG00000055067, ENSMUSG00000041997, ENSMUSG00000030180, ENSMUSG00000024201, ENSMUSG00000020661, ENSMUSG00000023018, ENSMUSG00000052915, ENSMUSG00000028949, ENSMUSG00000040363, ENSMUSG00000038384, ENSMUSG00000034245, ENSMUSG00000057406, ENSMUSG00000030232, ENSMUSG00000028053, ENSMUSG00000053470, ENSMUSG00000002028, ENSMUSG00000005698, ENSMUSG00000090083, ENSMUSG00000022338,…	1116	251	12524	1.1624612660469236	1.0	1.0	99.52921628357797
GOTERM_CC_DIRECT	GO:0044530~supraspliceosomal complex	2	0.1556420233463035	0.3090251687349819	ENSMUSG00000058301, ENSMUSG00000027951	1186	4	13426	5.660202360876896	1.0	1.0	95.90643274853801
GOTERM_CC_DIRECT	GO:0030130~clathrin coat of trans-Golgi network vesicle	2	0.1556420233463035	0.3090251687349819	ENSMUSG00000047126, ENSMUSG00000034940	1186	4	13426	5.660202360876896	1.0	1.0	95.90643274853801
GOTERM_CC_DIRECT	GO:1990635~proximal dendrite	2	0.1556420233463035	0.3090251687349819	ENSMUSG00000027827, ENSMUSG00000030854	1186	4	13426	5.660202360876896	1.0	1.0	95.90643274853801
GOTERM_CC_DIRECT	GO:0070822~Sin3-type complex	2	0.1556420233463035	0.3090251687349819	ENSMUSG00000080268, ENSMUSG00000037791	1186	4	13426	5.660202360876896	1.0	1.0	95.90643274853801
GOTERM_CC_DIRECT	GO:1990745~EARP complex	2	0.1556420233463035	0.3090251687349819	ENSMUSG00000024319, ENSMUSG00000001376	1186	4	13426	5.660202360876896	1.0	1.0	95.90643274853801
GOTERM_BP_DIRECT	GO:0031161~phosphatidylinositol catabolic process	2	0.1556420233463035	0.31135127632573956	ENSMUSG00000021478, ENSMUSG00000051177	1116	4	12524	5.611111111111111	1.0	1.0	99.52921628357797
GOTERM_BP_DIRECT	GO:0016264~gap junction assembly	2	0.1556420233463035	0.31135127632573956	ENSMUSG00000037815, ENSMUSG00000057123	1116	4	12524	5.611111111111111	1.0	1.0	99.52921628357797
GOTERM_BP_DIRECT	GO:0006382~adenosine to inosine editing	2	0.1556420233463035	0.31135127632573956	ENSMUSG00000027951, ENSMUSG00000020262	1116	4	12524	5.611111111111111	1.0	1.0	99.52921628357797
GOTERM_BP_DIRECT	GO:0033522~histone H2A ubiquitination	2	0.1556420233463035	0.31135127632573956	ENSMUSG00000020390, ENSMUSG00000090083	1116	4	12524	5.611111111111111	1.0	1.0	99.52921628357797
GOTERM_BP_DIRECT	GO:0045761~regulation of adenylate cyclase activity	2	0.1556420233463035	0.31135127632573956	ENSMUSG00000028656, ENSMUSG00000021373	1116	4	12524	5.611111111111111	1.0	1.0	99.52921628357797
GOTERM_BP_DIRECT	GO:0010644~cell communication by electrical coupling	2	0.1556420233463035	0.31135127632573956	ENSMUSG00000047976, ENSMUSG00000057123	1116	4	12524	5.611111111111111	1.0	1.0	99.52921628357797
GOTERM_BP_DIRECT	GO:0071681~cellular response to indole-3-methanol	2	0.1556420233463035	0.31135127632573956	ENSMUSG00000037815, ENSMUSG00000001552	1116	4	12524	5.611111111111111	1.0	1.0	99.52921628357797
GOTERM_BP_DIRECT	GO:1901660~calcium ion export	2	0.1556420233463035	0.31135127632573956	ENSMUSG00000019943, ENSMUSG00000030302	1116	4	12524	5.611111111111111	1.0	1.0	99.52921628357797
GOTERM_BP_DIRECT	GO:0007256~activation of JNKK activity	2	0.1556420233463035	0.31135127632573956	ENSMUSG00000004054, ENSMUSG00000027692	1116	4	12524	5.611111111111111	1.0	1.0	99.52921628357797
GOTERM_BP_DIRECT	GO:1902953~positive regulation of ER to Golgi vesicle-mediated transport	2	0.1556420233463035	0.31135127632573956	ENSMUSG00000049313, ENSMUSG00000027465	1116	4	12524	5.611111111111111	1.0	1.0	99.52921628357797
GOTERM_BP_DIRECT	GO:0086045~membrane depolarization during AV node cell action potential	2	0.1556420233463035	0.31135127632573956	ENSMUSG00000051331, ENSMUSG00000057914	1116	4	12524	5.611111111111111	1.0	1.0	99.52921628357797
GOTERM_BP_DIRECT	GO:0045901~positive regulation of translational elongation	2	0.1556420233463035	0.31135127632573956	ENSMUSG00000030122, ENSMUSG00000050192	1116	4	12524	5.611111111111111	1.0	1.0	99.52921628357797
GOTERM_BP_DIRECT	GO:0051343~positive regulation of cyclic-nucleotide phosphodiesterase activity	2	0.1556420233463035	0.31135127632573956	ENSMUSG00000036438, ENSMUSG00000001175	1116	4	12524	5.611111111111111	1.0	1.0	99.52921628357797
GOTERM_BP_DIRECT	GO:0001920~negative regulation of receptor recycling	2	0.1556420233463035	0.31135127632573956	ENSMUSG00000044254, ENSMUSG00000074238	1116	4	12524	5.611111111111111	1.0	1.0	99.52921628357797
GOTERM_BP_DIRECT	GO:1903829~positive regulation of cellular protein localization	2	0.1556420233463035	0.31135127632573956	ENSMUSG00000032336, ENSMUSG00000036712	1116	4	12524	5.611111111111111	1.0	1.0	99.52921628357797
GOTERM_BP_DIRECT	GO:0060159~regulation of dopamine receptor signaling pathway	2	0.1556420233463035	0.31135127632573956	ENSMUSG00000042671, ENSMUSG00000055471	1116	4	12524	5.611111111111111	1.0	1.0	99.52921628357797
GOTERM_BP_DIRECT	GO:1903265~positive regulation of tumor necrosis factor-mediated signaling pathway	2	0.1556420233463035	0.31135127632573956	ENSMUSG00000051675, ENSMUSG00000026942	1116	4	12524	5.611111111111111	1.0	1.0	99.52921628357797
GOTERM_BP_DIRECT	GO:0014053~negative regulation of gamma-aminobutyric acid secretion	2	0.1556420233463035	0.31135127632573956	ENSMUSG00000057880, ENSMUSG00000039059	1116	4	12524	5.611111111111111	1.0	1.0	99.52921628357797
GOTERM_BP_DIRECT	GO:0032252~secretory granule localization	2	0.1556420233463035	0.31135127632573956	ENSMUSG00000027347, ENSMUSG00000034593	1116	4	12524	5.611111111111111	1.0	1.0	99.52921628357797
GOTERM_BP_DIRECT	GO:0044027~hypermethylation of CpG island	2	0.1556420233463035	0.31135127632573956	ENSMUSG00000022812, ENSMUSG00000020661	1116	4	12524	5.611111111111111	1.0	1.0	99.52921628357797
GOTERM_BP_DIRECT	GO:0071286~cellular response to magnesium ion	2	0.1556420233463035	0.31135127632573956	ENSMUSG00000047976, ENSMUSG00000069601	1116	4	12524	5.611111111111111	1.0	1.0	99.52921628357797
GOTERM_BP_DIRECT	GO:0039536~negative regulation of RIG-I signaling pathway	2	0.1556420233463035	0.31135127632573956	ENSMUSG00000020823, ENSMUSG00000032109	1116	4	12524	5.611111111111111	1.0	1.0	99.52921628357797
GOTERM_BP_DIRECT	GO:0007195~adenylate cyclase-inhibiting dopamine receptor signaling pathway	2	0.1556420233463035	0.31135127632573956	ENSMUSG00000032259, ENSMUSG00000022840	1116	4	12524	5.611111111111111	1.0	1.0	99.52921628357797
GOTERM_BP_DIRECT	GO:0031077~post-embryonic camera-type eye development	2	0.1556420233463035	0.31135127632573956	ENSMUSG00000048251, ENSMUSG00000023951	1116	4	12524	5.611111111111111	1.0	1.0	99.52921628357797
GOTERM_BP_DIRECT	GO:0003056~regulation of vascular smooth muscle contraction	2	0.1556420233463035	0.31135127632573956	ENSMUSG00000032773, ENSMUSG00000004936	1116	4	12524	5.611111111111111	1.0	1.0	99.52921628357797
GOTERM_BP_DIRECT	GO:0065002~intracellular protein transmembrane transport	2	0.1556420233463035	0.31135127632573956	ENSMUSG00000009681, ENSMUSG00000030279	1116	4	12524	5.611111111111111	1.0	1.0	99.52921628357797
GOTERM_BP_DIRECT	GO:0086001~cardiac muscle cell action potential	2	0.1556420233463035	0.31135127632573956	ENSMUSG00000041695, ENSMUSG00000060882	1116	4	12524	5.611111111111111	1.0	1.0	99.52921628357797
GOTERM_BP_DIRECT	GO:0031060~regulation of histone methylation	2	0.1556420233463035	0.31135127632573956	ENSMUSG00000029009, ENSMUSG00000005698	1116	4	12524	5.611111111111111	1.0	1.0	99.52921628357797
GOTERM_BP_DIRECT	GO:2000969~positive regulation of alpha-amino-3-hydroxy-5-methyl-4-isoxazole propionate selective glutamate receptor activity	2	0.1556420233463035	0.31135127632573956	ENSMUSG00000022623, ENSMUSG00000042453	1116	4	12524	5.611111111111111	1.0	1.0	99.52921628357797
GOTERM_BP_DIRECT	GO:0090170~regulation of Golgi inheritance	2	0.1556420233463035	0.31135127632573956	ENSMUSG00000004936, ENSMUSG00000063358	1116	4	12524	5.611111111111111	1.0	1.0	99.52921628357797
GOTERM_BP_DIRECT	GO:0038203~TORC2 signaling	2	0.1556420233463035	0.31135127632573956	ENSMUSG00000038696, ENSMUSG00000032009	1116	4	12524	5.611111111111111	1.0	1.0	99.52921628357797
GOTERM_BP_DIRECT	GO:0001696~gastric acid secretion	2	0.1556420233463035	0.31135127632573956	ENSMUSG00000074939, ENSMUSG00000030898	1116	4	12524	5.611111111111111	1.0	1.0	99.52921628357797
GOTERM_BP_DIRECT	GO:0015672~monovalent inorganic cation transport	2	0.1556420233463035	0.31135127632573956	ENSMUSG00000031791, ENSMUSG00000023017	1116	4	12524	5.611111111111111	1.0	1.0	99.52921628357797
GOTERM_BP_DIRECT	GO:0007631~feeding behavior	4	0.311284046692607	0.3113630730737496	ENSMUSG00000021478, ENSMUSG00000049511, ENSMUSG00000032259, ENSMUSG00000040037	1116	22	12524	2.0404040404040407	1.0	1.0	99.52921628357797
GOTERM_BP_DIRECT	GO:0043542~endothelial cell migration	4	0.311284046692607	0.3113630730737496	ENSMUSG00000030123, ENSMUSG00000059895, ENSMUSG00000023951, ENSMUSG00000039713	1116	22	12524	2.0404040404040407	1.0	1.0	99.52921628357797
GOTERM_BP_DIRECT	GO:0032465~regulation of cytokinesis	4	0.311284046692607	0.3113630730737496	ENSMUSG00000011877, ENSMUSG00000036438, ENSMUSG00000032571, ENSMUSG00000001175	1116	22	12524	2.0404040404040407	1.0	1.0	99.52921628357797
GOTERM_CC_DIRECT	GO:0030017~sarcomere	5	0.38910505836575876	0.31139584064450665	ENSMUSG00000036438, ENSMUSG00000015143, ENSMUSG00000026817, ENSMUSG00000001175, ENSMUSG00000028328	1186	32	13426	1.7688132377740302	1.0	1.0	95.90643274853801
KEGG_PATHWAY	mmu04310:Wnt signaling pathway	14	1.0894941634241244	0.31254334010488793	ENSMUSG00000036856, ENSMUSG00000057897, ENSMUSG00000028161, ENSMUSG00000051177, ENSMUSG00000025246, ENSMUSG00000000782, ENSMUSG00000020366, ENSMUSG00000020135, ENSMUSG00000022996, ENSMUSG00000022812, ENSMUSG00000020888, ENSMUSG00000024617, ENSMUSG00000052889, ENSMUSG00000033953	480	120	5192	1.2619444444444445	1.0	1.0	90.15748031496062
GOTERM_MF_DIRECT	GO:0051879~Hsp90 protein binding	5	0.38910505836575876	0.3128159566271352	ENSMUSG00000018411, ENSMUSG00000019256, ENSMUSG00000026077, ENSMUSG00000037196, ENSMUSG00000039615	1101	31	12046	1.7646714130848788	1.0	1.0	98.90310786106032
GOTERM_BP_DIRECT	GO:0045669~positive regulation of osteoblast differentiation	8	0.622568093385214	0.31311564811411424	ENSMUSG00000021379, ENSMUSG00000036856, ENSMUSG00000022996, ENSMUSG00000027358, ENSMUSG00000071076, ENSMUSG00000039004, ENSMUSG00000025854, ENSMUSG00000023951	1116	62	12524	1.4480286738351253	1.0	1.0	99.52921628357797
GOTERM_BP_DIRECT	GO:0033138~positive regulation of peptidyl-serine phosphorylation	8	0.622568093385214	0.31311564811411424	ENSMUSG00000018909, ENSMUSG00000022812, ENSMUSG00000033430, ENSMUSG00000040407, ENSMUSG00000055067, ENSMUSG00000050511, ENSMUSG00000023951, ENSMUSG00000037316	1116	62	12524	1.4480286738351253	1.0	1.0	99.52921628357797
GOTERM_CC_DIRECT	GO:0001726~ruffle	11	0.8560311284046693	0.3160657275674655	ENSMUSG00000015143, ENSMUSG00000033066, ENSMUSG00000034570, ENSMUSG00000025372, ENSMUSG00000034593, ENSMUSG00000029516, ENSMUSG00000052698, ENSMUSG00000020173, ENSMUSG00000031605, ENSMUSG00000037126, ENSMUSG00000029359	1186	94	13426	1.324728212120125	1.0	1.0	95.90643274853801
KEGG_PATHWAY	mmu04922:Glucagon signaling pathway	10	0.7782101167315175	0.31662208712461815	ENSMUSG00000036438, ENSMUSG00000044167, ENSMUSG00000057897, ENSMUSG00000028161, ENSMUSG00000051177, ENSMUSG00000024617, ENSMUSG00000027104, ENSMUSG00000001175, ENSMUSG00000033953, ENSMUSG00000030102	480	80	5192	1.3520833333333333	1.0	1.0	90.15748031496062
GOTERM_BP_DIRECT	GO:0015031~protein transport	55	4.280155642023346	0.3175321031031394	ENSMUSG00000050192, ENSMUSG00000053025, ENSMUSG00000040667, ENSMUSG00000025354, ENSMUSG00000026289, ENSMUSG00000060279, ENSMUSG00000029359, ENSMUSG00000022841, ENSMUSG00000041073, ENSMUSG00000035152, ENSMUSG00000038467, ENSMUSG00000079657, ENSMUSG00000031755, ENSMUSG00000032127, ENSMUSG00000034940, ENSMUSG00000031753, ENSMUSG00000018909, ENSMUSG00000058569, ENSMUSG00000001150, ENSMUSG00000033124,…	1116	566	12524	1.090498625834315	1.0	1.0	99.52921628357797
GOTERM_BP_DIRECT	GO:0048813~dendrite morphogenesis	6	0.4669260700389105	0.31768455593502914	ENSMUSG00000035910, ENSMUSG00000024617, ENSMUSG00000029571, ENSMUSG00000020827, ENSMUSG00000030557, ENSMUSG00000058835	1116	42	12524	1.6031746031746033	1.0	1.0	99.52921628357797
GOTERM_MF_DIRECT	GO:0001588~dopamine neurotransmitter receptor activity, coupled via Gs	2	0.1556420233463035	0.318244583699745	ENSMUSG00000021478, ENSMUSG00000053164	1101	4	12046	5.4704813805631245	1.0	1.0	98.90310786106032
GOTERM_MF_DIRECT	GO:0030546~receptor activator activity	2	0.1556420233463035	0.318244583699745	ENSMUSG00000045038, ENSMUSG00000033871	1101	4	12046	5.4704813805631245	1.0	1.0	98.90310786106032
GOTERM_MF_DIRECT	GO:0031701~angiotensin receptor binding	2	0.1556420233463035	0.318244583699745	ENSMUSG00000021478, ENSMUSG00000018909	1101	4	12046	5.4704813805631245	1.0	1.0	98.90310786106032
GOTERM_MF_DIRECT	GO:0004971~AMPA glutamate receptor activity	2	0.1556420233463035	0.318244583699745	ENSMUSG00000020524, ENSMUSG00000001986	1101	4	12046	5.4704813805631245	1.0	1.0	98.90310786106032
GOTERM_MF_DIRECT	GO:0042289~MHC class II protein binding	2	0.1556420233463035	0.318244583699745	ENSMUSG00000023274, ENSMUSG00000030124	1101	4	12046	5.4704813805631245	1.0	1.0	98.90310786106032
GOTERM_MF_DIRECT	GO:0031493~nucleosomal histone binding	2	0.1556420233463035	0.318244583699745	ENSMUSG00000021115, ENSMUSG00000095567	1101	4	12046	5.4704813805631245	1.0	1.0	98.90310786106032
GOTERM_MF_DIRECT	GO:0070326~very-low-density lipoprotein particle receptor binding	2	0.1556420233463035	0.318244583699745	ENSMUSG00000042453, ENSMUSG00000044254	1101	4	12046	5.4704813805631245	1.0	1.0	98.90310786106032
GOTERM_MF_DIRECT	GO:0071253~connexin binding	2	0.1556420233463035	0.318244583699745	ENSMUSG00000038949, ENSMUSG00000057123	1101	4	12046	5.4704813805631245	1.0	1.0	98.90310786106032
GOTERM_MF_DIRECT	GO:0004952~dopamine neurotransmitter receptor activity	2	0.1556420233463035	0.318244583699745	ENSMUSG00000021478, ENSMUSG00000032259	1101	4	12046	5.4704813805631245	1.0	1.0	98.90310786106032
GOTERM_MF_DIRECT	GO:0033192~calmodulin-dependent protein phosphatase activity	2	0.1556420233463035	0.318244583699745	ENSMUSG00000026181, ENSMUSG00000028161	1101	4	12046	5.4704813805631245	1.0	1.0	98.90310786106032
GOTERM_MF_DIRECT	GO:0003708~retinoic acid receptor activity	2	0.1556420233463035	0.318244583699745	ENSMUSG00000017491, ENSMUSG00000001288	1101	4	12046	5.4704813805631245	1.0	1.0	98.90310786106032
GOTERM_MF_DIRECT	GO:0004955~prostaglandin receptor activity	2	0.1556420233463035	0.318244583699745	ENSMUSG00000019464, ENSMUSG00000028036	1101	4	12046	5.4704813805631245	1.0	1.0	98.90310786106032
GOTERM_BP_DIRECT	GO:0000226~microtubule cytoskeleton organization	10	0.7782101167315175	0.3185016812296134	ENSMUSG00000027394, ENSMUSG00000018411, ENSMUSG00000025812, ENSMUSG00000029053, ENSMUSG00000027254, ENSMUSG00000024969, ENSMUSG00000019261, ENSMUSG00000040327, ENSMUSG00000040811, ENSMUSG00000058070	1116	83	12524	1.3520749665327978	1.0	1.0	99.52921628357797
GOTERM_BP_DIRECT	GO:0006470~protein dephosphorylation	14	1.0894941634241244	0.3202194919530769	ENSMUSG00000028274, ENSMUSG00000026181, ENSMUSG00000028161, ENSMUSG00000059895, ENSMUSG00000014956, ENSMUSG00000022052, ENSMUSG00000049225, ENSMUSG00000047205, ENSMUSG00000040385, ENSMUSG00000026659, ENSMUSG00000038582, ENSMUSG00000031506, ENSMUSG00000030854, ENSMUSG00000033953	1116	125	12524	1.256888888888889	1.0	1.0	99.52921628357797
GOTERM_CC_DIRECT	GO:0031985~Golgi cisterna	3	0.23346303501945526	0.32060598641300214	ENSMUSG00000029516, ENSMUSG00000049313, ENSMUSG00000030643	1186	13	13426	2.612401089635491	1.0	1.0	95.90643274853801
GOTERM_CC_DIRECT	GO:0030877~beta-catenin destruction complex	3	0.23346303501945526	0.32060598641300214	ENSMUSG00000022812, ENSMUSG00000002459, ENSMUSG00000020135	1186	13	13426	2.612401089635491	1.0	1.0	95.90643274853801
GOTERM_CC_DIRECT	GO:0000974~Prp19 complex	3	0.23346303501945526	0.32060598641300214	ENSMUSG00000030056, ENSMUSG00000023932, ENSMUSG00000024735	1186	13	13426	2.612401089635491	1.0	1.0	95.90643274853801
GOTERM_CC_DIRECT	GO:0016327~apicolateral plasma membrane	3	0.23346303501945526	0.32060598641300214	ENSMUSG00000032356, ENSMUSG00000052105, ENSMUSG00000001552	1186	13	13426	2.612401089635491	1.0	1.0	95.90643274853801
GOTERM_CC_DIRECT	GO:0031253~cell projection membrane	3	0.23346303501945526	0.32060598641300214	ENSMUSG00000036564, ENSMUSG00000022099, ENSMUSG00000024411	1186	13	13426	2.612401089635491	1.0	1.0	95.90643274853801
GOTERM_CC_DIRECT	GO:0042405~nuclear inclusion body	3	0.23346303501945526	0.32060598641300214	ENSMUSG00000046876, ENSMUSG00000003226, ENSMUSG00000039615	1186	13	13426	2.612401089635491	1.0	1.0	95.90643274853801
GOTERM_MF_DIRECT	GO:0043621~protein self-association	7	0.5447470817120622	0.3208992914157295	ENSMUSG00000022623, ENSMUSG00000046876, ENSMUSG00000037703, ENSMUSG00000020888, ENSMUSG00000044254, ENSMUSG00000051675, ENSMUSG00000022099	1101	51	12046	1.5017007711349755	1.0	1.0	98.90310786106032
GOTERM_MF_DIRECT	GO:0030674~protein binding, bridging	7	0.5447470817120622	0.3208992914157295	ENSMUSG00000069601, ENSMUSG00000020888, ENSMUSG00000050359, ENSMUSG00000039615, ENSMUSG00000052415, ENSMUSG00000032127, ENSMUSG00000036964	1101	51	12046	1.5017007711349755	1.0	1.0	98.90310786106032
GOTERM_BP_DIRECT	GO:2001275~positive regulation of glucose import in response to insulin stimulus	3	0.23346303501945526	0.3244316410016669	ENSMUSG00000019429, ENSMUSG00000020189, ENSMUSG00000030279	1116	13	12524	2.58974358974359	1.0	1.0	99.52921628357797
GOTERM_BP_DIRECT	GO:0035641~locomotory exploration behavior	3	0.23346303501945526	0.3244316410016669	ENSMUSG00000045038, ENSMUSG00000022623, ENSMUSG00000045573	1116	13	12524	2.58974358974359	1.0	1.0	99.52921628357797
GOTERM_BP_DIRECT	GO:0035584~calcium-mediated signaling using intracellular calcium source	3	0.23346303501945526	0.3244316410016669	ENSMUSG00000028036, ENSMUSG00000022099, ENSMUSG00000013033	1116	13	12524	2.58974358974359	1.0	1.0	99.52921628357797
GOTERM_BP_DIRECT	GO:0022407~regulation of cell-cell adhesion	3	0.23346303501945526	0.3244316410016669	ENSMUSG00000036856, ENSMUSG00000028289, ENSMUSG00000020827	1116	13	12524	2.58974358974359	1.0	1.0	99.52921628357797
GOTERM_BP_DIRECT	GO:0001967~suckling behavior	3	0.23346303501945526	0.3244316410016669	ENSMUSG00000026959, ENSMUSG00000030209, ENSMUSG00000055639	1116	13	12524	2.58974358974359	1.0	1.0	99.52921628357797
GOTERM_BP_DIRECT	GO:0007288~sperm axoneme assembly	3	0.23346303501945526	0.3244316410016669	ENSMUSG00000020390, ENSMUSG00000020308, ENSMUSG00000031755	1116	13	12524	2.58974358974359	1.0	1.0	99.52921628357797
GOTERM_BP_DIRECT	GO:1902017~regulation of cilium assembly	3	0.23346303501945526	0.3244316410016669	ENSMUSG00000035910, ENSMUSG00000052302, ENSMUSG00000036712	1116	13	12524	2.58974358974359	1.0	1.0	99.52921628357797
GOTERM_BP_DIRECT	GO:0040015~negative regulation of multicellular organism growth	3	0.23346303501945526	0.3244316410016669	ENSMUSG00000020027, ENSMUSG00000062115, ENSMUSG00000031755	1116	13	12524	2.58974358974359	1.0	1.0	99.52921628357797
GOTERM_BP_DIRECT	GO:0045475~locomotor rhythm	3	0.23346303501945526	0.3244316410016669	ENSMUSG00000026077, ENSMUSG00000063142, ENSMUSG00000060882	1116	13	12524	2.58974358974359	1.0	1.0	99.52921628357797
GOTERM_BP_DIRECT	GO:0071361~cellular response to ethanol	3	0.23346303501945526	0.3244316410016669	ENSMUSG00000045038, ENSMUSG00000006818, ENSMUSG00000020661	1116	13	12524	2.58974358974359	1.0	1.0	99.52921628357797
GOTERM_BP_DIRECT	GO:0060216~definitive hemopoiesis	3	0.23346303501945526	0.3244316410016669	ENSMUSG00000009681, ENSMUSG00000027951, ENSMUSG00000002028	1116	13	12524	2.58974358974359	1.0	1.0	99.52921628357797
GOTERM_BP_DIRECT	GO:1900745~positive regulation of p38MAPK cascade	3	0.23346303501945526	0.3244316410016669	ENSMUSG00000025905, ENSMUSG00000027358, ENSMUSG00000023951	1116	13	12524	2.58974358974359	1.0	1.0	99.52921628357797
GOTERM_BP_DIRECT	GO:0032228~regulation of synaptic transmission, GABAergic	3	0.23346303501945526	0.3244316410016669	ENSMUSG00000044288, ENSMUSG00000036062, ENSMUSG00000032259	1116	13	12524	2.58974358974359	1.0	1.0	99.52921628357797
GOTERM_BP_DIRECT	GO:0051489~regulation of filopodium assembly	3	0.23346303501945526	0.3244316410016669	ENSMUSG00000032827, ENSMUSG00000022099, ENSMUSG00000037754	1116	13	12524	2.58974358974359	1.0	1.0	99.52921628357797
GOTERM_BP_DIRECT	GO:0015693~magnesium ion transport	3	0.23346303501945526	0.3244316410016669	ENSMUSG00000041695, ENSMUSG00000047037, ENSMUSG00000064105	1116	13	12524	2.58974358974359	1.0	1.0	99.52921628357797
GOTERM_MF_DIRECT	GO:0003924~GTPase activity	20	1.556420233463035	0.32954876639365294	ENSMUSG00000028278, ENSMUSG00000029020, ENSMUSG00000026202, ENSMUSG00000029713, ENSMUSG00000025499, ENSMUSG00000025422, ENSMUSG00000024143, ENSMUSG00000021066, ENSMUSG00000025733, ENSMUSG00000062380, ENSMUSG00000038084, ENSMUSG00000024429, ENSMUSG00000026825, ENSMUSG00000021700, ENSMUSG00000021712, ENSMUSG00000000787, ENSMUSG00000031748, ENSMUSG00000016349, ENSMUSG00000010086, ENSMUSG00000020929	1101	185	12046	1.1828067849866215	1.0	1.0	98.90310786106032
GOTERM_BP_DIRECT	GO:0031175~neuron projection development	14	1.0894941634241244	0.3305864615514672	ENSMUSG00000032356, ENSMUSG00000039419, ENSMUSG00000059456, ENSMUSG00000025876, ENSMUSG00000041488, ENSMUSG00000063887, ENSMUSG00000028833, ENSMUSG00000020366, ENSMUSG00000017167, ENSMUSG00000038264, ENSMUSG00000020900, ENSMUSG00000032827, ENSMUSG00000031748, ENSMUSG00000032216	1116	126	12524	1.2469135802469136	1.0	1.0	99.52921628357797
GOTERM_BP_DIRECT	GO:0045893~positive regulation of transcription, DNA-templated	46	3.5797665369649803	0.3311864698120849	ENSMUSG00000026283, ENSMUSG00000059625, ENSMUSG00000033871, ENSMUSG00000009406, ENSMUSG00000031870, ENSMUSG00000027490, ENSMUSG00000022360, ENSMUSG00000023055, ENSMUSG00000030180, ENSMUSG00000027358, ENSMUSG00000056493, ENSMUSG00000062115, ENSMUSG00000022463, ENSMUSG00000005148, ENSMUSG00000029359, ENSMUSG00000029711, ENSMUSG00000020366, ENSMUSG00000028949, ENSMUSG00000044167, ENSMUSG00000020888,…	1116	473	12524	1.0913789053323937	1.0	1.0	99.52921628357797
GOTERM_MF_DIRECT	GO:0001105~RNA polymerase II transcription coactivator activity	5	0.38910505836575876	0.33424475139083853	ENSMUSG00000061911, ENSMUSG00000090125, ENSMUSG00000028484, ENSMUSG00000030557, ENSMUSG00000025764	1101	32	12046	1.7095254314259765	1.0	1.0	98.90310786106032
GOTERM_MF_DIRECT	GO:0008137~NADH dehydrogenase (ubiquinone) activity	5	0.38910505836575876	0.33424475139083853	ENSMUSG00000059734, ENSMUSG00000013593, ENSMUSG00000036199, ENSMUSG00000020153, ENSMUSG00000005510	1101	32	12046	1.7095254314259765	1.0	1.0	98.90310786106032
GOTERM_MF_DIRECT	GO:0004115~3',5'-cyclic-AMP phosphodiesterase activity	3	0.23346303501945526	0.3358168897600296	ENSMUSG00000021684, ENSMUSG00000022489, ENSMUSG00000028525	1101	13	12046	2.5248375602599036	1.0	1.0	98.90310786106032
GOTERM_BP_DIRECT	GO:0010800~positive regulation of peptidyl-threonine phosphorylation	4	0.311284046692607	0.3366368604833257	ENSMUSG00000022812, ENSMUSG00000036707, ENSMUSG00000063358, ENSMUSG00000041245	1116	23	12524	1.9516908212560387	1.0	1.0	99.52921628357797
GOTERM_BP_DIRECT	GO:0030866~cortical actin cytoskeleton organization	4	0.311284046692607	0.3366368604833257	ENSMUSG00000028906, ENSMUSG00000024143, ENSMUSG00000055805, ENSMUSG00000027624	1116	23	12524	1.9516908212560387	1.0	1.0	99.52921628357797
GOTERM_BP_DIRECT	GO:0040007~growth	4	0.311284046692607	0.3366368604833257	ENSMUSG00000071054, ENSMUSG00000027358, ENSMUSG00000039004, ENSMUSG00000023951	1116	23	12524	1.9516908212560387	1.0	1.0	99.52921628357797
GOTERM_BP_DIRECT	GO:1990138~neuron projection extension	4	0.311284046692607	0.3366368604833257	ENSMUSG00000047787, ENSMUSG00000027750, ENSMUSG00000029053, ENSMUSG00000020387	1116	23	12524	1.9516908212560387	1.0	1.0	99.52921628357797
GOTERM_BP_DIRECT	GO:0048593~camera-type eye morphogenesis	4	0.311284046692607	0.3366368604833257	ENSMUSG00000029020, ENSMUSG00000045180, ENSMUSG00000023951, ENSMUSG00000030323	1116	23	12524	1.9516908212560387	1.0	1.0	99.52921628357797
GOTERM_BP_DIRECT	GO:0007005~mitochondrion organization	9	0.7003891050583658	0.3369401450726392	ENSMUSG00000038084, ENSMUSG00000033871, ENSMUSG00000026496, ENSMUSG00000028982, ENSMUSG00000006818, ENSMUSG00000031516, ENSMUSG00000049422, ENSMUSG00000029104, ENSMUSG00000025733	1116	74	12524	1.3648648648648647	1.0	1.0	99.52921628357797
GOTERM_BP_DIRECT	GO:0051092~positive regulation of NF-kappaB transcription factor activity	11	0.8560311284046693	0.3377709857193627	ENSMUSG00000033430, ENSMUSG00000029053, ENSMUSG00000024617, ENSMUSG00000037860, ENSMUSG00000018548, ENSMUSG00000051675, ENSMUSG00000027466, ENSMUSG00000028059, ENSMUSG00000022255, ENSMUSG00000052889, ENSMUSG00000026942	1116	95	12524	1.2994152046783625	1.0	1.0	99.52921628357797
GOTERM_BP_DIRECT	GO:0050766~positive regulation of phagocytosis	5	0.38910505836575876	0.33799566314442164	ENSMUSG00000041351, ENSMUSG00000039145, ENSMUSG00000024164, ENSMUSG00000009681, ENSMUSG00000017631	1116	33	12524	1.7003367003367003	1.0	1.0	99.52921628357797
GOTERM_BP_DIRECT	GO:0061025~membrane fusion	5	0.38910505836575876	0.33799566314442164	ENSMUSG00000006024, ENSMUSG00000026825, ENSMUSG00000030805, ENSMUSG00000041488, ENSMUSG00000038822	1116	33	12524	1.7003367003367003	1.0	1.0	99.52921628357797
GOTERM_BP_DIRECT	GO:0070059~intrinsic apoptotic signaling pathway in response to endoplasmic reticulum stress	5	0.38910505836575876	0.33799566314442164	ENSMUSG00000022812, ENSMUSG00000028914, ENSMUSG00000027006, ENSMUSG00000032715, ENSMUSG00000030102	1116	33	12524	1.7003367003367003	1.0	1.0	99.52921628357797
KEGG_PATHWAY	mmu04913:Ovarian steroidogenesis	5	0.38910505836575876	0.34125717955160284	ENSMUSG00000032323, ENSMUSG00000005580, ENSMUSG00000039004, ENSMUSG00000020431, ENSMUSG00000022840	480	32	5192	1.6901041666666665	1.0	1.0	90.15748031496062
GOTERM_CC_DIRECT	GO:0032587~ruffle membrane	9	0.7003891050583658	0.3418435041796418	ENSMUSG00000040276, ENSMUSG00000034902, ENSMUSG00000032946, ENSMUSG00000031292, ENSMUSG00000028126, ENSMUSG00000028059, ENSMUSG00000021990, ENSMUSG00000029359, ENSMUSG00000030279	1186	75	13426	1.358448566610455	1.0	1.0	95.90643274853801
KEGG_PATHWAY	mmu05210:Colorectal cancer	8	0.622568093385214	0.3460927868909204	ENSMUSG00000022812, ENSMUSG00000028914, ENSMUSG00000004936, ENSMUSG00000063358, ENSMUSG00000014850, ENSMUSG00000020366, ENSMUSG00000000782, ENSMUSG00000020135	480	62	5192	1.3956989247311828	1.0	1.0	90.15748031496062
GOTERM_MF_DIRECT	GO:0003682~chromatin binding	40	3.11284046692607	0.3463893947747311	ENSMUSG00000026283, ENSMUSG00000005442, ENSMUSG00000009406, ENSMUSG00000022360, ENSMUSG00000028484, ENSMUSG00000071054, ENSMUSG00000023055, ENSMUSG00000030180, ENSMUSG00000022463, ENSMUSG00000082229, ENSMUSG00000026349, ENSMUSG00000020661, ENSMUSG00000095567, ENSMUSG00000023018, ENSMUSG00000052915, ENSMUSG00000028949, ENSMUSG00000037791, ENSMUSG00000020923, ENSMUSG00000057406, ENSMUSG00000028053,…	1101	398	12046	1.0995942473493718	1.0	1.0	98.90310786106032
GOTERM_BP_DIRECT	GO:0016042~lipid catabolic process	9	0.7003891050583658	0.35072460958358864	ENSMUSG00000035735, ENSMUSG00000003363, ENSMUSG00000022525, ENSMUSG00000062054, ENSMUSG00000051177, ENSMUSG00000029055, ENSMUSG00000043648, ENSMUSG00000042429, ENSMUSG00000061313	1116	75	12524	1.3466666666666667	1.0	1.0	99.52921628357797
GOTERM_MF_DIRECT	GO:0031369~translation initiation factor binding	4	0.311284046692607	0.3515785466267761	ENSMUSG00000000787, ENSMUSG00000051331, ENSMUSG00000005506, ENSMUSG00000051675	1101	23	12046	1.9027761323697825	1.0	1.0	98.90310786106032
GOTERM_MF_DIRECT	GO:0070888~E-box binding	4	0.311284046692607	0.3515785466267761	ENSMUSG00000019256, ENSMUSG00000022463, ENSMUSG00000024238, ENSMUSG00000032698	1101	23	12046	1.9027761323697825	1.0	1.0	98.90310786106032
KEGG_PATHWAY	mmu05012:Parkinson's disease	15	1.1673151750972763	0.3526410212817772	ENSMUSG00000059734, ENSMUSG00000016319, ENSMUSG00000020153, ENSMUSG00000009863, ENSMUSG00000020178, ENSMUSG00000022840, ENSMUSG00000005510, ENSMUSG00000021478, ENSMUSG00000020402, ENSMUSG00000025428, ENSMUSG00000028914, ENSMUSG00000013593, ENSMUSG00000009293, ENSMUSG00000036199, ENSMUSG00000032259	480	134	5192	1.210820895522388	1.0	1.0	90.15748031496062
GOTERM_CC_DIRECT	GO:0005795~Golgi stack	5	0.38910505836575876	0.3527923468480404	ENSMUSG00000021115, ENSMUSG00000032112, ENSMUSG00000040407, ENSMUSG00000031835, ENSMUSG00000031979	1186	34	13426	1.6647654002579109	1.0	1.0	95.90643274853801
GOTERM_CC_DIRECT	GO:0000788~nuclear nucleosome	3	0.23346303501945526	0.35403822388608625	ENSMUSG00000056895, ENSMUSG00000078851, ENSMUSG00000058385	1186	14	13426	2.4258010118043845	1.0	1.0	95.90643274853801
GOTERM_CC_DIRECT	GO:0005662~DNA replication factor A complex	3	0.23346303501945526	0.35403822388608625	ENSMUSG00000023932, ENSMUSG00000057469, ENSMUSG00000024735	1186	14	13426	2.4258010118043845	1.0	1.0	95.90643274853801
GOTERM_CC_DIRECT	GO:0032433~filopodium tip	3	0.23346303501945526	0.35403822388608625	ENSMUSG00000034593, ENSMUSG00000060279, ENSMUSG00000063887	1186	14	13426	2.4258010118043845	1.0	1.0	95.90643274853801
GOTERM_MF_DIRECT	GO:0032403~protein complex binding	33	2.5680933852140075	0.35678484946239214	ENSMUSG00000058756, ENSMUSG00000029713, ENSMUSG00000022285, ENSMUSG00000049225, ENSMUSG00000060279, ENSMUSG00000026942, ENSMUSG00000042700, ENSMUSG00000021478, ENSMUSG00000018411, ENSMUSG00000040385, ENSMUSG00000026825, ENSMUSG00000020402, ENSMUSG00000069089, ENSMUSG00000063142, ENSMUSG00000062372, ENSMUSG00000032827, ENSMUSG00000031979, ENSMUSG00000079658, ENSMUSG00000030102, ENSMUSG00000058835,…	1101	325	12046	1.1109285265143576	1.0	1.0	98.90310786106032
GOTERM_BP_DIRECT	GO:0051965~positive regulation of synapse assembly	8	0.622568093385214	0.3576306975874467	ENSMUSG00000055003, ENSMUSG00000047787, ENSMUSG00000060780, ENSMUSG00000013033, ENSMUSG00000042846, ENSMUSG00000034730, ENSMUSG00000066392, ENSMUSG00000063887	1116	65	12524	1.3811965811965812	1.0	1.0	99.52921628357797
KEGG_PATHWAY	mmu04740:Olfactory transduction	4	0.311284046692607	0.35773360010653066	ENSMUSG00000036438, ENSMUSG00000057897, ENSMUSG00000024617, ENSMUSG00000001175	480	23	5192	1.881159420289855	1.0	1.0	90.15748031496062
GOTERM_BP_DIRECT	GO:0007187~G-protein coupled receptor signaling pathway, coupled to cyclic nucleotide second messenger	3	0.23346303501945526	0.35810722133854545	ENSMUSG00000021478, ENSMUSG00000033774, ENSMUSG00000025905	1116	14	12524	2.404761904761905	1.0	1.0	99.52921628357797
GOTERM_BP_DIRECT	GO:0032469~endoplasmic reticulum calcium ion homeostasis	3	0.23346303501945526	0.35810722133854545	ENSMUSG00000033287, ENSMUSG00000039474, ENSMUSG00000030102	1116	14	12524	2.404761904761905	1.0	1.0	99.52921628357797
GOTERM_BP_DIRECT	GO:0048265~response to pain	3	0.23346303501945526	0.35810722133854545	ENSMUSG00000004110, ENSMUSG00000042453, ENSMUSG00000079056	1116	14	12524	2.404761904761905	1.0	1.0	99.52921628357797
GOTERM_BP_DIRECT	GO:0050966~detection of mechanical stimulus involved in sensory perception of pain	3	0.23346303501945526	0.35810722133854545	ENSMUSG00000047976, ENSMUSG00000036062, ENSMUSG00000030209	1116	14	12524	2.404761904761905	1.0	1.0	99.52921628357797
GOTERM_BP_DIRECT	GO:0051568~histone H3-K4 methylation	3	0.23346303501945526	0.35810722133854545	ENSMUSG00000028053, ENSMUSG00000002028, ENSMUSG00000042308	1116	14	12524	2.404761904761905	1.0	1.0	99.52921628357797
GOTERM_BP_DIRECT	GO:0000920~cell separation after cytokinesis	3	0.23346303501945526	0.35810722133854545	ENSMUSG00000033916, ENSMUSG00000038467, ENSMUSG00000053119	1116	14	12524	2.404761904761905	1.0	1.0	99.52921628357797
GOTERM_BP_DIRECT	GO:0006349~regulation of gene expression by genetic imprinting	3	0.23346303501945526	0.35810722133854545	ENSMUSG00000022812, ENSMUSG00000005698, ENSMUSG00000020661	1116	14	12524	2.404761904761905	1.0	1.0	99.52921628357797
GOTERM_BP_DIRECT	GO:0030878~thyroid gland development	3	0.23346303501945526	0.35810722133854545	ENSMUSG00000058756, ENSMUSG00000004936, ENSMUSG00000063358	1116	14	12524	2.404761904761905	1.0	1.0	99.52921628357797
GOTERM_BP_DIRECT	GO:0007009~plasma membrane organization	3	0.23346303501945526	0.35810722133854545	ENSMUSG00000069601, ENSMUSG00000021061, ENSMUSG00000025372	1116	14	12524	2.404761904761905	1.0	1.0	99.52921628357797
GOTERM_BP_DIRECT	GO:0070498~interleukin-1-mediated signaling pathway	3	0.23346303501945526	0.35810722133854545	ENSMUSG00000038418, ENSMUSG00000051177, ENSMUSG00000024952	1116	14	12524	2.404761904761905	1.0	1.0	99.52921628357797
GOTERM_BP_DIRECT	GO:0051642~centrosome localization	3	0.23346303501945526	0.35810722133854545	ENSMUSG00000025812, ENSMUSG00000026640, ENSMUSG00000021068	1116	14	12524	2.404761904761905	1.0	1.0	99.52921628357797
GOTERM_BP_DIRECT	GO:0090162~establishment of epithelial cell polarity	3	0.23346303501945526	0.35810722133854545	ENSMUSG00000020776, ENSMUSG00000025812, ENSMUSG00000030583	1116	14	12524	2.404761904761905	1.0	1.0	99.52921628357797
GOTERM_BP_DIRECT	GO:0051000~positive regulation of nitric-oxide synthase activity	3	0.23346303501945526	0.35810722133854545	ENSMUSG00000036438, ENSMUSG00000059456, ENSMUSG00000001175	1116	14	12524	2.404761904761905	1.0	1.0	99.52921628357797
GOTERM_BP_DIRECT	GO:0051893~regulation of focal adhesion assembly	3	0.23346303501945526	0.35810722133854545	ENSMUSG00000031342, ENSMUSG00000026812, ENSMUSG00000034974	1116	14	12524	2.404761904761905	1.0	1.0	99.52921628357797
GOTERM_BP_DIRECT	GO:0072583~clathrin-mediated endocytosis	3	0.23346303501945526	0.35810722133854545	ENSMUSG00000026825, ENSMUSG00000070000, ENSMUSG00000039735	1116	14	12524	2.404761904761905	1.0	1.0	99.52921628357797
GOTERM_BP_DIRECT	GO:2000060~positive regulation of protein ubiquitination involved in ubiquitin-dependent protein catabolic process	3	0.23346303501945526	0.35810722133854545	ENSMUSG00000059456, ENSMUSG00000038780, ENSMUSG00000020265	1116	14	12524	2.404761904761905	1.0	1.0	99.52921628357797
GOTERM_BP_DIRECT	GO:0007214~gamma-aminobutyric acid signaling pathway	4	0.311284046692607	0.36185538695406894	ENSMUSG00000029211, ENSMUSG00000036062, ENSMUSG00000010803, ENSMUSG00000017412	1116	24	12524	1.8703703703703705	1.0	1.0	99.52921628357797
GOTERM_BP_DIRECT	GO:0046854~phosphatidylinositol phosphorylation	4	0.311284046692607	0.36185538695406894	ENSMUSG00000020658, ENSMUSG00000027531, ENSMUSG00000026447, ENSMUSG00000041720	1116	24	12524	1.8703703703703705	1.0	1.0	99.52921628357797
GOTERM_BP_DIRECT	GO:0008016~regulation of heart contraction	4	0.311284046692607	0.36185538695406894	ENSMUSG00000058756, ENSMUSG00000021779, ENSMUSG00000024486, ENSMUSG00000031748	1116	24	12524	1.8703703703703705	1.0	1.0	99.52921628357797
GOTERM_BP_DIRECT	GO:0007204~positive regulation of cytosolic calcium ion concentration	11	0.8560311284046693	0.36211558251276477	ENSMUSG00000019464, ENSMUSG00000028036, ENSMUSG00000051331, ENSMUSG00000059456, ENSMUSG00000039059, ENSMUSG00000030898, ENSMUSG00000032336, ENSMUSG00000006235, ENSMUSG00000030102, ENSMUSG00000046922, ENSMUSG00000022840	1116	97	12524	1.27262313860252	1.0	1.0	99.52921628357797
GOTERM_CC_DIRECT	GO:0043227~membrane-bounded organelle	2	0.1556420233463035	0.37002987555644695	ENSMUSG00000022812, ENSMUSG00000021288	1186	5	13426	4.528161888701518	1.0	1.0	95.90643274853801
GOTERM_CC_DIRECT	GO:0044326~dendritic spine neck	2	0.1556420233463035	0.37002987555644695	ENSMUSG00000021478, ENSMUSG00000032827	1186	5	13426	4.528161888701518	1.0	1.0	95.90643274853801
GOTERM_CC_DIRECT	GO:0045179~apical cortex	2	0.1556420233463035	0.37002987555644695	ENSMUSG00000029053, ENSMUSG00000025885	1186	5	13426	4.528161888701518	1.0	1.0	95.90643274853801
GOTERM_CC_DIRECT	GO:0044615~nuclear pore nuclear basket	2	0.1556420233463035	0.37002987555644695	ENSMUSG00000003226, ENSMUSG00000026999	1186	5	13426	4.528161888701518	1.0	1.0	95.90643274853801
GOTERM_CC_DIRECT	GO:0035032~phosphatidylinositol 3-kinase complex, class III	2	0.1556420233463035	0.37002987555644695	ENSMUSG00000032571, ENSMUSG00000037526	1186	5	13426	4.528161888701518	1.0	1.0	95.90643274853801
GOTERM_CC_DIRECT	GO:0044294~dendritic growth cone	2	0.1556420233463035	0.37002987555644695	ENSMUSG00000020173, ENSMUSG00000031292	1186	5	13426	4.528161888701518	1.0	1.0	95.90643274853801
GOTERM_CC_DIRECT	GO:0000015~phosphopyruvate hydratase complex	2	0.1556420233463035	0.37002987555644695	ENSMUSG00000059040, ENSMUSG00000063524	1186	5	13426	4.528161888701518	1.0	1.0	95.90643274853801
GOTERM_MF_DIRECT	GO:0031210~phosphatidylcholine binding	3	0.23346303501945526	0.3701933806257327	ENSMUSG00000033916, ENSMUSG00000027347, ENSMUSG00000053119	1101	14	12046	2.344492020241339	1.0	1.0	98.90310786106032
KEGG_PATHWAY	mmu05142:Chagas disease (American trypanosomiasis)	10	0.7782101167315175	0.3702988171340942	ENSMUSG00000024164, ENSMUSG00000051177, ENSMUSG00000022052, ENSMUSG00000029120, ENSMUSG00000031748, ENSMUSG00000063358, ENSMUSG00000041769, ENSMUSG00000020681, ENSMUSG00000020431, ENSMUSG00000020366	480	84	5192	1.2876984126984128	1.0	1.0	90.15748031496062
GOTERM_BP_DIRECT	GO:0070936~protein K48-linked ubiquitination	6	0.4669260700389105	0.3722822126748879	ENSMUSG00000009293, ENSMUSG00000020390, ENSMUSG00000090083, ENSMUSG00000024589, ENSMUSG00000040785, ENSMUSG00000038822	1116	45	12524	1.4962962962962965	1.0	1.0	99.52921628357797
GOTERM_BP_DIRECT	GO:0045794~negative regulation of cell volume	2	0.1556420233463035	0.3726806155383552	ENSMUSG00000022623, ENSMUSG00000063142	1116	5	12524	4.488888888888889	1.0	1.0	99.52921628357797
GOTERM_BP_DIRECT	GO:0090188~negative regulation of pancreatic juice secretion	2	0.1556420233463035	0.3726806155383552	ENSMUSG00000035112, ENSMUSG00000041245	1116	5	12524	4.488888888888889	1.0	1.0	99.52921628357797
GOTERM_BP_DIRECT	GO:0005981~regulation of glycogen catabolic process	2	0.1556420233463035	0.3726806155383552	ENSMUSG00000040385, ENSMUSG00000014956	1116	5	12524	4.488888888888889	1.0	1.0	99.52921628357797
GOTERM_BP_DIRECT	GO:0014063~negative regulation of serotonin secretion	2	0.1556420233463035	0.3726806155383552	ENSMUSG00000039059, ENSMUSG00000049511	1116	5	12524	4.488888888888889	1.0	1.0	99.52921628357797
GOTERM_BP_DIRECT	GO:0046684~response to pyrethroid	2	0.1556420233463035	0.3726806155383552	ENSMUSG00000019194, ENSMUSG00000057182	1116	5	12524	4.488888888888889	1.0	1.0	99.52921628357797
GOTERM_BP_DIRECT	GO:1900086~positive regulation of peptidyl-tyrosine autophosphorylation	2	0.1556420233463035	0.3726806155383552	ENSMUSG00000020681, ENSMUSG00000023951	1116	5	12524	4.488888888888889	1.0	1.0	99.52921628357797
GOTERM_BP_DIRECT	GO:0060078~regulation of postsynaptic membrane potential	2	0.1556420233463035	0.3726806155383552	ENSMUSG00000030209, ENSMUSG00000025551	1116	5	12524	4.488888888888889	1.0	1.0	99.52921628357797
GOTERM_BP_DIRECT	GO:2000021~regulation of ion homeostasis	2	0.1556420233463035	0.3726806155383552	ENSMUSG00000035112, ENSMUSG00000041245	1116	5	12524	4.488888888888889	1.0	1.0	99.52921628357797
GOTERM_BP_DIRECT	GO:0035542~regulation of SNARE complex assembly	2	0.1556420233463035	0.3726806155383552	ENSMUSG00000046314, ENSMUSG00000032127	1116	5	12524	4.488888888888889	1.0	1.0	99.52921628357797
GOTERM_BP_DIRECT	GO:0034080~CENP-A containing nucleosome assembly	2	0.1556420233463035	0.3726806155383552	ENSMUSG00000022978, ENSMUSG00000072980	1116	5	12524	4.488888888888889	1.0	1.0	99.52921628357797
GOTERM_BP_DIRECT	GO:0001885~endothelial cell development	2	0.1556420233463035	0.3726806155383552	ENSMUSG00000000378, ENSMUSG00000063856	1116	5	12524	4.488888888888889	1.0	1.0	99.52921628357797
GOTERM_BP_DIRECT	GO:0048755~branching morphogenesis of a nerve	2	0.1556420233463035	0.3726806155383552	ENSMUSG00000028289, ENSMUSG00000032259	1116	5	12524	4.488888888888889	1.0	1.0	99.52921628357797
GOTERM_BP_DIRECT	GO:0003406~retinal pigment epithelium development	2	0.1556420233463035	0.3726806155383552	ENSMUSG00000017491, ENSMUSG00000001288	1116	5	12524	4.488888888888889	1.0	1.0	99.52921628357797
GOTERM_BP_DIRECT	GO:0035520~monoubiquitinated protein deubiquitination	2	0.1556420233463035	0.3726806155383552	ENSMUSG00000028560, ENSMUSG00000021901	1116	5	12524	4.488888888888889	1.0	1.0	99.52921628357797
GOTERM_BP_DIRECT	GO:0072102~glomerulus morphogenesis	2	0.1556420233463035	0.3726806155383552	ENSMUSG00000032036, ENSMUSG00000019256	1116	5	12524	4.488888888888889	1.0	1.0	99.52921628357797
GOTERM_BP_DIRECT	GO:0030072~peptide hormone secretion	2	0.1556420233463035	0.3726806155383552	ENSMUSG00000031906, ENSMUSG00000029104	1116	5	12524	4.488888888888889	1.0	1.0	99.52921628357797
GOTERM_BP_DIRECT	GO:0003374~dynamin polymerization involved in mitochondrial fission	2	0.1556420233463035	0.3726806155383552	ENSMUSG00000038084, ENSMUSG00000026825	1116	5	12524	4.488888888888889	1.0	1.0	99.52921628357797
GOTERM_BP_DIRECT	GO:0032411~positive regulation of transporter activity	2	0.1556420233463035	0.3726806155383552	ENSMUSG00000007021, ENSMUSG00000002028	1116	5	12524	4.488888888888889	1.0	1.0	99.52921628357797
GOTERM_BP_DIRECT	GO:0048639~positive regulation of developmental growth	2	0.1556420233463035	0.3726806155383552	ENSMUSG00000024164, ENSMUSG00000051177	1116	5	12524	4.488888888888889	1.0	1.0	99.52921628357797
GOTERM_BP_DIRECT	GO:0000160~phosphorelay signal transduction system	2	0.1556420233463035	0.3726806155383552	ENSMUSG00000038319, ENSMUSG00000037579	1116	5	12524	4.488888888888889	1.0	1.0	99.52921628357797
GOTERM_BP_DIRECT	GO:0051147~regulation of muscle cell differentiation	2	0.1556420233463035	0.3726806155383552	ENSMUSG00000002052, ENSMUSG00000026349	1116	5	12524	4.488888888888889	1.0	1.0	99.52921628357797
GOTERM_BP_DIRECT	GO:0030579~ubiquitin-dependent SMAD protein catabolic process	2	0.1556420233463035	0.3726806155383552	ENSMUSG00000038780, ENSMUSG00000039615	1116	5	12524	4.488888888888889	1.0	1.0	99.52921628357797
GOTERM_BP_DIRECT	GO:0070345~negative regulation of fat cell proliferation	2	0.1556420233463035	0.3726806155383552	ENSMUSG00000027490, ENSMUSG00000055866	1116	5	12524	4.488888888888889	1.0	1.0	99.52921628357797
GOTERM_BP_DIRECT	GO:0061734~parkin-mediated mitophagy in response to mitochondrial depolarization	2	0.1556420233463035	0.3726806155383552	ENSMUSG00000029020, ENSMUSG00000038780	1116	5	12524	4.488888888888889	1.0	1.0	99.52921628357797
GOTERM_BP_DIRECT	GO:0043949~regulation of cAMP-mediated signaling	2	0.1556420233463035	0.3726806155383552	ENSMUSG00000023868, ENSMUSG00000034472	1116	5	12524	4.488888888888889	1.0	1.0	99.52921628357797
GOTERM_BP_DIRECT	GO:0032364~oxygen homeostasis	2	0.1556420233463035	0.3726806155383552	ENSMUSG00000006818, ENSMUSG00000002280	1116	5	12524	4.488888888888889	1.0	1.0	99.52921628357797
GOTERM_BP_DIRECT	GO:0046541~saliva secretion	2	0.1556420233463035	0.3726806155383552	ENSMUSG00000032773, ENSMUSG00000063142	1116	5	12524	4.488888888888889	1.0	1.0	99.52921628357797
GOTERM_BP_DIRECT	GO:0051222~positive regulation of protein transport	2	0.1556420233463035	0.3726806155383552	ENSMUSG00000029053, ENSMUSG00000048249	1116	5	12524	4.488888888888889	1.0	1.0	99.52921628357797
GOTERM_BP_DIRECT	GO:0031584~activation of phospholipase D activity	2	0.1556420233463035	0.3726806155383552	ENSMUSG00000029053, ENSMUSG00000028785	1116	5	12524	4.488888888888889	1.0	1.0	99.52921628357797
GOTERM_BP_DIRECT	GO:2000117~negative regulation of cysteine-type endopeptidase activity	2	0.1556420233463035	0.3726806155383552	ENSMUSG00000024846, ENSMUSG00000029104	1116	5	12524	4.488888888888889	1.0	1.0	99.52921628357797
GOTERM_BP_DIRECT	GO:1902260~negative regulation of delayed rectifier potassium channel activity	2	0.1556420233463035	0.3726806155383552	ENSMUSG00000027827, ENSMUSG00000069601	1116	5	12524	4.488888888888889	1.0	1.0	99.52921628357797
GOTERM_BP_DIRECT	GO:0060113~inner ear receptor cell differentiation	2	0.1556420233463035	0.3726806155383552	ENSMUSG00000030302, ENSMUSG00000029821	1116	5	12524	4.488888888888889	1.0	1.0	99.52921628357797
GOTERM_BP_DIRECT	GO:0097113~AMPA glutamate receptor clustering	2	0.1556420233463035	0.3726806155383552	ENSMUSG00000022623, ENSMUSG00000063887	1116	5	12524	4.488888888888889	1.0	1.0	99.52921628357797
GOTERM_BP_DIRECT	GO:0045836~positive regulation of meiotic nuclear division	2	0.1556420233463035	0.3726806155383552	ENSMUSG00000036856, ENSMUSG00000010592	1116	5	12524	4.488888888888889	1.0	1.0	99.52921628357797
GOTERM_BP_DIRECT	GO:0046959~habituation	2	0.1556420233463035	0.3726806155383552	ENSMUSG00000021478, ENSMUSG00000038665	1116	5	12524	4.488888888888889	1.0	1.0	99.52921628357797
GOTERM_BP_DIRECT	GO:0002674~negative regulation of acute inflammatory response	2	0.1556420233463035	0.3726806155383552	ENSMUSG00000028053, ENSMUSG00000042429	1116	5	12524	4.488888888888889	1.0	1.0	99.52921628357797
GOTERM_BP_DIRECT	GO:0051823~regulation of synapse structural plasticity	2	0.1556420233463035	0.3726806155383552	ENSMUSG00000032827, ENSMUSG00000032259	1116	5	12524	4.488888888888889	1.0	1.0	99.52921628357797
GOTERM_BP_DIRECT	GO:0033153~T cell receptor V(D)J recombination	2	0.1556420233463035	0.3726806155383552	ENSMUSG00000048251, ENSMUSG00000000782	1116	5	12524	4.488888888888889	1.0	1.0	99.52921628357797
GOTERM_BP_DIRECT	GO:0051205~protein insertion into membrane	2	0.1556420233463035	0.3726806155383552	ENSMUSG00000035745, ENSMUSG00000052852	1116	5	12524	4.488888888888889	1.0	1.0	99.52921628357797
GOTERM_MF_DIRECT	GO:0001077~transcriptional activator activity, RNA polymerase II core promoter proximal region sequence-specific binding	20	1.556420233463035	0.37357924347981325	ENSMUSG00000028890, ENSMUSG00000038418, ENSMUSG00000004661, ENSMUSG00000031870, ENSMUSG00000009406, ENSMUSG00000048251, ENSMUSG00000027210, ENSMUSG00000071076, ENSMUSG00000027104, ENSMUSG00000005148, ENSMUSG00000041852, ENSMUSG00000022335, ENSMUSG00000022389, ENSMUSG00000003949, ENSMUSG00000014592, ENSMUSG00000001419, ENSMUSG00000070003, ENSMUSG00000024955, ENSMUSG00000030557, ENSMUSG00000047591	1101	190	12046	1.1516802906448684	1.0	1.0	98.90310786106032
KEGG_PATHWAY	mmu05414:Dilated cardiomyopathy	9	0.7003891050583658	0.3738391256683621	ENSMUSG00000019146, ENSMUSG00000005580, ENSMUSG00000051331, ENSMUSG00000066189, ENSMUSG00000057914, ENSMUSG00000017412, ENSMUSG00000020431, ENSMUSG00000020882, ENSMUSG00000022840	480	74	5192	1.3155405405405405	1.0	1.0	90.15748031496062
GOTERM_MF_DIRECT	GO:0000976~transcription regulatory region sequence-specific DNA binding	6	0.4669260700389105	0.37466165388984674	ENSMUSG00000068742, ENSMUSG00000058756, ENSMUSG00000038418, ENSMUSG00000053470, ENSMUSG00000026663, ENSMUSG00000055866	1101	44	12046	1.4919494674263067	1.0	1.0	98.90310786106032
GOTERM_MF_DIRECT	GO:0001227~transcriptional repressor activity, RNA polymerase II transcription regulatory region sequence-specific binding	6	0.4669260700389105	0.37466165388984674	ENSMUSG00000018750, ENSMUSG00000044167, ENSMUSG00000034762, ENSMUSG00000024238, ENSMUSG00000033249, ENSMUSG00000000782	1101	44	12046	1.4919494674263067	1.0	1.0	98.90310786106032
GOTERM_MF_DIRECT	GO:0030544~Hsp70 protein binding	5	0.38910505836575876	0.37721396936991913	ENSMUSG00000058498, ENSMUSG00000037196, ENSMUSG00000027006, ENSMUSG00000039615, ENSMUSG00000022797	1101	34	12046	1.6089651119303308	1.0	1.0	98.90310786106032
GOTERM_MF_DIRECT	GO:0017080~sodium channel regulator activity	4	0.311284046692607	0.37739335274324415	ENSMUSG00000019194, ENSMUSG00000046480, ENSMUSG00000024589, ENSMUSG00000024114	1101	24	12046	1.8234937935210416	1.0	1.0	98.90310786106032
GOTERM_MF_DIRECT	GO:0005086~ARF guanyl-nucleotide exchange factor activity	4	0.311284046692607	0.37739335274324415	ENSMUSG00000037126, ENSMUSG00000034312, ENSMUSG00000041115, ENSMUSG00000039735	1101	24	12046	1.8234937935210416	1.0	1.0	98.90310786106032
GOTERM_BP_DIRECT	GO:0030217~T cell differentiation	5	0.38910505836575876	0.37983216986851226	ENSMUSG00000026162, ENSMUSG00000038418, ENSMUSG00000006705, ENSMUSG00000023274, ENSMUSG00000017412	1116	35	12524	1.603174603174603	1.0	1.0	99.52921628357797
GOTERM_BP_DIRECT	GO:0031338~regulation of vesicle fusion	5	0.38910505836575876	0.37983216986851226	ENSMUSG00000052302, ENSMUSG00000020130, ENSMUSG00000003134, ENSMUSG00000035007, ENSMUSG00000040247	1116	35	12524	1.603174603174603	1.0	1.0	99.52921628357797
GOTERM_MF_DIRECT	GO:0004634~phosphopyruvate hydratase activity	2	0.1556420233463035	0.38052086321010004	ENSMUSG00000059040, ENSMUSG00000063524	1101	5	12046	4.3763851044505	1.0	1.0	98.90310786106032
GOTERM_MF_DIRECT	GO:0004887~thyroid hormone receptor activity	2	0.1556420233463035	0.38052086321010004	ENSMUSG00000058756, ENSMUSG00000021779	1101	5	12046	4.3763851044505	1.0	1.0	98.90310786106032
GOTERM_MF_DIRECT	GO:0004985~opioid receptor activity	2	0.1556420233463035	0.38052086321010004	ENSMUSG00000025905, ENSMUSG00000050511	1101	5	12046	4.3763851044505	1.0	1.0	98.90310786106032
GOTERM_MF_DIRECT	GO:0004332~fructose-bisphosphate aldolase activity	2	0.1556420233463035	0.38052086321010004	ENSMUSG00000030695, ENSMUSG00000059343	1101	5	12046	4.3763851044505	1.0	1.0	98.90310786106032
GOTERM_MF_DIRECT	GO:0008499~UDP-galactose:beta-N-acetylglucosamine beta-1,3-galactosyltransferase activity	2	0.1556420233463035	0.38052086321010004	ENSMUSG00000045994, ENSMUSG00000050796	1101	5	12046	4.3763851044505	1.0	1.0	98.90310786106032
GOTERM_MF_DIRECT	GO:0072542~protein phosphatase activator activity	2	0.1556420233463035	0.38052086321010004	ENSMUSG00000036438, ENSMUSG00000001175	1101	5	12046	4.3763851044505	1.0	1.0	98.90310786106032
GOTERM_MF_DIRECT	GO:0070324~thyroid hormone binding	2	0.1556420233463035	0.38052086321010004	ENSMUSG00000058756, ENSMUSG00000021779	1101	5	12046	4.3763851044505	1.0	1.0	98.90310786106032
GOTERM_MF_DIRECT	GO:0005432~calcium:sodium antiporter activity	2	0.1556420233463035	0.38052086321010004	ENSMUSG00000030376, ENSMUSG00000041771	1101	5	12046	4.3763851044505	1.0	1.0	98.90310786106032
GOTERM_MF_DIRECT	GO:0008294~calcium- and calmodulin-responsive adenylate cyclase activity	2	0.1556420233463035	0.38052086321010004	ENSMUSG00000020431, ENSMUSG00000022840	1101	5	12046	4.3763851044505	1.0	1.0	98.90310786106032
GOTERM_MF_DIRECT	GO:0030911~TPR domain binding	2	0.1556420233463035	0.38052086321010004	ENSMUSG00000039615, ENSMUSG00000036943	1101	5	12046	4.3763851044505	1.0	1.0	98.90310786106032
GOTERM_MF_DIRECT	GO:0005095~GTPase inhibitor activity	2	0.1556420233463035	0.38052086321010004	ENSMUSG00000038665, ENSMUSG00000034930	1101	5	12046	4.3763851044505	1.0	1.0	98.90310786106032
GOTERM_MF_DIRECT	GO:0070573~metallodipeptidase activity	2	0.1556420233463035	0.38052086321010004	ENSMUSG00000023262, ENSMUSG00000020681	1101	5	12046	4.3763851044505	1.0	1.0	98.90310786106032
GOTERM_MF_DIRECT	GO:0086006~voltage-gated sodium channel activity involved in cardiac muscle cell action potential	2	0.1556420233463035	0.38052086321010004	ENSMUSG00000019194, ENSMUSG00000046480	1101	5	12046	4.3763851044505	1.0	1.0	98.90310786106032
GOTERM_CC_DIRECT	GO:0019897~extrinsic component of plasma membrane	4	0.311284046692607	0.38151229948785537	ENSMUSG00000039457, ENSMUSG00000059040, ENSMUSG00000024114, ENSMUSG00000063524	1186	25	13426	1.811264755480607	1.0	1.0	95.90643274853801
GOTERM_BP_DIRECT	GO:0043065~positive regulation of apoptotic process	28	2.178988326848249	0.3817530574389574	ENSMUSG00000004054, ENSMUSG00000026283, ENSMUSG00000028289, ENSMUSG00000022043, ENSMUSG00000027358, ENSMUSG00000026663, ENSMUSG00000046607, ENSMUSG00000020681, ENSMUSG00000001288, ENSMUSG00000020366, ENSMUSG00000044288, ENSMUSG00000044167, ENSMUSG00000029838, ENSMUSG00000063142, ENSMUSG00000028854, ENSMUSG00000027466, ENSMUSG00000026834, ENSMUSG00000026959, ENSMUSG00000022996, ENSMUSG00000022812,…	1116	283	12524	1.1103258735767572	1.0	1.0	99.52921628357797
GOTERM_MF_DIRECT	GO:0003774~motor activity	8	0.622568093385214	0.38264832148642647	ENSMUSG00000030739, ENSMUSG00000020900, ENSMUSG00000068696, ENSMUSG00000074652, ENSMUSG00000034593, ENSMUSG00000092009, ENSMUSG00000020908, ENSMUSG00000025885	1101	65	12046	1.3465800321386152	1.0	1.0	98.90310786106032
GOTERM_CC_DIRECT	GO:0015030~Cajal body	6	0.4669260700389105	0.3832970899359156	ENSMUSG00000015176, ENSMUSG00000072980, ENSMUSG00000032119, ENSMUSG00000020929, ENSMUSG00000031403, ENSMUSG00000026634	1186	46	13426	1.4765745289244079	1.0	1.0	95.90643274853801
KEGG_PATHWAY	mmu04140:Regulation of autophagy	4	0.311284046692607	0.3838166478473337	ENSMUSG00000032571, ENSMUSG00000030161, ENSMUSG00000026289, ENSMUSG00000037526	480	24	5192	1.8027777777777776	1.0	1.0	90.15748031496062
GOTERM_BP_DIRECT	GO:0006886~intracellular protein transport	22	1.7120622568093387	0.3853960793158355	ENSMUSG00000006024, ENSMUSG00000003033, ENSMUSG00000079056, ENSMUSG00000041997, ENSMUSG00000020130, ENSMUSG00000003134, ENSMUSG00000060279, ENSMUSG00000041488, ENSMUSG00000021288, ENSMUSG00000022841, ENSMUSG00000021478, ENSMUSG00000002949, ENSMUSG00000047126, ENSMUSG00000030805, ENSMUSG00000004849, ENSMUSG00000035152, ENSMUSG00000052302, ENSMUSG00000093904, ENSMUSG00000031367, ENSMUSG00000030058,…	1116	218	12524	1.1325178389398571	1.0	1.0	99.52921628357797
GOTERM_CC_DIRECT	GO:0043034~costamere	3	0.23346303501945526	0.3868664583570195	ENSMUSG00000069833, ENSMUSG00000007617, ENSMUSG00000024236	1186	15	13426	2.264080944350759	1.0	1.0	95.90643274853801
GOTERM_CC_DIRECT	GO:0070382~exocytic vesicle	3	0.23346303501945526	0.3868664583570195	ENSMUSG00000027849, ENSMUSG00000062542, ENSMUSG00000030731	1186	15	13426	2.264080944350759	1.0	1.0	95.90643274853801
GOTERM_BP_DIRECT	GO:0043001~Golgi to plasma membrane protein transport	4	0.311284046692607	0.386919117532945	ENSMUSG00000069601, ENSMUSG00000038708, ENSMUSG00000079657, ENSMUSG00000031755	1116	25	12524	1.7955555555555556	1.0	1.0	99.52921628357797
GOTERM_BP_DIRECT	GO:0048791~calcium ion-regulated exocytosis of neurotransmitter	4	0.311284046692607	0.386919117532945	ENSMUSG00000027849, ENSMUSG00000026452, ENSMUSG00000062542, ENSMUSG00000030731	1116	25	12524	1.7955555555555556	1.0	1.0	99.52921628357797
GOTERM_BP_DIRECT	GO:0071277~cellular response to calcium ion	6	0.4669260700389105	0.3905337297673665	ENSMUSG00000034361, ENSMUSG00000071076, ENSMUSG00000032946, ENSMUSG00000030557, ENSMUSG00000022099, ENSMUSG00000020431	1116	46	12524	1.4637681159420293	1.0	1.0	99.52921628357797
GOTERM_BP_DIRECT	GO:0032956~regulation of actin cytoskeleton organization	6	0.4669260700389105	0.3905337297673665	ENSMUSG00000031342, ENSMUSG00000025372, ENSMUSG00000023277, ENSMUSG00000050310, ENSMUSG00000022099, ENSMUSG00000026812	1116	46	12524	1.4637681159420293	1.0	1.0	99.52921628357797
GOTERM_BP_DIRECT	GO:0010763~positive regulation of fibroblast migration	3	0.23346303501945526	0.39114668668137564	ENSMUSG00000045038, ENSMUSG00000022099, ENSMUSG00000037316	1116	15	12524	2.2444444444444445	1.0	1.0	99.52921628357797
GOTERM_BP_DIRECT	GO:0048011~neurotrophin TRK receptor signaling pathway	3	0.23346303501945526	0.39114668668137564	ENSMUSG00000011096, ENSMUSG00000038970, ENSMUSG00000068747	1116	15	12524	2.2444444444444445	1.0	1.0	99.52921628357797
GOTERM_BP_DIRECT	GO:0035902~response to immobilization stress	3	0.23346303501945526	0.39114668668137564	ENSMUSG00000006818, ENSMUSG00000059456, ENSMUSG00000030854	1116	15	12524	2.2444444444444445	1.0	1.0	99.52921628357797
GOTERM_BP_DIRECT	GO:2001241~positive regulation of extrinsic apoptotic signaling pathway in absence of ligand	3	0.23346303501945526	0.39114668668137564	ENSMUSG00000040385, ENSMUSG00000037815, ENSMUSG00000034974	1116	15	12524	2.2444444444444445	1.0	1.0	99.52921628357797
GOTERM_BP_DIRECT	GO:0033365~protein localization to organelle	3	0.23346303501945526	0.39114668668137564	ENSMUSG00000047205, ENSMUSG00000040860, ENSMUSG00000031755	1116	15	12524	2.2444444444444445	1.0	1.0	99.52921628357797
GOTERM_BP_DIRECT	GO:0051493~regulation of cytoskeleton organization	3	0.23346303501945526	0.39114668668137564	ENSMUSG00000024969, ENSMUSG00000039103, ENSMUSG00000063358	1116	15	12524	2.2444444444444445	1.0	1.0	99.52921628357797
GOTERM_BP_DIRECT	GO:0060997~dendritic spine morphogenesis	3	0.23346303501945526	0.39114668668137564	ENSMUSG00000022623, ENSMUSG00000022240, ENSMUSG00000025885	1116	15	12524	2.2444444444444445	1.0	1.0	99.52921628357797
GOTERM_BP_DIRECT	GO:0051770~positive regulation of nitric-oxide synthase biosynthetic process	3	0.23346303501945526	0.39114668668137564	ENSMUSG00000025586, ENSMUSG00000020572, ENSMUSG00000020366	1116	15	12524	2.2444444444444445	1.0	1.0	99.52921628357797
GOTERM_BP_DIRECT	GO:0051693~actin filament capping	3	0.23346303501945526	0.39114668668137564	ENSMUSG00000021061, ENSMUSG00000015733, ENSMUSG00000022099	1116	15	12524	2.2444444444444445	1.0	1.0	99.52921628357797
GOTERM_BP_DIRECT	GO:0022011~myelination in peripheral nervous system	3	0.23346303501945526	0.39114668668137564	ENSMUSG00000025812, ENSMUSG00000090125, ENSMUSG00000033953	1116	15	12524	2.2444444444444445	1.0	1.0	99.52921628357797
GOTERM_BP_DIRECT	GO:0086004~regulation of cardiac muscle cell contraction	3	0.23346303501945526	0.39114668668137564	ENSMUSG00000041695, ENSMUSG00000014813, ENSMUSG00000028525	1116	15	12524	2.2444444444444445	1.0	1.0	99.52921628357797
GOTERM_BP_DIRECT	GO:1903543~positive regulation of exosomal secretion	3	0.23346303501945526	0.39114668668137564	ENSMUSG00000031906, ENSMUSG00000033916, ENSMUSG00000025885	1116	15	12524	2.2444444444444445	1.0	1.0	99.52921628357797
GOTERM_BP_DIRECT	GO:0044030~regulation of DNA methylation	3	0.23346303501945526	0.39114668668137564	ENSMUSG00000026496, ENSMUSG00000022978, ENSMUSG00000086370	1116	15	12524	2.2444444444444445	1.0	1.0	99.52921628357797
GOTERM_BP_DIRECT	GO:0007601~visual perception	9	0.7003891050583658	0.39240621061204217	ENSMUSG00000037418, ENSMUSG00000038084, ENSMUSG00000020599, ENSMUSG00000039474, ENSMUSG00000034593, ENSMUSG00000057914, ENSMUSG00000026663, ENSMUSG00000031755, ENSMUSG00000033249	1116	78	12524	1.2948717948717947	1.0	1.0	99.52921628357797
GOTERM_BP_DIRECT	GO:0001503~ossification	9	0.7003891050583658	0.39240621061204217	ENSMUSG00000058756, ENSMUSG00000031342, ENSMUSG00000033871, ENSMUSG00000029838, ENSMUSG00000014813, ENSMUSG00000027358, ENSMUSG00000028226, ENSMUSG00000039004, ENSMUSG00000068747	1116	78	12524	1.2948717948717947	1.0	1.0	99.52921628357797
GOTERM_MF_DIRECT	GO:0019902~phosphatase binding	6	0.4669260700389105	0.39340270325624704	ENSMUSG00000068742, ENSMUSG00000038949, ENSMUSG00000057719, ENSMUSG00000063358, ENSMUSG00000051403, ENSMUSG00000011751	1101	45	12046	1.458795034816833	1.0	1.0	98.90310786106032
GOTERM_BP_DIRECT	GO:0071456~cellular response to hypoxia	10	0.7782101167315175	0.3960897964482827	ENSMUSG00000045038, ENSMUSG00000027490, ENSMUSG00000029838, ENSMUSG00000014813, ENSMUSG00000028854, ENSMUSG00000025586, ENSMUSG00000060882, ENSMUSG00000020661, ENSMUSG00000050511, ENSMUSG00000023951	1116	89	12524	1.260923845193508	1.0	1.0	99.52921628357797
GOTERM_MF_DIRECT	GO:0004721~phosphoprotein phosphatase activity	14	1.0894941634241244	0.39734969906887285	ENSMUSG00000026181, ENSMUSG00000028161, ENSMUSG00000059895, ENSMUSG00000014956, ENSMUSG00000049225, ENSMUSG00000047409, ENSMUSG00000047205, ENSMUSG00000040385, ENSMUSG00000026659, ENSMUSG00000038582, ENSMUSG00000037003, ENSMUSG00000031506, ENSMUSG00000030854, ENSMUSG00000033953	1101	129	12046	1.1873913074090503	1.0	1.0	98.90310786106032
GOTERM_BP_DIRECT	GO:0030433~ER-associated ubiquitin-dependent protein catabolic process	7	0.5447470817120622	0.3976300917574985	ENSMUSG00000050812, ENSMUSG00000009293, ENSMUSG00000039474, ENSMUSG00000027006, ENSMUSG00000050148, ENSMUSG00000052656, ENSMUSG00000041556	1116	57	12524	1.3781676413255362	1.0	1.0	99.52921628357797
GOTERM_BP_DIRECT	GO:0061024~membrane organization	7	0.5447470817120622	0.3976300917574985	ENSMUSG00000036438, ENSMUSG00000030805, ENSMUSG00000053799, ENSMUSG00000034593, ENSMUSG00000031985, ENSMUSG00000001175, ENSMUSG00000030279	1116	57	12524	1.3781676413255362	1.0	1.0	99.52921628357797
GOTERM_MF_DIRECT	GO:0008092~cytoskeletal protein binding	8	0.622568093385214	0.39807687431348915	ENSMUSG00000028906, ENSMUSG00000030695, ENSMUSG00000069601, ENSMUSG00000040276, ENSMUSG00000030161, ENSMUSG00000034066, ENSMUSG00000027624, ENSMUSG00000022565	1101	66	12046	1.326177304378939	1.0	1.0	98.90310786106032
GOTERM_MF_DIRECT	GO:0001948~glycoprotein binding	8	0.622568093385214	0.39807687431348915	ENSMUSG00000000826, ENSMUSG00000020932, ENSMUSG00000024670, ENSMUSG00000029999, ENSMUSG00000023274, ENSMUSG00000044813, ENSMUSG00000022797, ENSMUSG00000041556	1101	66	12046	1.326177304378939	1.0	1.0	98.90310786106032
GOTERM_CC_DIRECT	GO:0016363~nuclear matrix	10	0.7782101167315175	0.3990281482544117	ENSMUSG00000042133, ENSMUSG00000046876, ENSMUSG00000021039, ENSMUSG00000029053, ENSMUSG00000049354, ENSMUSG00000037236, ENSMUSG00000020661, ENSMUSG00000059208, ENSMUSG00000011751, ENSMUSG00000025006	1186	90	13426	1.2578227468615326	1.0	1.0	95.90643274853801
GOTERM_BP_DIRECT	GO:0051262~protein tetramerization	5	0.38910505836575876	0.4006680167045451	ENSMUSG00000025193, ENSMUSG00000026959, ENSMUSG00000026825, ENSMUSG00000029015, ENSMUSG00000057363	1116	36	12524	1.5586419753086418	1.0	1.0	99.52921628357797
GOTERM_CC_DIRECT	GO:0072372~primary cilium	6	0.4669260700389105	0.4013624252700938	ENSMUSG00000035910, ENSMUSG00000021062, ENSMUSG00000052302, ENSMUSG00000029469, ENSMUSG00000022840, ENSMUSG00000030323	1186	47	13426	1.4451580495855907	1.0	1.0	95.90643274853801
GOTERM_BP_DIRECT	GO:0030334~regulation of cell migration	8	0.622568093385214	0.40264831613694707	ENSMUSG00000030123, ENSMUSG00000038453, ENSMUSG00000059456, ENSMUSG00000020827, ENSMUSG00000039103, ENSMUSG00000021990, ENSMUSG00000026640, ENSMUSG00000038822	1116	68	12524	1.3202614379084967	1.0	1.0	99.52921628357797
GOTERM_MF_DIRECT	GO:0030552~cAMP binding	4	0.311284046692607	0.4029852303746748	ENSMUSG00000023868, ENSMUSG00000002997, ENSMUSG00000020331, ENSMUSG00000028525	1101	25	12046	1.7505540417801997	1.0	1.0	98.90310786106032
GOTERM_BP_DIRECT	GO:0042787~protein ubiquitination involved in ubiquitin-dependent protein catabolic process	13	1.0116731517509727	0.403193704634538	ENSMUSG00000042807, ENSMUSG00000024589, ENSMUSG00000001054, ENSMUSG00000002222, ENSMUSG00000020642, ENSMUSG00000038780, ENSMUSG00000060450, ENSMUSG00000042350, ENSMUSG00000051675, ENSMUSG00000079658, ENSMUSG00000039615, ENSMUSG00000032216, ENSMUSG00000038822	1116	122	12524	1.1958105646630237	1.0	1.0	99.52921628357797
GOTERM_MF_DIRECT	GO:0043274~phospholipase binding	3	0.23346303501945526	0.4038358194761889	ENSMUSG00000057897, ENSMUSG00000029053, ENSMUSG00000024122	1101	15	12046	2.18819255222525	1.0	1.0	98.90310786106032
GOTERM_MF_DIRECT	GO:0070300~phosphatidic acid binding	3	0.23346303501945526	0.4038358194761889	ENSMUSG00000053310, ENSMUSG00000037533, ENSMUSG00000038696	1101	15	12046	2.18819255222525	1.0	1.0	98.90310786106032
GOTERM_MF_DIRECT	GO:0000989~transcription factor activity, transcription factor binding	3	0.23346303501945526	0.4038358194761889	ENSMUSG00000068742, ENSMUSG00000044167, ENSMUSG00000055866	1101	15	12046	2.18819255222525	1.0	1.0	98.90310786106032
GOTERM_MF_DIRECT	GO:0004697~protein kinase C activity	3	0.23346303501945526	0.4038358194761889	ENSMUSG00000045038, ENSMUSG00000029053, ENSMUSG00000052889	1101	15	12046	2.18819255222525	1.0	1.0	98.90310786106032
GOTERM_MF_DIRECT	GO:0050750~low-density lipoprotein particle receptor binding	3	0.23346303501945526	0.4038358194761889	ENSMUSG00000044254, ENSMUSG00000048279, ENSMUSG00000022841	1101	15	12046	2.18819255222525	1.0	1.0	98.90310786106032
GOTERM_BP_DIRECT	GO:0007275~multicellular organism development	69	5.36964980544747	0.40510451591132496	ENSMUSG00000035517, ENSMUSG00000027210, ENSMUSG00000048078, ENSMUSG00000030180, ENSMUSG00000029516, ENSMUSG00000022240, ENSMUSG00000056493, ENSMUSG00000025876, ENSMUSG00000006711, ENSMUSG00000023456, ENSMUSG00000001227, ENSMUSG00000038264, ENSMUSG00000020308, ENSMUSG00000038742, ENSMUSG00000020827, ENSMUSG00000034023, ENSMUSG00000050310, ENSMUSG00000032921, ENSMUSG00000035754, ENSMUSG00000004661,…	1116	740	12524	1.0463963963963965	1.0	1.0	99.52921628357797
GOTERM_BP_DIRECT	GO:0032496~response to lipopolysaccharide	15	1.1673151750972763	0.40599153849978836	ENSMUSG00000030695, ENSMUSG00000028036, ENSMUSG00000024670, ENSMUSG00000009681, ENSMUSG00000071076, ENSMUSG00000007836, ENSMUSG00000063358, ENSMUSG00000020681, ENSMUSG00000029711, ENSMUSG00000044288, ENSMUSG00000019464, ENSMUSG00000028914, ENSMUSG00000045573, ENSMUSG00000006818, ENSMUSG00000017631	1116	144	12524	1.1689814814814814	1.0	1.0	99.52921628357797
GOTERM_CC_DIRECT	GO:0009986~cell surface	45	3.501945525291829	0.40814223193829857	ENSMUSG00000052372, ENSMUSG00000005089, ENSMUSG00000053063, ENSMUSG00000039419, ENSMUSG00000034845, ENSMUSG00000056258, ENSMUSG00000030281, ENSMUSG00000024486, ENSMUSG00000029999, ENSMUSG00000027358, ENSMUSG00000023274, ENSMUSG00000000159, ENSMUSG00000023017, ENSMUSG00000029711, ENSMUSG00000063887, ENSMUSG00000023951, ENSMUSG00000021676, ENSMUSG00000068037, ENSMUSG00000047976, ENSMUSG00000069601,…	1186	478	13426	1.0657284779893739	1.0	1.0	95.90643274853801
GOTERM_BP_DIRECT	GO:0007283~spermatogenesis	27	2.1011673151750974	0.4109265697640024	ENSMUSG00000059625, ENSMUSG00000035517, ENSMUSG00000027490, ENSMUSG00000027298, ENSMUSG00000040407, ENSMUSG00000030180, ENSMUSG00000029516, ENSMUSG00000020681, ENSMUSG00000063889, ENSMUSG00000020661, ENSMUSG00000068037, ENSMUSG00000044288, ENSMUSG00000041298, ENSMUSG00000020308, ENSMUSG00000010592, ENSMUSG00000032921, ENSMUSG00000036545, ENSMUSG00000053470, ENSMUSG00000020390, ENSMUSG00000043648,…	1116	276	12524	1.0978260869565217	1.0	1.0	99.52921628357797
GOTERM_CC_DIRECT	GO:0005769~early endosome	21	1.634241245136187	0.41152452171238957	ENSMUSG00000029333, ENSMUSG00000039419, ENSMUSG00000059895, ENSMUSG00000031153, ENSMUSG00000063358, ENSMUSG00000049313, ENSMUSG00000025789, ENSMUSG00000006711, ENSMUSG00000068747, ENSMUSG00000044534, ENSMUSG00000041263, ENSMUSG00000041351, ENSMUSG00000050812, ENSMUSG00000020524, ENSMUSG00000047037, ENSMUSG00000038970, ENSMUSG00000044254, ENSMUSG00000004936, ENSMUSG00000034593, ENSMUSG00000053119,…	1186	212	13426	1.1213608450793855	1.0	1.0	95.90643274853801
GOTERM_BP_DIRECT	GO:0051602~response to electrical stimulus	4	0.311284046692607	0.4117385552681825	ENSMUSG00000006818, ENSMUSG00000040407, ENSMUSG00000016349, ENSMUSG00000029711	1116	26	12524	1.7264957264957266	1.0	1.0	99.52921628357797
GOTERM_BP_DIRECT	GO:0031663~lipopolysaccharide-mediated signaling pathway	4	0.311284046692607	0.4117385552681825	ENSMUSG00000045038, ENSMUSG00000024670, ENSMUSG00000063358, ENSMUSG00000022255	1116	26	12524	1.7264957264957266	1.0	1.0	99.52921628357797
GOTERM_MF_DIRECT	GO:0051087~chaperone binding	8	0.622568093385214	0.41349988934497517	ENSMUSG00000025858, ENSMUSG00000002949, ENSMUSG00000058498, ENSMUSG00000037196, ENSMUSG00000027006, ENSMUSG00000026812, ENSMUSG00000022797, ENSMUSG00000037316	1101	67	12046	1.3063836132688058	1.0	1.0	98.90310786106032
GOTERM_BP_DIRECT	GO:0032868~response to insulin	7	0.5447470817120622	0.4140112703828874	ENSMUSG00000068742, ENSMUSG00000038418, ENSMUSG00000025905, ENSMUSG00000032009, ENSMUSG00000026812, ENSMUSG00000026834, ENSMUSG00000068747	1116	58	12524	1.3544061302681993	1.0	1.0	99.52921628357797
GOTERM_BP_DIRECT	GO:0007568~aging	15	1.1673151750972763	0.4162971493059214	ENSMUSG00000037815, ENSMUSG00000057880, ENSMUSG00000032350, ENSMUSG00000071076, ENSMUSG00000020661, ENSMUSG00000029711, ENSMUSG00000044288, ENSMUSG00000028914, ENSMUSG00000045573, ENSMUSG00000006818, ENSMUSG00000037771, ENSMUSG00000032827, ENSMUSG00000031748, ENSMUSG00000019943, ENSMUSG00000054733	1116	145	12524	1.160919540229885	1.0	1.0	99.52921628357797
GOTERM_MF_DIRECT	GO:0046872~metal ion binding	262	20.389105058365757	0.4168716280095563	ENSMUSG00000031112, ENSMUSG00000032323, ENSMUSG00000049321, ENSMUSG00000048234, ENSMUSG00000027531, ENSMUSG00000020346, ENSMUSG00000045994, ENSMUSG00000024949, ENSMUSG00000035397, ENSMUSG00000011877, ENSMUSG00000028053, ENSMUSG00000030376, ENSMUSG00000038418, ENSMUSG00000026312, ENSMUSG00000025586, ENSMUSG00000062542, ENSMUSG00000040855, ENSMUSG00000028059, ENSMUSG00000061578, ENSMUSG00000027889,…	1101	2828	12046	1.0136252628766185	1.0	1.0	98.90310786106032
KEGG_PATHWAY	mmu04068:FoxO signaling pathway	13	1.0116731517509727	0.4177905248773762	ENSMUSG00000019828, ENSMUSG00000030161, ENSMUSG00000007617, ENSMUSG00000025499, ENSMUSG00000025422, ENSMUSG00000063358, ENSMUSG00000024122, ENSMUSG00000020366, ENSMUSG00000020950, ENSMUSG00000022358, ENSMUSG00000044167, ENSMUSG00000006818, ENSMUSG00000004936	480	119	5192	1.1816526610644258	1.0	1.0	90.15748031496062
GOTERM_CC_DIRECT	GO:0097225~sperm midpiece	3	0.23346303501945526	0.4189369056744628	ENSMUSG00000037196, ENSMUSG00000020681, ENSMUSG00000029469	1186	16	13426	2.1225758853288363	1.0	1.0	95.90643274853801
GOTERM_CC_DIRECT	GO:0043296~apical junction complex	3	0.23346303501945526	0.4189369056744628	ENSMUSG00000020776, ENSMUSG00000025812, ENSMUSG00000045180	1186	16	13426	2.1225758853288363	1.0	1.0	95.90643274853801
GOTERM_BP_DIRECT	GO:0043407~negative regulation of MAP kinase activity	5	0.38910505836575876	0.4213758464325458	ENSMUSG00000043683, ENSMUSG00000022812, ENSMUSG00000052087, ENSMUSG00000049313, ENSMUSG00000030854	1116	37	12524	1.5165165165165164	1.0	1.0	99.52921628357797
GOTERM_BP_DIRECT	GO:0031623~receptor internalization	5	0.38910505836575876	0.4213758464325458	ENSMUSG00000026825, ENSMUSG00000047126, ENSMUSG00000020524, ENSMUSG00000032216, ENSMUSG00000022797	1116	37	12524	1.5165165165165164	1.0	1.0	99.52921628357797
GOTERM_BP_DIRECT	GO:0006936~muscle contraction	5	0.38910505836575876	0.4213758464325458	ENSMUSG00000021478, ENSMUSG00000030592, ENSMUSG00000021870, ENSMUSG00000032502, ENSMUSG00000028328	1116	37	12524	1.5165165165165164	1.0	1.0	99.52921628357797
GOTERM_CC_DIRECT	GO:0005643~nuclear pore	7	0.5447470817120622	0.42202780732643996	ENSMUSG00000001150, ENSMUSG00000050192, ENSMUSG00000022338, ENSMUSG00000032571, ENSMUSG00000003226, ENSMUSG00000040667, ENSMUSG00000030091	1186	59	13426	1.3430988652928229	1.0	1.0	95.90643274853801
GOTERM_BP_DIRECT	GO:0032012~regulation of ARF protein signal transduction	3	0.23346303501945526	0.42339641662447397	ENSMUSG00000037126, ENSMUSG00000034312, ENSMUSG00000041115	1116	16	12524	2.104166666666667	1.0	1.0	99.52921628357797
GOTERM_BP_DIRECT	GO:0080182~histone H3-K4 trimethylation	3	0.23346303501945526	0.42339641662447397	ENSMUSG00000036181, ENSMUSG00000002028, ENSMUSG00000052565	1116	16	12524	2.104166666666667	1.0	1.0	99.52921628357797
GOTERM_BP_DIRECT	GO:0030048~actin filament-based movement	3	0.23346303501945526	0.42339641662447397	ENSMUSG00000030739, ENSMUSG00000020900, ENSMUSG00000034593	1116	16	12524	2.104166666666667	1.0	1.0	99.52921628357797
GOTERM_BP_DIRECT	GO:0051604~protein maturation	3	0.23346303501945526	0.42339641662447397	ENSMUSG00000049313, ENSMUSG00000039615, ENSMUSG00000029359	1116	16	12524	2.104166666666667	1.0	1.0	99.52921628357797
GOTERM_BP_DIRECT	GO:0035050~embryonic heart tube development	3	0.23346303501945526	0.42339641662447397	ENSMUSG00000027002, ENSMUSG00000057123, ENSMUSG00000030323	1116	16	12524	2.104166666666667	1.0	1.0	99.52921628357797
GOTERM_CC_DIRECT	GO:0043219~lateral loop	2	0.1556420233463035	0.42565274996458075	ENSMUSG00000025812, ENSMUSG00000030805	1186	6	13426	3.773468240584598	1.0	1.0	95.90643274853801
GOTERM_CC_DIRECT	GO:0036449~microtubule minus-end	2	0.1556420233463035	0.42565274996458075	ENSMUSG00000021068, ENSMUSG00000024236	1186	6	13426	3.773468240584598	1.0	1.0	95.90643274853801
GOTERM_CC_DIRECT	GO:0000808~origin recognition complex	2	0.1556420233463035	0.42565274996458075	ENSMUSG00000040044, ENSMUSG00000026761	1186	6	13426	3.773468240584598	1.0	1.0	95.90643274853801
GOTERM_CC_DIRECT	GO:0051286~cell tip	2	0.1556420233463035	0.42565274996458075	ENSMUSG00000037771, ENSMUSG00000036943	1186	6	13426	3.773468240584598	1.0	1.0	95.90643274853801
GOTERM_CC_DIRECT	GO:0001520~outer dense fiber	2	0.1556420233463035	0.42565274996458075	ENSMUSG00000026817, ENSMUSG00000032921	1186	6	13426	3.773468240584598	1.0	1.0	95.90643274853801
GOTERM_CC_DIRECT	GO:1990454~L-type voltage-gated calcium channel complex	2	0.1556420233463035	0.42565274996458075	ENSMUSG00000051331, ENSMUSG00000057914	1186	6	13426	3.773468240584598	1.0	1.0	95.90643274853801
GOTERM_BP_DIRECT	GO:0051260~protein homooligomerization	17	1.3229571984435797	0.42711112046645294	ENSMUSG00000037703, ENSMUSG00000033287, ENSMUSG00000060882, ENSMUSG00000021066, ENSMUSG00000040724, ENSMUSG00000063887, ENSMUSG00000024411, ENSMUSG00000047976, ENSMUSG00000025209, ENSMUSG00000006818, ENSMUSG00000063142, ENSMUSG00000033916, ENSMUSG00000051401, ENSMUSG00000038467, ENSMUSG00000038677, ENSMUSG00000033249, ENSMUSG00000050556	1116	168	12524	1.1355820105820105	1.0	1.0	99.52921628357797
GOTERM_MF_DIRECT	GO:0042162~telomeric DNA binding	4	0.311284046692607	0.4282639700510798	ENSMUSG00000033430, ENSMUSG00000058301, ENSMUSG00000001415, ENSMUSG00000043241	1101	26	12046	1.6832250401732691	1.0	1.0	98.90310786106032
GOTERM_MF_DIRECT	GO:0003746~translation elongation factor activity	4	0.311284046692607	0.4282639700510798	ENSMUSG00000030122, ENSMUSG00000050192, ENSMUSG00000016349, ENSMUSG00000020929	1101	26	12046	1.6832250401732691	1.0	1.0	98.90310786106032
GOTERM_BP_DIRECT	GO:0006707~cholesterol catabolic process	2	0.1556420233463035	0.42855257925713763	ENSMUSG00000021259, ENSMUSG00000042289	1116	6	12524	3.740740740740741	1.0	1.0	99.52921628357797
GOTERM_BP_DIRECT	GO:0031952~regulation of protein autophosphorylation	2	0.1556420233463035	0.42855257925713763	ENSMUSG00000028289, ENSMUSG00000059409	1116	6	12524	3.740740740740741	1.0	1.0	99.52921628357797
GOTERM_BP_DIRECT	GO:0015670~carbon dioxide transport	2	0.1556420233463035	0.42855257925713763	ENSMUSG00000032373, ENSMUSG00000024411	1116	6	12524	3.740740740740741	1.0	1.0	99.52921628357797
GOTERM_BP_DIRECT	GO:0006102~isocitrate metabolic process	2	0.1556420233463035	0.42855257925713763	ENSMUSG00000027406, ENSMUSG00000022477	1116	6	12524	3.740740740740741	1.0	1.0	99.52921628357797
GOTERM_BP_DIRECT	GO:0046033~AMP metabolic process	2	0.1556420233463035	0.42855257925713763	ENSMUSG00000026817, ENSMUSG00000027889	1116	6	12524	3.740740740740741	1.0	1.0	99.52921628357797
GOTERM_BP_DIRECT	GO:0014910~regulation of smooth muscle cell migration	2	0.1556420233463035	0.42855257925713763	ENSMUSG00000049313, ENSMUSG00000020681	1116	6	12524	3.740740740740741	1.0	1.0	99.52921628357797
GOTERM_BP_DIRECT	GO:0008611~ether lipid biosynthetic process	2	0.1556420233463035	0.42855257925713763	ENSMUSG00000030759, ENSMUSG00000031985	1116	6	12524	3.740740740740741	1.0	1.0	99.52921628357797
GOTERM_BP_DIRECT	GO:0051963~regulation of synapse assembly	2	0.1556420233463035	0.42855257925713763	ENSMUSG00000026959, ENSMUSG00000032827	1116	6	12524	3.740740740740741	1.0	1.0	99.52921628357797
GOTERM_BP_DIRECT	GO:0050847~progesterone receptor signaling pathway	2	0.1556420233463035	0.42855257925713763	ENSMUSG00000031870, ENSMUSG00000032216	1116	6	12524	3.740740740740741	1.0	1.0	99.52921628357797
GOTERM_BP_DIRECT	GO:0010324~membrane invagination	2	0.1556420233463035	0.42855257925713763	ENSMUSG00000033916, ENSMUSG00000039735	1116	6	12524	3.740740740740741	1.0	1.0	99.52921628357797
GOTERM_BP_DIRECT	GO:1900017~positive regulation of cytokine production involved in inflammatory response	2	0.1556420233463035	0.42855257925713763	ENSMUSG00000024670, ENSMUSG00000030281	1116	6	12524	3.740740740740741	1.0	1.0	99.52921628357797
GOTERM_BP_DIRECT	GO:0071281~cellular response to iron ion	2	0.1556420233463035	0.42855257925713763	ENSMUSG00000039004, ENSMUSG00000022797	1116	6	12524	3.740740740740741	1.0	1.0	99.52921628357797
GOTERM_BP_DIRECT	GO:0090207~regulation of triglyceride metabolic process	2	0.1556420233463035	0.42855257925713763	ENSMUSG00000021779, ENSMUSG00000037526	1116	6	12524	3.740740740740741	1.0	1.0	99.52921628357797
GOTERM_BP_DIRECT	GO:0051938~L-glutamate import	2	0.1556420233463035	0.42855257925713763	ENSMUSG00000005089, ENSMUSG00000029104	1116	6	12524	3.740740740740741	1.0	1.0	99.52921628357797
GOTERM_BP_DIRECT	GO:0010606~positive regulation of cytoplasmic mRNA processing body assembly	2	0.1556420233463035	0.42855257925713763	ENSMUSG00000005682, ENSMUSG00000020362	1116	6	12524	3.740740740740741	1.0	1.0	99.52921628357797
GOTERM_BP_DIRECT	GO:0031914~negative regulation of synaptic plasticity	2	0.1556420233463035	0.42855257925713763	ENSMUSG00000052087, ENSMUSG00000024883	1116	6	12524	3.740740740740741	1.0	1.0	99.52921628357797
GOTERM_BP_DIRECT	GO:0030913~paranodal junction assembly	2	0.1556420233463035	0.42855257925713763	ENSMUSG00000017167, ENSMUSG00000031985	1116	6	12524	3.740740740740741	1.0	1.0	99.52921628357797
GOTERM_BP_DIRECT	GO:0047497~mitochondrion transport along microtubule	2	0.1556420233463035	0.42855257925713763	ENSMUSG00000018411, ENSMUSG00000025733	1116	6	12524	3.740740740740741	1.0	1.0	99.52921628357797
GOTERM_BP_DIRECT	GO:1901029~negative regulation of mitochondrial outer membrane permeabilization involved in apoptotic signaling pathway	2	0.1556420233463035	0.42855257925713763	ENSMUSG00000022679, ENSMUSG00000016319	1116	6	12524	3.740740740740741	1.0	1.0	99.52921628357797
GOTERM_BP_DIRECT	GO:0042596~fear response	2	0.1556420233463035	0.42855257925713763	ENSMUSG00000004110, ENSMUSG00000030209	1116	6	12524	3.740740740740741	1.0	1.0	99.52921628357797
GOTERM_BP_DIRECT	GO:0032515~negative regulation of phosphoprotein phosphatase activity	2	0.1556420233463035	0.42855257925713763	ENSMUSG00000068742, ENSMUSG00000021209	1116	6	12524	3.740740740740741	1.0	1.0	99.52921628357797
GOTERM_BP_DIRECT	GO:0090279~regulation of calcium ion import	2	0.1556420233463035	0.42855257925713763	ENSMUSG00000007617, ENSMUSG00000041245	1116	6	12524	3.740740740740741	1.0	1.0	99.52921628357797
GOTERM_BP_DIRECT	GO:0097237~cellular response to toxic substance	2	0.1556420233463035	0.42855257925713763	ENSMUSG00000032827, ENSMUSG00000050511	1116	6	12524	3.740740740740741	1.0	1.0	99.52921628357797
GOTERM_BP_DIRECT	GO:0010894~negative regulation of steroid biosynthetic process	2	0.1556420233463035	0.42855257925713763	ENSMUSG00000036856, ENSMUSG00000027358	1116	6	12524	3.740740740740741	1.0	1.0	99.52921628357797
GOTERM_BP_DIRECT	GO:0021853~cerebral cortex GABAergic interneuron migration	2	0.1556420233463035	0.42855257925713763	ENSMUSG00000021478, ENSMUSG00000032259	1116	6	12524	3.740740740740741	1.0	1.0	99.52921628357797
GOTERM_BP_DIRECT	GO:0060075~regulation of resting membrane potential	2	0.1556420233463035	0.42855257925713763	ENSMUSG00000000197, ENSMUSG00000033998	1116	6	12524	3.740740740740741	1.0	1.0	99.52921628357797
GOTERM_BP_DIRECT	GO:0033081~regulation of T cell differentiation in thymus	2	0.1556420233463035	0.42855257925713763	ENSMUSG00000024238, ENSMUSG00000002981	1116	6	12524	3.740740740740741	1.0	1.0	99.52921628357797
GOTERM_BP_DIRECT	GO:0045927~positive regulation of growth	2	0.1556420233463035	0.42855257925713763	ENSMUSG00000026181, ENSMUSG00000039474	1116	6	12524	3.740740740740741	1.0	1.0	99.52921628357797
GOTERM_BP_DIRECT	GO:0051099~positive regulation of binding	2	0.1556420233463035	0.42855257925713763	ENSMUSG00000059040, ENSMUSG00000063524	1116	6	12524	3.740740740740741	1.0	1.0	99.52921628357797
GOTERM_BP_DIRECT	GO:0097186~amelogenesis	2	0.1556420233463035	0.42855257925713763	ENSMUSG00000041771, ENSMUSG00000027104	1116	6	12524	3.740740740740741	1.0	1.0	99.52921628357797
GOTERM_BP_DIRECT	GO:0060978~angiogenesis involved in coronary vascular morphogenesis	2	0.1556420233463035	0.42855257925713763	ENSMUSG00000020681, ENSMUSG00000023951	1116	6	12524	3.740740740740741	1.0	1.0	99.52921628357797
GOTERM_BP_DIRECT	GO:0010518~positive regulation of phospholipase activity	2	0.1556420233463035	0.42855257925713763	ENSMUSG00000028785, ENSMUSG00000024122	1116	6	12524	3.740740740740741	1.0	1.0	99.52921628357797
GOTERM_BP_DIRECT	GO:2000651~positive regulation of sodium ion transmembrane transporter activity	2	0.1556420233463035	0.42855257925713763	ENSMUSG00000069601, ENSMUSG00000041245	1116	6	12524	3.740740740740741	1.0	1.0	99.52921628357797
GOTERM_BP_DIRECT	GO:0032414~positive regulation of ion transmembrane transporter activity	2	0.1556420233463035	0.42855257925713763	ENSMUSG00000035112, ENSMUSG00000041245	1116	6	12524	3.740740740740741	1.0	1.0	99.52921628357797
GOTERM_BP_DIRECT	GO:0030865~cortical cytoskeleton organization	2	0.1556420233463035	0.42855257925713763	ENSMUSG00000043079, ENSMUSG00000015143	1116	6	12524	3.740740740740741	1.0	1.0	99.52921628357797
GOTERM_BP_DIRECT	GO:0051091~positive regulation of sequence-specific DNA binding transcription factor activity	9	0.7003891050583658	0.4342004632611565	ENSMUSG00000022996, ENSMUSG00000033871, ENSMUSG00000028161, ENSMUSG00000020888, ENSMUSG00000027104, ENSMUSG00000018548, ENSMUSG00000051675, ENSMUSG00000026942, ENSMUSG00000001552	1116	81	12524	1.2469135802469136	1.0	1.0	99.52921628357797
GOTERM_BP_DIRECT	GO:0032355~response to estradiol	9	0.7003891050583658	0.4342004632611565	ENSMUSG00000020027, ENSMUSG00000028914, ENSMUSG00000024955, ENSMUSG00000027750, ENSMUSG00000028036, ENSMUSG00000029838, ENSMUSG00000045573, ENSMUSG00000023274, ENSMUSG00000020661	1116	81	12524	1.2469135802469136	1.0	1.0	99.52921628357797
KEGG_PATHWAY	mmu05020:Prion diseases	4	0.311284046692607	0.43514313189460374	ENSMUSG00000038418, ENSMUSG00000009406, ENSMUSG00000004936, ENSMUSG00000063358	480	26	5192	1.6641025641025642	1.0	1.0	90.15748031496062
GOTERM_BP_DIRECT	GO:0006486~protein glycosylation	11	0.8560311284046693	0.4359966203821656	ENSMUSG00000020346, ENSMUSG00000045994, ENSMUSG00000038296, ENSMUSG00000024172, ENSMUSG00000050796, ENSMUSG00000039357, ENSMUSG00000042104, ENSMUSG00000056091, ENSMUSG00000025789, ENSMUSG00000028757, ENSMUSG00000039427	1116	103	12524	1.1984897518878102	1.0	1.0	99.52921628357797
GOTERM_BP_DIRECT	GO:0071310~cellular response to organic substance	4	0.311284046692607	0.4362339647659203	ENSMUSG00000022996, ENSMUSG00000038418, ENSMUSG00000028222, ENSMUSG00000063358	1116	27	12524	1.662551440329218	1.0	1.0	99.52921628357797
GOTERM_BP_DIRECT	GO:0019216~regulation of lipid metabolic process	4	0.311284046692607	0.4362339647659203	ENSMUSG00000045038, ENSMUSG00000044288, ENSMUSG00000048251, ENSMUSG00000021779	1116	27	12524	1.662551440329218	1.0	1.0	99.52921628357797
GOTERM_BP_DIRECT	GO:0046326~positive regulation of glucose import	4	0.311284046692607	0.4362339647659203	ENSMUSG00000005089, ENSMUSG00000029053, ENSMUSG00000024143, ENSMUSG00000025006	1116	27	12524	1.662551440329218	1.0	1.0	99.52921628357797
GOTERM_BP_DIRECT	GO:0001837~epithelial to mesenchymal transition	4	0.311284046692607	0.4362339647659203	ENSMUSG00000036856, ENSMUSG00000022812, ENSMUSG00000027358, ENSMUSG00000033953	1116	27	12524	1.662551440329218	1.0	1.0	99.52921628357797
GOTERM_BP_DIRECT	GO:1901216~positive regulation of neuron death	4	0.311284046692607	0.4362339647659203	ENSMUSG00000022812, ENSMUSG00000009406, ENSMUSG00000026496, ENSMUSG00000030854	1116	27	12524	1.662551440329218	1.0	1.0	99.52921628357797
GOTERM_BP_DIRECT	GO:0007569~cell aging	4	0.311284046692607	0.4362339647659203	ENSMUSG00000007817, ENSMUSG00000025499, ENSMUSG00000029104, ENSMUSG00000041577	1116	27	12524	1.662551440329218	1.0	1.0	99.52921628357797
GOTERM_BP_DIRECT	GO:0006611~protein export from nucleus	4	0.311284046692607	0.4362339647659203	ENSMUSG00000022812, ENSMUSG00000038780, ENSMUSG00000040667, ENSMUSG00000024359	1116	27	12524	1.662551440329218	1.0	1.0	99.52921628357797
GOTERM_MF_DIRECT	GO:0015269~calcium-activated potassium channel activity	3	0.23346303501945526	0.4365916274483914	ENSMUSG00000058740, ENSMUSG00000063142, ENSMUSG00000031791	1101	16	12046	2.0514305177111716	1.0	1.0	98.90310786106032
GOTERM_MF_DIRECT	GO:0070034~telomerase RNA binding	3	0.23346303501945526	0.4365916274483914	ENSMUSG00000039630, ENSMUSG00000001415, ENSMUSG00000031403	1101	16	12046	2.0514305177111716	1.0	1.0	98.90310786106032
GOTERM_MF_DIRECT	GO:0019992~diacylglycerol binding	2	0.1556420233463035	0.43711309396748177	ENSMUSG00000034799, ENSMUSG00000027347	1101	6	12046	3.646987587042083	1.0	1.0	98.90310786106032
GOTERM_MF_DIRECT	GO:0034046~poly(G) binding	2	0.1556420233463035	0.43711309396748177	ENSMUSG00000046876, ENSMUSG00000039630	1101	6	12046	3.646987587042083	1.0	1.0	98.90310786106032
GOTERM_MF_DIRECT	GO:0032182~ubiquitin-like protein binding	2	0.1556420233463035	0.43711309396748177	ENSMUSG00000027708, ENSMUSG00000050556	1101	6	12046	3.646987587042083	1.0	1.0	98.90310786106032
GOTERM_MF_DIRECT	GO:0015271~outward rectifier potassium channel activity	2	0.1556420233463035	0.43711309396748177	ENSMUSG00000040724, ENSMUSG00000050556	1101	6	12046	3.646987587042083	1.0	1.0	98.90310786106032
GOTERM_MF_DIRECT	GO:0004112~cyclic-nucleotide phosphodiesterase activity	2	0.1556420233463035	0.43711309396748177	ENSMUSG00000023868, ENSMUSG00000022489	1101	6	12046	3.646987587042083	1.0	1.0	98.90310786106032
GOTERM_MF_DIRECT	GO:0001609~G-protein coupled adenosine receptor activity	2	0.1556420233463035	0.43711309396748177	ENSMUSG00000042429, ENSMUSG00000020178	1101	6	12046	3.646987587042083	1.0	1.0	98.90310786106032
GOTERM_MF_DIRECT	GO:0019212~phosphatase inhibitor activity	2	0.1556420233463035	0.43711309396748177	ENSMUSG00000007656, ENSMUSG00000029359	1101	6	12046	3.646987587042083	1.0	1.0	98.90310786106032
GOTERM_MF_DIRECT	GO:0031749~D2 dopamine receptor binding	2	0.1556420233463035	0.43711309396748177	ENSMUSG00000026825, ENSMUSG00000030209	1101	6	12046	3.646987587042083	1.0	1.0	98.90310786106032
GOTERM_CC_DIRECT	GO:0030139~endocytic vesicle	6	0.4669260700389105	0.4372753308128934	ENSMUSG00000050812, ENSMUSG00000037533, ENSMUSG00000032259, ENSMUSG00000026447, ENSMUSG00000032127, ENSMUSG00000039713	1186	49	13426	1.3861720067453625	1.0	1.0	95.90643274853801
GOTERM_CC_DIRECT	GO:0005903~brush border	7	0.5447470817120622	0.4381765142929977	ENSMUSG00000015143, ENSMUSG00000030739, ENSMUSG00000020900, ENSMUSG00000015733, ENSMUSG00000025885, ENSMUSG00000028943, ENSMUSG00000022565	1186	60	13426	1.3207138842046093	1.0	1.0	95.90643274853801
GOTERM_MF_DIRECT	GO:0048487~beta-tubulin binding	5	0.38910505836575876	0.44100054273003064	ENSMUSG00000037196, ENSMUSG00000018428, ENSMUSG00000019261, ENSMUSG00000029104, ENSMUSG00000036745	1101	37	12046	1.478508481233277	1.0	1.0	98.90310786106032
GOTERM_BP_DIRECT	GO:0046034~ATP metabolic process	5	0.38910505836575876	0.4419058423963978	ENSMUSG00000025428, ENSMUSG00000026819, ENSMUSG00000026817, ENSMUSG00000027889, ENSMUSG00000020908	1116	38	12524	1.4766081871345027	1.0	1.0	99.52921628357797
GOTERM_MF_DIRECT	GO:0044212~transcription regulatory region DNA binding	19	1.4785992217898831	0.4435872154300025	ENSMUSG00000018909, ENSMUSG00000058756, ENSMUSG00000038418, ENSMUSG00000027490, ENSMUSG00000023055, ENSMUSG00000071076, ENSMUSG00000025246, ENSMUSG00000062115, ENSMUSG00000002028, ENSMUSG00000022463, ENSMUSG00000042439, ENSMUSG00000005698, ENSMUSG00000041852, ENSMUSG00000000782, ENSMUSG00000023932, ENSMUSG00000040363, ENSMUSG00000019256, ENSMUSG00000032119, ENSMUSG00000050600	1101	187	12046	1.1116486227882285	1.0	1.0	98.90310786106032
GOTERM_CC_DIRECT	GO:0031982~vesicle	14	1.0894941634241244	0.44557152957648405	ENSMUSG00000029053, ENSMUSG00000029713, ENSMUSG00000027358, ENSMUSG00000028059, ENSMUSG00000020681, ENSMUSG00000021288, ENSMUSG00000023951, ENSMUSG00000021700, ENSMUSG00000069833, ENSMUSG00000037196, ENSMUSG00000038467, ENSMUSG00000034593, ENSMUSG00000039004, ENSMUSG00000050511	1186	138	13426	1.148446855830095	1.0	1.0	95.90643274853801
GOTERM_BP_DIRECT	GO:0045892~negative regulation of transcription, DNA-templated	40	3.11284046692607	0.4465548549466889	ENSMUSG00000058756, ENSMUSG00000080268, ENSMUSG00000026181, ENSMUSG00000033871, ENSMUSG00000079056, ENSMUSG00000027490, ENSMUSG00000027358, ENSMUSG00000056493, ENSMUSG00000027439, ENSMUSG00000063889, ENSMUSG00000021379, ENSMUSG00000018750, ENSMUSG00000021039, ENSMUSG00000040363, ENSMUSG00000021779, ENSMUSG00000037791, ENSMUSG00000062397, ENSMUSG00000035011, ENSMUSG00000055866, ENSMUSG00000036856,…	1116	427	12524	1.0512620348685922	1.0	1.0	99.52921628357797
GOTERM_MF_DIRECT	GO:0046332~SMAD binding	6	0.4669260700389105	0.44917973286141966	ENSMUSG00000021039, ENSMUSG00000026496, ENSMUSG00000027358, ENSMUSG00000030557, ENSMUSG00000039615, ENSMUSG00000026834	1101	48	12046	1.3676203451407811	1.0	1.0	98.90310786106032
GOTERM_MF_DIRECT	GO:0005102~receptor binding	31	2.4124513618677046	0.449251978263817	ENSMUSG00000052372, ENSMUSG00000030281, ENSMUSG00000027358, ENSMUSG00000025551, ENSMUSG00000026942, ENSMUSG00000023951, ENSMUSG00000045038, ENSMUSG00000021478, ENSMUSG00000023018, ENSMUSG00000028949, ENSMUSG00000030209, ENSMUSG00000036943, ENSMUSG00000036856, ENSMUSG00000059456, ENSMUSG00000046719, ENSMUSG00000007617, ENSMUSG00000040811, ENSMUSG00000022099, ENSMUSG00000005338, ENSMUSG00000029104,…	1101	317	12046	1.069936421435059	1.0	1.0	98.90310786106032
GOTERM_CC_DIRECT	GO:0031430~M band	3	0.23346303501945526	0.4501275879986453	ENSMUSG00000030695, ENSMUSG00000017119, ENSMUSG00000021870	1186	17	13426	1.997718480309493	1.0	1.0	95.90643274853801
GOTERM_CC_DIRECT	GO:0032420~stereocilium	4	0.311284046692607	0.4544999328367594	ENSMUSG00000035954, ENSMUSG00000069581, ENSMUSG00000023277, ENSMUSG00000031755	1186	28	13426	1.6172006745362562	1.0	1.0	95.90643274853801
GOTERM_BP_DIRECT	GO:0007274~neuromuscular synaptic transmission	3	0.23346303501945526	0.45473513724113784	ENSMUSG00000032773, ENSMUSG00000026797, ENSMUSG00000027577	1116	17	12524	1.9803921568627452	1.0	1.0	99.52921628357797
GOTERM_BP_DIRECT	GO:0060324~face development	3	0.23346303501945526	0.45473513724113784	ENSMUSG00000004936, ENSMUSG00000063358, ENSMUSG00000001288	1116	17	12524	1.9803921568627452	1.0	1.0	99.52921628357797
GOTERM_BP_DIRECT	GO:0048278~vesicle docking	3	0.23346303501945526	0.45473513724113784	ENSMUSG00000030805, ENSMUSG00000036564, ENSMUSG00000041488	1116	17	12524	1.9803921568627452	1.0	1.0	99.52921628357797
GOTERM_BP_DIRECT	GO:0003009~skeletal muscle contraction	3	0.23346303501945526	0.45473513724113784	ENSMUSG00000030739, ENSMUSG00000007617, ENSMUSG00000020908	1116	17	12524	1.9803921568627452	1.0	1.0	99.52921628357797
GOTERM_BP_DIRECT	GO:0030278~regulation of ossification	3	0.23346303501945526	0.45473513724113784	ENSMUSG00000024955, ENSMUSG00000066026, ENSMUSG00000063358	1116	17	12524	1.9803921568627452	1.0	1.0	99.52921628357797
GOTERM_BP_DIRECT	GO:0001556~oocyte maturation	3	0.23346303501945526	0.45473513724113784	ENSMUSG00000051177, ENSMUSG00000059456, ENSMUSG00000010592	1116	17	12524	1.9803921568627452	1.0	1.0	99.52921628357797
GOTERM_BP_DIRECT	GO:0015701~bicarbonate transport	3	0.23346303501945526	0.45473513724113784	ENSMUSG00000029015, ENSMUSG00000040441, ENSMUSG00000060961	1116	17	12524	1.9803921568627452	1.0	1.0	99.52921628357797
GOTERM_BP_DIRECT	GO:0010592~positive regulation of lamellipodium assembly	3	0.23346303501945526	0.45473513724113784	ENSMUSG00000033940, ENSMUSG00000027002, ENSMUSG00000023277	1116	17	12524	1.9803921568627452	1.0	1.0	99.52921628357797
GOTERM_BP_DIRECT	GO:0003279~cardiac septum development	3	0.23346303501945526	0.45473513724113784	ENSMUSG00000030123, ENSMUSG00000020900, ENSMUSG00000035152	1116	17	12524	1.9803921568627452	1.0	1.0	99.52921628357797
GOTERM_CC_DIRECT	GO:0005925~focal adhesion	35	2.7237354085603114	0.458346152915883	ENSMUSG00000055322, ENSMUSG00000037815, ENSMUSG00000034902, ENSMUSG00000014956, ENSMUSG00000029713, ENSMUSG00000022285, ENSMUSG00000028126, ENSMUSG00000024122, ENSMUSG00000025437, ENSMUSG00000022565, ENSMUSG00000015143, ENSMUSG00000004936, ENSMUSG00000038023, ENSMUSG00000052698, ENSMUSG00000011877, ENSMUSG00000027002, ENSMUSG00000041308, ENSMUSG00000059456, ENSMUSG00000028854, ENSMUSG00000028656,…	1186	376	13426	1.0537610778228266	1.0	1.0	95.90643274853801
KEGG_PATHWAY	mmu04976:Bile secretion	6	0.4669260700389105	0.4584789617308931	ENSMUSG00000005580, ENSMUSG00000028854, ENSMUSG00000060961, ENSMUSG00000020431, ENSMUSG00000024411, ENSMUSG00000022840	480	48	5192	1.3520833333333333	1.0	1.0	90.15748031496062
GOTERM_BP_DIRECT	GO:0051491~positive regulation of filopodium assembly	4	0.311284046692607	0.46033500150422024	ENSMUSG00000024143, ENSMUSG00000063887, ENSMUSG00000028943, ENSMUSG00000039735	1116	28	12524	1.6031746031746033	1.0	1.0	99.52921628357797
GOTERM_BP_DIRECT	GO:0060999~positive regulation of dendritic spine development	4	0.311284046692607	0.46033500150422024	ENSMUSG00000020224, ENSMUSG00000022623, ENSMUSG00000032827, ENSMUSG00000063887	1116	28	12524	1.6031746031746033	1.0	1.0	99.52921628357797
GOTERM_BP_DIRECT	GO:0000077~DNA damage checkpoint	4	0.311284046692607	0.46033500150422024	ENSMUSG00000024824, ENSMUSG00000027490, ENSMUSG00000032119, ENSMUSG00000061589	1116	28	12524	1.6031746031746033	1.0	1.0	99.52921628357797
GOTERM_BP_DIRECT	GO:0042110~T cell activation	4	0.311284046692607	0.46033500150422024	ENSMUSG00000023274, ENSMUSG00000030525, ENSMUSG00000032216, ENSMUSG00000028757	1116	28	12524	1.6031746031746033	1.0	1.0	99.52921628357797
GOTERM_BP_DIRECT	GO:0051453~regulation of intracellular pH	4	0.311284046692607	0.46033500150422024	ENSMUSG00000029015, ENSMUSG00000040441, ENSMUSG00000028854, ENSMUSG00000060961	1116	28	12524	1.6031746031746033	1.0	1.0	99.52921628357797
GOTERM_BP_DIRECT	GO:0007608~sensory perception of smell	4	0.311284046692607	0.46033500150422024	ENSMUSG00000041771, ENSMUSG00000021013, ENSMUSG00000056755, ENSMUSG00000032259	1116	28	12524	1.6031746031746033	1.0	1.0	99.52921628357797
KEGG_PATHWAY	mmu04611:Platelet activation	12	0.933852140077821	0.4608231625951471	ENSMUSG00000040385, ENSMUSG00000005580, ENSMUSG00000014956, ENSMUSG00000029053, ENSMUSG00000051177, ENSMUSG00000027347, ENSMUSG00000032946, ENSMUSG00000052698, ENSMUSG00000063358, ENSMUSG00000020431, ENSMUSG00000030102, ENSMUSG00000022840	480	112	5192	1.1589285714285715	1.0	1.0	90.15748031496062
GOTERM_BP_DIRECT	GO:0016311~dephosphorylation	10	0.7782101167315175	0.46127208887173615	ENSMUSG00000028274, ENSMUSG00000047205, ENSMUSG00000040385, ENSMUSG00000026659, ENSMUSG00000032908, ENSMUSG00000028161, ENSMUSG00000039431, ENSMUSG00000059895, ENSMUSG00000031506, ENSMUSG00000030854	1116	94	12524	1.1938534278959811	1.0	1.0	99.52921628357797
GOTERM_MF_DIRECT	GO:0005544~calcium-dependent phospholipid binding	5	0.38910505836575876	0.46186309282281096	ENSMUSG00000027849, ENSMUSG00000026452, ENSMUSG00000062542, ENSMUSG00000030731, ENSMUSG00000030279	1101	38	12046	1.4396003633060854	1.0	1.0	98.90310786106032
GOTERM_MF_DIRECT	GO:0061630~ubiquitin protein ligase activity	19	1.4785992217898831	0.4621630688173419	ENSMUSG00000024083, ENSMUSG00000020390, ENSMUSG00000034928, ENSMUSG00000048234, ENSMUSG00000027993, ENSMUSG00000024589, ENSMUSG00000090083, ENSMUSG00000020387, ENSMUSG00000026799, ENSMUSG00000020455, ENSMUSG00000020642, ENSMUSG00000024735, ENSMUSG00000009293, ENSMUSG00000038780, ENSMUSG00000060450, ENSMUSG00000051675, ENSMUSG00000018548, ENSMUSG00000039615, ENSMUSG00000032216	1101	189	12046	1.0998851452984062	1.0	1.0	98.90310786106032
GOTERM_BP_DIRECT	GO:0007173~epidermal growth factor receptor signaling pathway	5	0.38910505836575876	0.46221222155407615	ENSMUSG00000059456, ENSMUSG00000024486, ENSMUSG00000029999, ENSMUSG00000037104, ENSMUSG00000024122	1116	39	12524	1.4387464387464386	1.0	1.0	99.52921628357797
GOTERM_BP_DIRECT	GO:0045184~establishment of protein localization	5	0.38910505836575876	0.46221222155407615	ENSMUSG00000069601, ENSMUSG00000033916, ENSMUSG00000055067, ENSMUSG00000032119, ENSMUSG00000063887	1116	39	12524	1.4387464387464386	1.0	1.0	99.52921628357797
GOTERM_BP_DIRECT	GO:0002244~hematopoietic progenitor cell differentiation	8	0.622568093385214	0.4624161911480735	ENSMUSG00000030583, ENSMUSG00000031906, ENSMUSG00000002280, ENSMUSG00000028931, ENSMUSG00000027951, ENSMUSG00000002781, ENSMUSG00000022335, ENSMUSG00000058070	1116	72	12524	1.2469135802469136	1.0	1.0	99.52921628357797
GOTERM_BP_DIRECT	GO:0048812~neuron projection morphogenesis	7	0.5447470817120622	0.4627558428216281	ENSMUSG00000032036, ENSMUSG00000040276, ENSMUSG00000017167, ENSMUSG00000033066, ENSMUSG00000004936, ENSMUSG00000019261, ENSMUSG00000020178	1116	61	12524	1.2877959927140255	1.0	1.0	99.52921628357797
GOTERM_BP_DIRECT	GO:0003007~heart morphogenesis	6	0.4669260700389105	0.4627823193093582	ENSMUSG00000028949, ENSMUSG00000020888, ENSMUSG00000007817, ENSMUSG00000029711, ENSMUSG00000006235, ENSMUSG00000023951	1116	50	12524	1.346666666666667	1.0	1.0	99.52921628357797
GOTERM_CC_DIRECT	GO:0031902~late endosome membrane	9	0.7003891050583658	0.4656643892902681	ENSMUSG00000033124, ENSMUSG00000068264, ENSMUSG00000066278, ENSMUSG00000029571, ENSMUSG00000033916, ENSMUSG00000038467, ENSMUSG00000027366, ENSMUSG00000032127, ENSMUSG00000053119	1186	84	13426	1.2129005059021922	1.0	1.0	95.90643274853801
GOTERM_MF_DIRECT	GO:0030234~enzyme regulator activity	3	0.23346303501945526	0.4683421615851981	ENSMUSG00000036438, ENSMUSG00000035078, ENSMUSG00000001175	1101	17	12046	1.9307581343163969	1.0	1.0	98.90310786106032
GOTERM_MF_DIRECT	GO:0042923~neuropeptide binding	3	0.23346303501945526	0.4683421615851981	ENSMUSG00000033774, ENSMUSG00000025905, ENSMUSG00000050511	1101	17	12046	1.9307581343163969	1.0	1.0	98.90310786106032
GOTERM_MF_DIRECT	GO:0004602~glutathione peroxidase activity	3	0.23346303501945526	0.4683421615851981	ENSMUSG00000075706, ENSMUSG00000004341, ENSMUSG00000063856	1101	17	12046	1.9307581343163969	1.0	1.0	98.90310786106032
GOTERM_MF_DIRECT	GO:0008353~RNA polymerase II carboxy-terminal domain kinase activity	3	0.23346303501945526	0.4683421615851981	ENSMUSG00000069089, ENSMUSG00000021639, ENSMUSG00000063358	1101	17	12046	1.9307581343163969	1.0	1.0	98.90310786106032
GOTERM_MF_DIRECT	GO:0016791~phosphatase activity	11	0.8560311284046693	0.46855992763027	ENSMUSG00000028274, ENSMUSG00000047205, ENSMUSG00000040385, ENSMUSG00000026181, ENSMUSG00000026659, ENSMUSG00000039431, ENSMUSG00000059895, ENSMUSG00000014956, ENSMUSG00000031506, ENSMUSG00000030854, ENSMUSG00000047409	1101	103	12046	1.1684523337125121	1.0	1.0	98.90310786106032
KEGG_PATHWAY	mmu05205:Proteoglycans in cancer	18	1.4007782101167316	0.46866023824991954	ENSMUSG00000036856, ENSMUSG00000057897, ENSMUSG00000009406, ENSMUSG00000014956, ENSMUSG00000028854, ENSMUSG00000024486, ENSMUSG00000025499, ENSMUSG00000063358, ENSMUSG00000024122, ENSMUSG00000023951, ENSMUSG00000022996, ENSMUSG00000040385, ENSMUSG00000069601, ENSMUSG00000019254, ENSMUSG00000024617, ENSMUSG00000004936, ENSMUSG00000052889, ENSMUSG00000030102	480	177	5192	1.1	1.0	1.0	90.15748031496062
GOTERM_CC_DIRECT	GO:0016529~sarcoplasmic reticulum	6	0.4669260700389105	0.4726771760155763	ENSMUSG00000069601, ENSMUSG00000057897, ENSMUSG00000031791, ENSMUSG00000030592, ENSMUSG00000030102, ENSMUSG00000020882	1186	51	13426	1.3318123202063288	1.0	1.0	95.90643274853801
KEGG_PATHWAY	mmu04660:T cell receptor signaling pathway	9	0.7003891050583658	0.4751700882684927	ENSMUSG00000022812, ENSMUSG00000028161, ENSMUSG00000004936, ENSMUSG00000027347, ENSMUSG00000025499, ENSMUSG00000023274, ENSMUSG00000063358, ENSMUSG00000024122, ENSMUSG00000033953	480	81	5192	1.201851851851852	1.0	1.0	90.15748031496062
KEGG_PATHWAY	mmu05161:Hepatitis B	13	1.0116731517509727	0.47611009872025845	ENSMUSG00000009406, ENSMUSG00000027490, ENSMUSG00000028212, ENSMUSG00000059456, ENSMUSG00000022285, ENSMUSG00000025499, ENSMUSG00000027104, ENSMUSG00000063358, ENSMUSG00000020366, ENSMUSG00000028914, ENSMUSG00000000787, ENSMUSG00000004936, ENSMUSG00000052889	480	124	5192	1.134005376344086	1.0	1.0	90.15748031496062
GOTERM_CC_DIRECT	GO:0005655~nucleolar ribonuclease P complex	2	0.1556420233463035	0.47636821132377544	ENSMUSG00000022325, ENSMUSG00000049950	1186	7	13426	3.2344013490725123	1.0	1.0	95.90643274853801
GOTERM_CC_DIRECT	GO:0008024~cyclin/CDK positive transcription elongation factor complex	2	0.1556420233463035	0.47636821132377544	ENSMUSG00000021039, ENSMUSG00000026349	1186	7	13426	3.2344013490725123	1.0	1.0	95.90643274853801
GOTERM_CC_DIRECT	GO:0046581~intercellular canaliculus	2	0.1556420233463035	0.47636821132377544	ENSMUSG00000030688, ENSMUSG00000022255	1186	7	13426	3.2344013490725123	1.0	1.0	95.90643274853801
GOTERM_CC_DIRECT	GO:0035686~sperm fibrous sheath	2	0.1556420233463035	0.47636821132377544	ENSMUSG00000030695, ENSMUSG00000059343	1186	7	13426	3.2344013490725123	1.0	1.0	95.90643274853801
GOTERM_CC_DIRECT	GO:0072357~PTW/PP1 phosphatase complex	2	0.1556420233463035	0.47636821132377544	ENSMUSG00000040385, ENSMUSG00000014956	1186	7	13426	3.2344013490725123	1.0	1.0	95.90643274853801
GOTERM_CC_DIRECT	GO:0032585~multivesicular body membrane	2	0.1556420233463035	0.47636821132377544	ENSMUSG00000053253, ENSMUSG00000020297	1186	7	13426	3.2344013490725123	1.0	1.0	95.90643274853801
GOTERM_CC_DIRECT	GO:0032045~guanyl-nucleotide exchange factor complex	2	0.1556420233463035	0.47636821132377544	ENSMUSG00000041112, ENSMUSG00000038665	1186	7	13426	3.2344013490725123	1.0	1.0	95.90643274853801
GOTERM_CC_DIRECT	GO:0030118~clathrin coat	2	0.1556420233463035	0.47636821132377544	ENSMUSG00000047126, ENSMUSG00000028033	1186	7	13426	3.2344013490725123	1.0	1.0	95.90643274853801
GOTERM_BP_DIRECT	GO:1903955~positive regulation of protein targeting to mitochondrion	8	0.622568093385214	0.47717713250113936	ENSMUSG00000021901, ENSMUSG00000022978, ENSMUSG00000041986, ENSMUSG00000022463, ENSMUSG00000030854, ENSMUSG00000032127, ENSMUSG00000040125, ENSMUSG00000075703	1116	73	12524	1.2298325722983257	1.0	1.0	99.52921628357797
GOTERM_CC_DIRECT	GO:0005719~nuclear euchromatin	4	0.311284046692607	0.47804701021931034	ENSMUSG00000036181, ENSMUSG00000042308, ENSMUSG00000052565, ENSMUSG00000000782	1186	29	13426	1.5614351340350061	1.0	1.0	95.90643274853801
GOTERM_CC_DIRECT	GO:0030016~myofibril	4	0.311284046692607	0.47804701021931034	ENSMUSG00000023277, ENSMUSG00000029095, ENSMUSG00000020908, ENSMUSG00000028328	1186	29	13426	1.5614351340350061	1.0	1.0	95.90643274853801
GOTERM_BP_DIRECT	GO:0035735~intraciliary transport involved in cilium morphogenesis	2	0.1556420233463035	0.47945239344535096	ENSMUSG00000029469, ENSMUSG00000030323	1116	7	12524	3.2063492063492065	1.0	1.0	99.52921628357797
GOTERM_BP_DIRECT	GO:0016188~synaptic vesicle maturation	2	0.1556420233463035	0.47945239344535096	ENSMUSG00000034799, ENSMUSG00000026797	1116	7	12524	3.2063492063492065	1.0	1.0	99.52921628357797
GOTERM_BP_DIRECT	GO:1901522~positive regulation of transcription from RNA polymerase II promoter involved in cellular response to chemical stimulus	2	0.1556420233463035	0.47945239344535096	ENSMUSG00000027358, ENSMUSG00000015843	1116	7	12524	3.2063492063492065	1.0	1.0	99.52921628357797
GOTERM_BP_DIRECT	GO:0010226~response to lithium ion	2	0.1556420233463035	0.47945239344535096	ENSMUSG00000059456, ENSMUSG00000020431	1116	7	12524	3.2063492063492065	1.0	1.0	99.52921628357797
GOTERM_BP_DIRECT	GO:0060316~positive regulation of ryanodine-sensitive calcium-release channel activity	2	0.1556420233463035	0.47945239344535096	ENSMUSG00000036438, ENSMUSG00000001175	1116	7	12524	3.2063492063492065	1.0	1.0	99.52921628357797
GOTERM_BP_DIRECT	GO:0071470~cellular response to osmotic stress	2	0.1556420233463035	0.47945239344535096	ENSMUSG00000000787, ENSMUSG00000034463	1116	7	12524	3.2063492063492065	1.0	1.0	99.52921628357797
GOTERM_BP_DIRECT	GO:0043931~ossification involved in bone maturation	2	0.1556420233463035	0.47945239344535096	ENSMUSG00000028047, ENSMUSG00000030592	1116	7	12524	3.2063492063492065	1.0	1.0	99.52921628357797
GOTERM_BP_DIRECT	GO:0061002~negative regulation of dendritic spine morphogenesis	2	0.1556420233463035	0.47945239344535096	ENSMUSG00000026259, ENSMUSG00000063887	1116	7	12524	3.2063492063492065	1.0	1.0	99.52921628357797
GOTERM_BP_DIRECT	GO:0030204~chondroitin sulfate metabolic process	2	0.1556420233463035	0.47945239344535096	ENSMUSG00000034612, ENSMUSG00000045994	1116	7	12524	3.2063492063492065	1.0	1.0	99.52921628357797
GOTERM_BP_DIRECT	GO:0019725~cellular homeostasis	2	0.1556420233463035	0.47945239344535096	ENSMUSG00000037003, ENSMUSG00000025733	1116	7	12524	3.2063492063492065	1.0	1.0	99.52921628357797
GOTERM_BP_DIRECT	GO:0048733~sebaceous gland development	2	0.1556420233463035	0.47945239344535096	ENSMUSG00000028053, ENSMUSG00000053411	1116	7	12524	3.2063492063492065	1.0	1.0	99.52921628357797
GOTERM_BP_DIRECT	GO:0001505~regulation of neurotransmitter levels	2	0.1556420233463035	0.47945239344535096	ENSMUSG00000039059, ENSMUSG00000022489	1116	7	12524	3.2063492063492065	1.0	1.0	99.52921628357797
GOTERM_BP_DIRECT	GO:0060371~regulation of atrial cardiac muscle cell membrane depolarization	2	0.1556420233463035	0.47945239344535096	ENSMUSG00000057123, ENSMUSG00000019194	1116	7	12524	3.2063492063492065	1.0	1.0	99.52921628357797
GOTERM_BP_DIRECT	GO:0048841~regulation of axon extension involved in axon guidance	2	0.1556420233463035	0.47945239344535096	ENSMUSG00000030123, ENSMUSG00000026640	1116	7	12524	3.2063492063492065	1.0	1.0	99.52921628357797
GOTERM_BP_DIRECT	GO:0090073~positive regulation of protein homodimerization activity	2	0.1556420233463035	0.47945239344535096	ENSMUSG00000005362, ENSMUSG00000026942	1116	7	12524	3.2063492063492065	1.0	1.0	99.52921628357797
GOTERM_BP_DIRECT	GO:0061037~negative regulation of cartilage development	2	0.1556420233463035	0.47945239344535096	ENSMUSG00000017491, ENSMUSG00000001288	1116	7	12524	3.2063492063492065	1.0	1.0	99.52921628357797
GOTERM_BP_DIRECT	GO:0007215~glutamate receptor signaling pathway	2	0.1556420233463035	0.47945239344535096	ENSMUSG00000051177, ENSMUSG00000050556	1116	7	12524	3.2063492063492065	1.0	1.0	99.52921628357797
GOTERM_BP_DIRECT	GO:0045741~positive regulation of epidermal growth factor-activated receptor activity	2	0.1556420233463035	0.47945239344535096	ENSMUSG00000029999, ENSMUSG00000042429	1116	7	12524	3.2063492063492065	1.0	1.0	99.52921628357797
GOTERM_BP_DIRECT	GO:0033135~regulation of peptidyl-serine phosphorylation	2	0.1556420233463035	0.47945239344535096	ENSMUSG00000050310, ENSMUSG00000011751	1116	7	12524	3.2063492063492065	1.0	1.0	99.52921628357797
GOTERM_BP_DIRECT	GO:0010216~maintenance of DNA methylation	2	0.1556420233463035	0.47945239344535096	ENSMUSG00000005698, ENSMUSG00000020661	1116	7	12524	3.2063492063492065	1.0	1.0	99.52921628357797
GOTERM_BP_DIRECT	GO:1903077~negative regulation of protein localization to plasma membrane	2	0.1556420233463035	0.47945239344535096	ENSMUSG00000047126, ENSMUSG00000022841	1116	7	12524	3.2063492063492065	1.0	1.0	99.52921628357797
GOTERM_BP_DIRECT	GO:2000601~positive regulation of Arp2/3 complex-mediated actin nucleation	2	0.1556420233463035	0.47945239344535096	ENSMUSG00000033940, ENSMUSG00000027002	1116	7	12524	3.2063492063492065	1.0	1.0	99.52921628357797
GOTERM_BP_DIRECT	GO:0060440~trachea formation	2	0.1556420233463035	0.47945239344535096	ENSMUSG00000004936, ENSMUSG00000063358	1116	7	12524	3.2063492063492065	1.0	1.0	99.52921628357797
GOTERM_BP_DIRECT	GO:0043297~apical junction assembly	2	0.1556420233463035	0.47945239344535096	ENSMUSG00000020776, ENSMUSG00000037815	1116	7	12524	3.2063492063492065	1.0	1.0	99.52921628357797
GOTERM_BP_DIRECT	GO:0048671~negative regulation of collateral sprouting	2	0.1556420233463035	0.47945239344535096	ENSMUSG00000028289, ENSMUSG00000036264	1116	7	12524	3.2063492063492065	1.0	1.0	99.52921628357797
GOTERM_BP_DIRECT	GO:1901380~negative regulation of potassium ion transmembrane transport	2	0.1556420233463035	0.47945239344535096	ENSMUSG00000038319, ENSMUSG00000024589	1116	7	12524	3.2063492063492065	1.0	1.0	99.52921628357797
GOTERM_BP_DIRECT	GO:0050795~regulation of behavior	2	0.1556420233463035	0.47945239344535096	ENSMUSG00000042453, ENSMUSG00000049511	1116	7	12524	3.2063492063492065	1.0	1.0	99.52921628357797
GOTERM_BP_DIRECT	GO:0051013~microtubule severing	2	0.1556420233463035	0.47945239344535096	ENSMUSG00000041298, ENSMUSG00000026885	1116	7	12524	3.2063492063492065	1.0	1.0	99.52921628357797
GOTERM_BP_DIRECT	GO:0048739~cardiac muscle fiber development	2	0.1556420233463035	0.47945239344535096	ENSMUSG00000039103, ENSMUSG00000023951	1116	7	12524	3.2063492063492065	1.0	1.0	99.52921628357797
GOTERM_BP_DIRECT	GO:1901386~negative regulation of voltage-gated calcium channel activity	2	0.1556420233463035	0.47945239344535096	ENSMUSG00000035640, ENSMUSG00000032259	1116	7	12524	3.2063492063492065	1.0	1.0	99.52921628357797
GOTERM_BP_DIRECT	GO:0031468~nuclear envelope reassembly	2	0.1556420233463035	0.47945239344535096	ENSMUSG00000033916, ENSMUSG00000038467	1116	7	12524	3.2063492063492065	1.0	1.0	99.52921628357797
GOTERM_BP_DIRECT	GO:0051683~establishment of Golgi localization	2	0.1556420233463035	0.47945239344535096	ENSMUSG00000022285, ENSMUSG00000030058	1116	7	12524	3.2063492063492065	1.0	1.0	99.52921628357797
GOTERM_BP_DIRECT	GO:0001771~immunological synapse formation	2	0.1556420233463035	0.47945239344535096	ENSMUSG00000011877, ENSMUSG00000024670	1116	7	12524	3.2063492063492065	1.0	1.0	99.52921628357797
GOTERM_BP_DIRECT	GO:0042312~regulation of vasodilation	2	0.1556420233463035	0.47945239344535096	ENSMUSG00000063142, ENSMUSG00000057123	1116	7	12524	3.2063492063492065	1.0	1.0	99.52921628357797
GOTERM_BP_DIRECT	GO:0042756~drinking behavior	2	0.1556420233463035	0.47945239344535096	ENSMUSG00000039059, ENSMUSG00000049511	1116	7	12524	3.2063492063492065	1.0	1.0	99.52921628357797
GOTERM_BP_DIRECT	GO:0071420~cellular response to histamine	2	0.1556420233463035	0.47945239344535096	ENSMUSG00000007653, ENSMUSG00000010803	1116	7	12524	3.2063492063492065	1.0	1.0	99.52921628357797
GOTERM_BP_DIRECT	GO:2000146~negative regulation of cell motility	2	0.1556420233463035	0.47945239344535096	ENSMUSG00000037815, ENSMUSG00000074238	1116	7	12524	3.2063492063492065	1.0	1.0	99.52921628357797
GOTERM_BP_DIRECT	GO:0060509~Type I pneumocyte differentiation	2	0.1556420233463035	0.47945239344535096	ENSMUSG00000058756, ENSMUSG00000021779	1116	7	12524	3.2063492063492065	1.0	1.0	99.52921628357797
GOTERM_BP_DIRECT	GO:0030050~vesicle transport along actin filament	2	0.1556420233463035	0.47945239344535096	ENSMUSG00000034593, ENSMUSG00000039735	1116	7	12524	3.2063492063492065	1.0	1.0	99.52921628357797
GOTERM_BP_DIRECT	GO:0061032~visceral serous pericardium development	2	0.1556420233463035	0.47945239344535096	ENSMUSG00000029711, ENSMUSG00000006235	1116	7	12524	3.2063492063492065	1.0	1.0	99.52921628357797
GOTERM_BP_DIRECT	GO:0000083~regulation of transcription involved in G1/S transition of mitotic cell cycle	2	0.1556420233463035	0.47945239344535096	ENSMUSG00000057469, ENSMUSG00000032119	1116	7	12524	3.2063492063492065	1.0	1.0	99.52921628357797
GOTERM_BP_DIRECT	GO:0021957~corticospinal tract morphogenesis	2	0.1556420233463035	0.47945239344535096	ENSMUSG00000026235, ENSMUSG00000021068	1116	7	12524	3.2063492063492065	1.0	1.0	99.52921628357797
GOTERM_BP_DIRECT	GO:0032691~negative regulation of interleukin-1 beta production	2	0.1556420233463035	0.47945239344535096	ENSMUSG00000030525, ENSMUSG00000024411	1116	7	12524	3.2063492063492065	1.0	1.0	99.52921628357797
GOTERM_CC_DIRECT	GO:0031258~lamellipodium membrane	3	0.23346303501945526	0.4803439249629524	ENSMUSG00000027002, ENSMUSG00000040724, ENSMUSG00000020135	1186	18	13426	1.886734120292299	1.0	1.0	95.90643274853801
GOTERM_BP_DIRECT	GO:0042542~response to hydrogen peroxide	6	0.4669260700389105	0.48048677740205065	ENSMUSG00000031112, ENSMUSG00000032323, ENSMUSG00000006818, ENSMUSG00000059456, ENSMUSG00000031748, ENSMUSG00000063856	1116	51	12524	1.320261437908497	1.0	1.0	99.52921628357797
KEGG_PATHWAY	mmu04514:Cell adhesion molecules (CAMs)	11	0.8560311284046693	0.4821996396884113	ENSMUSG00000039419, ENSMUSG00000017167, ENSMUSG00000049939, ENSMUSG00000024670, ENSMUSG00000000305, ENSMUSG00000023274, ENSMUSG00000041538, ENSMUSG00000005338, ENSMUSG00000066392, ENSMUSG00000063887, ENSMUSG00000040037	480	103	5192	1.1551779935275082	1.0	1.0	90.15748031496062
GOTERM_BP_DIRECT	GO:0030838~positive regulation of actin filament polymerization	5	0.38910505836575876	0.4822532163102418	ENSMUSG00000045038, ENSMUSG00000059456, ENSMUSG00000025372, ENSMUSG00000050310, ENSMUSG00000037316	1116	40	12524	1.4027777777777777	1.0	1.0	99.52921628357797
GOTERM_BP_DIRECT	GO:0006325~chromatin organization	5	0.38910505836575876	0.4822532163102418	ENSMUSG00000075706, ENSMUSG00000026283, ENSMUSG00000022360, ENSMUSG00000034245, ENSMUSG00000086370	1116	40	12524	1.4027777777777777	1.0	1.0	99.52921628357797
GOTERM_MF_DIRECT	GO:0001664~G-protein coupled receptor binding	5	0.38910505836575876	0.48244646955047266	ENSMUSG00000037196, ENSMUSG00000042429, ENSMUSG00000025354, ENSMUSG00000039615, ENSMUSG00000025437	1101	39	12046	1.4026875334777242	1.0	1.0	98.90310786106032
GOTERM_MF_DIRECT	GO:0015297~antiporter activity	5	0.38910505836575876	0.48244646955047266	ENSMUSG00000030376, ENSMUSG00000041771, ENSMUSG00000069855, ENSMUSG00000040441, ENSMUSG00000028854	1101	39	12046	1.4026875334777242	1.0	1.0	98.90310786106032
[truncated: 1,432 more rows]
