# Supplementary material for: Histone deacetylase knockouts modify transcription, CAG instability and nuclear pathology in Huntington disease mice
Source: eLife. 2020 Sep 29;9:e55911. doi: 10.7554/eLife.55911 (PMC7581428; doi:10.7554/eLife.55911)
Supplement: Source code 1. [file elife-55911-code1.zip › Pathways/HttQ111atHdac2KOvsHttWTatHdac2WT_fdr_up_0.05.FuncAnnotChart.tsv]

Category	Term	Count	%	PValue	Genes	List Total	Pop Hits	Pop Total	Fold Enrichment	Bonferroni	Benjamini	FDR
GOTERM_BP_DIRECT	GO:0007156~homophilic cell adhesion via plasma membrane adhesion molecules	35	2.7624309392265194	5.772348618583635E-12	ENSMUSG00000053141, ENSMUSG00000073591, ENSMUSG00000051242, ENSMUSG00000053166, ENSMUSG00000063687, ENSMUSG00000022661, ENSMUSG00000040420, ENSMUSG00000043313, ENSMUSG00000022321, ENSMUSG00000045657, ENSMUSG00000043458, ENSMUSG00000047910, ENSMUSG00000070047, ENSMUSG00000045498, ENSMUSG00000044022, ENSMUSG00000069441, ENSMUSG00000046387, ENSMUSG00000047033, ENSMUSG00000036862, ENSMUSG00000051486,…	1059	108	12524	3.8325814010422135	1.937788807193641E-8	1.937200196396668E-8	1.9372001963966678E-6
GOTERM_MF_DIRECT	GO:0005509~calcium ion binding	85	6.708760852407261	2.5156965302650646E-9	ENSMUSG00000073591, ENSMUSG00000007122, ENSMUSG00000051242, ENSMUSG00000040420, ENSMUSG00000022321, ENSMUSG00000022324, ENSMUSG00000043458, ENSMUSG00000027612, ENSMUSG00000023931, ENSMUSG00000070047, ENSMUSG00000071379, ENSMUSG00000037370, ENSMUSG00000044022, ENSMUSG00000069441, ENSMUSG00000037493, ENSMUSG00000030824, ENSMUSG00000031558, ENSMUSG00000055409, ENSMUSG00000051486, ENSMUSG00000029161,…	1031	510	12046	1.9473003556417718	2.7748094373336585E-6	2.7748132728823665E-6	2.7748132728823665E-4
GOTERM_CC_DIRECT	GO:0005886~plasma membrane	325	25.651144435674823	1.2299438630157138E-8	ENSMUSG00000053141, ENSMUSG00000028064, ENSMUSG00000019906, ENSMUSG00000049686, ENSMUSG00000059482, ENSMUSG00000005986, ENSMUSG00000019467, ENSMUSG00000070047, ENSMUSG00000070287, ENSMUSG00000045871, ENSMUSG00000030707, ENSMUSG00000020901, ENSMUSG00000034981, ENSMUSG00000039878, ENSMUSG00000031343, ENSMUSG00000028173, ENSMUSG00000060802, ENSMUSG00000048240, ENSMUSG00000026670, ENSMUSG00000027523,…	1146	2897	13426	1.3143072119500163	6.530980598551395E-6	6.531001912613441E-6	6.531001912613441E-4
GOTERM_CC_DIRECT	GO:0016021~integral component of membrane	383	30.228887134964484	3.9672866942852574E-4	ENSMUSG00000053141, ENSMUSG00000028064, ENSMUSG00000039519, ENSMUSG00000028744, ENSMUSG00000049686, ENSMUSG00000040502, ENSMUSG00000025353, ENSMUSG00000020100, ENSMUSG00000042246, ENSMUSG00000001143, ENSMUSG00000070047, ENSMUSG00000070287, ENSMUSG00000045871, ENSMUSG00000001943, ENSMUSG00000036242, ENSMUSG00000034981, ENSMUSG00000032449, ENSMUSG00000070604, ENSMUSG00000039878, ENSMUSG00000031343,…	1146	3890	13426	1.1534829988739193	0.1899867897781956	0.10533146173327358	10.533146173327358
GOTERM_MF_DIRECT	GO:0005230~extracellular ligand-gated ion channel activity	9	0.7103393843725335	0.0010741179178078222	ENSMUSG00000031343, ENSMUSG00000055026, ENSMUSG00000055078, ENSMUSG00000035594, ENSMUSG00000027950, ENSMUSG00000035200, ENSMUSG00000018589, ENSMUSG00000023267, ENSMUSG00000000560	1031	26	12046	4.04439304633291	0.6943726718296952	0.5923760316710139	59.23760316710139
GOTERM_CC_DIRECT	GO:0005576~extracellular region	106	8.366219415943172	0.0014359068377503084	ENSMUSG00000029672, ENSMUSG00000032289, ENSMUSG00000029311, ENSMUSG00000031990, ENSMUSG00000025352, ENSMUSG00000062778, ENSMUSG00000050957, ENSMUSG00000017165, ENSMUSG00000006958, ENSMUSG00000030824, ENSMUSG00000029161, ENSMUSG00000050711, ENSMUSG00000031994, ENSMUSG00000028070, ENSMUSG00000013367, ENSMUSG00000060802, ENSMUSG00000053399, ENSMUSG00000057751, ENSMUSG00000033361, ENSMUSG00000049971,…	1146	928	13426	1.3381965757958718	0.533741217102592	0.21755069627260096	21.755069627260095
GOTERM_BP_DIRECT	GO:0071526~semaphorin-plexin signaling pathway	10	0.7892659826361484	0.0016001704719234551	ENSMUSG00000031398, ENSMUSG00000000627, ENSMUSG00000028064, ENSMUSG00000025207, ENSMUSG00000028883, ENSMUSG00000030084, ENSMUSG00000031328, ENSMUSG00000029765, ENSMUSG00000038777, ENSMUSG00000053646	1059	34	12524	3.478309170693773	0.9953740556280567	1.0	100.0
GOTERM_BP_DIRECT	GO:0007165~signal transduction	89	7.02446724546172	0.0019716317251171306	ENSMUSG00000031398, ENSMUSG00000031355, ENSMUSG00000004451, ENSMUSG00000026482, ENSMUSG00000051043, ENSMUSG00000041119, ENSMUSG00000029512, ENSMUSG00000026888, ENSMUSG00000042249, ENSMUSG00000017165, ENSMUSG00000041354, ENSMUSG00000030629, ENSMUSG00000016150, ENSMUSG00000022329, ENSMUSG00000021759, ENSMUSG00000039116, ENSMUSG00000039831, ENSMUSG00000050199, ENSMUSG00000038587, ENSMUSG00000030545,…	1059	771	12524	1.3651573995485549	0.99867361910397	1.0	100.0
GOTERM_CC_DIRECT	GO:0030057~desmosome	7	0.5524861878453038	0.002064295776387077	ENSMUSG00000031990, ENSMUSG00000069441, ENSMUSG00000034282, ENSMUSG00000054889, ENSMUSG00000044393, ENSMUSG00000024331, ENSMUSG00000034774	1146	17	13426	4.8240427060876705	0.6662202705913945	0.21755069627260096	21.755069627260095
KEGG_PATHWAY	mmu05032:Morphine addiction	16	1.2628255722178374	0.002352441457709129	ENSMUSG00000038607, ENSMUSG00000031343, ENSMUSG00000055026, ENSMUSG00000048240, ENSMUSG00000055078, ENSMUSG00000027523, ENSMUSG00000023267, ENSMUSG00000000560, ENSMUSG00000042249, ENSMUSG00000022994, ENSMUSG00000021303, ENSMUSG00000024858, ENSMUSG00000026824, ENSMUSG00000078816, ENSMUSG00000031842, ENSMUSG00000071658	416	84	5192	2.3772893772893777	0.46047478213897186	0.6186921033775009	61.86921033775009
GOTERM_CC_DIRECT	GO:0005929~cilium	33	2.6045777426992895	0.002445275994345684	ENSMUSG00000032121, ENSMUSG00000027676, ENSMUSG00000027378, ENSMUSG00000040189, ENSMUSG00000007987, ENSMUSG00000022783, ENSMUSG00000042249, ENSMUSG00000039552, ENSMUSG00000066191, ENSMUSG00000031776, ENSMUSG00000036962, ENSMUSG00000028070, ENSMUSG00000019986, ENSMUSG00000028294, ENSMUSG00000040836, ENSMUSG00000050382, ENSMUSG00000074673, ENSMUSG00000062563, ENSMUSG00000021363, ENSMUSG00000026679,…	1146	223	13426	1.7336886342826283	0.7274768378264523	0.21755069627260096	21.755069627260095
GOTERM_CC_DIRECT	GO:0042995~cell projection	77	6.077348066298343	0.0024581999578824967	ENSMUSG00000006476, ENSMUSG00000033377, ENSMUSG00000032121, ENSMUSG00000041119, ENSMUSG00000027378, ENSMUSG00000028664, ENSMUSG00000040189, ENSMUSG00000024501, ENSMUSG00000001507, ENSMUSG00000021798, ENSMUSG00000024426, ENSMUSG00000039552, ENSMUSG00000037493, ENSMUSG00000009073, ENSMUSG00000036962, ENSMUSG00000019986, ENSMUSG00000030890, ENSMUSG00000028294, ENSMUSG00000074673, ENSMUSG00000027523,…	1146	647	13426	1.3942750943406403	0.7293452244193437	0.21755069627260096	21.755069627260095
GOTERM_MF_DIRECT	GO:0005216~ion channel activity	23	1.8153117600631412	0.0026186494758089003	ENSMUSG00000031343, ENSMUSG00000036636, ENSMUSG00000049265, ENSMUSG00000055078, ENSMUSG00000027950, ENSMUSG00000028631, ENSMUSG00000048677, ENSMUSG00000002771, ENSMUSG00000021541, ENSMUSG00000000560, ENSMUSG00000009687, ENSMUSG00000021730, ENSMUSG00000027748, ENSMUSG00000009292, ENSMUSG00000064267, ENSMUSG00000074575, ENSMUSG00000035594, ENSMUSG00000018507, ENSMUSG00000035200, ENSMUSG00000075316,…	1031	136	12046	1.9759371255776803	0.9445436360026463	0.9627901239390724	96.27901239390724
GOTERM_BP_DIRECT	GO:0003341~cilium movement	9	0.7103393843725335	0.002745557363886969	ENSMUSG00000028294, ENSMUSG00000041144, ENSMUSG00000023966, ENSMUSG00000039552, ENSMUSG00000039963, ENSMUSG00000027676, ENSMUSG00000052861, ENSMUSG00000040189, ENSMUSG00000036962	1059	30	12524	3.547875354107649	0.9999018988975598	1.0	100.0
GOTERM_BP_DIRECT	GO:0050919~negative chemotaxis	8	0.6314127861089187	0.0028913154111359263	ENSMUSG00000031398, ENSMUSG00000000627, ENSMUSG00000028064, ENSMUSG00000025207, ENSMUSG00000028883, ENSMUSG00000025020, ENSMUSG00000031558, ENSMUSG00000034684	1059	24	12524	3.9420837267862767	0.9999399422948437	1.0	100.0
GOTERM_BP_DIRECT	GO:1902287~semaphorin-plexin signaling pathway involved in axon guidance	6	0.4735595895816891	0.003083288081665514	ENSMUSG00000031398, ENSMUSG00000028883, ENSMUSG00000030084, ENSMUSG00000034684, ENSMUSG00000029765, ENSMUSG00000053646	1059	13	12524	5.458269775550229	0.9999685335262379	1.0	100.0
GOTERM_BP_DIRECT	GO:0006937~regulation of muscle contraction	7	0.5524861878453038	0.003719740823664683	ENSMUSG00000026418, ENSMUSG00000007122, ENSMUSG00000064179, ENSMUSG00000018340, ENSMUSG00000047904, ENSMUSG00000026414, ENSMUSG00000035458	1059	19	12524	4.3570399085532525	0.9999963120957563	1.0	100.0
GOTERM_BP_DIRECT	GO:0048843~negative regulation of axon extension involved in axon guidance	8	0.6314127861089187	0.003727388228202232	ENSMUSG00000031398, ENSMUSG00000000627, ENSMUSG00000028064, ENSMUSG00000025207, ENSMUSG00000028883, ENSMUSG00000025020, ENSMUSG00000034684, ENSMUSG00000038777	1059	25	12524	3.7844003777148254	0.9999964059127877	1.0	100.0
GOTERM_BP_DIRECT	GO:0006811~ion transport	56	4.41988950276243	0.004598624474370881	ENSMUSG00000028420, ENSMUSG00000069806, ENSMUSG00000049686, ENSMUSG00000048677, ENSMUSG00000042246, ENSMUSG00000062252, ENSMUSG00000035594, ENSMUSG00000017765, ENSMUSG00000039878, ENSMUSG00000031343, ENSMUSG00000036636, ENSMUSG00000063873, ENSMUSG00000006567, ENSMUSG00000021541, ENSMUSG00000018585, ENSMUSG00000046031, ENSMUSG00000018507, ENSMUSG00000018589, ENSMUSG00000032511, ENSMUSG00000061306,…	1059	457	12524	1.4491686347923292	0.9999998094187798	1.0	100.0
KEGG_PATHWAY	mmu04360:Axon guidance	20	1.5785319652722969	0.0049298085894974725	ENSMUSG00000031398, ENSMUSG00000028064, ENSMUSG00000028883, ENSMUSG00000025020, ENSMUSG00000030084, ENSMUSG00000066877, ENSMUSG00000028664, ENSMUSG00000020451, ENSMUSG00000029765, ENSMUSG00000000627, ENSMUSG00000025207, ENSMUSG00000031558, ENSMUSG00000032735, ENSMUSG00000034684, ENSMUSG00000032128, ENSMUSG00000038777, ENSMUSG00000035513, ENSMUSG00000054855, ENSMUSG00000030774, ENSMUSG00000053646	416	126	5192	1.9810744810744814	0.726048459381654	0.6482698295189177	64.82698295189176
GOTERM_BP_DIRECT	GO:0008045~motor neuron axon guidance	7	0.5524861878453038	0.00493957527896736	ENSMUSG00000048616, ENSMUSG00000028883, ENSMUSG00000025020, ENSMUSG00000017724, ENSMUSG00000031558, ENSMUSG00000062312, ENSMUSG00000029765	1059	20	12524	4.13918791312559	0.9999999396583934	1.0	100.0
GOTERM_MF_DIRECT	GO:0045499~chemorepellent activity	8	0.6314127861089187	0.005060709306740202	ENSMUSG00000000627, ENSMUSG00000028064, ENSMUSG00000025207, ENSMUSG00000028883, ENSMUSG00000031558, ENSMUSG00000034684, ENSMUSG00000041014, ENSMUSG00000038777	1031	26	12046	3.5950160411848096	0.9962878146928037	1.0	100.0
GOTERM_MF_DIRECT	GO:0050291~sphingosine N-acyltransferase activity	4	0.31570639305445936	0.005464480880490417	ENSMUSG00000015714, ENSMUSG00000023021, ENSMUSG00000008206, ENSMUSG00000058966	1031	5	12046	9.347041707080505	0.9976275942284873	1.0	100.0
GOTERM_BP_DIRECT	GO:0043406~positive regulation of MAP kinase activity	11	0.8681925808997633	0.006970088441212457	ENSMUSG00000034997, ENSMUSG00000030890, ENSMUSG00000016150, ENSMUSG00000025151, ENSMUSG00000020901, ENSMUSG00000036585, ENSMUSG00000062312, ENSMUSG00000000296, ENSMUSG00000031565, ENSMUSG00000042567, ENSMUSG00000022015	1059	49	12524	2.6548727139581048	0.9999999999365338	1.0	100.0
GOTERM_BP_DIRECT	GO:0046513~ceramide biosynthetic process	7	0.5524861878453038	0.008219791244184349	ENSMUSG00000015714, ENSMUSG00000032807, ENSMUSG00000023021, ENSMUSG00000019822, ENSMUSG00000008206, ENSMUSG00000021036, ENSMUSG00000058966	1059	22	12524	3.762898102841446	0.999999999999074	1.0	100.0
GOTERM_CC_DIRECT	GO:0005911~cell-cell junction	26	2.0520915548539858	0.009631097171128217	ENSMUSG00000031990, ENSMUSG00000019906, ENSMUSG00000041734, ENSMUSG00000027378, ENSMUSG00000043458, ENSMUSG00000070047, ENSMUSG00000069441, ENSMUSG00000030707, ENSMUSG00000019986, ENSMUSG00000030890, ENSMUSG00000057058, ENSMUSG00000062300, ENSMUSG00000022197, ENSMUSG00000027863, ENSMUSG00000029428, ENSMUSG00000022770, ENSMUSG00000027009, ENSMUSG00000068566, ENSMUSG00000000409, ENSMUSG00000027748,…	1146	179	13426	1.7016974270476857	0.994135858190498	0.652255552990062	65.2255552990062
GOTERM_BP_DIRECT	GO:0021637~trigeminal nerve structural organization	4	0.31570639305445936	0.0098962405644357	ENSMUSG00000031398, ENSMUSG00000028883, ENSMUSG00000034684, ENSMUSG00000029765	1059	6	12524	7.884167453572553	0.9999999999999969	1.0	100.0
GOTERM_CC_DIRECT	GO:0005861~troponin complex	4	0.31570639305445936	0.010163874846862098	ENSMUSG00000026418, ENSMUSG00000064179, ENSMUSG00000026414, ENSMUSG00000035458	1146	6	13426	7.810354857475276	0.9955933130155479	0.652255552990062	65.2255552990062
GOTERM_BP_DIRECT	GO:0048485~sympathetic nervous system development	5	0.3946329913180742	0.010309846626805747	ENSMUSG00000063632, ENSMUSG00000007946, ENSMUSG00000022144, ENSMUSG00000062312, ENSMUSG00000029765	1059	11	12524	5.375568718344923	0.9999999999999992	1.0	100.0
GOTERM_BP_DIRECT	GO:0021785~branchiomotor neuron axon guidance	5	0.3946329913180742	0.010309846626805747	ENSMUSG00000031398, ENSMUSG00000028883, ENSMUSG00000030084, ENSMUSG00000034684, ENSMUSG00000029765	1059	11	12524	5.375568718344923	0.9999999999999992	1.0	100.0
GOTERM_BP_DIRECT	GO:0021675~nerve development	5	0.3946329913180742	0.010309846626805747	ENSMUSG00000030890, ENSMUSG00000039481, ENSMUSG00000028883, ENSMUSG00000034684, ENSMUSG00000021477	1059	11	12524	5.375568718344923	0.9999999999999992	1.0	100.0
GOTERM_BP_DIRECT	GO:0030148~sphingolipid biosynthetic process	7	0.5524861878453038	0.010342059384030329	ENSMUSG00000056124, ENSMUSG00000015714, ENSMUSG00000032262, ENSMUSG00000023021, ENSMUSG00000035376, ENSMUSG00000008206, ENSMUSG00000021036	1059	23	12524	3.5992938375005132	0.9999999999999993	1.0	100.0
GOTERM_BP_DIRECT	GO:0045600~positive regulation of fat cell differentiation	10	0.7892659826361484	0.01169515691651137	ENSMUSG00000034997, ENSMUSG00000030792, ENSMUSG00000022329, ENSMUSG00000039286, ENSMUSG00000026676, ENSMUSG00000023087, ENSMUSG00000044646, ENSMUSG00000021067, ENSMUSG00000030226, ENSMUSG00000000440	1059	45	12524	2.6280558178575175	1.0	1.0	100.0
GOTERM_CC_DIRECT	GO:0030054~cell junction	72	5.682715074980268	0.011877538010697035	ENSMUSG00000031398, ENSMUSG00000030782, ENSMUSG00000006476, ENSMUSG00000031990, ENSMUSG00000019906, ENSMUSG00000023011, ENSMUSG00000059482, ENSMUSG00000027378, ENSMUSG00000007207, ENSMUSG00000001507, ENSMUSG00000024426, ENSMUSG00000070047, ENSMUSG00000069441, ENSMUSG00000035594, ENSMUSG00000019986, ENSMUSG00000052581, ENSMUSG00000031343, ENSMUSG00000029860, ENSMUSG00000030890, ENSMUSG00000034813,…	1146	639	13426	1.320059975911314	0.9982440189796327	0.652255552990062	65.2255552990062
GOTERM_CC_DIRECT	GO:0005578~proteinaceous extracellular matrix	32	2.525651144435675	0.012283532071375933	ENSMUSG00000027195, ENSMUSG00000032289, ENSMUSG00000063727, ENSMUSG00000053441, ENSMUSG00000058571, ENSMUSG00000020241, ENSMUSG00000021253, ENSMUSG00000022324, ENSMUSG00000040488, ENSMUSG00000021136, ENSMUSG00000027612, ENSMUSG00000022449, ENSMUSG00000046169, ENSMUSG00000030607, ENSMUSG00000036585, ENSMUSG00000034164, ENSMUSG00000031558, ENSMUSG00000031994, ENSMUSG00000005397, ENSMUSG00000002020,…	1146	239	13426	1.568606833300474	0.9985882802605708	0.652255552990062	65.2255552990062
GOTERM_BP_DIRECT	GO:0019233~sensory perception of pain	12	0.9471191791633782	0.01383708047530155	ENSMUSG00000034997, ENSMUSG00000029223, ENSMUSG00000033585, ENSMUSG00000027584, ENSMUSG00000027820, ENSMUSG00000027950, ENSMUSG00000061762, ENSMUSG00000047250, ENSMUSG00000075316, ENSMUSG00000071072, ENSMUSG00000036437, ENSMUSG00000003476	1059	62	12524	2.2889518413597734	1.0	1.0	100.0
GOTERM_CC_DIRECT	GO:0005887~integral component of plasma membrane	78	6.156274664561957	0.014648076015287994	ENSMUSG00000031398, ENSMUSG00000026880, ENSMUSG00000028469, ENSMUSG00000049686, ENSMUSG00000028664, ENSMUSG00000043458, ENSMUSG00000027612, ENSMUSG00000039470, ENSMUSG00000037370, ENSMUSG00000045871, ENSMUSG00000016150, ENSMUSG00000001943, ENSMUSG00000021759, ENSMUSG00000050199, ENSMUSG00000039878, ENSMUSG00000035305, ENSMUSG00000030495, ENSMUSG00000062300, ENSMUSG00000024211, ENSMUSG00000028655,…	1146	707	13426	1.2925198278990204	0.999604617996785	0.707102578556175	70.7102578556175
GOTERM_BP_DIRECT	GO:0030819~positive regulation of cAMP biosynthetic process	8	0.6314127861089187	0.015546062645276634	ENSMUSG00000015243, ENSMUSG00000059588, ENSMUSG00000040836, ENSMUSG00000027523, ENSMUSG00000038587, ENSMUSG00000018634, ENSMUSG00000003476, ENSMUSG00000029778	1059	32	12524	2.9565627950897073	1.0	1.0	100.0
GOTERM_BP_DIRECT	GO:0095500~acetylcholine receptor signaling pathway	4	0.31570639305445936	0.016238780763857326	ENSMUSG00000027950, ENSMUSG00000026344, ENSMUSG00000022577, ENSMUSG00000022587	1059	7	12524	6.757857817347903	1.0	1.0	100.0
GOTERM_BP_DIRECT	GO:0021612~facial nerve structural organization	4	0.31570639305445936	0.016238780763857326	ENSMUSG00000031398, ENSMUSG00000028883, ENSMUSG00000034684, ENSMUSG00000029765	1059	7	12524	6.757857817347903	1.0	1.0	100.0
KEGG_PATHWAY	mmu00600:Sphingolipid metabolism	9	0.7103393843725335	0.016403315052725853	ENSMUSG00000035239, ENSMUSG00000056124, ENSMUSG00000015714, ENSMUSG00000021759, ENSMUSG00000045594, ENSMUSG00000023021, ENSMUSG00000019822, ENSMUSG00000008206, ENSMUSG00000021036	416	42	5192	2.6744505494505497	0.9868759231816184	1.0	100.0
KEGG_PATHWAY	mmu04727:GABAergic synapse	13	1.0260457774269929	0.018118896107945516	ENSMUSG00000038607, ENSMUSG00000031343, ENSMUSG00000055026, ENSMUSG00000048240, ENSMUSG00000055078, ENSMUSG00000006930, ENSMUSG00000023267, ENSMUSG00000000560, ENSMUSG00000026028, ENSMUSG00000022994, ENSMUSG00000021303, ENSMUSG00000078816, ENSMUSG00000071658	416	77	5192	2.107142857142857	0.9916932263711787	1.0	100.0
GOTERM_BP_DIRECT	GO:0002474~antigen processing and presentation of peptide antigen via MHC class I	6	0.4735595895816891	0.018205999004541805	ENSMUSG00000060802, ENSMUSG00000056116, ENSMUSG00000067212, ENSMUSG00000027248, ENSMUSG00000073411, ENSMUSG00000091705	1059	19	12524	3.734605635902788	1.0	1.0	100.0
GOTERM_CC_DIRECT	GO:0045121~membrane raft	30	2.367797947908445	0.018237461754983104	ENSMUSG00000032000, ENSMUSG00000026880, ENSMUSG00000079037, ENSMUSG00000023011, ENSMUSG00000041734, ENSMUSG00000002458, ENSMUSG00000062312, ENSMUSG00000015243, ENSMUSG00000009073, ENSMUSG00000073411, ENSMUSG00000034813, ENSMUSG00000027523, ENSMUSG00000002147, ENSMUSG00000027863, ENSMUSG00000062563, ENSMUSG00000029428, ENSMUSG00000022770, ENSMUSG00000026475, ENSMUSG00000022994, ENSMUSG00000068566,…	1146	227	13426	1.5483082316580943	0.9999430585712809	0.797610617370527	79.7610617370527
GOTERM_MF_DIRECT	GO:0005089~Rho guanyl-nucleotide exchange factor activity	13	1.0260457774269929	0.018294920822350045	ENSMUSG00000034801, ENSMUSG00000024241, ENSMUSG00000031093, ENSMUSG00000004568, ENSMUSG00000040964, ENSMUSG00000041977, ENSMUSG00000040940, ENSMUSG00000021895, ENSMUSG00000066406, ENSMUSG00000019467, ENSMUSG00000021215, ENSMUSG00000041354, ENSMUSG00000061462	1031	72	12046	2.109575385278586	0.9999999985708268	1.0	100.0
GOTERM_BP_DIRECT	GO:0009566~fertilization	8	0.6314127861089187	0.01833332365652048	ENSMUSG00000050957, ENSMUSG00000042572, ENSMUSG00000046532, ENSMUSG00000009628, ENSMUSG00000062300, ENSMUSG00000002324, ENSMUSG00000020131, ENSMUSG00000013787	1059	33	12524	2.866969983117292	1.0	1.0	100.0
GOTERM_BP_DIRECT	GO:0098703~calcium ion import across plasma membrane	3	0.23677979479084454	0.020188346793643463	ENSMUSG00000079157, ENSMUSG00000009292, ENSMUSG00000071719	1059	3	12524	11.82625118035883	1.0	1.0	100.0
GOTERM_CC_DIRECT	GO:0030670~phagocytic vesicle membrane	9	0.7103393843725335	0.020686457915864234	ENSMUSG00000055069, ENSMUSG00000043463, ENSMUSG00000060802, ENSMUSG00000030055, ENSMUSG00000038195, ENSMUSG00000030707, ENSMUSG00000067212, ENSMUSG00000002059, ENSMUSG00000073411	1146	41	13426	2.5717022091686887	0.9999848833841369	0.797610617370527	79.7610617370527
GOTERM_CC_DIRECT	GO:0005811~lipid particle	11	0.8681925808997633	0.02112600780281271	ENSMUSG00000031278, ENSMUSG00000029311, ENSMUSG00000038936, ENSMUSG00000075296, ENSMUSG00000018042, ENSMUSG00000027164, ENSMUSG00000024068, ENSMUSG00000020085, ENSMUSG00000002831, ENSMUSG00000003123, ENSMUSG00000024851	1146	57	13426	2.2608921955849484	0.9999880896257416	0.797610617370527	79.7610617370527
GOTERM_BP_DIRECT	GO:0030317~sperm motility	9	0.7103393843725335	0.022515191561550744	ENSMUSG00000050957, ENSMUSG00000026463, ENSMUSG00000039963, ENSMUSG00000027676, ENSMUSG00000022783, ENSMUSG00000022621, ENSMUSG00000027227, ENSMUSG00000029206, ENSMUSG00000017754	1059	42	12524	2.5341966815054633	1.0	1.0	100.0
GOTERM_BP_DIRECT	GO:0035023~regulation of Rho protein signal transduction	13	1.0260457774269929	0.022649640635206338	ENSMUSG00000034801, ENSMUSG00000030220, ENSMUSG00000024241, ENSMUSG00000004568, ENSMUSG00000040964, ENSMUSG00000041977, ENSMUSG00000040940, ENSMUSG00000021895, ENSMUSG00000066406, ENSMUSG00000019467, ENSMUSG00000021215, ENSMUSG00000061462, ENSMUSG00000031523	1059	75	12524	2.0498835379288636	1.0	1.0	100.0
GOTERM_MF_DIRECT	GO:0008092~cytoskeletal protein binding	12	0.9471191791633782	0.023295559972366382	ENSMUSG00000021798, ENSMUSG00000019761, ENSMUSG00000028773, ENSMUSG00000009073, ENSMUSG00000030707, ENSMUSG00000026383, ENSMUSG00000038764, ENSMUSG00000032050, ENSMUSG00000028434, ENSMUSG00000019978, ENSMUSG00000031636, ENSMUSG00000021782	1031	66	12046	2.1243276607001147	0.9999999999948859	1.0	100.0
GOTERM_CC_DIRECT	GO:0030864~cortical actin cytoskeleton	9	0.7103393843725335	0.023705331636525575	ENSMUSG00000068566, ENSMUSG00000009073, ENSMUSG00000030707, ENSMUSG00000041361, ENSMUSG00000032050, ENSMUSG00000031523, ENSMUSG00000020782, ENSMUSG00000040852, ENSMUSG00000066406	1146	42	13426	2.5104712041884816	0.9999970659518088	0.797610617370527	79.7610617370527
GOTERM_CC_DIRECT	GO:0005615~extracellular space	83	6.550907655880031	0.02403346493018537	ENSMUSG00000028064, ENSMUSG00000031990, ENSMUSG00000026880, ENSMUSG00000025352, ENSMUSG00000036928, ENSMUSG00000021194, ENSMUSG00000022440, ENSMUSG00000061762, ENSMUSG00000024501, ENSMUSG00000003123, ENSMUSG00000040663, ENSMUSG00000021278, ENSMUSG00000062778, ENSMUSG00000021477, ENSMUSG00000017165, ENSMUSG00000022449, ENSMUSG00000020303, ENSMUSG00000037370, ENSMUSG00000022847, ENSMUSG00000006958,…	1146	776	13426	1.2530788398913297	0.9999975455967668	0.797610617370527	79.7610617370527
GOTERM_BP_DIRECT	GO:0055091~phospholipid homeostasis	4	0.31570639305445936	0.024369920341238433	ENSMUSG00000015243, ENSMUSG00000028773, ENSMUSG00000004040, ENSMUSG00000053846	1059	8	12524	5.913125590179415	1.0	1.0	100.0
GOTERM_BP_DIRECT	GO:0030432~peristalsis	4	0.31570639305445936	0.024369920341238433	ENSMUSG00000022144, ENSMUSG00000022770, ENSMUSG00000047904, ENSMUSG00000036437	1059	8	12524	5.913125590179415	1.0	1.0	100.0
GOTERM_BP_DIRECT	GO:0050832~defense response to fungus	4	0.31570639305445936	0.024369920341238433	ENSMUSG00000039936, ENSMUSG00000049709, ENSMUSG00000031827, ENSMUSG00000002897	1059	8	12524	5.913125590179415	1.0	1.0	100.0
GOTERM_MF_DIRECT	GO:0019855~calcium channel inhibitor activity	4	0.31570639305445936	0.025167568615887426	ENSMUSG00000036504, ENSMUSG00000020635, ENSMUSG00000007207, ENSMUSG00000035458	1031	8	12046	5.841901066925315	0.9999999999993837	1.0	100.0
GOTERM_BP_DIRECT	GO:0045197~establishment or maintenance of epithelial cell apical/basal polarity	5	0.3946329913180742	0.025507601004367792	ENSMUSG00000030890, ENSMUSG00000070047, ENSMUSG00000063681, ENSMUSG00000022770, ENSMUSG00000021782	1059	14	12524	4.2236611358424385	1.0	1.0	100.0
GOTERM_CC_DIRECT	GO:0034707~chloride channel complex	8	0.6314127861089187	0.026112937811245632	ENSMUSG00000031343, ENSMUSG00000055026, ENSMUSG00000034714, ENSMUSG00000055078, ENSMUSG00000022949, ENSMUSG00000018589, ENSMUSG00000023267, ENSMUSG00000000560	1146	35	13426	2.6778359511343806	0.9999992092035971	0.8156452928100841	81.56452928100842
GOTERM_BP_DIRECT	GO:0007411~axon guidance	19	1.499605367008682	0.026948752892535573	ENSMUSG00000031398, ENSMUSG00000006740, ENSMUSG00000028883, ENSMUSG00000056121, ENSMUSG00000025020, ENSMUSG00000028664, ENSMUSG00000029765, ENSMUSG00000022995, ENSMUSG00000029755, ENSMUSG00000022324, ENSMUSG00000000627, ENSMUSG00000048616, ENSMUSG00000002900, ENSMUSG00000031558, ENSMUSG00000030403, ENSMUSG00000034684, ENSMUSG00000032128, ENSMUSG00000038777, ENSMUSG00000030223	1059	131	12524	1.7152578047848681	1.0	1.0	100.0
KEGG_PATHWAY	mmu00340:Histidine metabolism	5	0.3946329913180742	0.02703403170920021	ENSMUSG00000075296, ENSMUSG00000024644, ENSMUSG00000026986, ENSMUSG00000040147, ENSMUSG00000001155	416	15	5192	4.160256410256411	0.9992386500492195	1.0	100.0
GOTERM_MF_DIRECT	GO:0017124~SH3 domain binding	17	1.3417521704814523	0.028476036580198143	ENSMUSG00000031355, ENSMUSG00000030890, ENSMUSG00000028552, ENSMUSG00000024241, ENSMUSG00000029603, ENSMUSG00000024501, ENSMUSG00000026679, ENSMUSG00000048701, ENSMUSG00000022995, ENSMUSG00000022799, ENSMUSG00000014791, ENSMUSG00000022637, ENSMUSG00000023805, ENSMUSG00000030403, ENSMUSG00000029094, ENSMUSG00000031246, ENSMUSG00000011256	1031	112	12046	1.7734342524594706	0.9999999999999855	1.0	100.0
GOTERM_MF_DIRECT	GO:0030215~semaphorin receptor binding	6	0.4735595895816891	0.02900045708256652	ENSMUSG00000000627, ENSMUSG00000028064, ENSMUSG00000025207, ENSMUSG00000028883, ENSMUSG00000034684, ENSMUSG00000038777	1031	21	12046	3.3382291811001803	0.999999999999992	1.0	100.0
KEGG_PATHWAY	mmu04726:Serotonergic synapse	14	1.1049723756906076	0.03004160028434835	ENSMUSG00000034997, ENSMUSG00000038607, ENSMUSG00000048240, ENSMUSG00000027523, ENSMUSG00000040147, ENSMUSG00000021303, ENSMUSG00000052914, ENSMUSG00000026824, ENSMUSG00000032807, ENSMUSG00000047155, ENSMUSG00000039106, ENSMUSG00000047250, ENSMUSG00000078816, ENSMUSG00000071658	416	92	5192	1.8992474916387958	0.9996616903533166	1.0	100.0
KEGG_PATHWAY	mmu05414:Dilated cardiomyopathy	12	0.9471191791633782	0.03173099833110994	ENSMUSG00000001507, ENSMUSG00000028063, ENSMUSG00000051747, ENSMUSG00000032243, ENSMUSG00000027523, ENSMUSG00000069806, ENSMUSG00000027940, ENSMUSG00000021253, ENSMUSG00000027009, ENSMUSG00000026414, ENSMUSG00000035458, ENSMUSG00000022994	416	74	5192	2.0239085239085237	0.9997857309390563	1.0	100.0
GOTERM_MF_DIRECT	GO:0005102~receptor binding	38	2.999210734017364	0.03230050488475835	ENSMUSG00000056116, ENSMUSG00000025950, ENSMUSG00000022661, ENSMUSG00000028664, ENSMUSG00000061762, ENSMUSG00000002897, ENSMUSG00000041014, ENSMUSG00000006930, ENSMUSG00000040663, ENSMUSG00000021278, ENSMUSG00000026028, ENSMUSG00000027359, ENSMUSG00000039097, ENSMUSG00000015243, ENSMUSG00000022847, ENSMUSG00000030309, ENSMUSG00000036585, ENSMUSG00000031558, ENSMUSG00000073411, ENSMUSG00000091705,…	1031	317	12046	1.4005819592628517	0.9999999999999998	1.0	100.0
GOTERM_BP_DIRECT	GO:0006939~smooth muscle contraction	5	0.3946329913180742	0.03251444546475804	ENSMUSG00000034997, ENSMUSG00000020635, ENSMUSG00000027950, ENSMUSG00000035200, ENSMUSG00000048677	1059	15	12524	3.9420837267862763	1.0	1.0	100.0
GOTERM_BP_DIRECT	GO:0007409~axonogenesis	15	1.1838989739542225	0.032896967077427744	ENSMUSG00000028064, ENSMUSG00000029223, ENSMUSG00000033585, ENSMUSG00000025020, ENSMUSG00000024068, ENSMUSG00000029512, ENSMUSG00000029755, ENSMUSG00000046699, ENSMUSG00000040490, ENSMUSG00000045871, ENSMUSG00000075478, ENSMUSG00000075224, ENSMUSG00000031558, ENSMUSG00000035513, ENSMUSG00000030774	1059	97	12524	1.8288017289214684	1.0	1.0	100.0
GOTERM_BP_DIRECT	GO:0055074~calcium ion homeostasis	6	0.4735595895816891	0.03341693871067529	ENSMUSG00000020303, ENSMUSG00000050989, ENSMUSG00000037493, ENSMUSG00000027523, ENSMUSG00000022015, ENSMUSG00000029833	1059	22	12524	3.225341231006954	1.0	1.0	100.0
GOTERM_BP_DIRECT	GO:0035329~hippo signaling	6	0.4735595895816891	0.03341693871067529	ENSMUSG00000013076, ENSMUSG00000022329, ENSMUSG00000036862, ENSMUSG00000002249, ENSMUSG00000021067, ENSMUSG00000036459	1059	22	12524	3.225341231006954	1.0	1.0	100.0
GOTERM_CC_DIRECT	GO:0001673~male germ cell nucleus	5	0.3946329913180742	0.033531941808913446	ENSMUSG00000023999, ENSMUSG00000059970, ENSMUSG00000036928, ENSMUSG00000002324, ENSMUSG00000038932	1146	15	13426	3.905177428737638	0.9999999863678224	0.9334637630498273	93.34637630498273
GOTERM_CC_DIRECT	GO:1902711~GABA-A receptor complex	5	0.3946329913180742	0.033531941808913446	ENSMUSG00000031343, ENSMUSG00000055026, ENSMUSG00000055078, ENSMUSG00000023267, ENSMUSG00000000560	1146	15	13426	3.905177428737638	0.9999999863678224	0.9334637630498273	93.34637630498273
GOTERM_MF_DIRECT	GO:0004890~GABA-A receptor activity	5	0.3946329913180742	0.03380619053209564	ENSMUSG00000031343, ENSMUSG00000055026, ENSMUSG00000055078, ENSMUSG00000023267, ENSMUSG00000000560	1031	15	12046	3.894600711283544	1.0	1.0	100.0
GOTERM_CC_DIRECT	GO:0002116~semaphorin receptor complex	4	0.31570639305445936	0.035158710472686525	ENSMUSG00000031398, ENSMUSG00000030084, ENSMUSG00000029765, ENSMUSG00000053646	1146	9	13426	5.206903238316851	0.9999999944272121	0.9334637630498273	93.34637630498273
GOTERM_BP_DIRECT	GO:0001657~ureteric bud development	8	0.6314127861089187	0.037580740566176336	ENSMUSG00000048616, ENSMUSG00000025352, ENSMUSG00000027187, ENSMUSG00000031558, ENSMUSG00000040998, ENSMUSG00000022144, ENSMUSG00000022770, ENSMUSG00000031565	1059	38	12524	2.4897370906018588	1.0	1.0	100.0
GOTERM_BP_DIRECT	GO:0071896~protein localization to adherens junction	3	0.23677979479084454	0.03812344469688831	ENSMUSG00000057440, ENSMUSG00000054889, ENSMUSG00000021782	1059	4	12524	8.869688385269122	1.0	1.0	100.0
GOTERM_BP_DIRECT	GO:0030091~protein repair	3	0.23677979479084454	0.03812344469688831	ENSMUSG00000075705, ENSMUSG00000023094, ENSMUSG00000051236	1059	4	12524	8.869688385269122	1.0	1.0	100.0
GOTERM_MF_DIRECT	GO:0031852~mu-type opioid receptor binding	3	0.23677979479084454	0.03899989174234534	ENSMUSG00000028173, ENSMUSG00000027523, ENSMUSG00000031328	1031	4	12046	8.762851600387974	1.0	1.0	100.0
GOTERM_MF_DIRECT	GO:0033743~peptide-methionine (R)-S-oxide reductase activity	3	0.23677979479084454	0.03899989174234534	ENSMUSG00000075705, ENSMUSG00000023094, ENSMUSG00000051236	1031	4	12046	8.762851600387974	1.0	1.0	100.0
GOTERM_BP_DIRECT	GO:0046686~response to cadmium ion	6	0.4735595895816891	0.03982662741365938	ENSMUSG00000021611, ENSMUSG00000028393, ENSMUSG00000060802, ENSMUSG00000079037, ENSMUSG00000027187, ENSMUSG00000027227	1059	23	12524	3.0851090035718687	1.0	1.0	100.0
GOTERM_MF_DIRECT	GO:0051213~dioxygenase activity	12	0.9471191791633782	0.0412619606691841	ENSMUSG00000018476, ENSMUSG00000053914, ENSMUSG00000004846, ENSMUSG00000032807, ENSMUSG00000033022, ENSMUSG00000018906, ENSMUSG00000042207, ENSMUSG00000031549, ENSMUSG00000026664, ENSMUSG00000031987, ENSMUSG00000079834, ENSMUSG00000047250	1031	72	12046	1.9473003556417718	1.0	1.0	100.0
GOTERM_CC_DIRECT	GO:0005923~bicellular tight junction	14	1.1049723756906076	0.04126305294359578	ENSMUSG00000031990, ENSMUSG00000057440, ENSMUSG00000019906, ENSMUSG00000028402, ENSMUSG00000028434, ENSMUSG00000027378, ENSMUSG00000022770, ENSMUSG00000006567, ENSMUSG00000029778, ENSMUSG00000013076, ENSMUSG00000030403, ENSMUSG00000045095, ENSMUSG00000036894, ENSMUSG00000071317	1146	90	13426	1.822416133410898	0.9999999998083912	1.0	100.0
GOTERM_BP_DIRECT	GO:0007186~G-protein coupled receptor signaling pathway	39	3.0781373322809786	0.042234389301298164	ENSMUSG00000038607, ENSMUSG00000029378, ENSMUSG00000059588, ENSMUSG00000051043, ENSMUSG00000041977, ENSMUSG00000048216, ENSMUSG00000029778, ENSMUSG00000017165, ENSMUSG00000070421, ENSMUSG00000015243, ENSMUSG00000020901, ENSMUSG00000023918, ENSMUSG00000039116, ENSMUSG00000050199, ENSMUSG00000056679, ENSMUSG00000071658, ENSMUSG00000018634, ENSMUSG00000034997, ENSMUSG00000048240, ENSMUSG00000027584,…	1059	338	12524	1.364567443887557	1.0	1.0	100.0
GOTERM_MF_DIRECT	GO:0051879~Hsp90 protein binding	7	0.5524861878453038	0.04461096470500421	ENSMUSG00000024170, ENSMUSG00000055994, ENSMUSG00000031161, ENSMUSG00000028693, ENSMUSG00000062312, ENSMUSG00000071072, ENSMUSG00000029512	1031	31	12046	2.638277901192078	1.0	1.0	100.0
KEGG_PATHWAY	mmu04630:Jak-STAT signaling pathway	13	1.0260457774269929	0.04596549099208917	ENSMUSG00000039936, ENSMUSG00000034801, ENSMUSG00000024241, ENSMUSG00000054263, ENSMUSG00000004040, ENSMUSG00000062157, ENSMUSG00000002147, ENSMUSG00000024379, ENSMUSG00000023206, ENSMUSG00000022965, ENSMUSG00000068227, ENSMUSG00000022847, ENSMUSG00000020901	416	88	5192	1.84375	0.9999955762554118	1.0	100.0
GOTERM_BP_DIRECT	GO:0048846~axon extension involved in axon guidance	4	0.31570639305445936	0.04598572362703851	ENSMUSG00000028883, ENSMUSG00000025020, ENSMUSG00000031558, ENSMUSG00000034684	1059	10	12524	4.7305004721435315	1.0	1.0	100.0
GOTERM_BP_DIRECT	GO:2001223~negative regulation of neuron migration	4	0.31570639305445936	0.04598572362703851	ENSMUSG00000004040, ENSMUSG00000056679, ENSMUSG00000041014, ENSMUSG00000031785	1059	10	12524	4.7305004721435315	1.0	1.0	100.0
GOTERM_CC_DIRECT	GO:0042612~MHC class I protein complex	4	0.31570639305445936	0.047111331434962364	ENSMUSG00000060802, ENSMUSG00000067212, ENSMUSG00000073411, ENSMUSG00000091705	1146	10	13426	4.686212914485166	0.9999999999925632	1.0	100.0
GOTERM_MF_DIRECT	GO:0008201~heparin binding	16	1.2628255722178374	0.047298044115759816	ENSMUSG00000027195, ENSMUSG00000002020, ENSMUSG00000058897, ENSMUSG00000028871, ENSMUSG00000025020, ENSMUSG00000026479, ENSMUSG00000040152, ENSMUSG00000022816, ENSMUSG00000006958, ENSMUSG00000036585, ENSMUSG00000031558, ENSMUSG00000055409, ENSMUSG00000053846, ENSMUSG00000031565, ENSMUSG00000031785, ENSMUSG00000031994	1031	110	12046	1.699462128560092	1.0	1.0	100.0
GOTERM_CC_DIRECT	GO:0045177~apical part of cell	15	1.1838989739542225	0.04735707978831444	ENSMUSG00000008540, ENSMUSG00000022197, ENSMUSG00000004568, ENSMUSG00000032050, ENSMUSG00000028643, ENSMUSG00000028434, ENSMUSG00000027883, ENSMUSG00000006567, ENSMUSG00000021278, ENSMUSG00000021477, ENSMUSG00000023912, ENSMUSG00000025813, ENSMUSG00000009073, ENSMUSG00000036862, ENSMUSG00000018634	1146	101	13426	1.7399305375563734	0.9999999999935151	1.0	100.0
KEGG_PATHWAY	mmu03320:PPAR signaling pathway	9	0.7103393843725335	0.04737926101082403	ENSMUSG00000031278, ENSMUSG00000037071, ENSMUSG00000030890, ENSMUSG00000028773, ENSMUSG00000002108, ENSMUSG00000040618, ENSMUSG00000000440, ENSMUSG00000027359, ENSMUSG00000017754	416	51	5192	2.202488687782805	0.9999970005032078	1.0	100.0
GOTERM_MF_DIRECT	GO:0005548~phospholipid transporter activity	4	0.31570639305445936	0.04741759754774962	ENSMUSG00000015243, ENSMUSG00000037606, ENSMUSG00000028655, ENSMUSG00000028125	1031	10	12046	4.673520853540253	1.0	1.0	100.0
GOTERM_MF_DIRECT	GO:0016671~oxidoreductase activity, acting on a sulfur group of donors, disulfide as acceptor	4	0.31570639305445936	0.04741759754774962	ENSMUSG00000075705, ENSMUSG00000023094, ENSMUSG00000051236, ENSMUSG00000028367	1031	10	12046	4.673520853540253	1.0	1.0	100.0
GOTERM_BP_DIRECT	GO:0007264~small GTPase mediated signal transduction	27	2.131018153117601	0.048151682739506874	ENSMUSG00000032202, ENSMUSG00000055069, ENSMUSG00000034801, ENSMUSG00000004451, ENSMUSG00000024241, ENSMUSG00000026482, ENSMUSG00000031093, ENSMUSG00000002059, ENSMUSG00000007987, ENSMUSG00000049866, ENSMUSG00000022621, ENSMUSG00000041354, ENSMUSG00000019066, ENSMUSG00000030589, ENSMUSG00000054855, ENSMUSG00000034226, ENSMUSG00000030055, ENSMUSG00000076432, ENSMUSG00000004568, ENSMUSG00000001313,…	1059	219	12524	1.4580309674414993	1.0	1.0	100.0
GOTERM_BP_DIRECT	GO:0006821~chloride transport	10	0.7892659826361484	0.048246771636545484	ENSMUSG00000031343, ENSMUSG00000036636, ENSMUSG00000055026, ENSMUSG00000034714, ENSMUSG00000055078, ENSMUSG00000022949, ENSMUSG00000035189, ENSMUSG00000018589, ENSMUSG00000023267, ENSMUSG00000000560	1059	57	12524	2.074780908834882	1.0	1.0	100.0
GOTERM_BP_DIRECT	GO:0015012~heparan sulfate proteoglycan biosynthetic process	5	0.3946329913180742	0.04957464666723565	ENSMUSG00000028838, ENSMUSG00000039497, ENSMUSG00000020868, ENSMUSG00000071649, ENSMUSG00000027977	1059	17	12524	3.478309170693773	1.0	1.0	100.0
GOTERM_CC_DIRECT	GO:0030017~sarcomere	7	0.5524861878453038	0.05057579668008147	ENSMUSG00000019467, ENSMUSG00000030890, ENSMUSG00000051747, ENSMUSG00000061462, ENSMUSG00000026414, ENSMUSG00000021476, ENSMUSG00000035458	1146	32	13426	2.562772687609075	0.999999999998925	1.0	100.0
GOTERM_MF_DIRECT	GO:0005528~FK506 binding	5	0.3946329913180742	0.051461561701867484	ENSMUSG00000038074, ENSMUSG00000020635, ENSMUSG00000024222, ENSMUSG00000007944, ENSMUSG00000030357	1031	17	12046	3.4364123923090095	1.0	1.0	100.0
GOTERM_MF_DIRECT	GO:0042923~neuropeptide binding	5	0.3946329913180742	0.051461561701867484	ENSMUSG00000043441, ENSMUSG00000027584, ENSMUSG00000047904, ENSMUSG00000044933, ENSMUSG00000029778	1031	17	12046	3.4364123923090095	1.0	1.0	100.0
GOTERM_MF_DIRECT	GO:0043395~heparan sulfate proteoglycan binding	5	0.3946329913180742	0.051461561701867484	ENSMUSG00000052581, ENSMUSG00000021765, ENSMUSG00000025020, ENSMUSG00000058571, ENSMUSG00000031558	1031	17	12046	3.4364123923090095	1.0	1.0	100.0
GOTERM_CC_DIRECT	GO:0001725~stress fiber	11	0.8681925808997633	0.05195480152557515	ENSMUSG00000035305, ENSMUSG00000029860, ENSMUSG00000059248, ENSMUSG00000030890, ENSMUSG00000089996, ENSMUSG00000006219, ENSMUSG00000027940, ENSMUSG00000032735, ENSMUSG00000031523, ENSMUSG00000022995, ENSMUSG00000072955	1146	66	13426	1.9525887143688192	0.9999999999995032	1.0	100.0
GOTERM_CC_DIRECT	GO:0005930~axoneme	12	0.9471191791633782	0.052364425423567236	ENSMUSG00000059248, ENSMUSG00000023966, ENSMUSG00000039552, ENSMUSG00000026807, ENSMUSG00000020319, ENSMUSG00000039963, ENSMUSG00000027676, ENSMUSG00000062563, ENSMUSG00000021363, ENSMUSG00000040189, ENSMUSG00000036962, ENSMUSG00000032258	1146	75	13426	1.8744851657940662	0.999999999999605	1.0	100.0
KEGG_PATHWAY	mmu04080:Neuroactive ligand-receptor interaction	22	1.7363851617995265	0.05423905461003417	ENSMUSG00000034997, ENSMUSG00000031343, ENSMUSG00000055026, ENSMUSG00000059588, ENSMUSG00000027584, ENSMUSG00000055078, ENSMUSG00000049112, ENSMUSG00000024211, ENSMUSG00000027950, ENSMUSG00000047904, ENSMUSG00000002771, ENSMUSG00000023267, ENSMUSG00000000560, ENSMUSG00000044933, ENSMUSG00000003476, ENSMUSG00000029778, ENSMUSG00000035594, ENSMUSG00000039106, ENSMUSG00000035200, ENSMUSG00000018589,…	416	182	5192	1.5086644125105664	0.9999995484347165	1.0	100.0
GOTERM_BP_DIRECT	GO:0007268~chemical synaptic transmission	18	1.420678768745067	0.05564217839003838	ENSMUSG00000034997, ENSMUSG00000031343, ENSMUSG00000031144, ENSMUSG00000027584, ENSMUSG00000055078, ENSMUSG00000024211, ENSMUSG00000028456, ENSMUSG00000022770, ENSMUSG00000061762, ENSMUSG00000047904, ENSMUSG00000044933, ENSMUSG00000047910, ENSMUSG00000043441, ENSMUSG00000062151, ENSMUSG00000039106, ENSMUSG00000052301, ENSMUSG00000078816, ENSMUSG00000017765	1059	133	12524	1.6005452725297664	1.0	1.0	100.0
KEGG_PATHWAY	mmu05033:Nicotine addiction	7	0.5524861878453038	0.056288378545966744	ENSMUSG00000031343, ENSMUSG00000055026, ENSMUSG00000055078, ENSMUSG00000027950, ENSMUSG00000002771, ENSMUSG00000023267, ENSMUSG00000000560	416	35	5192	2.496153846153846	0.9999997442018185	1.0	100.0
GOTERM_BP_DIRECT	GO:0030855~epithelial cell differentiation	9	0.7103393843725335	0.05674085673206751	ENSMUSG00000030782, ENSMUSG00000019761, ENSMUSG00000003423, ENSMUSG00000029428, ENSMUSG00000025139, ENSMUSG00000029755, ENSMUSG00000000440, ENSMUSG00000018634, ENSMUSG00000003476	1059	50	12524	2.1287252124645897	1.0	1.0	100.0
KEGG_PATHWAY	mmu04612:Antigen processing and presentation	9	0.7103393843725335	0.057464498926903446	ENSMUSG00000022216, ENSMUSG00000060802, ENSMUSG00000056116, ENSMUSG00000059970, ENSMUSG00000067212, ENSMUSG00000027248, ENSMUSG00000073411, ENSMUSG00000091705, ENSMUSG00000021477	416	53	5192	2.119375907111756	0.9999998154976587	1.0	100.0
GOTERM_MF_DIRECT	GO:0004871~signal transducer activity	40	3.1570639305445938	0.05851564420408294	ENSMUSG00000038607, ENSMUSG00000059588, ENSMUSG00000051043, ENSMUSG00000049148, ENSMUSG00000048216, ENSMUSG00000029778, ENSMUSG00000023918, ENSMUSG00000039116, ENSMUSG00000050199, ENSMUSG00000056679, ENSMUSG00000071658, ENSMUSG00000018634, ENSMUSG00000034997, ENSMUSG00000030890, ENSMUSG00000016528, ENSMUSG00000048240, ENSMUSG00000027584, ENSMUSG00000040836, ENSMUSG00000027164, ENSMUSG00000004040,…	1031	353	12046	1.3239435845723095	1.0	1.0	100.0
GOTERM_BP_DIRECT	GO:0003254~regulation of membrane depolarization	4	0.31570639305445936	0.059364177502223725	ENSMUSG00000060802, ENSMUSG00000023092, ENSMUSG00000053819, ENSMUSG00000021730	1059	11	12524	4.300454974675938	1.0	1.0	100.0
GOTERM_BP_DIRECT	GO:0048255~mRNA stabilization	5	0.3946329913180742	0.05962630977222601	ENSMUSG00000018554, ENSMUSG00000016528, ENSMUSG00000023087, ENSMUSG00000022144, ENSMUSG00000000142	1059	18	12524	3.2850697723218967	1.0	1.0	100.0
GOTERM_BP_DIRECT	GO:0009635~response to herbicide	3	0.23677979479084454	0.060019926310729214	ENSMUSG00000028393, ENSMUSG00000032348, ENSMUSG00000068329	1059	5	12524	7.095750708215298	1.0	1.0	100.0
GOTERM_BP_DIRECT	GO:0032811~negative regulation of epinephrine secretion	3	0.23677979479084454	0.060019926310729214	ENSMUSG00000047250, ENSMUSG00000018634, ENSMUSG00000003476	1059	5	12524	7.095750708215298	1.0	1.0	100.0
KEGG_PATHWAY	mmu04723:Retrograde endocannabinoid signaling	13	1.0260457774269929	0.061052699134106894	ENSMUSG00000038607, ENSMUSG00000031343, ENSMUSG00000055026, ENSMUSG00000048240, ENSMUSG00000055078, ENSMUSG00000023267, ENSMUSG00000000560, ENSMUSG00000022994, ENSMUSG00000021303, ENSMUSG00000026824, ENSMUSG00000034171, ENSMUSG00000078816, ENSMUSG00000071658	416	92	5192	1.763586956521739	0.9999999320797816	1.0	100.0
GOTERM_MF_DIRECT	GO:0015279~store-operated calcium channel activity	4	0.31570639305445936	0.06116616879042497	ENSMUSG00000027748, ENSMUSG00000049686, ENSMUSG00000039747, ENSMUSG00000021541	1031	11	12046	4.248655321400229	1.0	1.0	100.0
GOTERM_MF_DIRECT	GO:0030550~acetylcholine receptor inhibitor activity	3	0.23677979479084454	0.06135683231671131	ENSMUSG00000026344, ENSMUSG00000022577, ENSMUSG00000022587	1031	5	12046	7.0102812803103784	1.0	1.0	100.0
GOTERM_CC_DIRECT	GO:0045211~postsynaptic membrane	25	1.973164956590371	0.06348809898880017	ENSMUSG00000006476, ENSMUSG00000055026, ENSMUSG00000019906, ENSMUSG00000023011, ENSMUSG00000028402, ENSMUSG00000027950, ENSMUSG00000062312, ENSMUSG00000002771, ENSMUSG00000047910, ENSMUSG00000025813, ENSMUSG00000035594, ENSMUSG00000052581, ENSMUSG00000031343, ENSMUSG00000030098, ENSMUSG00000034813, ENSMUSG00000032452, ENSMUSG00000055078, ENSMUSG00000022770, ENSMUSG00000023267, ENSMUSG00000000560,…	1146	203	13426	1.4427995426370583	0.9999999999999992	1.0	100.0
KEGG_PATHWAY	mmu04725:Cholinergic synapse	14	1.1049723756906076	0.06532868649166096	ENSMUSG00000038607, ENSMUSG00000039936, ENSMUSG00000048240, ENSMUSG00000027950, ENSMUSG00000028631, ENSMUSG00000022994, ENSMUSG00000021303, ENSMUSG00000026824, ENSMUSG00000020901, ENSMUSG00000053819, ENSMUSG00000035200, ENSMUSG00000078816, ENSMUSG00000038648, ENSMUSG00000071658	416	103	5192	1.6964152352501867	0.9999999794583465	1.0	100.0
GOTERM_MF_DIRECT	GO:0050699~WW domain binding	6	0.4735595895816891	0.06597425688324474	ENSMUSG00000054034, ENSMUSG00000044550, ENSMUSG00000042712, ENSMUSG00000049536, ENSMUSG00000000440, ENSMUSG00000022995	1031	26	12046	2.696262030888607	1.0	1.0	100.0
GOTERM_BP_DIRECT	GO:0007218~neuropeptide signaling pathway	8	0.6314127861089187	0.06682384700079011	ENSMUSG00000043441, ENSMUSG00000027584, ENSMUSG00000016150, ENSMUSG00000061762, ENSMUSG00000047904, ENSMUSG00000018589, ENSMUSG00000044933, ENSMUSG00000018634	1059	43	12524	2.2002327777411774	1.0	1.0	100.0
KEGG_PATHWAY	mmu04724:Glutamatergic synapse	14	1.1049723756906076	0.06950977640769546	ENSMUSG00000038607, ENSMUSG00000048240, ENSMUSG00000024211, ENSMUSG00000027523, ENSMUSG00000005357, ENSMUSG00000002771, ENSMUSG00000042249, ENSMUSG00000022994, ENSMUSG00000021303, ENSMUSG00000024858, ENSMUSG00000026824, ENSMUSG00000025813, ENSMUSG00000078816, ENSMUSG00000071658	416	104	5192	1.680103550295858	0.9999999936540683	1.0	100.0
GOTERM_BP_DIRECT	GO:0042327~positive regulation of phosphorylation	6	0.4735595895816891	0.0724656541281267	ENSMUSG00000040152, ENSMUSG00000030890, ENSMUSG00000046532, ENSMUSG00000029378, ENSMUSG00000020176, ENSMUSG00000022015	1059	27	12524	2.6280558178575175	1.0	1.0	100.0
GOTERM_MF_DIRECT	GO:0031418~L-ascorbic acid binding	5	0.3946329913180742	0.07324613431669805	ENSMUSG00000004846, ENSMUSG00000018906, ENSMUSG00000026664, ENSMUSG00000031987, ENSMUSG00000079834	1031	19	12046	3.0746847720659556	1.0	1.0	100.0
GOTERM_MF_DIRECT	GO:0001786~phosphatidylserine binding	7	0.5524861878453038	0.073817564807003	ENSMUSG00000040152, ENSMUSG00000037606, ENSMUSG00000030616, ENSMUSG00000030605, ENSMUSG00000040875, ENSMUSG00000022212, ENSMUSG00000004961	1031	35	12046	2.336760426770126	1.0	1.0	100.0
GOTERM_CC_DIRECT	GO:0031012~extracellular matrix	28	2.209944751381215	0.07425480997396444	ENSMUSG00000030782, ENSMUSG00000032289, ENSMUSG00000028063, ENSMUSG00000053441, ENSMUSG00000020241, ENSMUSG00000021253, ENSMUSG00000022324, ENSMUSG00000040488, ENSMUSG00000027612, ENSMUSG00000022449, ENSMUSG00000069441, ENSMUSG00000030605, ENSMUSG00000031994, ENSMUSG00000005397, ENSMUSG00000030890, ENSMUSG00000002020, ENSMUSG00000053399, ENSMUSG00000024299, ENSMUSG00000040998, ENSMUSG00000022672,…	1146	237	13426	1.3841135190462515	1.0	1.0	100.0
KEGG_PATHWAY	mmu04012:ErbB signaling pathway	12	0.9471191791633782	0.0742578604795025	ENSMUSG00000039936, ENSMUSG00000034801, ENSMUSG00000029378, ENSMUSG00000024241, ENSMUSG00000022637, ENSMUSG00000020901, ENSMUSG00000053819, ENSMUSG00000066877, ENSMUSG00000062312, ENSMUSG00000078816, ENSMUSG00000041014, ENSMUSG00000030774	416	85	5192	1.7619909502262445	0.9999999983389272	1.0	100.0
GOTERM_BP_DIRECT	GO:0021952~central nervous system projection neuron axonogenesis	4	0.31570639305445936	0.07433699305936539	ENSMUSG00000031285, ENSMUSG00000031558, ENSMUSG00000027950, ENSMUSG00000028664	1059	12	12524	3.9420837267862767	1.0	1.0	100.0
GOTERM_BP_DIRECT	GO:0070997~neuron death	4	0.31570639305445936	0.07433699305936539	ENSMUSG00000023912, ENSMUSG00000036144, ENSMUSG00000045095, ENSMUSG00000025478	1059	12	12524	3.9420837267862767	1.0	1.0	100.0
GOTERM_CC_DIRECT	GO:0045202~synapse	50	3.946329913180742	0.07507933024838138	ENSMUSG00000006476, ENSMUSG00000019906, ENSMUSG00000023011, ENSMUSG00000028664, ENSMUSG00000007207, ENSMUSG00000042249, ENSMUSG00000001507, ENSMUSG00000009073, ENSMUSG00000035594, ENSMUSG00000053825, ENSMUSG00000052581, ENSMUSG00000031343, ENSMUSG00000034813, ENSMUSG00000031144, ENSMUSG00000030172, ENSMUSG00000028456, ENSMUSG00000022995, ENSMUSG00000027965, ENSMUSG00000000627, ENSMUSG00000024858,…	1146	468	13426	1.2516594322877046	1.0	1.0	100.0
KEGG_PATHWAY	mmu04060:Cytokine-cytokine receptor interaction	15	1.1838989739542225	0.07731231446017489	ENSMUSG00000063727, ENSMUSG00000054263, ENSMUSG00000062157, ENSMUSG00000002897, ENSMUSG00000021253, ENSMUSG00000040663, ENSMUSG00000024379, ENSMUSG00000022015, ENSMUSG00000023206, ENSMUSG00000022965, ENSMUSG00000068227, ENSMUSG00000022847, ENSMUSG00000021508, ENSMUSG00000015966, ENSMUSG00000035678	416	116	5192	1.613892572944297	0.9999999993012243	1.0	100.0
GOTERM_MF_DIRECT	GO:0008013~beta-catenin binding	12	0.9471191791633782	0.07757668690939386	ENSMUSG00000053141, ENSMUSG00000078794, ENSMUSG00000018476, ENSMUSG00000027748, ENSMUSG00000046532, ENSMUSG00000009073, ENSMUSG00000031161, ENSMUSG00000002458, ENSMUSG00000020230, ENSMUSG00000021782, ENSMUSG00000000142, ENSMUSG00000055799	1031	80	12046	1.7525703200775946	1.0	1.0	100.0
GOTERM_BP_DIRECT	GO:0045668~negative regulation of osteoblast differentiation	7	0.5524861878453038	0.07879331836889227	ENSMUSG00000048616, ENSMUSG00000029378, ENSMUSG00000039286, ENSMUSG00000006958, ENSMUSG00000023087, ENSMUSG00000000142, ENSMUSG00000031565	1059	36	12524	2.2995488406253277	1.0	1.0	100.0
KEGG_PATHWAY	mmu04713:Circadian entrainment	12	0.9471191791633782	0.07935801090464278	ENSMUSG00000038607, ENSMUSG00000021303, ENSMUSG00000026824, ENSMUSG00000048240, ENSMUSG00000053819, ENSMUSG00000027523, ENSMUSG00000078816, ENSMUSG00000002771, ENSMUSG00000033910, ENSMUSG00000071658, ENSMUSG00000022994, ENSMUSG00000029778	416	86	5192	1.7415026833631484	0.9999999996093535	1.0	100.0
GOTERM_BP_DIRECT	GO:0007155~cell adhesion	43	3.3938437253354383	0.08233245099294315	ENSMUSG00000031990, ENSMUSG00000032243, ENSMUSG00000053166, ENSMUSG00000006219, ENSMUSG00000028402, ENSMUSG00000020241, ENSMUSG00000022321, ENSMUSG00000027612, ENSMUSG00000001507, ENSMUSG00000069441, ENSMUSG00000030607, ENSMUSG00000030605, ENSMUSG00000038048, ENSMUSG00000037016, ENSMUSG00000036862, ENSMUSG00000029161, ENSMUSG00000071317, ENSMUSG00000005397, ENSMUSG00000029860, ENSMUSG00000032452,…	1059	400	12524	1.2713220018885742	1.0	1.0	100.0
GOTERM_BP_DIRECT	GO:0051497~negative regulation of stress fiber assembly	5	0.3946329913180742	0.08268262240957536	ENSMUSG00000031355, ENSMUSG00000042099, ENSMUSG00000089996, ENSMUSG00000031523, ENSMUSG00000072955	1059	20	12524	2.956562795089707	1.0	1.0	100.0
KEGG_PATHWAY	mmu05200:Pathways in cancer	37	2.920284135753749	0.0828033718797136	ENSMUSG00000038607, ENSMUSG00000039936, ENSMUSG00000034801, ENSMUSG00000004451, ENSMUSG00000032000, ENSMUSG00000024241, ENSMUSG00000028044, ENSMUSG00000041977, ENSMUSG00000062312, ENSMUSG00000021253, ENSMUSG00000028800, ENSMUSG00000040940, ENSMUSG00000001507, ENSMUSG00000020901, ENSMUSG00000036585, ENSMUSG00000030589, ENSMUSG00000071658, ENSMUSG00000048240, ENSMUSG00000027164, ENSMUSG00000004040,…	416	357	5192	1.2935251023486318	0.9999999998537278	1.0	100.0
KEGG_PATHWAY	mmu05410:Hypertrophic cardiomyopathy (HCM)	10	0.7892659826361484	0.08365987689882662	ENSMUSG00000001507, ENSMUSG00000028063, ENSMUSG00000051747, ENSMUSG00000032243, ENSMUSG00000069806, ENSMUSG00000027940, ENSMUSG00000021253, ENSMUSG00000027009, ENSMUSG00000026414, ENSMUSG00000035458	416	67	5192	1.862801377726751	0.9999999998854866	1.0	100.0
GOTERM_BP_DIRECT	GO:0086073~bundle of His cell-Purkinje myocyte adhesion involved in cell communication	3	0.23677979479084454	0.08508176918513093	ENSMUSG00000054889, ENSMUSG00000044393, ENSMUSG00000024331	1059	6	12524	5.913125590179415	1.0	1.0	100.0
GOTERM_BP_DIRECT	GO:0090382~phagosome maturation	3	0.23677979479084454	0.08508176918513093	ENSMUSG00000030055, ENSMUSG00000002059, ENSMUSG00000028456	1059	6	12524	5.913125590179415	1.0	1.0	100.0
GOTERM_BP_DIRECT	GO:0010870~positive regulation of receptor biosynthetic process	3	0.23677979479084454	0.08508176918513093	ENSMUSG00000002108, ENSMUSG00000031161, ENSMUSG00000028800	1059	6	12524	5.913125590179415	1.0	1.0	100.0
GOTERM_BP_DIRECT	GO:1901166~neural crest cell migration involved in autonomic nervous system development	3	0.23677979479084454	0.08508176918513093	ENSMUSG00000028883, ENSMUSG00000022144, ENSMUSG00000034684	1059	6	12524	5.913125590179415	1.0	1.0	100.0
GOTERM_BP_DIRECT	GO:0097485~neuron projection guidance	3	0.23677979479084454	0.08508176918513093	ENSMUSG00000031398, ENSMUSG00000030084, ENSMUSG00000025478	1059	6	12524	5.913125590179415	1.0	1.0	100.0
GOTERM_MF_DIRECT	GO:0005254~chloride channel activity	8	0.6314127861089187	0.08570184801852274	ENSMUSG00000031343, ENSMUSG00000055026, ENSMUSG00000034714, ENSMUSG00000055078, ENSMUSG00000022949, ENSMUSG00000018589, ENSMUSG00000023267, ENSMUSG00000000560	1031	45	12046	2.077120379351223	1.0	1.0	100.0
GOTERM_CC_DIRECT	GO:0030315~T-tubule	9	0.7103393843725335	0.08572379534215045	ENSMUSG00000007122, ENSMUSG00000026824, ENSMUSG00000026463, ENSMUSG00000053819, ENSMUSG00000032050, ENSMUSG00000021253, ENSMUSG00000022770, ENSMUSG00000030401, ENSMUSG00000032511	1146	54	13426	1.9525887143688192	1.0	1.0	100.0
GOTERM_BP_DIRECT	GO:0007015~actin filament organization	11	0.8681925808997633	0.08592584916981941	ENSMUSG00000031355, ENSMUSG00000070047, ENSMUSG00000030707, ENSMUSG00000089996, ENSMUSG00000066877, ENSMUSG00000031636, ENSMUSG00000022770, ENSMUSG00000022995, ENSMUSG00000072955, ENSMUSG00000003476, ENSMUSG00000054855	1059	73	12524	1.782037849095166	1.0	1.0	100.0
GOTERM_MF_DIRECT	GO:0005200~structural constituent of cytoskeleton	10	0.7892659826361484	0.08629531673579849	ENSMUSG00000008475, ENSMUSG00000051747, ENSMUSG00000020513, ENSMUSG00000026383, ENSMUSG00000058672, ENSMUSG00000043165, ENSMUSG00000027263, ENSMUSG00000028434, ENSMUSG00000019978, ENSMUSG00000026414	1031	63	12046	1.854571767277878	1.0	1.0	100.0
GOTERM_MF_DIRECT	GO:0048495~Roundabout binding	3	0.23677979479084454	0.08691710415386558	ENSMUSG00000030782, ENSMUSG00000025020, ENSMUSG00000031558	1031	6	12046	5.841901066925316	1.0	1.0	100.0
GOTERM_MF_DIRECT	GO:0004303~estradiol 17-beta-dehydrogenase activity	3	0.23677979479084454	0.08691710415386558	ENSMUSG00000025260, ENSMUSG00000027195, ENSMUSG00000029311	1031	6	12046	5.841901066925316	1.0	1.0	100.0
GOTERM_BP_DIRECT	GO:0007166~cell surface receptor signaling pathway	18	1.420678768745067	0.0902755785476246	ENSMUSG00000039936, ENSMUSG00000030352, ENSMUSG00000059588, ENSMUSG00000001763, ENSMUSG00000062312, ENSMUSG00000040663, ENSMUSG00000003476, ENSMUSG00000029778, ENSMUSG00000000409, ENSMUSG00000022637, ENSMUSG00000067377, ENSMUSG00000023918, ENSMUSG00000039116, ENSMUSG00000030830, ENSMUSG00000029090, ENSMUSG00000031785, ENSMUSG00000036437, ENSMUSG00000018634	1059	142	12524	1.4991022622990067	1.0	1.0	100.0
GOTERM_BP_DIRECT	GO:0071380~cellular response to prostaglandin E stimulus	4	0.31570639305445936	0.09078937935839142	ENSMUSG00000020532, ENSMUSG00000027523, ENSMUSG00000000440, ENSMUSG00000022994	1059	13	12524	3.6388465170334863	1.0	1.0	100.0
GOTERM_BP_DIRECT	GO:0006629~lipid metabolic process	40	3.1570639305445938	0.09296991186388276	ENSMUSG00000035239, ENSMUSG00000027195, ENSMUSG00000031278, ENSMUSG00000029311, ENSMUSG00000039519, ENSMUSG00000032262, ENSMUSG00000028601, ENSMUSG00000027698, ENSMUSG00000049148, ENSMUSG00000005447, ENSMUSG00000071072, ENSMUSG00000003123, ENSMUSG00000021036, ENSMUSG00000027359, ENSMUSG00000026600, ENSMUSG00000037071, ENSMUSG00000026307, ENSMUSG00000032807, ENSMUSG00000021759, ENSMUSG00000036880,…	1059	372	12524	1.2716399118665407	1.0	1.0	100.0
GOTERM_MF_DIRECT	GO:0017154~semaphorin receptor activity	4	0.31570639305445936	0.09340584769714208	ENSMUSG00000031398, ENSMUSG00000030084, ENSMUSG00000029765, ENSMUSG00000053646	1031	13	12046	3.5950160411848096	1.0	1.0	100.0
GOTERM_MF_DIRECT	GO:0004222~metalloendopeptidase activity	12	0.9471191791633782	0.0951664894374063	ENSMUSG00000032289, ENSMUSG00000022449, ENSMUSG00000046169, ENSMUSG00000053399, ENSMUSG00000053441, ENSMUSG00000027820, ENSMUSG00000022098, ENSMUSG00000024299, ENSMUSG00000053626, ENSMUSG00000031994, ENSMUSG00000011256, ENSMUSG00000027612	1031	83	12046	1.6892244048940672	1.0	1.0	100.0
GOTERM_BP_DIRECT	GO:0017158~regulation of calcium ion-dependent exocytosis	5	0.3946329913180742	0.09562198902721422	ENSMUSG00000029608, ENSMUSG00000020847, ENSMUSG00000020848, ENSMUSG00000052301, ENSMUSG00000004961	1059	21	12524	2.8157740905616255	1.0	1.0	100.0
GOTERM_MF_DIRECT	GO:0001965~G-protein alpha-subunit binding	6	0.4735595895816891	0.09671702527798139	ENSMUSG00000034997, ENSMUSG00000027523, ENSMUSG00000030824, ENSMUSG00000002458, ENSMUSG00000027883, ENSMUSG00000018634	1031	29	12046	2.41733837252082	1.0	1.0	100.0
GOTERM_MF_DIRECT	GO:0005125~cytokine activity	12	0.9471191791633782	0.10152048900899908	ENSMUSG00000029378, ENSMUSG00000022847, ENSMUSG00000025352, ENSMUSG00000021508, ENSMUSG00000022098, ENSMUSG00000089989, ENSMUSG00000021253, ENSMUSG00000050711, ENSMUSG00000040663, ENSMUSG00000024379, ENSMUSG00000022015, ENSMUSG00000035678	1031	84	12046	1.6691145905500901	1.0	1.0	100.0
GOTERM_MF_DIRECT	GO:0050839~cell adhesion molecule binding	9	0.7103393843725335	0.10218219313190519	ENSMUSG00000016150, ENSMUSG00000054889, ENSMUSG00000062300, ENSMUSG00000044393, ENSMUSG00000022661, ENSMUSG00000030830, ENSMUSG00000027009, ENSMUSG00000031565, ENSMUSG00000040511	1031	56	12046	1.8777539143688513	1.0	1.0	100.0
GOTERM_MF_DIRECT	GO:0005215~transporter activity	16	1.2628255722178374	0.10763262291895476	ENSMUSG00000031144, ENSMUSG00000028773, ENSMUSG00000024036, ENSMUSG00000032291, ENSMUSG00000028125, ENSMUSG00000042797, ENSMUSG00000000792, ENSMUSG00000021733, ENSMUSG00000015243, ENSMUSG00000023828, ENSMUSG00000025938, ENSMUSG00000020805, ENSMUSG00000038963, ENSMUSG00000032548, ENSMUSG00000031974, ENSMUSG00000017765	1031	124	12046	1.5075873721097588	1.0	1.0	100.0
GOTERM_BP_DIRECT	GO:0007187~G-protein coupled receptor signaling pathway, coupled to cyclic nucleotide second messenger	4	0.31570639305445936	0.10859350072661386	ENSMUSG00000043441, ENSMUSG00000027584, ENSMUSG00000039106, ENSMUSG00000044933	1059	14	12524	3.3789289086739513	1.0	1.0	100.0
KEGG_PATHWAY	mmu05213:Endometrial cancer	8	0.6314127861089187	0.10894686487298441	ENSMUSG00000039936, ENSMUSG00000034801, ENSMUSG00000030890, ENSMUSG00000024241, ENSMUSG00000020901, ENSMUSG00000062312, ENSMUSG00000000142, ENSMUSG00000055799	416	51	5192	1.9577677224736048	0.9999999999999251	1.0	100.0
GOTERM_BP_DIRECT	GO:0044458~motile cilium assembly	5	0.3946329913180742	0.10944533354235426	ENSMUSG00000023966, ENSMUSG00000039963, ENSMUSG00000027676, ENSMUSG00000036962, ENSMUSG00000060798	1059	22	12524	2.6877843591724613	1.0	1.0	100.0
GOTERM_BP_DIRECT	GO:0021766~hippocampus development	10	0.7892659826361484	0.10962899344262297	ENSMUSG00000031398, ENSMUSG00000018476, ENSMUSG00000026463, ENSMUSG00000009073, ENSMUSG00000031285, ENSMUSG00000039106, ENSMUSG00000028655, ENSMUSG00000031732, ENSMUSG00000013236, ENSMUSG00000028800	1059	67	12524	1.765112116471467	1.0	1.0	100.0
GOTERM_BP_DIRECT	GO:0007286~spermatid development	10	0.7892659826361484	0.10962899344262297	ENSMUSG00000050957, ENSMUSG00000034910, ENSMUSG00000031990, ENSMUSG00000018554, ENSMUSG00000067764, ENSMUSG00000059970, ENSMUSG00000062300, ENSMUSG00000002324, ENSMUSG00000013787, ENSMUSG00000060985	1059	67	12524	1.765112116471467	1.0	1.0	100.0
KEGG_PATHWAY	mmu05412:Arrhythmogenic right ventricular cardiomyopathy (ARVC)	9	0.7103393843725335	0.11056280218614525	ENSMUSG00000001507, ENSMUSG00000028063, ENSMUSG00000032243, ENSMUSG00000054889, ENSMUSG00000069806, ENSMUSG00000044393, ENSMUSG00000024331, ENSMUSG00000027009, ENSMUSG00000055799	416	61	5192	1.8414249684741486	0.9999999999999534	1.0	100.0
KEGG_PATHWAY	mmu04650:Natural killer cell mediated cytotoxicity	10	0.7892659826361484	0.11063235322979831	ENSMUSG00000039936, ENSMUSG00000034801, ENSMUSG00000000409, ENSMUSG00000022965, ENSMUSG00000024241, ENSMUSG00000020901, ENSMUSG00000004446, ENSMUSG00000078816, ENSMUSG00000030830, ENSMUSG00000030774	416	71	5192	1.757854821235103	0.9999999999999544	1.0	100.0
GOTERM_MF_DIRECT	GO:0016702~oxidoreductase activity, acting on single donors with incorporation of molecular oxygen, incorporation of two atoms of oxygen	4	0.31570639305445936	0.11164129978944096	ENSMUSG00000032807, ENSMUSG00000033022, ENSMUSG00000018906, ENSMUSG00000079834	1031	14	12046	3.3382291811001803	1.0	1.0	100.0
GOTERM_MF_DIRECT	GO:0031267~small GTPase binding	4	0.31570639305445936	0.11164129978944096	ENSMUSG00000015243, ENSMUSG00000038195, ENSMUSG00000031328, ENSMUSG00000005069	1031	14	12046	3.3382291811001803	1.0	1.0	100.0
GOTERM_BP_DIRECT	GO:0006084~acetyl-CoA metabolic process	3	0.23677979479084454	0.11261896455252257	ENSMUSG00000020532, ENSMUSG00000036880, ENSMUSG00000021620	1059	7	12524	5.0683933630109275	1.0	1.0	100.0
GOTERM_BP_DIRECT	GO:2000252~negative regulation of feeding behavior	3	0.23677979479084454	0.11261896455252257	ENSMUSG00000012705, ENSMUSG00000018634, ENSMUSG00000003476	1059	7	12524	5.0683933630109275	1.0	1.0	100.0
GOTERM_BP_DIRECT	GO:0048841~regulation of axon extension involved in axon guidance	3	0.23677979479084454	0.11261896455252257	ENSMUSG00000028883, ENSMUSG00000030084, ENSMUSG00000029765	1059	7	12524	5.0683933630109275	1.0	1.0	100.0
GOTERM_MF_DIRECT	GO:0043014~alpha-tubulin binding	5	0.3946329913180742	0.1131706324276967	ENSMUSG00000031161, ENSMUSG00000028441, ENSMUSG00000024068, ENSMUSG00000027523, ENSMUSG00000049866	1031	22	12046	2.6554095758751437	1.0	1.0	100.0
GOTERM_CC_DIRECT	GO:0042622~photoreceptor outer segment membrane	3	0.23677979479084454	0.11446279648409241	ENSMUSG00000066441, ENSMUSG00000021803, ENSMUSG00000031732	1146	7	13426	5.020942408376963	1.0	1.0	100.0
GOTERM_MF_DIRECT	GO:0008235~metalloexopeptidase activity	3	0.23677979479084454	0.11497056396621727	ENSMUSG00000039263, ENSMUSG00000036112, ENSMUSG00000005813	1031	7	12046	5.0073437716502704	1.0	1.0	100.0
GOTERM_MF_DIRECT	GO:0003720~telomerase activity	3	0.23677979479084454	0.11497056396621727	ENSMUSG00000021611, ENSMUSG00000006281, ENSMUSG00000071072	1031	7	12046	5.0073437716502704	1.0	1.0	100.0
GOTERM_MF_DIRECT	GO:0070097~delta-catenin binding	3	0.23677979479084454	0.11497056396621727	ENSMUSG00000053141, ENSMUSG00000078794, ENSMUSG00000045659	1031	7	12046	5.0073437716502704	1.0	1.0	100.0
GOTERM_CC_DIRECT	GO:0005925~focal adhesion	40	3.1570639305445938	0.11548448381435675	ENSMUSG00000030782, ENSMUSG00000032026, ENSMUSG00000008136, ENSMUSG00000023092, ENSMUSG00000008475, ENSMUSG00000032243, ENSMUSG00000026383, ENSMUSG00000006219, ENSMUSG00000001507, ENSMUSG00000024426, ENSMUSG00000070047, ENSMUSG00000030403, ENSMUSG00000038587, ENSMUSG00000029860, ENSMUSG00000030890, ENSMUSG00000060802, ENSMUSG00000031320, ENSMUSG00000030352, ENSMUSG00000027187, ENSMUSG00000076432,…	1146	376	13426	1.246333221937544	1.0	1.0	100.0
KEGG_PATHWAY	mmu04666:Fc gamma R-mediated phagocytosis	11	0.8681925808997633	0.11656188625763017	ENSMUSG00000039936, ENSMUSG00000008475, ENSMUSG00000024867, ENSMUSG00000021759, ENSMUSG00000020901, ENSMUSG00000030403, ENSMUSG00000078816, ENSMUSG00000020451, ENSMUSG00000036995, ENSMUSG00000047945, ENSMUSG00000030774	416	82	5192	1.674249530956848	0.9999999999999921	1.0	100.0
GOTERM_BP_DIRECT	GO:0060048~cardiac muscle contraction	7	0.5524861878453038	0.11735478315566832	ENSMUSG00000024858, ENSMUSG00000026418, ENSMUSG00000051747, ENSMUSG00000053819, ENSMUSG00000026414, ENSMUSG00000035458, ENSMUSG00000032511	1059	40	12524	2.069593956562795	1.0	1.0	100.0
GOTERM_CC_DIRECT	GO:0098793~presynapse	9	0.7103393843725335	0.11786291574383104	ENSMUSG00000062151, ENSMUSG00000039959, ENSMUSG00000029608, ENSMUSG00000019906, ENSMUSG00000020848, ENSMUSG00000052301, ENSMUSG00000028456, ENSMUSG00000007207, ENSMUSG00000030774	1146	58	13426	1.8179274237226937	1.0	1.0	100.0
GOTERM_BP_DIRECT	GO:0007601~visual perception	11	0.8681925808997633	0.12016283987177817	ENSMUSG00000021733, ENSMUSG00000045871, ENSMUSG00000051043, ENSMUSG00000042064, ENSMUSG00000032172, ENSMUSG00000021032, ENSMUSG00000027950, ENSMUSG00000028125, ENSMUSG00000021123, ENSMUSG00000023267, ENSMUSG00000027966	1059	78	12524	1.6678046536403477	1.0	1.0	100.0
GOTERM_MF_DIRECT	GO:0005261~cation channel activity	6	0.4735595895816891	0.12057965231037404	ENSMUSG00000009292, ENSMUSG00000028420, ENSMUSG00000041482, ENSMUSG00000046031, ENSMUSG00000018507, ENSMUSG00000002771	1031	31	12046	2.261381058164638	1.0	1.0	100.0
GOTERM_CC_DIRECT	GO:0030027~lamellipodium	19	1.499605367008682	0.12092638897305799	ENSMUSG00000030890, ENSMUSG00000008475, ENSMUSG00000032382, ENSMUSG00000027500, ENSMUSG00000032050, ENSMUSG00000029428, ENSMUSG00000024501, ENSMUSG00000022995, ENSMUSG00000040852, ENSMUSG00000022799, ENSMUSG00000070047, ENSMUSG00000013076, ENSMUSG00000009073, ENSMUSG00000030707, ENSMUSG00000018507, ENSMUSG00000034573, ENSMUSG00000030403, ENSMUSG00000032735, ENSMUSG00000030774	1146	157	13426	1.4178032703060215	1.0	1.0	100.0
KEGG_PATHWAY	mmu05231:Choline metabolism in cancer	12	0.9471191791633782	0.12106403939927807	ENSMUSG00000028360, ENSMUSG00000039936, ENSMUSG00000034801, ENSMUSG00000024867, ENSMUSG00000024241, ENSMUSG00000021759, ENSMUSG00000023828, ENSMUSG00000020901, ENSMUSG00000060002, ENSMUSG00000070738, ENSMUSG00000078816, ENSMUSG00000035246	416	93	5192	1.610421836228288	0.9999999999999979	1.0	100.0
GOTERM_CC_DIRECT	GO:0016020~membrane	506	39.93685872138911	0.1214605843080756	ENSMUSG00000039519, ENSMUSG00000019906, ENSMUSG00000028744, ENSMUSG00000040502, ENSMUSG00000049686, ENSMUSG00000025353, ENSMUSG00000005986, ENSMUSG00000040867, ENSMUSG00000001143, ENSMUSG00000071379, ENSMUSG00000070287, ENSMUSG00000030707, ENSMUSG00000020901, ENSMUSG00000036242, ENSMUSG00000030824, ENSMUSG00000047250, ENSMUSG00000039878, ENSMUSG00000048240, ENSMUSG00000027523, ENSMUSG00000062300,…	1146	5697	13426	1.0405580721122933	1.0	1.0	100.0
GOTERM_MF_DIRECT	GO:0051219~phosphoprotein binding	8	0.6314127861089187	0.12154933513506136	ENSMUSG00000069227, ENSMUSG00000003423, ENSMUSG00000024501, ENSMUSG00000030357, ENSMUSG00000026888, ENSMUSG00000043668, ENSMUSG00000028416, ENSMUSG00000025478	1031	49	12046	1.9075595320572458	1.0	1.0	100.0
GOTERM_MF_DIRECT	GO:0005179~hormone activity	7	0.5524861878453038	0.12246486102021775	ENSMUSG00000050957, ENSMUSG00000039097, ENSMUSG00000017165, ENSMUSG00000020303, ENSMUSG00000022847, ENSMUSG00000012705, ENSMUSG00000003476	1031	40	12046	2.0446653734238605	1.0	1.0	100.0
GOTERM_BP_DIRECT	GO:2000249~regulation of actin cytoskeleton reorganization	4	0.31570639305445936	0.1276132645427605	ENSMUSG00000036504, ENSMUSG00000030220, ENSMUSG00000009292, ENSMUSG00000021477	1059	15	12524	3.153666981429021	1.0	1.0	100.0
GOTERM_BP_DIRECT	GO:0010880~regulation of release of sequestered calcium ion into cytosol by sarcoplasmic reticulum	4	0.31570639305445936	0.1276132645427605	ENSMUSG00000007122, ENSMUSG00000020635, ENSMUSG00000053819, ENSMUSG00000025068	1059	15	12524	3.153666981429021	1.0	1.0	100.0
GOTERM_BP_DIRECT	GO:0032230~positive regulation of synaptic transmission, GABAergic	4	0.31570639305445936	0.1276132645427605	ENSMUSG00000006740, ENSMUSG00000049112, ENSMUSG00000061762, ENSMUSG00000006930	1059	15	12524	3.153666981429021	1.0	1.0	100.0
GOTERM_BP_DIRECT	GO:0022617~extracellular matrix disassembly	4	0.31570639305445936	0.1276132645427605	ENSMUSG00000005397, ENSMUSG00000002900, ENSMUSG00000032489, ENSMUSG00000026479	1059	15	12524	3.153666981429021	1.0	1.0	100.0
GOTERM_MF_DIRECT	GO:0005272~sodium channel activity	5	0.3946329913180742	0.12822933519563512	ENSMUSG00000009292, ENSMUSG00000075316, ENSMUSG00000034115, ENSMUSG00000021730, ENSMUSG00000032511	1031	23	12046	2.5399569856197024	1.0	1.0	100.0
GOTERM_MF_DIRECT	GO:0008270~zinc ion binding	88	6.945540647198106	0.12877714057443748	ENSMUSG00000030782, ENSMUSG00000074480, ENSMUSG00000008136, ENSMUSG00000034108, ENSMUSG00000023092, ENSMUSG00000032000, ENSMUSG00000023094, ENSMUSG00000026484, ENSMUSG00000042207, ENSMUSG00000040502, ENSMUSG00000040669, ENSMUSG00000000731, ENSMUSG00000029833, ENSMUSG00000027612, ENSMUSG00000021798, ENSMUSG00000022449, ENSMUSG00000039470, ENSMUSG00000037370, ENSMUSG00000046169, ENSMUSG00000030629,…	1031	905	12046	1.1361045168827133	1.0	1.0	100.0
GOTERM_CC_DIRECT	GO:0031941~filamentous actin	6	0.4735595895816891	0.1324016969817537	ENSMUSG00000089996, ENSMUSG00000027940, ENSMUSG00000031328, ENSMUSG00000024501, ENSMUSG00000017774, ENSMUSG00000072955	1146	32	13426	2.1966623036649215	1.0	1.0	100.0
GOTERM_BP_DIRECT	GO:0055010~ventricular cardiac muscle tissue morphogenesis	5	0.3946329913180742	0.13953585385708128	ENSMUSG00000026418, ENSMUSG00000027966, ENSMUSG00000026414, ENSMUSG00000035458, ENSMUSG00000022587	1059	24	12524	2.463802329241423	1.0	1.0	100.0
GOTERM_BP_DIRECT	GO:0030001~metal ion transport	5	0.3946329913180742	0.13953585385708128	ENSMUSG00000018585, ENSMUSG00000024270, ENSMUSG00000034108, ENSMUSG00000006567, ENSMUSG00000039878	1059	24	12524	2.463802329241423	1.0	1.0	100.0
GOTERM_BP_DIRECT	GO:0090102~cochlea development	5	0.3946329913180742	0.13953585385708128	ENSMUSG00000045871, ENSMUSG00000049265, ENSMUSG00000055078, ENSMUSG00000036862, ENSMUSG00000038248	1059	24	12524	2.463802329241423	1.0	1.0	100.0
GOTERM_BP_DIRECT	GO:0007214~gamma-aminobutyric acid signaling pathway	5	0.3946329913180742	0.13953585385708128	ENSMUSG00000031343, ENSMUSG00000055026, ENSMUSG00000055078, ENSMUSG00000023267, ENSMUSG00000000560	1059	24	12524	2.463802329241423	1.0	1.0	100.0
GOTERM_CC_DIRECT	GO:0031514~motile cilium	10	0.7892659826361484	0.13967038277999805	ENSMUSG00000028294, ENSMUSG00000023966, ENSMUSG00000039963, ENSMUSG00000047021, ENSMUSG00000027378, ENSMUSG00000021363, ENSMUSG00000026679, ENSMUSG00000022783, ENSMUSG00000060798, ENSMUSG00000027227	1146	70	13426	1.6736474694589878	1.0	1.0	100.0
GOTERM_CC_DIRECT	GO:0030141~secretory granule	11	0.8681925808997633	0.14183829467484682	ENSMUSG00000040152, ENSMUSG00000032202, ENSMUSG00000029608, ENSMUSG00000021194, ENSMUSG00000020847, ENSMUSG00000033590, ENSMUSG00000021253, ENSMUSG00000007207, ENSMUSG00000050711, ENSMUSG00000003411, ENSMUSG00000021477	1146	80	13426	1.6108856893542758	1.0	1.0	100.0
GOTERM_BP_DIRECT	GO:0050650~chondroitin sulfate proteoglycan biosynthetic process	3	0.23677979479084454	0.14203531262344027	ENSMUSG00000020868, ENSMUSG00000026156, ENSMUSG00000071649	1059	8	12524	4.434844192634561	1.0	1.0	100.0
GOTERM_BP_DIRECT	GO:0051057~positive regulation of small GTPase mediated signal transduction	3	0.23677979479084454	0.14203531262344027	ENSMUSG00000034801, ENSMUSG00000024241, ENSMUSG00000029778	1059	8	12524	4.434844192634561	1.0	1.0	100.0
GOTERM_BP_DIRECT	GO:0006048~UDP-N-acetylglucosamine biosynthetic process	3	0.23677979479084454	0.14203531262344027	ENSMUSG00000026956, ENSMUSG00000026670, ENSMUSG00000020363	1059	8	12524	4.434844192634561	1.0	1.0	100.0
GOTERM_BP_DIRECT	GO:0060992~response to fungicide	3	0.23677979479084454	0.14203531262344027	ENSMUSG00000018476, ENSMUSG00000042207, ENSMUSG00000013787	1059	8	12524	4.434844192634561	1.0	1.0	100.0
GOTERM_MF_DIRECT	GO:0001968~fibronectin binding	5	0.3946329913180742	0.1440690289043126	ENSMUSG00000040152, ENSMUSG00000001507, ENSMUSG00000027195, ENSMUSG00000027009, ENSMUSG00000031557	1031	24	12046	2.434125444552215	1.0	1.0	100.0
GOTERM_CC_DIRECT	GO:0001750~photoreceptor outer segment	7	0.5524861878453038	0.14419592712346374	ENSMUSG00000032202, ENSMUSG00000037493, ENSMUSG00000042064, ENSMUSG00000021363, ENSMUSG00000047250, ENSMUSG00000028125, ENSMUSG00000019986	1146	42	13426	1.952588714368819	1.0	1.0	100.0
GOTERM_CC_DIRECT	GO:0009898~cytoplasmic side of plasma membrane	7	0.5524861878453038	0.14419592712346374	ENSMUSG00000069441, ENSMUSG00000043165, ENSMUSG00000027164, ENSMUSG00000038764, ENSMUSG00000027863, ENSMUSG00000022770, ENSMUSG00000068329	1146	42	13426	1.952588714368819	1.0	1.0	100.0
GOTERM_CC_DIRECT	GO:0030285~integral component of synaptic vesicle membrane	3	0.23677979479084454	0.14428461774101833	ENSMUSG00000031144, ENSMUSG00000000560, ENSMUSG00000026347	1146	8	13426	4.393324607329843	1.0	1.0	100.0
GOTERM_CC_DIRECT	GO:0001533~cornified envelope	3	0.23677979479084454	0.14428461774101833	ENSMUSG00000034282, ENSMUSG00000043165, ENSMUSG00000054889	1146	8	13426	4.393324607329843	1.0	1.0	100.0
GOTERM_CC_DIRECT	GO:0032426~stereocilium tip	3	0.23677979479084454	0.14428461774101833	ENSMUSG00000025813, ENSMUSG00000062252, ENSMUSG00000042064	1146	8	13426	4.393324607329843	1.0	1.0	100.0
GOTERM_CC_DIRECT	GO:0005892~acetylcholine-gated channel complex	3	0.23677979479084454	0.14428461774101833	ENSMUSG00000035594, ENSMUSG00000027950, ENSMUSG00000035200	1146	8	13426	4.393324607329843	1.0	1.0	100.0
GOTERM_MF_DIRECT	GO:0004889~acetylcholine-activated cation-selective channel activity	3	0.23677979479084454	0.14490489574963505	ENSMUSG00000035594, ENSMUSG00000027950, ENSMUSG00000035200	1031	8	12046	4.381425800193987	1.0	1.0	100.0
GOTERM_BP_DIRECT	GO:0048839~inner ear development	8	0.6314127861089187	0.14607383336719493	ENSMUSG00000023912, ENSMUSG00000016528, ENSMUSG00000067212, ENSMUSG00000019906, ENSMUSG00000021508, ENSMUSG00000062563, ENSMUSG00000037016, ENSMUSG00000021253	1059	52	12524	1.8194232585167431	1.0	1.0	100.0
GOTERM_BP_DIRECT	GO:0050860~negative regulation of T cell receptor signaling pathway	4	0.31570639305445936	0.1477082461331536	ENSMUSG00000036504, ENSMUSG00000022637, ENSMUSG00000079037, ENSMUSG00000053216	1059	16	12524	2.9565627950897073	1.0	1.0	100.0
GOTERM_BP_DIRECT	GO:0042474~middle ear morphogenesis	4	0.31570639305445936	0.1477082461331536	ENSMUSG00000048616, ENSMUSG00000046982, ENSMUSG00000002731, ENSMUSG00000031565	1059	16	12524	2.9565627950897073	1.0	1.0	100.0
GOTERM_BP_DIRECT	GO:0090190~positive regulation of branching involved in ureteric bud morphogenesis	4	0.31570639305445936	0.1477082461331536	ENSMUSG00000048616, ENSMUSG00000025151, ENSMUSG00000050199, ENSMUSG00000022144	1059	16	12524	2.9565627950897073	1.0	1.0	100.0
GOTERM_BP_DIRECT	GO:0010977~negative regulation of neuron projection development	9	0.7103393843725335	0.14975419412254906	ENSMUSG00000023206, ENSMUSG00000060802, ENSMUSG00000028883, ENSMUSG00000027500, ENSMUSG00000073411, ENSMUSG00000031328, ENSMUSG00000024501, ENSMUSG00000030357, ENSMUSG00000022994	1059	62	12524	1.7167138810198301	1.0	1.0	100.0
GOTERM_CC_DIRECT	GO:0005778~peroxisomal membrane	8	0.6314127861089187	0.1513103006564484	ENSMUSG00000031278, ENSMUSG00000008540, ENSMUSG00000027187, ENSMUSG00000055782, ENSMUSG00000030545, ENSMUSG00000005069, ENSMUSG00000027359, ENSMUSG00000033578	1146	52	13426	1.8023895824942946	1.0	1.0	100.0
GOTERM_BP_DIRECT	GO:0007157~heterophilic cell-cell adhesion via plasma membrane cell adhesion molecules	7	0.5524861878453038	0.15139252720783036	ENSMUSG00000016150, ENSMUSG00000062300, ENSMUSG00000036862, ENSMUSG00000022661, ENSMUSG00000030830, ENSMUSG00000027009, ENSMUSG00000040511	1059	43	12524	1.9252036805235302	1.0	1.0	100.0
GOTERM_BP_DIRECT	GO:0007229~integrin-mediated signaling pathway	10	0.7892659826361484	0.1516124856532889	ENSMUSG00000001507, ENSMUSG00000029860, ENSMUSG00000030890, ENSMUSG00000022449, ENSMUSG00000032243, ENSMUSG00000037493, ENSMUSG00000053441, ENSMUSG00000030830, ENSMUSG00000027009, ENSMUSG00000011256	1059	72	12524	1.6425348861609483	1.0	1.0	100.0
GOTERM_BP_DIRECT	GO:0055085~transmembrane transport	31	2.44672454617206	0.1517046678434001	ENSMUSG00000029650, ENSMUSG00000059149, ENSMUSG00000026220, ENSMUSG00000055782, ENSMUSG00000040447, ENSMUSG00000048677, ENSMUSG00000000792, ENSMUSG00000021730, ENSMUSG00000066595, ENSMUSG00000009292, ENSMUSG00000020805, ENSMUSG00000032449, ENSMUSG00000031974, ENSMUSG00000075316, ENSMUSG00000039878, ENSMUSG00000017765, ENSMUSG00000036636, ENSMUSG00000024270, ENSMUSG00000025161, ENSMUSG00000024036,…	1059	292	12524	1.2555266664079578	1.0	1.0	100.0
GOTERM_BP_DIRECT	GO:0006887~exocytosis	12	0.9471191791633782	0.1519962157809127	ENSMUSG00000032202, ENSMUSG00000062151, ENSMUSG00000019066, ENSMUSG00000030616, ENSMUSG00000019906, ENSMUSG00000020847, ENSMUSG00000052301, ENSMUSG00000028456, ENSMUSG00000007207, ENSMUSG00000006930, ENSMUSG00000020782, ENSMUSG00000030774	1059	92	12524	1.5425545017859343	1.0	1.0	100.0
GOTERM_MF_DIRECT	GO:0005518~collagen binding	8	0.6314127861089187	0.15272535328790207	ENSMUSG00000005397, ENSMUSG00000001507, ENSMUSG00000027195, ENSMUSG00000032243, ENSMUSG00000039116, ENSMUSG00000053626, ENSMUSG00000031785, ENSMUSG00000030774	1031	52	12046	1.7975080205924048	1.0	1.0	100.0
GOTERM_BP_DIRECT	GO:0030216~keratinocyte differentiation	6	0.4735595895816891	0.1552304714160013	ENSMUSG00000019761, ENSMUSG00000034282, ENSMUSG00000054889, ENSMUSG00000047250, ENSMUSG00000021067, ENSMUSG00000060798	1059	34	12524	2.086985502416264	1.0	1.0	100.0
GOTERM_CC_DIRECT	GO:0043005~neuron projection	40	3.1570639305445938	0.1555545172738574	ENSMUSG00000006476, ENSMUSG00000008475, ENSMUSG00000026463, ENSMUSG00000019906, ENSMUSG00000028402, ENSMUSG00000021032, ENSMUSG00000007207, ENSMUSG00000006930, ENSMUSG00000071072, ENSMUSG00000029512, ENSMUSG00000026986, ENSMUSG00000028800, ENSMUSG00000021477, ENSMUSG00000029778, ENSMUSG00000009292, ENSMUSG00000016150, ENSMUSG00000009073, ENSMUSG00000006740, ENSMUSG00000034813, ENSMUSG00000031144,…	1146	387	13426	1.2109077298411282	1.0	1.0	100.0
GOTERM_BP_DIRECT	GO:0050790~regulation of catalytic activity	5	0.3946329913180742	0.15568735087529295	ENSMUSG00000051747, ENSMUSG00000046532, ENSMUSG00000036206, ENSMUSG00000032501, ENSMUSG00000025578	1059	25	12524	2.3652502360717658	1.0	1.0	100.0
GOTERM_BP_DIRECT	GO:0043113~receptor clustering	5	0.3946329913180742	0.15568735087529295	ENSMUSG00000031328, ENSMUSG00000022770, ENSMUSG00000030830, ENSMUSG00000027009, ENSMUSG00000030774	1059	25	12524	2.3652502360717658	1.0	1.0	100.0
GOTERM_BP_DIRECT	GO:0050873~brown fat cell differentiation	5	0.3946329913180742	0.15568735087529295	ENSMUSG00000037071, ENSMUSG00000058881, ENSMUSG00000031767, ENSMUSG00000030545, ENSMUSG00000000440	1059	25	12524	2.3652502360717658	1.0	1.0	100.0
GOTERM_BP_DIRECT	GO:0017157~regulation of exocytosis	5	0.3946329913180742	0.15568735087529295	ENSMUSG00000019066, ENSMUSG00000020847, ENSMUSG00000007207, ENSMUSG00000006930, ENSMUSG00000003411	1059	25	12524	2.3652502360717658	1.0	1.0	100.0
GOTERM_BP_DIRECT	GO:0045921~positive regulation of exocytosis	5	0.3946329913180742	0.15568735087529295	ENSMUSG00000032202, ENSMUSG00000021591, ENSMUSG00000034584, ENSMUSG00000028456, ENSMUSG00000007207	1059	25	12524	2.3652502360717658	1.0	1.0	100.0
GOTERM_BP_DIRECT	GO:0034765~regulation of ion transmembrane transport	14	1.1049723756906076	0.15707689923868956	ENSMUSG00000026880, ENSMUSG00000069806, ENSMUSG00000028631, ENSMUSG00000048677, ENSMUSG00000021730, ENSMUSG00000026824, ENSMUSG00000064267, ENSMUSG00000018470, ENSMUSG00000074575, ENSMUSG00000035165, ENSMUSG00000022949, ENSMUSG00000075316, ENSMUSG00000034115, ENSMUSG00000032511	1059	113	12524	1.4651992612833948	1.0	1.0	100.0
GOTERM_MF_DIRECT	GO:0030276~clathrin binding	7	0.5524861878453038	0.15761603628370097	ENSMUSG00000039959, ENSMUSG00000029608, ENSMUSG00000030616, ENSMUSG00000020847, ENSMUSG00000020848, ENSMUSG00000052301, ENSMUSG00000004961	1031	43	12046	1.902014300859405	1.0	1.0	100.0
GOTERM_CC_DIRECT	GO:0032391~photoreceptor connecting cilium	6	0.4735595895816891	0.15968698481165372	ENSMUSG00000047910, ENSMUSG00000073591, ENSMUSG00000020284, ENSMUSG00000027378, ENSMUSG00000021363, ENSMUSG00000031347	1146	34	13426	2.0674468740375733	1.0	1.0	100.0
GOTERM_BP_DIRECT	GO:0042981~regulation of apoptotic process	18	1.420678768745067	0.16040630953241392	ENSMUSG00000055994, ENSMUSG00000039959, ENSMUSG00000063727, ENSMUSG00000032000, ENSMUSG00000025352, ENSMUSG00000025151, ENSMUSG00000027164, ENSMUSG00000048232, ENSMUSG00000022098, ENSMUSG00000004446, ENSMUSG00000026278, ENSMUSG00000021782, ENSMUSG00000029833, ENSMUSG00000039097, ENSMUSG00000000409, ENSMUSG00000018168, ENSMUSG00000038545, ENSMUSG00000013698	1059	155	12524	1.373371104815864	1.0	1.0	100.0
GOTERM_BP_DIRECT	GO:0097089~methyl-branched fatty acid metabolic process	2	0.15785319652722968	0.16182528204309388	ENSMUSG00000026664, ENSMUSG00000027359	1059	2	12524	11.82625118035883	1.0	1.0	100.0
GOTERM_BP_DIRECT	GO:0015680~intracellular copper ion transport	2	0.15785319652722968	0.16182528204309388	ENSMUSG00000018585, ENSMUSG00000006567	1059	2	12524	11.82625118035883	1.0	1.0	100.0
GOTERM_BP_DIRECT	GO:0002860~positive regulation of natural killer cell mediated cytotoxicity directed against tumor cell target	2	0.15785319652722968	0.16182528204309388	ENSMUSG00000062300, ENSMUSG00000040511	1059	2	12524	11.82625118035883	1.0	1.0	100.0
GOTERM_BP_DIRECT	GO:0060370~susceptibility to T cell mediated cytotoxicity	2	0.15785319652722968	0.16182528204309388	ENSMUSG00000062300, ENSMUSG00000040511	1059	2	12524	11.82625118035883	1.0	1.0	100.0
GOTERM_BP_DIRECT	GO:0032231~regulation of actin filament bundle assembly	2	0.15785319652722968	0.16182528204309388	ENSMUSG00000032050, ENSMUSG00000031328	1059	2	12524	11.82625118035883	1.0	1.0	100.0
GOTERM_BP_DIRECT	GO:0010751~negative regulation of nitric oxide mediated signal transduction	2	0.15785319652722968	0.16182528204309388	ENSMUSG00000040152, ENSMUSG00000026463	1059	2	12524	11.82625118035883	1.0	1.0	100.0
GOTERM_BP_DIRECT	GO:1903575~cornified envelope assembly	2	0.15785319652722968	0.16182528204309388	ENSMUSG00000029428, ENSMUSG00000060962	1059	2	12524	11.82625118035883	1.0	1.0	100.0
GOTERM_BP_DIRECT	GO:0001839~neural plate morphogenesis	2	0.15785319652722968	0.16182528204309388	ENSMUSG00000048616, ENSMUSG00000026383	1059	2	12524	11.82625118035883	1.0	1.0	100.0
GOTERM_BP_DIRECT	GO:0021784~postganglionic parasympathetic fiber development	2	0.15785319652722968	0.16182528204309388	ENSMUSG00000022144, ENSMUSG00000029765	1059	2	12524	11.82625118035883	1.0	1.0	100.0
GOTERM_BP_DIRECT	GO:0048319~axial mesoderm morphogenesis	2	0.15785319652722968	0.16182528204309388	ENSMUSG00000026383, ENSMUSG00000055799	1059	2	12524	11.82625118035883	1.0	1.0	100.0
GOTERM_BP_DIRECT	GO:0021562~vestibulocochlear nerve development	2	0.15785319652722968	0.16182528204309388	ENSMUSG00000045871, ENSMUSG00000027950	1059	2	12524	11.82625118035883	1.0	1.0	100.0
GOTERM_BP_DIRECT	GO:0048295~positive regulation of isotype switching to IgE isotypes	2	0.15785319652722968	0.16182528204309388	ENSMUSG00000002147, ENSMUSG00000040663	1059	2	12524	11.82625118035883	1.0	1.0	100.0
GOTERM_BP_DIRECT	GO:0008215~spermine metabolic process	2	0.15785319652722968	0.16182528204309388	ENSMUSG00000071708, ENSMUSG00000069835	1059	2	12524	11.82625118035883	1.0	1.0	100.0
GOTERM_CC_DIRECT	GO:0005912~adherens junction	8	0.6314127861089187	0.16237578636068867	ENSMUSG00000009073, ENSMUSG00000057440, ENSMUSG00000026383, ENSMUSG00000027378, ENSMUSG00000045095, ENSMUSG00000036459, ENSMUSG00000054855, ENSMUSG00000019986	1146	53	13426	1.7683822318811948	1.0	1.0	100.0
GOTERM_CC_DIRECT	GO:0005607~laminin-2 complex	2	0.15785319652722968	0.16329731826763985	ENSMUSG00000002900, ENSMUSG00000026479	1146	2	13426	11.715532286212914	1.0	1.0	100.0
GOTERM_CC_DIRECT	GO:0014802~terminal cisterna	2	0.15785319652722968	0.16329731826763985	ENSMUSG00000007122, ENSMUSG00000030401	1146	2	13426	11.715532286212914	1.0	1.0	100.0
GOTERM_CC_DIRECT	GO:0001534~radial spoke	2	0.15785319652722968	0.16329731826763985	ENSMUSG00000028294, ENSMUSG00000039552	1146	2	13426	11.715532286212914	1.0	1.0	100.0
GOTERM_BP_DIRECT	GO:0042472~inner ear morphogenesis	7	0.5524861878453038	0.16361998173190298	ENSMUSG00000045871, ENSMUSG00000038248, ENSMUSG00000028664, ENSMUSG00000028631, ENSMUSG00000027966, ENSMUSG00000029755, ENSMUSG00000031565	1059	44	12524	1.881449051420723	1.0	1.0	100.0
GOTERM_BP_DIRECT	GO:0001755~neural crest cell migration	7	0.5524861878453038	0.16361998173190298	ENSMUSG00000000627, ENSMUSG00000028064, ENSMUSG00000025207, ENSMUSG00000039481, ENSMUSG00000022144, ENSMUSG00000034684, ENSMUSG00000038777	1059	44	12524	1.881449051420723	1.0	1.0	100.0
GOTERM_MF_DIRECT	GO:0047750~cholestenol delta-isomerase activity	2	0.15785319652722968	0.16370641474360154	ENSMUSG00000031168, ENSMUSG00000021928	1031	2	12046	11.68380213385063	1.0	1.0	100.0
GOTERM_MF_DIRECT	GO:0034647~histone demethylase activity (H3-trimethyl-K4 specific)	2	0.15785319652722968	0.16370641474360154	ENSMUSG00000042207, ENSMUSG00000038080	1031	2	12046	11.68380213385063	1.0	1.0	100.0
GOTERM_MF_DIRECT	GO:0001566~non-kinase phorbol ester receptor activity	2	0.15785319652722968	0.16370641474360154	ENSMUSG00000062151, ENSMUSG00000028456	1031	2	12046	11.68380213385063	1.0	1.0	100.0
GOTERM_MF_DIRECT	GO:0034056~estrogen response element binding	2	0.15785319652722968	0.16370641474360154	ENSMUSG00000043668, ENSMUSG00000029833	1031	2	12046	11.68380213385063	1.0	1.0	100.0
GOTERM_MF_DIRECT	GO:0003977~UDP-N-acetylglucosamine diphosphorylase activity	2	0.15785319652722968	0.16370641474360154	ENSMUSG00000026956, ENSMUSG00000026670	1031	2	12046	11.68380213385063	1.0	1.0	100.0
GOTERM_MF_DIRECT	GO:0043404~corticotropin-releasing hormone receptor activity	2	0.15785319652722968	0.16370641474360154	ENSMUSG00000018634, ENSMUSG00000003476	1031	2	12046	11.68380213385063	1.0	1.0	100.0
GOTERM_MF_DIRECT	GO:0030172~troponin C binding	2	0.15785319652722968	0.16370641474360154	ENSMUSG00000026414, ENSMUSG00000035458	1031	2	12046	11.68380213385063	1.0	1.0	100.0
GOTERM_MF_DIRECT	GO:0015056~corticotrophin-releasing factor receptor activity	2	0.15785319652722968	0.16370641474360154	ENSMUSG00000018634, ENSMUSG00000003476	1031	2	12046	11.68380213385063	1.0	1.0	100.0
GOTERM_MF_DIRECT	GO:0008237~metallopeptidase activity	14	1.1049723756906076	0.16716918803096126	ENSMUSG00000053399, ENSMUSG00000053441, ENSMUSG00000027820, ENSMUSG00000022098, ENSMUSG00000024299, ENSMUSG00000061298, ENSMUSG00000040812, ENSMUSG00000024644, ENSMUSG00000027612, ENSMUSG00000022449, ENSMUSG00000050663, ENSMUSG00000053626, ENSMUSG00000031994, ENSMUSG00000011256	1031	113	12046	1.4475507068487508	1.0	1.0	100.0
GOTERM_BP_DIRECT	GO:0006882~cellular zinc ion homeostasis	4	0.31570639305445936	0.16873687458866582	ENSMUSG00000024270, ENSMUSG00000000409, ENSMUSG00000006567, ENSMUSG00000039878	1059	17	12524	2.782647336555019	1.0	1.0	100.0
GOTERM_BP_DIRECT	GO:0030837~negative regulation of actin filament polymerization	4	0.31570639305445936	0.16873687458866582	ENSMUSG00000068566, ENSMUSG00000089996, ENSMUSG00000031558, ENSMUSG00000072955	1059	17	12524	2.782647336555019	1.0	1.0	100.0
GOTERM_BP_DIRECT	GO:0042462~eye photoreceptor cell development	4	0.31570639305445936	0.16873687458866582	ENSMUSG00000063681, ENSMUSG00000023267, ENSMUSG00000027965, ENSMUSG00000019986	1059	17	12524	2.782647336555019	1.0	1.0	100.0
GOTERM_BP_DIRECT	GO:0031290~retinal ganglion cell axon guidance	4	0.31570639305445936	0.16873687458866582	ENSMUSG00000000627, ENSMUSG00000025020, ENSMUSG00000031558, ENSMUSG00000028664	1059	17	12524	2.782647336555019	1.0	1.0	100.0
GOTERM_BP_DIRECT	GO:0010001~glial cell differentiation	4	0.31570639305445936	0.16873687458866582	ENSMUSG00000097767, ENSMUSG00000029603, ENSMUSG00000062312, ENSMUSG00000027612	1059	17	12524	2.782647336555019	1.0	1.0	100.0
GOTERM_BP_DIRECT	GO:0006605~protein targeting	6	0.4735595895816891	0.16935985590795752	ENSMUSG00000032202, ENSMUSG00000076432, ENSMUSG00000054702, ENSMUSG00000038587, ENSMUSG00000017774, ENSMUSG00000026028	1059	35	12524	2.0273573452043707	1.0	1.0	100.0
KEGG_PATHWAY	mmu01130:Biosynthesis of antibiotics	20	1.5785319652722969	0.1694645578818803	ENSMUSG00000032279, ENSMUSG00000031432, ENSMUSG00000025260, ENSMUSG00000026192, ENSMUSG00000032263, ENSMUSG00000026670, ENSMUSG00000027187, ENSMUSG00000040618, ENSMUSG00000024640, ENSMUSG00000025950, ENSMUSG00000024782, ENSMUSG00000020363, ENSMUSG00000020475, ENSMUSG00000025533, ENSMUSG00000063229, ENSMUSG00000026956, ENSMUSG00000026807, ENSMUSG00000036880, ENSMUSG00000030268, ENSMUSG00000034424	416	188	5192	1.3277414075286418	1.0	1.0	100.0
GOTERM_BP_DIRECT	GO:0006814~sodium ion transport	11	0.8681925808997633	0.16973699470485681	ENSMUSG00000061306, ENSMUSG00000021733, ENSMUSG00000019894, ENSMUSG00000009292, ENSMUSG00000020805, ENSMUSG00000063873, ENSMUSG00000075316, ENSMUSG00000034115, ENSMUSG00000000792, ENSMUSG00000021730, ENSMUSG00000032511	1059	84	12524	1.548675749808894	1.0	1.0	100.0
GOTERM_MF_DIRECT	GO:0016705~oxidoreductase activity, acting on paired donors, with incorporation or reduction of molecular oxygen	7	0.5524861878453038	0.17021562882015762	ENSMUSG00000052914, ENSMUSG00000039519, ENSMUSG00000004846, ENSMUSG00000047155, ENSMUSG00000018906, ENSMUSG00000031987, ENSMUSG00000073424	1031	44	12046	1.8587867031126004	1.0	1.0	100.0
GOTERM_BP_DIRECT	GO:0015914~phospholipid transport	5	0.3946329913180742	0.17249359386123905	ENSMUSG00000015243, ENSMUSG00000037606, ENSMUSG00000062949, ENSMUSG00000016257, ENSMUSG00000024851	1059	26	12524	2.274279073145929	1.0	1.0	100.0
GOTERM_BP_DIRECT	GO:0071345~cellular response to cytokine stimulus	5	0.3946329913180742	0.17249359386123905	ENSMUSG00000004040, ENSMUSG00000027820, ENSMUSG00000002897, ENSMUSG00000024501, ENSMUSG00000027009	1059	26	12524	2.274279073145929	1.0	1.0	100.0
GOTERM_BP_DIRECT	GO:0035385~Roundabout signaling pathway	3	0.23677979479084454	0.17281752043791027	ENSMUSG00000025020, ENSMUSG00000031558, ENSMUSG00000032128	1059	9	12524	3.9420837267862763	1.0	1.0	100.0
GOTERM_BP_DIRECT	GO:0048608~reproductive structure development	3	0.23677979479084454	0.17281752043791027	ENSMUSG00000046532, ENSMUSG00000022770, ENSMUSG00000030357	1059	9	12524	3.9420837267862763	1.0	1.0	100.0
GOTERM_BP_DIRECT	GO:0019538~protein metabolic process	3	0.23677979479084454	0.17281752043791027	ENSMUSG00000039263, ENSMUSG00000027489, ENSMUSG00000042215	1059	9	12524	3.9420837267862763	1.0	1.0	100.0
GOTERM_BP_DIRECT	GO:0007202~activation of phospholipase C activity	3	0.23677979479084454	0.17281752043791027	ENSMUSG00000034997, ENSMUSG00000031523, ENSMUSG00000029778	1059	9	12524	3.9420837267862763	1.0	1.0	100.0
GOTERM_BP_DIRECT	GO:0035095~behavioral response to nicotine	3	0.23677979479084454	0.17281752043791027	ENSMUSG00000035594, ENSMUSG00000027950, ENSMUSG00000035200	1059	9	12524	3.9420837267862763	1.0	1.0	100.0
GOTERM_BP_DIRECT	GO:1902902~negative regulation of autophagosome assembly	3	0.23677979479084454	0.17281752043791027	ENSMUSG00000056121, ENSMUSG00000018572, ENSMUSG00000013787	1059	9	12524	3.9420837267862763	1.0	1.0	100.0
GOTERM_BP_DIRECT	GO:0032703~negative regulation of interleukin-2 production	3	0.23677979479084454	0.17281752043791027	ENSMUSG00000055994, ENSMUSG00000019850, ENSMUSG00000079037	1059	9	12524	3.9420837267862763	1.0	1.0	100.0
GOTERM_BP_DIRECT	GO:0098911~regulation of ventricular cardiac muscle cell action potential	3	0.23677979479084454	0.17281752043791027	ENSMUSG00000054889, ENSMUSG00000044393, ENSMUSG00000024331	1059	9	12524	3.9420837267862763	1.0	1.0	100.0
GOTERM_MF_DIRECT	GO:0005248~voltage-gated sodium channel activity	4	0.31570639305445936	0.17310184108854998	ENSMUSG00000075316, ENSMUSG00000034115, ENSMUSG00000021730, ENSMUSG00000032511	1031	17	12046	2.749129913847207	1.0	1.0	100.0
GOTERM_CC_DIRECT	GO:0030018~Z disc	13	1.0260457774269929	0.17455694964957325	ENSMUSG00000008136, ENSMUSG00000035606, ENSMUSG00000026463, ENSMUSG00000042249, ENSMUSG00000021798, ENSMUSG00000051747, ENSMUSG00000020635, ENSMUSG00000061462, ENSMUSG00000041361, ENSMUSG00000031636, ENSMUSG00000050503, ENSMUSG00000030774, ENSMUSG00000032511	1146	104	13426	1.464441535776614	1.0	1.0	100.0
GOTERM_CC_DIRECT	GO:0016023~cytoplasmic, membrane-bounded vesicle	16	1.2628255722178374	0.1754245843448772	ENSMUSG00000034997, ENSMUSG00000029672, ENSMUSG00000031168, ENSMUSG00000056941, ENSMUSG00000028173, ENSMUSG00000034813, ENSMUSG00000027584, ENSMUSG00000002458, ENSMUSG00000006930, ENSMUSG00000006567, ENSMUSG00000000142, ENSMUSG00000070738, ENSMUSG00000010136, ENSMUSG00000017774, ENSMUSG00000031565, ENSMUSG00000033578	1146	135	13426	1.388507530217827	1.0	1.0	100.0
GOTERM_CC_DIRECT	GO:0008074~guanylate cyclase complex, soluble	3	0.23677979479084454	0.17546344839127465	ENSMUSG00000028469, ENSMUSG00000042638, ENSMUSG00000033910	1146	9	13426	3.9051774287376384	1.0	1.0	100.0
GOTERM_MF_DIRECT	GO:0042166~acetylcholine binding	3	0.23677979479084454	0.17619409831561597	ENSMUSG00000035594, ENSMUSG00000027950, ENSMUSG00000035200	1031	9	12046	3.8946007112835437	1.0	1.0	100.0
GOTERM_MF_DIRECT	GO:0004383~guanylate cyclase activity	3	0.23677979479084454	0.17619409831561597	ENSMUSG00000028469, ENSMUSG00000042638, ENSMUSG00000033910	1031	9	12046	3.8946007112835437	1.0	1.0	100.0
GOTERM_MF_DIRECT	GO:0004364~glutathione transferase activity	5	0.3946329913180742	0.1778361216793206	ENSMUSG00000008540, ENSMUSG00000068762, ENSMUSG00000017943, ENSMUSG00000025068, ENSMUSG00000032348	1031	26	12046	2.246885025740506	1.0	1.0	100.0
GOTERM_MF_DIRECT	GO:0016491~oxidoreductase activity	47	3.7095501183898976	0.17886808807597954	ENSMUSG00000027195, ENSMUSG00000029311, ENSMUSG00000039519, ENSMUSG00000075296, ENSMUSG00000032263, ENSMUSG00000023094, ENSMUSG00000042207, ENSMUSG00000020085, ENSMUSG00000026664, ENSMUSG00000025950, ENSMUSG00000040147, ENSMUSG00000002332, ENSMUSG00000063229, ENSMUSG00000026827, ENSMUSG00000037071, ENSMUSG00000025815, ENSMUSG00000052914, ENSMUSG00000018476, ENSMUSG00000032807, ENSMUSG00000047155,…	1031	468	12046	1.1733732912200419	1.0	1.0	100.0
GOTERM_MF_DIRECT	GO:0043130~ubiquitin binding	10	0.7892659826361484	0.1789906876251927	ENSMUSG00000025171, ENSMUSG00000029223, ENSMUSG00000019850, ENSMUSG00000028630, ENSMUSG00000031161, ENSMUSG00000028044, ENSMUSG00000053774, ENSMUSG00000025139, ENSMUSG00000041765, ENSMUSG00000056900	1031	74	12046	1.5788921802500853	1.0	1.0	100.0
GOTERM_CC_DIRECT	GO:0031410~cytoplasmic vesicle	56	4.41988950276243	0.17964885968951996	ENSMUSG00000029672, ENSMUSG00000039959, ENSMUSG00000026880, ENSMUSG00000021194, ENSMUSG00000024068, ENSMUSG00000049686, ENSMUSG00000007207, ENSMUSG00000021477, ENSMUSG00000030707, ENSMUSG00000010136, ENSMUSG00000036206, ENSMUSG00000033578, ENSMUSG00000036636, ENSMUSG00000028173, ENSMUSG00000056941, ENSMUSG00000034813, ENSMUSG00000030055, ENSMUSG00000031144, ENSMUSG00000027523, ENSMUSG00000029428,…	1146	569	13426	1.153022509715155	1.0	1.0	100.0
GOTERM_BP_DIRECT	GO:0051965~positive regulation of synapse assembly	9	0.7103393843725335	0.18047093950684825	ENSMUSG00000052581, ENSMUSG00000046699, ENSMUSG00000032452, ENSMUSG00000036295, ENSMUSG00000045871, ENSMUSG00000049112, ENSMUSG00000075478, ENSMUSG00000028664, ENSMUSG00000042589	1059	65	12524	1.6374809326650688	1.0	1.0	100.0
GOTERM_MF_DIRECT	GO:0046872~metal ion binding	255	20.126282557221785	0.18083764224847662	ENSMUSG00000055202, ENSMUSG00000007122, ENSMUSG00000039519, ENSMUSG00000040502, ENSMUSG00000045639, ENSMUSG00000000731, ENSMUSG00000001143, ENSMUSG00000029833, ENSMUSG00000021798, ENSMUSG00000071379, ENSMUSG00000022526, ENSMUSG00000046287, ENSMUSG00000039634, ENSMUSG00000030824, ENSMUSG00000047250, ENSMUSG00000029161, ENSMUSG00000028070, ENSMUSG00000053399, ENSMUSG00000048485, ENSMUSG00000051098,…	1031	2828	12046	1.0535252984907748	1.0	1.0	100.0
KEGG_PATHWAY	mmu00480:Glutathione metabolism	7	0.5524861878453038	0.18155080387049288	ENSMUSG00000008540, ENSMUSG00000068762, ENSMUSG00000071708, ENSMUSG00000002797, ENSMUSG00000025950, ENSMUSG00000025068, ENSMUSG00000032348	416	48	5192	1.8201121794871793	1.0	1.0	100.0
GOTERM_BP_DIRECT	GO:0007338~single fertilization	6	0.4735595895816891	0.1839673619624102	ENSMUSG00000046532, ENSMUSG00000030605, ENSMUSG00000042207, ENSMUSG00000021541, ENSMUSG00000042554, ENSMUSG00000022621	1059	36	12524	1.9710418633931381	1.0	1.0	100.0
GOTERM_CC_DIRECT	GO:0005856~cytoskeleton	97	7.655880031570639	0.18566027697310328	ENSMUSG00000030782, ENSMUSG00000059248, ENSMUSG00000058672, ENSMUSG00000027378, ENSMUSG00000021798, ENSMUSG00000024426, ENSMUSG00000022768, ENSMUSG00000030707, ENSMUSG00000038545, ENSMUSG00000074802, ENSMUSG00000019986, ENSMUSG00000028294, ENSMUSG00000034616, ENSMUSG00000057110, ENSMUSG00000022076, ENSMUSG00000061298, ENSMUSG00000027883, ENSMUSG00000022995, ENSMUSG00000001155, ENSMUSG00000040852,…	1146	1028	13426	1.1054539219481057	1.0	1.0	100.0
KEGG_PATHWAY	mmu04915:Estrogen signaling pathway	11	0.8681925808997633	0.18851731578987796	ENSMUSG00000039936, ENSMUSG00000034801, ENSMUSG00000026824, ENSMUSG00000024241, ENSMUSG00000059970, ENSMUSG00000020901, ENSMUSG00000024222, ENSMUSG00000027523, ENSMUSG00000030357, ENSMUSG00000038648, ENSMUSG00000022994	416	91	5192	1.5086644125105664	1.0	1.0	100.0
GOTERM_BP_DIRECT	GO:0001958~endochondral ossification	5	0.3946329913180742	0.18988975729326346	ENSMUSG00000039153, ENSMUSG00000027523, ENSMUSG00000050860, ENSMUSG00000002881, ENSMUSG00000029755	1059	27	12524	2.1900465148812645	1.0	1.0	100.0
GOTERM_BP_DIRECT	GO:0009190~cyclic nucleotide biosynthetic process	4	0.31570639305445936	0.190558987552969	ENSMUSG00000028469, ENSMUSG00000042638, ENSMUSG00000033910, ENSMUSG00000022994	1059	18	12524	2.6280558178575175	1.0	1.0	100.0
GOTERM_BP_DIRECT	GO:0060996~dendritic spine development	4	0.31570639305445936	0.190558987552969	ENSMUSG00000031278, ENSMUSG00000066877, ENSMUSG00000028664, ENSMUSG00000030774	1059	18	12524	2.6280558178575175	1.0	1.0	100.0
GOTERM_BP_DIRECT	GO:0060384~innervation	4	0.31570639305445936	0.190558987552969	ENSMUSG00000045871, ENSMUSG00000055078, ENSMUSG00000028456, ENSMUSG00000078816	1059	18	12524	2.6280558178575175	1.0	1.0	100.0
GOTERM_BP_DIRECT	GO:0048148~behavioral response to cocaine	4	0.31570639305445936	0.190558987552969	ENSMUSG00000034997, ENSMUSG00000025813, ENSMUSG00000013787, ENSMUSG00000018634	1059	18	12524	2.6280558178575175	1.0	1.0	100.0
GOTERM_BP_DIRECT	GO:0030308~negative regulation of cell growth	13	1.0260457774269929	0.1912666250040947	ENSMUSG00000055200, ENSMUSG00000078794, ENSMUSG00000023092, ENSMUSG00000028893, ENSMUSG00000025272, ENSMUSG00000000440, ENSMUSG00000021303, ENSMUSG00000037370, ENSMUSG00000009073, ENSMUSG00000030309, ENSMUSG00000031558, ENSMUSG00000029161, ENSMUSG00000036206	1059	107	12524	1.4368342555576148	1.0	1.0	100.0
GOTERM_CC_DIRECT	GO:0005622~intracellular	124	9.78689818468824	0.1924445004599384	ENSMUSG00000030782, ENSMUSG00000032202, ENSMUSG00000055202, ENSMUSG00000028469, ENSMUSG00000000731, ENSMUSG00000005069, ENSMUSG00000005102, ENSMUSG00000029833, ENSMUSG00000022526, ENSMUSG00000019066, ENSMUSG00000017724, ENSMUSG00000039634, ENSMUSG00000038545, ENSMUSG00000029428, ENSMUSG00000042638, ENSMUSG00000001313, ENSMUSG00000054083, ENSMUSG00000028456, ENSMUSG00000002249, ENSMUSG00000022994,…	1146	1333	13426	1.0898169568570153	1.0	1.0	100.0
KEGG_PATHWAY	mmu04923:Regulation of lipolysis in adipocytes	7	0.5524861878453038	0.1939877855089361	ENSMUSG00000039936, ENSMUSG00000020901, ENSMUSG00000027523, ENSMUSG00000047250, ENSMUSG00000003123, ENSMUSG00000036437, ENSMUSG00000022994	416	49	5192	1.7829670329670328	1.0	1.0	100.0
GOTERM_CC_DIRECT	GO:0031674~I band	4	0.31570639305445936	0.19431852212145664	ENSMUSG00000007122, ENSMUSG00000051747, ENSMUSG00000041361, ENSMUSG00000000708	1146	18	13426	2.6034516191584256	1.0	1.0	100.0
GOTERM_MF_DIRECT	GO:0016849~phosphorus-oxygen lyase activity	4	0.31570639305445936	0.19535284039840822	ENSMUSG00000028469, ENSMUSG00000042638, ENSMUSG00000033910, ENSMUSG00000022994	1031	18	12046	2.596400474189029	1.0	1.0	100.0
GOTERM_MF_DIRECT	GO:0015485~cholesterol binding	5	0.3946329913180742	0.19562978935679462	ENSMUSG00000031144, ENSMUSG00000037606, ENSMUSG00000018340, ENSMUSG00000040875, ENSMUSG00000026600	1031	27	12046	2.163667061824191	1.0	1.0	100.0
GOTERM_BP_DIRECT	GO:0016477~cell migration	19	1.499605367008682	0.19566424949999028	ENSMUSG00000031990, ENSMUSG00000008475, ENSMUSG00000018849, ENSMUSG00000058571, ENSMUSG00000066877, ENSMUSG00000027009, ENSMUSG00000021763, ENSMUSG00000028701, ENSMUSG00000040511, ENSMUSG00000040152, ENSMUSG00000014791, ENSMUSG00000070047, ENSMUSG00000002900, ENSMUSG00000030707, ENSMUSG00000039286, ENSMUSG00000036862, ENSMUSG00000032899, ENSMUSG00000036995, ENSMUSG00000031785	1059	171	12524	1.3140279089287585	1.0	1.0	100.0
GOTERM_BP_DIRECT	GO:0006816~calcium ion transport	14	1.1049723756906076	0.1958586778084453	ENSMUSG00000026463, ENSMUSG00000059588, ENSMUSG00000069806, ENSMUSG00000049686, ENSMUSG00000027950, ENSMUSG00000063873, ENSMUSG00000048677, ENSMUSG00000021541, ENSMUSG00000027748, ENSMUSG00000009292, ENSMUSG00000030707, ENSMUSG00000018340, ENSMUSG00000053819, ENSMUSG00000018507	1059	118	12524	1.403114546822234	1.0	1.0	100.0
KEGG_PATHWAY	mmu04390:Hippo signaling pathway	15	1.1838989739542225	0.19597935968571684	ENSMUSG00000029378, ENSMUSG00000018849, ENSMUSG00000076432, ENSMUSG00000022770, ENSMUSG00000002249, ENSMUSG00000021253, ENSMUSG00000021067, ENSMUSG00000000142, ENSMUSG00000020782, ENSMUSG00000009073, ENSMUSG00000022329, ENSMUSG00000063681, ENSMUSG00000036585, ENSMUSG00000055799, ENSMUSG00000036459	416	136	5192	1.3765554298642533	1.0	1.0	100.0
KEGG_PATHWAY	mmu00982:Drug metabolism - cytochrome P450	6	0.4735595895816891	0.1975222610010208	ENSMUSG00000075296, ENSMUSG00000008540, ENSMUSG00000068762, ENSMUSG00000025068, ENSMUSG00000032348, ENSMUSG00000040147	416	39	5192	1.9201183431952664	1.0	1.0	100.0
GOTERM_CC_DIRECT	GO:0031982~vesicle	16	1.2628255722178374	0.1976003642620181	ENSMUSG00000006740, ENSMUSG00000055994, ENSMUSG00000026880, ENSMUSG00000051043, ENSMUSG00000032382, ENSMUSG00000002059, ENSMUSG00000022098, ENSMUSG00000027523, ENSMUSG00000027500, ENSMUSG00000040447, ENSMUSG00000045733, ENSMUSG00000003411, ENSMUSG00000045763, ENSMUSG00000035165, ENSMUSG00000032489, ENSMUSG00000018634	1146	138	13426	1.3583225839087438	1.0	1.0	100.0
GOTERM_BP_DIRECT	GO:0008152~metabolic process	38	2.999210734017364	0.19776807144741332	ENSMUSG00000035239, ENSMUSG00000027371, ENSMUSG00000031278, ENSMUSG00000075296, ENSMUSG00000032263, ENSMUSG00000028601, ENSMUSG00000024068, ENSMUSG00000027698, ENSMUSG00000024644, ENSMUSG00000003123, ENSMUSG00000027977, ENSMUSG00000021036, ENSMUSG00000062778, ENSMUSG00000027359, ENSMUSG00000025815, ENSMUSG00000037370, ENSMUSG00000003746, ENSMUSG00000036880, ENSMUSG00000045594, ENSMUSG00000032348,…	1059	379	12524	1.185745500933075	1.0	1.0	100.0
GOTERM_BP_DIRECT	GO:0009966~regulation of signal transduction	6	0.4735595895816891	0.1990151226678398	ENSMUSG00000027523, ENSMUSG00000029094, ENSMUSG00000046717, ENSMUSG00000047714, ENSMUSG00000043789, ENSMUSG00000037239	1059	37	12524	1.9177704616798101	1.0	1.0	100.0
GOTERM_MF_DIRECT	GO:0019905~syntaxin binding	10	0.7892659826361484	0.1994340008628293	ENSMUSG00000062151, ENSMUSG00000015243, ENSMUSG00000029608, ENSMUSG00000030616, ENSMUSG00000020847, ENSMUSG00000020848, ENSMUSG00000052301, ENSMUSG00000028456, ENSMUSG00000032757, ENSMUSG00000004961	1031	76	12046	1.5373423860329778	1.0	1.0	100.0
GOTERM_MF_DIRECT	GO:0001948~glycoprotein binding	9	0.7103393843725335	0.20003060590274485	ENSMUSG00000001507, ENSMUSG00000060802, ENSMUSG00000000409, ENSMUSG00000027863, ENSMUSG00000031328, ENSMUSG00000062312, ENSMUSG00000007207, ENSMUSG00000031565, ENSMUSG00000030598	1031	66	12046	1.593245745525086	1.0	1.0	100.0
GOTERM_BP_DIRECT	GO:0072659~protein localization to plasma membrane	8	0.6314127861089187	0.2033357652511963	ENSMUSG00000036815, ENSMUSG00000030616, ENSMUSG00000057058, ENSMUSG00000002059, ENSMUSG00000036862, ENSMUSG00000022770, ENSMUSG00000042532, ENSMUSG00000036304	1059	57	12524	1.6598247270679058	1.0	1.0	100.0
GOTERM_BP_DIRECT	GO:0002260~lymphocyte homeostasis	3	0.23677979479084454	0.204525469644328	ENSMUSG00000034801, ENSMUSG00000024241, ENSMUSG00000040447	1059	10	12524	3.547875354107649	1.0	1.0	100.0
GOTERM_BP_DIRECT	GO:0044130~negative regulation of growth of symbiont in host	3	0.23677979479084454	0.204525469644328	ENSMUSG00000037071, ENSMUSG00000055994, ENSMUSG00000041515	1059	10	12524	3.547875354107649	1.0	1.0	100.0
GOTERM_BP_DIRECT	GO:0045332~phospholipid translocation	3	0.23677979479084454	0.204525469644328	ENSMUSG00000015243, ENSMUSG00000062949, ENSMUSG00000028125	1059	10	12524	3.547875354107649	1.0	1.0	100.0
GOTERM_BP_DIRECT	GO:0001759~organ induction	3	0.23677979479084454	0.204525469644328	ENSMUSG00000036585, ENSMUSG00000022144, ENSMUSG00000031565	1059	10	12524	3.547875354107649	1.0	1.0	100.0
GOTERM_BP_DIRECT	GO:0035563~positive regulation of chromatin binding	3	0.23677979479084454	0.204525469644328	ENSMUSG00000053914, ENSMUSG00000097929, ENSMUSG00000000708	1059	10	12524	3.547875354107649	1.0	1.0	100.0
GOTERM_BP_DIRECT	GO:0045742~positive regulation of epidermal growth factor receptor signaling pathway	3	0.23677979479084454	0.204525469644328	ENSMUSG00000039959, ENSMUSG00000024241, ENSMUSG00000006930	1059	10	12524	3.547875354107649	1.0	1.0	100.0
GOTERM_BP_DIRECT	GO:0032695~negative regulation of interleukin-12 production	3	0.23677979479084454	0.204525469644328	ENSMUSG00000040152, ENSMUSG00000055994, ENSMUSG00000049871	1059	10	12524	3.547875354107649	1.0	1.0	100.0
GOTERM_MF_DIRECT	GO:0008233~peptidase activity	36	2.841357537490134	0.2051544978177389	ENSMUSG00000032289, ENSMUSG00000053441, ENSMUSG00000024644, ENSMUSG00000026767, ENSMUSG00000021477, ENSMUSG00000027612, ENSMUSG00000022449, ENSMUSG00000051527, ENSMUSG00000046169, ENSMUSG00000016256, ENSMUSG00000031897, ENSMUSG00000053626, ENSMUSG00000031994, ENSMUSG00000029223, ENSMUSG00000032376, ENSMUSG00000031066, ENSMUSG00000035606, ENSMUSG00000053399, ENSMUSG00000027820, ENSMUSG00000027248,…	1031	354	12046	1.1881832678492166	1.0	1.0	100.0
KEGG_PATHWAY	mmu04510:Focal adhesion	20	1.5785319652722969	0.20596137013787308	ENSMUSG00000029860, ENSMUSG00000030890, ENSMUSG00000039936, ENSMUSG00000034801, ENSMUSG00000032243, ENSMUSG00000032000, ENSMUSG00000024241, ENSMUSG00000020241, ENSMUSG00000062312, ENSMUSG00000027966, ENSMUSG00000027009, ENSMUSG00000026479, ENSMUSG00000040152, ENSMUSG00000001507, ENSMUSG00000002900, ENSMUSG00000020901, ENSMUSG00000030403, ENSMUSG00000031328, ENSMUSG00000078816, ENSMUSG00000030774	416	194	5192	1.2866772402854878	1.0	1.0	100.0
GOTERM_BP_DIRECT	GO:0055114~oxidation-reduction process	52	4.1041831097079715	0.20634220006569706	ENSMUSG00000034108, ENSMUSG00000029311, ENSMUSG00000075296, ENSMUSG00000039519, ENSMUSG00000023094, ENSMUSG00000042207, ENSMUSG00000021591, ENSMUSG00000025950, ENSMUSG00000040147, ENSMUSG00000063229, ENSMUSG00000032807, ENSMUSG00000047250, ENSMUSG00000032279, ENSMUSG00000025260, ENSMUSG00000038936, ENSMUSG00000033684, ENSMUSG00000008540, ENSMUSG00000028893, ENSMUSG00000018906, ENSMUSG00000025068,…	1059	536	12524	1.1473228757064535	1.0	1.0	100.0
GOTERM_CC_DIRECT	GO:0045095~keratin filament	3	0.23677979479084454	0.20755147762730336	ENSMUSG00000019761, ENSMUSG00000067594, ENSMUSG00000046834	1146	10	13426	3.5146596858638746	1.0	1.0	100.0
GOTERM_CC_DIRECT	GO:0070852~cell body fiber	3	0.23677979479084454	0.20755147762730336	ENSMUSG00000034997, ENSMUSG00000025533, ENSMUSG00000003476	1146	10	13426	3.5146596858638746	1.0	1.0	100.0
GOTERM_BP_DIRECT	GO:0042110~T cell activation	5	0.3946329913180742	0.20780984495017682	ENSMUSG00000022637, ENSMUSG00000023927, ENSMUSG00000049871, ENSMUSG00000027863, ENSMUSG00000022770	1059	28	12524	2.1118305679212193	1.0	1.0	100.0
GOTERM_BP_DIRECT	GO:0070372~regulation of ERK1 and ERK2 cascade	5	0.3946329913180742	0.20780984495017682	ENSMUSG00000023110, ENSMUSG00000062312, ENSMUSG00000040663, ENSMUSG00000042567, ENSMUSG00000003476	1059	28	12524	2.1118305679212193	1.0	1.0	100.0
GOTERM_BP_DIRECT	GO:0051491~positive regulation of filopodium assembly	5	0.3946329913180742	0.20780984495017682	ENSMUSG00000002580, ENSMUSG00000016150, ENSMUSG00000042064, ENSMUSG00000021253, ENSMUSG00000024501	1059	28	12524	2.1118305679212193	1.0	1.0	100.0
GOTERM_MF_DIRECT	GO:0015464~acetylcholine receptor activity	3	0.23677979479084454	0.20838822351013944	ENSMUSG00000035594, ENSMUSG00000027950, ENSMUSG00000035200	1031	10	12046	3.5051406401551892	1.0	1.0	100.0
GOTERM_MF_DIRECT	GO:0001191~transcriptional repressor activity, RNA polymerase II transcription factor binding	3	0.23677979479084454	0.20838822351013944	ENSMUSG00000024271, ENSMUSG00000062563, ENSMUSG00000021575	1031	10	12046	3.5051406401551892	1.0	1.0	100.0
GOTERM_MF_DIRECT	GO:0019213~deacetylase activity	3	0.23677979479084454	0.20838822351013944	ENSMUSG00000036278, ENSMUSG00000027977, ENSMUSG00000028800	1031	10	12046	3.5051406401551892	1.0	1.0	100.0
GOTERM_CC_DIRECT	GO:0014704~intercalated disc	7	0.5524861878453038	0.20867835533276602	ENSMUSG00000018340, ENSMUSG00000053819, ENSMUSG00000054889, ENSMUSG00000044393, ENSMUSG00000024331, ENSMUSG00000030774, ENSMUSG00000032511	1146	47	13426	1.7448665107125618	1.0	1.0	100.0
GOTERM_CC_DIRECT	GO:0005902~microvillus	8	0.6314127861089187	0.20997315185290039	ENSMUSG00000035429, ENSMUSG00000063681, ENSMUSG00000049112, ENSMUSG00000032050, ENSMUSG00000022770, ENSMUSG00000062312, ENSMUSG00000017774, ENSMUSG00000021477	1146	57	13426	1.6442852331526898	1.0	1.0	100.0
GOTERM_MF_DIRECT	GO:0015293~symporter activity	10	0.7892659826361484	0.2100073114341144	ENSMUSG00000025161, ENSMUSG00000021733, ENSMUSG00000019894, ENSMUSG00000026220, ENSMUSG00000020805, ENSMUSG00000028655, ENSMUSG00000063873, ENSMUSG00000005357, ENSMUSG00000000792, ENSMUSG00000017765	1031	77	12046	1.517376900500082	1.0	1.0	100.0
GOTERM_BP_DIRECT	GO:0021591~ventricular system development	4	0.31570639305445936	0.21303784909729778	ENSMUSG00000051747, ENSMUSG00000026807, ENSMUSG00000035596, ENSMUSG00000022783	1059	19	12524	2.4897370906018588	1.0	1.0	100.0
GOTERM_BP_DIRECT	GO:0035082~axoneme assembly	4	0.31570639305445936	0.21303784909729778	ENSMUSG00000028294, ENSMUSG00000023966, ENSMUSG00000039552, ENSMUSG00000039963	1059	19	12524	2.4897370906018588	1.0	1.0	100.0
GOTERM_BP_DIRECT	GO:0007271~synaptic transmission, cholinergic	4	0.31570639305445936	0.21303784909729778	ENSMUSG00000035594, ENSMUSG00000027950, ENSMUSG00000035200, ENSMUSG00000026344	1059	19	12524	2.4897370906018588	1.0	1.0	100.0
GOTERM_MF_DIRECT	GO:0050840~extracellular matrix binding	5	0.3946329913180742	0.21393884272111616	ENSMUSG00000040152, ENSMUSG00000005397, ENSMUSG00000039116, ENSMUSG00000031785, ENSMUSG00000021136	1031	28	12046	2.086393238187613	1.0	1.0	100.0
GOTERM_MF_DIRECT	GO:0004177~aminopeptidase activity	5	0.3946329913180742	0.21393884272111616	ENSMUSG00000039263, ENSMUSG00000050663, ENSMUSG00000036112, ENSMUSG00000005813, ENSMUSG00000021477	1031	28	12046	2.086393238187613	1.0	1.0	100.0
GOTERM_BP_DIRECT	GO:0019882~antigen processing and presentation	6	0.4735595895816891	0.21446410002553443	ENSMUSG00000032202, ENSMUSG00000002059, ENSMUSG00000002983, ENSMUSG00000073411, ENSMUSG00000091705, ENSMUSG00000003411	1059	38	12524	1.867302817951394	1.0	1.0	100.0
GOTERM_MF_DIRECT	GO:0004930~G-protein coupled receptor activity	26	2.0520915548539858	0.21489227718230552	ENSMUSG00000031210, ENSMUSG00000059588, ENSMUSG00000051043, ENSMUSG00000048216, ENSMUSG00000029778, ENSMUSG00000070421, ENSMUSG00000023918, ENSMUSG00000039116, ENSMUSG00000050199, ENSMUSG00000056679, ENSMUSG00000018634, ENSMUSG00000034997, ENSMUSG00000027584, ENSMUSG00000040836, ENSMUSG00000049112, ENSMUSG00000024211, ENSMUSG00000047904, ENSMUSG00000044933, ENSMUSG00000048965, ENSMUSG00000003476,…	1031	247	12046	1.2298739088263821	1.0	1.0	100.0
GOTERM_BP_DIRECT	GO:0048666~neuron development	7	0.5524861878453038	0.2163341329520183	ENSMUSG00000024426, ENSMUSG00000033585, ENSMUSG00000038065, ENSMUSG00000016150, ENSMUSG00000055078, ENSMUSG00000024501, ENSMUSG00000068329	1059	48	12524	1.724661630468996	1.0	1.0	100.0
GOTERM_CC_DIRECT	GO:0097440~apical dendrite	4	0.31570639305445936	0.21712253224568964	ENSMUSG00000006476, ENSMUSG00000030495, ENSMUSG00000031328, ENSMUSG00000021730	1146	19	13426	2.4664278497290346	1.0	1.0	100.0
KEGG_PATHWAY	mmu04024:cAMP signaling pathway	18	1.420678768745067	0.2182725542547289	ENSMUSG00000039936, ENSMUSG00000026463, ENSMUSG00000049112, ENSMUSG00000027523, ENSMUSG00000049686, ENSMUSG00000047904, ENSMUSG00000003123, ENSMUSG00000002771, ENSMUSG00000022994, ENSMUSG00000029778, ENSMUSG00000024998, ENSMUSG00000020901, ENSMUSG00000053819, ENSMUSG00000031842, ENSMUSG00000038648, ENSMUSG00000036437, ENSMUSG00000035458, ENSMUSG00000030774	416	173	5192	1.2985771453979547	1.0	1.0	100.0
GOTERM_MF_DIRECT	GO:0005544~calcium-dependent phospholipid binding	6	0.4735595895816891	0.22164123522991094	ENSMUSG00000029608, ENSMUSG00000030616, ENSMUSG00000018340, ENSMUSG00000020848, ENSMUSG00000052301, ENSMUSG00000004961	1031	38	12046	1.8448108632395734	1.0	1.0	100.0
GOTERM_BP_DIRECT	GO:0034220~ion transmembrane transport	5	0.3946329913180742	0.22618745699057177	ENSMUSG00000009292, ENSMUSG00000049265, ENSMUSG00000018340, ENSMUSG00000046031, ENSMUSG00000018589	1059	29	12524	2.039008824199798	1.0	1.0	100.0
GOTERM_BP_DIRECT	GO:0001707~mesoderm formation	5	0.3946329913180742	0.22618745699057177	ENSMUSG00000048616, ENSMUSG00000028173, ENSMUSG00000009073, ENSMUSG00000063681, ENSMUSG00000006958	1059	29	12524	2.039008824199798	1.0	1.0	100.0
GOTERM_BP_DIRECT	GO:0045494~photoreceptor cell maintenance	5	0.3946329913180742	0.22618745699057177	ENSMUSG00000037493, ENSMUSG00000021803, ENSMUSG00000021363, ENSMUSG00000028125, ENSMUSG00000032258	1059	29	12524	2.039008824199798	1.0	1.0	100.0
GOTERM_BP_DIRECT	GO:0051209~release of sequestered calcium ion into cytosol	5	0.3946329913180742	0.22618745699057177	ENSMUSG00000034997, ENSMUSG00000000409, ENSMUSG00000009292, ENSMUSG00000020635, ENSMUSG00000048677	1059	29	12524	2.039008824199798	1.0	1.0	100.0
KEGG_PATHWAY	mmu04810:Regulation of actin cytoskeleton	19	1.499605367008682	0.2289591409963704	ENSMUSG00000039936, ENSMUSG00000034801, ENSMUSG00000008475, ENSMUSG00000032243, ENSMUSG00000034616, ENSMUSG00000024241, ENSMUSG00000032050, ENSMUSG00000020451, ENSMUSG00000027009, ENSMUSG00000022995, ENSMUSG00000040940, ENSMUSG00000001507, ENSMUSG00000026737, ENSMUSG00000024867, ENSMUSG00000020901, ENSMUSG00000036585, ENSMUSG00000030830, ENSMUSG00000031565, ENSMUSG00000030774	416	186	5192	1.2749172870140613	1.0	1.0	100.0
GOTERM_BP_DIRECT	GO:0048511~rhythmic process	14	1.1049723756906076	0.2297356772164627	ENSMUSG00000056972, ENSMUSG00000025151, ENSMUSG00000023110, ENSMUSG00000042207, ENSMUSG00000023087, ENSMUSG00000002983, ENSMUSG00000022672, ENSMUSG00000000440, ENSMUSG00000028800, ENSMUSG00000040187, ENSMUSG00000039231, ENSMUSG00000050199, ENSMUSG00000078816, ENSMUSG00000000708	1059	122	12524	1.3571107911887181	1.0	1.0	100.0
GOTERM_BP_DIRECT	GO:0006635~fatty acid beta-oxidation	6	0.4735595895816891	0.23027444292534505	ENSMUSG00000028893, ENSMUSG00000036880, ENSMUSG00000055782, ENSMUSG00000028601, ENSMUSG00000005069, ENSMUSG00000027359	1059	39	12524	1.819423258516743	1.0	1.0	100.0
GOTERM_BP_DIRECT	GO:0042752~regulation of circadian rhythm	7	0.5524861878453038	0.23033703858342824	ENSMUSG00000056972, ENSMUSG00000025151, ENSMUSG00000042207, ENSMUSG00000023087, ENSMUSG00000022672, ENSMUSG00000078816, ENSMUSG00000000440	1059	49	12524	1.6894644543369757	1.0	1.0	100.0
GOTERM_CC_DIRECT	GO:0030016~myofibril	5	0.3946329913180742	0.23129149112410705	ENSMUSG00000019467, ENSMUSG00000007122, ENSMUSG00000051747, ENSMUSG00000026414, ENSMUSG00000035458	1146	29	13426	2.019919359691882	1.0	1.0	100.0
KEGG_PATHWAY	mmu00260:Glycine, serine and threonine metabolism	5	0.3946329913180742	0.2324327422382473	ENSMUSG00000024640, ENSMUSG00000015970, ENSMUSG00000040147, ENSMUSG00000020475, ENSMUSG00000034424	416	31	5192	2.01302729528536	1.0	1.0	100.0
GOTERM_BP_DIRECT	GO:0070084~protein initiator methionine removal	2	0.15785319652722968	0.23264374967257354	ENSMUSG00000036112, ENSMUSG00000005813	1059	3	12524	7.884167453572553	1.0	1.0	100.0
GOTERM_BP_DIRECT	GO:0018125~peptidyl-cysteine methylation	2	0.15785319652722968	0.23264374967257354	ENSMUSG00000019066, ENSMUSG00000003411	1059	3	12524	7.884167453572553	1.0	1.0	100.0
GOTERM_BP_DIRECT	GO:2000664~positive regulation of interleukin-5 secretion	2	0.15785319652722968	0.23264374967257354	ENSMUSG00000015966, ENSMUSG00000002897	1059	3	12524	7.884167453572553	1.0	1.0	100.0
GOTERM_BP_DIRECT	GO:0003357~noradrenergic neuron differentiation	2	0.15785319652722968	0.23264374967257354	ENSMUSG00000063632, ENSMUSG00000007946	1059	3	12524	7.884167453572553	1.0	1.0	100.0
GOTERM_BP_DIRECT	GO:0043031~negative regulation of macrophage activation	2	0.15785319652722968	0.23264374967257354	ENSMUSG00000002108, ENSMUSG00000022661	1059	3	12524	7.884167453572553	1.0	1.0	100.0
GOTERM_BP_DIRECT	GO:0046661~male sex differentiation	2	0.15785319652722968	0.23264374967257354	ENSMUSG00000046532, ENSMUSG00000030357	1059	3	12524	7.884167453572553	1.0	1.0	100.0
GOTERM_BP_DIRECT	GO:0009991~response to extracellular stimulus	2	0.15785319652722968	0.23264374967257354	ENSMUSG00000023087, ENSMUSG00000030589	1059	3	12524	7.884167453572553	1.0	1.0	100.0
GOTERM_BP_DIRECT	GO:0009264~deoxyribonucleotide catabolic process	2	0.15785319652722968	0.23264374967257354	ENSMUSG00000020736, ENSMUSG00000030225	1059	3	12524	7.884167453572553	1.0	1.0	100.0
GOTERM_BP_DIRECT	GO:0042271~susceptibility to natural killer cell mediated cytotoxicity	2	0.15785319652722968	0.23264374967257354	ENSMUSG00000062300, ENSMUSG00000040511	1059	3	12524	7.884167453572553	1.0	1.0	100.0
GOTERM_BP_DIRECT	GO:0071371~cellular response to gonadotropin stimulus	2	0.15785319652722968	0.23264374967257354	ENSMUSG00000006476, ENSMUSG00000000792	1059	3	12524	7.884167453572553	1.0	1.0	100.0
GOTERM_BP_DIRECT	GO:0033563~dorsal/ventral axon guidance	2	0.15785319652722968	0.23264374967257354	ENSMUSG00000025020, ENSMUSG00000031558	1059	3	12524	7.884167453572553	1.0	1.0	100.0
GOTERM_BP_DIRECT	GO:0060084~synaptic transmission involved in micturition	2	0.15785319652722968	0.23264374967257354	ENSMUSG00000027950, ENSMUSG00000035200	1059	3	12524	7.884167453572553	1.0	1.0	100.0
GOTERM_BP_DIRECT	GO:0070831~basement membrane assembly	2	0.15785319652722968	0.23264374967257354	ENSMUSG00000004846, ENSMUSG00000026479	1059	3	12524	7.884167453572553	1.0	1.0	100.0
GOTERM_BP_DIRECT	GO:0035330~regulation of hippo signaling	2	0.15785319652722968	0.23264374967257354	ENSMUSG00000009073, ENSMUSG00000018849	1059	3	12524	7.884167453572553	1.0	1.0	100.0
GOTERM_BP_DIRECT	GO:2000667~positive regulation of interleukin-13 secretion	2	0.15785319652722968	0.23264374967257354	ENSMUSG00000015966, ENSMUSG00000002897	1059	3	12524	7.884167453572553	1.0	1.0	100.0
GOTERM_BP_DIRECT	GO:0090022~regulation of neutrophil chemotaxis	2	0.15785319652722968	0.23264374967257354	ENSMUSG00000055994, ENSMUSG00000031990	1059	3	12524	7.884167453572553	1.0	1.0	100.0
GOTERM_BP_DIRECT	GO:0051466~positive regulation of corticotropin-releasing hormone secretion	2	0.15785319652722968	0.23264374967257354	ENSMUSG00000040663, ENSMUSG00000022015	1059	3	12524	7.884167453572553	1.0	1.0	100.0
GOTERM_MF_DIRECT	GO:0042169~SH2 domain binding	5	0.3946329913180742	0.23269433351734842	ENSMUSG00000031144, ENSMUSG00000000409, ENSMUSG00000057058, ENSMUSG00000029094, ENSMUSG00000031523	1031	29	12046	2.0144486437673503	1.0	1.0	100.0
GOTERM_BP_DIRECT	GO:0030030~cell projection organization	16	1.2628255722178374	0.23430830668209895	ENSMUSG00000030890, ENSMUSG00000028294, ENSMUSG00000033276, ENSMUSG00000020284, ENSMUSG00000027378, ENSMUSG00000006930, ENSMUSG00000022783, ENSMUSG00000060798, ENSMUSG00000043987, ENSMUSG00000038042, ENSMUSG00000056919, ENSMUSG00000020319, ENSMUSG00000031328, ENSMUSG00000010136, ENSMUSG00000036962, ENSMUSG00000019986	1059	144	12524	1.3140279089287588	1.0	1.0	100.0
GOTERM_CC_DIRECT	GO:0097025~MPP7-DLG1-LIN7 complex	2	0.15785319652722968	0.2346638685180361	ENSMUSG00000057440, ENSMUSG00000022770	1146	3	13426	7.810354857475276	1.0	1.0	100.0
GOTERM_MF_DIRECT	GO:0071535~RING-like zinc finger domain binding	2	0.15785319652722968	0.23522604217733056	ENSMUSG00000026484, ENSMUSG00000018143	1031	3	12046	7.789201422567087	1.0	1.0	100.0
GOTERM_MF_DIRECT	GO:0008242~omega peptidase activity	2	0.15785319652722968	0.23522604217733056	ENSMUSG00000029223, ENSMUSG00000073987	1031	3	12046	7.789201422567087	1.0	1.0	100.0
GOTERM_MF_DIRECT	GO:0070569~uridylyltransferase activity	2	0.15785319652722968	0.23522604217733056	ENSMUSG00000026956, ENSMUSG00000026670	1031	3	12046	7.789201422567087	1.0	1.0	100.0
GOTERM_MF_DIRECT	GO:0003986~acetyl-CoA hydrolase activity	2	0.15785319652722968	0.23522604217733056	ENSMUSG00000031767, ENSMUSG00000021620	1031	3	12046	7.789201422567087	1.0	1.0	100.0
GOTERM_MF_DIRECT	GO:0016684~oxidoreductase activity, acting on peroxide as acceptor	2	0.15785319652722968	0.23522604217733056	ENSMUSG00000028893, ENSMUSG00000027187	1031	3	12046	7.789201422567087	1.0	1.0	100.0
GOTERM_MF_DIRECT	GO:0019153~protein-disulfide reductase (glutathione) activity	2	0.15785319652722968	0.23522604217733056	ENSMUSG00000027248, ENSMUSG00000021591	1031	3	12046	7.789201422567087	1.0	1.0	100.0
GOTERM_MF_DIRECT	GO:0032767~copper-dependent protein binding	2	0.15785319652722968	0.23522604217733056	ENSMUSG00000018585, ENSMUSG00000030357	1031	3	12046	7.789201422567087	1.0	1.0	100.0
GOTERM_MF_DIRECT	GO:0034648~histone demethylase activity (H3-dimethyl-K4 specific)	2	0.15785319652722968	0.23522604217733056	ENSMUSG00000042207, ENSMUSG00000038080	1031	3	12046	7.789201422567087	1.0	1.0	100.0
GOTERM_MF_DIRECT	GO:0015245~fatty acid transporter activity	2	0.15785319652722968	0.23522604217733056	ENSMUSG00000028655, ENSMUSG00000027359	1031	3	12046	7.789201422567087	1.0	1.0	100.0
GOTERM_MF_DIRECT	GO:0097016~L27 domain binding	2	0.15785319652722968	0.23522604217733056	ENSMUSG00000019906, ENSMUSG00000022770	1031	3	12046	7.789201422567087	1.0	1.0	100.0
GOTERM_MF_DIRECT	GO:0015275~stretch-activated, cation-selective, calcium channel activity	2	0.15785319652722968	0.23522604217733056	ENSMUSG00000079157, ENSMUSG00000071719	1031	3	12046	7.789201422567087	1.0	1.0	100.0
GOTERM_MF_DIRECT	GO:0015018~galactosylgalactosylxylosylprotein 3-beta-glucuronosyltransferase activity	2	0.15785319652722968	0.23522604217733056	ENSMUSG00000026156, ENSMUSG00000071649	1031	3	12046	7.789201422567087	1.0	1.0	100.0
GOTERM_CC_DIRECT	GO:0045335~phagocytic vesicle	6	0.4735595895816891	0.23618774052991534	ENSMUSG00000055069, ENSMUSG00000043463, ENSMUSG00000015243, ENSMUSG00000030055, ENSMUSG00000030707, ENSMUSG00000002059	1146	39	13426	1.8023895824942948	1.0	1.0	100.0
GOTERM_BP_DIRECT	GO:0045176~apical protein localization	3	0.23677979479084454	0.23678353456232096	ENSMUSG00000032050, ENSMUSG00000021782, ENSMUSG00000021730	1059	11	12524	3.225341231006954	1.0	1.0	100.0
GOTERM_BP_DIRECT	GO:0071294~cellular response to zinc ion	3	0.23677979479084454	0.23678353456232096	ENSMUSG00000064267, ENSMUSG00000049265, ENSMUSG00000018589	1059	11	12524	3.225341231006954	1.0	1.0	100.0
GOTERM_BP_DIRECT	GO:0008037~cell recognition	3	0.23677979479084454	0.23678353456232096	ENSMUSG00000062300, ENSMUSG00000022661, ENSMUSG00000040511	1059	11	12524	3.225341231006954	1.0	1.0	100.0
GOTERM_BP_DIRECT	GO:0033197~response to vitamin E	3	0.23677979479084454	0.23678353456232096	ENSMUSG00000028393, ENSMUSG00000020635, ENSMUSG00000027187	1059	11	12524	3.225341231006954	1.0	1.0	100.0
GOTERM_BP_DIRECT	GO:0006182~cGMP biosynthetic process	3	0.23677979479084454	0.23678353456232096	ENSMUSG00000028469, ENSMUSG00000042638, ENSMUSG00000033910	1059	11	12524	3.225341231006954	1.0	1.0	100.0
GOTERM_BP_DIRECT	GO:0060347~heart trabecula formation	3	0.23677979479084454	0.23678353456232096	ENSMUSG00000008136, ENSMUSG00000039116, ENSMUSG00000031987	1059	11	12524	3.225341231006954	1.0	1.0	100.0
GOTERM_BP_DIRECT	GO:0018149~peptide cross-linking	3	0.23677979479084454	0.23678353456232096	ENSMUSG00000040152, ENSMUSG00000034282, ENSMUSG00000054889	1059	11	12524	3.225341231006954	1.0	1.0	100.0
GOTERM_CC_DIRECT	GO:0042641~actomyosin	3	0.23677979479084454	0.24016729148721547	ENSMUSG00000007207, ENSMUSG00000000708, ENSMUSG00000028701	1146	11	13426	3.1951451689671586	1.0	1.0	100.0
GOTERM_CC_DIRECT	GO:0035102~PRC1 complex	3	0.23677979479084454	0.24016729148721547	ENSMUSG00000026484, ENSMUSG00000040669, ENSMUSG00000025578	1146	11	13426	3.1951451689671586	1.0	1.0	100.0
GOTERM_MF_DIRECT	GO:0005088~Ras guanyl-nucleotide exchange factor activity	3	0.23677979479084454	0.2411042356674644	ENSMUSG00000034801, ENSMUSG00000024241, ENSMUSG00000030589	1031	11	12046	3.1864914910501723	1.0	1.0	100.0
GOTERM_MF_DIRECT	GO:0015347~sodium-independent organic anion transmembrane transporter activity	3	0.23677979479084454	0.2411042356674644	ENSMUSG00000025938, ENSMUSG00000038963, ENSMUSG00000032548	1031	11	12046	3.1864914910501723	1.0	1.0	100.0
GOTERM_MF_DIRECT	GO:0005092~GDP-dissociation inhibitor activity	3	0.23677979479084454	0.2411042356674644	ENSMUSG00000028893, ENSMUSG00000027883, ENSMUSG00000036206	1031	11	12046	3.1864914910501723	1.0	1.0	100.0
GOTERM_MF_DIRECT	GO:0030881~beta-2-microglobulin binding	3	0.23677979479084454	0.2411042356674644	ENSMUSG00000067212, ENSMUSG00000073411, ENSMUSG00000091705	1031	11	12046	3.1864914910501723	1.0	1.0	100.0
GOTERM_MF_DIRECT	GO:0042605~peptide antigen binding	4	0.31570639305445936	0.24165134944682534	ENSMUSG00000056116, ENSMUSG00000067212, ENSMUSG00000073411, ENSMUSG00000091705	1031	20	12046	2.3367604267701263	1.0	1.0	100.0
GOTERM_MF_DIRECT	GO:0004683~calmodulin-dependent protein kinase activity	4	0.31570639305445936	0.24165134944682534	ENSMUSG00000016528, ENSMUSG00000031285, ENSMUSG00000053819, ENSMUSG00000002012	1031	20	12046	2.3367604267701263	1.0	1.0	100.0
GOTERM_BP_DIRECT	GO:0070301~cellular response to hydrogen peroxide	7	0.5524861878453038	0.24461615018082183	ENSMUSG00000021215, ENSMUSG00000018476, ENSMUSG00000019850, ENSMUSG00000009292, ENSMUSG00000031161, ENSMUSG00000002147, ENSMUSG00000025578	1059	50	12524	1.6556751652502362	1.0	1.0	100.0
GOTERM_BP_DIRECT	GO:0070527~platelet aggregation	5	0.3946329913180742	0.2449564708207064	ENSMUSG00000030890, ENSMUSG00000027523, ENSMUSG00000005813, ENSMUSG00000031328, ENSMUSG00000036894	1059	30	12524	1.9710418633931381	1.0	1.0	100.0
GOTERM_BP_DIRECT	GO:0035094~response to nicotine	5	0.3946329913180742	0.2449564708207064	ENSMUSG00000035594, ENSMUSG00000027950, ENSMUSG00000035200, ENSMUSG00000026344, ENSMUSG00000032348	1059	30	12524	1.9710418633931381	1.0	1.0	100.0
GOTERM_BP_DIRECT	GO:0061077~chaperone-mediated protein folding	5	0.3946329913180742	0.2449564708207064	ENSMUSG00000038074, ENSMUSG00000020635, ENSMUSG00000024222, ENSMUSG00000007944, ENSMUSG00000030357	1059	30	12524	1.9710418633931381	1.0	1.0	100.0
GOTERM_BP_DIRECT	GO:0021549~cerebellum development	6	0.4735595895816891	0.24640582289495022	ENSMUSG00000026192, ENSMUSG00000023011, ENSMUSG00000047904, ENSMUSG00000006930, ENSMUSG00000044933, ENSMUSG00000013236	1059	40	12524	1.7739376770538244	1.0	1.0	100.0
GOTERM_BP_DIRECT	GO:0030838~positive regulation of actin filament polymerization	6	0.4735595895816891	0.24640582289495022	ENSMUSG00000016150, ENSMUSG00000041734, ENSMUSG00000066877, ENSMUSG00000030403, ENSMUSG00000022770, ENSMUSG00000017774	1059	40	12524	1.7739376770538244	1.0	1.0	100.0
GOTERM_BP_DIRECT	GO:0010811~positive regulation of cell-substrate adhesion	6	0.4735595895816891	0.24640582289495022	ENSMUSG00000040152, ENSMUSG00000005397, ENSMUSG00000001507, ENSMUSG00000027195, ENSMUSG00000040998, ENSMUSG00000021136	1059	40	12524	1.7739376770538244	1.0	1.0	100.0
KEGG_PATHWAY	mmu05205:Proteoglycans in cancer	18	1.420678768745067	0.2469510024435742	ENSMUSG00000039936, ENSMUSG00000034801, ENSMUSG00000024241, ENSMUSG00000004040, ENSMUSG00000032050, ENSMUSG00000062312, ENSMUSG00000024975, ENSMUSG00000040940, ENSMUSG00000021477, ENSMUSG00000040152, ENSMUSG00000024998, ENSMUSG00000022637, ENSMUSG00000020901, ENSMUSG00000053819, ENSMUSG00000031328, ENSMUSG00000078816, ENSMUSG00000031565, ENSMUSG00000030774	416	177	5192	1.2692307692307694	1.0	1.0	100.0
GOTERM_MF_DIRECT	GO:0005244~voltage-gated ion channel activity	13	1.0260457774269929	0.24837054493224678	ENSMUSG00000069806, ENSMUSG00000028631, ENSMUSG00000048677, ENSMUSG00000021730, ENSMUSG00000026824, ENSMUSG00000064267, ENSMUSG00000018470, ENSMUSG00000074575, ENSMUSG00000035165, ENSMUSG00000022949, ENSMUSG00000075316, ENSMUSG00000034115, ENSMUSG00000032511	1031	112	12046	1.356155604821948	1.0	1.0	100.0
GOTERM_CC_DIRECT	GO:0048786~presynaptic active zone	5	0.3946329913180742	0.2503448050104265	ENSMUSG00000062151, ENSMUSG00000031144, ENSMUSG00000030172, ENSMUSG00000028456, ENSMUSG00000026458	1146	30	13426	1.952588714368819	1.0	1.0	100.0
KEGG_PATHWAY	mmu05169:Epstein-Barr virus infection	12	0.9471191791633782	0.25248169723700137	ENSMUSG00000039936, ENSMUSG00000056116, ENSMUSG00000019850, ENSMUSG00000020901, ENSMUSG00000004040, ENSMUSG00000067212, ENSMUSG00000027164, ENSMUSG00000002983, ENSMUSG00000073411, ENSMUSG00000030830, ENSMUSG00000091705, ENSMUSG00000028800	416	109	5192	1.3740296400846859	1.0	1.0	100.0
GOTERM_BP_DIRECT	GO:0007160~cell-matrix adhesion	8	0.6314127861089187	0.25433459253627	ENSMUSG00000005397, ENSMUSG00000029860, ENSMUSG00000031990, ENSMUSG00000032243, ENSMUSG00000040998, ENSMUSG00000030830, ENSMUSG00000027009, ENSMUSG00000095538	1059	61	12524	1.550983761358535	1.0	1.0	100.0
GOTERM_BP_DIRECT	GO:0048812~neuron projection morphogenesis	8	0.6314127861089187	0.25433459253627	ENSMUSG00000030890, ENSMUSG00000045871, ENSMUSG00000054263, ENSMUSG00000025020, ENSMUSG00000031558, ENSMUSG00000029765, ENSMUSG00000053646, ENSMUSG00000030774	1059	61	12524	1.550983761358535	1.0	1.0	100.0
GOTERM_BP_DIRECT	GO:0006470~protein dephosphorylation	14	1.1049723756906076	0.25658793225610615	ENSMUSG00000032477, ENSMUSG00000053141, ENSMUSG00000036504, ENSMUSG00000034616, ENSMUSG00000020151, ENSMUSG00000027698, ENSMUSG00000038042, ENSMUSG00000002228, ENSMUSG00000021759, ENSMUSG00000038764, ENSMUSG00000034573, ENSMUSG00000031732, ENSMUSG00000030223, ENSMUSG00000013236	1059	125	12524	1.3245401322001888	1.0	1.0	100.0
GOTERM_BP_DIRECT	GO:0045778~positive regulation of ossification	4	0.31570639305445936	0.25944499989935166	ENSMUSG00000039153, ENSMUSG00000063632, ENSMUSG00000055409, ENSMUSG00000061762	1059	21	12524	2.2526192724493006	1.0	1.0	100.0
KEGG_PATHWAY	mmu04146:Peroxisome	9	0.7103393843725335	0.2597372648175447	ENSMUSG00000031278, ENSMUSG00000027187, ENSMUSG00000055782, ENSMUSG00000025950, ENSMUSG00000026664, ENSMUSG00000031767, ENSMUSG00000030545, ENSMUSG00000005069, ENSMUSG00000027359	416	76	5192	1.477985829959514	1.0	1.0	100.0
GOTERM_CC_DIRECT	GO:0043198~dendritic shaft	8	0.6314127861089187	0.26201103133308873	ENSMUSG00000034997, ENSMUSG00000024858, ENSMUSG00000030098, ENSMUSG00000030890, ENSMUSG00000041734, ENSMUSG00000031328, ENSMUSG00000042249, ENSMUSG00000021730	1146	61	13426	1.5364632506508742	1.0	1.0	100.0
GOTERM_BP_DIRECT	GO:0042594~response to starvation	5	0.3946329913180742	0.26405163811955384	ENSMUSG00000022816, ENSMUSG00000047904, ENSMUSG00000029512, ENSMUSG00000044933, ENSMUSG00000000440	1059	31	12524	1.9074598677998111	1.0	1.0	100.0
GOTERM_CC_DIRECT	GO:0008305~integrin complex	4	0.31570639305445936	0.2641380823731383	ENSMUSG00000001507, ENSMUSG00000032243, ENSMUSG00000030830, ENSMUSG00000027009	1146	21	13426	2.2315299592786504	1.0	1.0	100.0
GOTERM_CC_DIRECT	GO:0032588~trans-Golgi network membrane	4	0.31570639305445936	0.2641380823731383	ENSMUSG00000027523, ENSMUSG00000026278, ENSMUSG00000006567, ENSMUSG00000027612	1146	21	13426	2.2315299592786504	1.0	1.0	100.0
GOTERM_MF_DIRECT	GO:0043236~laminin binding	4	0.31570639305445936	0.2654345520170784	ENSMUSG00000040152, ENSMUSG00000005397, ENSMUSG00000001507, ENSMUSG00000031557	1031	21	12046	2.2254861207334535	1.0	1.0	100.0
GOTERM_MF_DIRECT	GO:0005178~integrin binding	10	0.7892659826361484	0.26592097389685365	ENSMUSG00000040152, ENSMUSG00000001507, ENSMUSG00000030890, ENSMUSG00000031990, ENSMUSG00000002900, ENSMUSG00000009073, ENSMUSG00000037493, ENSMUSG00000030605, ENSMUSG00000036585, ENSMUSG00000040998	1031	82	12046	1.424853918762272	1.0	1.0	100.0
GOTERM_BP_DIRECT	GO:0045669~positive regulation of osteoblast differentiation	8	0.6314127861089187	0.2676448250619386	ENSMUSG00000039153, ENSMUSG00000028063, ENSMUSG00000030890, ENSMUSG00000063632, ENSMUSG00000027523, ENSMUSG00000040998, ENSMUSG00000055409, ENSMUSG00000029755	1059	62	12524	1.525967894239849	1.0	1.0	100.0
GOTERM_BP_DIRECT	GO:0006633~fatty acid biosynthetic process	8	0.6314127861089187	0.2676448250619386	ENSMUSG00000020532, ENSMUSG00000037071, ENSMUSG00000027195, ENSMUSG00000002108, ENSMUSG00000032262, ENSMUSG00000035376, ENSMUSG00000047250, ENSMUSG00000071072	1059	62	12524	1.525967894239849	1.0	1.0	100.0
GOTERM_BP_DIRECT	GO:0007399~nervous system development	33	2.6045777426992895	0.26769249144299745	ENSMUSG00000031432, ENSMUSG00000028064, ENSMUSG00000028883, ENSMUSG00000051243, ENSMUSG00000024068, ENSMUSG00000022144, ENSMUSG00000028664, ENSMUSG00000062312, ENSMUSG00000024501, ENSMUSG00000060798, ENSMUSG00000005102, ENSMUSG00000029712, ENSMUSG00000075478, ENSMUSG00000031558, ENSMUSG00000032128, ENSMUSG00000035513, ENSMUSG00000034813, ENSMUSG00000009418, ENSMUSG00000063919, ENSMUSG00000031285,…	1059	337	12524	1.1580602046048705	1.0	1.0	100.0
GOTERM_BP_DIRECT	GO:0030335~positive regulation of cell migration	19	1.499605367008682	0.2682132390890072	ENSMUSG00000002580, ENSMUSG00000028064, ENSMUSG00000030890, ENSMUSG00000039936, ENSMUSG00000032050, ENSMUSG00000026479, ENSMUSG00000040152, ENSMUSG00000019312, ENSMUSG00000000627, ENSMUSG00000068566, ENSMUSG00000025207, ENSMUSG00000002900, ENSMUSG00000045991, ENSMUSG00000030707, ENSMUSG00000036585, ENSMUSG00000034684, ENSMUSG00000017774, ENSMUSG00000038777, ENSMUSG00000030774	1059	181	12524	1.2414296819161201	1.0	1.0	100.0
GOTERM_CC_DIRECT	GO:0005882~intermediate filament	6	0.4735595895816891	0.2692608780474276	ENSMUSG00000019761, ENSMUSG00000028063, ENSMUSG00000067594, ENSMUSG00000054889, ENSMUSG00000041025, ENSMUSG00000046834	1146	41	13426	1.7144681394457926	1.0	1.0	100.0
GOTERM_BP_DIRECT	GO:0043252~sodium-independent organic anion transport	3	0.23677979479084454	0.2692728428668082	ENSMUSG00000025938, ENSMUSG00000038963, ENSMUSG00000032548	1059	12	12524	2.9565627950897073	1.0	1.0	100.0
GOTERM_BP_DIRECT	GO:0051764~actin crosslink formation	3	0.23677979479084454	0.2692728428668082	ENSMUSG00000031328, ENSMUSG00000024501, ENSMUSG00000026414	1059	12	12524	2.9565627950897073	1.0	1.0	100.0
GOTERM_BP_DIRECT	GO:0006734~NADH metabolic process	3	0.23677979479084454	0.2692728428668082	ENSMUSG00000026827, ENSMUSG00000032279, ENSMUSG00000025963	1059	12	12524	2.9565627950897073	1.0	1.0	100.0
GOTERM_BP_DIRECT	GO:0061029~eyelid development in camera-type eye	3	0.23677979479084454	0.2692728428668082	ENSMUSG00000024241, ENSMUSG00000063632, ENSMUSG00000028800	1059	12	12524	2.9565627950897073	1.0	1.0	100.0
GOTERM_BP_DIRECT	GO:0006941~striated muscle contraction	3	0.23677979479084454	0.2692728428668082	ENSMUSG00000051747, ENSMUSG00000020475, ENSMUSG00000035458	1059	12	12524	2.9565627950897073	1.0	1.0	100.0
GOTERM_BP_DIRECT	GO:0006828~manganese ion transport	3	0.23677979479084454	0.2692728428668082	ENSMUSG00000027748, ENSMUSG00000009292, ENSMUSG00000021541	1059	12	12524	2.9565627950897073	1.0	1.0	100.0
GOTERM_BP_DIRECT	GO:0010875~positive regulation of cholesterol efflux	3	0.23677979479084454	0.2692728428668082	ENSMUSG00000015243, ENSMUSG00000002108, ENSMUSG00000017754	1059	12	12524	2.9565627950897073	1.0	1.0	100.0
GOTERM_BP_DIRECT	GO:0046685~response to arsenic-containing substance	3	0.23677979479084454	0.2692728428668082	ENSMUSG00000028393, ENSMUSG00000063727, ENSMUSG00000003559	1059	12	12524	2.9565627950897073	1.0	1.0	100.0
GOTERM_BP_DIRECT	GO:0046325~negative regulation of glucose import	3	0.23677979479084454	0.2692728428668082	ENSMUSG00000037370, ENSMUSG00000020176, ENSMUSG00000013698	1059	12	12524	2.9565627950897073	1.0	1.0	100.0
GOTERM_BP_DIRECT	GO:0046849~bone remodeling	3	0.23677979479084454	0.2692728428668082	ENSMUSG00000037370, ENSMUSG00000027164, ENSMUSG00000050199	1059	12	12524	2.9565627950897073	1.0	1.0	100.0
GOTERM_BP_DIRECT	GO:0043268~positive regulation of potassium ion transport	3	0.23677979479084454	0.2692728428668082	ENSMUSG00000006740, ENSMUSG00000023092, ENSMUSG00000022770	1059	12	12524	2.9565627950897073	1.0	1.0	100.0
GOTERM_BP_DIRECT	GO:0006476~protein deacetylation	3	0.23677979479084454	0.2692728428668082	ENSMUSG00000031161, ENSMUSG00000025486, ENSMUSG00000028800	1059	12	12524	2.9565627950897073	1.0	1.0	100.0
GOTERM_CC_DIRECT	GO:0005834~heterotrimeric G-protein complex	5	0.3946329913180742	0.2697119761139599	ENSMUSG00000038607, ENSMUSG00000021303, ENSMUSG00000048240, ENSMUSG00000027523, ENSMUSG00000071658	1146	31	13426	1.8896019816472445	1.0	1.0	100.0
KEGG_PATHWAY	mmu04062:Chemokine signaling pathway	14	1.1049723756906076	0.27225391708404256	ENSMUSG00000038607, ENSMUSG00000039936, ENSMUSG00000034801, ENSMUSG00000048240, ENSMUSG00000024241, ENSMUSG00000004040, ENSMUSG00000042249, ENSMUSG00000022994, ENSMUSG00000021303, ENSMUSG00000024858, ENSMUSG00000020901, ENSMUSG00000021508, ENSMUSG00000071658, ENSMUSG00000030774	416	134	5192	1.3039609644087256	1.0	1.0	100.0
GOTERM_CC_DIRECT	GO:0001518~voltage-gated sodium channel complex	3	0.23677979479084454	0.27298782033415103	ENSMUSG00000075316, ENSMUSG00000034115, ENSMUSG00000032511	1146	12	13426	2.9288830715532286	1.0	1.0	100.0
GOTERM_BP_DIRECT	GO:0070588~calcium ion transmembrane transport	9	0.7103393843725335	0.2735021602489281	ENSMUSG00000027748, ENSMUSG00000009292, ENSMUSG00000026463, ENSMUSG00000069806, ENSMUSG00000049686, ENSMUSG00000018507, ENSMUSG00000063873, ENSMUSG00000048677, ENSMUSG00000021541	1059	73	12524	1.4580309674414995	1.0	1.0	100.0
GOTERM_BP_DIRECT	GO:0098779~mitophagy in response to mitochondrial depolarization	13	1.0260457774269929	0.2738752065100633	ENSMUSG00000029861, ENSMUSG00000030792, ENSMUSG00000026880, ENSMUSG00000049265, ENSMUSG00000031161, ENSMUSG00000055078, ENSMUSG00000025762, ENSMUSG00000029512, ENSMUSG00000021200, ENSMUSG00000023828, ENSMUSG00000061462, ENSMUSG00000050212, ENSMUSG00000039634	1059	116	12524	1.3253557357298686	1.0	1.0	100.0
GOTERM_BP_DIRECT	GO:0034097~response to cytokine	7	0.5524861878453038	0.27389204637862713	ENSMUSG00000016528, ENSMUSG00000030707, ENSMUSG00000054263, ENSMUSG00000004040, ENSMUSG00000049112, ENSMUSG00000002147, ENSMUSG00000002983	1059	52	12524	1.59199535120215	1.0	1.0	100.0
GOTERM_BP_DIRECT	GO:0022008~neurogenesis	7	0.5524861878453038	0.27389204637862713	ENSMUSG00000037020, ENSMUSG00000030092, ENSMUSG00000000861, ENSMUSG00000036862, ENSMUSG00000030852, ENSMUSG00000006930, ENSMUSG00000020782	1059	52	12524	1.59199535120215	1.0	1.0	100.0
GOTERM_MF_DIRECT	GO:0033130~acetylcholine receptor binding	3	0.23677979479084454	0.2740178759242182	ENSMUSG00000026344, ENSMUSG00000022577, ENSMUSG00000022587	1031	12	12046	2.920950533462658	1.0	1.0	100.0
GOTERM_MF_DIRECT	GO:0032041~NAD-dependent histone deacetylase activity (H3-K14 specific)	3	0.23677979479084454	0.2740178759242182	ENSMUSG00000031161, ENSMUSG00000025486, ENSMUSG00000028800	1031	12	12046	2.920950533462658	1.0	1.0	100.0
GOTERM_MF_DIRECT	GO:0016818~hydrolase activity, acting on acid anhydrides, in phosphorus-containing anhydrides	3	0.23677979479084454	0.2740178759242182	ENSMUSG00000018474, ENSMUSG00000031099, ENSMUSG00000031767	1031	12	12046	2.920950533462658	1.0	1.0	100.0
GOTERM_MF_DIRECT	GO:0001618~virus receptor activity	3	0.23677979479084454	0.2740178759242182	ENSMUSG00000066760, ENSMUSG00000026469, ENSMUSG00000040511	1031	12	12046	2.920950533462658	1.0	1.0	100.0
GOTERM_MF_DIRECT	GO:0031005~filamin binding	3	0.23677979479084454	0.2740178759242182	ENSMUSG00000006219, ENSMUSG00000024501, ENSMUSG00000025478	1031	12	12046	2.920950533462658	1.0	1.0	100.0
KEGG_PATHWAY	mmu05223:Non-small cell lung cancer	7	0.5524861878453038	0.27436938179792675	ENSMUSG00000039936, ENSMUSG00000034801, ENSMUSG00000024241, ENSMUSG00000020901, ENSMUSG00000062312, ENSMUSG00000078816, ENSMUSG00000032624	416	55	5192	1.5884615384615384	1.0	1.0	100.0
GOTERM_CC_DIRECT	GO:0005901~caveola	10	0.7892659826361484	0.27513966059497663	ENSMUSG00000034997, ENSMUSG00000024858, ENSMUSG00000027748, ENSMUSG00000031161, ENSMUSG00000031523, ENSMUSG00000019822, ENSMUSG00000003123, ENSMUSG00000071317, ENSMUSG00000029778, ENSMUSG00000032511	1146	83	13426	1.411509914001556	1.0	1.0	100.0
KEGG_PATHWAY	mmu05330:Allograft rejection	4	0.31570639305445936	0.2775157082861888	ENSMUSG00000056116, ENSMUSG00000067212, ENSMUSG00000073411, ENSMUSG00000091705	416	23	5192	2.17056856187291	1.0	1.0	100.0
GOTERM_MF_DIRECT	GO:0004888~transmembrane signaling receptor activity	10	0.7892659826361484	0.2776248702321321	ENSMUSG00000059588, ENSMUSG00000039116, ENSMUSG00000023918, ENSMUSG00000050199, ENSMUSG00000062312, ENSMUSG00000029090, ENSMUSG00000031785, ENSMUSG00000018634, ENSMUSG00000003476, ENSMUSG00000029778	1031	83	12046	1.4076870040783893	1.0	1.0	100.0
GOTERM_BP_DIRECT	GO:0042552~myelination	6	0.4735595895816891	0.2794698406772306	ENSMUSG00000031990, ENSMUSG00000039116, ENSMUSG00000028402, ENSMUSG00000028995, ENSMUSG00000062312, ENSMUSG00000002881	1059	42	12524	1.6894644543369757	1.0	1.0	100.0
GOTERM_CC_DIRECT	GO:0005814~centriole	12	0.9471191791633782	0.28240658395375917	ENSMUSG00000020513, ENSMUSG00000042156, ENSMUSG00000037020, ENSMUSG00000056919, ENSMUSG00000061298, ENSMUSG00000040812, ENSMUSG00000031347, ENSMUSG00000006930, ENSMUSG00000040312, ENSMUSG00000043987, ENSMUSG00000001155, ENSMUSG00000019986	1146	105	13426	1.33891797556719	1.0	1.0	100.0
GOTERM_BP_DIRECT	GO:0042517~positive regulation of tyrosine phosphorylation of Stat3 protein	4	0.31570639305445936	0.2831291577418222	ENSMUSG00000004040, ENSMUSG00000031776, ENSMUSG00000040663, ENSMUSG00000028800	1059	22	12524	2.150227487337969	1.0	1.0	100.0
GOTERM_BP_DIRECT	GO:0048675~axon extension	4	0.31570639305445936	0.2831291577418222	ENSMUSG00000033585, ENSMUSG00000031285, ENSMUSG00000029512, ENSMUSG00000053646	1059	22	12524	2.150227487337969	1.0	1.0	100.0
GOTERM_BP_DIRECT	GO:0086010~membrane depolarization during action potential	4	0.31570639305445936	0.2831291577418222	ENSMUSG00000075316, ENSMUSG00000048677, ENSMUSG00000034115, ENSMUSG00000032511	1059	22	12524	2.150227487337969	1.0	1.0	100.0
GOTERM_BP_DIRECT	GO:0001782~B cell homeostasis	4	0.31570639305445936	0.2831291577418222	ENSMUSG00000039936, ENSMUSG00000034801, ENSMUSG00000024241, ENSMUSG00000040447	1059	22	12524	2.150227487337969	1.0	1.0	100.0
GOTERM_BP_DIRECT	GO:0042113~B cell activation	4	0.31570639305445936	0.2831291577418222	ENSMUSG00000039936, ENSMUSG00000018168, ENSMUSG00000027950, ENSMUSG00000046717	1059	22	12524	2.150227487337969	1.0	1.0	100.0
GOTERM_BP_DIRECT	GO:0070830~bicellular tight junction assembly	4	0.31570639305445936	0.2831291577418222	ENSMUSG00000032807, ENSMUSG00000057440, ENSMUSG00000034573, ENSMUSG00000022770	1059	22	12524	2.150227487337969	1.0	1.0	100.0
GOTERM_BP_DIRECT	GO:0060173~limb development	5	0.3946329913180742	0.2834091016669613	ENSMUSG00000048616, ENSMUSG00000004085, ENSMUSG00000036144, ENSMUSG00000060798, ENSMUSG00000021136	1059	32	12524	1.847851746931067	1.0	1.0	100.0
GOTERM_BP_DIRECT	GO:0010634~positive regulation of epithelial cell migration	5	0.3946329913180742	0.2834091016669613	ENSMUSG00000001507, ENSMUSG00000039087, ENSMUSG00000031161, ENSMUSG00000026383, ENSMUSG00000061762	1059	32	12524	1.847851746931067	1.0	1.0	100.0
GOTERM_BP_DIRECT	GO:0006665~sphingolipid metabolic process	5	0.3946329913180742	0.2834091016669613	ENSMUSG00000032807, ENSMUSG00000023021, ENSMUSG00000040447, ENSMUSG00000019822, ENSMUSG00000021036	1059	32	12524	1.847851746931067	1.0	1.0	100.0
KEGG_PATHWAY	mmu05221:Acute myeloid leukemia	7	0.5524861878453038	0.2885106212572127	ENSMUSG00000039936, ENSMUSG00000034801, ENSMUSG00000031155, ENSMUSG00000024241, ENSMUSG00000020901, ENSMUSG00000004040, ENSMUSG00000055799	416	56	5192	1.5600961538461537	1.0	1.0	100.0
GOTERM_MF_DIRECT	GO:0005070~SH3/SH2 adaptor activity	4	0.31570639305445936	0.289476223524715	ENSMUSG00000019312, ENSMUSG00000057058, ENSMUSG00000020176, ENSMUSG00000026888	1031	22	12046	2.1243276607001147	1.0	1.0	100.0
GOTERM_MF_DIRECT	GO:0008757~S-adenosylmethionine-dependent methyltransferase activity	4	0.31570639305445936	0.289476223524715	ENSMUSG00000003559, ENSMUSG00000054619, ENSMUSG00000039231, ENSMUSG00000040557	1031	22	12046	2.1243276607001147	1.0	1.0	100.0
GOTERM_MF_DIRECT	GO:0003779~actin binding	30	2.367797947908445	0.2900667109872711	ENSMUSG00000039959, ENSMUSG00000008475, ENSMUSG00000023094, ENSMUSG00000009687, ENSMUSG00000025813, ENSMUSG00000009073, ENSMUSG00000030707, ENSMUSG00000042064, ENSMUSG00000030403, ENSMUSG00000035458, ENSMUSG00000074802, ENSMUSG00000055994, ENSMUSG00000034616, ENSMUSG00000031161, ENSMUSG00000022076, ENSMUSG00000032050, ENSMUSG00000027940, ENSMUSG00000026414, ENSMUSG00000047945, ENSMUSG00000022995,…	1031	303	12046	1.1568120924604584	1.0	1.0	100.0
KEGG_PATHWAY	mmu05034:Alcoholism	12	0.9471191791633782	0.2914364279043471	ENSMUSG00000038607, ENSMUSG00000021303, ENSMUSG00000034801, ENSMUSG00000048240, ENSMUSG00000024241, ENSMUSG00000031161, ENSMUSG00000027523, ENSMUSG00000002771, ENSMUSG00000038648, ENSMUSG00000071658, ENSMUSG00000040147, ENSMUSG00000028800	416	113	5192	1.3253914227365555	1.0	1.0	100.0
GOTERM_BP_DIRECT	GO:0006569~tryptophan catabolic process	2	0.15785319652722968	0.29748385132406896	ENSMUSG00000017718, ENSMUSG00000031549	1059	4	12524	5.913125590179415	1.0	1.0	100.0
GOTERM_BP_DIRECT	GO:0031579~membrane raft organization	2	0.15785319652722968	0.29748385132406896	ENSMUSG00000068566, ENSMUSG00000022770	1059	4	12524	5.913125590179415	1.0	1.0	100.0
GOTERM_BP_DIRECT	GO:0055098~response to low-density lipoprotein particle	2	0.15785319652722968	0.29748385132406896	ENSMUSG00000015243, ENSMUSG00000000440	1059	4	12524	5.913125590179415	1.0	1.0	100.0
GOTERM_BP_DIRECT	GO:0010887~negative regulation of cholesterol storage	2	0.15785319652722968	0.29748385132406896	ENSMUSG00000002108, ENSMUSG00000000440	1059	4	12524	5.913125590179415	1.0	1.0	100.0
GOTERM_BP_DIRECT	GO:0032376~positive regulation of cholesterol transport	2	0.15785319652722968	0.29748385132406896	ENSMUSG00000002108, ENSMUSG00000053846	1059	4	12524	5.913125590179415	1.0	1.0	100.0
GOTERM_BP_DIRECT	GO:0034698~response to gonadotropin	2	0.15785319652722968	0.29748385132406896	ENSMUSG00000001507, ENSMUSG00000021477	1059	4	12524	5.913125590179415	1.0	1.0	100.0
GOTERM_BP_DIRECT	GO:0046596~regulation of viral entry into host cell	2	0.15785319652722968	0.29748385132406896	ENSMUSG00000041000, ENSMUSG00000062300	1059	4	12524	5.913125590179415	1.0	1.0	100.0
GOTERM_BP_DIRECT	GO:0097491~sympathetic neuron projection guidance	2	0.15785319652722968	0.29748385132406896	ENSMUSG00000028883, ENSMUSG00000034684	1059	4	12524	5.913125590179415	1.0	1.0	100.0
GOTERM_BP_DIRECT	GO:0060443~mammary gland morphogenesis	2	0.15785319652722968	0.29748385132406896	ENSMUSG00000039097, ENSMUSG00000002147	1059	4	12524	5.913125590179415	1.0	1.0	100.0
GOTERM_BP_DIRECT	GO:0001561~fatty acid alpha-oxidation	2	0.15785319652722968	0.29748385132406896	ENSMUSG00000026664, ENSMUSG00000027359	1059	4	12524	5.913125590179415	1.0	1.0	100.0
GOTERM_BP_DIRECT	GO:2000973~regulation of pro-B cell differentiation	2	0.15785319652722968	0.29748385132406896	ENSMUSG00000034801, ENSMUSG00000024241	1059	4	12524	5.913125590179415	1.0	1.0	100.0
GOTERM_BP_DIRECT	GO:0097490~sympathetic neuron projection extension	2	0.15785319652722968	0.29748385132406896	ENSMUSG00000028883, ENSMUSG00000034684	1059	4	12524	5.913125590179415	1.0	1.0	100.0
GOTERM_BP_DIRECT	GO:0046549~retinal cone cell development	2	0.15785319652722968	0.29748385132406896	ENSMUSG00000019986, ENSMUSG00000021730	1059	4	12524	5.913125590179415	1.0	1.0	100.0
GOTERM_BP_DIRECT	GO:0034435~cholesterol esterification	2	0.15785319652722968	0.29748385132406896	ENSMUSG00000037071, ENSMUSG00000026600	1059	4	12524	5.913125590179415	1.0	1.0	100.0
GOTERM_BP_DIRECT	GO:0050871~positive regulation of B cell activation	2	0.15785319652722968	0.29748385132406896	ENSMUSG00000055994, ENSMUSG00000047123	1059	4	12524	5.913125590179415	1.0	1.0	100.0
GOTERM_BP_DIRECT	GO:0060676~ureteric bud formation	2	0.15785319652722968	0.29748385132406896	ENSMUSG00000048616, ENSMUSG00000022144	1059	4	12524	5.913125590179415	1.0	1.0	100.0
GOTERM_BP_DIRECT	GO:0019441~tryptophan catabolic process to kynurenine	2	0.15785319652722968	0.29748385132406896	ENSMUSG00000017718, ENSMUSG00000031549	1059	4	12524	5.913125590179415	1.0	1.0	100.0
GOTERM_BP_DIRECT	GO:0043320~natural killer cell degranulation	2	0.15785319652722968	0.29748385132406896	ENSMUSG00000032202, ENSMUSG00000030707	1059	4	12524	5.913125590179415	1.0	1.0	100.0
GOTERM_BP_DIRECT	GO:0021631~optic nerve morphogenesis	2	0.15785319652722968	0.29748385132406896	ENSMUSG00000027950, ENSMUSG00000028664	1059	4	12524	5.913125590179415	1.0	1.0	100.0
GOTERM_BP_DIRECT	GO:0032225~regulation of synaptic transmission, dopaminergic	2	0.15785319652722968	0.29748385132406896	ENSMUSG00000027950, ENSMUSG00000026179	1059	4	12524	5.913125590179415	1.0	1.0	100.0
GOTERM_BP_DIRECT	GO:0030382~sperm mitochondrion organization	2	0.15785319652722968	0.29748385132406896	ENSMUSG00000062300, ENSMUSG00000029206	1059	4	12524	5.913125590179415	1.0	1.0	100.0
GOTERM_BP_DIRECT	GO:1904263~positive regulation of TORC1 signaling	2	0.15785319652722968	0.29748385132406896	ENSMUSG00000024170, ENSMUSG00000003423	1059	4	12524	5.913125590179415	1.0	1.0	100.0
GOTERM_BP_DIRECT	GO:0044262~cellular carbohydrate metabolic process	2	0.15785319652722968	0.29748385132406896	ENSMUSG00000045594, ENSMUSG00000050002	1059	4	12524	5.913125590179415	1.0	1.0	100.0
GOTERM_BP_DIRECT	GO:1901897~regulation of relaxation of cardiac muscle	2	0.15785319652722968	0.29748385132406896	ENSMUSG00000051747, ENSMUSG00000053819	1059	4	12524	5.913125590179415	1.0	1.0	100.0
GOTERM_BP_DIRECT	GO:0045063~T-helper 1 cell differentiation	2	0.15785319652722968	0.29748385132406896	ENSMUSG00000028064, ENSMUSG00000002983	1059	4	12524	5.913125590179415	1.0	1.0	100.0
GOTERM_BP_DIRECT	GO:0036486~ventral trunk neural crest cell migration	2	0.15785319652722968	0.29748385132406896	ENSMUSG00000028883, ENSMUSG00000034684	1059	4	12524	5.913125590179415	1.0	1.0	100.0
GOTERM_BP_DIRECT	GO:0030816~positive regulation of cAMP metabolic process	2	0.15785319652722968	0.29748385132406896	ENSMUSG00000021194, ENSMUSG00000003476	1059	4	12524	5.913125590179415	1.0	1.0	100.0
GOTERM_BP_DIRECT	GO:0060023~soft palate development	2	0.15785319652722968	0.29748385132406896	ENSMUSG00000046982, ENSMUSG00000063632	1059	4	12524	5.913125590179415	1.0	1.0	100.0
GOTERM_BP_DIRECT	GO:0034502~protein localization to chromosome	2	0.15785319652722968	0.29748385132406896	ENSMUSG00000009628, ENSMUSG00000036928	1059	4	12524	5.913125590179415	1.0	1.0	100.0
GOTERM_BP_DIRECT	GO:0035610~protein side chain deglutamylation	2	0.15785319652722968	0.29748385132406896	ENSMUSG00000061298, ENSMUSG00000040812	1059	4	12524	5.913125590179415	1.0	1.0	100.0
GOTERM_BP_DIRECT	GO:0046879~hormone secretion	2	0.15785319652722968	0.29748385132406896	ENSMUSG00000029608, ENSMUSG00000040488	1059	4	12524	5.913125590179415	1.0	1.0	100.0
GOTERM_BP_DIRECT	GO:1902285~semaphorin-plexin signaling pathway involved in neuron projection guidance	2	0.15785319652722968	0.29748385132406896	ENSMUSG00000028883, ENSMUSG00000034684	1059	4	12524	5.913125590179415	1.0	1.0	100.0
GOTERM_CC_DIRECT	GO:0032021~NELF complex	2	0.15785319652722968	0.2999480725375531	ENSMUSG00000016253, ENSMUSG00000013465	1146	4	13426	5.857766143106457	1.0	1.0	100.0
GOTERM_CC_DIRECT	GO:0044305~calyx of Held	2	0.15785319652722968	0.2999480725375531	ENSMUSG00000062151, ENSMUSG00000028456	1146	4	13426	5.857766143106457	1.0	1.0	100.0
KEGG_PATHWAY	mmu05332:Graft-versus-host disease	4	0.31570639305445936	0.30002432858804595	ENSMUSG00000056116, ENSMUSG00000067212, ENSMUSG00000073411, ENSMUSG00000091705	416	24	5192	2.0801282051282053	1.0	1.0	100.0
KEGG_PATHWAY	mmu00534:Glycosaminoglycan biosynthesis - heparan sulfate / heparin	4	0.31570639305445936	0.30002432858804595	ENSMUSG00000028838, ENSMUSG00000020868, ENSMUSG00000071649, ENSMUSG00000027977	416	24	5192	2.0801282051282053	1.0	1.0	100.0
GOTERM_MF_DIRECT	GO:0005166~neurotrophin p75 receptor binding	2	0.15785319652722968	0.3006347589916276	ENSMUSG00000021514, ENSMUSG00000058638	1031	4	12046	5.841901066925315	1.0	1.0	100.0
GOTERM_MF_DIRECT	GO:0030368~interleukin-17 receptor activity	2	0.15785319652722968	0.3006347589916276	ENSMUSG00000015966, ENSMUSG00000002897	1031	4	12046	5.841901066925315	1.0	1.0	100.0
GOTERM_MF_DIRECT	GO:0047696~beta-adrenergic receptor kinase activity	2	0.15785319652722968	0.3006347589916276	ENSMUSG00000024858, ENSMUSG00000042249	1031	4	12046	5.841901066925315	1.0	1.0	100.0
GOTERM_MF_DIRECT	GO:0016807~cysteine-type carboxypeptidase activity	2	0.15785319652722968	0.3006347589916276	ENSMUSG00000026767, ENSMUSG00000021477	1031	4	12046	5.841901066925315	1.0	1.0	100.0
GOTERM_MF_DIRECT	GO:0031014~troponin T binding	2	0.15785319652722968	0.3006347589916276	ENSMUSG00000064179, ENSMUSG00000035458	1031	4	12046	5.841901066925315	1.0	1.0	100.0
GOTERM_MF_DIRECT	GO:0032813~tumor necrosis factor receptor superfamily binding	2	0.15785319652722968	0.3006347589916276	ENSMUSG00000022015, ENSMUSG00000035678	1031	4	12046	5.841901066925315	1.0	1.0	100.0
KEGG_PATHWAY	mmu04722:Neurotrophin signaling pathway	12	0.9471191791633782	0.30143745125586385	ENSMUSG00000039936, ENSMUSG00000034801, ENSMUSG00000030220, ENSMUSG00000021514, ENSMUSG00000046432, ENSMUSG00000016528, ENSMUSG00000024241, ENSMUSG00000025151, ENSMUSG00000020901, ENSMUSG00000027164, ENSMUSG00000053819, ENSMUSG00000058638	416	114	5192	1.3137651821862348	1.0	1.0	100.0
GOTERM_BP_DIRECT	GO:0045667~regulation of osteoblast differentiation	3	0.23677979479084454	0.301724381673997	ENSMUSG00000039153, ENSMUSG00000055409, ENSMUSG00000021136	1059	13	12524	2.7291348877751145	1.0	1.0	100.0
GOTERM_BP_DIRECT	GO:0001916~positive regulation of T cell mediated cytotoxicity	3	0.23677979479084454	0.301724381673997	ENSMUSG00000060802, ENSMUSG00000067212, ENSMUSG00000073411	1059	13	12524	2.7291348877751145	1.0	1.0	100.0
GOTERM_BP_DIRECT	GO:0022408~negative regulation of cell-cell adhesion	3	0.23677979479084454	0.301724381673997	ENSMUSG00000009073, ENSMUSG00000026383, ENSMUSG00000074227	1059	13	12524	2.7291348877751145	1.0	1.0	100.0
GOTERM_BP_DIRECT	GO:0007130~synaptonemal complex assembly	3	0.23677979479084454	0.301724381673997	ENSMUSG00000009628, ENSMUSG00000002324, ENSMUSG00000013787	1059	13	12524	2.7291348877751145	1.0	1.0	100.0
GOTERM_BP_DIRECT	GO:0016574~histone ubiquitination	3	0.23677979479084454	0.301724381673997	ENSMUSG00000026484, ENSMUSG00000040669, ENSMUSG00000025578	1059	13	12524	2.7291348877751145	1.0	1.0	100.0
GOTERM_BP_DIRECT	GO:0006979~response to oxidative stress	13	1.0260457774269929	0.30370570844919037	ENSMUSG00000028393, ENSMUSG00000023094, ENSMUSG00000027187, ENSMUSG00000079037, ENSMUSG00000025950, ENSMUSG00000018585, ENSMUSG00000075705, ENSMUSG00000024858, ENSMUSG00000020303, ENSMUSG00000009292, ENSMUSG00000051236, ENSMUSG00000047250, ENSMUSG00000032667	1059	119	12524	1.291943406257687	1.0	1.0	100.0
KEGG_PATHWAY	mmu00520:Amino sugar and nucleotide sugar metabolism	6	0.4735595895816891	0.3051770552695986	ENSMUSG00000034744, ENSMUSG00000026956, ENSMUSG00000018042, ENSMUSG00000026670, ENSMUSG00000020363, ENSMUSG00000062778	416	46	5192	1.6279264214046822	1.0	1.0	100.0
GOTERM_CC_DIRECT	GO:0031253~cell projection membrane	3	0.23677979479084454	0.3057411751255257	ENSMUSG00000041734, ENSMUSG00000022770, ENSMUSG00000071317	1146	13	13426	2.703584373741442	1.0	1.0	100.0
GOTERM_MF_DIRECT	GO:0017160~Ral GTPase binding	3	0.23677979479084454	0.30685642650585965	ENSMUSG00000002059, ENSMUSG00000031328, ENSMUSG00000017774	1031	13	12046	2.696262030888607	1.0	1.0	100.0
GOTERM_BP_DIRECT	GO:0035987~endodermal cell differentiation	4	0.31570639305445936	0.30698324591941595	ENSMUSG00000031839, ENSMUSG00000002900, ENSMUSG00000027009, ENSMUSG00000027966	1059	23	12524	2.056739335714579	1.0	1.0	100.0
GOTERM_BP_DIRECT	GO:0045214~sarcomere organization	4	0.31570639305445936	0.30698324591941595	ENSMUSG00000021798, ENSMUSG00000007122, ENSMUSG00000051747, ENSMUSG00000026414	1059	23	12524	2.056739335714579	1.0	1.0	100.0
GOTERM_BP_DIRECT	GO:0071773~cellular response to BMP stimulus	4	0.31570639305445936	0.30698324591941595	ENSMUSG00000039153, ENSMUSG00000048616, ENSMUSG00000074227, ENSMUSG00000029755	1059	23	12524	2.056739335714579	1.0	1.0	100.0
GOTERM_BP_DIRECT	GO:0030866~cortical actin cytoskeleton organization	4	0.31570639305445936	0.30698324591941595	ENSMUSG00000014601, ENSMUSG00000019978, ENSMUSG00000022770, ENSMUSG00000020782	1059	23	12524	2.056739335714579	1.0	1.0	100.0
KEGG_PATHWAY	mmu04512:ECM-receptor interaction	9	0.7103393843725335	0.3072482267709723	ENSMUSG00000040152, ENSMUSG00000001507, ENSMUSG00000032243, ENSMUSG00000002900, ENSMUSG00000040998, ENSMUSG00000020241, ENSMUSG00000027009, ENSMUSG00000027966, ENSMUSG00000026479	416	80	5192	1.4040865384615384	1.0	1.0	100.0
KEGG_PATHWAY	mmu04514:Cell adhesion molecules (CAMs)	11	0.8681925808997633	0.3072991747472841	ENSMUSG00000031990, ENSMUSG00000056116, ENSMUSG00000067212, ENSMUSG00000062300, ENSMUSG00000027863, ENSMUSG00000073411, ENSMUSG00000030830, ENSMUSG00000027009, ENSMUSG00000091705, ENSMUSG00000035513, ENSMUSG00000040511	416	103	5192	1.3328976848394325	1.0	1.0	100.0
KEGG_PATHWAY	mmu05031:Amphetamine addiction	7	0.5524861878453038	0.31721925412246677	ENSMUSG00000053819, ENSMUSG00000027523, ENSMUSG00000007207, ENSMUSG00000078816, ENSMUSG00000002771, ENSMUSG00000038648, ENSMUSG00000040147	416	58	5192	1.5062997347480107	1.0	1.0	100.0
GOTERM_BP_DIRECT	GO:0050896~response to stimulus	7	0.5524861878453038	0.31918110242892445	ENSMUSG00000045871, ENSMUSG00000028871, ENSMUSG00000041482, ENSMUSG00000042064, ENSMUSG00000024211, ENSMUSG00000028125, ENSMUSG00000021123	1059	55	12524	1.5051592411365782	1.0	1.0	100.0
GOTERM_CC_DIRECT	GO:0009986~cell surface	45	3.5516969218626673	0.3196302277495487	ENSMUSG00000053141, ENSMUSG00000031990, ENSMUSG00000029378, ENSMUSG00000051243, ENSMUSG00000079037, ENSMUSG00000001763, ENSMUSG00000021253, ENSMUSG00000060798, ENSMUSG00000021730, ENSMUSG00000029778, ENSMUSG00000001507, ENSMUSG00000026824, ENSMUSG00000015243, ENSMUSG00000037370, ENSMUSG00000045871, ENSMUSG00000039116, ENSMUSG00000073411, ENSMUSG00000015966, ENSMUSG00000053825, ENSMUSG00000091705,…	1146	478	13426	1.1029266796643955	1.0	1.0	100.0
GOTERM_CC_DIRECT	GO:0016328~lateral plasma membrane	6	0.4735595895816891	0.32048651278758833	ENSMUSG00000069441, ENSMUSG00000044393, ENSMUSG00000022770, ENSMUSG00000017774, ENSMUSG00000071317, ENSMUSG00000030223	1146	44	13426	1.5975725844835793	1.0	1.0	100.0
GOTERM_MF_DIRECT	GO:0051287~NAD binding	6	0.4735595895816891	0.32246094172113343	ENSMUSG00000032279, ENSMUSG00000025260, ENSMUSG00000018042, ENSMUSG00000025950, ENSMUSG00000025486, ENSMUSG00000027227	1031	44	12046	1.5932457455250861	1.0	1.0	100.0
KEGG_PATHWAY	mmu00062:Fatty acid elongation	4	0.31570639305445936	0.32262164032932106	ENSMUSG00000027195, ENSMUSG00000032262, ENSMUSG00000036880, ENSMUSG00000035376	416	25	5192	1.9969230769230772	1.0	1.0	100.0
KEGG_PATHWAY	mmu05320:Autoimmune thyroid disease	4	0.31570639305445936	0.32262164032932106	ENSMUSG00000056116, ENSMUSG00000067212, ENSMUSG00000073411, ENSMUSG00000091705	416	25	5192	1.9969230769230772	1.0	1.0	100.0
GOTERM_BP_DIRECT	GO:0050714~positive regulation of protein secretion	5	0.3946329913180742	0.3226650181934484	ENSMUSG00000020847, ENSMUSG00000002059, ENSMUSG00000034584, ENSMUSG00000028456, ENSMUSG00000021253	1059	34	12524	1.7391545853468866	1.0	1.0	100.0
KEGG_PATHWAY	mmu05321:Inflammatory bowel disease (IBD)	5	0.3946329913180742	0.3238829201104423	ENSMUSG00000055994, ENSMUSG00000022965, ENSMUSG00000004040, ENSMUSG00000002147, ENSMUSG00000021253	416	36	5192	1.733440170940171	1.0	1.0	100.0
GOTERM_BP_DIRECT	GO:0007169~transmembrane receptor protein tyrosine kinase signaling pathway	10	0.7892659826361484	0.3250850898244391	ENSMUSG00000035305, ENSMUSG00000053141, ENSMUSG00000000409, ENSMUSG00000039481, ENSMUSG00000028876, ENSMUSG00000022144, ENSMUSG00000028664, ENSMUSG00000062312, ENSMUSG00000032899, ENSMUSG00000019986	1059	88	12524	1.3438921795862306	1.0	1.0	100.0
KEGG_PATHWAY	mmu04925:Aldosterone synthesis and secretion	8	0.6314127861089187	0.325604121857606	ENSMUSG00000049265, ENSMUSG00000053819, ENSMUSG00000027523, ENSMUSG00000049686, ENSMUSG00000078816, ENSMUSG00000003123, ENSMUSG00000038648, ENSMUSG00000022994	416	70	5192	1.4263736263736264	1.0	1.0	100.0
GOTERM_CC_DIRECT	GO:0001917~photoreceptor inner segment	5	0.3946329913180742	0.3290543999705369	ENSMUSG00000066441, ENSMUSG00000037493, ENSMUSG00000042064, ENSMUSG00000021363, ENSMUSG00000031732	1146	34	13426	1.722872395031311	1.0	1.0	100.0
GOTERM_CC_DIRECT	GO:0009925~basal plasma membrane	5	0.3946329913180742	0.3290543999705369	ENSMUSG00000028552, ENSMUSG00000028631, ENSMUSG00000022770, ENSMUSG00000062312, ENSMUSG00000017774	1146	34	13426	1.722872395031311	1.0	1.0	100.0
GOTERM_BP_DIRECT	GO:0006749~glutathione metabolic process	6	0.4735595895816891	0.33047058936583074	ENSMUSG00000031245, ENSMUSG00000008540, ENSMUSG00000025950, ENSMUSG00000017943, ENSMUSG00000025068, ENSMUSG00000032348	1059	45	12524	1.5768334907145107	1.0	1.0	100.0
GOTERM_MF_DIRECT	GO:0004896~cytokine receptor activity	5	0.3946329913180742	0.3308225890005274	ENSMUSG00000068227, ENSMUSG00000022965, ENSMUSG00000054263, ENSMUSG00000062157, ENSMUSG00000015966	1031	34	12046	1.7182061961545048	1.0	1.0	100.0
GOTERM_BP_DIRECT	GO:0042755~eating behavior	4	0.31570639305445936	0.330904301923032	ENSMUSG00000029223, ENSMUSG00000027584, ENSMUSG00000004040, ENSMUSG00000049112	1059	24	12524	1.9710418633931384	1.0	1.0	100.0
GOTERM_CC_DIRECT	GO:0016323~basolateral plasma membrane	17	1.3417521704814523	0.33281475216604406	ENSMUSG00000055994, ENSMUSG00000026463, ENSMUSG00000019906, ENSMUSG00000049686, ENSMUSG00000029428, ENSMUSG00000022770, ENSMUSG00000062312, ENSMUSG00000006567, ENSMUSG00000021730, ENSMUSG00000001507, ENSMUSG00000024858, ENSMUSG00000021733, ENSMUSG00000037370, ENSMUSG00000027748, ENSMUSG00000054889, ENSMUSG00000020805, ENSMUSG00000039878	1146	165	13426	1.2070548416098155	1.0	1.0	100.0
GOTERM_BP_DIRECT	GO:0006672~ceramide metabolic process	3	0.23677979479084454	0.3339128618374101	ENSMUSG00000021759, ENSMUSG00000025353, ENSMUSG00000068329	1059	14	12524	2.5341966815054637	1.0	1.0	100.0
GOTERM_BP_DIRECT	GO:0001659~temperature homeostasis	3	0.23677979479084454	0.3339128618374101	ENSMUSG00000034997, ENSMUSG00000009292, ENSMUSG00000004040	1059	14	12524	2.5341966815054637	1.0	1.0	100.0
GOTERM_BP_DIRECT	GO:0021819~layer formation in cerebral cortex	3	0.23677979479084454	0.3339128618374101	ENSMUSG00000031285, ENSMUSG00000035596, ENSMUSG00000031785	1059	14	12524	2.5341966815054637	1.0	1.0	100.0
GOTERM_BP_DIRECT	GO:0050966~detection of mechanical stimulus involved in sensory perception of pain	3	0.23677979479084454	0.3339128618374101	ENSMUSG00000034997, ENSMUSG00000024211, ENSMUSG00000002771	1059	14	12524	2.5341966815054637	1.0	1.0	100.0
GOTERM_BP_DIRECT	GO:0006878~cellular copper ion homeostasis	3	0.23677979479084454	0.3339128618374101	ENSMUSG00000018585, ENSMUSG00000079037, ENSMUSG00000006567	1059	14	12524	2.5341966815054637	1.0	1.0	100.0
GOTERM_BP_DIRECT	GO:0000038~very long-chain fatty acid metabolic process	3	0.23677979479084454	0.3339128618374101	ENSMUSG00000055782, ENSMUSG00000005069, ENSMUSG00000027359	1059	14	12524	2.5341966815054637	1.0	1.0	100.0
GOTERM_BP_DIRECT	GO:0002063~chondrocyte development	3	0.23677979479084454	0.3339128618374101	ENSMUSG00000039153, ENSMUSG00000030607, ENSMUSG00000027966	1059	14	12524	2.5341966815054637	1.0	1.0	100.0
GOTERM_BP_DIRECT	GO:0015908~fatty acid transport	3	0.23677979479084454	0.3339128618374101	ENSMUSG00000031278, ENSMUSG00000028655, ENSMUSG00000027359	1059	14	12524	2.5341966815054637	1.0	1.0	100.0
GOTERM_BP_DIRECT	GO:0072520~seminiferous tubule development	3	0.23677979479084454	0.3339128618374101	ENSMUSG00000046532, ENSMUSG00000002324, ENSMUSG00000031785	1059	14	12524	2.5341966815054637	1.0	1.0	100.0
GOTERM_BP_DIRECT	GO:1901379~regulation of potassium ion transmembrane transport	3	0.23677979479084454	0.3339128618374101	ENSMUSG00000036815, ENSMUSG00000079037, ENSMUSG00000035165	1059	14	12524	2.5341966815054637	1.0	1.0	100.0
GOTERM_BP_DIRECT	GO:0050870~positive regulation of T cell activation	3	0.23677979479084454	0.3339128618374101	ENSMUSG00000000409, ENSMUSG00000030707, ENSMUSG00000022015	1059	14	12524	2.5341966815054637	1.0	1.0	100.0
GOTERM_BP_DIRECT	GO:0006825~copper ion transport	3	0.23677979479084454	0.3339128618374101	ENSMUSG00000018585, ENSMUSG00000030357, ENSMUSG00000006567	1059	14	12524	2.5341966815054637	1.0	1.0	100.0
GOTERM_MF_DIRECT	GO:0019706~protein-cysteine S-palmitoyltransferase activity	4	0.31570639305445936	0.3378910036164025	ENSMUSG00000039470, ENSMUSG00000042532, ENSMUSG00000036304, ENSMUSG00000015335	1031	24	12046	1.9473003556417718	1.0	1.0	100.0
GOTERM_MF_DIRECT	GO:0005525~GTP binding	32	2.525651144435675	0.33793426281675126	ENSMUSG00000032202, ENSMUSG00000055069, ENSMUSG00000059248, ENSMUSG00000004451, ENSMUSG00000058672, ENSMUSG00000028469, ENSMUSG00000002059, ENSMUSG00000024782, ENSMUSG00000007987, ENSMUSG00000049866, ENSMUSG00000022621, ENSMUSG00000019066, ENSMUSG00000033910, ENSMUSG00000033216, ENSMUSG00000054855, ENSMUSG00000034226, ENSMUSG00000030055, ENSMUSG00000040618, ENSMUSG00000027523, ENSMUSG00000042638,…	1031	333	12046	1.122767772622283	1.0	1.0	100.0
GOTERM_MF_DIRECT	GO:0004725~protein tyrosine phosphatase activity	10	0.7892659826361484	0.33801675466977227	ENSMUSG00000032477, ENSMUSG00000053141, ENSMUSG00000038042, ENSMUSG00000034616, ENSMUSG00000020092, ENSMUSG00000038764, ENSMUSG00000020151, ENSMUSG00000034573, ENSMUSG00000013236, ENSMUSG00000030223	1031	88	12046	1.3277047879375719	1.0	1.0	100.0
GOTERM_MF_DIRECT	GO:0001784~phosphotyrosine binding	3	0.23677979479084454	0.3393922809616009	ENSMUSG00000022637, ENSMUSG00000038764, ENSMUSG00000020176	1031	14	12046	2.5036718858251352	1.0	1.0	100.0
GOTERM_MF_DIRECT	GO:0032947~protein complex scaffold	6	0.4735595895816891	0.33986634081884565	ENSMUSG00000024170, ENSMUSG00000018849, ENSMUSG00000057440, ENSMUSG00000022770, ENSMUSG00000045095, ENSMUSG00000066406	1031	45	12046	1.5578402845134174	1.0	1.0	100.0
KEGG_PATHWAY	mmu00770:Pantothenate and CoA biosynthesis	3	0.23677979479084454	0.33994225202146033	ENSMUSG00000037370, ENSMUSG00000033427, ENSMUSG00000030268	416	15	5192	2.496153846153846	1.0	1.0	100.0
GOTERM_BP_DIRECT	GO:0001658~branching involved in ureteric bud morphogenesis	5	0.3946329913180742	0.3424463294529074	ENSMUSG00000030890, ENSMUSG00000036862, ENSMUSG00000040998, ENSMUSG00000022144, ENSMUSG00000022770	1059	35	12524	1.6894644543369755	1.0	1.0	100.0
GOTERM_BP_DIRECT	GO:0045596~negative regulation of cell differentiation	5	0.3946329913180742	0.3424463294529074	ENSMUSG00000048616, ENSMUSG00000021765, ENSMUSG00000025352, ENSMUSG00000023110, ENSMUSG00000097929	1059	35	12524	1.6894644543369755	1.0	1.0	100.0
KEGG_PATHWAY	mmu04750:Inflammatory mediator regulation of TRP channels	9	0.7103393843725335	0.3440245524346064	ENSMUSG00000034997, ENSMUSG00000039936, ENSMUSG00000052914, ENSMUSG00000020901, ENSMUSG00000053819, ENSMUSG00000027523, ENSMUSG00000018507, ENSMUSG00000078816, ENSMUSG00000022994	416	83	5192	1.353336422613531	1.0	1.0	100.0
KEGG_PATHWAY	mmu00410:beta-Alanine metabolism	4	0.31570639305445936	0.3452254170851492	ENSMUSG00000075296, ENSMUSG00000071708, ENSMUSG00000024644, ENSMUSG00000033427	416	26	5192	1.9201183431952664	1.0	1.0	100.0
GOTERM_CC_DIRECT	GO:0005758~mitochondrial intermembrane space	8	0.6314127861089187	0.34550602112529377	ENSMUSG00000032026, ENSMUSG00000027187, ENSMUSG00000027248, ENSMUSG00000021591, ENSMUSG00000024782, ENSMUSG00000031776, ENSMUSG00000016257, ENSMUSG00000068329	1146	67	13426	1.3988695267119897	1.0	1.0	100.0
GOTERM_MF_DIRECT	GO:0005085~guanyl-nucleotide exchange factor activity	16	1.2628255722178374	0.3467644550501706	ENSMUSG00000034801, ENSMUSG00000024241, ENSMUSG00000026482, ENSMUSG00000031093, ENSMUSG00000004568, ENSMUSG00000040964, ENSMUSG00000040940, ENSMUSG00000021895, ENSMUSG00000066406, ENSMUSG00000019467, ENSMUSG00000021215, ENSMUSG00000024998, ENSMUSG00000041354, ENSMUSG00000030839, ENSMUSG00000038456, ENSMUSG00000030589	1031	155	12046	1.206069897687807	1.0	1.0	100.0
GOTERM_CC_DIRECT	GO:0005604~basement membrane	10	0.7892659826361484	0.34753082744581093	ENSMUSG00000042353, ENSMUSG00000005397, ENSMUSG00000002900, ENSMUSG00000030607, ENSMUSG00000037016, ENSMUSG00000040998, ENSMUSG00000025068, ENSMUSG00000022324, ENSMUSG00000021136, ENSMUSG00000026479	1146	89	13426	1.316351942271114	1.0	1.0	100.0
GOTERM_BP_DIRECT	GO:0006906~vesicle fusion	6	0.4735595895816891	0.34769073156209584	ENSMUSG00000029608, ENSMUSG00000030616, ENSMUSG00000020847, ENSMUSG00000020848, ENSMUSG00000052301, ENSMUSG00000004961	1059	46	12524	1.5425545017859343	1.0	1.0	100.0
GOTERM_BP_DIRECT	GO:0043433~negative regulation of sequence-specific DNA binding transcription factor activity	7	0.5524861878453038	0.3499683569150196	ENSMUSG00000026484, ENSMUSG00000079037, ENSMUSG00000062563, ENSMUSG00000031987, ENSMUSG00000031328, ENSMUSG00000020230, ENSMUSG00000032501	1059	57	12524	1.4523466361844175	1.0	1.0	100.0
GOTERM_CC_DIRECT	GO:0005783~endoplasmic reticulum	102	8.050513022888714	0.3504897514026877	ENSMUSG00000039519, ENSMUSG00000025353, ENSMUSG00000001143, ENSMUSG00000006315, ENSMUSG00000021036, ENSMUSG00000026600, ENSMUSG00000039470, ENSMUSG00000020868, ENSMUSG00000047250, ENSMUSG00000055963, ENSMUSG00000091705, ENSMUSG00000071657, ENSMUSG00000028173, ENSMUSG00000037606, ENSMUSG00000015714, ENSMUSG00000062949, ENSMUSG00000026676, ENSMUSG00000022197, ENSMUSG00000027248, ENSMUSG00000027489,…	1146	1136	13426	1.0519227933043285	1.0	1.0	100.0
GOTERM_BP_DIRECT	GO:0060021~palate development	8	0.6314127861089187	0.35062777157215186	ENSMUSG00000025352, ENSMUSG00000024241, ENSMUSG00000020319, ENSMUSG00000036144, ENSMUSG00000021253, ENSMUSG00000028664, ENSMUSG00000029755, ENSMUSG00000025930	1059	68	12524	1.3913236682775094	1.0	1.0	100.0
KEGG_PATHWAY	mmu01212:Fatty acid metabolism	6	0.4735595895816891	0.35390779009414103	ENSMUSG00000020532, ENSMUSG00000031278, ENSMUSG00000037071, ENSMUSG00000027195, ENSMUSG00000036880, ENSMUSG00000035376	416	49	5192	1.5282574568288854	1.0	1.0	100.0
GOTERM_BP_DIRECT	GO:0086091~regulation of heart rate by cardiac conduction	4	0.31570639305445936	0.3547975225255975	ENSMUSG00000054889, ENSMUSG00000044393, ENSMUSG00000024331, ENSMUSG00000032511	1059	25	12524	1.8922001888574127	1.0	1.0	100.0
GOTERM_BP_DIRECT	GO:0031032~actomyosin structure organization	4	0.31570639305445936	0.3547975225255975	ENSMUSG00000026383, ENSMUSG00000028434, ENSMUSG00000019978, ENSMUSG00000028701	1059	25	12524	1.8922001888574127	1.0	1.0	100.0
GOTERM_BP_DIRECT	GO:0090314~positive regulation of protein targeting to membrane	4	0.31570639305445936	0.3547975225255975	ENSMUSG00000026880, ENSMUSG00000062312, ENSMUSG00000017774, ENSMUSG00000030774	1059	25	12524	1.8922001888574127	1.0	1.0	100.0
GOTERM_BP_DIRECT	GO:0002479~antigen processing and presentation of exogenous peptide antigen via MHC class I, TAP-dependent	4	0.31570639305445936	0.3547975225255975	ENSMUSG00000060802, ENSMUSG00000067212, ENSMUSG00000073411, ENSMUSG00000031897	1059	25	12524	1.8922001888574127	1.0	1.0	100.0
GOTERM_BP_DIRECT	GO:0048791~calcium ion-regulated exocytosis of neurotransmitter	4	0.31570639305445936	0.3547975225255975	ENSMUSG00000029608, ENSMUSG00000020848, ENSMUSG00000052301, ENSMUSG00000004961	1059	25	12524	1.8922001888574127	1.0	1.0	100.0
GOTERM_BP_DIRECT	GO:0006955~immune response	13	1.0260457774269929	0.3551123625922838	ENSMUSG00000060802, ENSMUSG00000063727, ENSMUSG00000006342, ENSMUSG00000027164, ENSMUSG00000041515, ENSMUSG00000022015, ENSMUSG00000040152, ENSMUSG00000037370, ENSMUSG00000022637, ENSMUSG00000021508, ENSMUSG00000073411, ENSMUSG00000091705, ENSMUSG00000035678	1059	124	12524	1.2398489140698772	1.0	1.0	100.0
KEGG_PATHWAY	mmu05215:Prostate cancer	9	0.7103393843725335	0.3564275764046821	ENSMUSG00000039936, ENSMUSG00000034801, ENSMUSG00000046532, ENSMUSG00000024241, ENSMUSG00000020901, ENSMUSG00000062312, ENSMUSG00000038648, ENSMUSG00000055799, ENSMUSG00000031565	416	84	5192	1.3372252747252749	1.0	1.0	100.0
GOTERM_BP_DIRECT	GO:0034115~negative regulation of heterotypic cell-cell adhesion	2	0.15785319652722968	0.35684983257950875	ENSMUSG00000068566, ENSMUSG00000019850	1059	5	12524	4.7305004721435315	1.0	1.0	100.0
GOTERM_BP_DIRECT	GO:0070389~chaperone cofactor-dependent protein refolding	2	0.15785319652722968	0.35684983257950875	ENSMUSG00000071072, ENSMUSG00000028416	1059	5	12524	4.7305004721435315	1.0	1.0	100.0
GOTERM_BP_DIRECT	GO:0060763~mammary duct terminal end bud growth	2	0.15785319652722968	0.35684983257950875	ENSMUSG00000042207, ENSMUSG00000031558	1059	5	12524	4.7305004721435315	1.0	1.0	100.0
GOTERM_BP_DIRECT	GO:0048318~axial mesoderm development	2	0.15785319652722968	0.35684983257950875	ENSMUSG00000048616, ENSMUSG00000026383	1059	5	12524	4.7305004721435315	1.0	1.0	100.0
GOTERM_BP_DIRECT	GO:1903307~positive regulation of regulated secretory pathway	2	0.15785319652722968	0.35684983257950875	ENSMUSG00000032202, ENSMUSG00000019066	1059	5	12524	4.7305004721435315	1.0	1.0	100.0
GOTERM_BP_DIRECT	GO:1900180~regulation of protein localization to nucleus	2	0.15785319652722968	0.35684983257950875	ENSMUSG00000028063, ENSMUSG00000009073	1059	5	12524	4.7305004721435315	1.0	1.0	100.0
GOTERM_BP_DIRECT	GO:0035469~determination of pancreatic left/right asymmetry	2	0.15785319652722968	0.35684983257950875	ENSMUSG00000039963, ENSMUSG00000027676	1059	5	12524	4.7305004721435315	1.0	1.0	100.0
GOTERM_BP_DIRECT	GO:0042423~catecholamine biosynthetic process	2	0.15785319652722968	0.35684983257950875	ENSMUSG00000038216, ENSMUSG00000003476	1059	5	12524	4.7305004721435315	1.0	1.0	100.0
GOTERM_BP_DIRECT	GO:0035435~phosphate ion transmembrane transport	2	0.15785319652722968	0.35684983257950875	ENSMUSG00000024036, ENSMUSG00000026469	1059	5	12524	4.7305004721435315	1.0	1.0	100.0
GOTERM_BP_DIRECT	GO:0010742~macrophage derived foam cell differentiation	2	0.15785319652722968	0.35684983257950875	ENSMUSG00000000440, ENSMUSG00000026600	1059	5	12524	4.7305004721435315	1.0	1.0	100.0
GOTERM_BP_DIRECT	GO:0060022~hard palate development	2	0.15785319652722968	0.35684983257950875	ENSMUSG00000063632, ENSMUSG00000022770	1059	5	12524	4.7305004721435315	1.0	1.0	100.0
GOTERM_BP_DIRECT	GO:0071280~cellular response to copper ion	2	0.15785319652722968	0.35684983257950875	ENSMUSG00000079037, ENSMUSG00000006567	1059	5	12524	4.7305004721435315	1.0	1.0	100.0
GOTERM_BP_DIRECT	GO:0007217~tachykinin receptor signaling pathway	2	0.15785319652722968	0.35684983257950875	ENSMUSG00000024858, ENSMUSG00000061762	1059	5	12524	4.7305004721435315	1.0	1.0	100.0
GOTERM_BP_DIRECT	GO:0060117~auditory receptor cell development	2	0.15785319652722968	0.35684983257950875	ENSMUSG00000021733, ENSMUSG00000031565	1059	5	12524	4.7305004721435315	1.0	1.0	100.0
GOTERM_BP_DIRECT	GO:0070885~negative regulation of calcineurin-NFAT signaling cascade	2	0.15785319652722968	0.35684983257950875	ENSMUSG00000026463, ENSMUSG00000079037	1059	5	12524	4.7305004721435315	1.0	1.0	100.0
GOTERM_BP_DIRECT	GO:0048639~positive regulation of developmental growth	2	0.15785319652722968	0.35684983257950875	ENSMUSG00000022672, ENSMUSG00000022770	1059	5	12524	4.7305004721435315	1.0	1.0	100.0
GOTERM_BP_DIRECT	GO:0002093~auditory receptor cell morphogenesis	2	0.15785319652722968	0.35684983257950875	ENSMUSG00000045871, ENSMUSG00000020319	1059	5	12524	4.7305004721435315	1.0	1.0	100.0
GOTERM_BP_DIRECT	GO:0033605~positive regulation of catecholamine secretion	2	0.15785319652722968	0.35684983257950875	ENSMUSG00000024858, ENSMUSG00000007207	1059	5	12524	4.7305004721435315	1.0	1.0	100.0
GOTERM_BP_DIRECT	GO:0002934~desmosome organization	2	0.15785319652722968	0.35684983257950875	ENSMUSG00000054889, ENSMUSG00000044393	1059	5	12524	4.7305004721435315	1.0	1.0	100.0
GOTERM_BP_DIRECT	GO:1900426~positive regulation of defense response to bacterium	2	0.15785319652722968	0.35684983257950875	ENSMUSG00000002059, ENSMUSG00000028456	1059	5	12524	4.7305004721435315	1.0	1.0	100.0
GOTERM_BP_DIRECT	GO:0030643~cellular phosphate ion homeostasis	2	0.15785319652722968	0.35684983257950875	ENSMUSG00000037370, ENSMUSG00000026469	1059	5	12524	4.7305004721435315	1.0	1.0	100.0
GOTERM_BP_DIRECT	GO:0051220~cytoplasmic sequestering of protein	2	0.15785319652722968	0.35684983257950875	ENSMUSG00000042156, ENSMUSG00000031328	1059	5	12524	4.7305004721435315	1.0	1.0	100.0
GOTERM_BP_DIRECT	GO:0060666~dichotomous subdivision of terminal units involved in salivary gland branching	2	0.15785319652722968	0.35684983257950875	ENSMUSG00000028883, ENSMUSG00000030084	1059	5	12524	4.7305004721435315	1.0	1.0	100.0
GOTERM_BP_DIRECT	GO:0061052~negative regulation of cell growth involved in cardiac muscle cell development	2	0.15785319652722968	0.35684983257950875	ENSMUSG00000024011, ENSMUSG00000030774	1059	5	12524	4.7305004721435315	1.0	1.0	100.0
GOTERM_BP_DIRECT	GO:0031117~positive regulation of microtubule depolymerization	2	0.15785319652722968	0.35684983257950875	ENSMUSG00000024068, ENSMUSG00000027500	1059	5	12524	4.7305004721435315	1.0	1.0	100.0
GOTERM_BP_DIRECT	GO:0045759~negative regulation of action potential	2	0.15785319652722968	0.35684983257950875	ENSMUSG00000027950, ENSMUSG00000021730	1059	5	12524	4.7305004721435315	1.0	1.0	100.0
GOTERM_BP_DIRECT	GO:2000757~negative regulation of peptidyl-lysine acetylation	2	0.15785319652722968	0.35684983257950875	ENSMUSG00000025486, ENSMUSG00000028800	1059	5	12524	4.7305004721435315	1.0	1.0	100.0
GOTERM_BP_DIRECT	GO:1902305~regulation of sodium ion transmembrane transport	2	0.15785319652722968	0.35684983257950875	ENSMUSG00000026463, ENSMUSG00000032511	1059	5	12524	4.7305004721435315	1.0	1.0	100.0
GOTERM_BP_DIRECT	GO:0010701~positive regulation of norepinephrine secretion	2	0.15785319652722968	0.35684983257950875	ENSMUSG00000049112, ENSMUSG00000007207	1059	5	12524	4.7305004721435315	1.0	1.0	100.0
GOTERM_BP_DIRECT	GO:0035331~negative regulation of hippo signaling	2	0.15785319652722968	0.35684983257950875	ENSMUSG00000018849, ENSMUSG00000036459	1059	5	12524	4.7305004721435315	1.0	1.0	100.0
GOTERM_BP_DIRECT	GO:0003356~regulation of cilium beat frequency	2	0.15785319652722968	0.35684983257950875	ENSMUSG00000039963, ENSMUSG00000027676	1059	5	12524	4.7305004721435315	1.0	1.0	100.0
GOTERM_BP_DIRECT	GO:0019896~axonal transport of mitochondrion	2	0.15785319652722968	0.35684983257950875	ENSMUSG00000029223, ENSMUSG00000024068	1059	5	12524	4.7305004721435315	1.0	1.0	100.0
GOTERM_BP_DIRECT	GO:0072112~glomerular visceral epithelial cell differentiation	2	0.15785319652722968	0.35684983257950875	ENSMUSG00000045763, ENSMUSG00000030223	1059	5	12524	4.7305004721435315	1.0	1.0	100.0
GOTERM_BP_DIRECT	GO:0045719~negative regulation of glycogen biosynthetic process	2	0.15785319652722968	0.35684983257950875	ENSMUSG00000037370, ENSMUSG00000020176	1059	5	12524	4.7305004721435315	1.0	1.0	100.0
GOTERM_BP_DIRECT	GO:0006047~UDP-N-acetylglucosamine metabolic process	2	0.15785319652722968	0.35684983257950875	ENSMUSG00000026670, ENSMUSG00000020363	1059	5	12524	4.7305004721435315	1.0	1.0	100.0
GOTERM_BP_DIRECT	GO:0071870~cellular response to catecholamine stimulus	2	0.15785319652722968	0.35684983257950875	ENSMUSG00000027523, ENSMUSG00000022994	1059	5	12524	4.7305004721435315	1.0	1.0	100.0
GOTERM_BP_DIRECT	GO:0016125~sterol metabolic process	2	0.15785319652722968	0.35684983257950875	ENSMUSG00000031168, ENSMUSG00000021928	1059	5	12524	4.7305004721435315	1.0	1.0	100.0
GOTERM_BP_DIRECT	GO:0030510~regulation of BMP signaling pathway	2	0.15785319652722968	0.35684983257950875	ENSMUSG00000001507, ENSMUSG00000048616	1059	5	12524	4.7305004721435315	1.0	1.0	100.0
GOTERM_BP_DIRECT	GO:0010700~negative regulation of norepinephrine secretion	2	0.15785319652722968	0.35684983257950875	ENSMUSG00000047250, ENSMUSG00000003476	1059	5	12524	4.7305004721435315	1.0	1.0	100.0
GOTERM_CC_DIRECT	GO:0097197~tetraspanin-enriched microdomain	2	0.15785319652722968	0.359667894980709	ENSMUSG00000030352, ENSMUSG00000001763	1146	5	13426	4.686212914485166	1.0	1.0	100.0
GOTERM_CC_DIRECT	GO:0030893~meiotic cohesin complex	2	0.15785319652722968	0.359667894980709	ENSMUSG00000036928, ENSMUSG00000002324	1146	5	13426	4.686212914485166	1.0	1.0	100.0
GOTERM_CC_DIRECT	GO:0034991~nuclear meiotic cohesin complex	2	0.15785319652722968	0.359667894980709	ENSMUSG00000036928, ENSMUSG00000002324	1146	5	13426	4.686212914485166	1.0	1.0	100.0
GOTERM_CC_DIRECT	GO:1990316~ATG1/ULK1 kinase complex	2	0.15785319652722968	0.359667894980709	ENSMUSG00000028893, ENSMUSG00000029512	1146	5	13426	4.686212914485166	1.0	1.0	100.0
GOTERM_BP_DIRECT	GO:0008283~cell proliferation	18	1.420678768745067	0.36023536985026827	ENSMUSG00000029223, ENSMUSG00000028044, ENSMUSG00000028693, ENSMUSG00000004040, ENSMUSG00000022144, ENSMUSG00000022672, ENSMUSG00000026278, ENSMUSG00000071072, ENSMUSG00000000142, ENSMUSG00000029755, ENSMUSG00000022847, ENSMUSG00000036585, ENSMUSG00000031627, ENSMUSG00000018669, ENSMUSG00000030852, ENSMUSG00000030589, ENSMUSG00000053846, ENSMUSG00000056900	1059	181	12524	1.1760912776047456	1.0	1.0	100.0
GOTERM_MF_DIRECT	GO:0005127~ciliary neurotrophic factor receptor binding	2	0.15785319652722968	0.36045424065727516	ENSMUSG00000054263, ENSMUSG00000040663	1031	5	12046	4.673520853540253	1.0	1.0	100.0
GOTERM_MF_DIRECT	GO:0004994~somatostatin receptor activity	2	0.15785319652722968	0.36045424065727516	ENSMUSG00000047904, ENSMUSG00000044933	1031	5	12046	4.673520853540253	1.0	1.0	100.0
GOTERM_MF_DIRECT	GO:0008028~monocarboxylic acid transmembrane transporter activity	2	0.15785319652722968	0.36045424065727516	ENSMUSG00000025161, ENSMUSG00000026220	1031	5	12046	4.673520853540253	1.0	1.0	100.0
GOTERM_MF_DIRECT	GO:0004703~G-protein coupled receptor kinase activity	2	0.15785319652722968	0.36045424065727516	ENSMUSG00000024858, ENSMUSG00000042249	1031	5	12046	4.673520853540253	1.0	1.0	100.0
GOTERM_MF_DIRECT	GO:0045182~translation regulator activity	2	0.15785319652722968	0.36045424065727516	ENSMUSG00000018554, ENSMUSG00000000731	1031	5	12046	4.673520853540253	1.0	1.0	100.0
GOTERM_CC_DIRECT	GO:0030863~cortical cytoskeleton	4	0.31570639305445936	0.360483965300312	ENSMUSG00000006476, ENSMUSG00000027748, ENSMUSG00000027940, ENSMUSG00000031328	1146	25	13426	1.8744851657940662	1.0	1.0	100.0
GOTERM_MF_DIRECT	GO:0016616~oxidoreductase activity, acting on the CH-OH group of donors, NAD or NADP as acceptor	4	0.31570639305445936	0.36206342174125067	ENSMUSG00000032279, ENSMUSG00000025950, ENSMUSG00000063229, ENSMUSG00000025963	1031	25	12046	1.8694083414161007	1.0	1.0	100.0
GOTERM_MF_DIRECT	GO:0004407~histone deacetylase activity	4	0.31570639305445936	0.36206342174125067	ENSMUSG00000031161, ENSMUSG00000066900, ENSMUSG00000040964, ENSMUSG00000028800	1031	25	12046	1.8694083414161007	1.0	1.0	100.0
GOTERM_MF_DIRECT	GO:0030742~GTP-dependent protein binding	4	0.31570639305445936	0.36206342174125067	ENSMUSG00000019066, ENSMUSG00000002059, ENSMUSG00000028456, ENSMUSG00000003411	1031	25	12046	1.8694083414161007	1.0	1.0	100.0
GOTERM_BP_DIRECT	GO:0007528~neuromuscular junction development	5	0.3946329913180742	0.3622562003888945	ENSMUSG00000035606, ENSMUSG00000028456, ENSMUSG00000062312, ENSMUSG00000035357, ENSMUSG00000030774	1059	36	12524	1.6425348861609483	1.0	1.0	100.0
GOTERM_MF_DIRECT	GO:0005262~calcium channel activity	8	0.6314127861089187	0.36231311096467306	ENSMUSG00000027748, ENSMUSG00000009292, ENSMUSG00000069806, ENSMUSG00000049686, ENSMUSG00000018507, ENSMUSG00000063873, ENSMUSG00000048677, ENSMUSG00000021541	1031	68	12046	1.3745649569236036	1.0	1.0	100.0
GOTERM_BP_DIRECT	GO:0007507~heart development	22	1.7363851617995265	0.36410626218124437	ENSMUSG00000059588, ENSMUSG00000049112, ENSMUSG00000027676, ENSMUSG00000022672, ENSMUSG00000023991, ENSMUSG00000062312, ENSMUSG00000020990, ENSMUSG00000027009, ENSMUSG00000026414, ENSMUSG00000000440, ENSMUSG00000066406, ENSMUSG00000001507, ENSMUSG00000024858, ENSMUSG00000051747, ENSMUSG00000046169, ENSMUSG00000030607, ENSMUSG00000066191, ENSMUSG00000037016, ENSMUSG00000031636, ENSMUSG00000071317,…	1059	227	12524	1.1461565020612081	1.0	1.0	100.0
GOTERM_BP_DIRECT	GO:0043011~myeloid dendritic cell differentiation	3	0.23677979479084454	0.36565126142022203	ENSMUSG00000027164, ENSMUSG00000002983, ENSMUSG00000035678	1059	15	12524	2.3652502360717658	1.0	1.0	100.0
GOTERM_BP_DIRECT	GO:0035902~response to immobilization stress	3	0.23677979479084454	0.36565126142022203	ENSMUSG00000026986, ENSMUSG00000000440, ENSMUSG00000018634	1059	15	12524	2.3652502360717658	1.0	1.0	100.0
GOTERM_BP_DIRECT	GO:1902043~positive regulation of extrinsic apoptotic signaling pathway via death domain receptors	3	0.23677979479084454	0.36565126142022203	ENSMUSG00000040152, ENSMUSG00000022329, ENSMUSG00000013698	1059	15	12524	2.3652502360717658	1.0	1.0	100.0
GOTERM_BP_DIRECT	GO:0010763~positive regulation of fibroblast migration	3	0.23677979479084454	0.36565126142022203	ENSMUSG00000040152, ENSMUSG00000031565, ENSMUSG00000030774	1059	15	12524	2.3652502360717658	1.0	1.0	100.0
GOTERM_BP_DIRECT	GO:0048011~neurotrophin TRK receptor signaling pathway	3	0.23677979479084454	0.36565126142022203	ENSMUSG00000033585, ENSMUSG00000024241, ENSMUSG00000006930	1059	15	12524	2.3652502360717658	1.0	1.0	100.0
GOTERM_BP_DIRECT	GO:0044030~regulation of DNA methylation	3	0.23677979479084454	0.36565126142022203	ENSMUSG00000023110, ENSMUSG00000038080, ENSMUSG00000013787	1059	15	12524	2.3652502360717658	1.0	1.0	100.0
GOTERM_BP_DIRECT	GO:0051493~regulation of cytoskeleton organization	3	0.23677979479084454	0.36565126142022203	ENSMUSG00000027500, ENSMUSG00000029094, ENSMUSG00000053646	1059	15	12524	2.3652502360717658	1.0	1.0	100.0
GOTERM_BP_DIRECT	GO:0014912~negative regulation of smooth muscle cell migration	3	0.23677979479084454	0.36565126142022203	ENSMUSG00000030890, ENSMUSG00000031558, ENSMUSG00000032501	1059	15	12524	2.3652502360717658	1.0	1.0	100.0
GOTERM_BP_DIRECT	GO:0045672~positive regulation of osteoclast differentiation	3	0.23677979479084454	0.36565126142022203	ENSMUSG00000027164, ENSMUSG00000027523, ENSMUSG00000022015	1059	15	12524	2.3652502360717658	1.0	1.0	100.0
KEGG_PATHWAY	mmu04064:NF-kappa B signaling pathway	8	0.6314127861089187	0.36569149171676174	ENSMUSG00000000409, ENSMUSG00000019850, ENSMUSG00000032000, ENSMUSG00000047123, ENSMUSG00000027164, ENSMUSG00000030172, ENSMUSG00000002983, ENSMUSG00000022015	416	73	5192	1.367755532139094	1.0	1.0	100.0
KEGG_PATHWAY	mmu05216:Thyroid cancer	4	0.31570639305445936	0.3677599152619195	ENSMUSG00000027940, ENSMUSG00000055799, ENSMUSG00000048701, ENSMUSG00000000440	416	27	5192	1.8490028490028492	1.0	1.0	100.0
GOTERM_CC_DIRECT	GO:0060170~ciliary membrane	5	0.3946329913180742	0.36904932075065733	ENSMUSG00000028552, ENSMUSG00000040836, ENSMUSG00000062563, ENSMUSG00000044933, ENSMUSG00000050248	1146	36	13426	1.6271572619740158	1.0	1.0	100.0
KEGG_PATHWAY	mmu01210:2-Oxocarboxylic acid metabolism	3	0.23677979479084454	0.36984594426673867	ENSMUSG00000032279, ENSMUSG00000025950, ENSMUSG00000030268	416	16	5192	2.340144230769231	1.0	1.0	100.0
GOTERM_CC_DIRECT	GO:0070382~exocytic vesicle	3	0.23677979479084454	0.3701772149904772	ENSMUSG00000032202, ENSMUSG00000030616, ENSMUSG00000024501	1146	15	13426	2.343106457242583	1.0	1.0	100.0
KEGG_PATHWAY	mmu05162:Measles	10	0.7892659826361484	0.37106358723848315	ENSMUSG00000043463, ENSMUSG00000039936, ENSMUSG00000019850, ENSMUSG00000068227, ENSMUSG00000022965, ENSMUSG00000059970, ENSMUSG00000020901, ENSMUSG00000004040, ENSMUSG00000027164, ENSMUSG00000005102	416	97	5192	1.2866772402854878	1.0	1.0	100.0
GOTERM_MF_DIRECT	GO:0000989~transcription factor activity, transcription factor binding	3	0.23677979479084454	0.3714372353978158	ENSMUSG00000039706, ENSMUSG00000038342, ENSMUSG00000002881	1031	15	12046	2.3367604267701263	1.0	1.0	100.0
GOTERM_MF_DIRECT	GO:0016810~hydrolase activity, acting on carbon-nitrogen (but not peptide) bonds	3	0.23677979479084454	0.3714372353978158	ENSMUSG00000024501, ENSMUSG00000033427, ENSMUSG00000025478	1031	15	12046	2.3367604267701263	1.0	1.0	100.0
GOTERM_MF_DIRECT	GO:0008509~anion transmembrane transporter activity	3	0.23677979479084454	0.3714372353978158	ENSMUSG00000021733, ENSMUSG00000015243, ENSMUSG00000005357	1031	15	12046	2.3367604267701263	1.0	1.0	100.0
GOTERM_MF_DIRECT	GO:0051393~alpha-actinin binding	3	0.23677979479084454	0.3714372353978158	ENSMUSG00000053141, ENSMUSG00000045095, ENSMUSG00000000440	1031	15	12046	2.3367604267701263	1.0	1.0	100.0
GOTERM_MF_DIRECT	GO:0004653~polypeptide N-acetylgalactosaminyltransferase activity	3	0.23677979479084454	0.3714372353978158	ENSMUSG00000021903, ENSMUSG00000090035, ENSMUSG00000021130	1031	15	12046	2.3367604267701263	1.0	1.0	100.0
GOTERM_BP_DIRECT	GO:0016337~single organismal cell-cell adhesion	10	0.7892659826361484	0.3739632733136604	ENSMUSG00000070047, ENSMUSG00000054889, ENSMUSG00000006219, ENSMUSG00000027863, ENSMUSG00000041734, ENSMUSG00000031558, ENSMUSG00000022770, ENSMUSG00000030830, ENSMUSG00000027009, ENSMUSG00000040511	1059	92	12524	1.2854620848216118	1.0	1.0	100.0
KEGG_PATHWAY	mmu05230:Central carbon metabolism in cancer	7	0.5524861878453038	0.3756951933811351	ENSMUSG00000025161, ENSMUSG00000039936, ENSMUSG00000020901, ENSMUSG00000025486, ENSMUSG00000062312, ENSMUSG00000031565, ENSMUSG00000020475	416	62	5192	1.4091191066997517	1.0	1.0	100.0
GOTERM_BP_DIRECT	GO:0032355~response to estradiol	9	0.7103393843725335	0.37658529277152014	ENSMUSG00000029378, ENSMUSG00000027584, ENSMUSG00000027187, ENSMUSG00000004040, ENSMUSG00000049112, ENSMUSG00000041238, ENSMUSG00000004446, ENSMUSG00000039106, ENSMUSG00000029778	1059	81	12524	1.3140279089287588	1.0	1.0	100.0
GOTERM_BP_DIRECT	GO:0030901~midbrain development	4	0.31570639305445936	0.37857629582316926	ENSMUSG00000028173, ENSMUSG00000007946, ENSMUSG00000021782, ENSMUSG00000031565	1059	26	12524	1.8194232585167431	1.0	1.0	100.0
GOTERM_BP_DIRECT	GO:0010043~response to zinc ion	4	0.31570639305445936	0.37857629582316926	ENSMUSG00000028393, ENSMUSG00000064267, ENSMUSG00000032348, ENSMUSG00000073987	1059	26	12524	1.8194232585167431	1.0	1.0	100.0
GOTERM_BP_DIRECT	GO:0032570~response to progesterone	4	0.31570639305445936	0.37857629582316926	ENSMUSG00000002108, ENSMUSG00000049112, ENSMUSG00000044393, ENSMUSG00000021253	1059	26	12524	1.8194232585167431	1.0	1.0	100.0
GOTERM_BP_DIRECT	GO:0048704~embryonic skeletal system morphogenesis	4	0.31570639305445936	0.37857629582316926	ENSMUSG00000066595, ENSMUSG00000063632, ENSMUSG00000022770, ENSMUSG00000027966	1059	26	12524	1.8194232585167431	1.0	1.0	100.0
GOTERM_BP_DIRECT	GO:0032088~negative regulation of NF-kappaB transcription factor activity	7	0.5524861878453038	0.3809820881149034	ENSMUSG00000055994, ENSMUSG00000056941, ENSMUSG00000019850, ENSMUSG00000027187, ENSMUSG00000049871, ENSMUSG00000018669, ENSMUSG00000020230	1059	59	12524	1.403114546822234	1.0	1.0	100.0
GOTERM_BP_DIRECT	GO:0031623~receptor internalization	5	0.3946329913180742	0.3820429976882507	ENSMUSG00000024858, ENSMUSG00000059588, ENSMUSG00000032382, ENSMUSG00000029512, ENSMUSG00000042249	1059	37	12524	1.5981420513998417	1.0	1.0	100.0
GOTERM_BP_DIRECT	GO:0008217~regulation of blood pressure	6	0.4735595895816891	0.38224130353518515	ENSMUSG00000050663, ENSMUSG00000061762, ENSMUSG00000047250, ENSMUSG00000033910, ENSMUSG00000036437, ENSMUSG00000000440	1059	48	12524	1.4782813975448537	1.0	1.0	100.0
GOTERM_CC_DIRECT	GO:0005789~endoplasmic reticulum membrane	54	4.262036306235202	0.3860971374739674	ENSMUSG00000031278, ENSMUSG00000039519, ENSMUSG00000028420, ENSMUSG00000024222, ENSMUSG00000024068, ENSMUSG00000025353, ENSMUSG00000006315, ENSMUSG00000001143, ENSMUSG00000026600, ENSMUSG00000020868, ENSMUSG00000047250, ENSMUSG00000055963, ENSMUSG00000028173, ENSMUSG00000029223, ENSMUSG00000037606, ENSMUSG00000008540, ENSMUSG00000015714, ENSMUSG00000062949, ENSMUSG00000040612, ENSMUSG00000027489,…	1146	594	13426	1.0650483896557195	1.0	1.0	100.0
GOTERM_BP_DIRECT	GO:0030154~cell differentiation	53	4.183109707971586	0.3864752186373132	ENSMUSG00000030782, ENSMUSG00000028064, ENSMUSG00000039959, ENSMUSG00000023092, ENSMUSG00000009628, ENSMUSG00000024068, ENSMUSG00000027378, ENSMUSG00000005102, ENSMUSG00000039231, ENSMUSG00000030309, ENSMUSG00000031558, ENSMUSG00000050199, ENSMUSG00000055409, ENSMUSG00000053626, ENSMUSG00000032128, ENSMUSG00000030589, ENSMUSG00000035513, ENSMUSG00000056820, ENSMUSG00000063919, ENSMUSG00000059970,…	1059	589	12524	1.0641618209830526	1.0	1.0	100.0
KEGG_PATHWAY	mmu05416:Viral myocarditis	6	0.4735595895816891	0.38661719798537053	ENSMUSG00000056116, ENSMUSG00000067212, ENSMUSG00000004446, ENSMUSG00000073411, ENSMUSG00000030830, ENSMUSG00000091705	416	51	5192	1.4683257918552037	1.0	1.0	100.0
GOTERM_BP_DIRECT	GO:0007283~spermatogenesis	26	2.0520915548539858	0.38740577396386955	ENSMUSG00000031990, ENSMUSG00000032000, ENSMUSG00000026463, ENSMUSG00000009628, ENSMUSG00000028441, ENSMUSG00000005447, ENSMUSG00000027378, ENSMUSG00000021477, ENSMUSG00000029778, ENSMUSG00000050957, ENSMUSG00000039097, ENSMUSG00000024426, ENSMUSG00000050199, ENSMUSG00000056820, ENSMUSG00000059970, ENSMUSG00000047904, ENSMUSG00000020451, ENSMUSG00000044933, ENSMUSG00000020475, ENSMUSG00000060985,…	1059	276	12524	1.11406714017873	1.0	1.0	100.0
GOTERM_CC_DIRECT	GO:0031090~organelle membrane	6	0.4735595895816891	0.39014163782416267	ENSMUSG00000037071, ENSMUSG00000052914, ENSMUSG00000039519, ENSMUSG00000034171, ENSMUSG00000047155, ENSMUSG00000047250	1146	48	13426	1.4644415357766143	1.0	1.0	100.0
GOTERM_CC_DIRECT	GO:0016604~nuclear body	6	0.4735595895816891	0.39014163782416267	ENSMUSG00000097767, ENSMUSG00000044709, ENSMUSG00000026484, ENSMUSG00000000861, ENSMUSG00000040669, ENSMUSG00000025139	1146	48	13426	1.4644415357766143	1.0	1.0	100.0
KEGG_PATHWAY	mmu04014:Ras signaling pathway	18	1.420678768745067	0.39029876940109537	ENSMUSG00000038607, ENSMUSG00000031453, ENSMUSG00000039936, ENSMUSG00000034801, ENSMUSG00000004451, ENSMUSG00000048240, ENSMUSG00000024241, ENSMUSG00000026482, ENSMUSG00000021303, ENSMUSG00000024998, ENSMUSG00000041354, ENSMUSG00000020901, ENSMUSG00000036585, ENSMUSG00000078816, ENSMUSG00000030589, ENSMUSG00000031565, ENSMUSG00000071658, ENSMUSG00000030774	416	195	5192	1.1520710059171597	1.0	1.0	100.0
KEGG_PATHWAY	mmu01230:Biosynthesis of amino acids	7	0.5524861878453038	0.3904049249959917	ENSMUSG00000032279, ENSMUSG00000031432, ENSMUSG00000024640, ENSMUSG00000025950, ENSMUSG00000020475, ENSMUSG00000025533, ENSMUSG00000030268	416	63	5192	1.3867521367521367	1.0	1.0	100.0
GOTERM_MF_DIRECT	GO:0003755~peptidyl-prolyl cis-trans isomerase activity	5	0.3946329913180742	0.39094760351276703	ENSMUSG00000038074, ENSMUSG00000020635, ENSMUSG00000024222, ENSMUSG00000007944, ENSMUSG00000030357	1031	37	12046	1.5788921802500853	1.0	1.0	100.0
GOTERM_CC_DIRECT	GO:0043235~receptor complex	12	0.9471191791633782	0.39154982449922887	ENSMUSG00000035305, ENSMUSG00000001507, ENSMUSG00000002108, ENSMUSG00000054263, ENSMUSG00000051043, ENSMUSG00000030309, ENSMUSG00000055078, ENSMUSG00000022144, ENSMUSG00000062312, ENSMUSG00000054027, ENSMUSG00000031565, ENSMUSG00000029778	1146	115	13426	1.2224903255178694	1.0	1.0	100.0
GOTERM_BP_DIRECT	GO:0046688~response to copper ion	3	0.23677979479084454	0.39678597789206504	ENSMUSG00000079037, ENSMUSG00000006567, ENSMUSG00000027227	1059	16	12524	2.2174220963172804	1.0	1.0	100.0
GOTERM_BP_DIRECT	GO:0006361~transcription initiation from RNA polymerase I promoter	3	0.23677979479084454	0.39678597789206504	ENSMUSG00000003123, ENSMUSG00000000708, ENSMUSG00000028318	1059	16	12524	2.2174220963172804	1.0	1.0	100.0
GOTERM_BP_DIRECT	GO:0032418~lysosome localization	3	0.23677979479084454	0.39678597789206504	ENSMUSG00000028917, ENSMUSG00000031161, ENSMUSG00000002059	1059	16	12524	2.2174220963172804	1.0	1.0	100.0
GOTERM_BP_DIRECT	GO:0060749~mammary gland alveolus development	3	0.23677979479084454	0.39678597789206504	ENSMUSG00000046532, ENSMUSG00000029378, ENSMUSG00000022015	1059	16	12524	2.2174220963172804	1.0	1.0	100.0
GOTERM_BP_DIRECT	GO:0045598~regulation of fat cell differentiation	3	0.23677979479084454	0.39678597789206504	ENSMUSG00000024426, ENSMUSG00000031161, ENSMUSG00000000440	1059	16	12524	2.2174220963172804	1.0	1.0	100.0
GOTERM_BP_DIRECT	GO:0035024~negative regulation of Rho protein signal transduction	3	0.23677979479084454	0.39678597789206504	ENSMUSG00000001507, ENSMUSG00000050730, ENSMUSG00000031523	1059	16	12524	2.2174220963172804	1.0	1.0	100.0
GOTERM_BP_DIRECT	GO:0070542~response to fatty acid	3	0.23677979479084454	0.39678597789206504	ENSMUSG00000037071, ENSMUSG00000028393, ENSMUSG00000027187	1059	16	12524	2.2174220963172804	1.0	1.0	100.0
GOTERM_BP_DIRECT	GO:0007129~synapsis	3	0.23677979479084454	0.39678597789206504	ENSMUSG00000009628, ENSMUSG00000036928, ENSMUSG00000002324	1059	16	12524	2.2174220963172804	1.0	1.0	100.0
GOTERM_BP_DIRECT	GO:0044849~estrous cycle	3	0.23677979479084454	0.39678597789206504	ENSMUSG00000027584, ENSMUSG00000049112, ENSMUSG00000062312	1059	16	12524	2.2174220963172804	1.0	1.0	100.0
GOTERM_BP_DIRECT	GO:0006805~xenobiotic metabolic process	3	0.23677979479084454	0.39678597789206504	ENSMUSG00000027698, ENSMUSG00000032348, ENSMUSG00000021575	1059	16	12524	2.2174220963172804	1.0	1.0	100.0
GOTERM_BP_DIRECT	GO:0008156~negative regulation of DNA replication	3	0.23677979479084454	0.39678597789206504	ENSMUSG00000020413, ENSMUSG00000009073, ENSMUSG00000021253	1059	16	12524	2.2174220963172804	1.0	1.0	100.0
GOTERM_CC_DIRECT	GO:0044297~cell body	10	0.7892659826361484	0.3972482104650042	ENSMUSG00000009073, ENSMUSG00000031161, ENSMUSG00000055078, ENSMUSG00000018507, ENSMUSG00000034573, ENSMUSG00000025068, ENSMUSG00000024501, ENSMUSG00000042554, ENSMUSG00000071658, ENSMUSG00000028070	1146	93	13426	1.2597346544314962	1.0	1.0	100.0
GOTERM_MF_DIRECT	GO:0016853~isomerase activity	11	0.8681925808997633	0.3975900470896561	ENSMUSG00000031168, ENSMUSG00000038074, ENSMUSG00000039497, ENSMUSG00000020635, ENSMUSG00000030729, ENSMUSG00000024222, ENSMUSG00000027248, ENSMUSG00000030357, ENSMUSG00000071072, ENSMUSG00000020475, ENSMUSG00000028070	1031	104	12046	1.2357867641572782	1.0	1.0	100.0
GOTERM_BP_DIRECT	GO:0016311~dephosphorylation	10	0.7892659826361484	0.39866263552840164	ENSMUSG00000053141, ENSMUSG00000038042, ENSMUSG00000034616, ENSMUSG00000020736, ENSMUSG00000023805, ENSMUSG00000038764, ENSMUSG00000020151, ENSMUSG00000034573, ENSMUSG00000013236, ENSMUSG00000030223	1059	94	12524	1.2581118276977479	1.0	1.0	100.0
KEGG_PATHWAY	mmu00980:Metabolism of xenobiotics by cytochrome P450	5	0.3946329913180742	0.3987135388926355	ENSMUSG00000075296, ENSMUSG00000008540, ENSMUSG00000068762, ENSMUSG00000025068, ENSMUSG00000032348	416	40	5192	1.560096153846154	1.0	1.0	100.0
GOTERM_BP_DIRECT	GO:0060348~bone development	6	0.4735595895816891	0.39950315182363194	ENSMUSG00000061306, ENSMUSG00000028469, ENSMUSG00000027523, ENSMUSG00000040447, ENSMUSG00000022641, ENSMUSG00000066406	1059	49	12524	1.4481123894316934	1.0	1.0	100.0
GOTERM_CC_DIRECT	GO:0097225~sperm midpiece	3	0.23677979479084454	0.40151820183819664	ENSMUSG00000042249, ENSMUSG00000022621, ENSMUSG00000000682	1146	16	13426	2.1966623036649215	1.0	1.0	100.0
GOTERM_BP_DIRECT	GO:0051496~positive regulation of stress fiber assembly	5	0.3946329913180742	0.40175816211905685	ENSMUSG00000009073, ENSMUSG00000040964, ENSMUSG00000021253, ENSMUSG00000061762, ENSMUSG00000030774	1059	38	12524	1.5560856816261617	1.0	1.0	100.0
GOTERM_BP_DIRECT	GO:0032024~positive regulation of insulin secretion	5	0.3946329913180742	0.40175816211905685	ENSMUSG00000009292, ENSMUSG00000040618, ENSMUSG00000020848, ENSMUSG00000021591, ENSMUSG00000025486	1059	38	12524	1.5560856816261617	1.0	1.0	100.0
GOTERM_BP_DIRECT	GO:0007566~embryo implantation	5	0.3946329913180742	0.40175816211905685	ENSMUSG00000042572, ENSMUSG00000020303, ENSMUSG00000002900, ENSMUSG00000029428, ENSMUSG00000030357	1059	38	12524	1.5560856816261617	1.0	1.0	100.0
GOTERM_BP_DIRECT	GO:0001837~epithelial to mesenchymal transition	4	0.31570639305445936	0.4021621131461179	ENSMUSG00000048616, ENSMUSG00000026383, ENSMUSG00000038545, ENSMUSG00000031328	1059	27	12524	1.7520372119050118	1.0	1.0	100.0
GOTERM_BP_DIRECT	GO:0006099~tricarboxylic acid cycle	4	0.31570639305445936	0.4021621131461179	ENSMUSG00000032279, ENSMUSG00000025815, ENSMUSG00000025950, ENSMUSG00000025963	1059	27	12524	1.7520372119050118	1.0	1.0	100.0
GOTERM_MF_DIRECT	GO:0003823~antigen binding	3	0.23677979479084454	0.4028374248257274	ENSMUSG00000000409, ENSMUSG00000027863, ENSMUSG00000027009	1031	16	12046	2.1907129000969934	1.0	1.0	100.0
GOTERM_MF_DIRECT	GO:0016829~lyase activity	13	1.0260457774269929	0.40293176691658195	ENSMUSG00000028393, ENSMUSG00000040618, ENSMUSG00000028601, ENSMUSG00000028469, ENSMUSG00000042638, ENSMUSG00000025533, ENSMUSG00000001155, ENSMUSG00000022994, ENSMUSG00000026307, ENSMUSG00000035121, ENSMUSG00000035376, ENSMUSG00000030225, ENSMUSG00000033910	1031	127	12046	1.1959797459847101	1.0	1.0	100.0
GOTERM_BP_DIRECT	GO:0008104~protein localization	8	0.6314127861089187	0.4074229979382411	ENSMUSG00000006740, ENSMUSG00000034813, ENSMUSG00000004846, ENSMUSG00000020848, ENSMUSG00000022770, ENSMUSG00000006930, ENSMUSG00000029512, ENSMUSG00000021278	1059	72	12524	1.3140279089287588	1.0	1.0	100.0
GOTERM_BP_DIRECT	GO:0006699~bile acid biosynthetic process	2	0.15785319652722968	0.41120344527385233	ENSMUSG00000039519, ENSMUSG00000027359	1059	6	12524	3.9420837267862767	1.0	1.0	100.0
GOTERM_BP_DIRECT	GO:0010044~response to aluminum ion	2	0.15785319652722968	0.41120344527385233	ENSMUSG00000028393, ENSMUSG00000040147	1059	6	12524	3.9420837267862767	1.0	1.0	100.0
GOTERM_BP_DIRECT	GO:0030522~intracellular receptor signaling pathway	2	0.15785319652722968	0.41120344527385233	ENSMUSG00000046532, ENSMUSG00000004040	1059	6	12524	3.9420837267862767	1.0	1.0	100.0
GOTERM_BP_DIRECT	GO:0060385~axonogenesis involved in innervation	2	0.15785319652722968	0.41120344527385233	ENSMUSG00000058897, ENSMUSG00000028883	1059	6	12524	3.9420837267862767	1.0	1.0	100.0
GOTERM_BP_DIRECT	GO:0006102~isocitrate metabolic process	2	0.15785319652722968	0.41120344527385233	ENSMUSG00000032279, ENSMUSG00000025950	1059	6	12524	3.9420837267862767	1.0	1.0	100.0
GOTERM_BP_DIRECT	GO:0060285~cilium-dependent cell motility	2	0.15785319652722968	0.41120344527385233	ENSMUSG00000071550, ENSMUSG00000027676	1059	6	12524	3.9420837267862767	1.0	1.0	100.0
GOTERM_BP_DIRECT	GO:0022029~telencephalon cell migration	2	0.15785319652722968	0.41120344527385233	ENSMUSG00000025020, ENSMUSG00000031558	1059	6	12524	3.9420837267862767	1.0	1.0	100.0
GOTERM_BP_DIRECT	GO:0055009~atrial cardiac muscle tissue morphogenesis	2	0.15785319652722968	0.41120344527385233	ENSMUSG00000048616, ENSMUSG00000026414	1059	6	12524	3.9420837267862767	1.0	1.0	100.0
GOTERM_BP_DIRECT	GO:0031914~negative regulation of synaptic plasticity	2	0.15785319652722968	0.41120344527385233	ENSMUSG00000062151, ENSMUSG00000028456	1059	6	12524	3.9420837267862767	1.0	1.0	100.0
GOTERM_BP_DIRECT	GO:0071577~zinc II ion transmembrane transport	2	0.15785319652722968	0.41120344527385233	ENSMUSG00000024270, ENSMUSG00000009292	1059	6	12524	3.9420837267862767	1.0	1.0	100.0
GOTERM_BP_DIRECT	GO:1900017~positive regulation of cytokine production involved in inflammatory response	2	0.15785319652722968	0.41120344527385233	ENSMUSG00000055994, ENSMUSG00000002897	1059	6	12524	3.9420837267862767	1.0	1.0	100.0
GOTERM_BP_DIRECT	GO:0060315~negative regulation of ryanodine-sensitive calcium-release channel activity	2	0.15785319652722968	0.41120344527385233	ENSMUSG00000020635, ENSMUSG00000025068	1059	6	12524	3.9420837267862767	1.0	1.0	100.0
GOTERM_BP_DIRECT	GO:0030422~production of siRNA involved in RNA interference	2	0.15785319652722968	0.41120344527385233	ENSMUSG00000021611, ENSMUSG00000002731	1059	6	12524	3.9420837267862767	1.0	1.0	100.0
GOTERM_BP_DIRECT	GO:0003223~ventricular compact myocardium morphogenesis	2	0.15785319652722968	0.41120344527385233	ENSMUSG00000048616, ENSMUSG00000054889	1059	6	12524	3.9420837267862767	1.0	1.0	100.0
GOTERM_BP_DIRECT	GO:0033081~regulation of T cell differentiation in thymus	2	0.15785319652722968	0.41120344527385233	ENSMUSG00000034801, ENSMUSG00000024241	1059	6	12524	3.9420837267862767	1.0	1.0	100.0
GOTERM_BP_DIRECT	GO:0098655~cation transmembrane transport	2	0.15785319652722968	0.41120344527385233	ENSMUSG00000035594, ENSMUSG00000035200	1059	6	12524	3.9420837267862767	1.0	1.0	100.0
GOTERM_BP_DIRECT	GO:0002830~positive regulation of type 2 immune response	2	0.15785319652722968	0.41120344527385233	ENSMUSG00000055994, ENSMUSG00000040663	1059	6	12524	3.9420837267862767	1.0	1.0	100.0
GOTERM_BP_DIRECT	GO:0061458~reproductive system development	2	0.15785319652722968	0.41120344527385233	ENSMUSG00000042572, ENSMUSG00000046532	1059	6	12524	3.9420837267862767	1.0	1.0	100.0
GOTERM_BP_DIRECT	GO:0014894~response to denervation involved in regulation of muscle adaptation	2	0.15785319652722968	0.41120344527385233	ENSMUSG00000007122, ENSMUSG00000032511	1059	6	12524	3.9420837267862767	1.0	1.0	100.0
GOTERM_BP_DIRECT	GO:0071907~determination of digestive tract left/right asymmetry	2	0.15785319652722968	0.41120344527385233	ENSMUSG00000039963, ENSMUSG00000027676	1059	6	12524	3.9420837267862767	1.0	1.0	100.0
GOTERM_BP_DIRECT	GO:1901029~negative regulation of mitochondrial outer membrane permeabilization involved in apoptotic signaling pathway	2	0.15785319652722968	0.41120344527385233	ENSMUSG00000036880, ENSMUSG00000026278	1059	6	12524	3.9420837267862767	1.0	1.0	100.0
GOTERM_BP_DIRECT	GO:1903363~negative regulation of cellular protein catabolic process	2	0.15785319652722968	0.41120344527385233	ENSMUSG00000018669, ENSMUSG00000055409	1059	6	12524	3.9420837267862767	1.0	1.0	100.0
GOTERM_BP_DIRECT	GO:0034720~histone H3-K4 demethylation	2	0.15785319652722968	0.41120344527385233	ENSMUSG00000042207, ENSMUSG00000038080	1059	6	12524	3.9420837267862767	1.0	1.0	100.0
GOTERM_BP_DIRECT	GO:0071910~determination of liver left/right asymmetry	2	0.15785319652722968	0.41120344527385233	ENSMUSG00000039963, ENSMUSG00000027676	1059	6	12524	3.9420837267862767	1.0	1.0	100.0
GOTERM_BP_DIRECT	GO:0072006~nephron development	2	0.15785319652722968	0.41120344527385233	ENSMUSG00000001507, ENSMUSG00000036862	1059	6	12524	3.9420837267862767	1.0	1.0	100.0
GOTERM_BP_DIRECT	GO:0000103~sulfate assimilation	2	0.15785319652722968	0.41120344527385233	ENSMUSG00000003271, ENSMUSG00000028367	1059	6	12524	3.9420837267862767	1.0	1.0	100.0
GOTERM_BP_DIRECT	GO:2000672~negative regulation of motor neuron apoptotic process	2	0.15785319652722968	0.41120344527385233	ENSMUSG00000040663, ENSMUSG00000028416	1059	6	12524	3.9420837267862767	1.0	1.0	100.0
GOTERM_BP_DIRECT	GO:2000484~positive regulation of interleukin-8 secretion	2	0.15785319652722968	0.41120344527385233	ENSMUSG00000049709, ENSMUSG00000027863	1059	6	12524	3.9420837267862767	1.0	1.0	100.0
GOTERM_BP_DIRECT	GO:0090244~Wnt signaling pathway involved in somitogenesis	2	0.15785319652722968	0.41120344527385233	ENSMUSG00000002458, ENSMUSG00000000142	1059	6	12524	3.9420837267862767	1.0	1.0	100.0
GOTERM_BP_DIRECT	GO:0046689~response to mercury ion	2	0.15785319652722968	0.41120344527385233	ENSMUSG00000028393, ENSMUSG00000020475	1059	6	12524	3.9420837267862767	1.0	1.0	100.0
GOTERM_BP_DIRECT	GO:0071514~genetic imprinting	2	0.15785319652722968	0.41120344527385233	ENSMUSG00000033585, ENSMUSG00000027523	1059	6	12524	3.9420837267862767	1.0	1.0	100.0
GOTERM_BP_DIRECT	GO:0060287~epithelial cilium movement involved in determination of left/right asymmetry	2	0.15785319652722968	0.41120344527385233	ENSMUSG00000039963, ENSMUSG00000027676	1059	6	12524	3.9420837267862767	1.0	1.0	100.0
GOTERM_BP_DIRECT	GO:0090385~phagosome-lysosome fusion	2	0.15785319652722968	0.41120344527385233	ENSMUSG00000055069, ENSMUSG00000002059	1059	6	12524	3.9420837267862767	1.0	1.0	100.0
GOTERM_BP_DIRECT	GO:0071985~multivesicular body sorting pathway	2	0.15785319652722968	0.41120344527385233	ENSMUSG00000032202, ENSMUSG00000034584	1059	6	12524	3.9420837267862767	1.0	1.0	100.0
GOTERM_BP_DIRECT	GO:1900113~negative regulation of histone H3-K9 trimethylation	2	0.15785319652722968	0.41120344527385233	ENSMUSG00000053914, ENSMUSG00000003423	1059	6	12524	3.9420837267862767	1.0	1.0	100.0
GOTERM_BP_DIRECT	GO:0018401~peptidyl-proline hydroxylation to 4-hydroxy-L-proline	2	0.15785319652722968	0.41120344527385233	ENSMUSG00000018906, ENSMUSG00000031987	1059	6	12524	3.9420837267862767	1.0	1.0	100.0
GOTERM_BP_DIRECT	GO:0060789~hair follicle placode formation	2	0.15785319652722968	0.41120344527385233	ENSMUSG00000027523, ENSMUSG00000028800	1059	6	12524	3.9420837267862767	1.0	1.0	100.0
GOTERM_BP_DIRECT	GO:0051897~positive regulation of protein kinase B signaling	7	0.5524861878453038	0.4120203605644222	ENSMUSG00000040152, ENSMUSG00000030890, ENSMUSG00000041420, ENSMUSG00000022847, ENSMUSG00000022329, ENSMUSG00000020901, ENSMUSG00000022015	1059	61	12524	1.3571107911887181	1.0	1.0	100.0
GOTERM_CC_DIRECT	GO:0001739~sex chromatin	2	0.15785319652722968	0.41429722663337143	ENSMUSG00000026484, ENSMUSG00000040669	1146	6	13426	3.905177428737638	1.0	1.0	100.0
GOTERM_CC_DIRECT	GO:0043219~lateral loop	2	0.15785319652722968	0.41429722663337143	ENSMUSG00000022770, ENSMUSG00000062312	1146	6	13426	3.905177428737638	1.0	1.0	100.0
GOTERM_MF_DIRECT	GO:0016274~protein-arginine N-methyltransferase activity	2	0.15785319652722968	0.4151616679613132	ENSMUSG00000023110, ENSMUSG00000020230	1031	6	12046	3.8946007112835437	1.0	1.0	100.0
GOTERM_MF_DIRECT	GO:0031957~very long-chain fatty acid-CoA ligase activity	2	0.15785319652722968	0.4151616679613132	ENSMUSG00000031278, ENSMUSG00000027359	1031	6	12046	3.8946007112835437	1.0	1.0	100.0
GOTERM_MF_DIRECT	GO:0031432~titin binding	2	0.15785319652722968	0.4151616679613132	ENSMUSG00000061462, ENSMUSG00000053819	1031	6	12046	3.8946007112835437	1.0	1.0	100.0
GOTERM_MF_DIRECT	GO:0043237~laminin-1 binding	2	0.15785319652722968	0.4151616679613132	ENSMUSG00000005397, ENSMUSG00000031558	1031	6	12046	3.8946007112835437	1.0	1.0	100.0
GOTERM_MF_DIRECT	GO:0019992~diacylglycerol binding	2	0.15785319652722968	0.4151616679613132	ENSMUSG00000062151, ENSMUSG00000028456	1031	6	12046	3.8946007112835437	1.0	1.0	100.0
GOTERM_MF_DIRECT	GO:0004468~lysine N-acetyltransferase activity, acting on acetyl phosphate as donor	2	0.15785319652722968	0.4151616679613132	ENSMUSG00000024426, ENSMUSG00000000708	1031	6	12046	3.8946007112835437	1.0	1.0	100.0
GOTERM_MF_DIRECT	GO:0046974~histone methyltransferase activity (H3-K9 specific)	2	0.15785319652722968	0.4151616679613132	ENSMUSG00000039231, ENSMUSG00000013787	1031	6	12046	3.8946007112835437	1.0	1.0	100.0
GOTERM_BP_DIRECT	GO:0019221~cytokine-mediated signaling pathway	9	0.7103393843725335	0.4161635985392441	ENSMUSG00000052581, ENSMUSG00000068227, ENSMUSG00000022965, ENSMUSG00000054263, ENSMUSG00000004040, ENSMUSG00000027164, ENSMUSG00000002147, ENSMUSG00000062157, ENSMUSG00000022015	1059	84	12524	1.2670983407527316	1.0	1.0	100.0
GOTERM_MF_DIRECT	GO:0020037~heme binding	9	0.7103393843725335	0.4162982531371401	ENSMUSG00000052914, ENSMUSG00000020303, ENSMUSG00000039519, ENSMUSG00000027187, ENSMUSG00000047155, ENSMUSG00000031549, ENSMUSG00000021032, ENSMUSG00000047250, ENSMUSG00000073424	1031	83	12046	1.2669183036705505	1.0	1.0	100.0
GOTERM_MF_DIRECT	GO:0051117~ATPase binding	9	0.7103393843725335	0.4162982531371401	ENSMUSG00000018585, ENSMUSG00000000409, ENSMUSG00000015243, ENSMUSG00000046532, ENSMUSG00000004451, ENSMUSG00000038764, ENSMUSG00000032050, ENSMUSG00000003423, ENSMUSG00000036578	1031	83	12046	1.2669183036705505	1.0	1.0	100.0
GOTERM_BP_DIRECT	GO:0003007~heart morphogenesis	6	0.4735595895816891	0.41671281867019694	ENSMUSG00000051747, ENSMUSG00000024241, ENSMUSG00000036862, ENSMUSG00000031328, ENSMUSG00000031523, ENSMUSG00000027966	1059	50	12524	1.4191501416430596	1.0	1.0	100.0
GOTERM_BP_DIRECT	GO:0007565~female pregnancy	6	0.4735595895816891	0.41671281867019694	ENSMUSG00000066760, ENSMUSG00000052914, ENSMUSG00000049112, ENSMUSG00000025268, ENSMUSG00000021253, ENSMUSG00000091705	1059	50	12524	1.4191501416430596	1.0	1.0	100.0
KEGG_PATHWAY	mmu00330:Arginine and proline metabolism	5	0.3946329913180742	0.4172804952894996	ENSMUSG00000018906, ENSMUSG00000071708, ENSMUSG00000024644, ENSMUSG00000069835, ENSMUSG00000040147	416	41	5192	1.5220450281425892	1.0	1.0	100.0
GOTERM_BP_DIRECT	GO:0006813~potassium ion transport	11	0.8681925808997633	0.4178663890411999	ENSMUSG00000026824, ENSMUSG00000052726, ENSMUSG00000018470, ENSMUSG00000028420, ENSMUSG00000049265, ENSMUSG00000074575, ENSMUSG00000035165, ENSMUSG00000028631, ENSMUSG00000063873, ENSMUSG00000017765, ENSMUSG00000021730	1059	107	12524	1.215782831625674	1.0	1.0	100.0
KEGG_PATHWAY	mmu04640:Hematopoietic cell lineage	6	0.4735595895816891	0.4192341473419813	ENSMUSG00000001507, ENSMUSG00000022847, ENSMUSG00000027820, ENSMUSG00000027863, ENSMUSG00000089989, ENSMUSG00000027009	416	53	5192	1.4129172714078377	1.0	1.0	100.0
GOTERM_BP_DIRECT	GO:0045184~establishment of protein localization	5	0.3946329913180742	0.42135630145835096	ENSMUSG00000042156, ENSMUSG00000020319, ENSMUSG00000032050, ENSMUSG00000040998, ENSMUSG00000031328	1059	39	12524	1.5161860487639522	1.0	1.0	100.0
GOTERM_BP_DIRECT	GO:0006508~proteolysis	35	2.7624309392265194	0.42427529148077636	ENSMUSG00000053441, ENSMUSG00000024644, ENSMUSG00000026767, ENSMUSG00000021477, ENSMUSG00000027612, ENSMUSG00000022449, ENSMUSG00000051527, ENSMUSG00000016256, ENSMUSG00000031897, ENSMUSG00000053626, ENSMUSG00000031994, ENSMUSG00000029223, ENSMUSG00000036815, ENSMUSG00000032376, ENSMUSG00000031066, ENSMUSG00000035606, ENSMUSG00000053399, ENSMUSG00000027820, ENSMUSG00000022098, ENSMUSG00000024299,…	1059	386	12524	1.0723284749030029	1.0	1.0	100.0
GOTERM_BP_DIRECT	GO:0007154~cell communication	4	0.31570639305445936	0.4254843853297223	ENSMUSG00000042353, ENSMUSG00000020393, ENSMUSG00000037016, ENSMUSG00000021477	1059	28	12524	1.6894644543369757	1.0	1.0	100.0
GOTERM_BP_DIRECT	GO:0006024~glycosaminoglycan biosynthetic process	4	0.31570639305445936	0.4254843853297223	ENSMUSG00000028838, ENSMUSG00000020868, ENSMUSG00000058571, ENSMUSG00000071649	1059	28	12524	1.6894644543369757	1.0	1.0	100.0
GOTERM_BP_DIRECT	GO:0019933~cAMP-mediated signaling	4	0.31570639305445936	0.4254843853297223	ENSMUSG00000039116, ENSMUSG00000039106, ENSMUSG00000022994, ENSMUSG00000029778	1059	28	12524	1.6894644543369757	1.0	1.0	100.0
GOTERM_BP_DIRECT	GO:0090004~positive regulation of establishment of protein localization to plasma membrane	4	0.31570639305445936	0.4254843853297223	ENSMUSG00000001507, ENSMUSG00000006740, ENSMUSG00000036815, ENSMUSG00000022770	1059	28	12524	1.6894644543369757	1.0	1.0	100.0
GOTERM_BP_DIRECT	GO:0051480~regulation of cytosolic calcium ion concentration	4	0.31570639305445936	0.4254843853297223	ENSMUSG00000027748, ENSMUSG00000020635, ENSMUSG00000026278, ENSMUSG00000021541	1059	28	12524	1.6894644543369757	1.0	1.0	100.0
GOTERM_BP_DIRECT	GO:0007095~mitotic G2 DNA damage checkpoint	3	0.23677979479084454	0.427192524999451	ENSMUSG00000020326, ENSMUSG00000061288, ENSMUSG00000018669	1059	17	12524	2.086985502416264	1.0	1.0	100.0
GOTERM_BP_DIRECT	GO:0010596~negative regulation of endothelial cell migration	3	0.23677979479084454	0.427192524999451	ENSMUSG00000040152, ENSMUSG00000028643, ENSMUSG00000031558	1059	17	12524	2.086985502416264	1.0	1.0	100.0
GOTERM_BP_DIRECT	GO:0032735~positive regulation of interleukin-12 production	3	0.23677979479084454	0.427192524999451	ENSMUSG00000055994, ENSMUSG00000041515, ENSMUSG00000035678	1059	17	12524	2.086985502416264	1.0	1.0	100.0
GOTERM_BP_DIRECT	GO:0003279~cardiac septum development	3	0.23677979479084454	0.427192524999451	ENSMUSG00000046169, ENSMUSG00000057110, ENSMUSG00000050382	1059	17	12524	2.086985502416264	1.0	1.0	100.0
GOTERM_BP_DIRECT	GO:0007276~gamete generation	3	0.23677979479084454	0.427192524999451	ENSMUSG00000071722, ENSMUSG00000021765, ENSMUSG00000046550	1059	17	12524	2.086985502416264	1.0	1.0	100.0
GOTERM_BP_DIRECT	GO:0048278~vesicle docking	3	0.23677979479084454	0.427192524999451	ENSMUSG00000029428, ENSMUSG00000007207, ENSMUSG00000071317	1059	17	12524	2.086985502416264	1.0	1.0	100.0
GOTERM_BP_DIRECT	GO:0048266~behavioral response to pain	3	0.23677979479084454	0.427192524999451	ENSMUSG00000040152, ENSMUSG00000075316, ENSMUSG00000018634	1059	17	12524	2.086985502416264	1.0	1.0	100.0
GOTERM_BP_DIRECT	GO:0003009~skeletal muscle contraction	3	0.23677979479084454	0.427192524999451	ENSMUSG00000026418, ENSMUSG00000064179, ENSMUSG00000035458	1059	17	12524	2.086985502416264	1.0	1.0	100.0
GOTERM_BP_DIRECT	GO:0050679~positive regulation of epithelial cell proliferation	7	0.5524861878453038	0.42748916794335334	ENSMUSG00000048616, ENSMUSG00000055994, ENSMUSG00000039519, ENSMUSG00000036585, ENSMUSG00000062312, ENSMUSG00000029755, ENSMUSG00000032511	1059	62	12524	1.3352219074598677	1.0	1.0	100.0
KEGG_PATHWAY	mmu00532:Glycosaminoglycan biosynthesis - chondroitin sulfate / dermatan sulfate	3	0.23677979479084454	0.42789583844579393	ENSMUSG00000039497, ENSMUSG00000020868, ENSMUSG00000071649	416	18	5192	2.0801282051282053	1.0	1.0	100.0
GOTERM_MF_DIRECT	GO:0005096~GTPase activator activity	21	1.6574585635359116	0.42932265218125687	ENSMUSG00000031453, ENSMUSG00000054277, ENSMUSG00000031355, ENSMUSG00000033389, ENSMUSG00000030220, ENSMUSG00000029174, ENSMUSG00000040964, ENSMUSG00000002458, ENSMUSG00000026475, ENSMUSG00000000142, ENSMUSG00000020782, ENSMUSG00000040940, ENSMUSG00000022799, ENSMUSG00000042473, ENSMUSG00000001768, ENSMUSG00000039831, ENSMUSG00000050730, ENSMUSG00000031776, ENSMUSG00000031523, ENSMUSG00000036995,…	1031	221	12046	1.1102255421306029	1.0	1.0	100.0
GOTERM_CC_DIRECT	GO:0032420~stereocilium	4	0.31570639305445936	0.4316866961505055	ENSMUSG00000021733, ENSMUSG00000037493, ENSMUSG00000032050, ENSMUSG00000017774	1146	28	13426	1.6736474694589878	1.0	1.0	100.0
GOTERM_CC_DIRECT	GO:0044291~cell-cell contact zone	3	0.23677979479084454	0.43209915223629675	ENSMUSG00000031990, ENSMUSG00000062300, ENSMUSG00000036894	1146	17	13426	2.0674468740375733	1.0	1.0	100.0
GOTERM_CC_DIRECT	GO:0031430~M band	3	0.23677979479084454	0.43209915223629675	ENSMUSG00000008136, ENSMUSG00000051747, ENSMUSG00000061462	1146	17	13426	2.0674468740375733	1.0	1.0	100.0
GOTERM_MF_DIRECT	GO:0005506~iron ion binding	11	0.8681925808997633	0.4330767231498732	ENSMUSG00000037071, ENSMUSG00000052914, ENSMUSG00000039519, ENSMUSG00000004846, ENSMUSG00000032807, ENSMUSG00000033022, ENSMUSG00000047155, ENSMUSG00000018906, ENSMUSG00000031987, ENSMUSG00000079834, ENSMUSG00000073424	1031	107	12046	1.201138537124831	1.0	1.0	100.0
GOTERM_MF_DIRECT	GO:0004879~RNA polymerase II transcription factor activity, ligand-activated sequence-specific DNA binding	4	0.31570639305445936	0.43341643603383506	ENSMUSG00000046532, ENSMUSG00000002108, ENSMUSG00000004040, ENSMUSG00000000440	1031	28	12046	1.6691145905500901	1.0	1.0	100.0
GOTERM_MF_DIRECT	GO:0005160~transforming growth factor beta receptor binding	4	0.31570639305445936	0.43341643603383506	ENSMUSG00000025352, ENSMUSG00000022098, ENSMUSG00000022144, ENSMUSG00000021253	1031	28	12046	1.6691145905500901	1.0	1.0	100.0
GOTERM_MF_DIRECT	GO:0008483~transaminase activity	3	0.23677979479084454	0.4334688359903621	ENSMUSG00000024640, ENSMUSG00000020363, ENSMUSG00000030268	1031	17	12046	2.0618474353854057	1.0	1.0	100.0
GOTERM_MF_DIRECT	GO:0030506~ankyrin binding	3	0.23677979479084454	0.4334688359903621	ENSMUSG00000051747, ENSMUSG00000061462, ENSMUSG00000032511	1031	17	12046	2.0618474353854057	1.0	1.0	100.0
GOTERM_MF_DIRECT	GO:0070006~metalloaminopeptidase activity	3	0.23677979479084454	0.4334688359903621	ENSMUSG00000050663, ENSMUSG00000036112, ENSMUSG00000005813	1031	17	12046	2.0618474353854057	1.0	1.0	100.0
GOTERM_MF_DIRECT	GO:0019904~protein domain specific binding	24	1.8942383583267564	0.43358101397233373	ENSMUSG00000032202, ENSMUSG00000031144, ENSMUSG00000057440, ENSMUSG00000026383, ENSMUSG00000076432, ENSMUSG00000027523, ENSMUSG00000032050, ENSMUSG00000007207, ENSMUSG00000042901, ENSMUSG00000006930, ENSMUSG00000023267, ENSMUSG00000047714, ENSMUSG00000039153, ENSMUSG00000064065, ENSMUSG00000001507, ENSMUSG00000020326, ENSMUSG00000045763, ENSMUSG00000046532, ENSMUSG00000025813, ENSMUSG00000009073,…	1031	256	12046	1.0953564500484967	1.0	1.0	100.0
KEGG_PATHWAY	mmu05211:Renal cell carcinoma	7	0.5524861878453038	0.4344185961336142	ENSMUSG00000039936, ENSMUSG00000034801, ENSMUSG00000024241, ENSMUSG00000020901, ENSMUSG00000031987, ENSMUSG00000021253, ENSMUSG00000030774	416	66	5192	1.3237179487179487	1.0	1.0	100.0
GOTERM_BP_DIRECT	GO:0007613~memory	8	0.6314127861089187	0.43579610607700775	ENSMUSG00000034997, ENSMUSG00000001507, ENSMUSG00000048616, ENSMUSG00000039519, ENSMUSG00000049112, ENSMUSG00000027950, ENSMUSG00000047250, ENSMUSG00000018634	1059	74	12524	1.2785136411198734	1.0	1.0	100.0
GOTERM_CC_DIRECT	GO:0031225~anchored component of membrane	9	0.7103393843725335	0.4400019368517834	ENSMUSG00000079037, ENSMUSG00000058571, ENSMUSG00000030092, ENSMUSG00000026344, ENSMUSG00000045733, ENSMUSG00000000682, ENSMUSG00000022577, ENSMUSG00000035513, ENSMUSG00000022587	1146	85	13426	1.2404681244225437	1.0	1.0	100.0
GOTERM_BP_DIRECT	GO:0034446~substrate adhesion-dependent cell spreading	5	0.3946329913180742	0.4407952435211713	ENSMUSG00000030890, ENSMUSG00000002900, ENSMUSG00000039286, ENSMUSG00000027009, ENSMUSG00000071317	1059	40	12524	1.4782813975448534	1.0	1.0	100.0
GOTERM_BP_DIRECT	GO:0001649~osteoblast differentiation	10	0.7892659826361484	0.4480813918081952	ENSMUSG00000008136, ENSMUSG00000039153, ENSMUSG00000048616, ENSMUSG00000032243, ENSMUSG00000027187, ENSMUSG00000006958, ENSMUSG00000060284, ENSMUSG00000027422, ENSMUSG00000050199, ENSMUSG00000029755	1059	98	12524	1.2067603245264111	1.0	1.0	100.0
GOTERM_BP_DIRECT	GO:0002027~regulation of heart rate	4	0.31570639305445936	0.4484801847462619	ENSMUSG00000020635, ENSMUSG00000028883, ENSMUSG00000071317, ENSMUSG00000032511	1059	29	12524	1.6312070593598387	1.0	1.0	100.0
GOTERM_BP_DIRECT	GO:0060412~ventricular septum morphogenesis	4	0.31570639305445936	0.4484801847462619	ENSMUSG00000048616, ENSMUSG00000063632, ENSMUSG00000031987, ENSMUSG00000021067	1059	29	12524	1.6312070593598387	1.0	1.0	100.0
GOTERM_BP_DIRECT	GO:0050775~positive regulation of dendrite morphogenesis	4	0.31570639305445936	0.4484801847462619	ENSMUSG00000030890, ENSMUSG00000030309, ENSMUSG00000038545, ENSMUSG00000042589	1059	29	12524	1.6312070593598387	1.0	1.0	100.0
GOTERM_BP_DIRECT	GO:0016042~lipid catabolic process	8	0.6314127861089187	0.44991404005781616	ENSMUSG00000035239, ENSMUSG00000024998, ENSMUSG00000027698, ENSMUSG00000049148, ENSMUSG00000005447, ENSMUSG00000003123, ENSMUSG00000053846, ENSMUSG00000071657	1059	75	12524	1.2614667925716085	1.0	1.0	100.0
GOTERM_BP_DIRECT	GO:0002250~adaptive immune response	8	0.6314127861089187	0.44991404005781616	ENSMUSG00000028064, ENSMUSG00000039936, ENSMUSG00000031990, ENSMUSG00000049709, ENSMUSG00000057058, ENSMUSG00000067212, ENSMUSG00000049686, ENSMUSG00000005102	1059	75	12524	1.2614667925716085	1.0	1.0	100.0
GOTERM_BP_DIRECT	GO:0042733~embryonic digit morphogenesis	6	0.4735595895816891	0.4508556146098849	ENSMUSG00000066595, ENSMUSG00000048616, ENSMUSG00000004085, ENSMUSG00000020319, ENSMUSG00000060798, ENSMUSG00000028800	1059	52	12524	1.3645674438875572	1.0	1.0	100.0
KEGG_PATHWAY	mmu00380:Tryptophan metabolism	4	0.31570639305445936	0.4559136505692967	ENSMUSG00000027187, ENSMUSG00000017718, ENSMUSG00000031549, ENSMUSG00000040147	416	31	5192	1.6104218362282878	1.0	1.0	100.0
KEGG_PATHWAY	mmu04940:Type I diabetes mellitus	4	0.31570639305445936	0.4559136505692967	ENSMUSG00000056116, ENSMUSG00000067212, ENSMUSG00000073411, ENSMUSG00000091705	416	31	5192	1.6104218362282878	1.0	1.0	100.0
GOTERM_MF_DIRECT	GO:0045296~cadherin binding	4	0.31570639305445936	0.4565766786348711	ENSMUSG00000053141, ENSMUSG00000027748, ENSMUSG00000009687, ENSMUSG00000027612	1031	29	12046	1.61155891501388	1.0	1.0	100.0
GOTERM_BP_DIRECT	GO:0046718~viral entry into host cell	3	0.23677979479084454	0.45677171717401754	ENSMUSG00000024858, ENSMUSG00000028552, ENSMUSG00000062300	1059	18	12524	1.9710418633931381	1.0	1.0	100.0
GOTERM_BP_DIRECT	GO:0009116~nucleoside metabolic process	3	0.23677979479084454	0.45677171717401754	ENSMUSG00000031432, ENSMUSG00000026192, ENSMUSG00000026839	1059	18	12524	1.9710418633931381	1.0	1.0	100.0
GOTERM_BP_DIRECT	GO:0003382~epithelial cell morphogenesis	3	0.23677979479084454	0.45677171717401754	ENSMUSG00000070047, ENSMUSG00000046532, ENSMUSG00000026383	1059	18	12524	1.9710418633931381	1.0	1.0	100.0
GOTERM_BP_DIRECT	GO:0007259~JAK-STAT cascade	3	0.23677979479084454	0.45677171717401754	ENSMUSG00000023206, ENSMUSG00000004040, ENSMUSG00000040663	1059	18	12524	1.9710418633931381	1.0	1.0	100.0
GOTERM_BP_DIRECT	GO:0007413~axonal fasciculation	3	0.23677979479084454	0.45677171717401754	ENSMUSG00000033585, ENSMUSG00000028883, ENSMUSG00000028664	1059	18	12524	1.9710418633931381	1.0	1.0	100.0
GOTERM_BP_DIRECT	GO:0030818~negative regulation of cAMP biosynthetic process	3	0.23677979479084454	0.45677171717401754	ENSMUSG00000027584, ENSMUSG00000024211, ENSMUSG00000003476	1059	18	12524	1.9710418633931381	1.0	1.0	100.0
GOTERM_BP_DIRECT	GO:0060441~epithelial tube branching involved in lung morphogenesis	3	0.23677979479084454	0.45677171717401754	ENSMUSG00000016256, ENSMUSG00000021782, ENSMUSG00000021477	1059	18	12524	1.9710418633931381	1.0	1.0	100.0
GOTERM_BP_DIRECT	GO:0032092~positive regulation of protein binding	7	0.5524861878453038	0.45821522455224295	ENSMUSG00000021611, ENSMUSG00000060802, ENSMUSG00000004451, ENSMUSG00000022329, ENSMUSG00000026383, ENSMUSG00000047123, ENSMUSG00000030309	1059	64	12524	1.2934962228517468	1.0	1.0	100.0
KEGG_PATHWAY	mmu04540:Gap junction	8	0.6314127861089187	0.45976782200418187	ENSMUSG00000034997, ENSMUSG00000034801, ENSMUSG00000024241, ENSMUSG00000058672, ENSMUSG00000027523, ENSMUSG00000078816, ENSMUSG00000033910, ENSMUSG00000022994	416	80	5192	1.248076923076923	1.0	1.0	100.0
KEGG_PATHWAY	mmu05222:Small cell lung cancer	8	0.6314127861089187	0.45976782200418187	ENSMUSG00000001507, ENSMUSG00000039936, ENSMUSG00000032000, ENSMUSG00000002900, ENSMUSG00000020901, ENSMUSG00000027164, ENSMUSG00000028044, ENSMUSG00000026479	416	80	5192	1.248076923076923	1.0	1.0	100.0
GOTERM_BP_DIRECT	GO:0007389~pattern specification process	5	0.3946329913180742	0.4600360540476251	ENSMUSG00000048616, ENSMUSG00000021765, ENSMUSG00000006958, ENSMUSG00000036862, ENSMUSG00000041014	1059	41	12524	1.442225753702296	1.0	1.0	100.0
GOTERM_BP_DIRECT	GO:0014037~Schwann cell differentiation	2	0.15785319652722968	0.4609675253754664	ENSMUSG00000039116, ENSMUSG00000002881	1059	7	12524	3.3789289086739513	1.0	1.0	100.0
GOTERM_BP_DIRECT	GO:0032835~glomerulus development	2	0.15785319652722968	0.4609675253754664	ENSMUSG00000024998, ENSMUSG00000030223	1059	7	12524	3.3789289086739513	1.0	1.0	100.0
GOTERM_BP_DIRECT	GO:0070474~positive regulation of uterine smooth muscle contraction	2	0.15785319652722968	0.4609675253754664	ENSMUSG00000000409, ENSMUSG00000049112	1059	7	12524	3.3789289086739513	1.0	1.0	100.0
GOTERM_BP_DIRECT	GO:0033601~positive regulation of mammary gland epithelial cell proliferation	2	0.15785319652722968	0.4609675253754664	ENSMUSG00000039087, ENSMUSG00000042207	1059	7	12524	3.3789289086739513	1.0	1.0	100.0
GOTERM_BP_DIRECT	GO:0043931~ossification involved in bone maturation	2	0.15785319652722968	0.4609675253754664	ENSMUSG00000036862, ENSMUSG00000053646	1059	7	12524	3.3789289086739513	1.0	1.0	100.0
GOTERM_BP_DIRECT	GO:0043496~regulation of protein homodimerization activity	2	0.15785319652722968	0.4609675253754664	ENSMUSG00000047123, ENSMUSG00000042901	1059	7	12524	3.3789289086739513	1.0	1.0	100.0
GOTERM_BP_DIRECT	GO:0035845~photoreceptor cell outer segment organization	2	0.15785319652722968	0.4609675253754664	ENSMUSG00000027378, ENSMUSG00000019986	1059	7	12524	3.3789289086739513	1.0	1.0	100.0
GOTERM_BP_DIRECT	GO:0046324~regulation of glucose import	2	0.15785319652722968	0.4609675253754664	ENSMUSG00000023912, ENSMUSG00000030401	1059	7	12524	3.3789289086739513	1.0	1.0	100.0
GOTERM_BP_DIRECT	GO:0035412~regulation of catenin import into nucleus	2	0.15785319652722968	0.4609675253754664	ENSMUSG00000002458, ENSMUSG00000000142	1059	7	12524	3.3789289086739513	1.0	1.0	100.0
GOTERM_BP_DIRECT	GO:0001771~immunological synapse formation	2	0.15785319652722968	0.4609675253754664	ENSMUSG00000066877, ENSMUSG00000022770	1059	7	12524	3.3789289086739513	1.0	1.0	100.0
GOTERM_BP_DIRECT	GO:0002726~positive regulation of T cell cytokine production	2	0.15785319652722968	0.4609675253754664	ENSMUSG00000060802, ENSMUSG00000027164	1059	7	12524	3.3789289086739513	1.0	1.0	100.0
GOTERM_BP_DIRECT	GO:0044539~long-chain fatty acid import	2	0.15785319652722968	0.4609675253754664	ENSMUSG00000028773, ENSMUSG00000027359	1059	7	12524	3.3789289086739513	1.0	1.0	100.0
GOTERM_BP_DIRECT	GO:1901386~negative regulation of voltage-gated calcium channel activity	2	0.15785319652722968	0.4609675253754664	ENSMUSG00000027584, ENSMUSG00000018634	1059	7	12524	3.3789289086739513	1.0	1.0	100.0
GOTERM_BP_DIRECT	GO:0006090~pyruvate metabolic process	2	0.15785319652722968	0.4609675253754664	ENSMUSG00000040618, ENSMUSG00000021620	1059	7	12524	3.3789289086739513	1.0	1.0	100.0
GOTERM_BP_DIRECT	GO:0048515~spermatid differentiation	2	0.15785319652722968	0.4609675253754664	ENSMUSG00000027378, ENSMUSG00000003810	1059	7	12524	3.3789289086739513	1.0	1.0	100.0
GOTERM_BP_DIRECT	GO:1901522~positive regulation of transcription from RNA polymerase II promoter involved in cellular response to chemical stimulus	2	0.15785319652722968	0.4609675253754664	ENSMUSG00000039153, ENSMUSG00000029755	1059	7	12524	3.3789289086739513	1.0	1.0	100.0
GOTERM_BP_DIRECT	GO:0051567~histone H3-K9 methylation	2	0.15785319652722968	0.4609675253754664	ENSMUSG00000039231, ENSMUSG00000013787	1059	7	12524	3.3789289086739513	1.0	1.0	100.0
GOTERM_BP_DIRECT	GO:0032691~negative regulation of interleukin-1 beta production	2	0.15785319652722968	0.4609675253754664	ENSMUSG00000019850, ENSMUSG00000049871	1059	7	12524	3.3789289086739513	1.0	1.0	100.0
GOTERM_BP_DIRECT	GO:0007168~receptor guanylyl cyclase signaling pathway	2	0.15785319652722968	0.4609675253754664	ENSMUSG00000048240, ENSMUSG00000028469	1059	7	12524	3.3789289086739513	1.0	1.0	100.0
GOTERM_BP_DIRECT	GO:2000617~positive regulation of histone H3-K9 acetylation	2	0.15785319652722968	0.4609675253754664	ENSMUSG00000003423, ENSMUSG00000000708	1059	7	12524	3.3789289086739513	1.0	1.0	100.0
GOTERM_BP_DIRECT	GO:0034616~response to laminar fluid shear stress	2	0.15785319652722968	0.4609675253754664	ENSMUSG00000015243, ENSMUSG00000021253	1059	7	12524	3.3789289086739513	1.0	1.0	100.0
GOTERM_BP_DIRECT	GO:0010269~response to selenium ion	2	0.15785319652722968	0.4609675253754664	ENSMUSG00000028393, ENSMUSG00000040147	1059	7	12524	3.3789289086739513	1.0	1.0	100.0
GOTERM_BP_DIRECT	GO:0051353~positive regulation of oxidoreductase activity	2	0.15785319652722968	0.4609675253754664	ENSMUSG00000055994, ENSMUSG00000034108	1059	7	12524	3.3789289086739513	1.0	1.0	100.0
GOTERM_BP_DIRECT	GO:0030210~heparin biosynthetic process	2	0.15785319652722968	0.4609675253754664	ENSMUSG00000020868, ENSMUSG00000027977	1059	7	12524	3.3789289086739513	1.0	1.0	100.0
GOTERM_BP_DIRECT	GO:0097062~dendritic spine maintenance	2	0.15785319652722968	0.4609675253754664	ENSMUSG00000001507, ENSMUSG00000035168	1059	7	12524	3.3789289086739513	1.0	1.0	100.0
GOTERM_BP_DIRECT	GO:0042760~very long-chain fatty acid catabolic process	2	0.15785319652722968	0.4609675253754664	ENSMUSG00000055782, ENSMUSG00000027359	1059	7	12524	3.3789289086739513	1.0	1.0	100.0
GOTERM_BP_DIRECT	GO:0051569~regulation of histone H3-K4 methylation	2	0.15785319652722968	0.4609675253754664	ENSMUSG00000003423, ENSMUSG00000013787	1059	7	12524	3.3789289086739513	1.0	1.0	100.0
GOTERM_BP_DIRECT	GO:0042129~regulation of T cell proliferation	2	0.15785319652722968	0.4609675253754664	ENSMUSG00000034801, ENSMUSG00000024241	1059	7	12524	3.3789289086739513	1.0	1.0	100.0
GOTERM_BP_DIRECT	GO:0055015~ventricular cardiac muscle cell development	2	0.15785319652722968	0.4609675253754664	ENSMUSG00000008136, ENSMUSG00000028063	1059	7	12524	3.3789289086739513	1.0	1.0	100.0
GOTERM_BP_DIRECT	GO:0050795~regulation of behavior	2	0.15785319652722968	0.4609675253754664	ENSMUSG00000034997, ENSMUSG00000019986	1059	7	12524	3.3789289086739513	1.0	1.0	100.0
GOTERM_BP_DIRECT	GO:0043950~positive regulation of cAMP-mediated signaling	2	0.15785319652722968	0.4609675253754664	ENSMUSG00000027523, ENSMUSG00000003476	1059	7	12524	3.3789289086739513	1.0	1.0	100.0
GOTERM_BP_DIRECT	GO:0001505~regulation of neurotransmitter levels	2	0.15785319652722968	0.4609675253754664	ENSMUSG00000000560, ENSMUSG00000026986	1059	7	12524	3.3789289086739513	1.0	1.0	100.0
GOTERM_BP_DIRECT	GO:0051782~negative regulation of cell division	2	0.15785319652722968	0.4609675253754664	ENSMUSG00000006342, ENSMUSG00000060798	1059	7	12524	3.3789289086739513	1.0	1.0	100.0
GOTERM_BP_DIRECT	GO:0071578~zinc II ion transmembrane import	2	0.15785319652722968	0.4609675253754664	ENSMUSG00000024270, ENSMUSG00000039878	1059	7	12524	3.3789289086739513	1.0	1.0	100.0
GOTERM_BP_DIRECT	GO:0016081~synaptic vesicle docking	2	0.15785319652722968	0.4609675253754664	ENSMUSG00000028456, ENSMUSG00000007207	1059	7	12524	3.3789289086739513	1.0	1.0	100.0
GOTERM_BP_DIRECT	GO:0034983~peptidyl-lysine deacetylation	2	0.15785319652722968	0.4609675253754664	ENSMUSG00000031161, ENSMUSG00000025486	1059	7	12524	3.3789289086739513	1.0	1.0	100.0
GOTERM_BP_DIRECT	GO:0046620~regulation of organ growth	2	0.15785319652722968	0.4609675253754664	ENSMUSG00000066595, ENSMUSG00000021067	1059	7	12524	3.3789289086739513	1.0	1.0	100.0
GOTERM_BP_DIRECT	GO:0030204~chondroitin sulfate metabolic process	2	0.15785319652722968	0.4609675253754664	ENSMUSG00000026156, ENSMUSG00000071649	1059	7	12524	3.3789289086739513	1.0	1.0	100.0
KEGG_PATHWAY	mmu04728:Dopaminergic synapse	11	0.8681925808997633	0.46115669196534564	ENSMUSG00000038607, ENSMUSG00000021303, ENSMUSG00000006740, ENSMUSG00000026824, ENSMUSG00000048240, ENSMUSG00000053819, ENSMUSG00000027523, ENSMUSG00000078816, ENSMUSG00000038648, ENSMUSG00000071658, ENSMUSG00000040147	416	117	5192	1.173405654174885	1.0	1.0	100.0
GOTERM_CC_DIRECT	GO:0005605~basal lamina	3	0.23677979479084454	0.4618217310085732	ENSMUSG00000005397, ENSMUSG00000002900, ENSMUSG00000022770	1146	18	13426	1.9525887143688192	1.0	1.0	100.0
GOTERM_MF_DIRECT	GO:0035259~glucocorticoid receptor binding	3	0.23677979479084454	0.46323333543349265	ENSMUSG00000034813, ENSMUSG00000004040, ENSMUSG00000030357	1031	18	12046	1.9473003556417718	1.0	1.0	100.0
GOTERM_MF_DIRECT	GO:0050431~transforming growth factor beta binding	3	0.23677979479084454	0.46323333543349265	ENSMUSG00000040152, ENSMUSG00000021253, ENSMUSG00000040488	1031	18	12046	1.9473003556417718	1.0	1.0	100.0
GOTERM_CC_DIRECT	GO:0005915~zonula adherens	2	0.15785319652722968	0.4642696316745159	ENSMUSG00000062300, ENSMUSG00000045659	1146	7	13426	3.3472949389179756	1.0	1.0	100.0
GOTERM_CC_DIRECT	GO:0036156~inner dynein arm	2	0.15785319652722968	0.4642696316745159	ENSMUSG00000041144, ENSMUSG00000052861	1146	7	13426	3.3472949389179756	1.0	1.0	100.0
GOTERM_MF_DIRECT	GO:0046977~TAP binding	2	0.15785319652722968	0.4651935186203515	ENSMUSG00000073411, ENSMUSG00000091705	1031	7	12046	3.3382291811001803	1.0	1.0	100.0
GOTERM_MF_DIRECT	GO:0008469~histone-arginine N-methyltransferase activity	2	0.15785319652722968	0.4651935186203515	ENSMUSG00000023110, ENSMUSG00000020230	1031	7	12046	3.3382291811001803	1.0	1.0	100.0
GOTERM_MF_DIRECT	GO:0005375~copper ion transmembrane transporter activity	2	0.15785319652722968	0.4651935186203515	ENSMUSG00000018585, ENSMUSG00000006567	1031	7	12046	3.3382291811001803	1.0	1.0	100.0
GOTERM_MF_DIRECT	GO:0030274~LIM domain binding	2	0.15785319652722968	0.4651935186203515	ENSMUSG00000039706, ENSMUSG00000020847	1031	7	12046	3.3382291811001803	1.0	1.0	100.0
GOTERM_MF_DIRECT	GO:0102391~decanoate--CoA ligase activity	2	0.15785319652722968	0.4651935186203515	ENSMUSG00000031278, ENSMUSG00000027359	1031	7	12046	3.3382291811001803	1.0	1.0	100.0
GOTERM_MF_DIRECT	GO:0047372~acylglycerol lipase activity	2	0.15785319652722968	0.4651935186203515	ENSMUSG00000034171, ENSMUSG00000003123	1031	7	12046	3.3382291811001803	1.0	1.0	100.0
GOTERM_MF_DIRECT	GO:0031386~protein tag	2	0.15785319652722968	0.4651935186203515	ENSMUSG00000084786, ENSMUSG00000030722	1031	7	12046	3.3382291811001803	1.0	1.0	100.0
GOTERM_MF_DIRECT	GO:0009931~calcium-dependent protein serine/threonine kinase activity	2	0.15785319652722968	0.4651935186203515	ENSMUSG00000016528, ENSMUSG00000031285	1031	7	12046	3.3382291811001803	1.0	1.0	100.0
GOTERM_MF_DIRECT	GO:0070330~aromatase activity	2	0.15785319652722968	0.4651935186203515	ENSMUSG00000052914, ENSMUSG00000047155	1031	7	12046	3.3382291811001803	1.0	1.0	100.0
GOTERM_MF_DIRECT	GO:0061133~endopeptidase activator activity	2	0.15785319652722968	0.4651935186203515	ENSMUSG00000022216, ENSMUSG00000024271	1031	7	12046	3.3382291811001803	1.0	1.0	100.0
GOTERM_MF_DIRECT	GO:1990405~protein antigen binding	2	0.15785319652722968	0.4651935186203515	ENSMUSG00000000409, ENSMUSG00000027009	1031	7	12046	3.3382291811001803	1.0	1.0	100.0
GOTERM_CC_DIRECT	GO:0005801~cis-Golgi network	5	0.3946329913180742	0.46752157494325686	ENSMUSG00000030824, ENSMUSG00000032757, ENSMUSG00000020451, ENSMUSG00000071649, ENSMUSG00000021541	1146	41	13426	1.4287234495381604	1.0	1.0	100.0
GOTERM_MF_DIRECT	GO:0008083~growth factor activity	9	0.7103393843725335	0.4694586071416881	ENSMUSG00000039481, ENSMUSG00000029378, ENSMUSG00000025352, ENSMUSG00000036585, ENSMUSG00000022098, ENSMUSG00000022144, ENSMUSG00000021253, ENSMUSG00000041014, ENSMUSG00000095538	1031	87	12046	1.20866918626041	1.0	1.0	100.0
GOTERM_BP_DIRECT	GO:0046777~protein autophosphorylation	16	1.2628255722178374	0.46965086107774323	ENSMUSG00000031155, ENSMUSG00000016528, ENSMUSG00000031285, ENSMUSG00000042724, ENSMUSG00000061288, ENSMUSG00000021363, ENSMUSG00000062312, ENSMUSG00000029512, ENSMUSG00000005102, ENSMUSG00000029833, ENSMUSG00000000409, ENSMUSG00000042064, ENSMUSG00000053819, ENSMUSG00000078816, ENSMUSG00000031565, ENSMUSG00000030774	1059	170	12524	1.1130589346220074	1.0	1.0	100.0
GOTERM_BP_DIRECT	GO:0048565~digestive tract development	4	0.31570639305445936	0.47109393074392225	ENSMUSG00000049112, ENSMUSG00000036862, ENSMUSG00000050199, ENSMUSG00000021253	1059	30	12524	1.5768334907145105	1.0	1.0	100.0
GOTERM_BP_DIRECT	GO:0021510~spinal cord development	4	0.31570639305445936	0.47109393074392225	ENSMUSG00000048616, ENSMUSG00000063632, ENSMUSG00000013236, ENSMUSG00000029712	1059	30	12524	1.5768334907145105	1.0	1.0	100.0
GOTERM_BP_DIRECT	GO:0048662~negative regulation of smooth muscle cell proliferation	4	0.31570639305445936	0.47109393074392225	ENSMUSG00000030890, ENSMUSG00000019850, ENSMUSG00000000440, ENSMUSG00000032501	1059	30	12524	1.5768334907145105	1.0	1.0	100.0
GOTERM_BP_DIRECT	GO:0010718~positive regulation of epithelial to mesenchymal transition	4	0.31570639305445936	0.47109393074392225	ENSMUSG00000030782, ENSMUSG00000026383, ENSMUSG00000021253, ENSMUSG00000000142	1059	30	12524	1.5768334907145105	1.0	1.0	100.0
KEGG_PATHWAY	mmu04660:T cell receptor signaling pathway	8	0.6314127861089187	0.4730438583368713	ENSMUSG00000039936, ENSMUSG00000034801, ENSMUSG00000000409, ENSMUSG00000024241, ENSMUSG00000020901, ENSMUSG00000066877, ENSMUSG00000022770, ENSMUSG00000030774	416	81	5192	1.2326685660018994	1.0	1.0	100.0
GOTERM_BP_DIRECT	GO:0060548~negative regulation of cell death	7	0.5524861878453038	0.47343114521627166	ENSMUSG00000019850, ENSMUSG00000004040, ENSMUSG00000063632, ENSMUSG00000071072, ENSMUSG00000068329, ENSMUSG00000040940, ENSMUSG00000029778	1059	65	12524	1.27359628096172	1.0	1.0	100.0
GOTERM_CC_DIRECT	GO:0032281~AMPA glutamate receptor complex	4	0.31570639305445936	0.47752748811273016	ENSMUSG00000052581, ENSMUSG00000032172, ENSMUSG00000069806, ENSMUSG00000027965	1146	30	13426	1.5620709714950554	1.0	1.0	100.0
GOTERM_CC_DIRECT	GO:0001772~immunological synapse	4	0.31570639305445936	0.47752748811273016	ENSMUSG00000000409, ENSMUSG00000030707, ENSMUSG00000022770, ENSMUSG00000030830	1146	30	13426	1.5620709714950554	1.0	1.0	100.0
GOTERM_BP_DIRECT	GO:0008360~regulation of cell shape	12	0.9471191791633782	0.4790267512283988	ENSMUSG00000028064, ENSMUSG00000033377, ENSMUSG00000030707, ENSMUSG00000004568, ENSMUSG00000006219, ENSMUSG00000032050, ENSMUSG00000020284, ENSMUSG00000019978, ENSMUSG00000022770, ENSMUSG00000031523, ENSMUSG00000071317, ENSMUSG00000053646	1059	124	12524	1.1444759206798867	1.0	1.0	100.0
GOTERM_CC_DIRECT	GO:0030424~axon	31	2.44672454617206	0.47969106380370086	ENSMUSG00000028883, ENSMUSG00000028664, ENSMUSG00000061762, ENSMUSG00000028367, ENSMUSG00000042249, ENSMUSG00000021730, ENSMUSG00000024426, ENSMUSG00000030707, ENSMUSG00000032128, ENSMUSG00000035513, ENSMUSG00000034997, ENSMUSG00000030890, ENSMUSG00000029223, ENSMUSG00000056121, ENSMUSG00000031161, ENSMUSG00000027820, ENSMUSG00000027500, ENSMUSG00000025068, ENSMUSG00000022212, ENSMUSG00000023267,…	1146	344	13426	1.0557601769552336	1.0	1.0	100.0
GOTERM_MF_DIRECT	GO:0044325~ion channel binding	11	0.8681925808997633	0.4801091402902644	ENSMUSG00000036504, ENSMUSG00000023092, ENSMUSG00000020635, ENSMUSG00000079037, ENSMUSG00000076432, ENSMUSG00000053819, ENSMUSG00000035165, ENSMUSG00000022770, ENSMUSG00000007207, ENSMUSG00000006930, ENSMUSG00000032511	1031	111	12046	1.1578542655167292	1.0	1.0	100.0
KEGG_PATHWAY	mmu00230:Purine metabolism	14	1.1049723756906076	0.48043132637490016	ENSMUSG00000031432, ENSMUSG00000026192, ENSMUSG00000028469, ENSMUSG00000042638, ENSMUSG00000041119, ENSMUSG00000024782, ENSMUSG00000028318, ENSMUSG00000022994, ENSMUSG00000037370, ENSMUSG00000026807, ENSMUSG00000020736, ENSMUSG00000030726, ENSMUSG00000031842, ENSMUSG00000033910	416	156	5192	1.1200690335305719	1.0	1.0	100.0
GOTERM_BP_DIRECT	GO:0007626~locomotory behavior	9	0.7103393843725335	0.4816402378832129	ENSMUSG00000048240, ENSMUSG00000032172, ENSMUSG00000022076, ENSMUSG00000075324, ENSMUSG00000038248, ENSMUSG00000027950, ENSMUSG00000035200, ENSMUSG00000036437, ENSMUSG00000025533	1059	89	12524	1.1959130407104437	1.0	1.0	100.0
KEGG_PATHWAY	mmu05340:Primary immunodeficiency	3	0.23677979479084454	0.4830136591780992	ENSMUSG00000000409, ENSMUSG00000049686, ENSMUSG00000000731	416	20	5192	1.8721153846153846	1.0	1.0	100.0
GOTERM_BP_DIRECT	GO:0009612~response to mechanical stimulus	6	0.4735595895816891	0.4844466993154781	ENSMUSG00000040152, ENSMUSG00000000409, ENSMUSG00000012705, ENSMUSG00000041482, ENSMUSG00000019822, ENSMUSG00000000440	1059	54	12524	1.3140279089287588	1.0	1.0	100.0
GOTERM_BP_DIRECT	GO:0030509~BMP signaling pathway	6	0.4735595895816891	0.4844466993154781	ENSMUSG00000039153, ENSMUSG00000048616, ENSMUSG00000021765, ENSMUSG00000022098, ENSMUSG00000029755, ENSMUSG00000039878	1059	54	12524	1.3140279089287588	1.0	1.0	100.0
GOTERM_BP_DIRECT	GO:0030198~extracellular matrix organization	10	0.7892659826361484	0.4847951179792169	ENSMUSG00000005397, ENSMUSG00000027195, ENSMUSG00000022449, ENSMUSG00000063727, ENSMUSG00000002900, ENSMUSG00000013150, ENSMUSG00000040998, ENSMUSG00000095538, ENSMUSG00000021136, ENSMUSG00000026479	1059	101	12524	1.170915958451369	1.0	1.0	100.0
GOTERM_BP_DIRECT	GO:0006541~glutamine metabolic process	3	0.23677979479084454	0.4854462898951168	ENSMUSG00000031360, ENSMUSG00000020363, ENSMUSG00000073987	1059	19	12524	1.867302817951394	1.0	1.0	100.0
GOTERM_BP_DIRECT	GO:0045453~bone resorption	3	0.23677979479084454	0.4854462898951168	ENSMUSG00000019066, ENSMUSG00000027164, ENSMUSG00000022015	1059	19	12524	1.867302817951394	1.0	1.0	100.0
GOTERM_BP_DIRECT	GO:0032874~positive regulation of stress-activated MAPK cascade	3	0.23677979479084454	0.4854462898951168	ENSMUSG00000055994, ENSMUSG00000061288, ENSMUSG00000003476	1059	19	12524	1.867302817951394	1.0	1.0	100.0
KEGG_PATHWAY	mmu04380:Osteoclast differentiation	10	0.7892659826361484	0.48796064942530415	ENSMUSG00000008136, ENSMUSG00000039936, ENSMUSG00000000409, ENSMUSG00000022965, ENSMUSG00000063727, ENSMUSG00000020901, ENSMUSG00000027164, ENSMUSG00000002983, ENSMUSG00000000440, ENSMUSG00000022015	416	107	5192	1.1664270309130123	1.0	1.0	100.0
KEGG_PATHWAY	mmu05204:Chemical carcinogenesis	5	0.3946329913180742	0.48989805714923373	ENSMUSG00000075296, ENSMUSG00000008540, ENSMUSG00000068762, ENSMUSG00000025068, ENSMUSG00000032348	416	45	5192	1.386752136752137	1.0	1.0	100.0
GOTERM_CC_DIRECT	GO:0016581~NuRD complex	3	0.23677979479084454	0.4906098720346324	ENSMUSG00000018474, ENSMUSG00000055817, ENSMUSG00000028800	1146	19	13426	1.849820887296776	1.0	1.0	100.0
GOTERM_CC_DIRECT	GO:0097228~sperm principal piece	3	0.23677979479084454	0.4906098720346324	ENSMUSG00000026463, ENSMUSG00000026679, ENSMUSG00000022783	1146	19	13426	1.849820887296776	1.0	1.0	100.0
GOTERM_CC_DIRECT	GO:0000795~synaptonemal complex	3	0.23677979479084454	0.4906098720346324	ENSMUSG00000059970, ENSMUSG00000036928, ENSMUSG00000002324	1146	19	13426	1.849820887296776	1.0	1.0	100.0
GOTERM_MF_DIRECT	GO:0031489~myosin V binding	3	0.23677979479084454	0.4920551575143836	ENSMUSG00000032202, ENSMUSG00000019066, ENSMUSG00000003411	1031	19	12046	1.8448108632395734	1.0	1.0	100.0
KEGG_PATHWAY	mmu05220:Chronic myeloid leukemia	7	0.5524861878453038	0.49213690329022475	ENSMUSG00000039936, ENSMUSG00000034801, ENSMUSG00000024241, ENSMUSG00000022637, ENSMUSG00000020901, ENSMUSG00000021253, ENSMUSG00000028800	416	70	5192	1.248076923076923	1.0	1.0	100.0
GOTERM_BP_DIRECT	GO:1900026~positive regulation of substrate adhesion-dependent cell spreading	4	0.31570639305445936	0.49327703351959545	ENSMUSG00000068566, ENSMUSG00000021215, ENSMUSG00000039087, ENSMUSG00000031328	1059	31	12524	1.525967894239849	1.0	1.0	100.0
GOTERM_BP_DIRECT	GO:0048873~homeostasis of number of cells within a tissue	4	0.31570639305445936	0.49327703351959545	ENSMUSG00000030707, ENSMUSG00000009628, ENSMUSG00000040612, ENSMUSG00000089989	1059	31	12524	1.525967894239849	1.0	1.0	100.0
GOTERM_MF_DIRECT	GO:0005198~structural molecule activity	9	0.7103393843725335	0.495662434537149	ENSMUSG00000019761, ENSMUSG00000028063, ENSMUSG00000067594, ENSMUSG00000034282, ENSMUSG00000054889, ENSMUSG00000019978, ENSMUSG00000041025, ENSMUSG00000071317, ENSMUSG00000046834	1031	89	12046	1.1815080809511873	1.0	1.0	100.0
GOTERM_CC_DIRECT	GO:0036064~ciliary basal body	10	0.7892659826361484	0.49646020648322287	ENSMUSG00000042156, ENSMUSG00000061298, ENSMUSG00000062563, ENSMUSG00000020284, ENSMUSG00000040812, ENSMUSG00000031347, ENSMUSG00000010136, ENSMUSG00000060798, ENSMUSG00000032258, ENSMUSG00000019986	1146	101	13426	1.159953691704249	1.0	1.0	100.0
GOTERM_BP_DIRECT	GO:0001756~somitogenesis	5	0.3946329913180742	0.4977836295324071	ENSMUSG00000051747, ENSMUSG00000026383, ENSMUSG00000022672, ENSMUSG00000000142, ENSMUSG00000030543	1059	43	12524	1.3751454860882357	1.0	1.0	100.0
GOTERM_BP_DIRECT	GO:0009408~response to heat	5	0.3946329913180742	0.4977836295324071	ENSMUSG00000030782, ENSMUSG00000007122, ENSMUSG00000009292, ENSMUSG00000059970, ENSMUSG00000018507	1059	43	12524	1.3751454860882357	1.0	1.0	100.0
GOTERM_BP_DIRECT	GO:0010506~regulation of autophagy	5	0.3946329913180742	0.4977836295324071	ENSMUSG00000026737, ENSMUSG00000026278, ENSMUSG00000048677, ENSMUSG00000029512, ENSMUSG00000056900	1059	43	12524	1.3751454860882357	1.0	1.0	100.0
GOTERM_CC_DIRECT	GO:0008180~COP9 signalosome	4	0.31570639305445936	0.49979343582787034	ENSMUSG00000055994, ENSMUSG00000045763, ENSMUSG00000013076, ENSMUSG00000019978	1146	31	13426	1.5116815853177956	1.0	1.0	100.0
GOTERM_MF_DIRECT	GO:0005267~potassium channel activity	7	0.5524861878453038	0.5006075206974263	ENSMUSG00000052726, ENSMUSG00000028420, ENSMUSG00000049265, ENSMUSG00000074575, ENSMUSG00000035165, ENSMUSG00000028631, ENSMUSG00000021730	1031	66	12046	1.2391911354084002	1.0	1.0	100.0
GOTERM_BP_DIRECT	GO:0007584~response to nutrient	6	0.4735595895816891	0.5009732590039873	ENSMUSG00000031278, ENSMUSG00000028393, ENSMUSG00000055994, ENSMUSG00000015243, ENSMUSG00000063727, ENSMUSG00000053846	1059	55	12524	1.2901364924027814	1.0	1.0	100.0
GOTERM_BP_DIRECT	GO:0035556~intracellular signal transduction	31	2.44672454617206	0.503754970845657	ENSMUSG00000031453, ENSMUSG00000028469, ENSMUSG00000041014, ENSMUSG00000021895, ENSMUSG00000021215, ENSMUSG00000062151, ENSMUSG00000022329, ENSMUSG00000039831, ENSMUSG00000050711, ENSMUSG00000019822, ENSMUSG00000017400, ENSMUSG00000030589, ENSMUSG00000033910, ENSMUSG00000055994, ENSMUSG00000031285, ENSMUSG00000004085, ENSMUSG00000042638, ENSMUSG00000028456, ENSMUSG00000020032, ENSMUSG00000003810,…	1059	351	12524	1.044483722481834	1.0	1.0	100.0
KEGG_PATHWAY	mmu04911:Insulin secretion	7	0.5524861878453038	0.5062816604271746	ENSMUSG00000053819, ENSMUSG00000027523, ENSMUSG00000007207, ENSMUSG00000078816, ENSMUSG00000038648, ENSMUSG00000022994, ENSMUSG00000029778	416	71	5192	1.2304983748645721	1.0	1.0	100.0
GOTERM_BP_DIRECT	GO:0007588~excretion	2	0.15785319652722968	0.5065292700579755	ENSMUSG00000041734, ENSMUSG00000021278	1059	8	12524	2.9565627950897073	1.0	1.0	100.0
GOTERM_BP_DIRECT	GO:0014009~glial cell proliferation	2	0.15785319652722968	0.5065292700579755	ENSMUSG00000029378, ENSMUSG00000063632	1059	8	12524	2.9565627950897073	1.0	1.0	100.0
GOTERM_BP_DIRECT	GO:0030953~astral microtubule organization	2	0.15785319652722968	0.5065292700579755	ENSMUSG00000022770, ENSMUSG00000030852	1059	8	12524	2.9565627950897073	1.0	1.0	100.0
GOTERM_BP_DIRECT	GO:0060736~prostate gland growth	2	0.15785319652722968	0.5065292700579755	ENSMUSG00000039097, ENSMUSG00000046532	1059	8	12524	2.9565627950897073	1.0	1.0	100.0
GOTERM_BP_DIRECT	GO:0046007~negative regulation of activated T cell proliferation	2	0.15785319652722968	0.5065292700579755	ENSMUSG00000079037, ENSMUSG00000053216	1059	8	12524	2.9565627950897073	1.0	1.0	100.0
GOTERM_BP_DIRECT	GO:1902533~positive regulation of intracellular signal transduction	2	0.15785319652722968	0.5065292700579755	ENSMUSG00000036585, ENSMUSG00000022015	1059	8	12524	2.9565627950897073	1.0	1.0	100.0
GOTERM_BP_DIRECT	GO:0050798~activated T cell proliferation	2	0.15785319652722968	0.5065292700579755	ENSMUSG00000023927, ENSMUSG00000030830	1059	8	12524	2.9565627950897073	1.0	1.0	100.0
GOTERM_BP_DIRECT	GO:0043651~linoleic acid metabolic process	2	0.15785319652722968	0.5065292700579755	ENSMUSG00000052914, ENSMUSG00000032807	1059	8	12524	2.9565627950897073	1.0	1.0	100.0
GOTERM_BP_DIRECT	GO:0061549~sympathetic ganglion development	2	0.15785319652722968	0.5065292700579755	ENSMUSG00000028883, ENSMUSG00000034684	1059	8	12524	2.9565627950897073	1.0	1.0	100.0
GOTERM_BP_DIRECT	GO:0071679~commissural neuron axon guidance	2	0.15785319652722968	0.5065292700579755	ENSMUSG00000028664, ENSMUSG00000032128	1059	8	12524	2.9565627950897073	1.0	1.0	100.0
GOTERM_BP_DIRECT	GO:0042053~regulation of dopamine metabolic process	2	0.15785319652722968	0.5065292700579755	ENSMUSG00000027950, ENSMUSG00000026179	1059	8	12524	2.9565627950897073	1.0	1.0	100.0
GOTERM_BP_DIRECT	GO:0007289~spermatid nucleus differentiation	2	0.15785319652722968	0.5065292700579755	ENSMUSG00000034910, ENSMUSG00000062300	1059	8	12524	2.9565627950897073	1.0	1.0	100.0
GOTERM_BP_DIRECT	GO:0006333~chromatin assembly or disassembly	2	0.15785319652722968	0.5065292700579755	ENSMUSG00000018474, ENSMUSG00000029712	1059	8	12524	2.9565627950897073	1.0	1.0	100.0
GOTERM_BP_DIRECT	GO:0022038~corpus callosum development	2	0.15785319652722968	0.5065292700579755	ENSMUSG00000028664, ENSMUSG00000013236	1059	8	12524	2.9565627950897073	1.0	1.0	100.0
GOTERM_BP_DIRECT	GO:0090399~replicative senescence	2	0.15785319652722968	0.5065292700579755	ENSMUSG00000021611, ENSMUSG00000027820	1059	8	12524	2.9565627950897073	1.0	1.0	100.0
GOTERM_BP_DIRECT	GO:0033689~negative regulation of osteoblast proliferation	2	0.15785319652722968	0.5065292700579755	ENSMUSG00000055409, ENSMUSG00000053646	1059	8	12524	2.9565627950897073	1.0	1.0	100.0
GOTERM_BP_DIRECT	GO:0015909~long-chain fatty acid transport	2	0.15785319652722968	0.5065292700579755	ENSMUSG00000028773, ENSMUSG00000000440	1059	8	12524	2.9565627950897073	1.0	1.0	100.0
GOTERM_BP_DIRECT	GO:0030098~lymphocyte differentiation	2	0.15785319652722968	0.5065292700579755	ENSMUSG00000022672, ENSMUSG00000089989	1059	8	12524	2.9565627950897073	1.0	1.0	100.0
GOTERM_BP_DIRECT	GO:0033194~response to hydroperoxide	2	0.15785319652722968	0.5065292700579755	ENSMUSG00000009292, ENSMUSG00000029428	1059	8	12524	2.9565627950897073	1.0	1.0	100.0
GOTERM_BP_DIRECT	GO:0032525~somite rostral/caudal axis specification	2	0.15785319652722968	0.5065292700579755	ENSMUSG00000026383, ENSMUSG00000030543	1059	8	12524	2.9565627950897073	1.0	1.0	100.0
GOTERM_BP_DIRECT	GO:1902237~positive regulation of endoplasmic reticulum stress-induced intrinsic apoptotic signaling pathway	2	0.15785319652722968	0.5065292700579755	ENSMUSG00000066877, ENSMUSG00000026278	1059	8	12524	2.9565627950897073	1.0	1.0	100.0
GOTERM_BP_DIRECT	GO:0042473~outer ear morphogenesis	2	0.15785319652722968	0.5065292700579755	ENSMUSG00000002731, ENSMUSG00000031565	1059	8	12524	2.9565627950897073	1.0	1.0	100.0
GOTERM_BP_DIRECT	GO:0002115~store-operated calcium entry	2	0.15785319652722968	0.5065292700579755	ENSMUSG00000049686, ENSMUSG00000039747	1059	8	12524	2.9565627950897073	1.0	1.0	100.0
GOTERM_BP_DIRECT	GO:0010459~negative regulation of heart rate	2	0.15785319652722968	0.5065292700579755	ENSMUSG00000020635, ENSMUSG00000061762	1059	8	12524	2.9565627950897073	1.0	1.0	100.0
GOTERM_BP_DIRECT	GO:1900027~regulation of ruffle assembly	2	0.15785319652722968	0.5065292700579755	ENSMUSG00000020319, ENSMUSG00000032050	1059	8	12524	2.9565627950897073	1.0	1.0	100.0
GOTERM_BP_DIRECT	GO:0046548~retinal rod cell development	2	0.15785319652722968	0.5065292700579755	ENSMUSG00000097767, ENSMUSG00000019986	1059	8	12524	2.9565627950897073	1.0	1.0	100.0
GOTERM_BP_DIRECT	GO:0043691~reverse cholesterol transport	2	0.15785319652722968	0.5065292700579755	ENSMUSG00000015243, ENSMUSG00000053846	1059	8	12524	2.9565627950897073	1.0	1.0	100.0
GOTERM_CC_DIRECT	GO:0030122~AP-2 adaptor complex	2	0.15785319652722968	0.5099817765211069	ENSMUSG00000039959, ENSMUSG00000028552	1146	8	13426	2.9288830715532286	1.0	1.0	100.0
GOTERM_CC_DIRECT	GO:0032592~integral component of mitochondrial membrane	2	0.15785319652722968	0.5099817765211069	ENSMUSG00000004446, ENSMUSG00000031974	1146	8	13426	2.9288830715532286	1.0	1.0	100.0
GOTERM_CC_DIRECT	GO:0031301~integral component of organelle membrane	2	0.15785319652722968	0.5099817765211069	ENSMUSG00000028744, ENSMUSG00000037788	1146	8	13426	2.9288830715532286	1.0	1.0	100.0
GOTERM_MF_DIRECT	GO:0044389~ubiquitin-like protein ligase binding	2	0.15785319652722968	0.5109490361765867	ENSMUSG00000018669, ENSMUSG00000056900	1031	8	12046	2.9209505334626575	1.0	1.0	100.0
GOTERM_MF_DIRECT	GO:0051371~muscle alpha-actinin binding	2	0.15785319652722968	0.5109490361765867	ENSMUSG00000021798, ENSMUSG00000051747	1031	8	12046	2.9209505334626575	1.0	1.0	100.0
GOTERM_MF_DIRECT	GO:0042301~phosphate ion binding	2	0.15785319652722968	0.5109490361765867	ENSMUSG00000029608, ENSMUSG00000027698	1031	8	12046	2.9209505334626575	1.0	1.0	100.0
GOTERM_MF_DIRECT	GO:0038191~neuropilin binding	2	0.15785319652722968	0.5109490361765867	ENSMUSG00000028883, ENSMUSG00000034684	1031	8	12046	2.9209505334626575	1.0	1.0	100.0
GOTERM_MF_DIRECT	GO:0043394~proteoglycan binding	2	0.15785319652722968	0.5109490361765867	ENSMUSG00000005397, ENSMUSG00000031558	1031	8	12046	2.9209505334626575	1.0	1.0	100.0
GOTERM_MF_DIRECT	GO:0016868~intramolecular transferase activity, phosphotransferases	2	0.15785319652722968	0.5109490361765867	ENSMUSG00000030729, ENSMUSG00000020475	1031	8	12046	2.9209505334626575	1.0	1.0	100.0
GOTERM_MF_DIRECT	GO:0019205~nucleobase-containing compound kinase activity	2	0.15785319652722968	0.5109490361765867	ENSMUSG00000026807, ENSMUSG00000024782	1031	8	12046	2.9209505334626575	1.0	1.0	100.0
GOTERM_MF_DIRECT	GO:0016307~phosphatidylinositol phosphate kinase activity	2	0.15785319652722968	0.5109490361765867	ENSMUSG00000026737, ENSMUSG00000024867	1031	8	12046	2.9209505334626575	1.0	1.0	100.0
GOTERM_MF_DIRECT	GO:0005523~tropomyosin binding	2	0.15785319652722968	0.5109490361765867	ENSMUSG00000064179, ENSMUSG00000026414	1031	8	12046	2.9209505334626575	1.0	1.0	100.0
GOTERM_MF_DIRECT	GO:0004745~retinol dehydrogenase activity	2	0.15785319652722968	0.5109490361765867	ENSMUSG00000066441, ENSMUSG00000021123	1031	8	12046	2.9209505334626575	1.0	1.0	100.0
GOTERM_CC_DIRECT	GO:0005581~collagen trimer	7	0.5524861878453038	0.5129601453557632	ENSMUSG00000058897, ENSMUSG00000036022, ENSMUSG00000018906, ENSMUSG00000034164, ENSMUSG00000020241, ENSMUSG00000022440, ENSMUSG00000027966	1146	67	13426	1.2240108358729909	1.0	1.0	100.0
GOTERM_BP_DIRECT	GO:0060425~lung morphogenesis	3	0.23677979479084454	0.5131579095922076	ENSMUSG00000048616, ENSMUSG00000004846, ENSMUSG00000063632	1059	20	12524	1.7739376770538244	1.0	1.0	100.0
GOTERM_BP_DIRECT	GO:0000413~protein peptidyl-prolyl isomerization	3	0.23677979479084454	0.5131579095922076	ENSMUSG00000020635, ENSMUSG00000024222, ENSMUSG00000030357	1059	20	12524	1.7739376770538244	1.0	1.0	100.0
GOTERM_BP_DIRECT	GO:0045777~positive regulation of blood pressure	3	0.23677979479084454	0.5131579095922076	ENSMUSG00000030098, ENSMUSG00000049112, ENSMUSG00000003476	1059	20	12524	1.7739376770538244	1.0	1.0	100.0
GOTERM_BP_DIRECT	GO:0048714~positive regulation of oligodendrocyte differentiation	3	0.23677979479084454	0.5131579095922076	ENSMUSG00000023110, ENSMUSG00000000440, ENSMUSG00000028800	1059	20	12524	1.7739376770538244	1.0	1.0	100.0
GOTERM_BP_DIRECT	GO:0018345~protein palmitoylation	3	0.23677979479084454	0.5131579095922076	ENSMUSG00000039470, ENSMUSG00000036304, ENSMUSG00000015335	1059	20	12524	1.7739376770538244	1.0	1.0	100.0
GOTERM_BP_DIRECT	GO:2000352~negative regulation of endothelial cell apoptotic process	3	0.23677979479084454	0.5131579095922076	ENSMUSG00000021611, ENSMUSG00000019850, ENSMUSG00000050711	1059	20	12524	1.7739376770538244	1.0	1.0	100.0
GOTERM_BP_DIRECT	GO:0045216~cell-cell junction organization	3	0.23677979479084454	0.5131579095922076	ENSMUSG00000009073, ENSMUSG00000021253, ENSMUSG00000031328	1059	20	12524	1.7739376770538244	1.0	1.0	100.0
GOTERM_BP_DIRECT	GO:1902042~negative regulation of extrinsic apoptotic signaling pathway via death domain receptors	3	0.23677979479084454	0.5131579095922076	ENSMUSG00000019850, ENSMUSG00000010751, ENSMUSG00000013698	1059	20	12524	1.7739376770538244	1.0	1.0	100.0
GOTERM_BP_DIRECT	GO:0002088~lens development in camera-type eye	3	0.23677979479084454	0.5131579095922076	ENSMUSG00000045871, ENSMUSG00000059493, ENSMUSG00000022770	1059	20	12524	1.7739376770538244	1.0	1.0	100.0
GOTERM_BP_DIRECT	GO:0030517~negative regulation of axon extension	3	0.23677979479084454	0.5131579095922076	ENSMUSG00000000627, ENSMUSG00000028883, ENSMUSG00000031558	1059	20	12524	1.7739376770538244	1.0	1.0	100.0
GOTERM_BP_DIRECT	GO:0006139~nucleobase-containing compound metabolic process	4	0.31570639305445936	0.5149875092319378	ENSMUSG00000032026, ENSMUSG00000079037, ENSMUSG00000026807, ENSMUSG00000024782	1059	32	12524	1.4782813975448537	1.0	1.0	100.0
GOTERM_BP_DIRECT	GO:0048469~cell maturation	4	0.31570639305445936	0.5149875092319378	ENSMUSG00000039153, ENSMUSG00000025352, ENSMUSG00000031565, ENSMUSG00000000440	1059	32	12524	1.4782813975448537	1.0	1.0	100.0
GOTERM_CC_DIRECT	GO:0015629~actin cytoskeleton	17	1.3417521704814523	0.5150040815582085	ENSMUSG00000025161, ENSMUSG00000031355, ENSMUSG00000008136, ENSMUSG00000059248, ENSMUSG00000008475, ENSMUSG00000022995, ENSMUSG00000066406, ENSMUSG00000020532, ENSMUSG00000075705, ENSMUSG00000045991, ENSMUSG00000030707, ENSMUSG00000029608, ENSMUSG00000038456, ENSMUSG00000019978, ENSMUSG00000031636, ENSMUSG00000031328, ENSMUSG00000074802	1146	185	13426	1.0765624263006464	1.0	1.0	100.0
GOTERM_BP_DIRECT	GO:0045785~positive regulation of cell adhesion	5	0.3946329913180742	0.5162284711601871	ENSMUSG00000057058, ENSMUSG00000006958, ENSMUSG00000028434, ENSMUSG00000062312, ENSMUSG00000031785	1059	44	12524	1.3438921795862306	1.0	1.0	100.0
GOTERM_BP_DIRECT	GO:0003151~outflow tract morphogenesis	5	0.3946329913180742	0.5162284711601871	ENSMUSG00000040152, ENSMUSG00000048616, ENSMUSG00000030890, ENSMUSG00000063632, ENSMUSG00000036437	1059	44	12524	1.3438921795862306	1.0	1.0	100.0
KEGG_PATHWAY	mmu04931:Insulin resistance	9	0.7103393843725335	0.517565706038479	ENSMUSG00000039936, ENSMUSG00000002108, ENSMUSG00000020901, ENSMUSG00000004040, ENSMUSG00000040618, ENSMUSG00000038342, ENSMUSG00000020363, ENSMUSG00000038648, ENSMUSG00000027359	416	97	5192	1.158009516256939	1.0	1.0	100.0
KEGG_PATHWAY	mmu01100:Metabolic pathways	83	6.550907655880031	0.517645992159407	ENSMUSG00000031432, ENSMUSG00000031278, ENSMUSG00000075296, ENSMUSG00000025950, ENSMUSG00000027977, ENSMUSG00000040147, ENSMUSG00000021036, ENSMUSG00000063229, ENSMUSG00000024867, ENSMUSG00000037370, ENSMUSG00000032807, ENSMUSG00000026807, ENSMUSG00000020868, ENSMUSG00000036880, ENSMUSG00000021759, ENSMUSG00000045594, ENSMUSG00000047250, ENSMUSG00000019822, ENSMUSG00000030268, ENSMUSG00000034424,…	416	1025	5192	1.010637898686679	1.0	1.0	100.0
GOTERM_BP_DIRECT	GO:0030334~regulation of cell migration	7	0.5524861878453038	0.5182649487620268	ENSMUSG00000031398, ENSMUSG00000028063, ENSMUSG00000039706, ENSMUSG00000031328, ENSMUSG00000024501, ENSMUSG00000029765, ENSMUSG00000053646	1059	68	12524	1.2174082097428205	1.0	1.0	100.0
GOTERM_BP_DIRECT	GO:0008203~cholesterol metabolic process	7	0.5524861878453038	0.5182649487620268	ENSMUSG00000031168, ENSMUSG00000039519, ENSMUSG00000015243, ENSMUSG00000018042, ENSMUSG00000027187, ENSMUSG00000003123, ENSMUSG00000026600	1059	68	12524	1.2174082097428205	1.0	1.0	100.0
GOTERM_CC_DIRECT	GO:0044306~neuron projection terminus	3	0.23677979479084454	0.5184067006883284	ENSMUSG00000029223, ENSMUSG00000031144, ENSMUSG00000027820	1146	20	13426	1.7573298429319373	1.0	1.0	100.0
GOTERM_CC_DIRECT	GO:0005697~telomerase holoenzyme complex	3	0.23677979479084454	0.5184067006883284	ENSMUSG00000021611, ENSMUSG00000006281, ENSMUSG00000071072	1146	20	13426	1.7573298429319373	1.0	1.0	100.0
GOTERM_CC_DIRECT	GO:0034704~calcium channel complex	3	0.23677979479084454	0.5184067006883284	ENSMUSG00000027748, ENSMUSG00000020635, ENSMUSG00000053819	1146	20	13426	1.7573298429319373	1.0	1.0	100.0
KEGG_PATHWAY	mmu00620:Pyruvate metabolism	4	0.31570639305445936	0.5185180067627702	ENSMUSG00000020532, ENSMUSG00000040618, ENSMUSG00000063229, ENSMUSG00000021620	416	34	5192	1.4683257918552037	1.0	1.0	100.0
GOTERM_MF_DIRECT	GO:0004709~MAP kinase kinase kinase activity	3	0.23677979479084454	0.5198778028545075	ENSMUSG00000004085, ENSMUSG00000042724, ENSMUSG00000031303	1031	20	12046	1.7525703200775946	1.0	1.0	100.0
GOTERM_MF_DIRECT	GO:0050998~nitric-oxide synthase binding	3	0.23677979479084454	0.5198778028545075	ENSMUSG00000026463, ENSMUSG00000053819, ENSMUSG00000032511	1031	20	12046	1.7525703200775946	1.0	1.0	100.0
GOTERM_BP_DIRECT	GO:0007010~cytoskeleton organization	9	0.7103393843725335	0.5200527735729952	ENSMUSG00000004085, ENSMUSG00000062300, ENSMUSG00000038775, ENSMUSG00000020284, ENSMUSG00000003810, ENSMUSG00000032735, ENSMUSG00000031523, ENSMUSG00000036459, ENSMUSG00000001155	1059	92	12524	1.156915876339451	1.0	1.0	100.0
KEGG_PATHWAY	mmu05100:Bacterial invasion of epithelial cells	7	0.5524861878453038	0.5202827042245449	ENSMUSG00000039936, ENSMUSG00000059248, ENSMUSG00000014791, ENSMUSG00000030890, ENSMUSG00000008475, ENSMUSG00000022637, ENSMUSG00000020901	416	72	5192	1.2134081196581197	1.0	1.0	100.0
GOTERM_MF_DIRECT	GO:0016791~phosphatase activity	10	0.7892659826361484	0.5239690667653513	ENSMUSG00000053141, ENSMUSG00000038042, ENSMUSG00000034616, ENSMUSG00000020736, ENSMUSG00000038764, ENSMUSG00000020151, ENSMUSG00000034573, ENSMUSG00000050860, ENSMUSG00000013236, ENSMUSG00000030223	1031	103	12046	1.1343497217330711	1.0	1.0	100.0
GOTERM_CC_DIRECT	GO:0030133~transport vesicle	6	0.4735595895816891	0.5259402088221239	ENSMUSG00000019066, ENSMUSG00000021903, ENSMUSG00000019890, ENSMUSG00000027523, ENSMUSG00000029428, ENSMUSG00000021587	1146	56	13426	1.2552356020942408	1.0	1.0	100.0
GOTERM_MF_DIRECT	GO:0005507~copper ion binding	5	0.3946329913180742	0.5260667896338062	ENSMUSG00000018585, ENSMUSG00000034108, ENSMUSG00000079037, ENSMUSG00000044350, ENSMUSG00000006567	1031	44	12046	1.3277047879375719	1.0	1.0	100.0
GOTERM_CC_DIRECT	GO:0005829~cytosol	136	10.734017363851619	0.528149331339711	ENSMUSG00000032202, ENSMUSG00000044709, ENSMUSG00000005069, ENSMUSG00000042249, ENSMUSG00000063229, ENSMUSG00000030707, ENSMUSG00000015944, ENSMUSG00000028070, ENSMUSG00000030268, ENSMUSG00000026670, ENSMUSG00000027523, ENSMUSG00000061298, ENSMUSG00000046717, ENSMUSG00000028456, ENSMUSG00000025068, ENSMUSG00000020176, ENSMUSG00000022995, ENSMUSG00000001155, ENSMUSG00000001794, ENSMUSG00000026956,…	1146	1587	13426	1.0039775620195064	1.0	1.0	100.0
GOTERM_MF_DIRECT	GO:0019003~GDP binding	6	0.4735595895816891	0.528367329493844	ENSMUSG00000032202, ENSMUSG00000031432, ENSMUSG00000043463, ENSMUSG00000004451, ENSMUSG00000036894, ENSMUSG00000003411	1031	56	12046	1.2518359429125676	1.0	1.0	100.0
GOTERM_MF_DIRECT	GO:0005080~protein kinase C binding	6	0.4735595895816891	0.528367329493844	ENSMUSG00000021798, ENSMUSG00000078794, ENSMUSG00000054889, ENSMUSG00000031328, ENSMUSG00000055409, ENSMUSG00000013698	1031	56	12046	1.2518359429125676	1.0	1.0	100.0
GOTERM_MF_DIRECT	GO:0017137~Rab GTPase binding	12	0.9471191791633782	0.5283793534059703	ENSMUSG00000042473, ENSMUSG00000038195, ENSMUSG00000029608, ENSMUSG00000029174, ENSMUSG00000030616, ENSMUSG00000030172, ENSMUSG00000020847, ENSMUSG00000034584, ENSMUSG00000029512, ENSMUSG00000010136, ENSMUSG00000020782, ENSMUSG00000039976	1031	127	12046	1.1039813039858866	1.0	1.0	100.0
GOTERM_CC_DIRECT	GO:0019898~extrinsic component of membrane	8	0.6314127861089187	0.5294968904521142	ENSMUSG00000009073, ENSMUSG00000029608, ENSMUSG00000026383, ENSMUSG00000032382, ENSMUSG00000038764, ENSMUSG00000032050, ENSMUSG00000028434, ENSMUSG00000019978	1146	80	13426	1.1715532286212915	1.0	1.0	100.0
KEGG_PATHWAY	mmu04971:Gastric acid secretion	6	0.4735595895816891	0.5298293623198687	ENSMUSG00000017165, ENSMUSG00000053819, ENSMUSG00000027523, ENSMUSG00000047904, ENSMUSG00000078816, ENSMUSG00000022994	416	60	5192	1.248076923076923	1.0	1.0	100.0
KEGG_PATHWAY	mmu04917:Prolactin signaling pathway	6	0.4735595895816891	0.5298293623198687	ENSMUSG00000039936, ENSMUSG00000034801, ENSMUSG00000024241, ENSMUSG00000020901, ENSMUSG00000004040, ENSMUSG00000022015	416	60	5192	1.248076923076923	1.0	1.0	100.0
GOTERM_CC_DIRECT	GO:0009897~external side of plasma membrane	16	1.2628255722178374	0.5314416876631052	ENSMUSG00000060802, ENSMUSG00000027863, ENSMUSG00000027950, ENSMUSG00000027009, ENSMUSG00000021477, ENSMUSG00000040152, ENSMUSG00000001507, ENSMUSG00000026824, ENSMUSG00000015243, ENSMUSG00000068227, ENSMUSG00000030605, ENSMUSG00000073411, ENSMUSG00000010751, ENSMUSG00000030830, ENSMUSG00000029090, ENSMUSG00000011256	1146	175	13426	1.0711343804537523	1.0	1.0	100.0
GOTERM_BP_DIRECT	GO:0042391~regulation of membrane potential	8	0.6314127861089187	0.5326697573076788	ENSMUSG00000006740, ENSMUSG00000041482, ENSMUSG00000027950, ENSMUSG00000035200, ENSMUSG00000022770, ENSMUSG00000005357, ENSMUSG00000071317, ENSMUSG00000021730	1059	81	12524	1.1680248079366744	1.0	1.0	100.0
GOTERM_BP_DIRECT	GO:0051091~positive regulation of sequence-specific DNA binding transcription factor activity	8	0.6314127861089187	0.5326697573076788	ENSMUSG00000041000, ENSMUSG00000066456, ENSMUSG00000022329, ENSMUSG00000027164, ENSMUSG00000021067, ENSMUSG00000024457, ENSMUSG00000000440, ENSMUSG00000022015	1059	81	12524	1.1680248079366744	1.0	1.0	100.0
GOTERM_BP_DIRECT	GO:0007605~sensory perception of sound	10	0.7892659826361484	0.5327362643494497	ENSMUSG00000025813, ENSMUSG00000062252, ENSMUSG00000063919, ENSMUSG00000045871, ENSMUSG00000055078, ENSMUSG00000038248, ENSMUSG00000027950, ENSMUSG00000028631, ENSMUSG00000027966, ENSMUSG00000031565	1059	105	12524	1.1263096362246503	1.0	1.0	100.0
GOTERM_CC_DIRECT	GO:0005777~peroxisome	11	0.8681925808997633	0.5340993379148996	ENSMUSG00000031278, ENSMUSG00000027187, ENSMUSG00000044350, ENSMUSG00000055782, ENSMUSG00000025950, ENSMUSG00000026664, ENSMUSG00000031767, ENSMUSG00000030545, ENSMUSG00000005069, ENSMUSG00000027359, ENSMUSG00000033578	1146	116	13426	1.1109556478305351	1.0	1.0	100.0
GOTERM_BP_DIRECT	GO:0043588~skin development	5	0.3946329913180742	0.5343511913372158	ENSMUSG00000001507, ENSMUSG00000054889, ENSMUSG00000027523, ENSMUSG00000071072, ENSMUSG00000055799	1059	45	12524	1.3140279089287588	1.0	1.0	100.0
KEGG_PATHWAY	mmu00140:Steroid hormone biosynthesis	3	0.23677979479084454	0.5347310178147271	ENSMUSG00000027195, ENSMUSG00000039519, ENSMUSG00000003271	416	22	5192	1.701923076923077	1.0	1.0	100.0
GOTERM_CC_DIRECT	GO:0048471~perinuclear region of cytoplasm	55	4.3409629044988165	0.535649893194124	ENSMUSG00000028063, ENSMUSG00000059248, ENSMUSG00000026880, ENSMUSG00000021194, ENSMUSG00000024068, ENSMUSG00000041119, ENSMUSG00000000296, ENSMUSG00000042249, ENSMUSG00000001507, ENSMUSG00000021798, ENSMUSG00000070047, ENSMUSG00000020303, ENSMUSG00000016150, ENSMUSG00000009073, ENSMUSG00000038545, ENSMUSG00000055409, ENSMUSG00000056820, ENSMUSG00000057110, ENSMUSG00000027164, ENSMUSG00000027523,…	1146	636	13426	1.0131356536819345	1.0	1.0	100.0
GOTERM_BP_DIRECT	GO:1902476~chloride transmembrane transport	4	0.31570639305445936	0.5361895765353245	ENSMUSG00000036636, ENSMUSG00000022949, ENSMUSG00000018589, ENSMUSG00000000560	1059	33	12524	1.433484991558646	1.0	1.0	100.0
KEGG_PATHWAY	mmu05146:Amoebiasis	8	0.6314127861089187	0.5379457727105126	ENSMUSG00000039936, ENSMUSG00000002900, ENSMUSG00000020901, ENSMUSG00000027523, ENSMUSG00000021253, ENSMUSG00000078816, ENSMUSG00000027966, ENSMUSG00000026479	416	86	5192	1.1610017889087656	1.0	1.0	100.0
GOTERM_BP_DIRECT	GO:0007026~negative regulation of microtubule depolymerization	3	0.23677979479084454	0.5398645316607941	ENSMUSG00000031161, ENSMUSG00000027500, ENSMUSG00000032624	1059	21	12524	1.6894644543369757	1.0	1.0	100.0
GOTERM_BP_DIRECT	GO:0031016~pancreas development	3	0.23677979479084454	0.5398645316607941	ENSMUSG00000045991, ENSMUSG00000025352, ENSMUSG00000040612	1059	21	12524	1.6894644543369757	1.0	1.0	100.0
GOTERM_BP_DIRECT	GO:0006094~gluconeogenesis	3	0.23677979479084454	0.5398645316607941	ENSMUSG00000026827, ENSMUSG00000040618, ENSMUSG00000020475	1059	21	12524	1.6894644543369757	1.0	1.0	100.0
GOTERM_BP_DIRECT	GO:0048863~stem cell differentiation	3	0.23677979479084454	0.5398645316607941	ENSMUSG00000039153, ENSMUSG00000017724, ENSMUSG00000055799	1059	21	12524	1.6894644543369757	1.0	1.0	100.0
GOTERM_CC_DIRECT	GO:0097060~synaptic membrane	4	0.31570639305445936	0.5428094430471112	ENSMUSG00000001507, ENSMUSG00000032172, ENSMUSG00000028456, ENSMUSG00000078816	1146	33	13426	1.4200645195409594	1.0	1.0	100.0
GOTERM_MF_DIRECT	GO:0004497~monooxygenase activity	5	0.3946329913180742	0.5442326870837139	ENSMUSG00000052914, ENSMUSG00000039519, ENSMUSG00000047155, ENSMUSG00000076432, ENSMUSG00000073424	1031	45	12046	1.2982002370945145	1.0	1.0	100.0
KEGG_PATHWAY	mmu04611:Platelet activation	10	0.7892659826361484	0.5446334260213939	ENSMUSG00000039936, ENSMUSG00000020901, ENSMUSG00000027523, ENSMUSG00000049686, ENSMUSG00000030403, ENSMUSG00000047250, ENSMUSG00000033910, ENSMUSG00000027966, ENSMUSG00000040940, ENSMUSG00000022994	416	112	5192	1.1143543956043955	1.0	1.0	100.0
KEGG_PATHWAY	mmu04972:Pancreatic secretion	6	0.4735595895816891	0.54490340036866	ENSMUSG00000019066, ENSMUSG00000026463, ENSMUSG00000027523, ENSMUSG00000078816, ENSMUSG00000048677, ENSMUSG00000022994	416	61	5192	1.2276166456494326	1.0	1.0	100.0
KEGG_PATHWAY	mmu05214:Glioma	6	0.4735595895816891	0.54490340036866	ENSMUSG00000039936, ENSMUSG00000034801, ENSMUSG00000024241, ENSMUSG00000020901, ENSMUSG00000053819, ENSMUSG00000078816	416	61	5192	1.2276166456494326	1.0	1.0	100.0
GOTERM_BP_DIRECT	GO:0045471~response to ethanol	9	0.7103393843725335	0.5451042018361638	ENSMUSG00000028393, ENSMUSG00000033022, ENSMUSG00000027187, ENSMUSG00000004040, ENSMUSG00000027950, ENSMUSG00000013787, ENSMUSG00000040147, ENSMUSG00000073987, ENSMUSG00000029778	1059	94	12524	1.132300644927973	1.0	1.0	100.0
GOTERM_MF_DIRECT	GO:0033613~activating transcription factor binding	3	0.23677979479084454	0.5466613029443124	ENSMUSG00000058881, ENSMUSG00000000440, ENSMUSG00000028800	1031	21	12046	1.6691145905500901	1.0	1.0	100.0
GOTERM_MF_DIRECT	GO:0051018~protein kinase A binding	3	0.23677979479084454	0.5466613029443124	ENSMUSG00000078794, ENSMUSG00000038587, ENSMUSG00000066406	1031	21	12046	1.6691145905500901	1.0	1.0	100.0
GOTERM_MF_DIRECT	GO:0031683~G-protein beta/gamma-subunit complex binding	3	0.23677979479084454	0.5466613029443124	ENSMUSG00000020901, ENSMUSG00000027523, ENSMUSG00000031347	1031	21	12046	1.6691145905500901	1.0	1.0	100.0
GOTERM_BP_DIRECT	GO:0043087~regulation of GTPase activity	7	0.5524861878453038	0.5473099303401043	ENSMUSG00000031453, ENSMUSG00000031398, ENSMUSG00000031355, ENSMUSG00000030084, ENSMUSG00000032050, ENSMUSG00000036863, ENSMUSG00000071317	1059	70	12524	1.1826251180358829	1.0	1.0	100.0
GOTERM_BP_DIRECT	GO:0055008~cardiac muscle tissue morphogenesis	2	0.15785319652722968	0.5482432387673347	ENSMUSG00000051747, ENSMUSG00000031987	1059	9	12524	2.6280558178575175	1.0	1.0	100.0
GOTERM_BP_DIRECT	GO:0032780~negative regulation of ATPase activity	2	0.15785319652722968	0.5482432387673347	ENSMUSG00000026414, ENSMUSG00000035458	1059	9	12524	2.6280558178575175	1.0	1.0	100.0
GOTERM_BP_DIRECT	GO:0002029~desensitization of G-protein coupled receptor protein signaling pathway	2	0.15785319652722968	0.5482432387673347	ENSMUSG00000024858, ENSMUSG00000042249	1059	9	12524	2.6280558178575175	1.0	1.0	100.0
GOTERM_BP_DIRECT	GO:0061384~heart trabecula morphogenesis	2	0.15785319652722968	0.5482432387673347	ENSMUSG00000048616, ENSMUSG00000024241	1059	9	12524	2.6280558178575175	1.0	1.0	100.0
GOTERM_BP_DIRECT	GO:0060487~lung epithelial cell differentiation	2	0.15785319652722968	0.5482432387673347	ENSMUSG00000027883, ENSMUSG00000021067	1059	9	12524	2.6280558178575175	1.0	1.0	100.0
GOTERM_BP_DIRECT	GO:0015804~neutral amino acid transport	2	0.15785319652722968	0.5482432387673347	ENSMUSG00000030495, ENSMUSG00000019894	1059	9	12524	2.6280558178575175	1.0	1.0	100.0
GOTERM_BP_DIRECT	GO:0010579~positive regulation of adenylate cyclase activity involved in G-protein coupled receptor signaling pathway	2	0.15785319652722968	0.5482432387673347	ENSMUSG00000039116, ENSMUSG00000018634	1059	9	12524	2.6280558178575175	1.0	1.0	100.0
GOTERM_BP_DIRECT	GO:0045760~positive regulation of action potential	2	0.15785319652722968	0.5482432387673347	ENSMUSG00000061762, ENSMUSG00000032511	1059	9	12524	2.6280558178575175	1.0	1.0	100.0
GOTERM_BP_DIRECT	GO:0042088~T-helper 1 type immune response	2	0.15785319652722968	0.5482432387673347	ENSMUSG00000027164, ENSMUSG00000002983	1059	9	12524	2.6280558178575175	1.0	1.0	100.0
GOTERM_BP_DIRECT	GO:0033210~leptin-mediated signaling pathway	2	0.15785319652722968	0.5482432387673347	ENSMUSG00000004040, ENSMUSG00000020230	1059	9	12524	2.6280558178575175	1.0	1.0	100.0
GOTERM_BP_DIRECT	GO:0070286~axonemal dynein complex assembly	2	0.15785319652722968	0.5482432387673347	ENSMUSG00000039963, ENSMUSG00000027676	1059	9	12524	2.6280558178575175	1.0	1.0	100.0
GOTERM_BP_DIRECT	GO:0030431~sleep	2	0.15785319652722968	0.5482432387673347	ENSMUSG00000034997, ENSMUSG00000049112	1059	9	12524	2.6280558178575175	1.0	1.0	100.0
GOTERM_BP_DIRECT	GO:0048333~mesodermal cell differentiation	2	0.15785319652722968	0.5482432387673347	ENSMUSG00000001507, ENSMUSG00000018476	1059	9	12524	2.6280558178575175	1.0	1.0	100.0
GOTERM_BP_DIRECT	GO:0007398~ectoderm development	2	0.15785319652722968	0.5482432387673347	ENSMUSG00000009073, ENSMUSG00000026383	1059	9	12524	2.6280558178575175	1.0	1.0	100.0
GOTERM_BP_DIRECT	GO:0042535~positive regulation of tumor necrosis factor biosynthetic process	2	0.15785319652722968	0.5482432387673347	ENSMUSG00000040152, ENSMUSG00000016528	1059	9	12524	2.6280558178575175	1.0	1.0	100.0
GOTERM_BP_DIRECT	GO:0014824~artery smooth muscle contraction	2	0.15785319652722968	0.5482432387673347	ENSMUSG00000034997, ENSMUSG00000030098	1059	9	12524	2.6280558178575175	1.0	1.0	100.0
GOTERM_BP_DIRECT	GO:0021860~pyramidal neuron development	2	0.15785319652722968	0.5482432387673347	ENSMUSG00000031398, ENSMUSG00000031285	1059	9	12524	2.6280558178575175	1.0	1.0	100.0
GOTERM_BP_DIRECT	GO:2000773~negative regulation of cellular senescence	2	0.15785319652722968	0.5482432387673347	ENSMUSG00000021611, ENSMUSG00000022672	1059	9	12524	2.6280558178575175	1.0	1.0	100.0
GOTERM_BP_DIRECT	GO:0042026~protein refolding	2	0.15785319652722968	0.5482432387673347	ENSMUSG00000060802, ENSMUSG00000059970	1059	9	12524	2.6280558178575175	1.0	1.0	100.0
GOTERM_BP_DIRECT	GO:0006625~protein targeting to peroxisome	2	0.15785319652722968	0.5482432387673347	ENSMUSG00000030629, ENSMUSG00000005069	1059	9	12524	2.6280558178575175	1.0	1.0	100.0
GOTERM_BP_DIRECT	GO:0003334~keratinocyte development	2	0.15785319652722968	0.5482432387673347	ENSMUSG00000019761, ENSMUSG00000034584	1059	9	12524	2.6280558178575175	1.0	1.0	100.0
GOTERM_BP_DIRECT	GO:0031340~positive regulation of vesicle fusion	2	0.15785319652722968	0.5482432387673347	ENSMUSG00000006740, ENSMUSG00000020848	1059	9	12524	2.6280558178575175	1.0	1.0	100.0
GOTERM_BP_DIRECT	GO:0008064~regulation of actin polymerization or depolymerization	2	0.15785319652722968	0.5482432387673347	ENSMUSG00000034616, ENSMUSG00000030707	1059	9	12524	2.6280558178575175	1.0	1.0	100.0
GOTERM_BP_DIRECT	GO:1900119~positive regulation of execution phase of apoptosis	2	0.15785319652722968	0.5482432387673347	ENSMUSG00000026278, ENSMUSG00000031523	1059	9	12524	2.6280558178575175	1.0	1.0	100.0
GOTERM_BP_DIRECT	GO:2000786~positive regulation of autophagosome assembly	2	0.15785319652722968	0.5482432387673347	ENSMUSG00000026737, ENSMUSG00000004451	1059	9	12524	2.6280558178575175	1.0	1.0	100.0
GOTERM_BP_DIRECT	GO:0043206~extracellular fibril organization	2	0.15785319652722968	0.5482432387673347	ENSMUSG00000002020, ENSMUSG00000030890	1059	9	12524	2.6280558178575175	1.0	1.0	100.0
GOTERM_BP_DIRECT	GO:0008154~actin polymerization or depolymerization	2	0.15785319652722968	0.5482432387673347	ENSMUSG00000030403, ENSMUSG00000022995	1059	9	12524	2.6280558178575175	1.0	1.0	100.0
GOTERM_BP_DIRECT	GO:0060314~regulation of ryanodine-sensitive calcium-release channel activity	2	0.15785319652722968	0.5482432387673347	ENSMUSG00000050989, ENSMUSG00000020635	1059	9	12524	2.6280558178575175	1.0	1.0	100.0
GOTERM_BP_DIRECT	GO:0009083~branched-chain amino acid catabolic process	2	0.15785319652722968	0.5482432387673347	ENSMUSG00000032263, ENSMUSG00000030268	1059	9	12524	2.6280558178575175	1.0	1.0	100.0
GOTERM_BP_DIRECT	GO:0050710~negative regulation of cytokine secretion	2	0.15785319652722968	0.5482432387673347	ENSMUSG00000053216, ENSMUSG00000050199	1059	9	12524	2.6280558178575175	1.0	1.0	100.0
GOTERM_BP_DIRECT	GO:0034375~high-density lipoprotein particle remodeling	2	0.15785319652722968	0.5482432387673347	ENSMUSG00000053846, ENSMUSG00000017754	1059	9	12524	2.6280558178575175	1.0	1.0	100.0
GOTERM_BP_DIRECT	GO:0035879~plasma membrane lactate transport	2	0.15785319652722968	0.5482432387673347	ENSMUSG00000025161, ENSMUSG00000021728	1059	9	12524	2.6280558178575175	1.0	1.0	100.0
GOTERM_BP_DIRECT	GO:0043249~erythrocyte maturation	2	0.15785319652722968	0.5482432387673347	ENSMUSG00000066595, ENSMUSG00000039089	1059	9	12524	2.6280558178575175	1.0	1.0	100.0
GOTERM_BP_DIRECT	GO:0007275~multicellular organism development	63	4.972375690607735	0.5484315179812335	ENSMUSG00000029672, ENSMUSG00000028064, ENSMUSG00000023092, ENSMUSG00000051243, ENSMUSG00000024068, ENSMUSG00000028664, ENSMUSG00000040669, ENSMUSG00000021278, ENSMUSG00000060798, ENSMUSG00000029755, ENSMUSG00000038065, ENSMUSG00000006958, ENSMUSG00000031558, ENSMUSG00000037016, ENSMUSG00000050199, ENSMUSG00000053626, ENSMUSG00000032128, ENSMUSG00000030543, ENSMUSG00000035513, ENSMUSG00000056820,…	1059	740	12524	1.0068294923819003	1.0	1.0	100.0
GOTERM_BP_DIRECT	GO:0032868~response to insulin	6	0.4735595895816891	0.5492210924263301	ENSMUSG00000026307, ENSMUSG00000028893, ENSMUSG00000012705, ENSMUSG00000027187, ENSMUSG00000020176, ENSMUSG00000073987	1059	58	12524	1.223405294519879	1.0	1.0	100.0
GOTERM_BP_DIRECT	GO:0006919~activation of cysteine-type endopeptidase activity involved in apoptotic process	6	0.4735595895816891	0.5492210924263301	ENSMUSG00000000409, ENSMUSG00000039959, ENSMUSG00000004446, ENSMUSG00000026278, ENSMUSG00000031523, ENSMUSG00000000440	1059	58	12524	1.223405294519879	1.0	1.0	100.0
GOTERM_MF_DIRECT	GO:0004721~phosphoprotein phosphatase activity	12	0.9471191791633782	0.5498648268315475	ENSMUSG00000032477, ENSMUSG00000053141, ENSMUSG00000036504, ENSMUSG00000038042, ENSMUSG00000034616, ENSMUSG00000002228, ENSMUSG00000038764, ENSMUSG00000020151, ENSMUSG00000034573, ENSMUSG00000031732, ENSMUSG00000013236, ENSMUSG00000030223	1031	129	12046	1.0868653147768028	1.0	1.0	100.0
GOTERM_CC_DIRECT	GO:0032421~stereocilium bundle	2	0.15785319652722968	0.5517965675273248	ENSMUSG00000062252, ENSMUSG00000017774	1146	9	13426	2.6034516191584256	1.0	1.0	100.0
GOTERM_CC_DIRECT	GO:0035631~CD40 receptor complex	2	0.15785319652722968	0.5517965675273248	ENSMUSG00000027164, ENSMUSG00000068329	1146	9	13426	2.6034516191584256	1.0	1.0	100.0
GOTERM_BP_DIRECT	GO:0042632~cholesterol homeostasis	5	0.3946329913180742	0.5521283779772111	ENSMUSG00000015243, ENSMUSG00000028773, ENSMUSG00000002108, ENSMUSG00000053846, ENSMUSG00000026600	1059	46	12524	1.2854620848216118	1.0	1.0	100.0
GOTERM_BP_DIRECT	GO:0032760~positive regulation of tumor necrosis factor production	5	0.3946329913180742	0.5521283779772111	ENSMUSG00000055994, ENSMUSG00000047123, ENSMUSG00000067212, ENSMUSG00000027863, ENSMUSG00000028800	1059	46	12524	1.2854620848216118	1.0	1.0	100.0
GOTERM_MF_DIRECT	GO:0004017~adenylate kinase activity	2	0.15785319652722968	0.5527934034043466	ENSMUSG00000026807, ENSMUSG00000024782	1031	9	12046	2.596400474189029	1.0	1.0	100.0
GOTERM_MF_DIRECT	GO:0051378~serotonin binding	2	0.15785319652722968	0.5527934034043466	ENSMUSG00000034997, ENSMUSG00000039106	1031	9	12046	2.596400474189029	1.0	1.0	100.0
GOTERM_MF_DIRECT	GO:0030247~polysaccharide binding	2	0.15785319652722968	0.5527934034043466	ENSMUSG00000006342, ENSMUSG00000037370	1031	9	12046	2.596400474189029	1.0	1.0	100.0
GOTERM_MF_DIRECT	GO:0008568~microtubule-severing ATPase activity	2	0.15785319652722968	0.5527934034043466	ENSMUSG00000024068, ENSMUSG00000075324	1031	9	12046	2.596400474189029	1.0	1.0	100.0
GOTERM_MF_DIRECT	GO:0004806~triglyceride lipase activity	2	0.15785319652722968	0.5527934034043466	ENSMUSG00000003123, ENSMUSG00000053846	1031	9	12046	2.596400474189029	1.0	1.0	100.0
GOTERM_MF_DIRECT	GO:0031996~thioesterase binding	2	0.15785319652722968	0.5527934034043466	ENSMUSG00000027164, ENSMUSG00000031371	1031	9	12046	2.596400474189029	1.0	1.0	100.0
GOTERM_MF_DIRECT	GO:0005516~calmodulin binding	15	1.1838989739542225	0.5530218510930798	ENSMUSG00000016528, ENSMUSG00000026463, ENSMUSG00000031285, ENSMUSG00000049686, ENSMUSG00000028456, ENSMUSG00000026679, ENSMUSG00000002012, ENSMUSG00000047945, ENSMUSG00000062151, ENSMUSG00000051747, ENSMUSG00000061462, ENSMUSG00000053819, ENSMUSG00000036962, ENSMUSG00000017774, ENSMUSG00000032511	1031	165	12046	1.0621638303500571	1.0	1.0	100.0
KEGG_PATHWAY	mmu05160:Hepatitis C	9	0.7103393843725335	0.5531759605037363	ENSMUSG00000039936, ENSMUSG00000034801, ENSMUSG00000002108, ENSMUSG00000024241, ENSMUSG00000047123, ENSMUSG00000020901, ENSMUSG00000004040, ENSMUSG00000027164, ENSMUSG00000005102	416	100	5192	1.123269230769231	1.0	1.0	100.0
GOTERM_BP_DIRECT	GO:0050890~cognition	4	0.31570639305445936	0.5568532434689373	ENSMUSG00000027523, ENSMUSG00000038248, ENSMUSG00000027950, ENSMUSG00000042589	1059	34	12524	1.3913236682775094	1.0	1.0	100.0
GOTERM_BP_DIRECT	GO:0045907~positive regulation of vasoconstriction	4	0.31570639305445936	0.5568532434689373	ENSMUSG00000034997, ENSMUSG00000049112, ENSMUSG00000047250, ENSMUSG00000036437	1059	34	12524	1.3913236682775094	1.0	1.0	100.0
GOTERM_BP_DIRECT	GO:0034605~cellular response to heat	4	0.31570639305445936	0.5568532434689373	ENSMUSG00000031453, ENSMUSG00000036585, ENSMUSG00000074158, ENSMUSG00000068329	1059	34	12524	1.3913236682775094	1.0	1.0	100.0
GOTERM_BP_DIRECT	GO:0007017~microtubule-based process	4	0.31570639305445936	0.5568532434689373	ENSMUSG00000006740, ENSMUSG00000020513, ENSMUSG00000058672, ENSMUSG00000042567	1059	34	12524	1.3913236682775094	1.0	1.0	100.0
GOTERM_BP_DIRECT	GO:0043410~positive regulation of MAPK cascade	9	0.7103393843725335	0.5574325881098259	ENSMUSG00000055994, ENSMUSG00000030890, ENSMUSG00000046532, ENSMUSG00000063727, ENSMUSG00000020657, ENSMUSG00000032807, ENSMUSG00000018849, ENSMUSG00000062312, ENSMUSG00000031565	1059	95	12524	1.1203816907708366	1.0	1.0	100.0
GOTERM_BP_DIRECT	GO:0051092~positive regulation of NF-kappaB transcription factor activity	9	0.7103393843725335	0.5574325881098259	ENSMUSG00000041000, ENSMUSG00000055994, ENSMUSG00000046532, ENSMUSG00000047123, ENSMUSG00000027187, ENSMUSG00000027164, ENSMUSG00000026305, ENSMUSG00000022015, ENSMUSG00000003476	1059	95	12524	1.1203816907708366	1.0	1.0	100.0
GOTERM_CC_DIRECT	GO:0030672~synaptic vesicle membrane	6	0.4735595895816891	0.5579045431954724	ENSMUSG00000062151, ENSMUSG00000031144, ENSMUSG00000029608, ENSMUSG00000052301, ENSMUSG00000007207, ENSMUSG00000004961	1146	58	13426	1.2119516158151293	1.0	1.0	100.0
GOTERM_BP_DIRECT	GO:0006869~lipid transport	8	0.6314127861089187	0.5591819382179387	ENSMUSG00000037606, ENSMUSG00000062949, ENSMUSG00000040875, ENSMUSG00000028655, ENSMUSG00000040447, ENSMUSG00000035189, ENSMUSG00000034435, ENSMUSG00000017754	1059	83	12524	1.1398796318418147	1.0	1.0	100.0
KEGG_PATHWAY	mmu04740:Olfactory transduction	3	0.23677979479084454	0.5592277139597237	ENSMUSG00000070421, ENSMUSG00000053819, ENSMUSG00000042249	416	23	5192	1.6279264214046822	1.0	1.0	100.0
KEGG_PATHWAY	mmu00350:Tyrosine metabolism	3	0.23677979479084454	0.5592277139597237	ENSMUSG00000075296, ENSMUSG00000038216, ENSMUSG00000040147	416	23	5192	1.6279264214046822	1.0	1.0	100.0
KEGG_PATHWAY	mmu00512:Mucin type O-Glycan biosynthesis	3	0.23677979479084454	0.5592277139597237	ENSMUSG00000021903, ENSMUSG00000090035, ENSMUSG00000021130	416	23	5192	1.6279264214046822	1.0	1.0	100.0
GOTERM_MF_DIRECT	GO:0005543~phospholipid binding	7	0.5524861878453038	0.5595393018121733	ENSMUSG00000033389, ENSMUSG00000046598, ENSMUSG00000039959, ENSMUSG00000034171, ENSMUSG00000017774, ENSMUSG00000031557, ENSMUSG00000024851	1031	70	12046	1.168380213385063	1.0	1.0	100.0
GOTERM_CC_DIRECT	GO:0000792~heterochromatin	4	0.31570639305445936	0.5634954149585074	ENSMUSG00000026484, ENSMUSG00000039231, ENSMUSG00000025578, ENSMUSG00000028800	1146	34	13426	1.3782979160250488	1.0	1.0	100.0
GOTERM_BP_DIRECT	GO:0032496~response to lipopolysaccharide	13	1.0260457774269929	0.5636890699825015	ENSMUSG00000028393, ENSMUSG00000055994, ENSMUSG00000063727, ENSMUSG00000008540, ENSMUSG00000016528, ENSMUSG00000040618, ENSMUSG00000049871, ENSMUSG00000023087, ENSMUSG00000061762, ENSMUSG00000040147, ENSMUSG00000047986, ENSMUSG00000047123, ENSMUSG00000032501	1059	144	12524	1.0676476760046165	1.0	1.0	100.0
GOTERM_MF_DIRECT	GO:0001077~transcriptional activator activity, RNA polymerase II core promoter proximal region sequence-specific binding	17	1.3417521704814523	0.563888528034172	ENSMUSG00000033585, ENSMUSG00000004040, ENSMUSG00000002147, ENSMUSG00000063632, ENSMUSG00000062563, ENSMUSG00000002983, ENSMUSG00000007946, ENSMUSG00000029755, ENSMUSG00000039153, ENSMUSG00000041420, ENSMUSG00000046532, ENSMUSG00000045991, ENSMUSG00000066224, ENSMUSG00000002108, ENSMUSG00000036144, ENSMUSG00000038648, ENSMUSG00000030543	1031	190	12046	1.045392822502425	1.0	1.0	100.0
GOTERM_BP_DIRECT	GO:0032880~regulation of protein localization	6	0.4735595895816891	0.5647987780086088	ENSMUSG00000028917, ENSMUSG00000029174, ENSMUSG00000009628, ENSMUSG00000079037, ENSMUSG00000020319, ENSMUSG00000022770	1059	59	12524	1.2026696115619149	1.0	1.0	100.0
GOTERM_BP_DIRECT	GO:0051592~response to calcium ion	6	0.4735595895816891	0.5647987780086088	ENSMUSG00000040152, ENSMUSG00000051747, ENSMUSG00000074457, ENSMUSG00000015112, ENSMUSG00000026414, ENSMUSG00000021730	1059	59	12524	1.2026696115619149	1.0	1.0	100.0
GOTERM_BP_DIRECT	GO:0030511~positive regulation of transforming growth factor beta receptor signaling pathway	3	0.23677979479084454	0.5655380690502366	ENSMUSG00000040152, ENSMUSG00000030782, ENSMUSG00000040998	1059	22	12524	1.612670615503477	1.0	1.0	100.0
GOTERM_BP_DIRECT	GO:0046579~positive regulation of Ras protein signal transduction	3	0.23677979479084454	0.5655380690502366	ENSMUSG00000024241, ENSMUSG00000062312, ENSMUSG00000030589	1059	22	12524	1.612670615503477	1.0	1.0	100.0
GOTERM_BP_DIRECT	GO:0001656~metanephros development	3	0.23677979479084454	0.5655380690502366	ENSMUSG00000025352, ENSMUSG00000031558, ENSMUSG00000022144	1059	22	12524	1.612670615503477	1.0	1.0	100.0
GOTERM_BP_DIRECT	GO:0021772~olfactory bulb development	3	0.23677979479084454	0.5655380690502366	ENSMUSG00000028883, ENSMUSG00000025020, ENSMUSG00000031558	1059	22	12524	1.612670615503477	1.0	1.0	100.0
GOTERM_BP_DIRECT	GO:0030099~myeloid cell differentiation	3	0.23677979479084454	0.5655380690502366	ENSMUSG00000022847, ENSMUSG00000039089, ENSMUSG00000041515	1059	22	12524	1.612670615503477	1.0	1.0	100.0
GOTERM_BP_DIRECT	GO:0007140~male meiosis	3	0.23677979479084454	0.5655380690502366	ENSMUSG00000028871, ENSMUSG00000009628, ENSMUSG00000059970	1059	22	12524	1.612670615503477	1.0	1.0	100.0
GOTERM_BP_DIRECT	GO:0032781~positive regulation of ATPase activity	3	0.23677979479084454	0.5655380690502366	ENSMUSG00000004460, ENSMUSG00000059970, ENSMUSG00000026414	1059	22	12524	1.612670615503477	1.0	1.0	100.0
KEGG_PATHWAY	mmu00360:Phenylalanine metabolism	2	0.15785319652722968	0.5656116666183741	ENSMUSG00000075296, ENSMUSG00000040147	416	10	5192	2.496153846153846	1.0	1.0	100.0
GOTERM_MF_DIRECT	GO:0019901~protein kinase binding	35	2.7624309392265194	0.5660235968539394	ENSMUSG00000028044, ENSMUSG00000002731, ENSMUSG00000003423, ENSMUSG00000002458, ENSMUSG00000048677, ENSMUSG00000003123, ENSMUSG00000029512, ENSMUSG00000051747, ENSMUSG00000010136, ENSMUSG00000035458, ENSMUSG00000017765, ENSMUSG00000024170, ENSMUSG00000032477, ENSMUSG00000030890, ENSMUSG00000055994, ENSMUSG00000031285, ENSMUSG00000057058, ENSMUSG00000024271, ENSMUSG00000027164, ENSMUSG00000004040,…	1031	404	12046	1.0122105809029012	1.0	1.0	100.0
GOTERM_MF_DIRECT	GO:0019899~enzyme binding	30	2.367797947908445	0.5676811416330345	ENSMUSG00000034108, ENSMUSG00000002731, ENSMUSG00000001763, ENSMUSG00000028367, ENSMUSG00000071072, ENSMUSG00000005069, ENSMUSG00000026028, ENSMUSG00000028800, ENSMUSG00000027359, ENSMUSG00000020303, ENSMUSG00000051747, ENSMUSG00000006281, ENSMUSG00000035376, ENSMUSG00000034424, ENSMUSG00000055994, ENSMUSG00000039706, ENSMUSG00000027187, ENSMUSG00000059970, ENSMUSG00000066900, ENSMUSG00000022672,…	1031	345	12046	1.0159827942478807	1.0	1.0	100.0
GOTERM_CC_DIRECT	GO:0042383~sarcolemma	10	0.7892659826361484	0.5678465690332104	ENSMUSG00000007122, ENSMUSG00000026463, ENSMUSG00000037493, ENSMUSG00000018340, ENSMUSG00000027523, ENSMUSG00000041119, ENSMUSG00000020241, ENSMUSG00000071317, ENSMUSG00000022994, ENSMUSG00000032511	1146	107	13426	1.094909559459151	1.0	1.0	100.0
GOTERM_BP_DIRECT	GO:0016310~phosphorylation	48	3.7884767166535127	0.568064748978378	ENSMUSG00000034744, ENSMUSG00000031432, ENSMUSG00000039936, ENSMUSG00000031155, ENSMUSG00000033276, ENSMUSG00000042724, ENSMUSG00000061288, ENSMUSG00000028664, ENSMUSG00000062312, ENSMUSG00000024782, ENSMUSG00000025139, ENSMUSG00000002012, ENSMUSG00000029512, ENSMUSG00000042249, ENSMUSG00000005102, ENSMUSG00000042567, ENSMUSG00000003762, ENSMUSG00000028926, ENSMUSG00000024867, ENSMUSG00000022329,…	1059	565	12524	1.0047080648800422	1.0	1.0	100.0
GOTERM_CC_DIRECT	GO:0008023~transcription elongation factor complex	3	0.23677979479084454	0.5708789103234679	ENSMUSG00000024271, ENSMUSG00000001542, ENSMUSG00000029313	1146	22	13426	1.5975725844835793	1.0	1.0	100.0
GOTERM_CC_DIRECT	GO:0030175~filopodium	7	0.5524861878453038	0.5710714237371908	ENSMUSG00000042572, ENSMUSG00000070047, ENSMUSG00000009073, ENSMUSG00000032050, ENSMUSG00000030403, ENSMUSG00000049866, ENSMUSG00000022995	1146	71	13426	1.1550524789224	1.0	1.0	100.0
GOTERM_MF_DIRECT	GO:0003785~actin monomer binding	3	0.23677979479084454	0.5723798108768418	ENSMUSG00000030707, ENSMUSG00000089996, ENSMUSG00000072955	1031	22	12046	1.5932457455250861	1.0	1.0	100.0
GOTERM_MF_DIRECT	GO:0017075~syntaxin-1 binding	3	0.23677979479084454	0.5723798108768418	ENSMUSG00000062151, ENSMUSG00000031144, ENSMUSG00000028456	1031	22	12046	1.5932457455250861	1.0	1.0	100.0
GOTERM_MF_DIRECT	GO:0005164~tumor necrosis factor receptor binding	3	0.23677979479084454	0.5723798108768418	ENSMUSG00000027164, ENSMUSG00000022015, ENSMUSG00000035678	1031	22	12046	1.5932457455250861	1.0	1.0	100.0
GOTERM_MF_DIRECT	GO:0003824~catalytic activity	36	2.841357537490134	0.5729246161281438	ENSMUSG00000027371, ENSMUSG00000031278, ENSMUSG00000032263, ENSMUSG00000024640, ENSMUSG00000028601, ENSMUSG00000024068, ENSMUSG00000026664, ENSMUSG00000027977, ENSMUSG00000025533, ENSMUSG00000021036, ENSMUSG00000027359, ENSMUSG00000063229, ENSMUSG00000026307, ENSMUSG00000037370, ENSMUSG00000032807, ENSMUSG00000036880, ENSMUSG00000030225, ENSMUSG00000031732, ENSMUSG00000030268, ENSMUSG00000015027,…	1031	417	12046	1.0086735655122847	1.0	1.0	100.0
GOTERM_MF_DIRECT	GO:0046982~protein heterodimerization activity	38	2.999210734017364	0.5746064518001411	ENSMUSG00000034801, ENSMUSG00000031990, ENSMUSG00000039959, ENSMUSG00000057440, ENSMUSG00000024241, ENSMUSG00000049265, ENSMUSG00000032382, ENSMUSG00000023110, ENSMUSG00000005447, ENSMUSG00000027950, ENSMUSG00000023991, ENSMUSG00000062312, ENSMUSG00000007207, ENSMUSG00000021253, ENSMUSG00000025997, ENSMUSG00000040663, ENSMUSG00000000296, ENSMUSG00000001507, ENSMUSG00000025813, ENSMUSG00000016150,…	1031	441	12046	1.0067675308079909	1.0	1.0	100.0
GOTERM_BP_DIRECT	GO:0030036~actin cytoskeleton organization	12	0.9471191791633782	0.5750661069602732	ENSMUSG00000009073, ENSMUSG00000030707, ENSMUSG00000026383, ENSMUSG00000004568, ENSMUSG00000030403, ENSMUSG00000019978, ENSMUSG00000031328, ENSMUSG00000032735, ENSMUSG00000031523, ENSMUSG00000022995, ENSMUSG00000030774, ENSMUSG00000074802	1059	133	12524	1.0670301816865109	1.0	1.0	100.0
KEGG_PATHWAY	mmu04066:HIF-1 signaling pathway	8	0.6314127861089187	0.5753091864294455	ENSMUSG00000039936, ENSMUSG00000022965, ENSMUSG00000020901, ENSMUSG00000004040, ENSMUSG00000053819, ENSMUSG00000031987, ENSMUSG00000062312, ENSMUSG00000078816	416	89	5192	1.121866897147796	1.0	1.0	100.0
GOTERM_BP_DIRECT	GO:0007417~central nervous system development	7	0.5524861878453038	0.575545418385164	ENSMUSG00000048616, ENSMUSG00000033585, ENSMUSG00000030607, ENSMUSG00000022329, ENSMUSG00000006958, ENSMUSG00000028977, ENSMUSG00000019986	1059	72	12524	1.1497744203126639	1.0	1.0	100.0
GOTERM_MF_DIRECT	GO:0005249~voltage-gated potassium channel activity	6	0.4735595895816891	0.5759235038663104	ENSMUSG00000052726, ENSMUSG00000018470, ENSMUSG00000074575, ENSMUSG00000035165, ENSMUSG00000028631, ENSMUSG00000021730	1031	59	12046	1.1881832678492168	1.0	1.0	100.0
GOTERM_BP_DIRECT	GO:0032870~cellular response to hormone stimulus	4	0.31570639305445936	0.5769538916538365	ENSMUSG00000004846, ENSMUSG00000004040, ENSMUSG00000049112, ENSMUSG00000031558	1059	35	12524	1.3515715634695804	1.0	1.0	100.0
GOTERM_BP_DIRECT	GO:0006865~amino acid transport	4	0.31570639305445936	0.5769538916538365	ENSMUSG00000061306, ENSMUSG00000030495, ENSMUSG00000019894, ENSMUSG00000028744	1059	35	12524	1.3515715634695804	1.0	1.0	100.0
GOTERM_BP_DIRECT	GO:0006289~nucleotide-excision repair	4	0.31570639305445936	0.5769538916538365	ENSMUSG00000020413, ENSMUSG00000035121, ENSMUSG00000041238, ENSMUSG00000031347	1059	35	12524	1.3515715634695804	1.0	1.0	100.0
GOTERM_BP_DIRECT	GO:0008219~cell death	4	0.31570639305445936	0.5769538916538365	ENSMUSG00000034997, ENSMUSG00000042724, ENSMUSG00000002458, ENSMUSG00000000142	1059	35	12524	1.3515715634695804	1.0	1.0	100.0
GOTERM_CC_DIRECT	GO:0070062~extracellular exosome	185	14.601420678768745	0.5772417400578261	ENSMUSG00000029672, ENSMUSG00000034744, ENSMUSG00000032202, ENSMUSG00000032289, ENSMUSG00000058672, ENSMUSG00000019906, ENSMUSG00000043614, ENSMUSG00000000295, ENSMUSG00000021278, ENSMUSG00000063229, ENSMUSG00000070047, ENSMUSG00000071379, ENSMUSG00000019066, ENSMUSG00000069441, ENSMUSG00000030707, ENSMUSG00000036880, ENSMUSG00000045594, ENSMUSG00000030824, ENSMUSG00000047250, ENSMUSG00000053825,…	1146	2180	13426	0.9942080151143988	1.0	1.0	100.0
GOTERM_CC_DIRECT	GO:0072372~primary cilium	5	0.3946329913180742	0.5772686816153173	ENSMUSG00000024858, ENSMUSG00000040836, ENSMUSG00000031842, ENSMUSG00000007987, ENSMUSG00000019986	1146	47	13426	1.246333221937544	1.0	1.0	100.0
GOTERM_MF_DIRECT	GO:0097110~scaffold protein binding	5	0.3946329913180742	0.57944542838687	ENSMUSG00000026463, ENSMUSG00000054889, ENSMUSG00000066877, ENSMUSG00000022994, ENSMUSG00000032511	1031	47	12046	1.242957673813897	1.0	1.0	100.0
GOTERM_BP_DIRECT	GO:0032922~circadian regulation of gene expression	6	0.4735595895816891	0.580097731915674	ENSMUSG00000025151, ENSMUSG00000023110, ENSMUSG00000002983, ENSMUSG00000023087, ENSMUSG00000050199, ENSMUSG00000028800	1059	60	12524	1.1826251180358829	1.0	1.0	100.0
GOTERM_BP_DIRECT	GO:0008202~steroid metabolic process	6	0.4735595895816891	0.580097731915674	ENSMUSG00000031168, ENSMUSG00000039519, ENSMUSG00000018042, ENSMUSG00000003271, ENSMUSG00000003123, ENSMUSG00000026600	1059	60	12524	1.1826251180358829	1.0	1.0	100.0
GOTERM_BP_DIRECT	GO:0010628~positive regulation of gene expression	26	2.0520915548539858	0.5803816344623065	ENSMUSG00000032202, ENSMUSG00000028063, ENSMUSG00000039936, ENSMUSG00000042207, ENSMUSG00000062312, ENSMUSG00000021253, ENSMUSG00000071072, ENSMUSG00000005102, ENSMUSG00000029833, ENSMUSG00000042589, ENSMUSG00000048616, ENSMUSG00000001507, ENSMUSG00000039153, ENSMUSG00000032807, ENSMUSG00000017724, ENSMUSG00000019986, ENSMUSG00000031245, ENSMUSG00000004040, ENSMUSG00000063632, ENSMUSG00000000861,…	1059	303	12524	1.0147938306578532	1.0	1.0	100.0
GOTERM_BP_DIRECT	GO:0006631~fatty acid metabolic process	12	0.9471191791633782	0.5852961069582029	ENSMUSG00000020532, ENSMUSG00000031278, ENSMUSG00000037071, ENSMUSG00000032807, ENSMUSG00000032262, ENSMUSG00000036880, ENSMUSG00000028601, ENSMUSG00000035376, ENSMUSG00000047250, ENSMUSG00000071072, ENSMUSG00000027359, ENSMUSG00000021620	1059	134	12524	1.0590672698828802	1.0	1.0	100.0
GOTERM_BP_DIRECT	GO:0007340~acrosome reaction	2	0.15785319652722968	0.5864341020060331	ENSMUSG00000029428, ENSMUSG00000020131	1059	10	12524	2.3652502360717658	1.0	1.0	100.0
GOTERM_BP_DIRECT	GO:0042415~norepinephrine metabolic process	2	0.15785319652722968	0.5864341020060331	ENSMUSG00000038216, ENSMUSG00000022587	1059	10	12524	2.3652502360717658	1.0	1.0	100.0
GOTERM_BP_DIRECT	GO:0042989~sequestering of actin monomers	2	0.15785319652722968	0.5864341020060331	ENSMUSG00000089996, ENSMUSG00000072955	1059	10	12524	2.3652502360717658	1.0	1.0	100.0
GOTERM_BP_DIRECT	GO:0015813~L-glutamate transport	2	0.15785319652722968	0.5864341020060331	ENSMUSG00000005357, ENSMUSG00000015112	1059	10	12524	2.3652502360717658	1.0	1.0	100.0
GOTERM_BP_DIRECT	GO:0048762~mesenchymal cell differentiation	2	0.15785319652722968	0.5864341020060331	ENSMUSG00000048616, ENSMUSG00000031565	1059	10	12524	2.3652502360717658	1.0	1.0	100.0
GOTERM_BP_DIRECT	GO:0060253~negative regulation of glial cell proliferation	2	0.15785319652722968	0.5864341020060331	ENSMUSG00000021611, ENSMUSG00000063632	1059	10	12524	2.3652502360717658	1.0	1.0	100.0
GOTERM_BP_DIRECT	GO:0010038~response to metal ion	2	0.15785319652722968	0.5864341020060331	ENSMUSG00000028393, ENSMUSG00000000409	1059	10	12524	2.3652502360717658	1.0	1.0	100.0
GOTERM_BP_DIRECT	GO:0072091~regulation of stem cell proliferation	2	0.15785319652722968	0.5864341020060331	ENSMUSG00000009073, ENSMUSG00000031565	1059	10	12524	2.3652502360717658	1.0	1.0	100.0
GOTERM_BP_DIRECT	GO:0000002~mitochondrial genome maintenance	2	0.15785319652722968	0.5864341020060331	ENSMUSG00000041064, ENSMUSG00000032449	1059	10	12524	2.3652502360717658	1.0	1.0	100.0
GOTERM_BP_DIRECT	GO:0048617~embryonic foregut morphogenesis	2	0.15785319652722968	0.5864341020060331	ENSMUSG00000026383, ENSMUSG00000023991	1059	10	12524	2.3652502360717658	1.0	1.0	100.0
GOTERM_BP_DIRECT	GO:0035414~negative regulation of catenin import into nucleus	2	0.15785319652722968	0.5864341020060331	ENSMUSG00000078794, ENSMUSG00000000142	1059	10	12524	2.3652502360717658	1.0	1.0	100.0
GOTERM_BP_DIRECT	GO:0090136~epithelial cell-cell adhesion	2	0.15785319652722968	0.5864341020060331	ENSMUSG00000045659, ENSMUSG00000071317	1059	10	12524	2.3652502360717658	1.0	1.0	100.0
GOTERM_BP_DIRECT	GO:0030166~proteoglycan biosynthetic process	2	0.15785319652722968	0.5864341020060331	ENSMUSG00000030607, ENSMUSG00000020868	1059	10	12524	2.3652502360717658	1.0	1.0	100.0
GOTERM_BP_DIRECT	GO:0032825~positive regulation of natural killer cell differentiation	2	0.15785319652722968	0.5864341020060331	ENSMUSG00000023206, ENSMUSG00000089989	1059	10	12524	2.3652502360717658	1.0	1.0	100.0
GOTERM_BP_DIRECT	GO:0061179~negative regulation of insulin secretion involved in cellular response to glucose stimulus	2	0.15785319652722968	0.5864341020060331	ENSMUSG00000020635, ENSMUSG00000003476	1059	10	12524	2.3652502360717658	1.0	1.0	100.0
GOTERM_BP_DIRECT	GO:0033598~mammary gland epithelial cell proliferation	2	0.15785319652722968	0.5864341020060331	ENSMUSG00000002147, ENSMUSG00000022015	1059	10	12524	2.3652502360717658	1.0	1.0	100.0
GOTERM_BP_DIRECT	GO:0031424~keratinization	2	0.15785319652722968	0.5864341020060331	ENSMUSG00000034282, ENSMUSG00000043165	1059	10	12524	2.3652502360717658	1.0	1.0	100.0
GOTERM_BP_DIRECT	GO:0060740~prostate gland epithelium morphogenesis	2	0.15785319652722968	0.5864341020060331	ENSMUSG00000039519, ENSMUSG00000046532	1059	10	12524	2.3652502360717658	1.0	1.0	100.0
GOTERM_BP_DIRECT	GO:0033327~Leydig cell differentiation	2	0.15785319652722968	0.5864341020060331	ENSMUSG00000046532, ENSMUSG00000008540	1059	10	12524	2.3652502360717658	1.0	1.0	100.0
GOTERM_BP_DIRECT	GO:0043046~DNA methylation involved in gamete generation	2	0.15785319652722968	0.5864341020060331	ENSMUSG00000038080, ENSMUSG00000060985	1059	10	12524	2.3652502360717658	1.0	1.0	100.0
GOTERM_BP_DIRECT	GO:0014883~transition between fast and slow fiber	2	0.15785319652722968	0.5864341020060331	ENSMUSG00000026418, ENSMUSG00000064179	1059	10	12524	2.3652502360717658	1.0	1.0	100.0
GOTERM_BP_DIRECT	GO:0046621~negative regulation of organ growth	2	0.15785319652722968	0.5864341020060331	ENSMUSG00000022329, ENSMUSG00000018849	1059	10	12524	2.3652502360717658	1.0	1.0	100.0
GOTERM_BP_DIRECT	GO:0070201~regulation of establishment of protein localization	2	0.15785319652722968	0.5864341020060331	ENSMUSG00000031161, ENSMUSG00000026383	1059	10	12524	2.3652502360717658	1.0	1.0	100.0
GOTERM_BP_DIRECT	GO:0002237~response to molecule of bacterial origin	2	0.15785319652722968	0.5864341020060331	ENSMUSG00000060802, ENSMUSG00000019850	1059	10	12524	2.3652502360717658	1.0	1.0	100.0
GOTERM_BP_DIRECT	GO:1903364~positive regulation of cellular protein catabolic process	2	0.15785319652722968	0.5864341020060331	ENSMUSG00000019850, ENSMUSG00000032050	1059	10	12524	2.3652502360717658	1.0	1.0	100.0
GOTERM_BP_DIRECT	GO:0070257~positive regulation of mucus secretion	2	0.15785319652722968	0.5864341020060331	ENSMUSG00000032807, ENSMUSG00000030616	1059	10	12524	2.3652502360717658	1.0	1.0	100.0
GOTERM_BP_DIRECT	GO:0008347~glial cell migration	2	0.15785319652722968	0.5864341020060331	ENSMUSG00000033585, ENSMUSG00000022324	1059	10	12524	2.3652502360717658	1.0	1.0	100.0
GOTERM_BP_DIRECT	GO:0009967~positive regulation of signal transduction	2	0.15785319652722968	0.5864341020060331	ENSMUSG00000022449, ENSMUSG00000031161	1059	10	12524	2.3652502360717658	1.0	1.0	100.0
GOTERM_BP_DIRECT	GO:1904262~negative regulation of TORC1 signaling	2	0.15785319652722968	0.5864341020060331	ENSMUSG00000028893, ENSMUSG00000015944	1059	10	12524	2.3652502360717658	1.0	1.0	100.0
GOTERM_BP_DIRECT	GO:0033148~positive regulation of intracellular estrogen receptor signaling pathway	2	0.15785319652722968	0.5864341020060331	ENSMUSG00000046532, ENSMUSG00000030774	1059	10	12524	2.3652502360717658	1.0	1.0	100.0
GOTERM_BP_DIRECT	GO:0032455~nerve growth factor processing	2	0.15785319652722968	0.5864341020060331	ENSMUSG00000020131, ENSMUSG00000021587	1059	10	12524	2.3652502360717658	1.0	1.0	100.0
GOTERM_BP_DIRECT	GO:0042475~odontogenesis of dentin-containing tooth	5	0.3946329913180742	0.5865665590057499	ENSMUSG00000039153, ENSMUSG00000021765, ENSMUSG00000009073, ENSMUSG00000027164, ENSMUSG00000028800	1059	48	12524	1.2319011646207114	1.0	1.0	100.0
GOTERM_MF_DIRECT	GO:0036459~thiol-dependent ubiquitinyl hydrolase activity	7	0.5524861878453038	0.5877483682835908	ENSMUSG00000032376, ENSMUSG00000031066, ENSMUSG00000029223, ENSMUSG00000019850, ENSMUSG00000051527, ENSMUSG00000026767, ENSMUSG00000056900	1031	72	12046	1.1359252074577002	1.0	1.0	100.0
KEGG_PATHWAY	mmu05212:Pancreatic cancer	6	0.4735595895816891	0.5886866465298923	ENSMUSG00000039936, ENSMUSG00000004451, ENSMUSG00000020901, ENSMUSG00000004040, ENSMUSG00000021253, ENSMUSG00000062312	416	64	5192	1.1700721153846154	1.0	1.0	100.0
GOTERM_CC_DIRECT	GO:0097539~ciliary transition fiber	2	0.15785319652722968	0.5900460219664824	ENSMUSG00000042156, ENSMUSG00000043987	1146	10	13426	2.343106457242583	1.0	1.0	100.0
GOTERM_CC_DIRECT	GO:0061700~GATOR2 complex	2	0.15785319652722968	0.5900460219664824	ENSMUSG00000028893, ENSMUSG00000015944	1146	10	13426	2.343106457242583	1.0	1.0	100.0
GOTERM_CC_DIRECT	GO:0071556~integral component of lumenal side of endoplasmic reticulum membrane	2	0.15785319652722968	0.5900460219664824	ENSMUSG00000067212, ENSMUSG00000073411	1146	10	13426	2.343106457242583	1.0	1.0	100.0
GOTERM_CC_DIRECT	GO:0005942~phosphatidylinositol 3-kinase complex	2	0.15785319652722968	0.5900460219664824	ENSMUSG00000039936, ENSMUSG00000020901	1146	10	13426	2.343106457242583	1.0	1.0	100.0
GOTERM_CC_DIRECT	GO:0001527~microfibril	2	0.15785319652722968	0.5900460219664824	ENSMUSG00000032289, ENSMUSG00000024299	1146	10	13426	2.343106457242583	1.0	1.0	100.0
GOTERM_BP_DIRECT	GO:0090316~positive regulation of intracellular protein transport	3	0.23677979479084454	0.5901623379277178	ENSMUSG00000006740, ENSMUSG00000016150, ENSMUSG00000071649	1059	23	12524	1.5425545017859343	1.0	1.0	100.0
GOTERM_BP_DIRECT	GO:0001836~release of cytochrome c from mitochondria	3	0.23677979479084454	0.5901623379277178	ENSMUSG00000002797, ENSMUSG00000004446, ENSMUSG00000026278	1059	23	12524	1.5425545017859343	1.0	1.0	100.0
GOTERM_BP_DIRECT	GO:0031069~hair follicle morphogenesis	3	0.23677979479084454	0.5901623379277178	ENSMUSG00000021765, ENSMUSG00000060798, ENSMUSG00000021477	1059	23	12524	1.5425545017859343	1.0	1.0	100.0
GOTERM_BP_DIRECT	GO:0046488~phosphatidylinositol metabolic process	3	0.23677979479084454	0.5901623379277178	ENSMUSG00000026737, ENSMUSG00000024867, ENSMUSG00000035596	1059	23	12524	1.5425545017859343	1.0	1.0	100.0
GOTERM_BP_DIRECT	GO:0048168~regulation of neuronal synaptic plasticity	3	0.23677979479084454	0.5901623379277178	ENSMUSG00000006476, ENSMUSG00000031144, ENSMUSG00000028664	1059	23	12524	1.5425545017859343	1.0	1.0	100.0
GOTERM_BP_DIRECT	GO:0014065~phosphatidylinositol 3-kinase signaling	3	0.23677979479084454	0.5901623379277178	ENSMUSG00000034997, ENSMUSG00000020901, ENSMUSG00000062312	1059	23	12524	1.5425545017859343	1.0	1.0	100.0
GOTERM_BP_DIRECT	GO:1990138~neuron projection extension	3	0.23677979479084454	0.5901623379277178	ENSMUSG00000031398, ENSMUSG00000030084, ENSMUSG00000005102	1059	23	12524	1.5425545017859343	1.0	1.0	100.0
GOTERM_BP_DIRECT	GO:0016239~positive regulation of macroautophagy	3	0.23677979479084454	0.5901623379277178	ENSMUSG00000031155, ENSMUSG00000028893, ENSMUSG00000029512	1059	23	12524	1.5425545017859343	1.0	1.0	100.0
GOTERM_BP_DIRECT	GO:0035335~peptidyl-tyrosine dephosphorylation	3	0.23677979479084454	0.5901623379277178	ENSMUSG00000034573, ENSMUSG00000013236, ENSMUSG00000030223	1059	23	12524	1.5425545017859343	1.0	1.0	100.0
GOTERM_BP_DIRECT	GO:0048593~camera-type eye morphogenesis	3	0.23677979479084454	0.5901623379277178	ENSMUSG00000070047, ENSMUSG00000025352, ENSMUSG00000028664	1059	23	12524	1.5425545017859343	1.0	1.0	100.0
GOTERM_MF_DIRECT	GO:0004467~long-chain fatty acid-CoA ligase activity	2	0.15785319652722968	0.5910606456236714	ENSMUSG00000031278, ENSMUSG00000027359	1031	10	12046	2.3367604267701263	1.0	1.0	100.0
GOTERM_MF_DIRECT	GO:0030594~neurotransmitter receptor activity	2	0.15785319652722968	0.5910606456236714	ENSMUSG00000034997, ENSMUSG00000039106	1031	10	12046	2.3367604267701263	1.0	1.0	100.0
GOTERM_MF_DIRECT	GO:0042577~lipid phosphatase activity	2	0.15785319652722968	0.5910606456236714	ENSMUSG00000021759, ENSMUSG00000040563	1031	10	12046	2.3367604267701263	1.0	1.0	100.0
GOTERM_MF_DIRECT	GO:0005313~L-glutamate transmembrane transporter activity	2	0.15785319652722968	0.5910606456236714	ENSMUSG00000005357, ENSMUSG00000015112	1031	10	12046	2.3367604267701263	1.0	1.0	100.0
GOTERM_MF_DIRECT	GO:0015278~calcium-release channel activity	2	0.15785319652722968	0.5910606456236714	ENSMUSG00000031453, ENSMUSG00000009292	1031	10	12046	2.3367604267701263	1.0	1.0	100.0
GOTERM_MF_DIRECT	GO:0043008~ATP-dependent protein binding	2	0.15785319652722968	0.5910606456236714	ENSMUSG00000079037, ENSMUSG00000007207	1031	10	12046	2.3367604267701263	1.0	1.0	100.0
GOTERM_MF_DIRECT	GO:0048306~calcium-dependent protein binding	6	0.4735595895816891	0.59120329407617	ENSMUSG00000006476, ENSMUSG00000018340, ENSMUSG00000027500, ENSMUSG00000029428, ENSMUSG00000007207, ENSMUSG00000035458	1031	60	12046	1.1683802133850631	1.0	1.0	100.0
GOTERM_MF_DIRECT	GO:0032403~protein complex binding	28	2.209944751381215	0.5926638622283313	ENSMUSG00000032263, ENSMUSG00000023110, ENSMUSG00000066877, ENSMUSG00000029512, ENSMUSG00000028800, ENSMUSG00000021477, ENSMUSG00000021730, ENSMUSG00000048616, ENSMUSG00000037493, ENSMUSG00000053825, ENSMUSG00000018634, ENSMUSG00000034997, ENSMUSG00000024170, ENSMUSG00000056820, ENSMUSG00000031144, ENSMUSG00000016946, ENSMUSG00000057058, ENSMUSG00000000409, ENSMUSG00000036295, ENSMUSG00000029608,…	1031	325	12046	1.0066044915317467	1.0	1.0	100.0
GOTERM_MF_DIRECT	GO:0004672~protein kinase activity	41	3.235990528808208	0.5936607126714444	ENSMUSG00000031155, ENSMUSG00000033276, ENSMUSG00000042724, ENSMUSG00000061288, ENSMUSG00000028469, ENSMUSG00000028664, ENSMUSG00000062312, ENSMUSG00000002012, ENSMUSG00000029512, ENSMUSG00000042249, ENSMUSG00000005102, ENSMUSG00000042567, ENSMUSG00000029833, ENSMUSG00000028926, ENSMUSG00000051747, ENSMUSG00000022329, ENSMUSG00000061462, ENSMUSG00000042064, ENSMUSG00000032501, ENSMUSG00000035305,…	1031	480	12046	0.9979914322664081	1.0	1.0	100.0
GOTERM_BP_DIRECT	GO:0051259~protein oligomerization	6	0.4735595895816891	0.595104640068044	ENSMUSG00000055994, ENSMUSG00000046532, ENSMUSG00000053819, ENSMUSG00000029428, ENSMUSG00000022440, ENSMUSG00000026278	1059	61	12524	1.1632378210189012	1.0	1.0	100.0
KEGG_PATHWAY	mmu04962:Vasopressin-regulated water reabsorption	4	0.31570639305445936	0.5955214124591605	ENSMUSG00000030220, ENSMUSG00000027523, ENSMUSG00000038648, ENSMUSG00000022994	416	38	5192	1.313765182186235	1.0	1.0	100.0
GOTERM_BP_DIRECT	GO:0007346~regulation of mitotic cell cycle	4	0.31570639305445936	0.5964718635887333	ENSMUSG00000031155, ENSMUSG00000028044, ENSMUSG00000075334, ENSMUSG00000018669	1059	36	12524	1.3140279089287588	1.0	1.0	100.0
GOTERM_MF_DIRECT	GO:0004180~carboxypeptidase activity	3	0.23677979479084454	0.5970194827021246	ENSMUSG00000061298, ENSMUSG00000040812, ENSMUSG00000024644	1031	23	12046	1.5239741913718214	1.0	1.0	100.0
KEGG_PATHWAY	mmu05145:Toxoplasmosis	8	0.6314127861089187	0.5994060249721203	ENSMUSG00000022965, ENSMUSG00000032000, ENSMUSG00000002900, ENSMUSG00000059970, ENSMUSG00000004040, ENSMUSG00000027164, ENSMUSG00000021253, ENSMUSG00000026479	416	91	5192	1.0972104818258666	1.0	1.0	100.0
KEGG_PATHWAY	mmu00061:Fatty acid biosynthesis	2	0.15785319652722968	0.6003996168948188	ENSMUSG00000020532, ENSMUSG00000031278	416	11	5192	2.269230769230769	1.0	1.0	100.0
GOTERM_CC_DIRECT	GO:0030425~dendrite	37	2.920284135753749	0.6017083212608803	ENSMUSG00000032202, ENSMUSG00000006476, ENSMUSG00000033377, ENSMUSG00000028883, ENSMUSG00000021591, ENSMUSG00000028402, ENSMUSG00000028664, ENSMUSG00000028367, ENSMUSG00000040867, ENSMUSG00000006930, ENSMUSG00000021730, ENSMUSG00000020326, ENSMUSG00000025813, ENSMUSG00000035131, ENSMUSG00000035594, ENSMUSG00000071658, ENSMUSG00000018634, ENSMUSG00000034997, ENSMUSG00000030098, ENSMUSG00000034813,…	1146	435	13426	0.9964935507813283	1.0	1.0	100.0
GOTERM_BP_DIRECT	GO:0007005~mitochondrion organization	7	0.5524861878453038	0.6028762182614374	ENSMUSG00000021611, ENSMUSG00000050989, ENSMUSG00000028893, ENSMUSG00000039116, ENSMUSG00000032449, ENSMUSG00000068329, ENSMUSG00000005069	1059	74	12524	1.1186994359798892	1.0	1.0	100.0
GOTERM_BP_DIRECT	GO:0007050~cell cycle arrest	7	0.5524861878453038	0.6028762182614374	ENSMUSG00000040152, ENSMUSG00000030890, ENSMUSG00000004085, ENSMUSG00000035131, ENSMUSG00000075334, ENSMUSG00000029161, ENSMUSG00000005102	1059	74	12524	1.1186994359798892	1.0	1.0	100.0
GOTERM_CC_DIRECT	GO:0005776~autophagosome	6	0.4735595895816891	0.6037361769177559	ENSMUSG00000026737, ENSMUSG00000004451, ENSMUSG00000047123, ENSMUSG00000049686, ENSMUSG00000006930, ENSMUSG00000029512	1146	61	13426	1.1523474379881555	1.0	1.0	100.0
KEGG_PATHWAY	mmu00630:Glyoxylate and dicarboxylate metabolism	3	0.23677979479084454	0.605415137890208	ENSMUSG00000027187, ENSMUSG00000017718, ENSMUSG00000034424	416	25	5192	1.4976923076923079	1.0	1.0	100.0
GOTERM_MF_DIRECT	GO:0016787~hydrolase activity	104	8.208366219415943	0.6054249137229607	ENSMUSG00000027371, ENSMUSG00000053141, ENSMUSG00000032289, ENSMUSG00000025478, ENSMUSG00000062778, ENSMUSG00000051527, ENSMUSG00000045594, ENSMUSG00000031994, ENSMUSG00000015027, ENSMUSG00000031066, ENSMUSG00000053399, ENSMUSG00000034616, ENSMUSG00000062949, ENSMUSG00000051098, ENSMUSG00000061298, ENSMUSG00000054083, ENSMUSG00000006567, ENSMUSG00000034171, ENSMUSG00000020736, ENSMUSG00000036112,…	1031	1229	12046	0.9887025402119329	1.0	1.0	100.0
GOTERM_BP_DIRECT	GO:0042384~cilium assembly	11	0.8681925808997633	0.6085533398540037	ENSMUSG00000042156, ENSMUSG00000045991, ENSMUSG00000033276, ENSMUSG00000020319, ENSMUSG00000056919, ENSMUSG00000031328, ENSMUSG00000032735, ENSMUSG00000060798, ENSMUSG00000022621, ENSMUSG00000043987, ENSMUSG00000019986	1059	124	12524	1.0491029272898962	1.0	1.0	100.0
GOTERM_BP_DIRECT	GO:0090263~positive regulation of canonical Wnt signaling pathway	6	0.4735595895816891	0.609807751660517	ENSMUSG00000028173, ENSMUSG00000030890, ENSMUSG00000028871, ENSMUSG00000030309, ENSMUSG00000050199, ENSMUSG00000029755	1059	62	12524	1.1444759206798867	1.0	1.0	100.0
GOTERM_BP_DIRECT	GO:0006357~regulation of transcription from RNA polymerase II promoter	27	2.131018153117601	0.6131687862607395	ENSMUSG00000054034, ENSMUSG00000008136, ENSMUSG00000054893, ENSMUSG00000026463, ENSMUSG00000025151, ENSMUSG00000059540, ENSMUSG00000048897, ENSMUSG00000026028, ENSMUSG00000040187, ENSMUSG00000046982, ENSMUSG00000066456, ENSMUSG00000038342, ENSMUSG00000013787, ENSMUSG00000031245, ENSMUSG00000039706, ENSMUSG00000027523, ENSMUSG00000047907, ENSMUSG00000042712, ENSMUSG00000002983, ENSMUSG00000049536,…	1059	320	12524	0.9978399433427761	1.0	1.0	100.0
KEGG_PATHWAY	mmu02010:ABC transporters	4	0.31570639305445936	0.6134773432729108	ENSMUSG00000015243, ENSMUSG00000055782, ENSMUSG00000028125, ENSMUSG00000031974	416	39	5192	1.280078895463511	1.0	1.0	100.0
GOTERM_BP_DIRECT	GO:0001954~positive regulation of cell-matrix adhesion	3	0.23677979479084454	0.6137312502868972	ENSMUSG00000030890, ENSMUSG00000026383, ENSMUSG00000031557	1059	24	12524	1.4782813975448537	1.0	1.0	100.0
GOTERM_BP_DIRECT	GO:0043044~ATP-dependent chromatin remodeling	3	0.23677979479084454	0.6137312502868972	ENSMUSG00000031099, ENSMUSG00000029712, ENSMUSG00000028800	1059	24	12524	1.4782813975448537	1.0	1.0	100.0
GOTERM_BP_DIRECT	GO:0008652~cellular amino acid biosynthetic process	3	0.23677979479084454	0.6137312502868972	ENSMUSG00000024640, ENSMUSG00000025533, ENSMUSG00000030268	1059	24	12524	1.4782813975448537	1.0	1.0	100.0
GOTERM_BP_DIRECT	GO:2001244~positive regulation of intrinsic apoptotic signaling pathway	3	0.23677979479084454	0.6137312502868972	ENSMUSG00000000409, ENSMUSG00000002731, ENSMUSG00000026278	1059	24	12524	1.4782813975448537	1.0	1.0	100.0
GOTERM_BP_DIRECT	GO:0008637~apoptotic mitochondrial changes	3	0.23677979479084454	0.6137312502868972	ENSMUSG00000031155, ENSMUSG00000020085, ENSMUSG00000004446	1059	24	12524	1.4782813975448537	1.0	1.0	100.0
GOTERM_BP_DIRECT	GO:0045859~regulation of protein kinase activity	3	0.23677979479084454	0.6137312502868972	ENSMUSG00000024998, ENSMUSG00000051747, ENSMUSG00000066406	1059	24	12524	1.4782813975448537	1.0	1.0	100.0
GOTERM_BP_DIRECT	GO:0009306~protein secretion	3	0.23677979479084454	0.6137312502868972	ENSMUSG00000054277, ENSMUSG00000032172, ENSMUSG00000028643	1059	24	12524	1.4782813975448537	1.0	1.0	100.0
GOTERM_BP_DIRECT	GO:0016571~histone methylation	3	0.23677979479084454	0.6137312502868972	ENSMUSG00000023927, ENSMUSG00000020230, ENSMUSG00000013787	1059	24	12524	1.4782813975448537	1.0	1.0	100.0
GOTERM_BP_DIRECT	GO:0021762~substantia nigra development	4	0.31570639305445936	0.6153920576394428	ENSMUSG00000045763, ENSMUSG00000076432, ENSMUSG00000066900, ENSMUSG00000040147	1059	37	12524	1.2785136411198734	1.0	1.0	100.0
GOTERM_BP_DIRECT	GO:0007189~adenylate cyclase-activating G-protein coupled receptor signaling pathway	4	0.31570639305445936	0.6153920576394428	ENSMUSG00000059588, ENSMUSG00000027523, ENSMUSG00000022994, ENSMUSG00000018634	1059	37	12524	1.2785136411198734	1.0	1.0	100.0
GOTERM_BP_DIRECT	GO:0006936~muscle contraction	4	0.31570639305445936	0.6153920576394428	ENSMUSG00000051747, ENSMUSG00000031839, ENSMUSG00000018340, ENSMUSG00000026414	1059	37	12524	1.2785136411198734	1.0	1.0	100.0
GOTERM_BP_DIRECT	GO:0007193~adenylate cyclase-inhibiting G-protein coupled receptor signaling pathway	4	0.31570639305445936	0.6153920576394428	ENSMUSG00000034997, ENSMUSG00000027584, ENSMUSG00000047904, ENSMUSG00000022994	1059	37	12524	1.2785136411198734	1.0	1.0	100.0
GOTERM_BP_DIRECT	GO:0051930~regulation of sensory perception of pain	4	0.31570639305445936	0.6153920576394428	ENSMUSG00000027584, ENSMUSG00000002771, ENSMUSG00000031565, ENSMUSG00000034115	1059	37	12524	1.2785136411198734	1.0	1.0	100.0
GOTERM_BP_DIRECT	GO:0001933~negative regulation of protein phosphorylation	7	0.5524861878453038	0.6161772772314159	ENSMUSG00000068566, ENSMUSG00000079037, ENSMUSG00000041734, ENSMUSG00000018669, ENSMUSG00000022672, ENSMUSG00000031558, ENSMUSG00000028416	1059	75	12524	1.1037834435001572	1.0	1.0	100.0
GOTERM_BP_DIRECT	GO:0060271~cilium morphogenesis	14	1.1049723756906076	0.6187230639014757	ENSMUSG00000033276, ENSMUSG00000020284, ENSMUSG00000060798, ENSMUSG00000022621, ENSMUSG00000043987, ENSMUSG00000038042, ENSMUSG00000042156, ENSMUSG00000045991, ENSMUSG00000056919, ENSMUSG00000020319, ENSMUSG00000032735, ENSMUSG00000031328, ENSMUSG00000036962, ENSMUSG00000019986	1059	162	12524	1.02202170694459	1.0	1.0	100.0
GOTERM_CC_DIRECT	GO:0090575~RNA polymerase II transcription factor complex	3	0.23677979479084454	0.6190718032306727	ENSMUSG00000002108, ENSMUSG00000004040, ENSMUSG00000000440	1146	24	13426	1.4644415357766143	1.0	1.0	100.0
GOTERM_CC_DIRECT	GO:0032590~dendrite membrane	3	0.23677979479084454	0.6190718032306727	ENSMUSG00000028173, ENSMUSG00000000560, ENSMUSG00000021730	1146	24	13426	1.4644415357766143	1.0	1.0	100.0
GOTERM_CC_DIRECT	GO:0036126~sperm flagellum	3	0.23677979479084454	0.6190718032306727	ENSMUSG00000026463, ENSMUSG00000039179, ENSMUSG00000026807	1146	24	13426	1.4644415357766143	1.0	1.0	100.0
GOTERM_BP_DIRECT	GO:0010033~response to organic substance	5	0.3946329913180742	0.6194102086165085	ENSMUSG00000028393, ENSMUSG00000007122, ENSMUSG00000031161, ENSMUSG00000070738, ENSMUSG00000030774	1059	50	12524	1.1826251180358829	1.0	1.0	100.0
GOTERM_BP_DIRECT	GO:0071363~cellular response to growth factor stimulus	5	0.3946329913180742	0.6194102086165085	ENSMUSG00000040152, ENSMUSG00000027187, ENSMUSG00000021253, ENSMUSG00000062312, ENSMUSG00000068329	1059	50	12524	1.1826251180358829	1.0	1.0	100.0
GOTERM_BP_DIRECT	GO:0071300~cellular response to retinoic acid	5	0.3946329913180742	0.6194102086165085	ENSMUSG00000015243, ENSMUSG00000035131, ENSMUSG00000040669, ENSMUSG00000068329, ENSMUSG00000000440	1059	50	12524	1.1826251180358829	1.0	1.0	100.0
GOTERM_CC_DIRECT	GO:0005913~cell-cell adherens junction	25	1.973164956590371	0.6205163439927877	ENSMUSG00000059248, ENSMUSG00000034108, ENSMUSG00000057440, ENSMUSG00000032382, ENSMUSG00000025950, ENSMUSG00000022661, ENSMUSG00000026305, ENSMUSG00000063229, ENSMUSG00000034282, ENSMUSG00000030403, ENSMUSG00000033955, ENSMUSG00000029860, ENSMUSG00000006740, ENSMUSG00000026192, ENSMUSG00000028552, ENSMUSG00000030172, ENSMUSG00000049112, ENSMUSG00000032050, ENSMUSG00000024331, ENSMUSG00000022770,…	1146	294	13426	0.996218731820826	1.0	1.0	100.0
GOTERM_MF_DIRECT	GO:0050681~androgen receptor binding	3	0.23677979479084454	0.620576617159992	ENSMUSG00000030782, ENSMUSG00000046532, ENSMUSG00000020230	1031	24	12046	1.460475266731329	1.0	1.0	100.0
GOTERM_MF_DIRECT	GO:0017080~sodium channel regulator activity	3	0.23677979479084454	0.620576617159992	ENSMUSG00000026463, ENSMUSG00000038764, ENSMUSG00000009687	1031	24	12046	1.460475266731329	1.0	1.0	100.0
GOTERM_MF_DIRECT	GO:0016798~hydrolase activity, acting on glycosyl bonds	6	0.4735595895816891	0.6208260558288305	ENSMUSG00000035239, ENSMUSG00000003746, ENSMUSG00000045594, ENSMUSG00000035121, ENSMUSG00000036278, ENSMUSG00000062778	1031	62	12046	1.130690529082319	1.0	1.0	100.0
GOTERM_BP_DIRECT	GO:0045744~negative regulation of G-protein coupled receptor protein signaling pathway	2	0.15785319652722968	0.6213991587472836	ENSMUSG00000024858, ENSMUSG00000020847	1059	11	12524	2.150227487337969	1.0	1.0	100.0
GOTERM_BP_DIRECT	GO:0045945~positive regulation of transcription from RNA polymerase III promoter	2	0.15785319652722968	0.6213991587472836	ENSMUSG00000046532, ENSMUSG00000062312	1059	11	12524	2.150227487337969	1.0	1.0	100.0
GOTERM_BP_DIRECT	GO:0042761~very long-chain fatty acid biosynthetic process	2	0.15785319652722968	0.6213991587472836	ENSMUSG00000032262, ENSMUSG00000035376	1059	11	12524	2.150227487337969	1.0	1.0	100.0
GOTERM_BP_DIRECT	GO:0001655~urogenital system development	2	0.15785319652722968	0.6213991587472836	ENSMUSG00000048616, ENSMUSG00000028664	1059	11	12524	2.150227487337969	1.0	1.0	100.0
GOTERM_BP_DIRECT	GO:0048339~paraxial mesoderm development	2	0.15785319652722968	0.6213991587472836	ENSMUSG00000026383, ENSMUSG00000031565	1059	11	12524	2.150227487337969	1.0	1.0	100.0
GOTERM_BP_DIRECT	GO:0031629~synaptic vesicle fusion to presynaptic active zone membrane	2	0.15785319652722968	0.6213991587472836	ENSMUSG00000029428, ENSMUSG00000007207	1059	11	12524	2.150227487337969	1.0	1.0	100.0
GOTERM_BP_DIRECT	GO:0036159~inner dynein arm assembly	2	0.15785319652722968	0.6213991587472836	ENSMUSG00000039963, ENSMUSG00000027676	1059	11	12524	2.150227487337969	1.0	1.0	100.0
GOTERM_BP_DIRECT	GO:0010035~response to inorganic substance	2	0.15785319652722968	0.6213991587472836	ENSMUSG00000026192, ENSMUSG00000020475	1059	11	12524	2.150227487337969	1.0	1.0	100.0
GOTERM_BP_DIRECT	GO:0046839~phospholipid dephosphorylation	2	0.15785319652722968	0.6213991587472836	ENSMUSG00000021759, ENSMUSG00000040563	1059	11	12524	2.150227487337969	1.0	1.0	100.0
GOTERM_BP_DIRECT	GO:2000637~positive regulation of gene silencing by miRNA	2	0.15785319652722968	0.6213991587472836	ENSMUSG00000004040, ENSMUSG00000036459	1059	11	12524	2.150227487337969	1.0	1.0	100.0
GOTERM_BP_DIRECT	GO:0006091~generation of precursor metabolites and energy	2	0.15785319652722968	0.6213991587472836	ENSMUSG00000025815, ENSMUSG00000037370	1059	11	12524	2.150227487337969	1.0	1.0	100.0
GOTERM_BP_DIRECT	GO:0010839~negative regulation of keratinocyte proliferation	2	0.15785319652722968	0.6213991587472836	ENSMUSG00000060798, ENSMUSG00000021477	1059	11	12524	2.150227487337969	1.0	1.0	100.0
GOTERM_BP_DIRECT	GO:0006940~regulation of smooth muscle contraction	2	0.15785319652722968	0.6213991587472836	ENSMUSG00000035200, ENSMUSG00000035458	1059	11	12524	2.150227487337969	1.0	1.0	100.0
GOTERM_BP_DIRECT	GO:0033674~positive regulation of kinase activity	2	0.15785319652722968	0.6213991587472836	ENSMUSG00000034997, ENSMUSG00000010136	1059	11	12524	2.150227487337969	1.0	1.0	100.0
GOTERM_BP_DIRECT	GO:0060044~negative regulation of cardiac muscle cell proliferation	2	0.15785319652722968	0.6213991587472836	ENSMUSG00000048616, ENSMUSG00000021067	1059	11	12524	2.150227487337969	1.0	1.0	100.0
GOTERM_BP_DIRECT	GO:0033189~response to vitamin A	2	0.15785319652722968	0.6213991587472836	ENSMUSG00000027187, ENSMUSG00000000440	1059	11	12524	2.150227487337969	1.0	1.0	100.0
GOTERM_BP_DIRECT	GO:0016082~synaptic vesicle priming	2	0.15785319652722968	0.6213991587472836	ENSMUSG00000062151, ENSMUSG00000028456	1059	11	12524	2.150227487337969	1.0	1.0	100.0
GOTERM_BP_DIRECT	GO:0031115~negative regulation of microtubule polymerization	2	0.15785319652722968	0.6213991587472836	ENSMUSG00000027500, ENSMUSG00000030357	1059	11	12524	2.150227487337969	1.0	1.0	100.0
GOTERM_BP_DIRECT	GO:0060259~regulation of feeding behavior	2	0.15785319652722968	0.6213991587472836	ENSMUSG00000004040, ENSMUSG00000005102	1059	11	12524	2.150227487337969	1.0	1.0	100.0
GOTERM_BP_DIRECT	GO:0007435~salivary gland morphogenesis	2	0.15785319652722968	0.6213991587472836	ENSMUSG00000021253, ENSMUSG00000031565	1059	11	12524	2.150227487337969	1.0	1.0	100.0
GOTERM_BP_DIRECT	GO:0070306~lens fiber cell differentiation	2	0.15785319652722968	0.6213991587472836	ENSMUSG00000009073, ENSMUSG00000042207	1059	11	12524	2.150227487337969	1.0	1.0	100.0
GOTERM_BP_DIRECT	GO:0007610~behavior	2	0.15785319652722968	0.6213991587472836	ENSMUSG00000034997, ENSMUSG00000027584	1059	11	12524	2.150227487337969	1.0	1.0	100.0
GOTERM_BP_DIRECT	GO:0032495~response to muramyl dipeptide	2	0.15785319652722968	0.6213991587472836	ENSMUSG00000055994, ENSMUSG00000019850	1059	11	12524	2.150227487337969	1.0	1.0	100.0
GOTERM_BP_DIRECT	GO:0006497~protein lipidation	2	0.15785319652722968	0.6213991587472836	ENSMUSG00000015243, ENSMUSG00000032807	1059	11	12524	2.150227487337969	1.0	1.0	100.0
KEGG_PATHWAY	mmu04924:Renin secretion	5	0.3946329913180742	0.6218858106362475	ENSMUSG00000027523, ENSMUSG00000049686, ENSMUSG00000033910, ENSMUSG00000022994, ENSMUSG00000029778	416	53	5192	1.1774310595065314	1.0	1.0	100.0
KEGG_PATHWAY	mmu04070:Phosphatidylinositol signaling system	8	0.6314127861089187	0.6227837314630027	ENSMUSG00000039936, ENSMUSG00000024998, ENSMUSG00000026737, ENSMUSG00000024867, ENSMUSG00000020901, ENSMUSG00000023805, ENSMUSG00000070738, ENSMUSG00000078816	416	93	5192	1.0736145574855254	1.0	1.0	100.0
KEGG_PATHWAY	mmu04270:Vascular smooth muscle contraction	8	0.6314127861089187	0.6227837314630027	ENSMUSG00000059588, ENSMUSG00000028469, ENSMUSG00000027523, ENSMUSG00000041977, ENSMUSG00000078816, ENSMUSG00000033910, ENSMUSG00000040940, ENSMUSG00000022994	416	93	5192	1.0736145574855254	1.0	1.0	100.0
GOTERM_MF_DIRECT	GO:0019900~kinase binding	8	0.6314127861089187	0.6231158030046695	ENSMUSG00000020532, ENSMUSG00000019850, ENSMUSG00000018849, ENSMUSG00000031328, ENSMUSG00000022770, ENSMUSG00000007207, ENSMUSG00000025139, ENSMUSG00000062778	1031	87	12046	1.0743726100092532	1.0	1.0	100.0
GOTERM_BP_DIRECT	GO:0071407~cellular response to organic cyclic compound	6	0.4735595895816891	0.6241968235552557	ENSMUSG00000055994, ENSMUSG00000004040, ENSMUSG00000002458, ENSMUSG00000000142, ENSMUSG00000000440, ENSMUSG00000030774	1059	63	12524	1.1263096362246505	1.0	1.0	100.0
GOTERM_CC_DIRECT	GO:0005865~striated muscle thin filament	2	0.15785319652722968	0.6250338950216361	ENSMUSG00000051747, ENSMUSG00000026414	1146	11	13426	2.130096779311439	1.0	1.0	100.0
GOTERM_CC_DIRECT	GO:0043229~intracellular organelle	2	0.15785319652722968	0.6250338950216361	ENSMUSG00000031144, ENSMUSG00000007207	1146	11	13426	2.130096779311439	1.0	1.0	100.0
GOTERM_CC_DIRECT	GO:0043196~varicosity	2	0.15785319652722968	0.6250338950216361	ENSMUSG00000038216, ENSMUSG00000003476	1146	11	13426	2.130096779311439	1.0	1.0	100.0
GOTERM_CC_DIRECT	GO:0031235~intrinsic component of the cytoplasmic side of the plasma membrane	2	0.15785319652722968	0.6250338950216361	ENSMUSG00000031453, ENSMUSG00000002580	1146	11	13426	2.130096779311439	1.0	1.0	100.0
GOTERM_BP_DIRECT	GO:0043524~negative regulation of neuron apoptotic process	12	0.9471191791633782	0.6250767730656479	ENSMUSG00000021611, ENSMUSG00000030890, ENSMUSG00000030707, ENSMUSG00000055078, ENSMUSG00000023011, ENSMUSG00000022144, ENSMUSG00000021253, ENSMUSG00000026278, ENSMUSG00000078816, ENSMUSG00000040663, ENSMUSG00000043668, ENSMUSG00000028800	1059	138	12524	1.0283696678572896	1.0	1.0	100.0
GOTERM_CC_DIRECT	GO:0032587~ruffle membrane	7	0.5524861878453038	0.6255673289264613	ENSMUSG00000018849, ENSMUSG00000026383, ENSMUSG00000023805, ENSMUSG00000041119, ENSMUSG00000031523, ENSMUSG00000017774, ENSMUSG00000030774	1146	75	13426	1.0934496800465385	1.0	1.0	100.0
KEGG_PATHWAY	mmu04922:Glucagon signaling pathway	7	0.5524861878453038	0.6257020462781064	ENSMUSG00000020532, ENSMUSG00000040618, ENSMUSG00000053819, ENSMUSG00000027523, ENSMUSG00000038648, ENSMUSG00000020475, ENSMUSG00000063229	416	80	5192	1.0920673076923075	1.0	1.0	100.0
GOTERM_MF_DIRECT	GO:0008253~5'-nucleotidase activity	2	0.15785319652722968	0.6260562866171825	ENSMUSG00000020736, ENSMUSG00000054027	1031	11	12046	2.1243276607001147	1.0	1.0	100.0
GOTERM_MF_DIRECT	GO:0070679~inositol 1,4,5 trisphosphate binding	2	0.15785319652722968	0.6260562866171825	ENSMUSG00000027748, ENSMUSG00000029608	1031	11	12046	2.1243276607001147	1.0	1.0	100.0
GOTERM_MF_DIRECT	GO:0070411~I-SMAD binding	2	0.15785319652722968	0.6260562866171825	ENSMUSG00000030782, ENSMUSG00000000142	1031	11	12046	2.1243276607001147	1.0	1.0	100.0
GOTERM_MF_DIRECT	GO:0005522~profilin binding	2	0.15785319652722968	0.6260562866171825	ENSMUSG00000030403, ENSMUSG00000022995	1031	11	12046	2.1243276607001147	1.0	1.0	100.0
GOTERM_MF_DIRECT	GO:0004016~adenylate cyclase activity	2	0.15785319652722968	0.6260562866171825	ENSMUSG00000033910, ENSMUSG00000022994	1031	11	12046	2.1243276607001147	1.0	1.0	100.0
GOTERM_MF_DIRECT	GO:0050072~m7G(5')pppN diphosphatase activity	2	0.15785319652722968	0.6260562866171825	ENSMUSG00000073293, ENSMUSG00000031767	1031	11	12046	2.1243276607001147	1.0	1.0	100.0
GOTERM_MF_DIRECT	GO:0030159~receptor signaling complex scaffold activity	2	0.15785319652722968	0.6260562866171825	ENSMUSG00000034813, ENSMUSG00000038587	1031	11	12046	2.1243276607001147	1.0	1.0	100.0
GOTERM_MF_DIRECT	GO:0045295~gamma-catenin binding	2	0.15785319652722968	0.6260562866171825	ENSMUSG00000053141, ENSMUSG00000069441	1031	11	12046	2.1243276607001147	1.0	1.0	100.0
GOTERM_MF_DIRECT	GO:0004993~G-protein coupled serotonin receptor activity	2	0.15785319652722968	0.6260562866171825	ENSMUSG00000034997, ENSMUSG00000039106	1031	11	12046	2.1243276607001147	1.0	1.0	100.0
GOTERM_MF_DIRECT	GO:0042054~histone methyltransferase activity	2	0.15785319652722968	0.6260562866171825	ENSMUSG00000039231, ENSMUSG00000020230	1031	11	12046	2.1243276607001147	1.0	1.0	100.0
GOTERM_MF_DIRECT	GO:0042288~MHC class I protein binding	2	0.15785319652722968	0.6260562866171825	ENSMUSG00000067212, ENSMUSG00000027248	1031	11	12046	2.1243276607001147	1.0	1.0	100.0
GOTERM_MF_DIRECT	GO:0008195~phosphatidate phosphatase activity	2	0.15785319652722968	0.6260562866171825	ENSMUSG00000021759, ENSMUSG00000040563	1031	11	12046	2.1243276607001147	1.0	1.0	100.0
KEGG_PATHWAY	mmu05203:Viral carcinogenesis	14	1.1049723756906076	0.6267709665743965	ENSMUSG00000039936, ENSMUSG00000056116, ENSMUSG00000016528, ENSMUSG00000031161, ENSMUSG00000076432, ENSMUSG00000004040, ENSMUSG00000022770, ENSMUSG00000028800, ENSMUSG00000020901, ENSMUSG00000067212, ENSMUSG00000073411, ENSMUSG00000038648, ENSMUSG00000091705, ENSMUSG00000000708	416	172	5192	1.0158765652951698	1.0	1.0	100.0
KEGG_PATHWAY	mmu01040:Biosynthesis of unsaturated fatty acids	3	0.23677979479084454	0.627097614621273	ENSMUSG00000037071, ENSMUSG00000027195, ENSMUSG00000035376	416	26	5192	1.4400887573964498	1.0	1.0	100.0
GOTERM_BP_DIRECT	GO:0035264~multicellular organism growth	9	0.7103393843725335	0.6281119447060707	ENSMUSG00000026827, ENSMUSG00000066595, ENSMUSG00000046532, ENSMUSG00000045871, ENSMUSG00000024241, ENSMUSG00000075478, ENSMUSG00000027523, ENSMUSG00000091705, ENSMUSG00000020782	1059	101	12524	1.0538243626062325	1.0	1.0	100.0
GOTERM_BP_DIRECT	GO:0071805~potassium ion transmembrane transport	7	0.5524861878453038	0.6292241228616915	ENSMUSG00000052726, ENSMUSG00000028420, ENSMUSG00000049265, ENSMUSG00000074575, ENSMUSG00000035165, ENSMUSG00000028631, ENSMUSG00000021730	1059	76	12524	1.0892599771383131	1.0	1.0	100.0
KEGG_PATHWAY	mmu04151:PI3K-Akt signaling pathway	23	1.8153117600631412	0.6302069374076156	ENSMUSG00000038607, ENSMUSG00000039936, ENSMUSG00000034801, ENSMUSG00000032243, ENSMUSG00000048240, ENSMUSG00000024241, ENSMUSG00000076432, ENSMUSG00000040618, ENSMUSG00000020241, ENSMUSG00000027966, ENSMUSG00000027009, ENSMUSG00000026479, ENSMUSG00000040152, ENSMUSG00000001507, ENSMUSG00000021303, ENSMUSG00000068227, ENSMUSG00000002900, ENSMUSG00000020901, ENSMUSG00000036585, ENSMUSG00000031732,…	416	289	5192	0.9932792121373436	1.0	1.0	100.0
GOTERM_BP_DIRECT	GO:0014823~response to activity	4	0.31570639305445936	0.6337035344014259	ENSMUSG00000028393, ENSMUSG00000018476, ENSMUSG00000027187, ENSMUSG00000022672	1059	38	12524	1.2448685453009294	1.0	1.0	100.0
GOTERM_BP_DIRECT	GO:0050830~defense response to Gram-positive bacterium	5	0.3946329913180742	0.6352034274891086	ENSMUSG00000037071, ENSMUSG00000055994, ENSMUSG00000060802, ENSMUSG00000067212, ENSMUSG00000021194	1059	51	12524	1.1594363902312577	1.0	1.0	100.0
GOTERM_BP_DIRECT	GO:0045880~positive regulation of smoothened signaling pathway	3	0.23677979479084454	0.6362472266142808	ENSMUSG00000033276, ENSMUSG00000050382, ENSMUSG00000060798	1059	25	12524	1.4191501416430596	1.0	1.0	100.0
GOTERM_BP_DIRECT	GO:0071902~positive regulation of protein serine/threonine kinase activity	3	0.23677979479084454	0.6362472266142808	ENSMUSG00000024170, ENSMUSG00000004451, ENSMUSG00000003423	1059	25	12524	1.4191501416430596	1.0	1.0	100.0
GOTERM_BP_DIRECT	GO:0045930~negative regulation of mitotic cell cycle	3	0.23677979479084454	0.6362472266142808	ENSMUSG00000035131, ENSMUSG00000038764, ENSMUSG00000022770	1059	25	12524	1.4191501416430596	1.0	1.0	100.0
GOTERM_BP_DIRECT	GO:2001234~negative regulation of apoptotic signaling pathway	3	0.23677979479084454	0.6362472266142808	ENSMUSG00000048616, ENSMUSG00000041420, ENSMUSG00000023011	1059	25	12524	1.4191501416430596	1.0	1.0	100.0
KEGG_PATHWAY	mmu05140:Leishmaniasis	5	0.3946329913180742	0.6368013516229033	ENSMUSG00000022965, ENSMUSG00000027164, ENSMUSG00000021253, ENSMUSG00000027009, ENSMUSG00000047945	416	54	5192	1.1556267806267806	1.0	1.0	100.0
GOTERM_BP_DIRECT	GO:0009749~response to glucose	6	0.4735595895816891	0.6382630607607714	ENSMUSG00000040152, ENSMUSG00000020635, ENSMUSG00000028893, ENSMUSG00000040612, ENSMUSG00000020241, ENSMUSG00000021477	1059	64	12524	1.1087110481586402	1.0	1.0	100.0
GOTERM_CC_DIRECT	GO:0016235~aggresome	3	0.23677979479084454	0.6415577021807681	ENSMUSG00000028552, ENSMUSG00000031161, ENSMUSG00000061186	1146	25	13426	1.4058638743455498	1.0	1.0	100.0
GOTERM_CC_DIRECT	GO:0019897~extrinsic component of plasma membrane	3	0.23677979479084454	0.6415577021807681	ENSMUSG00000049709, ENSMUSG00000030616, ENSMUSG00000030605	1146	25	13426	1.4058638743455498	1.0	1.0	100.0
GOTERM_MF_DIRECT	GO:0019838~growth factor binding	4	0.31570639305445936	0.6421155604193679	ENSMUSG00000002020, ENSMUSG00000054263, ENSMUSG00000062312, ENSMUSG00000040488	1031	38	12046	1.2298739088263821	1.0	1.0	100.0
GOTERM_MF_DIRECT	GO:0017134~fibroblast growth factor binding	3	0.23677979479084454	0.6430560254553901	ENSMUSG00000040152, ENSMUSG00000031565, ENSMUSG00000032511	1031	25	12046	1.4020562560620755	1.0	1.0	100.0
GOTERM_MF_DIRECT	GO:0001103~RNA polymerase II repressing transcription factor binding	3	0.23677979479084454	0.6430560254553901	ENSMUSG00000004040, ENSMUSG00000041238, ENSMUSG00000028800	1031	25	12046	1.4020562560620755	1.0	1.0	100.0
GOTERM_MF_DIRECT	GO:0031593~polyubiquitin binding	3	0.23677979479084454	0.6430560254553901	ENSMUSG00000030629, ENSMUSG00000028552, ENSMUSG00000031161	1031	25	12046	1.4020562560620755	1.0	1.0	100.0
GOTERM_CC_DIRECT	GO:0005788~endoplasmic reticulum lumen	8	0.6314127861089187	0.6443220635090698	ENSMUSG00000004460, ENSMUSG00000038074, ENSMUSG00000018906, ENSMUSG00000027248, ENSMUSG00000020131, ENSMUSG00000034487, ENSMUSG00000021587, ENSMUSG00000027359	1146	89	13426	1.0530815538168912	1.0	1.0	100.0
GOTERM_MF_DIRECT	GO:0030674~protein binding, bridging	5	0.3946329913180742	0.6449351085714488	ENSMUSG00000018849, ENSMUSG00000034282, ENSMUSG00000054889, ENSMUSG00000007207, ENSMUSG00000026414	1031	51	12046	1.1454707974363365	1.0	1.0	100.0
KEGG_PATHWAY	mmu00564:Glycerophospholipid metabolism	7	0.5524861878453038	0.6498892253589889	ENSMUSG00000026827, ENSMUSG00000021759, ENSMUSG00000060002, ENSMUSG00000035596, ENSMUSG00000070738, ENSMUSG00000050860, ENSMUSG00000035246	416	82	5192	1.0654315196998123	1.0	1.0	100.0
GOTERM_BP_DIRECT	GO:0009267~cellular response to starvation	5	0.3946329913180742	0.6505657452288311	ENSMUSG00000004451, ENSMUSG00000024331, ENSMUSG00000013787, ENSMUSG00000005102, ENSMUSG00000021477	1059	52	12524	1.1371395365729644	1.0	1.0	100.0
GOTERM_BP_DIRECT	GO:0051384~response to glucocorticoid	5	0.3946329913180742	0.6505657452288311	ENSMUSG00000028393, ENSMUSG00000029378, ENSMUSG00000033022, ENSMUSG00000026986, ENSMUSG00000021477	1059	52	12524	1.1371395365729644	1.0	1.0	100.0
GOTERM_MF_DIRECT	GO:0016746~transferase activity, transferring acyl groups	12	0.9471191791633782	0.6508596186045496	ENSMUSG00000024426, ENSMUSG00000039470, ENSMUSG00000024084, ENSMUSG00000036880, ENSMUSG00000002797, ENSMUSG00000035596, ENSMUSG00000000708, ENSMUSG00000069835, ENSMUSG00000021036, ENSMUSG00000036304, ENSMUSG00000026600, ENSMUSG00000015335	1031	139	12046	1.0086735655122847	1.0	1.0	100.0
GOTERM_BP_DIRECT	GO:0010508~positive regulation of autophagy	4	0.31570639305445936	0.6513991371460205	ENSMUSG00000031155, ENSMUSG00000047123, ENSMUSG00000029512, ENSMUSG00000036206	1059	39	12524	1.212948839011162	1.0	1.0	100.0
GOTERM_BP_DIRECT	GO:0008284~positive regulation of cell proliferation	31	2.44672454617206	0.651762393192178	ENSMUSG00000029378, ENSMUSG00000059588, ENSMUSG00000002731, ENSMUSG00000022144, ENSMUSG00000062312, ENSMUSG00000040663, ENSMUSG00000028800, ENSMUSG00000025578, ENSMUSG00000048616, ENSMUSG00000039153, ENSMUSG00000023912, ENSMUSG00000036585, ENSMUSG00000034997, ENSMUSG00000031245, ENSMUSG00000030890, ENSMUSG00000055994, ENSMUSG00000031320, ENSMUSG00000054263, ENSMUSG00000004040, ENSMUSG00000027523,…	1059	375	12524	0.9776367642429965	1.0	1.0	100.0
GOTERM_BP_DIRECT	GO:0031647~regulation of protein stability	6	0.4735595895816891	0.6519990537204303	ENSMUSG00000021611, ENSMUSG00000032376, ENSMUSG00000009073, ENSMUSG00000031161, ENSMUSG00000091722, ENSMUSG00000029833	1059	65	12524	1.0916539551100457	1.0	1.0	100.0
GOTERM_BP_DIRECT	GO:0061436~establishment of skin barrier	2	0.15785319652722968	0.6534106420048844	ENSMUSG00000032807, ENSMUSG00000046834	1059	12	12524	1.9710418633931384	1.0	1.0	100.0
GOTERM_BP_DIRECT	GO:0060444~branching involved in mammary gland duct morphogenesis	2	0.15785319652722968	0.6534106420048844	ENSMUSG00000017724, ENSMUSG00000042207	1059	12	12524	1.9710418633931384	1.0	1.0	100.0
GOTERM_BP_DIRECT	GO:0044255~cellular lipid metabolic process	2	0.15785319652722968	0.6534106420048844	ENSMUSG00000002108, ENSMUSG00000005069	1059	12	12524	1.9710418633931384	1.0	1.0	100.0
GOTERM_BP_DIRECT	GO:0006171~cAMP biosynthetic process	2	0.15785319652722968	0.6534106420048844	ENSMUSG00000059588, ENSMUSG00000022994	1059	12	12524	1.9710418633931384	1.0	1.0	100.0
GOTERM_BP_DIRECT	GO:0050708~regulation of protein secretion	2	0.15785319652722968	0.6534106420048844	ENSMUSG00000020782, ENSMUSG00000019986	1059	12	12524	1.9710418633931384	1.0	1.0	100.0
GOTERM_BP_DIRECT	GO:0097284~hepatocyte apoptotic process	2	0.15785319652722968	0.6534106420048844	ENSMUSG00000022329, ENSMUSG00000004446	1059	12	12524	1.9710418633931384	1.0	1.0	100.0
GOTERM_BP_DIRECT	GO:0044782~cilium organization	2	0.15785319652722968	0.6534106420048844	ENSMUSG00000020319, ENSMUSG00000062300	1059	12	12524	1.9710418633931384	1.0	1.0	100.0
GOTERM_BP_DIRECT	GO:0060546~negative regulation of necroptotic process	2	0.15785319652722968	0.6534106420048844	ENSMUSG00000032000, ENSMUSG00000026278	1059	12	12524	1.9710418633931384	1.0	1.0	100.0
GOTERM_BP_DIRECT	GO:2000648~positive regulation of stem cell proliferation	2	0.15785319652722968	0.6534106420048844	ENSMUSG00000021611, ENSMUSG00000063632	1059	12	12524	1.9710418633931384	1.0	1.0	100.0
GOTERM_BP_DIRECT	GO:0060979~vasculogenesis involved in coronary vascular morphogenesis	2	0.15785319652722968	0.6534106420048844	ENSMUSG00000036585, ENSMUSG00000031565	1059	12	12524	1.9710418633931384	1.0	1.0	100.0
GOTERM_BP_DIRECT	GO:2000177~regulation of neural precursor cell proliferation	2	0.15785319652722968	0.6534106420048844	ENSMUSG00000031099, ENSMUSG00000009073	1059	12	12524	1.9710418633931384	1.0	1.0	100.0
GOTERM_BP_DIRECT	GO:2001224~positive regulation of neuron migration	2	0.15785319652722968	0.6534106420048844	ENSMUSG00000006476, ENSMUSG00000028883	1059	12	12524	1.9710418633931384	1.0	1.0	100.0
GOTERM_BP_DIRECT	GO:0033555~multicellular organismal response to stress	2	0.15785319652722968	0.6534106420048844	ENSMUSG00000050989, ENSMUSG00000029778	1059	12	12524	1.9710418633931384	1.0	1.0	100.0
GOTERM_BP_DIRECT	GO:0003016~respiratory system process	2	0.15785319652722968	0.6534106420048844	ENSMUSG00000033585, ENSMUSG00000050989	1059	12	12524	1.9710418633931384	1.0	1.0	100.0
GOTERM_BP_DIRECT	GO:0009268~response to pH	2	0.15785319652722968	0.6534106420048844	ENSMUSG00000036636, ENSMUSG00000064267	1059	12	12524	1.9710418633931384	1.0	1.0	100.0
GOTERM_BP_DIRECT	GO:0033280~response to vitamin D	2	0.15785319652722968	0.6534106420048844	ENSMUSG00000020303, ENSMUSG00000048677	1059	12	12524	1.9710418633931384	1.0	1.0	100.0
GOTERM_BP_DIRECT	GO:0032026~response to magnesium ion	2	0.15785319652722968	0.6534106420048844	ENSMUSG00000040152, ENSMUSG00000063727	1059	12	12524	1.9710418633931384	1.0	1.0	100.0
GOTERM_BP_DIRECT	GO:0050965~detection of temperature stimulus involved in sensory perception of pain	2	0.15785319652722968	0.6534106420048844	ENSMUSG00000034997, ENSMUSG00000027612	1059	12	12524	1.9710418633931384	1.0	1.0	100.0
GOTERM_BP_DIRECT	GO:0070986~left/right axis specification	2	0.15785319652722968	0.6534106420048844	ENSMUSG00000026383, ENSMUSG00000019986	1059	12	12524	1.9710418633931384	1.0	1.0	100.0
GOTERM_BP_DIRECT	GO:1904754~positive regulation of vascular associated smooth muscle cell migration	2	0.15785319652722968	0.6534106420048844	ENSMUSG00000021611, ENSMUSG00000030774	1059	12	12524	1.9710418633931384	1.0	1.0	100.0
GOTERM_BP_DIRECT	GO:0032094~response to food	2	0.15785319652722968	0.6534106420048844	ENSMUSG00000017165, ENSMUSG00000000440	1059	12	12524	1.9710418633931384	1.0	1.0	100.0
GOTERM_BP_DIRECT	GO:2000036~regulation of stem cell population maintenance	2	0.15785319652722968	0.6534106420048844	ENSMUSG00000021067, ENSMUSG00000055799	1059	12	12524	1.9710418633931384	1.0	1.0	100.0
GOTERM_BP_DIRECT	GO:0045109~intermediate filament organization	2	0.15785319652722968	0.6534106420048844	ENSMUSG00000019761, ENSMUSG00000054889	1059	12	12524	1.9710418633931384	1.0	1.0	100.0
GOTERM_BP_DIRECT	GO:0061053~somite development	2	0.15785319652722968	0.6534106420048844	ENSMUSG00000048616, ENSMUSG00000063632	1059	12	12524	1.9710418633931384	1.0	1.0	100.0
GOTERM_BP_DIRECT	GO:1903206~negative regulation of hydrogen peroxide-induced cell death	2	0.15785319652722968	0.6534106420048844	ENSMUSG00000021032, ENSMUSG00000028367	1059	12	12524	1.9710418633931384	1.0	1.0	100.0
GOTERM_BP_DIRECT	GO:0030206~chondroitin sulfate biosynthetic process	2	0.15785319652722968	0.6534106420048844	ENSMUSG00000039497, ENSMUSG00000020868	1059	12	12524	1.9710418633931384	1.0	1.0	100.0
GOTERM_BP_DIRECT	GO:0043508~negative regulation of JUN kinase activity	2	0.15785319652722968	0.6534106420048844	ENSMUSG00000042901, ENSMUSG00000024975	1059	12	12524	1.9710418633931384	1.0	1.0	100.0
GOTERM_BP_DIRECT	GO:0009950~dorsal/ventral axis specification	2	0.15785319652722968	0.6534106420048844	ENSMUSG00000002458, ENSMUSG00000000142	1059	12	12524	1.9710418633931384	1.0	1.0	100.0
GOTERM_BP_DIRECT	GO:1902857~positive regulation of nonmotile primary cilium assembly	2	0.15785319652722968	0.6534106420048844	ENSMUSG00000059248, ENSMUSG00000006930	1059	12	12524	1.9710418633931384	1.0	1.0	100.0
GOTERM_BP_DIRECT	GO:0001503~ossification	7	0.5524861878453038	0.6545271148231704	ENSMUSG00000027164, ENSMUSG00000028469, ENSMUSG00000022098, ENSMUSG00000036334, ENSMUSG00000027966, ENSMUSG00000029755, ENSMUSG00000022015	1059	78	12524	1.0613302341347666	1.0	1.0	100.0
GOTERM_CC_DIRECT	GO:0016363~nuclear matrix	8	0.6314127861089187	0.6560263405069453	ENSMUSG00000030782, ENSMUSG00000006476, ENSMUSG00000028063, ENSMUSG00000033585, ENSMUSG00000016150, ENSMUSG00000023927, ENSMUSG00000006281, ENSMUSG00000075324	1146	90	13426	1.0413806476633702	1.0	1.0	100.0
KEGG_PATHWAY	mmu04010:MAPK signaling pathway	18	1.420678768745067	0.6568802756647522	ENSMUSG00000034801, ENSMUSG00000016528, ENSMUSG00000024241, ENSMUSG00000004085, ENSMUSG00000059970, ENSMUSG00000027164, ENSMUSG00000061288, ENSMUSG00000020151, ENSMUSG00000069806, ENSMUSG00000002983, ENSMUSG00000021253, ENSMUSG00000022329, ENSMUSG00000036585, ENSMUSG00000031328, ENSMUSG00000078816, ENSMUSG00000030589, ENSMUSG00000031565, ENSMUSG00000030774	416	228	5192	0.9853238866396761	1.0	1.0	100.0
GOTERM_CC_DIRECT	GO:0031932~TORC2 complex	2	0.15785319652722968	0.6570380836295521	ENSMUSG00000024170, ENSMUSG00000028893	1146	12	13426	1.952588714368819	1.0	1.0	100.0
GOTERM_CC_DIRECT	GO:0097431~mitotic spindle pole	2	0.15785319652722968	0.6570380836295521	ENSMUSG00000057110, ENSMUSG00000027883	1146	12	13426	1.952588714368819	1.0	1.0	100.0
GOTERM_CC_DIRECT	GO:0031224~intrinsic component of membrane	2	0.15785319652722968	0.6570380836295521	ENSMUSG00000027523, ENSMUSG00000026475	1146	12	13426	1.952588714368819	1.0	1.0	100.0
GOTERM_BP_DIRECT	GO:0035725~sodium ion transmembrane transport	3	0.23677979479084454	0.6577198041799377	ENSMUSG00000075316, ENSMUSG00000021730, ENSMUSG00000032511	1059	26	12524	1.3645674438875572	1.0	1.0	100.0
GOTERM_BP_DIRECT	GO:2000134~negative regulation of G1/S transition of mitotic cell cycle	3	0.23677979479084454	0.6577198041799377	ENSMUSG00000023092, ENSMUSG00000053216, ENSMUSG00000020230	1059	26	12524	1.3645674438875572	1.0	1.0	100.0
GOTERM_BP_DIRECT	GO:0043278~response to morphine	3	0.23677979479084454	0.6577198041799377	ENSMUSG00000061762, ENSMUSG00000078816, ENSMUSG00000013698	1059	26	12524	1.3645674438875572	1.0	1.0	100.0
GOTERM_BP_DIRECT	GO:0035904~aorta development	3	0.23677979479084454	0.6577198041799377	ENSMUSG00000046169, ENSMUSG00000057110, ENSMUSG00000050382	1059	26	12524	1.3645674438875572	1.0	1.0	100.0
GOTERM_BP_DIRECT	GO:0071392~cellular response to estradiol stimulus	3	0.23677979479084454	0.6577198041799377	ENSMUSG00000021591, ENSMUSG00000047904, ENSMUSG00000044933	1059	26	12524	1.3645674438875572	1.0	1.0	100.0
GOTERM_BP_DIRECT	GO:0007029~endoplasmic reticulum organization	3	0.23677979479084454	0.6577198041799377	ENSMUSG00000007122, ENSMUSG00000001143, ENSMUSG00000005069	1059	26	12524	1.3645674438875572	1.0	1.0	100.0
GOTERM_CC_DIRECT	GO:0055038~recycling endosome membrane	4	0.31570639305445936	0.6578987605466524	ENSMUSG00000039470, ENSMUSG00000026278, ENSMUSG00000036894, ENSMUSG00000004961	1146	39	13426	1.2015930549961964	1.0	1.0	100.0
GOTERM_MF_DIRECT	GO:0031748~D1 dopamine receptor binding	2	0.15785319652722968	0.6580597785025942	ENSMUSG00000027523, ENSMUSG00000042249	1031	12	12046	1.9473003556417718	1.0	1.0	100.0
GOTERM_MF_DIRECT	GO:0044548~S100 protein binding	2	0.15785319652722968	0.6580597785025942	ENSMUSG00000049265, ENSMUSG00000036585	1031	12	12046	1.9473003556417718	1.0	1.0	100.0
GOTERM_MF_DIRECT	GO:0042608~T cell receptor binding	2	0.15785319652722968	0.6580597785025942	ENSMUSG00000073411, ENSMUSG00000091705	1031	12	12046	1.9473003556417718	1.0	1.0	100.0
GOTERM_CC_DIRECT	GO:0005881~cytoplasmic microtubule	5	0.3946329913180742	0.6580820782379501	ENSMUSG00000019066, ENSMUSG00000031161, ENSMUSG00000023805, ENSMUSG00000002458, ENSMUSG00000000142	1146	52	13426	1.126493489058934	1.0	1.0	100.0
GOTERM_MF_DIRECT	GO:0001664~G-protein coupled receptor binding	4	0.31570639305445936	0.6597381968888416	ENSMUSG00000028871, ENSMUSG00000041977, ENSMUSG00000031328, ENSMUSG00000071658	1031	39	12046	1.1983386803949365	1.0	1.0	100.0
GOTERM_MF_DIRECT	GO:0042626~ATPase activity, coupled to transmembrane movement of substances	4	0.31570639305445936	0.6597381968888416	ENSMUSG00000015243, ENSMUSG00000055782, ENSMUSG00000028125, ENSMUSG00000031974	1031	39	12046	1.1983386803949365	1.0	1.0	100.0
GOTERM_MF_DIRECT	GO:0015297~antiporter activity	4	0.31570639305445936	0.6597381968888416	ENSMUSG00000036636, ENSMUSG00000030495, ENSMUSG00000024036, ENSMUSG00000063873	1031	39	12046	1.1983386803949365	1.0	1.0	100.0
GOTERM_MF_DIRECT	GO:0004714~transmembrane receptor protein tyrosine kinase activity	5	0.3946329913180742	0.660212924644566	ENSMUSG00000035305, ENSMUSG00000028876, ENSMUSG00000028664, ENSMUSG00000062312, ENSMUSG00000031565	1031	52	12046	1.123442512870253	1.0	1.0	100.0
GOTERM_MF_DIRECT	GO:0004674~protein serine/threonine kinase activity	31	2.44672454617206	0.6607686036921219	ENSMUSG00000031155, ENSMUSG00000033276, ENSMUSG00000042724, ENSMUSG00000061288, ENSMUSG00000002012, ENSMUSG00000029512, ENSMUSG00000042249, ENSMUSG00000005102, ENSMUSG00000042567, ENSMUSG00000003762, ENSMUSG00000028926, ENSMUSG00000051747, ENSMUSG00000022329, ENSMUSG00000061462, ENSMUSG00000042064, ENSMUSG00000030890, ENSMUSG00000016528, ENSMUSG00000028630, ENSMUSG00000004085, ENSMUSG00000022672,…	1031	372	12046	0.9736501778208858	1.0	1.0	100.0
GOTERM_CC_DIRECT	GO:0030426~growth cone	13	1.0260457774269929	0.6621513122356111	ENSMUSG00000008475, ENSMUSG00000027500, ENSMUSG00000049686, ENSMUSG00000027940, ENSMUSG00000024501, ENSMUSG00000006930, ENSMUSG00000047714, ENSMUSG00000001507, ENSMUSG00000069227, ENSMUSG00000045763, ENSMUSG00000031328, ENSMUSG00000039747, ENSMUSG00000030774	1146	153	13426	0.9954373837958685	1.0	1.0	100.0
GOTERM_CC_DIRECT	GO:0031519~PcG protein complex	3	0.23677979479084454	0.6629827318228343	ENSMUSG00000026484, ENSMUSG00000040669, ENSMUSG00000025578	1146	26	13426	1.351792186870721	1.0	1.0	100.0
KEGG_PATHWAY	mmu04144:Endocytosis	18	1.420678768745067	0.6640683898628967	ENSMUSG00000054277, ENSMUSG00000006740, ENSMUSG00000056116, ENSMUSG00000008475, ENSMUSG00000028552, ENSMUSG00000059970, ENSMUSG00000027164, ENSMUSG00000032382, ENSMUSG00000043614, ENSMUSG00000042249, ENSMUSG00000024858, ENSMUSG00000068227, ENSMUSG00000024867, ENSMUSG00000022637, ENSMUSG00000067212, ENSMUSG00000073411, ENSMUSG00000091705, ENSMUSG00000036995	416	229	5192	0.9810211622438697	1.0	1.0	100.0
GOTERM_MF_DIRECT	GO:0003746~translation elongation factor activity	3	0.23677979479084454	0.6644696051130309	ENSMUSG00000054034, ENSMUSG00000059540, ENSMUSG00000033216	1031	26	12046	1.3481310154443036	1.0	1.0	100.0
GOTERM_MF_DIRECT	GO:0017046~peptide hormone binding	3	0.23677979479084454	0.6644696051130309	ENSMUSG00000049112, ENSMUSG00000028469, ENSMUSG00000003476	1031	26	12046	1.3481310154443036	1.0	1.0	100.0
GOTERM_BP_DIRECT	GO:0006457~protein folding	10	0.7892659826361484	0.6646039290229211	ENSMUSG00000004460, ENSMUSG00000033684, ENSMUSG00000038074, ENSMUSG00000020635, ENSMUSG00000036052, ENSMUSG00000024222, ENSMUSG00000027248, ENSMUSG00000028367, ENSMUSG00000030357, ENSMUSG00000042215	1059	117	12524	1.0107906991759683	1.0	1.0	100.0
GOTERM_BP_DIRECT	GO:0014070~response to organic cyclic compound	6	0.4735595895816891	0.665398713223266	ENSMUSG00000020532, ENSMUSG00000024858, ENSMUSG00000052914, ENSMUSG00000025950, ENSMUSG00000021477, ENSMUSG00000032511	1059	66	12524	1.0751137436689844	1.0	1.0	100.0
GOTERM_BP_DIRECT	GO:0007224~smoothened signaling pathway	6	0.4735595895816891	0.665398713223266	ENSMUSG00000038042, ENSMUSG00000042156, ENSMUSG00000028630, ENSMUSG00000020319, ENSMUSG00000020284, ENSMUSG00000050248	1059	66	12524	1.0751137436689844	1.0	1.0	100.0
KEGG_PATHWAY	mmu04918:Thyroid hormone synthesis	5	0.3946329913180742	0.6654692793020291	ENSMUSG00000027523, ENSMUSG00000078816, ENSMUSG00000038648, ENSMUSG00000000792, ENSMUSG00000022994	416	56	5192	1.1143543956043955	1.0	1.0	100.0
GOTERM_BP_DIRECT	GO:0045773~positive regulation of axon extension	4	0.31570639305445936	0.6684751285202648	ENSMUSG00000030890, ENSMUSG00000051243, ENSMUSG00000018507, ENSMUSG00000030774	1059	40	12524	1.1826251180358829	1.0	1.0	100.0
GOTERM_BP_DIRECT	GO:0001942~hair follicle development	4	0.31570639305445936	0.6684751285202648	ENSMUSG00000039706, ENSMUSG00000024241, ENSMUSG00000050199, ENSMUSG00000021067	1059	40	12524	1.1826251180358829	1.0	1.0	100.0
GOTERM_BP_DIRECT	GO:0043408~regulation of MAPK cascade	4	0.31570639305445936	0.6684751285202648	ENSMUSG00000025352, ENSMUSG00000022098, ENSMUSG00000021253, ENSMUSG00000030774	1059	40	12524	1.1826251180358829	1.0	1.0	100.0
GOTERM_BP_DIRECT	GO:0032755~positive regulation of interleukin-6 production	4	0.31570639305445936	0.6684751285202648	ENSMUSG00000055994, ENSMUSG00000047123, ENSMUSG00000003476, ENSMUSG00000035678	1059	40	12524	1.1826251180358829	1.0	1.0	100.0
GOTERM_BP_DIRECT	GO:0097190~apoptotic signaling pathway	4	0.31570639305445936	0.6684751285202648	ENSMUSG00000039959, ENSMUSG00000063727, ENSMUSG00000047123, ENSMUSG00000018340	1059	40	12524	1.1826251180358829	1.0	1.0	100.0
GOTERM_BP_DIRECT	GO:0042102~positive regulation of T cell proliferation	4	0.31570639305445936	0.6684751285202648	ENSMUSG00000030707, ENSMUSG00000027164, ENSMUSG00000066877, ENSMUSG00000030830	1059	40	12524	1.1826251180358829	1.0	1.0	100.0
GOTERM_BP_DIRECT	GO:0006694~steroid biosynthetic process	4	0.31570639305445936	0.6684751285202648	ENSMUSG00000031168, ENSMUSG00000027195, ENSMUSG00000029311, ENSMUSG00000018042	1059	40	12524	1.1826251180358829	1.0	1.0	100.0
GOTERM_MF_DIRECT	GO:0008234~cysteine-type peptidase activity	10	0.7892659826361484	0.668871754819867	ENSMUSG00000032376, ENSMUSG00000031066, ENSMUSG00000029223, ENSMUSG00000019850, ENSMUSG00000051527, ENSMUSG00000054083, ENSMUSG00000016256, ENSMUSG00000026767, ENSMUSG00000056900, ENSMUSG00000021477	1031	116	12046	1.0072243218836752	1.0	1.0	100.0
KEGG_PATHWAY	mmu04261:Adrenergic signaling in cardiomyocytes	10	0.7892659826361484	0.6689214379697985	ENSMUSG00000026463, ENSMUSG00000053819, ENSMUSG00000027523, ENSMUSG00000069806, ENSMUSG00000027940, ENSMUSG00000038648, ENSMUSG00000026414, ENSMUSG00000035458, ENSMUSG00000022994, ENSMUSG00000032511	416	124	5192	1.00651364764268	1.0	1.0	100.0
GOTERM_CC_DIRECT	GO:0005764~lysosome	23	1.8153117600631412	0.6694411604805849	ENSMUSG00000032202, ENSMUSG00000036636, ENSMUSG00000055069, ENSMUSG00000059588, ENSMUSG00000079557, ENSMUSG00000027187, ENSMUSG00000028744, ENSMUSG00000026411, ENSMUSG00000040502, ENSMUSG00000006930, ENSMUSG00000048677, ENSMUSG00000020100, ENSMUSG00000021477, ENSMUSG00000019850, ENSMUSG00000038195, ENSMUSG00000009292, ENSMUSG00000045594, ENSMUSG00000052301, ENSMUSG00000050640, ENSMUSG00000016256,…	1146	277	13426	0.9727698288191229	1.0	1.0	100.0
GOTERM_MF_DIRECT	GO:0046983~protein dimerization activity	12	0.9471191791633782	0.6695063211013387	ENSMUSG00000040187, ENSMUSG00000022329, ENSMUSG00000004040, ENSMUSG00000038342, ENSMUSG00000067071, ENSMUSG00000029428, ENSMUSG00000035189, ENSMUSG00000026278, ENSMUSG00000021575, ENSMUSG00000025930, ENSMUSG00000032489, ENSMUSG00000030543	1031	141	12046	0.9943661390511175	1.0	1.0	100.0
GOTERM_CC_DIRECT	GO:0005938~cell cortex	11	0.8681925808997633	0.6704274601154502	ENSMUSG00000034758, ENSMUSG00000027164, ENSMUSG00000036585, ENSMUSG00000006219, ENSMUSG00000002458, ENSMUSG00000031328, ENSMUSG00000027883, ENSMUSG00000000142, ENSMUSG00000031557, ENSMUSG00000066406, ENSMUSG00000026479	1146	129	13426	0.9989988771189308	1.0	1.0	100.0
GOTERM_BP_DIRECT	GO:0007219~Notch signaling pathway	9	0.7103393843725335	0.67161560273122	ENSMUSG00000030098, ENSMUSG00000039385, ENSMUSG00000061143, ENSMUSG00000029603, ENSMUSG00000030092, ENSMUSG00000000708, ENSMUSG00000020475, ENSMUSG00000034413, ENSMUSG00000030543	1059	105	12524	1.0136786726021854	1.0	1.0	100.0
KEGG_PATHWAY	mmu05142:Chagas disease (American trypanosomiasis)	7	0.5524861878453038	0.673104728877457	ENSMUSG00000039936, ENSMUSG00000022965, ENSMUSG00000047123, ENSMUSG00000020901, ENSMUSG00000027164, ENSMUSG00000027523, ENSMUSG00000021253	416	84	5192	1.0400641025641026	1.0	1.0	100.0
GOTERM_CC_DIRECT	GO:0005884~actin filament	6	0.4735595895816891	0.6737055811856858	ENSMUSG00000030707, ENSMUSG00000029094, ENSMUSG00000031328, ENSMUSG00000031523, ENSMUSG00000071072, ENSMUSG00000066406	1146	66	13426	1.0650483896557197	1.0	1.0	100.0
GOTERM_BP_DIRECT	GO:0050770~regulation of axonogenesis	3	0.23677979479084454	0.6781644194666717	ENSMUSG00000034616, ENSMUSG00000025020, ENSMUSG00000028664	1059	27	12524	1.3140279089287588	1.0	1.0	100.0
GOTERM_BP_DIRECT	GO:0019228~neuronal action potential	3	0.23677979479084454	0.6781644194666717	ENSMUSG00000075316, ENSMUSG00000034115, ENSMUSG00000032511	1059	27	12524	1.3140279089287588	1.0	1.0	100.0
KEGG_PATHWAY	mmu04145:Phagosome	10	0.7892659826361484	0.6783313583309313	ENSMUSG00000040152, ENSMUSG00000056116, ENSMUSG00000038195, ENSMUSG00000030707, ENSMUSG00000058672, ENSMUSG00000025816, ENSMUSG00000067212, ENSMUSG00000073411, ENSMUSG00000091705, ENSMUSG00000021477	416	125	5192	0.9984615384615385	1.0	1.0	100.0
KEGG_PATHWAY	mmu00590:Arachidonic acid metabolism	4	0.31570639305445936	0.6798215152142728	ENSMUSG00000052914, ENSMUSG00000032807, ENSMUSG00000047250, ENSMUSG00000071072	416	43	5192	1.1610017889087656	1.0	1.0	100.0
GOTERM_CC_DIRECT	GO:0043204~perikaryon	11	0.8681925808997633	0.6798965613163874	ENSMUSG00000006476, ENSMUSG00000031161, ENSMUSG00000035165, ENSMUSG00000039106, ENSMUSG00000021032, ENSMUSG00000041119, ENSMUSG00000022212, ENSMUSG00000038216, ENSMUSG00000025533, ENSMUSG00000003476, ENSMUSG00000021477	1146	130	13426	0.991314270371862	1.0	1.0	100.0
GOTERM_BP_DIRECT	GO:0009791~post-embryonic development	8	0.6314127861089187	0.680052075157435	ENSMUSG00000034910, ENSMUSG00000033585, ENSMUSG00000033276, ENSMUSG00000042207, ENSMUSG00000027523, ENSMUSG00000075316, ENSMUSG00000020782, ENSMUSG00000025533	1059	93	12524	1.0173119294932327	1.0	1.0	100.0
KEGG_PATHWAY	mmu04152:AMPK signaling pathway	9	0.7103393843725335	0.6826497116010217	ENSMUSG00000020532, ENSMUSG00000037071, ENSMUSG00000039936, ENSMUSG00000029174, ENSMUSG00000020901, ENSMUSG00000040618, ENSMUSG00000003123, ENSMUSG00000038648, ENSMUSG00000000440	416	112	5192	1.002918956043956	1.0	1.0	100.0
KEGG_PATHWAY	mmu04071:Sphingolipid signaling pathway	9	0.7103393843725335	0.6826497116010217	ENSMUSG00000039936, ENSMUSG00000015714, ENSMUSG00000020901, ENSMUSG00000004446, ENSMUSG00000023021, ENSMUSG00000078816, ENSMUSG00000019822, ENSMUSG00000008206, ENSMUSG00000021036	416	112	5192	1.002918956043956	1.0	1.0	100.0
GOTERM_BP_DIRECT	GO:0070328~triglyceride homeostasis	2	0.15785319652722968	0.6827178303576625	ENSMUSG00000028893, ENSMUSG00000002108	1059	13	12524	1.8194232585167431	1.0	1.0	100.0
GOTERM_BP_DIRECT	GO:0040015~negative regulation of multicellular organism growth	2	0.15785319652722968	0.6827178303576625	ENSMUSG00000020303, ENSMUSG00000027523	1059	13	12524	1.8194232585167431	1.0	1.0	100.0
GOTERM_BP_DIRECT	GO:0001967~suckling behavior	2	0.15785319652722968	0.6827178303576625	ENSMUSG00000042572, ENSMUSG00000049112	1059	13	12524	1.8194232585167431	1.0	1.0	100.0
GOTERM_BP_DIRECT	GO:0006839~mitochondrial transport	2	0.15785319652722968	0.6827178303576625	ENSMUSG00000066595, ENSMUSG00000006740	1059	13	12524	1.8194232585167431	1.0	1.0	100.0
GOTERM_BP_DIRECT	GO:0050910~detection of mechanical stimulus involved in sensory perception of sound	2	0.15785319652722968	0.6827178303576625	ENSMUSG00000062252, ENSMUSG00000027966	1059	13	12524	1.8194232585167431	1.0	1.0	100.0
GOTERM_BP_DIRECT	GO:1904707~positive regulation of vascular smooth muscle cell proliferation	2	0.15785319652722968	0.6827178303576625	ENSMUSG00000021611, ENSMUSG00000030774	1059	13	12524	1.8194232585167431	1.0	1.0	100.0
GOTERM_BP_DIRECT	GO:0006107~oxaloacetate metabolic process	2	0.15785319652722968	0.6827178303576625	ENSMUSG00000040618, ENSMUSG00000025963	1059	13	12524	1.8194232585167431	1.0	1.0	100.0
GOTERM_BP_DIRECT	GO:0035584~calcium-mediated signaling using intracellular calcium source	2	0.15785319652722968	0.6827178303576625	ENSMUSG00000025813, ENSMUSG00000009292	1059	13	12524	1.8194232585167431	1.0	1.0	100.0
GOTERM_BP_DIRECT	GO:0030033~microvillus assembly	2	0.15785319652722968	0.6827178303576625	ENSMUSG00000032050, ENSMUSG00000029428	1059	13	12524	1.8194232585167431	1.0	1.0	100.0
GOTERM_BP_DIRECT	GO:0030539~male genitalia development	2	0.15785319652722968	0.6827178303576625	ENSMUSG00000009628, ENSMUSG00000050199	1059	13	12524	1.8194232585167431	1.0	1.0	100.0
GOTERM_BP_DIRECT	GO:0051974~negative regulation of telomerase activity	2	0.15785319652722968	0.6827178303576625	ENSMUSG00000041064, ENSMUSG00000000440	1059	13	12524	1.8194232585167431	1.0	1.0	100.0
GOTERM_BP_DIRECT	GO:2000178~negative regulation of neural precursor cell proliferation	2	0.15785319652722968	0.6827178303576625	ENSMUSG00000030890, ENSMUSG00000074227	1059	13	12524	1.8194232585167431	1.0	1.0	100.0
GOTERM_BP_DIRECT	GO:0033235~positive regulation of protein sumoylation	2	0.15785319652722968	0.6827178303576625	ENSMUSG00000025139, ENSMUSG00000021575	1059	13	12524	1.8194232585167431	1.0	1.0	100.0
GOTERM_BP_DIRECT	GO:0019731~antibacterial humoral response	2	0.15785319652722968	0.6827178303576625	ENSMUSG00000060802, ENSMUSG00000067212	1059	13	12524	1.8194232585167431	1.0	1.0	100.0
GOTERM_BP_DIRECT	GO:0035265~organ growth	2	0.15785319652722968	0.6827178303576625	ENSMUSG00000013787, ENSMUSG00000022587	1059	13	12524	1.8194232585167431	1.0	1.0	100.0
GOTERM_BP_DIRECT	GO:0006636~unsaturated fatty acid biosynthetic process	2	0.15785319652722968	0.6827178303576625	ENSMUSG00000037071, ENSMUSG00000032262	1059	13	12524	1.8194232585167431	1.0	1.0	100.0
GOTERM_CC_DIRECT	GO:0033017~sarcoplasmic reticulum membrane	3	0.23677979479084454	0.6833641386776692	ENSMUSG00000007122, ENSMUSG00000020635, ENSMUSG00000053819	1146	27	13426	1.3017258095792128	1.0	1.0	100.0
GOTERM_CC_DIRECT	GO:0031513~nonmotile primary cilium	3	0.23677979479084454	0.6833641386776692	ENSMUSG00000059248, ENSMUSG00000044933, ENSMUSG00000019986	1146	27	13426	1.3017258095792128	1.0	1.0	100.0
GOTERM_MF_DIRECT	GO:0043015~gamma-tubulin binding	3	0.23677979479084454	0.6848350951578774	ENSMUSG00000033585, ENSMUSG00000027263, ENSMUSG00000010136	1031	27	12046	1.2982002370945145	1.0	1.0	100.0
GOTERM_BP_DIRECT	GO:0050852~T cell receptor signaling pathway	4	0.31570639305445936	0.6849308449221635	ENSMUSG00000057058, ENSMUSG00000027164, ENSMUSG00000030403, ENSMUSG00000022995	1059	41	12524	1.153780602961837	1.0	1.0	100.0
GOTERM_CC_DIRECT	GO:0030877~beta-catenin destruction complex	2	0.15785319652722968	0.6863128260005593	ENSMUSG00000002458, ENSMUSG00000000142	1146	13	13426	1.8023895824942946	1.0	1.0	100.0
GOTERM_CC_DIRECT	GO:0016580~Sin3 complex	2	0.15785319652722968	0.6863128260005593	ENSMUSG00000066900, ENSMUSG00000028800	1146	13	13426	1.8023895824942946	1.0	1.0	100.0
GOTERM_CC_DIRECT	GO:0031985~Golgi cisterna	2	0.15785319652722968	0.6863128260005593	ENSMUSG00000002059, ENSMUSG00000032757	1146	13	13426	1.8023895824942946	1.0	1.0	100.0
GOTERM_CC_DIRECT	GO:0000800~lateral element	2	0.15785319652722968	0.6863128260005593	ENSMUSG00000036928, ENSMUSG00000002324	1146	13	13426	1.8023895824942946	1.0	1.0	100.0
GOTERM_CC_DIRECT	GO:0043220~Schmidt-Lanterman incisure	2	0.15785319652722968	0.6863128260005593	ENSMUSG00000031990, ENSMUSG00000028402	1146	13	13426	1.8023895824942946	1.0	1.0	100.0
GOTERM_CC_DIRECT	GO:0071564~npBAF complex	2	0.15785319652722968	0.6863128260005593	ENSMUSG00000023883, ENSMUSG00000029712	1146	13	13426	1.8023895824942946	1.0	1.0	100.0
KEGG_PATHWAY	mmu00020:Citrate cycle (TCA cycle)	3	0.23677979479084454	0.6865791829619727	ENSMUSG00000032279, ENSMUSG00000040618, ENSMUSG00000025950	416	29	5192	1.291114058355438	1.0	1.0	100.0
GOTERM_CC_DIRECT	GO:0031252~cell leading edge	5	0.3946329913180742	0.6873220451256496	ENSMUSG00000070047, ENSMUSG00000039706, ENSMUSG00000030707, ENSMUSG00000031161, ENSMUSG00000026383	1146	54	13426	1.0847715079826774	1.0	1.0	100.0
GOTERM_MF_DIRECT	GO:0000146~microfilament motor activity	2	0.15785319652722968	0.6873267244939385	ENSMUSG00000042064, ENSMUSG00000017774	1031	13	12046	1.7975080205924048	1.0	1.0	100.0
GOTERM_MF_DIRECT	GO:0031402~sodium ion binding	2	0.15785319652722968	0.6873267244939385	ENSMUSG00000063873, ENSMUSG00000075316	1031	13	12046	1.7975080205924048	1.0	1.0	100.0
GOTERM_MF_DIRECT	GO:0004012~phospholipid-translocating ATPase activity	2	0.15785319652722968	0.6873267244939385	ENSMUSG00000062949, ENSMUSG00000028125	1031	13	12046	1.7975080205924048	1.0	1.0	100.0
GOTERM_MF_DIRECT	GO:0046873~metal ion transmembrane transporter activity	2	0.15785319652722968	0.6873267244939385	ENSMUSG00000024270, ENSMUSG00000039878	1031	13	12046	1.7975080205924048	1.0	1.0	100.0
GOTERM_MF_DIRECT	GO:0070016~armadillo repeat domain binding	2	0.15785319652722968	0.6873267244939385	ENSMUSG00000002458, ENSMUSG00000000142	1031	13	12046	1.7975080205924048	1.0	1.0	100.0
GOTERM_MF_DIRECT	GO:0016208~AMP binding	2	0.15785319652722968	0.6873267244939385	ENSMUSG00000031432, ENSMUSG00000018042	1031	13	12046	1.7975080205924048	1.0	1.0	100.0
GOTERM_MF_DIRECT	GO:0008307~structural constituent of muscle	2	0.15785319652722968	0.6873267244939385	ENSMUSG00000051747, ENSMUSG00000031636	1031	13	12046	1.7975080205924048	1.0	1.0	100.0
GOTERM_MF_DIRECT	GO:0003777~microtubule motor activity	6	0.4735595895816891	0.6890070587412574	ENSMUSG00000006740, ENSMUSG00000041144, ENSMUSG00000023999, ENSMUSG00000050382, ENSMUSG00000052861, ENSMUSG00000032489	1031	67	12046	1.0463106388522954	1.0	1.0	100.0
GOTERM_MF_DIRECT	GO:0051087~chaperone binding	6	0.4735595895816891	0.6890070587412574	ENSMUSG00000036052, ENSMUSG00000079037, ENSMUSG00000028416, ENSMUSG00000020288, ENSMUSG00000042215, ENSMUSG00000056900	1031	67	12046	1.0463106388522954	1.0	1.0	100.0
GOTERM_MF_DIRECT	GO:0003712~transcription cofactor activity	5	0.3946329913180742	0.6894105539403688	ENSMUSG00000054893, ENSMUSG00000067071, ENSMUSG00000000731, ENSMUSG00000048897, ENSMUSG00000000708	1031	54	12046	1.0818335309120954	1.0	1.0	100.0
GOTERM_MF_DIRECT	GO:0042277~peptide binding	7	0.5524861878453038	0.6902755302189344	ENSMUSG00000049112, ENSMUSG00000050663, ENSMUSG00000027820, ENSMUSG00000073411, ENSMUSG00000091705, ENSMUSG00000018634, ENSMUSG00000021477	1031	80	12046	1.0223326867119302	1.0	1.0	100.0
GOTERM_BP_DIRECT	GO:0016579~protein deubiquitination	6	0.4735595895816891	0.6911708745680232	ENSMUSG00000032376, ENSMUSG00000031066, ENSMUSG00000029223, ENSMUSG00000019850, ENSMUSG00000051527, ENSMUSG00000056900	1059	68	12524	1.043492751208132	1.0	1.0	100.0
GOTERM_CC_DIRECT	GO:0015630~microtubule cytoskeleton	12	0.9471191791633782	0.6929159906357684	ENSMUSG00000009418, ENSMUSG00000024068, ENSMUSG00000035121, ENSMUSG00000040964, ENSMUSG00000030824, ENSMUSG00000003810, ENSMUSG00000020032, ENSMUSG00000030852, ENSMUSG00000032624, ENSMUSG00000000142, ENSMUSG00000022783, ENSMUSG00000074802	1146	144	13426	0.9762943571844096	1.0	1.0	100.0
GOTERM_BP_DIRECT	GO:0008542~visual learning	5	0.3946329913180742	0.6940137080375384	ENSMUSG00000048616, ENSMUSG00000019890, ENSMUSG00000027950, ENSMUSG00000035168, ENSMUSG00000018634	1059	55	12524	1.0751137436689844	1.0	1.0	100.0
GOTERM_BP_DIRECT	GO:0001654~eye development	3	0.23677979479084454	0.6976013451687023	ENSMUSG00000053399, ENSMUSG00000039878, ENSMUSG00000021136	1059	28	12524	1.2670983407527319	1.0	1.0	100.0
GOTERM_BP_DIRECT	GO:0000077~DNA damage checkpoint	3	0.23677979479084454	0.6976013451687023	ENSMUSG00000020413, ENSMUSG00000004085, ENSMUSG00000013698	1059	28	12524	1.2670983407527319	1.0	1.0	100.0
GOTERM_BP_DIRECT	GO:0009314~response to radiation	3	0.23677979479084454	0.6976013451687023	ENSMUSG00000032477, ENSMUSG00000004085, ENSMUSG00000028367	1059	28	12524	1.2670983407527319	1.0	1.0	100.0
GOTERM_BP_DIRECT	GO:0007249~I-kappaB kinase/NF-kappaB signaling	3	0.23677979479084454	0.6976013451687023	ENSMUSG00000027164, ENSMUSG00000049871, ENSMUSG00000002983	1059	28	12524	1.2670983407527319	1.0	1.0	100.0
GOTERM_BP_DIRECT	GO:0048468~cell development	3	0.23677979479084454	0.6976013451687023	ENSMUSG00000027164, ENSMUSG00000022098, ENSMUSG00000005069	1059	28	12524	1.2670983407527319	1.0	1.0	100.0
GOTERM_BP_DIRECT	GO:0035249~synaptic transmission, glutamatergic	3	0.23677979479084454	0.6976013451687023	ENSMUSG00000024211, ENSMUSG00000028456, ENSMUSG00000002771	1059	28	12524	1.2670983407527319	1.0	1.0	100.0
GOTERM_BP_DIRECT	GO:0043200~response to amino acid	3	0.23677979479084454	0.6976013451687023	ENSMUSG00000028393, ENSMUSG00000033022, ENSMUSG00000018589	1059	28	12524	1.2670983407527319	1.0	1.0	100.0
GOTERM_BP_DIRECT	GO:0050829~defense response to Gram-negative bacterium	3	0.23677979479084454	0.6976013451687023	ENSMUSG00000060802, ENSMUSG00000049709, ENSMUSG00000021194	1059	28	12524	1.2670983407527319	1.0	1.0	100.0
GOTERM_MF_DIRECT	GO:0042802~identical protein binding	45	3.5516969218626673	0.6997490454792545	ENSMUSG00000008136, ENSMUSG00000039717, ENSMUSG00000026880, ENSMUSG00000079037, ENSMUSG00000032382, ENSMUSG00000028469, ENSMUSG00000002731, ENSMUSG00000049686, ENSMUSG00000005447, ENSMUSG00000022440, ENSMUSG00000062312, ENSMUSG00000021253, ENSMUSG00000000731, ENSMUSG00000024782, ENSMUSG00000048677, ENSMUSG00000000296, ENSMUSG00000021730, ENSMUSG00000051747, ENSMUSG00000030707, ENSMUSG00000031558,…	1031	549	12046	0.9576886994959534	1.0	1.0	100.0
GOTERM_CC_DIRECT	GO:0000790~nuclear chromatin	14	1.1049723756906076	0.7003754127753359	ENSMUSG00000031099, ENSMUSG00000032376, ENSMUSG00000028693, ENSMUSG00000004040, ENSMUSG00000002147, ENSMUSG00000007946, ENSMUSG00000029755, ENSMUSG00000025578, ENSMUSG00000028800, ENSMUSG00000039153, ENSMUSG00000046532, ENSMUSG00000002108, ENSMUSG00000013787, ENSMUSG00000000708	1146	170	13426	0.9648085412175341	1.0	1.0	100.0
GOTERM_MF_DIRECT	GO:0008289~lipid binding	17	1.3417521704814523	0.701113853232633	ENSMUSG00000037606, ENSMUSG00000028773, ENSMUSG00000032382, ENSMUSG00000040875, ENSMUSG00000032291, ENSMUSG00000024535, ENSMUSG00000021620, ENSMUSG00000019312, ENSMUSG00000018554, ENSMUSG00000046532, ENSMUSG00000034171, ENSMUSG00000029608, ENSMUSG00000018340, ENSMUSG00000047250, ENSMUSG00000031523, ENSMUSG00000031557, ENSMUSG00000017754	1031	207	12046	0.9595393056785542	1.0	1.0	100.0
GOTERM_CC_DIRECT	GO:0031226~intrinsic component of plasma membrane	3	0.23677979479084454	0.7027239419524954	ENSMUSG00000026469, ENSMUSG00000022994, ENSMUSG00000018634	1146	28	13426	1.2552356020942408	1.0	1.0	100.0
GOTERM_CC_DIRECT	GO:0044295~axonal growth cone	3	0.23677979479084454	0.7027239419524954	ENSMUSG00000006740, ENSMUSG00000018507, ENSMUSG00000030357	1146	28	13426	1.2552356020942408	1.0	1.0	100.0
GOTERM_BP_DIRECT	GO:0042060~wound healing	6	0.4735595895816891	0.7035371932110084	ENSMUSG00000048616, ENSMUSG00000054889, ENSMUSG00000028434, ENSMUSG00000021253, ENSMUSG00000062312, ENSMUSG00000030774	1059	69	12524	1.0283696678572896	1.0	1.0	100.0
GOTERM_MF_DIRECT	GO:0016788~hydrolase activity, acting on ester bonds	3	0.23677979479084454	0.7041749920131977	ENSMUSG00000032026, ENSMUSG00000034171, ENSMUSG00000003123	1031	28	12046	1.2518359429125676	1.0	1.0	100.0
GOTERM_MF_DIRECT	GO:0031492~nucleosomal DNA binding	3	0.23677979479084454	0.7041749920131977	ENSMUSG00000031245, ENSMUSG00000066456, ENSMUSG00000028800	1031	28	12046	1.2518359429125676	1.0	1.0	100.0
GOTERM_MF_DIRECT	GO:0017147~Wnt-protein binding	3	0.23677979479084454	0.7041749920131977	ENSMUSG00000035305, ENSMUSG00000028173, ENSMUSG00000030223	1031	28	12046	1.2518359429125676	1.0	1.0	100.0
GOTERM_CC_DIRECT	GO:0016459~myosin complex	4	0.31570639305445936	0.7070186038581135	ENSMUSG00000034427, ENSMUSG00000042064, ENSMUSG00000033590, ENSMUSG00000017774	1146	42	13426	1.1157649796393252	1.0	1.0	100.0
GOTERM_CC_DIRECT	GO:0005741~mitochondrial outer membrane	11	0.8681925808997633	0.707309764303174	ENSMUSG00000031278, ENSMUSG00000018322, ENSMUSG00000008540, ENSMUSG00000018042, ENSMUSG00000079037, ENSMUSG00000038342, ENSMUSG00000020085, ENSMUSG00000026278, ENSMUSG00000040147, ENSMUSG00000027668, ENSMUSG00000025533	1146	133	13426	0.9689537981078351	1.0	1.0	100.0
GOTERM_MF_DIRECT	GO:0008017~microtubule binding	15	1.1838989739542225	0.7079395386822493	ENSMUSG00000006740, ENSMUSG00000031285, ENSMUSG00000050382, ENSMUSG00000031161, ENSMUSG00000079037, ENSMUSG00000024068, ENSMUSG00000003810, ENSMUSG00000001155, ENSMUSG00000038570, ENSMUSG00000071550, ENSMUSG00000035121, ENSMUSG00000031347, ENSMUSG00000032624, ENSMUSG00000032489, ENSMUSG00000074802	1031	183	12046	0.9576886994959534	1.0	1.0	100.0
GOTERM_BP_DIRECT	GO:0001934~positive regulation of protein phosphorylation	13	1.0260457774269929	0.7089561209351463	ENSMUSG00000004451, ENSMUSG00000028871, ENSMUSG00000027584, ENSMUSG00000059970, ENSMUSG00000027523, ENSMUSG00000062312, ENSMUSG00000089989, ENSMUSG00000000142, ENSMUSG00000042249, ENSMUSG00000022847, ENSMUSG00000036295, ENSMUSG00000036585, ENSMUSG00000030774	1059	160	12524	0.9608829084041548	1.0	1.0	100.0
GOTERM_BP_DIRECT	GO:0014059~regulation of dopamine secretion	2	0.15785319652722968	0.7095489817873475	ENSMUSG00000034997, ENSMUSG00000027950	1059	14	12524	1.6894644543369757	1.0	1.0	100.0
GOTERM_BP_DIRECT	GO:0042789~mRNA transcription from RNA polymerase II promoter	2	0.15785319652722968	0.7095489817873475	ENSMUSG00000004040, ENSMUSG00000031328	1059	14	12524	1.6894644543369757	1.0	1.0	100.0
GOTERM_BP_DIRECT	GO:0051090~regulation of sequence-specific DNA binding transcription factor activity	2	0.15785319652722968	0.7095489817873475	ENSMUSG00000033276, ENSMUSG00000021098	1059	14	12524	1.6894644543369757	1.0	1.0	100.0
GOTERM_BP_DIRECT	GO:0001516~prostaglandin biosynthetic process	2	0.15785319652722968	0.7095489817873475	ENSMUSG00000047250, ENSMUSG00000071072	1059	14	12524	1.6894644543369757	1.0	1.0	100.0
GOTERM_BP_DIRECT	GO:0051895~negative regulation of focal adhesion assembly	2	0.15785319652722968	0.7095489817873475	ENSMUSG00000031355, ENSMUSG00000031523	1059	14	12524	1.6894644543369757	1.0	1.0	100.0
GOTERM_BP_DIRECT	GO:0048265~response to pain	2	0.15785319652722968	0.7095489817873475	ENSMUSG00000061762, ENSMUSG00000078816	1059	14	12524	1.6894644543369757	1.0	1.0	100.0
GOTERM_BP_DIRECT	GO:0003351~epithelial cilium movement	2	0.15785319652722968	0.7095489817873475	ENSMUSG00000033276, ENSMUSG00000039963	1059	14	12524	1.6894644543369757	1.0	1.0	100.0
GOTERM_BP_DIRECT	GO:0048268~clathrin coat assembly	2	0.15785319652722968	0.7095489817873475	ENSMUSG00000039959, ENSMUSG00000028552	1059	14	12524	1.6894644543369757	1.0	1.0	100.0
GOTERM_BP_DIRECT	GO:0007004~telomere maintenance via telomerase	2	0.15785319652722968	0.7095489817873475	ENSMUSG00000021611, ENSMUSG00000006281	1059	14	12524	1.6894644543369757	1.0	1.0	100.0
GOTERM_BP_DIRECT	GO:0034968~histone lysine methylation	2	0.15785319652722968	0.7095489817873475	ENSMUSG00000039231, ENSMUSG00000013787	1059	14	12524	1.6894644543369757	1.0	1.0	100.0
GOTERM_BP_DIRECT	GO:0030111~regulation of Wnt signaling pathway	2	0.15785319652722968	0.7095489817873475	ENSMUSG00000001507, ENSMUSG00000000142	1059	14	12524	1.6894644543369757	1.0	1.0	100.0
GOTERM_BP_DIRECT	GO:0050872~white fat cell differentiation	2	0.15785319652722968	0.7095489817873475	ENSMUSG00000037071, ENSMUSG00000000440	1059	14	12524	1.6894644543369757	1.0	1.0	100.0
GOTERM_BP_DIRECT	GO:0007141~male meiosis I	2	0.15785319652722968	0.7095489817873475	ENSMUSG00000059970, ENSMUSG00000002324	1059	14	12524	1.6894644543369757	1.0	1.0	100.0
GOTERM_BP_DIRECT	GO:0001502~cartilage condensation	2	0.15785319652722968	0.7095489817873475	ENSMUSG00000030607, ENSMUSG00000027966	1059	14	12524	1.6894644543369757	1.0	1.0	100.0
GOTERM_BP_DIRECT	GO:0021680~cerebellar Purkinje cell layer development	2	0.15785319652722968	0.7095489817873475	ENSMUSG00000023011, ENSMUSG00000022076	1059	14	12524	1.6894644543369757	1.0	1.0	100.0
GOTERM_BP_DIRECT	GO:2000649~regulation of sodium ion transmembrane transporter activity	2	0.15785319652722968	0.7095489817873475	ENSMUSG00000038764, ENSMUSG00000009687	1059	14	12524	1.6894644543369757	1.0	1.0	100.0
GOTERM_BP_DIRECT	GO:0016339~calcium-dependent cell-cell adhesion via plasma membrane cell adhesion molecules	2	0.15785319652722968	0.7095489817873475	ENSMUSG00000047910, ENSMUSG00000053166	1059	14	12524	1.6894644543369757	1.0	1.0	100.0
GOTERM_BP_DIRECT	GO:0032886~regulation of microtubule-based process	2	0.15785319652722968	0.7095489817873475	ENSMUSG00000062312, ENSMUSG00000030852	1059	14	12524	1.6894644543369757	1.0	1.0	100.0
KEGG_PATHWAY	mmu05030:Cocaine addiction	4	0.31570639305445936	0.7096759112132238	ENSMUSG00000027523, ENSMUSG00000002771, ENSMUSG00000038648, ENSMUSG00000040147	416	45	5192	1.1094017094017095	1.0	1.0	100.0
GOTERM_CC_DIRECT	GO:0031045~dense core granule	2	0.15785319652722968	0.713090714184306	ENSMUSG00000050711, ENSMUSG00000004961	1146	14	13426	1.6736474694589878	1.0	1.0	100.0
GOTERM_CC_DIRECT	GO:0005779~integral component of peroxisomal membrane	2	0.15785319652722968	0.713090714184306	ENSMUSG00000030545, ENSMUSG00000027359	1146	14	13426	1.6736474694589878	1.0	1.0	100.0
KEGG_PATHWAY	mmu04020:Calcium signaling pathway	12	0.9471191791633782	0.7135290439887144	ENSMUSG00000034997, ENSMUSG00000024998, ENSMUSG00000026463, ENSMUSG00000053819, ENSMUSG00000049112, ENSMUSG00000027523, ENSMUSG00000049686, ENSMUSG00000039106, ENSMUSG00000062312, ENSMUSG00000078816, ENSMUSG00000039747, ENSMUSG00000002771	416	156	5192	0.9600591715976332	1.0	1.0	100.0
KEGG_PATHWAY	mmu00531:Glycosaminoglycan degradation	2	0.15785319652722968	0.7138828673433442	ENSMUSG00000045594, ENSMUSG00000015027	416	15	5192	1.6641025641025642	1.0	1.0	100.0
GOTERM_MF_DIRECT	GO:0008179~adenylate cyclase binding	2	0.15785319652722968	0.7140909124658802	ENSMUSG00000038587, ENSMUSG00000029778	1031	14	12046	1.6691145905500901	1.0	1.0	100.0
GOTERM_MF_DIRECT	GO:0005003~ephrin receptor activity	2	0.15785319652722968	0.7140909124658802	ENSMUSG00000028876, ENSMUSG00000028664	1031	14	12046	1.6691145905500901	1.0	1.0	100.0
GOTERM_MF_DIRECT	GO:0035254~glutamate receptor binding	2	0.15785319652722968	0.7140909124658802	ENSMUSG00000030098, ENSMUSG00000025813	1031	14	12046	1.6691145905500901	1.0	1.0	100.0
GOTERM_MF_DIRECT	GO:0048156~tau protein binding	2	0.15785319652722968	0.7140909124658802	ENSMUSG00000031161, ENSMUSG00000030357	1031	14	12046	1.6691145905500901	1.0	1.0	100.0
GOTERM_MF_DIRECT	GO:0050811~GABA receptor binding	2	0.15785319652722968	0.7140909124658802	ENSMUSG00000055078, ENSMUSG00000026028	1031	14	12046	1.6691145905500901	1.0	1.0	100.0
KEGG_PATHWAY	mmu05206:MicroRNAs in cancer	10	0.7892659826361484	0.7143283857960196	ENSMUSG00000040152, ENSMUSG00000032477, ENSMUSG00000034801, ENSMUSG00000020326, ENSMUSG00000024241, ENSMUSG00000004040, ENSMUSG00000032050, ENSMUSG00000062312, ENSMUSG00000078816, ENSMUSG00000024975	416	129	5192	0.9675014907573048	1.0	1.0	100.0
GOTERM_BP_DIRECT	GO:0016575~histone deacetylation	3	0.23677979479084454	0.7160547644534812	ENSMUSG00000031161, ENSMUSG00000066900, ENSMUSG00000028800	1059	29	12524	1.223405294519879	1.0	1.0	100.0
GOTERM_BP_DIRECT	GO:0050769~positive regulation of neurogenesis	3	0.23677979479084454	0.7160547644534812	ENSMUSG00000034758, ENSMUSG00000063632, ENSMUSG00000006930	1059	29	12524	1.223405294519879	1.0	1.0	100.0
GOTERM_BP_DIRECT	GO:0007492~endoderm development	3	0.23677979479084454	0.7160547644534812	ENSMUSG00000048616, ENSMUSG00000026383, ENSMUSG00000028800	1059	29	12524	1.223405294519879	1.0	1.0	100.0
GOTERM_BP_DIRECT	GO:0043523~regulation of neuron apoptotic process	3	0.23677979479084454	0.7160547644534812	ENSMUSG00000006476, ENSMUSG00000055078, ENSMUSG00000023011	1059	29	12524	1.223405294519879	1.0	1.0	100.0
GOTERM_BP_DIRECT	GO:0048678~response to axon injury	3	0.23677979479084454	0.7160547644534812	ENSMUSG00000062312, ENSMUSG00000024501, ENSMUSG00000022324	1059	29	12524	1.223405294519879	1.0	1.0	100.0
GOTERM_BP_DIRECT	GO:0006641~triglyceride metabolic process	3	0.23677979479084454	0.7160547644534812	ENSMUSG00000031278, ENSMUSG00000037071, ENSMUSG00000027187	1059	29	12524	1.223405294519879	1.0	1.0	100.0
GOTERM_BP_DIRECT	GO:0030010~establishment of cell polarity	3	0.23677979479084454	0.7160547644534812	ENSMUSG00000028063, ENSMUSG00000031990, ENSMUSG00000030774	1059	29	12524	1.223405294519879	1.0	1.0	100.0
GOTERM_MF_DIRECT	GO:0005515~protein binding	296	23.36227308602999	0.7180222847430796	ENSMUSG00000032202, ENSMUSG00000055200, ENSMUSG00000028063, ENSMUSG00000025352, ENSMUSG00000036928, ENSMUSG00000019906, ENSMUSG00000049686, ENSMUSG00000025478, ENSMUSG00000029712, ENSMUSG00000029833, ENSMUSG00000021798, ENSMUSG00000017165, ENSMUSG00000019467, ENSMUSG00000070047, ENSMUSG00000071379, ENSMUSG00000097767, ENSMUSG00000040187, ENSMUSG00000030707, ENSMUSG00000006958, ENSMUSG00000038545,…	1031	3539	12046	0.9772267396495581	1.0	1.0	100.0
GOTERM_BP_DIRECT	GO:0046330~positive regulation of JNK cascade	5	0.3946329913180742	0.7207570660335338	ENSMUSG00000055994, ENSMUSG00000022329, ENSMUSG00000061288, ENSMUSG00000000296, ENSMUSG00000022015	1059	57	12524	1.037390454417441	1.0	1.0	100.0
GOTERM_BP_DIRECT	GO:0031398~positive regulation of protein ubiquitination	5	0.3946329913180742	0.7207570660335338	ENSMUSG00000055994, ENSMUSG00000032000, ENSMUSG00000047123, ENSMUSG00000018572, ENSMUSG00000018669	1059	57	12524	1.037390454417441	1.0	1.0	100.0
KEGG_PATHWAY	mmu04130:SNARE interactions in vesicular transport	3	0.23677979479084454	0.7217508803432326	ENSMUSG00000029428, ENSMUSG00000032757, ENSMUSG00000007207	416	31	5192	1.207816377171216	1.0	1.0	100.0
KEGG_PATHWAY	mmu00270:Cysteine and methionine metabolism	3	0.23677979479084454	0.7217508803432326	ENSMUSG00000033022, ENSMUSG00000071708, ENSMUSG00000063229	416	31	5192	1.207816377171216	1.0	1.0	100.0
KEGG_PATHWAY	mmu05144:Malaria	3	0.23677979479084454	0.7217508803432326	ENSMUSG00000040152, ENSMUSG00000021253, ENSMUSG00000030830	416	31	5192	1.207816377171216	1.0	1.0	100.0
GOTERM_BP_DIRECT	GO:0007204~positive regulation of cytosolic calcium ion concentration	8	0.6314127861089187	0.7220331739542671	ENSMUSG00000034997, ENSMUSG00000020635, ENSMUSG00000027584, ENSMUSG00000037493, ENSMUSG00000049112, ENSMUSG00000061762, ENSMUSG00000071658, ENSMUSG00000018634	1059	97	12524	0.9753609220914499	1.0	1.0	100.0
GOTERM_CC_DIRECT	GO:0032154~cleavage furrow	4	0.31570639305445936	0.7221386148940758	ENSMUSG00000009073, ENSMUSG00000032050, ENSMUSG00000027940, ENSMUSG00000024851	1146	43	13426	1.0898169568570153	1.0	1.0	100.0
GOTERM_BP_DIRECT	GO:0042493~response to drug	21	1.6574585635359116	0.7223765956522492	ENSMUSG00000034997, ENSMUSG00000028393, ENSMUSG00000055026, ENSMUSG00000060802, ENSMUSG00000063727, ENSMUSG00000008540, ENSMUSG00000027187, ENSMUSG00000049265, ENSMUSG00000004040, ENSMUSG00000049112, ENSMUSG00000027523, ENSMUSG00000040147, ENSMUSG00000000440, ENSMUSG00000027227, ENSMUSG00000029778, ENSMUSG00000040152, ENSMUSG00000001507, ENSMUSG00000015243, ENSMUSG00000000409, ENSMUSG00000020847,…	1059	263	12524	0.9443014250476632	1.0	1.0	100.0
GOTERM_MF_DIRECT	GO:0003924~GTPase activity	15	1.1838989739542225	0.7229580604797771	ENSMUSG00000032202, ENSMUSG00000030055, ENSMUSG00000004451, ENSMUSG00000030220, ENSMUSG00000058672, ENSMUSG00000002059, ENSMUSG00000027523, ENSMUSG00000003411, ENSMUSG00000027668, ENSMUSG00000021303, ENSMUSG00000020513, ENSMUSG00000020657, ENSMUSG00000033216, ENSMUSG00000071658, ENSMUSG00000071723	1031	185	12046	0.9473353081500511	1.0	1.0	100.0
GOTERM_CC_DIRECT	GO:0008076~voltage-gated potassium channel complex	6	0.4735595895816891	0.7234319925271828	ENSMUSG00000036815, ENSMUSG00000052726, ENSMUSG00000074575, ENSMUSG00000035165, ENSMUSG00000028631, ENSMUSG00000007207	1146	70	13426	1.0041884816753928	1.0	1.0	100.0
GOTERM_BP_DIRECT	GO:0001501~skeletal system development	7	0.5524861878453038	0.7237676823336583	ENSMUSG00000039153, ENSMUSG00000048616, ENSMUSG00000021765, ENSMUSG00000025352, ENSMUSG00000006958, ENSMUSG00000063632, ENSMUSG00000027523	1059	84	12524	0.9855209316965691	1.0	1.0	100.0
KEGG_PATHWAY	mmu04621:NOD-like receptor signaling pathway	4	0.31570639305445936	0.7237818677974373	ENSMUSG00000055994, ENSMUSG00000019850, ENSMUSG00000032000, ENSMUSG00000027164	416	46	5192	1.085284280936455	1.0	1.0	100.0
GOTERM_MF_DIRECT	GO:0004197~cysteine-type endopeptidase activity	4	0.31570639305445936	0.7238872540701436	ENSMUSG00000029223, ENSMUSG00000016256, ENSMUSG00000056900, ENSMUSG00000021477	1031	43	12046	1.0868653147768028	1.0	1.0	100.0
GOTERM_MF_DIRECT	GO:0035091~phosphatidylinositol binding	7	0.5524861878453038	0.7240421622393454	ENSMUSG00000019312, ENSMUSG00000039959, ENSMUSG00000032382, ENSMUSG00000042901, ENSMUSG00000024535, ENSMUSG00000024851, ENSMUSG00000038866	1031	83	12046	0.9853809028548726	1.0	1.0	100.0
GOTERM_CC_DIRECT	GO:0005905~clathrin-coated pit	5	0.3946329913180742	0.7277822591654066	ENSMUSG00000024426, ENSMUSG00000028552, ENSMUSG00000054702, ENSMUSG00000036206, ENSMUSG00000021278	1146	57	13426	1.027678270720431	1.0	1.0	100.0
GOTERM_CC_DIRECT	GO:0071944~cell periphery	5	0.3946329913180742	0.7277822591654066	ENSMUSG00000005397, ENSMUSG00000001507, ENSMUSG00000045871, ENSMUSG00000026258, ENSMUSG00000032050	1146	57	13426	1.027678270720431	1.0	1.0	100.0
GOTERM_BP_DIRECT	GO:0021915~neural tube development	4	0.31570639305445936	0.730609085174892	ENSMUSG00000048616, ENSMUSG00000004846, ENSMUSG00000036862, ENSMUSG00000060798	1059	44	12524	1.0751137436689846	1.0	1.0	100.0
GOTERM_BP_DIRECT	GO:0031100~organ regeneration	4	0.31570639305445936	0.730609085174892	ENSMUSG00000031432, ENSMUSG00000026192, ENSMUSG00000054263, ENSMUSG00000000440	1059	44	12524	1.0751137436689846	1.0	1.0	100.0
GOTERM_BP_DIRECT	GO:0030968~endoplasmic reticulum unfolded protein response	4	0.31570639305445936	0.730609085174892	ENSMUSG00000020303, ENSMUSG00000018669, ENSMUSG00000038648, ENSMUSG00000005102	1059	44	12524	1.0751137436689846	1.0	1.0	100.0
GOTERM_CC_DIRECT	GO:0030496~midbody	10	0.7892659826361484	0.7319531697139705	ENSMUSG00000038936, ENSMUSG00000004451, ENSMUSG00000024068, ENSMUSG00000032050, ENSMUSG00000029428, ENSMUSG00000036782, ENSMUSG00000034573, ENSMUSG00000021363, ENSMUSG00000031776, ENSMUSG00000024851	1146	123	13426	0.9524822996921068	1.0	1.0	100.0
GOTERM_CC_DIRECT	GO:0030176~integral component of endoplasmic reticulum membrane	7	0.5524861878453038	0.732269732880716	ENSMUSG00000037071, ENSMUSG00000032262, ENSMUSG00000024036, ENSMUSG00000035376, ENSMUSG00000027422, ENSMUSG00000071657, ENSMUSG00000027359	1146	84	13426	0.9762943571844095	1.0	1.0	100.0
GOTERM_BP_DIRECT	GO:0006950~response to stress	3	0.23677979479084454	0.7335519668599072	ENSMUSG00000016528, ENSMUSG00000078816, ENSMUSG00000020288	1059	30	12524	1.1826251180358829	1.0	1.0	100.0
GOTERM_BP_DIRECT	GO:0008306~associative learning	3	0.23677979479084454	0.7335519668599072	ENSMUSG00000055078, ENSMUSG00000027950, ENSMUSG00000061762	1059	30	12524	1.1826251180358829	1.0	1.0	100.0
GOTERM_MF_DIRECT	GO:0030165~PDZ domain binding	9	0.7103393843725335	0.7340374257107144	ENSMUSG00000026463, ENSMUSG00000030172, ENSMUSG00000024074, ENSMUSG00000023805, ENSMUSG00000039831, ENSMUSG00000022770, ENSMUSG00000047904, ENSMUSG00000031557, ENSMUSG00000020782	1031	110	12046	0.9559474473150517	1.0	1.0	100.0
GOTERM_BP_DIRECT	GO:0071285~cellular response to lithium ion	2	0.15785319652722968	0.734113104669462	ENSMUSG00000032348, ENSMUSG00000000440	1059	15	12524	1.5768334907145105	1.0	1.0	100.0
GOTERM_BP_DIRECT	GO:0008593~regulation of Notch signaling pathway	2	0.15785319652722968	0.734113104669462	ENSMUSG00000029603, ENSMUSG00000020782	1059	15	12524	1.5768334907145105	1.0	1.0	100.0
GOTERM_BP_DIRECT	GO:0010569~regulation of double-strand break repair via homologous recombination	2	0.15785319652722968	0.734113104669462	ENSMUSG00000009628, ENSMUSG00000075324	1059	15	12524	1.5768334907145105	1.0	1.0	100.0
GOTERM_BP_DIRECT	GO:0007099~centriole replication	2	0.15785319652722968	0.734113104669462	ENSMUSG00000037020, ENSMUSG00000031347	1059	15	12524	1.5768334907145105	1.0	1.0	100.0
GOTERM_BP_DIRECT	GO:0006693~prostaglandin metabolic process	2	0.15785319652722968	0.734113104669462	ENSMUSG00000047250, ENSMUSG00000071072	1059	15	12524	1.5768334907145105	1.0	1.0	100.0
GOTERM_BP_DIRECT	GO:0061028~establishment of endothelial barrier	2	0.15785319652722968	0.734113104669462	ENSMUSG00000068566, ENSMUSG00000032050	1059	15	12524	1.5768334907145105	1.0	1.0	100.0
GOTERM_BP_DIRECT	GO:0002548~monocyte chemotaxis	2	0.15785319652722968	0.734113104669462	ENSMUSG00000030223, ENSMUSG00000022015	1059	15	12524	1.5768334907145105	1.0	1.0	100.0
GOTERM_BP_DIRECT	GO:0010633~negative regulation of epithelial cell migration	2	0.15785319652722968	0.734113104669462	ENSMUSG00000028883, ENSMUSG00000020151	1059	15	12524	1.5768334907145105	1.0	1.0	100.0
GOTERM_BP_DIRECT	GO:0022011~myelination in peripheral nervous system	2	0.15785319652722968	0.734113104669462	ENSMUSG00000030890, ENSMUSG00000039116	1059	15	12524	1.5768334907145105	1.0	1.0	100.0
GOTERM_BP_DIRECT	GO:0045663~positive regulation of myoblast differentiation	2	0.15785319652722968	0.734113104669462	ENSMUSG00000030890, ENSMUSG00000089989	1059	15	12524	1.5768334907145105	1.0	1.0	100.0
GOTERM_BP_DIRECT	GO:0001895~retina homeostasis	2	0.15785319652722968	0.734113104669462	ENSMUSG00000060802, ENSMUSG00000046834	1059	15	12524	1.5768334907145105	1.0	1.0	100.0
GOTERM_BP_DIRECT	GO:0017015~regulation of transforming growth factor beta receptor signaling pathway	2	0.15785319652722968	0.734113104669462	ENSMUSG00000001507, ENSMUSG00000063632	1059	15	12524	1.5768334907145105	1.0	1.0	100.0
GOTERM_BP_DIRECT	GO:0050918~positive chemotaxis	2	0.15785319652722968	0.734113104669462	ENSMUSG00000030707, ENSMUSG00000050711	1059	15	12524	1.5768334907145105	1.0	1.0	100.0
GOTERM_BP_DIRECT	GO:0032689~negative regulation of interferon-gamma production	2	0.15785319652722968	0.734113104669462	ENSMUSG00000055994, ENSMUSG00000079037	1059	15	12524	1.5768334907145105	1.0	1.0	100.0
GOTERM_BP_DIRECT	GO:0034314~Arp2/3 complex-mediated actin nucleation	2	0.15785319652722968	0.734113104669462	ENSMUSG00000056972, ENSMUSG00000008475	1059	15	12524	1.5768334907145105	1.0	1.0	100.0
GOTERM_BP_DIRECT	GO:0060997~dendritic spine morphogenesis	2	0.15785319652722968	0.734113104669462	ENSMUSG00000031161, ENSMUSG00000028664	1059	15	12524	1.5768334907145105	1.0	1.0	100.0
GOTERM_BP_DIRECT	GO:0051693~actin filament capping	2	0.15785319652722968	0.734113104669462	ENSMUSG00000038775, ENSMUSG00000032050	1059	15	12524	1.5768334907145105	1.0	1.0	100.0
GOTERM_BP_DIRECT	GO:0009948~anterior/posterior axis specification	2	0.15785319652722968	0.734113104669462	ENSMUSG00000028173, ENSMUSG00000026484	1059	15	12524	1.5768334907145105	1.0	1.0	100.0
GOTERM_MF_DIRECT	GO:0003682~chromatin binding	32	2.525651144435675	0.7355708681549126	ENSMUSG00000026484, ENSMUSG00000023110, ENSMUSG00000000731, ENSMUSG00000040669, ENSMUSG00000029833, ENSMUSG00000028800, ENSMUSG00000039153, ENSMUSG00000018554, ENSMUSG00000018476, ENSMUSG00000021514, ENSMUSG00000046982, ENSMUSG00000066456, ENSMUSG00000058638, ENSMUSG00000006288, ENSMUSG00000034910, ENSMUSG00000031245, ENSMUSG00000032376, ENSMUSG00000047907, ENSMUSG00000062563, ENSMUSG00000002324,…	1031	398	12046	0.9394011765910054	1.0	1.0	100.0
GOTERM_CC_DIRECT	GO:1903561~extracellular vesicle	4	0.31570639305445936	0.7366430268743163	ENSMUSG00000058672, ENSMUSG00000030605, ENSMUSG00000020241, ENSMUSG00000000792	1146	44	13426	1.0650483896557195	1.0	1.0	100.0
KEGG_PATHWAY	mmu00100:Steroid biosynthesis	2	0.15785319652722968	0.7368186622177111	ENSMUSG00000031168, ENSMUSG00000026600	416	16	5192	1.560096153846154	1.0	1.0	100.0
KEGG_PATHWAY	mmu05014:Amyotrophic lateral sclerosis (ALS)	4	0.31570639305445936	0.7373483162711332	ENSMUSG00000034108, ENSMUSG00000027187, ENSMUSG00000004446, ENSMUSG00000002771	416	47	5192	1.0621931260229134	1.0	1.0	100.0
GOTERM_CC_DIRECT	GO:0022626~cytosolic ribosome	2	0.15785319652722968	0.7375845355527566	ENSMUSG00000005813, ENSMUSG00000005102	1146	15	13426	1.5620709714950554	1.0	1.0	100.0
KEGG_PATHWAY	mmu04960:Aldosterone-regulated sodium reabsorption	3	0.23677979479084454	0.7380551516985085	ENSMUSG00000039936, ENSMUSG00000020901, ENSMUSG00000078816	416	32	5192	1.1700721153846154	1.0	1.0	100.0
KEGG_PATHWAY	mmu04913:Ovarian steroidogenesis	3	0.23677979479084454	0.7380551516985085	ENSMUSG00000052914, ENSMUSG00000027523, ENSMUSG00000022994	416	32	5192	1.1700721153846154	1.0	1.0	100.0
GOTERM_MF_DIRECT	GO:0000976~transcription regulatory region sequence-specific DNA binding	4	0.31570639305445936	0.7383619221984263	ENSMUSG00000039231, ENSMUSG00000018143, ENSMUSG00000063632, ENSMUSG00000028800	1031	44	12046	1.0621638303500573	1.0	1.0	100.0
GOTERM_MF_DIRECT	GO:0048037~cofactor binding	2	0.15785319652722968	0.7385661751080164	ENSMUSG00000026664, ENSMUSG00000020475	1031	15	12046	1.5578402845134174	1.0	1.0	100.0
GOTERM_MF_DIRECT	GO:0000975~regulatory region DNA binding	2	0.15785319652722968	0.7385661751080164	ENSMUSG00000031627, ENSMUSG00000041515	1031	15	12046	1.5578402845134174	1.0	1.0	100.0
GOTERM_MF_DIRECT	GO:0016279~protein-lysine N-methyltransferase activity	2	0.15785319652722968	0.7385661751080164	ENSMUSG00000039958, ENSMUSG00000013787	1031	15	12046	1.5578402845134174	1.0	1.0	100.0
GOTERM_MF_DIRECT	GO:0019001~guanyl nucleotide binding	2	0.15785319652722968	0.7385661751080164	ENSMUSG00000002059, ENSMUSG00000027523	1031	15	12046	1.5578402845134174	1.0	1.0	100.0
GOTERM_MF_DIRECT	GO:0030695~GTPase regulator activity	2	0.15785319652722968	0.7385661751080164	ENSMUSG00000027883, ENSMUSG00000031776	1031	15	12046	1.5578402845134174	1.0	1.0	100.0
GOTERM_MF_DIRECT	GO:0043295~glutathione binding	2	0.15785319652722968	0.7385661751080164	ENSMUSG00000008540, ENSMUSG00000032348	1031	15	12046	1.5578402845134174	1.0	1.0	100.0
GOTERM_MF_DIRECT	GO:0051059~NF-kappaB binding	3	0.23677979479084454	0.7398862547139755	ENSMUSG00000056941, ENSMUSG00000018669, ENSMUSG00000028800	1031	30	12046	1.1683802133850631	1.0	1.0	100.0
GOTERM_MF_DIRECT	GO:0015459~potassium channel regulator activity	3	0.23677979479084454	0.7398862547139755	ENSMUSG00000036815, ENSMUSG00000035165, ENSMUSG00000022770	1031	30	12046	1.1683802133850631	1.0	1.0	100.0
GOTERM_BP_DIRECT	GO:0098609~cell-cell adhesion	14	1.1049723756906076	0.7411314321330333	ENSMUSG00000034108, ENSMUSG00000026192, ENSMUSG00000028552, ENSMUSG00000057440, ENSMUSG00000030172, ENSMUSG00000025950, ENSMUSG00000026305, ENSMUSG00000027612, ENSMUSG00000063229, ENSMUSG00000034282, ENSMUSG00000036862, ENSMUSG00000030403, ENSMUSG00000016487, ENSMUSG00000033955	1059	177	12524	0.9354096978814893	1.0	1.0	100.0
KEGG_PATHWAY	mmu05210:Colorectal cancer	5	0.3946329913180742	0.7419596813254784	ENSMUSG00000039936, ENSMUSG00000020901, ENSMUSG00000021253, ENSMUSG00000000142, ENSMUSG00000055799	416	62	5192	1.00651364764268	1.0	1.0	100.0
GOTERM_MF_DIRECT	GO:0000979~RNA polymerase II core promoter sequence-specific DNA binding	5	0.3946329913180742	0.7423380228492298	ENSMUSG00000039153, ENSMUSG00000039087, ENSMUSG00000002147, ENSMUSG00000063632, ENSMUSG00000030678	1031	58	12046	1.0072243218836752	1.0	1.0	100.0
GOTERM_MF_DIRECT	GO:0042393~histone binding	8	0.6314127861089187	0.7435588906488542	ENSMUSG00000032376, ENSMUSG00000024271, ENSMUSG00000061186, ENSMUSG00000028044, ENSMUSG00000028693, ENSMUSG00000003423, ENSMUSG00000000731, ENSMUSG00000021477	1031	98	12046	0.9537797660286229	1.0	1.0	100.0
KEGG_PATHWAY	mmu04068:FoxO signaling pathway	9	0.7103393843725335	0.7463680477134484	ENSMUSG00000039936, ENSMUSG00000034801, ENSMUSG00000025813, ENSMUSG00000024241, ENSMUSG00000027187, ENSMUSG00000020901, ENSMUSG00000004040, ENSMUSG00000040618, ENSMUSG00000021253	416	119	5192	0.9439237233354879	1.0	1.0	100.0
GOTERM_BP_DIRECT	GO:0031175~neuron projection development	10	0.7892659826361484	0.7475634532262337	ENSMUSG00000069227, ENSMUSG00000039481, ENSMUSG00000029378, ENSMUSG00000002900, ENSMUSG00000027500, ENSMUSG00000021032, ENSMUSG00000022144, ENSMUSG00000029512, ENSMUSG00000031565, ENSMUSG00000022324	1059	126	12524	0.938591363520542	1.0	1.0	100.0
GOTERM_MF_DIRECT	GO:0004843~thiol-dependent ubiquitin-specific protease activity	6	0.4735595895816891	0.7483457505772669	ENSMUSG00000032376, ENSMUSG00000031066, ENSMUSG00000029223, ENSMUSG00000019850, ENSMUSG00000051527, ENSMUSG00000056900	1031	72	12046	0.9736501778208859	1.0	1.0	100.0
GOTERM_BP_DIRECT	GO:1903955~positive regulation of protein targeting to mitochondrion	6	0.4735595895816891	0.7495135570383282	ENSMUSG00000084786, ENSMUSG00000032735, ENSMUSG00000068329, ENSMUSG00000026986, ENSMUSG00000033557, ENSMUSG00000048965	1059	73	12524	0.9720206449609997	1.0	1.0	100.0
GOTERM_BP_DIRECT	GO:0050796~regulation of insulin secretion	3	0.23677979479084454	0.7501226519231052	ENSMUSG00000007207, ENSMUSG00000021587, ENSMUSG00000004961	1059	31	12524	1.1444759206798867	1.0	1.0	100.0
[truncated: 789 more rows]
