# Supplementary material for: Histone deacetylase knockouts modify transcription, CAG instability and nuclear pathology in Huntington disease mice
Source: eLife. 2020 Sep 29;9:e55911. doi: 10.7554/eLife.55911 (PMC7581428; doi:10.7554/eLife.55911)
Supplement: Source code 1. [file elife-55911-code1.zip › Pathways/HttQ111atHdac2KOvsHttWTatHdac2WT_nominal_all_0.05.FuncAnnotChart.tsv]

Category	Term	Count	%	PValue	Genes	List Total	Pop Hits	Pop Total	Fold Enrichment	Bonferroni	Benjamini	FDR
GOTERM_CC_DIRECT	GO:0005886~plasma membrane	1001	24.18458564870742	8.970725597663753E-19	ENSMUSG00000027893, ENSMUSG00000023050, ENSMUSG00000059003, ENSMUSG00000001025, ENSMUSG00000049686, ENSMUSG00000059482, ENSMUSG00000024143, ENSMUSG00000040860, ENSMUSG00000005864, ENSMUSG00000006711, ENSMUSG00000070047, ENSMUSG00000070287, ENSMUSG00000038780, ENSMUSG00000047495, ENSMUSG00000052852, ENSMUSG00000034187, ENSMUSG00000031913, ENSMUSG00000074643, ENSMUSG00000039878, ENSMUSG00000005871,…	3763	2897	13426	1.2328152750134822	9.186023012007683E-16	9.186023012007683E-16	9.042491402445063E-14
GOTERM_CC_DIRECT	GO:0045202~synapse	204	4.928726745590723	3.3982333139215416E-13	ENSMUSG00000053025, ENSMUSG00000029030, ENSMUSG00000059003, ENSMUSG00000019906, ENSMUSG00000020340, ENSMUSG00000042249, ENSMUSG00000061689, ENSMUSG00000069601, ENSMUSG00000047495, ENSMUSG00000038665, ENSMUSG00000051401, ENSMUSG00000053825, ENSMUSG00000058835, ENSMUSG00000050556, ENSMUSG00000031343, ENSMUSG00000011877, ENSMUSG00000005871, ENSMUSG00000025586, ENSMUSG00000062542, ENSMUSG00000049336,…	3763	468	13426	1.555237569587822	3.4799541026586667E-10	1.7398954567278293E-10	1.712709590216457E-8
GOTERM_CC_DIRECT	GO:0045211~postsynaptic membrane	105	2.536844648465813	1.7636049875983494E-12	ENSMUSG00000048076, ENSMUSG00000059003, ENSMUSG00000019906, ENSMUSG00000006435, ENSMUSG00000046447, ENSMUSG00000069601, ENSMUSG00000047495, ENSMUSG00000051401, ENSMUSG00000058835, ENSMUSG00000050556, ENSMUSG00000052581, ENSMUSG00000031343, ENSMUSG00000007653, ENSMUSG00000030098, ENSMUSG00000025586, ENSMUSG00000000223, ENSMUSG00000060882, ENSMUSG00000049336, ENSMUSG00000020178, ENSMUSG00000045349,…	3763	203	13426	1.8454644588415332	1.8059154172078706E-9	6.019771691002366E-10	5.925712758330454E-8
GOTERM_CC_DIRECT	GO:0030054~cell junction	249	6.0159458806475	1.0036065023289706E-9	ENSMUSG00000053025, ENSMUSG00000029030, ENSMUSG00000059003, ENSMUSG00000019906, ENSMUSG00000059482, ENSMUSG00000020340, ENSMUSG00000001946, ENSMUSG00000024943, ENSMUSG00000070047, ENSMUSG00000069601, ENSMUSG00000068876, ENSMUSG00000047495, ENSMUSG00000051401, ENSMUSG00000058835, ENSMUSG00000050556, ENSMUSG00000031343, ENSMUSG00000005871, ENSMUSG00000028053, ENSMUSG00000027087, ENSMUSG00000025586,…	3763	639	13426	1.3903076533432146	1.0276925603847076E-6	2.5692326459621647E-7	2.5290883858690057E-5
GOTERM_MF_DIRECT	GO:0005509~calcium ion binding	206	4.97704759603769	2.432345474417718E-9	ENSMUSG00000006276, ENSMUSG00000007122, ENSMUSG00000041959, ENSMUSG00000001025, ENSMUSG00000024940, ENSMUSG00000043458, ENSMUSG00000070047, ENSMUSG00000071379, ENSMUSG00000040061, ENSMUSG00000030824, ENSMUSG00000074643, ENSMUSG00000029161, ENSMUSG00000057751, ENSMUSG00000026312, ENSMUSG00000062542, ENSMUSG00000040855, ENSMUSG00000063873, ENSMUSG00000049336, ENSMUSG00000042473, ENSMUSG00000041144,…	3411	510	12046	1.4264553549358765	5.071427380820559E-6	5.071440314160943E-6	5.059278586788854E-4
GOTERM_CC_DIRECT	GO:0014069~postsynaptic density	109	2.6334863493597487	4.829392068670575E-9	ENSMUSG00000048076, ENSMUSG00000027254, ENSMUSG00000059003, ENSMUSG00000019906, ENSMUSG00000022240, ENSMUSG00000006435, ENSMUSG00000028906, ENSMUSG00000046447, ENSMUSG00000018411, ENSMUSG00000047495, ENSMUSG00000038665, ENSMUSG00000034187, ENSMUSG00000071658, ENSMUSG00000058835, ENSMUSG00000030098, ENSMUSG00000053310, ENSMUSG00000025586, ENSMUSG00000022197, ENSMUSG00000000223, ENSMUSG00000000861,…	3763	237	13426	1.6409319702948204	4.9452853030373944E-6	9.890594956637337E-7	9.736054410439879E-5
GOTERM_MF_DIRECT	GO:0005216~ion channel activity	69	1.6670693404203913	6.423418943821952E-8	ENSMUSG00000056258, ENSMUSG00000059003, ENSMUSG00000027577, ENSMUSG00000001985, ENSMUSG00000048677, ENSMUSG00000005864, ENSMUSG00000023017, ENSMUSG00000057182, ENSMUSG00000047976, ENSMUSG00000041078, ENSMUSG00000001986, ENSMUSG00000063142, ENSMUSG00000035594, ENSMUSG00000037579, ENSMUSG00000030102, ENSMUSG00000050556, ENSMUSG00000031343, ENSMUSG00000007653, ENSMUSG00000035745, ENSMUSG00000036636,…	3411	136	12046	1.791724869367272	1.3391932123230088E-4	6.696414248934386E-5	0.006680355701574831
GOTERM_CC_DIRECT	GO:0030425~dendrite	172	4.155593138439237	1.5658988261844305E-7	ENSMUSG00000032202, ENSMUSG00000033377, ENSMUSG00000056258, ENSMUSG00000032562, ENSMUSG00000031870, ENSMUSG00000005580, ENSMUSG00000028222, ENSMUSG00000049044, ENSMUSG00000022240, ENSMUSG00000002997, ENSMUSG00000040867, ENSMUSG00000061689, ENSMUSG00000046447, ENSMUSG00000021831, ENSMUSG00000018411, ENSMUSG00000027419, ENSMUSG00000069601, ENSMUSG00000004936, ENSMUSG00000039474, ENSMUSG00000047495,…	3763	435	13426	1.410755052981083	1.603351972915279E-4	2.672467330021428E-5	0.002630710027989843
GOTERM_CC_DIRECT	GO:0030424~axon	140	3.3824595312877506	3.6515831465410245E-7	ENSMUSG00000040907, ENSMUSG00000031870, ENSMUSG00000005580, ENSMUSG00000028222, ENSMUSG00000023050, ENSMUSG00000049044, ENSMUSG00000020182, ENSMUSG00000027531, ENSMUSG00000057182, ENSMUSG00000042249, ENSMUSG00000024426, ENSMUSG00000018411, ENSMUSG00000069601, ENSMUSG00000017167, ENSMUSG00000020900, ENSMUSG00000030707, ENSMUSG00000038780, ENSMUSG00000004936, ENSMUSG00000035314, ENSMUSG00000050556,…	3763	344	13426	1.4520514928094235	3.7385228233333123E-4	5.3417444886542984E-5	0.0052582797310190745
GOTERM_CC_DIRECT	GO:0043197~dendritic spine	68	1.6429089151969074	6.069149060562528E-7	ENSMUSG00000033377, ENSMUSG00000031870, ENSMUSG00000049044, ENSMUSG00000019828, ENSMUSG00000027296, ENSMUSG00000059003, ENSMUSG00000002997, ENSMUSG00000006435, ENSMUSG00000042249, ENSMUSG00000023017, ENSMUSG00000028943, ENSMUSG00000041556, ENSMUSG00000021478, ENSMUSG00000015143, ENSMUSG00000040385, ENSMUSG00000021877, ENSMUSG00000001986, ENSMUSG00000020900, ENSMUSG00000000416, ENSMUSG00000038665,…	3763	141	13426	1.720688374863122	6.212879731003484E-4	7.768510797520035E-5	0.007647127816308785
GOTERM_CC_DIRECT	GO:0016020~membrane	1722	41.604252234839336	7.273842424847678E-7	ENSMUSG00000028982, ENSMUSG00000057069, ENSMUSG00000001025, ENSMUSG00000024143, ENSMUSG00000005864, ENSMUSG00000006711, ENSMUSG00000057060, ENSMUSG00000071379, ENSMUSG00000029838, ENSMUSG00000039630, ENSMUSG00000038780, ENSMUSG00000030824, ENSMUSG00000047250, ENSMUSG00000005871, ENSMUSG00000024130, ENSMUSG00000041949, ENSMUSG00000026797, ENSMUSG00000026312, ENSMUSG00000040612, ENSMUSG00000061576,…	3763	5697	13426	1.0784483546384471	7.445644094716819E-4	8.276016270048914E-5	0.0081467035158294
GOTERM_BP_DIRECT	GO:0007156~homophilic cell adhesion via plasma membrane adhesion molecules	55	1.3288233872916162	9.669134333849612E-7	ENSMUSG00000053141, ENSMUSG00000073591, ENSMUSG00000051242, ENSMUSG00000040420, ENSMUSG00000022321, ENSMUSG00000043458, ENSMUSG00000001946, ENSMUSG00000047216, ENSMUSG00000070047, ENSMUSG00000044022, ENSMUSG00000069441, ENSMUSG00000051486, ENSMUSG00000032036, ENSMUSG00000051375, ENSMUSG00000026312, ENSMUSG00000062300, ENSMUSG00000024331, ENSMUSG00000040452, ENSMUSG00000000305, ENSMUSG00000039385,…	3506	108	12524	1.8191565781411758	0.00619700831455583	0.004535888920969802	0.45288324665190094
GOTERM_CC_DIRECT	GO:0043198~dendritic shaft	36	0.8697753080454216	1.4084691918315103E-6	ENSMUSG00000005089, ENSMUSG00000049583, ENSMUSG00000041734, ENSMUSG00000002997, ENSMUSG00000067629, ENSMUSG00000042249, ENSMUSG00000023017, ENSMUSG00000063887, ENSMUSG00000021730, ENSMUSG00000021478, ENSMUSG00000017740, ENSMUSG00000020524, ENSMUSG00000001986, ENSMUSG00000022208, ENSMUSG00000019969, ENSMUSG00000034187, ENSMUSG00000039137, ENSMUSG00000030525, ENSMUSG00000056755, ENSMUSG00000034997,…	3763	61	13426	2.105644694022471	0.0014412338916018896	1.4422724524354666E-4	0.014197369453661622
GOTERM_BP_DIRECT	GO:0007268~chemical synaptic transmission	64	1.5462672143029716	1.4112908901586193E-6	ENSMUSG00000033214, ENSMUSG00000033774, ENSMUSG00000028020, ENSMUSG00000053025, ENSMUSG00000059003, ENSMUSG00000031393, ENSMUSG00000025551, ENSMUSG00000061762, ENSMUSG00000063260, ENSMUSG00000063142, ENSMUSG00000039110, ENSMUSG00000020308, ENSMUSG00000020827, ENSMUSG00000050511, ENSMUSG00000017765, ENSMUSG00000031343, ENSMUSG00000031144, ENSMUSG00000051331, ENSMUSG00000024211, ENSMUSG00000028456,…	3506	133	12524	1.7189351015873968	0.009032158303365456	0.004535888920969802	0.45288324665190094
GOTERM_CC_DIRECT	GO:0016021~integral component of membrane	1202	29.040831118627686	1.6126194876913298E-6	ENSMUSG00000028982, ENSMUSG00000041959, ENSMUSG00000059003, ENSMUSG00000028744, ENSMUSG00000049686, ENSMUSG00000058152, ENSMUSG00000005864, ENSMUSG00000006711, ENSMUSG00000057060, ENSMUSG00000027419, ENSMUSG00000070047, ENSMUSG00000070287, ENSMUSG00000038540, ENSMUSG00000052852, ENSMUSG00000039878, ENSMUSG00000024130, ENSMUSG00000041949, ENSMUSG00000026312, ENSMUSG00000040612, ENSMUSG00000061576,…	3763	3890	13426	1.1024712957377578	0.0016499610021287747	1.5012021412690198E-4	0.014777458578116914
KEGG_PATHWAY	mmu04728:Dopaminergic synapse	57	1.377144237738584	2.241873658681579E-6	ENSMUSG00000032562, ENSMUSG00000020182, ENSMUSG00000059003, ENSMUSG00000029713, ENSMUSG00000040147, ENSMUSG00000022840, ENSMUSG00000021478, ENSMUSG00000040385, ENSMUSG00000001986, ENSMUSG00000040061, ENSMUSG00000059409, ENSMUSG00000032766, ENSMUSG00000030102, ENSMUSG00000071658, ENSMUSG00000036438, ENSMUSG00000048240, ENSMUSG00000051331, ENSMUSG00000051177, ENSMUSG00000027523, ENSMUSG00000032192,…	1441	117	5192	1.7553337247993739	6.432115120120763E-4	4.367777886403548E-4	0.04094791768503326
KEGG_PATHWAY	mmu04713:Circadian entrainment	45	1.087219135056777	3.0331790877802415E-6	ENSMUSG00000038607, ENSMUSG00000032562, ENSMUSG00000005580, ENSMUSG00000059003, ENSMUSG00000029713, ENSMUSG00000028005, ENSMUSG00000002771, ENSMUSG00000022840, ENSMUSG00000029778, ENSMUSG00000026824, ENSMUSG00000020524, ENSMUSG00000001986, ENSMUSG00000040061, ENSMUSG00000030209, ENSMUSG00000032766, ENSMUSG00000033910, ENSMUSG00000055866, ENSMUSG00000071658, ENSMUSG00000030102, ENSMUSG00000036438,…	1441	86	5192	1.8853186579087517	8.70144922575089E-4	4.367777886403548E-4	0.04094791768503326
GOTERM_BP_DIRECT	GO:0006811~ion transport	172	4.155593138439237	5.2781380134350624E-6	ENSMUSG00000040907, ENSMUSG00000056258, ENSMUSG00000059003, ENSMUSG00000019194, ENSMUSG00000049686, ENSMUSG00000042246, ENSMUSG00000005864, ENSMUSG00000062252, ENSMUSG00000038540, ENSMUSG00000038023, ENSMUSG00000036760, ENSMUSG00000038267, ENSMUSG00000037579, ENSMUSG00000030302, ENSMUSG00000039878, ENSMUSG00000050556, ENSMUSG00000031343, ENSMUSG00000007653, ENSMUSG00000036636, ENSMUSG00000030376,…	3506	457	12524	1.3444460949095083	0.03336396377411188	0.011309290383453525	1.129169659007541
KEGG_PATHWAY	mmu04724:Glutamatergic synapse	51	1.2321816863976807	6.6757284645179905E-6	ENSMUSG00000032562, ENSMUSG00000005580, ENSMUSG00000019828, ENSMUSG00000059003, ENSMUSG00000029713, ENSMUSG00000001985, ENSMUSG00000042249, ENSMUSG00000022840, ENSMUSG00000001986, ENSMUSG00000040061, ENSMUSG00000032766, ENSMUSG00000030102, ENSMUSG00000071658, ENSMUSG00000035745, ENSMUSG00000048240, ENSMUSG00000051331, ENSMUSG00000051177, ENSMUSG00000007617, ENSMUSG00000027523, ENSMUSG00000024211,…	1441	104	5192	1.7668819729888432	0.0019141062221466054	6.408699325937271E-4	0.06008155618066191
GOTERM_CC_DIRECT	GO:0043204~perikaryon	61	1.47378593863252	7.404232287750166E-6	ENSMUSG00000032323, ENSMUSG00000006476, ENSMUSG00000031870, ENSMUSG00000022240, ENSMUSG00000041119, ENSMUSG00000021032, ENSMUSG00000028785, ENSMUSG00000001985, ENSMUSG00000006435, ENSMUSG00000005864, ENSMUSG00000021477, ENSMUSG00000047976, ENSMUSG00000040385, ENSMUSG00000027419, ENSMUSG00000001986, ENSMUSG00000004936, ENSMUSG00000015149, ENSMUSG00000050556, ENSMUSG00000028373, ENSMUSG00000062901,…	3763	130	13426	1.6741675013798318	0.007553291364085335	6.318278218880142E-4	0.062195551217101394
GOTERM_CC_DIRECT	GO:0043025~neuronal cell body	179	4.324716115003624	1.0937632164215185E-5	ENSMUSG00000056258, ENSMUSG00000028222, ENSMUSG00000049044, ENSMUSG00000020182, ENSMUSG00000002997, ENSMUSG00000059361, ENSMUSG00000040867, ENSMUSG00000027531, ENSMUSG00000057182, ENSMUSG00000022489, ENSMUSG00000061689, ENSMUSG00000046447, ENSMUSG00000027419, ENSMUSG00000039079, ENSMUSG00000020900, ENSMUSG00000038780, ENSMUSG00000038665, ENSMUSG00000030302, ENSMUSG00000035314, ENSMUSG00000050556,…	3763	483	13426	1.3222644590540233	0.011137707899044336	8.615488720120269E-4	0.08480871708868389
GOTERM_BP_DIRECT	GO:0007626~locomotory behavior	45	1.087219135056777	1.3805254067163228E-5	ENSMUSG00000027273, ENSMUSG00000004110, ENSMUSG00000028222, ENSMUSG00000049583, ENSMUSG00000057880, ENSMUSG00000019828, ENSMUSG00000059003, ENSMUSG00000023033, ENSMUSG00000000552, ENSMUSG00000027577, ENSMUSG00000027950, ENSMUSG00000025533, ENSMUSG00000022489, ENSMUSG00000022840, ENSMUSG00000028943, ENSMUSG00000021478, ENSMUSG00000022623, ENSMUSG00000064373, ENSMUSG00000020886, ENSMUSG00000045573,…	3506	89	12524	1.8061493298807183	0.08492988757293174	0.022185043285931308	2.21505301507634
GOTERM_MF_DIRECT	GO:0005249~voltage-gated potassium channel activity	33	0.7972940323749699	2.437134408371325E-5	ENSMUSG00000027273, ENSMUSG00000058975, ENSMUSG00000056258, ENSMUSG00000040724, ENSMUSG00000005864, ENSMUSG00000057182, ENSMUSG00000021730, ENSMUSG00000047976, ENSMUSG00000063142, ENSMUSG00000018470, ENSMUSG00000036760, ENSMUSG00000035355, ENSMUSG00000037579, ENSMUSG00000075318, ENSMUSG00000050556, ENSMUSG00000034402, ENSMUSG00000038319, ENSMUSG00000058740, ENSMUSG00000028033, ENSMUSG00000028931,…	3411	59	12046	1.975254535426263	0.04954538964145583	0.01693808413818071	1.689746523137452
GOTERM_BP_DIRECT	GO:0034765~regulation of ion transmembrane transport	53	1.2805025368446485	3.1086172917462555E-5	ENSMUSG00000079056, ENSMUSG00000056258, ENSMUSG00000026880, ENSMUSG00000019194, ENSMUSG00000069806, ENSMUSG00000021991, ENSMUSG00000024589, ENSMUSG00000048677, ENSMUSG00000047976, ENSMUSG00000019146, ENSMUSG00000063142, ENSMUSG00000046480, ENSMUSG00000037579, ENSMUSG00000050556, ENSMUSG00000028096, ENSMUSG00000051331, ENSMUSG00000028931, ENSMUSG00000060882, ENSMUSG00000064329, ENSMUSG00000020331,…	3506	113	12524	1.6754388179050832	0.18115143298386183	0.03179950428004751	3.17500339871414
GOTERM_BP_DIRECT	GO:0019228~neuronal action potential	19	0.4590480792461948	3.227923821370113E-5	ENSMUSG00000023033, ENSMUSG00000061576, ENSMUSG00000060882, ENSMUSG00000040724, ENSMUSG00000064329, ENSMUSG00000057182, ENSMUSG00000047976, ENSMUSG00000021478, ENSMUSG00000022416, ENSMUSG00000069601, ENSMUSG00000020524, ENSMUSG00000030739, ENSMUSG00000063142, ENSMUSG00000068696, ENSMUSG00000030525, ENSMUSG00000075316, ENSMUSG00000034115, ENSMUSG00000075318, ENSMUSG00000032511	3506	27	12524	2.513743635249625	0.18740835061269667	0.03179950428004751	3.17500339871414
GOTERM_BP_DIRECT	GO:0042391~regulation of membrane potential	41	0.9905774341628413	3.4629205034277E-5	ENSMUSG00000028020, ENSMUSG00000029015, ENSMUSG00000059003, ENSMUSG00000027577, ENSMUSG00000027950, ENSMUSG00000001985, ENSMUSG00000024589, ENSMUSG00000005864, ENSMUSG00000023017, ENSMUSG00000023259, ENSMUSG00000021730, ENSMUSG00000047976, ENSMUSG00000019146, ENSMUSG00000040441, ENSMUSG00000063142, ENSMUSG00000030525, ENSMUSG00000035355, ENSMUSG00000037579, ENSMUSG00000031930, ENSMUSG00000071317,…	3506	81	12524	1.808131386758502	0.19959306670652932	0.03179950428004751	3.17500339871414
KEGG_PATHWAY	mmu04720:Long-term potentiation	33	0.7972940323749699	3.5459267927186595E-5	ENSMUSG00000028161, ENSMUSG00000049583, ENSMUSG00000014956, ENSMUSG00000019828, ENSMUSG00000059003, ENSMUSG00000027852, ENSMUSG00000025499, ENSMUSG00000001127, ENSMUSG00000002771, ENSMUSG00000040385, ENSMUSG00000020524, ENSMUSG00000040061, ENSMUSG00000030209, ENSMUSG00000004936, ENSMUSG00000021816, ENSMUSG00000033953, ENSMUSG00000030102, ENSMUSG00000036438, ENSMUSG00000057897, ENSMUSG00000022490,…	1441	61	5192	1.9491928419471904	0.010125379992061645	0.0020918051949834083	0.19610673702969453
GOTERM_CC_DIRECT	GO:0042995~cell projection	228	5.508576950954336	3.550102811572395E-5	ENSMUSG00000040189, ENSMUSG00000021798, ENSMUSG00000069601, ENSMUSG00000020900, ENSMUSG00000058835, ENSMUSG00000050556, ENSMUSG00000005871, ENSMUSG00000030376, ENSMUSG00000028294, ENSMUSG00000030374, ENSMUSG00000027523, ENSMUSG00000049336, ENSMUSG00000026679, ENSMUSG00000022995, ENSMUSG00000040852, ENSMUSG00000022994, ENSMUSG00000023966, ENSMUSG00000020458, ENSMUSG00000037325, ENSMUSG00000032422,…	3763	647	13426	1.2573117982339226	0.035700837615007974	0.002596646627892952	0.25560740243321245
KEGG_PATHWAY	mmu04080:Neuroactive ligand-receptor interaction	76	1.8361923169847791	4.6098611080134714E-5	ENSMUSG00000033774, ENSMUSG00000028020, ENSMUSG00000058756, ENSMUSG00000034987, ENSMUSG00000019828, ENSMUSG00000059003, ENSMUSG00000027577, ENSMUSG00000022122, ENSMUSG00000001985, ENSMUSG00000045318, ENSMUSG00000068037, ENSMUSG00000021478, ENSMUSG00000019464, ENSMUSG00000041078, ENSMUSG00000039079, ENSMUSG00000001986, ENSMUSG00000035594, ENSMUSG00000050511, ENSMUSG00000031343, ENSMUSG00000007653,…	1441	182	5192	1.5045717641137488	0.013143466593825925	0.0020918051949834083	0.19610673702969453
KEGG_PATHWAY	mmu05034:Alcoholism	52	1.2563421116211646	4.802880005488583E-5	ENSMUSG00000056895, ENSMUSG00000081058, ENSMUSG00000032562, ENSMUSG00000060639, ENSMUSG00000029471, ENSMUSG00000020182, ENSMUSG00000059003, ENSMUSG00000029713, ENSMUSG00000027852, ENSMUSG00000040147, ENSMUSG00000022840, ENSMUSG00000021478, ENSMUSG00000020785, ENSMUSG00000040385, ENSMUSG00000004936, ENSMUSG00000037894, ENSMUSG00000032766, ENSMUSG00000071658, ENSMUSG00000035745, ENSMUSG00000036438,…	1441	113	5192	1.6580422887252586	0.013690024141503554	0.0020918051949834083	0.19610673702969453
GOTERM_MF_DIRECT	GO:0005516~calmodulin binding	71	1.7153901908673594	6.46525241051208E-5	ENSMUSG00000028261, ENSMUSG00000056258, ENSMUSG00000029471, ENSMUSG00000028068, ENSMUSG00000027296, ENSMUSG00000049686, ENSMUSG00000005864, ENSMUSG00000022489, ENSMUSG00000057182, ENSMUSG00000028906, ENSMUSG00000020785, ENSMUSG00000021676, ENSMUSG00000021559, ENSMUSG00000020900, ENSMUSG00000039474, ENSMUSG00000018417, ENSMUSG00000019943, ENSMUSG00000030302, ENSMUSG00000036962, ENSMUSG00000020908,…	3411	165	12046	1.519621900624539	0.12611358396654027	0.03370012818979422	3.361931253466281
KEGG_PATHWAY	mmu04921:Oxytocin signaling pathway	59	1.425465088185552	6.58702403391878E-5	ENSMUSG00000032562, ENSMUSG00000005580, ENSMUSG00000029471, ENSMUSG00000028469, ENSMUSG00000027852, ENSMUSG00000069806, ENSMUSG00000021991, ENSMUSG00000022840, ENSMUSG00000020785, ENSMUSG00000040385, ENSMUSG00000019146, ENSMUSG00000040061, ENSMUSG00000004936, ENSMUSG00000029084, ENSMUSG00000030102, ENSMUSG00000036438, ENSMUSG00000051331, ENSMUSG00000051177, ENSMUSG00000027523, ENSMUSG00000063358,…	1441	134	5192	1.5864190497892217	0.018727795778161083	0.0020918051949834083	0.19610673702969453
KEGG_PATHWAY	mmu04725:Cholinergic synapse	48	1.1597004107272288	6.752488050488194E-5	ENSMUSG00000038607, ENSMUSG00000039936, ENSMUSG00000056258, ENSMUSG00000032562, ENSMUSG00000005580, ENSMUSG00000027230, ENSMUSG00000029713, ENSMUSG00000027852, ENSMUSG00000025499, ENSMUSG00000027577, ENSMUSG00000027950, ENSMUSG00000022840, ENSMUSG00000041695, ENSMUSG00000026824, ENSMUSG00000040061, ENSMUSG00000020901, ENSMUSG00000004936, ENSMUSG00000030525, ENSMUSG00000038648, ENSMUSG00000032766,…	1441	103	5192	1.6790928629659825	0.019193704458150163	0.0020918051949834083	0.19610673702969453
GOTERM_CC_DIRECT	GO:0043005~neuron projection	144	3.4791012321816863	6.758367508154175E-5	ENSMUSG00000033774, ENSMUSG00000034867, ENSMUSG00000056258, ENSMUSG00000031870, ENSMUSG00000053025, ENSMUSG00000028222, ENSMUSG00000048076, ENSMUSG00000059005, ENSMUSG00000048078, ENSMUSG00000059003, ENSMUSG00000019906, ENSMUSG00000022240, ENSMUSG00000021032, ENSMUSG00000020340, ENSMUSG00000046447, ENSMUSG00000018411, ENSMUSG00000069601, ENSMUSG00000020900, ENSMUSG00000058835, ENSMUSG00000050556,…	3763	387	13426	1.3275899362829013	0.06686745218951184	0.004613712218899917	0.45416229654796064
KEGG_PATHWAY	mmu04723:Retrograde endocannabinoid signaling	44	1.063058709833293	6.84824184162378E-5	ENSMUSG00000038607, ENSMUSG00000035735, ENSMUSG00000029211, ENSMUSG00000055026, ENSMUSG00000032562, ENSMUSG00000005580, ENSMUSG00000049583, ENSMUSG00000029054, ENSMUSG00000019828, ENSMUSG00000029713, ENSMUSG00000022840, ENSMUSG00000020366, ENSMUSG00000044288, ENSMUSG00000026824, ENSMUSG00000020524, ENSMUSG00000001986, ENSMUSG00000040061, ENSMUSG00000037771, ENSMUSG00000021936, ENSMUSG00000032766,…	1441	92	5192	1.723199468967806	0.019463224444712712	0.0020918051949834083	0.19610673702969453
GOTERM_BP_DIRECT	GO:0019233~sensory perception of pain	33	0.7972940323749699	6.961794269054556E-5	ENSMUSG00000004110, ENSMUSG00000079056, ENSMUSG00000019828, ENSMUSG00000059003, ENSMUSG00000031393, ENSMUSG00000027577, ENSMUSG00000022122, ENSMUSG00000027950, ENSMUSG00000061762, ENSMUSG00000020681, ENSMUSG00000040724, ENSMUSG00000071072, ENSMUSG00000057182, ENSMUSG00000044288, ENSMUSG00000045573, ENSMUSG00000037251, ENSMUSG00000047250, ENSMUSG00000075316, ENSMUSG00000050511, ENSMUSG00000034997,…	3506	62	12524	1.901312036508842	0.36083288556742554	0.05192161444789469	5.184084031216368
KEGG_PATHWAY	mmu05032:Morphine addiction	41	0.9905774341628413	7.263212482581279E-5	ENSMUSG00000038607, ENSMUSG00000029211, ENSMUSG00000055026, ENSMUSG00000032562, ENSMUSG00000005580, ENSMUSG00000029054, ENSMUSG00000029713, ENSMUSG00000042429, ENSMUSG00000042249, ENSMUSG00000022489, ENSMUSG00000022840, ENSMUSG00000028525, ENSMUSG00000021478, ENSMUSG00000026824, ENSMUSG00000037771, ENSMUSG00000032766, ENSMUSG00000071658, ENSMUSG00000007653, ENSMUSG00000018909, ENSMUSG00000031343,…	1441	84	5192	1.7586332242820792	0.02063039733384875	0.0020918051949834083	0.19610673702969453
GOTERM_BP_DIRECT	GO:0060291~long-term synaptic potentiation	27	0.6523314810340662	7.269672215791105E-5	ENSMUSG00000027273, ENSMUSG00000029053, ENSMUSG00000059003, ENSMUSG00000031393, ENSMUSG00000063887, ENSMUSG00000021478, ENSMUSG00000022623, ENSMUSG00000029838, ENSMUSG00000030805, ENSMUSG00000030209, ENSMUSG00000037996, ENSMUSG00000018634, ENSMUSG00000034799, ENSMUSG00000030376, ENSMUSG00000057897, ENSMUSG00000059456, ENSMUSG00000052087, ENSMUSG00000063358, ENSMUSG00000041488, ENSMUSG00000003476,…	3506	47	12524	2.0520930684176673	0.37336072043897084	0.05192161444789469	5.184084031216368
GOTERM_BP_DIRECT	GO:0048511~rhythmic process	55	1.3288233872916162	8.232108457226236E-5	ENSMUSG00000056972, ENSMUSG00000078765, ENSMUSG00000025151, ENSMUSG00000059003, ENSMUSG00000042207, ENSMUSG00000030180, ENSMUSG00000022124, ENSMUSG00000040187, ENSMUSG00000040385, ENSMUSG00000039630, ENSMUSG00000039231, ENSMUSG00000050199, ENSMUSG00000026077, ENSMUSG00000023087, ENSMUSG00000022672, ENSMUSG00000020572, ENSMUSG00000003575, ENSMUSG00000026959, ENSMUSG00000000708, ENSMUSG00000014956,…	3506	122	12524	1.6104009052397295	0.41096167987329313	0.05291599316305024	5.283367207847798
KEGG_PATHWAY	mmu05031:Amphetamine addiction	31	0.7489731819280019	8.745884461462144E-5	ENSMUSG00000028161, ENSMUSG00000014956, ENSMUSG00000020182, ENSMUSG00000059003, ENSMUSG00000027230, ENSMUSG00000007207, ENSMUSG00000002771, ENSMUSG00000040147, ENSMUSG00000022840, ENSMUSG00000021478, ENSMUSG00000040385, ENSMUSG00000020524, ENSMUSG00000001986, ENSMUSG00000030209, ENSMUSG00000021816, ENSMUSG00000038648, ENSMUSG00000033953, ENSMUSG00000035745, ENSMUSG00000036438, ENSMUSG00000057897,…	1441	58	5192	1.925769939457752	0.024789355918589107	0.002289831568091907	0.21467170950861628
GOTERM_BP_DIRECT	GO:0008542~visual learning	30	0.724812756704518	9.152354670988319E-5	ENSMUSG00000035910, ENSMUSG00000034987, ENSMUSG00000040907, ENSMUSG00000004110, ENSMUSG00000027210, ENSMUSG00000059003, ENSMUSG00000031393, ENSMUSG00000027950, ENSMUSG00000021670, ENSMUSG00000067629, ENSMUSG00000022489, ENSMUSG00000021478, ENSMUSG00000048616, ENSMUSG00000032405, ENSMUSG00000036564, ENSMUSG00000018634, ENSMUSG00000051331, ENSMUSG00000052087, ENSMUSG00000002028, ENSMUSG00000029104,…	3506	55	12524	1.9484520043561686	0.4448027427381531	0.05348303256828447	5.339982934400276
GOTERM_BP_DIRECT	GO:0045197~establishment or maintenance of epithelial cell apical/basal polarity	12	0.2899251026818072	1.2258327013824213E-4	ENSMUSG00000022568, ENSMUSG00000020886, ENSMUSG00000030890, ENSMUSG00000070047, ENSMUSG00000021877, ENSMUSG00000030020, ENSMUSG00000024969, ENSMUSG00000063681, ENSMUSG00000052105, ENSMUSG00000022770, ENSMUSG00000021782, ENSMUSG00000000881	3506	14	12524	3.061853149702551	0.5453085176825436	0.06566377170405169	6.5561618978936504
GOTERM_BP_DIRECT	GO:0007612~learning	33	0.7972940323749699	1.5232967372484098E-4	ENSMUSG00000053164, ENSMUSG00000039419, ENSMUSG00000049583, ENSMUSG00000059003, ENSMUSG00000031393, ENSMUSG00000022240, ENSMUSG00000002997, ENSMUSG00000027950, ENSMUSG00000028664, ENSMUSG00000005102, ENSMUSG00000021478, ENSMUSG00000022623, ENSMUSG00000017740, ENSMUSG00000020402, ENSMUSG00000021877, ENSMUSG00000025318, ENSMUSG00000029838, ENSMUSG00000022208, ENSMUSG00000030209, ENSMUSG00000039059,…	3506	64	12524	1.8418960353679408	0.6244644243805004	0.07532116482332907	7.520398815123302
KEGG_PATHWAY	mmu04360:Axon guidance	55	1.3288233872916162	1.5990379413551056E-4	ENSMUSG00000031398, ENSMUSG00000028064, ENSMUSG00000032562, ENSMUSG00000052133, ENSMUSG00000028661, ENSMUSG00000001300, ENSMUSG00000027852, ENSMUSG00000028664, ENSMUSG00000026640, ENSMUSG00000025876, ENSMUSG00000022048, ENSMUSG00000048915, ENSMUSG00000001227, ENSMUSG00000038264, ENSMUSG00000031558, ENSMUSG00000032128, ENSMUSG00000035513, ENSMUSG00000074923, ENSMUSG00000025020, ENSMUSG00000026235,…	1441	126	5192	1.5727614200896645	0.04485876414795953	0.003837691059252253	0.3597835368048987
GOTERM_CC_DIRECT	GO:0008076~voltage-gated potassium channel complex	35	0.8456148828219376	2.031110488751503E-4	ENSMUSG00000027273, ENSMUSG00000058975, ENSMUSG00000039419, ENSMUSG00000079056, ENSMUSG00000056258, ENSMUSG00000040407, ENSMUSG00000040724, ENSMUSG00000007207, ENSMUSG00000057182, ENSMUSG00000047976, ENSMUSG00000020886, ENSMUSG00000041695, ENSMUSG00000017167, ENSMUSG00000063142, ENSMUSG00000075318, ENSMUSG00000050556, ENSMUSG00000036438, ENSMUSG00000038319, ENSMUSG00000036815, ENSMUSG00000058740,…	3763	70	13426	1.7839489768801489	0.1877985179586379	0.01299910712800962	1.2795996079134468
GOTERM_BP_DIRECT	GO:0006813~potassium ion transport	48	1.1597004107272288	2.873616095276795E-4	ENSMUSG00000058975, ENSMUSG00000040907, ENSMUSG00000079056, ENSMUSG00000056258, ENSMUSG00000028420, ENSMUSG00000031791, ENSMUSG00000049265, ENSMUSG00000057123, ENSMUSG00000000794, ENSMUSG00000040724, ENSMUSG00000005864, ENSMUSG00000021730, ENSMUSG00000047976, ENSMUSG00000017740, ENSMUSG00000041771, ENSMUSG00000041695, ENSMUSG00000026824, ENSMUSG00000063142, ENSMUSG00000018470, ENSMUSG00000034187,…	3506	107	12524	1.6024651998443258	0.8424028651014642	0.13194003043170885	13.173477213918908
GOTERM_MF_DIRECT	GO:0005244~voltage-gated ion channel activity	50	1.2080212611741965	3.246638427012151E-4	ENSMUSG00000079056, ENSMUSG00000056258, ENSMUSG00000019194, ENSMUSG00000069806, ENSMUSG00000021991, ENSMUSG00000048677, ENSMUSG00000047976, ENSMUSG00000019146, ENSMUSG00000063142, ENSMUSG00000046480, ENSMUSG00000037579, ENSMUSG00000050556, ENSMUSG00000028096, ENSMUSG00000051331, ENSMUSG00000028931, ENSMUSG00000060882, ENSMUSG00000064329, ENSMUSG00000020331, ENSMUSG00000044216, ENSMUSG00000066189,…	3411	112	12046	1.5765695020312436	0.49187816232318704	0.1353848224064067	13.50601585637055
KEGG_PATHWAY	mmu04020:Calcium signaling pathway	64	1.5462672143029716	3.6110758223312895E-4	ENSMUSG00000034987, ENSMUSG00000016319, ENSMUSG00000005580, ENSMUSG00000019828, ENSMUSG00000027296, ENSMUSG00000059003, ENSMUSG00000049686, ENSMUSG00000022122, ENSMUSG00000022489, ENSMUSG00000021478, ENSMUSG00000019464, ENSMUSG00000039079, ENSMUSG00000040061, ENSMUSG00000029084, ENSMUSG00000019943, ENSMUSG00000030302, ENSMUSG00000030102, ENSMUSG00000036879, ENSMUSG00000036438, ENSMUSG00000030376,…	1441	156	5192	1.4781757682521042	0.09846516219319834	0.007999921821780087	0.7499926707918833
GOTERM_MF_DIRECT	GO:0005230~extracellular ligand-gated ion channel activity	17	0.41072722879922685	4.1094744830474326E-4	ENSMUSG00000007653, ENSMUSG00000031343, ENSMUSG00000028020, ENSMUSG00000029211, ENSMUSG00000055026, ENSMUSG00000010803, ENSMUSG00000029054, ENSMUSG00000055078, ENSMUSG00000027577, ENSMUSG00000027950, ENSMUSG00000023267, ENSMUSG00000000560, ENSMUSG00000035594, ENSMUSG00000035200, ENSMUSG00000030525, ENSMUSG00000018589, ENSMUSG00000032303	3411	26	12046	2.3090679475903753	0.5755671759881789	0.13862904048555214	13.829659674338057
GOTERM_MF_DIRECT	GO:0008013~beta-catenin binding	38	0.9180961584923896	4.6542123904022304E-4	ENSMUSG00000053141, ENSMUSG00000037815, ENSMUSG00000042903, ENSMUSG00000023055, ENSMUSG00000022240, ENSMUSG00000002458, ENSMUSG00000042308, ENSMUSG00000027630, ENSMUSG00000061665, ENSMUSG00000025217, ENSMUSG00000044167, ENSMUSG00000018476, ENSMUSG00000063382, ENSMUSG00000009073, ENSMUSG00000002459, ENSMUSG00000030209, ENSMUSG00000019969, ENSMUSG00000045174, ENSMUSG00000032702, ENSMUSG00000050332,…	3411	80	12046	1.6774699501612431	0.6211553970724841	0.13862904048555214	13.829659674338057
GOTERM_BP_DIRECT	GO:0006816~calcium ion transport	51	1.2321816863976807	5.273762862968125E-4	ENSMUSG00000059003, ENSMUSG00000027577, ENSMUSG00000069806, ENSMUSG00000049686, ENSMUSG00000021991, ENSMUSG00000048677, ENSMUSG00000023017, ENSMUSG00000019146, ENSMUSG00000019982, ENSMUSG00000030707, ENSMUSG00000019943, ENSMUSG00000030302, ENSMUSG00000030102, ENSMUSG00000030376, ENSMUSG00000051331, ENSMUSG00000063873, ENSMUSG00000021541, ENSMUSG00000061414, ENSMUSG00000026959, ENSMUSG00000021820,…	3506	118	12524	1.5439005288754386	0.9663383642206044	0.2135462173179436	21.32140047832237
GOTERM_BP_DIRECT	GO:0042752~regulation of circadian rhythm	26	0.6281710558105823	5.315400555518198E-4	ENSMUSG00000056972, ENSMUSG00000014956, ENSMUSG00000025151, ENSMUSG00000042207, ENSMUSG00000025332, ENSMUSG00000022124, ENSMUSG00000063889, ENSMUSG00000025217, ENSMUSG00000020366, ENSMUSG00000040385, ENSMUSG00000021936, ENSMUSG00000050697, ENSMUSG00000055866, ENSMUSG00000036986, ENSMUSG00000026077, ENSMUSG00000020271, ENSMUSG00000023087, ENSMUSG00000022672, ENSMUSG00000025326, ENSMUSG00000000440,…	3506	49	12524	1.895432902196817	0.967227959382818	0.2135462173179436	21.32140047832237
GOTERM_MF_DIRECT	GO:0017075~syntaxin-1 binding	15	0.362406378352259	5.863452502591073E-4	ENSMUSG00000027273, ENSMUSG00000034799, ENSMUSG00000031144, ENSMUSG00000026797, ENSMUSG00000027457, ENSMUSG00000028456, ENSMUSG00000062151, ENSMUSG00000025867, ENSMUSG00000021559, ENSMUSG00000004626, ENSMUSG00000019790, ENSMUSG00000034593, ENSMUSG00000034187, ENSMUSG00000033615, ENSMUSG00000035864	3411	22	12046	2.407851603102263	0.7056213453196931	0.15281623084877985	15.24497650673679
GOTERM_BP_DIRECT	GO:0048167~regulation of synaptic plasticity	23	0.5556897801401305	7.136664375631914E-4	ENSMUSG00000032356, ENSMUSG00000034987, ENSMUSG00000028222, ENSMUSG00000025372, ENSMUSG00000027296, ENSMUSG00000031393, ENSMUSG00000059003, ENSMUSG00000010609, ENSMUSG00000022240, ENSMUSG00000042429, ENSMUSG00000025551, ENSMUSG00000029104, ENSMUSG00000067629, ENSMUSG00000020178, ENSMUSG00000042700, ENSMUSG00000022623, ENSMUSG00000026959, ENSMUSG00000020524, ENSMUSG00000022208, ENSMUSG00000030209,…	3506	42	12524	1.9561839567544073	0.9898451059257896	0.2698498741562467	26.943007036944483
KEGG_PATHWAY	mmu04261:Adrenergic signaling in cardiomyocytes	52	1.2563421116211646	7.820348401908464E-4	ENSMUSG00000032366, ENSMUSG00000040907, ENSMUSG00000032562, ENSMUSG00000005580, ENSMUSG00000049044, ENSMUSG00000019194, ENSMUSG00000069806, ENSMUSG00000021991, ENSMUSG00000022840, ENSMUSG00000040385, ENSMUSG00000019146, ENSMUSG00000040061, ENSMUSG00000046480, ENSMUSG00000019943, ENSMUSG00000030302, ENSMUSG00000059409, ENSMUSG00000031799, ENSMUSG00000036438, ENSMUSG00000051331, ENSMUSG00000051177,…	1441	124	5192	1.510957892144792	0.20110983354845668	0.015352682350570301	1.4393139703659656
KEGG_PATHWAY	mmu05033:Nicotine addiction	20	0.48320850446967867	7.996188724255365E-4	ENSMUSG00000007653, ENSMUSG00000035745, ENSMUSG00000031343, ENSMUSG00000029211, ENSMUSG00000055026, ENSMUSG00000010803, ENSMUSG00000029054, ENSMUSG00000055078, ENSMUSG00000059003, ENSMUSG00000027577, ENSMUSG00000027950, ENSMUSG00000002771, ENSMUSG00000023267, ENSMUSG00000000560, ENSMUSG00000026959, ENSMUSG00000020524, ENSMUSG00000001986, ENSMUSG00000037771, ENSMUSG00000030209, ENSMUSG00000030525	1441	35	5192	2.058887677208288	0.20513454515638252	0.015352682350570301	1.4393139703659656
GOTERM_CC_DIRECT	GO:0030141~secretory granule	37	0.8939357332689055	8.467913111015201E-4	ENSMUSG00000027350, ENSMUSG00000032202, ENSMUSG00000025372, ENSMUSG00000021194, ENSMUSG00000033590, ENSMUSG00000007207, ENSMUSG00000021253, ENSMUSG00000060279, ENSMUSG00000022841, ENSMUSG00000023951, ENSMUSG00000021477, ENSMUSG00000015143, ENSMUSG00000020325, ENSMUSG00000027419, ENSMUSG00000039278, ENSMUSG00000036264, ENSMUSG00000020847, ENSMUSG00000038742, ENSMUSG00000022829, ENSMUSG00000050711,…	3763	80	13426	1.6501528036141375	0.5799920512903496	0.05100672368046803	5.020974362296073
GOTERM_BP_DIRECT	GO:0007264~small GTPase mediated signal transduction	84	2.0294757187726504	8.51535358008199E-4	ENSMUSG00000035954, ENSMUSG00000032202, ENSMUSG00000034789, ENSMUSG00000030222, ENSMUSG00000039716, ENSMUSG00000004451, ENSMUSG00000049044, ENSMUSG00000048076, ENSMUSG00000026482, ENSMUSG00000027852, ENSMUSG00000028149, ENSMUSG00000024143, ENSMUSG00000029518, ENSMUSG00000028945, ENSMUSG00000025558, ENSMUSG00000041354, ENSMUSG00000021877, ENSMUSG00000021712, ENSMUSG00000019066, ENSMUSG00000037533,…	3506	219	12524	1.370144331830365	0.995817528815708	0.3040927378487057	30.361966264981227
GOTERM_CC_DIRECT	GO:0005776~autophagosome	30	0.724812756704518	9.044343984452316E-4	ENSMUSG00000034789, ENSMUSG00000004451, ENSMUSG00000030161, ENSMUSG00000049686, ENSMUSG00000026289, ENSMUSG00000029434, ENSMUSG00000006930, ENSMUSG00000025437, ENSMUSG00000029512, ENSMUSG00000025417, ENSMUSG00000032127, ENSMUSG00000034216, ENSMUSG00000033124, ENSMUSG00000032571, ENSMUSG00000027341, ENSMUSG00000015837, ENSMUSG00000008604, ENSMUSG00000029104, ENSMUSG00000043940, ENSMUSG00000027602,…	3763	61	13426	1.7547039116853922	0.6040866455321254	0.05145226800043984	5.064832631293297
KEGG_PATHWAY	mmu04925:Aldosterone synthesis and secretion	33	0.7972940323749699	9.188504093776228E-4	ENSMUSG00000032323, ENSMUSG00000035735, ENSMUSG00000005580, ENSMUSG00000049265, ENSMUSG00000027230, ENSMUSG00000049686, ENSMUSG00000003123, ENSMUSG00000022840, ENSMUSG00000045038, ENSMUSG00000040061, ENSMUSG00000036760, ENSMUSG00000038648, ENSMUSG00000030102, ENSMUSG00000036438, ENSMUSG00000057897, ENSMUSG00000051331, ENSMUSG00000051177, ENSMUSG00000027523, ENSMUSG00000024112, ENSMUSG00000032193,…	1441	70	5192	1.6985823336968375	0.23189688982806023	0.01653930736879721	1.5505600658247383
GOTERM_MF_DIRECT	GO:0035254~glutamate receptor binding	11	0.2657646774583233	0.0010056583093096204	ENSMUSG00000032356, ENSMUSG00000026959, ENSMUSG00000030098, ENSMUSG00000020886, ENSMUSG00000025813, ENSMUSG00000024617, ENSMUSG00000059003, ENSMUSG00000030854, ENSMUSG00000030302, ENSMUSG00000006304, ENSMUSG00000074736	3411	14	12046	2.7747623235749885	0.8772803278948286	0.2329775083233954	23.241880926266784
GOTERM_BP_DIRECT	GO:0007399~nervous system development	121	2.923411452041556	0.0012030904950157593	ENSMUSG00000028064, ENSMUSG00000007880, ENSMUSG00000051243, ENSMUSG00000001300, ENSMUSG00000006711, ENSMUSG00000046449, ENSMUSG00000005102, ENSMUSG00000029712, ENSMUSG00000024423, ENSMUSG00000027419, ENSMUSG00000048915, ENSMUSG00000038264, ENSMUSG00000015149, ENSMUSG00000035314, ENSMUSG00000063919, ENSMUSG00000030092, ENSMUSG00000063632, ENSMUSG00000022353, ENSMUSG00000042599, ENSMUSG00000026833,…	3506	337	12524	1.282586358950574	0.9995646347747515	0.40702451062954215	40.63913051058496
GOTERM_CC_DIRECT	GO:0030315~T-tubule	27	0.6523314810340662	0.0012976980933124042	ENSMUSG00000007122, ENSMUSG00000026463, ENSMUSG00000019194, ENSMUSG00000021253, ENSMUSG00000020882, ENSMUSG00000069601, ENSMUSG00000041695, ENSMUSG00000026824, ENSMUSG00000021816, ENSMUSG00000037434, ENSMUSG00000030401, ENSMUSG00000032502, ENSMUSG00000075318, ENSMUSG00000051331, ENSMUSG00000030592, ENSMUSG00000028854, ENSMUSG00000032050, ENSMUSG00000060882, ENSMUSG00000022770, ENSMUSG00000064329,…	3763	54	13426	1.783948976880149	0.7354449213833709	0.06993909723957378	6.884629884520545
GOTERM_BP_DIRECT	GO:0008202~steroid metabolic process	29	0.7006523314810341	0.0015386337303562344	ENSMUSG00000032323, ENSMUSG00000041939, ENSMUSG00000039519, ENSMUSG00000058454, ENSMUSG00000034926, ENSMUSG00000003721, ENSMUSG00000027952, ENSMUSG00000022463, ENSMUSG00000021670, ENSMUSG00000003123, ENSMUSG00000026600, ENSMUSG00000024924, ENSMUSG00000021259, ENSMUSG00000031835, ENSMUSG00000034088, ENSMUSG00000050697, ENSMUSG00000032114, ENSMUSG00000031168, ENSMUSG00000003271, ENSMUSG00000032193,…	3506	60	12524	1.7265449705267162	0.9999497999258762	0.4945168809364937	49.37475640713156
KEGG_PATHWAY	mmu04024:cAMP signaling pathway	67	1.6187484899734237	0.001608999330691835	ENSMUSG00000040907, ENSMUSG00000032562, ENSMUSG00000005580, ENSMUSG00000049044, ENSMUSG00000059003, ENSMUSG00000049686, ENSMUSG00000003123, ENSMUSG00000005864, ENSMUSG00000022840, ENSMUSG00000021478, ENSMUSG00000040385, ENSMUSG00000001986, ENSMUSG00000020901, ENSMUSG00000004936, ENSMUSG00000068036, ENSMUSG00000019943, ENSMUSG00000030302, ENSMUSG00000055723, ENSMUSG00000035745, ENSMUSG00000036438,…	1441	173	5192	1.3954021974142876	0.3700751239075334	0.025867924437850846	2.425117916048517
KEGG_PATHWAY	mmu04726:Serotonergic synapse	40	0.9664170089393573	0.001616745277365678	ENSMUSG00000038607, ENSMUSG00000032562, ENSMUSG00000020182, ENSMUSG00000029713, ENSMUSG00000027852, ENSMUSG00000025499, ENSMUSG00000001127, ENSMUSG00000040147, ENSMUSG00000022840, ENSMUSG00000052914, ENSMUSG00000026824, ENSMUSG00000032807, ENSMUSG00000040061, ENSMUSG00000004936, ENSMUSG00000047155, ENSMUSG00000047250, ENSMUSG00000032766, ENSMUSG00000071658, ENSMUSG00000030102, ENSMUSG00000007653,…	1441	92	5192	1.5665449717889146	0.3714762033424147	0.025867924437850846	2.425117916048517
GOTERM_MF_DIRECT	GO:0005261~cation channel activity	18	0.4348876540227108	0.001688533408792222	ENSMUSG00000035745, ENSMUSG00000028420, ENSMUSG00000031791, ENSMUSG00000059003, ENSMUSG00000024112, ENSMUSG00000002771, ENSMUSG00000000197, ENSMUSG00000023017, ENSMUSG00000026959, ENSMUSG00000022416, ENSMUSG00000009292, ENSMUSG00000032839, ENSMUSG00000030209, ENSMUSG00000041482, ENSMUSG00000046031, ENSMUSG00000018507, ENSMUSG00000032855, ENSMUSG00000014444	3411	31	12046	2.05055749425483	0.9705059823055414	0.3520592157331783	35.12149490287821
GOTERM_BP_DIRECT	GO:0006887~exocytosis	40	0.9664170089393573	0.0020408077242915525	ENSMUSG00000032202, ENSMUSG00000034902, ENSMUSG00000049044, ENSMUSG00000023393, ENSMUSG00000019906, ENSMUSG00000007207, ENSMUSG00000006930, ENSMUSG00000020782, ENSMUSG00000063260, ENSMUSG00000062151, ENSMUSG00000019066, ENSMUSG00000020900, ENSMUSG00000020847, ENSMUSG00000022829, ENSMUSG00000053841, ENSMUSG00000033615, ENSMUSG00000050556, ENSMUSG00000034799, ENSMUSG00000027162, ENSMUSG00000074030,…	3506	92	12524	1.5531139165157868	0.9999980226621954	0.6246815262736237	62.37097130715801
GOTERM_MF_DIRECT	GO:0001965~G-protein alpha-subunit binding	17	0.41072722879922685	0.0021160148546467902	ENSMUSG00000034997, ENSMUSG00000029101, ENSMUSG00000052087, ENSMUSG00000027523, ENSMUSG00000002458, ENSMUSG00000027883, ENSMUSG00000023830, ENSMUSG00000021478, ENSMUSG00000042671, ENSMUSG00000043301, ENSMUSG00000020524, ENSMUSG00000000766, ENSMUSG00000038530, ENSMUSG00000030824, ENSMUSG00000030844, ENSMUSG00000035620, ENSMUSG00000018634	3411	29	12046	2.0701988495637846	0.9879243636446751	0.40108099744895975	40.01191725150294
GOTERM_BP_DIRECT	GO:0086010~membrane depolarization during action potential	14	0.3382459531287751	0.002176880083516299	ENSMUSG00000038319, ENSMUSG00000004110, ENSMUSG00000051331, ENSMUSG00000023033, ENSMUSG00000024112, ENSMUSG00000064329, ENSMUSG00000048677, ENSMUSG00000000197, ENSMUSG00000057182, ENSMUSG00000022416, ENSMUSG00000075316, ENSMUSG00000034115, ENSMUSG00000075318, ENSMUSG00000032511	3506	22	12524	2.273194005082197	0.9999991770884334	0.6360447807655805	63.505528981852756
GOTERM_BP_DIRECT	GO:0007165~signal transduction	252	6.088427156317952	0.002332311884370581	ENSMUSG00000033774, ENSMUSG00000031355, ENSMUSG00000034987, ENSMUSG00000035835, ENSMUSG00000032562, ENSMUSG00000029713, ENSMUSG00000023055, ENSMUSG00000027531, ENSMUSG00000042249, ENSMUSG00000044667, ENSMUSG00000021676, ENSMUSG00000017165, ENSMUSG00000019464, ENSMUSG00000069601, ENSMUSG00000021559, ENSMUSG00000002910, ENSMUSG00000040061, ENSMUSG00000036246, ENSMUSG00000050558, ENSMUSG00000030494,…	3506	771	12524	1.1675548975519454	0.9999996977303048	0.6518304692493084	65.081642060393
GOTERM_CC_DIRECT	GO:0005829~cytosol	494	11.935250060401064	0.002350478886539917	ENSMUSG00000027893, ENSMUSG00000023050, ENSMUSG00000027890, ENSMUSG00000001025, ENSMUSG00000026203, ENSMUSG00000027652, ENSMUSG00000058392, ENSMUSG00000030707, ENSMUSG00000020900, ENSMUSG00000038780, ENSMUSG00000006717, ENSMUSG00000038665, ENSMUSG00000034066, ENSMUSG00000031913, ENSMUSG00000074643, ENSMUSG00000018932, ENSMUSG00000001150, ENSMUSG00000024493, ENSMUSG00000026670, ENSMUSG00000027523,…	3763	1587	13426	1.110612217490603	0.9101598674044644	0.12034451899084375	11.84641358816118
GOTERM_BP_DIRECT	GO:0001964~startle response	13	0.31408552790529115	0.0027010246279622683	ENSMUSG00000028020, ENSMUSG00000060924, ENSMUSG00000031393, ENSMUSG00000059003, ENSMUSG00000002771, ENSMUSG00000047976, ENSMUSG00000021478, ENSMUSG00000026959, ENSMUSG00000019874, ENSMUSG00000045573, ENSMUSG00000045871, ENSMUSG00000030209, ENSMUSG00000032259	3506	20	12524	2.321905305191101	0.9999999719248541	0.7234244295225608	72.22990025942433
KEGG_PATHWAY	mmu04727:GABAergic synapse	34	0.8214544575984537	0.0029059301408160656	ENSMUSG00000038607, ENSMUSG00000029211, ENSMUSG00000055026, ENSMUSG00000032562, ENSMUSG00000005580, ENSMUSG00000057880, ENSMUSG00000029054, ENSMUSG00000030161, ENSMUSG00000026103, ENSMUSG00000029713, ENSMUSG00000006930, ENSMUSG00000026028, ENSMUSG00000022840, ENSMUSG00000037771, ENSMUSG00000034187, ENSMUSG00000032766, ENSMUSG00000071658, ENSMUSG00000007653, ENSMUSG00000031343, ENSMUSG00000048240,…	1441	77	5192	1.5909586596609497	0.5662192595171578	0.04293596653336489	4.025246862502959
GOTERM_CC_DIRECT	GO:0030426~growth cone	60	1.449625513409036	0.0029296236231614843	ENSMUSG00000023050, ENSMUSG00000049044, ENSMUSG00000049686, ENSMUSG00000024501, ENSMUSG00000022048, ENSMUSG00000001507, ENSMUSG00000018411, ENSMUSG00000000579, ENSMUSG00000020900, ENSMUSG00000015149, ENSMUSG00000019820, ENSMUSG00000035314, ENSMUSG00000058835, ENSMUSG00000032356, ENSMUSG00000005871, ENSMUSG00000036438, ENSMUSG00000074030, ENSMUSG00000059456, ENSMUSG00000025586, ENSMUSG00000049336,…	3763	153	13426	1.3991756681412932	0.9504284169170509	0.14285402810082665	14.062193391175127
GOTERM_MF_DIRECT	GO:0003779~actin binding	109	2.6334863493597487	0.002948952933645028	ENSMUSG00000037736, ENSMUSG00000055322, ENSMUSG00000027254, ENSMUSG00000040860, ENSMUSG00000024423, ENSMUSG00000005103, ENSMUSG00000028906, ENSMUSG00000015143, ENSMUSG00000068876, ENSMUSG00000020900, ENSMUSG00000030707, ENSMUSG00000018417, ENSMUSG00000052698, ENSMUSG00000050315, ENSMUSG00000020908, ENSMUSG00000074802, ENSMUSG00000033885, ENSMUSG00000034216, ENSMUSG00000034616, ENSMUSG00000041308,…	3411	303	12046	1.2704132330559355	0.9978827784650892	0.4815191516359501	48.036442944977274
GOTERM_BP_DIRECT	GO:0017157~regulation of exocytosis	15	0.362406378352259	0.0029582343683813893	ENSMUSG00000049044, ENSMUSG00000007207, ENSMUSG00000006930, ENSMUSG00000003411, ENSMUSG00000024511, ENSMUSG00000021700, ENSMUSG00000072214, ENSMUSG00000019066, ENSMUSG00000030805, ENSMUSG00000019790, ENSMUSG00000020847, ENSMUSG00000022829, ENSMUSG00000034593, ENSMUSG00000034187, ENSMUSG00000079657	3506	25	12524	2.1432972047917858	0.9999999946527045	0.7606212207982228	75.94379270508703
KEGG_PATHWAY	mmu04971:Gastric acid secretion	28	0.6764919062575502	0.0029816643425947843	ENSMUSG00000034987, ENSMUSG00000040907, ENSMUSG00000032562, ENSMUSG00000005580, ENSMUSG00000022840, ENSMUSG00000017165, ENSMUSG00000041695, ENSMUSG00000040061, ENSMUSG00000030102, ENSMUSG00000036438, ENSMUSG00000057897, ENSMUSG00000051177, ENSMUSG00000028854, ENSMUSG00000027523, ENSMUSG00000047904, ENSMUSG00000001175, ENSMUSG00000020431, ENSMUSG00000005553, ENSMUSG00000022994, ENSMUSG00000021820,…	1441	60	5192	1.6814249363867684	0.5755733031008182	0.04293596653336489	4.025246862502959
GOTERM_MF_DIRECT	GO:0004683~calmodulin-dependent protein kinase activity	13	0.31408552790529115	0.0030022776840610797	ENSMUSG00000057897, ENSMUSG00000016528, ENSMUSG00000031285, ENSMUSG00000029471, ENSMUSG00000059456, ENSMUSG00000027296, ENSMUSG00000002012, ENSMUSG00000020785, ENSMUSG00000021820, ENSMUSG00000021559, ENSMUSG00000039145, ENSMUSG00000024617, ENSMUSG00000053819	3411	20	12046	2.295485194957491	0.99810618993897	0.4815191516359501	48.036442944977274
GOTERM_MF_DIRECT	GO:0019905~syntaxin binding	34	0.8214544575984537	0.0033470753557948946	ENSMUSG00000063260, ENSMUSG00000062151, ENSMUSG00000015243, ENSMUSG00000020847, ENSMUSG00000020848, ENSMUSG00000022829, ENSMUSG00000034187, ENSMUSG00000053841, ENSMUSG00000033615, ENSMUSG00000032127, ENSMUSG00000034216, ENSMUSG00000034799, ENSMUSG00000006024, ENSMUSG00000058569, ENSMUSG00000026452, ENSMUSG00000062542, ENSMUSG00000026797, ENSMUSG00000028456, ENSMUSG00000044912, ENSMUSG00000004961,…	3411	76	12046	1.5798885957197304	0.9990792824811474	0.49847515120231106	49.72797671466701
GOTERM_BP_DIRECT	GO:0007613~memory	33	0.7972940323749699	0.003412330836034179	ENSMUSG00000034987, ENSMUSG00000040907, ENSMUSG00000039519, ENSMUSG00000059003, ENSMUSG00000031393, ENSMUSG00000024883, ENSMUSG00000027950, ENSMUSG00000023017, ENSMUSG00000021478, ENSMUSG00000022623, ENSMUSG00000048616, ENSMUSG00000001507, ENSMUSG00000044288, ENSMUSG00000025318, ENSMUSG00000030209, ENSMUSG00000019969, ENSMUSG00000039059, ENSMUSG00000047250, ENSMUSG00000030525, ENSMUSG00000037996,…	3506	74	12524	1.5929911657236244	0.9999999997141031	0.8436331774626039	84.23207425256678
GOTERM_BP_DIRECT	GO:0048168~regulation of neuronal synaptic plasticity	14	0.3382459531287751	0.0037329854785613736	ENSMUSG00000032356, ENSMUSG00000006476, ENSMUSG00000031144, ENSMUSG00000025586, ENSMUSG00000028664, ENSMUSG00000028833, ENSMUSG00000026959, ENSMUSG00000025889, ENSMUSG00000020886, ENSMUSG00000022812, ENSMUSG00000025318, ENSMUSG00000024617, ENSMUSG00000030209, ENSMUSG00000033208	3506	23	12524	2.1743594831221014	0.9999999999638834	0.8617502331238556	86.04096135950381
GOTERM_BP_DIRECT	GO:0048169~regulation of long-term neuronal synaptic plasticity	16	0.3865668035757429	0.003753734680688854	ENSMUSG00000038418, ENSMUSG00000057897, ENSMUSG00000031144, ENSMUSG00000049583, ENSMUSG00000059003, ENSMUSG00000025499, ENSMUSG00000067629, ENSMUSG00000003037, ENSMUSG00000021478, ENSMUSG00000026959, ENSMUSG00000025889, ENSMUSG00000020886, ENSMUSG00000022415, ENSMUSG00000030209, ENSMUSG00000033208, ENSMUSG00000032259	3506	28	12524	2.0412354331350335	0.9999999999684096	0.8617502331238556	86.04096135950381
GOTERM_BP_DIRECT	GO:0045956~positive regulation of calcium ion-dependent exocytosis	11	0.2657646774583233	0.004095052970863797	ENSMUSG00000063260, ENSMUSG00000022416, ENSMUSG00000048076, ENSMUSG00000024112, ENSMUSG00000020848, ENSMUSG00000062542, ENSMUSG00000026797, ENSMUSG00000007207, ENSMUSG00000035864, ENSMUSG00000050556, ENSMUSG00000090071	3506	16	12524	2.4558613804905876	0.9999999999965101	0.9076896723004307	90.62775850690984
GOTERM_MF_DIRECT	GO:0005272~sodium channel activity	14	0.3382459531287751	0.004163579308415492	ENSMUSG00000019194, ENSMUSG00000023033, ENSMUSG00000064329, ENSMUSG00000000197, ENSMUSG00000020331, ENSMUSG00000023017, ENSMUSG00000021730, ENSMUSG00000009292, ENSMUSG00000046480, ENSMUSG00000075316, ENSMUSG00000033998, ENSMUSG00000034115, ENSMUSG00000033007, ENSMUSG00000032511	3411	23	12046	2.1496182427695563	0.9998332784204658	0.5367036017184208	53.54165427214942
GOTERM_MF_DIRECT	GO:0048306~calcium-dependent protein binding	28	0.6764919062575502	0.004195445480804028	ENSMUSG00000027273, ENSMUSG00000040928, ENSMUSG00000006476, ENSMUSG00000079056, ENSMUSG00000001025, ENSMUSG00000007207, ENSMUSG00000021576, ENSMUSG00000024924, ENSMUSG00000066278, ENSMUSG00000039474, ENSMUSG00000032504, ENSMUSG00000056755, ENSMUSG00000059208, ENSMUSG00000035458, ENSMUSG00000036438, ENSMUSG00000028854, ENSMUSG00000029428, ENSMUSG00000027500, ENSMUSG00000063239, ENSMUSG00000001175,…	3411	60	12046	1.6480406527899931	0.9998440390887534	0.5367036017184208	53.54165427214942
GOTERM_CC_DIRECT	GO:0060076~excitatory synapse	19	0.4590480792461948	0.00421349750166943	ENSMUSG00000034799, ENSMUSG00000059974, ENSMUSG00000031144, ENSMUSG00000049044, ENSMUSG00000007617, ENSMUSG00000063887, ENSMUSG00000028525, ENSMUSG00000022623, ENSMUSG00000026959, ENSMUSG00000001507, ENSMUSG00000020886, ENSMUSG00000020524, ENSMUSG00000071862, ENSMUSG00000049939, ENSMUSG00000060780, ENSMUSG00000038665, ENSMUSG00000035864, ENSMUSG00000032589, ENSMUSG00000074736	3763	36	13426	1.8830572533734904	0.9867497237710868	0.19611915644134076	19.30547946219448
GOTERM_MF_DIRECT	GO:0017124~SH3 domain binding	46	1.111379560280261	0.004376000589550674	ENSMUSG00000035954, ENSMUSG00000031355, ENSMUSG00000039716, ENSMUSG00000024241, ENSMUSG00000032261, ENSMUSG00000029516, ENSMUSG00000026883, ENSMUSG00000024501, ENSMUSG00000061665, ENSMUSG00000067629, ENSMUSG00000028943, ENSMUSG00000045038, ENSMUSG00000024824, ENSMUSG00000024725, ENSMUSG00000022623, ENSMUSG00000018411, ENSMUSG00000014791, ENSMUSG00000017167, ENSMUSG00000041112, ENSMUSG00000000416,…	3411	112	12046	1.450443941868744	0.9998931391343081	0.5367036017184208	53.54165427214942
KEGG_PATHWAY	mmu04924:Renin secretion	25	0.6040106305870983	0.004518131356465505	ENSMUSG00000037759, ENSMUSG00000032562, ENSMUSG00000028161, ENSMUSG00000049686, ENSMUSG00000042429, ENSMUSG00000028005, ENSMUSG00000020681, ENSMUSG00000022489, ENSMUSG00000022840, ENSMUSG00000029778, ENSMUSG00000041695, ENSMUSG00000063142, ENSMUSG00000040061, ENSMUSG00000021816, ENSMUSG00000033910, ENSMUSG00000033953, ENSMUSG00000030102, ENSMUSG00000036438, ENSMUSG00000030671, ENSMUSG00000051331,…	1441	53	5192	1.6995535071294832	0.7273705935537158	0.061962944317241204	5.809026029741363
KEGG_PATHWAY	mmu04916:Melanogenesis	36	0.8697753080454216	0.004860276824568258	ENSMUSG00000010797, ENSMUSG00000032562, ENSMUSG00000005580, ENSMUSG00000027230, ENSMUSG00000027852, ENSMUSG00000025499, ENSMUSG00000022122, ENSMUSG00000022840, ENSMUSG00000020888, ENSMUSG00000040061, ENSMUSG00000004936, ENSMUSG00000036961, ENSMUSG00000035158, ENSMUSG00000038648, ENSMUSG00000036856, ENSMUSG00000036438, ENSMUSG00000057897, ENSMUSG00000051177, ENSMUSG00000027523, ENSMUSG00000063358,…	1441	85	5192	1.5259991019308485	0.7529835316635266	0.06362544206707538	5.964885193788316
GOTERM_MF_DIRECT	GO:0005515~protein binding	1061	25.634211162116454	0.004923831807065063	ENSMUSG00000027893, ENSMUSG00000023051, ENSMUSG00000059003, ENSMUSG00000001025, ENSMUSG00000023055, ENSMUSG00000049686, ENSMUSG00000024143, ENSMUSG00000040860, ENSMUSG00000058392, ENSMUSG00000025478, ENSMUSG00000029833, ENSMUSG00000071379, ENSMUSG00000097767, ENSMUSG00000070047, ENSMUSG00000039630, ENSMUSG00000038780, ENSMUSG00000006958, ENSMUSG00000038545, ENSMUSG00000052852, ENSMUSG00000034187,…	3411	3539	12046	1.0587561857325614	0.9999660814021539	0.5452972363155131	54.39895690821426
GOTERM_BP_DIRECT	GO:0007212~dopamine receptor signaling pathway	10	0.24160425223483933	0.004977970281908909	ENSMUSG00000021478, ENSMUSG00000020599, ENSMUSG00000031748, ENSMUSG00000035397, ENSMUSG00000020297, ENSMUSG00000029104, ENSMUSG00000007656, ENSMUSG00000032259, ENSMUSG00000025468, ENSMUSG00000022994	3506	14	12524	2.5515442914187925	0.9999999999999883	1.0	99.8599657694103
GOTERM_BP_DIRECT	GO:0050966~detection of mechanical stimulus involved in sensory perception of pain	10	0.24160425223483933	0.004977970281908909	ENSMUSG00000047976, ENSMUSG00000034997, ENSMUSG00000036062, ENSMUSG00000030209, ENSMUSG00000059003, ENSMUSG00000024211, ENSMUSG00000035873, ENSMUSG00000064329, ENSMUSG00000002771, ENSMUSG00000039217	3506	14	12524	2.5515442914187925	0.9999999999999883	1.0	99.8599657694103
GOTERM_MF_DIRECT	GO:0005089~Rho guanyl-nucleotide exchange factor activity	32	0.7731336071514858	0.0051005392676726925	ENSMUSG00000034801, ENSMUSG00000024241, ENSMUSG00000009681, ENSMUSG00000031093, ENSMUSG00000040964, ENSMUSG00000041977, ENSMUSG00000021990, ENSMUSG00000025656, ENSMUSG00000025558, ENSMUSG00000021895, ENSMUSG00000040940, ENSMUSG00000022788, ENSMUSG00000021215, ENSMUSG00000019467, ENSMUSG00000041354, ENSMUSG00000061462, ENSMUSG00000034066, ENSMUSG00000045094, ENSMUSG00000039713, ENSMUSG00000032356,…	3411	72	12046	1.5695625264666602	0.999976578077346	0.5452972363155131	54.39895690821426
GOTERM_MF_DIRECT	GO:0019901~protein kinase binding	139	3.3582991060642664	0.00523066893348214	ENSMUSG00000056258, ENSMUSG00000027490, ENSMUSG00000023050, ENSMUSG00000059003, ENSMUSG00000002997, ENSMUSG00000024824, ENSMUSG00000046447, ENSMUSG00000018411, ENSMUSG00000020623, ENSMUSG00000004936, ENSMUSG00000034187, ENSMUSG00000050310, ENSMUSG00000010136, ENSMUSG00000018932, ENSMUSG00000005871, ENSMUSG00000030890, ENSMUSG00000022070, ENSMUSG00000028212, ENSMUSG00000015837, ENSMUSG00000026797,…	3411	404	12046	1.2150511884961583	0.9999821689149585	0.5452972363155131	54.39895690821426
GOTERM_CC_DIRECT	GO:0005912~adherens junction	25	0.6040106305870983	0.0053389626952233225	ENSMUSG00000037815, ENSMUSG00000057440, ENSMUSG00000026383, ENSMUSG00000022240, ENSMUSG00000027378, ENSMUSG00000001946, ENSMUSG00000025812, ENSMUSG00000048915, ENSMUSG00000009073, ENSMUSG00000068036, ENSMUSG00000030329, ENSMUSG00000045095, ENSMUSG00000014773, ENSMUSG00000054855, ENSMUSG00000019986, ENSMUSG00000005871, ENSMUSG00000033960, ENSMUSG00000032012, ENSMUSG00000022353, ENSMUSG00000041245,…	3763	53	13426	1.6829707329058008	0.9958379364002659	0.23769990434385574	23.3985843338483
GOTERM_BP_DIRECT	GO:0070588~calcium ion transmembrane transport	32	0.7731336071514858	0.005427365224280907	ENSMUSG00000004110, ENSMUSG00000026463, ENSMUSG00000069806, ENSMUSG00000049686, ENSMUSG00000021991, ENSMUSG00000048677, ENSMUSG00000000197, ENSMUSG00000020882, ENSMUSG00000023017, ENSMUSG00000019146, ENSMUSG00000009292, ENSMUSG00000019943, ENSMUSG00000030302, ENSMUSG00000037996, ENSMUSG00000030102, ENSMUSG00000035745, ENSMUSG00000057378, ENSMUSG00000030376, ENSMUSG00000051331, ENSMUSG00000030592,…	3506	73	12524	1.56587923637756	0.9999999999999993	1.0	99.8599657694103
GOTERM_BP_DIRECT	GO:0007015~actin filament organization	32	0.7731336071514858	0.005427365224280907	ENSMUSG00000031355, ENSMUSG00000033871, ENSMUSG00000037815, ENSMUSG00000048076, ENSMUSG00000066877, ENSMUSG00000028328, ENSMUSG00000015143, ENSMUSG00000070047, ENSMUSG00000022505, ENSMUSG00000030707, ENSMUSG00000089996, ENSMUSG00000032827, ENSMUSG00000018417, ENSMUSG00000031636, ENSMUSG00000031955, ENSMUSG00000054855, ENSMUSG00000033940, ENSMUSG00000056367, ENSMUSG00000037902, ENSMUSG00000079523,…	3506	73	12524	1.56587923637756	0.9999999999999993	1.0	99.8599657694103
GOTERM_BP_DIRECT	GO:0071805~potassium ion transmembrane transport	33	0.7972940323749699	0.005569176446693635	ENSMUSG00000026062, ENSMUSG00000058975, ENSMUSG00000079056, ENSMUSG00000056258, ENSMUSG00000028420, ENSMUSG00000031791, ENSMUSG00000049265, ENSMUSG00000040724, ENSMUSG00000000197, ENSMUSG00000021730, ENSMUSG00000047976, ENSMUSG00000041695, ENSMUSG00000063142, ENSMUSG00000036760, ENSMUSG00000037579, ENSMUSG00000033998, ENSMUSG00000050556, ENSMUSG00000034402, ENSMUSG00000038319, ENSMUSG00000058740,…	3506	76	12524	1.5510703455730028	0.9999999999999998	1.0	99.8599657694103
GOTERM_BP_DIRECT	GO:0016079~synaptic vesicle exocytosis	12	0.2899251026818072	0.005933886923792699	ENSMUSG00000063260, ENSMUSG00000062151, ENSMUSG00000025867, ENSMUSG00000053025, ENSMUSG00000001018, ENSMUSG00000030805, ENSMUSG00000062372, ENSMUSG00000029608, ENSMUSG00000067889, ENSMUSG00000033615, ENSMUSG00000013033, ENSMUSG00000035864	3506	19	12524	2.2561023208334583	1.0	1.0	99.8599657694103
GOTERM_BP_DIRECT	GO:0007271~synaptic transmission, cholinergic	12	0.2899251026818072	0.005933886923792699	ENSMUSG00000032773, ENSMUSG00000074939, ENSMUSG00000035594, ENSMUSG00000002104, ENSMUSG00000027577, ENSMUSG00000039059, ENSMUSG00000027950, ENSMUSG00000035200, ENSMUSG00000030525, ENSMUSG00000026344, ENSMUSG00000032303, ENSMUSG00000020178	3506	19	12524	2.2561023208334583	1.0	1.0	99.8599657694103
KEGG_PATHWAY	mmu04144:Endocytosis	82	1.9811548683256825	0.005941015024826558	ENSMUSG00000054277, ENSMUSG00000006276, ENSMUSG00000034902, ENSMUSG00000048076, ENSMUSG00000043614, ENSMUSG00000027575, ENSMUSG00000029518, ENSMUSG00000024589, ENSMUSG00000060279, ENSMUSG00000042249, ENSMUSG00000041115, ENSMUSG00000022841, ENSMUSG00000024867, ENSMUSG00000038780, ENSMUSG00000035152, ENSMUSG00000038467, ENSMUSG00000031913, ENSMUSG00000038740, ENSMUSG00000031479, ENSMUSG00000091705,…	1441	229	5192	1.290176339211307	0.8191624907034002	0.07439184031087169	6.974235029144221
GOTERM_CC_DIRECT	GO:0001518~voltage-gated sodium channel complex	9	0.2174438270113554	0.006011247593996528	ENSMUSG00000023033, ENSMUSG00000019194, ENSMUSG00000046480, ENSMUSG00000075316, ENSMUSG00000064329, ENSMUSG00000057182, ENSMUSG00000075318, ENSMUSG00000034115, ENSMUSG00000032511	3763	12	13426	2.675923465320223	0.9979173063218563	0.2518864921205844	24.795076568120027
GOTERM_CC_DIRECT	GO:0032590~dendrite membrane	14	0.3382459531287751	0.006149572561537705	ENSMUSG00000058975, ENSMUSG00000028173, ENSMUSG00000030161, ENSMUSG00000028785, ENSMUSG00000000560, ENSMUSG00000020331, ENSMUSG00000021730, ENSMUSG00000026959, ENSMUSG00000017740, ENSMUSG00000020524, ENSMUSG00000000766, ENSMUSG00000019943, ENSMUSG00000050511, ENSMUSG00000050556	3763	24	13426	2.0812738063601737	0.9981939343609111	0.2518864921205844	24.795076568120027
GOTERM_BP_DIRECT	GO:0007616~long-term memory	17	0.41072722879922685	0.0067454020467727525	ENSMUSG00000027273, ENSMUSG00000024083, ENSMUSG00000038418, ENSMUSG00000029053, ENSMUSG00000028222, ENSMUSG00000031393, ENSMUSG00000052087, ENSMUSG00000061762, ENSMUSG00000062202, ENSMUSG00000021794, ENSMUSG00000020431, ENSMUSG00000005102, ENSMUSG00000026959, ENSMUSG00000020524, ENSMUSG00000042453, ENSMUSG00000013787, ENSMUSG00000032259	3506	32	12524	1.8977110667427268	1.0	1.0	99.8599657694103
GOTERM_CC_DIRECT	GO:0031941~filamentous actin	17	0.41072722879922685	0.006836174898390096	ENSMUSG00000032366, ENSMUSG00000079523, ENSMUSG00000029053, ENSMUSG00000029121, ENSMUSG00000027940, ENSMUSG00000049775, ENSMUSG00000024501, ENSMUSG00000061665, ENSMUSG00000028943, ENSMUSG00000021676, ENSMUSG00000072720, ENSMUSG00000089996, ENSMUSG00000031328, ENSMUSG00000045180, ENSMUSG00000017774, ENSMUSG00000031799, ENSMUSG00000072955	3763	32	13426	1.895445787935158	0.9991099920380991	0.2663171345192137	26.215592929235104
GOTERM_CC_DIRECT	GO:0043679~axon terminus	32	0.7731336071514858	0.007022033820330831	ENSMUSG00000079056, ENSMUSG00000009406, ENSMUSG00000031870, ENSMUSG00000040724, ENSMUSG00000006930, ENSMUSG00000045318, ENSMUSG00000027712, ENSMUSG00000021730, ENSMUSG00000047976, ENSMUSG00000021478, ENSMUSG00000045573, ENSMUSG00000038665, ENSMUSG00000030844, ENSMUSG00000056755, ENSMUSG00000050511, ENSMUSG00000032773, ENSMUSG00000026235, ENSMUSG00000028931, ENSMUSG00000006304, ENSMUSG00000003476,…	3763	74	13426	1.5428747908152638	0.99926521133547	0.2663171345192137	26.215592929235104
KEGG_PATHWAY	mmu04912:GnRH signaling pathway	32	0.7731336071514858	0.007295768022432773	ENSMUSG00000034801, ENSMUSG00000009406, ENSMUSG00000005580, ENSMUSG00000024241, ENSMUSG00000024486, ENSMUSG00000027852, ENSMUSG00000025499, ENSMUSG00000022840, ENSMUSG00000020366, ENSMUSG00000020623, ENSMUSG00000040061, ENSMUSG00000004936, ENSMUSG00000021936, ENSMUSG00000018932, ENSMUSG00000030102, ENSMUSG00000036438, ENSMUSG00000057897, ENSMUSG00000052684, ENSMUSG00000051331, ENSMUSG00000059456,…	1441	75	5192	1.5373027989821881	0.8777345807007363	0.08754921626919328	8.207739025236869
GOTERM_MF_DIRECT	GO:0016671~oxidoreductase activity, acting on a sulfur group of donors, disulfide as acceptor	8	0.19328340178787146	0.007459219869468658	ENSMUSG00000075705, ENSMUSG00000021831, ENSMUSG00000023094, ENSMUSG00000057069, ENSMUSG00000027006, ENSMUSG00000051236, ENSMUSG00000028367, ENSMUSG00000054733	3411	10	12046	2.8252125476399885	0.9999998339153364	0.6891156394478417	68.74630839575592
GOTERM_MF_DIRECT	GO:0005262~calcium channel activity	30	0.724812756704518	0.007759003102936038	ENSMUSG00000004110, ENSMUSG00000059003, ENSMUSG00000069806, ENSMUSG00000049686, ENSMUSG00000021991, ENSMUSG00000048677, ENSMUSG00000020882, ENSMUSG00000041771, ENSMUSG00000019146, ENSMUSG00000009292, ENSMUSG00000030209, ENSMUSG00000019969, ENSMUSG00000037996, ENSMUSG00000030102, ENSMUSG00000035745, ENSMUSG00000057378, ENSMUSG00000051331, ENSMUSG00000030592, ENSMUSG00000024112, ENSMUSG00000063873,…	3411	68	12046	1.5580216255367585	0.9999999115305667	0.6891156394478417	68.74630839575592
GOTERM_CC_DIRECT	GO:0005892~acetylcholine-gated channel complex	7	0.16912297656438754	0.007823112324179596	ENSMUSG00000019790, ENSMUSG00000035594, ENSMUSG00000027577, ENSMUSG00000027950, ENSMUSG00000035200, ENSMUSG00000030525, ENSMUSG00000032303	3763	8	13426	3.1219107095402605	0.9996784528490257	0.28610239356999667	28.163204367046546
GOTERM_MF_DIRECT	GO:0005248~voltage-gated sodium channel activity	11	0.2657646774583233	0.00814989908606068	ENSMUSG00000023033, ENSMUSG00000019194, ENSMUSG00000046480, ENSMUSG00000075316, ENSMUSG00000064329, ENSMUSG00000020331, ENSMUSG00000057182, ENSMUSG00000075318, ENSMUSG00000034115, ENSMUSG00000021730, ENSMUSG00000032511	3411	17	12046	2.2850983841205785	0.9999999610957319	0.6891156394478417	68.74630839575592
GOTERM_MF_DIRECT	GO:0035255~ionotropic glutamate receptor binding	15	0.362406378352259	0.008240382268243723	ENSMUSG00000036902, ENSMUSG00000027523, ENSMUSG00000002104, ENSMUSG00000022770, ENSMUSG00000025885, ENSMUSG00000000881, ENSMUSG00000022623, ENSMUSG00000019478, ENSMUSG00000020886, ENSMUSG00000022812, ENSMUSG00000019146, ENSMUSG00000030209, ENSMUSG00000032216, ENSMUSG00000059714, ENSMUSG00000032259	3411	27	12046	1.9619531580833252	0.9999999678347177	0.6891156394478417	68.74630839575592
GOTERM_MF_DIRECT	GO:0019855~calcium channel inhibitor activity	7	0.16912297656438754	0.00826277745141297	ENSMUSG00000036504, ENSMUSG00000020635, ENSMUSG00000027994, ENSMUSG00000037434, ENSMUSG00000007207, ENSMUSG00000030102, ENSMUSG00000035458	3411	8	12046	3.0900762239812374	0.99999996931404	0.6891156394478417	68.74630839575592
KEGG_PATHWAY	mmu04972:Pancreatic secretion	27	0.6523314810340662	0.00845901741869645	ENSMUSG00000031376, ENSMUSG00000040907, ENSMUSG00000026463, ENSMUSG00000005580, ENSMUSG00000048677, ENSMUSG00000022840, ENSMUSG00000019066, ENSMUSG00000063142, ENSMUSG00000040061, ENSMUSG00000029084, ENSMUSG00000019943, ENSMUSG00000030302, ENSMUSG00000030102, ENSMUSG00000051177, ENSMUSG00000052681, ENSMUSG00000028854, ENSMUSG00000027523, ENSMUSG00000060961, ENSMUSG00000020431, ENSMUSG00000003037,…	1441	61	5192	1.5947941434113375	0.912670277802458	0.0974478806633831	9.135738812192166
GOTERM_BP_DIRECT	GO:0008306~associative learning	16	0.3865668035757429	0.008617728867852031	ENSMUSG00000027273, ENSMUSG00000053310, ENSMUSG00000055078, ENSMUSG00000024883, ENSMUSG00000027950, ENSMUSG00000061762, ENSMUSG00000029104, ENSMUSG00000023017, ENSMUSG00000021478, ENSMUSG00000026959, ENSMUSG00000042453, ENSMUSG00000030209, ENSMUSG00000038255, ENSMUSG00000030525, ENSMUSG00000056755, ENSMUSG00000032259	3506	30	12524	1.9051530709260314	1.0	1.0	99.8599657694103
GOTERM_BP_DIRECT	GO:0035023~regulation of Rho protein signal transduction	32	0.7731336071514858	0.00864150598256644	ENSMUSG00000034801, ENSMUSG00000030220, ENSMUSG00000024241, ENSMUSG00000009681, ENSMUSG00000040964, ENSMUSG00000041977, ENSMUSG00000021990, ENSMUSG00000025656, ENSMUSG00000021895, ENSMUSG00000040940, ENSMUSG00000022788, ENSMUSG00000021215, ENSMUSG00000019467, ENSMUSG00000061462, ENSMUSG00000034066, ENSMUSG00000045094, ENSMUSG00000039713, ENSMUSG00000032356, ENSMUSG00000031442, ENSMUSG00000037509,…	3506	75	12524	1.5241224567408251	1.0	1.0	99.8599657694103
GOTERM_CC_DIRECT	GO:0044297~cell body	38	0.9180961584923896	0.009275523562768399	ENSMUSG00000032562, ENSMUSG00000028222, ENSMUSG00000030161, ENSMUSG00000025350, ENSMUSG00000000794, ENSMUSG00000029713, ENSMUSG00000042429, ENSMUSG00000024501, ENSMUSG00000025437, ENSMUSG00000029711, ENSMUSG00000046402, ENSMUSG00000018411, ENSMUSG00000000579, ENSMUSG00000009073, ENSMUSG00000037196, ENSMUSG00000015085, ENSMUSG00000028070, ENSMUSG00000071658, ENSMUSG00000055471, ENSMUSG00000059456,…	3763	93	13426	1.4578507768052829	0.9999282598878007	0.3275219354577531	32.240440521622574
GOTERM_BP_DIRECT	GO:0032230~positive regulation of synaptic transmission, GABAergic	10	0.24160425223483933	0.009373464834076917	ENSMUSG00000045038, ENSMUSG00000062209, ENSMUSG00000031883, ENSMUSG00000006740, ENSMUSG00000049112, ENSMUSG00000030898, ENSMUSG00000061762, ENSMUSG00000006930, ENSMUSG00000020178, ENSMUSG00000063887	3506	15	12524	2.3814413386575395	1.0	1.0	99.8599657694103
GOTERM_CC_DIRECT	GO:0045121~membrane raft	81	1.9569944431021984	0.009983089336445714	ENSMUSG00000056258, ENSMUSG00000032562, ENSMUSG00000032000, ENSMUSG00000026880, ENSMUSG00000041959, ENSMUSG00000023011, ENSMUSG00000002997, ENSMUSG00000024143, ENSMUSG00000022122, ENSMUSG00000025876, ENSMUSG00000022840, ENSMUSG00000043411, ENSMUSG00000009073, ENSMUSG00000019943, ENSMUSG00000030302, ENSMUSG00000030102, ENSMUSG00000014773, ENSMUSG00000050511, ENSMUSG00000030530, ENSMUSG00000031342,…	3763	227	13426	1.2731265826193132	0.99996548279386	0.32983367927513035	32.468002803645646
GOTERM_CC_DIRECT	GO:0044306~neuron projection terminus	12	0.2899251026818072	0.009985199274930705	ENSMUSG00000005871, ENSMUSG00000020325, ENSMUSG00000020886, ENSMUSG00000047787, ENSMUSG00000029223, ENSMUSG00000031144, ENSMUSG00000028826, ENSMUSG00000045103, ENSMUSG00000037771, ENSMUSG00000027820, ENSMUSG00000035864, ENSMUSG00000032589	3763	20	13426	2.1407387722561784	0.9999655580409013	0.32983367927513035	32.468002803645646
GOTERM_CC_DIRECT	GO:0014704~intercalated disc	22	0.5315293549166465	0.010622922569369704	ENSMUSG00000037815, ENSMUSG00000057123, ENSMUSG00000028854, ENSMUSG00000019194, ENSMUSG00000024331, ENSMUSG00000064329, ENSMUSG00000027712, ENSMUSG00000001552, ENSMUSG00000069601, ENSMUSG00000041695, ENSMUSG00000096146, ENSMUSG00000018340, ENSMUSG00000053819, ENSMUSG00000054889, ENSMUSG00000044393, ENSMUSG00000025809, ENSMUSG00000046480, ENSMUSG00000014778, ENSMUSG00000075318, ENSMUSG00000030774,…	3763	47	13426	1.6700798932495011	0.9999821955578944	0.3312396626175096	32.6064042889111
GOTERM_CC_DIRECT	GO:0042734~presynaptic membrane	30	0.724812756704518	0.010674715689822086	ENSMUSG00000027273, ENSMUSG00000005089, ENSMUSG00000019828, ENSMUSG00000059003, ENSMUSG00000027457, ENSMUSG00000042429, ENSMUSG00000040724, ENSMUSG00000007207, ENSMUSG00000047976, ENSMUSG00000022568, ENSMUSG00000062151, ENSMUSG00000030209, ENSMUSG00000051401, ENSMUSG00000030525, ENSMUSG00000066392, ENSMUSG00000056755, ENSMUSG00000034799, ENSMUSG00000031144, ENSMUSG00000032012, ENSMUSG00000024211,…	3763	70	13426	1.5290991230401276	0.9999831248694	0.3312396626175096	32.6064042889111
GOTERM_MF_DIRECT	GO:0017016~Ras GTPase binding	12	0.2899251026818072	0.010827404561762028	ENSMUSG00000032356, ENSMUSG00000041351, ENSMUSG00000024998, ENSMUSG00000028068, ENSMUSG00000049044, ENSMUSG00000004936, ENSMUSG00000068036, ENSMUSG00000038665, ENSMUSG00000024883, ENSMUSG00000037533, ENSMUSG00000038696, ENSMUSG00000036206	3411	20	12046	2.1189094107299913	0.9999999998612356	0.8509110345902088	84.8870480550424
GOTERM_MF_DIRECT	GO:0044325~ion channel binding	44	1.063058709833293	0.011018991814837235	ENSMUSG00000027273, ENSMUSG00000058975, ENSMUSG00000036504, ENSMUSG00000079056, ENSMUSG00000056258, ENSMUSG00000023092, ENSMUSG00000058498, ENSMUSG00000041959, ENSMUSG00000079037, ENSMUSG00000007207, ENSMUSG00000006930, ENSMUSG00000024589, ENSMUSG00000022564, ENSMUSG00000022841, ENSMUSG00000028525, ENSMUSG00000015143, ENSMUSG00000069601, ENSMUSG00000020402, ENSMUSG00000032827, ENSMUSG00000046480,…	3411	111	12046	1.3998800911729672	0.9999999999073428	0.8509110345902088	84.8870480550424
KEGG_PATHWAY	mmu04750:Inflammatory mediator regulation of TRP channels	34	0.8214544575984537	0.011309535384724671	ENSMUSG00000037759, ENSMUSG00000039936, ENSMUSG00000005580, ENSMUSG00000014956, ENSMUSG00000023017, ENSMUSG00000022840, ENSMUSG00000020366, ENSMUSG00000045038, ENSMUSG00000040385, ENSMUSG00000052914, ENSMUSG00000020623, ENSMUSG00000040061, ENSMUSG00000020901, ENSMUSG00000021936, ENSMUSG00000018932, ENSMUSG00000030102, ENSMUSG00000034997, ENSMUSG00000036438, ENSMUSG00000057897, ENSMUSG00000051177,…	1441	83	5192	1.4759495999264232	0.9617774903512983	0.12527485349233483	11.74451751490639
GOTERM_BP_DIRECT	GO:0007411~axon guidance	50	1.2080212611741965	0.01175418817070437	ENSMUSG00000031398, ENSMUSG00000028661, ENSMUSG00000019194, ENSMUSG00000001300, ENSMUSG00000028664, ENSMUSG00000025876, ENSMUSG00000025437, ENSMUSG00000022324, ENSMUSG00000029755, ENSMUSG00000022048, ENSMUSG00000069601, ENSMUSG00000048915, ENSMUSG00000047379, ENSMUSG00000020900, ENSMUSG00000031558, ENSMUSG00000032128, ENSMUSG00000030223, ENSMUSG00000051650, ENSMUSG00000025020, ENSMUSG00000026235,…	3506	131	12524	1.3634206137352325	1.0	1.0	99.8599657694103
GOTERM_CC_DIRECT	GO:0031253~cell projection membrane	9	0.2174438270113554	0.011810788669830425	ENSMUSG00000005871, ENSMUSG00000015085, ENSMUSG00000041734, ENSMUSG00000036564, ENSMUSG00000022099, ENSMUSG00000022770, ENSMUSG00000029518, ENSMUSG00000071317, ENSMUSG00000024411	3763	13	13426	2.470083198757129	0.9999947967976709	0.3557131646443045	35.01551464467373
GOTERM_BP_DIRECT	GO:0010765~positive regulation of sodium ion transport	13	0.31408552790529115	0.012124728199964465	ENSMUSG00000027893, ENSMUSG00000019194, ENSMUSG00000027523, ENSMUSG00000025551, ENSMUSG00000024589, ENSMUSG00000041245, ENSMUSG00000050627, ENSMUSG00000069601, ENSMUSG00000025915, ENSMUSG00000031537, ENSMUSG00000046480, ENSMUSG00000032511, ENSMUSG00000038437	3506	23	12524	2.0190480914705224	1.0	1.0	99.8599657694103
GOTERM_BP_DIRECT	GO:0046686~response to cadmium ion	13	0.31408552790529115	0.012124728199964465	ENSMUSG00000028890, ENSMUSG00000028393, ENSMUSG00000060802, ENSMUSG00000057897, ENSMUSG00000032350, ENSMUSG00000027187, ENSMUSG00000079037, ENSMUSG00000024413, ENSMUSG00000027227, ENSMUSG00000020366, ENSMUSG00000021611, ENSMUSG00000006818, ENSMUSG00000021936	3506	23	12524	2.0190480914705224	1.0	1.0	99.8599657694103
GOTERM_BP_DIRECT	GO:0046426~negative regulation of JAK-STAT cascade	16	0.3865668035757429	0.012444035707929929	ENSMUSG00000052581, ENSMUSG00000031375, ENSMUSG00000028399, ENSMUSG00000056153, ENSMUSG00000042846, ENSMUSG00000020027, ENSMUSG00000047787, ENSMUSG00000049939, ENSMUSG00000045287, ENSMUSG00000038485, ENSMUSG00000009073, ENSMUSG00000060780, ENSMUSG00000037104, ENSMUSG00000035212, ENSMUSG00000047085, ENSMUSG00000032578	3506	31	12524	1.843696520250998	1.0	1.0	99.8599657694103
GOTERM_CC_DIRECT	GO:0005887~integral component of plasma membrane	226	5.460256100507369	0.012470370612381937	ENSMUSG00000033774, ENSMUSG00000035835, ENSMUSG00000049686, ENSMUSG00000005864, ENSMUSG00000043458, ENSMUSG00000044667, ENSMUSG00000019464, ENSMUSG00000039079, ENSMUSG00000045871, ENSMUSG00000001943, ENSMUSG00000037579, ENSMUSG00000050558, ENSMUSG00000032324, ENSMUSG00000039878, ENSMUSG00000030376, ENSMUSG00000030495, ENSMUSG00000028854, ENSMUSG00000062300, ENSMUSG00000022199, ENSMUSG00000063873,…	3763	707	13426	1.1405161775810853	0.9999973737376728	0.36484741448797436	35.91466736365998
GOTERM_MF_DIRECT	GO:0031402~sodium ion binding	9	0.2174438270113554	0.01260197183519858	ENSMUSG00000041771, ENSMUSG00000023033, ENSMUSG00000063873, ENSMUSG00000075316, ENSMUSG00000064329, ENSMUSG00000032788, ENSMUSG00000037996, ENSMUSG00000057182, ENSMUSG00000075318	3411	13	12046	2.4448954739192206	0.9999999999967164	0.9226828746697048	92.04702059055087
GOTERM_BP_DIRECT	GO:1900273~positive regulation of long-term synaptic potentiation	11	0.2657646774583233	0.012630617186339784	ENSMUSG00000021478, ENSMUSG00000022623, ENSMUSG00000042453, ENSMUSG00000053310, ENSMUSG00000030209, ENSMUSG00000059003, ENSMUSG00000030854, ENSMUSG00000032336, ENSMUSG00000032259, ENSMUSG00000005102, ENSMUSG00000003575	3506	18	12524	2.182987893769411	1.0	1.0	99.8599657694103
GOTERM_BP_DIRECT	GO:0048148~behavioral response to cocaine	11	0.2657646774583233	0.012630617186339784	ENSMUSG00000021478, ENSMUSG00000034997, ENSMUSG00000025889, ENSMUSG00000025813, ENSMUSG00000026496, ENSMUSG00000057880, ENSMUSG00000025905, ENSMUSG00000007617, ENSMUSG00000013787, ENSMUSG00000032259, ENSMUSG00000018634	3506	18	12524	2.182987893769411	1.0	1.0	99.8599657694103
GOTERM_BP_DIRECT	GO:0051965~positive regulation of synapse assembly	28	0.6764919062575502	0.012714712974116239	ENSMUSG00000033214, ENSMUSG00000055003, ENSMUSG00000034648, ENSMUSG00000028782, ENSMUSG00000031393, ENSMUSG00000028664, ENSMUSG00000042846, ENSMUSG00000063887, ENSMUSG00000042589, ENSMUSG00000048915, ENSMUSG00000045871, ENSMUSG00000075478, ENSMUSG00000066392, ENSMUSG00000051149, ENSMUSG00000052581, ENSMUSG00000032452, ENSMUSG00000049112, ENSMUSG00000025920, ENSMUSG00000046699, ENSMUSG00000047787,…	3506	65	12524	1.5387774803633334	1.0	1.0	99.8599657694103
GOTERM_MF_DIRECT	GO:0051015~actin filament binding	47	1.135539985503745	0.01283347883233642	ENSMUSG00000030761, ENSMUSG00000032366, ENSMUSG00000039959, ENSMUSG00000037815, ENSMUSG00000008475, ENSMUSG00000030000, ENSMUSG00000096054, ENSMUSG00000000631, ENSMUSG00000028328, ENSMUSG00000042700, ENSMUSG00000044700, ENSMUSG00000028943, ENSMUSG00000005103, ENSMUSG00000021676, ENSMUSG00000022788, ENSMUSG00000015143, ENSMUSG00000051747, ENSMUSG00000039057, ENSMUSG00000020900, ENSMUSG00000030707,…	3411	121	12046	1.3717457617673496	0.9999999999979862	0.9226828746697048	92.04702059055087
GOTERM_BP_DIRECT	GO:0006469~negative regulation of protein kinase activity	33	0.7972940323749699	0.013337008408773422	ENSMUSG00000026181, ENSMUSG00000031375, ENSMUSG00000056153, ENSMUSG00000055067, ENSMUSG00000029859, ENSMUSG00000042846, ENSMUSG00000024122, ENSMUSG00000021478, ENSMUSG00000020027, ENSMUSG00000038485, ENSMUSG00000009073, ENSMUSG00000019969, ENSMUSG00000030201, ENSMUSG00000032501, ENSMUSG00000052581, ENSMUSG00000030890, ENSMUSG00000022490, ENSMUSG00000027001, ENSMUSG00000044813, ENSMUSG00000020178,…	3506	80	12524	1.4735168282943525	1.0	1.0	99.8599657694103
GOTERM_MF_DIRECT	GO:0050839~cell adhesion molecule binding	25	0.6040106305870983	0.013682603510884182	ENSMUSG00000001281, ENSMUSG00000027750, ENSMUSG00000059003, ENSMUSG00000048078, ENSMUSG00000022661, ENSMUSG00000063887, ENSMUSG00000016150, ENSMUSG00000030209, ENSMUSG00000068036, ENSMUSG00000032012, ENSMUSG00000028399, ENSMUSG00000062300, ENSMUSG00000027962, ENSMUSG00000049336, ENSMUSG00000005338, ENSMUSG00000027009, ENSMUSG00000040511, ENSMUSG00000001552, ENSMUSG00000054889, ENSMUSG00000044393,…	3411	56	12046	1.5765695020312436	0.9999999999996652	0.932762395280734	93.05255550042814
GOTERM_BP_DIRECT	GO:0048666~neuron development	22	0.5315293549166465	0.01378687810305088	ENSMUSG00000007653, ENSMUSG00000002393, ENSMUSG00000033585, ENSMUSG00000055471, ENSMUSG00000055078, ENSMUSG00000048078, ENSMUSG00000049336, ENSMUSG00000024501, ENSMUSG00000029104, ENSMUSG00000063659, ENSMUSG00000068329, ENSMUSG00000045216, ENSMUSG00000023951, ENSMUSG00000025759, ENSMUSG00000024426, ENSMUSG00000040276, ENSMUSG00000038065, ENSMUSG00000006818, ENSMUSG00000016150, ENSMUSG00000038255,…	3506	48	12524	1.6372409203270586	1.0	1.0	99.8599657694103
GOTERM_MF_DIRECT	GO:0051879~Hsp90 protein binding	16	0.3865668035757429	0.013868409714006116	ENSMUSG00000024170, ENSMUSG00000055994, ENSMUSG00000026077, ENSMUSG00000031161, ENSMUSG00000028693, ENSMUSG00000024431, ENSMUSG00000028005, ENSMUSG00000062312, ENSMUSG00000071072, ENSMUSG00000029512, ENSMUSG00000006676, ENSMUSG00000018411, ENSMUSG00000019256, ENSMUSG00000037196, ENSMUSG00000039615, ENSMUSG00000055116	3411	31	12046	1.82271777267096	0.999999999999774	0.932762395280734	93.05255550042814
GOTERM_BP_DIRECT	GO:0040011~locomotion	8	0.19328340178787146	0.014539481890049976	ENSMUSG00000022623, ENSMUSG00000025318, ENSMUSG00000059003, ENSMUSG00000019194, ENSMUSG00000019969, ENSMUSG00000010609, ENSMUSG00000030302, ENSMUSG00000030741	3506	11	12524	2.597936005808225	1.0	1.0	99.8599657694103
GOTERM_BP_DIRECT	GO:0051930~regulation of sensory perception of pain	18	0.4348876540227108	0.014806697923385577	ENSMUSG00000027584, ENSMUSG00000019828, ENSMUSG00000059003, ENSMUSG00000028854, ENSMUSG00000022122, ENSMUSG00000042429, ENSMUSG00000028004, ENSMUSG00000002771, ENSMUSG00000045318, ENSMUSG00000020458, ENSMUSG00000041380, ENSMUSG00000000326, ENSMUSG00000000766, ENSMUSG00000025905, ENSMUSG00000030898, ENSMUSG00000031565, ENSMUSG00000034115, ENSMUSG00000050511	3506	37	12524	1.7378085444257718	1.0	1.0	99.8599657694103
GOTERM_BP_DIRECT	GO:0035556~intracellular signal transduction	118	2.850930176371104	0.014842527160170382	ENSMUSG00000055322, ENSMUSG00000032562, ENSMUSG00000005580, ENSMUSG00000049044, ENSMUSG00000028469, ENSMUSG00000021559, ENSMUSG00000040061, ENSMUSG00000025915, ENSMUSG00000031519, ENSMUSG00000038665, ENSMUSG00000036246, ENSMUSG00000050711, ENSMUSG00000053310, ENSMUSG00000063358, ENSMUSG00000042638, ENSMUSG00000028456, ENSMUSG00000028059, ENSMUSG00000026311, ENSMUSG00000061578, ENSMUSG00000022994,…	3506	351	12524	1.2008977690666225	1.0	1.0	99.8599657694103
GOTERM_BP_DIRECT	GO:0000082~G1/S transition of mitotic cell cycle	25	0.6040106305870983	0.015137470412659424	ENSMUSG00000028680, ENSMUSG00000031155, ENSMUSG00000028161, ENSMUSG00000079259, ENSMUSG00000028068, ENSMUSG00000041238, ENSMUSG00000021379, ENSMUSG00000019982, ENSMUSG00000050410, ENSMUSG00000032405, ENSMUSG00000054115, ENSMUSG00000032477, ENSMUSG00000029246, ENSMUSG00000057897, ENSMUSG00000028212, ENSMUSG00000040957, ENSMUSG00000028156, ENSMUSG00000028495, ENSMUSG00000028896, ENSMUSG00000021820,…	3506	57	12524	1.5667377228010129	1.0	1.0	99.8599657694103
GOTERM_BP_DIRECT	GO:0007605~sensory perception of sound	41	0.9905774341628413	0.015466937436448773	ENSMUSG00000035910, ENSMUSG00000075470, ENSMUSG00000030761, ENSMUSG00000029015, ENSMUSG00000027254, ENSMUSG00000023033, ENSMUSG00000027950, ENSMUSG00000028943, ENSMUSG00000005103, ENSMUSG00000026825, ENSMUSG00000025813, ENSMUSG00000021779, ENSMUSG00000062252, ENSMUSG00000045871, ENSMUSG00000063142, ENSMUSG00000006818, ENSMUSG00000062372, ENSMUSG00000039474, ENSMUSG00000069581, ENSMUSG00000038248,…	3506	105	12524	1.394844212642273	1.0	1.0	99.8599657694103
GOTERM_MF_DIRECT	GO:0030165~PDZ domain binding	43	1.0388982846098092	0.01557794353801318	ENSMUSG00000031376, ENSMUSG00000035954, ENSMUSG00000026463, ENSMUSG00000052155, ENSMUSG00000022261, ENSMUSG00000025372, ENSMUSG00000029516, ENSMUSG00000001323, ENSMUSG00000000159, ENSMUSG00000020782, ENSMUSG00000040268, ENSMUSG00000063887, ENSMUSG00000023259, ENSMUSG00000020167, ENSMUSG00000020886, ENSMUSG00000042388, ENSMUSG00000020524, ENSMUSG00000001986, ENSMUSG00000019969, ENSMUSG00000039831,…	3411	110	12046	1.3805015857786307	0.9999999999999939	1.0	99.80806142034548
GOTERM_BP_DIRECT	GO:0048814~regulation of dendrite morphogenesis	12	0.2899251026818072	0.015579500557388035	ENSMUSG00000026959, ENSMUSG00000031157, ENSMUSG00000006476, ENSMUSG00000022812, ENSMUSG00000050132, ENSMUSG00000022261, ENSMUSG00000027692, ENSMUSG00000096054, ENSMUSG00000027950, ENSMUSG00000032216, ENSMUSG00000032303, ENSMUSG00000042700	3506	21	12524	2.041235433135034	1.0	1.0	99.8599657694103
GOTERM_BP_DIRECT	GO:0051209~release of sequestered calcium ion into cytosol	15	0.362406378352259	0.015921214426303953	ENSMUSG00000034997, ENSMUSG00000057378, ENSMUSG00000030592, ENSMUSG00000027087, ENSMUSG00000049511, ENSMUSG00000048677, ENSMUSG00000045038, ENSMUSG00000021831, ENSMUSG00000000409, ENSMUSG00000041380, ENSMUSG00000009292, ENSMUSG00000020635, ENSMUSG00000050783, ENSMUSG00000032259, ENSMUSG00000030102	3506	29	12524	1.8476700041308496	1.0	1.0	99.8599657694103
GOTERM_BP_DIRECT	GO:0034220~ion transmembrane transport	15	0.362406378352259	0.015921214426303953	ENSMUSG00000056258, ENSMUSG00000029015, ENSMUSG00000035805, ENSMUSG00000049265, ENSMUSG00000024112, ENSMUSG00000000197, ENSMUSG00000024411, ENSMUSG00000023017, ENSMUSG00000022416, ENSMUSG00000009292, ENSMUSG00000018340, ENSMUSG00000046031, ENSMUSG00000030525, ENSMUSG00000018589, ENSMUSG00000037996	3506	29	12524	1.8476700041308496	1.0	1.0	99.8599657694103
GOTERM_CC_DIRECT	GO:0005923~bicellular tight junction	36	0.8697753080454216	0.016427120483813236	ENSMUSG00000031990, ENSMUSG00000029053, ENSMUSG00000057440, ENSMUSG00000084883, ENSMUSG00000019906, ENSMUSG00000028402, ENSMUSG00000027378, ENSMUSG00000000159, ENSMUSG00000079450, ENSMUSG00000029778, ENSMUSG00000001946, ENSMUSG00000043079, ENSMUSG00000069601, ENSMUSG00000025812, ENSMUSG00000068876, ENSMUSG00000044641, ENSMUSG00000035112, ENSMUSG00000030403, ENSMUSG00000045095, ENSMUSG00000012296,…	3763	90	13426	1.4271591815041191	0.9999999569570205	0.4672603159840209	45.99593735467706
GOTERM_BP_DIRECT	GO:0007157~heterophilic cell-cell adhesion via plasma membrane cell adhesion molecules	20	0.48320850446967867	0.01659499467564749	ENSMUSG00000052372, ENSMUSG00000032012, ENSMUSG00000028399, ENSMUSG00000024670, ENSMUSG00000048078, ENSMUSG00000062300, ENSMUSG00000027962, ENSMUSG00000022661, ENSMUSG00000049336, ENSMUSG00000005338, ENSMUSG00000027009, ENSMUSG00000063887, ENSMUSG00000040511, ENSMUSG00000071424, ENSMUSG00000016150, ENSMUSG00000000305, ENSMUSG00000036862, ENSMUSG00000013033, ENSMUSG00000030830, ENSMUSG00000012017	3506	43	12524	1.661470701388981	1.0	1.0	99.8599657694103
GOTERM_BP_DIRECT	GO:0035095~behavioral response to nicotine	7	0.16912297656438754	0.01780208706796582	ENSMUSG00000041380, ENSMUSG00000035594, ENSMUSG00000027577, ENSMUSG00000027950, ENSMUSG00000035200, ENSMUSG00000030525, ENSMUSG00000032303	3506	9	12524	2.778348228433796	1.0	1.0	99.8599657694103
GOTERM_CC_DIRECT	GO:0016323~basolateral plasma membrane	60	1.449625513409036	0.017802934434701323	ENSMUSG00000037418, ENSMUSG00000049044, ENSMUSG00000019906, ENSMUSG00000029999, ENSMUSG00000049686, ENSMUSG00000060279, ENSMUSG00000023259, ENSMUSG00000022568, ENSMUSG00000001507, ENSMUSG00000069601, ENSMUSG00000037370, ENSMUSG00000062372, ENSMUSG00000036564, ENSMUSG00000019943, ENSMUSG00000039878, ENSMUSG00000032356, ENSMUSG00000018909, ENSMUSG00000030376, ENSMUSG00000027162, ENSMUSG00000028854,…	3763	165	13426	1.2974174377310173	0.9999999897340425	0.49270823949011233	48.500967324807924
GOTERM_MF_DIRECT	GO:0005200~structural constituent of cytoskeleton	27	0.6523314810340662	0.018180841102869716	ENSMUSG00000032366, ENSMUSG00000008475, ENSMUSG00000058672, ENSMUSG00000026383, ENSMUSG00000026202, ENSMUSG00000067889, ENSMUSG00000022565, ENSMUSG00000028906, ENSMUSG00000069601, ENSMUSG00000051747, ENSMUSG00000052698, ENSMUSG00000048285, ENSMUSG00000021061, ENSMUSG00000027263, ENSMUSG00000028434, ENSMUSG00000020152, ENSMUSG00000006304, ENSMUSG00000026414, ENSMUSG00000027624, ENSMUSG00000062380,…	3411	63	12046	1.513506721949994	1.0	1.0	99.80806142034548
GOTERM_MF_DIRECT	GO:0005267~potassium channel activity	28	0.6764919062575502	0.018466260361534093	ENSMUSG00000058975, ENSMUSG00000079056, ENSMUSG00000056258, ENSMUSG00000028420, ENSMUSG00000031791, ENSMUSG00000049265, ENSMUSG00000040724, ENSMUSG00000021730, ENSMUSG00000047976, ENSMUSG00000063142, ENSMUSG00000036760, ENSMUSG00000037579, ENSMUSG00000033998, ENSMUSG00000050556, ENSMUSG00000034402, ENSMUSG00000038319, ENSMUSG00000058740, ENSMUSG00000028033, ENSMUSG00000060882, ENSMUSG00000028631,…	3411	66	12046	1.49821877526363	1.0	1.0	99.80806142034548
GOTERM_BP_DIRECT	GO:0006810~transport	473	11.4278811307079	0.01916893549695399	ENSMUSG00000028982, ENSMUSG00000057069, ENSMUSG00000059003, ENSMUSG00000019906, ENSMUSG00000028744, ENSMUSG00000049686, ENSMUSG00000025354, ENSMUSG00000005864, ENSMUSG00000057060, ENSMUSG00000038540, ENSMUSG00000035152, ENSMUSG00000034187, ENSMUSG00000031913, ENSMUSG00000037579, ENSMUSG00000073678, ENSMUSG00000050556, ENSMUSG00000039878, ENSMUSG00000001150, ENSMUSG00000024130, ENSMUSG00000028854,…	3506	1560	12524	1.0830978396009772	1.0	1.0	99.8599657694103
GOTERM_BP_DIRECT	GO:0021766~hippocampus development	28	0.6764919062575502	0.019686315615421883	ENSMUSG00000031398, ENSMUSG00000026463, ENSMUSG00000048895, ENSMUSG00000028800, ENSMUSG00000090071, ENSMUSG00000068037, ENSMUSG00000021379, ENSMUSG00000047976, ENSMUSG00000021478, ENSMUSG00000018476, ENSMUSG00000009073, ENSMUSG00000037771, ENSMUSG00000031732, ENSMUSG00000031755, ENSMUSG00000031137, ENSMUSG00000006464, ENSMUSG00000032036, ENSMUSG00000055471, ENSMUSG00000031285, ENSMUSG00000028655,…	3506	67	12524	1.4928438242330846	1.0	1.0	99.8599657694103
GOTERM_BP_DIRECT	GO:0007186~G-protein coupled receptor signaling pathway	113	2.7301280502536844	0.020122265738576155	ENSMUSG00000033774, ENSMUSG00000034987, ENSMUSG00000032562, ENSMUSG00000029713, ENSMUSG00000022122, ENSMUSG00000017165, ENSMUSG00000019464, ENSMUSG00000020901, ENSMUSG00000039116, ENSMUSG00000021719, ENSMUSG00000050558, ENSMUSG00000071658, ENSMUSG00000048240, ENSMUSG00000027523, ENSMUSG00000063239, ENSMUSG00000044933, ENSMUSG00000020178, ENSMUSG00000044017, ENSMUSG00000044534, ENSMUSG00000021303,…	3506	338	12524	1.1942435115457188	1.0	1.0	99.8599657694103
GOTERM_CC_DIRECT	GO:0032809~neuronal cell body membrane	14	0.3382459531287751	0.020622409591931436	ENSMUSG00000058975, ENSMUSG00000055078, ENSMUSG00000026883, ENSMUSG00000060882, ENSMUSG00000040724, ENSMUSG00000028785, ENSMUSG00000025876, ENSMUSG00000042671, ENSMUSG00000043301, ENSMUSG00000047787, ENSMUSG00000035165, ENSMUSG00000019943, ENSMUSG00000030302, ENSMUSG00000050556	3763	27	13426	1.8500211612090434	0.9999999994592875	0.5383534007681137	52.9941628881112
GOTERM_BP_DIRECT	GO:1901379~regulation of potassium ion transmembrane transport	9	0.2174438270113554	0.020702201579575835	ENSMUSG00000058975, ENSMUSG00000027827, ENSMUSG00000038319, ENSMUSG00000036815, ENSMUSG00000079056, ENSMUSG00000079037, ENSMUSG00000035165, ENSMUSG00000028931, ENSMUSG00000061576	3506	14	12524	2.296389862276913	1.0	1.0	99.8599657694103
GOTERM_BP_DIRECT	GO:0014059~regulation of dopamine secretion	9	0.2174438270113554	0.020702201579575835	ENSMUSG00000034997, ENSMUSG00000025889, ENSMUSG00000027577, ENSMUSG00000027950, ENSMUSG00000049511, ENSMUSG00000040724, ENSMUSG00000052889, ENSMUSG00000032259, ENSMUSG00000035864	3506	14	12524	2.296389862276913	1.0	1.0	99.8599657694103
GOTERM_CC_DIRECT	GO:0033268~node of Ranvier	9	0.2174438270113554	0.020859609146177512	ENSMUSG00000069601, ENSMUSG00000056258, ENSMUSG00000023033, ENSMUSG00000019194, ENSMUSG00000022770, ENSMUSG00000064329, ENSMUSG00000016346, ENSMUSG00000075318, ENSMUSG00000011751	3763	14	13426	2.2936486845601913	0.9999999995780652	0.5383534007681137	52.9941628881112
GOTERM_MF_DIRECT	GO:0001786~phosphatidylserine binding	17	0.41072722879922685	0.020952169665104176	ENSMUSG00000037606, ENSMUSG00000026452, ENSMUSG00000040875, ENSMUSG00000027347, ENSMUSG00000062542, ENSMUSG00000022212, ENSMUSG00000020189, ENSMUSG00000004961, ENSMUSG00000040152, ENSMUSG00000063260, ENSMUSG00000027849, ENSMUSG00000030616, ENSMUSG00000030605, ENSMUSG00000074643, ENSMUSG00000047261, ENSMUSG00000030731, ENSMUSG00000035864	3411	35	12046	1.715307618209993	1.0	1.0	99.80806142034548
GOTERM_BP_DIRECT	GO:1901385~regulation of voltage-gated calcium channel activity	6	0.1449625513409036	0.021222690844010923	ENSMUSG00000069833, ENSMUSG00000045103, ENSMUSG00000057914, ENSMUSG00000017412, ENSMUSG00000032502, ENSMUSG00000020882	3506	7	12524	3.061853149702551	1.0	1.0	99.8599657694103
GOTERM_CC_DIRECT	GO:0030027~lamellipodium	57	1.377144237738584	0.021600391510900645	ENSMUSG00000037815, ENSMUSG00000028583, ENSMUSG00000021990, ENSMUSG00000024501, ENSMUSG00000029359, ENSMUSG00000022568, ENSMUSG00000021676, ENSMUSG00000070047, ENSMUSG00000020900, ENSMUSG00000030707, ENSMUSG00000009073, ENSMUSG00000031955, ENSMUSG00000058835, ENSMUSG00000039713, ENSMUSG00000005871, ENSMUSG00000030890, ENSMUSG00000027002, ENSMUSG00000059456, ENSMUSG00000029428, ENSMUSG00000025265,…	3763	157	13426	1.2953514863970508	0.9999999998056159	0.5383534007681137	52.9941628881112
GOTERM_CC_DIRECT	GO:0016328~lateral plasma membrane	20	0.48320850446967867	0.02199573404114684	ENSMUSG00000005871, ENSMUSG00000029015, ENSMUSG00000028068, ENSMUSG00000030020, ENSMUSG00000022770, ENSMUSG00000001552, ENSMUSG00000069601, ENSMUSG00000069441, ENSMUSG00000020888, ENSMUSG00000024969, ENSMUSG00000039166, ENSMUSG00000052105, ENSMUSG00000030834, ENSMUSG00000044393, ENSMUSG00000032855, ENSMUSG00000017774, ENSMUSG00000030223, ENSMUSG00000032259, ENSMUSG00000071317, ENSMUSG00000050556	3763	44	13426	1.6217717971637715	0.9999999998714929	0.5383534007681137	52.9941628881112
GOTERM_MF_DIRECT	GO:0008179~adenylate cyclase binding	9	0.2174438270113554	0.022186858430194235	ENSMUSG00000036438, ENSMUSG00000020524, ENSMUSG00000028656, ENSMUSG00000021373, ENSMUSG00000030525, ENSMUSG00000038587, ENSMUSG00000001175, ENSMUSG00000022840, ENSMUSG00000029778	3411	14	12046	2.2702600829249904	1.0	1.0	99.80806142034548
GOTERM_BP_DIRECT	GO:0035094~response to nicotine	15	0.362406378352259	0.022311764290445145	ENSMUSG00000030695, ENSMUSG00000057880, ENSMUSG00000027577, ENSMUSG00000027962, ENSMUSG00000027950, ENSMUSG00000026344, ENSMUSG00000044288, ENSMUSG00000045573, ENSMUSG00000035594, ENSMUSG00000035200, ENSMUSG00000030525, ENSMUSG00000032348, ENSMUSG00000033998, ENSMUSG00000032259, ENSMUSG00000019777	3506	30	12524	1.7860810039931545	1.0	1.0	99.8599657694103
GOTERM_BP_DIRECT	GO:0001975~response to amphetamine	15	0.362406378352259	0.022311764290445145	ENSMUSG00000036438, ENSMUSG00000028161, ENSMUSG00000059003, ENSMUSG00000049112, ENSMUSG00000003226, ENSMUSG00000001175, ENSMUSG00000024524, ENSMUSG00000022489, ENSMUSG00000020178, ENSMUSG00000022048, ENSMUSG00000028800, ENSMUSG00000021478, ENSMUSG00000026959, ENSMUSG00000032259, ENSMUSG00000019777	3506	30	12524	1.7860810039931545	1.0	1.0	99.8599657694103
GOTERM_MF_DIRECT	GO:0003720~telomerase activity	6	0.1449625513409036	0.022315836824505723	ENSMUSG00000021611, ENSMUSG00000006281, ENSMUSG00000031921, ENSMUSG00000071072, ENSMUSG00000031403, ENSMUSG00000021972	3411	7	12046	3.0270134438999876	1.0	1.0	99.80806142034548
GOTERM_CC_DIRECT	GO:0005938~cell cortex	48	1.1597004107272288	0.022647088436007136	ENSMUSG00000030761, ENSMUSG00000029053, ENSMUSG00000006219, ENSMUSG00000027598, ENSMUSG00000002458, ENSMUSG00000025656, ENSMUSG00000061665, ENSMUSG00000026942, ENSMUSG00000006356, ENSMUSG00000025812, ENSMUSG00000044641, ENSMUSG00000020888, ENSMUSG00000020900, ENSMUSG00000069662, ENSMUSG00000002459, ENSMUSG00000000416, ENSMUSG00000004936, ENSMUSG00000036585, ENSMUSG00000010154, ENSMUSG00000056755,…	3763	129	13426	1.3275899362829016	0.9999999999350402	0.5383534007681137	52.9941628881112
GOTERM_CC_DIRECT	GO:0005737~cytoplasm	1649	39.840541193525006	0.02323405120246258	ENSMUSG00000059248, ENSMUSG00000042807, ENSMUSG00000028980, ENSMUSG00000001025, ENSMUSG00000024143, ENSMUSG00000029832, ENSMUSG00000025478, ENSMUSG00000029833, ENSMUSG00000029838, ENSMUSG00000039630, ENSMUSG00000038780, ENSMUSG00000006717, ENSMUSG00000030824, ENSMUSG00000047250, ENSMUSG00000045071, ENSMUSG00000005871, ENSMUSG00000039629, ENSMUSG00000016528, ENSMUSG00000026797, ENSMUSG00000061578,…	3763	5694	13426	1.03327427568506	0.9999999999648858	0.5383534007681137	52.9941628881112
GOTERM_CC_DIRECT	GO:0032839~dendrite cytoplasm	12	0.2899251026818072	0.023629653378131082	ENSMUSG00000027827, ENSMUSG00000028173, ENSMUSG00000020886, ENSMUSG00000000766, ENSMUSG00000024617, ENSMUSG00000021936, ENSMUSG00000004936, ENSMUSG00000030161, ENSMUSG00000031292, ENSMUSG00000063358, ENSMUSG00000028785, ENSMUSG00000001985	3763	22	13426	1.946126156596526	0.9999999999768084	0.5383534007681137	52.9941628881112
GOTERM_BP_DIRECT	GO:1900454~positive regulation of long term synaptic depression	5	0.12080212611741967	0.023781565432998183	ENSMUSG00000018411, ENSMUSG00000032827, ENSMUSG00000025920, ENSMUSG00000041115, ENSMUSG00000050556	3506	5	12524	3.572162007986309	1.0	1.0	99.8599657694103
GOTERM_BP_DIRECT	GO:0030534~adult behavior	16	0.3865668035757429	0.023913898684849146	ENSMUSG00000033214, ENSMUSG00000006464, ENSMUSG00000005089, ENSMUSG00000039419, ENSMUSG00000055471, ENSMUSG00000040721, ENSMUSG00000067889, ENSMUSG00000022623, ENSMUSG00000020308, ENSMUSG00000075478, ENSMUSG00000051510, ENSMUSG00000056755, ENSMUSG00000066392, ENSMUSG00000031755, ENSMUSG00000032259, ENSMUSG00000011751	3506	33	12524	1.731957337205483	1.0	1.0	99.8599657694103
GOTERM_CC_DIRECT	GO:0008021~synaptic vesicle	45	1.087219135056777	0.02393178838892207	ENSMUSG00000027273, ENSMUSG00000029030, ENSMUSG00000053025, ENSMUSG00000056296, ENSMUSG00000007021, ENSMUSG00000020182, ENSMUSG00000059003, ENSMUSG00000067889, ENSMUSG00000007207, ENSMUSG00000006930, ENSMUSG00000027712, ENSMUSG00000028525, ENSMUSG00000040560, ENSMUSG00000020886, ENSMUSG00000026825, ENSMUSG00000020402, ENSMUSG00000020524, ENSMUSG00000030805, ENSMUSG00000037771, ENSMUSG00000030209,…	3763	120	13426	1.3379617326601116	0.9999999999831075	0.5383534007681137	52.9941628881112
GOTERM_BP_DIRECT	GO:0008203~cholesterol metabolic process	28	0.6764919062575502	0.024147329762441452	ENSMUSG00000032323, ENSMUSG00000041939, ENSMUSG00000039519, ENSMUSG00000058454, ENSMUSG00000034926, ENSMUSG00000003721, ENSMUSG00000027952, ENSMUSG00000022463, ENSMUSG00000021670, ENSMUSG00000026944, ENSMUSG00000003123, ENSMUSG00000026600, ENSMUSG00000024924, ENSMUSG00000021259, ENSMUSG00000015243, ENSMUSG00000031835, ENSMUSG00000034088, ENSMUSG00000050697, ENSMUSG00000031168, ENSMUSG00000027187,…	3506	68	12524	1.470890238582598	1.0	1.0	99.8599657694103
GOTERM_CC_DIRECT	GO:0097060~synaptic membrane	16	0.3865668035757429	0.024183844175130108	ENSMUSG00000034799, ENSMUSG00000040407, ENSMUSG00000032172, ENSMUSG00000028456, ENSMUSG00000020153, ENSMUSG00000059040, ENSMUSG00000029104, ENSMUSG00000026833, ENSMUSG00000063524, ENSMUSG00000027624, ENSMUSG00000001507, ENSMUSG00000020886, ENSMUSG00000038665, ENSMUSG00000025809, ENSMUSG00000078816, ENSMUSG00000030102	3763	33	13426	1.7298899169746897	0.9999999999870332	0.5383534007681137	52.9941628881112
GOTERM_MF_DIRECT	GO:0004985~opioid receptor activity	5	0.12080212611741967	0.0248116018240601	ENSMUSG00000027584, ENSMUSG00000000766, ENSMUSG00000025905, ENSMUSG00000036078, ENSMUSG00000050511	3411	5	12046	3.5315156845499853	1.0	1.0	99.80806142034548
GOTERM_MF_DIRECT	GO:0046983~protein dimerization activity	52	1.2563421116211646	0.02517421948000203	ENSMUSG00000058756, ENSMUSG00000057469, ENSMUSG00000027490, ENSMUSG00000059003, ENSMUSG00000042328, ENSMUSG00000074968, ENSMUSG00000040187, ENSMUSG00000022329, ENSMUSG00000038342, ENSMUSG00000035158, ENSMUSG00000016477, ENSMUSG00000030543, ENSMUSG00000032489, ENSMUSG00000031783, ENSMUSG00000026077, ENSMUSG00000029428, ENSMUSG00000030091, ENSMUSG00000026278, ENSMUSG00000028779, ENSMUSG00000001156,…	3411	141	12046	1.3024029474936116	1.0	1.0	99.80806142034548
GOTERM_BP_DIRECT	GO:0086091~regulation of heart rate by cardiac conduction	13	0.31408552790529115	0.026215702519947096	ENSMUSG00000038319, ENSMUSG00000051331, ENSMUSG00000040407, ENSMUSG00000057123, ENSMUSG00000019194, ENSMUSG00000024331, ENSMUSG00000001552, ENSMUSG00000041695, ENSMUSG00000054889, ENSMUSG00000044393, ENSMUSG00000057914, ENSMUSG00000046480, ENSMUSG00000032511	3506	25	12524	1.8575242441528808	1.0	1.0	99.8599657694103
GOTERM_CC_DIRECT	GO:0030863~cortical cytoskeleton	13	0.31408552790529115	0.02646938396320871	ENSMUSG00000006476, ENSMUSG00000021061, ENSMUSG00000070372, ENSMUSG00000027940, ENSMUSG00000022099, ENSMUSG00000028328, ENSMUSG00000028906, ENSMUSG00000020886, ENSMUSG00000015143, ENSMUSG00000027748, ENSMUSG00000015733, ENSMUSG00000031328, ENSMUSG00000031799	3763	25	13426	1.8553069359553547	0.999999999998825	0.570218005973322	56.130834962998875
GOTERM_CC_DIRECT	GO:0017146~NMDA selective glutamate receptor complex	8	0.19328340178787146	0.026728969029999466	ENSMUSG00000035745, ENSMUSG00000026959, ENSMUSG00000042388, ENSMUSG00000059456, ENSMUSG00000030209, ENSMUSG00000059003, ENSMUSG00000002771, ENSMUSG00000063887	3763	12	13426	2.378598635840198	0.9999999999991058	0.570218005973322	56.130834962998875
GOTERM_MF_DIRECT	GO:0005096~GTPase activator activity	77	1.8603527422082626	0.027173144405601455	ENSMUSG00000035954, ENSMUSG00000054277, ENSMUSG00000031355, ENSMUSG00000034867, ENSMUSG00000030220, ENSMUSG00000030583, ENSMUSG00000026883, ENSMUSG00000027575, ENSMUSG00000027652, ENSMUSG00000042203, ENSMUSG00000067629, ENSMUSG00000020782, ENSMUSG00000040940, ENSMUSG00000041351, ENSMUSG00000038860, ENSMUSG00000039831, ENSMUSG00000036246, ENSMUSG00000073433, ENSMUSG00000036644, ENSMUSG00000011877,…	3411	221	12046	1.2304375914495425	1.0	1.0	99.80806142034548
KEGG_PATHWAY	mmu04012:ErbB signaling pathway	33	0.7972940323749699	0.02894794452032169	ENSMUSG00000006134, ENSMUSG00000039936, ENSMUSG00000034801, ENSMUSG00000009406, ENSMUSG00000029378, ENSMUSG00000024241, ENSMUSG00000060275, ENSMUSG00000024486, ENSMUSG00000029999, ENSMUSG00000027852, ENSMUSG00000025499, ENSMUSG00000066877, ENSMUSG00000022781, ENSMUSG00000062312, ENSMUSG00000001127, ENSMUSG00000041014, ENSMUSG00000020366, ENSMUSG00000020901, ENSMUSG00000004936, ENSMUSG00000021936,…	1441	85	5192	1.398832510103278	0.9997819274953913	0.30877807488343134	28.947944520321688
GOTERM_BP_DIRECT	GO:0072659~protein localization to plasma membrane	24	0.5798502053636144	0.029390409894687462	ENSMUSG00000036815, ENSMUSG00000079056, ENSMUSG00000029053, ENSMUSG00000057058, ENSMUSG00000027692, ENSMUSG00000026797, ENSMUSG00000002059, ENSMUSG00000061576, ENSMUSG00000022770, ENSMUSG00000042532, ENSMUSG00000003037, ENSMUSG00000069601, ENSMUSG00000022505, ENSMUSG00000030616, ENSMUSG00000034593, ENSMUSG00000036862, ENSMUSG00000037533, ENSMUSG00000059714, ENSMUSG00000030201, ENSMUSG00000036304,…	3506	57	12524	1.5040682138889723	1.0	1.0	99.8599657694103
GOTERM_BP_DIRECT	GO:0032922~circadian regulation of gene expression	25	0.6040106305870983	0.02948925288603129	ENSMUSG00000014956, ENSMUSG00000025151, ENSMUSG00000023110, ENSMUSG00000030180, ENSMUSG00000062115, ENSMUSG00000063889, ENSMUSG00000028800, ENSMUSG00000070544, ENSMUSG00000040385, ENSMUSG00000039630, ENSMUSG00000050199, ENSMUSG00000055866, ENSMUSG00000036986, ENSMUSG00000026077, ENSMUSG00000032010, ENSMUSG00000023087, ENSMUSG00000002983, ENSMUSG00000002028, ENSMUSG00000020572, ENSMUSG00000020038,…	3506	60	12524	1.4884008366609622	1.0	1.0	99.8599657694103
KEGG_PATHWAY	mmu05410:Hypertrophic cardiomyopathy (HCM)	27	0.6523314810340662	0.031557135537728986	ENSMUSG00000001281, ENSMUSG00000032366, ENSMUSG00000028063, ENSMUSG00000032243, ENSMUSG00000069806, ENSMUSG00000020681, ENSMUSG00000021253, ENSMUSG00000021991, ENSMUSG00000020882, ENSMUSG00000001507, ENSMUSG00000019146, ENSMUSG00000051747, ENSMUSG00000050697, ENSMUSG00000038205, ENSMUSG00000034664, ENSMUSG00000031799, ENSMUSG00000035458, ENSMUSG00000051331, ENSMUSG00000027087, ENSMUSG00000027940,…	1441	67	5192	1.4519767574342028	0.9998992513970144	0.32458767981664105	30.43009498281009
GOTERM_BP_DIRECT	GO:0071526~semaphorin-plexin signaling pathway	16	0.3865668035757429	0.03197605984441581	ENSMUSG00000031398, ENSMUSG00000030123, ENSMUSG00000028064, ENSMUSG00000028883, ENSMUSG00000052133, ENSMUSG00000029121, ENSMUSG00000030084, ENSMUSG00000026640, ENSMUSG00000029765, ENSMUSG00000000627, ENSMUSG00000025207, ENSMUSG00000001227, ENSMUSG00000034066, ENSMUSG00000031328, ENSMUSG00000038777, ENSMUSG00000053646	3506	34	12524	1.681017415522969	1.0	1.0	99.8599657694103
GOTERM_CC_DIRECT	GO:0001917~photoreceptor inner segment	16	0.3865668035757429	0.03232330342126952	ENSMUSG00000030761, ENSMUSG00000056055, ENSMUSG00000049044, ENSMUSG00000067889, ENSMUSG00000032192, ENSMUSG00000021363, ENSMUSG00000040860, ENSMUSG00000066441, ENSMUSG00000020599, ENSMUSG00000026825, ENSMUSG00000030838, ENSMUSG00000000579, ENSMUSG00000037493, ENSMUSG00000042064, ENSMUSG00000039137, ENSMUSG00000031732	3763	34	13426	1.6790108017695518	0.9999999999999976	0.6747319255397937	66.41892392032344
GOTERM_CC_DIRECT	GO:1902711~GABA-A receptor complex	9	0.2174438270113554	0.033891745764218606	ENSMUSG00000007653, ENSMUSG00000031343, ENSMUSG00000029211, ENSMUSG00000055026, ENSMUSG00000010803, ENSMUSG00000029054, ENSMUSG00000055078, ENSMUSG00000023267, ENSMUSG00000000560	3763	15	13426	2.1407387722561784	0.9999999999999996	0.6747319255397937	66.41892392032344
GOTERM_BP_DIRECT	GO:0015813~L-glutamate transport	7	0.16912297656438754	0.03406184063104281	ENSMUSG00000005089, ENSMUSG00000024935, ENSMUSG00000027010, ENSMUSG00000019969, ENSMUSG00000019082, ENSMUSG00000005357, ENSMUSG00000015112	3506	10	12524	2.5005134055904166	1.0	1.0	99.8599657694103
GOTERM_BP_DIRECT	GO:0007191~adenylate cyclase-activating dopamine receptor signaling pathway	7	0.16912297656438754	0.03406184063104281	ENSMUSG00000021478, ENSMUSG00000053164, ENSMUSG00000000766, ENSMUSG00000027523, ENSMUSG00000024524, ENSMUSG00000050511, ENSMUSG00000022840	3506	10	12524	2.5005134055904166	1.0	1.0	99.8599657694103
GOTERM_BP_DIRECT	GO:2001223~negative regulation of neuron migration	7	0.16912297656438754	0.03406184063104281	ENSMUSG00000062209, ENSMUSG00000022812, ENSMUSG00000004040, ENSMUSG00000056679, ENSMUSG00000041014, ENSMUSG00000026833, ENSMUSG00000031785	3506	10	12524	2.5005134055904166	1.0	1.0	99.8599657694103
GOTERM_BP_DIRECT	GO:0021549~cerebellum development	18	0.4348876540227108	0.03416272695651851	ENSMUSG00000005893, ENSMUSG00000026192, ENSMUSG00000057880, ENSMUSG00000031393, ENSMUSG00000023011, ENSMUSG00000048895, ENSMUSG00000047904, ENSMUSG00000006930, ENSMUSG00000021794, ENSMUSG00000063659, ENSMUSG00000044933, ENSMUSG00000090071, ENSMUSG00000029838, ENSMUSG00000039057, ENSMUSG00000000568, ENSMUSG00000060240, ENSMUSG00000030302, ENSMUSG00000013236	3506	40	12524	1.607472903593839	1.0	1.0	99.8599657694103
GOTERM_BP_DIRECT	GO:0060048~cardiac muscle contraction	18	0.4348876540227108	0.03416272695651851	ENSMUSG00000032366, ENSMUSG00000038319, ENSMUSG00000040907, ENSMUSG00000019194, ENSMUSG00000010609, ENSMUSG00000026414, ENSMUSG00000009995, ENSMUSG00000024962, ENSMUSG00000024858, ENSMUSG00000026418, ENSMUSG00000051747, ENSMUSG00000045103, ENSMUSG00000020623, ENSMUSG00000053819, ENSMUSG00000046480, ENSMUSG00000018932, ENSMUSG00000035458, ENSMUSG00000032511	3506	40	12524	1.607472903593839	1.0	1.0	99.8599657694103
GOTERM_CC_DIRECT	GO:0070852~cell body fiber	7	0.16912297656438754	0.03426373059381765	ENSMUSG00000034997, ENSMUSG00000005871, ENSMUSG00000045573, ENSMUSG00000096146, ENSMUSG00000025533, ENSMUSG00000011751, ENSMUSG00000003476	3763	10	13426	2.4975285676322083	0.9999999999999997	0.6747319255397937	66.41892392032344
GOTERM_CC_DIRECT	GO:0044224~juxtaparanode region of axon	7	0.16912297656438754	0.03426373059381765	ENSMUSG00000047976, ENSMUSG00000027827, ENSMUSG00000020886, ENSMUSG00000039419, ENSMUSG00000028931, ENSMUSG00000015149, ENSMUSG00000040724	3763	10	13426	2.4975285676322083	0.9999999999999997	0.6747319255397937	66.41892392032344
GOTERM_MF_DIRECT	GO:0005245~voltage-gated calcium channel activity	16	0.3865668035757429	0.035246273642442275	ENSMUSG00000052372, ENSMUSG00000004110, ENSMUSG00000051331, ENSMUSG00000030592, ENSMUSG00000027087, ENSMUSG00000024112, ENSMUSG00000069806, ENSMUSG00000021991, ENSMUSG00000048677, ENSMUSG00000020882, ENSMUSG00000019146, ENSMUSG00000000766, ENSMUSG00000066189, ENSMUSG00000057914, ENSMUSG00000017412, ENSMUSG00000056755	3411	34	12046	1.6618897339058756	1.0	1.0	99.80806142034548
KEGG_PATHWAY	mmu04540:Gap junction	31	0.7489731819280019	0.03555211399103236	ENSMUSG00000034801, ENSMUSG00000032562, ENSMUSG00000005580, ENSMUSG00000049583, ENSMUSG00000024241, ENSMUSG00000058672, ENSMUSG00000019828, ENSMUSG00000026202, ENSMUSG00000027852, ENSMUSG00000025499, ENSMUSG00000028005, ENSMUSG00000068615, ENSMUSG00000022840, ENSMUSG00000021478, ENSMUSG00000040061, ENSMUSG00000004936, ENSMUSG00000033910, ENSMUSG00000030102, ENSMUSG00000034997, ENSMUSG00000051177,…	1441	80	5192	1.3961832061068702	0.9999692386284446	0.35306926997990756	33.100244060616326
GOTERM_CC_DIRECT	GO:0030018~Z disc	39	0.9422565837158734	0.03585700998708769	ENSMUSG00000008136, ENSMUSG00000028161, ENSMUSG00000026463, ENSMUSG00000023033, ENSMUSG00000021870, ENSMUSG00000042249, ENSMUSG00000027712, ENSMUSG00000028525, ENSMUSG00000043079, ENSMUSG00000021798, ENSMUSG00000015143, ENSMUSG00000069601, ENSMUSG00000072720, ENSMUSG00000051747, ENSMUSG00000030209, ENSMUSG00000061462, ENSMUSG00000030847, ENSMUSG00000021816, ENSMUSG00000031636, ENSMUSG00000039615,…	3763	104	13426	1.3379617326601116	0.9999999999999999	0.692784494844864	68.1959737112913
GOTERM_MF_DIRECT	GO:0004890~GABA-A receptor activity	9	0.2174438270113554	0.03593645472495151	ENSMUSG00000007653, ENSMUSG00000031343, ENSMUSG00000029211, ENSMUSG00000055026, ENSMUSG00000010803, ENSMUSG00000029054, ENSMUSG00000055078, ENSMUSG00000023267, ENSMUSG00000000560	3411	15	12046	2.1189094107299913	1.0	1.0	99.80806142034548
GOTERM_MF_DIRECT	GO:0005548~phospholipid transporter activity	7	0.16912297656438754	0.035967901810842876	ENSMUSG00000015243, ENSMUSG00000037606, ENSMUSG00000024030, ENSMUSG00000028655, ENSMUSG00000028158, ENSMUSG00000028125, ENSMUSG00000020189	3411	10	12046	2.47206097918499	1.0	1.0	99.80806142034548
GOTERM_BP_DIRECT	GO:0055085~transmembrane transport	97	2.3435612466779414	0.036050860890895695	ENSMUSG00000056258, ENSMUSG00000053025, ENSMUSG00000027010, ENSMUSG00000005864, ENSMUSG00000025759, ENSMUSG00000020744, ENSMUSG00000038267, ENSMUSG00000032449, ENSMUSG00000037579, ENSMUSG00000035435, ENSMUSG00000039878, ENSMUSG00000050556, ENSMUSG00000036636, ENSMUSG00000030376, ENSMUSG00000058441, ENSMUSG00000028854, ENSMUSG00000060882, ENSMUSG00000022199, ENSMUSG00000019082, ENSMUSG00000063873,…	3506	292	12524	1.1866428588173699	1.0	1.0	99.8599657694103
KEGG_PATHWAY	mmu05414:Dilated cardiomyopathy	29	0.7006523314810341	0.03683597663993694	ENSMUSG00000001281, ENSMUSG00000032366, ENSMUSG00000028063, ENSMUSG00000032243, ENSMUSG00000005580, ENSMUSG00000069806, ENSMUSG00000021253, ENSMUSG00000021991, ENSMUSG00000020882, ENSMUSG00000022840, ENSMUSG00000001507, ENSMUSG00000019146, ENSMUSG00000051747, ENSMUSG00000034664, ENSMUSG00000031799, ENSMUSG00000035458, ENSMUSG00000051331, ENSMUSG00000027087, ENSMUSG00000027523, ENSMUSG00000027940,…	1441	74	5192	1.4120074272746028	0.9999790119358287	0.35362537574339464	33.15237897594325
GOTERM_BP_DIRECT	GO:0043523~regulation of neuron apoptotic process	14	0.3382459531287751	0.03878774379318939	ENSMUSG00000007653, ENSMUSG00000006476, ENSMUSG00000079056, ENSMUSG00000055078, ENSMUSG00000023011, ENSMUSG00000027993, ENSMUSG00000063856, ENSMUSG00000026959, ENSMUSG00000071424, ENSMUSG00000025889, ENSMUSG00000044254, ENSMUSG00000011096, ENSMUSG00000036078, ENSMUSG00000058709	3506	29	12524	1.7244920038554599	1.0	1.0	99.8599657694103
GOTERM_MF_DIRECT	GO:0008144~drug binding	32	0.7731336071514858	0.03916441252569086	ENSMUSG00000028020, ENSMUSG00000028161, ENSMUSG00000027577, ENSMUSG00000027950, ENSMUSG00000020681, ENSMUSG00000068417, ENSMUSG00000021478, ENSMUSG00000044288, ENSMUSG00000030209, ENSMUSG00000021816, ENSMUSG00000039059, ENSMUSG00000030525, ENSMUSG00000032788, ENSMUSG00000032348, ENSMUSG00000032303, ENSMUSG00000034997, ENSMUSG00000032773, ENSMUSG00000029366, ENSMUSG00000030671, ENSMUSG00000010803,…	3411	82	12046	1.378152462263409	1.0	1.0	99.80806142034548
GOTERM_MF_DIRECT	GO:0004860~protein kinase inhibitor activity	20	0.48320850446967867	0.0395630963065631	ENSMUSG00000052581, ENSMUSG00000031375, ENSMUSG00000056153, ENSMUSG00000027001, ENSMUSG00000042846, ENSMUSG00000029359, ENSMUSG00000022136, ENSMUSG00000046447, ENSMUSG00000020027, ENSMUSG00000047787, ENSMUSG00000049939, ENSMUSG00000045287, ENSMUSG00000038485, ENSMUSG00000060780, ENSMUSG00000032715, ENSMUSG00000037104, ENSMUSG00000047085, ENSMUSG00000035268, ENSMUSG00000032501, ENSMUSG00000032578	3411	46	12046	1.5354416019782544	1.0	1.0	99.80806142034548
GOTERM_MF_DIRECT	GO:0030507~spectrin binding	13	0.31408552790529115	0.039757392491786774	ENSMUSG00000034799, ENSMUSG00000030761, ENSMUSG00000029015, ENSMUSG00000030000, ENSMUSG00000056055, ENSMUSG00000022099, ENSMUSG00000029106, ENSMUSG00000028906, ENSMUSG00000069601, ENSMUSG00000030805, ENSMUSG00000030838, ENSMUSG00000019978, ENSMUSG00000011751	3411	26	12046	1.7657578422749929	1.0	1.0	99.80806142034548
GOTERM_CC_DIRECT	GO:0030017~sarcomere	15	0.362406378352259	0.040929937250811836	ENSMUSG00000036438, ENSMUSG00000030890, ENSMUSG00000048076, ENSMUSG00000096054, ENSMUSG00000001175, ENSMUSG00000026414, ENSMUSG00000028328, ENSMUSG00000021476, ENSMUSG00000019467, ENSMUSG00000015143, ENSMUSG00000051747, ENSMUSG00000032839, ENSMUSG00000061462, ENSMUSG00000026817, ENSMUSG00000035458	3763	32	13426	1.6724521658251394	1.0	0.7537723331792261	74.19946404733008
GOTERM_BP_DIRECT	GO:0006605~protein targeting	16	0.3865668035757429	0.0418520458927949	ENSMUSG00000032202, ENSMUSG00000076432, ENSMUSG00000022285, ENSMUSG00000042328, ENSMUSG00000029647, ENSMUSG00000049313, ENSMUSG00000063887, ENSMUSG00000025786, ENSMUSG00000026028, ENSMUSG00000040462, ENSMUSG00000022415, ENSMUSG00000054702, ENSMUSG00000093904, ENSMUSG00000038587, ENSMUSG00000017774, ENSMUSG00000036986	3506	35	12524	1.6329883465080268	1.0	1.0	99.8599657694103
GOTERM_MF_DIRECT	GO:0004970~ionotropic glutamate receptor activity	10	0.24160425223483933	0.042072783716970756	ENSMUSG00000035745, ENSMUSG00000026959, ENSMUSG00000071424, ENSMUSG00000041078, ENSMUSG00000020524, ENSMUSG00000001986, ENSMUSG00000030209, ENSMUSG00000059003, ENSMUSG00000001985, ENSMUSG00000002771	3411	18	12046	1.9619531580833252	1.0	1.0	99.80806142034548
GOTERM_MF_DIRECT	GO:0016849~phosphorus-oxygen lyase activity	10	0.24160425223483933	0.042072783716970756	ENSMUSG00000005580, ENSMUSG00000028469, ENSMUSG00000028005, ENSMUSG00000042638, ENSMUSG00000029084, ENSMUSG00000055523, ENSMUSG00000033910, ENSMUSG00000020431, ENSMUSG00000022840, ENSMUSG00000022994	3411	18	12046	1.9619531580833252	1.0	1.0	99.80806142034548
GOTERM_MF_DIRECT	GO:0005234~extracellular-glutamate-gated ion channel activity	10	0.24160425223483933	0.042072783716970756	ENSMUSG00000035745, ENSMUSG00000026959, ENSMUSG00000071424, ENSMUSG00000041078, ENSMUSG00000020524, ENSMUSG00000001986, ENSMUSG00000030209, ENSMUSG00000059003, ENSMUSG00000001985, ENSMUSG00000002771	3411	18	12046	1.9619531580833252	1.0	1.0	99.80806142034548
GOTERM_CC_DIRECT	GO:0034707~chloride channel complex	16	0.3865668035757429	0.04228885326672957	ENSMUSG00000007653, ENSMUSG00000037418, ENSMUSG00000031343, ENSMUSG00000028020, ENSMUSG00000029211, ENSMUSG00000055026, ENSMUSG00000034714, ENSMUSG00000010803, ENSMUSG00000029054, ENSMUSG00000055078, ENSMUSG00000023267, ENSMUSG00000000560, ENSMUSG00000023259, ENSMUSG00000022949, ENSMUSG00000036565, ENSMUSG00000018589	3763	35	13426	1.6310390645761361	1.0	0.7537723331792261	74.19946404733008
GOTERM_MF_DIRECT	GO:0045296~cadherin binding	14	0.3382459531287751	0.042317750037157056	ENSMUSG00000038816, ENSMUSG00000053141, ENSMUSG00000037815, ENSMUSG00000032340, ENSMUSG00000048895, ENSMUSG00000061665, ENSMUSG00000009687, ENSMUSG00000001552, ENSMUSG00000005125, ENSMUSG00000027612, ENSMUSG00000069601, ENSMUSG00000027748, ENSMUSG00000019969, ENSMUSG00000031841	3411	29	12046	1.7048696408172341	1.0	1.0	99.80806142034548
GOTERM_BP_DIRECT	GO:0007628~adult walking behavior	17	0.41072722879922685	0.04284326406691823	ENSMUSG00000028020, ENSMUSG00000029223, ENSMUSG00000051331, ENSMUSG00000026235, ENSMUSG00000023033, ENSMUSG00000022076, ENSMUSG00000067724, ENSMUSG00000024413, ENSMUSG00000064329, ENSMUSG00000068329, ENSMUSG00000021478, ENSMUSG00000018411, ENSMUSG00000063142, ENSMUSG00000060240, ENSMUSG00000017412, ENSMUSG00000032259, ENSMUSG00000011751	3506	38	12524	1.5980724772570332	1.0	1.0	99.8599657694103
GOTERM_BP_DIRECT	GO:0001662~behavioral fear response	17	0.41072722879922685	0.04284326406691823	ENSMUSG00000028351, ENSMUSG00000004110, ENSMUSG00000048240, ENSMUSG00000028156, ENSMUSG00000055078, ENSMUSG00000031393, ENSMUSG00000026344, ENSMUSG00000028004, ENSMUSG00000021684, ENSMUSG00000021478, ENSMUSG00000020402, ENSMUSG00000041380, ENSMUSG00000045573, ENSMUSG00000030209, ENSMUSG00000038255, ENSMUSG00000054814, ENSMUSG00000056755	3506	38	12524	1.5980724772570332	1.0	1.0	99.8599657694103
GOTERM_CC_DIRECT	GO:0030175~filopodium	28	0.6764919062575502	0.04290774177294869	ENSMUSG00000027273, ENSMUSG00000025372, ENSMUSG00000028583, ENSMUSG00000000794, ENSMUSG00000023277, ENSMUSG00000021990, ENSMUSG00000089837, ENSMUSG00000049866, ENSMUSG00000021676, ENSMUSG00000022788, ENSMUSG00000070047, ENSMUSG00000009073, ENSMUSG00000032827, ENSMUSG00000018417, ENSMUSG00000030403, ENSMUSG00000019820, ENSMUSG00000031137, ENSMUSG00000058835, ENSMUSG00000026235, ENSMUSG00000032050,…	3763	71	13426	1.4070583479618075	1.0	0.7537723331792261	74.19946404733008
KEGG_PATHWAY	mmu04015:Rap1 signaling pathway	65	1.5704276395264556	0.043318437945823754	ENSMUSG00000035954, ENSMUSG00000004451, ENSMUSG00000032562, ENSMUSG00000030583, ENSMUSG00000005580, ENSMUSG00000049044, ENSMUSG00000059003, ENSMUSG00000027852, ENSMUSG00000025551, ENSMUSG00000022840, ENSMUSG00000041351, ENSMUSG00000020623, ENSMUSG00000048915, ENSMUSG00000040061, ENSMUSG00000020901, ENSMUSG00000004936, ENSMUSG00000068036, ENSMUSG00000052698, ENSMUSG00000034066, ENSMUSG00000037533,…	1441	191	5192	1.2261700171855643	0.9999969783445721	0.40075222226785046	37.570520837610985
GOTERM_CC_DIRECT	GO:0005911~cell-cell junction	62	1.4979463638560038	0.043442194929177086	ENSMUSG00000031990, ENSMUSG00000037815, ENSMUSG00000075254, ENSMUSG00000029790, ENSMUSG00000028068, ENSMUSG00000019906, ENSMUSG00000027378, ENSMUSG00000043458, ENSMUSG00000005103, ENSMUSG00000022568, ENSMUSG00000015143, ENSMUSG00000070047, ENSMUSG00000040385, ENSMUSG00000069441, ENSMUSG00000030707, ENSMUSG00000068036, ENSMUSG00000019986, ENSMUSG00000039713, ENSMUSG00000027162, ENSMUSG00000033960,…	3763	179	13426	1.2358082297940693	1.0	0.7537723331792261	74.19946404733008
GOTERM_BP_DIRECT	GO:0017158~regulation of calcium ion-dependent exocytosis	11	0.2657646774583233	0.04360150644143204	ENSMUSG00000063260, ENSMUSG00000027849, ENSMUSG00000026452, ENSMUSG00000029608, ENSMUSG00000020847, ENSMUSG00000020848, ENSMUSG00000062542, ENSMUSG00000052301, ENSMUSG00000030731, ENSMUSG00000035864, ENSMUSG00000004961	3506	21	12524	1.871132480373781	1.0	1.0	99.8599657694103
GOTERM_BP_DIRECT	GO:0030432~peristalsis	6	0.1449625513409036	0.0436421906657765	ENSMUSG00000021478, ENSMUSG00000022144, ENSMUSG00000022770, ENSMUSG00000047904, ENSMUSG00000032259, ENSMUSG00000036437	3506	8	12524	2.679121505989732	1.0	1.0	99.8599657694103
GOTERM_BP_DIRECT	GO:0010745~negative regulation of macrophage derived foam cell differentiation	6	0.1449625513409036	0.0436421906657765	ENSMUSG00000027087, ENSMUSG00000024030, ENSMUSG00000002996, ENSMUSG00000018800, ENSMUSG00000021025, ENSMUSG00000000440	3506	8	12524	2.679121505989732	1.0	1.0	99.8599657694103
GOTERM_BP_DIRECT	GO:0055091~phospholipid homeostasis	6	0.1449625513409036	0.0436421906657765	ENSMUSG00000015243, ENSMUSG00000028773, ENSMUSG00000004040, ENSMUSG00000024030, ENSMUSG00000019726, ENSMUSG00000053846	3506	8	12524	2.679121505989732	1.0	1.0	99.8599657694103
GOTERM_BP_DIRECT	GO:0018095~protein polyglutamylation	6	0.1449625513409036	0.0436421906657765	ENSMUSG00000033257, ENSMUSG00000029790, ENSMUSG00000020308, ENSMUSG00000026885, ENSMUSG00000022442, ENSMUSG00000036745	3506	8	12524	2.679121505989732	1.0	1.0	99.8599657694103
GOTERM_BP_DIRECT	GO:0048170~positive regulation of long-term neuronal synaptic plasticity	6	0.1449625513409036	0.0436421906657765	ENSMUSG00000022623, ENSMUSG00000049583, ENSMUSG00000062960, ENSMUSG00000028664, ENSMUSG00000006435, ENSMUSG00000032336	3506	8	12524	2.679121505989732	1.0	1.0	99.8599657694103
GOTERM_BP_DIRECT	GO:0021756~striatum development	8	0.19328340178787146	0.04385379786854854	ENSMUSG00000033214, ENSMUSG00000021478, ENSMUSG00000006464, ENSMUSG00000039419, ENSMUSG00000017491, ENSMUSG00000029104, ENSMUSG00000031755, ENSMUSG00000032259	3506	13	12524	2.19825354337619	1.0	1.0	99.8599657694103
GOTERM_BP_DIRECT	GO:1902287~semaphorin-plexin signaling pathway involved in axon guidance	8	0.19328340178787146	0.04385379786854854	ENSMUSG00000031398, ENSMUSG00000030123, ENSMUSG00000028883, ENSMUSG00000030084, ENSMUSG00000026640, ENSMUSG00000034684, ENSMUSG00000029765, ENSMUSG00000053646	3506	13	12524	2.19825354337619	1.0	1.0	99.8599657694103
GOTERM_BP_DIRECT	GO:0035584~calcium-mediated signaling using intracellular calcium source	8	0.19328340178787146	0.04385379786854854	ENSMUSG00000025813, ENSMUSG00000009292, ENSMUSG00000028036, ENSMUSG00000062960, ENSMUSG00000027962, ENSMUSG00000022099, ENSMUSG00000013033, ENSMUSG00000049336	3506	13	12524	2.19825354337619	1.0	1.0	99.8599657694103
GOTERM_CC_DIRECT	GO:0072687~meiotic spindle	6	0.1449625513409036	0.04386402510911571	ENSMUSG00000022070, ENSMUSG00000059970, ENSMUSG00000025586, ENSMUSG00000015149, ENSMUSG00000024033, ENSMUSG00000033952	3763	8	13426	2.6759234653202233	1.0	0.7537723331792261	74.19946404733008
GOTERM_CC_DIRECT	GO:0043194~axon initial segment	8	0.19328340178787146	0.04413351278382997	ENSMUSG00000069601, ENSMUSG00000056258, ENSMUSG00000053819, ENSMUSG00000023033, ENSMUSG00000064329, ENSMUSG00000016346, ENSMUSG00000075318, ENSMUSG00000011751	3763	13	13426	2.195629510006337	1.0	0.7537723331792261	74.19946404733008
GOTERM_CC_DIRECT	GO:0005794~Golgi apparatus	331	7.997100748973182	0.04416634764722028	ENSMUSG00000032202, ENSMUSG00000031112, ENSMUSG00000007122, ENSMUSG00000040502, ENSMUSG00000058152, ENSMUSG00000004415, ENSMUSG00000045636, ENSMUSG00000056091, ENSMUSG00000001143, ENSMUSG00000021556, ENSMUSG00000020346, ENSMUSG00000045994, ENSMUSG00000047379, ENSMUSG00000040188, ENSMUSG00000070287, ENSMUSG00000040061, ENSMUSG00000030824, ENSMUSG00000050796, ENSMUSG00000038545, ENSMUSG00000079657,…	3763	1088	13426	1.0854542488002377	1.0	0.7537723331792261	74.19946404733008
GOTERM_BP_DIRECT	GO:0009968~negative regulation of signal transduction	20	0.48320850446967867	0.04429928162361227	ENSMUSG00000018909, ENSMUSG00000056153, ENSMUSG00000052087, ENSMUSG00000021294, ENSMUSG00000002458, ENSMUSG00000026475, ENSMUSG00000020027, ENSMUSG00000042671, ENSMUSG00000020599, ENSMUSG00000022812, ENSMUSG00000038485, ENSMUSG00000038530, ENSMUSG00000020823, ENSMUSG00000002459, ENSMUSG00000021719, ENSMUSG00000037104, ENSMUSG00000051079, ENSMUSG00000030844, ENSMUSG00000038400, ENSMUSG00000032578	3506	47	12524	1.5200689395686422	1.0	1.0	99.8599657694103
GOTERM_MF_DIRECT	GO:0004972~NMDA glutamate receptor activity	6	0.1449625513409036	0.04573760244676177	ENSMUSG00000035745, ENSMUSG00000026959, ENSMUSG00000059456, ENSMUSG00000030209, ENSMUSG00000059003, ENSMUSG00000002771	3411	8	12046	2.648636763412489	1.0	1.0	99.80806142034548
GOTERM_MF_DIRECT	GO:0008066~glutamate receptor activity	6	0.1449625513409036	0.04573760244676177	ENSMUSG00000049583, ENSMUSG00000019828, ENSMUSG00000024211, ENSMUSG00000001985, ENSMUSG00000063239, ENSMUSG00000056755	3411	8	12046	2.648636763412489	1.0	1.0	99.80806142034548
GOTERM_MF_DIRECT	GO:0004889~acetylcholine-activated cation-selective channel activity	6	0.1449625513409036	0.04573760244676177	ENSMUSG00000035594, ENSMUSG00000027577, ENSMUSG00000027950, ENSMUSG00000035200, ENSMUSG00000030525, ENSMUSG00000032303	3411	8	12046	2.648636763412489	1.0	1.0	99.80806142034548
GOTERM_MF_DIRECT	GO:0016307~phosphatidylinositol phosphate kinase activity	6	0.1449625513409036	0.04573760244676177	ENSMUSG00000026737, ENSMUSG00000024867, ENSMUSG00000025417, ENSMUSG00000034902, ENSMUSG00000028126, ENSMUSG00000018547	3411	8	12046	2.648636763412489	1.0	1.0	99.80806142034548
GOTERM_MF_DIRECT	GO:0004745~retinol dehydrogenase activity	6	0.1449625513409036	0.04573760244676177	ENSMUSG00000066441, ENSMUSG00000066026, ENSMUSG00000025350, ENSMUSG00000027358, ENSMUSG00000025921, ENSMUSG00000021123	3411	8	12046	2.648636763412489	1.0	1.0	99.80806142034548
GOTERM_MF_DIRECT	GO:0000146~microfilament motor activity	8	0.19328340178787146	0.04649410830107168	ENSMUSG00000030761, ENSMUSG00000030739, ENSMUSG00000020900, ENSMUSG00000042064, ENSMUSG00000018417, ENSMUSG00000034593, ENSMUSG00000017774, ENSMUSG00000020908	3411	13	12046	2.1732404212615295	1.0	1.0	99.80806142034548
GOTERM_MF_DIRECT	GO:0003954~NADH dehydrogenase activity	8	0.19328340178787146	0.04649410830107168	ENSMUSG00000048967, ENSMUSG00000059734, ENSMUSG00000025968, ENSMUSG00000013593, ENSMUSG00000037916, ENSMUSG00000036199, ENSMUSG00000000399, ENSMUSG00000020153, ENSMUSG00000005510	3411	13	12046	2.1732404212615295	1.0	1.0	99.80806142034548
GOTERM_BP_DIRECT	GO:0007420~brain development	66	1.5945880647499397	0.04691867856483088	ENSMUSG00000031393, ENSMUSG00000027457, ENSMUSG00000028785, ENSMUSG00000006435, ENSMUSG00000006235, ENSMUSG00000058070, ENSMUSG00000022048, ENSMUSG00000047976, ENSMUSG00000022842, ENSMUSG00000021877, ENSMUSG00000048915, ENSMUSG00000028826, ENSMUSG00000020900, ENSMUSG00000037251, ENSMUSG00000009073, ENSMUSG00000000416, ENSMUSG00000036564, ENSMUSG00000019943, ENSMUSG00000026198, ENSMUSG00000051177,…	3506	193	12524	1.221568355062676	1.0	1.0	99.8599657694103
KEGG_PATHWAY	mmu04970:Salivary secretion	25	0.6040106305870983	0.04699157388761187	ENSMUSG00000031376, ENSMUSG00000040907, ENSMUSG00000026463, ENSMUSG00000005580, ENSMUSG00000028005, ENSMUSG00000022840, ENSMUSG00000063142, ENSMUSG00000040061, ENSMUSG00000029084, ENSMUSG00000019943, ENSMUSG00000030302, ENSMUSG00000033910, ENSMUSG00000030102, ENSMUSG00000036438, ENSMUSG00000057378, ENSMUSG00000051177, ENSMUSG00000028854, ENSMUSG00000027523, ENSMUSG00000001175, ENSMUSG00000020431,…	1441	63	5192	1.4297831091724222	0.9999989982380624	0.40075222226785046	37.570520837610985
KEGG_PATHWAY	mmu01230:Biosynthesis of amino acids	25	0.6040106305870983	0.04699157388761187	ENSMUSG00000031432, ENSMUSG00000059343, ENSMUSG00000024640, ENSMUSG00000025950, ENSMUSG00000059040, ENSMUSG00000025533, ENSMUSG00000063524, ENSMUSG00000023456, ENSMUSG00000022546, ENSMUSG00000053907, ENSMUSG00000030268, ENSMUSG00000032279, ENSMUSG00000030695, ENSMUSG00000025140, ENSMUSG00000023262, ENSMUSG00000022571, ENSMUSG00000024892, ENSMUSG00000027406, ENSMUSG00000029446, ENSMUSG00000020475,…	1441	63	5192	1.4297831091724222	0.9999989982380624	0.40075222226785046	37.570520837610985
GOTERM_MF_DIRECT	GO:0019904~protein domain specific binding	86	2.0777965692196183	0.047354703232805474	ENSMUSG00000032202, ENSMUSG00000058756, ENSMUSG00000060639, ENSMUSG00000020182, ENSMUSG00000031393, ENSMUSG00000022285, ENSMUSG00000002997, ENSMUSG00000007207, ENSMUSG00000061689, ENSMUSG00000001507, ENSMUSG00000039153, ENSMUSG00000015143, ENSMUSG00000018411, ENSMUSG00000009073, ENSMUSG00000047495, ENSMUSG00000031913, ENSMUSG00000032405, ENSMUSG00000031955, ENSMUSG00000059208, ENSMUSG00000032127,…	3411	256	12046	1.1863685502785106	1.0	1.0	99.80806142034548
KEGG_PATHWAY	mmu04730:Long-term depression	22	0.5315293549166465	0.04897078696701315	ENSMUSG00000032562, ENSMUSG00000051177, ENSMUSG00000030592, ENSMUSG00000019828, ENSMUSG00000027523, ENSMUSG00000027852, ENSMUSG00000025499, ENSMUSG00000063358, ENSMUSG00000028005, ENSMUSG00000001127, ENSMUSG00000071424, ENSMUSG00000020524, ENSMUSG00000001986, ENSMUSG00000040061, ENSMUSG00000004936, ENSMUSG00000031748, ENSMUSG00000078816, ENSMUSG00000033910, ENSMUSG00000052889, ENSMUSG00000039943,…	1441	54	5192	1.4679106587503534	0.9999994483836894	0.40075222226785046	37.570520837610985
KEGG_PATHWAY	mmu05213:Endometrial cancer	21	0.5073689296931626	0.04946798130925216	ENSMUSG00000005871, ENSMUSG00000030890, ENSMUSG00000039936, ENSMUSG00000034801, ENSMUSG00000037815, ENSMUSG00000009406, ENSMUSG00000024241, ENSMUSG00000027852, ENSMUSG00000025499, ENSMUSG00000063358, ENSMUSG00000062312, ENSMUSG00000024122, ENSMUSG00000001127, ENSMUSG00000000142, ENSMUSG00000000782, ENSMUSG00000020135, ENSMUSG00000022812, ENSMUSG00000028914, ENSMUSG00000020901, ENSMUSG00000004936,…	1441	51	5192	1.4836102379883251	0.9999995252582337	0.40075222226785046	37.570520837610985
GOTERM_MF_DIRECT	GO:0000149~SNARE binding	24	0.5798502053636144	0.04953783786481403	ENSMUSG00000027273, ENSMUSG00000034799, ENSMUSG00000006024, ENSMUSG00000034867, ENSMUSG00000021281, ENSMUSG00000026797, ENSMUSG00000062542, ENSMUSG00000029428, ENSMUSG00000007207, ENSMUSG00000041488, ENSMUSG00000021124, ENSMUSG00000001376, ENSMUSG00000004961, ENSMUSG00000022994, ENSMUSG00000063260, ENSMUSG00000025867, ENSMUSG00000001018, ENSMUSG00000030805, ENSMUSG00000034593, ENSMUSG00000033615,…	3411	59	12046	1.4365487530372822	1.0	1.0	99.80806142034548
GOTERM_BP_DIRECT	GO:0007409~axonogenesis	36	0.8697753080454216	0.04999967075279811	ENSMUSG00000033214, ENSMUSG00000055003, ENSMUSG00000028064, ENSMUSG00000034902, ENSMUSG00000048251, ENSMUSG00000024068, ENSMUSG00000029512, ENSMUSG00000029755, ENSMUSG00000044667, ENSMUSG00000047953, ENSMUSG00000069601, ENSMUSG00000018411, ENSMUSG00000020900, ENSMUSG00000045871, ENSMUSG00000075478, ENSMUSG00000031558, ENSMUSG00000030600, ENSMUSG00000035513, ENSMUSG00000005871, ENSMUSG00000029223,…	3506	97	12524	1.3257508483248157	1.0	1.0	99.8599657694103
KEGG_PATHWAY	mmu05030:Cocaine addiction	19	0.4590480792461948	0.05009402778348131	ENSMUSG00000035745, ENSMUSG00000032562, ENSMUSG00000052684, ENSMUSG00000020182, ENSMUSG00000027230, ENSMUSG00000059003, ENSMUSG00000027523, ENSMUSG00000027104, ENSMUSG00000048895, ENSMUSG00000002771, ENSMUSG00000040147, ENSMUSG00000022840, ENSMUSG00000021478, ENSMUSG00000026959, ENSMUSG00000020599, ENSMUSG00000020886, ENSMUSG00000030209, ENSMUSG00000038648, ENSMUSG00000032259	1441	45	5192	1.5212892281594574	0.9999996070498914	0.40075222226785046	37.570520837610985
GOTERM_MF_DIRECT	GO:0001968~fibronectin binding	12	0.2899251026818072	0.050691447147727955	ENSMUSG00000040152, ENSMUSG00000001507, ENSMUSG00000027195, ENSMUSG00000020325, ENSMUSG00000020427, ENSMUSG00000026185, ENSMUSG00000027087, ENSMUSG00000060572, ENSMUSG00000025809, ENSMUSG00000027009, ENSMUSG00000031557, ENSMUSG00000023951	3411	24	12046	1.7657578422749929	1.0	1.0	99.80806142034548
GOTERM_BP_DIRECT	GO:0001921~positive regulation of receptor recycling	9	0.2174438270113554	0.05113866420444366	ENSMUSG00000022568, ENSMUSG00000025889, ENSMUSG00000028552, ENSMUSG00000057530, ENSMUSG00000019969, ENSMUSG00000010609, ENSMUSG00000034187, ENSMUSG00000071317, ENSMUSG00000042105	3506	16	12524	2.0093411294922987	1.0	1.0	99.8599657694103
GOTERM_BP_DIRECT	GO:0044849~estrous cycle	9	0.2174438270113554	0.05113866420444366	ENSMUSG00000038418, ENSMUSG00000029838, ENSMUSG00000027584, ENSMUSG00000000766, ENSMUSG00000025905, ENSMUSG00000049112, ENSMUSG00000030898, ENSMUSG00000062312, ENSMUSG00000051149	3506	16	12524	2.0093411294922987	1.0	1.0	99.8599657694103
GOTERM_BP_DIRECT	GO:0035640~exploration behavior	9	0.2174438270113554	0.05113866420444366	ENSMUSG00000028351, ENSMUSG00000022623, ENSMUSG00000001507, ENSMUSG00000025318, ENSMUSG00000057880, ENSMUSG00000060780, ENSMUSG00000027577, ENSMUSG00000002028, ENSMUSG00000030854	3506	16	12524	2.0093411294922987	1.0	1.0	99.8599657694103
GOTERM_CC_DIRECT	GO:0043296~apical junction complex	9	0.2174438270113554	0.051487097991077424	ENSMUSG00000020776, ENSMUSG00000025812, ENSMUSG00000068876, ENSMUSG00000032012, ENSMUSG00000048285, ENSMUSG00000084883, ENSMUSG00000068036, ENSMUSG00000062300, ENSMUSG00000045180	3763	16	13426	2.0069425989901672	1.0	0.8221560814410147	80.93098926684989
GOTERM_CC_DIRECT	GO:0097225~sperm midpiece	9	0.2174438270113554	0.051487097991077424	ENSMUSG00000037196, ENSMUSG00000015837, ENSMUSG00000038564, ENSMUSG00000020681, ENSMUSG00000042249, ENSMUSG00000022621, ENSMUSG00000023259, ENSMUSG00000000682, ENSMUSG00000029469	3763	16	13426	2.0069425989901672	1.0	0.8221560814410147	80.93098926684989
GOTERM_CC_DIRECT	GO:0005884~actin filament	26	0.6281710558105823	0.052360335787520744	ENSMUSG00000024143, ENSMUSG00000071072, ENSMUSG00000028328, ENSMUSG00000005103, ENSMUSG00000015143, ENSMUSG00000030707, ENSMUSG00000024969, ENSMUSG00000018417, ENSMUSG00000039137, ENSMUSG00000035873, ENSMUSG00000032127, ENSMUSG00000034216, ENSMUSG00000005057, ENSMUSG00000033066, ENSMUSG00000020173, ENSMUSG00000022099, ENSMUSG00000026812, ENSMUSG00000044534, ENSMUSG00000066406, ENSMUSG00000020135,…	3763	66	13426	1.4055355575419355	1.0	0.8221560814410147	80.93098926684989
GOTERM_BP_DIRECT	GO:0009566~fertilization	15	0.362406378352259	0.05276077781487932	ENSMUSG00000006464, ENSMUSG00000033487, ENSMUSG00000009628, ENSMUSG00000027087, ENSMUSG00000062300, ENSMUSG00000002324, ENSMUSG00000020131, ENSMUSG00000060445, ENSMUSG00000074704, ENSMUSG00000050957, ENSMUSG00000042572, ENSMUSG00000046532, ENSMUSG00000013787, ENSMUSG00000071636, ENSMUSG00000011751	3506	33	12524	1.6237100036301406	1.0	1.0	99.8599657694103
GOTERM_MF_DIRECT	GO:0004871~signal transducer activity	115	2.7784489007006523	0.05313076872598645	ENSMUSG00000033774, ENSMUSG00000034987, ENSMUSG00000032562, ENSMUSG00000029713, ENSMUSG00000022122, ENSMUSG00000019464, ENSMUSG00000040061, ENSMUSG00000039116, ENSMUSG00000050558, ENSMUSG00000071658, ENSMUSG00000030890, ENSMUSG00000016528, ENSMUSG00000048240, ENSMUSG00000027523, ENSMUSG00000046718, ENSMUSG00000063239, ENSMUSG00000044933, ENSMUSG00000020178, ENSMUSG00000044534, ENSMUSG00000001552,…	3411	353	12046	1.1504937782528282	1.0	1.0	99.80806142034548
GOTERM_CC_DIRECT	GO:0031594~neuromuscular junction	24	0.5798502053636144	0.05367403960285627	ENSMUSG00000034799, ENSMUSG00000028289, ENSMUSG00000027750, ENSMUSG00000007021, ENSMUSG00000026235, ENSMUSG00000000794, ENSMUSG00000002104, ENSMUSG00000028456, ENSMUSG00000048895, ENSMUSG00000022770, ENSMUSG00000069601, ENSMUSG00000022415, ENSMUSG00000020524, ENSMUSG00000029838, ENSMUSG00000020900, ENSMUSG00000037493, ENSMUSG00000032827, ENSMUSG00000053819, ENSMUSG00000018428, ENSMUSG00000019969,…	3763	60	13426	1.4271591815041191	1.0	0.8221560814410147	80.93098926684989
GOTERM_BP_DIRECT	GO:0042220~response to cocaine	16	0.3865668035757429	0.053712349419718045	ENSMUSG00000031870, ENSMUSG00000057880, ENSMUSG00000059456, ENSMUSG00000049112, ENSMUSG00000027950, ENSMUSG00000049511, ENSMUSG00000020661, ENSMUSG00000026986, ENSMUSG00000022048, ENSMUSG00000021478, ENSMUSG00000044288, ENSMUSG00000020886, ENSMUSG00000000766, ENSMUSG00000020929, ENSMUSG00000032259, ENSMUSG00000019777	3506	36	12524	1.5876275591050262	1.0	1.0	99.8599657694103
GOTERM_CC_DIRECT	GO:0005905~clathrin-coated pit	23	0.5556897801401305	0.05422888850241192	ENSMUSG00000018909, ENSMUSG00000006276, ENSMUSG00000028552, ENSMUSG00000032193, ENSMUSG00000029518, ENSMUSG00000060279, ENSMUSG00000021278, ENSMUSG00000068747, ENSMUSG00000022797, ENSMUSG00000022841, ENSMUSG00000042105, ENSMUSG00000010080, ENSMUSG00000024924, ENSMUSG00000024426, ENSMUSG00000022305, ENSMUSG00000047126, ENSMUSG00000004849, ENSMUSG00000035152, ENSMUSG00000070000, ENSMUSG00000054702,…	3763	57	13426	1.4396781216927517	1.0	0.8221560814410147	80.93098926684989
GOTERM_MF_DIRECT	GO:0008157~protein phosphatase 1 binding	9	0.2174438270113554	0.054427010336173344	ENSMUSG00000023932, ENSMUSG00000040385, ENSMUSG00000028063, ENSMUSG00000054728, ENSMUSG00000039220, ENSMUSG00000032827, ENSMUSG00000057719, ENSMUSG00000035873, ENSMUSG00000027525	3411	16	12046	1.9864775725593669	1.0	1.0	99.80806142034548
GOTERM_BP_DIRECT	GO:0048013~ephrin receptor signaling pathway	18	0.4348876540227108	0.054648075444346814	ENSMUSG00000011877, ENSMUSG00000028289, ENSMUSG00000028661, ENSMUSG00000056486, ENSMUSG00000001300, ENSMUSG00000028876, ENSMUSG00000026235, ENSMUSG00000028039, ENSMUSG00000066877, ENSMUSG00000029869, ENSMUSG00000048895, ENSMUSG00000029859, ENSMUSG00000028664, ENSMUSG00000026259, ENSMUSG00000042700, ENSMUSG00000026959, ENSMUSG00000048915, ENSMUSG00000030209	3506	42	12524	1.5309265748512753	1.0	1.0	99.8599657694103
GOTERM_BP_DIRECT	GO:0070936~protein K48-linked ubiquitination	19	0.4590480792461948	0.05474572193629391	ENSMUSG00000029474, ENSMUSG00000020390, ENSMUSG00000027011, ENSMUSG00000027598, ENSMUSG00000024589, ENSMUSG00000025326, ENSMUSG00000090083, ENSMUSG00000020134, ENSMUSG00000040785, ENSMUSG00000029634, ENSMUSG00000020696, ENSMUSG00000021774, ENSMUSG00000019850, ENSMUSG00000009293, ENSMUSG00000020307, ENSMUSG00000035890, ENSMUSG00000039100, ENSMUSG00000039159, ENSMUSG00000038822	3506	45	12524	1.5082461811497752	1.0	1.0	99.8599657694103
GOTERM_CC_DIRECT	GO:0001750~photoreceptor outer segment	18	0.4348876540227108	0.0552372063038544	ENSMUSG00000032202, ENSMUSG00000030761, ENSMUSG00000056055, ENSMUSG00000027254, ENSMUSG00000049044, ENSMUSG00000032192, ENSMUSG00000021363, ENSMUSG00000028125, ENSMUSG00000020599, ENSMUSG00000019971, ENSMUSG00000030838, ENSMUSG00000037493, ENSMUSG00000014361, ENSMUSG00000042064, ENSMUSG00000034593, ENSMUSG00000047250, ENSMUSG00000037325, ENSMUSG00000019986	3763	42	13426	1.5290991230401274	1.0	0.8221560814410147	80.93098926684989
GOTERM_CC_DIRECT	GO:0016459~myosin complex	18	0.4348876540227108	0.0552372063038544	ENSMUSG00000030761, ENSMUSG00000034427, ENSMUSG00000033590, ENSMUSG00000000631, ENSMUSG00000025885, ENSMUSG00000068876, ENSMUSG00000030739, ENSMUSG00000039057, ENSMUSG00000020900, ENSMUSG00000020527, ENSMUSG00000042064, ENSMUSG00000074652, ENSMUSG00000018417, ENSMUSG00000034593, ENSMUSG00000092009, ENSMUSG00000039824, ENSMUSG00000017774, ENSMUSG00000020908	3763	42	13426	1.5290991230401274	1.0	0.8221560814410147	80.93098926684989
GOTERM_BP_DIRECT	GO:0031914~negative regulation of synaptic plasticity	5	0.12080212611741967	0.05557510598550252	ENSMUSG00000062151, ENSMUSG00000052087, ENSMUSG00000024431, ENSMUSG00000024883, ENSMUSG00000028456	3506	6	12524	2.9768016733219245	1.0	1.0	99.8599657694103
GOTERM_BP_DIRECT	GO:2000651~positive regulation of sodium ion transmembrane transporter activity	5	0.12080212611741967	0.05557510598550252	ENSMUSG00000037989, ENSMUSG00000069601, ENSMUSG00000045103, ENSMUSG00000021591, ENSMUSG00000041245	3506	6	12524	2.9768016733219245	1.0	1.0	99.8599657694103
GOTERM_BP_DIRECT	GO:0051534~negative regulation of NFAT protein import into nucleus	5	0.12080212611741967	0.05557510598550252	ENSMUSG00000022812, ENSMUSG00000028630, ENSMUSG00000018428, ENSMUSG00000001034, ENSMUSG00000040247	3506	6	12524	2.9768016733219245	1.0	1.0	99.8599657694103
GOTERM_BP_DIRECT	GO:0045838~positive regulation of membrane potential	5	0.12080212611741967	0.05557510598550252	ENSMUSG00000021478, ENSMUSG00000069601, ENSMUSG00000020524, ENSMUSG00000002504, ENSMUSG00000021591	3506	6	12524	2.9768016733219245	1.0	1.0	99.8599657694103
GOTERM_CC_DIRECT	GO:0043219~lateral loop	5	0.12080212611741967	0.05581012994734438	ENSMUSG00000025812, ENSMUSG00000030805, ENSMUSG00000015149, ENSMUSG00000022770, ENSMUSG00000062312	3763	6	13426	2.973248294800248	1.0	0.8221560814410147	80.93098926684989
GOTERM_CC_DIRECT	GO:0034706~sodium channel complex	5	0.12080212611741967	0.05581012994734438	ENSMUSG00000023033, ENSMUSG00000019194, ENSMUSG00000064329, ENSMUSG00000075318, ENSMUSG00000032511	3763	6	13426	2.973248294800248	1.0	0.8221560814410147	80.93098926684989
GOTERM_BP_DIRECT	GO:0051899~membrane depolarization	10	0.24160425223483933	0.05650714094863278	ENSMUSG00000019146, ENSMUSG00000052684, ENSMUSG00000029053, ENSMUSG00000019194, ENSMUSG00000027577, ENSMUSG00000002028, ENSMUSG00000027950, ENSMUSG00000005864, ENSMUSG00000020178, ENSMUSG00000032511	3506	19	12524	1.8800852673612154	1.0	1.0	99.8599657694103
GOTERM_BP_DIRECT	GO:0006937~regulation of muscle contraction	10	0.24160425223483933	0.05650714094863278	ENSMUSG00000047976, ENSMUSG00000026418, ENSMUSG00000007122, ENSMUSG00000064179, ENSMUSG00000030592, ENSMUSG00000018340, ENSMUSG00000047904, ENSMUSG00000032303, ENSMUSG00000026414, ENSMUSG00000035458	3506	19	12524	1.8800852673612154	1.0	1.0	99.8599657694103
GOTERM_CC_DIRECT	GO:0097440~apical dendrite	10	0.24160425223483933	0.05691603380707681	ENSMUSG00000032356, ENSMUSG00000029101, ENSMUSG00000006476, ENSMUSG00000020435, ENSMUSG00000030495, ENSMUSG00000059456, ENSMUSG00000031328, ENSMUSG00000006435, ENSMUSG00000006304, ENSMUSG00000021730	3763	19	13426	1.8778410282948934	1.0	0.8221560814410147	80.93098926684989
KEGG_PATHWAY	mmu05412:Arrhythmogenic right ventricular cardiomyopathy (ARVC)	24	0.5798502053636144	0.05715956011475819	ENSMUSG00000001281, ENSMUSG00000028063, ENSMUSG00000037815, ENSMUSG00000032243, ENSMUSG00000051331, ENSMUSG00000027087, ENSMUSG00000069806, ENSMUSG00000024331, ENSMUSG00000021991, ENSMUSG00000027009, ENSMUSG00000020882, ENSMUSG00000001552, ENSMUSG00000000782, ENSMUSG00000001507, ENSMUSG00000019146, ENSMUSG00000045103, ENSMUSG00000066189, ENSMUSG00000054889, ENSMUSG00000044393, ENSMUSG00000057914,…	1441	61	5192	1.4175947941434113	0.9999999538933126	0.4449176571094692	41.71103035401273
GOTERM_BP_DIRECT	GO:0045176~apical protein localization	7	0.16912297656438754	0.05748867111912763	ENSMUSG00000006024, ENSMUSG00000021877, ENSMUSG00000027002, ENSMUSG00000032050, ENSMUSG00000045180, ENSMUSG00000021782, ENSMUSG00000021730	3506	11	12524	2.273194005082197	1.0	1.0	99.8599657694103
GOTERM_BP_DIRECT	GO:0021785~branchiomotor neuron axon guidance	7	0.16912297656438754	0.05748867111912763	ENSMUSG00000031398, ENSMUSG00000030123, ENSMUSG00000028883, ENSMUSG00000030084, ENSMUSG00000026640, ENSMUSG00000034684, ENSMUSG00000029765	3506	11	12524	2.273194005082197	1.0	1.0	99.8599657694103
GOTERM_BP_DIRECT	GO:0060307~regulation of ventricular cardiac muscle cell membrane repolarization	7	0.16912297656438754	0.05748867111912763	ENSMUSG00000038319, ENSMUSG00000040407, ENSMUSG00000057123, ENSMUSG00000019194, ENSMUSG00000046480, ENSMUSG00000005103, ENSMUSG00000032511	3506	11	12524	2.273194005082197	1.0	1.0	99.8599657694103
GOTERM_BP_DIRECT	GO:0090129~positive regulation of synapse maturation	7	0.16912297656438754	0.05748867111912763	ENSMUSG00000042453, ENSMUSG00000057897, ENSMUSG00000038255, ENSMUSG00000026883, ENSMUSG00000013033, ENSMUSG00000006435, ENSMUSG00000066392	3506	11	12524	2.273194005082197	1.0	1.0	99.8599657694103
GOTERM_BP_DIRECT	GO:0007041~lysosomal transport	7	0.16912297656438754	0.05748867111912763	ENSMUSG00000024319, ENSMUSG00000037260, ENSMUSG00000044254, ENSMUSG00000029571, ENSMUSG00000002059, ENSMUSG00000024413, ENSMUSG00000024797	3506	11	12524	2.273194005082197	1.0	1.0	99.8599657694103
GOTERM_BP_DIRECT	GO:0007610~behavior	7	0.16912297656438754	0.05748867111912763	ENSMUSG00000034997, ENSMUSG00000041380, ENSMUSG00000027584, ENSMUSG00000025905, ENSMUSG00000034472, ENSMUSG00000054814, ENSMUSG00000049511	3506	11	12524	2.273194005082197	1.0	1.0	99.8599657694103
GOTERM_BP_DIRECT	GO:0031629~synaptic vesicle fusion to presynaptic active zone membrane	7	0.16912297656438754	0.05748867111912763	ENSMUSG00000027273, ENSMUSG00000001018, ENSMUSG00000030805, ENSMUSG00000026797, ENSMUSG00000029428, ENSMUSG00000007207, ENSMUSG00000041488	3506	11	12524	2.273194005082197	1.0	1.0	99.8599657694103
GOTERM_MF_DIRECT	GO:0019871~sodium channel inhibitor activity	5	0.12080212611741967	0.05779624572424402	ENSMUSG00000044254, ENSMUSG00000053819, ENSMUSG00000019194, ENSMUSG00000024589, ENSMUSG00000032216	3411	6	12046	2.9429297371249876	1.0	1.0	99.80806142034548
GOTERM_CC_DIRECT	GO:0034705~potassium channel complex	7	0.16912297656438754	0.05780784947632135	ENSMUSG00000047976, ENSMUSG00000027827, ENSMUSG00000038077, ENSMUSG00000028931, ENSMUSG00000060882, ENSMUSG00000040724, ENSMUSG00000033998	3763	11	13426	2.2704805160292802	1.0	0.8221560814410147	80.93098926684989
GOTERM_CC_DIRECT	GO:0042641~actomyosin	7	0.16912297656438754	0.05780784947632135	ENSMUSG00000030739, ENSMUSG00000020900, ENSMUSG00000034593, ENSMUSG00000000631, ENSMUSG00000007207, ENSMUSG00000000708, ENSMUSG00000028701	3763	11	13426	2.2704805160292802	1.0	0.8221560814410147	80.93098926684989
KEGG_PATHWAY	mmu04721:Synaptic vesicle cycle	22	0.5315293549166465	0.05920501232787617	ENSMUSG00000027273, ENSMUSG00000034799, ENSMUSG00000006024, ENSMUSG00000033793, ENSMUSG00000026797, ENSMUSG00000029428, ENSMUSG00000028456, ENSMUSG00000007207, ENSMUSG00000060279, ENSMUSG00000041488, ENSMUSG00000022841, ENSMUSG00000020566, ENSMUSG00000062151, ENSMUSG00000026825, ENSMUSG00000025867, ENSMUSG00000047126, ENSMUSG00000037771, ENSMUSG00000035152, ENSMUSG00000038023, ENSMUSG00000034187,…	1441	55	5192	1.4412213740458015	0.9999999752791419	0.44871167237969306	42.06671928559623
GOTERM_BP_DIRECT	GO:0007205~protein kinase C-activating G-protein coupled receptor signaling pathway	11	0.2657646774583233	0.0604256172548712	ENSMUSG00000062393, ENSMUSG00000036095, ENSMUSG00000049583, ENSMUSG00000019828, ENSMUSG00000038665, ENSMUSG00000049511, ENSMUSG00000070738, ENSMUSG00000020178, ENSMUSG00000034731, ENSMUSG00000032578, ENSMUSG00000003476	3506	22	12524	1.7860810039931547	1.0	1.0	99.8599657694103
GOTERM_BP_DIRECT	GO:0046579~positive regulation of Ras protein signal transduction	11	0.2657646774583233	0.0604256172548712	ENSMUSG00000032356, ENSMUSG00000030134, ENSMUSG00000024241, ENSMUSG00000004936, ENSMUSG00000038665, ENSMUSG00000027347, ENSMUSG00000025499, ENSMUSG00000062312, ENSMUSG00000030589, ENSMUSG00000007656, ENSMUSG00000029711	3506	22	12524	1.7860810039931547	1.0	1.0	99.8599657694103
GOTERM_BP_DIRECT	GO:0055074~calcium ion homeostasis	11	0.2657646774583233	0.0604256172548712	ENSMUSG00000026959, ENSMUSG00000020303, ENSMUSG00000050989, ENSMUSG00000028222, ENSMUSG00000078622, ENSMUSG00000037493, ENSMUSG00000039474, ENSMUSG00000027523, ENSMUSG00000062960, ENSMUSG00000022015, ENSMUSG00000029833	3506	22	12524	1.7860810039931547	1.0	1.0	99.8599657694103
GOTERM_MF_DIRECT	GO:0005088~Ras guanyl-nucleotide exchange factor activity	7	0.16912297656438754	0.060502990794189394	ENSMUSG00000030134, ENSMUSG00000029333, ENSMUSG00000034801, ENSMUSG00000024241, ENSMUSG00000049044, ENSMUSG00000027347, ENSMUSG00000030589	3411	11	12046	2.247328162895445	1.0	1.0	99.80806142034548
GOTERM_MF_DIRECT	GO:0005085~guanyl-nucleotide exchange factor activity	54	1.3046629620681325	0.06277727815308648	ENSMUSG00000035954, ENSMUSG00000039716, ENSMUSG00000034867, ENSMUSG00000049044, ENSMUSG00000026482, ENSMUSG00000042328, ENSMUSG00000021990, ENSMUSG00000025558, ENSMUSG00000040940, ENSMUSG00000019467, ENSMUSG00000041354, ENSMUSG00000041112, ENSMUSG00000034066, ENSMUSG00000037533, ENSMUSG00000030589, ENSMUSG00000032356, ENSMUSG00000040818, ENSMUSG00000026594, ENSMUSG00000059013, ENSMUSG00000004788,…	3411	155	12046	1.2303344965528982	1.0	1.0	99.80806142034548
GOTERM_BP_DIRECT	GO:0090314~positive regulation of protein targeting to membrane	12	0.2899251026818072	0.06324068289460838	ENSMUSG00000069601, ENSMUSG00000026880, ENSMUSG00000052105, ENSMUSG00000048895, ENSMUSG00000028785, ENSMUSG00000062312, ENSMUSG00000006304, ENSMUSG00000017774, ENSMUSG00000050556, ENSMUSG00000030279, ENSMUSG00000036667, ENSMUSG00000030774	3506	25	12524	1.7146377638334285	1.0	1.0	99.8599657694103
GOTERM_BP_DIRECT	GO:0031032~actomyosin structure organization	12	0.2899251026818072	0.06324068289460838	ENSMUSG00000028906, ENSMUSG00000037736, ENSMUSG00000054728, ENSMUSG00000030739, ENSMUSG00000048285, ENSMUSG00000020900, ENSMUSG00000026383, ENSMUSG00000028434, ENSMUSG00000000631, ENSMUSG00000019978, ENSMUSG00000027624, ENSMUSG00000028701	3506	25	12524	1.7146377638334285	1.0	1.0	99.8599657694103
KEGG_PATHWAY	mmu04911:Insulin secretion	27	0.6523314810340662	0.06325727618542477	ENSMUSG00000027273, ENSMUSG00000040907, ENSMUSG00000005580, ENSMUSG00000049044, ENSMUSG00000027230, ENSMUSG00000000794, ENSMUSG00000007207, ENSMUSG00000022840, ENSMUSG00000029778, ENSMUSG00000063142, ENSMUSG00000040061, ENSMUSG00000038648, ENSMUSG00000057897, ENSMUSG00000051331, ENSMUSG00000051177, ENSMUSG00000027523, ENSMUSG00000027104, ENSMUSG00000020431, ENSMUSG00000022994, ENSMUSG00000021820,…	1441	71	5192	1.3701752499731212	0.9999999928380012	0.4671306549077522	43.793498897601765
GOTERM_BP_DIRECT	GO:0006869~lipid transport	31	0.7489731819280019	0.06448861283746785	ENSMUSG00000060671, ENSMUSG00000040447, ENSMUSG00000020189, ENSMUSG00000020620, ENSMUSG00000074968, ENSMUSG00000024924, ENSMUSG00000046027, ENSMUSG00000022807, ENSMUSG00000034088, ENSMUSG00000090698, ENSMUSG00000056656, ENSMUSG00000030688, ENSMUSG00000035435, ENSMUSG00000030741, ENSMUSG00000037606, ENSMUSG00000024130, ENSMUSG00000062949, ENSMUSG00000024030, ENSMUSG00000040875, ENSMUSG00000032193,…	3506	83	12524	1.3341809909346456	1.0	1.0	99.8599657694103
GOTERM_MF_DIRECT	GO:0005070~SH3/SH2 adaptor activity	11	0.2657646774583233	0.0647857735677014	ENSMUSG00000019312, ENSMUSG00000005057, ENSMUSG00000057058, ENSMUSG00000059013, ENSMUSG00000028121, ENSMUSG00000044813, ENSMUSG00000026058, ENSMUSG00000020176, ENSMUSG00000026888, ENSMUSG00000027636, ENSMUSG00000025006	3411	22	12046	1.7657578422749927	1.0	1.0	99.80806142034548
GOTERM_CC_DIRECT	GO:0031410~cytoplasmic vesicle	177	4.276395264556656	0.06480782592571449	ENSMUSG00000029672, ENSMUSG00000038949, ENSMUSG00000034867, ENSMUSG00000053025, ENSMUSG00000029030, ENSMUSG00000049686, ENSMUSG00000059361, ENSMUSG00000029434, ENSMUSG00000027419, ENSMUSG00000062372, ENSMUSG00000002910, ENSMUSG00000030707, ENSMUSG00000025915, ENSMUSG00000079657, ENSMUSG00000010136, ENSMUSG00000034216, ENSMUSG00000036636, ENSMUSG00000028173, ENSMUSG00000033124, ENSMUSG00000033487,…	3763	569	13426	1.1098733529271927	1.0	0.8978276830759988	88.37991255279363
GOTERM_CC_DIRECT	GO:0098793~presynapse	23	0.5556897801401305	0.06497629426701966	ENSMUSG00000034799, ENSMUSG00000027162, ENSMUSG00000039959, ENSMUSG00000028542, ENSMUSG00000019906, ENSMUSG00000028456, ENSMUSG00000007207, ENSMUSG00000041488, ENSMUSG00000063887, ENSMUSG00000003872, ENSMUSG00000062151, ENSMUSG00000062372, ENSMUSG00000029608, ENSMUSG00000020848, ENSMUSG00000019969, ENSMUSG00000052301, ENSMUSG00000013033, ENSMUSG00000030731, ENSMUSG00000066392, ENSMUSG00000031367,…	3763	58	13426	1.4148560851118424	1.0	0.8978276830759988	88.37991255279363
GOTERM_BP_DIRECT	GO:0042110~T cell activation	13	0.31408552790529115	0.06520783254815521	ENSMUSG00000027087, ENSMUSG00000049871, ENSMUSG00000027863, ENSMUSG00000023274, ENSMUSG00000022770, ENSMUSG00000027636, ENSMUSG00000028757, ENSMUSG00000022967, ENSMUSG00000022637, ENSMUSG00000023927, ENSMUSG00000030525, ENSMUSG00000032216, ENSMUSG00000015355	3506	28	12524	1.658503789422215	1.0	1.0	99.8599657694103
GOTERM_CC_DIRECT	GO:0032420~stereocilium	13	0.31408552790529115	0.06575886350654288	ENSMUSG00000035954, ENSMUSG00000030761, ENSMUSG00000032050, ENSMUSG00000023277, ENSMUSG00000021733, ENSMUSG00000002504, ENSMUSG00000030838, ENSMUSG00000037493, ENSMUSG00000016382, ENSMUSG00000069581, ENSMUSG00000039137, ENSMUSG00000031755, ENSMUSG00000017774	3763	28	13426	1.6565240499601381	1.0	0.8978276830759988	88.37991255279363
GOTERM_CC_DIRECT	GO:0000139~Golgi membrane	121	2.923411452041556	0.06685002526917143	ENSMUSG00000031112, ENSMUSG00000048076, ENSMUSG00000038708, ENSMUSG00000043857, ENSMUSG00000040502, ENSMUSG00000028467, ENSMUSG00000056091, ENSMUSG00000042763, ENSMUSG00000001143, ENSMUSG00000020346, ENSMUSG00000045994, ENSMUSG00000047379, ENSMUSG00000021712, ENSMUSG00000020986, ENSMUSG00000020868, ENSMUSG00000050796, ENSMUSG00000034463, ENSMUSG00000079657, ENSMUSG00000034981, ENSMUSG00000039357,…	3763	380	13426	1.1360938221184105	1.0	0.9007161299425203	88.66424404121685
GOTERM_MF_DIRECT	GO:0005525~GTP binding	108	2.609325924136265	0.06689559130387114	ENSMUSG00000032202, ENSMUSG00000059248, ENSMUSG00000032562, ENSMUSG00000048076, ENSMUSG00000058672, ENSMUSG00000026202, ENSMUSG00000028469, ENSMUSG00000024143, ENSMUSG00000024782, ENSMUSG00000021794, ENSMUSG00000024429, ENSMUSG00000021712, ENSMUSG00000021559, ENSMUSG00000019066, ENSMUSG00000079657, ENSMUSG00000055723, ENSMUSG00000034226, ENSMUSG00000028057, ENSMUSG00000029020, ENSMUSG00000040618,…	3411	333	12046	1.1453564382324277	1.0	1.0	99.80806142034548
GOTERM_BP_DIRECT	GO:0001659~temperature homeostasis	8	0.19328340178787146	0.06700539415795617	ENSMUSG00000021478, ENSMUSG00000034997, ENSMUSG00000009292, ENSMUSG00000004040, ENSMUSG00000042429, ENSMUSG00000063856, ENSMUSG00000032259, ENSMUSG00000055932	3506	14	12524	2.0412354331350335	1.0	1.0	99.8599657694103
GOTERM_BP_DIRECT	GO:0035235~ionotropic glutamate receptor signaling pathway	8	0.19328340178787146	0.06700539415795617	ENSMUSG00000035745, ENSMUSG00000026959, ENSMUSG00000040907, ENSMUSG00000059456, ENSMUSG00000024617, ENSMUSG00000030209, ENSMUSG00000059003, ENSMUSG00000048895	3506	14	12524	2.0412354331350335	1.0	1.0	99.8599657694103
GOTERM_BP_DIRECT	GO:0021819~layer formation in cerebral cortex	8	0.19328340178787146	0.06700539415795617	ENSMUSG00000042453, ENSMUSG00000038485, ENSMUSG00000031285, ENSMUSG00000026883, ENSMUSG00000048895, ENSMUSG00000035596, ENSMUSG00000031785, ENSMUSG00000090071	3506	14	12524	2.0412354331350335	1.0	1.0	99.8599657694103
GOTERM_BP_DIRECT	GO:0032469~endoplasmic reticulum calcium ion homeostasis	8	0.19328340178787146	0.06700539415795617	ENSMUSG00000033287, ENSMUSG00000039474, ENSMUSG00000053819, ENSMUSG00000019969, ENSMUSG00000010609, ENSMUSG00000022564, ENSMUSG00000030102, ENSMUSG00000036986	3506	14	12524	2.0412354331350335	1.0	1.0	99.8599657694103
GOTERM_BP_DIRECT	GO:0050890~cognition	15	0.362406378352259	0.0673100803949178	ENSMUSG00000032773, ENSMUSG00000049583, ENSMUSG00000027523, ENSMUSG00000027577, ENSMUSG00000002028, ENSMUSG00000042429, ENSMUSG00000027950, ENSMUSG00000041762, ENSMUSG00000063646, ENSMUSG00000042589, ENSMUSG00000039530, ENSMUSG00000022947, ENSMUSG00000039059, ENSMUSG00000038248, ENSMUSG00000030525	3506	34	12524	1.5759538270527835	1.0	1.0	99.8599657694103
GOTERM_BP_DIRECT	GO:0060079~excitatory postsynaptic potential	15	0.362406378352259	0.0673100803949178	ENSMUSG00000028161, ENSMUSG00000031393, ENSMUSG00000059003, ENSMUSG00000042429, ENSMUSG00000002771, ENSMUSG00000020178, ENSMUSG00000046876, ENSMUSG00000026959, ENSMUSG00000071424, ENSMUSG00000025889, ENSMUSG00000000766, ENSMUSG00000030209, ENSMUSG00000032827, ENSMUSG00000038665, ENSMUSG00000032303	3506	34	12524	1.5759538270527835	1.0	1.0	99.8599657694103
GOTERM_BP_DIRECT	GO:0006874~cellular calcium ion homeostasis	29	0.7006523314810341	0.06741723700271887	ENSMUSG00000031376, ENSMUSG00000026463, ENSMUSG00000014813, ENSMUSG00000078201, ENSMUSG00000048677, ENSMUSG00000041771, ENSMUSG00000020303, ENSMUSG00000019969, ENSMUSG00000037434, ENSMUSG00000030525, ENSMUSG00000019943, ENSMUSG00000030302, ENSMUSG00000037996, ENSMUSG00000035458, ENSMUSG00000034997, ENSMUSG00000032114, ENSMUSG00000057378, ENSMUSG00000030376, ENSMUSG00000051331, ENSMUSG00000030592,…	3506	77	12524	1.345359717293545	1.0	1.0	99.8599657694103
GOTERM_BP_DIRECT	GO:0010811~positive regulation of cell-substrate adhesion	17	0.41072722879922685	0.06775898645367909	ENSMUSG00000005397, ENSMUSG00000027195, ENSMUSG00000026181, ENSMUSG00000058297, ENSMUSG00000040998, ENSMUSG00000004415, ENSMUSG00000028004, ENSMUSG00000021136, ENSMUSG00000040152, ENSMUSG00000045038, ENSMUSG00000026727, ENSMUSG00000001507, ENSMUSG00000029838, ENSMUSG00000025809, ENSMUSG00000035258, ENSMUSG00000034488, ENSMUSG00000064080	3506	40	12524	1.5181688533941813	1.0	1.0	99.8599657694103
KEGG_PATHWAY	mmu04910:Insulin signaling pathway	43	1.0388982846098092	0.06814908482847853	ENSMUSG00000006134, ENSMUSG00000039936, ENSMUSG00000034801, ENSMUSG00000009406, ENSMUSG00000029053, ENSMUSG00000014956, ENSMUSG00000024241, ENSMUSG00000027852, ENSMUSG00000025499, ENSMUSG00000002997, ENSMUSG00000024143, ENSMUSG00000024122, ENSMUSG00000001127, ENSMUSG00000003123, ENSMUSG00000028945, ENSMUSG00000020366, ENSMUSG00000020027, ENSMUSG00000044167, ENSMUSG00000040385, ENSMUSG00000020901,…	1441	123	5192	1.2596040464221436	0.9999999984062244	0.49067341076504545	46.00063225922301
GOTERM_BP_DIRECT	GO:0002090~regulation of receptor internalization	4	0.09664170089393573	0.06924396796336814	ENSMUSG00000048076, ENSMUSG00000028871, ENSMUSG00000028488, ENSMUSG00000059714	3506	4	12524	3.572162007986309	1.0	1.0	99.8599657694103
GOTERM_BP_DIRECT	GO:0071896~protein localization to adherens junction	4	0.09664170089393573	0.06924396796336814	ENSMUSG00000022568, ENSMUSG00000057440, ENSMUSG00000054889, ENSMUSG00000021782	3506	4	12524	3.572162007986309	1.0	1.0	99.8599657694103
GOTERM_BP_DIRECT	GO:0019852~L-ascorbic acid metabolic process	4	0.09664170089393573	0.06924396796336814	ENSMUSG00000032350, ENSMUSG00000027340, ENSMUSG00000025069, ENSMUSG00000025068	3506	4	12524	3.572162007986309	1.0	1.0	99.8599657694103
GOTERM_BP_DIRECT	GO:0050871~positive regulation of B cell activation	4	0.09664170089393573	0.06924396796336814	ENSMUSG00000059866, ENSMUSG00000055994, ENSMUSG00000047123, ENSMUSG00000020134	3506	4	12524	3.572162007986309	1.0	1.0	99.8599657694103
GOTERM_BP_DIRECT	GO:0001757~somite specification	4	0.09664170089393573	0.06924396796336814	ENSMUSG00000001493, ENSMUSG00000036144, ENSMUSG00000020173, ENSMUSG00000014773	3506	4	12524	3.572162007986309	1.0	1.0	99.8599657694103
GOTERM_BP_DIRECT	GO:0030091~protein repair	4	0.09664170089393573	0.06924396796336814	ENSMUSG00000075705, ENSMUSG00000023094, ENSMUSG00000051236, ENSMUSG00000054733	3506	4	12524	3.572162007986309	1.0	1.0	99.8599657694103
GOTERM_BP_DIRECT	GO:0016139~glycoside catabolic process	4	0.09664170089393573	0.06924396796336814	ENSMUSG00000028673, ENSMUSG00000028467, ENSMUSG00000022453, ENSMUSG00000019810	3506	4	12524	3.572162007986309	1.0	1.0	99.8599657694103
GOTERM_CC_DIRECT	GO:0044305~calyx of Held	4	0.09664170089393573	0.0694763461065545	ENSMUSG00000034799, ENSMUSG00000062151, ENSMUSG00000028456, ENSMUSG00000037624	3763	4	13426	3.5678979537602973	1.0	0.9120997232450231	89.78481650693196
GOTERM_CC_DIRECT	GO:0005955~calcineurin complex	4	0.09664170089393573	0.0694763461065545	ENSMUSG00000028161, ENSMUSG00000021816, ENSMUSG00000033953, ENSMUSG00000030102	3763	4	13426	3.5678979537602973	1.0	0.9120997232450231	89.78481650693196
KEGG_PATHWAY	mmu04810:Regulation of actin cytoskeleton	62	1.4979463638560038	0.07020292812569094	ENSMUSG00000032243, ENSMUSG00000034902, ENSMUSG00000028068, ENSMUSG00000027852, ENSMUSG00000025551, ENSMUSG00000020340, ENSMUSG00000040940, ENSMUSG00000021676, ENSMUSG00000001507, ENSMUSG00000015143, ENSMUSG00000040385, ENSMUSG00000024867, ENSMUSG00000020901, ENSMUSG00000004936, ENSMUSG00000031955, ENSMUSG00000034664, ENSMUSG00000055723, ENSMUSG00000074923, ENSMUSG00000011877, ENSMUSG00000005871,…	1441	186	5192	1.2010178117048347	0.9999999991539306	0.49273127292003027	46.193556836252846
GOTERM_BP_DIRECT	GO:0016477~cell migration	58	1.4013046629620682	0.07084265710983911	ENSMUSG00000031990, ENSMUSG00000001300, ENSMUSG00000025510, ENSMUSG00000021990, ENSMUSG00000025437, ENSMUSG00000028701, ENSMUSG00000022568, ENSMUSG00000070047, ENSMUSG00000041112, ENSMUSG00000021877, ENSMUSG00000030707, ENSMUSG00000031955, ENSMUSG00000005871, ENSMUSG00000030134, ENSMUSG00000039629, ENSMUSG00000027087, ENSMUSG00000021065, ENSMUSG00000027009, ENSMUSG00000001552, ENSMUSG00000020135,…	3506	171	12524	1.2116105056327833	1.0	1.0	99.8599657694103
GOTERM_MF_DIRECT	GO:0005215~transporter activity	44	1.063058709833293	0.07109889150410983	ENSMUSG00000016319, ENSMUSG00000053025, ENSMUSG00000056296, ENSMUSG00000023393, ENSMUSG00000015090, ENSMUSG00000040667, ENSMUSG00000028125, ENSMUSG00000026944, ENSMUSG00000000792, ENSMUSG00000023830, ENSMUSG00000020620, ENSMUSG00000046402, ENSMUSG00000021733, ENSMUSG00000017740, ENSMUSG00000015243, ENSMUSG00000025938, ENSMUSG00000020805, ENSMUSG00000038267, ENSMUSG00000038963, ENSMUSG00000032548,…	3411	124	12046	1.253118468711285	1.0	1.0	99.80806142034548
GOTERM_MF_DIRECT	GO:0031852~mu-type opioid receptor binding	4	0.09664170089393573	0.07144125808392963	ENSMUSG00000028173, ENSMUSG00000027523, ENSMUSG00000031748, ENSMUSG00000031328	3411	4	12046	3.5315156845499853	1.0	1.0	99.80806142034548
KEGG_PATHWAY	mmu04915:Estrogen signaling pathway	33	0.7972940323749699	0.07185664396750442	ENSMUSG00000039936, ENSMUSG00000034801, ENSMUSG00000032562, ENSMUSG00000005580, ENSMUSG00000024241, ENSMUSG00000019828, ENSMUSG00000027230, ENSMUSG00000024222, ENSMUSG00000024486, ENSMUSG00000027852, ENSMUSG00000025499, ENSMUSG00000022840, ENSMUSG00000026824, ENSMUSG00000040061, ENSMUSG00000020901, ENSMUSG00000004936, ENSMUSG00000038648, ENSMUSG00000030102, ENSMUSG00000036438, ENSMUSG00000052684,…	1441	91	5192	1.3066017951514135	0.9999999994923993	0.49273127292003027	46.193556836252846
GOTERM_BP_DIRECT	GO:0001508~action potential	9	0.2174438270113554	0.0735380383891047	ENSMUSG00000030209, ENSMUSG00000059003, ENSMUSG00000027577, ENSMUSG00000027950, ENSMUSG00000060882, ENSMUSG00000035200, ENSMUSG00000064329, ENSMUSG00000068615, ENSMUSG00000050556	3506	17	12524	1.89114459246334	1.0	1.0	99.8599657694103
GOTERM_BP_DIRECT	GO:0015012~heparan sulfate proteoglycan biosynthetic process	9	0.2174438270113554	0.0735380383891047	ENSMUSG00000028838, ENSMUSG00000039497, ENSMUSG00000032252, ENSMUSG00000020868, ENSMUSG00000050796, ENSMUSG00000071649, ENSMUSG00000027977, ENSMUSG00000045216, ENSMUSG00000054008	3506	17	12524	1.89114459246334	1.0	1.0	99.8599657694103
GOTERM_CC_DIRECT	GO:0030057~desmosome	9	0.2174438270113554	0.07401101494938009	ENSMUSG00000031990, ENSMUSG00000069441, ENSMUSG00000034282, ENSMUSG00000039457, ENSMUSG00000054889, ENSMUSG00000044393, ENSMUSG00000024331, ENSMUSG00000034774, ENSMUSG00000001552	3763	17	13426	1.8888871519907457	1.0	0.9593326494704457	94.434307682247
GOTERM_BP_DIRECT	GO:0033603~positive regulation of dopamine secretion	6	0.1449625513409036	0.07594232016474321	ENSMUSG00000020458, ENSMUSG00000090223, ENSMUSG00000025905, ENSMUSG00000027577, ENSMUSG00000027950, ENSMUSG00000028004	3506	9	12524	2.3814413386575395	1.0	1.0	99.8599657694103
GOTERM_BP_DIRECT	GO:0007213~G-protein coupled acetylcholine receptor signaling pathway	6	0.1449625513409036	0.07594232016474321	ENSMUSG00000042671, ENSMUSG00000032773, ENSMUSG00000032562, ENSMUSG00000051177, ENSMUSG00000048895, ENSMUSG00000030844	3506	9	12524	2.3814413386575395	1.0	1.0	99.8599657694103
GOTERM_BP_DIRECT	GO:0042088~T-helper 1 type immune response	6	0.1449625513409036	0.07594232016474321	ENSMUSG00000027164, ENSMUSG00000027852, ENSMUSG00000002983, ENSMUSG00000025499, ENSMUSG00000039217, ENSMUSG00000023951	3506	9	12524	2.3814413386575395	1.0	1.0	99.8599657694103
GOTERM_BP_DIRECT	GO:0030431~sleep	6	0.1449625513409036	0.07594232016474321	ENSMUSG00000027273, ENSMUSG00000034997, ENSMUSG00000022416, ENSMUSG00000059003, ENSMUSG00000049112, ENSMUSG00000039217	3506	9	12524	2.3814413386575395	1.0	1.0	99.8599657694103
GOTERM_BP_DIRECT	GO:0045760~positive regulation of action potential	6	0.1449625513409036	0.07594232016474321	ENSMUSG00000069601, ENSMUSG00000028854, ENSMUSG00000061762, ENSMUSG00000019429, ENSMUSG00000035873, ENSMUSG00000032511	3506	9	12524	2.3814413386575395	1.0	1.0	99.8599657694103
GOTERM_BP_DIRECT	GO:0051592~response to calcium ion	23	0.5556897801401305	0.07621180641278624	ENSMUSG00000028161, ENSMUSG00000027893, ENSMUSG00000059456, ENSMUSG00000027010, ENSMUSG00000007617, ENSMUSG00000028158, ENSMUSG00000029104, ENSMUSG00000027712, ENSMUSG00000026414, ENSMUSG00000028779, ENSMUSG00000021576, ENSMUSG00000021730, ENSMUSG00000040152, ENSMUSG00000021866, ENSMUSG00000051747, ENSMUSG00000045573, ENSMUSG00000063142, ENSMUSG00000000568, ENSMUSG00000032839, ENSMUSG00000074457,…	3506	59	12524	1.3925377319268664	1.0	1.0	99.8599657694103
GOTERM_BP_DIRECT	GO:0032088~negative regulation of NF-kappaB transcription factor activity	23	0.5556897801401305	0.07621180641278624	ENSMUSG00000018909, ENSMUSG00000080268, ENSMUSG00000055994, ENSMUSG00000056941, ENSMUSG00000027187, ENSMUSG00000032691, ENSMUSG00000049871, ENSMUSG00000063268, ENSMUSG00000026883, ENSMUSG00000027466, ENSMUSG00000027598, ENSMUSG00000020230, ENSMUSG00000020134, ENSMUSG00000021025, ENSMUSG00000022710, ENSMUSG00000019850, ENSMUSG00000004934, ENSMUSG00000037860, ENSMUSG00000018548, ENSMUSG00000018669,…	3506	59	12524	1.3925377319268664	1.0	1.0	99.8599657694103
GOTERM_CC_DIRECT	GO:0032421~stereocilium bundle	6	0.1449625513409036	0.07630098091556853	ENSMUSG00000035954, ENSMUSG00000062252, ENSMUSG00000002504, ENSMUSG00000039137, ENSMUSG00000017774, ENSMUSG00000028943	3763	9	13426	2.3785986358401985	1.0	0.9645951167597798	94.95233180604083
GOTERM_CC_DIRECT	GO:0002116~semaphorin receptor complex	6	0.1449625513409036	0.07630098091556853	ENSMUSG00000031398, ENSMUSG00000030123, ENSMUSG00000030084, ENSMUSG00000026640, ENSMUSG00000029765, ENSMUSG00000053646	3763	9	13426	2.3785986358401985	1.0	0.9645951167597798	94.95233180604083
GOTERM_BP_DIRECT	GO:0019226~transmission of nerve impulse	10	0.24160425223483933	0.07798396108351639	ENSMUSG00000021478, ENSMUSG00000031990, ENSMUSG00000004110, ENSMUSG00000019146, ENSMUSG00000074939, ENSMUSG00000066189, ENSMUSG00000069806, ENSMUSG00000056755, ENSMUSG00000016346, ENSMUSG00000011751	3506	20	12524	1.7860810039931545	1.0	1.0	99.8599657694103
GOTERM_BP_DIRECT	GO:0050905~neuromuscular process	10	0.24160425223483933	0.07798396108351639	ENSMUSG00000047976, ENSMUSG00000026959, ENSMUSG00000028020, ENSMUSG00000029223, ENSMUSG00000037251, ENSMUSG00000031393, ENSMUSG00000023033, ENSMUSG00000028931, ENSMUSG00000025551, ENSMUSG00000005069	3506	20	12524	1.7860810039931545	1.0	1.0	99.8599657694103
GOTERM_MF_DIRECT	GO:0030506~ankyrin binding	9	0.2174438270113554	0.07800310917334916	ENSMUSG00000047126, ENSMUSG00000051747, ENSMUSG00000096146, ENSMUSG00000021061, ENSMUSG00000061462, ENSMUSG00000016346, ENSMUSG00000011751, ENSMUSG00000022565, ENSMUSG00000032511	3411	17	12046	1.86962595064411	1.0	1.0	99.80806142034548
GOTERM_MF_DIRECT	GO:0005528~FK506 binding	9	0.2174438270113554	0.07800310917334916	ENSMUSG00000038074, ENSMUSG00000020635, ENSMUSG00000071660, ENSMUSG00000024222, ENSMUSG00000042734, ENSMUSG00000019428, ENSMUSG00000002732, ENSMUSG00000007944, ENSMUSG00000030357	3411	17	12046	1.86962595064411	1.0	1.0	99.80806142034548
GOTERM_MF_DIRECT	GO:0042923~neuropeptide binding	9	0.2174438270113554	0.07800310917334916	ENSMUSG00000033774, ENSMUSG00000043441, ENSMUSG00000027584, ENSMUSG00000000766, ENSMUSG00000025905, ENSMUSG00000047904, ENSMUSG00000044933, ENSMUSG00000050511, ENSMUSG00000029778	3411	17	12046	1.86962595064411	1.0	1.0	99.80806142034548
KEGG_PATHWAY	mmu04961:Endocrine and other factor-regulated calcium reabsorption	16	0.3865668035757429	0.07805066811903104	ENSMUSG00000040907, ENSMUSG00000005580, ENSMUSG00000051177, ENSMUSG00000028222, ENSMUSG00000027523, ENSMUSG00000060279, ENSMUSG00000022841, ENSMUSG00000022994, ENSMUSG00000026825, ENSMUSG00000047126, ENSMUSG00000040061, ENSMUSG00000035152, ENSMUSG00000078816, ENSMUSG00000052889, ENSMUSG00000039943, ENSMUSG00000032412	1441	38	5192	1.517075130574528	0.999999999925711	0.5227579632158358	49.0085590514846
GOTERM_CC_DIRECT	GO:0005697~telomerase holoenzyme complex	10	0.24160425223483933	0.0785182402561139	ENSMUSG00000021611, ENSMUSG00000026516, ENSMUSG00000039630, ENSMUSG00000001415, ENSMUSG00000006281, ENSMUSG00000044847, ENSMUSG00000071072, ENSMUSG00000031403, ENSMUSG00000001056, ENSMUSG00000021972	3763	20	13426	1.7839489768801486	1.0	0.9743726073203168	95.91480353309369
GOTERM_MF_DIRECT	GO:0042166~acetylcholine binding	6	0.1449625513409036	0.07933123969806107	ENSMUSG00000035594, ENSMUSG00000027577, ENSMUSG00000027950, ENSMUSG00000035200, ENSMUSG00000030525, ENSMUSG00000032303	3411	9	12046	2.3543437896999904	1.0	1.0	99.80806142034548
GOTERM_MF_DIRECT	GO:0050662~coenzyme binding	6	0.1449625513409036	0.07933123969806107	ENSMUSG00000024426, ENSMUSG00000032350, ENSMUSG00000022570, ENSMUSG00000021670, ENSMUSG00000022223, ENSMUSG00000032126	3411	9	12046	2.3543437896999904	1.0	1.0	99.80806142034548
GOTERM_BP_DIRECT	GO:0048593~camera-type eye morphogenesis	11	0.2657646774583233	0.08093781133114782	ENSMUSG00000022568, ENSMUSG00000070047, ENSMUSG00000032012, ENSMUSG00000025352, ENSMUSG00000029020, ENSMUSG00000056174, ENSMUSG00000029050, ENSMUSG00000028664, ENSMUSG00000045180, ENSMUSG00000023951, ENSMUSG00000030323	3506	23	12524	1.7084253081673655	1.0	1.0	99.8599657694103
GOTERM_BP_DIRECT	GO:0046488~phosphatidylinositol metabolic process	11	0.2657646774583233	0.08093781133114782	ENSMUSG00000021478, ENSMUSG00000026737, ENSMUSG00000024867, ENSMUSG00000025417, ENSMUSG00000034902, ENSMUSG00000051177, ENSMUSG00000029055, ENSMUSG00000028126, ENSMUSG00000035596, ENSMUSG00000032259, ENSMUSG00000018547	3506	23	12524	1.7084253081673655	1.0	1.0	99.8599657694103
GOTERM_BP_DIRECT	GO:0009117~nucleotide metabolic process	11	0.2657646774583233	0.08093781133114782	ENSMUSG00000045211, ENSMUSG00000020736, ENSMUSG00000020857, ENSMUSG00000027259, ENSMUSG00000074797, ENSMUSG00000024177, ENSMUSG00000054958, ENSMUSG00000073435, ENSMUSG00000027889, ENSMUSG00000000253, ENSMUSG00000005686	3506	23	12524	1.7084253081673655	1.0	1.0	99.8599657694103
GOTERM_CC_DIRECT	GO:0032587~ruffle membrane	28	0.6764919062575502	0.08095916423143021	ENSMUSG00000032366, ENSMUSG00000034902, ENSMUSG00000026383, ENSMUSG00000028583, ENSMUSG00000031292, ENSMUSG00000041119, ENSMUSG00000028126, ENSMUSG00000021990, ENSMUSG00000029359, ENSMUSG00000040268, ENSMUSG00000021877, ENSMUSG00000020669, ENSMUSG00000032946, ENSMUSG00000032702, ENSMUSG00000005871, ENSMUSG00000018849, ENSMUSG00000027087, ENSMUSG00000028059, ENSMUSG00000024456, ENSMUSG00000040276,…	3763	75	13426	1.332015236070511	1.0	0.9743726073203168	95.91480353309369
GOTERM_CC_DIRECT	GO:0017053~transcriptional repressor complex	20	0.48320850446967867	0.08104854056290998	ENSMUSG00000052684, ENSMUSG00000024271, ENSMUSG00000041238, ENSMUSG00000025246, ENSMUSG00000028522, ENSMUSG00000027630, ENSMUSG00000009575, ENSMUSG00000000581, ENSMUSG00000027109, ENSMUSG00000040761, ENSMUSG00000029249, ENSMUSG00000028800, ENSMUSG00000024968, ENSMUSG00000037791, ENSMUSG00000037395, ENSMUSG00000068154, ENSMUSG00000066687, ENSMUSG00000029050, ENSMUSG00000037896, ENSMUSG00000019777	3763	50	13426	1.427159181504119	1.0	0.9743726073203168	95.91480353309369
GOTERM_CC_DIRECT	GO:0042383~sarcolemma	38	0.9180961584923896	0.08141328498631606	ENSMUSG00000040907, ENSMUSG00000031375, ENSMUSG00000007122, ENSMUSG00000028161, ENSMUSG00000026463, ENSMUSG00000041119, ENSMUSG00000020241, ENSMUSG00000021870, ENSMUSG00000027712, ENSMUSG00000022840, ENSMUSG00000022565, ENSMUSG00000069601, ENSMUSG00000030805, ENSMUSG00000037493, ENSMUSG00000019820, ENSMUSG00000071317, ENSMUSG00000033953, ENSMUSG00000050556, ENSMUSG00000057378, ENSMUSG00000051331,…	3763	107	13426	1.2671039461952458	1.0	0.9743726073203168	95.91480353309369
GOTERM_CC_DIRECT	GO:0005769~early endosome	70	1.6912297656438753	0.08183207444291724	ENSMUSG00000056972, ENSMUSG00000034867, ENSMUSG00000031153, ENSMUSG00000050473, ENSMUSG00000029434, ENSMUSG00000006711, ENSMUSG00000000296, ENSMUSG00000041351, ENSMUSG00000030707, ENSMUSG00000009073, ENSMUSG00000025915, ENSMUSG00000004936, ENSMUSG00000018417, ENSMUSG00000030824, ENSMUSG00000031913, ENSMUSG00000038740, ENSMUSG00000034981, ENSMUSG00000032127, ENSMUSG00000028373, ENSMUSG00000034216,…	3763	212	13426	1.1780795130340604	1.0	0.9743726073203168	95.91480353309369
GOTERM_MF_DIRECT	GO:0003774~motor activity	25	0.6040106305870983	0.0819641806730017	ENSMUSG00000030761, ENSMUSG00000034427, ENSMUSG00000033590, ENSMUSG00000000631, ENSMUSG00000022420, ENSMUSG00000047459, ENSMUSG00000072720, ENSMUSG00000068876, ENSMUSG00000039057, ENSMUSG00000000579, ENSMUSG00000020900, ENSMUSG00000020527, ENSMUSG00000042064, ENSMUSG00000068696, ENSMUSG00000018417, ENSMUSG00000020908, ENSMUSG00000034467, ENSMUSG00000005237, ENSMUSG00000025885, ENSMUSG00000030739,…	3411	65	12046	1.3582752632884558	1.0	1.0	99.80806142034548
GOTERM_BP_DIRECT	GO:2000463~positive regulation of excitatory postsynaptic potential	12	0.2899251026818072	0.08280229812171325	ENSMUSG00000022623, ENSMUSG00000026959, ENSMUSG00000020886, ENSMUSG00000022812, ENSMUSG00000036902, ENSMUSG00000042453, ENSMUSG00000029053, ENSMUSG00000059456, ENSMUSG00000059003, ENSMUSG00000007207, ENSMUSG00000063887, ENSMUSG00000042589	3506	26	12524	1.6486901575321429	1.0	1.0	99.8599657694103
GOTERM_BP_DIRECT	GO:0016126~sterol biosynthetic process	12	0.2899251026818072	0.08280229812171325	ENSMUSG00000041939, ENSMUSG00000031168, ENSMUSG00000093930, ENSMUSG00000004880, ENSMUSG00000058454, ENSMUSG00000018042, ENSMUSG00000034926, ENSMUSG00000003721, ENSMUSG00000027952, ENSMUSG00000050697, ENSMUSG00000021670, ENSMUSG00000032018	3506	26	12524	1.6486901575321429	1.0	1.0	99.8599657694103
GOTERM_BP_DIRECT	GO:0043278~response to morphine	12	0.2899251026818072	0.08280229812171325	ENSMUSG00000045038, ENSMUSG00000026959, ENSMUSG00000044288, ENSMUSG00000045573, ENSMUSG00000022052, ENSMUSG00000025905, ENSMUSG00000001323, ENSMUSG00000031748, ENSMUSG00000061762, ENSMUSG00000078816, ENSMUSG00000032259, ENSMUSG00000013698	3506	26	12524	1.6486901575321429	1.0	1.0	99.8599657694103
GOTERM_BP_DIRECT	GO:0050769~positive regulation of neurogenesis	13	0.31408552790529115	0.08385730696306051	ENSMUSG00000010797, ENSMUSG00000034758, ENSMUSG00000052087, ENSMUSG00000063632, ENSMUSG00000027358, ENSMUSG00000020681, ENSMUSG00000006930, ENSMUSG00000040761, ENSMUSG00000020387, ENSMUSG00000021039, ENSMUSG00000000766, ENSMUSG00000037364, ENSMUSG00000051675	3506	29	12524	1.6013140035800695	1.0	1.0	99.8599657694103
GOTERM_BP_DIRECT	GO:0050775~positive regulation of dendrite morphogenesis	13	0.31408552790529115	0.08385730696306051	ENSMUSG00000052372, ENSMUSG00000030890, ENSMUSG00000034867, ENSMUSG00000028399, ENSMUSG00000026235, ENSMUSG00000031292, ENSMUSG00000026211, ENSMUSG00000029705, ENSMUSG00000025885, ENSMUSG00000042589, ENSMUSG00000030309, ENSMUSG00000038545, ENSMUSG00000032867	3506	29	12524	1.6013140035800695	1.0	1.0	99.8599657694103
GOTERM_BP_DIRECT	GO:0006464~cellular protein modification process	16	0.3865668035757429	0.08390474007972282	ENSMUSG00000027394, ENSMUSG00000033257, ENSMUSG00000084786, ENSMUSG00000057069, ENSMUSG00000074673, ENSMUSG00000051285, ENSMUSG00000040820, ENSMUSG00000027589, ENSMUSG00000026885, ENSMUSG00000022442, ENSMUSG00000022359, ENSMUSG00000021831, ENSMUSG00000019795, ENSMUSG00000002844, ENSMUSG00000016757, ENSMUSG00000036745	3506	38	12524	1.504068213888972	1.0	1.0	99.8599657694103
GOTERM_BP_DIRECT	GO:0035264~multicellular organism growth	36	0.8697753080454216	0.08462032817373391	ENSMUSG00000005089, ENSMUSG00000023051, ENSMUSG00000058454, ENSMUSG00000075254, ENSMUSG00000024241, ENSMUSG00000067889, ENSMUSG00000000378, ENSMUSG00000054051, ENSMUSG00000027630, ENSMUSG00000021013, ENSMUSG00000020782, ENSMUSG00000040268, ENSMUSG00000001288, ENSMUSG00000066595, ENSMUSG00000026827, ENSMUSG00000017740, ENSMUSG00000045871, ENSMUSG00000019947, ENSMUSG00000075478, ENSMUSG00000019428,…	3506	101	12524	1.2732458642327438	1.0	1.0	99.8599657694103
GOTERM_CC_DIRECT	GO:0001725~stress fiber	25	0.6040106305870983	0.08675369231247337	ENSMUSG00000032366, ENSMUSG00000059248, ENSMUSG00000030583, ENSMUSG00000058013, ENSMUSG00000006219, ENSMUSG00000043079, ENSMUSG00000015143, ENSMUSG00000020900, ENSMUSG00000089996, ENSMUSG00000014778, ENSMUSG00000031799, ENSMUSG00000035305, ENSMUSG00000029860, ENSMUSG00000005057, ENSMUSG00000030890, ENSMUSG00000025085, ENSMUSG00000027940, ENSMUSG00000022995, ENSMUSG00000025006, ENSMUSG00000072214,…	3763	66	13426	1.3514764976364764	1.0	1.0	98.53372434017595
GOTERM_BP_DIRECT	GO:0051764~actin crosslink formation	7	0.16912297656438754	0.088428013541681	ENSMUSG00000015143, ENSMUSG00000016382, ENSMUSG00000025372, ENSMUSG00000020173, ENSMUSG00000031328, ENSMUSG00000024501, ENSMUSG00000026414	3506	12	12524	2.083761171325347	1.0	1.0	99.8599657694103
GOTERM_BP_DIRECT	GO:0046849~bone remodeling	7	0.16912297656438754	0.088428013541681	ENSMUSG00000037370, ENSMUSG00000027164, ENSMUSG00000050199, ENSMUSG00000049511, ENSMUSG00000035158, ENSMUSG00000030201, ENSMUSG00000024940	3506	12	12524	2.083761171325347	1.0	1.0	99.8599657694103
GOTERM_BP_DIRECT	GO:0071257~cellular response to electrical stimulus	7	0.16912297656438754	0.088428013541681	ENSMUSG00000006476, ENSMUSG00000019828, ENSMUSG00000038255, ENSMUSG00000028854, ENSMUSG00000028785, ENSMUSG00000029249, ENSMUSG00000015961	3506	12	12524	2.083761171325347	1.0	1.0	99.8599657694103
GOTERM_BP_DIRECT	GO:0006476~protein deacetylation	7	0.16912297656438754	0.088428013541681	ENSMUSG00000031161, ENSMUSG00000054021, ENSMUSG00000015149, ENSMUSG00000025486, ENSMUSG00000028800, ENSMUSG00000054008, ENSMUSG00000019777	3506	12	12524	2.083761171325347	1.0	1.0	99.8599657694103
GOTERM_BP_DIRECT	GO:0006734~NADH metabolic process	7	0.16912297656438754	0.088428013541681	ENSMUSG00000032279, ENSMUSG00000023019, ENSMUSG00000026827, ENSMUSG00000050627, ENSMUSG00000027406, ENSMUSG00000020321, ENSMUSG00000025963	3506	12	12524	2.083761171325347	1.0	1.0	99.8599657694103
GOTERM_MF_DIRECT	GO:0045499~chemorepellent activity	12	0.2899251026818072	0.08878800376402005	ENSMUSG00000000627, ENSMUSG00000028064, ENSMUSG00000025207, ENSMUSG00000048915, ENSMUSG00000028289, ENSMUSG00000001227, ENSMUSG00000028883, ENSMUSG00000052133, ENSMUSG00000031558, ENSMUSG00000034684, ENSMUSG00000041014, ENSMUSG00000038777	3411	26	12046	1.6299303159461471	1.0	1.0	99.80806142034548
GOTERM_MF_DIRECT	GO:0005251~delayed rectifier potassium channel activity	12	0.2899251026818072	0.08878800376402005	ENSMUSG00000047976, ENSMUSG00000058975, ENSMUSG00000038319, ENSMUSG00000056258, ENSMUSG00000038077, ENSMUSG00000028033, ENSMUSG00000074575, ENSMUSG00000028631, ENSMUSG00000040724, ENSMUSG00000016346, ENSMUSG00000050556, ENSMUSG00000050963	3411	26	12046	1.6299303159461471	1.0	1.0	99.80806142034548
GOTERM_CC_DIRECT	GO:0031224~intrinsic component of membrane	7	0.16912297656438754	0.08888672992292734	ENSMUSG00000041695, ENSMUSG00000027523, ENSMUSG00000069372, ENSMUSG00000027994, ENSMUSG00000026475, ENSMUSG00000048644, ENSMUSG00000009995	3763	12	13426	2.0812738063601737	1.0	1.0	98.53372434017595
GOTERM_MF_DIRECT	GO:0097110~scaffold protein binding	19	0.4590480792461948	0.0892683702966663	ENSMUSG00000038319, ENSMUSG00000026463, ENSMUSG00000059003, ENSMUSG00000024112, ENSMUSG00000007617, ENSMUSG00000029516, ENSMUSG00000066877, ENSMUSG00000063887, ENSMUSG00000022840, ENSMUSG00000022994, ENSMUSG00000022623, ENSMUSG00000071424, ENSMUSG00000042388, ENSMUSG00000020886, ENSMUSG00000054889, ENSMUSG00000030525, ENSMUSG00000031537, ENSMUSG00000014773, ENSMUSG00000032511	3411	47	12046	1.427634000137228	1.0	1.0	99.80806142034548
GOTERM_BP_DIRECT	GO:0051291~protein heterooligomerization	29	0.7006523314810341	0.08970369000239489	ENSMUSG00000028020, ENSMUSG00000059248, ENSMUSG00000037815, ENSMUSG00000032000, ENSMUSG00000036707, ENSMUSG00000029053, ENSMUSG00000058013, ENSMUSG00000025499, ENSMUSG00000027577, ENSMUSG00000027950, ENSMUSG00000026942, ENSMUSG00000053907, ENSMUSG00000033916, ENSMUSG00000004936, ENSMUSG00000050697, ENSMUSG00000032303, ENSMUSG00000037316, ENSMUSG00000038319, ENSMUSG00000030890, ENSMUSG00000015837,…	3506	79	12524	1.3112999776152274	1.0	1.0	99.8599657694103
GOTERM_MF_DIRECT	GO:0005544~calcium-dependent phospholipid binding	16	0.3865668035757429	0.09118914143501826	ENSMUSG00000026452, ENSMUSG00000062542, ENSMUSG00000044912, ENSMUSG00000027712, ENSMUSG00000004961, ENSMUSG00000063260, ENSMUSG00000027849, ENSMUSG00000021866, ENSMUSG00000029608, ENSMUSG00000030616, ENSMUSG00000018340, ENSMUSG00000020848, ENSMUSG00000052301, ENSMUSG00000030731, ENSMUSG00000035864, ENSMUSG00000030279	3411	38	12046	1.486953972442099	1.0	1.0	99.80806142034548
GOTERM_BP_DIRECT	GO:0006821~chloride transport	22	0.5315293549166465	0.09162724690318258	ENSMUSG00000007653, ENSMUSG00000037418, ENSMUSG00000031343, ENSMUSG00000028020, ENSMUSG00000036636, ENSMUSG00000029211, ENSMUSG00000055026, ENSMUSG00000034714, ENSMUSG00000010803, ENSMUSG00000037949, ENSMUSG00000029054, ENSMUSG00000055078, ENSMUSG00000023267, ENSMUSG00000000560, ENSMUSG00000023259, ENSMUSG00000017740, ENSMUSG00000022949, ENSMUSG00000036565, ENSMUSG00000035112, ENSMUSG00000035189,…	3506	57	12524	1.3787291960648913	1.0	1.0	99.8599657694103
GOTERM_MF_DIRECT	GO:0036459~thiol-dependent ubiquitinyl hydrolase activity	27	0.6523314810340662	0.09168122596924151	ENSMUSG00000028560, ENSMUSG00000038429, ENSMUSG00000025437, ENSMUSG00000026767, ENSMUSG00000047879, ENSMUSG00000006676, ENSMUSG00000043411, ENSMUSG00000046269, ENSMUSG00000051527, ENSMUSG00000038022, ENSMUSG00000054814, ENSMUSG00000029223, ENSMUSG00000032376, ENSMUSG00000031066, ENSMUSG00000032010, ENSMUSG00000040455, ENSMUSG00000022710, ENSMUSG00000000804, ENSMUSG00000019850, ENSMUSG00000038695,…	3411	72	12046	1.3243183817062447	1.0	1.0	99.80806142034548
GOTERM_MF_DIRECT	GO:0008270~zinc ion binding	275	6.644116936458082	0.09225965949314302	ENSMUSG00000038429, ENSMUSG00000052299, ENSMUSG00000030020, ENSMUSG00000059003, ENSMUSG00000001025, ENSMUSG00000048234, ENSMUSG00000040502, ENSMUSG00000000731, ENSMUSG00000024026, ENSMUSG00000029833, ENSMUSG00000021798, ENSMUSG00000046169, ENSMUSG00000026209, ENSMUSG00000024949, ENSMUSG00000046287, ENSMUSG00000028053, ENSMUSG00000038418, ENSMUSG00000053399, ENSMUSG00000042599, ENSMUSG00000020451,…	3411	905	12046	1.0731125008301061	1.0	1.0	99.80806142034548
GOTERM_MF_DIRECT	GO:0033130~acetylcholine receptor binding	7	0.16912297656438754	0.09276148523211708	ENSMUSG00000020886, ENSMUSG00000020634, ENSMUSG00000002104, ENSMUSG00000026344, ENSMUSG00000030302, ENSMUSG00000022577, ENSMUSG00000022587	3411	12	12046	2.0600508159874917	1.0	1.0	99.80806142034548
GOTERM_MF_DIRECT	GO:0016595~glutamate binding	7	0.16912297656438754	0.09276148523211708	ENSMUSG00000026959, ENSMUSG00000024935, ENSMUSG00000032350, ENSMUSG00000059003, ENSMUSG00000039523, ENSMUSG00000002771, ENSMUSG00000056755	3411	12	12046	2.0600508159874917	1.0	1.0	99.80806142034548
KEGG_PATHWAY	mmu04070:Phosphatidylinositol signaling system	33	0.7972940323749699	0.09296435278894422	ENSMUSG00000039936, ENSMUSG00000040648, ENSMUSG00000034902, ENSMUSG00000027296, ENSMUSG00000029330, ENSMUSG00000028126, ENSMUSG00000027531, ENSMUSG00000026447, ENSMUSG00000062393, ENSMUSG00000024867, ENSMUSG00000025417, ENSMUSG00000039431, ENSMUSG00000040061, ENSMUSG00000020901, ENSMUSG00000038665, ENSMUSG00000030102, ENSMUSG00000036438, ENSMUSG00000051177, ENSMUSG00000021385, ENSMUSG00000026113,…	1441	93	5192	1.2785028318148242	0.999999999999311	0.6084939455276349	57.04630739321577
GOTERM_BP_DIRECT	GO:0043547~positive regulation of GTPase activity	40	0.9664170089393573	0.09536244696418425	ENSMUSG00000031355, ENSMUSG00000029333, ENSMUSG00000034867, ENSMUSG00000049044, ENSMUSG00000041959, ENSMUSG00000028843, ENSMUSG00000025499, ENSMUSG00000031292, ENSMUSG00000028149, ENSMUSG00000062312, ENSMUSG00000041351, ENSMUSG00000026727, ENSMUSG00000021215, ENSMUSG00000020888, ENSMUSG00000068036, ENSMUSG00000004936, ENSMUSG00000057706, ENSMUSG00000032946, ENSMUSG00000037533, ENSMUSG00000031778,…	3506	115	12524	1.2424911332126294	1.0	1.0	99.8599657694103
KEGG_PATHWAY	mmu04390:Hippo signaling pathway	46	1.111379560280261	0.09554654015707909	ENSMUSG00000010797, ENSMUSG00000037815, ENSMUSG00000029378, ENSMUSG00000029053, ENSMUSG00000014956, ENSMUSG00000022285, ENSMUSG00000027358, ENSMUSG00000021253, ENSMUSG00000025217, ENSMUSG00000020782, ENSMUSG00000022568, ENSMUSG00000020886, ENSMUSG00000040385, ENSMUSG00000025812, ENSMUSG00000044641, ENSMUSG00000020888, ENSMUSG00000022329, ENSMUSG00000009073, ENSMUSG00000063681, ENSMUSG00000036585,…	1441	136	5192	1.2186798383475528	0.999999999999696	0.6114978570053062	57.32792409424745
GOTERM_BP_DIRECT	GO:0050877~neurological system process	8	0.19328340178787146	0.09619195091834569	ENSMUSG00000004110, ENSMUSG00000019146, ENSMUSG00000096146, ENSMUSG00000039474, ENSMUSG00000027577, ENSMUSG00000027950, ENSMUSG00000017412, ENSMUSG00000056755	3506	15	12524	1.9051530709260314	1.0	1.0	99.8599657694103
GOTERM_BP_DIRECT	GO:0044030~regulation of DNA methylation	8	0.19328340178787146	0.09619195091834569	ENSMUSG00000026496, ENSMUSG00000022978, ENSMUSG00000031393, ENSMUSG00000023110, ENSMUSG00000038080, ENSMUSG00000013787, ENSMUSG00000058900, ENSMUSG00000086370	3506	15	12524	1.9051530709260314	1.0	1.0	99.8599657694103
GOTERM_BP_DIRECT	GO:0022011~myelination in peripheral nervous system	8	0.19328340178787146	0.09619195091834569	ENSMUSG00000030890, ENSMUSG00000025812, ENSMUSG00000090125, ENSMUSG00000039116, ENSMUSG00000015149, ENSMUSG00000029050, ENSMUSG00000040537, ENSMUSG00000033953	3506	15	12524	1.9051530709260314	1.0	1.0	99.8599657694103
GOTERM_CC_DIRECT	GO:0005770~late endosome	44	1.063058709833293	0.09627659943428989	ENSMUSG00000032422, ENSMUSG00000032202, ENSMUSG00000029333, ENSMUSG00000034867, ENSMUSG00000048076, ENSMUSG00000002059, ENSMUSG00000005986, ENSMUSG00000029434, ENSMUSG00000027636, ENSMUSG00000023830, ENSMUSG00000041870, ENSMUSG00000050812, ENSMUSG00000022967, ENSMUSG00000004936, ENSMUSG00000031913, ENSMUSG00000038740, ENSMUSG00000034981, ENSMUSG00000031479, ENSMUSG00000032127, ENSMUSG00000056515,…	3763	128	13426	1.2264649216051022	1.0	1.0	98.53372434017595
GOTERM_CC_DIRECT	GO:0070382~exocytic vesicle	8	0.19328340178787146	0.09673362824653342	ENSMUSG00000032202, ENSMUSG00000063260, ENSMUSG00000027849, ENSMUSG00000030616, ENSMUSG00000039166, ENSMUSG00000062542, ENSMUSG00000024501, ENSMUSG00000030731	3763	15	13426	1.9028789086721585	1.0	1.0	98.53372434017595
GOTERM_BP_DIRECT	GO:0043588~skin development	18	0.4348876540227108	0.0991647121305005	ENSMUSG00000033214, ENSMUSG00000005871, ENSMUSG00000028096, ENSMUSG00000048251, ENSMUSG00000026198, ENSMUSG00000030592, ENSMUSG00000034926, ENSMUSG00000027523, ENSMUSG00000071072, ENSMUSG00000001552, ENSMUSG00000051617, ENSMUSG00000001507, ENSMUSG00000048826, ENSMUSG00000054889, ENSMUSG00000032855, ENSMUSG00000036545, ENSMUSG00000055799, ENSMUSG00000034687	3506	45	12524	1.4288648031945237	1.0	1.0	99.8599657694103
GOTERM_CC_DIRECT	GO:0048471~perinuclear region of cytoplasm	194	4.687122493355883	0.1002508058172758	ENSMUSG00000031112, ENSMUSG00000028063, ENSMUSG00000059248, ENSMUSG00000023051, ENSMUSG00000001025, ENSMUSG00000029713, ENSMUSG00000020340, ENSMUSG00000000296, ENSMUSG00000042249, ENSMUSG00000021798, ENSMUSG00000070047, ENSMUSG00000029838, ENSMUSG00000038665, ENSMUSG00000038545, ENSMUSG00000031913, ENSMUSG00000005871, ENSMUSG00000030494, ENSMUSG00000078676, ENSMUSG00000028854, ENSMUSG00000025586,…	3763	636	13426	1.0883210739457512	1.0	1.0	98.53372434017595
KEGG_PATHWAY	mmu05200:Pathways in cancer	111	2.6818071998067166	0.10028546964500279	ENSMUSG00000032562, ENSMUSG00000027490, ENSMUSG00000005580, ENSMUSG00000029713, ENSMUSG00000022122, ENSMUSG00000019464, ENSMUSG00000021559, ENSMUSG00000040061, ENSMUSG00000020901, ENSMUSG00000004936, ENSMUSG00000079658, ENSMUSG00000054115, ENSMUSG00000035158, ENSMUSG00000016477, ENSMUSG00000014850, ENSMUSG00000071658, ENSMUSG00000005871, ENSMUSG00000048240, ENSMUSG00000028212, ENSMUSG00000027087,…	1441	357	5192	1.1202771184809803	0.9999999999999327	0.620815243268686	58.201429056439316
GOTERM_BP_DIRECT	GO:0009190~cyclic nucleotide biosynthetic process	9	0.2174438270113554	0.10096997365777502	ENSMUSG00000005580, ENSMUSG00000028469, ENSMUSG00000028005, ENSMUSG00000042638, ENSMUSG00000055523, ENSMUSG00000033910, ENSMUSG00000020431, ENSMUSG00000022840, ENSMUSG00000022994	3506	18	12524	1.7860810039931545	1.0	1.0	99.8599657694103
GOTERM_BP_DIRECT	GO:0033209~tumor necrosis factor-mediated signaling pathway	9	0.2174438270113554	0.10096997365777502	ENSMUSG00000056941, ENSMUSG00000034845, ENSMUSG00000059456, ENSMUSG00000020803, ENSMUSG00000037860, ENSMUSG00000031537, ENSMUSG00000024402, ENSMUSG00000026942, ENSMUSG00000022015	3506	18	12524	1.7860810039931545	1.0	1.0	99.8599657694103
GOTERM_BP_DIRECT	GO:0003382~epithelial cell morphogenesis	9	0.2174438270113554	0.10096997365777502	ENSMUSG00000022568, ENSMUSG00000034987, ENSMUSG00000048826, ENSMUSG00000070047, ENSMUSG00000068876, ENSMUSG00000046532, ENSMUSG00000030583, ENSMUSG00000048251, ENSMUSG00000026383	3506	18	12524	1.7860810039931545	1.0	1.0	99.8599657694103
KEGG_PATHWAY	mmu05223:Non-small cell lung cancer	21	0.5073689296931626	0.10131359872787583	ENSMUSG00000039936, ENSMUSG00000034801, ENSMUSG00000027490, ENSMUSG00000055471, ENSMUSG00000024241, ENSMUSG00000029999, ENSMUSG00000027852, ENSMUSG00000025499, ENSMUSG00000063358, ENSMUSG00000062312, ENSMUSG00000024122, ENSMUSG00000001127, ENSMUSG00000028914, ENSMUSG00000017491, ENSMUSG00000020901, ENSMUSG00000004936, ENSMUSG00000015843, ENSMUSG00000078816, ENSMUSG00000032624, ENSMUSG00000016477,…	1441	55	5192	1.3757113115891744	0.9999999999999515	0.620815243268686	58.201429056439316
GOTERM_BP_DIRECT	GO:0016081~synaptic vesicle docking	5	0.12080212611741967	0.10137832616736739	ENSMUSG00000034799, ENSMUSG00000030805, ENSMUSG00000028456, ENSMUSG00000007207, ENSMUSG00000041488	3506	7	12524	2.5515442914187925	1.0	1.0	99.8599657694103
GOTERM_BP_DIRECT	GO:0019227~neuronal action potential propagation	5	0.12080212611741967	0.10137832616736739	ENSMUSG00000017167, ENSMUSG00000020635, ENSMUSG00000019194, ENSMUSG00000064329, ENSMUSG00000017412	3506	7	12524	2.5515442914187925	1.0	1.0	99.8599657694103
GOTERM_BP_DIRECT	GO:0048841~regulation of axon extension involved in axon guidance	5	0.12080212611741967	0.10137832616736739	ENSMUSG00000030123, ENSMUSG00000028883, ENSMUSG00000030084, ENSMUSG00000026640, ENSMUSG00000029765	3506	7	12524	2.5515442914187925	1.0	1.0	99.8599657694103
GOTERM_BP_DIRECT	GO:0095500~acetylcholine receptor signaling pathway	5	0.12080212611741967	0.10137832616736739	ENSMUSG00000027577, ENSMUSG00000027950, ENSMUSG00000026344, ENSMUSG00000022577, ENSMUSG00000022587	3506	7	12524	2.5515442914187925	1.0	1.0	99.8599657694103
GOTERM_BP_DIRECT	GO:1901386~negative regulation of voltage-gated calcium channel activity	5	0.12080212611741967	0.10137832616736739	ENSMUSG00000027584, ENSMUSG00000035640, ENSMUSG00000032192, ENSMUSG00000032259, ENSMUSG00000018634	3506	7	12524	2.5515442914187925	1.0	1.0	99.8599657694103
GOTERM_BP_DIRECT	GO:0006090~pyruvate metabolic process	5	0.12080212611741967	0.10137832616736739	ENSMUSG00000040618, ENSMUSG00000024892, ENSMUSG00000030621, ENSMUSG00000039648, ENSMUSG00000021620	3506	7	12524	2.5515442914187925	1.0	1.0	99.8599657694103
GOTERM_BP_DIRECT	GO:0034214~protein hexamerization	5	0.12080212611741967	0.10137832616736739	ENSMUSG00000025209, ENSMUSG00000058441, ENSMUSG00000053907, ENSMUSG00000024068, ENSMUSG00000030934	3506	7	12524	2.5515442914187925	1.0	1.0	99.8599657694103
GOTERM_BP_DIRECT	GO:0031468~nuclear envelope reassembly	5	0.12080212611741967	0.10137832616736739	ENSMUSG00000020634, ENSMUSG00000028243, ENSMUSG00000033916, ENSMUSG00000024068, ENSMUSG00000038467	3506	7	12524	2.5515442914187925	1.0	1.0	99.8599657694103
GOTERM_BP_DIRECT	GO:0007216~G-protein coupled glutamate receptor signaling pathway	5	0.12080212611741967	0.10137832616736739	ENSMUSG00000025813, ENSMUSG00000049583, ENSMUSG00000019828, ENSMUSG00000007617, ENSMUSG00000001985	3506	7	12524	2.5515442914187925	1.0	1.0	99.8599657694103
GOTERM_BP_DIRECT	GO:0060236~regulation of mitotic spindle organization	5	0.12080212611741967	0.10137832616736739	ENSMUSG00000022070, ENSMUSG00000047126, ENSMUSG00000068744, ENSMUSG00000032855, ENSMUSG00000027469	3506	7	12524	2.5515442914187925	1.0	1.0	99.8599657694103
GOTERM_BP_DIRECT	GO:0061032~visceral serous pericardium development	5	0.12080212611741967	0.10137832616736739	ENSMUSG00000028583, ENSMUSG00000027962, ENSMUSG00000027009, ENSMUSG00000029711, ENSMUSG00000006235	3506	7	12524	2.5515442914187925	1.0	1.0	99.8599657694103
GOTERM_BP_DIRECT	GO:0016188~synaptic vesicle maturation	5	0.12080212611741967	0.10137832616736739	ENSMUSG00000034799, ENSMUSG00000020886, ENSMUSG00000001018, ENSMUSG00000033906, ENSMUSG00000026797	3506	7	12524	2.5515442914187925	1.0	1.0	99.8599657694103
GOTERM_BP_DIRECT	GO:1901016~regulation of potassium ion transmembrane transporter activity	5	0.12080212611741967	0.10137832616736739	ENSMUSG00000027827, ENSMUSG00000023092, ENSMUSG00000024589, ENSMUSG00000031930, ENSMUSG00000032216	3506	7	12524	2.5515442914187925	1.0	1.0	99.8599657694103
GOTERM_BP_DIRECT	GO:0010269~response to selenium ion	5	0.12080212611741967	0.10137832616736739	ENSMUSG00000028393, ENSMUSG00000006818, ENSMUSG00000075702, ENSMUSG00000063856, ENSMUSG00000040147	3506	7	12524	2.5515442914187925	1.0	1.0	99.8599657694103
GOTERM_CC_DIRECT	GO:0043209~myelin sheath	62	1.4979463638560038	0.10156654564213571	ENSMUSG00000040907, ENSMUSG00000016319, ENSMUSG00000025393, ENSMUSG00000027010, ENSMUSG00000029713, ENSMUSG00000044629, ENSMUSG00000059040, ENSMUSG00000022048, ENSMUSG00000005103, ENSMUSG00000017167, ENSMUSG00000015149, ENSMUSG00000034187, ENSMUSG00000090137, ENSMUSG00000001270, ENSMUSG00000032279, ENSMUSG00000030695, ENSMUSG00000029223, ENSMUSG00000051177, ENSMUSG00000059970, ENSMUSG00000026797,…	3763	188	13426	1.1766471975166939	1.0	1.0	98.53372434017595
GOTERM_CC_DIRECT	GO:0030864~cortical actin cytoskeleton	17	0.41072722879922685	0.1017798040215064	ENSMUSG00000028656, ENSMUSG00000032050, ENSMUSG00000021373, ENSMUSG00000020782, ENSMUSG00000040852, ENSMUSG00000066406, ENSMUSG00000068566, ENSMUSG00000015143, ENSMUSG00000009073, ENSMUSG00000030707, ENSMUSG00000041361, ENSMUSG00000032827, ENSMUSG00000037742, ENSMUSG00000045180, ENSMUSG00000031523, ENSMUSG00000059714, ENSMUSG00000019820	3763	42	13426	1.4441491717601205	1.0	1.0	98.53372434017595
GOTERM_CC_DIRECT	GO:0043195~terminal bouton	34	0.8214544575984537	0.10229719401559711	ENSMUSG00000027273, ENSMUSG00000053025, ENSMUSG00000028222, ENSMUSG00000059003, ENSMUSG00000042429, ENSMUSG00000001985, ENSMUSG00000022841, ENSMUSG00000022048, ENSMUSG00000062151, ENSMUSG00000001986, ENSMUSG00000063142, ENSMUSG00000030209, ENSMUSG00000033615, ENSMUSG00000056755, ENSMUSG00000034799, ENSMUSG00000006024, ENSMUSG00000030890, ENSMUSG00000031144, ENSMUSG00000026452, ENSMUSG00000026797,…	3763	96	13426	1.2636305252901052	1.0	1.0	98.53372434017595
GOTERM_BP_DIRECT	GO:0050806~positive regulation of synaptic transmission	10	0.24160425223483933	0.10377080206600753	ENSMUSG00000025889, ENSMUSG00000020886, ENSMUSG00000032452, ENSMUSG00000020524, ENSMUSG00000029053, ENSMUSG00000012705, ENSMUSG00000030209, ENSMUSG00000030898, ENSMUSG00000033208, ENSMUSG00000035864	3506	21	12524	1.701029527612528	1.0	1.0	99.8599657694103
GOTERM_BP_DIRECT	GO:0016310~phosphorylation	173	4.179753563662721	0.10471752825602337	ENSMUSG00000031112, ENSMUSG00000034744, ENSMUSG00000061207, ENSMUSG00000050271, ENSMUSG00000034902, ENSMUSG00000023050, ENSMUSG00000061288, ENSMUSG00000028862, ENSMUSG00000024782, ENSMUSG00000026207, ENSMUSG00000042249, ENSMUSG00000005102, ENSMUSG00000039197, ENSMUSG00000020623, ENSMUSG00000025758, ENSMUSG00000021559, ENSMUSG00000025915, ENSMUSG00000004936, ENSMUSG00000073435, ENSMUSG00000018932,…	3506	565	12524	1.0937770396135071	1.0	1.0	99.8599657694103
GOTERM_MF_DIRECT	GO:0016308~1-phosphatidylinositol-4-phosphate 5-kinase activity	5	0.12080212611741967	0.10510345758926537	ENSMUSG00000024867, ENSMUSG00000025417, ENSMUSG00000034902, ENSMUSG00000028126, ENSMUSG00000018547	3411	7	12046	2.5225112032499895	1.0	1.0	99.80806142034548
GOTERM_BP_DIRECT	GO:0007163~establishment or maintenance of cell polarity	11	0.2657646774583233	0.10521503975754731	ENSMUSG00000005871, ENSMUSG00000070047, ENSMUSG00000022812, ENSMUSG00000025812, ENSMUSG00000019971, ENSMUSG00000037815, ENSMUSG00000028656, ENSMUSG00000026277, ENSMUSG00000021373, ENSMUSG00000020152, ENSMUSG00000074227	3506	24	12524	1.6372409203270586	1.0	1.0	99.8599657694103
GOTERM_BP_DIRECT	GO:0009987~cellular process	11	0.2657646774583233	0.10521503975754731	ENSMUSG00000080268, ENSMUSG00000040385, ENSMUSG00000068744, ENSMUSG00000046532, ENSMUSG00000052684, ENSMUSG00000021803, ENSMUSG00000031748, ENSMUSG00000055805, ENSMUSG00000024402, ENSMUSG00000026259, ENSMUSG00000055723	3506	24	12524	1.6372409203270586	1.0	1.0	99.8599657694103
GOTERM_BP_DIRECT	GO:0001954~positive regulation of cell-matrix adhesion	11	0.2657646774583233	0.10521503975754731	ENSMUSG00000030890, ENSMUSG00000022812, ENSMUSG00000045103, ENSMUSG00000022505, ENSMUSG00000029053, ENSMUSG00000059456, ENSMUSG00000026383, ENSMUSG00000029859, ENSMUSG00000031557, ENSMUSG00000019820, ENSMUSG00000031841	3506	24	12524	1.6372409203270586	1.0	1.0	99.8599657694103
GOTERM_BP_DIRECT	GO:0098779~mitophagy in response to mitochondrial depolarization	40	0.9664170089393573	0.10622913184253993	ENSMUSG00000026880, ENSMUSG00000027254, ENSMUSG00000023050, ENSMUSG00000049265, ENSMUSG00000078201, ENSMUSG00000028840, ENSMUSG00000003469, ENSMUSG00000029512, ENSMUSG00000027712, ENSMUSG00000020321, ENSMUSG00000038780, ENSMUSG00000061462, ENSMUSG00000004936, ENSMUSG00000018659, ENSMUSG00000050212, ENSMUSG00000039634, ENSMUSG00000053841, ENSMUSG00000036246, ENSMUSG00000068373, ENSMUSG00000037259,…	3506	116	12524	1.2317800027538996	1.0	1.0	99.8599657694103
GOTERM_CC_DIRECT	GO:0048786~presynaptic active zone	13	0.31408552790529115	0.10631335667550683	ENSMUSG00000034799, ENSMUSG00000031144, ENSMUSG00000030172, ENSMUSG00000003863, ENSMUSG00000028456, ENSMUSG00000042429, ENSMUSG00000020178, ENSMUSG00000026458, ENSMUSG00000062151, ENSMUSG00000037771, ENSMUSG00000038665, ENSMUSG00000056755, ENSMUSG00000032589	3763	30	13426	1.546089113296129	1.0	1.0	98.53372434017595
GOTERM_BP_DIRECT	GO:0006486~protein glycosylation	36	0.8697753080454216	0.10694522111816687	ENSMUSG00000021130, ENSMUSG00000042104, ENSMUSG00000056091, ENSMUSG00000006731, ENSMUSG00000020346, ENSMUSG00000045994, ENSMUSG00000047379, ENSMUSG00000090035, ENSMUSG00000019969, ENSMUSG00000050796, ENSMUSG00000039774, ENSMUSG00000039357, ENSMUSG00000096914, ENSMUSG00000056124, ENSMUSG00000051650, ENSMUSG00000028794, ENSMUSG00000055373, ENSMUSG00000052584, ENSMUSG00000024172, ENSMUSG00000079445,…	3506	103	12524	1.2485226435680303	1.0	1.0	99.8599657694103
GOTERM_BP_DIRECT	GO:0031175~neuron projection development	43	1.0388982846098092	0.10799377013951657	ENSMUSG00000031157, ENSMUSG00000039419, ENSMUSG00000029378, ENSMUSG00000028960, ENSMUSG00000030020, ENSMUSG00000028661, ENSMUSG00000031393, ENSMUSG00000021097, ENSMUSG00000048895, ENSMUSG00000022144, ENSMUSG00000021032, ENSMUSG00000029518, ENSMUSG00000025876, ENSMUSG00000029512, ENSMUSG00000022324, ENSMUSG00000063887, ENSMUSG00000020366, ENSMUSG00000069227, ENSMUSG00000017167, ENSMUSG00000038264,…	3506	126	12524	1.2190711614556453	1.0	1.0	99.8599657694103
GOTERM_MF_DIRECT	GO:0005254~chloride channel activity	18	0.4348876540227108	0.10809795204863279	ENSMUSG00000007653, ENSMUSG00000037418, ENSMUSG00000031343, ENSMUSG00000028020, ENSMUSG00000029211, ENSMUSG00000055026, ENSMUSG00000034714, ENSMUSG00000029015, ENSMUSG00000010803, ENSMUSG00000029054, ENSMUSG00000055078, ENSMUSG00000023267, ENSMUSG00000000560, ENSMUSG00000023259, ENSMUSG00000040441, ENSMUSG00000022949, ENSMUSG00000036565, ENSMUSG00000018589	3411	45	12046	1.412606273819994	1.0	1.0	99.80806142034548
GOTERM_MF_DIRECT	GO:0005102~receptor binding	101	2.440202947571877	0.10945078337462667	ENSMUSG00000059003, ENSMUSG00000001300, ENSMUSG00000021278, ENSMUSG00000030309, ENSMUSG00000091705, ENSMUSG00000035678, ENSMUSG00000027087, ENSMUSG00000062300, ENSMUSG00000046719, ENSMUSG00000022353, ENSMUSG00000026278, ENSMUSG00000049336, ENSMUSG00000044933, ENSMUSG00000007656, ENSMUSG00000027007, ENSMUSG00000022994, ENSMUSG00000026959, ENSMUSG00000022996, ENSMUSG00000017453, ENSMUSG00000009281,…	3411	317	12046	1.1251832307241278	1.0	1.0	99.80806142034548
GOTERM_BP_DIRECT	GO:0007584~response to nutrient	21	0.5073689296931626	0.10986175999327394	ENSMUSG00000032114, ENSMUSG00000031278, ENSMUSG00000028393, ENSMUSG00000055994, ENSMUSG00000063727, ENSMUSG00000027199, ENSMUSG00000032350, ENSMUSG00000022186, ENSMUSG00000027962, ENSMUSG00000021670, ENSMUSG00000024402, ENSMUSG00000022565, ENSMUSG00000044288, ENSMUSG00000018411, ENSMUSG00000015243, ENSMUSG00000022407, ENSMUSG00000031818, ENSMUSG00000034881, ENSMUSG00000031985, ENSMUSG00000032942,…	3506	55	12524	1.363916403049318	1.0	1.0	99.8599657694103
GOTERM_MF_DIRECT	GO:0051087~chaperone binding	25	0.6040106305870983	0.11034850518834777	ENSMUSG00000040907, ENSMUSG00000030560, ENSMUSG00000058498, ENSMUSG00000024780, ENSMUSG00000079037, ENSMUSG00000026203, ENSMUSG00000015290, ENSMUSG00000020288, ENSMUSG00000025858, ENSMUSG00000024966, ENSMUSG00000037196, ENSMUSG00000030847, ENSMUSG00000037316, ENSMUSG00000004880, ENSMUSG00000028035, ENSMUSG00000027006, ENSMUSG00000032192, ENSMUSG00000026812, ENSMUSG00000022797, ENSMUSG00000028416,…	3411	67	12046	1.3177297330410394	1.0	1.0	99.80806142034548
GOTERM_BP_DIRECT	GO:0050885~neuromuscular process controlling balance	20	0.48320850446967867	0.11254647473254345	ENSMUSG00000057897, ENSMUSG00000009681, ENSMUSG00000008658, ENSMUSG00000021684, ENSMUSG00000022840, ENSMUSG00000022623, ENSMUSG00000014592, ENSMUSG00000020886, ENSMUSG00000017167, ENSMUSG00000025318, ENSMUSG00000030838, ENSMUSG00000020900, ENSMUSG00000063142, ENSMUSG00000022208, ENSMUSG00000068696, ENSMUSG00000034593, ENSMUSG00000038664, ENSMUSG00000030302, ENSMUSG00000017631, ENSMUSG00000031367	3506	52	12524	1.373908464610119	1.0	1.0	99.8599657694103
GOTERM_MF_DIRECT	GO:0004864~protein phosphatase inhibitor activity	12	0.2899251026818072	0.11296449033547548	ENSMUSG00000054728, ENSMUSG00000043460, ENSMUSG00000018570, ENSMUSG00000022490, ENSMUSG00000038970, ENSMUSG00000039220, ENSMUSG00000036398, ENSMUSG00000057719, ENSMUSG00000007656, ENSMUSG00000047714, ENSMUSG00000051403, ENSMUSG00000027525	3411	27	12046	1.5695625264666602	1.0	1.0	99.80806142034548
GOTERM_BP_DIRECT	GO:0019221~cytokine-mediated signaling pathway	30	0.724812756704518	0.11309825546960939	ENSMUSG00000031375, ENSMUSG00000056153, ENSMUSG00000062157, ENSMUSG00000042846, ENSMUSG00000068758, ENSMUSG00000000078, ENSMUSG00000020027, ENSMUSG00000020007, ENSMUSG00000022965, ENSMUSG00000038485, ENSMUSG00000022967, ENSMUSG00000031778, ENSMUSG00000052581, ENSMUSG00000005057, ENSMUSG00000054263, ENSMUSG00000027164, ENSMUSG00000004040, ENSMUSG00000002147, ENSMUSG00000022015, ENSMUSG00000047787,…	3506	84	12524	1.275772145709396	1.0	1.0	99.8599657694103
GOTERM_MF_DIRECT	GO:0015459~potassium channel regulator activity	13	0.31408552790529115	0.113139764978948	ENSMUSG00000075470, ENSMUSG00000036815, ENSMUSG00000079056, ENSMUSG00000029053, ENSMUSG00000040407, ENSMUSG00000028931, ENSMUSG00000061576, ENSMUSG00000022770, ENSMUSG00000024589, ENSMUSG00000007656, ENSMUSG00000027827, ENSMUSG00000025915, ENSMUSG00000035165	3411	30	12046	1.5303234633049938	1.0	1.0	99.80806142034548
GOTERM_BP_DIRECT	GO:0016579~protein deubiquitination	25	0.6040106305870983	0.11445148593930443	ENSMUSG00000028560, ENSMUSG00000038429, ENSMUSG00000025437, ENSMUSG00000047879, ENSMUSG00000006676, ENSMUSG00000043411, ENSMUSG00000046269, ENSMUSG00000051527, ENSMUSG00000054814, ENSMUSG00000029223, ENSMUSG00000032376, ENSMUSG00000031066, ENSMUSG00000032010, ENSMUSG00000040455, ENSMUSG00000022710, ENSMUSG00000000804, ENSMUSG00000019850, ENSMUSG00000038695, ENSMUSG00000021901, ENSMUSG00000006906,…	3506	68	12524	1.3132948558773194	1.0	1.0	99.8599657694103
KEGG_PATHWAY	mmu05010:Alzheimer's disease	52	1.2563421116211646	0.11500069208066342	ENSMUSG00000031231, ENSMUSG00000025393, ENSMUSG00000059003, ENSMUSG00000009863, ENSMUSG00000018411, ENSMUSG00000040061, ENSMUSG00000030102, ENSMUSG00000036835, ENSMUSG00000059734, ENSMUSG00000025260, ENSMUSG00000036438, ENSMUSG00000051331, ENSMUSG00000051177, ENSMUSG00000026032, ENSMUSG00000063358, ENSMUSG00000005510, ENSMUSG00000026959, ENSMUSG00000048967, ENSMUSG00000025428, ENSMUSG00000036199,…	1441	158	5192	1.1858150545946469	0.9999999999999994	0.6900041524839805	64.68788929537318
GOTERM_MF_DIRECT	GO:0004674~protein serine/threonine kinase activity	117	2.82676975114762	0.11727999406856081	ENSMUSG00000031112, ENSMUSG00000061207, ENSMUSG00000023050, ENSMUSG00000061288, ENSMUSG00000028862, ENSMUSG00000026207, ENSMUSG00000042249, ENSMUSG00000005102, ENSMUSG00000020623, ENSMUSG00000025758, ENSMUSG00000021559, ENSMUSG00000025915, ENSMUSG00000004936, ENSMUSG00000018932, ENSMUSG00000074923, ENSMUSG00000026393, ENSMUSG00000030890, ENSMUSG00000025060, ENSMUSG00000016528, ENSMUSG00000026274,…	3411	372	12046	1.1107186427213662	1.0	1.0	99.80806142034548
GOTERM_BP_DIRECT	GO:0033148~positive regulation of intracellular estrogen receptor signaling pathway	6	0.1449625513409036	0.11782279969733213	ENSMUSG00000046532, ENSMUSG00000026496, ENSMUSG00000055065, ENSMUSG00000030680, ENSMUSG00000054115, ENSMUSG00000030774	3506	10	12524	2.1432972047917853	1.0	1.0	99.8599657694103
GOTERM_BP_DIRECT	GO:0070201~regulation of establishment of protein localization	6	0.1449625513409036	0.11782279969733213	ENSMUSG00000027273, ENSMUSG00000019971, ENSMUSG00000031161, ENSMUSG00000026383, ENSMUSG00000024542, ENSMUSG00000057406	3506	10	12524	2.1432972047917853	1.0	1.0	99.8599657694103
GOTERM_BP_DIRECT	GO:0016486~peptide hormone processing	6	0.1449625513409036	0.11782279969733213	ENSMUSG00000022842, ENSMUSG00000030530, ENSMUSG00000027419, ENSMUSG00000039278, ENSMUSG00000057530, ENSMUSG00000021587	3506	10	12524	2.1432972047917853	1.0	1.0	99.8599657694103
GOTERM_BP_DIRECT	GO:0032455~nerve growth factor processing	6	0.1449625513409036	0.11782279969733213	ENSMUSG00000030530, ENSMUSG00000027419, ENSMUSG00000044254, ENSMUSG00000031835, ENSMUSG00000020131, ENSMUSG00000021587	3506	10	12524	2.1432972047917853	1.0	1.0	99.8599657694103
GOTERM_BP_DIRECT	GO:0048149~behavioral response to ethanol	6	0.1449625513409036	0.11782279969733213	ENSMUSG00000000766, ENSMUSG00000054814, ENSMUSG00000030525, ENSMUSG00000032259, ENSMUSG00000018634, ENSMUSG00000019777	3506	10	12524	2.1432972047917853	1.0	1.0	99.8599657694103
GOTERM_BP_DIRECT	GO:0000002~mitochondrial genome maintenance	6	0.1449625513409036	0.11782279969733213	ENSMUSG00000038084, ENSMUSG00000028982, ENSMUSG00000041064, ENSMUSG00000030879, ENSMUSG00000030557, ENSMUSG00000032449	3506	10	12524	2.1432972047917853	1.0	1.0	99.8599657694103
GOTERM_BP_DIRECT	GO:0097120~receptor localization to synapse	6	0.1449625513409036	0.11782279969733213	ENSMUSG00000020886, ENSMUSG00000042453, ENSMUSG00000058589, ENSMUSG00000022770, ENSMUSG00000063887, ENSMUSG00000000881	3506	10	12524	2.1432972047917853	1.0	1.0	99.8599657694103
KEGG_PATHWAY	mmu04918:Thyroid hormone synthesis	21	0.5073689296931626	0.11824064387393268	ENSMUSG00000040907, ENSMUSG00000004341, ENSMUSG00000031584, ENSMUSG00000005580, ENSMUSG00000051177, ENSMUSG00000027230, ENSMUSG00000027523, ENSMUSG00000027104, ENSMUSG00000063856, ENSMUSG00000020673, ENSMUSG00000000792, ENSMUSG00000020431, ENSMUSG00000022840, ENSMUSG00000022994, ENSMUSG00000040061, ENSMUSG00000078816, ENSMUSG00000038648, ENSMUSG00000052889, ENSMUSG00000039943, ENSMUSG00000030102,…	1441	56	5192	1.3511450381679388	0.9999999999999998	0.6949654170549513	65.1530078489017
GOTERM_MF_DIRECT	GO:0032403~protein complex binding	103	2.488523798018845	0.11849838348193456	ENSMUSG00000049044, ENSMUSG00000059003, ENSMUSG00000029713, ENSMUSG00000029434, ENSMUSG00000018411, ENSMUSG00000027419, ENSMUSG00000062372, ENSMUSG00000034187, ENSMUSG00000079658, ENSMUSG00000053825, ENSMUSG00000058835, ENSMUSG00000011877, ENSMUSG00000005871, ENSMUSG00000056820, ENSMUSG00000030374, ENSMUSG00000027002, ENSMUSG00000024897, ENSMUSG00000020331, ENSMUSG00000021025, ENSMUSG00000025468,…	3411	325	12046	1.1192188169496877	1.0	1.0	99.80806142034548
GOTERM_BP_DIRECT	GO:0010977~negative regulation of neuron projection development	23	0.5556897801401305	0.12094513170401967	ENSMUSG00000026074, ENSMUSG00000059974, ENSMUSG00000060802, ENSMUSG00000028883, ENSMUSG00000038807, ENSMUSG00000029121, ENSMUSG00000027500, ENSMUSG00000024501, ENSMUSG00000022994, ENSMUSG00000023206, ENSMUSG00000022812, ENSMUSG00000020458, ENSMUSG00000001018, ENSMUSG00000020932, ENSMUSG00000034570, ENSMUSG00000038533, ENSMUSG00000073411, ENSMUSG00000031328, ENSMUSG00000032702, ENSMUSG00000030357,…	3506	62	12524	1.325156873930405	1.0	1.0	99.8599657694103
GOTERM_MF_DIRECT	GO:0019213~deacetylase activity	6	0.1449625513409036	0.12269457758745037	ENSMUSG00000068205, ENSMUSG00000036278, ENSMUSG00000027977, ENSMUSG00000028800, ENSMUSG00000054008, ENSMUSG00000019777	3411	10	12046	2.1189094107299913	1.0	1.0	99.80806142034548
GOTERM_MF_DIRECT	GO:0005313~L-glutamate transmembrane transporter activity	6	0.1449625513409036	0.12269457758745037	ENSMUSG00000005089, ENSMUSG00000024935, ENSMUSG00000027010, ENSMUSG00000019082, ENSMUSG00000005357, ENSMUSG00000015112	3411	10	12046	2.1189094107299913	1.0	1.0	99.80806142034548
GOTERM_MF_DIRECT	GO:0015464~acetylcholine receptor activity	6	0.1449625513409036	0.12269457758745037	ENSMUSG00000035594, ENSMUSG00000027577, ENSMUSG00000027950, ENSMUSG00000035200, ENSMUSG00000030525, ENSMUSG00000032303	3411	10	12046	2.1189094107299913	1.0	1.0	99.80806142034548
GOTERM_MF_DIRECT	GO:0043008~ATP-dependent protein binding	6	0.1449625513409036	0.12269457758745037	ENSMUSG00000000826, ENSMUSG00000019432, ENSMUSG00000079037, ENSMUSG00000034593, ENSMUSG00000034187, ENSMUSG00000007207	3411	10	12046	2.1189094107299913	1.0	1.0	99.80806142034548
GOTERM_MF_DIRECT	GO:0015278~calcium-release channel activity	6	0.1449625513409036	0.12269457758745037	ENSMUSG00000031453, ENSMUSG00000057378, ENSMUSG00000025318, ENSMUSG00000009292, ENSMUSG00000030592, ENSMUSG00000030102	3411	10	12046	2.1189094107299913	1.0	1.0	99.80806142034548
GOTERM_MF_DIRECT	GO:0030594~neurotransmitter receptor activity	6	0.1449625513409036	0.12269457758745037	ENSMUSG00000035745, ENSMUSG00000034997, ENSMUSG00000041380, ENSMUSG00000039106, ENSMUSG00000049511, ENSMUSG00000050783	3411	10	12046	2.1189094107299913	1.0	1.0	99.80806142034548
GOTERM_MF_DIRECT	GO:0019900~kinase binding	31	0.7489731819280019	0.12328017204540026	ENSMUSG00000036707, ENSMUSG00000015869, ENSMUSG00000028126, ENSMUSG00000026883, ENSMUSG00000028785, ENSMUSG00000007207, ENSMUSG00000025139, ENSMUSG00000062778, ENSMUSG00000063646, ENSMUSG00000020886, ENSMUSG00000022505, ENSMUSG00000050697, ENSMUSG00000039615, ENSMUSG00000055866, ENSMUSG00000031563, ENSMUSG00000038539, ENSMUSG00000018849, ENSMUSG00000022770, ENSMUSG00000029104, ENSMUSG00000021068,…	3411	87	12046	1.2583561634603395	1.0	1.0	99.80806142034548
GOTERM_BP_DIRECT	GO:0007189~adenylate cyclase-activating G-protein coupled receptor signaling pathway	15	0.362406378352259	0.12567256089141035	ENSMUSG00000037759, ENSMUSG00000028036, ENSMUSG00000005580, ENSMUSG00000059588, ENSMUSG00000027523, ENSMUSG00000024524, ENSMUSG00000020178, ENSMUSG00000020431, ENSMUSG00000040125, ENSMUSG00000022840, ENSMUSG00000022994, ENSMUSG00000021478, ENSMUSG00000019464, ENSMUSG00000034881, ENSMUSG00000018634	3506	37	12524	1.4481737870214766	1.0	1.0	99.8599657694103
GOTERM_BP_DIRECT	GO:0007193~adenylate cyclase-inhibiting G-protein coupled receptor signaling pathway	15	0.362406378352259	0.12567256089141035	ENSMUSG00000034997, ENSMUSG00000032562, ENSMUSG00000005580, ENSMUSG00000027584, ENSMUSG00000042429, ENSMUSG00000049511, ENSMUSG00000028004, ENSMUSG00000047904, ENSMUSG00000020431, ENSMUSG00000022994, ENSMUSG00000041380, ENSMUSG00000000766, ENSMUSG00000050783, ENSMUSG00000019429, ENSMUSG00000050511	3506	37	12524	1.4481737870214766	1.0	1.0	99.8599657694103
KEGG_PATHWAY	mmu01210:2-Oxocarboxylic acid metabolism	8	0.19328340178787146	0.12605043237240654	ENSMUSG00000032279, ENSMUSG00000022546, ENSMUSG00000023262, ENSMUSG00000025950, ENSMUSG00000027406, ENSMUSG00000025190, ENSMUSG00000030268, ENSMUSG00000022477	1441	16	5192	1.8015267175572518	1.0	0.7260504904650616	68.06723348109954
GOTERM_BP_DIRECT	GO:0006661~phosphatidylinositol biosynthetic process	7	0.16912297656438754	0.12663448411424166	ENSMUSG00000024867, ENSMUSG00000034902, ENSMUSG00000020669, ENSMUSG00000029330, ENSMUSG00000023827, ENSMUSG00000028126, ENSMUSG00000027531	3506	13	12524	1.9234718504541668	1.0	1.0	99.8599657694103
GOTERM_BP_DIRECT	GO:0071380~cellular response to prostaglandin E stimulus	7	0.16912297656438754	0.12663448411424166	ENSMUSG00000037759, ENSMUSG00000045038, ENSMUSG00000020532, ENSMUSG00000027523, ENSMUSG00000050697, ENSMUSG00000000440, ENSMUSG00000022994	3506	13	12524	1.9234718504541668	1.0	1.0	99.8599657694103
GOTERM_BP_DIRECT	GO:0008104~protein localization	26	0.6281710558105823	0.12703275612888654	ENSMUSG00000026062, ENSMUSG00000034926, ENSMUSG00000059003, ENSMUSG00000031393, ENSMUSG00000021294, ENSMUSG00000029518, ENSMUSG00000006930, ENSMUSG00000040860, ENSMUSG00000029512, ENSMUSG00000021278, ENSMUSG00000020848, ENSMUSG00000020705, ENSMUSG00000035112, ENSMUSG00000031755, ENSMUSG00000006464, ENSMUSG00000006740, ENSMUSG00000034813, ENSMUSG00000022770, ENSMUSG00000005338, ENSMUSG00000039662,…	3506	72	12524	1.2899473917728337	1.0	1.0	99.8599657694103
GOTERM_CC_DIRECT	GO:0031985~Golgi cisterna	7	0.16912297656438754	0.1272466303264384	ENSMUSG00000030530, ENSMUSG00000002059, ENSMUSG00000029516, ENSMUSG00000049313, ENSMUSG00000046519, ENSMUSG00000032757, ENSMUSG00000030643	3763	13	13426	1.921175821255545	1.0	1.0	98.53372434017595
GOTERM_BP_DIRECT	GO:0050796~regulation of insulin secretion	13	0.31408552790529115	0.1301277750178016	ENSMUSG00000027273, ENSMUSG00000030671, ENSMUSG00000051177, ENSMUSG00000026797, ENSMUSG00000062542, ENSMUSG00000007207, ENSMUSG00000004961, ENSMUSG00000021587, ENSMUSG00000044288, ENSMUSG00000096146, ENSMUSG00000021816, ENSMUSG00000055116, ENSMUSG00000055866	3506	31	12524	1.498003422703936	1.0	1.0	99.8599657694103
GOTERM_MF_DIRECT	GO:0004842~ubiquitin-protein transferase activity	96	2.3194008214544577	0.13030744214204087	ENSMUSG00000029474, ENSMUSG00000056972, ENSMUSG00000079259, ENSMUSG00000032000, ENSMUSG00000052299, ENSMUSG00000026484, ENSMUSG00000059486, ENSMUSG00000027011, ENSMUSG00000042807, ENSMUSG00000025597, ENSMUSG00000025034, ENSMUSG00000006435, ENSMUSG00000022124, ENSMUSG00000024589, ENSMUSG00000029634, ENSMUSG00000040785, ENSMUSG00000029833, ENSMUSG00000041556, ENSMUSG00000021712, ENSMUSG00000038780,…	3411	303	12046	1.1188960584712826	1.0	1.0	99.80806142034548
GOTERM_BP_DIRECT	GO:0060749~mammary gland alveolus development	8	0.19328340178787146	0.13123339614024881	ENSMUSG00000062209, ENSMUSG00000020027, ENSMUSG00000046532, ENSMUSG00000029378, ENSMUSG00000029999, ENSMUSG00000025422, ENSMUSG00000023951, ENSMUSG00000022015	3506	16	12524	1.7860810039931545	1.0	1.0	99.8599657694103
GOTERM_BP_DIRECT	GO:0032418~lysosome localization	8	0.19328340178787146	0.13123339614024881	ENSMUSG00000028917, ENSMUSG00000001018, ENSMUSG00000031161, ENSMUSG00000029571, ENSMUSG00000002059, ENSMUSG00000090247, ENSMUSG00000029434, ENSMUSG00000074811	3506	16	12524	1.7860810039931545	1.0	1.0	99.8599657694103
GOTERM_BP_DIRECT	GO:0051604~protein maturation	8	0.19328340178787146	0.13123339614024881	ENSMUSG00000001018, ENSMUSG00000019969, ENSMUSG00000010609, ENSMUSG00000001763, ENSMUSG00000049313, ENSMUSG00000039615, ENSMUSG00000070436, ENSMUSG00000029359	3506	16	12524	1.7860810039931545	1.0	1.0	99.8599657694103
GOTERM_BP_DIRECT	GO:0010613~positive regulation of cardiac muscle hypertrophy	8	0.19328340178787146	0.13123339614024881	ENSMUSG00000039197, ENSMUSG00000028161, ENSMUSG00000026496, ENSMUSG00000057530, ENSMUSG00000053819, ENSMUSG00000028854, ENSMUSG00000041119, ENSMUSG00000030557	3506	16	12524	1.7860810039931545	1.0	1.0	99.8599657694103
GOTERM_BP_DIRECT	GO:0045598~regulation of fat cell differentiation	8	0.19328340178787146	0.13123339614024881	ENSMUSG00000022996, ENSMUSG00000024426, ENSMUSG00000031161, ENSMUSG00000015149, ENSMUSG00000047428, ENSMUSG00000000440, ENSMUSG00000024972, ENSMUSG00000063810	3506	16	12524	1.7860810039931545	1.0	1.0	99.8599657694103
GOTERM_BP_DIRECT	GO:0007154~cell communication	12	0.2899251026818072	0.131906124562489	ENSMUSG00000042353, ENSMUSG00000030376, ENSMUSG00000059049, ENSMUSG00000057123, ENSMUSG00000027314, ENSMUSG00000020393, ENSMUSG00000037016, ENSMUSG00000023960, ENSMUSG00000068615, ENSMUSG00000014773, ENSMUSG00000034687, ENSMUSG00000021477	3506	28	12524	1.5309265748512755	1.0	1.0	99.8599657694103
GOTERM_CC_DIRECT	GO:0032279~asymmetric synapse	8	0.19328340178787146	0.13192537400012758	ENSMUSG00000032773, ENSMUSG00000020524, ENSMUSG00000001986, ENSMUSG00000042429, ENSMUSG00000030525, ENSMUSG00000046182, ENSMUSG00000056755, ENSMUSG00000020178	3763	16	13426	1.7839489768801486	1.0	1.0	98.53372434017595
GOTERM_MF_DIRECT	GO:0016594~glycine binding	7	0.16912297656438754	0.13241923688489582	ENSMUSG00000035745, ENSMUSG00000026959, ENSMUSG00000028020, ENSMUSG00000030209, ENSMUSG00000039523, ENSMUSG00000001323, ENSMUSG00000018589	3411	13	12046	1.9015853686038384	1.0	1.0	99.80806142034548
GOTERM_BP_DIRECT	GO:0045921~positive regulation of exocytosis	11	0.2657646774583233	0.1331979443352451	ENSMUSG00000032202, ENSMUSG00000072214, ENSMUSG00000019790, ENSMUSG00000021591, ENSMUSG00000026797, ENSMUSG00000034584, ENSMUSG00000028456, ENSMUSG00000007207, ENSMUSG00000022159, ENSMUSG00000054459, ENSMUSG00000024511	3506	25	12524	1.5717512835139762	1.0	1.0	99.8599657694103
GOTERM_BP_DIRECT	GO:0045776~negative regulation of blood pressure	11	0.2657646774583233	0.1331979443352451	ENSMUSG00000044288, ENSMUSG00000027584, ENSMUSG00000057880, ENSMUSG00000041926, ENSMUSG00000057123, ENSMUSG00000056529, ENSMUSG00000027523, ENSMUSG00000039059, ENSMUSG00000042429, ENSMUSG00000019429, ENSMUSG00000032259	3506	25	12524	1.5717512835139762	1.0	1.0	99.8599657694103
GOTERM_BP_DIRECT	GO:0043113~receptor clustering	11	0.2657646774583233	0.1331979443352451	ENSMUSG00000001281, ENSMUSG00000020886, ENSMUSG00000030209, ENSMUSG00000031328, ENSMUSG00000022770, ENSMUSG00000025656, ENSMUSG00000030830, ENSMUSG00000027009, ENSMUSG00000067629, ENSMUSG00000000881, ENSMUSG00000030774	3506	25	12524	1.5717512835139762	1.0	1.0	99.8599657694103
GOTERM_BP_DIRECT	GO:0031333~negative regulation of protein complex assembly	9	0.2174438270113554	0.13330657926602021	ENSMUSG00000022812, ENSMUSG00000029345, ENSMUSG00000000787, ENSMUSG00000029053, ENSMUSG00000010609, ENSMUSG00000026797, ENSMUSG00000029512, ENSMUSG00000022013, ENSMUSG00000024423	3506	19	12524	1.6920767406250936	1.0	1.0	99.8599657694103
GOTERM_BP_DIRECT	GO:0007585~respiratory gaseous exchange	9	0.2174438270113554	0.13330657926602021	ENSMUSG00000034612, ENSMUSG00000026959, ENSMUSG00000033585, ENSMUSG00000031393, ENSMUSG00000022097, ENSMUSG00000027577, ENSMUSG00000021065, ENSMUSG00000055639, ENSMUSG00000054008	3506	19	12524	1.6920767406250936	1.0	1.0	99.8599657694103
GOTERM_BP_DIRECT	GO:0016337~single organismal cell-cell adhesion	32	0.7731336071514858	0.134621165241227	ENSMUSG00000029790, ENSMUSG00000028583, ENSMUSG00000006219, ENSMUSG00000041734, ENSMUSG00000022240, ENSMUSG00000020340, ENSMUSG00000000159, ENSMUSG00000061665, ENSMUSG00000001946, ENSMUSG00000022568, ENSMUSG00000070047, ENSMUSG00000025812, ENSMUSG00000019969, ENSMUSG00000031558, ENSMUSG00000030201, ENSMUSG00000033487, ENSMUSG00000032012, ENSMUSG00000032174, ENSMUSG00000027863, ENSMUSG00000027962,…	3506	92	12524	1.2424911332126292	1.0	1.0	99.8599657694103
GOTERM_BP_DIRECT	GO:0006914~autophagy	45	1.087219135056777	0.1356965611841554	ENSMUSG00000034789, ENSMUSG00000055069, ENSMUSG00000025373, ENSMUSG00000030161, ENSMUSG00000026289, ENSMUSG00000029434, ENSMUSG00000025139, ENSMUSG00000006930, ENSMUSG00000029512, ENSMUSG00000044167, ENSMUSG00000018572, ENSMUSG00000038467, ENSMUSG00000019969, ENSMUSG00000015149, ENSMUSG00000021619, ENSMUSG00000050697, ENSMUSG00000032127, ENSMUSG00000036964, ENSMUSG00000039735, ENSMUSG00000034216,…	3506	135	12524	1.1907206693287697	1.0	1.0	99.8599657694103
KEGG_PATHWAY	mmu04514:Cell adhesion molecules (CAMs)	35	0.8456148828219376	0.13694869654098435	ENSMUSG00000001281, ENSMUSG00000039419, ENSMUSG00000031990, ENSMUSG00000056116, ENSMUSG00000032340, ENSMUSG00000022261, ENSMUSG00000023274, ENSMUSG00000041538, ENSMUSG00000063887, ENSMUSG00000001946, ENSMUSG00000017167, ENSMUSG00000073411, ENSMUSG00000066392, ENSMUSG00000091705, ENSMUSG00000035513, ENSMUSG00000032012, ENSMUSG00000024670, ENSMUSG00000027087, ENSMUSG00000062300, ENSMUSG00000027863,…	1441	103	5192	1.2243385459126956	1.0	0.7733573451726176	72.50225110993289
GOTERM_BP_DIRECT	GO:0048732~gland development	4	0.09664170089393573	0.13743757176040605	ENSMUSG00000034987, ENSMUSG00000019256, ENSMUSG00000030898, ENSMUSG00000001288	3506	5	12524	2.857729606389047	1.0	1.0	99.8599657694103
GOTERM_BP_DIRECT	GO:2000757~negative regulation of peptidyl-lysine acetylation	4	0.09664170089393573	0.13743757176040605	ENSMUSG00000030087, ENSMUSG00000025486, ENSMUSG00000028800, ENSMUSG00000019777	3506	5	12524	2.857729606389047	1.0	1.0	99.8599657694103
GOTERM_BP_DIRECT	GO:0097113~AMPA glutamate receptor clustering	4	0.09664170089393573	0.13743757176040605	ENSMUSG00000052581, ENSMUSG00000022623, ENSMUSG00000020886, ENSMUSG00000063887	3506	5	12524	2.857729606389047	1.0	1.0	99.8599657694103
GOTERM_BP_DIRECT	GO:0030510~regulation of BMP signaling pathway	4	0.09664170089393573	0.13743757176040605	ENSMUSG00000001507, ENSMUSG00000048616, ENSMUSG00000052155, ENSMUSG00000019428	3506	5	12524	2.857729606389047	1.0	1.0	99.8599657694103
GOTERM_BP_DIRECT	GO:0006167~AMP biosynthetic process	4	0.09664170089393573	0.13743757176040605	ENSMUSG00000031432, ENSMUSG00000022407, ENSMUSG00000015961, ENSMUSG00000025742	3506	5	12524	2.857729606389047	1.0	1.0	99.8599657694103
GOTERM_BP_DIRECT	GO:0002674~negative regulation of acute inflammatory response	4	0.09664170089393573	0.13743757176040605	ENSMUSG00000028053, ENSMUSG00000032691, ENSMUSG00000042429, ENSMUSG00000000440	3506	5	12524	2.857729606389047	1.0	1.0	99.8599657694103
GOTERM_BP_DIRECT	GO:0035435~phosphate ion transmembrane transport	4	0.09664170089393573	0.13743757176040605	ENSMUSG00000032114, ENSMUSG00000024036, ENSMUSG00000022265, ENSMUSG00000026469	3506	5	12524	2.857729606389047	1.0	1.0	99.8599657694103
GOTERM_BP_DIRECT	GO:1902260~negative regulation of delayed rectifier potassium channel activity	4	0.09664170089393573	0.13743757176040605	ENSMUSG00000027827, ENSMUSG00000069601, ENSMUSG00000046168, ENSMUSG00000035165	3506	5	12524	2.857729606389047	1.0	1.0	99.8599657694103
GOTERM_BP_DIRECT	GO:0042921~glucocorticoid receptor signaling pathway	4	0.09664170089393573	0.13743757176040605	ENSMUSG00000007880, ENSMUSG00000024431, ENSMUSG00000071072, ENSMUSG00000032216	3506	5	12524	2.857729606389047	1.0	1.0	99.8599657694103
GOTERM_BP_DIRECT	GO:0048639~positive regulation of developmental growth	4	0.09664170089393573	0.13743757176040605	ENSMUSG00000024164, ENSMUSG00000051177, ENSMUSG00000022672, ENSMUSG00000022770	3506	5	12524	2.857729606389047	1.0	1.0	99.8599657694103
GOTERM_BP_DIRECT	GO:2000650~negative regulation of sodium ion transmembrane transporter activity	4	0.09664170089393573	0.13743757176040605	ENSMUSG00000044254, ENSMUSG00000053819, ENSMUSG00000024589, ENSMUSG00000032216	3506	5	12524	2.857729606389047	1.0	1.0	99.8599657694103
GOTERM_BP_DIRECT	GO:0042045~epithelial fluid transport	4	0.09664170089393573	0.13743757176040605	ENSMUSG00000027893, ENSMUSG00000022122, ENSMUSG00000030102, ENSMUSG00000023259	3506	5	12524	2.857729606389047	1.0	1.0	99.8599657694103
GOTERM_CC_DIRECT	GO:0016023~cytoplasmic, membrane-bounded vesicle	45	1.087219135056777	0.13775167072354694	ENSMUSG00000029672, ENSMUSG00000030000, ENSMUSG00000042328, ENSMUSG00000002458, ENSMUSG00000059361, ENSMUSG00000024122, ENSMUSG00000006930, ENSMUSG00000026944, ENSMUSG00000027636, ENSMUSG00000047879, ENSMUSG00000047976, ENSMUSG00000050812, ENSMUSG00000002459, ENSMUSG00000025915, ENSMUSG00000033998, ENSMUSG00000010136, ENSMUSG00000033578, ENSMUSG00000039735, ENSMUSG00000034997, ENSMUSG00000018909,…	3763	135	13426	1.1892993179200992	1.0	1.0	98.53372434017595
GOTERM_CC_DIRECT	GO:0048787~presynaptic active zone membrane	4	0.09664170089393573	0.1378549792745212	ENSMUSG00000063142, ENSMUSG00000062372, ENSMUSG00000063239, ENSMUSG00000056755	3763	5	13426	2.854318363008238	1.0	1.0	98.53372434017595
GOTERM_CC_DIRECT	GO:0043227~membrane-bounded organelle	4	0.09664170089393573	0.1378549792745212	ENSMUSG00000006740, ENSMUSG00000022812, ENSMUSG00000019969, ENSMUSG00000021288	3763	5	13426	2.854318363008238	1.0	1.0	98.53372434017595
GOTERM_MF_DIRECT	GO:0031434~mitogen-activated protein kinase kinase binding	9	0.2174438270113554	0.1404797501827207	ENSMUSG00000004054, ENSMUSG00000018909, ENSMUSG00000027001, ENSMUSG00000032715, ENSMUSG00000026883, ENSMUSG00000022770, ENSMUSG00000020681, ENSMUSG00000061578, ENSMUSG00000032501	3411	19	12046	1.6728232189973615	1.0	1.0	99.80806142034548
GOTERM_MF_DIRECT	GO:0050291~sphingosine N-acyltransferase activity	4	0.09664170089393573	0.1413857424746625	ENSMUSG00000015714, ENSMUSG00000023021, ENSMUSG00000008206, ENSMUSG00000058966	3411	5	12046	2.8252125476399885	1.0	1.0	99.80806142034548
GOTERM_MF_DIRECT	GO:0050544~arachidonic acid binding	4	0.09664170089393573	0.1413857424746625	ENSMUSG00000024292, ENSMUSG00000025889, ENSMUSG00000041488, ENSMUSG00000000440	3411	5	12046	2.8252125476399885	1.0	1.0	99.80806142034548
GOTERM_MF_DIRECT	GO:0008022~protein C-terminus binding	64	1.5462672143029716	0.14180182237595484	ENSMUSG00000031157, ENSMUSG00000079056, ENSMUSG00000061607, ENSMUSG00000023055, ENSMUSG00000008658, ENSMUSG00000060279, ENSMUSG00000048799, ENSMUSG00000005069, ENSMUSG00000069089, ENSMUSG00000030707, ENSMUSG00000004934, ENSMUSG00000004936, ENSMUSG00000034187, ENSMUSG00000031913, ENSMUSG00000032405, ENSMUSG00000031479, ENSMUSG00000030302, ENSMUSG00000030102, ENSMUSG00000033885, ENSMUSG00000032356,…	3411	197	12046	1.147294435589843	1.0	1.0	99.80806142034548
GOTERM_MF_DIRECT	GO:0005546~phosphatidylinositol-4,5-bisphosphate binding	20	0.48320850446967867	0.14308641296665517	ENSMUSG00000051177, ENSMUSG00000062542, ENSMUSG00000023277, ENSMUSG00000029518, ENSMUSG00000024897, ENSMUSG00000004961, ENSMUSG00000021730, ENSMUSG00000063260, ENSMUSG00000046314, ENSMUSG00000025812, ENSMUSG00000041695, ENSMUSG00000029608, ENSMUSG00000030616, ENSMUSG00000018417, ENSMUSG00000045174, ENSMUSG00000038696, ENSMUSG00000050332, ENSMUSG00000030731, ENSMUSG00000053119, ENSMUSG00000035864	3411	53	12046	1.33264742813207	1.0	1.0	99.80806142034548
GOTERM_CC_DIRECT	GO:1903561~extracellular vesicle	17	0.41072722879922685	0.14360486870229475	ENSMUSG00000031376, ENSMUSG00000040907, ENSMUSG00000032562, ENSMUSG00000058672, ENSMUSG00000020241, ENSMUSG00000041577, ENSMUSG00000000792, ENSMUSG00000022797, ENSMUSG00000022136, ENSMUSG00000020346, ENSMUSG00000027848, ENSMUSG00000047126, ENSMUSG00000030605, ENSMUSG00000038564, ENSMUSG00000032504, ENSMUSG00000034488, ENSMUSG00000064080	3763	44	13426	1.3785060275892058	1.0	1.0	98.53372434017595
KEGG_PATHWAY	mmu04022:cGMP-PKG signaling pathway	45	1.087219135056777	0.14390037012937362	ENSMUSG00000031376, ENSMUSG00000040907, ENSMUSG00000032562, ENSMUSG00000028161, ENSMUSG00000016319, ENSMUSG00000026463, ENSMUSG00000005580, ENSMUSG00000014956, ENSMUSG00000027230, ENSMUSG00000028469, ENSMUSG00000042429, ENSMUSG00000022122, ENSMUSG00000028005, ENSMUSG00000045318, ENSMUSG00000022840, ENSMUSG00000045038, ENSMUSG00000040385, ENSMUSG00000020402, ENSMUSG00000063142, ENSMUSG00000040061,…	1441	137	5192	1.183484704964618	1.0	0.7969866653319154	74.71749987486707
GOTERM_BP_DIRECT	GO:0007030~Golgi organization	26	0.6281710558105823	0.14399866547848425	ENSMUSG00000028243, ENSMUSG00000060671, ENSMUSG00000096054, ENSMUSG00000029516, ENSMUSG00000000631, ENSMUSG00000001143, ENSMUSG00000038545, ENSMUSG00000031979, ENSMUSG00000012296, ENSMUSG00000032867, ENSMUSG00000030643, ENSMUSG00000031753, ENSMUSG00000038822, ENSMUSG00000058569, ENSMUSG00000030055, ENSMUSG00000046519, ENSMUSG00000029407, ENSMUSG00000026211, ENSMUSG00000018171, ENSMUSG00000027465,…	3506	73	12524	1.2722768795567676	1.0	1.0	99.8599657694103
GOTERM_BP_DIRECT	GO:0045599~negative regulation of fat cell differentiation	16	0.3865668035757429	0.14621014808940486	ENSMUSG00000030782, ENSMUSG00000027490, ENSMUSG00000095098, ENSMUSG00000068747, ENSMUSG00000023951, ENSMUSG00000021379, ENSMUSG00000022996, ENSMUSG00000044167, ENSMUSG00000037370, ENSMUSG00000006818, ENSMUSG00000015149, ENSMUSG00000032715, ENSMUSG00000030659, ENSMUSG00000055116, ENSMUSG00000030201, ENSMUSG00000058966	3506	41	12524	1.3940144421409986	1.0	1.0	99.8599657694103
GOTERM_MF_DIRECT	GO:0031072~heat shock protein binding	19	0.4590480792461948	0.1465802917740719	ENSMUSG00000038539, ENSMUSG00000024780, ENSMUSG00000024222, ENSMUSG00000024431, ENSMUSG00000042429, ENSMUSG00000059040, ENSMUSG00000024359, ENSMUSG00000063524, ENSMUSG00000021025, ENSMUSG00000040363, ENSMUSG00000047126, ENSMUSG00000018322, ENSMUSG00000021811, ENSMUSG00000096146, ENSMUSG00000037196, ENSMUSG00000014195, ENSMUSG00000039615, ENSMUSG00000030357, ENSMUSG00000019777	3411	50	12046	1.3419759601289944	1.0	1.0	99.80806142034548
GOTERM_MF_DIRECT	GO:0001948~glycoprotein binding	24	0.5798502053636144	0.14808678927989286	ENSMUSG00000060802, ENSMUSG00000024670, ENSMUSG00000029999, ENSMUSG00000027863, ENSMUSG00000032193, ENSMUSG00000023274, ENSMUSG00000044813, ENSMUSG00000062312, ENSMUSG00000007207, ENSMUSG00000003345, ENSMUSG00000022797, ENSMUSG00000020311, ENSMUSG00000023830, ENSMUSG00000041556, ENSMUSG00000001507, ENSMUSG00000024924, ENSMUSG00000000826, ENSMUSG00000040462, ENSMUSG00000000409, ENSMUSG00000020932,…	3411	66	12046	1.2841875216545402	1.0	1.0	99.80806142034548
GOTERM_MF_DIRECT	GO:0008092~cytoskeletal protein binding	24	0.5798502053636144	0.14808678927989286	ENSMUSG00000027162, ENSMUSG00000030695, ENSMUSG00000028773, ENSMUSG00000026383, ENSMUSG00000030161, ENSMUSG00000032050, ENSMUSG00000028434, ENSMUSG00000020152, ENSMUSG00000048895, ENSMUSG00000021782, ENSMUSG00000027624, ENSMUSG00000022565, ENSMUSG00000090071, ENSMUSG00000028906, ENSMUSG00000021798, ENSMUSG00000019761, ENSMUSG00000069601, ENSMUSG00000040276, ENSMUSG00000009073, ENSMUSG00000030707,…	3411	66	12046	1.2841875216545402	1.0	1.0	99.80806142034548
GOTERM_BP_DIRECT	GO:0045444~fat cell differentiation	25	0.6040106305870983	0.14850957263158976	ENSMUSG00000041975, ENSMUSG00000021013, ENSMUSG00000020189, ENSMUSG00000021379, ENSMUSG00000037270, ENSMUSG00000038485, ENSMUSG00000019947, ENSMUSG00000022807, ENSMUSG00000032405, ENSMUSG00000031755, ENSMUSG00000071657, ENSMUSG00000006464, ENSMUSG00000038539, ENSMUSG00000051177, ENSMUSG00000012705, ENSMUSG00000027104, ENSMUSG00000025246, ENSMUSG00000063856, ENSMUSG00000000440, ENSMUSG00000063810,…	3506	70	12524	1.275772145709396	1.0	1.0	99.8599657694103
KEGG_PATHWAY	mmu04062:Chemokine signaling pathway	44	1.063058709833293	0.14865824817669393	ENSMUSG00000006134, ENSMUSG00000038607, ENSMUSG00000039936, ENSMUSG00000034801, ENSMUSG00000032562, ENSMUSG00000005580, ENSMUSG00000029053, ENSMUSG00000024241, ENSMUSG00000029713, ENSMUSG00000027852, ENSMUSG00000025499, ENSMUSG00000023078, ENSMUSG00000042249, ENSMUSG00000022840, ENSMUSG00000025812, ENSMUSG00000041112, ENSMUSG00000040061, ENSMUSG00000020901, ENSMUSG00000004936, ENSMUSG00000032946,…	1441	134	5192	1.1830921727241654	1.0	0.8078033108469406	75.73156039190069
GOTERM_BP_DIRECT	GO:0014823~response to activity	15	0.362406378352259	0.1500371230320396	ENSMUSG00000028393, ENSMUSG00000032350, ENSMUSG00000027187, ENSMUSG00000022186, ENSMUSG00000022672, ENSMUSG00000025651, ENSMUSG00000068037, ENSMUSG00000018476, ENSMUSG00000029838, ENSMUSG00000006818, ENSMUSG00000026819, ENSMUSG00000050697, ENSMUSG00000039004, ENSMUSG00000030711, ENSMUSG00000032942	3506	38	12524	1.4100639505209114	1.0	1.0	99.8599657694103
GOTERM_BP_DIRECT	GO:0007286~spermatid development	24	0.5798502053636144	0.1531994993202932	ENSMUSG00000034910, ENSMUSG00000049470, ENSMUSG00000033487, ENSMUSG00000031990, ENSMUSG00000023051, ENSMUSG00000059970, ENSMUSG00000062300, ENSMUSG00000043648, ENSMUSG00000002324, ENSMUSG00000024033, ENSMUSG00000021595, ENSMUSG00000090083, ENSMUSG00000063810, ENSMUSG00000060985, ENSMUSG00000050957, ENSMUSG00000020435, ENSMUSG00000018554, ENSMUSG00000067764, ENSMUSG00000037196, ENSMUSG00000005506,…	3506	67	12524	1.2795804207712154	1.0	1.0	99.8599657694103
GOTERM_MF_DIRECT	GO:0051287~NAD binding	17	0.41072722879922685	0.1537055460598482	ENSMUSG00000032279, ENSMUSG00000025260, ENSMUSG00000027893, ENSMUSG00000026496, ENSMUSG00000037916, ENSMUSG00000025950, ENSMUSG00000025486, ENSMUSG00000027406, ENSMUSG00000020321, ENSMUSG00000027227, ENSMUSG00000023019, ENSMUSG00000050627, ENSMUSG00000013593, ENSMUSG00000018042, ENSMUSG00000015149, ENSMUSG00000030621, ENSMUSG00000039745	3411	44	12046	1.364449241757949	1.0	1.0	99.80806142034548
GOTERM_BP_DIRECT	GO:0046777~protein autophosphorylation	55	1.3288233872916162	0.15417361771317578	ENSMUSG00000031112, ENSMUSG00000004054, ENSMUSG00000031155, ENSMUSG00000027298, ENSMUSG00000023050, ENSMUSG00000029471, ENSMUSG00000028661, ENSMUSG00000027692, ENSMUSG00000042724, ENSMUSG00000061288, ENSMUSG00000029512, ENSMUSG00000005102, ENSMUSG00000029833, ENSMUSG00000021115, ENSMUSG00000021559, ENSMUSG00000020827, ENSMUSG00000025060, ENSMUSG00000016528, ENSMUSG00000026274, ENSMUSG00000026235,…	3506	170	12524	1.155699473172041	1.0	1.0	99.8599657694103
GOTERM_MF_DIRECT	GO:0005198~structural molecule activity	31	0.7489731819280019	0.1546225461089513	ENSMUSG00000028063, ENSMUSG00000037815, ENSMUSG00000030000, ENSMUSG00000040860, ENSMUSG00000079450, ENSMUSG00000028906, ENSMUSG00000020886, ENSMUSG00000019761, ENSMUSG00000034282, ENSMUSG00000063142, ENSMUSG00000034463, ENSMUSG00000050359, ENSMUSG00000071317, ENSMUSG00000041308, ENSMUSG00000035849, ENSMUSG00000041025, ENSMUSG00000028339, ENSMUSG00000046834, ENSMUSG00000027624, ENSMUSG00000029106,…	3411	89	12046	1.2300784968657252	1.0	1.0	99.80806142034548
GOTERM_BP_DIRECT	GO:0008277~regulation of G-protein coupled receptor protein signaling pathway	13	0.31408552790529115	0.15762312292646663	ENSMUSG00000011877, ENSMUSG00000018909, ENSMUSG00000051177, ENSMUSG00000052087, ENSMUSG00000025437, ENSMUSG00000020599, ENSMUSG00000024998, ENSMUSG00000036062, ENSMUSG00000025813, ENSMUSG00000000579, ENSMUSG00000051401, ENSMUSG00000025809, ENSMUSG00000035620	3506	32	12524	1.451190815744438	1.0	1.0	99.8599657694103
GOTERM_BP_DIRECT	GO:0039702~viral budding via host ESCRT complex	5	0.12080212611741967	0.1591144616740569	ENSMUSG00000033916, ENSMUSG00000038467, ENSMUSG00000031913, ENSMUSG00000032504, ENSMUSG00000053119	3506	8	12524	2.2326012549914434	1.0	1.0	99.8599657694103
GOTERM_BP_DIRECT	GO:0051001~negative regulation of nitric-oxide synthase activity	5	0.12080212611741967	0.1591144616740569	ENSMUSG00000044288, ENSMUSG00000022812, ENSMUSG00000026463, ENSMUSG00000021125, ENSMUSG00000003421	3506	8	12524	2.2326012549914434	1.0	1.0	99.8599657694103
GOTERM_BP_DIRECT	GO:0033194~response to hydroperoxide	5	0.12080212611741967	0.1591144616740569	ENSMUSG00000009292, ENSMUSG00000030805, ENSMUSG00000029428, ENSMUSG00000029084, ENSMUSG00000063856	3506	8	12524	2.2326012549914434	1.0	1.0	99.8599657694103
GOTERM_BP_DIRECT	GO:0006048~UDP-N-acetylglucosamine biosynthetic process	5	0.12080212611741967	0.1591144616740569	ENSMUSG00000026956, ENSMUSG00000026670, ENSMUSG00000029209, ENSMUSG00000052102, ENSMUSG00000020363	3506	8	12524	2.2326012549914434	1.0	1.0	99.8599657694103
GOTERM_BP_DIRECT	GO:0042754~negative regulation of circadian rhythm	5	0.12080212611741967	0.1591144616740569	ENSMUSG00000020038, ENSMUSG00000068742, ENSMUSG00000039231, ENSMUSG00000034157, ENSMUSG00000055866	3506	8	12524	2.2326012549914434	1.0	1.0	99.8599657694103
GOTERM_BP_DIRECT	GO:0050832~defense response to fungus	5	0.12080212611741967	0.1591144616740569	ENSMUSG00000039936, ENSMUSG00000049709, ENSMUSG00000030281, ENSMUSG00000031827, ENSMUSG00000002897	3506	8	12524	2.2326012549914434	1.0	1.0	99.8599657694103
GOTERM_BP_DIRECT	GO:0000289~nuclear-transcribed mRNA poly(A) tail shortening	5	0.12080212611741967	0.1591144616740569	ENSMUSG00000005682, ENSMUSG00000029647, ENSMUSG00000020362, ENSMUSG00000022685, ENSMUSG00000031601	3506	8	12524	2.2326012549914434	1.0	1.0	99.8599657694103
GOTERM_BP_DIRECT	GO:0002115~store-operated calcium entry	5	0.12080212611741967	0.1591144616740569	ENSMUSG00000022519, ENSMUSG00000048200, ENSMUSG00000049686, ENSMUSG00000039747, ENSMUSG00000061414	3506	8	12524	2.2326012549914434	1.0	1.0	99.8599657694103
GOTERM_CC_DIRECT	GO:0016342~catenin complex	5	0.12080212611741967	0.15968070233472392	ENSMUSG00000005871, ENSMUSG00000037815, ENSMUSG00000032012, ENSMUSG00000001552, ENSMUSG00000020135	3763	8	13426	2.229936221100186	1.0	1.0	98.53372434017595
GOTERM_CC_DIRECT	GO:0001533~cornified envelope	5	0.12080212611741967	0.15968070233472392	ENSMUSG00000024846, ENSMUSG00000034282, ENSMUSG00000043165, ENSMUSG00000054889, ENSMUSG00000050359	3763	8	13426	2.229936221100186	1.0	1.0	98.53372434017595
GOTERM_CC_DIRECT	GO:0097458~neuron part	5	0.12080212611741967	0.15968070233472392	ENSMUSG00000048251, ENSMUSG00000027574, ENSMUSG00000025576, ENSMUSG00000029869, ENSMUSG00000029705	3763	8	13426	2.229936221100186	1.0	1.0	98.53372434017595
GOTERM_CC_DIRECT	GO:0032426~stereocilium tip	5	0.12080212611741967	0.15968070233472392	ENSMUSG00000025813, ENSMUSG00000062252, ENSMUSG00000042064, ENSMUSG00000039137, ENSMUSG00000028943	3763	8	13426	2.229936221100186	1.0	1.0	98.53372434017595
GOTERM_CC_DIRECT	GO:0030285~integral component of synaptic vesicle membrane	5	0.12080212611741967	0.15968070233472392	ENSMUSG00000031144, ENSMUSG00000053025, ENSMUSG00000056296, ENSMUSG00000000560, ENSMUSG00000026347	3763	8	13426	2.229936221100186	1.0	1.0	98.53372434017595
GOTERM_CC_DIRECT	GO:0035748~myelin sheath abaxonal region	5	0.12080212611741967	0.15968070233472392	ENSMUSG00000022568, ENSMUSG00000029053, ENSMUSG00000015149, ENSMUSG00000025809, ENSMUSG00000022770	3763	8	13426	2.229936221100186	1.0	1.0	98.53372434017595
GOTERM_CC_DIRECT	GO:0036477~somatodendritic compartment	5	0.12080212611741967	0.15968070233472392	ENSMUSG00000027273, ENSMUSG00000056258, ENSMUSG00000030805, ENSMUSG00000020331, ENSMUSG00000021730	3763	8	13426	2.229936221100186	1.0	1.0	98.53372434017595
GOTERM_BP_DIRECT	GO:0045494~photoreceptor cell maintenance	12	0.2899251026818072	0.1612692908685856	ENSMUSG00000006464, ENSMUSG00000019971, ENSMUSG00000030838, ENSMUSG00000027254, ENSMUSG00000037493, ENSMUSG00000021803, ENSMUSG00000021363, ENSMUSG00000054051, ENSMUSG00000028125, ENSMUSG00000040860, ENSMUSG00000031755, ENSMUSG00000032258	3506	29	12524	1.4781360033046798	1.0	1.0	99.8599657694103
GOTERM_CC_DIRECT	GO:0016604~nuclear body	18	0.4348876540227108	0.16264201407777124	ENSMUSG00000044709, ENSMUSG00000026484, ENSMUSG00000052087, ENSMUSG00000000861, ENSMUSG00000040669, ENSMUSG00000027300, ENSMUSG00000025139, ENSMUSG00000020265, ENSMUSG00000048249, ENSMUSG00000022255, ENSMUSG00000022710, ENSMUSG00000097767, ENSMUSG00000022855, ENSMUSG00000024949, ENSMUSG00000066687, ENSMUSG00000018537, ENSMUSG00000029050, ENSMUSG00000055116	3763	48	13426	1.3379617326601114	1.0	1.0	98.53372434017595
GOTERM_BP_DIRECT	GO:0051259~protein oligomerization	22	0.5315293549166465	0.16315887288586656	ENSMUSG00000055994, ENSMUSG00000035805, ENSMUSG00000057123, ENSMUSG00000028854, ENSMUSG00000027347, ENSMUSG00000029428, ENSMUSG00000022440, ENSMUSG00000040724, ENSMUSG00000026278, ENSMUSG00000026833, ENSMUSG00000022623, ENSMUSG00000021820, ENSMUSG00000037260, ENSMUSG00000069833, ENSMUSG00000046532, ENSMUSG00000020888, ENSMUSG00000020857, ENSMUSG00000053819, ENSMUSG00000017119, ENSMUSG00000030674,…	3506	61	12524	1.2883207241917838	1.0	1.0	99.8599657694103
GOTERM_MF_DIRECT	GO:0008599~protein phosphatase type 1 regulator activity	5	0.12080212611741967	0.16446931273336762	ENSMUSG00000054728, ENSMUSG00000033819, ENSMUSG00000030216, ENSMUSG00000037754, ENSMUSG00000027525	3411	8	12046	2.2071973028437406	1.0	1.0	99.80806142034548
GOTERM_BP_DIRECT	GO:0035725~sodium ion transmembrane transport	11	0.2657646774583233	0.16469522321596694	ENSMUSG00000030376, ENSMUSG00000019194, ENSMUSG00000046480, ENSMUSG00000075316, ENSMUSG00000000197, ENSMUSG00000033998, ENSMUSG00000020331, ENSMUSG00000023017, ENSMUSG00000075318, ENSMUSG00000021730, ENSMUSG00000032511	3506	26	12524	1.5112993110711308	1.0	1.0	99.8599657694103
GOTERM_BP_DIRECT	GO:0006814~sodium ion transport	29	0.7006523314810341	0.16485616679173684	ENSMUSG00000026062, ENSMUSG00000061306, ENSMUSG00000040907, ENSMUSG00000019194, ENSMUSG00000023033, ENSMUSG00000000197, ENSMUSG00000023017, ENSMUSG00000000792, ENSMUSG00000021730, ENSMUSG00000021733, ENSMUSG00000041771, ENSMUSG00000009292, ENSMUSG00000020805, ENSMUSG00000046480, ENSMUSG00000075316, ENSMUSG00000075318, ENSMUSG00000030376, ENSMUSG00000027340, ENSMUSG00000028854, ENSMUSG00000063873,…	3506	84	12524	1.233246407519083	1.0	1.0	99.8599657694103
GOTERM_BP_DIRECT	GO:0032496~response to lipopolysaccharide	47	1.135539985503745	0.16557556343306992	ENSMUSG00000037759, ENSMUSG00000063727, ENSMUSG00000029075, ENSMUSG00000009681, ENSMUSG00000071076, ENSMUSG00000001323, ENSMUSG00000022122, ENSMUSG00000061762, ENSMUSG00000020681, ENSMUSG00000023078, ENSMUSG00000024402, ENSMUSG00000029711, ENSMUSG00000040147, ENSMUSG00000020167, ENSMUSG00000044288, ENSMUSG00000019464, ENSMUSG00000045573, ENSMUSG00000022967, ENSMUSG00000006818, ENSMUSG00000034881,…	3506	144	12524	1.1659139887177536	1.0	1.0	99.8599657694103
GOTERM_BP_DIRECT	GO:0045600~positive regulation of fat cell differentiation	17	0.41072722879922685	0.16626534756855604	ENSMUSG00000034997, ENSMUSG00000030792, ENSMUSG00000026676, ENSMUSG00000000552, ENSMUSG00000027358, ENSMUSG00000023087, ENSMUSG00000005148, ENSMUSG00000021067, ENSMUSG00000044646, ENSMUSG00000000440, ENSMUSG00000041380, ENSMUSG00000009281, ENSMUSG00000066687, ENSMUSG00000022329, ENSMUSG00000039286, ENSMUSG00000042190, ENSMUSG00000030226	3506	45	12524	1.3494834252392724	1.0	1.0	99.8599657694103
GOTERM_BP_DIRECT	GO:0007611~learning or memory	17	0.41072722879922685	0.16626534756855604	ENSMUSG00000058756, ENSMUSG00000038418, ENSMUSG00000079037, ENSMUSG00000059003, ENSMUSG00000000552, ENSMUSG00000010609, ENSMUSG00000029104, ENSMUSG00000022623, ENSMUSG00000026959, ENSMUSG00000027827, ENSMUSG00000044288, ENSMUSG00000002900, ENSMUSG00000037251, ENSMUSG00000030209, ENSMUSG00000019969, ENSMUSG00000033208, ENSMUSG00000078816	3506	45	12524	1.3494834252392724	1.0	1.0	99.8599657694103
GOTERM_BP_DIRECT	GO:1990138~neuron projection extension	10	0.24160425223483933	0.16774834696657626	ENSMUSG00000031398, ENSMUSG00000047787, ENSMUSG00000027750, ENSMUSG00000052133, ENSMUSG00000029053, ENSMUSG00000030084, ENSMUSG00000074643, ENSMUSG00000020387, ENSMUSG00000005102, ENSMUSG00000024423	3506	23	12524	1.5531139165157868	1.0	1.0	99.8599657694103
GOTERM_BP_DIRECT	GO:0006497~protein lipidation	6	0.1449625513409036	0.16810124017956468	ENSMUSG00000015243, ENSMUSG00000039382, ENSMUSG00000032807, ENSMUSG00000025173, ENSMUSG00000021619, ENSMUSG00000028158	3506	11	12524	1.9484520043561688	1.0	1.0	99.8599657694103
GOTERM_BP_DIRECT	GO:0006182~cGMP biosynthetic process	6	0.1449625513409036	0.16810124017956468	ENSMUSG00000041380, ENSMUSG00000028469, ENSMUSG00000028005, ENSMUSG00000042638, ENSMUSG00000055523, ENSMUSG00000033910	3506	11	12524	1.9484520043561688	1.0	1.0	99.8599657694103
GOTERM_BP_DIRECT	GO:0010761~fibroblast migration	6	0.1449625513409036	0.16810124017956468	ENSMUSG00000055322, ENSMUSG00000030890, ENSMUSG00000019947, ENSMUSG00000028126, ENSMUSG00000044700, ENSMUSG00000036986	3506	11	12524	1.9484520043561688	1.0	1.0	99.8599657694103
GOTERM_BP_DIRECT	GO:0002021~response to dietary excess	6	0.1449625513409036	0.16810124017956468	ENSMUSG00000026819, ENSMUSG00000039278, ENSMUSG00000027630, ENSMUSG00000035367, ENSMUSG00000026834, ENSMUSG00000000440	3506	11	12524	1.9484520043561688	1.0	1.0	99.8599657694103
GOTERM_BP_DIRECT	GO:0046323~glucose import	6	0.1449625513409036	0.16810124017956468	ENSMUSG00000021478, ENSMUSG00000028893, ENSMUSG00000036298, ENSMUSG00000026812, ENSMUSG00000053291, ENSMUSG00000068747	3506	11	12524	1.9484520043561688	1.0	1.0	99.8599657694103
GOTERM_CC_DIRECT	GO:0005891~voltage-gated calcium channel complex	10	0.24160425223483933	0.1687129717349113	ENSMUSG00000022416, ENSMUSG00000004110, ENSMUSG00000019146, ENSMUSG00000051331, ENSMUSG00000024112, ENSMUSG00000057914, ENSMUSG00000021991, ENSMUSG00000017412, ENSMUSG00000020882, ENSMUSG00000028525	3763	23	13426	1.5512599798957816	1.0	1.0	98.53372434017595
GOTERM_CC_DIRECT	GO:0043229~intracellular organelle	6	0.1449625513409036	0.1687802160421839	ENSMUSG00000027273, ENSMUSG00000031144, ENSMUSG00000037771, ENSMUSG00000007207, ENSMUSG00000035864, ENSMUSG00000024114	3763	11	13426	1.946126156596526	1.0	1.0	98.53372434017595
GOTERM_BP_DIRECT	GO:0042493~response to drug	82	1.9811548683256825	0.16897296898687275	ENSMUSG00000040907, ENSMUSG00000059003, ENSMUSG00000029999, ENSMUSG00000022285, ENSMUSG00000020661, ENSMUSG00000023336, ENSMUSG00000040147, ENSMUSG00000022048, ENSMUSG00000068037, ENSMUSG00000021478, ENSMUSG00000001507, ENSMUSG00000020623, ENSMUSG00000029838, ENSMUSG00000053907, ENSMUSG00000029084, ENSMUSG00000060802, ENSMUSG00000008540, ENSMUSG00000020290, ENSMUSG00000059456, ENSMUSG00000028854,…	3506	263	12524	1.1137539340489633	1.0	1.0	99.8599657694103
GOTERM_BP_DIRECT	GO:0043153~entrainment of circadian clock by photoperiod	9	0.2174438270113554	0.17018832472008028	ENSMUSG00000020038, ENSMUSG00000002393, ENSMUSG00000068742, ENSMUSG00000040385, ENSMUSG00000032010, ENSMUSG00000014956, ENSMUSG00000022124, ENSMUSG00000036986, ENSMUSG00000003575	3506	20	12524	1.607472903593839	1.0	1.0	99.8599657694103
GOTERM_BP_DIRECT	GO:0008045~motor neuron axon guidance	9	0.2174438270113554	0.17018832472008028	ENSMUSG00000048616, ENSMUSG00000028883, ENSMUSG00000056486, ENSMUSG00000025020, ENSMUSG00000017724, ENSMUSG00000026235, ENSMUSG00000031558, ENSMUSG00000062312, ENSMUSG00000029765	3506	20	12524	1.607472903593839	1.0	1.0	99.8599657694103
GOTERM_BP_DIRECT	GO:1902042~negative regulation of extrinsic apoptotic signaling pathway via death domain receptors	9	0.2174438270113554	0.17018832472008028	ENSMUSG00000029474, ENSMUSG00000019850, ENSMUSG00000021559, ENSMUSG00000010609, ENSMUSG00000037411, ENSMUSG00000010751, ENSMUSG00000063856, ENSMUSG00000013698, ENSMUSG00000020696	3506	20	12524	1.607472903593839	1.0	1.0	99.8599657694103
GOTERM_BP_DIRECT	GO:0030521~androgen receptor signaling pathway	9	0.2174438270113554	0.17018832472008028	ENSMUSG00000079487, ENSMUSG00000053470, ENSMUSG00000013833, ENSMUSG00000046532, ENSMUSG00000007880, ENSMUSG00000022061, ENSMUSG00000038622, ENSMUSG00000030357, ENSMUSG00000025326	3506	20	12524	1.607472903593839	1.0	1.0	99.8599657694103
GOTERM_BP_DIRECT	GO:0007187~G-protein coupled receptor signaling pathway, coupled to cyclic nucleotide second messenger	7	0.16912297656438754	0.17135630158251475	ENSMUSG00000021478, ENSMUSG00000033774, ENSMUSG00000043441, ENSMUSG00000027584, ENSMUSG00000025905, ENSMUSG00000039106, ENSMUSG00000044933	3506	14	12524	1.7860810039931547	1.0	1.0	99.8599657694103
GOTERM_BP_DIRECT	GO:0048265~response to pain	7	0.16912297656438754	0.17135630158251475	ENSMUSG00000004110, ENSMUSG00000042453, ENSMUSG00000079056, ENSMUSG00000000326, ENSMUSG00000022122, ENSMUSG00000061762, ENSMUSG00000078816	3506	14	12524	1.7860810039931547	1.0	1.0	99.8599657694103
GOTERM_BP_DIRECT	GO:1902187~negative regulation of viral release from host cell	7	0.16912297656438754	0.17135630158251475	ENSMUSG00000020455, ENSMUSG00000022043, ENSMUSG00000051675, ENSMUSG00000025034, ENSMUSG00000024457, ENSMUSG00000053119, ENSMUSG00000036986	3506	14	12524	1.7860810039931547	1.0	1.0	99.8599657694103
GOTERM_BP_DIRECT	GO:0071320~cellular response to cAMP	16	0.3865668035757429	0.17140834071781458	ENSMUSG00000014813, ENSMUSG00000040407, ENSMUSG00000026185, ENSMUSG00000052681, ENSMUSG00000022099, ENSMUSG00000020331, ENSMUSG00000023259, ENSMUSG00000000792, ENSMUSG00000021730, ENSMUSG00000023019, ENSMUSG00000022996, ENSMUSG00000019256, ENSMUSG00000045573, ENSMUSG00000039166, ENSMUSG00000056529, ENSMUSG00000030102	3506	42	12524	1.3608236220900223	1.0	1.0	99.8599657694103
GOTERM_BP_DIRECT	GO:0048488~synaptic vesicle endocytosis	8	0.19328340178787146	0.1716201465658979	ENSMUSG00000022568, ENSMUSG00000025889, ENSMUSG00000040276, ENSMUSG00000026452, ENSMUSG00000034708, ENSMUSG00000028488, ENSMUSG00000035864, ENSMUSG00000004961	3506	17	12524	1.681017415522969	1.0	1.0	99.8599657694103
GOTERM_BP_DIRECT	GO:0048172~regulation of short-term neuronal synaptic plasticity	8	0.19328340178787146	0.1716201465658979	ENSMUSG00000034799, ENSMUSG00000030376, ENSMUSG00000031144, ENSMUSG00000022415, ENSMUSG00000022494, ENSMUSG00000003863, ENSMUSG00000002028, ENSMUSG00000028456	3506	17	12524	1.681017415522969	1.0	1.0	99.8599657694103
GOTERM_BP_DIRECT	GO:0060292~long term synaptic depression	8	0.19328340178787146	0.1716201465658979	ENSMUSG00000021478, ENSMUSG00000022623, ENSMUSG00000020524, ENSMUSG00000048076, ENSMUSG00000059456, ENSMUSG00000026797, ENSMUSG00000029084, ENSMUSG00000037996	3506	17	12524	1.681017415522969	1.0	1.0	99.8599657694103
GOTERM_BP_DIRECT	GO:0010001~glial cell differentiation	8	0.19328340178787146	0.1716201465658979	ENSMUSG00000097767, ENSMUSG00000030087, ENSMUSG00000008575, ENSMUSG00000042453, ENSMUSG00000029603, ENSMUSG00000047261, ENSMUSG00000062312, ENSMUSG00000027612	3506	17	12524	1.681017415522969	1.0	1.0	99.8599657694103
GOTERM_BP_DIRECT	GO:0048278~vesicle docking	8	0.19328340178787146	0.1716201465658979	ENSMUSG00000030805, ENSMUSG00000029428, ENSMUSG00000036564, ENSMUSG00000007207, ENSMUSG00000019998, ENSMUSG00000041488, ENSMUSG00000035864, ENSMUSG00000071317	3506	17	12524	1.681017415522969	1.0	1.0	99.8599657694103
GOTERM_CC_DIRECT	GO:0044291~cell-cell contact zone	8	0.19328340178787146	0.17246542533502213	ENSMUSG00000022568, ENSMUSG00000031990, ENSMUSG00000069833, ENSMUSG00000032012, ENSMUSG00000050121, ENSMUSG00000062300, ENSMUSG00000036894, ENSMUSG00000059714	3763	17	13426	1.6790108017695518	1.0	1.0	98.53372434017595
GOTERM_CC_DIRECT	GO:0009898~cytoplasmic side of plasma membrane	16	0.3865668035757429	0.17272288845502076	ENSMUSG00000026064, ENSMUSG00000027164, ENSMUSG00000027863, ENSMUSG00000022770, ENSMUSG00000089837, ENSMUSG00000068329, ENSMUSG00000026942, ENSMUSG00000001552, ENSMUSG00000028906, ENSMUSG00000069441, ENSMUSG00000043165, ENSMUSG00000038467, ENSMUSG00000038764, ENSMUSG00000031506, ENSMUSG00000031537, ENSMUSG00000019943	3763	42	13426	1.3591992204801133	1.0	1.0	98.53372434017595
GOTERM_MF_DIRECT	GO:0004930~G-protein coupled receptor activity	78	1.8845131674317468	0.1735736333611943	ENSMUSG00000033774, ENSMUSG00000032641, ENSMUSG00000034987, ENSMUSG00000019828, ENSMUSG00000028782, ENSMUSG00000051043, ENSMUSG00000022122, ENSMUSG00000045318, ENSMUSG00000046922, ENSMUSG00000068037, ENSMUSG00000021478, ENSMUSG00000019464, ENSMUSG00000039116, ENSMUSG00000050199, ENSMUSG00000019429, ENSMUSG00000050558, ENSMUSG00000050511, ENSMUSG00000024211, ENSMUSG00000063239, ENSMUSG00000044933,…	3411	247	12046	1.1152154793315743	1.0	1.0	99.80806142034548
GOTERM_MF_DIRECT	GO:0004016~adenylate cyclase activity	6	0.1449625513409036	0.174520899913072	ENSMUSG00000005580, ENSMUSG00000028005, ENSMUSG00000033910, ENSMUSG00000020431, ENSMUSG00000022840, ENSMUSG00000022994	3411	11	12046	1.9262812824818103	1.0	1.0	99.80806142034548
GOTERM_MF_DIRECT	GO:0005522~profilin binding	6	0.1449625513409036	0.174520899913072	ENSMUSG00000030403, ENSMUSG00000024143, ENSMUSG00000055805, ENSMUSG00000029104, ENSMUSG00000022995, ENSMUSG00000024456	3411	11	12046	1.9262812824818103	1.0	1.0	99.80806142034548
GOTERM_MF_DIRECT	GO:0005092~GDP-dissociation inhibitor activity	6	0.1449625513409036	0.174520899913072	ENSMUSG00000028893, ENSMUSG00000052087, ENSMUSG00000025531, ENSMUSG00000073433, ENSMUSG00000027883, ENSMUSG00000036206	3411	11	12046	1.9262812824818103	1.0	1.0	99.80806142034548
GOTERM_BP_DIRECT	GO:0007601~visual perception	27	0.6523314810340662	0.17579786529952757	ENSMUSG00000037418, ENSMUSG00000030761, ENSMUSG00000028020, ENSMUSG00000056055, ENSMUSG00000051043, ENSMUSG00000025350, ENSMUSG00000027314, ENSMUSG00000026663, ENSMUSG00000021032, ENSMUSG00000027950, ENSMUSG00000028125, ENSMUSG00000068615, ENSMUSG00000038084, ENSMUSG00000021733, ENSMUSG00000045871, ENSMUSG00000042064, ENSMUSG00000039474, ENSMUSG00000031755, ENSMUSG00000032172, ENSMUSG00000023267,…	3506	78	12524	1.236517618149107	1.0	1.0	99.8599657694103
GOTERM_BP_DIRECT	GO:0045184~establishment of protein localization	15	0.362406378352259	0.17671676738583475	ENSMUSG00000055067, ENSMUSG00000032050, ENSMUSG00000040998, ENSMUSG00000045328, ENSMUSG00000040268, ENSMUSG00000063887, ENSMUSG00000020886, ENSMUSG00000069601, ENSMUSG00000042156, ENSMUSG00000033906, ENSMUSG00000020319, ENSMUSG00000033916, ENSMUSG00000031328, ENSMUSG00000032119, ENSMUSG00000039137	3506	39	12524	1.373908464610119	1.0	1.0	99.8599657694103
GOTERM_MF_DIRECT	GO:0043130~ubiquitin binding	26	0.6281710558105823	0.1781361427279307	ENSMUSG00000025171, ENSMUSG00000038429, ENSMUSG00000028243, ENSMUSG00000028044, ENSMUSG00000025139, ENSMUSG00000015149, ENSMUSG00000031479, ENSMUSG00000055866, ENSMUSG00000078970, ENSMUSG00000029223, ENSMUSG00000028630, ENSMUSG00000031161, ENSMUSG00000015837, ENSMUSG00000027466, ENSMUSG00000041765, ENSMUSG00000020038, ENSMUSG00000068742, ENSMUSG00000020634, ENSMUSG00000019850, ENSMUSG00000038375,…	3411	74	12046	1.2408028080851299	1.0	1.0	99.80806142034548
GOTERM_MF_DIRECT	GO:0031267~small GTPase binding	7	0.16912297656438754	0.17863264592043854	ENSMUSG00000011877, ENSMUSG00000015243, ENSMUSG00000038195, ENSMUSG00000020524, ENSMUSG00000025265, ENSMUSG00000031328, ENSMUSG00000005069	3411	14	12046	1.7657578422749927	1.0	1.0	99.80806142034548
GOTERM_MF_DIRECT	GO:0005003~ephrin receptor activity	7	0.16912297656438754	0.17863264592043854	ENSMUSG00000028289, ENSMUSG00000028661, ENSMUSG00000028876, ENSMUSG00000026235, ENSMUSG00000029869, ENSMUSG00000028664, ENSMUSG00000029859	3411	14	12046	1.7657578422749927	1.0	1.0	99.80806142034548
GOTERM_MF_DIRECT	GO:0004709~MAP kinase kinase kinase activity	9	0.2174438270113554	0.17878172267465503	ENSMUSG00000004054, ENSMUSG00000040390, ENSMUSG00000023050, ENSMUSG00000004085, ENSMUSG00000042724, ENSMUSG00000028862, ENSMUSG00000001127, ENSMUSG00000031303, ENSMUSG00000031853	3411	20	12046	1.5891820580474934	1.0	1.0	99.80806142034548
GOTERM_MF_DIRECT	GO:0032947~protein complex scaffold	17	0.41072722879922685	0.17886835655057615	ENSMUSG00000031563, ENSMUSG00000024170, ENSMUSG00000018849, ENSMUSG00000057440, ENSMUSG00000040407, ENSMUSG00000007617, ENSMUSG00000022770, ENSMUSG00000020331, ENSMUSG00000022016, ENSMUSG00000066406, ENSMUSG00000023018, ENSMUSG00000042388, ENSMUSG00000050812, ENSMUSG00000002504, ENSMUSG00000039166, ENSMUSG00000018428, ENSMUSG00000045095	3411	45	12046	1.334128147496661	1.0	1.0	99.80806142034548
GOTERM_MF_DIRECT	GO:0008483~transaminase activity	8	0.19328340178787146	0.179608959285378	ENSMUSG00000022546, ENSMUSG00000057880, ENSMUSG00000024640, ENSMUSG00000030934, ENSMUSG00000020363, ENSMUSG00000039648, ENSMUSG00000025190, ENSMUSG00000030268	3411	17	12046	1.6618897339058756	1.0	1.0	99.80806142034548
GOTERM_MF_DIRECT	GO:0032794~GTPase activating protein binding	8	0.19328340178787146	0.179608959285378	ENSMUSG00000024617, ENSMUSG00000052087, ENSMUSG00000057706, ENSMUSG00000031748, ENSMUSG00000032192, ENSMUSG00000055805, ENSMUSG00000026812, ENSMUSG00000053646	3411	17	12046	1.6618897339058756	1.0	1.0	99.80806142034548
GOTERM_BP_DIRECT	GO:0022008~neurogenesis	19	0.4590480792461948	0.17973284325706324	ENSMUSG00000035735, ENSMUSG00000059003, ENSMUSG00000030092, ENSMUSG00000000861, ENSMUSG00000006930, ENSMUSG00000029104, ENSMUSG00000020782, ENSMUSG00000028758, ENSMUSG00000048799, ENSMUSG00000020950, ENSMUSG00000019874, ENSMUSG00000044254, ENSMUSG00000037020, ENSMUSG00000017491, ENSMUSG00000039298, ENSMUSG00000019969, ENSMUSG00000036862, ENSMUSG00000030852, ENSMUSG00000039206	3506	52	12524	1.305213041379613	1.0	1.0	99.8599657694103
GOTERM_CC_DIRECT	GO:0005783~endoplasmic reticulum	333	8.04542159942015	0.182798424662536	ENSMUSG00000039519, ENSMUSG00000027893, ENSMUSG00000041959, ENSMUSG00000078201, ENSMUSG00000028980, ENSMUSG00000057069, ENSMUSG00000025350, ENSMUSG00000059003, ENSMUSG00000025353, ENSMUSG00000021670, ENSMUSG00000025354, ENSMUSG00000004415, ENSMUSG00000001143, ENSMUSG00000026688, ENSMUSG00000045994, ENSMUSG00000046168, ENSMUSG00000029838, ENSMUSG00000090213, ENSMUSG00000052852, ENSMUSG00000047250,…	3763	1136	13426	1.0458714952483972	1.0	1.0	98.53372434017595
GOTERM_BP_DIRECT	GO:0060348~bone development	18	0.4348876540227108	0.18575181682105335	ENSMUSG00000035569, ENSMUSG00000061306, ENSMUSG00000014813, ENSMUSG00000028469, ENSMUSG00000027523, ENSMUSG00000028226, ENSMUSG00000040447, ENSMUSG00000027796, ENSMUSG00000022641, ENSMUSG00000001288, ENSMUSG00000066406, ENSMUSG00000017491, ENSMUSG00000016382, ENSMUSG00000038564, ENSMUSG00000050332, ENSMUSG00000035765, ENSMUSG00000015697, ENSMUSG00000057406	3506	49	12524	1.3122227784439504	1.0	1.0	99.8599657694103
GOTERM_MF_DIRECT	GO:0004672~protein kinase activity	146	3.527422082628654	0.18597589118394336	ENSMUSG00000031112, ENSMUSG00000050271, ENSMUSG00000023050, ENSMUSG00000061288, ENSMUSG00000028469, ENSMUSG00000028862, ENSMUSG00000026207, ENSMUSG00000042249, ENSMUSG00000005102, ENSMUSG00000029833, ENSMUSG00000020623, ENSMUSG00000025758, ENSMUSG00000021559, ENSMUSG00000025915, ENSMUSG00000004936, ENSMUSG00000018932, ENSMUSG00000074923, ENSMUSG00000033885, ENSMUSG00000035305, ENSMUSG00000026393,…	3411	480	12046	1.0741693540506205	1.0	1.0	99.80806142034548
KEGG_PATHWAY	mmu01130:Biosynthesis of antibiotics	59	1.425465088185552	0.18630548520540813	ENSMUSG00000031432, ENSMUSG00000025950, ENSMUSG00000021670, ENSMUSG00000024782, ENSMUSG00000059040, ENSMUSG00000009863, ENSMUSG00000063229, ENSMUSG00000023456, ENSMUSG00000022407, ENSMUSG00000026807, ENSMUSG00000036880, ENSMUSG00000073435, ENSMUSG00000030268, ENSMUSG00000034424, ENSMUSG00000028692, ENSMUSG00000032279, ENSMUSG00000025260, ENSMUSG00000030695, ENSMUSG00000026192, ENSMUSG00000025140,…	1441	188	5192	1.1307454929348708	1.0	0.9874363659613782	92.5721593088792
GOTERM_BP_DIRECT	GO:0050808~synapse organization	13	0.31408552790529115	0.18780541233947443	ENSMUSG00000052581, ENSMUSG00000022240, ENSMUSG00000000223, ENSMUSG00000026812, ENSMUSG00000063887, ENSMUSG00000025889, ENSMUSG00000069601, ENSMUSG00000071862, ENSMUSG00000049939, ENSMUSG00000060780, ENSMUSG00000034593, ENSMUSG00000030302, ENSMUSG00000032336	3506	33	12524	1.407215336479455	1.0	1.0	99.8599657694103
GOTERM_BP_DIRECT	GO:0051017~actin filament bundle assembly	13	0.31408552790529115	0.18780541233947443	ENSMUSG00000030000, ENSMUSG00000033066, ENSMUSG00000025372, ENSMUSG00000022099, ENSMUSG00000024501, ENSMUSG00000029106, ENSMUSG00000028943, ENSMUSG00000015143, ENSMUSG00000030838, ENSMUSG00000016382, ENSMUSG00000018417, ENSMUSG00000045180, ENSMUSG00000035873	3506	33	12524	1.407215336479455	1.0	1.0	99.8599657694103
GOTERM_BP_DIRECT	GO:0007010~cytoskeleton organization	31	0.7489731819280019	0.18976582135267941	ENSMUSG00000030583, ENSMUSG00000027692, ENSMUSG00000020284, ENSMUSG00000021373, ENSMUSG00000022048, ENSMUSG00000017167, ENSMUSG00000055805, ENSMUSG00000037902, ENSMUSG00000039629, ENSMUSG00000025085, ENSMUSG00000004085, ENSMUSG00000062300, ENSMUSG00000028656, ENSMUSG00000025265, ENSMUSG00000022099, ENSMUSG00000003810, ENSMUSG00000023025, ENSMUSG00000001155, ENSMUSG00000024236, ENSMUSG00000024456,…	3506	92	12524	1.2036632852997347	1.0	1.0	99.8599657694103
GOTERM_BP_DIRECT	GO:0042593~glucose homeostasis	31	0.7489731819280019	0.18976582135267941	ENSMUSG00000005320, ENSMUSG00000053164, ENSMUSG00000004110, ENSMUSG00000026185, ENSMUSG00000057069, ENSMUSG00000044288, ENSMUSG00000044167, ENSMUSG00000020847, ENSMUSG00000039474, ENSMUSG00000022829, ENSMUSG00000050697, ENSMUSG00000032009, ENSMUSG00000019429, ENSMUSG00000038967, ENSMUSG00000050556, ENSMUSG00000032114, ENSMUSG00000005057, ENSMUSG00000030671, ENSMUSG00000060924, ENSMUSG00000051331,…	3506	92	12524	1.2036632852997347	1.0	1.0	99.8599657694103
KEGG_PATHWAY	mmu05216:Thyroid cancer	11	0.2657646774583233	0.1907401894263832	ENSMUSG00000022757, ENSMUSG00000004936, ENSMUSG00000027852, ENSMUSG00000025499, ENSMUSG00000015843, ENSMUSG00000027940, ENSMUSG00000063358, ENSMUSG00000055799, ENSMUSG00000048701, ENSMUSG00000000440, ENSMUSG00000000782	1441	27	5192	1.4679106587503534	1.0	0.9874363659613782	92.5721593088792
GOTERM_BP_DIRECT	GO:0002385~mucosal immune response	3	0.0724812756704518	0.1911086438891334	ENSMUSG00000038495, ENSMUSG00000062157, ENSMUSG00000019429	3506	3	12524	3.5721620079863095	1.0	1.0	99.8599657694103
GOTERM_BP_DIRECT	GO:0033563~dorsal/ventral axon guidance	3	0.0724812756704518	0.1911086438891334	ENSMUSG00000025020, ENSMUSG00000031558, ENSMUSG00000060534	3506	3	12524	3.5721620079863095	1.0	1.0	99.8599657694103
GOTERM_BP_DIRECT	GO:0042321~negative regulation of circadian sleep/wake cycle, sleep	3	0.0724812756704518	0.1911086438891334	ENSMUSG00000021478, ENSMUSG00000042429, ENSMUSG00000032259	3506	3	12524	3.5721620079863095	1.0	1.0	99.8599657694103
GOTERM_BP_DIRECT	GO:0032460~negative regulation of protein oligomerization	3	0.0724812756704518	0.1911086438891334	ENSMUSG00000049313, ENSMUSG00000050106, ENSMUSG00000050511	3506	3	12524	3.5721620079863095	1.0	1.0	99.8599657694103
GOTERM_BP_DIRECT	GO:1903238~positive regulation of leukocyte tethering or rolling	3	0.0724812756704518	0.1911086438891334	ENSMUSG00000056529, ENSMUSG00000035873, ENSMUSG00000027009	3506	3	12524	3.5721620079863095	1.0	1.0	99.8599657694103
GOTERM_BP_DIRECT	GO:0007196~adenylate cyclase-inhibiting G-protein coupled glutamate receptor signaling pathway	3	0.0724812756704518	0.1911086438891334	ENSMUSG00000024211, ENSMUSG00000063239, ENSMUSG00000056755	3506	3	12524	3.5721620079863095	1.0	1.0	99.8599657694103
GOTERM_BP_DIRECT	GO:0021692~cerebellar Purkinje cell layer morphogenesis	3	0.0724812756704518	0.1911086438891334	ENSMUSG00000067889, ENSMUSG00000030302, ENSMUSG00000003762	3506	3	12524	3.5721620079863095	1.0	1.0	99.8599657694103
GOTERM_BP_DIRECT	GO:0038003~opioid receptor signaling pathway	3	0.0724812756704518	0.1911086438891334	ENSMUSG00000000766, ENSMUSG00000025905, ENSMUSG00000050511	3506	3	12524	3.5721620079863095	1.0	1.0	99.8599657694103
GOTERM_BP_DIRECT	GO:0051918~negative regulation of fibrinolysis	3	0.0724812756704518	0.1911086438891334	ENSMUSG00000040152, ENSMUSG00000038224, ENSMUSG00000037411	3506	3	12524	3.5721620079863095	1.0	1.0	99.8599657694103
GOTERM_BP_DIRECT	GO:2001271~negative regulation of cysteine-type endopeptidase activity involved in execution phase of apoptosis	3	0.0724812756704518	0.1911086438891334	ENSMUSG00000029474, ENSMUSG00000022781, ENSMUSG00000020696	3506	3	12524	3.5721620079863095	1.0	1.0	99.8599657694103
GOTERM_BP_DIRECT	GO:0046425~regulation of JAK-STAT cascade	3	0.0724812756704518	0.1911086438891334	ENSMUSG00000038383, ENSMUSG00000024271, ENSMUSG00000061589	3506	3	12524	3.5721620079863095	1.0	1.0	99.8599657694103
GOTERM_BP_DIRECT	GO:2000664~positive regulation of interleukin-5 secretion	3	0.0724812756704518	0.1911086438891334	ENSMUSG00000029053, ENSMUSG00000015966, ENSMUSG00000002897	3506	3	12524	3.5721620079863095	1.0	1.0	99.8599657694103
GOTERM_BP_DIRECT	GO:0003093~regulation of glomerular filtration	3	0.0724812756704518	0.1911086438891334	ENSMUSG00000022505, ENSMUSG00000042429, ENSMUSG00000030223	3506	3	12524	3.5721620079863095	1.0	1.0	99.8599657694103
GOTERM_BP_DIRECT	GO:0060748~tertiary branching involved in mammary gland duct morphogenesis	3	0.0724812756704518	0.1911086438891334	ENSMUSG00000036856, ENSMUSG00000031870, ENSMUSG00000046532	3506	3	12524	3.5721620079863095	1.0	1.0	99.8599657694103
GOTERM_BP_DIRECT	GO:0021988~olfactory lobe development	3	0.0724812756704518	0.1911086438891334	ENSMUSG00000038539, ENSMUSG00000038264, ENSMUSG00000029104	3506	3	12524	3.5721620079863095	1.0	1.0	99.8599657694103
GOTERM_BP_DIRECT	GO:0015872~dopamine transport	3	0.0724812756704518	0.1911086438891334	ENSMUSG00000021478, ENSMUSG00000074939, ENSMUSG00000023828	3506	3	12524	3.5721620079863095	1.0	1.0	99.8599657694103
GOTERM_BP_DIRECT	GO:0060084~synaptic transmission involved in micturition	3	0.0724812756704518	0.1911086438891334	ENSMUSG00000027950, ENSMUSG00000035200, ENSMUSG00000032303	3506	3	12524	3.5721620079863095	1.0	1.0	99.8599657694103
GOTERM_BP_DIRECT	GO:0034766~negative regulation of ion transmembrane transport	3	0.0724812756704518	0.1911086438891334	ENSMUSG00000005362, ENSMUSG00000029015, ENSMUSG00000076432	3506	3	12524	3.5721620079863095	1.0	1.0	99.8599657694103
GOTERM_BP_DIRECT	GO:2000667~positive regulation of interleukin-13 secretion	3	0.0724812756704518	0.1911086438891334	ENSMUSG00000029053, ENSMUSG00000015966, ENSMUSG00000002897	3506	3	12524	3.5721620079863095	1.0	1.0	99.8599657694103
GOTERM_BP_DIRECT	GO:1900078~positive regulation of cellular response to insulin stimulus	3	0.0724812756704518	0.1911086438891334	ENSMUSG00000024955, ENSMUSG00000034593, ENSMUSG00000017774	3506	3	12524	3.5721620079863095	1.0	1.0	99.8599657694103
GOTERM_BP_DIRECT	GO:0072178~nephric duct morphogenesis	3	0.0724812756704518	0.1911086438891334	ENSMUSG00000028289, ENSMUSG00000001300, ENSMUSG00000026235	3506	3	12524	3.5721620079863095	1.0	1.0	99.8599657694103
GOTERM_BP_DIRECT	GO:0045963~negative regulation of dopamine metabolic process	3	0.0724812756704518	0.1911086438891334	ENSMUSG00000025889, ENSMUSG00000041380, ENSMUSG00000000326	3506	3	12524	3.5721620079863095	1.0	1.0	99.8599657694103
GOTERM_BP_DIRECT	GO:0040013~negative regulation of locomotion	3	0.0724812756704518	0.1911086438891334	ENSMUSG00000041380, ENSMUSG00000049583, ENSMUSG00000020178	3506	3	12524	3.5721620079863095	1.0	1.0	99.8599657694103
GOTERM_BP_DIRECT	GO:0051174~regulation of phosphorus metabolic process	3	0.0724812756704518	0.1911086438891334	ENSMUSG00000005320, ENSMUSG00000025854, ENSMUSG00000031565	3506	3	12524	3.5721620079863095	1.0	1.0	99.8599657694103
GOTERM_BP_DIRECT	GO:0098703~calcium ion import across plasma membrane	3	0.0724812756704518	0.1911086438891334	ENSMUSG00000079157, ENSMUSG00000009292, ENSMUSG00000071719	3506	3	12524	3.5721620079863095	1.0	1.0	99.8599657694103
GOTERM_BP_DIRECT	GO:0044065~regulation of respiratory system process	3	0.0724812756704518	0.1911086438891334	ENSMUSG00000039069, ENSMUSG00000039018, ENSMUSG00000055932	3506	3	12524	3.5721620079863095	1.0	1.0	99.8599657694103
GOTERM_CC_DIRECT	GO:0097025~MPP7-DLG1-LIN7 complex	3	0.0724812756704518	0.19152129483029398	ENSMUSG00000027162, ENSMUSG00000057440, ENSMUSG00000022770	3763	3	13426	3.5678979537602977	1.0	1.0	98.53372434017595
GOTERM_CC_DIRECT	GO:0032589~neuron projection membrane	3	0.0724812756704518	0.19152129483029398	ENSMUSG00000058975, ENSMUSG00000032491, ENSMUSG00000025876	3763	3	13426	3.5678979537602977	1.0	1.0	98.53372434017595
GOTERM_CC_DIRECT	GO:0097427~microtubule bundle	3	0.0724812756704518	0.19152129483029398	ENSMUSG00000024426, ENSMUSG00000024969, ENSMUSG00000052105	3763	3	13426	3.5678979537602977	1.0	1.0	98.53372434017595
GOTERM_CC_DIRECT	GO:0009331~glycerol-3-phosphate dehydrogenase complex	3	0.0724812756704518	0.19152129483029398	ENSMUSG00000023019, ENSMUSG00000026827, ENSMUSG00000050627	3763	3	13426	3.5678979537602977	1.0	1.0	98.53372434017595
KEGG_PATHWAY	mmu05231:Choline metabolism in cancer	31	0.7489731819280019	0.1920015156036013	ENSMUSG00000028360, ENSMUSG00000039936, ENSMUSG00000034801, ENSMUSG00000034902, ENSMUSG00000024241, ENSMUSG00000027852, ENSMUSG00000025499, ENSMUSG00000028126, ENSMUSG00000024122, ENSMUSG00000028945, ENSMUSG00000020366, ENSMUSG00000062393, ENSMUSG00000024867, ENSMUSG00000021759, ENSMUSG00000020901, ENSMUSG00000004936, ENSMUSG00000021936, ENSMUSG00000038665, ENSMUSG00000052684, ENSMUSG00000027346,…	1441	93	5192	1.2010178117048347	1.0	0.9874363659613782	92.5721593088792
GOTERM_BP_DIRECT	GO:0007265~Ras protein signal transduction	17	0.41072722879922685	0.1920466745997924	ENSMUSG00000004451, ENSMUSG00000052684, ENSMUSG00000028068, ENSMUSG00000024241, ENSMUSG00000028057, ENSMUSG00000034926, ENSMUSG00000027347, ENSMUSG00000027852, ENSMUSG00000025499, ENSMUSG00000022102, ENSMUSG00000029512, ENSMUSG00000067629, ENSMUSG00000026727, ENSMUSG00000024998, ENSMUSG00000022525, ENSMUSG00000055723, ENSMUSG00000015697	3506	46	12524	1.3201468290384188	1.0	1.0	99.8599657694103
GOTERM_BP_DIRECT	GO:0007519~skeletal muscle tissue development	17	0.41072722879922685	0.1920466745997924	ENSMUSG00000007122, ENSMUSG00000026141, ENSMUSG00000041975, ENSMUSG00000027346, ENSMUSG00000026349, ENSMUSG00000006435, ENSMUSG00000063659, ENSMUSG00000009995, ENSMUSG00000024236, ENSMUSG00000027827, ENSMUSG00000045103, ENSMUSG00000030739, ENSMUSG00000036144, ENSMUSG00000031636, ENSMUSG00000039824, ENSMUSG00000031622, ENSMUSG00000071317	3506	46	12524	1.3201468290384188	1.0	1.0	99.8599657694103
GOTERM_BP_DIRECT	GO:0006906~vesicle fusion	17	0.41072722879922685	0.1920466745997924	ENSMUSG00000026452, ENSMUSG00000027457, ENSMUSG00000062542, ENSMUSG00000044912, ENSMUSG00000041488, ENSMUSG00000004961, ENSMUSG00000063260, ENSMUSG00000027849, ENSMUSG00000029608, ENSMUSG00000030616, ENSMUSG00000020847, ENSMUSG00000020848, ENSMUSG00000052301, ENSMUSG00000019998, ENSMUSG00000030731, ENSMUSG00000035864, ENSMUSG00000030279	3506	46	12524	1.3201468290384188	1.0	1.0	99.8599657694103
GOTERM_BP_DIRECT	GO:0006629~lipid metabolic process	113	2.7301280502536844	0.19253358097970424	ENSMUSG00000032323, ENSMUSG00000029311, ENSMUSG00000039519, ENSMUSG00000027134, ENSMUSG00000003721, ENSMUSG00000028467, ENSMUSG00000021670, ENSMUSG00000029314, ENSMUSG00000021036, ENSMUSG00000026600, ENSMUSG00000022525, ENSMUSG00000040061, ENSMUSG00000036880, ENSMUSG00000047250, ENSMUSG00000035314, ENSMUSG00000035435, ENSMUSG00000071657, ENSMUSG00000015714, ENSMUSG00000060002, ENSMUSG00000024892,…	3506	372	12524	1.0850922228560564	1.0	1.0	99.8599657694103
GOTERM_BP_DIRECT	GO:0006468~protein phosphorylation	156	3.7690263348634936	0.19267226615323876	ENSMUSG00000031112, ENSMUSG00000050271, ENSMUSG00000023050, ENSMUSG00000061288, ENSMUSG00000028469, ENSMUSG00000028862, ENSMUSG00000026207, ENSMUSG00000042249, ENSMUSG00000005102, ENSMUSG00000029833, ENSMUSG00000020623, ENSMUSG00000025758, ENSMUSG00000021559, ENSMUSG00000025915, ENSMUSG00000004936, ENSMUSG00000018932, ENSMUSG00000074923, ENSMUSG00000033885, ENSMUSG00000035305, ENSMUSG00000026393,…	3506	521	12524	1.0695916952895668	1.0	1.0	99.8599657694103
GOTERM_BP_DIRECT	GO:0060612~adipose tissue development	12	0.2899251026818072	0.19355436463902728	ENSMUSG00000037270, ENSMUSG00000002409, ENSMUSG00000026819, ENSMUSG00000058881, ENSMUSG00000022186, ENSMUSG00000019947, ENSMUSG00000027104, ENSMUSG00000050332, ENSMUSG00000027630, ENSMUSG00000075702, ENSMUSG00000031367, ENSMUSG00000055932	3506	30	12524	1.4288648031945237	1.0	1.0	99.8599657694103
GOTERM_MF_DIRECT	GO:0017048~Rho GTPase binding	14	0.3382459531287751	0.1941141559127154	ENSMUSG00000028068, ENSMUSG00000031093, ENSMUSG00000029516, ENSMUSG00000028059, ENSMUSG00000025558, ENSMUSG00000024456, ENSMUSG00000066406, ENSMUSG00000021676, ENSMUSG00000031913, ENSMUSG00000055805, ENSMUSG00000031328, ENSMUSG00000037679, ENSMUSG00000034930, ENSMUSG00000034974	3411	36	12046	1.3733672106583277	1.0	1.0	99.80806142034548
GOTERM_CC_DIRECT	GO:0032281~AMPA glutamate receptor complex	12	0.2899251026818072	0.19475060896562862	ENSMUSG00000052581, ENSMUSG00000020886, ENSMUSG00000019146, ENSMUSG00000020524, ENSMUSG00000001986, ENSMUSG00000066189, ENSMUSG00000032172, ENSMUSG00000022494, ENSMUSG00000069806, ENSMUSG00000026833, ENSMUSG00000027965, ENSMUSG00000000881	3763	30	13426	1.4271591815041191	1.0	1.0	98.53372434017595
GOTERM_MF_DIRECT	GO:0004367~glycerol-3-phosphate dehydrogenase [NAD+] activity	3	0.0724812756704518	0.19501395189710993	ENSMUSG00000023019, ENSMUSG00000026827, ENSMUSG00000050627	3411	3	12046	3.5315156845499858	1.0	1.0	99.80806142034548
GOTERM_MF_DIRECT	GO:0016309~1-phosphatidylinositol-5-phosphate 4-kinase activity	3	0.0724812756704518	0.19501395189710993	ENSMUSG00000026737, ENSMUSG00000025417, ENSMUSG00000018547	3411	3	12046	3.5315156845499858	1.0	1.0	99.80806142034548
GOTERM_MF_DIRECT	GO:0004719~protein-L-isoaspartate (D-aspartate) O-methyltransferase activity	3	0.0724812756704518	0.19501395189710993	ENSMUSG00000019795, ENSMUSG00000051285, ENSMUSG00000027589	3411	3	12046	3.5315156845499858	1.0	1.0	99.80806142034548
GOTERM_MF_DIRECT	GO:0097016~L27 domain binding	3	0.0724812756704518	0.19501395189710993	ENSMUSG00000027162, ENSMUSG00000019906, ENSMUSG00000022770	3411	3	12046	3.5315156845499858	1.0	1.0	99.80806142034548
GOTERM_MF_DIRECT	GO:0008273~calcium, potassium:sodium antiporter activity	3	0.0724812756704518	0.19501395189710993	ENSMUSG00000041771, ENSMUSG00000063873, ENSMUSG00000037996	3411	3	12046	3.5315156845499858	1.0	1.0	99.80806142034548
GOTERM_MF_DIRECT	GO:0001642~group III metabotropic glutamate receptor activity	3	0.0724812756704518	0.19501395189710993	ENSMUSG00000024211, ENSMUSG00000063239, ENSMUSG00000056755	3411	3	12046	3.5315156845499858	1.0	1.0	99.80806142034548
GOTERM_MF_DIRECT	GO:0015018~galactosylgalactosylxylosylprotein 3-beta-glucuronosyltransferase activity	3	0.0724812756704518	0.19501395189710993	ENSMUSG00000045994, ENSMUSG00000026156, ENSMUSG00000071649	3411	3	12046	3.5315156845499858	1.0	1.0	99.80806142034548
GOTERM_MF_DIRECT	GO:0004111~creatine kinase activity	3	0.0724812756704518	0.19501395189710993	ENSMUSG00000001270, ENSMUSG00000026074, ENSMUSG00000000308	3411	3	12046	3.5315156845499858	1.0	1.0	99.80806142034548
GOTERM_BP_DIRECT	GO:0032869~cellular response to insulin stimulus	27	0.6523314810340662	0.19557820031469175	ENSMUSG00000028982, ENSMUSG00000029053, ENSMUSG00000024143, ENSMUSG00000024122, ENSMUSG00000044167, ENSMUSG00000037370, ENSMUSG00000037894, ENSMUSG00000056515, ENSMUSG00000030671, ENSMUSG00000029246, ENSMUSG00000026496, ENSMUSG00000032350, ENSMUSG00000028854, ENSMUSG00000025586, ENSMUSG00000022672, ENSMUSG00000006589, ENSMUSG00000000440, ENSMUSG00000003037, ENSMUSG00000025006, ENSMUSG00000044254,…	3506	79	12524	1.2208654964003842	1.0	1.0	99.8599657694103
GOTERM_CC_DIRECT	GO:0070062~extracellular exosome	629	15.196907465571394	0.19561016296973865	ENSMUSG00000003680, ENSMUSG00000081058, ENSMUSG00000027893, ENSMUSG00000041959, ENSMUSG00000019906, ENSMUSG00000029713, ENSMUSG00000026202, ENSMUSG00000001025, ENSMUSG00000048234, ENSMUSG00000024143, ENSMUSG00000025354, ENSMUSG00000027531, ENSMUSG00000000295, ENSMUSG00000040860, ENSMUSG00000024026, ENSMUSG00000026688, ENSMUSG00000071379, ENSMUSG00000070047, ENSMUSG00000047379, ENSMUSG00000030707,…	3763	2180	13426	1.0294531251904713	1.0	1.0	98.53372434017595
GOTERM_CC_DIRECT	GO:0055037~recycling endosome	36	0.8697753080454216	0.1971195128492271	ENSMUSG00000027692, ENSMUSG00000042105, ENSMUSG00000020524, ENSMUSG00000025915, ENSMUSG00000033998, ENSMUSG00000040818, ENSMUSG00000033389, ENSMUSG00000033124, ENSMUSG00000034813, ENSMUSG00000035805, ENSMUSG00000062949, ENSMUSG00000040836, ENSMUSG00000027341, ENSMUSG00000024030, ENSMUSG00000027263, ENSMUSG00000049313, ENSMUSG00000053291, ENSMUSG00000025789, ENSMUSG00000044534, ENSMUSG00000022797,…	3763	109	13426	1.178388315003401	1.0	1.0	98.53372434017595
GOTERM_BP_DIRECT	GO:0045732~positive regulation of protein catabolic process	20	0.48320850446967867	0.19768907819902082	ENSMUSG00000005871, ENSMUSG00000032382, ENSMUSG00000026883, ENSMUSG00000027598, ENSMUSG00000049313, ENSMUSG00000024589, ENSMUSG00000048249, ENSMUSG00000020740, ENSMUSG00000020135, ENSMUSG00000048967, ENSMUSG00000044167, ENSMUSG00000022812, ENSMUSG00000019850, ENSMUSG00000038195, ENSMUSG00000022637, ENSMUSG00000032715, ENSMUSG00000051675, ENSMUSG00000036199, ENSMUSG00000034187, ENSMUSG00000058709,…	3506	56	12524	1.2757721457093962	1.0	1.0	99.8599657694103
GOTERM_BP_DIRECT	GO:0006611~protein export from nucleus	11	0.2657646774583233	0.1993963991547138	ENSMUSG00000040594, ENSMUSG00000022812, ENSMUSG00000002718, ENSMUSG00000027893, ENSMUSG00000020290, ENSMUSG00000038780, ENSMUSG00000040667, ENSMUSG00000032855, ENSMUSG00000024359, ENSMUSG00000000131, ENSMUSG00000040312	3506	27	12524	1.455325262512941	1.0	1.0	99.8599657694103
KEGG_PATHWAY	mmu04922:Glucagon signaling pathway	27	0.6523314810340662	0.200704306434924	ENSMUSG00000028161, ENSMUSG00000027230, ENSMUSG00000063229, ENSMUSG00000044167, ENSMUSG00000040061, ENSMUSG00000021816, ENSMUSG00000037112, ENSMUSG00000050697, ENSMUSG00000038205, ENSMUSG00000038648, ENSMUSG00000033953, ENSMUSG00000030102, ENSMUSG00000036879, ENSMUSG00000036438, ENSMUSG00000030671, ENSMUSG00000057897, ENSMUSG00000051177, ENSMUSG00000040618, ENSMUSG00000027523, ENSMUSG00000027104,…	1441	80	5192	1.2160305343511448	1.0	1.0	94.07665505226481
KEGG_PATHWAY	mmu05016:Huntington's disease	56	1.3529838125151004	0.20368228605675298	ENSMUSG00000031231, ENSMUSG00000039959, ENSMUSG00000016319, ENSMUSG00000025393, ENSMUSG00000060279, ENSMUSG00000009863, ENSMUSG00000022841, ENSMUSG00000042523, ENSMUSG00000040061, ENSMUSG00000035152, ENSMUSG00000039117, ENSMUSG00000037896, ENSMUSG00000030102, ENSMUSG00000031783, ENSMUSG00000059734, ENSMUSG00000051177, ENSMUSG00000026032, ENSMUSG00000029104, ENSMUSG00000005237, ENSMUSG00000005510,…	1441	179	5192	1.1272122478570514	1.0	1.0	94.07665505226481
GOTERM_CC_DIRECT	GO:0005622~intracellular	388	9.374244986711766	0.20474608107944936	ENSMUSG00000024143, ENSMUSG00000028862, ENSMUSG00000029833, ENSMUSG00000030823, ENSMUSG00000017724, ENSMUSG00000039634, ENSMUSG00000038545, ENSMUSG00000036246, ENSMUSG00000037579, ENSMUSG00000050556, ENSMUSG00000022075, ENSMUSG00000002249, ENSMUSG00000026311, ENSMUSG00000061578, ENSMUSG00000001034, ENSMUSG00000047126, ENSMUSG00000022061, ENSMUSG00000048251, ENSMUSG00000024241, ENSMUSG00000025576,…	3763	1333	13426	1.0385179340277537	1.0	1.0	98.53372434017595
GOTERM_MF_DIRECT	GO:0004843~thiol-dependent ubiquitin-specific protease activity	25	0.6040106305870983	0.20487675941274391	ENSMUSG00000028560, ENSMUSG00000038429, ENSMUSG00000025437, ENSMUSG00000047879, ENSMUSG00000006676, ENSMUSG00000043411, ENSMUSG00000046269, ENSMUSG00000051527, ENSMUSG00000054814, ENSMUSG00000029223, ENSMUSG00000032376, ENSMUSG00000031066, ENSMUSG00000032010, ENSMUSG00000040455, ENSMUSG00000022710, ENSMUSG00000000804, ENSMUSG00000019850, ENSMUSG00000038695, ENSMUSG00000021901, ENSMUSG00000006906,…	3411	72	12046	1.2262207238020784	1.0	1.0	99.80806142034548
GOTERM_BP_DIRECT	GO:0007214~gamma-aminobutyric acid signaling pathway	10	0.24160425223483933	0.20526833129009278	ENSMUSG00000031343, ENSMUSG00000029211, ENSMUSG00000036062, ENSMUSG00000055026, ENSMUSG00000032562, ENSMUSG00000010803, ENSMUSG00000055078, ENSMUSG00000017412, ENSMUSG00000023267, ENSMUSG00000000560	3506	24	12524	1.4884008366609622	1.0	1.0	99.8599657694103
GOTERM_BP_DIRECT	GO:0050919~negative chemotaxis	10	0.24160425223483933	0.20526833129009278	ENSMUSG00000031398, ENSMUSG00000000627, ENSMUSG00000028064, ENSMUSG00000025207, ENSMUSG00000028883, ENSMUSG00000025020, ENSMUSG00000027087, ENSMUSG00000031558, ENSMUSG00000034684, ENSMUSG00000056427	3506	24	12524	1.4884008366609622	1.0	1.0	99.8599657694103
GOTERM_BP_DIRECT	GO:0016236~macroautophagy	10	0.24160425223483933	0.20526833129009278	ENSMUSG00000032571, ENSMUSG00000031161, ENSMUSG00000015837, ENSMUSG00000038375, ENSMUSG00000017119, ENSMUSG00000021619, ENSMUSG00000026289, ENSMUSG00000029512, ENSMUSG00000026447, ENSMUSG00000037526	3506	24	12524	1.4884008366609622	1.0	1.0	99.8599657694103
GOTERM_BP_DIRECT	GO:0042755~eating behavior	10	0.24160425223483933	0.20526833129009278	ENSMUSG00000029223, ENSMUSG00000027584, ENSMUSG00000000766, ENSMUSG00000004040, ENSMUSG00000025905, ENSMUSG00000049112, ENSMUSG00000039059, ENSMUSG00000020681, ENSMUSG00000050511, ENSMUSG00000020178	3506	24	12524	1.4884008366609622	1.0	1.0	99.8599657694103
GOTERM_BP_DIRECT	GO:0006904~vesicle docking involved in exocytosis	10	0.24160425223483933	0.20526833129009278	ENSMUSG00000034216, ENSMUSG00000004626, ENSMUSG00000030616, ENSMUSG00000053799, ENSMUSG00000026797, ENSMUSG00000029434, ENSMUSG00000036943, ENSMUSG00000032127, ENSMUSG00000003037, ENSMUSG00000050556	3506	24	12524	1.4884008366609622	1.0	1.0	99.8599657694103
GOTERM_BP_DIRECT	GO:0030001~metal ion transport	10	0.24160425223483933	0.20526833129009278	ENSMUSG00000018585, ENSMUSG00000024270, ENSMUSG00000034108, ENSMUSG00000053253, ENSMUSG00000027599, ENSMUSG00000025986, ENSMUSG00000006567, ENSMUSG00000046822, ENSMUSG00000039878, ENSMUSG00000032412	3506	24	12524	1.4884008366609622	1.0	1.0	99.8599657694103
GOTERM_MF_DIRECT	GO:0001047~core promoter binding	21	0.5073689296931626	0.20676513047852269	ENSMUSG00000028890, ENSMUSG00000053470, ENSMUSG00000009406, ENSMUSG00000027490, ENSMUSG00000022061, ENSMUSG00000026077, ENSMUSG00000031161, ENSMUSG00000023055, ENSMUSG00000071054, ENSMUSG00000002983, ENSMUSG00000029249, ENSMUSG00000000782, ENSMUSG00000028800, ENSMUSG00000020038, ENSMUSG00000090272, ENSMUSG00000068154, ENSMUSG00000039630, ENSMUSG00000055116, ENSMUSG00000016477, ENSMUSG00000055866,…	3411	59	12046	1.256980158907622	1.0	1.0	99.80806142034548
GOTERM_BP_DIRECT	GO:0006094~gluconeogenesis	9	0.2174438270113554	0.21106064635456473	ENSMUSG00000023019, ENSMUSG00000026827, ENSMUSG00000020038, ENSMUSG00000038871, ENSMUSG00000040618, ENSMUSG00000024892, ENSMUSG00000055866, ENSMUSG00000020475, ENSMUSG00000023456	3506	21	12524	1.5309265748512753	1.0	1.0	99.8599657694103
GOTERM_BP_DIRECT	GO:0045778~positive regulation of ossification	9	0.2174438270113554	0.21106064635456473	ENSMUSG00000039153, ENSMUSG00000022996, ENSMUSG00000021779, ENSMUSG00000066687, ENSMUSG00000063632, ENSMUSG00000027358, ENSMUSG00000055409, ENSMUSG00000061762, ENSMUSG00000030201	3506	21	12524	1.5309265748512753	1.0	1.0	99.8599657694103
GOTERM_BP_DIRECT	GO:0007026~negative regulation of microtubule depolymerization	9	0.2174438270113554	0.21106064635456473	ENSMUSG00000005871, ENSMUSG00000027254, ENSMUSG00000031161, ENSMUSG00000027500, ENSMUSG00000028059, ENSMUSG00000032624, ENSMUSG00000034201, ENSMUSG00000031137, ENSMUSG00000020135	3506	21	12524	1.5309265748512753	1.0	1.0	99.8599657694103
GOTERM_BP_DIRECT	GO:0051966~regulation of synaptic transmission, glutamatergic	9	0.2174438270113554	0.21106064635456473	ENSMUSG00000044288, ENSMUSG00000049583, ENSMUSG00000019828, ENSMUSG00000024211, ENSMUSG00000038665, ENSMUSG00000019969, ENSMUSG00000063239, ENSMUSG00000056755, ENSMUSG00000035864	3506	21	12524	1.5309265748512753	1.0	1.0	99.8599657694103
GOTERM_MF_DIRECT	GO:0030276~clathrin binding	16	0.3865668035757429	0.2123353324667236	ENSMUSG00000039959, ENSMUSG00000026452, ENSMUSG00000062542, ENSMUSG00000044912, ENSMUSG00000004961, ENSMUSG00000000538, ENSMUSG00000063260, ENSMUSG00000027849, ENSMUSG00000029608, ENSMUSG00000030616, ENSMUSG00000035152, ENSMUSG00000020847, ENSMUSG00000020848, ENSMUSG00000052301, ENSMUSG00000030731, ENSMUSG00000035864	3411	43	12046	1.3140523477395294	1.0	1.0	99.80806142034548
KEGG_PATHWAY	mmu05142:Chagas disease (American trypanosomiasis)	28	0.6764919062575502	0.21372622566014887	ENSMUSG00000039936, ENSMUSG00000032562, ENSMUSG00000036905, ENSMUSG00000024164, ENSMUSG00000020681, ENSMUSG00000021253, ENSMUSG00000024524, ENSMUSG00000020366, ENSMUSG00000022965, ENSMUSG00000040061, ENSMUSG00000020901, ENSMUSG00000021936, ENSMUSG00000031537, ENSMUSG00000037411, ENSMUSG00000036887, ENSMUSG00000052684, ENSMUSG00000051177, ENSMUSG00000029120, ENSMUSG00000022052, ENSMUSG00000027164,…	1441	84	5192	1.2010178117048347	1.0	1.0	94.07665505226481
KEGG_PATHWAY	mmu00220:Arginine biosynthesis	7	0.16912297656438754	0.21459403497941573	ENSMUSG00000022546, ENSMUSG00000023262, ENSMUSG00000026103, ENSMUSG00000021794, ENSMUSG00000025190, ENSMUSG00000025533, ENSMUSG00000021125	1441	15	5192	1.6814249363867684	1.0	1.0	94.07665505226481
GOTERM_MF_DIRECT	GO:0017080~sodium channel regulator activity	10	0.24160425223483933	0.21574895218629714	ENSMUSG00000050627, ENSMUSG00000026463, ENSMUSG00000025915, ENSMUSG00000019194, ENSMUSG00000038764, ENSMUSG00000046480, ENSMUSG00000024589, ENSMUSG00000024114, ENSMUSG00000009687, ENSMUSG00000031137	3411	24	12046	1.4714648685624938	1.0	1.0	99.80806142034548
GOTERM_BP_DIRECT	GO:0043087~regulation of GTPase activity	24	0.5798502053636144	0.21640471176250076	ENSMUSG00000031453, ENSMUSG00000031398, ENSMUSG00000031355, ENSMUSG00000028068, ENSMUSG00000056486, ENSMUSG00000030084, ENSMUSG00000026235, ENSMUSG00000027347, ENSMUSG00000032050, ENSMUSG00000026883, ENSMUSG00000025265, ENSMUSG00000020130, ENSMUSG00000029859, ENSMUSG00000026812, ENSMUSG00000067629, ENSMUSG00000026259, ENSMUSG00000042700, ENSMUSG00000021676, ENSMUSG00000041351, ENSMUSG00000048915,…	3506	70	12524	1.2247412598810203	1.0	1.0	99.8599657694103
GOTERM_BP_DIRECT	GO:0030818~negative regulation of cAMP biosynthetic process	8	0.19328340178787146	0.21657934750690444	ENSMUSG00000027584, ENSMUSG00000000766, ENSMUSG00000024211, ENSMUSG00000030659, ENSMUSG00000049511, ENSMUSG00000028004, ENSMUSG00000056755, ENSMUSG00000003476	3506	18	12524	1.5876275591050262	1.0	1.0	99.8599657694103
GOTERM_BP_DIRECT	GO:0009116~nucleoside metabolic process	8	0.19328340178787146	0.21657934750690444	ENSMUSG00000031432, ENSMUSG00000026192, ENSMUSG00000029246, ENSMUSG00000015869, ENSMUSG00000026839, ENSMUSG00000006589, ENSMUSG00000068417, ENSMUSG00000025742	3506	18	12524	1.5876275591050262	1.0	1.0	99.8599657694103
GOTERM_BP_DIRECT	GO:0048255~mRNA stabilization	8	0.19328340178787146	0.21657934750690444	ENSMUSG00000018554, ENSMUSG00000027490, ENSMUSG00000016528, ENSMUSG00000000568, ENSMUSG00000023087, ENSMUSG00000022144, ENSMUSG00000000142, ENSMUSG00000023951	3506	18	12524	1.5876275591050262	1.0	1.0	99.8599657694103
GOTERM_BP_DIRECT	GO:1900006~positive regulation of dendrite development	8	0.19328340178787146	0.21657934750690444	ENSMUSG00000038084, ENSMUSG00000024924, ENSMUSG00000040276, ENSMUSG00000022514, ENSMUSG00000029571, ENSMUSG00000020173, ENSMUSG00000026883, ENSMUSG00000003575	3506	18	12524	1.5876275591050262	1.0	1.0	99.8599657694103
GOTERM_BP_DIRECT	GO:0001894~tissue homeostasis	8	0.19328340178787146	0.21657934750690444	ENSMUSG00000020532, ENSMUSG00000072437, ENSMUSG00000035569, ENSMUSG00000038375, ENSMUSG00000027523, ENSMUSG00000051675, ENSMUSG00000025809, ENSMUSG00000024330	3506	18	12524	1.5876275591050262	1.0	1.0	99.8599657694103
GOTERM_BP_DIRECT	GO:1903861~positive regulation of dendrite extension	8	0.19328340178787146	0.21657934750690444	ENSMUSG00000034799, ENSMUSG00000024008, ENSMUSG00000026452, ENSMUSG00000038780, ENSMUSG00000030731, ENSMUSG00000024589, ENSMUSG00000022212, ENSMUSG00000035864	3506	18	12524	1.5876275591050262	1.0	1.0	99.8599657694103
GOTERM_BP_DIRECT	GO:0001816~cytokine production	8	0.19328340178787146	0.21657934750690444	ENSMUSG00000032114, ENSMUSG00000056529, ENSMUSG00000027347, ENSMUSG00000027544, ENSMUSG00000023274, ENSMUSG00000030722, ENSMUSG00000020395, ENSMUSG00000034610	3506	18	12524	1.5876275591050262	1.0	1.0	99.8599657694103
GOTERM_BP_DIRECT	GO:0032981~mitochondrial respiratory chain complex I assembly	8	0.19328340178787146	0.21657934750690444	ENSMUSG00000026172, ENSMUSG00000059734, ENSMUSG00000028261, ENSMUSG00000078572, ENSMUSG00000027384, ENSMUSG00000070283, ENSMUSG00000020153, ENSMUSG00000009995	3506	18	12524	1.5876275591050262	1.0	1.0	99.8599657694103
GOTERM_BP_DIRECT	GO:0060996~dendritic spine development	8	0.19328340178787146	0.21657934750690444	ENSMUSG00000011877, ENSMUSG00000031278, ENSMUSG00000017740, ENSMUSG00000021877, ENSMUSG00000066877, ENSMUSG00000028664, ENSMUSG00000022781, ENSMUSG00000030774	3506	18	12524	1.5876275591050262	1.0	1.0	99.8599657694103
GOTERM_BP_DIRECT	GO:2000045~regulation of G1/S transition of mitotic cell cycle	8	0.19328340178787146	0.21657934750690444	ENSMUSG00000022216, ENSMUSG00000021810, ENSMUSG00000022855, ENSMUSG00000027490, ENSMUSG00000028583, ENSMUSG00000004446, ENSMUSG00000035486, ENSMUSG00000020167	3506	18	12524	1.5876275591050262	1.0	1.0	99.8599657694103
GOTERM_CC_DIRECT	GO:0031527~filopodium membrane	8	0.19328340178787146	0.21757320332163682	ENSMUSG00000001507, ENSMUSG00000045103, ENSMUSG00000028583, ENSMUSG00000027087, ENSMUSG00000030403, ENSMUSG00000047261, ENSMUSG00000019820, ENSMUSG00000040247	3763	18	13426	1.5857324238934656	1.0	1.0	98.53372434017595
GOTERM_CC_DIRECT	GO:0031258~lamellipodium membrane	8	0.19328340178787146	0.21757320332163682	ENSMUSG00000024270, ENSMUSG00000027002, ENSMUSG00000028583, ENSMUSG00000027087, ENSMUSG00000030403, ENSMUSG00000040724, ENSMUSG00000014444, ENSMUSG00000020135	3763	18	13426	1.5857324238934656	1.0	1.0	98.53372434017595
GOTERM_BP_DIRECT	GO:0046578~regulation of Ras protein signal transduction	4	0.09664170089393573	0.21930003753617258	ENSMUSG00000032356, ENSMUSG00000005057, ENSMUSG00000024998, ENSMUSG00000039662	3506	6	12524	2.3814413386575395	1.0	1.0	99.8599657694103
GOTERM_BP_DIRECT	GO:0010044~response to aluminum ion	4	0.09664170089393573	0.21930003753617258	ENSMUSG00000028393, ENSMUSG00000041168, ENSMUSG00000021794, ENSMUSG00000040147	3506	6	12524	2.3814413386575395	1.0	1.0	99.8599657694103
GOTERM_BP_DIRECT	GO:0086012~membrane depolarization during cardiac muscle cell action potential	4	0.09664170089393573	0.21930003753617258	ENSMUSG00000051331, ENSMUSG00000019194, ENSMUSG00000046480, ENSMUSG00000032511	3506	6	12524	2.3814413386575395	1.0	1.0	99.8599657694103
GOTERM_BP_DIRECT	GO:0032410~negative regulation of transporter activity	4	0.09664170089393573	0.21930003753617258	ENSMUSG00000025889, ENSMUSG00000053253, ENSMUSG00000031930, ENSMUSG00000062127	3506	6	12524	2.3814413386575395	1.0	1.0	99.8599657694103
GOTERM_BP_DIRECT	GO:0072006~nephron development	4	0.09664170089393573	0.21930003753617258	ENSMUSG00000001507, ENSMUSG00000036856, ENSMUSG00000036862, ENSMUSG00000014773	3506	6	12524	2.3814413386575395	1.0	1.0	99.8599657694103
GOTERM_BP_DIRECT	GO:0051152~positive regulation of smooth muscle cell differentiation	4	0.09664170089393573	0.21930003753617258	ENSMUSG00000028949, ENSMUSG00000032172, ENSMUSG00000049775, ENSMUSG00000032405	3506	6	12524	2.3814413386575395	1.0	1.0	99.8599657694103
GOTERM_BP_DIRECT	GO:1900017~positive regulation of cytokine production involved in inflammatory response	4	0.09664170089393573	0.21930003753617258	ENSMUSG00000055994, ENSMUSG00000024670, ENSMUSG00000030281, ENSMUSG00000002897	3506	6	12524	2.3814413386575395	1.0	1.0	99.8599657694103
GOTERM_BP_DIRECT	GO:0060732~positive regulation of inositol phosphate biosynthetic process	4	0.09664170089393573	0.21930003753617258	ENSMUSG00000068037, ENSMUSG00000025889, ENSMUSG00000056529, ENSMUSG00000029778	3506	6	12524	2.3814413386575395	1.0	1.0	99.8599657694103
GOTERM_BP_DIRECT	GO:0097485~neuron projection guidance	4	0.09664170089393573	0.21930003753617258	ENSMUSG00000031398, ENSMUSG00000052133, ENSMUSG00000030084, ENSMUSG00000025478	3506	6	12524	2.3814413386575395	1.0	1.0	99.8599657694103
GOTERM_BP_DIRECT	GO:0048642~negative regulation of skeletal muscle tissue development	4	0.09664170089393573	0.21930003753617258	ENSMUSG00000031431, ENSMUSG00000032010, ENSMUSG00000027852, ENSMUSG00000006676	3506	6	12524	2.3814413386575395	1.0	1.0	99.8599657694103
GOTERM_BP_DIRECT	GO:0051963~regulation of synapse assembly	4	0.09664170089393573	0.21930003753617258	ENSMUSG00000026959, ENSMUSG00000032012, ENSMUSG00000032827, ENSMUSG00000027950	3506	6	12524	2.3814413386575395	1.0	1.0	99.8599657694103
GOTERM_BP_DIRECT	GO:0001780~neutrophil homeostasis	4	0.09664170089393573	0.21930003753617258	ENSMUSG00000032114, ENSMUSG00000031990, ENSMUSG00000028525, ENSMUSG00000021048	3506	6	12524	2.3814413386575395	1.0	1.0	99.8599657694103
GOTERM_BP_DIRECT	GO:0034975~protein folding in endoplasmic reticulum	4	0.09664170089393573	0.21930003753617258	ENSMUSG00000021831, ENSMUSG00000057069, ENSMUSG00000027006, ENSMUSG00000047260	3506	6	12524	2.3814413386575395	1.0	1.0	99.8599657694103
GOTERM_BP_DIRECT	GO:0042987~amyloid precursor protein catabolic process	4	0.09664170089393573	0.21930003753617258	ENSMUSG00000034926, ENSMUSG00000024030, ENSMUSG00000019969, ENSMUSG00000010609	3506	6	12524	2.3814413386575395	1.0	1.0	99.8599657694103
GOTERM_BP_DIRECT	GO:0051099~positive regulation of binding	4	0.09664170089393573	0.21930003753617258	ENSMUSG00000041959, ENSMUSG00000021905, ENSMUSG00000059040, ENSMUSG00000063524	3506	6	12524	2.3814413386575395	1.0	1.0	99.8599657694103
GOTERM_BP_DIRECT	GO:0032204~regulation of telomere maintenance	4	0.09664170089393573	0.21930003753617258	ENSMUSG00000001415, ENSMUSG00000041064, ENSMUSG00000031921, ENSMUSG00000021244	3506	6	12524	2.3814413386575395	1.0	1.0	99.8599657694103
GOTERM_BP_DIRECT	GO:0086073~bundle of His cell-Purkinje myocyte adhesion involved in cell communication	4	0.09664170089393573	0.21930003753617258	ENSMUSG00000054889, ENSMUSG00000044393, ENSMUSG00000024331, ENSMUSG00000001552	3506	6	12524	2.3814413386575395	1.0	1.0	99.8599657694103
GOTERM_BP_DIRECT	GO:1901029~negative regulation of mitochondrial outer membrane permeabilization involved in apoptotic signaling pathway	4	0.09664170089393573	0.21930003753617258	ENSMUSG00000022679, ENSMUSG00000016319, ENSMUSG00000036880, ENSMUSG00000026278	3506	6	12524	2.3814413386575395	1.0	1.0	99.8599657694103
GOTERM_BP_DIRECT	GO:0034720~histone H3-K4 demethylation	4	0.09664170089393573	0.21930003753617258	ENSMUSG00000030180, ENSMUSG00000042207, ENSMUSG00000025332, ENSMUSG00000038080	3506	6	12524	2.3814413386575395	1.0	1.0	99.8599657694103
GOTERM_BP_DIRECT	GO:0030422~production of siRNA involved in RNA interference	4	0.09664170089393573	0.21930003753617258	ENSMUSG00000021611, ENSMUSG00000023051, ENSMUSG00000002731, ENSMUSG00000026248	3506	6	12524	2.3814413386575395	1.0	1.0	99.8599657694103
GOTERM_BP_DIRECT	GO:0043266~regulation of potassium ion transport	4	0.09664170089393573	0.21930003753617258	ENSMUSG00000069601, ENSMUSG00000035165, ENSMUSG00000061576, ENSMUSG00000032259	3506	6	12524	2.3814413386575395	1.0	1.0	99.8599657694103
GOTERM_BP_DIRECT	GO:0090281~negative regulation of calcium ion import	4	0.09664170089393573	0.21930003753617258	ENSMUSG00000037434, ENSMUSG00000020681, ENSMUSG00000035873, ENSMUSG00000003476	3506	6	12524	2.3814413386575395	1.0	1.0	99.8599657694103
GOTERM_BP_DIRECT	GO:0010870~positive regulation of receptor biosynthetic process	4	0.09664170089393573	0.21930003753617258	ENSMUSG00000002108, ENSMUSG00000031161, ENSMUSG00000028800, ENSMUSG00000019777	3506	6	12524	2.3814413386575395	1.0	1.0	99.8599657694103
GOTERM_BP_DIRECT	GO:0021637~trigeminal nerve structural organization	4	0.09664170089393573	0.21930003753617258	ENSMUSG00000031398, ENSMUSG00000028883, ENSMUSG00000034684, ENSMUSG00000029765	3506	6	12524	2.3814413386575395	1.0	1.0	99.8599657694103
GOTERM_BP_DIRECT	GO:0006102~isocitrate metabolic process	4	0.09664170089393573	0.21930003753617258	ENSMUSG00000032279, ENSMUSG00000025950, ENSMUSG00000027406, ENSMUSG00000022477	3506	6	12524	2.3814413386575395	1.0	1.0	99.8599657694103
GOTERM_BP_DIRECT	GO:0001661~conditioned taste aversion	4	0.09664170089393573	0.21930003753617258	ENSMUSG00000021478, ENSMUSG00000026959, ENSMUSG00000027950, ENSMUSG00000056755	3506	6	12524	2.3814413386575395	1.0	1.0	99.8599657694103
GOTERM_BP_DIRECT	GO:0090382~phagosome maturation	4	0.09664170089393573	0.21930003753617258	ENSMUSG00000030055, ENSMUSG00000002059, ENSMUSG00000028456, ENSMUSG00000056515	3506	6	12524	2.3814413386575395	1.0	1.0	99.8599657694103
GOTERM_BP_DIRECT	GO:0033081~regulation of T cell differentiation in thymus	4	0.09664170089393573	0.21930003753617258	ENSMUSG00000034801, ENSMUSG00000024241, ENSMUSG00000024238, ENSMUSG00000002981	3506	6	12524	2.3814413386575395	1.0	1.0	99.8599657694103
GOTERM_BP_DIRECT	GO:0045601~regulation of endothelial cell differentiation	4	0.09664170089393573	0.21930003753617258	ENSMUSG00000062960, ENSMUSG00000038545, ENSMUSG00000090698, ENSMUSG00000023951	3506	6	12524	2.3814413386575395	1.0	1.0	99.8599657694103
GOTERM_BP_DIRECT	GO:0046033~AMP metabolic process	4	0.09664170089393573	0.21930003753617258	ENSMUSG00000026817, ENSMUSG00000024782, ENSMUSG00000027889, ENSMUSG00000005686	3506	6	12524	2.3814413386575395	1.0	1.0	99.8599657694103
GOTERM_BP_DIRECT	GO:0090244~Wnt signaling pathway involved in somitogenesis	4	0.09664170089393573	0.21930003753617258	ENSMUSG00000002459, ENSMUSG00000002458, ENSMUSG00000000142, ENSMUSG00000030201	3506	6	12524	2.3814413386575395	1.0	1.0	99.8599657694103
GOTERM_BP_DIRECT	GO:0014061~regulation of norepinephrine secretion	4	0.09664170089393573	0.21930003753617258	ENSMUSG00000039059, ENSMUSG00000030525, ENSMUSG00000019429, ENSMUSG00000020178	3506	6	12524	2.3814413386575395	1.0	1.0	99.8599657694103
GOTERM_BP_DIRECT	GO:0008286~insulin receptor signaling pathway	17	0.41072722879922685	0.21960595064449953	ENSMUSG00000005057, ENSMUSG00000042903, ENSMUSG00000029053, ENSMUSG00000051177, ENSMUSG00000027540, ENSMUSG00000025372, ENSMUSG00000032481, ENSMUSG00000024143, ENSMUSG00000020176, ENSMUSG00000026888, ENSMUSG00000025006, ENSMUSG00000019577, ENSMUSG00000044167, ENSMUSG00000038485, ENSMUSG00000037112, ENSMUSG00000031955, ENSMUSG00000038967	3506	47	12524	1.292058598633346	1.0	1.0	99.8599657694103
GOTERM_CC_DIRECT	GO:0005861~troponin complex	4	0.09664170089393573	0.21989982860320825	ENSMUSG00000026418, ENSMUSG00000064179, ENSMUSG00000026414, ENSMUSG00000035458	3763	6	13426	2.378598635840198	1.0	1.0	98.53372434017595
GOTERM_BP_DIRECT	GO:0016358~dendrite development	13	0.31408552790529115	0.2204185225955648	ENSMUSG00000006464, ENSMUSG00000032112, ENSMUSG00000034813, ENSMUSG00000025372, ENSMUSG00000031393, ENSMUSG00000022076, ENSMUSG00000029516, ENSMUSG00000067629, ENSMUSG00000047787, ENSMUSG00000042453, ENSMUSG00000037995, ENSMUSG00000019777, ENSMUSG00000030774	3506	34	12524	1.3658266501124123	1.0	1.0	99.8599657694103
GOTERM_BP_DIRECT	GO:0008360~regulation of cell shape	40	0.9664170089393573	0.2208647008996092	ENSMUSG00000032366, ENSMUSG00000028064, ENSMUSG00000033377, ENSMUSG00000029015, ENSMUSG00000025372, ENSMUSG00000028583, ENSMUSG00000006219, ENSMUSG00000024143, ENSMUSG00000020284, ENSMUSG00000049744, ENSMUSG00000003345, ENSMUSG00000023951, ENSMUSG00000005103, ENSMUSG00000022788, ENSMUSG00000028906, ENSMUSG00000021115, ENSMUSG00000029838, ENSMUSG00000020900, ENSMUSG00000030707, ENSMUSG00000055805,…	3506	124	12524	1.1523103251568738	1.0	1.0	99.8599657694103
GOTERM_MF_DIRECT	GO:0030215~semaphorin receptor binding	9	0.2174438270113554	0.22103839869593905	ENSMUSG00000000627, ENSMUSG00000028064, ENSMUSG00000025207, ENSMUSG00000001227, ENSMUSG00000028883, ENSMUSG00000052133, ENSMUSG00000028843, ENSMUSG00000034684, ENSMUSG00000038777	3411	21	12046	1.5135067219499938	1.0	1.0	99.80806142034548
GOTERM_MF_DIRECT	GO:0033613~activating transcription factor binding	9	0.2174438270113554	0.22103839869593905	ENSMUSG00000001419, ENSMUSG00000052684, ENSMUSG00000058881, ENSMUSG00000039474, ENSMUSG00000028484, ENSMUSG00000020361, ENSMUSG00000030557, ENSMUSG00000000440, ENSMUSG00000028800	3411	21	12046	1.5135067219499938	1.0	1.0	99.80806142034548
GOTERM_MF_DIRECT	GO:0005246~calcium channel regulator activity	9	0.2174438270113554	0.22103839869593905	ENSMUSG00000020577, ENSMUSG00000025915, ENSMUSG00000029713, ENSMUSG00000057914, ENSMUSG00000021991, ENSMUSG00000056755, ENSMUSG00000046093, ENSMUSG00000066392, ENSMUSG00000052889	3411	21	12046	1.5135067219499938	1.0	1.0	99.80806142034548
GOTERM_BP_DIRECT	GO:0034314~Arp2/3 complex-mediated actin nucleation	7	0.16912297656438754	0.22146586868954396	ENSMUSG00000056972, ENSMUSG00000021676, ENSMUSG00000056367, ENSMUSG00000008475, ENSMUSG00000020152, ENSMUSG00000029621, ENSMUSG00000006304	3506	15	12524	1.6670089370602779	1.0	1.0	99.8599657694103
GOTERM_BP_DIRECT	GO:1901214~regulation of neuron death	7	0.16912297656438754	0.22146586868954396	ENSMUSG00000025889, ENSMUSG00000050132, ENSMUSG00000031987, ENSMUSG00000026812, ENSMUSG00000056755, ENSMUSG00000060534, ENSMUSG00000055723	3506	15	12524	1.6670089370602779	1.0	1.0	99.8599657694103
GOTERM_BP_DIRECT	GO:0014912~negative regulation of smooth muscle cell migration	7	0.16912297656438754	0.22146586868954396	ENSMUSG00000030890, ENSMUSG00000020427, ENSMUSG00000026185, ENSMUSG00000031558, ENSMUSG00000036564, ENSMUSG00000037411, ENSMUSG00000032501	3506	15	12524	1.6670089370602779	1.0	1.0	99.8599657694103
GOTERM_BP_DIRECT	GO:0006939~smooth muscle contraction	7	0.16912297656438754	0.22146586868954396	ENSMUSG00000034997, ENSMUSG00000020635, ENSMUSG00000051331, ENSMUSG00000027950, ENSMUSG00000035200, ENSMUSG00000048677, ENSMUSG00000028525	3506	15	12524	1.6670089370602779	1.0	1.0	99.8599657694103
GOTERM_BP_DIRECT	GO:0051693~actin filament capping	7	0.16912297656438754	0.22146586868954396	ENSMUSG00000032366, ENSMUSG00000021061, ENSMUSG00000038775, ENSMUSG00000032050, ENSMUSG00000070372, ENSMUSG00000015733, ENSMUSG00000022099	3506	15	12524	1.6670089370602779	1.0	1.0	99.8599657694103
GOTERM_BP_DIRECT	GO:0048011~neurotrophin TRK receptor signaling pathway	7	0.16912297656438754	0.22146586868954396	ENSMUSG00000033585, ENSMUSG00000011096, ENSMUSG00000024241, ENSMUSG00000038970, ENSMUSG00000031955, ENSMUSG00000006930, ENSMUSG00000068747	3506	15	12524	1.6670089370602779	1.0	1.0	99.8599657694103
GOTERM_BP_DIRECT	GO:2000249~regulation of actin cytoskeleton reorganization	7	0.16912297656438754	0.22146586868954396	ENSMUSG00000036504, ENSMUSG00000030220, ENSMUSG00000009292, ENSMUSG00000059456, ENSMUSG00000061665, ENSMUSG00000034974, ENSMUSG00000021477	3506	15	12524	1.6670089370602779	1.0	1.0	99.8599657694103
GOTERM_BP_DIRECT	GO:2000310~regulation of N-methyl-D-aspartate selective glutamate receptor activity	7	0.16912297656438754	0.22146586868954396	ENSMUSG00000032356, ENSMUSG00000020886, ENSMUSG00000042453, ENSMUSG00000021559, ENSMUSG00000000766, ENSMUSG00000059456, ENSMUSG00000063887	3506	15	12524	1.6670089370602779	1.0	1.0	99.8599657694103
GOTERM_BP_DIRECT	GO:0010880~regulation of release of sequestered calcium ion into cytosol by sarcoplasmic reticulum	7	0.16912297656438754	0.22146586868954396	ENSMUSG00000036438, ENSMUSG00000007122, ENSMUSG00000045103, ENSMUSG00000020635, ENSMUSG00000053819, ENSMUSG00000025068, ENSMUSG00000001175	3506	15	12524	1.6670089370602779	1.0	1.0	99.8599657694103
KEGG_PATHWAY	mmu04660:T cell receptor signaling pathway	27	0.6523314810340662	0.2216584980431708	ENSMUSG00000039936, ENSMUSG00000034801, ENSMUSG00000028161, ENSMUSG00000024241, ENSMUSG00000027852, ENSMUSG00000023274, ENSMUSG00000025499, ENSMUSG00000066877, ENSMUSG00000022781, ENSMUSG00000024122, ENSMUSG00000020901, ENSMUSG00000004936, ENSMUSG00000021816, ENSMUSG00000031537, ENSMUSG00000033953, ENSMUSG00000074923, ENSMUSG00000052684, ENSMUSG00000027347, ENSMUSG00000027544, ENSMUSG00000063358,…	1441	81	5192	1.2010178117048345	1.0	1.0	94.07665505226481
GOTERM_CC_DIRECT	GO:0033270~paranode region of axon	7	0.16912297656438754	0.22238764909795752	ENSMUSG00000047976, ENSMUSG00000069601, ENSMUSG00000017167, ENSMUSG00000015149, ENSMUSG00000022770, ENSMUSG00000075318, ENSMUSG00000011751	3763	15	13426	1.6650190450881388	1.0	1.0	98.53372434017595
KEGG_PATHWAY	mmu04650:Natural killer cell mediated cytotoxicity	24	0.5798502053636144	0.22427262991908595	ENSMUSG00000039936, ENSMUSG00000034801, ENSMUSG00000028161, ENSMUSG00000024241, ENSMUSG00000059456, ENSMUSG00000027852, ENSMUSG00000027544, ENSMUSG00000025499, ENSMUSG00000004446, ENSMUSG00000063358, ENSMUSG00000001127, ENSMUSG00000022965, ENSMUSG00000000409, ENSMUSG00000022967, ENSMUSG00000020901, ENSMUSG00000004936, ENSMUSG00000021816, ENSMUSG00000039304, ENSMUSG00000078816, ENSMUSG00000030830,…	1441	71	5192	1.2179335555316633	1.0	1.0	94.07665505226481
GOTERM_MF_DIRECT	GO:0019992~diacylglycerol binding	4	0.09664170089393573	0.22497523922565285	ENSMUSG00000034799, ENSMUSG00000062151, ENSMUSG00000027347, ENSMUSG00000028456	3411	6	12046	2.3543437896999904	1.0	1.0	99.80806142034548
GOTERM_MF_DIRECT	GO:0032051~clathrin light chain binding	4	0.09664170089393573	0.22497523922565285	ENSMUSG00000047126, ENSMUSG00000039959, ENSMUSG00000020297, ENSMUSG00000025468	3411	6	12046	2.3543437896999904	1.0	1.0	99.80806142034548
GOTERM_MF_DIRECT	GO:0048495~Roundabout binding	4	0.09664170089393573	0.22497523922565285	ENSMUSG00000030782, ENSMUSG00000025020, ENSMUSG00000031558, ENSMUSG00000056427	3411	6	12046	2.3543437896999904	1.0	1.0	99.80806142034548
GOTERM_MF_DIRECT	GO:0004000~adenosine deaminase activity	4	0.09664170089393573	0.22497523922565285	ENSMUSG00000031949, ENSMUSG00000027259, ENSMUSG00000027951, ENSMUSG00000020262	3411	6	12046	2.3543437896999904	1.0	1.0	99.80806142034548
GOTERM_MF_DIRECT	GO:0000155~phosphorelay sensor kinase activity	4	0.09664170089393573	0.22497523922565285	ENSMUSG00000038319, ENSMUSG00000035355, ENSMUSG00000037579, ENSMUSG00000034402	3411	6	12046	2.3543437896999904	1.0	1.0	99.80806142034548
GOTERM_MF_DIRECT	GO:0015271~outward rectifier potassium channel activity	4	0.09664170089393573	0.22497523922565285	ENSMUSG00000040724, ENSMUSG00000029249, ENSMUSG00000050556, ENSMUSG00000037624	3411	6	12046	2.3543437896999904	1.0	1.0	99.80806142034548
GOTERM_BP_DIRECT	GO:2000177~regulation of neural precursor cell proliferation	6	0.1449625513409036	0.2250106877818731	ENSMUSG00000038805, ENSMUSG00000020950, ENSMUSG00000031099, ENSMUSG00000044167, ENSMUSG00000079259, ENSMUSG00000009073	3506	12	12524	1.7860810039931547	1.0	1.0	99.8599657694103
GOTERM_BP_DIRECT	GO:0006941~striated muscle contraction	6	0.1449625513409036	0.2250106877818731	ENSMUSG00000057378, ENSMUSG00000030695, ENSMUSG00000051747, ENSMUSG00000020475, ENSMUSG00000035458, ENSMUSG00000021125	3506	12	12524	1.7860810039931547	1.0	1.0	99.8599657694103
GOTERM_BP_DIRECT	GO:0006518~peptide metabolic process	6	0.1449625513409036	0.2250106877818731	ENSMUSG00000020841, ENSMUSG00000021710, ENSMUSG00000026209, ENSMUSG00000027820, ENSMUSG00000026335, ENSMUSG00000020681	3506	12	12524	1.7860810039931547	1.0	1.0	99.8599657694103
GOTERM_BP_DIRECT	GO:0050709~negative regulation of protein secretion	6	0.1449625513409036	0.2250106877818731	ENSMUSG00000030839, ENSMUSG00000032340, ENSMUSG00000038453, ENSMUSG00000020282, ENSMUSG00000021905, ENSMUSG00000032259	3506	12	12524	1.7860810039931547	1.0	1.0	99.8599657694103
GOTERM_BP_DIRECT	GO:0043623~cellular protein complex assembly	6	0.1449625513409036	0.2250106877818731	ENSMUSG00000045103, ENSMUSG00000030838, ENSMUSG00000028441, ENSMUSG00000041168, ENSMUSG00000038170, ENSMUSG00000026942	3506	12	12524	1.7860810039931547	1.0	1.0	99.8599657694103
GOTERM_BP_DIRECT	GO:1901381~positive regulation of potassium ion transmembrane transport	6	0.1449625513409036	0.2250106877818731	ENSMUSG00000058975, ENSMUSG00000038319, ENSMUSG00000041695, ENSMUSG00000025905, ENSMUSG00000039166, ENSMUSG00000061576	3506	12	12524	1.7860810039931547	1.0	1.0	99.8599657694103
GOTERM_BP_DIRECT	GO:0046325~negative regulation of glucose import	6	0.1449625513409036	0.2250106877818731	ENSMUSG00000005057, ENSMUSG00000037370, ENSMUSG00000024143, ENSMUSG00000020681, ENSMUSG00000020176, ENSMUSG00000013698	3506	12	12524	1.7860810039931547	1.0	1.0	99.8599657694103
GOTERM_BP_DIRECT	GO:0061001~regulation of dendritic spine morphogenesis	6	0.1449625513409036	0.2250106877818731	ENSMUSG00000022623, ENSMUSG00000038453, ENSMUSG00000032827, ENSMUSG00000026235, ENSMUSG00000048895, ENSMUSG00000042700	3506	12	12524	1.7860810039931547	1.0	1.0	99.8599657694103
GOTERM_BP_DIRECT	GO:0031054~pre-miRNA processing	6	0.1449625513409036	0.2250106877818731	ENSMUSG00000063804, ENSMUSG00000023051, ENSMUSG00000002731, ENSMUSG00000027951, ENSMUSG00000034610, ENSMUSG00000026248	3506	12	12524	1.7860810039931547	1.0	1.0	99.8599657694103
GOTERM_BP_DIRECT	GO:0043268~positive regulation of potassium ion transport	6	0.1449625513409036	0.2250106877818731	ENSMUSG00000006740, ENSMUSG00000023092, ENSMUSG00000042429, ENSMUSG00000061576, ENSMUSG00000022770, ENSMUSG00000002996	3506	12	12524	1.7860810039931547	1.0	1.0	99.8599657694103
GOTERM_BP_DIRECT	GO:0051967~negative regulation of synaptic transmission, glutamatergic	6	0.1449625513409036	0.2250106877818731	ENSMUSG00000034997, ENSMUSG00000042429, ENSMUSG00000049511, ENSMUSG00000028004, ENSMUSG00000001985, ENSMUSG00000032259	3506	12	12524	1.7860810039931547	1.0	1.0	99.8599657694103
GOTERM_BP_DIRECT	GO:0051896~regulation of protein kinase B signaling	6	0.1449625513409036	0.2250106877818731	ENSMUSG00000025373, ENSMUSG00000032009, ENSMUSG00000050310, ENSMUSG00000040663, ENSMUSG00000042105, ENSMUSG00000019777	3506	12	12524	1.7860810039931547	1.0	1.0	99.8599657694103
GOTERM_BP_DIRECT	GO:0042711~maternal behavior	6	0.1449625513409036	0.2250106877818731	ENSMUSG00000021478, ENSMUSG00000028351, ENSMUSG00000025905, ENSMUSG00000049112, ENSMUSG00000024431, ENSMUSG00000048249	3506	12	12524	1.7860810039931547	1.0	1.0	99.8599657694103
GOTERM_BP_DIRECT	GO:0007614~short-term memory	6	0.1449625513409036	0.2250106877818731	ENSMUSG00000028351, ENSMUSG00000028222, ENSMUSG00000000326, ENSMUSG00000056755, ENSMUSG00000051149, ENSMUSG00000042589	3506	12	12524	1.7860810039931547	1.0	1.0	99.8599657694103
GOTERM_BP_DIRECT	GO:0060306~regulation of membrane repolarization	5	0.12080212611741967	0.22565217487852107	ENSMUSG00000038319, ENSMUSG00000041695, ENSMUSG00000039166, ENSMUSG00000035165, ENSMUSG00000024589	3506	9	12524	1.9845344488812828	1.0	1.0	99.8599657694103
GOTERM_BP_DIRECT	GO:0031340~positive regulation of vesicle fusion	5	0.12080212611741967	0.22565217487852107	ENSMUSG00000006740, ENSMUSG00000020848, ENSMUSG00000030731, ENSMUSG00000035864, ENSMUSG00000030279	3506	9	12524	1.9845344488812828	1.0	1.0	99.8599657694103
GOTERM_BP_DIRECT	GO:0098911~regulation of ventricular cardiac muscle cell action potential	5	0.12080212611741967	0.22565217487852107	ENSMUSG00000051331, ENSMUSG00000054889, ENSMUSG00000044393, ENSMUSG00000024331, ENSMUSG00000001552	3506	9	12524	1.9845344488812828	1.0	1.0	99.8599657694103
GOTERM_BP_DIRECT	GO:0050921~positive regulation of chemotaxis	5	0.12080212611741967	0.22565217487852107	ENSMUSG00000040152, ENSMUSG00000026181, ENSMUSG00000030805, ENSMUSG00000009281, ENSMUSG00000041488	3506	9	12524	1.9845344488812828	1.0	1.0	99.8599657694103
GOTERM_BP_DIRECT	GO:1902188~positive regulation of viral release from host cell	5	0.12080212611741967	0.22565217487852107	ENSMUSG00000066278, ENSMUSG00000033916, ENSMUSG00000038467, ENSMUSG00000031913, ENSMUSG00000053119	3506	9	12524	1.9845344488812828	1.0	1.0	99.8599657694103
GOTERM_BP_DIRECT	GO:0007175~negative regulation of epidermal growth factor-activated receptor activity	5	0.12080212611741967	0.22565217487852107	ENSMUSG00000022637, ENSMUSG00000019969, ENSMUSG00000010609, ENSMUSG00000037104, ENSMUSG00000037224	3506	9	12524	1.9845344488812828	1.0	1.0	99.8599657694103
GOTERM_BP_DIRECT	GO:0007625~grooming behavior	5	0.12080212611741967	0.22565217487852107	ENSMUSG00000033214, ENSMUSG00000021478, ENSMUSG00000029104, ENSMUSG00000006589, ENSMUSG00000032259	3506	9	12524	1.9845344488812828	1.0	1.0	99.8599657694103
GOTERM_BP_DIRECT	GO:0048608~reproductive structure development	5	0.12080212611741967	0.22565217487852107	ENSMUSG00000019256, ENSMUSG00000046532, ENSMUSG00000022770, ENSMUSG00000030357, ENSMUSG00000001288	3506	9	12524	1.9845344488812828	1.0	1.0	99.8599657694103
GOTERM_BP_DIRECT	GO:0055008~cardiac muscle tissue morphogenesis	5	0.12080212611741967	0.22565217487852107	ENSMUSG00000051747, ENSMUSG00000027358, ENSMUSG00000031987, ENSMUSG00000029711, ENSMUSG00000006235	3506	9	12524	1.9845344488812828	1.0	1.0	99.8599657694103
GOTERM_BP_DIRECT	GO:2001256~regulation of store-operated calcium entry	5	0.12080212611741967	0.22565217487852107	ENSMUSG00000020303, ENSMUSG00000022208, ENSMUSG00000048200, ENSMUSG00000007617, ENSMUSG00000031532	3506	9	12524	1.9845344488812828	1.0	1.0	99.8599657694103
GOTERM_BP_DIRECT	GO:0009410~response to xenobiotic stimulus	5	0.12080212611741967	0.22565217487852107	ENSMUSG00000033214, ENSMUSG00000019256, ENSMUSG00000032350, ENSMUSG00000063856, ENSMUSG00000021575	3506	9	12524	1.9845344488812828	1.0	1.0	99.8599657694103
GOTERM_BP_DIRECT	GO:0050710~negative regulation of cytokine secretion	5	0.12080212611741967	0.22565217487852107	ENSMUSG00000029075, ENSMUSG00000053216, ENSMUSG00000031778, ENSMUSG00000050199, ENSMUSG00000090958	3506	9	12524	1.9845344488812828	1.0	1.0	99.8599657694103
GOTERM_BP_DIRECT	GO:0061337~cardiac conduction	5	0.12080212611741967	0.22565217487852107	ENSMUSG00000051331, ENSMUSG00000057123, ENSMUSG00000019194, ENSMUSG00000030557, ENSMUSG00000011751	3506	9	12524	1.9845344488812828	1.0	1.0	99.8599657694103
GOTERM_BP_DIRECT	GO:2000188~regulation of cholesterol homeostasis	5	0.12080212611741967	0.22565217487852107	ENSMUSG00000005320, ENSMUSG00000002108, ENSMUSG00000027593, ENSMUSG00000032193, ENSMUSG00000022463	3506	9	12524	1.9845344488812828	1.0	1.0	99.8599657694103
GOTERM_BP_DIRECT	GO:0010579~positive regulation of adenylate cyclase activity involved in G-protein coupled receptor signaling pathway	5	0.12080212611741967	0.22565217487852107	ENSMUSG00000021478, ENSMUSG00000039116, ENSMUSG00000020178, ENSMUSG00000044017, ENSMUSG00000018634	3506	9	12524	1.9845344488812828	1.0	1.0	99.8599657694103
GOTERM_BP_DIRECT	GO:0086002~cardiac muscle cell action potential involved in contraction	5	0.12080212611741967	0.22565217487852107	ENSMUSG00000041695, ENSMUSG00000051331, ENSMUSG00000019194, ENSMUSG00000046480, ENSMUSG00000032511	3506	9	12524	1.9845344488812828	1.0	1.0	99.8599657694103
GOTERM_CC_DIRECT	GO:0097431~mitotic spindle pole	6	0.1449625513409036	0.22584699184143045	ENSMUSG00000057110, ENSMUSG00000039298, ENSMUSG00000027883, ENSMUSG00000021068, ENSMUSG00000058070, ENSMUSG00000033952	3763	12	13426	1.7839489768801489	1.0	1.0	98.53372434017595
GOTERM_CC_DIRECT	GO:0008074~guanylate cyclase complex, soluble	5	0.12080212611741967	0.2263844794696184	ENSMUSG00000028469, ENSMUSG00000028005, ENSMUSG00000042638, ENSMUSG00000055523, ENSMUSG00000033910	3763	9	13426	1.982165529866832	1.0	1.0	98.53372434017595
GOTERM_CC_DIRECT	GO:0005856~cytoskeleton	300	7.24812756704518	0.22771229380207858	ENSMUSG00000059248, ENSMUSG00000032562, ENSMUSG00000026202, ENSMUSG00000040860, ENSMUSG00000021798, ENSMUSG00000022768, ENSMUSG00000069601, ENSMUSG00000018372, ENSMUSG00000030707, ENSMUSG00000006717, ENSMUSG00000034066, ENSMUSG00000038545, ENSMUSG00000058835, ENSMUSG00000005871, ENSMUSG00000028294, ENSMUSG00000038539, ENSMUSG00000034616, ENSMUSG00000022076, ENSMUSG00000027883, ENSMUSG00000028059,…	3763	1028	13426	1.041215356155729	1.0	1.0	98.53372434017595
GOTERM_BP_DIRECT	GO:0035176~social behavior	16	0.3865668035757429	0.22772192446315592	ENSMUSG00000028351, ENSMUSG00000039419, ENSMUSG00000031393, ENSMUSG00000049112, ENSMUSG00000025499, ENSMUSG00000027950, ENSMUSG00000029104, ENSMUSG00000021478, ENSMUSG00000022623, ENSMUSG00000026959, ENSMUSG00000020886, ENSMUSG00000041078, ENSMUSG00000021811, ENSMUSG00000000766, ENSMUSG00000021816, ENSMUSG00000066392	3506	44	12524	1.2989680029041124	1.0	1.0	99.8599657694103
GOTERM_BP_DIRECT	GO:0003151~outflow tract morphogenesis	16	0.3865668035757429	0.22772192446315592	ENSMUSG00000030123, ENSMUSG00000030890, ENSMUSG00000052684, ENSMUSG00000030592, ENSMUSG00000057123, ENSMUSG00000063632, ENSMUSG00000027104, ENSMUSG00000028004, ENSMUSG00000023951, ENSMUSG00000040152, ENSMUSG00000048616, ENSMUSG00000044674, ENSMUSG00000020888, ENSMUSG00000066026, ENSMUSG00000032216, ENSMUSG00000036437	3506	44	12524	1.2989680029041124	1.0	1.0	99.8599657694103
GOTERM_BP_DIRECT	GO:0007155~cell adhesion	120	2.899251026818072	0.2279972335323262	ENSMUSG00000031990, ENSMUSG00000034902, ENSMUSG00000028583, ENSMUSG00000001300, ENSMUSG00000022240, ENSMUSG00000020340, ENSMUSG00000001946, ENSMUSG00000017167, ENSMUSG00000069441, ENSMUSG00000020900, ENSMUSG00000034066, ENSMUSG00000052698, ENSMUSG00000029161, ENSMUSG00000038816, ENSMUSG00000032036, ENSMUSG00000027087, ENSMUSG00000026312, ENSMUSG00000062300, ENSMUSG00000030092, ENSMUSG00000049336,…	3506	400	12524	1.0716486023958929	1.0	1.0	99.8599657694103
GOTERM_BP_DIRECT	GO:0046627~negative regulation of insulin receptor signaling pathway	12	0.2899251026818072	0.22843898893237102	ENSMUSG00000053164, ENSMUSG00000020027, ENSMUSG00000028639, ENSMUSG00000037370, ENSMUSG00000029053, ENSMUSG00000030659, ENSMUSG00000032702, ENSMUSG00000026812, ENSMUSG00000020176, ENSMUSG00000026888, ENSMUSG00000052889, ENSMUSG00000032578	3506	31	12524	1.3827723901882487	1.0	1.0	99.8599657694103
GOTERM_CC_DIRECT	GO:0005834~heterotrimeric G-protein complex	12	0.2899251026818072	0.22977132515833437	ENSMUSG00000038607, ENSMUSG00000021303, ENSMUSG00000020599, ENSMUSG00000032562, ENSMUSG00000048240, ENSMUSG00000029713, ENSMUSG00000027523, ENSMUSG00000031748, ENSMUSG00000032766, ENSMUSG00000024524, ENSMUSG00000027669, ENSMUSG00000071658	3763	31	13426	1.3811217885523734	1.0	1.0	98.53372434017595
GOTERM_MF_DIRECT	GO:0016810~hydrolase activity, acting on carbon-nitrogen (but not peptide) bonds	7	0.16912297656438754	0.23018231073944942	ENSMUSG00000029121, ENSMUSG00000024501, ENSMUSG00000022751, ENSMUSG00000033427, ENSMUSG00000041774, ENSMUSG00000025478, ENSMUSG00000022048	3411	15	12046	1.6480406527899931	1.0	1.0	99.80806142034548
GOTERM_MF_DIRECT	GO:0051393~alpha-actinin binding	7	0.16912297656438754	0.23018231073944942	ENSMUSG00000053141, ENSMUSG00000051331, ENSMUSG00000025809, ENSMUSG00000045095, ENSMUSG00000020178, ENSMUSG00000000440, ENSMUSG00000063810	3411	15	12046	1.6480406527899931	1.0	1.0	99.80806142034548
GOTERM_MF_DIRECT	GO:0030695~GTPase regulator activity	7	0.16912297656438754	0.23018231073944942	ENSMUSG00000041351, ENSMUSG00000029101, ENSMUSG00000052087, ENSMUSG00000073433, ENSMUSG00000027883, ENSMUSG00000026812, ENSMUSG00000031776	3411	15	12046	1.6480406527899931	1.0	1.0	99.80806142034548
GOTERM_MF_DIRECT	GO:0004653~polypeptide N-acetylgalactosaminyltransferase activity	7	0.16912297656438754	0.23018231073944942	ENSMUSG00000037280, ENSMUSG00000031608, ENSMUSG00000038296, ENSMUSG00000021903, ENSMUSG00000090035, ENSMUSG00000021130, ENSMUSG00000039774	3411	15	12046	1.6480406527899931	1.0	1.0	99.80806142034548
GOTERM_MF_DIRECT	GO:0000989~transcription factor activity, transcription factor binding	7	0.16912297656438754	0.23018231073944942	ENSMUSG00000020038, ENSMUSG00000068742, ENSMUSG00000044167, ENSMUSG00000039706, ENSMUSG00000038342, ENSMUSG00000002881, ENSMUSG00000055866	3411	15	12046	1.6480406527899931	1.0	1.0	99.80806142034548
GOTERM_CC_DIRECT	GO:0031982~vesicle	44	1.063058709833293	0.2307473308552716	ENSMUSG00000027273, ENSMUSG00000026880, ENSMUSG00000029053, ENSMUSG00000051043, ENSMUSG00000032382, ENSMUSG00000029713, ENSMUSG00000002059, ENSMUSG00000027358, ENSMUSG00000040447, ENSMUSG00000020681, ENSMUSG00000045733, ENSMUSG00000023259, ENSMUSG00000023951, ENSMUSG00000037196, ENSMUSG00000021936, ENSMUSG00000038467, ENSMUSG00000038740, ENSMUSG00000050511, ENSMUSG00000032489, ENSMUSG00000018634,…	3763	138	13426	1.1375906519235732	1.0	1.0	98.53372434017595
GOTERM_MF_DIRECT	GO:0042803~protein homodimerization activity	200	4.832085044696786	0.23158082025988508	ENSMUSG00000031112, ENSMUSG00000023051, ENSMUSG00000023050, ENSMUSG00000041959, ENSMUSG00000030380, ENSMUSG00000027890, ENSMUSG00000001025, ENSMUSG00000021670, ENSMUSG00000027531, ENSMUSG00000000296, ENSMUSG00000030707, ENSMUSG00000074643, ENSMUSG00000028070, ENSMUSG00000011877, ENSMUSG00000031584, ENSMUSG00000066900, ENSMUSG00000062300, ENSMUSG00000049336, ENSMUSG00000020572, ENSMUSG00000072214,…	3411	672	12046	1.0510463346874956	1.0	1.0	99.80806142034548
GOTERM_BP_DIRECT	GO:0032092~positive regulation of protein binding	22	0.5315293549166465	0.2320452557611987	ENSMUSG00000018909, ENSMUSG00000030123, ENSMUSG00000060802, ENSMUSG00000004451, ENSMUSG00000030000, ENSMUSG00000026383, ENSMUSG00000027358, ENSMUSG00000020361, ENSMUSG00000029869, ENSMUSG00000020681, ENSMUSG00000025437, ENSMUSG00000029106, ENSMUSG00000028906, ENSMUSG00000021611, ENSMUSG00000024855, ENSMUSG00000022812, ENSMUSG00000022329, ENSMUSG00000047123, ENSMUSG00000030309, ENSMUSG00000032715,…	3506	64	12524	1.2279306902452938	1.0	1.0	99.8599657694103
GOTERM_MF_DIRECT	GO:0005388~calcium-transporting ATPase activity	5	0.12080212611741967	0.23257977115720843	ENSMUSG00000031376, ENSMUSG00000026463, ENSMUSG00000019943, ENSMUSG00000030302, ENSMUSG00000027712	3411	9	12046	1.9619531580833252	1.0	1.0	99.80806142034548
GOTERM_MF_DIRECT	GO:0035612~AP-2 adaptor complex binding	5	0.12080212611741967	0.23257977115720843	ENSMUSG00000018909, ENSMUSG00000023923, ENSMUSG00000039959, ENSMUSG00000062372, ENSMUSG00000070000	3411	9	12046	1.9619531580833252	1.0	1.0	99.80806142034548
GOTERM_MF_DIRECT	GO:0004383~guanylate cyclase activity	5	0.12080212611741967	0.23257977115720843	ENSMUSG00000028469, ENSMUSG00000028005, ENSMUSG00000042638, ENSMUSG00000055523, ENSMUSG00000033910	3411	9	12046	1.9619531580833252	1.0	1.0	99.80806142034548
GOTERM_MF_DIRECT	GO:0051378~serotonin binding	5	0.12080212611741967	0.23257977115720843	ENSMUSG00000034997, ENSMUSG00000041380, ENSMUSG00000039106, ENSMUSG00000049511, ENSMUSG00000050783	3411	9	12046	1.9619531580833252	1.0	1.0	99.80806142034548
GOTERM_MF_DIRECT	GO:0042165~neurotransmitter binding	5	0.12080212611741967	0.23257977115720843	ENSMUSG00000035745, ENSMUSG00000026959, ENSMUSG00000030209, ENSMUSG00000059003, ENSMUSG00000002771	3411	9	12046	1.9619531580833252	1.0	1.0	99.80806142034548
GOTERM_MF_DIRECT	GO:0019869~chloride channel inhibitor activity	5	0.12080212611741967	0.23257977115720843	ENSMUSG00000035112, ENSMUSG00000007207, ENSMUSG00000019998, ENSMUSG00000041245, ENSMUSG00000021124	3411	9	12046	1.9619531580833252	1.0	1.0	99.80806142034548
GOTERM_MF_DIRECT	GO:0004535~poly(A)-specific ribonuclease activity	6	0.1449625513409036	0.23292048182965794	ENSMUSG00000005682, ENSMUSG00000029647, ENSMUSG00000023087, ENSMUSG00000020362, ENSMUSG00000022685, ENSMUSG00000031601	3411	12	12046	1.7657578422749929	1.0	1.0	99.80806142034548
GOTERM_MF_DIRECT	GO:0044548~S100 protein binding	6	0.1449625513409036	0.23292048182965794	ENSMUSG00000021866, ENSMUSG00000069833, ENSMUSG00000049265, ENSMUSG00000036585, ENSMUSG00000001025, ENSMUSG00000033208	3411	12	12046	1.7657578422749929	1.0	1.0	99.80806142034548
GOTERM_MF_DIRECT	GO:0034185~apolipoprotein binding	6	0.1449625513409036	0.23292048182965794	ENSMUSG00000024924, ENSMUSG00000018411, ENSMUSG00000015243, ENSMUSG00000044254, ENSMUSG00000028158, ENSMUSG00000030201	3411	12	12046	1.7657578422749929	1.0	1.0	99.80806142034548
KEGG_PATHWAY	mmu00562:Inositol phosphate metabolism	23	0.5556897801401305	0.2329474238907841	ENSMUSG00000039936, ENSMUSG00000034902, ENSMUSG00000051177, ENSMUSG00000027296, ENSMUSG00000029055, ENSMUSG00000028126, ENSMUSG00000027531, ENSMUSG00000026113, ENSMUSG00000021385, ENSMUSG00000026447, ENSMUSG00000041720, ENSMUSG00000023456, ENSMUSG00000024998, ENSMUSG00000026737, ENSMUSG00000024867, ENSMUSG00000025417, ENSMUSG00000039431, ENSMUSG00000040061, ENSMUSG00000023805, ENSMUSG00000034570,…	1441	68	5192	1.2186798383475528	1.0	1.0	94.07665505226481
KEGG_PATHWAY	mmu00480:Glutathione metabolism	17	0.41072722879922685	0.23579497389986087	ENSMUSG00000004341, ENSMUSG00000031584, ENSMUSG00000008540, ENSMUSG00000032350, ENSMUSG00000027890, ENSMUSG00000025069, ENSMUSG00000002797, ENSMUSG00000025950, ENSMUSG00000025068, ENSMUSG00000063856, ENSMUSG00000027603, ENSMUSG00000026688, ENSMUSG00000075706, ENSMUSG00000068762, ENSMUSG00000071708, ENSMUSG00000033318, ENSMUSG00000032348	1441	48	5192	1.2760814249363868	1.0	1.0	94.07665505226481
GOTERM_BP_DIRECT	GO:0001654~eye development	11	0.2657646774583233	0.23689099614872122	ENSMUSG00000038805, ENSMUSG00000030583, ENSMUSG00000053399, ENSMUSG00000027210, ENSMUSG00000049532, ENSMUSG00000039004, ENSMUSG00000026663, ENSMUSG00000037325, ENSMUSG00000033249, ENSMUSG00000039878, ENSMUSG00000021136	3506	28	12524	1.4033493602803357	1.0	1.0	99.8599657694103
GOTERM_BP_DIRECT	GO:0007269~neurotransmitter secretion	11	0.2657646774583233	0.23689099614872122	ENSMUSG00000027273, ENSMUSG00000034799, ENSMUSG00000027162, ENSMUSG00000026452, ENSMUSG00000019906, ENSMUSG00000038665, ENSMUSG00000026797, ENSMUSG00000003863, ENSMUSG00000066392, ENSMUSG00000035864, ENSMUSG00000003872	3506	28	12524	1.4033493602803357	1.0	1.0	99.8599657694103
GOTERM_BP_DIRECT	GO:0007608~sensory perception of smell	11	0.2657646774583233	0.23689099614872122	ENSMUSG00000006464, ENSMUSG00000063260, ENSMUSG00000041771, ENSMUSG00000070421, ENSMUSG00000051650, ENSMUSG00000024211, ENSMUSG00000021013, ENSMUSG00000005864, ENSMUSG00000056755, ENSMUSG00000024524, ENSMUSG00000032259	3506	28	12524	1.4033493602803357	1.0	1.0	99.8599657694103
GOTERM_BP_DIRECT	GO:0051491~positive regulation of filopodium assembly	11	0.2657646774583233	0.23689099614872122	ENSMUSG00000002580, ENSMUSG00000016150, ENSMUSG00000042064, ENSMUSG00000024143, ENSMUSG00000021253, ENSMUSG00000049336, ENSMUSG00000024501, ENSMUSG00000006435, ENSMUSG00000063887, ENSMUSG00000028943, ENSMUSG00000039735	3506	28	12524	1.4033493602803357	1.0	1.0	99.8599657694103
GOTERM_BP_DIRECT	GO:0009314~response to radiation	11	0.2657646774583233	0.23689099614872122	ENSMUSG00000032477, ENSMUSG00000024824, ENSMUSG00000028680, ENSMUSG00000045573, ENSMUSG00000052684, ENSMUSG00000006818, ENSMUSG00000000766, ENSMUSG00000004085, ENSMUSG00000025905, ENSMUSG00000071076, ENSMUSG00000028367	3506	28	12524	1.4033493602803357	1.0	1.0	99.8599657694103
GOTERM_CC_DIRECT	GO:0005882~intermediate filament	15	0.362406378352259	0.23786987205168547	ENSMUSG00000028063, ENSMUSG00000035849, ENSMUSG00000041025, ENSMUSG00000027613, ENSMUSG00000046834, ENSMUSG00000020178, ENSMUSG00000001552, ENSMUSG00000038271, ENSMUSG00000051617, ENSMUSG00000067594, ENSMUSG00000019761, ENSMUSG00000020932, ENSMUSG00000020857, ENSMUSG00000054889, ENSMUSG00000034593	3763	41	13426	1.3053285196684015	1.0	1.0	98.53372434017595
GOTERM_CC_DIRECT	GO:0044295~axonal growth cone	11	0.2657646774583233	0.23818259699202393	ENSMUSG00000027273, ENSMUSG00000006740, ENSMUSG00000005871, ENSMUSG00000018411, ENSMUSG00000025812, ENSMUSG00000026235, ENSMUSG00000020173, ENSMUSG00000018507, ENSMUSG00000030357, ENSMUSG00000021068, ENSMUSG00000026833	3763	28	13426	1.401674196120117	1.0	1.0	98.53372434017595
GOTERM_CC_DIRECT	GO:0031226~intrinsic component of plasma membrane	11	0.2657646774583233	0.23818259699202393	ENSMUSG00000024670, ENSMUSG00000060882, ENSMUSG00000079657, ENSMUSG00000046480, ENSMUSG00000025876, ENSMUSG00000037996, ENSMUSG00000050511, ENSMUSG00000075318, ENSMUSG00000026469, ENSMUSG00000022994, ENSMUSG00000018634	3763	28	13426	1.401674196120117	1.0	1.0	98.53372434017595
GOTERM_BP_DIRECT	GO:0051091~positive regulation of sequence-specific DNA binding transcription factor activity	27	0.6523314810340662	0.23827333637464973	ENSMUSG00000010797, ENSMUSG00000033871, ENSMUSG00000028161, ENSMUSG00000025373, ENSMUSG00000025034, ENSMUSG00000026942, ENSMUSG00000020167, ENSMUSG00000066456, ENSMUSG00000020888, ENSMUSG00000022329, ENSMUSG00000019947, ENSMUSG00000030201, ENSMUSG00000027164, ENSMUSG00000027104, ENSMUSG00000021067, ENSMUSG00000024457, ENSMUSG00000000440, ENSMUSG00000001552, ENSMUSG00000022015, ENSMUSG00000041000,…	3506	81	12524	1.1907206693287697	1.0	1.0	99.8599657694103
GOTERM_BP_DIRECT	GO:0006470~protein dephosphorylation	40	0.9664170089393573	0.23842553278460432	ENSMUSG00000053141, ENSMUSG00000036504, ENSMUSG00000026181, ENSMUSG00000028161, ENSMUSG00000014956, ENSMUSG00000026064, ENSMUSG00000026544, ENSMUSG00000027698, ENSMUSG00000049225, ENSMUSG00000025217, ENSMUSG00000040385, ENSMUSG00000038042, ENSMUSG00000021759, ENSMUSG00000038582, ENSMUSG00000038764, ENSMUSG00000021816, ENSMUSG00000031732, ENSMUSG00000030223, ENSMUSG00000033953, ENSMUSG00000028274,…	3506	125	12524	1.143091842555619	1.0	1.0	99.8599657694103
GOTERM_BP_DIRECT	GO:0048812~neuron projection morphogenesis	21	0.5073689296931626	0.2404819437731855	ENSMUSG00000032036, ENSMUSG00000030890, ENSMUSG00000034867, ENSMUSG00000033066, ENSMUSG00000054263, ENSMUSG00000025020, ENSMUSG00000062960, ENSMUSG00000019261, ENSMUSG00000026883, ENSMUSG00000029765, ENSMUSG00000020178, ENSMUSG00000041120, ENSMUSG00000040276, ENSMUSG00000017167, ENSMUSG00000045103, ENSMUSG00000039057, ENSMUSG00000045871, ENSMUSG00000004936, ENSMUSG00000031558, ENSMUSG00000030774,…	3506	61	12524	1.2297606912739751	1.0	1.0	99.8599657694103
GOTERM_BP_DIRECT	GO:0051897~positive regulation of protein kinase B signaling	21	0.5073689296931626	0.2404819437731855	ENSMUSG00000030890, ENSMUSG00000026185, ENSMUSG00000024486, ENSMUSG00000021360, ENSMUSG00000023571, ENSMUSG00000063856, ENSMUSG00000022255, ENSMUSG00000020189, ENSMUSG00000023951, ENSMUSG00000022015, ENSMUSG00000040152, ENSMUSG00000041420, ENSMUSG00000022847, ENSMUSG00000022329, ENSMUSG00000020901, ENSMUSG00000034472, ENSMUSG00000038984, ENSMUSG00000074643, ENSMUSG00000050310, ENSMUSG00000039217,…	3506	61	12524	1.2297606912739751	1.0	1.0	99.8599657694103
KEGG_PATHWAY	mmu04530:Tight junction	22	0.5315293549166465	0.24208847938631767	ENSMUSG00000031990, ENSMUSG00000029053, ENSMUSG00000022052, ENSMUSG00000029120, ENSMUSG00000028402, ENSMUSG00000041769, ENSMUSG00000000159, ENSMUSG00000020782, ENSMUSG00000045038, ENSMUSG00000015143, ENSMUSG00000025812, ENSMUSG00000044641, ENSMUSG00000068876, ENSMUSG00000013076, ENSMUSG00000030739, ENSMUSG00000020900, ENSMUSG00000068036, ENSMUSG00000074652, ENSMUSG00000092009, ENSMUSG00000045095,…	1441	65	5192	1.219495008807986	1.0	1.0	94.07665505226481
GOTERM_BP_DIRECT	GO:0016567~protein ubiquitination	100	2.416042522348393	0.24305843316667947	ENSMUSG00000052299, ENSMUSG00000059486, ENSMUSG00000025597, ENSMUSG00000040502, ENSMUSG00000022124, ENSMUSG00000029833, ENSMUSG00000041556, ENSMUSG00000040462, ENSMUSG00000021712, ENSMUSG00000020107, ENSMUSG00000090213, ENSMUSG00000038780, ENSMUSG00000031519, ENSMUSG00000038545, ENSMUSG00000038822, ENSMUSG00000079487, ENSMUSG00000022076, ENSMUSG00000026311, ENSMUSG00000026799, ENSMUSG00000025226,…	3506	332	12524	1.0759524120440689	1.0	1.0	99.8599657694103
KEGG_PATHWAY	mmu00564:Glycerophospholipid metabolism	27	0.6523314810340662	0.24358207798356507	ENSMUSG00000003363, ENSMUSG00000027134, ENSMUSG00000004270, ENSMUSG00000025495, ENSMUSG00000029330, ENSMUSG00000029314, ENSMUSG00000026623, ENSMUSG00000023019, ENSMUSG00000026827, ENSMUSG00000062393, ENSMUSG00000021759, ENSMUSG00000038665, ENSMUSG00000035596, ENSMUSG00000030275, ENSMUSG00000027346, ENSMUSG00000060002, ENSMUSG00000009995, ENSMUSG00000050627, ENSMUSG00000036095, ENSMUSG00000023827,…	1441	82	5192	1.1863712530255073	1.0	1.0	94.07665505226481
GOTERM_BP_DIRECT	GO:0090002~establishment of protein localization to plasma membrane	14	0.3382459531287751	0.245432896057644	ENSMUSG00000036856, ENSMUSG00000041959, ENSMUSG00000032050, ENSMUSG00000001763, ENSMUSG00000028995, ENSMUSG00000021013, ENSMUSG00000001552, ENSMUSG00000040276, ENSMUSG00000020658, ENSMUSG00000055912, ENSMUSG00000057914, ENSMUSG00000031537, ENSMUSG00000059714, ENSMUSG00000011751	3506	38	12524	1.3160596871528507	1.0	1.0	99.8599657694103
GOTERM_BP_DIRECT	GO:0048843~negative regulation of axon extension involved in axon guidance	10	0.24160425223483933	0.24580792395542964	ENSMUSG00000031398, ENSMUSG00000000627, ENSMUSG00000028064, ENSMUSG00000025207, ENSMUSG00000001227, ENSMUSG00000028883, ENSMUSG00000052133, ENSMUSG00000025020, ENSMUSG00000034684, ENSMUSG00000038777	3506	25	12524	1.4288648031945237	1.0	1.0	99.8599657694103
GOTERM_BP_DIRECT	GO:0045930~negative regulation of mitotic cell cycle	10	0.24160425223483933	0.24580792395542964	ENSMUSG00000028351, ENSMUSG00000022568, ENSMUSG00000004031, ENSMUSG00000022061, ENSMUSG00000035131, ENSMUSG00000022043, ENSMUSG00000038764, ENSMUSG00000022770, ENSMUSG00000017466, ENSMUSG00000026634	3506	25	12524	1.4288648031945237	1.0	1.0	99.8599657694103
GOTERM_BP_DIRECT	GO:0045666~positive regulation of neuron differentiation	26	0.6281710558105823	0.24654098299932709	ENSMUSG00000004031, ENSMUSG00000027358, ENSMUSG00000082229, ENSMUSG00000045318, ENSMUSG00000029711, ENSMUSG00000020167, ENSMUSG00000024423, ENSMUSG00000020027, ENSMUSG00000035131, ENSMUSG00000074643, ENSMUSG00000017466, ENSMUSG00000035314, ENSMUSG00000028351, ENSMUSG00000034758, ENSMUSG00000063632, ENSMUSG00000024238, ENSMUSG00000041120, ENSMUSG00000020950, ENSMUSG00000024735, ENSMUSG00000017491,…	3506	78	12524	1.1907206693287695	1.0	1.0	99.8599657694103
GOTERM_MF_DIRECT	GO:0046875~ephrin receptor binding	11	0.2657646774583233	0.24909856928346394	ENSMUSG00000048915, ENSMUSG00000058589, ENSMUSG00000028289, ENSMUSG00000027540, ENSMUSG00000056486, ENSMUSG00000001300, ENSMUSG00000026235, ENSMUSG00000028039, ENSMUSG00000048895, ENSMUSG00000026259, ENSMUSG00000042700	3411	28	12046	1.3873811617874943	1.0	1.0	99.80806142034548
GOTERM_MF_DIRECT	GO:0050840~extracellular matrix binding	11	0.2657646774583233	0.24909856928346394	ENSMUSG00000040152, ENSMUSG00000005397, ENSMUSG00000031375, ENSMUSG00000027087, ENSMUSG00000039116, ENSMUSG00000058297, ENSMUSG00000034664, ENSMUSG00000064080, ENSMUSG00000031785, ENSMUSG00000023951, ENSMUSG00000021136	3411	28	12046	1.3873811617874943	1.0	1.0	99.80806142034548
GOTERM_BP_DIRECT	GO:0006979~response to oxidative stress	38	0.9180961584923896	0.25333516359386116	ENSMUSG00000023094, ENSMUSG00000034926, ENSMUSG00000079037, ENSMUSG00000028484, ENSMUSG00000027577, ENSMUSG00000025950, ENSMUSG00000054051, ENSMUSG00000062393, ENSMUSG00000020303, ENSMUSG00000009292, ENSMUSG00000006818, ENSMUSG00000004936, ENSMUSG00000019969, ENSMUSG00000034463, ENSMUSG00000032802, ENSMUSG00000047250, ENSMUSG00000032667, ENSMUSG00000054733, ENSMUSG00000059734, ENSMUSG00000028890,…	3506	119	12524	1.1406903891048719	1.0	1.0	99.8599657694103
GOTERM_MF_DIRECT	GO:0047485~protein N-terminus binding	36	0.8697753080454216	0.25464314017550366	ENSMUSG00000027273, ENSMUSG00000030761, ENSMUSG00000032366, ENSMUSG00000004110, ENSMUSG00000035517, ENSMUSG00000023051, ENSMUSG00000007021, ENSMUSG00000031393, ENSMUSG00000032481, ENSMUSG00000021591, ENSMUSG00000022760, ENSMUSG00000026883, ENSMUSG00000054051, ENSMUSG00000007207, ENSMUSG00000027630, ENSMUSG00000027636, ENSMUSG00000005069, ENSMUSG00000028800, ENSMUSG00000022565, ENSMUSG00000039231,…	3411	111	12046	1.1453564382324277	1.0	1.0	99.80806142034548
GOTERM_BP_DIRECT	GO:0070534~protein K63-linked ubiquitination	13	0.31408552790529115	0.25514642735581494	ENSMUSG00000056972, ENSMUSG00000059301, ENSMUSG00000020390, ENSMUSG00000027011, ENSMUSG00000027164, ENSMUSG00000027598, ENSMUSG00000090083, ENSMUSG00000026942, ENSMUSG00000024735, ENSMUSG00000035890, ENSMUSG00000039615, ENSMUSG00000031930, ENSMUSG00000032216	3506	35	12524	1.326803031537772	1.0	1.0	99.8599657694103
GOTERM_BP_DIRECT	GO:0019722~calcium-mediated signaling	13	0.31408552790529115	0.25514642735581494	ENSMUSG00000036438, ENSMUSG00000028161, ENSMUSG00000019828, ENSMUSG00000024122, ENSMUSG00000028785, ENSMUSG00000048677, ENSMUSG00000001175, ENSMUSG00000061578, ENSMUSG00000043668, ENSMUSG00000063810, ENSMUSG00000022015, ENSMUSG00000021478, ENSMUSG00000032827	3506	35	12524	1.326803031537772	1.0	1.0	99.8599657694103
GOTERM_BP_DIRECT	GO:0001656~metanephros development	9	0.2174438270113554	0.25522158316248367	ENSMUSG00000036856, ENSMUSG00000007872, ENSMUSG00000053040, ENSMUSG00000022061, ENSMUSG00000025352, ENSMUSG00000027204, ENSMUSG00000031558, ENSMUSG00000022144, ENSMUSG00000025921	3506	22	12524	1.4613390032671265	1.0	1.0	99.8599657694103
GOTERM_BP_DIRECT	GO:0051968~positive regulation of synaptic transmission, glutamatergic	9	0.2174438270113554	0.25522158316248367	ENSMUSG00000021478, ENSMUSG00000022623, ENSMUSG00000042453, ENSMUSG00000059456, ENSMUSG00000049112, ENSMUSG00000030898, ENSMUSG00000041115, ENSMUSG00000020178, ENSMUSG00000063887	3506	22	12524	1.4613390032671265	1.0	1.0	99.8599657694103
GOTERM_BP_DIRECT	GO:0050804~modulation of synaptic transmission	9	0.2174438270113554	0.25522158316248367	ENSMUSG00000033885, ENSMUSG00000042453, ENSMUSG00000028161, ENSMUSG00000020524, ENSMUSG00000059003, ENSMUSG00000062202, ENSMUSG00000032336, ENSMUSG00000032259, ENSMUSG00000063887	3506	22	12524	1.4613390032671265	1.0	1.0	99.8599657694103
GOTERM_BP_DIRECT	GO:0051928~positive regulation of calcium ion transport	9	0.2174438270113554	0.25522158316248367	ENSMUSG00000024617, ENSMUSG00000039474, ENSMUSG00000007617, ENSMUSG00000049686, ENSMUSG00000057914, ENSMUSG00000030302, ENSMUSG00000041245, ENSMUSG00000030102, ENSMUSG00000061414	3506	22	12524	1.4613390032671265	1.0	1.0	99.8599657694103
GOTERM_MF_DIRECT	GO:0061630~ubiquitin protein ligase activity	59	1.425465088185552	0.25557703373516627	ENSMUSG00000029474, ENSMUSG00000079259, ENSMUSG00000052299, ENSMUSG00000026484, ENSMUSG00000048234, ENSMUSG00000006435, ENSMUSG00000024589, ENSMUSG00000029634, ENSMUSG00000020387, ENSMUSG00000029635, ENSMUSG00000029833, ENSMUSG00000090213, ENSMUSG00000038780, ENSMUSG00000020307, ENSMUSG00000038068, ENSMUSG00000038622, ENSMUSG00000039159, ENSMUSG00000054115, ENSMUSG00000035357, ENSMUSG00000079487,…	3411	189	12046	1.1024308221611065	1.0	1.0	99.80806142034548
GOTERM_MF_DIRECT	GO:0004407~histone deacetylase activity	10	0.24160425223483933	0.2575783734849885	ENSMUSG00000080268, ENSMUSG00000031161, ENSMUSG00000066900, ENSMUSG00000015149, ENSMUSG00000040964, ENSMUSG00000020519, ENSMUSG00000031622, ENSMUSG00000034245, ENSMUSG00000028800, ENSMUSG00000019777	3411	25	12046	1.412606273819994	1.0	1.0	99.80806142034548
GOTERM_MF_DIRECT	GO:0016616~oxidoreductase activity, acting on the CH-OH group of donors, NAD or NADP as acceptor	10	0.24160425223483933	0.2575783734849885	ENSMUSG00000032279, ENSMUSG00000023019, ENSMUSG00000050627, ENSMUSG00000042289, ENSMUSG00000025950, ENSMUSG00000021670, ENSMUSG00000027406, ENSMUSG00000020321, ENSMUSG00000063229, ENSMUSG00000025963	3411	25	12046	1.412606273819994	1.0	1.0	99.80806142034548
GOTERM_BP_DIRECT	GO:0006749~glutathione metabolic process	16	0.3865668035757429	0.2584502129095985	ENSMUSG00000031245, ENSMUSG00000031584, ENSMUSG00000008540, ENSMUSG00000032350, ENSMUSG00000027890, ENSMUSG00000025069, ENSMUSG00000025950, ENSMUSG00000025068, ENSMUSG00000063856, ENSMUSG00000027603, ENSMUSG00000024026, ENSMUSG00000075706, ENSMUSG00000006818, ENSMUSG00000017943, ENSMUSG00000033318, ENSMUSG00000032348	3506	45	12524	1.270102047284021	1.0	1.0	99.8599657694103
GOTERM_MF_DIRECT	GO:0001046~core promoter sequence-specific DNA binding	14	0.3382459531287751	0.2598747668552703	ENSMUSG00000059625, ENSMUSG00000032376, ENSMUSG00000001493, ENSMUSG00000023110, ENSMUSG00000066613, ENSMUSG00000002028, ENSMUSG00000063889, ENSMUSG00000023994, ENSMUSG00000029249, ENSMUSG00000000440, ENSMUSG00000070544, ENSMUSG00000020038, ENSMUSG00000037465, ENSMUSG00000055116	3411	38	12046	1.3010847258868368	1.0	1.0	99.80806142034548
GOTERM_CC_DIRECT	GO:0012505~endomembrane system	35	0.8456148828219376	0.2602877413346987	ENSMUSG00000029474, ENSMUSG00000075590, ENSMUSG00000034902, ENSMUSG00000048076, ENSMUSG00000006373, ENSMUSG00000029174, ENSMUSG00000019806, ENSMUSG00000042429, ENSMUSG00000049940, ENSMUSG00000042203, ENSMUSG00000025558, ENSMUSG00000040543, ENSMUSG00000068758, ENSMUSG00000040247, ENSMUSG00000021478, ENSMUSG00000025812, ENSMUSG00000024867, ENSMUSG00000036644, ENSMUSG00000029406, ENSMUSG00000020130,…	3763	109	13426	1.1456553062533066	1.0	1.0	98.53372434017595
KEGG_PATHWAY	mmu04270:Vascular smooth muscle contraction	30	0.724812756704518	0.2603207082507153	ENSMUSG00000005580, ENSMUSG00000059588, ENSMUSG00000014956, ENSMUSG00000028469, ENSMUSG00000028005, ENSMUSG00000041977, ENSMUSG00000001127, ENSMUSG00000022840, ENSMUSG00000040940, ENSMUSG00000045038, ENSMUSG00000040385, ENSMUSG00000063142, ENSMUSG00000040061, ENSMUSG00000004936, ENSMUSG00000033910, ENSMUSG00000030102, ENSMUSG00000036438, ENSMUSG00000051331, ENSMUSG00000051177, ENSMUSG00000027523,…	1441	93	5192	1.1622753016498402	1.0	1.0	94.07665505226481
GOTERM_BP_DIRECT	GO:0000209~protein polyubiquitination	32	0.7731336071514858	0.26190263266960934	ENSMUSG00000025373, ENSMUSG00000028960, ENSMUSG00000027598, ENSMUSG00000025217, ENSMUSG00000020387, ENSMUSG00000021774, ENSMUSG00000014470, ENSMUSG00000020642, ENSMUSG00000009293, ENSMUSG00000038780, ENSMUSG00000020307, ENSMUSG00000038068, ENSMUSG00000060450, ENSMUSG00000090112, ENSMUSG00000054115, ENSMUSG00000039615, ENSMUSG00000020390, ENSMUSG00000031161, ENSMUSG00000027164, ENSMUSG00000029922,…	3506	99	12524	1.1546382248036555	1.0	1.0	99.8599657694103
KEGG_PATHWAY	mmu04120:Ubiquitin mediated proteolysis	41	0.9905774341628413	0.26293109098082673	ENSMUSG00000032000, ENSMUSG00000028960, ENSMUSG00000027011, ENSMUSG00000027598, ENSMUSG00000000731, ENSMUSG00000024589, ENSMUSG00000025217, ENSMUSG00000021774, ENSMUSG00000041556, ENSMUSG00000009293, ENSMUSG00000004934, ENSMUSG00000038780, ENSMUSG00000020307, ENSMUSG00000038545, ENSMUSG00000036782, ENSMUSG00000039159, ENSMUSG00000079658, ENSMUSG00000032405, ENSMUSG00000038664, ENSMUSG00000032867,…	1441	131	5192	1.127673212516753	1.0	1.0	94.07665505226481
GOTERM_BP_DIRECT	GO:0002244~hematopoietic progenitor cell differentiation	24	0.5798502053636144	0.264306323791986	ENSMUSG00000037902, ENSMUSG00000034910, ENSMUSG00000061702, ENSMUSG00000030583, ENSMUSG00000052144, ENSMUSG00000002280, ENSMUSG00000028931, ENSMUSG00000010609, ENSMUSG00000027951, ENSMUSG00000002781, ENSMUSG00000029249, ENSMUSG00000022335, ENSMUSG00000058070, ENSMUSG00000061887, ENSMUSG00000021765, ENSMUSG00000040560, ENSMUSG00000025815, ENSMUSG00000020325, ENSMUSG00000048826, ENSMUSG00000031906,…	3506	72	12524	1.1907206693287697	1.0	1.0	99.8599657694103
GOTERM_BP_DIRECT	GO:0042311~vasodilation	8	0.19328340178787146	0.2651551289829316	ENSMUSG00000021478, ENSMUSG00000006818, ENSMUSG00000004846, ENSMUSG00000063142, ENSMUSG00000022122, ENSMUSG00000063856, ENSMUSG00000031755, ENSMUSG00000020178	3506	19	12524	1.504068213888972	1.0	1.0	99.8599657694103
GOTERM_BP_DIRECT	GO:0021591~ventricular system development	8	0.19328340178787146	0.2651551289829316	ENSMUSG00000006464, ENSMUSG00000051747, ENSMUSG00000026807, ENSMUSG00000031393, ENSMUSG00000068740, ENSMUSG00000035596, ENSMUSG00000035984, ENSMUSG00000022783	3506	19	12524	1.504068213888972	1.0	1.0	99.8599657694103
GOTERM_BP_DIRECT	GO:0061003~positive regulation of dendritic spine morphogenesis	8	0.19328340178787146	0.2651551289829316	ENSMUSG00000042453, ENSMUSG00000057897, ENSMUSG00000030309, ENSMUSG00000025372, ENSMUSG00000027296, ENSMUSG00000020152, ENSMUSG00000025920, ENSMUSG00000042589	3506	19	12524	1.504068213888972	1.0	1.0	99.8599657694103
GOTERM_BP_DIRECT	GO:0030819~positive regulation of cAMP biosynthetic process	12	0.2899251026818072	0.2655330139819131	ENSMUSG00000021478, ENSMUSG00000015243, ENSMUSG00000059588, ENSMUSG00000040836, ENSMUSG00000020857, ENSMUSG00000057530, ENSMUSG00000027523, ENSMUSG00000038587, ENSMUSG00000020178, ENSMUSG00000018634, ENSMUSG00000003476, ENSMUSG00000029778	3506	32	12524	1.339560752994866	1.0	1.0	99.8599657694103
GOTERM_BP_DIRECT	GO:0046676~negative regulation of insulin secretion	12	0.2899251026818072	0.2655330139819131	ENSMUSG00000030671, ENSMUSG00000028161, ENSMUSG00000096146, ENSMUSG00000022829, ENSMUSG00000031842, ENSMUSG00000026834, ENSMUSG00000021684, ENSMUSG00000029249, ENSMUSG00000032259, ENSMUSG00000050556, ENSMUSG00000054459, ENSMUSG00000028800	3506	32	12524	1.339560752994866	1.0	1.0	99.8599657694103
GOTERM_MF_DIRECT	GO:0003785~actin monomer binding	9	0.2174438270113554	0.26649112018859683	ENSMUSG00000045038, ENSMUSG00000079523, ENSMUSG00000030707, ENSMUSG00000089996, ENSMUSG00000020173, ENSMUSG00000049775, ENSMUSG00000022353, ENSMUSG00000023277, ENSMUSG00000072955	3411	22	12046	1.4447109618613576	1.0	1.0	99.80806142034548
GOTERM_MF_DIRECT	GO:0005164~tumor necrosis factor receptor binding	9	0.2174438270113554	0.26649112018859683	ENSMUSG00000027164, ENSMUSG00000039304, ENSMUSG00000018548, ENSMUSG00000030659, ENSMUSG00000024402, ENSMUSG00000026942, ENSMUSG00000022015, ENSMUSG00000052139, ENSMUSG00000035678	3411	22	12046	1.4447109618613576	1.0	1.0	99.80806142034548
KEGG_PATHWAY	mmu02010:ABC transporters	14	0.3382459531287751	0.267470741818515	ENSMUSG00000029299, ENSMUSG00000024130, ENSMUSG00000026198, ENSMUSG00000024030, ENSMUSG00000055782, ENSMUSG00000029408, ENSMUSG00000028125, ENSMUSG00000026944, ENSMUSG00000020620, ENSMUSG00000015243, ENSMUSG00000030834, ENSMUSG00000031974, ENSMUSG00000018800, ENSMUSG00000035435	1441	39	5192	1.2934037972205912	1.0	1.0	94.07665505226481
KEGG_PATHWAY	mmu04722:Neurotrophin signaling pathway	36	0.8697753080454216	0.26799223865218386	ENSMUSG00000006134, ENSMUSG00000039936, ENSMUSG00000034801, ENSMUSG00000030220, ENSMUSG00000024241, ENSMUSG00000025151, ENSMUSG00000027852, ENSMUSG00000025499, ENSMUSG00000024122, ENSMUSG00000020366, ENSMUSG00000021514, ENSMUSG00000020901, ENSMUSG00000004936, ENSMUSG00000021936, ENSMUSG00000019969, ENSMUSG00000073433, ENSMUSG00000031537, ENSMUSG00000058638, ENSMUSG00000036438, ENSMUSG00000005057,…	1441	114	5192	1.137806347930896	1.0	1.0	94.07665505226481
GOTERM_MF_DIRECT	GO:0051721~protein phosphatase 2A binding	13	0.31408552790529115	0.2692837729731771	ENSMUSG00000030374, ENSMUSG00000051331, ENSMUSG00000027540, ENSMUSG00000022052, ENSMUSG00000026883, ENSMUSG00000046717, ENSMUSG00000021670, ENSMUSG00000007656, ENSMUSG00000062127, ENSMUSG00000020841, ENSMUSG00000018411, ENSMUSG00000044167, ENSMUSG00000001415	3411	35	12046	1.3117058256899945	1.0	1.0	99.80806142034548
GOTERM_CC_DIRECT	GO:0015629~actin cytoskeleton	57	1.377144237738584	0.270572894990488	ENSMUSG00000031355, ENSMUSG00000008136, ENSMUSG00000059248, ENSMUSG00000037815, ENSMUSG00000029516, ENSMUSG00000026761, ENSMUSG00000040860, ENSMUSG00000028943, ENSMUSG00000005103, ENSMUSG00000028906, ENSMUSG00000021559, ENSMUSG00000045991, ENSMUSG00000020900, ENSMUSG00000030707, ENSMUSG00000000416, ENSMUSG00000031636, ENSMUSG00000031955, ENSMUSG00000050315, ENSMUSG00000035873, ENSMUSG00000074802,…	3763	185	13426	1.0992982884558755	1.0	1.0	98.53372434017595
GOTERM_CC_DIRECT	GO:0031012~extracellular matrix	72	1.7395506160908432	0.27303026875177716	ENSMUSG00000030782, ENSMUSG00000032289, ENSMUSG00000028063, ENSMUSG00000060639, ENSMUSG00000016319, ENSMUSG00000025393, ENSMUSG00000028226, ENSMUSG00000056174, ENSMUSG00000004415, ENSMUSG00000022324, ENSMUSG00000006356, ENSMUSG00000024940, ENSMUSG00000027612, ENSMUSG00000022565, ENSMUSG00000022449, ENSMUSG00000021877, ENSMUSG00000069441, ENSMUSG00000039630, ENSMUSG00000037411, ENSMUSG00000038900,…	3763	237	13426	1.083918365699331	1.0	1.0	98.53372434017595
GOTERM_MF_DIRECT	GO:0019902~phosphatase binding	16	0.3865668035757429	0.27455744780920044	ENSMUSG00000038949, ENSMUSG00000030560, ENSMUSG00000024542, ENSMUSG00000063358, ENSMUSG00000022770, ENSMUSG00000003810, ENSMUSG00000000881, ENSMUSG00000020038, ENSMUSG00000068742, ENSMUSG00000043460, ENSMUSG00000002504, ENSMUSG00000020669, ENSMUSG00000030616, ENSMUSG00000057719, ENSMUSG00000051403, ENSMUSG00000011751	3411	45	12046	1.2556500211733281	1.0	1.0	99.80806142034548
GOTERM_BP_DIRECT	GO:0035418~protein localization to synapse	7	0.16912297656438754	0.27560535222238597	ENSMUSG00000020886, ENSMUSG00000042453, ENSMUSG00000060780, ENSMUSG00000007617, ENSMUSG00000021288, ENSMUSG00000063887, ENSMUSG00000032589	3506	16	12524	1.5628208784940103	1.0	1.0	99.8599657694103
GOTERM_BP_DIRECT	GO:0006805~xenobiotic metabolic process	7	0.16912297656438754	0.27560535222238597	ENSMUSG00000021259, ENSMUSG00000019256, ENSMUSG00000025069, ENSMUSG00000027698, ENSMUSG00000030711, ENSMUSG00000032348, ENSMUSG00000021575	3506	16	12524	1.5628208784940103	1.0	1.0	99.8599657694103
GOTERM_MF_DIRECT	GO:0031418~L-ascorbic acid binding	8	0.19328340178787146	0.27584790274436155	ENSMUSG00000004846, ENSMUSG00000023707, ENSMUSG00000018906, ENSMUSG00000026335, ENSMUSG00000058709, ENSMUSG00000026664, ENSMUSG00000031987, ENSMUSG00000079834	3411	19	12046	1.486953972442099	1.0	1.0	99.80806142034548
GOTERM_BP_DIRECT	GO:0016575~histone deacetylation	11	0.2657646774583233	0.27669189366027563	ENSMUSG00000080268, ENSMUSG00000031161, ENSMUSG00000066900, ENSMUSG00000015149, ENSMUSG00000025246, ENSMUSG00000027630, ENSMUSG00000031622, ENSMUSG00000034245, ENSMUSG00000031358, ENSMUSG00000028800, ENSMUSG00000019777	3506	29	12524	1.3549580030292898	1.0	1.0	99.8599657694103
GOTERM_CC_DIRECT	GO:0030016~myofibril	11	0.2657646774583233	0.2781083762172828	ENSMUSG00000032366, ENSMUSG00000019467, ENSMUSG00000007122, ENSMUSG00000051747, ENSMUSG00000023277, ENSMUSG00000029095, ENSMUSG00000020908, ENSMUSG00000026414, ENSMUSG00000028328, ENSMUSG00000038170, ENSMUSG00000035458	3763	29	13426	1.3533406031504578	1.0	1.0	98.53372434017595
KEGG_PATHWAY	mmu05219:Bladder cancer	13	0.31408552790529115	0.27958354554577675	ENSMUSG00000027490, ENSMUSG00000024486, ENSMUSG00000027852, ENSMUSG00000025499, ENSMUSG00000063358, ENSMUSG00000062312, ENSMUSG00000001127, ENSMUSG00000023951, ENSMUSG00000040152, ENSMUSG00000021559, ENSMUSG00000004936, ENSMUSG00000016477, ENSMUSG00000034974	1441	36	5192	1.3011026293469041	1.0	1.0	94.07665505226481
GOTERM_BP_DIRECT	GO:0009725~response to hormone	14	0.3382459531287751	0.27979096039198725	ENSMUSG00000008136, ENSMUSG00000030222, ENSMUSG00000059456, ENSMUSG00000034926, ENSMUSG00000032350, ENSMUSG00000022186, ENSMUSG00000022463, ENSMUSG00000061762, ENSMUSG00000041168, ENSMUSG00000027227, ENSMUSG00000053907, ENSMUSG00000029084, ENSMUSG00000017466, ENSMUSG00000015653	3506	39	12524	1.2823145669694445	1.0	1.0	99.8599657694103
GOTERM_MF_DIRECT	GO:0005178~integrin binding	27	0.6523314810340662	0.282886521249592	ENSMUSG00000031990, ENSMUSG00000025510, ENSMUSG00000001507, ENSMUSG00000015143, ENSMUSG00000038264, ENSMUSG00000009073, ENSMUSG00000022505, ENSMUSG00000037493, ENSMUSG00000030605, ENSMUSG00000036585, ENSMUSG00000031778, ENSMUSG00000017466, ENSMUSG00000034488, ENSMUSG00000019820, ENSMUSG00000030890, ENSMUSG00000032174, ENSMUSG00000062960, ENSMUSG00000027204, ENSMUSG00000027962, ENSMUSG00000021186,…	3411	82	12046	1.1628161400347514	1.0	1.0	99.80806142034548
GOTERM_MF_DIRECT	GO:0070034~telomerase RNA binding	7	0.16912297656438754	0.2856289434098338	ENSMUSG00000028010, ENSMUSG00000021611, ENSMUSG00000039630, ENSMUSG00000001415, ENSMUSG00000006281, ENSMUSG00000031403, ENSMUSG00000001056	3411	16	12046	1.5450381119906187	1.0	1.0	99.80806142034548
GOTERM_MF_DIRECT	GO:0005242~inward rectifier potassium channel activity	7	0.16912297656438754	0.2856289434098338	ENSMUSG00000038319, ENSMUSG00000043301, ENSMUSG00000041695, ENSMUSG00000026824, ENSMUSG00000096146, ENSMUSG00000033998, ENSMUSG00000044216	3411	16	12046	1.5450381119906187	1.0	1.0	99.80806142034548
GOTERM_BP_DIRECT	GO:0051489~regulation of filopodium assembly	6	0.1449625513409036	0.2864958150664971	ENSMUSG00000009292, ENSMUSG00000032827, ENSMUSG00000047261, ENSMUSG00000022099, ENSMUSG00000025920, ENSMUSG00000037754	3506	13	12524	1.6486901575321429	1.0	1.0	99.8599657694103
GOTERM_BP_DIRECT	GO:0040015~negative regulation of multicellular organism growth	6	0.1449625513409036	0.2864958150664971	ENSMUSG00000020027, ENSMUSG00000020303, ENSMUSG00000027523, ENSMUSG00000062115, ENSMUSG00000031755, ENSMUSG00000063810	3506	13	12524	1.6486901575321429	1.0	1.0	99.8599657694103
GOTERM_BP_DIRECT	GO:0030033~microvillus assembly	6	0.1449625513409036	0.2864958150664971	ENSMUSG00000031112, ENSMUSG00000027692, ENSMUSG00000032050, ENSMUSG00000029428, ENSMUSG00000037533, ENSMUSG00000005148	3506	13	12524	1.6486901575321429	1.0	1.0	99.8599657694103
GOTERM_BP_DIRECT	GO:0043122~regulation of I-kappaB kinase/NF-kappaB signaling	6	0.1449625513409036	0.2864958150664971	ENSMUSG00000030629, ENSMUSG00000015837, ENSMUSG00000026883, ENSMUSG00000074643, ENSMUSG00000024122, ENSMUSG00000025217	3506	13	12524	1.6486901575321429	1.0	1.0	99.8599657694103
GOTERM_BP_DIRECT	GO:0001963~synaptic transmission, dopaminergic	6	0.1449625513409036	0.2864958150664971	ENSMUSG00000021478, ENSMUSG00000053164, ENSMUSG00000025889, ENSMUSG00000034472, ENSMUSG00000032259, ENSMUSG00000020178	3506	13	12524	1.6486901575321429	1.0	1.0	99.8599657694103
GOTERM_BP_DIRECT	GO:0071625~vocalization behavior	6	0.1449625513409036	0.2864958150664971	ENSMUSG00000028351, ENSMUSG00000022623, ENSMUSG00000020886, ENSMUSG00000039419, ENSMUSG00000030739, ENSMUSG00000066392	3506	13	12524	1.6486901575321429	1.0	1.0	99.8599657694103
GOTERM_BP_DIRECT	GO:0006107~oxaloacetate metabolic process	6	0.1449625513409036	0.2864958150664971	ENSMUSG00000040618, ENSMUSG00000024892, ENSMUSG00000022751, ENSMUSG00000025190, ENSMUSG00000020321, ENSMUSG00000025963	3506	13	12524	1.6486901575321429	1.0	1.0	99.8599657694103
GOTERM_BP_DIRECT	GO:0022407~regulation of cell-cell adhesion	6	0.1449625513409036	0.2864958150664971	ENSMUSG00000036856, ENSMUSG00000048915, ENSMUSG00000028289, ENSMUSG00000068740, ENSMUSG00000020827, ENSMUSG00000030830	3506	13	12524	1.6486901575321429	1.0	1.0	99.8599657694103
GOTERM_BP_DIRECT	GO:0007288~sperm axoneme assembly	6	0.1449625513409036	0.2864958150664971	ENSMUSG00000020390, ENSMUSG00000020308, ENSMUSG00000006435, ENSMUSG00000031755, ENSMUSG00000022442, ENSMUSG00000022783	3506	13	12524	1.6486901575321429	1.0	1.0	99.8599657694103
GOTERM_BP_DIRECT	GO:0060134~prepulse inhibition	6	0.1449625513409036	0.2864958150664971	ENSMUSG00000021478, ENSMUSG00000026959, ENSMUSG00000071424, ENSMUSG00000019874, ENSMUSG00000032259, ENSMUSG00000020178	3506	13	12524	1.6486901575321429	1.0	1.0	99.8599657694103
GOTERM_BP_DIRECT	GO:0001967~suckling behavior	6	0.1449625513409036	0.2864958150664971	ENSMUSG00000026959, ENSMUSG00000042572, ENSMUSG00000030209, ENSMUSG00000049112, ENSMUSG00000026103, ENSMUSG00000055639	3506	13	12524	1.6486901575321429	1.0	1.0	99.8599657694103
GOTERM_BP_DIRECT	GO:0010738~regulation of protein kinase A signaling	6	0.1449625513409036	0.2864958150664971	ENSMUSG00000024083, ENSMUSG00000023868, ENSMUSG00000030209, ENSMUSG00000039166, ENSMUSG00000018428, ENSMUSG00000022016	3506	13	12524	1.6486901575321429	1.0	1.0	99.8599657694103
GOTERM_BP_DIRECT	GO:0002089~lens morphogenesis in camera-type eye	6	0.1449625513409036	0.2864958150664971	ENSMUSG00000035517, ENSMUSG00000032012, ENSMUSG00000028121, ENSMUSG00000063632, ENSMUSG00000029050, ENSMUSG00000045180	3506	13	12524	1.6486901575321429	1.0	1.0	99.8599657694103
GOTERM_CC_DIRECT	GO:0030877~beta-catenin destruction complex	6	0.1449625513409036	0.28747221778545307	ENSMUSG00000005871, ENSMUSG00000022812, ENSMUSG00000002459, ENSMUSG00000002458, ENSMUSG00000000142, ENSMUSG00000020135	3763	13	13426	1.6467221325047527	1.0	1.0	98.53372434017595
GOTERM_CC_DIRECT	GO:0071564~npBAF complex	6	0.1449625513409036	0.28747221778545307	ENSMUSG00000028949, ENSMUSG00000023018, ENSMUSG00000007880, ENSMUSG00000032481, ENSMUSG00000023883, ENSMUSG00000029712	3763	13	13426	1.6467221325047527	1.0	1.0	98.53372434017595
GOTERM_BP_DIRECT	GO:0006695~cholesterol biosynthetic process	10	0.24160425223483933	0.2887499419923198	ENSMUSG00000041939, ENSMUSG00000031168, ENSMUSG00000093930, ENSMUSG00000058454, ENSMUSG00000018042, ENSMUSG00000034926, ENSMUSG00000003721, ENSMUSG00000027952, ENSMUSG00000050697, ENSMUSG00000021670	3506	26	12524	1.373908464610119	1.0	1.0	99.8599657694103
GOTERM_BP_DIRECT	GO:0015914~phospholipid transport	10	0.24160425223483933	0.2887499419923198	ENSMUSG00000015243, ENSMUSG00000037606, ENSMUSG00000062949, ENSMUSG00000060671, ENSMUSG00000032193, ENSMUSG00000028158, ENSMUSG00000030688, ENSMUSG00000016257, ENSMUSG00000024851, ENSMUSG00000020189	3506	26	12524	1.373908464610119	1.0	1.0	99.8599657694103
KEGG_PATHWAY	mmu05215:Prostate cancer	27	0.6523314810340662	0.29000366556228435	ENSMUSG00000039936, ENSMUSG00000034801, ENSMUSG00000027490, ENSMUSG00000022061, ENSMUSG00000024241, ENSMUSG00000027230, ENSMUSG00000029999, ENSMUSG00000027852, ENSMUSG00000025499, ENSMUSG00000062312, ENSMUSG00000024122, ENSMUSG00000001127, ENSMUSG00000044167, ENSMUSG00000020901, ENSMUSG00000004936, ENSMUSG00000031537, ENSMUSG00000038648, ENSMUSG00000016477, ENSMUSG00000028212, ENSMUSG00000063358,…	1441	84	5192	1.158124318429662	1.0	1.0	94.07665505226481
GOTERM_MF_DIRECT	GO:0019888~protein phosphatase regulator activity	11	0.2657646774583233	0.29008415445363256	ENSMUSG00000054728, ENSMUSG00000033819, ENSMUSG00000052144, ENSMUSG00000021209, ENSMUSG00000022052, ENSMUSG00000029120, ENSMUSG00000030216, ENSMUSG00000046717, ENSMUSG00000041769, ENSMUSG00000037754, ENSMUSG00000027525	3411	29	12046	1.3395404320706839	1.0	1.0	99.80806142034548
GOTERM_BP_DIRECT	GO:0032956~regulation of actin cytoskeleton organization	16	0.3865668035757429	0.29058095725308447	ENSMUSG00000030890, ENSMUSG00000031342, ENSMUSG00000025372, ENSMUSG00000028843, ENSMUSG00000046718, ENSMUSG00000026335, ENSMUSG00000048895, ENSMUSG00000023277, ENSMUSG00000022099, ENSMUSG00000026812, ENSMUSG00000025920, ENSMUSG00000048915, ENSMUSG00000030707, ENSMUSG00000050310, ENSMUSG00000031523, ENSMUSG00000030774	3506	46	12524	1.2424911332126292	1.0	1.0	99.8599657694103
GOTERM_BP_DIRECT	GO:0045668~negative regulation of osteoblast differentiation	13	0.31408552790529115	0.2916266235771744	ENSMUSG00000007872, ENSMUSG00000029378, ENSMUSG00000024098, ENSMUSG00000026185, ENSMUSG00000066613, ENSMUSG00000023087, ENSMUSG00000000142, ENSMUSG00000048616, ENSMUSG00000039286, ENSMUSG00000006958, ENSMUSG00000017119, ENSMUSG00000029050, ENSMUSG00000031565	3506	36	12524	1.2899473917728337	1.0	1.0	99.8599657694103
GOTERM_BP_DIRECT	GO:0007528~neuromuscular junction development	13	0.31408552790529115	0.2916266235771744	ENSMUSG00000034799, ENSMUSG00000035606, ENSMUSG00000028456, ENSMUSG00000062312, ENSMUSG00000020882, ENSMUSG00000069601, ENSMUSG00000019146, ENSMUSG00000057914, ENSMUSG00000017412, ENSMUSG00000032216, ENSMUSG00000035357, ENSMUSG00000019820, ENSMUSG00000030774	3506	36	12524	1.2899473917728337	1.0	1.0	99.8599657694103
KEGG_PATHWAY	mmu00512:Mucin type O-Glycan biosynthesis	9	0.2174438270113554	0.29209665837636645	ENSMUSG00000037280, ENSMUSG00000031608, ENSMUSG00000038296, ENSMUSG00000031749, ENSMUSG00000021903, ENSMUSG00000090035, ENSMUSG00000021130, ENSMUSG00000039774, ENSMUSG00000096914	1441	23	5192	1.4098904746100231	1.0	1.0	94.07665505226481
KEGG_PATHWAY	mmu04740:Olfactory transduction	9	0.2174438270113554	0.29209665837636645	ENSMUSG00000021820, ENSMUSG00000036438, ENSMUSG00000070421, ENSMUSG00000057897, ENSMUSG00000024617, ENSMUSG00000053819, ENSMUSG00000001175, ENSMUSG00000024524, ENSMUSG00000042249	1441	23	5192	1.4098904746100231	1.0	1.0	94.07665505226481
GOTERM_BP_DIRECT	GO:0007204~positive regulation of cytosolic calcium ion concentration	31	0.7489731819280019	0.2926143833073831	ENSMUSG00000037759, ENSMUSG00000052270, ENSMUSG00000022122, ENSMUSG00000061762, ENSMUSG00000023078, ENSMUSG00000028004, ENSMUSG00000046922, ENSMUSG00000006235, ENSMUSG00000022840, ENSMUSG00000020886, ENSMUSG00000019464, ENSMUSG00000037493, ENSMUSG00000034881, ENSMUSG00000039059, ENSMUSG00000029084, ENSMUSG00000030201, ENSMUSG00000071658, ENSMUSG00000030102, ENSMUSG00000018634, ENSMUSG00000034997,…	3506	97	12524	1.1416187860574802	1.0	1.0	99.8599657694103
KEGG_PATHWAY	mmu04114:Oocyte meiosis	31	0.7489731819280019	0.29464089334310745	ENSMUSG00000031870, ENSMUSG00000028161, ENSMUSG00000005580, ENSMUSG00000014956, ENSMUSG00000036928, ENSMUSG00000022285, ENSMUSG00000025217, ENSMUSG00000022840, ENSMUSG00000040385, ENSMUSG00000004936, ENSMUSG00000021816, ENSMUSG00000059409, ENSMUSG00000033953, ENSMUSG00000030102, ENSMUSG00000036438, ENSMUSG00000025060, ENSMUSG00000057897, ENSMUSG00000029466, ENSMUSG00000028212, ENSMUSG00000076432,…	1441	98	5192	1.1397413927403022	1.0	1.0	94.07665505226481
GOTERM_MF_DIRECT	GO:0017160~Ral GTPase binding	6	0.1449625513409036	0.2957337599144143	ENSMUSG00000074030, ENSMUSG00000025373, ENSMUSG00000002059, ENSMUSG00000031328, ENSMUSG00000025437, ENSMUSG00000017774	3411	13	12046	1.6299303159461471	1.0	1.0	99.80806142034548
GOTERM_MF_DIRECT	GO:0017154~semaphorin receptor activity	6	0.1449625513409036	0.2957337599144143	ENSMUSG00000031398, ENSMUSG00000030123, ENSMUSG00000030084, ENSMUSG00000026640, ENSMUSG00000029765, ENSMUSG00000053646	3411	13	12046	1.6299303159461471	1.0	1.0	99.80806142034548
GOTERM_MF_DIRECT	GO:0051219~phosphoprotein binding	17	0.41072722879922685	0.29673805853764834	ENSMUSG00000018909, ENSMUSG00000006464, ENSMUSG00000030671, ENSMUSG00000056055, ENSMUSG00000029121, ENSMUSG00000003423, ENSMUSG00000024501, ENSMUSG00000026888, ENSMUSG00000043668, ENSMUSG00000025478, ENSMUSG00000003345, ENSMUSG00000028416, ENSMUSG00000023830, ENSMUSG00000069227, ENSMUSG00000025889, ENSMUSG00000057914, ENSMUSG00000030357	3411	49	12046	1.225219727292852	1.0	1.0	99.80806142034548
GOTERM_BP_DIRECT	GO:0044130~negative regulation of growth of symbiont in host	5	0.12080212611741967	0.29753842500646516	ENSMUSG00000037071, ENSMUSG00000055994, ENSMUSG00000015837, ENSMUSG00000041515, ENSMUSG00000024402	3506	10	12524	1.7860810039931545	1.0	1.0	99.8599657694103
GOTERM_BP_DIRECT	GO:0031424~keratinization	5	0.12080212611741967	0.29753842500646516	ENSMUSG00000034282, ENSMUSG00000043165, ENSMUSG00000039457, ENSMUSG00000036167, ENSMUSG00000050359	3506	10	12524	1.7860810039931545	1.0	1.0	99.8599657694103
GOTERM_BP_DIRECT	GO:0007340~acrosome reaction	5	0.12080212611741967	0.29753842500646516	ENSMUSG00000028020, ENSMUSG00000027849, ENSMUSG00000029428, ENSMUSG00000052102, ENSMUSG00000020131	3506	10	12524	1.7860810039931545	1.0	1.0	99.8599657694103
GOTERM_BP_DIRECT	GO:0030007~cellular potassium ion homeostasis	5	0.12080212611741967	0.29753842500646516	ENSMUSG00000040907, ENSMUSG00000063142, ENSMUSG00000053819, ENSMUSG00000005553, ENSMUSG00000032412	3506	10	12524	1.7860810039931545	1.0	1.0	99.8599657694103
GOTERM_BP_DIRECT	GO:0098656~anion transmembrane transport	5	0.12080212611741967	0.29753842500646516	ENSMUSG00000005089, ENSMUSG00000021733, ENSMUSG00000029015, ENSMUSG00000070639, ENSMUSG00000060961	3506	10	12524	1.7860810039931545	1.0	1.0	99.8599657694103
GOTERM_BP_DIRECT	GO:0051246~regulation of protein metabolic process	5	0.12080212611741967	0.29753842500646516	ENSMUSG00000022996, ENSMUSG00000022855, ENSMUSG00000053025, ENSMUSG00000079259, ENSMUSG00000024975	3506	10	12524	1.7860810039931545	1.0	1.0	99.8599657694103
GOTERM_BP_DIRECT	GO:0042989~sequestering of actin monomers	5	0.12080212611741967	0.29753842500646516	ENSMUSG00000079523, ENSMUSG00000089996, ENSMUSG00000049775, ENSMUSG00000023277, ENSMUSG00000072955	3506	10	12524	1.7860810039931545	1.0	1.0	99.8599657694103
GOTERM_BP_DIRECT	GO:0048846~axon extension involved in axon guidance	5	0.12080212611741967	0.29753842500646516	ENSMUSG00000028883, ENSMUSG00000025020, ENSMUSG00000031558, ENSMUSG00000034684, ENSMUSG00000056427	3506	10	12524	1.7860810039931545	1.0	1.0	99.8599657694103
GOTERM_BP_DIRECT	GO:0050884~neuromuscular process controlling posture	5	0.12080212611741967	0.29753842500646516	ENSMUSG00000045114, ENSMUSG00000017167, ENSMUSG00000031393, ENSMUSG00000026179, ENSMUSG00000064329	3506	10	12524	1.7860810039931545	1.0	1.0	99.8599657694103
GOTERM_BP_DIRECT	GO:0070933~histone H4 deacetylation	5	0.12080212611741967	0.29753842500646516	ENSMUSG00000015149, ENSMUSG00000037896, ENSMUSG00000029249, ENSMUSG00000028800, ENSMUSG00000019777	3506	10	12524	1.7860810039931545	1.0	1.0	99.8599657694103
GOTERM_BP_DIRECT	GO:0070528~protein kinase C signaling	5	0.12080212611741967	0.29753842500646516	ENSMUSG00000068037, ENSMUSG00000029053, ENSMUSG00000023259, ENSMUSG00000059714, ENSMUSG00000031785	3506	10	12524	1.7860810039931545	1.0	1.0	99.8599657694103
GOTERM_BP_DIRECT	GO:0061179~negative regulation of insulin secretion involved in cellular response to glucose stimulus	5	0.12080212611741967	0.29753842500646516	ENSMUSG00000026074, ENSMUSG00000022338, ENSMUSG00000020635, ENSMUSG00000021670, ENSMUSG00000003476	3506	10	12524	1.7860810039931545	1.0	1.0	99.8599657694103
GOTERM_BP_DIRECT	GO:0086005~ventricular cardiac muscle cell action potential	5	0.12080212611741967	0.29753842500646516	ENSMUSG00000050627, ENSMUSG00000038319, ENSMUSG00000057123, ENSMUSG00000024589, ENSMUSG00000032511	3506	10	12524	1.7860810039931545	1.0	1.0	99.8599657694103
GOTERM_BP_DIRECT	GO:0035414~negative regulation of catenin import into nucleus	5	0.12080212611741967	0.29753842500646516	ENSMUSG00000078794, ENSMUSG00000044674, ENSMUSG00000026883, ENSMUSG00000000142, ENSMUSG00000020135	3506	10	12524	1.7860810039931545	1.0	1.0	99.8599657694103
GOTERM_BP_DIRECT	GO:1900025~negative regulation of substrate adhesion-dependent cell spreading	5	0.12080212611741967	0.29753842500646516	ENSMUSG00000048915, ENSMUSG00000027750, ENSMUSG00000022099, ENSMUSG00000032702, ENSMUSG00000074238	3506	10	12524	1.7860810039931545	1.0	1.0	99.8599657694103
GOTERM_CC_DIRECT	GO:0001527~microfibril	5	0.12080212611741967	0.29841531163256274	ENSMUSG00000032289, ENSMUSG00000027204, ENSMUSG00000024299, ENSMUSG00000060572, ENSMUSG00000043822	3763	10	13426	1.7839489768801486	1.0	1.0	98.53372434017595
GOTERM_CC_DIRECT	GO:0045095~keratin filament	5	0.12080212611741967	0.29841531163256274	ENSMUSG00000051617, ENSMUSG00000020776, ENSMUSG00000019761, ENSMUSG00000067594, ENSMUSG00000046834	3763	10	13426	1.7839489768801486	1.0	1.0	98.53372434017595
GOTERM_CC_DIRECT	GO:0035253~ciliary rootlet	5	0.12080212611741967	0.29841531163256274	ENSMUSG00000006740, ENSMUSG00000019969, ENSMUSG00000040860, ENSMUSG00000021288, ENSMUSG00000074657	3763	10	13426	1.7839489768801486	1.0	1.0	98.53372434017595
GOTERM_CC_DIRECT	GO:0000164~protein phosphatase type 1 complex	5	0.12080212611741967	0.29841531163256274	ENSMUSG00000040385, ENSMUSG00000018570, ENSMUSG00000014956, ENSMUSG00000036398, ENSMUSG00000047714	3763	10	13426	1.7839489768801486	1.0	1.0	98.53372434017595
GOTERM_CC_DIRECT	GO:0005885~Arp2/3 protein complex	5	0.12080212611741967	0.29841531163256274	ENSMUSG00000056367, ENSMUSG00000008475, ENSMUSG00000020152, ENSMUSG00000029621, ENSMUSG00000006304	3763	10	13426	1.7839489768801486	1.0	1.0	98.53372434017595
GOTERM_BP_DIRECT	GO:0008654~phospholipid biosynthetic process	18	0.4348876540227108	0.2990170859257387	ENSMUSG00000030275, ENSMUSG00000027134, ENSMUSG00000004270, ENSMUSG00000015659, ENSMUSG00000025495, ENSMUSG00000029330, ENSMUSG00000024981, ENSMUSG00000028126, ENSMUSG00000060002, ENSMUSG00000029314, ENSMUSG00000026623, ENSMUSG00000023827, ENSMUSG00000035596, ENSMUSG00000035246, ENSMUSG00000031545, ENSMUSG00000019877, ENSMUSG00000019139, ENSMUSG00000075703	3506	53	12524	1.213187097051954	1.0	1.0	99.8599657694103
GOTERM_BP_DIRECT	GO:0043010~camera-type eye development	18	0.4348876540227108	0.2990170859257387	ENSMUSG00000038805, ENSMUSG00000049580, ENSMUSG00000051331, ENSMUSG00000024098, ENSMUSG00000027465, ENSMUSG00000005973, ENSMUSG00000001288, ENSMUSG00000026827, ENSMUSG00000019256, ENSMUSG00000026819, ENSMUSG00000045871, ENSMUSG00000006705, ENSMUSG00000020319, ENSMUSG00000029050, ENSMUSG00000019428, ENSMUSG00000045180, ENSMUSG00000035158, ENSMUSG00000033249	3506	53	12524	1.213187097051954	1.0	1.0	99.8599657694103
GOTERM_MF_DIRECT	GO:0003924~GTPase activity	57	1.377144237738584	0.3004557482002801	ENSMUSG00000032202, ENSMUSG00000030222, ENSMUSG00000004451, ENSMUSG00000030220, ENSMUSG00000032562, ENSMUSG00000058672, ENSMUSG00000026202, ENSMUSG00000029713, ENSMUSG00000027852, ENSMUSG00000024143, ENSMUSG00000029518, ENSMUSG00000028268, ENSMUSG00000028945, ENSMUSG00000024429, ENSMUSG00000021712, ENSMUSG00000033216, ENSMUSG00000071658, ENSMUSG00000030055, ENSMUSG00000028057, ENSMUSG00000029020,…	3411	185	12046	1.0880886163208063	1.0	1.0	99.80806142034548
GOTERM_CC_DIRECT	GO:0005578~proteinaceous extracellular matrix	72	1.7395506160908432	0.3012913767776883	ENSMUSG00000032289, ENSMUSG00000029510, ENSMUSG00000059049, ENSMUSG00000056174, ENSMUSG00000004415, ENSMUSG00000022324, ENSMUSG00000024940, ENSMUSG00000027612, ENSMUSG00000022449, ENSMUSG00000046169, ENSMUSG00000029838, ENSMUSG00000036961, ENSMUSG00000031558, ENSMUSG00000031994, ENSMUSG00000005397, ENSMUSG00000029345, ENSMUSG00000053399, ENSMUSG00000054162, ENSMUSG00000025064, ENSMUSG00000025020,…	3763	239	13426	1.0748479191244409	1.0	1.0	98.53372434017595
GOTERM_MF_DIRECT	GO:0003746~translation elongation factor activity	10	0.24160425223483933	0.3016886329348808	ENSMUSG00000030122, ENSMUSG00000054034, ENSMUSG00000050192, ENSMUSG00000013822, ENSMUSG00000059540, ENSMUSG00000016349, ENSMUSG00000037742, ENSMUSG00000020929, ENSMUSG00000023952, ENSMUSG00000033216	3411	26	12046	1.3582752632884558	1.0	1.0	99.80806142034548
GOTERM_MF_DIRECT	GO:0050699~WW domain binding	10	0.24160425223483933	0.3016886329348808	ENSMUSG00000054034, ENSMUSG00000044550, ENSMUSG00000053253, ENSMUSG00000042712, ENSMUSG00000030216, ENSMUSG00000038400, ENSMUSG00000032657, ENSMUSG00000049536, ENSMUSG00000000440, ENSMUSG00000022995	3411	26	12046	1.3582752632884558	1.0	1.0	99.80806142034548
GOTERM_MF_DIRECT	GO:0004364~glutathione transferase activity	10	0.24160425223483933	0.3016886329348808	ENSMUSG00000008540, ENSMUSG00000027890, ENSMUSG00000068762, ENSMUSG00000025069, ENSMUSG00000017943, ENSMUSG00000033318, ENSMUSG00000025068, ENSMUSG00000032348, ENSMUSG00000020377, ENSMUSG00000026688	3411	26	12046	1.3582752632884558	1.0	1.0	99.80806142034548
GOTERM_MF_DIRECT	GO:0042162~telomeric DNA binding	10	0.24160425223483933	0.3016886329348808	ENSMUSG00000021611, ENSMUSG00000033430, ENSMUSG00000000568, ENSMUSG00000058301, ENSMUSG00000001415, ENSMUSG00000041064, ENSMUSG00000043241, ENSMUSG00000031921, ENSMUSG00000026234, ENSMUSG00000021972	3411	26	12046	1.3582752632884558	1.0	1.0	99.80806142034548
GOTERM_BP_DIRECT	GO:0030866~cortical actin cytoskeleton organization	9	0.2174438270113554	0.30187397580633757	ENSMUSG00000028906, ENSMUSG00000024143, ENSMUSG00000014601, ENSMUSG00000019978, ENSMUSG00000055805, ENSMUSG00000031537, ENSMUSG00000022770, ENSMUSG00000020782, ENSMUSG00000027624	3506	23	12524	1.397802524864208	1.0	1.0	99.8599657694103
GOTERM_BP_DIRECT	GO:0097150~neuronal stem cell population maintenance	9	0.2174438270113554	0.30187397580633757	ENSMUSG00000044167, ENSMUSG00000037020, ENSMUSG00000037364, ENSMUSG00000021936, ENSMUSG00000046152, ENSMUSG00000034023, ENSMUSG00000014773, ENSMUSG00000033952, ENSMUSG00000027612	3506	23	12524	1.397802524864208	1.0	1.0	99.8599657694103
GOTERM_BP_DIRECT	GO:0071108~protein K48-linked deubiquitination	9	0.2174438270113554	0.30187397580633757	ENSMUSG00000038429, ENSMUSG00000046269, ENSMUSG00000019850, ENSMUSG00000021901, ENSMUSG00000036990, ENSMUSG00000038495, ENSMUSG00000026767, ENSMUSG00000025437, ENSMUSG00000006676	3506	23	12524	1.397802524864208	1.0	1.0	99.8599657694103
GOTERM_BP_DIRECT	GO:0016311~dephosphorylation	30	0.724812756704518	0.3022853738791219	ENSMUSG00000054474, ENSMUSG00000053141, ENSMUSG00000028161, ENSMUSG00000026064, ENSMUSG00000026544, ENSMUSG00000040385, ENSMUSG00000038042, ENSMUSG00000032908, ENSMUSG00000039431, ENSMUSG00000038764, ENSMUSG00000030223, ENSMUSG00000028274, ENSMUSG00000028399, ENSMUSG00000055493, ENSMUSG00000034616, ENSMUSG00000059895, ENSMUSG00000027540, ENSMUSG00000027001, ENSMUSG00000020151, ENSMUSG00000043445,…	3506	94	12524	1.1400517046764818	1.0	1.0	99.8599657694103
GOTERM_CC_DIRECT	GO:0031514~motile cilium	23	0.5556897801401305	0.30248103142419847	ENSMUSG00000006464, ENSMUSG00000028294, ENSMUSG00000024033, ENSMUSG00000027378, ENSMUSG00000021363, ENSMUSG00000026679, ENSMUSG00000005237, ENSMUSG00000022783, ENSMUSG00000060798, ENSMUSG00000063810, ENSMUSG00000027227, ENSMUSG00000023966, ENSMUSG00000046111, ENSMUSG00000020308, ENSMUSG00000039963, ENSMUSG00000047021, ENSMUSG00000038564, ENSMUSG00000032921, ENSMUSG00000032855, ENSMUSG00000030688,…	3763	70	13426	1.172309327664098	1.0	1.0	98.53372434017595
GOTERM_BP_DIRECT	GO:0010506~regulation of autophagy	15	0.362406378352259	0.3026201770783208	ENSMUSG00000038916, ENSMUSG00000028278, ENSMUSG00000018171, ENSMUSG00000026278, ENSMUSG00000048677, ENSMUSG00000029512, ENSMUSG00000025437, ENSMUSG00000025759, ENSMUSG00000018411, ENSMUSG00000026737, ENSMUSG00000025417, ENSMUSG00000052105, ENSMUSG00000038467, ENSMUSG00000018547, ENSMUSG00000056900	3506	43	12524	1.2461030260417356	1.0	1.0	99.8599657694103
GOTERM_BP_DIRECT	GO:0001756~somitogenesis	15	0.362406378352259	0.3026201770783208	ENSMUSG00000079487, ENSMUSG00000027002, ENSMUSG00000022061, ENSMUSG00000026383, ENSMUSG00000010609, ENSMUSG00000022672, ENSMUSG00000026640, ENSMUSG00000000142, ENSMUSG00000051747, ENSMUSG00000019969, ENSMUSG00000020918, ENSMUSG00000014773, ENSMUSG00000030201, ENSMUSG00000058835, ENSMUSG00000030543	3506	43	12524	1.2461030260417356	1.0	1.0	99.8599657694103
GOTERM_BP_DIRECT	GO:0007218~neuropeptide signaling pathway	15	0.362406378352259	0.3026201770783208	ENSMUSG00000028020, ENSMUSG00000033774, ENSMUSG00000027584, ENSMUSG00000061762, ENSMUSG00000047904, ENSMUSG00000044933, ENSMUSG00000068747, ENSMUSG00000043441, ENSMUSG00000045573, ENSMUSG00000039278, ENSMUSG00000016150, ENSMUSG00000025905, ENSMUSG00000018589, ENSMUSG00000050511, ENSMUSG00000018634	3506	43	12524	1.2461030260417356	1.0	1.0	99.8599657694103
GOTERM_MF_DIRECT	GO:0017137~Rab GTPase binding	40	0.9664170089393573	0.3033088224709003	ENSMUSG00000034867, ENSMUSG00000029174, ENSMUSG00000042328, ENSMUSG00000025531, ENSMUSG00000042203, ENSMUSG00000029512, ENSMUSG00000020782, ENSMUSG00000040247, ENSMUSG00000005125, ENSMUSG00000014550, ENSMUSG00000030805, ENSMUSG00000020847, ENSMUSG00000022829, ENSMUSG00000034187, ENSMUSG00000034584, ENSMUSG00000036644, ENSMUSG00000010136, ENSMUSG00000039976, ENSMUSG00000038822, ENSMUSG00000030172,…	3411	127	12046	1.1122884045826726	1.0	1.0	99.80806142034548
GOTERM_BP_DIRECT	GO:0006836~neurotransmitter transport	12	0.2899251026818072	0.3043968148048825	ENSMUSG00000025867, ENSMUSG00000019894, ENSMUSG00000053025, ENSMUSG00000030096, ENSMUSG00000028542, ENSMUSG00000030805, ENSMUSG00000037771, ENSMUSG00000052026, ENSMUSG00000033615, ENSMUSG00000007207, ENSMUSG00000000560, ENSMUSG00000041488	3506	33	12524	1.2989680029041124	1.0	1.0	99.8599657694103
GOTERM_BP_DIRECT	GO:0043161~proteasome-mediated ubiquitin-dependent protein catabolic process	41	0.9905774341628413	0.305407543073985	ENSMUSG00000029474, ENSMUSG00000005362, ENSMUSG00000028960, ENSMUSG00000028243, ENSMUSG00000034928, ENSMUSG00000005505, ENSMUSG00000020042, ENSMUSG00000027630, ENSMUSG00000022124, ENSMUSG00000024589, ENSMUSG00000048732, ENSMUSG00000061665, ENSMUSG00000025217, ENSMUSG00000029634, ENSMUSG00000003344, ENSMUSG00000038780, ENSMUSG00000020307, ENSMUSG00000035890, ENSMUSG00000015149, ENSMUSG00000091722,…	3506	132	12524	1.1095351691472626	1.0	1.0	99.8599657694103
GOTERM_BP_DIRECT	GO:0010468~regulation of gene expression	54	1.3046629620681325	0.305476176945085	ENSMUSG00000031393, ENSMUSG00000027852, ENSMUSG00000029512, ENSMUSG00000020661, ENSMUSG00000045039, ENSMUSG00000019982, ENSMUSG00000068154, ENSMUSG00000019428, ENSMUSG00000050310, ENSMUSG00000055409, ENSMUSG00000018974, ENSMUSG00000035158, ENSMUSG00000028053, ENSMUSG00000053470, ENSMUSG00000038539, ENSMUSG00000002280, ENSMUSG00000021065, ENSMUSG00000024897, ENSMUSG00000020453, ENSMUSG00000021025,…	3506	177	12524	1.0898121380297214	1.0	1.0	99.8599657694103
GOTERM_MF_DIRECT	GO:0005229~intracellular calcium activated chloride channel activity	5	0.12080212611741967	0.30583656687701377	ENSMUSG00000074968, ENSMUSG00000037949, ENSMUSG00000036565, ENSMUSG00000035189, ENSMUSG00000034863	3411	10	12046	1.7657578422749927	1.0	1.0	99.80806142034548
GOTERM_MF_DIRECT	GO:1990380~Lys48-specific deubiquitinase activity	5	0.12080212611741967	0.30583656687701377	ENSMUSG00000046269, ENSMUSG00000038495, ENSMUSG00000026767, ENSMUSG00000036712, ENSMUSG00000006676	3411	10	12046	1.7657578422749927	1.0	1.0	99.80806142034548
GOTERM_MF_DIRECT	GO:0001191~transcriptional repressor activity, RNA polymerase II transcription factor binding	5	0.12080212611741967	0.30583656687701377	ENSMUSG00000032355, ENSMUSG00000024271, ENSMUSG00000062563, ENSMUSG00000040761, ENSMUSG00000021575	3411	10	12046	1.7657578422749927	1.0	1.0	99.80806142034548
GOTERM_MF_DIRECT	GO:0001222~transcription corepressor binding	5	0.12080212611741967	0.30583656687701377	ENSMUSG00000023932, ENSMUSG00000038805, ENSMUSG00000037791, ENSMUSG00000055866, ENSMUSG00000032589	3411	10	12046	1.7657578422749927	1.0	1.0	99.80806142034548
GOTERM_MF_DIRECT	GO:0008331~high voltage-gated calcium channel activity	5	0.12080212611741967	0.30583656687701377	ENSMUSG00000004110, ENSMUSG00000051331, ENSMUSG00000057914, ENSMUSG00000017412, ENSMUSG00000020882	3411	10	12046	1.7657578422749927	1.0	1.0	99.80806142034548
GOTERM_MF_DIRECT	GO:0019003~GDP binding	19	0.4590480792461948	0.3065845576488543	ENSMUSG00000032202, ENSMUSG00000031432, ENSMUSG00000004451, ENSMUSG00000048076, ENSMUSG00000052681, ENSMUSG00000019173, ENSMUSG00000029518, ENSMUSG00000028945, ENSMUSG00000025742, ENSMUSG00000003411, ENSMUSG00000003037, ENSMUSG00000024511, ENSMUSG00000019478, ENSMUSG00000043463, ENSMUSG00000072214, ENSMUSG00000021712, ENSMUSG00000036894, ENSMUSG00000036943, ENSMUSG00000056515	3411	56	12046	1.1981928215437452	1.0	1.0	99.80806142034548
GOTERM_BP_DIRECT	GO:0019363~pyridine nucleotide biosynthetic process	4	0.09664170089393573	0.3077413210533565	ENSMUSG00000042751, ENSMUSG00000020572, ENSMUSG00000030674, ENSMUSG00000032456	3506	7	12524	2.0412354331350335	1.0	1.0	99.8599657694103
GOTERM_BP_DIRECT	GO:0002726~positive regulation of T cell cytokine production	4	0.09664170089393573	0.3077413210533565	ENSMUSG00000045005, ENSMUSG00000060802, ENSMUSG00000027164, ENSMUSG00000026942	3506	7	12524	2.0412354331350335	1.0	1.0	99.8599657694103
GOTERM_BP_DIRECT	GO:1901522~positive regulation of transcription from RNA polymerase II promoter involved in cellular response to chemical stimulus	4	0.09664170089393573	0.3077413210533565	ENSMUSG00000039153, ENSMUSG00000027358, ENSMUSG00000015843, ENSMUSG00000029755	3506	7	12524	2.0412354331350335	1.0	1.0	99.8599657694103
GOTERM_BP_DIRECT	GO:0045199~maintenance of epithelial cell apical/basal polarity	4	0.09664170089393573	0.3077413210533565	ENSMUSG00000027162, ENSMUSG00000019906, ENSMUSG00000005103, ENSMUSG00000003872	3506	7	12524	2.0412354331350335	1.0	1.0	99.8599657694103
GOTERM_BP_DIRECT	GO:0046324~regulation of glucose import	4	0.09664170089393573	0.3077413210533565	ENSMUSG00000023912, ENSMUSG00000000628, ENSMUSG00000023571, ENSMUSG00000030401	3506	7	12524	2.0412354331350335	1.0	1.0	99.8599657694103
GOTERM_BP_DIRECT	GO:0003417~growth plate cartilage development	4	0.09664170089393573	0.3077413210533565	ENSMUSG00000040152, ENSMUSG00000028047, ENSMUSG00000017491, ENSMUSG00000001288	3506	7	12524	2.0412354331350335	1.0	1.0	99.8599657694103
GOTERM_BP_DIRECT	GO:0002227~innate immune response in mucosa	4	0.09664170089393573	0.3077413210533565	ENSMUSG00000079641, ENSMUSG00000055994, ENSMUSG00000018102, ENSMUSG00000058385	3506	7	12524	2.0412354331350335	1.0	1.0	99.8599657694103
GOTERM_BP_DIRECT	GO:2000252~negative regulation of feeding behavior	4	0.09664170089393573	0.3077413210533565	ENSMUSG00000012705, ENSMUSG00000028004, ENSMUSG00000018634, ENSMUSG00000003476	3506	7	12524	2.0412354331350335	1.0	1.0	99.8599657694103
GOTERM_BP_DIRECT	GO:0032691~negative regulation of interleukin-1 beta production	4	0.09664170089393573	0.3077413210533565	ENSMUSG00000019850, ENSMUSG00000049871, ENSMUSG00000030525, ENSMUSG00000024411	3506	7	12524	2.0412354331350335	1.0	1.0	99.8599657694103
GOTERM_BP_DIRECT	GO:0071305~cellular response to vitamin D	4	0.09664170089393573	0.3077413210533565	ENSMUSG00000029838, ENSMUSG00000045573, ENSMUSG00000027248, ENSMUSG00000019943	3506	7	12524	2.0412354331350335	1.0	1.0	99.8599657694103
GOTERM_BP_DIRECT	GO:0021612~facial nerve structural organization	4	0.09664170089393573	0.3077413210533565	ENSMUSG00000031398, ENSMUSG00000028883, ENSMUSG00000034684, ENSMUSG00000029765	3506	7	12524	2.0412354331350335	1.0	1.0	99.8599657694103
GOTERM_BP_DIRECT	GO:0046498~S-adenosylhomocysteine metabolic process	4	0.09664170089393573	0.3077413210533565	ENSMUSG00000019795, ENSMUSG00000039662, ENSMUSG00000020150, ENSMUSG00000020661	3506	7	12524	2.0412354331350335	1.0	1.0	99.8599657694103
GOTERM_BP_DIRECT	GO:0043931~ossification involved in bone maturation	4	0.09664170089393573	0.3077413210533565	ENSMUSG00000028047, ENSMUSG00000030592, ENSMUSG00000036862, ENSMUSG00000053646	3506	7	12524	2.0412354331350335	1.0	1.0	99.8599657694103
GOTERM_BP_DIRECT	GO:0009653~anatomical structure morphogenesis	4	0.09664170089393573	0.3077413210533565	ENSMUSG00000045991, ENSMUSG00000027204, ENSMUSG00000025089, ENSMUSG00000029104	3506	7	12524	2.0412354331350335	1.0	1.0	99.8599657694103
GOTERM_BP_DIRECT	GO:0048671~negative regulation of collateral sprouting	4	0.09664170089393573	0.3077413210533565	ENSMUSG00000028289, ENSMUSG00000036264, ENSMUSG00000029512, ENSMUSG00000031137	3506	7	12524	2.0412354331350335	1.0	1.0	99.8599657694103
GOTERM_BP_DIRECT	GO:0010807~regulation of synaptic vesicle priming	4	0.09664170089393573	0.3077413210533565	ENSMUSG00000034799, ENSMUSG00000006024, ENSMUSG00000026797, ENSMUSG00000007207	3506	7	12524	2.0412354331350335	1.0	1.0	99.8599657694103
GOTERM_BP_DIRECT	GO:2000641~regulation of early endosome to late endosome transport	4	0.09664170089393573	0.3077413210533565	ENSMUSG00000032560, ENSMUSG00000004936, ENSMUSG00000063358, ENSMUSG00000053119	3506	7	12524	2.0412354331350335	1.0	1.0	99.8599657694103
GOTERM_BP_DIRECT	GO:0001505~regulation of neurotransmitter levels	4	0.09664170089393573	0.3077413210533565	ENSMUSG00000039059, ENSMUSG00000000560, ENSMUSG00000026986, ENSMUSG00000022489	3506	7	12524	2.0412354331350335	1.0	1.0	99.8599657694103
GOTERM_BP_DIRECT	GO:0001771~immunological synapse formation	4	0.09664170089393573	0.3077413210533565	ENSMUSG00000011877, ENSMUSG00000024670, ENSMUSG00000066877, ENSMUSG00000022770	3506	7	12524	2.0412354331350335	1.0	1.0	99.8599657694103
GOTERM_BP_DIRECT	GO:0006111~regulation of gluconeogenesis	4	0.09664170089393573	0.3077413210533565	ENSMUSG00000021710, ENSMUSG00000062908, ENSMUSG00000024431, ENSMUSG00000038967	3506	7	12524	2.0412354331350335	1.0	1.0	99.8599657694103
GOTERM_BP_DIRECT	GO:0030204~chondroitin sulfate metabolic process	4	0.09664170089393573	0.3077413210533565	ENSMUSG00000034612, ENSMUSG00000045994, ENSMUSG00000026156, ENSMUSG00000071649	3506	7	12524	2.0412354331350335	1.0	1.0	99.8599657694103
GOTERM_BP_DIRECT	GO:0033601~positive regulation of mammary gland epithelial cell proliferation	4	0.09664170089393573	0.3077413210533565	ENSMUSG00000039087, ENSMUSG00000028068, ENSMUSG00000042207, ENSMUSG00000025422	3506	7	12524	2.0412354331350335	1.0	1.0	99.8599657694103
GOTERM_BP_DIRECT	GO:0030210~heparin biosynthetic process	4	0.09664170089393573	0.3077413210533565	ENSMUSG00000032252, ENSMUSG00000020868, ENSMUSG00000027977, ENSMUSG00000054008	3506	7	12524	2.0412354331350335	1.0	1.0	99.8599657694103
GOTERM_BP_DIRECT	GO:0043951~negative regulation of cAMP-mediated signaling	4	0.09664170089393573	0.3077413210533565	ENSMUSG00000000766, ENSMUSG00000020390, ENSMUSG00000020307, ENSMUSG00000003476	3506	7	12524	2.0412354331350335	1.0	1.0	99.8599657694103
GOTERM_BP_DIRECT	GO:0050795~regulation of behavior	4	0.09664170089393573	0.3077413210533565	ENSMUSG00000034997, ENSMUSG00000042453, ENSMUSG00000049511, ENSMUSG00000019986	3506	7	12524	2.0412354331350335	1.0	1.0	99.8599657694103
GOTERM_BP_DIRECT	GO:0042312~regulation of vasodilation	4	0.09664170089393573	0.3077413210533565	ENSMUSG00000063142, ENSMUSG00000057123, ENSMUSG00000057530, ENSMUSG00000022994	3506	7	12524	2.0412354331350335	1.0	1.0	99.8599657694103
GOTERM_BP_DIRECT	GO:0048739~cardiac muscle fiber development	4	0.09664170089393573	0.3077413210533565	ENSMUSG00000072720, ENSMUSG00000051747, ENSMUSG00000039103, ENSMUSG00000023951	3506	7	12524	2.0412354331350335	1.0	1.0	99.8599657694103
GOTERM_BP_DIRECT	GO:0051013~microtubule severing	4	0.09664170089393573	0.3077413210533565	ENSMUSG00000041298, ENSMUSG00000024068, ENSMUSG00000026885, ENSMUSG00000035342	3506	7	12524	2.0412354331350335	1.0	1.0	99.8599657694103
GOTERM_BP_DIRECT	GO:0010960~magnesium ion homeostasis	4	0.09664170089393573	0.3077413210533565	ENSMUSG00000047976, ENSMUSG00000069601, ENSMUSG00000064105, ENSMUSG00000022353	3506	7	12524	2.0412354331350335	1.0	1.0	99.8599657694103
KEGG_PATHWAY	mmu04919:Thyroid hormone signaling pathway	34	0.8214544575984537	0.30782552184111533	ENSMUSG00000058756, ENSMUSG00000040907, ENSMUSG00000039936, ENSMUSG00000027852, ENSMUSG00000025499, ENSMUSG00000024122, ENSMUSG00000028945, ENSMUSG00000028800, ENSMUSG00000044167, ENSMUSG00000021779, ENSMUSG00000040061, ENSMUSG00000020901, ENSMUSG00000004936, ENSMUSG00000018076, ENSMUSG00000015843, ENSMUSG00000038622, ENSMUSG00000079487, ENSMUSG00000036856, ENSMUSG00000013833, ENSMUSG00000051177,…	1441	109	5192	1.1238882274669093	1.0	1.0	94.07665505226481
GOTERM_CC_DIRECT	GO:0005903~brush border	20	0.48320850446967867	0.3078937143292968	ENSMUSG00000026062, ENSMUSG00000034427, ENSMUSG00000049044, ENSMUSG00000027820, ENSMUSG00000070372, ENSMUSG00000000631, ENSMUSG00000002458, ENSMUSG00000025885, ENSMUSG00000028943, ENSMUSG00000024456, ENSMUSG00000022565, ENSMUSG00000015143, ENSMUSG00000068876, ENSMUSG00000030739, ENSMUSG00000030838, ENSMUSG00000020900, ENSMUSG00000018417, ENSMUSG00000015733, ENSMUSG00000031328, ENSMUSG00000017774	3763	60	13426	1.1892993179200992	1.0	1.0	98.53372434017595
GOTERM_CC_DIRECT	GO:0036064~ciliary basal body	32	0.7731336071514858	0.30814416024223273	ENSMUSG00000029790, ENSMUSG00000040407, ENSMUSG00000020284, ENSMUSG00000021013, ENSMUSG00000060798, ENSMUSG00000046985, ENSMUSG00000038564, ENSMUSG00000039137, ENSMUSG00000010136, ENSMUSG00000031755, ENSMUSG00000030323, ENSMUSG00000019986, ENSMUSG00000006464, ENSMUSG00000010609, ENSMUSG00000062563, ENSMUSG00000061298, ENSMUSG00000040812, ENSMUSG00000063439, ENSMUSG00000028758, ENSMUSG00000063810,…	3763	101	13426	1.1304231140626686	1.0	1.0	98.53372434017595
GOTERM_MF_DIRECT	GO:0001078~transcriptional repressor activity, RNA polymerase II core promoter proximal region sequence-specific binding	32	0.7731336071514858	0.30840871477570825	ENSMUSG00000079056, ENSMUSG00000030380, ENSMUSG00000022463, ENSMUSG00000028423, ENSMUSG00000023991, ENSMUSG00000027439, ENSMUSG00000025612, ENSMUSG00000029832, ENSMUSG00000020167, ENSMUSG00000042589, ENSMUSG00000044167, ENSMUSG00000090272, ENSMUSG00000046982, ENSMUSG00000068154, ENSMUSG00000035011, ENSMUSG00000035397, ENSMUSG00000037896, ENSMUSG00000072889, ENSMUSG00000030232, ENSMUSG00000047907,…	3411	100	12046	1.1300850190559952	1.0	1.0	99.80806142034548
GOTERM_CC_DIRECT	GO:0044309~neuron spine	4	0.09664170089393573	0.30849542726806944	ENSMUSG00000022623, ENSMUSG00000020886, ENSMUSG00000020524, ENSMUSG00000049939	3763	7	13426	2.03879883072017	1.0	1.0	98.53372434017595
GOTERM_CC_DIRECT	GO:0001651~dense fibrillar component	4	0.09664170089393573	0.30849542726806944	ENSMUSG00000070544, ENSMUSG00000028010, ENSMUSG00000063480, ENSMUSG00000026234	3763	7	13426	2.03879883072017	1.0	1.0	98.53372434017595
GOTERM_CC_DIRECT	GO:0008290~F-actin capping protein complex	4	0.09664170089393573	0.30849542726806944	ENSMUSG00000030000, ENSMUSG00000070372, ENSMUSG00000015733, ENSMUSG00000029106	3763	7	13426	2.03879883072017	1.0	1.0	98.53372434017595
GOTERM_CC_DIRECT	GO:0030314~junctional membrane complex	4	0.09664170089393573	0.30849542726806944	ENSMUSG00000057378, ENSMUSG00000025318, ENSMUSG00000022208, ENSMUSG00000030592	3763	7	13426	2.03879883072017	1.0	1.0	98.53372434017595
GOTERM_CC_DIRECT	GO:0044300~cerebellar mossy fiber	4	0.09664170089393573	0.30849542726806944	ENSMUSG00000020886, ENSMUSG00000008575, ENSMUSG00000026883, ENSMUSG00000047085	3763	7	13426	2.03879883072017	1.0	1.0	98.53372434017595
GOTERM_CC_DIRECT	GO:0032585~multivesicular body membrane	4	0.09664170089393573	0.30849542726806944	ENSMUSG00000032202, ENSMUSG00000053253, ENSMUSG00000020297, ENSMUSG00000024511	3763	7	13426	2.03879883072017	1.0	1.0	98.53372434017595
GOTERM_BP_DIRECT	GO:0045727~positive regulation of translation	17	0.41072722879922685	0.3110323588421015	ENSMUSG00000031320, ENSMUSG00000023051, ENSMUSG00000041815, ENSMUSG00000059456, ENSMUSG00000028760, ENSMUSG00000025586, ENSMUSG00000063358, ENSMUSG00000062312, ENSMUSG00000027613, ENSMUSG00000040152, ENSMUSG00000019432, ENSMUSG00000000787, ENSMUSG00000000568, ENSMUSG00000036572, ENSMUSG00000056529, ENSMUSG00000038762, ENSMUSG00000073565	3506	50	12524	1.2145350827153452	1.0	1.0	99.8599657694103
GOTERM_CC_DIRECT	GO:0031902~late endosome membrane	27	0.6523314810340662	0.31147046830116903	ENSMUSG00000032422, ENSMUSG00000029571, ENSMUSG00000043614, ENSMUSG00000029434, ENSMUSG00000020100, ENSMUSG00000066278, ENSMUSG00000033916, ENSMUSG00000022807, ENSMUSG00000038467, ENSMUSG00000031913, ENSMUSG00000038740, ENSMUSG00000031479, ENSMUSG00000032127, ENSMUSG00000034216, ENSMUSG00000033124, ENSMUSG00000026411, ENSMUSG00000027366, ENSMUSG00000024413, ENSMUSG00000021124, ENSMUSG00000038195,…	3763	84	13426	1.1468243422800957	1.0	1.0	98.53372434017595
GOTERM_BP_DIRECT	GO:0034698~response to gonadotropin	3	0.0724812756704518	0.3129733198126985	ENSMUSG00000068037, ENSMUSG00000001507, ENSMUSG00000021477	3506	4	12524	2.679121505989732	1.0	1.0	99.8599657694103
GOTERM_BP_DIRECT	GO:0055098~response to low-density lipoprotein particle	3	0.0724812756704518	0.3129733198126985	ENSMUSG00000015243, ENSMUSG00000022463, ENSMUSG00000000440	3506	4	12524	2.679121505989732	1.0	1.0	99.8599657694103
GOTERM_BP_DIRECT	GO:1901797~negative regulation of signal transduction by p53 class mediator	3	0.0724812756704518	0.3129733198126985	ENSMUSG00000029474, ENSMUSG00000022855, ENSMUSG00000020696	3506	4	12524	2.679121505989732	1.0	1.0	99.8599657694103
GOTERM_BP_DIRECT	GO:0071286~cellular response to magnesium ion	3	0.0724812756704518	0.3129733198126985	ENSMUSG00000047976, ENSMUSG00000057378, ENSMUSG00000069601	3506	4	12524	2.679121505989732	1.0	1.0	99.8599657694103
GOTERM_BP_DIRECT	GO:0050994~regulation of lipid catabolic process	3	0.0724812756704518	0.3129733198126985	ENSMUSG00000058756, ENSMUSG00000009281, ENSMUSG00000024972	3506	4	12524	2.679121505989732	1.0	1.0	99.8599657694103
GOTERM_BP_DIRECT	GO:0019693~ribose phosphate metabolic process	3	0.0724812756704518	0.3129733198126985	ENSMUSG00000031432, ENSMUSG00000029246, ENSMUSG00000025742	3506	4	12524	2.679121505989732	1.0	1.0	99.8599657694103
GOTERM_BP_DIRECT	GO:0060023~soft palate development	3	0.0724812756704518	0.3129733198126985	ENSMUSG00000046982, ENSMUSG00000063632, ENSMUSG00000024330	3506	4	12524	2.679121505989732	1.0	1.0	99.8599657694103
GOTERM_BP_DIRECT	GO:0002286~T cell activation involved in immune response	3	0.0724812756704518	0.3129733198126985	ENSMUSG00000019969, ENSMUSG00000010609, ENSMUSG00000005102	3506	4	12524	2.679121505989732	1.0	1.0	99.8599657694103
GOTERM_BP_DIRECT	GO:0086001~cardiac muscle cell action potential	3	0.0724812756704518	0.3129733198126985	ENSMUSG00000041695, ENSMUSG00000045103, ENSMUSG00000060882	3506	4	12524	2.679121505989732	1.0	1.0	99.8599657694103
GOTERM_BP_DIRECT	GO:0010757~negative regulation of plasminogen activation	3	0.0724812756704518	0.3129733198126985	ENSMUSG00000040152, ENSMUSG00000038224, ENSMUSG00000037411	3506	4	12524	2.679121505989732	1.0	1.0	99.8599657694103
GOTERM_BP_DIRECT	GO:0035610~protein side chain deglutamylation	3	0.0724812756704518	0.3129733198126985	ENSMUSG00000061298, ENSMUSG00000040812, ENSMUSG00000025754	3506	4	12524	2.679121505989732	1.0	1.0	99.8599657694103
GOTERM_BP_DIRECT	GO:0015871~choline transport	3	0.0724812756704518	0.3129733198126985	ENSMUSG00000020823, ENSMUSG00000019969, ENSMUSG00000028412	3506	4	12524	2.679121505989732	1.0	1.0	99.8599657694103
GOTERM_BP_DIRECT	GO:0003383~apical constriction	3	0.0724812756704518	0.3129733198126985	ENSMUSG00000025812, ENSMUSG00000048285, ENSMUSG00000026383	3506	4	12524	2.679121505989732	1.0	1.0	99.8599657694103
GOTERM_BP_DIRECT	GO:0090611~ubiquitin-independent protein catabolic process via the multivesicular body sorting pathway	3	0.0724812756704518	0.3129733198126985	ENSMUSG00000038467, ENSMUSG00000031913, ENSMUSG00000032504	3506	4	12524	2.679121505989732	1.0	1.0	99.8599657694103
GOTERM_BP_DIRECT	GO:0065002~intracellular protein transmembrane transport	3	0.0724812756704518	0.3129733198126985	ENSMUSG00000009681, ENSMUSG00000030401, ENSMUSG00000030279	3506	4	12524	2.679121505989732	1.0	1.0	99.8599657694103
GOTERM_BP_DIRECT	GO:1901911~adenosine 5'-(hexahydrogen pentaphosphate) catabolic process	3	0.0724812756704518	0.3129733198126985	ENSMUSG00000073293, ENSMUSG00000020029, ENSMUSG00000073295	3506	4	12524	2.679121505989732	1.0	1.0	99.8599657694103
GOTERM_BP_DIRECT	GO:0032225~regulation of synaptic transmission, dopaminergic	3	0.0724812756704518	0.3129733198126985	ENSMUSG00000027950, ENSMUSG00000030525, ENSMUSG00000026179	3506	4	12524	2.679121505989732	1.0	1.0	99.8599657694103
GOTERM_BP_DIRECT	GO:1902953~positive regulation of ER to Golgi vesicle-mediated transport	3	0.0724812756704518	0.3129733198126985	ENSMUSG00000048076, ENSMUSG00000049313, ENSMUSG00000027465	3506	4	12524	2.679121505989732	1.0	1.0	99.8599657694103
GOTERM_BP_DIRECT	GO:0031077~post-embryonic camera-type eye development	3	0.0724812756704518	0.3129733198126985	ENSMUSG00000045005, ENSMUSG00000048251, ENSMUSG00000023951	3506	4	12524	2.679121505989732	1.0	1.0	99.8599657694103
GOTERM_BP_DIRECT	GO:0031579~membrane raft organization	3	0.0724812756704518	0.3129733198126985	ENSMUSG00000068566, ENSMUSG00000022770, ENSMUSG00000024413	3506	4	12524	2.679121505989732	1.0	1.0	99.8599657694103
GOTERM_BP_DIRECT	GO:0031161~phosphatidylinositol catabolic process	3	0.0724812756704518	0.3129733198126985	ENSMUSG00000021478, ENSMUSG00000051177, ENSMUSG00000042105	3506	4	12524	2.679121505989732	1.0	1.0	99.8599657694103
GOTERM_BP_DIRECT	GO:0045761~regulation of adenylate cyclase activity	3	0.0724812756704518	0.3129733198126985	ENSMUSG00000048240, ENSMUSG00000028656, ENSMUSG00000021373	3506	4	12524	2.679121505989732	1.0	1.0	99.8599657694103
GOTERM_BP_DIRECT	GO:1901907~diadenosine pentaphosphate catabolic process	3	0.0724812756704518	0.3129733198126985	ENSMUSG00000073293, ENSMUSG00000020029, ENSMUSG00000073295	3506	4	12524	2.679121505989732	1.0	1.0	99.8599657694103
GOTERM_BP_DIRECT	GO:0001696~gastric acid secretion	3	0.0724812756704518	0.3129733198126985	ENSMUSG00000034987, ENSMUSG00000074939, ENSMUSG00000030898	3506	4	12524	2.679121505989732	1.0	1.0	99.8599657694103
GOTERM_BP_DIRECT	GO:0043043~peptide biosynthetic process	3	0.0724812756704518	0.3129733198126985	ENSMUSG00000030530, ENSMUSG00000045103, ENSMUSG00000021587	3506	4	12524	2.679121505989732	1.0	1.0	99.8599657694103
GOTERM_BP_DIRECT	GO:0071543~diphosphoinositol polyphosphate metabolic process	3	0.0724812756704518	0.3129733198126985	ENSMUSG00000073293, ENSMUSG00000020029, ENSMUSG00000073295	3506	4	12524	2.679121505989732	1.0	1.0	99.8599657694103
GOTERM_BP_DIRECT	GO:0050820~positive regulation of coagulation	3	0.0724812756704518	0.3129733198126985	ENSMUSG00000019969, ENSMUSG00000010609, ENSMUSG00000037411	3506	4	12524	2.679121505989732	1.0	1.0	99.8599657694103
GOTERM_BP_DIRECT	GO:0015672~monovalent inorganic cation transport	3	0.0724812756704518	0.3129733198126985	ENSMUSG00000031791, ENSMUSG00000028420, ENSMUSG00000023017	3506	4	12524	2.679121505989732	1.0	1.0	99.8599657694103
GOTERM_BP_DIRECT	GO:0007195~adenylate cyclase-inhibiting dopamine receptor signaling pathway	3	0.0724812756704518	0.3129733198126985	ENSMUSG00000031328, ENSMUSG00000032259, ENSMUSG00000022840	3506	4	12524	2.679121505989732	1.0	1.0	99.8599657694103
GOTERM_BP_DIRECT	GO:0038026~reelin-mediated signaling pathway	3	0.0724812756704518	0.3129733198126985	ENSMUSG00000024924, ENSMUSG00000042453, ENSMUSG00000026883	3506	4	12524	2.679121505989732	1.0	1.0	99.8599657694103
GOTERM_BP_DIRECT	GO:1901897~regulation of relaxation of cardiac muscle	3	0.0724812756704518	0.3129733198126985	ENSMUSG00000021820, ENSMUSG00000051747, ENSMUSG00000053819	3506	4	12524	2.679121505989732	1.0	1.0	99.8599657694103
GOTERM_BP_DIRECT	GO:0086045~membrane depolarization during AV node cell action potential	3	0.0724812756704518	0.3129733198126985	ENSMUSG00000051331, ENSMUSG00000057914, ENSMUSG00000032511	3506	4	12524	2.679121505989732	1.0	1.0	99.8599657694103
GOTERM_BP_DIRECT	GO:0051725~protein de-ADP-ribosylation	3	0.0724812756704518	0.3129733198126985	ENSMUSG00000068205, ENSMUSG00000002844, ENSMUSG00000036278	3506	4	12524	2.679121505989732	1.0	1.0	99.8599657694103
GOTERM_BP_DIRECT	GO:2001135~regulation of endocytic recycling	3	0.0724812756704518	0.3129733198126985	ENSMUSG00000036564, ENSMUSG00000071317, ENSMUSG00000042105	3506	4	12524	2.679121505989732	1.0	1.0	99.8599657694103
GOTERM_BP_DIRECT	GO:0014051~gamma-aminobutyric acid secretion	3	0.0724812756704518	0.3129733198126985	ENSMUSG00000027748, ENSMUSG00000024897, ENSMUSG00000017412	3506	4	12524	2.679121505989732	1.0	1.0	99.8599657694103
GOTERM_BP_DIRECT	GO:0035754~B cell chemotaxis	3	0.0724812756704518	0.3129733198126985	ENSMUSG00000042289, ENSMUSG00000039519, ENSMUSG00000023078	3506	4	12524	2.679121505989732	1.0	1.0	99.8599657694103
GOTERM_BP_DIRECT	GO:1903265~positive regulation of tumor necrosis factor-mediated signaling pathway	3	0.0724812756704518	0.3129733198126985	ENSMUSG00000051675, ENSMUSG00000074643, ENSMUSG00000026942	3506	4	12524	2.679121505989732	1.0	1.0	99.8599657694103
GOTERM_BP_DIRECT	GO:1901660~calcium ion export	3	0.0724812756704518	0.3129733198126985	ENSMUSG00000026463, ENSMUSG00000019943, ENSMUSG00000030302	3506	4	12524	2.679121505989732	1.0	1.0	99.8599657694103
GOTERM_BP_DIRECT	GO:0006344~maintenance of chromatin silencing	3	0.0724812756704518	0.3129733198126985	ENSMUSG00000007880, ENSMUSG00000020390, ENSMUSG00000019777	3506	4	12524	2.679121505989732	1.0	1.0	99.8599657694103
GOTERM_BP_DIRECT	GO:1901909~diadenosine hexaphosphate catabolic process	3	0.0724812756704518	0.3129733198126985	ENSMUSG00000073293, ENSMUSG00000020029, ENSMUSG00000073295	3506	4	12524	2.679121505989732	1.0	1.0	99.8599657694103
GOTERM_BP_DIRECT	GO:0007256~activation of JNKK activity	3	0.0724812756704518	0.3129733198126985	ENSMUSG00000004054, ENSMUSG00000027692, ENSMUSG00000054051	3506	4	12524	2.679121505989732	1.0	1.0	99.8599657694103
GOTERM_BP_DIRECT	GO:1903361~protein localization to basolateral plasma membrane	3	0.0724812756704518	0.3129733198126985	ENSMUSG00000027162, ENSMUSG00000019906, ENSMUSG00000003872	3506	4	12524	2.679121505989732	1.0	1.0	99.8599657694103
GOTERM_BP_DIRECT	GO:0016080~synaptic vesicle targeting	3	0.0724812756704518	0.3129733198126985	ENSMUSG00000022568, ENSMUSG00000019969, ENSMUSG00000063887	3506	4	12524	2.679121505989732	1.0	1.0	99.8599657694103
GOTERM_CC_DIRECT	GO:0070032~synaptobrevin 2-SNAP-25-syntaxin-1a-complexin I complex	3	0.0724812756704518	0.3135662435580233	ENSMUSG00000027273, ENSMUSG00000033615, ENSMUSG00000007207	3763	4	13426	2.6759234653202233	1.0	1.0	98.53372434017595
GOTERM_CC_DIRECT	GO:0008091~spectrin	3	0.0724812756704518	0.3135662435580233	ENSMUSG00000021061, ENSMUSG00000067889, ENSMUSG00000011751	3763	4	13426	2.6759234653202233	1.0	1.0	98.53372434017595
GOTERM_CC_DIRECT	GO:0090661~box H/ACA telomerase RNP complex	3	0.0724812756704518	0.3135662435580233	ENSMUSG00000028010, ENSMUSG00000031403, ENSMUSG00000001056	3763	4	13426	2.6759234653202233	1.0	1.0	98.53372434017595
GOTERM_CC_DIRECT	GO:1990393~3M complex	3	0.0724812756704518	0.3135662435580233	ENSMUSG00000038545, ENSMUSG00000026211, ENSMUSG00000032867	3763	4	13426	2.6759234653202233	1.0	1.0	98.53372434017595
GOTERM_CC_DIRECT	GO:0031429~box H/ACA snoRNP complex	3	0.0724812756704518	0.3135662435580233	ENSMUSG00000028010, ENSMUSG00000031403, ENSMUSG00000001056	3763	4	13426	2.6759234653202233	1.0	1.0	98.53372434017595
GOTERM_CC_DIRECT	GO:1990745~EARP complex	3	0.0724812756704518	0.3135662435580233	ENSMUSG00000024319, ENSMUSG00000024797, ENSMUSG00000001376	3763	4	13426	2.6759234653202233	1.0	1.0	98.53372434017595
GOTERM_CC_DIRECT	GO:0002189~ribose phosphate diphosphokinase complex	3	0.0724812756704518	0.3135662435580233	ENSMUSG00000031432, ENSMUSG00000015869, ENSMUSG00000025742	3763	4	13426	2.6759234653202233	1.0	1.0	98.53372434017595
GOTERM_CC_DIRECT	GO:0014731~spectrin-associated cytoskeleton	3	0.0724812756704518	0.3135662435580233	ENSMUSG00000069601, ENSMUSG00000021061, ENSMUSG00000022099	3763	4	13426	2.6759234653202233	1.0	1.0	98.53372434017595
GOTERM_CC_DIRECT	GO:0070033~synaptobrevin 2-SNAP-25-syntaxin-1a-complexin II complex	3	0.0724812756704518	0.3135662435580233	ENSMUSG00000027273, ENSMUSG00000025867, ENSMUSG00000007207	3763	4	13426	2.6759234653202233	1.0	1.0	98.53372434017595
[truncated: 4,503 more rows]
