# Supplementary material for: Histone deacetylase knockouts modify transcription, CAG instability and nuclear pathology in Huntington disease mice
Source: eLife. 2020 Sep 29;9:e55911. doi: 10.7554/eLife.55911 (PMC7581428; doi:10.7554/eLife.55911)
Supplement: Source code 1. [file elife-55911-code1.zip › Pathways/HttQ111atHdac2KOvsHttWTatHdac2WT_nominal_down_0.05.FuncAnnotChart.tsv]

Category	Term	Count	%	PValue	Genes	List Total	Pop Hits	Pop Total	Fold Enrichment	Bonferroni	Benjamini	FDR
GOTERM_CC_DIRECT	GO:0045202~synapse	128	6.195546950629235	3.574608832515164E-14	ENSMUSG00000040907, ENSMUSG00000053025, ENSMUSG00000029030, ENSMUSG00000028222, ENSMUSG00000048076, ENSMUSG00000059003, ENSMUSG00000020340, ENSMUSG00000061689, ENSMUSG00000046447, ENSMUSG00000069601, ENSMUSG00000045114, ENSMUSG00000062372, ENSMUSG00000047495, ENSMUSG00000051401, ENSMUSG00000038665, ENSMUSG00000052698, ENSMUSG00000030302, ENSMUSG00000058835, ENSMUSG00000050556, ENSMUSG00000007653,…	1891	468	13426	1.9418658784073908	2.9099833653845053E-11	1.7710755556350616E-11	1.7058025007590766E-9
GOTERM_CC_DIRECT	GO:0043197~dendritic spine	57	2.7589545014520813	4.3515369917323383E-14	ENSMUSG00000031870, ENSMUSG00000019828, ENSMUSG00000027296, ENSMUSG00000059003, ENSMUSG00000002997, ENSMUSG00000023017, ENSMUSG00000028943, ENSMUSG00000041556, ENSMUSG00000021478, ENSMUSG00000015143, ENSMUSG00000040385, ENSMUSG00000021877, ENSMUSG00000001986, ENSMUSG00000020900, ENSMUSG00000000416, ENSMUSG00000038665, ENSMUSG00000018909, ENSMUSG00000030376, ENSMUSG00000030374, ENSMUSG00000026235,…	1891	141	13426	2.870191388098158	3.5425884448159195E-11	1.7710755556350616E-11	1.7058025007590766E-9
GOTERM_CC_DIRECT	GO:0014069~postsynaptic density	79	3.8238141335914815	9.113955785200251E-14	ENSMUSG00000048076, ENSMUSG00000027254, ENSMUSG00000019828, ENSMUSG00000059003, ENSMUSG00000022285, ENSMUSG00000022240, ENSMUSG00000027575, ENSMUSG00000067629, ENSMUSG00000028906, ENSMUSG00000046447, ENSMUSG00000018411, ENSMUSG00000001986, ENSMUSG00000047495, ENSMUSG00000038665, ENSMUSG00000034187, ENSMUSG00000020827, ENSMUSG00000030102, ENSMUSG00000058835, ENSMUSG00000018909, ENSMUSG00000027162,…	1891	237	13426	2.3666490393090074	7.419553860188444E-11	2.4729200030510013E-11	2.3817804451989984E-9
GOTERM_CC_DIRECT	GO:0030425~dendrite	118	5.711519845111327	7.307041308503242E-13	ENSMUSG00000056258, ENSMUSG00000031870, ENSMUSG00000005580, ENSMUSG00000028222, ENSMUSG00000022240, ENSMUSG00000002997, ENSMUSG00000061689, ENSMUSG00000046447, ENSMUSG00000021831, ENSMUSG00000018411, ENSMUSG00000027419, ENSMUSG00000069601, ENSMUSG00000004936, ENSMUSG00000039474, ENSMUSG00000047495, ENSMUSG00000030302, ENSMUSG00000050556, ENSMUSG00000032036, ENSMUSG00000053310, ENSMUSG00000020173,…	1891	435	13426	1.9259626664721579	5.948295189739383E-10	1.4869829062804099E-10	1.4321800964666355E-8
GOTERM_CC_DIRECT	GO:0045211~postsynaptic membrane	69	3.339787028073572	1.4066547064948042E-12	ENSMUSG00000052372, ENSMUSG00000028020, ENSMUSG00000048076, ENSMUSG00000019828, ENSMUSG00000059003, ENSMUSG00000027577, ENSMUSG00000001985, ENSMUSG00000042846, ENSMUSG00000046447, ENSMUSG00000043411, ENSMUSG00000041078, ENSMUSG00000069601, ENSMUSG00000001986, ENSMUSG00000063142, ENSMUSG00000047495, ENSMUSG00000051401, ENSMUSG00000020827, ENSMUSG00000050511, ENSMUSG00000058835, ENSMUSG00000050556,…	1891	203	13426	2.4132825179160813	1.1450151937708597E-9	2.2900338621735415E-10	2.205634579783853E-8
GOTERM_CC_DIRECT	GO:0005886~plasma membrane	515	24.927395934172313	2.3137792821612133E-10	ENSMUSG00000027893, ENSMUSG00000023050, ENSMUSG00000059003, ENSMUSG00000059361, ENSMUSG00000024143, ENSMUSG00000040860, ENSMUSG00000006711, ENSMUSG00000026447, ENSMUSG00000057182, ENSMUSG00000061689, ENSMUSG00000020900, ENSMUSG00000038780, ENSMUSG00000035152, ENSMUSG00000051401, ENSMUSG00000047495, ENSMUSG00000052852, ENSMUSG00000034187, ENSMUSG00000031913, ENSMUSG00000050558, ENSMUSG00000050556,…	1891	2897	13426	1.262158358899695	1.8834160653291576E-7	3.1390272261320456E-8	3.023338262023985E-6
GOTERM_CC_DIRECT	GO:0030424~axon	92	4.453049370764763	7.115070590257573E-10	ENSMUSG00000052372, ENSMUSG00000040907, ENSMUSG00000079056, ENSMUSG00000031870, ENSMUSG00000005580, ENSMUSG00000028222, ENSMUSG00000023050, ENSMUSG00000019828, ENSMUSG00000026883, ENSMUSG00000027531, ENSMUSG00000028785, ENSMUSG00000001985, ENSMUSG00000045318, ENSMUSG00000029634, ENSMUSG00000057182, ENSMUSG00000041351, ENSMUSG00000021478, ENSMUSG00000047976, ENSMUSG00000069601, ENSMUSG00000018411,…	1891	344	13426	1.8988230664223436	5.791665919074873E-7	8.273810657813807E-8	7.968879061088482E-6
GOTERM_CC_DIRECT	GO:0043025~neuronal cell body	118	5.711519845111327	9.599394545618057E-10	ENSMUSG00000056258, ENSMUSG00000028222, ENSMUSG00000002997, ENSMUSG00000059361, ENSMUSG00000027531, ENSMUSG00000057182, ENSMUSG00000022489, ENSMUSG00000061689, ENSMUSG00000046447, ENSMUSG00000027419, ENSMUSG00000039079, ENSMUSG00000020900, ENSMUSG00000038780, ENSMUSG00000038665, ENSMUSG00000030302, ENSMUSG00000035314, ENSMUSG00000050556, ENSMUSG00000030376, ENSMUSG00000053310, ENSMUSG00000025586,…	1891	483	13426	1.734562649928341	7.813904165931973E-7	9.767383950166372E-8	9.407406654705696E-6
GOTERM_CC_DIRECT	GO:0030054~cell junction	143	6.9215876089060995	7.827005603260815E-9	ENSMUSG00000034902, ENSMUSG00000053025, ENSMUSG00000029030, ENSMUSG00000048076, ENSMUSG00000059003, ENSMUSG00000022240, ENSMUSG00000020340, ENSMUSG00000028906, ENSMUSG00000001946, ENSMUSG00000046447, ENSMUSG00000015143, ENSMUSG00000069601, ENSMUSG00000045114, ENSMUSG00000062372, ENSMUSG00000047495, ENSMUSG00000051401, ENSMUSG00000052698, ENSMUSG00000030302, ENSMUSG00000058835, ENSMUSG00000050556,…	1891	639	13426	1.5888770545595685	6.371162286744614E-6	7.079091734504781E-7	6.818191547729421E-5
GOTERM_BP_DIRECT	GO:0007612~learning	29	1.4036786060019362	9.337141946512083E-9	ENSMUSG00000053164, ENSMUSG00000039419, ENSMUSG00000049583, ENSMUSG00000059003, ENSMUSG00000031393, ENSMUSG00000022240, ENSMUSG00000002997, ENSMUSG00000021478, ENSMUSG00000022623, ENSMUSG00000017740, ENSMUSG00000020402, ENSMUSG00000021877, ENSMUSG00000025318, ENSMUSG00000029838, ENSMUSG00000022208, ENSMUSG00000030209, ENSMUSG00000039059, ENSMUSG00000066392, ENSMUSG00000037996, ENSMUSG00000074923,…	1780	64	12524	3.1881671348314606	4.332340035773097E-5	4.3315001489869556E-5	0.004310024722509978
GOTERM_CC_DIRECT	GO:0043198~dendritic shaft	26	1.2584704743465636	2.2890625863247824E-7	ENSMUSG00000005089, ENSMUSG00000049583, ENSMUSG00000002997, ENSMUSG00000067629, ENSMUSG00000023017, ENSMUSG00000063887, ENSMUSG00000021478, ENSMUSG00000017740, ENSMUSG00000020524, ENSMUSG00000001986, ENSMUSG00000022208, ENSMUSG00000019969, ENSMUSG00000034187, ENSMUSG00000030525, ENSMUSG00000056755, ENSMUSG00000032036, ENSMUSG00000051331, ENSMUSG00000007617, ENSMUSG00000028059, ENSMUSG00000063239,…	1891	61	13426	3.026206968296764	1.863123575350789E-4	1.863296945268373E-5	0.0017946250676786296
GOTERM_CC_DIRECT	GO:0008076~voltage-gated potassium channel complex	28	1.3552758954501452	3.324963279575102E-7	ENSMUSG00000027273, ENSMUSG00000058975, ENSMUSG00000039419, ENSMUSG00000079056, ENSMUSG00000056258, ENSMUSG00000040407, ENSMUSG00000040724, ENSMUSG00000057182, ENSMUSG00000047976, ENSMUSG00000020886, ENSMUSG00000041695, ENSMUSG00000017167, ENSMUSG00000063142, ENSMUSG00000075318, ENSMUSG00000050556, ENSMUSG00000036438, ENSMUSG00000038319, ENSMUSG00000058740, ENSMUSG00000028033, ENSMUSG00000028931,…	1891	70	13426	2.8399788471708094	2.706154329545907E-4	2.4604728268855754E-5	0.0023697920101698904
GOTERM_MF_DIRECT	GO:0005516~calmodulin binding	50	2.420135527589545	3.8721234341131773E-7	ENSMUSG00000028261, ENSMUSG00000056258, ENSMUSG00000029471, ENSMUSG00000028068, ENSMUSG00000027296, ENSMUSG00000022489, ENSMUSG00000057182, ENSMUSG00000028906, ENSMUSG00000020785, ENSMUSG00000021676, ENSMUSG00000021559, ENSMUSG00000020900, ENSMUSG00000039474, ENSMUSG00000018417, ENSMUSG00000019943, ENSMUSG00000030302, ENSMUSG00000020908, ENSMUSG00000030376, ENSMUSG00000030374, ENSMUSG00000041308,…	1752	165	12046	2.0835062958350625	5.605264281443034E-4	5.606834732595881E-4	0.055719856216888616
GOTERM_BP_DIRECT	GO:0060291~long-term synaptic potentiation	22	1.0648596321393997	4.309456889220302E-7	ENSMUSG00000027273, ENSMUSG00000034799, ENSMUSG00000030376, ENSMUSG00000057897, ENSMUSG00000029053, ENSMUSG00000059456, ENSMUSG00000031393, ENSMUSG00000052087, ENSMUSG00000059003, ENSMUSG00000063358, ENSMUSG00000041488, ENSMUSG00000063887, ENSMUSG00000021478, ENSMUSG00000022623, ENSMUSG00000042453, ENSMUSG00000029838, ENSMUSG00000030805, ENSMUSG00000020932, ENSMUSG00000030209, ENSMUSG00000060780,…	1780	47	12524	3.2934257709777675	0.001997590582312636	8.407044318159918E-4	0.08365362486015561
KEGG_PATHWAY	mmu04921:Oxytocin signaling pathway	43	2.081316553727009	4.905468650775889E-7	ENSMUSG00000009406, ENSMUSG00000028161, ENSMUSG00000005580, ENSMUSG00000029471, ENSMUSG00000014956, ENSMUSG00000025499, ENSMUSG00000028005, ENSMUSG00000021991, ENSMUSG00000020882, ENSMUSG00000022840, ENSMUSG00000020785, ENSMUSG00000040385, ENSMUSG00000041695, ENSMUSG00000019146, ENSMUSG00000040061, ENSMUSG00000004936, ENSMUSG00000021816, ENSMUSG00000050697, ENSMUSG00000029084, ENSMUSG00000033953,…	760	134	5192	2.1922230950510606	1.3391036023413516E-4	1.3440984103125936E-4	0.01245989037297076
GOTERM_BP_DIRECT	GO:0019228~neuronal action potential	16	0.7744433688286544	5.86158672298953E-7	ENSMUSG00000023033, ENSMUSG00000061576, ENSMUSG00000060882, ENSMUSG00000040724, ENSMUSG00000064329, ENSMUSG00000057182, ENSMUSG00000047976, ENSMUSG00000021478, ENSMUSG00000022416, ENSMUSG00000069601, ENSMUSG00000020524, ENSMUSG00000030739, ENSMUSG00000063142, ENSMUSG00000068696, ENSMUSG00000030525, ENSMUSG00000075318	1780	27	12524	4.169454848106534	0.0027160817937016413	8.407044318159918E-4	0.08365362486015561
GOTERM_BP_DIRECT	GO:0007626~locomotory behavior	32	1.5488867376573088	7.981782434233726E-7	ENSMUSG00000027273, ENSMUSG00000004110, ENSMUSG00000028222, ENSMUSG00000049583, ENSMUSG00000057880, ENSMUSG00000019828, ENSMUSG00000059003, ENSMUSG00000023033, ENSMUSG00000000552, ENSMUSG00000027577, ENSMUSG00000022489, ENSMUSG00000022840, ENSMUSG00000028943, ENSMUSG00000021478, ENSMUSG00000022623, ENSMUSG00000020886, ENSMUSG00000045573, ENSMUSG00000006818, ENSMUSG00000068696, ENSMUSG00000030302,…	1780	89	12524	2.529781593233178	0.003696698850168212	8.407044318159918E-4	0.08365362486015561
KEGG_PATHWAY	mmu04020:Calcium signaling pathway	47	2.2749273959341725	9.983957839630484E-7	ENSMUSG00000031376, ENSMUSG00000004110, ENSMUSG00000028161, ENSMUSG00000016319, ENSMUSG00000005580, ENSMUSG00000049583, ENSMUSG00000019828, ENSMUSG00000027296, ENSMUSG00000059003, ENSMUSG00000022122, ENSMUSG00000024524, ENSMUSG00000022489, ENSMUSG00000021478, ENSMUSG00000019464, ENSMUSG00000020402, ENSMUSG00000039079, ENSMUSG00000040061, ENSMUSG00000021816, ENSMUSG00000034881, ENSMUSG00000029084,…	760	156	5192	2.0582321187584345	2.7252504337904604E-4	1.3678022240293762E-4	0.012679626456330714
GOTERM_BP_DIRECT	GO:0048167~regulation of synaptic plasticity	20	0.9680542110358179	1.2095246907284206E-6	ENSMUSG00000032356, ENSMUSG00000028222, ENSMUSG00000025372, ENSMUSG00000027296, ENSMUSG00000031393, ENSMUSG00000059003, ENSMUSG00000022240, ENSMUSG00000042429, ENSMUSG00000025551, ENSMUSG00000029104, ENSMUSG00000067629, ENSMUSG00000020178, ENSMUSG00000042700, ENSMUSG00000022623, ENSMUSG00000026959, ENSMUSG00000020524, ENSMUSG00000022208, ENSMUSG00000030209, ENSMUSG00000019969, ENSMUSG00000030302	1780	42	12524	3.3504547886570357	0.00559647899582727	8.407044318159918E-4	0.08365362486015561
GOTERM_BP_DIRECT	GO:0048511~rhythmic process	39	1.887705711519845	1.2176857744133682E-6	ENSMUSG00000014956, ENSMUSG00000078765, ENSMUSG00000059003, ENSMUSG00000030180, ENSMUSG00000048895, ENSMUSG00000062115, ENSMUSG00000025332, ENSMUSG00000022124, ENSMUSG00000063889, ENSMUSG00000025217, ENSMUSG00000063887, ENSMUSG00000020366, ENSMUSG00000022389, ENSMUSG00000070544, ENSMUSG00000003949, ENSMUSG00000040385, ENSMUSG00000039630, ENSMUSG00000030209, ENSMUSG00000021936, ENSMUSG00000050697,…	1780	122	12524	2.249198747467305	0.005634133832664978	8.407044318159918E-4	0.08365362486015561
GOTERM_BP_DIRECT	GO:0034765~regulation of ion transmembrane transport	37	1.7909002904162634	1.2685775000456872E-6	ENSMUSG00000058975, ENSMUSG00000004110, ENSMUSG00000079056, ENSMUSG00000056258, ENSMUSG00000019194, ENSMUSG00000023033, ENSMUSG00000040724, ENSMUSG00000021991, ENSMUSG00000024589, ENSMUSG00000000197, ENSMUSG00000020882, ENSMUSG00000047976, ENSMUSG00000041695, ENSMUSG00000019146, ENSMUSG00000063142, ENSMUSG00000046480, ENSMUSG00000037579, ENSMUSG00000050556, ENSMUSG00000034402, ENSMUSG00000038319,…	1780	113	12524	2.303808292731431	0.005868913579229695	8.407044318159918E-4	0.08365362486015561
KEGG_PATHWAY	mmu04720:Long-term potentiation	25	1.2100677637947725	1.7437989739302384E-6	ENSMUSG00000028161, ENSMUSG00000049583, ENSMUSG00000014956, ENSMUSG00000019828, ENSMUSG00000059003, ENSMUSG00000025499, ENSMUSG00000001127, ENSMUSG00000040385, ENSMUSG00000020524, ENSMUSG00000040061, ENSMUSG00000030209, ENSMUSG00000004936, ENSMUSG00000021816, ENSMUSG00000033953, ENSMUSG00000030102, ENSMUSG00000036438, ENSMUSG00000057897, ENSMUSG00000051331, ENSMUSG00000051177, ENSMUSG00000063358,…	760	61	5192	2.799827437446074	4.7594423753627435E-4	1.592669729522951E-4	0.014764164645942685
GOTERM_BP_DIRECT	GO:0008542~visual learning	23	1.1132623426911907	2.2878531706907654E-6	ENSMUSG00000035910, ENSMUSG00000040907, ENSMUSG00000004110, ENSMUSG00000051331, ENSMUSG00000027210, ENSMUSG00000031393, ENSMUSG00000052087, ENSMUSG00000059003, ENSMUSG00000002028, ENSMUSG00000021670, ENSMUSG00000029104, ENSMUSG00000061313, ENSMUSG00000067629, ENSMUSG00000021684, ENSMUSG00000022489, ENSMUSG00000046876, ENSMUSG00000021478, ENSMUSG00000026959, ENSMUSG00000036564, ENSMUSG00000032405,…	1780	55	12524	2.942308478038815	0.01055950368919667	0.0013266688573543076	0.13200912794885716
GOTERM_CC_DIRECT	GO:0016020~membrane	895	43.32042594385286	2.3401982275958323E-6	ENSMUSG00000027893, ENSMUSG00000028982, ENSMUSG00000023050, ENSMUSG00000059003, ENSMUSG00000070283, ENSMUSG00000024143, ENSMUSG00000058152, ENSMUSG00000006711, ENSMUSG00000057060, ENSMUSG00000027419, ENSMUSG00000029838, ENSMUSG00000039630, ENSMUSG00000038780, ENSMUSG00000047495, ENSMUSG00000052852, ENSMUSG00000031913, ENSMUSG00000024130, ENSMUSG00000041949, ENSMUSG00000026797, ENSMUSG00000026312,…	1891	5697	13426	1.1154033123652247	0.0019031103708477826	1.5874344643858394E-4	0.015289295086959436
GOTERM_MF_DIRECT	GO:0005249~voltage-gated potassium channel activity	24	1.1616650532429817	3.427187487656333E-6	ENSMUSG00000027273, ENSMUSG00000058975, ENSMUSG00000038319, ENSMUSG00000056258, ENSMUSG00000058740, ENSMUSG00000028033, ENSMUSG00000028931, ENSMUSG00000060882, ENSMUSG00000040724, ENSMUSG00000020331, ENSMUSG00000057182, ENSMUSG00000047976, ENSMUSG00000027827, ENSMUSG00000096146, ENSMUSG00000063142, ENSMUSG00000036760, ENSMUSG00000035355, ENSMUSG00000037579, ENSMUSG00000016346, ENSMUSG00000075318,…	1752	59	12046	2.796842349663339	0.0049502827495941926	0.0023798693024531417	0.2365077297120215
GOTERM_MF_DIRECT	GO:0005244~voltage-gated ion channel activity	36	1.7424975798644726	4.9306684443089955E-6	ENSMUSG00000058975, ENSMUSG00000004110, ENSMUSG00000079056, ENSMUSG00000056258, ENSMUSG00000019194, ENSMUSG00000023033, ENSMUSG00000040724, ENSMUSG00000021991, ENSMUSG00000000197, ENSMUSG00000020882, ENSMUSG00000047976, ENSMUSG00000041695, ENSMUSG00000019146, ENSMUSG00000063142, ENSMUSG00000046480, ENSMUSG00000037579, ENSMUSG00000050556, ENSMUSG00000034402, ENSMUSG00000038319, ENSMUSG00000028096,…	1752	112	12046	2.210004892367906	0.007114198930807891	0.0023798693024531417	0.2365077297120215
KEGG_PATHWAY	mmu04728:Dopaminergic synapse	37	1.7909002904162634	5.242713557686286E-6	ENSMUSG00000028161, ENSMUSG00000014956, ENSMUSG00000059003, ENSMUSG00000029713, ENSMUSG00000024524, ENSMUSG00000022840, ENSMUSG00000020366, ENSMUSG00000021478, ENSMUSG00000040385, ENSMUSG00000020524, ENSMUSG00000001986, ENSMUSG00000040061, ENSMUSG00000030209, ENSMUSG00000021936, ENSMUSG00000021816, ENSMUSG00000059409, ENSMUSG00000030102, ENSMUSG00000036438, ENSMUSG00000057897, ENSMUSG00000051331,…	760	117	5192	2.160413855150697	0.0014302407824949848	3.591258787015106E-4	0.03329123109130792
GOTERM_CC_DIRECT	GO:0043204~perikaryon	39	1.887705711519845	5.4178782992665735E-6	ENSMUSG00000032323, ENSMUSG00000004110, ENSMUSG00000031870, ENSMUSG00000025576, ENSMUSG00000022240, ENSMUSG00000028785, ENSMUSG00000001985, ENSMUSG00000040724, ENSMUSG00000024122, ENSMUSG00000020366, ENSMUSG00000070544, ENSMUSG00000043079, ENSMUSG00000047976, ENSMUSG00000040385, ENSMUSG00000017740, ENSMUSG00000027419, ENSMUSG00000024008, ENSMUSG00000001986, ENSMUSG00000045573, ENSMUSG00000004936,…	1891	130	13426	2.129984135378107	0.004400454385506847	3.3924253350792237E-4	0.032673973743269184
GOTERM_MF_DIRECT	GO:0005216~ion channel activity	40	1.9361084220716358	1.4437370749235956E-5	ENSMUSG00000058975, ENSMUSG00000029211, ENSMUSG00000004110, ENSMUSG00000056258, ENSMUSG00000059003, ENSMUSG00000023033, ENSMUSG00000027577, ENSMUSG00000027994, ENSMUSG00000001985, ENSMUSG00000040724, ENSMUSG00000000197, ENSMUSG00000023017, ENSMUSG00000057182, ENSMUSG00000047976, ENSMUSG00000041078, ENSMUSG00000020524, ENSMUSG00000001986, ENSMUSG00000063142, ENSMUSG00000030209, ENSMUSG00000030525,…	1752	136	12046	2.0222266988987374	0.02068845937099717	0.005226328211223416	0.5193844127037636
KEGG_PATHWAY	mmu04724:Glutamatergic synapse	33	1.5972894482090998	1.74923848398167E-5	ENSMUSG00000005089, ENSMUSG00000028161, ENSMUSG00000005580, ENSMUSG00000049583, ENSMUSG00000019828, ENSMUSG00000059003, ENSMUSG00000026103, ENSMUSG00000029713, ENSMUSG00000001985, ENSMUSG00000022840, ENSMUSG00000022623, ENSMUSG00000020886, ENSMUSG00000020524, ENSMUSG00000001986, ENSMUSG00000040061, ENSMUSG00000030209, ENSMUSG00000021816, ENSMUSG00000056755, ENSMUSG00000033953, ENSMUSG00000030102,…	760	104	5192	2.1677125506072876	0.004764078435025465	8.159735760744466E-4	0.07564134610325163
KEGG_PATHWAY	mmu04080:Neuroactive ligand-receptor interaction	49	2.371732817037754	1.7868034512579124E-5	ENSMUSG00000033774, ENSMUSG00000028020, ENSMUSG00000058756, ENSMUSG00000019828, ENSMUSG00000059003, ENSMUSG00000027577, ENSMUSG00000022122, ENSMUSG00000001985, ENSMUSG00000045318, ENSMUSG00000068037, ENSMUSG00000021478, ENSMUSG00000019464, ENSMUSG00000041078, ENSMUSG00000039079, ENSMUSG00000001986, ENSMUSG00000050511, ENSMUSG00000007653, ENSMUSG00000035745, ENSMUSG00000063239, ENSMUSG00000020178,…	760	182	5192	1.8392712550607289	0.004866138799276776	8.159735760744466E-4	0.07564134610325163
GOTERM_BP_DIRECT	GO:0006813~potassium ion transport	33	1.5972894482090998	2.0925737059449244E-5	ENSMUSG00000058975, ENSMUSG00000040907, ENSMUSG00000079056, ENSMUSG00000056258, ENSMUSG00000031791, ENSMUSG00000057123, ENSMUSG00000000794, ENSMUSG00000040724, ENSMUSG00000047976, ENSMUSG00000017740, ENSMUSG00000041771, ENSMUSG00000041695, ENSMUSG00000063142, ENSMUSG00000034187, ENSMUSG00000036760, ENSMUSG00000037579, ENSMUSG00000033998, ENSMUSG00000050556, ENSMUSG00000034402, ENSMUSG00000038319,…	1780	107	12524	2.169967447233015	0.09253151059685527	0.009983088798487512	0.9933592992847242
GOTERM_BP_DIRECT	GO:0006811~ion transport	98	4.743465634075508	2.1519915495769588E-5	ENSMUSG00000040907, ENSMUSG00000056258, ENSMUSG00000059003, ENSMUSG00000019194, ENSMUSG00000038023, ENSMUSG00000036760, ENSMUSG00000038267, ENSMUSG00000037579, ENSMUSG00000030302, ENSMUSG00000050556, ENSMUSG00000007653, ENSMUSG00000030376, ENSMUSG00000058441, ENSMUSG00000028854, ENSMUSG00000060882, ENSMUSG00000025189, ENSMUSG00000064329, ENSMUSG00000025986, ENSMUSG00000020331, ENSMUSG00000026959,…	1780	457	12524	1.508804366533081	0.09502999757536956	0.009983088798487512	0.9933592992847242
GOTERM_CC_DIRECT	GO:0043005~neuron projection	85	4.114230396902227	2.344061764984504E-5	ENSMUSG00000033774, ENSMUSG00000056258, ENSMUSG00000031870, ENSMUSG00000053025, ENSMUSG00000028222, ENSMUSG00000059005, ENSMUSG00000048076, ENSMUSG00000056296, ENSMUSG00000028661, ENSMUSG00000019828, ENSMUSG00000048078, ENSMUSG00000059003, ENSMUSG00000027457, ENSMUSG00000022240, ENSMUSG00000020340, ENSMUSG00000059040, ENSMUSG00000046447, ENSMUSG00000069601, ENSMUSG00000018411, ENSMUSG00000040385,…	1891	387	13426	1.559419909622214	0.018899998615574676	0.001362904483355276	0.1312674588391322
GOTERM_BP_DIRECT	GO:0007268~chemical synaptic transmission	38	1.8393030009680542	2.9594498426800953E-5	ENSMUSG00000028020, ENSMUSG00000033774, ENSMUSG00000053025, ENSMUSG00000049583, ENSMUSG00000029054, ENSMUSG00000059003, ENSMUSG00000031393, ENSMUSG00000026103, ENSMUSG00000025551, ENSMUSG00000028004, ENSMUSG00000020882, ENSMUSG00000047879, ENSMUSG00000063260, ENSMUSG00000017740, ENSMUSG00000020402, ENSMUSG00000020524, ENSMUSG00000045573, ENSMUSG00000063142, ENSMUSG00000030209, ENSMUSG00000020308,…	1780	133	12524	2.0102728731942214	0.1283091996216298	0.012271158035868037	1.221031806285123
GOTERM_BP_DIRECT	GO:0042391~regulation of membrane potential	27	1.3068731848983544	3.17425946174642E-5	ENSMUSG00000028020, ENSMUSG00000029015, ENSMUSG00000059003, ENSMUSG00000027577, ENSMUSG00000001985, ENSMUSG00000024589, ENSMUSG00000023017, ENSMUSG00000047976, ENSMUSG00000019146, ENSMUSG00000040441, ENSMUSG00000063142, ENSMUSG00000030525, ENSMUSG00000035355, ENSMUSG00000037579, ENSMUSG00000034402, ENSMUSG00000038319, ENSMUSG00000024112, ENSMUSG00000061576, ENSMUSG00000064329, ENSMUSG00000020331,…	1780	81	12524	2.345318352059925	0.13695459533136267	0.012271158035868037	1.221031806285123
KEGG_PATHWAY	mmu04713:Circadian entrainment	28	1.3552758954501452	5.331132823311059E-5	ENSMUSG00000005580, ENSMUSG00000059003, ENSMUSG00000029713, ENSMUSG00000028005, ENSMUSG00000022840, ENSMUSG00000020524, ENSMUSG00000001986, ENSMUSG00000040061, ENSMUSG00000030209, ENSMUSG00000055866, ENSMUSG00000030102, ENSMUSG00000036438, ENSMUSG00000057378, ENSMUSG00000057897, ENSMUSG00000051331, ENSMUSG00000030592, ENSMUSG00000051177, ENSMUSG00000024112, ENSMUSG00000032192, ENSMUSG00000063358,…	760	86	5192	2.2242350061199505	0.014448977549080144	0.002086757705124615	0.19344396244585843
GOTERM_BP_DIRECT	GO:0006810~transport	274	13.262342691190707	5.844208416025426E-5	ENSMUSG00000053025, ENSMUSG00000028982, ENSMUSG00000059003, ENSMUSG00000025354, ENSMUSG00000057060, ENSMUSG00000035152, ENSMUSG00000034187, ENSMUSG00000031913, ENSMUSG00000079657, ENSMUSG00000037579, ENSMUSG00000050556, ENSMUSG00000001150, ENSMUSG00000030376, ENSMUSG00000031342, ENSMUSG00000028293, ENSMUSG00000078676, ENSMUSG00000024130, ENSMUSG00000028854, ENSMUSG00000026797, ENSMUSG00000020331,…	1780	1560	12524	1.235802362431576	0.23752014820077327	0.020854832955339964	2.0751435421825666
KEGG_PATHWAY	mmu05034:Alcoholism	33	1.5972894482090998	1.0709652576391841E-4	ENSMUSG00000056895, ENSMUSG00000081058, ENSMUSG00000060639, ENSMUSG00000029471, ENSMUSG00000014956, ENSMUSG00000059003, ENSMUSG00000029713, ENSMUSG00000025499, ENSMUSG00000001127, ENSMUSG00000022840, ENSMUSG00000021478, ENSMUSG00000020785, ENSMUSG00000040385, ENSMUSG00000030209, ENSMUSG00000004936, ENSMUSG00000037894, ENSMUSG00000034245, ENSMUSG00000035745, ENSMUSG00000036438, ENSMUSG00000078851,…	760	113	5192	1.995062878435026	0.02881559596555272	0.0032096133691837587	0.29753350210681556
KEGG_PATHWAY	mmu05010:Alzheimer's disease	42	2.032913843175218	1.0862072228740258E-4	ENSMUSG00000031231, ENSMUSG00000053040, ENSMUSG00000028161, ENSMUSG00000037916, ENSMUSG00000025393, ENSMUSG00000059003, ENSMUSG00000000399, ENSMUSG00000026663, ENSMUSG00000048895, ENSMUSG00000025651, ENSMUSG00000009863, ENSMUSG00000021577, ENSMUSG00000018411, ENSMUSG00000040061, ENSMUSG00000031818, ENSMUSG00000030209, ENSMUSG00000019969, ENSMUSG00000021816, ENSMUSG00000033953, ENSMUSG00000030102,…	760	158	5192	1.8159893404397067	0.029219670792380303	0.0032096133691837587	0.29753350210681556
KEGG_PATHWAY	mmu05031:Amphetamine addiction	21	1.016456921587609	1.1713917405780142E-4	ENSMUSG00000035745, ENSMUSG00000036438, ENSMUSG00000057897, ENSMUSG00000028161, ENSMUSG00000052684, ENSMUSG00000051331, ENSMUSG00000014956, ENSMUSG00000059003, ENSMUSG00000027104, ENSMUSG00000001175, ENSMUSG00000022840, ENSMUSG00000021478, ENSMUSG00000026959, ENSMUSG00000040385, ENSMUSG00000020524, ENSMUSG00000001986, ENSMUSG00000024617, ENSMUSG00000030209, ENSMUSG00000021816, ENSMUSG00000052889,…	760	58	5192	2.4735027223230492	0.0314748879468546	0.0032096133691837587	0.29753350210681556
GOTERM_CC_DIRECT	GO:0005776~autophagosome	21	1.016456921587609	1.6160165381134823E-4	ENSMUSG00000034216, ENSMUSG00000034789, ENSMUSG00000033124, ENSMUSG00000032571, ENSMUSG00000015837, ENSMUSG00000027341, ENSMUSG00000030161, ENSMUSG00000026289, ENSMUSG00000008604, ENSMUSG00000029434, ENSMUSG00000029104, ENSMUSG00000025437, ENSMUSG00000023923, ENSMUSG00000038295, ENSMUSG00000025417, ENSMUSG00000038375, ENSMUSG00000017119, ENSMUSG00000037526, ENSMUSG00000050148, ENSMUSG00000018547,…	1891	61	13426	2.4442440897781554	0.12326839948341983	0.008769583080162497	0.84463797725398
GOTERM_BP_DIRECT	GO:0006816~calcium ion transport	33	1.5972894482090998	1.6799297936853126E-4	ENSMUSG00000004110, ENSMUSG00000028161, ENSMUSG00000059003, ENSMUSG00000027577, ENSMUSG00000027994, ENSMUSG00000021991, ENSMUSG00000000197, ENSMUSG00000020882, ENSMUSG00000023017, ENSMUSG00000041771, ENSMUSG00000019982, ENSMUSG00000019146, ENSMUSG00000030209, ENSMUSG00000030525, ENSMUSG00000019943, ENSMUSG00000030302, ENSMUSG00000037996, ENSMUSG00000030102, ENSMUSG00000057378, ENSMUSG00000030376,…	1780	118	12524	1.9676823462197677	0.5413889922080244	0.05419179325130086	5.392311223280983
GOTERM_BP_DIRECT	GO:0050885~neuromuscular process controlling balance	19	0.9196515004840271	1.7522675118980663E-4	ENSMUSG00000057897, ENSMUSG00000009681, ENSMUSG00000008658, ENSMUSG00000021684, ENSMUSG00000022840, ENSMUSG00000022623, ENSMUSG00000014592, ENSMUSG00000020886, ENSMUSG00000017167, ENSMUSG00000025318, ENSMUSG00000020900, ENSMUSG00000063142, ENSMUSG00000022208, ENSMUSG00000068696, ENSMUSG00000034593, ENSMUSG00000038664, ENSMUSG00000030302, ENSMUSG00000017631, ENSMUSG00000031367	1780	52	12524	2.5708297320656874	0.5565292216302329	0.05419179325130086	5.392311223280983
GOTERM_CC_DIRECT	GO:0060076~excitatory synapse	15	0.7260406582768635	2.0617082575943754E-4	ENSMUSG00000034799, ENSMUSG00000059974, ENSMUSG00000007617, ENSMUSG00000063887, ENSMUSG00000028525, ENSMUSG00000022623, ENSMUSG00000026959, ENSMUSG00000020886, ENSMUSG00000020524, ENSMUSG00000049939, ENSMUSG00000060780, ENSMUSG00000038665, ENSMUSG00000035864, ENSMUSG00000032589, ENSMUSG00000074736	1891	36	13426	2.95831129913626	0.15451119773761102	0.010488940760511385	1.010237046221244
GOTERM_BP_DIRECT	GO:0007212~dopamine receptor signaling pathway	9	0.43562439496611816	2.2006413205625532E-4	ENSMUSG00000021478, ENSMUSG00000020599, ENSMUSG00000031748, ENSMUSG00000035397, ENSMUSG00000020297, ENSMUSG00000029104, ENSMUSG00000007656, ENSMUSG00000032259, ENSMUSG00000025468	1780	14	12524	4.523113964686998	0.639841095201215	0.06380484428806053	6.348850209822967
GOTERM_BP_DIRECT	GO:0071805~potassium ion transmembrane transport	24	1.1616650532429817	2.4050455120158673E-4	ENSMUSG00000058975, ENSMUSG00000038319, ENSMUSG00000079056, ENSMUSG00000056258, ENSMUSG00000058740, ENSMUSG00000031791, ENSMUSG00000028033, ENSMUSG00000028854, ENSMUSG00000060882, ENSMUSG00000040724, ENSMUSG00000000197, ENSMUSG00000020331, ENSMUSG00000047976, ENSMUSG00000041695, ENSMUSG00000096146, ENSMUSG00000063142, ENSMUSG00000036760, ENSMUSG00000037579, ENSMUSG00000033998, ENSMUSG00000016346,…	1780	76	12524	2.2218805440567713	0.6724371498796227	0.06562944782495064	6.530405931450142
GOTERM_BP_DIRECT	GO:0042752~regulation of circadian rhythm	18	0.8712487899322363	2.554288882121013E-4	ENSMUSG00000026077, ENSMUSG00000014956, ENSMUSG00000020271, ENSMUSG00000025332, ENSMUSG00000022124, ENSMUSG00000025326, ENSMUSG00000063889, ENSMUSG00000025217, ENSMUSG00000020431, ENSMUSG00000020366, ENSMUSG00000020038, ENSMUSG00000068742, ENSMUSG00000040385, ENSMUSG00000000568, ENSMUSG00000021936, ENSMUSG00000050697, ENSMUSG00000055866, ENSMUSG00000036986	1780	49	12524	2.584636551249713	0.6943581945085533	0.06582970068977433	6.550331933261442
GOTERM_MF_DIRECT	GO:0035254~glutamate receptor binding	9	0.43562439496611816	2.5936659455965956E-4	ENSMUSG00000032356, ENSMUSG00000026959, ENSMUSG00000020886, ENSMUSG00000024617, ENSMUSG00000059003, ENSMUSG00000030854, ENSMUSG00000030302, ENSMUSG00000006304, ENSMUSG00000074736	1752	14	12046	4.420009784735812	0.3131308986835214	0.07511256578447742	7.464570591427003
GOTERM_BP_DIRECT	GO:1900273~positive regulation of long-term synaptic potentiation	10	0.48402710551790895	3.3294237961437403E-4	ENSMUSG00000021478, ENSMUSG00000022623, ENSMUSG00000042453, ENSMUSG00000053310, ENSMUSG00000030209, ENSMUSG00000059003, ENSMUSG00000030854, ENSMUSG00000032336, ENSMUSG00000032259, ENSMUSG00000003575	1780	18	12524	3.9088639200998747	0.7867115644839888	0.08129051047532006	8.088747496315529
GOTERM_CC_DIRECT	GO:0043679~axon terminus	23	1.1132623426911907	3.7905980337209417E-4	ENSMUSG00000032773, ENSMUSG00000031870, ENSMUSG00000079056, ENSMUSG00000009406, ENSMUSG00000026235, ENSMUSG00000028931, ENSMUSG00000040724, ENSMUSG00000045318, ENSMUSG00000006304, ENSMUSG00000047976, ENSMUSG00000021478, ENSMUSG00000040276, ENSMUSG00000072214, ENSMUSG00000045573, ENSMUSG00000025905, ENSMUSG00000038665, ENSMUSG00000036510, ENSMUSG00000030844, ENSMUSG00000056755, ENSMUSG00000025190,…	1891	74	13426	2.2067403204367775	0.2655351756093981	0.018150275290875567	1.7481346226101286
GOTERM_MF_DIRECT	GO:0044325~ion channel binding	31	1.5004840271055178	4.209407170097998E-4	ENSMUSG00000027273, ENSMUSG00000058975, ENSMUSG00000079056, ENSMUSG00000056258, ENSMUSG00000058498, ENSMUSG00000041959, ENSMUSG00000024589, ENSMUSG00000022564, ENSMUSG00000022841, ENSMUSG00000028525, ENSMUSG00000015143, ENSMUSG00000069601, ENSMUSG00000020402, ENSMUSG00000032827, ENSMUSG00000046480, ENSMUSG00000036667, ENSMUSG00000031137, ENSMUSG00000050556, ENSMUSG00000034402, ENSMUSG00000018909,…	1752	111	12046	1.920204451026369	0.4564591860572066	0.08995232044489308	8.939322453052565
GOTERM_CC_DIRECT	GO:0042734~presynaptic membrane	22	1.0648596321393997	4.459270216027847E-4	ENSMUSG00000027273, ENSMUSG00000034799, ENSMUSG00000005089, ENSMUSG00000019828, ENSMUSG00000059003, ENSMUSG00000027457, ENSMUSG00000042429, ENSMUSG00000040724, ENSMUSG00000063239, ENSMUSG00000041488, ENSMUSG00000020178, ENSMUSG00000047976, ENSMUSG00000024617, ENSMUSG00000030209, ENSMUSG00000051401, ENSMUSG00000030525, ENSMUSG00000047085, ENSMUSG00000013033, ENSMUSG00000056755, ENSMUSG00000066392,…	1891	70	13426	2.231411951348493	0.304459162069147	0.02016581086581482	1.942259916314351
GOTERM_MF_DIRECT	GO:0005262~calcium channel activity	22	1.0648596321393997	4.4607022786635915E-4	ENSMUSG00000035745, ENSMUSG00000057378, ENSMUSG00000004110, ENSMUSG00000051331, ENSMUSG00000030592, ENSMUSG00000059003, ENSMUSG00000024112, ENSMUSG00000021991, ENSMUSG00000020882, ENSMUSG00000026959, ENSMUSG00000041771, ENSMUSG00000019146, ENSMUSG00000032839, ENSMUSG00000030209, ENSMUSG00000066189, ENSMUSG00000019969, ENSMUSG00000057914, ENSMUSG00000017412, ENSMUSG00000032855, ENSMUSG00000030313,…	1752	68	12046	2.224449368788611	0.4758900525781862	0.08995232044489308	8.939322453052565
GOTERM_BP_DIRECT	GO:0008306~associative learning	13	0.6292352371732818	4.672254425550109E-4	ENSMUSG00000027273, ENSMUSG00000053310, ENSMUSG00000024883, ENSMUSG00000029104, ENSMUSG00000023017, ENSMUSG00000021478, ENSMUSG00000026959, ENSMUSG00000042453, ENSMUSG00000030209, ENSMUSG00000038255, ENSMUSG00000030525, ENSMUSG00000056755, ENSMUSG00000032259	1780	30	12524	3.0489138576779027	0.8856432883562377	0.10837294140063478	10.783563214169652
KEGG_PATHWAY	mmu04723:Retrograde endocannabinoid signaling	27	1.3068731848983544	4.827227848836393E-4	ENSMUSG00000035735, ENSMUSG00000029211, ENSMUSG00000005580, ENSMUSG00000049583, ENSMUSG00000029054, ENSMUSG00000019828, ENSMUSG00000029713, ENSMUSG00000022840, ENSMUSG00000020366, ENSMUSG00000044288, ENSMUSG00000020524, ENSMUSG00000001986, ENSMUSG00000040061, ENSMUSG00000037771, ENSMUSG00000021936, ENSMUSG00000030102, ENSMUSG00000007653, ENSMUSG00000010803, ENSMUSG00000051331, ENSMUSG00000051177,…	760	92	5192	2.0049199084668192	0.12349698772540563	0.012024185732556108	1.1146507941858579
GOTERM_BP_DIRECT	GO:0009968~negative regulation of signal transduction	17	0.8228460793804453	4.914996925855751E-4	ENSMUSG00000018909, ENSMUSG00000052087, ENSMUSG00000021294, ENSMUSG00000020027, ENSMUSG00000042671, ENSMUSG00000020599, ENSMUSG00000022812, ENSMUSG00000038485, ENSMUSG00000038530, ENSMUSG00000020823, ENSMUSG00000002459, ENSMUSG00000021719, ENSMUSG00000037104, ENSMUSG00000051079, ENSMUSG00000030844, ENSMUSG00000038400, ENSMUSG00000032578	1780	47	12524	2.5449199139373655	0.8978302061629598	0.10857462256688014	10.80363133797626
GOTERM_MF_DIRECT	GO:0017075~syntaxin-1 binding	11	0.5324298160696999	4.969741461043817E-4	ENSMUSG00000027273, ENSMUSG00000034799, ENSMUSG00000025867, ENSMUSG00000021559, ENSMUSG00000019790, ENSMUSG00000027457, ENSMUSG00000026797, ENSMUSG00000034593, ENSMUSG00000034187, ENSMUSG00000033615, ENSMUSG00000035864	1752	22	12046	3.4377853881278537	0.5131491369013497	0.08995232044489308	8.939322453052565
GOTERM_BP_DIRECT	GO:0006469~negative regulation of protein kinase activity	24	1.1616650532429817	5.457680617588963E-4	ENSMUSG00000026181, ENSMUSG00000031375, ENSMUSG00000027001, ENSMUSG00000055067, ENSMUSG00000044813, ENSMUSG00000024122, ENSMUSG00000042846, ENSMUSG00000020178, ENSMUSG00000021478, ENSMUSG00000020027, ENSMUSG00000047787, ENSMUSG00000049939, ENSMUSG00000090223, ENSMUSG00000045287, ENSMUSG00000038485, ENSMUSG00000011096, ENSMUSG00000060780, ENSMUSG00000019969, ENSMUSG00000032715, ENSMUSG00000037104,…	1780	80	12524	2.1107865168539326	0.9205839745904443	0.11508263811361454	11.451206241268478
GOTERM_CC_DIRECT	GO:0032809~neuronal cell body membrane	12	0.5808325266214909	6.183789104447797E-4	ENSMUSG00000058975, ENSMUSG00000042671, ENSMUSG00000043301, ENSMUSG00000047787, ENSMUSG00000026883, ENSMUSG00000060882, ENSMUSG00000028785, ENSMUSG00000040724, ENSMUSG00000019943, ENSMUSG00000030302, ENSMUSG00000025876, ENSMUSG00000050556	1891	27	13426	3.1555320524120103	0.3955982366282712	0.026492654373792144	2.551626662045828
GOTERM_MF_DIRECT	GO:0005515~protein binding	573	27.734753146176182	6.503505839010315E-4	ENSMUSG00000038429, ENSMUSG00000027893, ENSMUSG00000023051, ENSMUSG00000059003, ENSMUSG00000029713, ENSMUSG00000023055, ENSMUSG00000048234, ENSMUSG00000029714, ENSMUSG00000024143, ENSMUSG00000040860, ENSMUSG00000058392, ENSMUSG00000026447, ENSMUSG00000061689, ENSMUSG00000039630, ENSMUSG00000020900, ENSMUSG00000038780, ENSMUSG00000052852, ENSMUSG00000034187, ENSMUSG00000031913, ENSMUSG00000050310,…	1752	3539	12046	1.1132246552117886	0.6101580967700136	0.10463418283207707	10.398383224817604
KEGG_PATHWAY	mmu04261:Adrenergic signaling in cardiomyocytes	33	1.5972894482090998	6.744839249278646E-4	ENSMUSG00000031376, ENSMUSG00000032366, ENSMUSG00000040907, ENSMUSG00000005580, ENSMUSG00000014956, ENSMUSG00000019194, ENSMUSG00000021991, ENSMUSG00000063889, ENSMUSG00000020882, ENSMUSG00000022840, ENSMUSG00000040385, ENSMUSG00000019146, ENSMUSG00000040061, ENSMUSG00000046480, ENSMUSG00000019943, ENSMUSG00000030302, ENSMUSG00000059409, ENSMUSG00000036438, ENSMUSG00000057897, ENSMUSG00000051331,…	760	124	5192	1.818081494057725	0.16822743690123965	0.014824766700852858	1.374266694166652
GOTERM_BP_DIRECT	GO:0019233~sensory perception of pain	20	0.9680542110358179	6.848845320592163E-4	ENSMUSG00000004110, ENSMUSG00000079056, ENSMUSG00000022270, ENSMUSG00000019828, ENSMUSG00000031393, ENSMUSG00000059003, ENSMUSG00000024112, ENSMUSG00000027577, ENSMUSG00000063358, ENSMUSG00000022122, ENSMUSG00000060882, ENSMUSG00000040724, ENSMUSG00000020681, ENSMUSG00000057182, ENSMUSG00000026959, ENSMUSG00000044288, ENSMUSG00000045573, ENSMUSG00000037251, ENSMUSG00000025905, ENSMUSG00000050511	1780	62	12524	2.2696629213483144	0.9583707802695721	0.13813823235750888	13.745334782544965
KEGG_PATHWAY	mmu04925:Aldosterone synthesis and secretion	22	1.0648596321393997	7.03364843471121E-4	ENSMUSG00000032323, ENSMUSG00000035735, ENSMUSG00000036438, ENSMUSG00000057897, ENSMUSG00000005580, ENSMUSG00000051331, ENSMUSG00000051177, ENSMUSG00000024112, ENSMUSG00000032193, ENSMUSG00000027104, ENSMUSG00000001175, ENSMUSG00000020431, ENSMUSG00000022840, ENSMUSG00000045038, ENSMUSG00000022416, ENSMUSG00000039145, ENSMUSG00000040061, ENSMUSG00000024617, ENSMUSG00000036760, ENSMUSG00000052889,…	760	70	5192	2.1470676691729325	0.17476423978692734	0.014824766700852858	1.374266694166652
GOTERM_BP_DIRECT	GO:0045956~positive regulation of calcium ion-dependent exocytosis	9	0.43562439496611816	7.232941438140212E-4	ENSMUSG00000063260, ENSMUSG00000022416, ENSMUSG00000048076, ENSMUSG00000024112, ENSMUSG00000026797, ENSMUSG00000062542, ENSMUSG00000035864, ENSMUSG00000050556, ENSMUSG00000090071	1780	16	12524	3.9577247191011233	0.9651707988695328	0.13980673054805184	13.911357366023008
GOTERM_BP_DIRECT	GO:0001964~startle response	10	0.48402710551790895	8.797539684319393E-4	ENSMUSG00000021478, ENSMUSG00000047976, ENSMUSG00000026959, ENSMUSG00000028020, ENSMUSG00000060924, ENSMUSG00000045573, ENSMUSG00000030209, ENSMUSG00000031393, ENSMUSG00000059003, ENSMUSG00000032259	1780	20	12524	3.5179775280898875	0.9831575883514957	0.15913710904330186	15.834811281394298
GOTERM_BP_DIRECT	GO:0070588~calcium ion transmembrane transport	22	1.0648596321393997	9.267532746729558E-4	ENSMUSG00000035745, ENSMUSG00000057378, ENSMUSG00000030376, ENSMUSG00000004110, ENSMUSG00000051331, ENSMUSG00000030592, ENSMUSG00000024112, ENSMUSG00000021991, ENSMUSG00000000197, ENSMUSG00000020882, ENSMUSG00000023017, ENSMUSG00000019146, ENSMUSG00000026819, ENSMUSG00000032839, ENSMUSG00000066189, ENSMUSG00000057914, ENSMUSG00000019943, ENSMUSG00000030302, ENSMUSG00000017412, ENSMUSG00000032855,…	1780	73	12524	2.1204248114514392	0.9864602978376663	0.15913710904330186	15.834811281394298
GOTERM_BP_DIRECT	GO:0007616~long-term memory	13	0.6292352371732818	9.274640069303E-4	ENSMUSG00000027273, ENSMUSG00000024083, ENSMUSG00000038418, ENSMUSG00000029053, ENSMUSG00000028222, ENSMUSG00000031393, ENSMUSG00000052087, ENSMUSG00000062202, ENSMUSG00000020431, ENSMUSG00000026959, ENSMUSG00000020524, ENSMUSG00000042453, ENSMUSG00000032259	1780	32	12524	2.8583567415730338	0.9865049167899698	0.15913710904330186	15.834811281394298
GOTERM_BP_DIRECT	GO:0048169~regulation of long-term neuronal synaptic plasticity	12	0.5808325266214909	9.605171487847494E-4	ENSMUSG00000021478, ENSMUSG00000026959, ENSMUSG00000038418, ENSMUSG00000020886, ENSMUSG00000057897, ENSMUSG00000022415, ENSMUSG00000049583, ENSMUSG00000030209, ENSMUSG00000059003, ENSMUSG00000025499, ENSMUSG00000067629, ENSMUSG00000032259	1780	28	12524	3.015409309791332	0.9884253898296185	0.15913710904330186	15.834811281394298
GOTERM_CC_DIRECT	GO:0005737~cytoplasm	865	41.86834462729913	9.91086847217792E-4	ENSMUSG00000027893, ENSMUSG00000023051, ENSMUSG00000023050, ENSMUSG00000059005, ENSMUSG00000042807, ENSMUSG00000028980, ENSMUSG00000023055, ENSMUSG00000024143, ENSMUSG00000040860, ENSMUSG00000029838, ENSMUSG00000039630, ENSMUSG00000038780, ENSMUSG00000006717, ENSMUSG00000052852, ENSMUSG00000034187, ENSMUSG00000031913, ENSMUSG00000001270, ENSMUSG00000038539, ENSMUSG00000026797, ENSMUSG00000040855,…	1891	5694	13426	1.0785834662815024	0.5538699310230935	0.03873973126493	3.731197704140679
GOTERM_CC_DIRECT	GO:0008021~synaptic vesicle	31	1.5004840271055178	9.994279564662532E-4	ENSMUSG00000027273, ENSMUSG00000029030, ENSMUSG00000053025, ENSMUSG00000056296, ENSMUSG00000007021, ENSMUSG00000059003, ENSMUSG00000067889, ENSMUSG00000028525, ENSMUSG00000040560, ENSMUSG00000020886, ENSMUSG00000026825, ENSMUSG00000020402, ENSMUSG00000020524, ENSMUSG00000030805, ENSMUSG00000037771, ENSMUSG00000030209, ENSMUSG00000000416, ENSMUSG00000038665, ENSMUSG00000036760, ENSMUSG00000032112,…	1891	120	13426	1.834153005464481	0.55689174113621	0.03873973126493	3.731197704140679
GOTERM_MF_DIRECT	GO:0003954~NADH dehydrogenase activity	8	0.3872216844143272	0.0010379151496353637	ENSMUSG00000048967, ENSMUSG00000059734, ENSMUSG00000025968, ENSMUSG00000013593, ENSMUSG00000037916, ENSMUSG00000036199, ENSMUSG00000000399, ENSMUSG00000020153, ENSMUSG00000005510	1752	13	12046	4.2311204776958204	0.7776898096867725	0.1502901136672007	14.935599003252884
GOTERM_BP_DIRECT	GO:0007613~memory	22	1.0648596321393997	0.001123774840435916	ENSMUSG00000030376, ENSMUSG00000040907, ENSMUSG00000051177, ENSMUSG00000031393, ENSMUSG00000059003, ENSMUSG00000024883, ENSMUSG00000023017, ENSMUSG00000003575, ENSMUSG00000021478, ENSMUSG00000022623, ENSMUSG00000026959, ENSMUSG00000044288, ENSMUSG00000025318, ENSMUSG00000030209, ENSMUSG00000019969, ENSMUSG00000039059, ENSMUSG00000030525, ENSMUSG00000056755, ENSMUSG00000037996, ENSMUSG00000037624,…	1780	74	12524	2.091770422107501	0.994577765692526	0.17976522361317981	17.887395391214444
GOTERM_BP_DIRECT	GO:0032922~circadian regulation of gene expression	19	0.9196515004840271	0.001236023674164251	ENSMUSG00000026077, ENSMUSG00000032010, ENSMUSG00000014956, ENSMUSG00000030180, ENSMUSG00000002028, ENSMUSG00000062115, ENSMUSG00000020572, ENSMUSG00000063889, ENSMUSG00000070544, ENSMUSG00000020038, ENSMUSG00000068742, ENSMUSG00000040385, ENSMUSG00000019256, ENSMUSG00000039630, ENSMUSG00000055116, ENSMUSG00000055866, ENSMUSG00000032259, ENSMUSG00000036986, ENSMUSG00000019777	1780	60	12524	2.228052434456929	0.996781040672754	0.19023573746468667	18.929255532161967
GOTERM_BP_DIRECT	GO:0030534~adult behavior	13	0.6292352371732818	0.0012712454971772552	ENSMUSG00000005089, ENSMUSG00000039419, ENSMUSG00000055471, ENSMUSG00000040721, ENSMUSG00000067889, ENSMUSG00000022623, ENSMUSG00000020308, ENSMUSG00000051510, ENSMUSG00000056755, ENSMUSG00000066392, ENSMUSG00000031755, ENSMUSG00000032259, ENSMUSG00000011751	1780	33	12524	2.7717398706162752	0.9972669349168193	0.19023573746468667	18.929255532161967
GOTERM_CC_DIRECT	GO:0043209~myelin sheath	43	2.081316553727009	0.001360165665094705	ENSMUSG00000027273, ENSMUSG00000040907, ENSMUSG00000016319, ENSMUSG00000061904, ENSMUSG00000025393, ENSMUSG00000027010, ENSMUSG00000029713, ENSMUSG00000025651, ENSMUSG00000059040, ENSMUSG00000021573, ENSMUSG00000020321, ENSMUSG00000063524, ENSMUSG00000021577, ENSMUSG00000026825, ENSMUSG00000020402, ENSMUSG00000017167, ENSMUSG00000006818, ENSMUSG00000034187, ENSMUSG00000039059, ENSMUSG00000090137,…	1891	188	13426	1.6239240748450106	0.6697576517675943	0.048704429802860216	4.690942624747225
GOTERM_CC_DIRECT	GO:0043195~terminal bouton	26	1.2584704743465636	0.0013761693924641094	ENSMUSG00000027273, ENSMUSG00000053025, ENSMUSG00000028222, ENSMUSG00000059003, ENSMUSG00000042429, ENSMUSG00000001985, ENSMUSG00000022841, ENSMUSG00000001986, ENSMUSG00000063142, ENSMUSG00000030209, ENSMUSG00000033615, ENSMUSG00000056755, ENSMUSG00000034799, ENSMUSG00000006024, ENSMUSG00000026452, ENSMUSG00000026797, ENSMUSG00000063239, ENSMUSG00000026959, ENSMUSG00000000826, ENSMUSG00000025867,…	1891	96	13426	1.9229023444385687	0.6740376474085528	0.048704429802860216	4.690942624747225
GOTERM_CC_DIRECT	GO:0042995~cell projection	119	5.759922555663117	0.0014719884383564538	ENSMUSG00000033257, ENSMUSG00000034902, ENSMUSG00000028583, ENSMUSG00000048078, ENSMUSG00000022240, ENSMUSG00000025876, ENSMUSG00000018411, ENSMUSG00000015143, ENSMUSG00000069601, ENSMUSG00000020900, ENSMUSG00000031755, ENSMUSG00000035314, ENSMUSG00000058835, ENSMUSG00000050556, ENSMUSG00000030376, ENSMUSG00000032036, ENSMUSG00000030374, ENSMUSG00000027002, ENSMUSG00000053310, ENSMUSG00000020173,…	1891	647	13426	1.3058635348273813	0.6985289605776617	0.04878672666787993	4.69886900584986
GOTERM_CC_DIRECT	GO:0033268~node of Ranvier	8	0.3872216844143272	0.0014983638411511034	ENSMUSG00000069601, ENSMUSG00000056258, ENSMUSG00000023033, ENSMUSG00000019194, ENSMUSG00000064329, ENSMUSG00000016346, ENSMUSG00000075318, ENSMUSG00000011751	1891	14	13426	4.0571126388154415	0.7049418530676048	0.04878672666787993	4.69886900584986
GOTERM_MF_DIRECT	GO:0004860~protein kinase inhibitor activity	16	0.7744433688286544	0.0015384935207887526	ENSMUSG00000031375, ENSMUSG00000027001, ENSMUSG00000042846, ENSMUSG00000029359, ENSMUSG00000046447, ENSMUSG00000020027, ENSMUSG00000047787, ENSMUSG00000049939, ENSMUSG00000045287, ENSMUSG00000038485, ENSMUSG00000060780, ENSMUSG00000032715, ENSMUSG00000037104, ENSMUSG00000047085, ENSMUSG00000035268, ENSMUSG00000032578	1752	46	12046	2.3915028786976373	0.8924128496048943	0.20013408592831214	19.88901585986472
KEGG_PATHWAY	mmu04721:Synaptic vesicle cycle	18	0.8712487899322363	0.0015449392355930173	ENSMUSG00000027273, ENSMUSG00000034799, ENSMUSG00000006024, ENSMUSG00000033793, ENSMUSG00000026797, ENSMUSG00000060279, ENSMUSG00000041488, ENSMUSG00000022841, ENSMUSG00000020566, ENSMUSG00000026825, ENSMUSG00000025867, ENSMUSG00000047126, ENSMUSG00000037771, ENSMUSG00000035152, ENSMUSG00000038023, ENSMUSG00000034187, ENSMUSG00000033615, ENSMUSG00000035864	760	55	5192	2.2357894736842105	0.3443279576922059	0.030236667896606197	2.802961184575903
GOTERM_BP_DIRECT	GO:0035235~ionotropic glutamate receptor signaling pathway	8	0.3872216844143272	0.0015814962109765148	ENSMUSG00000035745, ENSMUSG00000026959, ENSMUSG00000040907, ENSMUSG00000059456, ENSMUSG00000024617, ENSMUSG00000030209, ENSMUSG00000059003, ENSMUSG00000048895	1780	14	12524	4.020545746388444	0.9993535089258685	0.22926752883500165	22.813082843336225
GOTERM_MF_DIRECT	GO:0046983~protein dimerization activity	35	1.6940948693126814	0.0016585697728865646	ENSMUSG00000058756, ENSMUSG00000059625, ENSMUSG00000057469, ENSMUSG00000028161, ENSMUSG00000027490, ENSMUSG00000059003, ENSMUSG00000042328, ENSMUSG00000022463, ENSMUSG00000025217, ENSMUSG00000063887, ENSMUSG00000020167, ENSMUSG00000021576, ENSMUSG00000074968, ENSMUSG00000021379, ENSMUSG00000020566, ENSMUSG00000066197, ENSMUSG00000026825, ENSMUSG00000021816, ENSMUSG00000037996, ENSMUSG00000031783,…	1752	141	12046	1.7067019657372322	0.9096083021834379	0.20013408592831214	19.88901585986472
GOTERM_BP_DIRECT	GO:1900454~positive regulation of long term synaptic depression	5	0.24201355275895448	0.0017995445129670312	ENSMUSG00000018411, ENSMUSG00000032827, ENSMUSG00000025920, ENSMUSG00000041115, ENSMUSG00000050556	1780	5	12524	7.035955056179775	0.9997653483682836	0.2529723332016381	25.1718105207752
GOTERM_BP_DIRECT	GO:0001975~response to amphetamine	12	0.5808325266214909	0.0018626391057940499	ENSMUSG00000021478, ENSMUSG00000026959, ENSMUSG00000036438, ENSMUSG00000028161, ENSMUSG00000059003, ENSMUSG00000003226, ENSMUSG00000001175, ENSMUSG00000024524, ENSMUSG00000032259, ENSMUSG00000020178, ENSMUSG00000022489, ENSMUSG00000019777	1780	30	12524	2.8143820224719103	0.9998249964895569	0.25414067093466464	25.288065036309803
KEGG_PATHWAY	mmu04912:GnRH signaling pathway	22	1.0648596321393997	0.0018675878516416775	ENSMUSG00000036438, ENSMUSG00000057897, ENSMUSG00000009406, ENSMUSG00000005580, ENSMUSG00000052684, ENSMUSG00000051331, ENSMUSG00000051177, ENSMUSG00000059456, ENSMUSG00000024486, ENSMUSG00000025499, ENSMUSG00000063358, ENSMUSG00000001175, ENSMUSG00000020431, ENSMUSG00000022840, ENSMUSG00000020366, ENSMUSG00000020623, ENSMUSG00000040061, ENSMUSG00000024617, ENSMUSG00000021936, ENSMUSG00000004936,…	760	75	5192	2.0039298245614034	0.39970145548044966	0.03411460475665464	3.162448762113241
GOTERM_CC_DIRECT	GO:0032839~dendrite cytoplasm	10	0.48402710551790895	0.0018713180774404393	ENSMUSG00000027827, ENSMUSG00000020886, ENSMUSG00000024617, ENSMUSG00000021936, ENSMUSG00000004936, ENSMUSG00000030161, ENSMUSG00000031292, ENSMUSG00000063358, ENSMUSG00000028785, ENSMUSG00000001985	1891	22	13426	3.2272486899668285	0.7823092803990336	0.0585866505783276	5.642743741205017
GOTERM_BP_DIRECT	GO:0040011~locomotion	7	0.3388189738625363	0.001980494479520146	ENSMUSG00000022623, ENSMUSG00000025318, ENSMUSG00000059003, ENSMUSG00000019194, ENSMUSG00000019969, ENSMUSG00000030302, ENSMUSG00000030741	1780	11	12524	4.477425944841675	0.9998988196802735	0.2570666427411713	25.579211530356687
KEGG_PATHWAY	mmu04022:cGMP-PKG signaling pathway	34	1.6456921587608906	0.001994450606833882	ENSMUSG00000031376, ENSMUSG00000040907, ENSMUSG00000028161, ENSMUSG00000016319, ENSMUSG00000005580, ENSMUSG00000014956, ENSMUSG00000042429, ENSMUSG00000022122, ENSMUSG00000028005, ENSMUSG00000045318, ENSMUSG00000022840, ENSMUSG00000045038, ENSMUSG00000040385, ENSMUSG00000020402, ENSMUSG00000063142, ENSMUSG00000040061, ENSMUSG00000004936, ENSMUSG00000021816, ENSMUSG00000019943, ENSMUSG00000030302,…	760	137	5192	1.695428351901652	0.4201748653829629	0.03415496664203022	3.166190338348787
GOTERM_BP_DIRECT	GO:0086010~membrane depolarization during action potential	10	0.48402710551790895	0.0019949125110330173	ENSMUSG00000038319, ENSMUSG00000022416, ENSMUSG00000004110, ENSMUSG00000051331, ENSMUSG00000023033, ENSMUSG00000024112, ENSMUSG00000064329, ENSMUSG00000000197, ENSMUSG00000075318, ENSMUSG00000057182	1780	22	12524	3.198161389172625	0.9999053797643138	0.2570666427411713	25.579211530356687
GOTERM_MF_DIRECT	GO:0005267~potassium channel activity	20	0.9680542110358179	0.0020728252574330913	ENSMUSG00000058975, ENSMUSG00000038319, ENSMUSG00000079056, ENSMUSG00000056258, ENSMUSG00000058740, ENSMUSG00000031791, ENSMUSG00000028033, ENSMUSG00000060882, ENSMUSG00000040724, ENSMUSG00000020331, ENSMUSG00000047976, ENSMUSG00000063142, ENSMUSG00000036760, ENSMUSG00000037579, ENSMUSG00000033998, ENSMUSG00000016346, ENSMUSG00000037624, ENSMUSG00000050556, ENSMUSG00000050963, ENSMUSG00000034402	1752	66	12046	2.0835062958350625	0.950439742168939	0.23088084405870124	22.944581118817066
GOTERM_CC_DIRECT	GO:0030315~T-tubule	17	0.8228460793804453	0.0023756645673273257	ENSMUSG00000051331, ENSMUSG00000030592, ENSMUSG00000028854, ENSMUSG00000019194, ENSMUSG00000060882, ENSMUSG00000064329, ENSMUSG00000020882, ENSMUSG00000024411, ENSMUSG00000069601, ENSMUSG00000047126, ENSMUSG00000041695, ENSMUSG00000069833, ENSMUSG00000096146, ENSMUSG00000021816, ENSMUSG00000037434, ENSMUSG00000032502, ENSMUSG00000075318	1891	54	13426	2.2351685371251744	0.8557333018074879	0.06707929484417217	6.460708496048033
GOTERM_MF_DIRECT	GO:0005096~GTPase activator activity	49	2.371732817037754	0.002385439468847149	ENSMUSG00000035954, ENSMUSG00000030583, ENSMUSG00000026883, ENSMUSG00000027575, ENSMUSG00000027652, ENSMUSG00000067629, ENSMUSG00000041351, ENSMUSG00000011877, ENSMUSG00000018909, ENSMUSG00000029101, ENSMUSG00000032870, ENSMUSG00000051177, ENSMUSG00000041986, ENSMUSG00000025422, ENSMUSG00000032192, ENSMUSG00000020130, ENSMUSG00000003134, ENSMUSG00000022436, ENSMUSG00000023800, ENSMUSG00000042671,…	1752	221	12046	1.5244478191698176	0.9685149581251529	0.24672259649219086	24.518909969078912
GOTERM_CC_DIRECT	GO:0016021~integral component of membrane	601	29.09002904162633	0.0023869140995137848	ENSMUSG00000028982, ENSMUSG00000041959, ENSMUSG00000059003, ENSMUSG00000028865, ENSMUSG00000048234, ENSMUSG00000059361, ENSMUSG00000026443, ENSMUSG00000058152, ENSMUSG00000025354, ENSMUSG00000056091, ENSMUSG00000006711, ENSMUSG00000057182, ENSMUSG00000057060, ENSMUSG00000027419, ENSMUSG00000047379, ENSMUSG00000052852, ENSMUSG00000050796, ENSMUSG00000038664, ENSMUSG00000037579, ENSMUSG00000050558,…	1891	3890	13426	1.0969327038236867	0.8570514635688239	0.06707929484417217	6.460708496048033
GOTERM_CC_DIRECT	GO:0005829~cytosol	262	12.681510164569215	0.0023898028875687875	ENSMUSG00000035954, ENSMUSG00000031112, ENSMUSG00000027893, ENSMUSG00000023050, ENSMUSG00000026203, ENSMUSG00000027652, ENSMUSG00000058392, ENSMUSG00000021559, ENSMUSG00000022407, ENSMUSG00000020900, ENSMUSG00000040061, ENSMUSG00000038780, ENSMUSG00000006717, ENSMUSG00000038665, ENSMUSG00000034066, ENSMUSG00000031913, ENSMUSG00000011877, ENSMUSG00000001150, ENSMUSG00000031584, ENSMUSG00000029020,…	1891	1587	13426	1.1721399778808317	0.857388011210328	0.06707929484417217	6.460708496048033
GOTERM_BP_DIRECT	GO:0046426~negative regulation of JAK-STAT cascade	12	0.5808325266214909	0.0025215124708550993	ENSMUSG00000020027, ENSMUSG00000047787, ENSMUSG00000031375, ENSMUSG00000028399, ENSMUSG00000045287, ENSMUSG00000049939, ENSMUSG00000038485, ENSMUSG00000060780, ENSMUSG00000037104, ENSMUSG00000047085, ENSMUSG00000042846, ENSMUSG00000032578	1780	31	12524	2.7235955056179777	0.9999918263363791	0.3161431446566704	31.457571798559837
GOTERM_CC_DIRECT	GO:0005891~voltage-gated calcium channel complex	10	0.48402710551790895	0.002694453249035901	ENSMUSG00000022416, ENSMUSG00000004110, ENSMUSG00000019146, ENSMUSG00000051331, ENSMUSG00000024112, ENSMUSG00000057914, ENSMUSG00000021991, ENSMUSG00000017412, ENSMUSG00000020882, ENSMUSG00000028525	1891	23	13426	3.086933529533488	0.8887800064420217	0.07310949815717412	7.041504490813821
KEGG_PATHWAY	mmu05033:Nicotine addiction	13	0.6292352371732818	0.002856003376963315	ENSMUSG00000007653, ENSMUSG00000035745, ENSMUSG00000029211, ENSMUSG00000010803, ENSMUSG00000029054, ENSMUSG00000059003, ENSMUSG00000027577, ENSMUSG00000026959, ENSMUSG00000020524, ENSMUSG00000001986, ENSMUSG00000037771, ENSMUSG00000030209, ENSMUSG00000030525	760	35	5192	2.5374436090225565	0.5419626021328755	0.04603205442870284	4.267205045580482
GOTERM_BP_DIRECT	GO:0016079~synaptic vesicle exocytosis	9	0.43562439496611816	0.002859093269190709	ENSMUSG00000063260, ENSMUSG00000025867, ENSMUSG00000053025, ENSMUSG00000030805, ENSMUSG00000062372, ENSMUSG00000067889, ENSMUSG00000033615, ENSMUSG00000013033, ENSMUSG00000035864	1780	19	12524	3.3328208160851562	0.9999983005291767	0.3490350967309394	34.73045929101134
GOTERM_MF_DIRECT	GO:0005261~cation channel activity	12	0.5808325266214909	0.0030360356851683455	ENSMUSG00000035745, ENSMUSG00000026959, ENSMUSG00000022416, ENSMUSG00000031791, ENSMUSG00000030209, ENSMUSG00000032839, ENSMUSG00000059003, ENSMUSG00000024112, ENSMUSG00000032855, ENSMUSG00000000197, ENSMUSG00000023017, ENSMUSG00000014444	1752	31	12046	2.6615112682280158	0.987757805018447	0.29307864480825097	29.125702339714998
GOTERM_CC_DIRECT	GO:0017146~NMDA selective glutamate receptor complex	7	0.3388189738625363	0.0033287192478940555	ENSMUSG00000035745, ENSMUSG00000026959, ENSMUSG00000042388, ENSMUSG00000059456, ENSMUSG00000030209, ENSMUSG00000059003, ENSMUSG00000063887	1891	12	13426	4.141635818790763	0.9337352509604234	0.08740572476728262	8.418438355964321
GOTERM_CC_DIRECT	GO:0032590~dendrite membrane	10	0.48402710551790895	0.00377946287032403	ENSMUSG00000058975, ENSMUSG00000026959, ENSMUSG00000017740, ENSMUSG00000020524, ENSMUSG00000030161, ENSMUSG00000028785, ENSMUSG00000019943, ENSMUSG00000020331, ENSMUSG00000050511, ENSMUSG00000050556	1891	24	13426	2.9583112991362595	0.9541468414008587	0.09526836788562118	9.17572486760774
GOTERM_MF_DIRECT	GO:0051015~actin filament binding	30	1.452081316553727	0.0038469200080692195	ENSMUSG00000032366, ENSMUSG00000037815, ENSMUSG00000030000, ENSMUSG00000096054, ENSMUSG00000000631, ENSMUSG00000028328, ENSMUSG00000042700, ENSMUSG00000044700, ENSMUSG00000028943, ENSMUSG00000021676, ENSMUSG00000015143, ENSMUSG00000039057, ENSMUSG00000020900, ENSMUSG00000032827, ENSMUSG00000018417, ENSMUSG00000052698, ENSMUSG00000055805, ENSMUSG00000020908, ENSMUSG00000033066, ENSMUSG00000021061,…	1752	121	12046	1.704686969319597	0.9962315144000199	0.3481462607302644	34.598236822572545
GOTERM_BP_DIRECT	GO:0051930~regulation of sensory perception of pain	13	0.6292352371732818	0.0038489664223144327	ENSMUSG00000019828, ENSMUSG00000059003, ENSMUSG00000028854, ENSMUSG00000022122, ENSMUSG00000042429, ENSMUSG00000028004, ENSMUSG00000045318, ENSMUSG00000020458, ENSMUSG00000041380, ENSMUSG00000000326, ENSMUSG00000025905, ENSMUSG00000030898, ENSMUSG00000050511	1780	37	12524	2.4720923170361373	0.9999999830612576	0.4578296213619654	45.555971808726724
GOTERM_CC_DIRECT	GO:0032279~asymmetric synapse	8	0.3872216844143272	0.0038622311304981555	ENSMUSG00000032773, ENSMUSG00000020524, ENSMUSG00000001986, ENSMUSG00000042429, ENSMUSG00000030525, ENSMUSG00000046182, ENSMUSG00000056755, ENSMUSG00000020178	1891	16	13426	3.549973558963511	0.9571454290906007	0.09526836788562118	9.17572486760774
GOTERM_BP_DIRECT	GO:0035640~exploration behavior	8	0.3872216844143272	0.004066792971951189	ENSMUSG00000028351, ENSMUSG00000022623, ENSMUSG00000025318, ENSMUSG00000057880, ENSMUSG00000060780, ENSMUSG00000027577, ENSMUSG00000002028, ENSMUSG00000030854	1780	16	12524	3.517977528089888	0.9999999938597094	0.4615421512539617	45.925384138570536
GOTERM_BP_DIRECT	GO:0006887~exocytosis	24	1.1616650532429817	0.004120730223506548	ENSMUSG00000034799, ENSMUSG00000027162, ENSMUSG00000034902, ENSMUSG00000021281, ENSMUSG00000023393, ENSMUSG00000026797, ENSMUSG00000044912, ENSMUSG00000018171, ENSMUSG00000041488, ENSMUSG00000003872, ENSMUSG00000008226, ENSMUSG00000063260, ENSMUSG00000046314, ENSMUSG00000025867, ENSMUSG00000020900, ENSMUSG00000038453, ENSMUSG00000019790, ENSMUSG00000053799, ENSMUSG00000022829, ENSMUSG00000034593,…	1780	92	12524	1.835466536394724	0.9999999952241381	0.4615421512539617	45.925384138570536
GOTERM_MF_DIRECT	GO:0048306~calcium-dependent protein binding	18	0.8712487899322363	0.00417397962414795	ENSMUSG00000027273, ENSMUSG00000040928, ENSMUSG00000036438, ENSMUSG00000079056, ENSMUSG00000028854, ENSMUSG00000063239, ENSMUSG00000029544, ENSMUSG00000001175, ENSMUSG00000021576, ENSMUSG00000024924, ENSMUSG00000027849, ENSMUSG00000025867, ENSMUSG00000066278, ENSMUSG00000039474, ENSMUSG00000034593, ENSMUSG00000056755, ENSMUSG00000059208, ENSMUSG00000035864	1752	60	12046	2.062671232876712	0.9976575814382208	0.35552485269213124	35.33150987734647
GOTERM_BP_DIRECT	GO:0043153~entrainment of circadian clock by photoperiod	9	0.43562439496611816	0.0041786528029028654	ENSMUSG00000020038, ENSMUSG00000002393, ENSMUSG00000068742, ENSMUSG00000040385, ENSMUSG00000032010, ENSMUSG00000014956, ENSMUSG00000022124, ENSMUSG00000036986, ENSMUSG00000003575	1780	20	12524	3.1661797752808987	0.9999999963537699	0.4615421512539617	45.925384138570536
KEGG_PATHWAY	mmu04916:Melanogenesis	23	1.1132623426911907	0.004306935830267399	ENSMUSG00000036856, ENSMUSG00000036438, ENSMUSG00000010797, ENSMUSG00000057897, ENSMUSG00000005580, ENSMUSG00000051177, ENSMUSG00000025499, ENSMUSG00000063358, ENSMUSG00000022122, ENSMUSG00000001175, ENSMUSG00000020431, ENSMUSG00000022840, ENSMUSG00000000782, ENSMUSG00000045005, ENSMUSG00000022996, ENSMUSG00000022812, ENSMUSG00000020888, ENSMUSG00000040061, ENSMUSG00000024617, ENSMUSG00000004936,…	760	85	5192	1.8485448916408669	0.6922085417601325	0.06556113430518151	6.077565004932885
GOTERM_CC_DIRECT	GO:0005905~clathrin-coated pit	17	0.8228460793804453	0.00432101506064423	ENSMUSG00000018909, ENSMUSG00000006276, ENSMUSG00000032193, ENSMUSG00000029518, ENSMUSG00000060279, ENSMUSG00000068747, ENSMUSG00000022797, ENSMUSG00000022841, ENSMUSG00000042105, ENSMUSG00000010080, ENSMUSG00000024924, ENSMUSG00000022305, ENSMUSG00000047126, ENSMUSG00000004849, ENSMUSG00000035152, ENSMUSG00000070000, ENSMUSG00000031367	1891	57	13426	2.1175280878027967	0.9705460539972971	0.10345018409895304	9.963752375132577
GOTERM_MF_DIRECT	GO:0019901~protein kinase binding	79	3.8238141335914815	0.004599332894328352	ENSMUSG00000056258, ENSMUSG00000027490, ENSMUSG00000023050, ENSMUSG00000059003, ENSMUSG00000022285, ENSMUSG00000002997, ENSMUSG00000026883, ENSMUSG00000060279, ENSMUSG00000022685, ENSMUSG00000067629, ENSMUSG00000023932, ENSMUSG00000024824, ENSMUSG00000045038, ENSMUSG00000046447, ENSMUSG00000021115, ENSMUSG00000000538, ENSMUSG00000018411, ENSMUSG00000020623, ENSMUSG00000004936, ENSMUSG00000045671,…	1752	404	12046	1.344480424069804	0.9987381754512132	0.369990779499303	36.76911130521388
GOTERM_BP_DIRECT	GO:0001662~behavioral fear response	13	0.6292352371732818	0.004911427874750758	ENSMUSG00000028351, ENSMUSG00000004110, ENSMUSG00000028156, ENSMUSG00000031393, ENSMUSG00000028004, ENSMUSG00000021684, ENSMUSG00000021478, ENSMUSG00000020402, ENSMUSG00000041380, ENSMUSG00000045573, ENSMUSG00000030209, ENSMUSG00000038255, ENSMUSG00000056755	1780	38	12524	2.407037256061502	0.999999999880197	0.5178207707038357	51.52534334056704
GOTERM_BP_DIRECT	GO:0007628~adult walking behavior	13	0.6292352371732818	0.004911427874750758	ENSMUSG00000028020, ENSMUSG00000051331, ENSMUSG00000026235, ENSMUSG00000023033, ENSMUSG00000067724, ENSMUSG00000064329, ENSMUSG00000021478, ENSMUSG00000018411, ENSMUSG00000063142, ENSMUSG00000060240, ENSMUSG00000017412, ENSMUSG00000032259, ENSMUSG00000011751	1780	38	12524	2.407037256061502	0.999999999880197	0.5178207707038357	51.52534334056704
GOTERM_MF_DIRECT	GO:0019905~syntaxin binding	21	1.016456921587609	0.005036019848956687	ENSMUSG00000034216, ENSMUSG00000034799, ENSMUSG00000006024, ENSMUSG00000058569, ENSMUSG00000026452, ENSMUSG00000026797, ENSMUSG00000062542, ENSMUSG00000044912, ENSMUSG00000063260, ENSMUSG00000024319, ENSMUSG00000027849, ENSMUSG00000025867, ENSMUSG00000072214, ENSMUSG00000019790, ENSMUSG00000022829, ENSMUSG00000034187, ENSMUSG00000053841, ENSMUSG00000033615, ENSMUSG00000030731, ENSMUSG00000035864,…	1752	76	12046	1.8998287671232876	0.9993315709798095	0.3837977232257518	38.14122401394039
GOTERM_BP_DIRECT	GO:0043547~positive regulation of GTPase activity	28	1.3552758954501452	0.00507622197906068	ENSMUSG00000029333, ENSMUSG00000041959, ENSMUSG00000028843, ENSMUSG00000025499, ENSMUSG00000031292, ENSMUSG00000028149, ENSMUSG00000041351, ENSMUSG00000020888, ENSMUSG00000004936, ENSMUSG00000057706, ENSMUSG00000032946, ENSMUSG00000037533, ENSMUSG00000031778, ENSMUSG00000030844, ENSMUSG00000032356, ENSMUSG00000036856, ENSMUSG00000040818, ENSMUSG00000041986, ENSMUSG00000027347, ENSMUSG00000032192,…	1780	115	12524	1.7131021006350757	0.9999999999444454	0.5233020835747221	52.07075701187578
GOTERM_CC_DIRECT	GO:0043194~axon initial segment	7	0.3388189738625363	0.005451276380031221	ENSMUSG00000069601, ENSMUSG00000056258, ENSMUSG00000023033, ENSMUSG00000064329, ENSMUSG00000016346, ENSMUSG00000075318, ENSMUSG00000011751	1891	13	13426	3.823048448114551	0.9883153315845968	0.12678111352415466	12.210859091269933
GOTERM_BP_DIRECT	GO:0007399~nervous system development	66	3.1945788964181996	0.005545606479937279	ENSMUSG00000035910, ENSMUSG00000028020, ENSMUSG00000007880, ENSMUSG00000028661, ENSMUSG00000027692, ENSMUSG00000032481, ENSMUSG00000001300, ENSMUSG00000029516, ENSMUSG00000025551, ENSMUSG00000008658, ENSMUSG00000006711, ENSMUSG00000024423, ENSMUSG00000028949, ENSMUSG00000023018, ENSMUSG00000027419, ENSMUSG00000001227, ENSMUSG00000038264, ENSMUSG00000068154, ENSMUSG00000014773, ENSMUSG00000035314,…	1780	337	12524	1.377961524355683	0.9999999999937799	0.5592623578354138	55.64895545954451
KEGG_PATHWAY	mmu05016:Huntington's disease	40	1.9361084220716358	0.005569566440352128	ENSMUSG00000031231, ENSMUSG00000016319, ENSMUSG00000037916, ENSMUSG00000049583, ENSMUSG00000025393, ENSMUSG00000000399, ENSMUSG00000025651, ENSMUSG00000060279, ENSMUSG00000022420, ENSMUSG00000009863, ENSMUSG00000022841, ENSMUSG00000021577, ENSMUSG00000020886, ENSMUSG00000020402, ENSMUSG00000040061, ENSMUSG00000006818, ENSMUSG00000031818, ENSMUSG00000035152, ENSMUSG00000030209, ENSMUSG00000039117,…	760	179	5192	1.526609820640988	0.7823227168897633	0.08031901077139383	7.44563092552337
GOTERM_BP_DIRECT	GO:0006334~nucleosome assembly	17	0.8228460793804453	0.005678877040014111	ENSMUSG00000056895, ENSMUSG00000081058, ENSMUSG00000060639, ENSMUSG00000055430, ENSMUSG00000055067, ENSMUSG00000058385, ENSMUSG00000060981, ENSMUSG00000082229, ENSMUSG00000036181, ENSMUSG00000047514, ENSMUSG00000018102, ENSMUSG00000064288, ENSMUSG00000039485, ENSMUSG00000090112, ENSMUSG00000038984, ENSMUSG00000052565, ENSMUSG00000018974	1780	58	12524	2.062262688880279	0.9999999999966601	0.5605172465664991	55.77382216320241
KEGG_PATHWAY	mmu04725:Cholinergic synapse	26	1.2584704743465636	0.006031993343989656	ENSMUSG00000056258, ENSMUSG00000005580, ENSMUSG00000029713, ENSMUSG00000025499, ENSMUSG00000027577, ENSMUSG00000022840, ENSMUSG00000041695, ENSMUSG00000040061, ENSMUSG00000004936, ENSMUSG00000030525, ENSMUSG00000030102, ENSMUSG00000032773, ENSMUSG00000057897, ENSMUSG00000051331, ENSMUSG00000051177, ENSMUSG00000028033, ENSMUSG00000032192, ENSMUSG00000063358, ENSMUSG00000020431, ENSMUSG00000044216,…	760	103	5192	1.7244762391415434	0.8082802848834182	0.08263830881265828	7.660631546866862
GOTERM_BP_DIRECT	GO:0060292~long term synaptic depression	8	0.3872216844143272	0.006075672280558656	ENSMUSG00000021478, ENSMUSG00000022623, ENSMUSG00000020524, ENSMUSG00000048076, ENSMUSG00000059456, ENSMUSG00000026797, ENSMUSG00000029084, ENSMUSG00000037996	1780	17	12524	3.311037673496365	0.9999999999994759	0.5834694475022344	58.05766263570411
GOTERM_BP_DIRECT	GO:0051291~protein heterooligomerization	21	1.016456921587609	0.006183918467749784	ENSMUSG00000028020, ENSMUSG00000038319, ENSMUSG00000037815, ENSMUSG00000036707, ENSMUSG00000029053, ENSMUSG00000015837, ENSMUSG00000058013, ENSMUSG00000028931, ENSMUSG00000025499, ENSMUSG00000027577, ENSMUSG00000060882, ENSMUSG00000026812, ENSMUSG00000026942, ENSMUSG00000001552, ENSMUSG00000033916, ENSMUSG00000004936, ENSMUSG00000038677, ENSMUSG00000050697, ENSMUSG00000053119, ENSMUSG00000035864,…	1780	79	12524	1.8703171668325984	0.9999999999996838	0.5834694475022344	58.05766263570411
GOTERM_BP_DIRECT	GO:0035556~intracellular signal transduction	68	3.291384317521781	0.006288741619985281	ENSMUSG00000035910, ENSMUSG00000055322, ENSMUSG00000005580, ENSMUSG00000027692, ENSMUSG00000041997, ENSMUSG00000060275, ENSMUSG00000029516, ENSMUSG00000021990, ENSMUSG00000022840, ENSMUSG00000045038, ENSMUSG00000020027, ENSMUSG00000021559, ENSMUSG00000040061, ENSMUSG00000025915, ENSMUSG00000038665, ENSMUSG00000020827, ENSMUSG00000031833, ENSMUSG00000035112, ENSMUSG00000039954, ENSMUSG00000032356,…	1780	351	12524	1.3630910080348282	0.9999999999998062	0.5834694475022344	58.05766263570411
GOTERM_MF_DIRECT	GO:0031402~sodium ion binding	7	0.3388189738625363	0.006406553982407409	ENSMUSG00000041771, ENSMUSG00000023033, ENSMUSG00000064329, ENSMUSG00000032788, ENSMUSG00000037996, ENSMUSG00000075318, ENSMUSG00000057182	1752	13	12046	3.7022304179838423	0.9999091711421343	0.44910790189977057	44.63164853824377
KEGG_PATHWAY	mmu04070:Phosphatidylinositol signaling system	24	1.1616650532429817	0.006497881662621134	ENSMUSG00000036438, ENSMUSG00000040648, ENSMUSG00000034902, ENSMUSG00000051177, ENSMUSG00000029330, ENSMUSG00000027296, ENSMUSG00000028126, ENSMUSG00000027531, ENSMUSG00000026113, ENSMUSG00000021385, ENSMUSG00000001175, ENSMUSG00000026447, ENSMUSG00000041720, ENSMUSG00000036095, ENSMUSG00000062393, ENSMUSG00000025417, ENSMUSG00000039431, ENSMUSG00000040061, ENSMUSG00000034570, ENSMUSG00000038665,…	760	93	5192	1.7629881154499154	0.8313129657576444	0.08478188455039003	7.859342582408418
GOTERM_CC_DIRECT	GO:0030141~secretory granule	21	1.016456921587609	0.006499583880931831	ENSMUSG00000027350, ENSMUSG00000025372, ENSMUSG00000057530, ENSMUSG00000062542, ENSMUSG00000060279, ENSMUSG00000041488, ENSMUSG00000022841, ENSMUSG00000023951, ENSMUSG00000024734, ENSMUSG00000020325, ENSMUSG00000015143, ENSMUSG00000027419, ENSMUSG00000022339, ENSMUSG00000039278, ENSMUSG00000019790, ENSMUSG00000036264, ENSMUSG00000038742, ENSMUSG00000022829, ENSMUSG00000034593, ENSMUSG00000035640,…	1891	80	13426	1.8637361184558436	0.9950478313792297	0.1469628133077364	14.154649340695988
GOTERM_MF_DIRECT	GO:0005245~voltage-gated calcium channel activity	12	0.5808325266214909	0.006776791521351512	ENSMUSG00000052372, ENSMUSG00000004110, ENSMUSG00000019146, ENSMUSG00000051331, ENSMUSG00000030592, ENSMUSG00000066189, ENSMUSG00000024112, ENSMUSG00000057914, ENSMUSG00000021991, ENSMUSG00000017412, ENSMUSG00000056755, ENSMUSG00000020882	1752	34	12046	2.4266720386784852	0.9999470517077089	0.44910790189977057	44.63164853824377
GOTERM_MF_DIRECT	GO:0005246~calcium channel regulator activity	9	0.43562439496611816	0.006823462597924691	ENSMUSG00000020577, ENSMUSG00000025915, ENSMUSG00000029713, ENSMUSG00000057914, ENSMUSG00000021991, ENSMUSG00000056755, ENSMUSG00000046093, ENSMUSG00000066392, ENSMUSG00000052889	1752	21	12046	2.9466731898238745	0.9999505346015362	0.44910790189977057	44.63164853824377
GOTERM_BP_DIRECT	GO:0045944~positive regulation of transcription from RNA polymerase II promoter	138	6.679574056147144	0.007167220876180153	ENSMUSG00000031870, ENSMUSG00000027490, ENSMUSG00000030380, ENSMUSG00000022360, ENSMUSG00000023055, ENSMUSG00000024143, ENSMUSG00000008976, ENSMUSG00000028901, ENSMUSG00000021039, ENSMUSG00000019982, ENSMUSG00000039117, ENSMUSG00000059409, ENSMUSG00000028053, ENSMUSG00000004661, ENSMUSG00000038418, ENSMUSG00000038539, ENSMUSG00000055053, ENSMUSG00000028854, ENSMUSG00000028059, ENSMUSG00000020572,…	1780	793	12524	1.2244158861952197	0.9999999999999968	0.6519360322470534	64.8703756165639
KEGG_PATHWAY	mmu04924:Renin secretion	16	0.7744433688286544	0.007198467835289116	ENSMUSG00000036438, ENSMUSG00000028161, ENSMUSG00000051331, ENSMUSG00000051177, ENSMUSG00000028005, ENSMUSG00000042429, ENSMUSG00000020681, ENSMUSG00000001175, ENSMUSG00000022489, ENSMUSG00000022840, ENSMUSG00000041695, ENSMUSG00000040061, ENSMUSG00000063142, ENSMUSG00000021816, ENSMUSG00000033953, ENSMUSG00000030102	760	53	5192	2.0623634558093347	0.8608619948989651	0.08757050377197334	8.117849619737674
GOTERM_MF_DIRECT	GO:0030165~PDZ domain binding	27	1.3068731848983544	0.007250434345858985	ENSMUSG00000031376, ENSMUSG00000035954, ENSMUSG00000022261, ENSMUSG00000025372, ENSMUSG00000029516, ENSMUSG00000001323, ENSMUSG00000000159, ENSMUSG00000040268, ENSMUSG00000063887, ENSMUSG00000020167, ENSMUSG00000020886, ENSMUSG00000042388, ENSMUSG00000020524, ENSMUSG00000001986, ENSMUSG00000019969, ENSMUSG00000034187, ENSMUSG00000019943, ENSMUSG00000030302, ENSMUSG00000056755, ENSMUSG00000027162,…	1752	110	12046	1.687640099626401	0.9999734604295897	0.45646212751320914	45.36250010300469
GOTERM_CC_DIRECT	GO:0030426~growth cone	34	1.6456921587608906	0.007344179513690952	ENSMUSG00000027273, ENSMUSG00000023050, ENSMUSG00000048895, ENSMUSG00000023277, ENSMUSG00000089837, ENSMUSG00000044288, ENSMUSG00000018411, ENSMUSG00000020900, ENSMUSG00000032827, ENSMUSG00000019969, ENSMUSG00000030525, ENSMUSG00000035314, ENSMUSG00000031137, ENSMUSG00000058835, ENSMUSG00000032356, ENSMUSG00000036438, ENSMUSG00000059456, ENSMUSG00000029121, ENSMUSG00000025586, ENSMUSG00000049336,…	1891	153	13426	1.5777660262060054	0.9975217994054976	0.16022809829101517	15.432288582328734
KEGG_PATHWAY	mmu04970:Salivary secretion	18	0.8712487899322363	0.007350808710786084	ENSMUSG00000031376, ENSMUSG00000057378, ENSMUSG00000036438, ENSMUSG00000040907, ENSMUSG00000005580, ENSMUSG00000051177, ENSMUSG00000028854, ENSMUSG00000028005, ENSMUSG00000001175, ENSMUSG00000020431, ENSMUSG00000022840, ENSMUSG00000040061, ENSMUSG00000063142, ENSMUSG00000029084, ENSMUSG00000019943, ENSMUSG00000030302, ENSMUSG00000052889, ENSMUSG00000030102	760	63	5192	1.9518796992481204	0.8665706049971661	0.08757050377197334	8.117849619737674
GOTERM_BP_DIRECT	GO:2000463~positive regulation of excitatory postsynaptic potential	10	0.48402710551790895	0.007370425302309992	ENSMUSG00000022623, ENSMUSG00000026959, ENSMUSG00000020886, ENSMUSG00000022812, ENSMUSG00000036902, ENSMUSG00000042453, ENSMUSG00000029053, ENSMUSG00000059456, ENSMUSG00000059003, ENSMUSG00000063887	1780	26	12524	2.7061365600691443	0.9999999999999988	0.6575269803349242	65.42669845281331
GOTERM_CC_DIRECT	GO:0044224~juxtaparanode region of axon	6	0.29041626331074544	0.007479935792455253	ENSMUSG00000047976, ENSMUSG00000027827, ENSMUSG00000020886, ENSMUSG00000039419, ENSMUSG00000028931, ENSMUSG00000040724	1891	10	13426	4.259968270756214	0.9977828958028659	0.16022809829101517	15.432288582328734
GOTERM_BP_DIRECT	GO:0006914~autophagy	31	1.5004840271055178	0.007529756085053282	ENSMUSG00000034789, ENSMUSG00000030161, ENSMUSG00000026289, ENSMUSG00000029434, ENSMUSG00000044167, ENSMUSG00000038467, ENSMUSG00000019969, ENSMUSG00000021619, ENSMUSG00000050697, ENSMUSG00000032127, ENSMUSG00000036964, ENSMUSG00000039735, ENSMUSG00000034216, ENSMUSG00000025040, ENSMUSG00000033124, ENSMUSG00000055493, ENSMUSG00000022270, ENSMUSG00000029020, ENSMUSG00000015837, ENSMUSG00000018171,…	1780	135	12524	1.6156637536412817	0.9999999999999994	0.6590667637464561	65.57991337472822
GOTERM_BP_DIRECT	GO:0070936~protein K48-linked ubiquitination	14	0.6776379477250726	0.008016542717722168	ENSMUSG00000029474, ENSMUSG00000020390, ENSMUSG00000027011, ENSMUSG00000025326, ENSMUSG00000024589, ENSMUSG00000090083, ENSMUSG00000020134, ENSMUSG00000040785, ENSMUSG00000029634, ENSMUSG00000009293, ENSMUSG00000020307, ENSMUSG00000035890, ENSMUSG00000039100, ENSMUSG00000038822	1780	45	12524	2.18896379525593	0.9999999999999999	0.6886648908873672	68.52505144074341
GOTERM_BP_DIRECT	GO:0007205~protein kinase C-activating G-protein coupled receptor signaling pathway	9	0.43562439496611816	0.008164813321579046	ENSMUSG00000036095, ENSMUSG00000062393, ENSMUSG00000049583, ENSMUSG00000019828, ENSMUSG00000038665, ENSMUSG00000049511, ENSMUSG00000020178, ENSMUSG00000032578, ENSMUSG00000034731	1780	22	12524	2.8783452502553626	1.0	0.6886648908873672	68.52505144074341
GOTERM_MF_DIRECT	GO:0000149~SNARE binding	17	0.8228460793804453	0.0084587544340439	ENSMUSG00000027273, ENSMUSG00000034799, ENSMUSG00000006024, ENSMUSG00000021281, ENSMUSG00000026797, ENSMUSG00000062542, ENSMUSG00000041488, ENSMUSG00000021124, ENSMUSG00000001376, ENSMUSG00000063260, ENSMUSG00000025867, ENSMUSG00000030805, ENSMUSG00000034593, ENSMUSG00000033615, ENSMUSG00000030731, ENSMUSG00000035864, ENSMUSG00000050556	1752	59	12046	1.981096664344865	0.9999954499529807	0.510344850853982	50.71728179412156
KEGG_PATHWAY	mmu05322:Systemic lupus erythematosus	17	0.8228460793804453	0.008719323808208624	ENSMUSG00000056895, ENSMUSG00000081058, ENSMUSG00000036905, ENSMUSG00000060639, ENSMUSG00000024164, ENSMUSG00000059003, ENSMUSG00000078851, ENSMUSG00000058385, ENSMUSG00000060981, ENSMUSG00000041538, ENSMUSG00000073418, ENSMUSG00000015143, ENSMUSG00000018102, ENSMUSG00000064288, ENSMUSG00000030209, ENSMUSG00000037894, ENSMUSG00000036887	760	59	5192	1.9684210526315788	0.9084448497045867	0.09954561347704846	9.227951030354129
GOTERM_BP_DIRECT	GO:0032981~mitochondrial respiratory chain complex I assembly	8	0.3872216844143272	0.008740437680628663	ENSMUSG00000026172, ENSMUSG00000059734, ENSMUSG00000028261, ENSMUSG00000078572, ENSMUSG00000027384, ENSMUSG00000070283, ENSMUSG00000020153, ENSMUSG00000009995	1780	18	12524	3.1270911360799003	1.0	0.7240516142935065	72.0461791674677
GOTERM_CC_DIRECT	GO:0000139~Golgi membrane	71	3.436592449177154	0.009832948982953256	ENSMUSG00000031112, ENSMUSG00000048076, ENSMUSG00000038708, ENSMUSG00000043857, ENSMUSG00000028467, ENSMUSG00000027575, ENSMUSG00000028268, ENSMUSG00000056091, ENSMUSG00000042763, ENSMUSG00000041351, ENSMUSG00000045038, ENSMUSG00000020346, ENSMUSG00000045994, ENSMUSG00000047379, ENSMUSG00000021712, ENSMUSG00000020986, ENSMUSG00000031835, ENSMUSG00000050796, ENSMUSG00000034463, ENSMUSG00000079657,…	1891	380	13426	1.3265690667705752	0.9996788595248766	0.20285668465814	19.538039406877367
GOTERM_MF_DIRECT	GO:0008179~adenylate cyclase binding	7	0.3388189738625363	0.009849121690899808	ENSMUSG00000036438, ENSMUSG00000020524, ENSMUSG00000028656, ENSMUSG00000021373, ENSMUSG00000030525, ENSMUSG00000001175, ENSMUSG00000022840	1752	14	12046	3.4377853881278537	0.9999994035226412	0.531680294080349	52.83756513685237
GOTERM_MF_DIRECT	GO:0004970~ionotropic glutamate receptor activity	8	0.3872216844143272	0.009913928135476122	ENSMUSG00000035745, ENSMUSG00000026959, ENSMUSG00000041078, ENSMUSG00000020524, ENSMUSG00000001986, ENSMUSG00000030209, ENSMUSG00000059003, ENSMUSG00000001985	1752	18	12046	3.055809233891426	0.9999994574582622	0.531680294080349	52.83756513685237
GOTERM_MF_DIRECT	GO:0005234~extracellular-glutamate-gated ion channel activity	8	0.3872216844143272	0.009913928135476122	ENSMUSG00000035745, ENSMUSG00000026959, ENSMUSG00000041078, ENSMUSG00000020524, ENSMUSG00000001986, ENSMUSG00000030209, ENSMUSG00000059003, ENSMUSG00000001985	1752	18	12046	3.055809233891426	0.9999994574582622	0.531680294080349	52.83756513685237
GOTERM_BP_DIRECT	GO:1901385~regulation of voltage-gated calcium channel activity	5	0.24201355275895448	0.009921628030197884	ENSMUSG00000069833, ENSMUSG00000057914, ENSMUSG00000017412, ENSMUSG00000032502, ENSMUSG00000020882	1780	7	12524	5.025682182985554	1.0	0.7981416387585791	79.41844803857731
GOTERM_CC_DIRECT	GO:0005955~calcineurin complex	4	0.1936108422071636	0.009968387452488452	ENSMUSG00000028161, ENSMUSG00000021816, ENSMUSG00000033953, ENSMUSG00000030102	1891	4	13426	7.099947117927022	0.9997126993302146	0.20285668465814	19.538039406877367
GOTERM_BP_DIRECT	GO:0043161~proteasome-mediated ubiquitin-dependent protein catabolic process	30	1.452081316553727	0.009978921114032677	ENSMUSG00000029474, ENSMUSG00000005362, ENSMUSG00000028960, ENSMUSG00000028243, ENSMUSG00000034928, ENSMUSG00000005505, ENSMUSG00000027630, ENSMUSG00000022124, ENSMUSG00000024589, ENSMUSG00000048732, ENSMUSG00000025217, ENSMUSG00000029634, ENSMUSG00000003344, ENSMUSG00000038780, ENSMUSG00000020307, ENSMUSG00000035890, ENSMUSG00000039615, ENSMUSG00000036986, ENSMUSG00000018909, ENSMUSG00000033287,…	1780	132	12524	1.5990806945863125	1.0	0.7981416387585791	79.41844803857731
GOTERM_BP_DIRECT	GO:0055085~transmembrane transport	57	2.7589545014520813	0.01068844421775246	ENSMUSG00000056258, ENSMUSG00000053025, ENSMUSG00000016319, ENSMUSG00000027010, ENSMUSG00000047976, ENSMUSG00000025759, ENSMUSG00000063142, ENSMUSG00000038267, ENSMUSG00000037579, ENSMUSG00000030102, ENSMUSG00000030741, ENSMUSG00000050556, ENSMUSG00000032114, ENSMUSG00000030376, ENSMUSG00000051331, ENSMUSG00000058441, ENSMUSG00000028854, ENSMUSG00000019082, ENSMUSG00000060882, ENSMUSG00000064329,…	1780	292	12524	1.373456980144682	1.0	0.8222468510616072	81.81701798879885
GOTERM_BP_DIRECT	GO:0009117~nucleotide metabolic process	9	0.43562439496611816	0.01098928751149378	ENSMUSG00000045211, ENSMUSG00000027259, ENSMUSG00000074797, ENSMUSG00000024177, ENSMUSG00000054958, ENSMUSG00000073435, ENSMUSG00000027889, ENSMUSG00000000253, ENSMUSG00000005686	1780	23	12524	2.753199804592086	1.0	0.8222468510616072	81.81701798879885
GOTERM_BP_DIRECT	GO:0048168~regulation of neuronal synaptic plasticity	9	0.43562439496611816	0.01098928751149378	ENSMUSG00000032356, ENSMUSG00000026959, ENSMUSG00000020886, ENSMUSG00000022812, ENSMUSG00000025318, ENSMUSG00000024617, ENSMUSG00000030209, ENSMUSG00000025586, ENSMUSG00000028833	1780	23	12524	2.753199804592086	1.0	0.8222468510616072	81.81701798879885
GOTERM_BP_DIRECT	GO:0010765~positive regulation of sodium ion transport	9	0.43562439496611816	0.01098928751149378	ENSMUSG00000069601, ENSMUSG00000027893, ENSMUSG00000025915, ENSMUSG00000019194, ENSMUSG00000025551, ENSMUSG00000046480, ENSMUSG00000024589, ENSMUSG00000041245, ENSMUSG00000038437	1780	23	12524	2.753199804592086	1.0	0.8222468510616072	81.81701798879885
GOTERM_MF_DIRECT	GO:0035255~ionotropic glutamate receptor binding	10	0.48402710551790895	0.011235186028147841	ENSMUSG00000022623, ENSMUSG00000020886, ENSMUSG00000022812, ENSMUSG00000036902, ENSMUSG00000019146, ENSMUSG00000030209, ENSMUSG00000002104, ENSMUSG00000032216, ENSMUSG00000032259, ENSMUSG00000025885	1752	27	12046	2.546507694909521	0.9999999215363049	0.5609844609916577	55.749767912085325
GOTERM_MF_DIRECT	GO:0004864~protein phosphatase inhibitor activity	10	0.48402710551790895	0.011235186028147841	ENSMUSG00000054728, ENSMUSG00000018570, ENSMUSG00000043460, ENSMUSG00000038970, ENSMUSG00000039220, ENSMUSG00000036398, ENSMUSG00000057719, ENSMUSG00000007656, ENSMUSG00000051403, ENSMUSG00000027525	1752	27	12046	2.546507694909521	0.9999999215363049	0.5609844609916577	55.749767912085325
GOTERM_BP_DIRECT	GO:0007030~Golgi organization	19	0.9196515004840271	0.01204011831526104	ENSMUSG00000058569, ENSMUSG00000028243, ENSMUSG00000060671, ENSMUSG00000029516, ENSMUSG00000096054, ENSMUSG00000000631, ENSMUSG00000026211, ENSMUSG00000018171, ENSMUSG00000027465, ENSMUSG00000029104, ENSMUSG00000020634, ENSMUSG00000047126, ENSMUSG00000031979, ENSMUSG00000039763, ENSMUSG00000012296, ENSMUSG00000030643, ENSMUSG00000035765, ENSMUSG00000031753, ENSMUSG00000038822	1780	73	12524	1.831275973526243	1.0	0.886573156579301	88.2177557829285
GOTERM_CC_DIRECT	GO:0034705~potassium channel complex	6	0.29041626331074544	0.012139677232249395	ENSMUSG00000047976, ENSMUSG00000027827, ENSMUSG00000028931, ENSMUSG00000060882, ENSMUSG00000040724, ENSMUSG00000033998	1891	11	13426	3.872698427960194	0.9999518970698821	0.2410170065134392	23.213431585569573
GOTERM_MF_DIRECT	GO:0008144~drug binding	21	1.016456921587609	0.012168013120692715	ENSMUSG00000028020, ENSMUSG00000032773, ENSMUSG00000029366, ENSMUSG00000028161, ENSMUSG00000010803, ENSMUSG00000027577, ENSMUSG00000049511, ENSMUSG00000020681, ENSMUSG00000020572, ENSMUSG00000021478, ENSMUSG00000044288, ENSMUSG00000093930, ENSMUSG00000023868, ENSMUSG00000041380, ENSMUSG00000017491, ENSMUSG00000030209, ENSMUSG00000021816, ENSMUSG00000039059, ENSMUSG00000030525, ENSMUSG00000032788,…	1752	82	12046	1.7608169061142664	0.9999999799964568	0.5873094332921017	58.36590293558939
GOTERM_MF_DIRECT	GO:0005272~sodium channel activity	9	0.43562439496611816	0.012584801377431992	ENSMUSG00000023033, ENSMUSG00000019194, ENSMUSG00000046480, ENSMUSG00000064329, ENSMUSG00000000197, ENSMUSG00000033998, ENSMUSG00000020331, ENSMUSG00000023017, ENSMUSG00000033007	1752	23	12046	2.690440738534842	0.9999999891427058	0.5878320127265008	58.4178360713698
GOTERM_BP_DIRECT	GO:0090129~positive regulation of synapse maturation	6	0.29041626331074544	0.01260832662923242	ENSMUSG00000057897, ENSMUSG00000042453, ENSMUSG00000038255, ENSMUSG00000026883, ENSMUSG00000013033, ENSMUSG00000066392	1780	11	12524	3.8377936670071504	1.0	0.9139066755157687	90.93755581333882
KEGG_PATHWAY	mmu04310:Wnt signaling pathway	28	1.3552758954501452	0.012672712527137182	ENSMUSG00000010797, ENSMUSG00000028161, ENSMUSG00000027630, ENSMUSG00000025217, ENSMUSG00000020366, ENSMUSG00000020888, ENSMUSG00000040061, ENSMUSG00000021936, ENSMUSG00000019969, ENSMUSG00000021816, ENSMUSG00000036961, ENSMUSG00000030201, ENSMUSG00000033953, ENSMUSG00000036856, ENSMUSG00000057897, ENSMUSG00000052684, ENSMUSG00000051177, ENSMUSG00000020271, ENSMUSG00000027544, ENSMUSG00000025246,…	760	120	5192	1.5940350877192981	0.9692467340425027	0.1373680200931319	12.73411573126113
GOTERM_BP_DIRECT	GO:0050877~neurological system process	7	0.3388189738625363	0.012924330476428785	ENSMUSG00000004110, ENSMUSG00000019146, ENSMUSG00000096146, ENSMUSG00000039474, ENSMUSG00000027577, ENSMUSG00000017412, ENSMUSG00000056755	1780	15	12524	3.283445692883895	1.0	0.9223995243100481	91.78262996799272
KEGG_PATHWAY	mmu04144:Endocytosis	47	2.2749273959341725	0.013034921614676748	ENSMUSG00000006276, ENSMUSG00000034902, ENSMUSG00000048076, ENSMUSG00000029053, ENSMUSG00000019173, ENSMUSG00000025499, ENSMUSG00000028126, ENSMUSG00000027575, ENSMUSG00000029518, ENSMUSG00000028488, ENSMUSG00000026860, ENSMUSG00000024589, ENSMUSG00000060279, ENSMUSG00000041115, ENSMUSG00000022841, ENSMUSG00000025812, ENSMUSG00000026825, ENSMUSG00000014550, ENSMUSG00000044641, ENSMUSG00000038780,…	760	229	5192	1.4021144564467938	0.9721780426604839	0.1373680200931319	12.73411573126113
GOTERM_CC_DIRECT	GO:0016323~basolateral plasma membrane	35	1.6940948693126814	0.013228137639378513	ENSMUSG00000037418, ENSMUSG00000029015, ENSMUSG00000029999, ENSMUSG00000042429, ENSMUSG00000060279, ENSMUSG00000020886, ENSMUSG00000069601, ENSMUSG00000030805, ENSMUSG00000062372, ENSMUSG00000030329, ENSMUSG00000036564, ENSMUSG00000019943, ENSMUSG00000032356, ENSMUSG00000018909, ENSMUSG00000003273, ENSMUSG00000027162, ENSMUSG00000030376, ENSMUSG00000027340, ENSMUSG00000028854, ENSMUSG00000064105,…	1891	165	13426	1.5060493886511868	0.999980391682686	0.25637390567747875	24.69252359350656
GOTERM_BP_DIRECT	GO:0007420~brain development	40	1.9361084220716358	0.013311890287524185	ENSMUSG00000028289, ENSMUSG00000031393, ENSMUSG00000009681, ENSMUSG00000022186, ENSMUSG00000027457, ENSMUSG00000001323, ENSMUSG00000048895, ENSMUSG00000028785, ENSMUSG00000009566, ENSMUSG00000006235, ENSMUSG00000058070, ENSMUSG00000021379, ENSMUSG00000047976, ENSMUSG00000021877, ENSMUSG00000028826, ENSMUSG00000020900, ENSMUSG00000037251, ENSMUSG00000000416, ENSMUSG00000039298, ENSMUSG00000019969,…	1780	193	12524	1.4582290271875182	1.0	0.9356645309670407	93.1025538897146
GOTERM_BP_DIRECT	GO:0048666~neuron development	14	0.6776379477250726	0.014102210604105688	ENSMUSG00000007653, ENSMUSG00000002393, ENSMUSG00000055471, ENSMUSG00000048078, ENSMUSG00000049336, ENSMUSG00000029104, ENSMUSG00000063659, ENSMUSG00000023951, ENSMUSG00000025759, ENSMUSG00000040276, ENSMUSG00000006818, ENSMUSG00000038255, ENSMUSG00000019969, ENSMUSG00000029050	1780	48	12524	2.0521535580524346	1.0	0.9764202237678551	97.15791663962963
GOTERM_MF_DIRECT	GO:0047485~protein N-terminus binding	26	1.2584704743465636	0.015390292633009053	ENSMUSG00000027273, ENSMUSG00000032366, ENSMUSG00000004110, ENSMUSG00000035517, ENSMUSG00000023051, ENSMUSG00000007021, ENSMUSG00000031393, ENSMUSG00000032481, ENSMUSG00000022760, ENSMUSG00000026883, ENSMUSG00000054051, ENSMUSG00000027630, ENSMUSG00000027636, ENSMUSG00000022565, ENSMUSG00000021639, ENSMUSG00000004936, ENSMUSG00000050556, ENSMUSG00000034799, ENSMUSG00000036438, ENSMUSG00000026496,…	1752	111	12046	1.610494055699535	0.9999999998236254	0.6964107416436597	69.20822218406258
KEGG_PATHWAY	mmu04024:cAMP signaling pathway	37	1.7909002904162634	0.015602244383948066	ENSMUSG00000031376, ENSMUSG00000040907, ENSMUSG00000005580, ENSMUSG00000014956, ENSMUSG00000059003, ENSMUSG00000042429, ENSMUSG00000022840, ENSMUSG00000028525, ENSMUSG00000020366, ENSMUSG00000021478, ENSMUSG00000040385, ENSMUSG00000020524, ENSMUSG00000001986, ENSMUSG00000030209, ENSMUSG00000004936, ENSMUSG00000021936, ENSMUSG00000019943, ENSMUSG00000030302, ENSMUSG00000035745, ENSMUSG00000036438,…	760	173	5192	1.4610891390325524	0.9863359998969333	0.15833388745191743	14.677666938973363
GOTERM_MF_DIRECT	GO:0000166~nucleotide binding	283	13.697967086156826	0.016405752925115143	ENSMUSG00000031112, ENSMUSG00000061207, ENSMUSG00000023050, ENSMUSG00000059005, ENSMUSG00000026202, ENSMUSG00000024143, ENSMUSG00000026207, ENSMUSG00000024268, ENSMUSG00000021559, ENSMUSG00000039630, ENSMUSG00000020900, ENSMUSG00000043572, ENSMUSG00000005506, ENSMUSG00000025915, ENSMUSG00000034187, ENSMUSG00000031913, ENSMUSG00000079657, ENSMUSG00000073435, ENSMUSG00000020908, ENSMUSG00000001270,…	1752	1736	12046	1.1208447751615007	0.9999999999604142	0.719864552592931	71.5390256340627
GOTERM_BP_DIRECT	GO:0050905~neuromuscular process	8	0.3872216844143272	0.016474912983737502	ENSMUSG00000047976, ENSMUSG00000026959, ENSMUSG00000028020, ENSMUSG00000037251, ENSMUSG00000031393, ENSMUSG00000023033, ENSMUSG00000028931, ENSMUSG00000025551	1780	20	12524	2.8143820224719103	1.0	1.0	99.52565761103924
GOTERM_BP_DIRECT	GO:0019226~transmission of nerve impulse	8	0.3872216844143272	0.016474912983737502	ENSMUSG00000021478, ENSMUSG00000004110, ENSMUSG00000019146, ENSMUSG00000074939, ENSMUSG00000066189, ENSMUSG00000056755, ENSMUSG00000016346, ENSMUSG00000011751	1780	20	12524	2.8143820224719103	1.0	1.0	99.52565761103924
GOTERM_BP_DIRECT	GO:0050890~cognition	11	0.5324298160696999	0.016710070422457715	ENSMUSG00000032773, ENSMUSG00000039530, ENSMUSG00000049583, ENSMUSG00000022947, ENSMUSG00000027577, ENSMUSG00000039059, ENSMUSG00000002028, ENSMUSG00000042429, ENSMUSG00000030525, ENSMUSG00000041762, ENSMUSG00000063646	1780	34	12524	2.2763384005287506	1.0	1.0	99.52565761103924
GOTERM_BP_DIRECT	GO:0045444~fat cell differentiation	18	0.8712487899322363	0.016734187707991503	ENSMUSG00000038539, ENSMUSG00000051177, ENSMUSG00000041975, ENSMUSG00000027104, ENSMUSG00000025246, ENSMUSG00000063856, ENSMUSG00000021013, ENSMUSG00000020189, ENSMUSG00000021379, ENSMUSG00000037270, ENSMUSG00000022812, ENSMUSG00000022855, ENSMUSG00000038485, ENSMUSG00000051675, ENSMUSG00000032405, ENSMUSG00000037325, ENSMUSG00000031755, ENSMUSG00000031367	1780	70	12524	1.8092455858747991	1.0	1.0	99.52565761103924
KEGG_PATHWAY	mmu05012:Parkinson's disease	30	1.452081316553727	0.017004032780742463	ENSMUSG00000031231, ENSMUSG00000016319, ENSMUSG00000037916, ENSMUSG00000025393, ENSMUSG00000000399, ENSMUSG00000025651, ENSMUSG00000024524, ENSMUSG00000009863, ENSMUSG00000022840, ENSMUSG00000021577, ENSMUSG00000021478, ENSMUSG00000020402, ENSMUSG00000009293, ENSMUSG00000031818, ENSMUSG00000059734, ENSMUSG00000061518, ENSMUSG00000003072, ENSMUSG00000026032, ENSMUSG00000000563, ENSMUSG00000020153,…	760	134	5192	1.5294579732914375	0.9907397233336916	0.16639660649726554	15.425086879673518
GOTERM_BP_DIRECT	GO:0035176~social behavior	13	0.6292352371732818	0.0170205910397869	ENSMUSG00000028351, ENSMUSG00000039419, ENSMUSG00000031393, ENSMUSG00000025499, ENSMUSG00000029104, ENSMUSG00000021478, ENSMUSG00000022623, ENSMUSG00000026959, ENSMUSG00000020886, ENSMUSG00000041078, ENSMUSG00000021811, ENSMUSG00000021816, ENSMUSG00000066392	1780	44	12524	2.0788049029622067	1.0	1.0	99.52565761103924
GOTERM_CC_DIRECT	GO:0031594~neuromuscular junction	16	0.7744433688286544	0.017052847837555174	ENSMUSG00000034799, ENSMUSG00000028289, ENSMUSG00000027750, ENSMUSG00000007021, ENSMUSG00000026235, ENSMUSG00000000794, ENSMUSG00000002104, ENSMUSG00000048895, ENSMUSG00000069601, ENSMUSG00000022415, ENSMUSG00000020524, ENSMUSG00000029838, ENSMUSG00000020900, ENSMUSG00000032827, ENSMUSG00000018428, ENSMUSG00000019969	1891	60	13426	1.893319231447206	0.999999169083529	0.3169671766405572	30.52853396636324
GOTERM_CC_DIRECT	GO:0005794~Golgi apparatus	178	8.615682478218782	0.017133360899489577	ENSMUSG00000031112, ENSMUSG00000038949, ENSMUSG00000040907, ENSMUSG00000048076, ENSMUSG00000038708, ENSMUSG00000043857, ENSMUSG00000028467, ENSMUSG00000058152, ENSMUSG00000027014, ENSMUSG00000056091, ENSMUSG00000042763, ENSMUSG00000020740, ENSMUSG00000047658, ENSMUSG00000020346, ENSMUSG00000045994, ENSMUSG00000047379, ENSMUSG00000021712, ENSMUSG00000020986, ENSMUSG00000040061, ENSMUSG00000004936,…	1891	1088	13426	1.1615722306902667	0.9999992226801461	0.3169671766405572	30.52853396636324
GOTERM_BP_DIRECT	GO:0035418~protein localization to synapse	7	0.3388189738625363	0.018238852979172784	ENSMUSG00000020886, ENSMUSG00000042453, ENSMUSG00000060780, ENSMUSG00000007617, ENSMUSG00000021288, ENSMUSG00000063887, ENSMUSG00000032589	1780	16	12524	3.0782303370786517	1.0	1.0	99.52565761103924
GOTERM_BP_DIRECT	GO:0008202~steroid metabolic process	16	0.7744433688286544	0.01838981512323868	ENSMUSG00000032323, ENSMUSG00000032114, ENSMUSG00000034926, ENSMUSG00000032193, ENSMUSG00000049313, ENSMUSG00000022463, ENSMUSG00000021670, ENSMUSG00000028158, ENSMUSG00000024924, ENSMUSG00000021259, ENSMUSG00000093930, ENSMUSG00000044254, ENSMUSG00000031835, ENSMUSG00000034088, ENSMUSG00000050697, ENSMUSG00000018865	1780	60	12524	1.8762546816479402	1.0	1.0	99.52565761103924
GOTERM_CC_DIRECT	GO:0001518~voltage-gated sodium channel complex	6	0.29041626331074544	0.018433218649419998	ENSMUSG00000023033, ENSMUSG00000019194, ENSMUSG00000046480, ENSMUSG00000064329, ENSMUSG00000075318, ENSMUSG00000057182	1891	12	13426	3.549973558963511	0.9999997352964126	0.33343644401395284	32.114763158100615
GOTERM_MF_DIRECT	GO:0004683~calmodulin-dependent protein kinase activity	8	0.3872216844143272	0.018572588728514514	ENSMUSG00000020785, ENSMUSG00000057897, ENSMUSG00000021559, ENSMUSG00000039145, ENSMUSG00000059456, ENSMUSG00000029471, ENSMUSG00000024617, ENSMUSG00000027296	1752	20	12046	2.750228310502283	0.9999999999983757	0.7477158542828817	74.30684491112339
GOTERM_MF_DIRECT	GO:0017016~Ras GTPase binding	8	0.3872216844143272	0.018572588728514514	ENSMUSG00000032356, ENSMUSG00000041351, ENSMUSG00000028068, ENSMUSG00000004936, ENSMUSG00000038665, ENSMUSG00000024883, ENSMUSG00000037533, ENSMUSG00000038696	1752	20	12046	2.750228310502283	0.9999999999983757	0.7477158542828817	74.30684491112339
GOTERM_BP_DIRECT	GO:0086091~regulation of heart rate by cardiac conduction	9	0.43562439496611816	0.018697180170986392	ENSMUSG00000038319, ENSMUSG00000041695, ENSMUSG00000051331, ENSMUSG00000040407, ENSMUSG00000057123, ENSMUSG00000019194, ENSMUSG00000057914, ENSMUSG00000046480, ENSMUSG00000001552	1780	25	12524	2.532943820224719	1.0	1.0	99.52565761103924
GOTERM_MF_DIRECT	GO:0004972~NMDA glutamate receptor activity	5	0.24201355275895448	0.019105999038996284	ENSMUSG00000035745, ENSMUSG00000026959, ENSMUSG00000059456, ENSMUSG00000030209, ENSMUSG00000059003	1752	8	12046	4.2972317351598175	0.9999999999992608	0.7477158542828817	74.30684491112339
GOTERM_MF_DIRECT	GO:0008066~glutamate receptor activity	5	0.24201355275895448	0.019105999038996284	ENSMUSG00000049583, ENSMUSG00000019828, ENSMUSG00000001985, ENSMUSG00000063239, ENSMUSG00000056755	1752	8	12046	4.2972317351598175	0.9999999999992608	0.7477158542828817	74.30684491112339
GOTERM_BP_DIRECT	GO:0061001~regulation of dendritic spine morphogenesis	6	0.29041626331074544	0.01912339606914728	ENSMUSG00000022623, ENSMUSG00000038453, ENSMUSG00000032827, ENSMUSG00000026235, ENSMUSG00000048895, ENSMUSG00000042700	1780	12	12524	3.517977528089888	1.0	1.0	99.52565761103924
GOTERM_MF_DIRECT	GO:0008157~protein phosphatase 1 binding	7	0.3388189738625363	0.020299156561448223	ENSMUSG00000023932, ENSMUSG00000040385, ENSMUSG00000054728, ENSMUSG00000039220, ENSMUSG00000032827, ENSMUSG00000057719, ENSMUSG00000027525	1752	16	12046	3.008062214611872	0.9999999999998731	0.7735047026572902	76.86970076822104
GOTERM_BP_DIRECT	GO:0006874~cellular calcium ion homeostasis	19	0.9196515004840271	0.020613108006630694	ENSMUSG00000031376, ENSMUSG00000032114, ENSMUSG00000057378, ENSMUSG00000030376, ENSMUSG00000051331, ENSMUSG00000014813, ENSMUSG00000030592, ENSMUSG00000078201, ENSMUSG00000026959, ENSMUSG00000041771, ENSMUSG00000041380, ENSMUSG00000019969, ENSMUSG00000037434, ENSMUSG00000030525, ENSMUSG00000019943, ENSMUSG00000030302, ENSMUSG00000017412, ENSMUSG00000037996, ENSMUSG00000052889	1780	77	12524	1.736144754122282	1.0	1.0	99.52565761103924
GOTERM_CC_DIRECT	GO:0005938~cell cortex	28	1.3552758954501452	0.020846376255652575	ENSMUSG00000029053, ENSMUSG00000025656, ENSMUSG00000026942, ENSMUSG00000006356, ENSMUSG00000025812, ENSMUSG00000044641, ENSMUSG00000020888, ENSMUSG00000020900, ENSMUSG00000002459, ENSMUSG00000000416, ENSMUSG00000004936, ENSMUSG00000056755, ENSMUSG00000039735, ENSMUSG00000032010, ENSMUSG00000059456, ENSMUSG00000030592, ENSMUSG00000020173, ENSMUSG00000020152, ENSMUSG00000026234, ENSMUSG00000026812,…	1891	129	13426	1.5410737930384237	0.9999999643072407	0.36889022330654775	35.52947605311222
GOTERM_MF_DIRECT	GO:0016595~glutamate binding	6	0.29041626331074544	0.021006753906546796	ENSMUSG00000026959, ENSMUSG00000024935, ENSMUSG00000032350, ENSMUSG00000059003, ENSMUSG00000039523, ENSMUSG00000056755	1752	12	12046	3.4377853881278537	0.9999999999999555	0.7799430681199939	77.50953556800215
GOTERM_BP_DIRECT	GO:0051966~regulation of synaptic transmission, glutamatergic	8	0.3872216844143272	0.02175176296213667	ENSMUSG00000044288, ENSMUSG00000049583, ENSMUSG00000019828, ENSMUSG00000038665, ENSMUSG00000019969, ENSMUSG00000063239, ENSMUSG00000056755, ENSMUSG00000035864	1780	21	12524	2.6803638309256286	1.0	1.0	99.52565761103924
GOTERM_BP_DIRECT	GO:0048814~regulation of dendrite morphogenesis	8	0.3872216844143272	0.02175176296213667	ENSMUSG00000026959, ENSMUSG00000031157, ENSMUSG00000022812, ENSMUSG00000022261, ENSMUSG00000027692, ENSMUSG00000096054, ENSMUSG00000032216, ENSMUSG00000042700	1780	21	12524	2.6803638309256286	1.0	1.0	99.52565761103924
GOTERM_BP_DIRECT	GO:0051028~mRNA transport	20	0.9680542110358179	0.021893531600928377	ENSMUSG00000001150, ENSMUSG00000002052, ENSMUSG00000050192, ENSMUSG00000024097, ENSMUSG00000078676, ENSMUSG00000041815, ENSMUSG00000059005, ENSMUSG00000028330, ENSMUSG00000033581, ENSMUSG00000029405, ENSMUSG00000025586, ENSMUSG00000003226, ENSMUSG00000040667, ENSMUSG00000030091, ENSMUSG00000026999, ENSMUSG00000029104, ENSMUSG00000022338, ENSMUSG00000015023, ENSMUSG00000022855, ENSMUSG00000019432	1780	83	12524	1.695410856910789	1.0	1.0	99.52565761103924
GOTERM_CC_DIRECT	GO:0048787~presynaptic active zone membrane	4	0.1936108422071636	0.02231392894064653	ENSMUSG00000063142, ENSMUSG00000062372, ENSMUSG00000063239, ENSMUSG00000056755	1891	5	13426	5.679957694341618	0.9999999894722803	0.38645825867417605	37.2215325307806
GOTERM_MF_DIRECT	GO:0015459~potassium channel regulator activity	10	0.48402710551790895	0.022911130823198338	ENSMUSG00000075470, ENSMUSG00000027827, ENSMUSG00000079056, ENSMUSG00000029053, ENSMUSG00000040407, ENSMUSG00000025915, ENSMUSG00000028931, ENSMUSG00000061576, ENSMUSG00000024589, ENSMUSG00000007656	1752	30	12046	2.291856925418569	0.9999999999999973	0.8293829357997798	82.42279313645602
KEGG_PATHWAY	mmu04971:Gastric acid secretion	16	0.7744433688286544	0.022963109360715075	ENSMUSG00000036438, ENSMUSG00000040907, ENSMUSG00000057897, ENSMUSG00000005580, ENSMUSG00000051177, ENSMUSG00000028854, ENSMUSG00000001175, ENSMUSG00000020431, ENSMUSG00000022840, ENSMUSG00000041695, ENSMUSG00000040061, ENSMUSG00000024617, ENSMUSG00000030898, ENSMUSG00000052889, ENSMUSG00000030102, ENSMUSG00000037624	760	60	5192	1.8217543859649123	0.9982392705844739	0.21537699276423644	19.965604438728487
GOTERM_BP_DIRECT	GO:0021766~hippocampus development	17	0.8228460793804453	0.02318643077329038	ENSMUSG00000032036, ENSMUSG00000055471, ENSMUSG00000048895, ENSMUSG00000026812, ENSMUSG00000006920, ENSMUSG00000063659, ENSMUSG00000090071, ENSMUSG00000021379, ENSMUSG00000047976, ENSMUSG00000021478, ENSMUSG00000068037, ENSMUSG00000022812, ENSMUSG00000042453, ENSMUSG00000037771, ENSMUSG00000031755, ENSMUSG00000019777, ENSMUSG00000031137	1780	67	12524	1.7852423276874057	1.0	1.0	99.52565761103924
GOTERM_CC_DIRECT	GO:0000786~nucleosome	10	0.48402710551790895	0.0233793807198506	ENSMUSG00000036181, ENSMUSG00000056895, ENSMUSG00000081058, ENSMUSG00000060639, ENSMUSG00000064288, ENSMUSG00000090112, ENSMUSG00000078851, ENSMUSG00000037894, ENSMUSG00000060981, ENSMUSG00000052565	1891	31	13426	2.290305521911943	0.9999999956661503	0.3964753313741331	38.18632184242264
GOTERM_MF_DIRECT	GO:0031072~heat shock protein binding	14	0.6776379477250726	0.02357394761351777	ENSMUSG00000038539, ENSMUSG00000024431, ENSMUSG00000042429, ENSMUSG00000059040, ENSMUSG00000024359, ENSMUSG00000063524, ENSMUSG00000040363, ENSMUSG00000047126, ENSMUSG00000021811, ENSMUSG00000096146, ENSMUSG00000037196, ENSMUSG00000014195, ENSMUSG00000039615, ENSMUSG00000019777	1752	50	12046	1.925159817351598	0.999999999999999	0.8294297820333871	82.4274486426826
KEGG_PATHWAY	mmu04114:Oocyte meiosis	23	1.1132623426911907	0.02358142256542735	ENSMUSG00000036438, ENSMUSG00000057897, ENSMUSG00000025060, ENSMUSG00000031870, ENSMUSG00000028161, ENSMUSG00000028212, ENSMUSG00000005580, ENSMUSG00000014956, ENSMUSG00000022285, ENSMUSG00000025586, ENSMUSG00000020271, ENSMUSG00000063358, ENSMUSG00000001175, ENSMUSG00000025217, ENSMUSG00000020431, ENSMUSG00000022840, ENSMUSG00000040385, ENSMUSG00000024617, ENSMUSG00000004936, ENSMUSG00000021816,…	760	98	5192	1.603329752953813	0.998518719811097	0.21537699276423644	19.965604438728487
GOTERM_BP_DIRECT	GO:0043278~response to morphine	9	0.43562439496611816	0.023731293445416916	ENSMUSG00000045038, ENSMUSG00000026959, ENSMUSG00000044288, ENSMUSG00000045573, ENSMUSG00000022052, ENSMUSG00000025905, ENSMUSG00000001323, ENSMUSG00000031748, ENSMUSG00000032259	1780	26	12524	2.4355229040622297	1.0	1.0	99.52565761103924
GOTERM_MF_DIRECT	GO:0048365~Rac GTPase binding	12	0.5808325266214909	0.024058046163951838	ENSMUSG00000035954, ENSMUSG00000004054, ENSMUSG00000033940, ENSMUSG00000021676, ENSMUSG00000027002, ENSMUSG00000020888, ENSMUSG00000027296, ENSMUSG00000031292, ENSMUSG00000028059, ENSMUSG00000055805, ENSMUSG00000038822, ENSMUSG00000030257	1752	40	12046	2.062671232876712	0.9999999999999996	0.8294297820333871	82.4274486426826
GOTERM_BP_DIRECT	GO:0000122~negative regulation of transcription from RNA polymerase II promoter	103	4.985479186834462	0.024858423329846998	ENSMUSG00000081058, ENSMUSG00000027490, ENSMUSG00000007880, ENSMUSG00000030380, ENSMUSG00000022122, ENSMUSG00000008976, ENSMUSG00000029711, ENSMUSG00000024423, ENSMUSG00000021039, ENSMUSG00000019982, ENSMUSG00000004934, ENSMUSG00000039474, ENSMUSG00000035397, ENSMUSG00000032329, ENSMUSG00000038418, ENSMUSG00000055053, ENSMUSG00000015837, ENSMUSG00000049336, ENSMUSG00000048249, ENSMUSG00000001156,…	1780	597	12524	1.2139084937797602	1.0	1.0	99.52565761103924
GOTERM_BP_DIRECT	GO:0042220~response to cocaine	11	0.5324298160696999	0.024870713839185127	ENSMUSG00000021478, ENSMUSG00000044288, ENSMUSG00000020886, ENSMUSG00000031870, ENSMUSG00000057880, ENSMUSG00000059456, ENSMUSG00000049511, ENSMUSG00000020929, ENSMUSG00000020661, ENSMUSG00000032259, ENSMUSG00000019777	1780	36	12524	2.1498751560549314	1.0	1.0	99.52565761103924
KEGG_PATHWAY	mmu04972:Pancreatic secretion	16	0.7744433688286544	0.026486513787050803	ENSMUSG00000031376, ENSMUSG00000040907, ENSMUSG00000005580, ENSMUSG00000051177, ENSMUSG00000028854, ENSMUSG00000060961, ENSMUSG00000020431, ENSMUSG00000022840, ENSMUSG00000040061, ENSMUSG00000063142, ENSMUSG00000032839, ENSMUSG00000029084, ENSMUSG00000019943, ENSMUSG00000030302, ENSMUSG00000052889, ENSMUSG00000030102	760	61	5192	1.7918895599654874	0.999343312997136	0.23410660573070707	21.70185323197066
GOTERM_CC_DIRECT	GO:0014704~intercalated disc	13	0.6292352371732818	0.026494879822309622	ENSMUSG00000037815, ENSMUSG00000057123, ENSMUSG00000028854, ENSMUSG00000019194, ENSMUSG00000064329, ENSMUSG00000001552, ENSMUSG00000069601, ENSMUSG00000041695, ENSMUSG00000096146, ENSMUSG00000046480, ENSMUSG00000014778, ENSMUSG00000075318, ENSMUSG00000031137	1891	47	13426	1.9638151602776872	0.9999999996783916	0.44013943215020473	42.39180771569539
GOTERM_MF_DIRECT	GO:0030507~spectrin binding	9	0.43562439496611816	0.02692729760035167	ENSMUSG00000034799, ENSMUSG00000028906, ENSMUSG00000069601, ENSMUSG00000029015, ENSMUSG00000030000, ENSMUSG00000030805, ENSMUSG00000022099, ENSMUSG00000029106, ENSMUSG00000011751	1752	26	12046	2.380005268703899	1.0	0.8688253576420498	86.34252000323961
GOTERM_MF_DIRECT	GO:0005251~delayed rectifier potassium channel activity	9	0.43562439496611816	0.02692729760035167	ENSMUSG00000047976, ENSMUSG00000058975, ENSMUSG00000038319, ENSMUSG00000056258, ENSMUSG00000028033, ENSMUSG00000040724, ENSMUSG00000016346, ENSMUSG00000050556, ENSMUSG00000050963	1752	26	12046	2.380005268703899	1.0	0.8688253576420498	86.34252000323961
GOTERM_BP_DIRECT	GO:0071625~vocalization behavior	6	0.29041626331074544	0.027510402419841404	ENSMUSG00000028351, ENSMUSG00000022623, ENSMUSG00000020886, ENSMUSG00000039419, ENSMUSG00000030739, ENSMUSG00000066392	1780	13	12524	3.2473638720829734	1.0	1.0	99.52565761103924
GOTERM_BP_DIRECT	GO:0021756~striatum development	6	0.29041626331074544	0.027510402419841404	ENSMUSG00000021478, ENSMUSG00000039419, ENSMUSG00000017491, ENSMUSG00000029104, ENSMUSG00000031755, ENSMUSG00000032259	1780	13	12524	3.2473638720829734	1.0	1.0	99.52565761103924
GOTERM_MF_DIRECT	GO:0032794~GTPase activating protein binding	7	0.3388189738625363	0.027600805560451858	ENSMUSG00000024617, ENSMUSG00000052087, ENSMUSG00000057706, ENSMUSG00000031748, ENSMUSG00000032192, ENSMUSG00000055805, ENSMUSG00000026812	1752	17	12046	2.8311173784582326	1.0	0.8688253576420498	86.34252000323961
GOTERM_MF_DIRECT	GO:0005248~voltage-gated sodium channel activity	7	0.3388189738625363	0.027600805560451858	ENSMUSG00000023033, ENSMUSG00000019194, ENSMUSG00000046480, ENSMUSG00000064329, ENSMUSG00000020331, ENSMUSG00000075318, ENSMUSG00000057182	1752	17	12046	2.8311173784582326	1.0	0.8688253576420498	86.34252000323961
KEGG_PATHWAY	mmu04750:Inflammatory mediator regulation of TRP channels	20	0.9680542110358179	0.02805382216268698	ENSMUSG00000036438, ENSMUSG00000057897, ENSMUSG00000005580, ENSMUSG00000014956, ENSMUSG00000051177, ENSMUSG00000001175, ENSMUSG00000020431, ENSMUSG00000023017, ENSMUSG00000022840, ENSMUSG00000020366, ENSMUSG00000045038, ENSMUSG00000040385, ENSMUSG00000020623, ENSMUSG00000041380, ENSMUSG00000040061, ENSMUSG00000024617, ENSMUSG00000021936, ENSMUSG00000052889, ENSMUSG00000030102, ENSMUSG00000033007	760	83	5192	1.6461636017755228	0.9995770149327275	0.24021085226800729	22.26772134163279
GOTERM_BP_DIRECT	GO:0051968~positive regulation of synaptic transmission, glutamatergic	8	0.3872216844143272	0.028092339461376924	ENSMUSG00000021478, ENSMUSG00000022623, ENSMUSG00000042453, ENSMUSG00000059456, ENSMUSG00000030898, ENSMUSG00000041115, ENSMUSG00000020178, ENSMUSG00000063887	1780	22	12524	2.5585291113381006	1.0	1.0	99.52565761103924
GOTERM_BP_DIRECT	GO:0046579~positive regulation of Ras protein signal transduction	8	0.3872216844143272	0.028092339461376924	ENSMUSG00000032356, ENSMUSG00000030134, ENSMUSG00000004936, ENSMUSG00000038665, ENSMUSG00000027347, ENSMUSG00000025499, ENSMUSG00000007656, ENSMUSG00000029711	1780	22	12524	2.5585291113381006	1.0	1.0	99.52565761103924
GOTERM_BP_DIRECT	GO:0050804~modulation of synaptic transmission	8	0.3872216844143272	0.028092339461376924	ENSMUSG00000042453, ENSMUSG00000020524, ENSMUSG00000028161, ENSMUSG00000059003, ENSMUSG00000062202, ENSMUSG00000032336, ENSMUSG00000032259, ENSMUSG00000063887	1780	22	12524	2.5585291113381006	1.0	1.0	99.52565761103924
GOTERM_BP_DIRECT	GO:0061337~cardiac conduction	5	0.24201355275895448	0.028212324798105544	ENSMUSG00000051331, ENSMUSG00000057123, ENSMUSG00000019194, ENSMUSG00000030557, ENSMUSG00000011751	1780	9	12524	3.9088639200998747	1.0	1.0	99.52565761103924
GOTERM_BP_DIRECT	GO:1902188~positive regulation of viral release from host cell	5	0.24201355275895448	0.028212324798105544	ENSMUSG00000066278, ENSMUSG00000033916, ENSMUSG00000038467, ENSMUSG00000031913, ENSMUSG00000053119	1780	9	12524	3.9088639200998747	1.0	1.0	99.52565761103924
GOTERM_BP_DIRECT	GO:0033603~positive regulation of dopamine secretion	5	0.24201355275895448	0.028212324798105544	ENSMUSG00000020458, ENSMUSG00000090223, ENSMUSG00000025905, ENSMUSG00000027577, ENSMUSG00000028004	1780	9	12524	3.9088639200998747	1.0	1.0	99.52565761103924
GOTERM_BP_DIRECT	GO:0007213~G-protein coupled acetylcholine receptor signaling pathway	5	0.24201355275895448	0.028212324798105544	ENSMUSG00000042671, ENSMUSG00000032773, ENSMUSG00000051177, ENSMUSG00000048895, ENSMUSG00000030844	1780	9	12524	3.9088639200998747	1.0	1.0	99.52565761103924
GOTERM_BP_DIRECT	GO:0016192~vesicle-mediated transport	40	1.9361084220716358	0.028560788891211476	ENSMUSG00000048076, ENSMUSG00000067889, ENSMUSG00000027575, ENSMUSG00000029434, ENSMUSG00000060279, ENSMUSG00000022841, ENSMUSG00000020740, ENSMUSG00000021877, ENSMUSG00000020986, ENSMUSG00000030805, ENSMUSG00000035152, ENSMUSG00000051984, ENSMUSG00000020628, ENSMUSG00000022829, ENSMUSG00000034187, ENSMUSG00000031913, ENSMUSG00000032127, ENSMUSG00000039735, ENSMUSG00000034216, ENSMUSG00000006024,…	1780	203	12524	1.3863950849615319	1.0	1.0	99.52565761103924
GOTERM_BP_DIRECT	GO:0048013~ephrin receptor signaling pathway	12	0.5808325266214909	0.02918850671612176	ENSMUSG00000011877, ENSMUSG00000026959, ENSMUSG00000028289, ENSMUSG00000028661, ENSMUSG00000056486, ENSMUSG00000030209, ENSMUSG00000001300, ENSMUSG00000026235, ENSMUSG00000029869, ENSMUSG00000048895, ENSMUSG00000026259, ENSMUSG00000042700	1780	42	12524	2.0102728731942214	1.0	1.0	99.52565761103924
GOTERM_MF_DIRECT	GO:0016594~glycine binding	6	0.29041626331074544	0.030131878858549427	ENSMUSG00000035745, ENSMUSG00000026959, ENSMUSG00000028020, ENSMUSG00000030209, ENSMUSG00000039523, ENSMUSG00000001323	1752	13	12046	3.173340358271865	1.0	0.9197586275749906	91.40418957737648
GOTERM_MF_DIRECT	GO:0050662~coenzyme binding	5	0.24201355275895448	0.030489236273204108	ENSMUSG00000032350, ENSMUSG00000022570, ENSMUSG00000021670, ENSMUSG00000022223, ENSMUSG00000032126	1752	9	12046	3.819761542364282	1.0	0.9197586275749906	91.40418957737648
KEGG_PATHWAY	mmu05032:Morphine addiction	20	0.9680542110358179	0.03148161980454149	ENSMUSG00000007653, ENSMUSG00000018909, ENSMUSG00000029211, ENSMUSG00000010803, ENSMUSG00000005580, ENSMUSG00000029054, ENSMUSG00000029713, ENSMUSG00000032192, ENSMUSG00000042429, ENSMUSG00000021684, ENSMUSG00000022489, ENSMUSG00000020431, ENSMUSG00000022840, ENSMUSG00000028525, ENSMUSG00000021478, ENSMUSG00000043301, ENSMUSG00000023868, ENSMUSG00000037771, ENSMUSG00000031748, ENSMUSG00000052889	760	84	5192	1.6265664160401003	0.9998387693161187	0.2613928432255869	24.231307364707693
GOTERM_MF_DIRECT	GO:0004842~ubiquitin-protein transferase activity	57	2.7589545014520813	0.03221494993913081	ENSMUSG00000029474, ENSMUSG00000052299, ENSMUSG00000059486, ENSMUSG00000027011, ENSMUSG00000042807, ENSMUSG00000025034, ENSMUSG00000022124, ENSMUSG00000024589, ENSMUSG00000029634, ENSMUSG00000040785, ENSMUSG00000041556, ENSMUSG00000021712, ENSMUSG00000038780, ENSMUSG00000020307, ENSMUSG00000038664, ENSMUSG00000079658, ENSMUSG00000070923, ENSMUSG00000038822, ENSMUSG00000036964, ENSMUSG00000052656,…	1752	303	12046	1.293424205434242	1.0	0.9519846430992124	94.60676114777394
GOTERM_BP_DIRECT	GO:0001816~cytokine production	7	0.3388189738625363	0.03293975392693444	ENSMUSG00000032114, ENSMUSG00000056529, ENSMUSG00000027347, ENSMUSG00000027544, ENSMUSG00000023274, ENSMUSG00000020395, ENSMUSG00000034610	1780	18	12524	2.7362047440699127	1.0	1.0	99.52565761103924
GOTERM_BP_DIRECT	GO:1900006~positive regulation of dendrite development	7	0.3388189738625363	0.03293975392693444	ENSMUSG00000038084, ENSMUSG00000024924, ENSMUSG00000040276, ENSMUSG00000029571, ENSMUSG00000020173, ENSMUSG00000026883, ENSMUSG00000003575	1780	18	12524	2.7362047440699127	1.0	1.0	99.52565761103924
GOTERM_BP_DIRECT	GO:1903861~positive regulation of dendrite extension	7	0.3388189738625363	0.03293975392693444	ENSMUSG00000034799, ENSMUSG00000024008, ENSMUSG00000026452, ENSMUSG00000038780, ENSMUSG00000030731, ENSMUSG00000024589, ENSMUSG00000035864	1780	18	12524	2.7362047440699127	1.0	1.0	99.52565761103924
GOTERM_BP_DIRECT	GO:0030182~neuron differentiation	22	1.0648596321393997	0.03297732842025784	ENSMUSG00000052372, ENSMUSG00000006024, ENSMUSG00000036856, ENSMUSG00000007872, ENSMUSG00000010797, ENSMUSG00000028399, ENSMUSG00000033066, ENSMUSG00000031393, ENSMUSG00000027457, ENSMUSG00000048895, ENSMUSG00000025089, ENSMUSG00000020661, ENSMUSG00000062380, ENSMUSG00000022996, ENSMUSG00000044254, ENSMUSG00000060240, ENSMUSG00000004936, ENSMUSG00000019969, ENSMUSG00000036961, ENSMUSG00000030302,…	1780	98	12524	1.5795001146526026	1.0	1.0	99.52565761103924
KEGG_PATHWAY	mmu00562:Inositol phosphate metabolism	17	0.8228460793804453	0.03300914718815591	ENSMUSG00000034902, ENSMUSG00000051177, ENSMUSG00000027296, ENSMUSG00000029055, ENSMUSG00000028126, ENSMUSG00000027531, ENSMUSG00000026113, ENSMUSG00000021385, ENSMUSG00000026447, ENSMUSG00000041720, ENSMUSG00000023456, ENSMUSG00000025417, ENSMUSG00000039431, ENSMUSG00000040061, ENSMUSG00000034570, ENSMUSG00000018547, ENSMUSG00000019139	760	68	5192	1.7078947368421054	0.9998952133644103	0.26601489204572704	24.659774664092946
GOTERM_BP_DIRECT	GO:0051592~response to calcium ion	15	0.7260406582768635	0.034038953703330724	ENSMUSG00000028161, ENSMUSG00000027893, ENSMUSG00000059456, ENSMUSG00000027010, ENSMUSG00000007617, ENSMUSG00000028158, ENSMUSG00000029104, ENSMUSG00000028779, ENSMUSG00000021576, ENSMUSG00000045573, ENSMUSG00000063142, ENSMUSG00000000568, ENSMUSG00000032839, ENSMUSG00000030731, ENSMUSG00000035864	1780	59	12524	1.7888021329270614	1.0	1.0	99.52565761103924
GOTERM_CC_DIRECT	GO:0097060~synaptic membrane	10	0.48402710551790895	0.0345487692738911	ENSMUSG00000034799, ENSMUSG00000020886, ENSMUSG00000040407, ENSMUSG00000038665, ENSMUSG00000020153, ENSMUSG00000059040, ENSMUSG00000029104, ENSMUSG00000030102, ENSMUSG00000027624, ENSMUSG00000063524	1891	33	13426	2.1514991266445525	0.9999999999996281	0.5624539637789471	54.172470221461246
GOTERM_BP_DIRECT	GO:0046488~phosphatidylinositol metabolic process	8	0.3872216844143272	0.035574924690022075	ENSMUSG00000021478, ENSMUSG00000025417, ENSMUSG00000034902, ENSMUSG00000051177, ENSMUSG00000029055, ENSMUSG00000028126, ENSMUSG00000032259, ENSMUSG00000018547	1780	23	12524	2.4472887151929656	1.0	1.0	99.52565761103924
GOTERM_MF_DIRECT	GO:0019904~protein domain specific binding	49	2.371732817037754	0.035806321687438546	ENSMUSG00000058756, ENSMUSG00000060639, ENSMUSG00000031393, ENSMUSG00000022285, ENSMUSG00000002997, ENSMUSG00000061689, ENSMUSG00000015143, ENSMUSG00000018411, ENSMUSG00000047495, ENSMUSG00000031913, ENSMUSG00000032405, ENSMUSG00000059208, ENSMUSG00000032127, ENSMUSG00000036438, ENSMUSG00000027162, ENSMUSG00000030374, ENSMUSG00000051331, ENSMUSG00000026797, ENSMUSG00000020455, ENSMUSG00000064288,…	1752	256	12046	1.316027218892694	1.0	1.0	99.44713199723566
GOTERM_BP_DIRECT	GO:0000209~protein polyubiquitination	22	1.0648596321393997	0.036452641686275	ENSMUSG00000028960, ENSMUSG00000020390, ENSMUSG00000029922, ENSMUSG00000020271, ENSMUSG00000027466, ENSMUSG00000027300, ENSMUSG00000025217, ENSMUSG00000020387, ENSMUSG00000020134, ENSMUSG00000041263, ENSMUSG00000014470, ENSMUSG00000020642, ENSMUSG00000024735, ENSMUSG00000044231, ENSMUSG00000009293, ENSMUSG00000038780, ENSMUSG00000020307, ENSMUSG00000039000, ENSMUSG00000060450, ENSMUSG00000090112,…	1780	99	12524	1.5635455680399502	1.0	1.0	99.52565761103924
GOTERM_BP_DIRECT	GO:0007269~neurotransmitter secretion	9	0.43562439496611816	0.036494799328447264	ENSMUSG00000027273, ENSMUSG00000034799, ENSMUSG00000027162, ENSMUSG00000026452, ENSMUSG00000038665, ENSMUSG00000026797, ENSMUSG00000066392, ENSMUSG00000035864, ENSMUSG00000003872	1780	28	12524	2.261556982343499	1.0	1.0	99.52565761103924
GOTERM_CC_DIRECT	GO:0000788~nuclear nucleosome	6	0.29041626331074544	0.03661969466927633	ENSMUSG00000056895, ENSMUSG00000081058, ENSMUSG00000018102, ENSMUSG00000078851, ENSMUSG00000058385, ENSMUSG00000020167	1891	14	13426	3.042834479111581	0.9999999999999353	0.5844790482508027	56.29380513865224
GOTERM_BP_DIRECT	GO:0007605~sensory perception of sound	23	1.1132623426911907	0.03719875211340794	ENSMUSG00000007653, ENSMUSG00000035910, ENSMUSG00000075470, ENSMUSG00000029015, ENSMUSG00000027254, ENSMUSG00000023033, ENSMUSG00000025246, ENSMUSG00000024330, ENSMUSG00000063856, ENSMUSG00000029821, ENSMUSG00000024411, ENSMUSG00000028943, ENSMUSG00000026825, ENSMUSG00000021779, ENSMUSG00000030739, ENSMUSG00000006818, ENSMUSG00000063142, ENSMUSG00000062372, ENSMUSG00000039474, ENSMUSG00000069581,…	1780	105	12524	1.5412092027822364	1.0	1.0	99.52565761103924
GOTERM_BP_DIRECT	GO:1902187~negative regulation of viral release from host cell	6	0.29041626331074544	0.03790717977597419	ENSMUSG00000020455, ENSMUSG00000022043, ENSMUSG00000051675, ENSMUSG00000025034, ENSMUSG00000053119, ENSMUSG00000036986	1780	14	12524	3.015409309791332	1.0	1.0	99.52565761103924
GOTERM_BP_DIRECT	GO:0014059~regulation of dopamine secretion	6	0.29041626331074544	0.03790717977597419	ENSMUSG00000027577, ENSMUSG00000049511, ENSMUSG00000040724, ENSMUSG00000052889, ENSMUSG00000032259, ENSMUSG00000035864	1780	14	12524	3.015409309791332	1.0	1.0	99.52565761103924
GOTERM_BP_DIRECT	GO:1901379~regulation of potassium ion transmembrane transport	6	0.29041626331074544	0.03790717977597419	ENSMUSG00000058975, ENSMUSG00000027827, ENSMUSG00000038319, ENSMUSG00000079056, ENSMUSG00000028931, ENSMUSG00000061576	1780	14	12524	3.015409309791332	1.0	1.0	99.52565761103924
GOTERM_BP_DIRECT	GO:0032469~endoplasmic reticulum calcium ion homeostasis	6	0.29041626331074544	0.03790717977597419	ENSMUSG00000033287, ENSMUSG00000039474, ENSMUSG00000019969, ENSMUSG00000022564, ENSMUSG00000030102, ENSMUSG00000036986	1780	14	12524	3.015409309791332	1.0	1.0	99.52565761103924
GOTERM_BP_DIRECT	GO:0045892~negative regulation of transcription, DNA-templated	75	3.6302032913843174	0.03790806654496232	ENSMUSG00000058756, ENSMUSG00000079056, ENSMUSG00000027490, ENSMUSG00000029075, ENSMUSG00000031393, ENSMUSG00000022760, ENSMUSG00000056493, ENSMUSG00000026883, ENSMUSG00000021039, ENSMUSG00000019982, ENSMUSG00000004934, ENSMUSG00000029084, ENSMUSG00000038539, ENSMUSG00000055053, ENSMUSG00000051177, ENSMUSG00000037608, ENSMUSG00000032350, ENSMUSG00000048047, ENSMUSG00000000581, ENSMUSG00000020453,…	1780	427	12524	1.2358234876193983	1.0	1.0	99.52565761103924
GOTERM_BP_DIRECT	GO:0007623~circadian rhythm	20	0.9680542110358179	0.03833841617262454	ENSMUSG00000007872, ENSMUSG00000038539, ENSMUSG00000052684, ENSMUSG00000026077, ENSMUSG00000071076, ENSMUSG00000028158, ENSMUSG00000022124, ENSMUSG00000020572, ENSMUSG00000063889, ENSMUSG00000025217, ENSMUSG00000020431, ENSMUSG00000021379, ENSMUSG00000020038, ENSMUSG00000068742, ENSMUSG00000022812, ENSMUSG00000063142, ENSMUSG00000090137, ENSMUSG00000055116, ENSMUSG00000050558, ENSMUSG00000055866	1780	88	12524	1.5990806945863125	1.0	1.0	99.52565761103924
GOTERM_BP_DIRECT	GO:0042493~response to drug	49	2.371732817037754	0.03837132340129541	ENSMUSG00000040907, ENSMUSG00000059003, ENSMUSG00000029999, ENSMUSG00000022285, ENSMUSG00000020661, ENSMUSG00000023336, ENSMUSG00000068037, ENSMUSG00000021478, ENSMUSG00000020623, ENSMUSG00000029838, ENSMUSG00000029084, ENSMUSG00000059456, ENSMUSG00000028854, ENSMUSG00000020178, ENSMUSG00000093930, ENSMUSG00000041380, ENSMUSG00000035262, ENSMUSG00000031748, ENSMUSG00000031985, ENSMUSG00000005089,…	1780	263	12524	1.3108813602768403	1.0	1.0	99.52565761103924
GOTERM_CC_DIRECT	GO:0031410~cytoplasmic vesicle	96	4.646660212971927	0.03950049706460573	ENSMUSG00000038949, ENSMUSG00000053025, ENSMUSG00000029030, ENSMUSG00000056296, ENSMUSG00000029999, ENSMUSG00000042328, ENSMUSG00000059361, ENSMUSG00000029518, ENSMUSG00000028268, ENSMUSG00000029434, ENSMUSG00000047976, ENSMUSG00000063260, ENSMUSG00000027419, ENSMUSG00000062372, ENSMUSG00000025915, ENSMUSG00000037771, ENSMUSG00000045671, ENSMUSG00000079657, ENSMUSG00000055805, ENSMUSG00000032127,…	1891	569	13426	1.1978821147996381	0.9999999999999943	0.6129937460642493	59.04018389611442
GOTERM_MF_DIRECT	GO:0031435~mitogen-activated protein kinase kinase kinase binding	8	0.3872216844143272	0.039744848648653346	ENSMUSG00000004054, ENSMUSG00000027001, ENSMUSG00000004936, ENSMUSG00000026883, ENSMUSG00000063358, ENSMUSG00000026942, ENSMUSG00000020167, ENSMUSG00000020366	1752	23	12046	2.3915028786976373	1.0	1.0	99.44713199723566
GOTERM_CC_DIRECT	GO:0034706~sodium channel complex	4	0.1936108422071636	0.039996848186666836	ENSMUSG00000023033, ENSMUSG00000019194, ENSMUSG00000064329, ENSMUSG00000075318	1891	6	13426	4.733298078618015	0.9999999999999963	0.6129937460642493	59.04018389611442
GOTERM_MF_DIRECT	GO:0001047~core promoter binding	15	0.7260406582768635	0.04038153323007829	ENSMUSG00000028890, ENSMUSG00000053470, ENSMUSG00000009406, ENSMUSG00000027490, ENSMUSG00000026077, ENSMUSG00000023055, ENSMUSG00000071054, ENSMUSG00000000782, ENSMUSG00000020038, ENSMUSG00000090272, ENSMUSG00000068154, ENSMUSG00000039630, ENSMUSG00000055116, ENSMUSG00000055866, ENSMUSG00000019777	1752	59	12046	1.7480264685395868	1.0	1.0	99.44713199723566
GOTERM_CC_DIRECT	GO:0030673~axolemma	7	0.3388189738625363	0.04091757984488499	ENSMUSG00000058975, ENSMUSG00000005089, ENSMUSG00000039419, ENSMUSG00000096146, ENSMUSG00000042429, ENSMUSG00000030525, ENSMUSG00000020178	1891	19	13426	2.615769990815219	0.9999999999999983	0.6129937460642493	59.04018389611442
GOTERM_BP_DIRECT	GO:0014061~regulation of norepinephrine secretion	4	0.1936108422071636	0.04096259212225904	ENSMUSG00000039059, ENSMUSG00000030525, ENSMUSG00000019429, ENSMUSG00000020178	1780	6	12524	4.690636704119851	1.0	1.0	99.52565761103924
GOTERM_CC_DIRECT	GO:0017053~transcriptional repressor complex	13	0.6292352371732818	0.041418496355692516	ENSMUSG00000052684, ENSMUSG00000025246, ENSMUSG00000028522, ENSMUSG00000027630, ENSMUSG00000009575, ENSMUSG00000000581, ENSMUSG00000027109, ENSMUSG00000040761, ENSMUSG00000024968, ENSMUSG00000037791, ENSMUSG00000068154, ENSMUSG00000029050, ENSMUSG00000019777	1891	50	13426	1.8459862506610258	0.9999999999999989	0.6129937460642493	59.04018389611442
GOTERM_BP_DIRECT	GO:0015813~L-glutamate transport	5	0.24201355275895448	0.041835545440615705	ENSMUSG00000005089, ENSMUSG00000024935, ENSMUSG00000027010, ENSMUSG00000019969, ENSMUSG00000019082	1780	10	12524	3.5179775280898875	1.0	1.0	99.52565761103924
GOTERM_BP_DIRECT	GO:0007191~adenylate cyclase-activating dopamine receptor signaling pathway	5	0.24201355275895448	0.041835545440615705	ENSMUSG00000021478, ENSMUSG00000053164, ENSMUSG00000024524, ENSMUSG00000050511, ENSMUSG00000022840	1780	10	12524	3.5179775280898875	1.0	1.0	99.52565761103924
KEGG_PATHWAY	mmu04961:Endocrine and other factor-regulated calcium reabsorption	11	0.5324298160696999	0.04191165844046717	ENSMUSG00000026825, ENSMUSG00000040907, ENSMUSG00000047126, ENSMUSG00000005580, ENSMUSG00000028222, ENSMUSG00000051177, ENSMUSG00000040061, ENSMUSG00000035152, ENSMUSG00000060279, ENSMUSG00000052889, ENSMUSG00000022841	760	38	5192	1.9775623268698062	0.9999916108752094	0.3281084117910858	30.415889268224745
GOTERM_CC_DIRECT	GO:0030117~membrane coat	9	0.43562439496611816	0.042335993246307366	ENSMUSG00000026825, ENSMUSG00000047126, ENSMUSG00000004849, ENSMUSG00000035152, ENSMUSG00000033916, ENSMUSG00000038467, ENSMUSG00000060279, ENSMUSG00000030058, ENSMUSG00000031367	1891	29	13426	2.2034318641842487	0.9999999999999994	0.6153839018302535	59.270390544830306
GOTERM_BP_DIRECT	GO:0042311~vasodilation	7	0.3388189738625363	0.04252523023765212	ENSMUSG00000021478, ENSMUSG00000006818, ENSMUSG00000063142, ENSMUSG00000022122, ENSMUSG00000063856, ENSMUSG00000031755, ENSMUSG00000020178	1780	19	12524	2.592193968066233	1.0	1.0	99.52565761103924
GOTERM_BP_DIRECT	GO:0051899~membrane depolarization	7	0.3388189738625363	0.04252523023765212	ENSMUSG00000019146, ENSMUSG00000052684, ENSMUSG00000029053, ENSMUSG00000019194, ENSMUSG00000027577, ENSMUSG00000002028, ENSMUSG00000020178	1780	19	12524	2.592193968066233	1.0	1.0	99.52565761103924
GOTERM_BP_DIRECT	GO:0007271~synaptic transmission, cholinergic	7	0.3388189738625363	0.04252523023765212	ENSMUSG00000032773, ENSMUSG00000074939, ENSMUSG00000002104, ENSMUSG00000027577, ENSMUSG00000039059, ENSMUSG00000030525, ENSMUSG00000020178	1780	19	12524	2.592193968066233	1.0	1.0	99.52565761103924
GOTERM_BP_DIRECT	GO:0007585~respiratory gaseous exchange	7	0.3388189738625363	0.04252523023765212	ENSMUSG00000034612, ENSMUSG00000026959, ENSMUSG00000031393, ENSMUSG00000022097, ENSMUSG00000027577, ENSMUSG00000055639, ENSMUSG00000054008	1780	19	12524	2.592193968066233	1.0	1.0	99.52565761103924
GOTERM_BP_DIRECT	GO:0060079~excitatory postsynaptic potential	10	0.48402710551790895	0.043425976413775394	ENSMUSG00000026959, ENSMUSG00000046876, ENSMUSG00000028161, ENSMUSG00000030209, ENSMUSG00000031393, ENSMUSG00000059003, ENSMUSG00000032827, ENSMUSG00000038665, ENSMUSG00000042429, ENSMUSG00000020178	1780	34	12524	2.0693985459352278	1.0	1.0	99.52565761103924
GOTERM_MF_DIRECT	GO:0004000~adenosine deaminase activity	4	0.1936108422071636	0.04353689671550929	ENSMUSG00000031949, ENSMUSG00000027259, ENSMUSG00000027951, ENSMUSG00000020262	1752	6	12046	4.583713850837138	1.0	1.0	99.44713199723566
GOTERM_MF_DIRECT	GO:0019871~sodium channel inhibitor activity	4	0.1936108422071636	0.04353689671550929	ENSMUSG00000044254, ENSMUSG00000019194, ENSMUSG00000024589, ENSMUSG00000032216	1752	6	12046	4.583713850837138	1.0	1.0	99.44713199723566
GOTERM_MF_DIRECT	GO:0000155~phosphorelay sensor kinase activity	4	0.1936108422071636	0.04353689671550929	ENSMUSG00000038319, ENSMUSG00000035355, ENSMUSG00000037579, ENSMUSG00000034402	1752	6	12046	4.583713850837138	1.0	1.0	99.44713199723566
KEGG_PATHWAY	mmu04730:Long-term depression	14	0.6776379477250726	0.043674038966978704	ENSMUSG00000051177, ENSMUSG00000030592, ENSMUSG00000019828, ENSMUSG00000025499, ENSMUSG00000063358, ENSMUSG00000028005, ENSMUSG00000001127, ENSMUSG00000020524, ENSMUSG00000001986, ENSMUSG00000040061, ENSMUSG00000004936, ENSMUSG00000031748, ENSMUSG00000052889, ENSMUSG00000030102	760	54	5192	1.7711500974658867	0.9999949251508102	0.3324079632486712	30.81446082670164
GOTERM_BP_DIRECT	GO:0016236~macroautophagy	8	0.3872216844143272	0.04426343012133172	ENSMUSG00000032571, ENSMUSG00000015837, ENSMUSG00000038375, ENSMUSG00000017119, ENSMUSG00000021619, ENSMUSG00000026289, ENSMUSG00000026447, ENSMUSG00000037526	1780	24	12524	2.3453183520599254	1.0	1.0	99.52565761103924
GOTERM_BP_DIRECT	GO:0007163~establishment or maintenance of cell polarity	8	0.3872216844143272	0.04426343012133172	ENSMUSG00000022812, ENSMUSG00000025812, ENSMUSG00000037815, ENSMUSG00000019971, ENSMUSG00000028656, ENSMUSG00000026277, ENSMUSG00000021373, ENSMUSG00000020152	1780	24	12524	2.3453183520599254	1.0	1.0	99.52565761103924
GOTERM_BP_DIRECT	GO:0034220~ion transmembrane transport	9	0.43562439496611816	0.04433471340789065	ENSMUSG00000022416, ENSMUSG00000029015, ENSMUSG00000056258, ENSMUSG00000024112, ENSMUSG00000030525, ENSMUSG00000000197, ENSMUSG00000037996, ENSMUSG00000024411, ENSMUSG00000023017	1780	29	12524	2.183572258814413	1.0	1.0	99.52565761103924
GOTERM_BP_DIRECT	GO:0050769~positive regulation of neurogenesis	9	0.43562439496611816	0.04433471340789065	ENSMUSG00000021039, ENSMUSG00000010797, ENSMUSG00000037364, ENSMUSG00000052087, ENSMUSG00000027358, ENSMUSG00000051675, ENSMUSG00000020681, ENSMUSG00000040761, ENSMUSG00000020387	1780	29	12524	2.183572258814413	1.0	1.0	99.52565761103924
GOTERM_BP_DIRECT	GO:0051209~release of sequestered calcium ion into cytosol	9	0.43562439496611816	0.04433471340789065	ENSMUSG00000045038, ENSMUSG00000057378, ENSMUSG00000021831, ENSMUSG00000041380, ENSMUSG00000030592, ENSMUSG00000049511, ENSMUSG00000050783, ENSMUSG00000032259, ENSMUSG00000030102	1780	29	12524	2.183572258814413	1.0	1.0	99.52565761103924
GOTERM_MF_DIRECT	GO:0008331~high voltage-gated calcium channel activity	5	0.24201355275895448	0.04508591872991961	ENSMUSG00000004110, ENSMUSG00000051331, ENSMUSG00000057914, ENSMUSG00000017412, ENSMUSG00000020882	1752	10	12046	3.4377853881278537	1.0	1.0	99.44713199723566
KEGG_PATHWAY	mmu04270:Vascular smooth muscle contraction	21	1.016456921587609	0.04523430304735279	ENSMUSG00000036438, ENSMUSG00000005580, ENSMUSG00000051331, ENSMUSG00000014956, ENSMUSG00000051177, ENSMUSG00000063358, ENSMUSG00000028005, ENSMUSG00000001127, ENSMUSG00000001175, ENSMUSG00000020431, ENSMUSG00000020178, ENSMUSG00000022840, ENSMUSG00000045038, ENSMUSG00000040385, ENSMUSG00000019254, ENSMUSG00000040061, ENSMUSG00000063142, ENSMUSG00000004936, ENSMUSG00000039824, ENSMUSG00000052889,…	760	93	5192	1.5426146010186759	0.9999967504115665	0.33497835229661255	31.052737767642185
GOTERM_MF_DIRECT	GO:0015631~tubulin binding	12	0.5808325266214909	0.04637683252380879	ENSMUSG00000033257, ENSMUSG00000018411, ENSMUSG00000038539, ENSMUSG00000020308, ENSMUSG00000039298, ENSMUSG00000019261, ENSMUSG00000040811, ENSMUSG00000021573, ENSMUSG00000021288, ENSMUSG00000058070, ENSMUSG00000029469, ENSMUSG00000025754	1752	44	12046	1.8751556662515567	1.0	1.0	99.44713199723566
GOTERM_BP_DIRECT	GO:0007611~learning or memory	12	0.5808325266214909	0.04655069730171579	ENSMUSG00000022623, ENSMUSG00000026959, ENSMUSG00000027827, ENSMUSG00000058756, ENSMUSG00000044288, ENSMUSG00000038418, ENSMUSG00000037251, ENSMUSG00000030209, ENSMUSG00000059003, ENSMUSG00000000552, ENSMUSG00000019969, ENSMUSG00000029104	1780	45	12524	1.8762546816479402	1.0	1.0	99.52565761103924
GOTERM_MF_DIRECT	GO:0031434~mitogen-activated protein kinase kinase binding	7	0.3388189738625363	0.046912558239743475	ENSMUSG00000004054, ENSMUSG00000018909, ENSMUSG00000027001, ENSMUSG00000032715, ENSMUSG00000026883, ENSMUSG00000020681, ENSMUSG00000061578	1752	19	12046	2.5331050228310503	1.0	1.0	99.44713199723566
GOTERM_BP_DIRECT	GO:0045732~positive regulation of protein catabolic process	14	0.6776379477250726	0.047109660697484304	ENSMUSG00000026883, ENSMUSG00000049313, ENSMUSG00000024589, ENSMUSG00000048249, ENSMUSG00000020740, ENSMUSG00000020135, ENSMUSG00000048967, ENSMUSG00000044167, ENSMUSG00000022812, ENSMUSG00000032715, ENSMUSG00000051675, ENSMUSG00000036199, ENSMUSG00000034187, ENSMUSG00000058709, ENSMUSG00000032216	1780	56	12524	1.758988764044944	1.0	1.0	99.52565761103924
GOTERM_BP_DIRECT	GO:0021549~cerebellum development	11	0.5324298160696999	0.0490689500937021	ENSMUSG00000005893, ENSMUSG00000039057, ENSMUSG00000029838, ENSMUSG00000000568, ENSMUSG00000057880, ENSMUSG00000060240, ENSMUSG00000031393, ENSMUSG00000048895, ENSMUSG00000030302, ENSMUSG00000063659, ENSMUSG00000090071	1780	40	12524	1.9348876404494382	1.0	1.0	99.52565761103924
KEGG_PATHWAY	mmu04727:GABAergic synapse	18	0.8712487899322363	0.04967052197328706	ENSMUSG00000007653, ENSMUSG00000029211, ENSMUSG00000010803, ENSMUSG00000005580, ENSMUSG00000051331, ENSMUSG00000057880, ENSMUSG00000029054, ENSMUSG00000030161, ENSMUSG00000026103, ENSMUSG00000029713, ENSMUSG00000032192, ENSMUSG00000020431, ENSMUSG00000022840, ENSMUSG00000043301, ENSMUSG00000037771, ENSMUSG00000034187, ENSMUSG00000031748, ENSMUSG00000052889	760	77	5192	1.5969924812030076	0.999999088709584	0.3494938715932567	32.39833700171066
GOTERM_BP_DIRECT	GO:0043525~positive regulation of neuron apoptotic process	15	0.7260406582768635	0.04971424149234334	ENSMUSG00000004054, ENSMUSG00000038418, ENSMUSG00000028289, ENSMUSG00000052684, ENSMUSG00000024431, ENSMUSG00000027104, ENSMUSG00000002104, ENSMUSG00000048895, ENSMUSG00000046607, ENSMUSG00000022812, ENSMUSG00000028914, ENSMUSG00000044254, ENSMUSG00000063142, ENSMUSG00000020307, ENSMUSG00000021936	1780	62	12524	1.7022471910112358	1.0	1.0	99.52565761103924
GOTERM_MF_DIRECT	GO:0001965~G-protein alpha-subunit binding	9	0.43562439496611816	0.04985420711765626	ENSMUSG00000021478, ENSMUSG00000029101, ENSMUSG00000042671, ENSMUSG00000043301, ENSMUSG00000020524, ENSMUSG00000038530, ENSMUSG00000052087, ENSMUSG00000030844, ENSMUSG00000035620	1752	29	12046	2.13379782711384	1.0	1.0	99.44713199723566
GOTERM_MF_DIRECT	GO:0019888~protein phosphatase regulator activity	9	0.43562439496611816	0.04985420711765626	ENSMUSG00000054728, ENSMUSG00000052144, ENSMUSG00000021209, ENSMUSG00000022052, ENSMUSG00000029120, ENSMUSG00000030216, ENSMUSG00000041769, ENSMUSG00000037754, ENSMUSG00000027525	1752	29	12046	2.13379782711384	1.0	1.0	99.44713199723566
GOTERM_MF_DIRECT	GO:0016874~ligase activity	61	2.952565343659245	0.049956311521980566	ENSMUSG00000029474, ENSMUSG00000033257, ENSMUSG00000052299, ENSMUSG00000042807, ENSMUSG00000026885, ENSMUSG00000048234, ENSMUSG00000028423, ENSMUSG00000025034, ENSMUSG00000024589, ENSMUSG00000029634, ENSMUSG00000040785, ENSMUSG00000021712, ENSMUSG00000004934, ENSMUSG00000038780, ENSMUSG00000043572, ENSMUSG00000055923, ENSMUSG00000032405, ENSMUSG00000038664, ENSMUSG00000038822, ENSMUSG00000036964,…	1752	336	12046	1.2482435040226136	1.0	1.0	99.44713199723566
GOTERM_BP_DIRECT	GO:2000310~regulation of N-methyl-D-aspartate selective glutamate receptor activity	6	0.29041626331074544	0.05039860442536192	ENSMUSG00000032356, ENSMUSG00000020886, ENSMUSG00000042453, ENSMUSG00000021559, ENSMUSG00000059456, ENSMUSG00000063887	1780	15	12524	2.8143820224719103	1.0	1.0	99.52565761103924
KEGG_PATHWAY	mmu04910:Insulin signaling pathway	26	1.2584704743465636	0.05053504450081552	ENSMUSG00000006134, ENSMUSG00000009406, ENSMUSG00000029053, ENSMUSG00000014956, ENSMUSG00000025499, ENSMUSG00000002997, ENSMUSG00000024143, ENSMUSG00000024122, ENSMUSG00000001127, ENSMUSG00000020366, ENSMUSG00000020027, ENSMUSG00000044167, ENSMUSG00000040385, ENSMUSG00000004936, ENSMUSG00000021936, ENSMUSG00000050697, ENSMUSG00000036438, ENSMUSG00000042717, ENSMUSG00000028156, ENSMUSG00000028495,…	760	123	5192	1.4440735986307234	0.9999992891949068	0.3494938715932567	32.39833700171066
KEGG_PATHWAY	mmu04710:Circadian rhythm	9	0.43562439496611816	0.05102100315230025	ENSMUSG00000020038, ENSMUSG00000068742, ENSMUSG00000026077, ENSMUSG00000020271, ENSMUSG00000050697, ENSMUSG00000022124, ENSMUSG00000055116, ENSMUSG00000025217, ENSMUSG00000055866	760	29	5192	2.1201451905626136	0.9999993819096614	0.3494938715932567	32.39833700171066
GOTERM_MF_DIRECT	GO:0004722~protein serine/threonine phosphatase activity	13	0.6292352371732818	0.05108057255764928	ENSMUSG00000026181, ENSMUSG00000028161, ENSMUSG00000042717, ENSMUSG00000055493, ENSMUSG00000014956, ENSMUSG00000028013, ENSMUSG00000022052, ENSMUSG00000029120, ENSMUSG00000049225, ENSMUSG00000041769, ENSMUSG00000040385, ENSMUSG00000038582, ENSMUSG00000021816	1752	50	12046	1.7876484018264838	1.0	1.0	99.44713199723566
GOTERM_CC_DIRECT	GO:0044306~neuron projection terminus	7	0.3388189738625363	0.05171669270998222	ENSMUSG00000020325, ENSMUSG00000020886, ENSMUSG00000047787, ENSMUSG00000028826, ENSMUSG00000037771, ENSMUSG00000035864, ENSMUSG00000032589	1891	20	13426	2.484981491274458	1.0	0.7327570913591843	70.57513017513519
GOTERM_MF_DIRECT	GO:0005198~structural molecule activity	20	0.9680542110358179	0.05177585226507676	ENSMUSG00000037815, ENSMUSG00000030000, ENSMUSG00000041308, ENSMUSG00000035849, ENSMUSG00000040860, ENSMUSG00000027624, ENSMUSG00000029106, ENSMUSG00000001552, ENSMUSG00000038271, ENSMUSG00000028906, ENSMUSG00000051617, ENSMUSG00000020886, ENSMUSG00000047126, ENSMUSG00000020932, ENSMUSG00000044792, ENSMUSG00000063142, ENSMUSG00000034463, ENSMUSG00000078656, ENSMUSG00000050359, ENSMUSG00000030058	1752	89	12046	1.5450720845518444	1.0	1.0	99.44713199723566
GOTERM_CC_DIRECT	GO:0048471~perinuclear region of cytoplasm	105	5.082284607938044	0.0522111932418092	ENSMUSG00000031112, ENSMUSG00000023051, ENSMUSG00000048076, ENSMUSG00000029713, ENSMUSG00000002997, ENSMUSG00000020340, ENSMUSG00000029434, ENSMUSG00000020986, ENSMUSG00000029838, ENSMUSG00000004936, ENSMUSG00000038665, ENSMUSG00000018417, ENSMUSG00000031913, ENSMUSG00000025060, ENSMUSG00000078676, ENSMUSG00000028854, ENSMUSG00000025586, ENSMUSG00000020173, ENSMUSG00000021700, ENSMUSG00000044254,…	1891	636	13426	1.1721610807898388	1.0	0.7327570913591843	70.57513017513519
GOTERM_BP_DIRECT	GO:0035094~response to nicotine	9	0.43562439496611816	0.05320437734229836	ENSMUSG00000030695, ENSMUSG00000044288, ENSMUSG00000045573, ENSMUSG00000057880, ENSMUSG00000027577, ENSMUSG00000030525, ENSMUSG00000033998, ENSMUSG00000032259, ENSMUSG00000019777	1780	30	12524	2.1107865168539326	1.0	1.0	99.52565761103924
GOTERM_BP_DIRECT	GO:0060612~adipose tissue development	9	0.43562439496611816	0.05320437734229836	ENSMUSG00000037270, ENSMUSG00000002409, ENSMUSG00000026819, ENSMUSG00000022186, ENSMUSG00000027104, ENSMUSG00000027630, ENSMUSG00000075702, ENSMUSG00000031367, ENSMUSG00000055932	1780	30	12524	2.1107865168539326	1.0	1.0	99.52565761103924
GOTERM_CC_DIRECT	GO:0005770~late endosome	26	1.2584704743465636	0.05349652311617634	ENSMUSG00000032422, ENSMUSG00000029333, ENSMUSG00000048076, ENSMUSG00000029434, ENSMUSG00000027636, ENSMUSG00000041870, ENSMUSG00000050812, ENSMUSG00000004936, ENSMUSG00000031913, ENSMUSG00000032127, ENSMUSG00000034216, ENSMUSG00000033124, ENSMUSG00000032571, ENSMUSG00000027341, ENSMUSG00000015837, ENSMUSG00000032193, ENSMUSG00000063358, ENSMUSG00000027366, ENSMUSG00000029104, ENSMUSG00000020375,…	1891	128	13426	1.4421767583289264	1.0	0.7380706748570769	71.08690529335975
GOTERM_BP_DIRECT	GO:0045776~negative regulation of blood pressure	8	0.3872216844143272	0.054205860658154165	ENSMUSG00000044288, ENSMUSG00000057880, ENSMUSG00000057123, ENSMUSG00000056529, ENSMUSG00000039059, ENSMUSG00000042429, ENSMUSG00000019429, ENSMUSG00000032259	1780	25	12524	2.2515056179775286	1.0	1.0	99.52565761103924
GOTERM_BP_DIRECT	GO:0017157~regulation of exocytosis	8	0.3872216844143272	0.054205860658154165	ENSMUSG00000021700, ENSMUSG00000072214, ENSMUSG00000030805, ENSMUSG00000019790, ENSMUSG00000022829, ENSMUSG00000034593, ENSMUSG00000034187, ENSMUSG00000079657	1780	25	12524	2.2515056179775286	1.0	1.0	99.52565761103924
GOTERM_BP_DIRECT	GO:0090314~positive regulation of protein targeting to membrane	8	0.3872216844143272	0.054205860658154165	ENSMUSG00000069601, ENSMUSG00000052105, ENSMUSG00000048895, ENSMUSG00000028785, ENSMUSG00000006304, ENSMUSG00000050556, ENSMUSG00000030279, ENSMUSG00000036667	1780	25	12524	2.2515056179775286	1.0	1.0	99.52565761103924
GOTERM_BP_DIRECT	GO:0042321~negative regulation of circadian sleep/wake cycle, sleep	3	0.14520813165537272	0.054779080255769684	ENSMUSG00000021478, ENSMUSG00000042429, ENSMUSG00000032259	1780	3	12524	7.035955056179776	1.0	1.0	99.52565761103924
GOTERM_BP_DIRECT	GO:0072178~nephric duct morphogenesis	3	0.14520813165537272	0.054779080255769684	ENSMUSG00000028289, ENSMUSG00000001300, ENSMUSG00000026235	1780	3	12524	7.035955056179776	1.0	1.0	99.52565761103924
GOTERM_BP_DIRECT	GO:0040013~negative regulation of locomotion	3	0.14520813165537272	0.054779080255769684	ENSMUSG00000041380, ENSMUSG00000049583, ENSMUSG00000020178	1780	3	12524	7.035955056179776	1.0	1.0	99.52565761103924
GOTERM_BP_DIRECT	GO:0021988~olfactory lobe development	3	0.14520813165537272	0.054779080255769684	ENSMUSG00000038539, ENSMUSG00000038264, ENSMUSG00000029104	1780	3	12524	7.035955056179776	1.0	1.0	99.52565761103924
GOTERM_BP_DIRECT	GO:0044065~regulation of respiratory system process	3	0.14520813165537272	0.054779080255769684	ENSMUSG00000039069, ENSMUSG00000039018, ENSMUSG00000055932	1780	3	12524	7.035955056179776	1.0	1.0	99.52565761103924
KEGG_PATHWAY	mmu05030:Cocaine addiction	12	0.5808325266214909	0.05505965320028863	ENSMUSG00000021478, ENSMUSG00000035745, ENSMUSG00000026959, ENSMUSG00000020599, ENSMUSG00000020886, ENSMUSG00000052684, ENSMUSG00000030209, ENSMUSG00000059003, ENSMUSG00000027104, ENSMUSG00000048895, ENSMUSG00000032259, ENSMUSG00000022840	760	45	5192	1.8217543859649126	0.999999807070239	0.3679596335824167	34.11012661676418
GOTERM_CC_DIRECT	GO:0005845~mRNA cap binding complex	5	0.24201355275895448	0.05690524356972974	ENSMUSG00000074826, ENSMUSG00000028156, ENSMUSG00000093661, ENSMUSG00000028330, ENSMUSG00000038646	1891	11	13426	3.2272486899668285	1.0	0.7720144710960001	74.35618493111352
GOTERM_BP_DIRECT	GO:0045599~negative regulation of fat cell differentiation	11	0.5324298160696999	0.05696121627378503	ENSMUSG00000021379, ENSMUSG00000022996, ENSMUSG00000044167, ENSMUSG00000027490, ENSMUSG00000006818, ENSMUSG00000095098, ENSMUSG00000032715, ENSMUSG00000055116, ENSMUSG00000068747, ENSMUSG00000030201, ENSMUSG00000023951	1780	41	12524	1.8876952589750615	1.0	1.0	99.52565761103924
GOTERM_BP_DIRECT	GO:0007165~signal transduction	126	6.098741529525654	0.05697647340407347	ENSMUSG00000033774, ENSMUSG00000035835, ENSMUSG00000028583, ENSMUSG00000048078, ENSMUSG00000029713, ENSMUSG00000023055, ENSMUSG00000022122, ENSMUSG00000027531, ENSMUSG00000025876, ENSMUSG00000022489, ENSMUSG00000044667, ENSMUSG00000021676, ENSMUSG00000019464, ENSMUSG00000069601, ENSMUSG00000021559, ENSMUSG00000040061, ENSMUSG00000059409, ENSMUSG00000050558, ENSMUSG00000063358, ENSMUSG00000049336,…	1780	771	12524	1.1498447951733486	1.0	1.0	99.52565761103924
GOTERM_MF_DIRECT	GO:0004719~protein-L-isoaspartate (D-aspartate) O-methyltransferase activity	3	0.14520813165537272	0.05722345739198761	ENSMUSG00000019795, ENSMUSG00000051285, ENSMUSG00000027589	1752	3	12046	6.8755707762557075	1.0	1.0	99.44713199723566
GOTERM_CC_DIRECT	GO:0044297~cell body	20	0.9680542110358179	0.057959830368912585	ENSMUSG00000055471, ENSMUSG00000028222, ENSMUSG00000059456, ENSMUSG00000028495, ENSMUSG00000030161, ENSMUSG00000029713, ENSMUSG00000026235, ENSMUSG00000000794, ENSMUSG00000032192, ENSMUSG00000042429, ENSMUSG00000025437, ENSMUSG00000029711, ENSMUSG00000046402, ENSMUSG00000018411, ENSMUSG00000022812, ENSMUSG00000020932, ENSMUSG00000000326, ENSMUSG00000037196, ENSMUSG00000031748, ENSMUSG00000074736	1891	93	13426	1.5268703479412953	1.0	0.7734311790212269	74.4926344413565
GOTERM_BP_DIRECT	GO:0034497~protein localization to pre-autophagosomal structure	5	0.24201355275895448	0.05853681333256611	ENSMUSG00000033124, ENSMUSG00000038295, ENSMUSG00000039382, ENSMUSG00000029020, ENSMUSG00000025173	1780	11	12524	3.198161389172625	1.0	1.0	99.52565761103924
GOTERM_BP_DIRECT	GO:0050982~detection of mechanical stimulus	5	0.24201355275895448	0.05853681333256611	ENSMUSG00000074968, ENSMUSG00000030313, ENSMUSG00000032855, ENSMUSG00000001552, ENSMUSG00000014444	1780	11	12524	3.198161389172625	1.0	1.0	99.52565761103924
GOTERM_BP_DIRECT	GO:0007041~lysosomal transport	5	0.24201355275895448	0.05853681333256611	ENSMUSG00000024319, ENSMUSG00000037260, ENSMUSG00000044254, ENSMUSG00000029571, ENSMUSG00000024797	1780	11	12524	3.198161389172625	1.0	1.0	99.52565761103924
GOTERM_BP_DIRECT	GO:0002031~G-protein coupled receptor internalization	5	0.24201355275895448	0.05853681333256611	ENSMUSG00000018909, ENSMUSG00000026825, ENSMUSG00000021639, ENSMUSG00000049511, ENSMUSG00000032259	1780	11	12524	3.198161389172625	1.0	1.0	99.52565761103924
GOTERM_BP_DIRECT	GO:0060307~regulation of ventricular cardiac muscle cell membrane repolarization	5	0.24201355275895448	0.05853681333256611	ENSMUSG00000038319, ENSMUSG00000040407, ENSMUSG00000057123, ENSMUSG00000019194, ENSMUSG00000046480	1780	11	12524	3.198161389172625	1.0	1.0	99.52565761103924
KEGG_PATHWAY	mmu04015:Rap1 signaling pathway	37	1.7909002904162634	0.060328557604463234	ENSMUSG00000006134, ENSMUSG00000035954, ENSMUSG00000030583, ENSMUSG00000005580, ENSMUSG00000029053, ENSMUSG00000059003, ENSMUSG00000025499, ENSMUSG00000025551, ENSMUSG00000042700, ENSMUSG00000022840, ENSMUSG00000023951, ENSMUSG00000024962, ENSMUSG00000041351, ENSMUSG00000044288, ENSMUSG00000025812, ENSMUSG00000020623, ENSMUSG00000044641, ENSMUSG00000040061, ENSMUSG00000030209, ENSMUSG00000004936,…	760	191	5192	1.3233948746211077	0.9999999580766721	0.3935720186576887	36.48441340841348
GOTERM_MF_DIRECT	GO:0003779~actin binding	55	2.6621490803484993	0.06209329205868558	ENSMUSG00000037736, ENSMUSG00000055322, ENSMUSG00000032366, ENSMUSG00000027254, ENSMUSG00000028785, ENSMUSG00000040860, ENSMUSG00000028943, ENSMUSG00000024423, ENSMUSG00000022565, ENSMUSG00000028906, ENSMUSG00000015143, ENSMUSG00000020900, ENSMUSG00000063142, ENSMUSG00000018417, ENSMUSG00000052698, ENSMUSG00000055805, ENSMUSG00000014778, ENSMUSG00000020908, ENSMUSG00000034216, ENSMUSG00000041308,…	1752	303	12046	1.248040899980409	1.0	1.0	99.44713199723566
GOTERM_MF_DIRECT	GO:0042803~protein homodimerization activity	113	5.469506292352372	0.06241737049044198	ENSMUSG00000031112, ENSMUSG00000023051, ENSMUSG00000023050, ENSMUSG00000048076, ENSMUSG00000030380, ENSMUSG00000041959, ENSMUSG00000048078, ENSMUSG00000021670, ENSMUSG00000027531, ENSMUSG00000015143, ENSMUSG00000036760, ENSMUSG00000037855, ENSMUSG00000011877, ENSMUSG00000025060, ENSMUSG00000031584, ENSMUSG00000015837, ENSMUSG00000026277, ENSMUSG00000049336, ENSMUSG00000027366, ENSMUSG00000020572,…	1752	672	12046	1.1561599668406177	1.0	1.0	99.44713199723566
GOTERM_CC_DIRECT	GO:0016459~myosin complex	11	0.5324298160696999	0.062439384887459204	ENSMUSG00000030739, ENSMUSG00000039057, ENSMUSG00000020900, ENSMUSG00000074652, ENSMUSG00000018417, ENSMUSG00000034593, ENSMUSG00000092009, ENSMUSG00000000631, ENSMUSG00000039824, ENSMUSG00000020908, ENSMUSG00000025885	1891	42	13426	1.8595099594570774	1.0	0.786344122944088	75.73633813122419
GOTERM_CC_DIRECT	GO:0001651~dense fibrillar component	4	0.1936108422071636	0.06279160686899965	ENSMUSG00000070544, ENSMUSG00000028010, ENSMUSG00000063480, ENSMUSG00000026234	1891	7	13426	4.0571126388154415	1.0	0.786344122944088	75.73633813122419
GOTERM_CC_DIRECT	GO:0030314~junctional membrane complex	4	0.1936108422071636	0.06279160686899965	ENSMUSG00000057378, ENSMUSG00000025318, ENSMUSG00000022208, ENSMUSG00000030592	1891	7	13426	4.0571126388154415	1.0	0.786344122944088	75.73633813122419
GOTERM_CC_DIRECT	GO:0044309~neuron spine	4	0.1936108422071636	0.06279160686899965	ENSMUSG00000022623, ENSMUSG00000020886, ENSMUSG00000020524, ENSMUSG00000049939	1891	7	13426	4.0571126388154415	1.0	0.786344122944088	75.73633813122419
GOTERM_MF_DIRECT	GO:0016651~oxidoreductase activity, acting on NAD(P)H	5	0.24201355275895448	0.06291163987331294	ENSMUSG00000059734, ENSMUSG00000025968, ENSMUSG00000013593, ENSMUSG00000037916, ENSMUSG00000005510	1752	11	12046	3.1252594437525945	1.0	1.0	99.44713199723566
GOTERM_BP_DIRECT	GO:0050796~regulation of insulin secretion	9	0.43562439496611816	0.06313360316756428	ENSMUSG00000027273, ENSMUSG00000044288, ENSMUSG00000096146, ENSMUSG00000051177, ENSMUSG00000021816, ENSMUSG00000026797, ENSMUSG00000062542, ENSMUSG00000055116, ENSMUSG00000055866	1780	31	12524	2.042696629213483	1.0	1.0	99.52565761103924
GOTERM_BP_DIRECT	GO:0031468~nuclear envelope reassembly	4	0.1936108422071636	0.06424331518770696	ENSMUSG00000020634, ENSMUSG00000028243, ENSMUSG00000033916, ENSMUSG00000038467	1780	7	12524	4.020545746388444	1.0	1.0	99.52565761103924
GOTERM_BP_DIRECT	GO:0046498~S-adenosylhomocysteine metabolic process	4	0.1936108422071636	0.06424331518770696	ENSMUSG00000019795, ENSMUSG00000039662, ENSMUSG00000020150, ENSMUSG00000020661	1780	7	12524	4.020545746388444	1.0	1.0	99.52565761103924
GOTERM_BP_DIRECT	GO:0007216~G-protein coupled glutamate receptor signaling pathway	4	0.1936108422071636	0.06424331518770696	ENSMUSG00000049583, ENSMUSG00000019828, ENSMUSG00000007617, ENSMUSG00000001985	1780	7	12524	4.020545746388444	1.0	1.0	99.52565761103924
GOTERM_BP_DIRECT	GO:0019227~neuronal action potential propagation	4	0.1936108422071636	0.06424331518770696	ENSMUSG00000017167, ENSMUSG00000019194, ENSMUSG00000064329, ENSMUSG00000017412	1780	7	12524	4.020545746388444	1.0	1.0	99.52565761103924
GOTERM_BP_DIRECT	GO:2000641~regulation of early endosome to late endosome transport	4	0.1936108422071636	0.06424331518770696	ENSMUSG00000032560, ENSMUSG00000004936, ENSMUSG00000063358, ENSMUSG00000053119	1780	7	12524	4.020545746388444	1.0	1.0	99.52565761103924
GOTERM_BP_DIRECT	GO:0035725~sodium ion transmembrane transport	8	0.3872216844143272	0.0654333327890647	ENSMUSG00000030376, ENSMUSG00000019194, ENSMUSG00000046480, ENSMUSG00000000197, ENSMUSG00000033998, ENSMUSG00000020331, ENSMUSG00000023017, ENSMUSG00000075318	1780	26	12524	2.1649092480553156	1.0	1.0	99.52565761103924
GOTERM_BP_DIRECT	GO:0071320~cellular response to cAMP	11	0.5324298160696999	0.06564018801130223	ENSMUSG00000023019, ENSMUSG00000022996, ENSMUSG00000019256, ENSMUSG00000045573, ENSMUSG00000014813, ENSMUSG00000040407, ENSMUSG00000026185, ENSMUSG00000056529, ENSMUSG00000022099, ENSMUSG00000020331, ENSMUSG00000030102	1780	42	12524	1.8427501337613696	1.0	1.0	99.52565761103924
KEGG_PATHWAY	mmu04930:Type II diabetes mellitus	11	0.5324298160696999	0.06648657699120047	ENSMUSG00000045038, ENSMUSG00000020027, ENSMUSG00000000628, ENSMUSG00000004110, ENSMUSG00000051331, ENSMUSG00000096146, ENSMUSG00000029053, ENSMUSG00000021936, ENSMUSG00000063358, ENSMUSG00000047591, ENSMUSG00000020366	760	41	5192	1.8328626444159177	0.9999999930351012	0.4214140945427977	39.065394165646204
GOTERM_CC_DIRECT	GO:0030175~filopodium	16	0.7744433688286544	0.06708275850410822	ENSMUSG00000027273, ENSMUSG00000025372, ENSMUSG00000028583, ENSMUSG00000026235, ENSMUSG00000000794, ENSMUSG00000023277, ENSMUSG00000021990, ENSMUSG00000049336, ENSMUSG00000089837, ENSMUSG00000023800, ENSMUSG00000021676, ENSMUSG00000038453, ENSMUSG00000032827, ENSMUSG00000018417, ENSMUSG00000058835, ENSMUSG00000031137	1891	71	13426	1.5999880829131319	1.0	0.8273540215506681	79.68618585942552
GOTERM_BP_DIRECT	GO:0032088~negative regulation of NF-kappaB transcription factor activity	14	0.6776379477250726	0.06765620681369164	ENSMUSG00000018909, ENSMUSG00000080268, ENSMUSG00000032691, ENSMUSG00000063268, ENSMUSG00000026883, ENSMUSG00000027466, ENSMUSG00000020134, ENSMUSG00000022710, ENSMUSG00000004934, ENSMUSG00000037860, ENSMUSG00000018548, ENSMUSG00000042190, ENSMUSG00000034610, ENSMUSG00000036712	1780	59	12524	1.669548657398591	1.0	1.0	99.52565761103924
KEGG_PATHWAY	mmu04540:Gap junction	18	0.8712487899322363	0.06767233634993831	ENSMUSG00000005580, ENSMUSG00000049583, ENSMUSG00000051177, ENSMUSG00000019828, ENSMUSG00000026202, ENSMUSG00000025499, ENSMUSG00000063358, ENSMUSG00000028005, ENSMUSG00000020431, ENSMUSG00000022840, ENSMUSG00000062380, ENSMUSG00000021478, ENSMUSG00000041380, ENSMUSG00000040061, ENSMUSG00000004936, ENSMUSG00000052889, ENSMUSG00000032259, ENSMUSG00000030102	760	80	5192	1.5371052631578948	0.999999995077114	0.4214140945427977	39.065394165646204
GOTERM_MF_DIRECT	GO:0016308~1-phosphatidylinositol-4-phosphate 5-kinase activity	4	0.1936108422071636	0.06810178344663248	ENSMUSG00000025417, ENSMUSG00000034902, ENSMUSG00000028126, ENSMUSG00000018547	1752	7	12046	3.928897586431833	1.0	1.0	99.44713199723566
GOTERM_BP_DIRECT	GO:0007186~G-protein coupled receptor signaling pathway	59	2.8557599225556634	0.06958196429727102	ENSMUSG00000033774, ENSMUSG00000019828, ENSMUSG00000028782, ENSMUSG00000029713, ENSMUSG00000022122, ENSMUSG00000045318, ENSMUSG00000046922, ENSMUSG00000068037, ENSMUSG00000021478, ENSMUSG00000019464, ENSMUSG00000021719, ENSMUSG00000019429, ENSMUSG00000050558, ENSMUSG00000050511, ENSMUSG00000018909, ENSMUSG00000032192, ENSMUSG00000063239, ENSMUSG00000020178, ENSMUSG00000044534, ENSMUSG00000042671,…	1780	338	12524	1.2281696695698425	1.0	1.0	99.52565761103924
GOTERM_BP_DIRECT	GO:0007189~adenylate cyclase-activating G-protein coupled receptor signaling pathway	10	0.48402710551790895	0.06993877810330562	ENSMUSG00000021478, ENSMUSG00000019464, ENSMUSG00000028036, ENSMUSG00000005580, ENSMUSG00000034881, ENSMUSG00000024524, ENSMUSG00000020431, ENSMUSG00000020178, ENSMUSG00000040125, ENSMUSG00000022840	1780	37	12524	1.9016094746431824	1.0	1.0	99.52565761103924
GOTERM_MF_DIRECT	GO:0097110~scaffold protein binding	12	0.5808325266214909	0.07031630798544458	ENSMUSG00000022623, ENSMUSG00000038319, ENSMUSG00000042388, ENSMUSG00000020886, ENSMUSG00000059003, ENSMUSG00000024112, ENSMUSG00000007617, ENSMUSG00000029516, ENSMUSG00000030525, ENSMUSG00000063887, ENSMUSG00000014773, ENSMUSG00000022840	1752	47	12046	1.7554648790440104	1.0	1.0	99.44713199723566
GOTERM_CC_DIRECT	GO:0005768~endosome	84	4.065827686350436	0.0704204425069198	ENSMUSG00000031153, ENSMUSG00000028661, ENSMUSG00000027692, ENSMUSG00000026123, ENSMUSG00000029518, ENSMUSG00000029434, ENSMUSG00000006711, ENSMUSG00000042524, ENSMUSG00000022840, ENSMUSG00000020740, ENSMUSG00000041870, ENSMUSG00000025915, ENSMUSG00000038023, ENSMUSG00000038467, ENSMUSG00000031913, ENSMUSG00000032127, ENSMUSG00000034216, ENSMUSG00000040818, ENSMUSG00000033124, ENSMUSG00000059895,…	1891	506	13426	1.1786473476400592	1.0	0.8555558238900406	82.40242824690317
GOTERM_MF_DIRECT	GO:0051879~Hsp90 protein binding	9	0.43562439496611816	0.07057728884817022	ENSMUSG00000018411, ENSMUSG00000019256, ENSMUSG00000026077, ENSMUSG00000037196, ENSMUSG00000024431, ENSMUSG00000028005, ENSMUSG00000039615, ENSMUSG00000055116, ENSMUSG00000006676	1752	31	12046	1.9961334511710118	1.0	1.0	99.44713199723566
GOTERM_MF_DIRECT	GO:0005242~inward rectifier potassium channel activity	6	0.29041626331074544	0.07060776908185407	ENSMUSG00000038319, ENSMUSG00000043301, ENSMUSG00000041695, ENSMUSG00000096146, ENSMUSG00000033998, ENSMUSG00000044216	1752	16	12046	2.5783390410958904	1.0	1.0	99.44713199723566
KEGG_PATHWAY	mmu04726:Serotonergic synapse	20	0.9680542110358179	0.07086142957653425	ENSMUSG00000007653, ENSMUSG00000051331, ENSMUSG00000051177, ENSMUSG00000029713, ENSMUSG00000025499, ENSMUSG00000032192, ENSMUSG00000063358, ENSMUSG00000060882, ENSMUSG00000049511, ENSMUSG00000001127, ENSMUSG00000022840, ENSMUSG00000043301, ENSMUSG00000041380, ENSMUSG00000040061, ENSMUSG00000032839, ENSMUSG00000004936, ENSMUSG00000031748, ENSMUSG00000050783, ENSMUSG00000052889, ENSMUSG00000030102	760	92	5192	1.4851258581235696	0.9999999980681497	0.43146737119934186	39.997340249866006
GOTERM_BP_DIRECT	GO:0009790~embryo development	16	0.7744433688286544	0.07141685927073892	ENSMUSG00000032366, ENSMUSG00000078622, ENSMUSG00000031393, ENSMUSG00000028854, ENSMUSG00000027358, ENSMUSG00000048895, ENSMUSG00000021670, ENSMUSG00000026812, ENSMUSG00000029104, ENSMUSG00000006235, ENSMUSG00000023456, ENSMUSG00000025428, ENSMUSG00000030209, ENSMUSG00000019969, ENSMUSG00000050310, ENSMUSG00000054008	1780	71	12524	1.5855673366038932	1.0	1.0	99.52565761103924
GOTERM_CC_DIRECT	GO:0005887~integral component of plasma membrane	114	5.517909002904163	0.07196040328351169	ENSMUSG00000033774, ENSMUSG00000035835, ENSMUSG00000005580, ENSMUSG00000048078, ENSMUSG00000028226, ENSMUSG00000044667, ENSMUSG00000019464, ENSMUSG00000039079, ENSMUSG00000036760, ENSMUSG00000038267, ENSMUSG00000037579, ENSMUSG00000030302, ENSMUSG00000050558, ENSMUSG00000007653, ENSMUSG00000030376, ENSMUSG00000030096, ENSMUSG00000051375, ENSMUSG00000028854, ENSMUSG00000024891, ENSMUSG00000060882,…	1891	707	13426	1.1448288139231693	1.0	0.8614083569526253	82.96611202098994
GOTERM_CC_DIRECT	GO:0005884~actin filament	15	0.7260406582768635	0.07305790394137646	ENSMUSG00000034216, ENSMUSG00000033066, ENSMUSG00000020173, ENSMUSG00000024143, ENSMUSG00000022099, ENSMUSG00000026812, ENSMUSG00000044534, ENSMUSG00000028328, ENSMUSG00000020135, ENSMUSG00000015143, ENSMUSG00000024969, ENSMUSG00000018417, ENSMUSG00000034593, ENSMUSG00000032127, ENSMUSG00000034974	1891	66	13426	1.6136243449834144	1.0	0.8618715044678324	83.01071984063644
GOTERM_MF_DIRECT	GO:0019900~kinase binding	19	0.9196515004840271	0.07384639314518675	ENSMUSG00000038539, ENSMUSG00000036707, ENSMUSG00000028126, ENSMUSG00000026883, ENSMUSG00000028785, ENSMUSG00000029104, ENSMUSG00000021068, ENSMUSG00000063646, ENSMUSG00000020038, ENSMUSG00000068742, ENSMUSG00000020886, ENSMUSG00000026659, ENSMUSG00000020932, ENSMUSG00000022505, ENSMUSG00000037003, ENSMUSG00000034275, ENSMUSG00000050697, ENSMUSG00000039615, ENSMUSG00000055866	1752	87	12046	1.5015614338949246	1.0	1.0	99.44713199723566
GOTERM_BP_DIRECT	GO:0008277~regulation of G-protein coupled receptor protein signaling pathway	9	0.43562439496611816	0.07414075363031267	ENSMUSG00000011877, ENSMUSG00000018909, ENSMUSG00000020599, ENSMUSG00000036062, ENSMUSG00000051177, ENSMUSG00000052087, ENSMUSG00000051401, ENSMUSG00000035620, ENSMUSG00000025437	1780	32	12524	1.9788623595505617	1.0	1.0	99.52565761103924
GOTERM_BP_DIRECT	GO:0035264~multicellular organism growth	21	1.016456921587609	0.0745379067274501	ENSMUSG00000035569, ENSMUSG00000005089, ENSMUSG00000038539, ENSMUSG00000023051, ENSMUSG00000067889, ENSMUSG00000000378, ENSMUSG00000027630, ENSMUSG00000054051, ENSMUSG00000021013, ENSMUSG00000040268, ENSMUSG00000029106, ENSMUSG00000001288, ENSMUSG00000017740, ENSMUSG00000039662, ENSMUSG00000026819, ENSMUSG00000017491, ENSMUSG00000037003, ENSMUSG00000019428, ENSMUSG00000034135, ENSMUSG00000020918,…	1780	101	12524	1.4629213483146069	1.0	1.0	99.52565761103924
GOTERM_MF_DIRECT	GO:0005546~phosphatidylinositol-4,5-bisphosphate binding	13	0.6292352371732818	0.07476123530551229	ENSMUSG00000051177, ENSMUSG00000062542, ENSMUSG00000023277, ENSMUSG00000029518, ENSMUSG00000063260, ENSMUSG00000046314, ENSMUSG00000025812, ENSMUSG00000041695, ENSMUSG00000018417, ENSMUSG00000038696, ENSMUSG00000030731, ENSMUSG00000053119, ENSMUSG00000035864	1752	53	12046	1.686460756440079	1.0	1.0	99.44713199723566
GOTERM_BP_DIRECT	GO:0007264~small GTPase mediated signal transduction	40	1.9361084220716358	0.07745665146168071	ENSMUSG00000035954, ENSMUSG00000034789, ENSMUSG00000029333, ENSMUSG00000039716, ENSMUSG00000034209, ENSMUSG00000048076, ENSMUSG00000028121, ENSMUSG00000025531, ENSMUSG00000019173, ENSMUSG00000025499, ENSMUSG00000028149, ENSMUSG00000024143, ENSMUSG00000029518, ENSMUSG00000025733, ENSMUSG00000025656, ENSMUSG00000042348, ENSMUSG00000021877, ENSMUSG00000021712, ENSMUSG00000022827, ENSMUSG00000043670,…	1780	219	12524	1.2851059463342054	1.0	1.0	99.52565761103924
GOTERM_BP_DIRECT	GO:0006897~endocytosis	32	1.5488867376573088	0.07820965226532049	ENSMUSG00000006276, ENSMUSG00000034902, ENSMUSG00000033793, ENSMUSG00000024883, ENSMUSG00000025499, ENSMUSG00000028488, ENSMUSG00000060279, ENSMUSG00000025437, ENSMUSG00000003345, ENSMUSG00000022841, ENSMUSG00000024924, ENSMUSG00000026825, ENSMUSG00000014550, ENSMUSG00000022305, ENSMUSG00000035152, ENSMUSG00000070000, ENSMUSG00000030525, ENSMUSG00000034940, ENSMUSG00000030201, ENSMUSG00000039735,…	1780	169	12524	1.3322518449571172	1.0	1.0	99.52565761103924
GOTERM_BP_DIRECT	GO:0060081~membrane hyperpolarization	5	0.24201355275895448	0.0782435219658881	ENSMUSG00000019146, ENSMUSG00000056258, ENSMUSG00000029053, ENSMUSG00000016346, ENSMUSG00000003575	1780	12	12524	2.9316479400749063	1.0	1.0	99.52565761103924
GOTERM_BP_DIRECT	GO:1901381~positive regulation of potassium ion transmembrane transport	5	0.24201355275895448	0.0782435219658881	ENSMUSG00000058975, ENSMUSG00000038319, ENSMUSG00000041695, ENSMUSG00000025905, ENSMUSG00000061576	1780	12	12524	2.9316479400749063	1.0	1.0	99.52565761103924
GOTERM_BP_DIRECT	GO:0042711~maternal behavior	5	0.24201355275895448	0.0782435219658881	ENSMUSG00000021478, ENSMUSG00000028351, ENSMUSG00000025905, ENSMUSG00000024431, ENSMUSG00000048249	1780	12	12524	2.9316479400749063	1.0	1.0	99.52565761103924
GOTERM_BP_DIRECT	GO:0006337~nucleosome disassembly	5	0.24201355275895448	0.0782435219658881	ENSMUSG00000028949, ENSMUSG00000023018, ENSMUSG00000007880, ENSMUSG00000032481, ENSMUSG00000078851	1780	12	12524	2.9316479400749063	1.0	1.0	99.52565761103924
GOTERM_BP_DIRECT	GO:0071257~cellular response to electrical stimulus	5	0.24201355275895448	0.0782435219658881	ENSMUSG00000019828, ENSMUSG00000038255, ENSMUSG00000028854, ENSMUSG00000028785, ENSMUSG00000015961	1780	12	12524	2.9316479400749063	1.0	1.0	99.52565761103924
GOTERM_BP_DIRECT	GO:0051967~negative regulation of synaptic transmission, glutamatergic	5	0.24201355275895448	0.0782435219658881	ENSMUSG00000042429, ENSMUSG00000049511, ENSMUSG00000028004, ENSMUSG00000001985, ENSMUSG00000032259	1780	12	12524	2.9316479400749063	1.0	1.0	99.52565761103924
GOTERM_BP_DIRECT	GO:0002244~hematopoietic progenitor cell differentiation	16	0.7744433688286544	0.07889676439200358	ENSMUSG00000037902, ENSMUSG00000030583, ENSMUSG00000052144, ENSMUSG00000002280, ENSMUSG00000028931, ENSMUSG00000027951, ENSMUSG00000002781, ENSMUSG00000022335, ENSMUSG00000058070, ENSMUSG00000061887, ENSMUSG00000040560, ENSMUSG00000020325, ENSMUSG00000048826, ENSMUSG00000031906, ENSMUSG00000070780, ENSMUSG00000019969	1780	72	12524	1.5635455680399502	1.0	1.0	99.52565761103924
GOTERM_BP_DIRECT	GO:0001558~regulation of cell growth	12	0.5808325266214909	0.07905218743082008	ENSMUSG00000072437, ENSMUSG00000037270, ENSMUSG00000020027, ENSMUSG00000042289, ENSMUSG00000022525, ENSMUSG00000021901, ENSMUSG00000020427, ENSMUSG00000025915, ENSMUSG00000026185, ENSMUSG00000021186, ENSMUSG00000023336, ENSMUSG00000027624	1780	49	12524	1.7230910341664756	1.0	1.0	99.52565761103924
GOTERM_BP_DIRECT	GO:0045666~positive regulation of neuron differentiation	17	0.8228460793804453	0.07986507055731043	ENSMUSG00000028351, ENSMUSG00000027358, ENSMUSG00000082229, ENSMUSG00000045318, ENSMUSG00000024238, ENSMUSG00000029711, ENSMUSG00000020167, ENSMUSG00000024423, ENSMUSG00000020950, ENSMUSG00000020027, ENSMUSG00000024735, ENSMUSG00000017491, ENSMUSG00000038255, ENSMUSG00000051675, ENSMUSG00000039004, ENSMUSG00000010086, ENSMUSG00000035314	1780	78	12524	1.5334773840391818	1.0	1.0	99.52565761103924
GOTERM_BP_DIRECT	GO:0051928~positive regulation of calcium ion transport	7	0.3388189738625363	0.0808544830151457	ENSMUSG00000024617, ENSMUSG00000039474, ENSMUSG00000007617, ENSMUSG00000057914, ENSMUSG00000030302, ENSMUSG00000041245, ENSMUSG00000030102	1780	22	12524	2.2387129724208377	1.0	1.0	99.52565761103924
GOTERM_CC_DIRECT	GO:0016328~lateral plasma membrane	11	0.5324298160696999	0.08142755821298803	ENSMUSG00000069601, ENSMUSG00000029015, ENSMUSG00000020888, ENSMUSG00000028068, ENSMUSG00000024969, ENSMUSG00000052105, ENSMUSG00000030834, ENSMUSG00000032855, ENSMUSG00000032259, ENSMUSG00000001552, ENSMUSG00000050556	1891	44	13426	1.7749867794817555	1.0	0.9468861769338893	91.19886519854659
GOTERM_BP_DIRECT	GO:0051056~regulation of small GTPase mediated signal transduction	6	0.29041626331074544	0.0817430724673606	ENSMUSG00000041351, ENSMUSG00000030583, ENSMUSG00000038807, ENSMUSG00000056486, ENSMUSG00000027652, ENSMUSG00000042700	1780	17	12524	2.4832782551222734	1.0	1.0	99.52565761103924
GOTERM_BP_DIRECT	GO:0048384~retinoic acid receptor signaling pathway	6	0.29041626331074544	0.0817430724673606	ENSMUSG00000021039, ENSMUSG00000017491, ENSMUSG00000015843, ENSMUSG00000063889, ENSMUSG00000001288, ENSMUSG00000036986	1780	17	12524	2.4832782551222734	1.0	1.0	99.52565761103924
GOTERM_BP_DIRECT	GO:0001508~action potential	6	0.29041626331074544	0.0817430724673606	ENSMUSG00000030209, ENSMUSG00000059003, ENSMUSG00000027577, ENSMUSG00000060882, ENSMUSG00000064329, ENSMUSG00000050556	1780	17	12524	2.4832782551222734	1.0	1.0	99.52565761103924
GOTERM_BP_DIRECT	GO:0010608~posttranscriptional regulation of gene expression	6	0.29041626331074544	0.0817430724673606	ENSMUSG00000072437, ENSMUSG00000035517, ENSMUSG00000021360, ENSMUSG00000037236, ENSMUSG00000020681, ENSMUSG00000037526	1780	17	12524	2.4832782551222734	1.0	1.0	99.52565761103924
KEGG_PATHWAY	mmu00510:N-Glycan biosynthesis	12	0.5808325266214909	0.08184027194089098	ENSMUSG00000075470, ENSMUSG00000020346, ENSMUSG00000039530, ENSMUSG00000024172, ENSMUSG00000043857, ENSMUSG00000038886, ENSMUSG00000036155, ENSMUSG00000042737, ENSMUSG00000036620, ENSMUSG00000042428, ENSMUSG00000028757, ENSMUSG00000039427	760	48	5192	1.7078947368421051	0.99999999992472	0.4873552180356166	45.17818444563745
GOTERM_BP_DIRECT	GO:0008344~adult locomotory behavior	13	0.6292352371732818	0.0820097786523408	ENSMUSG00000040907, ENSMUSG00000031393, ENSMUSG00000023033, ENSMUSG00000025551, ENSMUSG00000040537, ENSMUSG00000062202, ENSMUSG00000026812, ENSMUSG00000028328, ENSMUSG00000042105, ENSMUSG00000046876, ENSMUSG00000026959, ENSMUSG00000026825, ENSMUSG00000050511	1780	55	12524	1.663043922369765	1.0	1.0	99.52565761103924
GOTERM_MF_DIRECT	GO:0004674~protein serine/threonine kinase activity	65	3.146176185866408	0.08249056069782529	ENSMUSG00000031112, ENSMUSG00000004054, ENSMUSG00000061207, ENSMUSG00000023050, ENSMUSG00000029471, ENSMUSG00000027692, ENSMUSG00000041997, ENSMUSG00000029516, ENSMUSG00000026207, ENSMUSG00000029635, ENSMUSG00000020785, ENSMUSG00000045038, ENSMUSG00000021115, ENSMUSG00000025758, ENSMUSG00000020623, ENSMUSG00000021559, ENSMUSG00000069089, ENSMUSG00000025915, ENSMUSG00000004936, ENSMUSG00000020827,…	1752	372	12046	1.2013766141307016	1.0	1.0	99.44713199723566
GOTERM_MF_DIRECT	GO:0001078~transcriptional repressor activity, RNA polymerase II core promoter proximal region sequence-specific binding	21	1.016456921587609	0.08264546845428411	ENSMUSG00000030232, ENSMUSG00000079056, ENSMUSG00000030380, ENSMUSG00000027544, ENSMUSG00000022463, ENSMUSG00000028423, ENSMUSG00000027439, ENSMUSG00000027109, ENSMUSG00000005698, ENSMUSG00000021244, ENSMUSG00000020167, ENSMUSG00000001156, ENSMUSG00000044167, ENSMUSG00000090272, ENSMUSG00000024955, ENSMUSG00000068154, ENSMUSG00000035011, ENSMUSG00000035397, ENSMUSG00000029050, ENSMUSG00000055639,…	1752	100	12046	1.4438698630136984	1.0	1.0	99.44713199723566
KEGG_PATHWAY	mmu04530:Tight junction	15	0.7260406582768635	0.08359742791121891	ENSMUSG00000029053, ENSMUSG00000022052, ENSMUSG00000029120, ENSMUSG00000041769, ENSMUSG00000000159, ENSMUSG00000045038, ENSMUSG00000015143, ENSMUSG00000025812, ENSMUSG00000044641, ENSMUSG00000030739, ENSMUSG00000020900, ENSMUSG00000074652, ENSMUSG00000092009, ENSMUSG00000012296, ENSMUSG00000020908	760	65	5192	1.5765182186234816	0.9999999999553769	0.4873552180356166	45.17818444563745
GOTERM_MF_DIRECT	GO:0034185~apolipoprotein binding	5	0.24201355275895448	0.08386408285755516	ENSMUSG00000024924, ENSMUSG00000018411, ENSMUSG00000044254, ENSMUSG00000028158, ENSMUSG00000030201	1752	12	12046	2.8648211567732114	1.0	1.0	99.44713199723566
GOTERM_BP_DIRECT	GO:0016310~phosphorylation	93	4.501452081316554	0.0853337400722646	ENSMUSG00000031112, ENSMUSG00000004054, ENSMUSG00000061207, ENSMUSG00000050271, ENSMUSG00000034902, ENSMUSG00000027298, ENSMUSG00000023050, ENSMUSG00000029471, ENSMUSG00000028661, ENSMUSG00000027692, ENSMUSG00000027296, ENSMUSG00000041997, ENSMUSG00000029516, ENSMUSG00000026207, ENSMUSG00000029635, ENSMUSG00000020785, ENSMUSG00000045038, ENSMUSG00000021115, ENSMUSG00000025758, ENSMUSG00000020623,…	1780	565	12524	1.1581306552649895	1.0	1.0	99.52565761103924
GOTERM_BP_DIRECT	GO:0050808~synapse organization	9	0.43562439496611816	0.08623247673010445	ENSMUSG00000069601, ENSMUSG00000049939, ENSMUSG00000060780, ENSMUSG00000034593, ENSMUSG00000022240, ENSMUSG00000026812, ENSMUSG00000030302, ENSMUSG00000032336, ENSMUSG00000063887	1780	33	12524	1.918896833503575	1.0	1.0	99.52565761103924
GOTERM_BP_DIRECT	GO:0051017~actin filament bundle assembly	9	0.43562439496611816	0.08623247673010445	ENSMUSG00000015143, ENSMUSG00000030000, ENSMUSG00000033066, ENSMUSG00000025372, ENSMUSG00000018417, ENSMUSG00000022099, ENSMUSG00000045180, ENSMUSG00000029106, ENSMUSG00000028943	1780	33	12524	1.918896833503575	1.0	1.0	99.52565761103924
KEGG_PATHWAY	mmu00190:Oxidative phosphorylation	25	1.2100677637947725	0.08681924221064305	ENSMUSG00000031231, ENSMUSG00000033793, ENSMUSG00000037916, ENSMUSG00000025393, ENSMUSG00000000399, ENSMUSG00000025651, ENSMUSG00000020089, ENSMUSG00000009863, ENSMUSG00000021577, ENSMUSG00000020566, ENSMUSG00000031818, ENSMUSG00000038023, ENSMUSG00000059734, ENSMUSG00000061518, ENSMUSG00000028013, ENSMUSG00000003072, ENSMUSG00000026032, ENSMUSG00000000563, ENSMUSG00000020153, ENSMUSG00000005510,…	760	124	5192	1.3773344651952462	0.9999999999829394	0.49559317428575406	45.94184900313195
GOTERM_BP_DIRECT	GO:0007015~actin filament organization	16	0.7744433688286544	0.08686675711883994	ENSMUSG00000033940, ENSMUSG00000056367, ENSMUSG00000037902, ENSMUSG00000037815, ENSMUSG00000033871, ENSMUSG00000048076, ENSMUSG00000059456, ENSMUSG00000020152, ENSMUSG00000028059, ENSMUSG00000028328, ENSMUSG00000025006, ENSMUSG00000015143, ENSMUSG00000040276, ENSMUSG00000022505, ENSMUSG00000032827, ENSMUSG00000018417	1780	73	12524	1.5421271356010466	1.0	1.0	99.52565761103924
GOTERM_BP_DIRECT	GO:0032869~cellular response to insulin stimulus	17	0.8228460793804453	0.08755611233376653	ENSMUSG00000029246, ENSMUSG00000026496, ENSMUSG00000028982, ENSMUSG00000029053, ENSMUSG00000032350, ENSMUSG00000028854, ENSMUSG00000025586, ENSMUSG00000024143, ENSMUSG00000024122, ENSMUSG00000025006, ENSMUSG00000044167, ENSMUSG00000044254, ENSMUSG00000037894, ENSMUSG00000034593, ENSMUSG00000032715, ENSMUSG00000025190, ENSMUSG00000030279	1780	79	12524	1.5140662779121035	1.0	1.0	99.52565761103924
GOTERM_BP_DIRECT	GO:0007204~positive regulation of cytosolic calcium ion concentration	20	0.9680542110358179	0.08789415853680566	ENSMUSG00000052270, ENSMUSG00000028036, ENSMUSG00000051331, ENSMUSG00000059456, ENSMUSG00000062960, ENSMUSG00000022122, ENSMUSG00000028004, ENSMUSG00000006235, ENSMUSG00000046922, ENSMUSG00000022840, ENSMUSG00000020886, ENSMUSG00000019464, ENSMUSG00000039059, ENSMUSG00000030898, ENSMUSG00000034881, ENSMUSG00000029084, ENSMUSG00000032855, ENSMUSG00000032336, ENSMUSG00000030201, ENSMUSG00000030102	1780	97	12524	1.4507123827174795	1.0	1.0	99.52565761103924
GOTERM_CC_DIRECT	GO:0030018~Z disc	21	1.016456921587609	0.08825650984977029	ENSMUSG00000057378, ENSMUSG00000030695, ENSMUSG00000028161, ENSMUSG00000051331, ENSMUSG00000030592, ENSMUSG00000023033, ENSMUSG00000007617, ENSMUSG00000064329, ENSMUSG00000021870, ENSMUSG00000001552, ENSMUSG00000028525, ENSMUSG00000043079, ENSMUSG00000022358, ENSMUSG00000015143, ENSMUSG00000022438, ENSMUSG00000069601, ENSMUSG00000072720, ENSMUSG00000030209, ENSMUSG00000021816, ENSMUSG00000039103,…	1891	104	13426	1.4336431680429567	1.0	0.958501691868355	92.31760766889317
GOTERM_CC_DIRECT	GO:0031226~intrinsic component of plasma membrane	8	0.3872216844143272	0.08835860111765764	ENSMUSG00000024670, ENSMUSG00000060882, ENSMUSG00000079657, ENSMUSG00000046480, ENSMUSG00000025876, ENSMUSG00000037996, ENSMUSG00000050511, ENSMUSG00000075318	1891	28	13426	2.0285563194077207	1.0	0.958501691868355	92.31760766889317
GOTERM_MF_DIRECT	GO:0030506~ankyrin binding	6	0.29041626331074544	0.08852733721727013	ENSMUSG00000047126, ENSMUSG00000096146, ENSMUSG00000021061, ENSMUSG00000016346, ENSMUSG00000011751, ENSMUSG00000022565	1752	17	12046	2.4266720386784852	1.0	1.0	99.44713199723566
GOTERM_CC_DIRECT	GO:0036477~somatodendritic compartment	4	0.1936108422071636	0.09021666238446889	ENSMUSG00000027273, ENSMUSG00000056258, ENSMUSG00000030805, ENSMUSG00000020331	1891	8	13426	3.549973558963511	1.0	0.958501691868355	92.31760766889317
GOTERM_CC_DIRECT	GO:0000815~ESCRT III complex	4	0.1936108422071636	0.09021666238446889	ENSMUSG00000033916, ENSMUSG00000038467, ENSMUSG00000031913, ENSMUSG00000053119	1891	8	13426	3.549973558963511	1.0	0.958501691868355	92.31760766889317
GOTERM_CC_DIRECT	GO:0043083~synaptic cleft	4	0.1936108422071636	0.09021666238446889	ENSMUSG00000026959, ENSMUSG00000001986, ENSMUSG00000030209, ENSMUSG00000036510	1891	8	13426	3.549973558963511	1.0	0.958501691868355	92.31760766889317
GOTERM_MF_DIRECT	GO:0004843~thiol-dependent ubiquitin-specific protease activity	16	0.7744433688286544	0.09212488506586577	ENSMUSG00000028560, ENSMUSG00000038429, ENSMUSG00000032010, ENSMUSG00000025437, ENSMUSG00000047879, ENSMUSG00000040455, ENSMUSG00000006676, ENSMUSG00000022710, ENSMUSG00000000804, ENSMUSG00000043411, ENSMUSG00000021901, ENSMUSG00000038695, ENSMUSG00000006906, ENSMUSG00000036990, ENSMUSG00000032612, ENSMUSG00000036712	1752	72	12046	1.527904616945713	1.0	1.0	99.44713199723566
GOTERM_BP_DIRECT	GO:0030218~erythrocyte differentiation	10	0.48402710551790895	0.09220932553017375	ENSMUSG00000058756, ENSMUSG00000051177, ENSMUSG00000006705, ENSMUSG00000053799, ENSMUSG00000027951, ENSMUSG00000027109, ENSMUSG00000024359, ENSMUSG00000038615, ENSMUSG00000029711, ENSMUSG00000029106	1780	39	12524	1.804091040046096	1.0	1.0	99.52565761103924
GOTERM_BP_DIRECT	GO:0045653~negative regulation of megakaryocyte differentiation	4	0.1936108422071636	0.0922118016535265	ENSMUSG00000060639, ENSMUSG00000064288, ENSMUSG00000060981, ENSMUSG00000008976	1780	8	12524	3.517977528089888	1.0	1.0	99.52565761103924
GOTERM_BP_DIRECT	GO:0000289~nuclear-transcribed mRNA poly(A) tail shortening	4	0.1936108422071636	0.0922118016535265	ENSMUSG00000005682, ENSMUSG00000020362, ENSMUSG00000022685, ENSMUSG00000031601	1780	8	12524	3.517977528089888	1.0	1.0	99.52565761103924
GOTERM_BP_DIRECT	GO:0039702~viral budding via host ESCRT complex	4	0.1936108422071636	0.0922118016535265	ENSMUSG00000033916, ENSMUSG00000038467, ENSMUSG00000031913, ENSMUSG00000053119	1780	8	12524	3.517977528089888	1.0	1.0	99.52565761103924
GOTERM_BP_DIRECT	GO:0048170~positive regulation of long-term neuronal synaptic plasticity	4	0.1936108422071636	0.0922118016535265	ENSMUSG00000022623, ENSMUSG00000049583, ENSMUSG00000062960, ENSMUSG00000032336	1780	8	12524	3.517977528089888	1.0	1.0	99.52565761103924
GOTERM_BP_DIRECT	GO:0060346~bone trabecula formation	4	0.1936108422071636	0.0922118016535265	ENSMUSG00000022996, ENSMUSG00000033871, ENSMUSG00000028047, ENSMUSG00000023951	1780	8	12524	3.517977528089888	1.0	1.0	99.52565761103924
GOTERM_BP_DIRECT	GO:1903078~positive regulation of protein localization to plasma membrane	4	0.1936108422071636	0.0922118016535265	ENSMUSG00000030805, ENSMUSG00000034593, ENSMUSG00000041488, ENSMUSG00000025885	1780	8	12524	3.517977528089888	1.0	1.0	99.52565761103924
GOTERM_BP_DIRECT	GO:0006020~inositol metabolic process	4	0.1936108422071636	0.0922118016535265	ENSMUSG00000040648, ENSMUSG00000027296, ENSMUSG00000031393, ENSMUSG00000027531	1780	8	12524	3.517977528089888	1.0	1.0	99.52565761103924
GOTERM_BP_DIRECT	GO:0018095~protein polyglutamylation	4	0.1936108422071636	0.0922118016535265	ENSMUSG00000033257, ENSMUSG00000020308, ENSMUSG00000026885, ENSMUSG00000036745	1780	8	12524	3.517977528089888	1.0	1.0	99.52565761103924
GOTERM_BP_DIRECT	GO:0051001~negative regulation of nitric-oxide synthase activity	4	0.1936108422071636	0.0922118016535265	ENSMUSG00000044288, ENSMUSG00000022812, ENSMUSG00000021125, ENSMUSG00000003421	1780	8	12524	3.517977528089888	1.0	1.0	99.52565761103924
GOTERM_BP_DIRECT	GO:0042754~negative regulation of circadian rhythm	4	0.1936108422071636	0.0922118016535265	ENSMUSG00000020038, ENSMUSG00000068742, ENSMUSG00000034157, ENSMUSG00000055866	1780	8	12524	3.517977528089888	1.0	1.0	99.52565761103924
KEGG_PATHWAY	mmu04120:Ubiquitin mediated proteolysis	26	1.2584704743465636	0.09315859104174848	ENSMUSG00000028960, ENSMUSG00000027011, ENSMUSG00000024589, ENSMUSG00000025217, ENSMUSG00000041556, ENSMUSG00000009293, ENSMUSG00000004934, ENSMUSG00000038780, ENSMUSG00000020307, ENSMUSG00000079658, ENSMUSG00000032405, ENSMUSG00000038664, ENSMUSG00000039615, ENSMUSG00000070923, ENSMUSG00000036986, ENSMUSG00000020390, ENSMUSG00000020271, ENSMUSG00000022075, ENSMUSG00000027300, ENSMUSG00000025326,…	760	131	5192	1.3558858979509845	0.9999999999974528	0.5209276315395731	48.29037168286554
GOTERM_BP_DIRECT	GO:0040008~regulation of growth	14	0.6776379477250726	0.09334927183236327	ENSMUSG00000054452, ENSMUSG00000026185, ENSMUSG00000027011, ENSMUSG00000095098, ENSMUSG00000026883, ENSMUSG00000020027, ENSMUSG00000090272, ENSMUSG00000038485, ENSMUSG00000020427, ENSMUSG00000038984, ENSMUSG00000037104, ENSMUSG00000052889, ENSMUSG00000014773, ENSMUSG00000032578	1780	62	12524	1.5887640449438203	1.0	1.0	99.52565761103924
GOTERM_MF_DIRECT	GO:0005509~calcium ion binding	86	4.162633107454018	0.09398339833054511	ENSMUSG00000079056, ENSMUSG00000006276, ENSMUSG00000028222, ENSMUSG00000029471, ENSMUSG00000025393, ENSMUSG00000041959, ENSMUSG00000027010, ENSMUSG00000028226, ENSMUSG00000028785, ENSMUSG00000021596, ENSMUSG00000029359, ENSMUSG00000063260, ENSMUSG00000045039, ENSMUSG00000015143, ENSMUSG00000062372, ENSMUSG00000040061, ENSMUSG00000030302, ENSMUSG00000030102, ENSMUSG00000014773, ENSMUSG00000052415,…	1752	510	12046	1.1594099740352761	1.0	1.0	99.44713199723566
GOTERM_BP_DIRECT	GO:0008203~cholesterol metabolic process	15	0.7260406582768635	0.09457662826188509	ENSMUSG00000032323, ENSMUSG00000034926, ENSMUSG00000024030, ENSMUSG00000032193, ENSMUSG00000049313, ENSMUSG00000022463, ENSMUSG00000021670, ENSMUSG00000028158, ENSMUSG00000024924, ENSMUSG00000021259, ENSMUSG00000093930, ENSMUSG00000044254, ENSMUSG00000031835, ENSMUSG00000034088, ENSMUSG00000050697	1780	68	12524	1.552048909451421	1.0	1.0	99.52565761103924
GOTERM_BP_DIRECT	GO:0016579~protein deubiquitination	15	0.7260406582768635	0.09457662826188509	ENSMUSG00000028560, ENSMUSG00000038429, ENSMUSG00000032010, ENSMUSG00000025437, ENSMUSG00000047879, ENSMUSG00000040455, ENSMUSG00000006676, ENSMUSG00000022710, ENSMUSG00000000804, ENSMUSG00000043411, ENSMUSG00000021901, ENSMUSG00000038695, ENSMUSG00000006906, ENSMUSG00000032612, ENSMUSG00000036712	1780	68	12524	1.552048909451421	1.0	1.0	99.52565761103924
GOTERM_CC_DIRECT	GO:0005769~early endosome	38	1.8393030009680542	0.09508066508747914	ENSMUSG00000029333, ENSMUSG00000039419, ENSMUSG00000031153, ENSMUSG00000050473, ENSMUSG00000019173, ENSMUSG00000029434, ENSMUSG00000006711, ENSMUSG00000042105, ENSMUSG00000041351, ENSMUSG00000050812, ENSMUSG00000020524, ENSMUSG00000047037, ENSMUSG00000025915, ENSMUSG00000004936, ENSMUSG00000018417, ENSMUSG00000031913, ENSMUSG00000030201, ENSMUSG00000032127, ENSMUSG00000034216, ENSMUSG00000028575,…	1891	212	13426	1.272632030571825	1.0	0.958501691868355	92.31760766889317
GOTERM_CC_DIRECT	GO:0005743~mitochondrial inner membrane	60	2.904162633107454	0.09557032952769351	ENSMUSG00000032323, ENSMUSG00000031231, ENSMUSG00000054312, ENSMUSG00000028982, ENSMUSG00000016319, ENSMUSG00000025393, ENSMUSG00000027010, ENSMUSG00000070283, ENSMUSG00000002997, ENSMUSG00000009863, ENSMUSG00000020620, ENSMUSG00000030741, ENSMUSG00000026032, ENSMUSG00000019082, ENSMUSG00000024892, ENSMUSG00000041028, ENSMUSG00000005510, ENSMUSG00000048967, ENSMUSG00000000308, ENSMUSG00000047205,…	1891	355	13426	1.199991062184849	1.0	0.958501691868355	92.31760766889317
GOTERM_CC_DIRECT	GO:0016605~PML body	19	0.9196515004840271	0.09708462499984372	ENSMUSG00000015837, ENSMUSG00000052087, ENSMUSG00000025034, ENSMUSG00000049336, ENSMUSG00000009575, ENSMUSG00000027109, ENSMUSG00000020265, ENSMUSG00000029634, ENSMUSG00000022710, ENSMUSG00000022855, ENSMUSG00000021945, ENSMUSG00000004934, ENSMUSG00000038375, ENSMUSG00000029050, ENSMUSG00000032405, ENSMUSG00000055116, ENSMUSG00000036986, ENSMUSG00000011751, ENSMUSG00000034974	1891	93	13426	1.4505268305442305	1.0	0.958501691868355	92.31760766889317
GOTERM_MF_DIRECT	GO:0016307~phosphatidylinositol phosphate kinase activity	4	0.1936108422071636	0.09749925409060052	ENSMUSG00000025417, ENSMUSG00000034902, ENSMUSG00000028126, ENSMUSG00000018547	1752	8	12046	3.4377853881278537	1.0	1.0	99.44713199723566
GOTERM_MF_DIRECT	GO:0008599~protein phosphatase type 1 regulator activity	4	0.1936108422071636	0.09749925409060052	ENSMUSG00000054728, ENSMUSG00000030216, ENSMUSG00000037754, ENSMUSG00000027525	1752	8	12046	3.4377853881278537	1.0	1.0	99.44713199723566
GOTERM_BP_DIRECT	GO:0018105~peptidyl-serine phosphorylation	25	1.2100677637947725	0.09770873073726316	ENSMUSG00000036707, ENSMUSG00000029053, ENSMUSG00000023050, ENSMUSG00000048895, ENSMUSG00000024122, ENSMUSG00000003345, ENSMUSG00000029711, ENSMUSG00000045038, ENSMUSG00000021115, ENSMUSG00000026749, ENSMUSG00000025915, ENSMUSG00000021936, ENSMUSG00000031833, ENSMUSG00000050310, ENSMUSG00000039954, ENSMUSG00000032500, ENSMUSG00000057897, ENSMUSG00000063358, ENSMUSG00000042978, ENSMUSG00000022812,…	1780	129	12524	1.363557181430189	1.0	1.0	99.52565761103924
GOTERM_CC_DIRECT	GO:0031429~box H/ACA snoRNP complex	3	0.14520813165537272	0.09773420199640476	ENSMUSG00000028010, ENSMUSG00000031403, ENSMUSG00000001056	1891	4	13426	5.324960338445267	1.0	0.958501691868355	92.31760766889317
GOTERM_CC_DIRECT	GO:0008091~spectrin	3	0.14520813165537272	0.09773420199640476	ENSMUSG00000021061, ENSMUSG00000067889, ENSMUSG00000011751	1891	4	13426	5.324960338445267	1.0	0.958501691868355	92.31760766889317
GOTERM_CC_DIRECT	GO:0090661~box H/ACA telomerase RNP complex	3	0.14520813165537272	0.09773420199640476	ENSMUSG00000028010, ENSMUSG00000031403, ENSMUSG00000001056	1891	4	13426	5.324960338445267	1.0	0.958501691868355	92.31760766889317
GOTERM_CC_DIRECT	GO:0014731~spectrin-associated cytoskeleton	3	0.14520813165537272	0.09773420199640476	ENSMUSG00000069601, ENSMUSG00000021061, ENSMUSG00000022099	1891	4	13426	5.324960338445267	1.0	0.958501691868355	92.31760766889317
GOTERM_CC_DIRECT	GO:1990745~EARP complex	3	0.14520813165537272	0.09773420199640476	ENSMUSG00000024319, ENSMUSG00000024797, ENSMUSG00000001376	1891	4	13426	5.324960338445267	1.0	0.958501691868355	92.31760766889317
GOTERM_BP_DIRECT	GO:0031077~post-embryonic camera-type eye development	3	0.14520813165537272	0.09932800482061434	ENSMUSG00000045005, ENSMUSG00000048251, ENSMUSG00000023951	1780	4	12524	5.276966292134832	1.0	1.0	99.52565761103924
GOTERM_BP_DIRECT	GO:0006344~maintenance of chromatin silencing	3	0.14520813165537272	0.09932800482061434	ENSMUSG00000007880, ENSMUSG00000020390, ENSMUSG00000019777	1780	4	12524	5.276966292134832	1.0	1.0	99.52565761103924
GOTERM_BP_DIRECT	GO:0019852~L-ascorbic acid metabolic process	3	0.14520813165537272	0.09932800482061434	ENSMUSG00000032350, ENSMUSG00000027340, ENSMUSG00000025069	1780	4	12524	5.276966292134832	1.0	1.0	99.52565761103924
GOTERM_BP_DIRECT	GO:0038026~reelin-mediated signaling pathway	3	0.14520813165537272	0.09932800482061434	ENSMUSG00000024924, ENSMUSG00000042453, ENSMUSG00000026883	1780	4	12524	5.276966292134832	1.0	1.0	99.52565761103924
GOTERM_BP_DIRECT	GO:0071286~cellular response to magnesium ion	3	0.14520813165537272	0.09932800482061434	ENSMUSG00000047976, ENSMUSG00000057378, ENSMUSG00000069601	1780	4	12524	5.276966292134832	1.0	1.0	99.52565761103924
GOTERM_BP_DIRECT	GO:0001757~somite specification	3	0.14520813165537272	0.09932800482061434	ENSMUSG00000001493, ENSMUSG00000020173, ENSMUSG00000014773	1780	4	12524	5.276966292134832	1.0	1.0	99.52565761103924
GOTERM_BP_DIRECT	GO:0007256~activation of JNKK activity	3	0.14520813165537272	0.09932800482061434	ENSMUSG00000004054, ENSMUSG00000027692, ENSMUSG00000054051	1780	4	12524	5.276966292134832	1.0	1.0	99.52565761103924
GOTERM_BP_DIRECT	GO:0031161~phosphatidylinositol catabolic process	3	0.14520813165537272	0.09932800482061434	ENSMUSG00000021478, ENSMUSG00000051177, ENSMUSG00000042105	1780	4	12524	5.276966292134832	1.0	1.0	99.52565761103924
GOTERM_BP_DIRECT	GO:1902953~positive regulation of ER to Golgi vesicle-mediated transport	3	0.14520813165537272	0.09932800482061434	ENSMUSG00000048076, ENSMUSG00000049313, ENSMUSG00000027465	1780	4	12524	5.276966292134832	1.0	1.0	99.52565761103924
GOTERM_BP_DIRECT	GO:0016358~dendrite development	9	0.43562439496611816	0.09940370759719881	ENSMUSG00000032112, ENSMUSG00000047787, ENSMUSG00000042453, ENSMUSG00000025372, ENSMUSG00000031393, ENSMUSG00000029516, ENSMUSG00000037995, ENSMUSG00000067629, ENSMUSG00000019777	1780	34	12524	1.8624586913417052	1.0	1.0	99.52565761103924
GOTERM_BP_DIRECT	GO:2000311~regulation of alpha-amino-3-hydroxy-5-methyl-4-isoxazole propionate selective glutamate receptor activity	6	0.29041626331074544	0.10051357959726037	ENSMUSG00000019146, ENSMUSG00000066189, ENSMUSG00000022494, ENSMUSG00000020827, ENSMUSG00000046182, ENSMUSG00000063887	1780	18	12524	2.345318352059925	1.0	1.0	99.52565761103924
GOTERM_BP_DIRECT	GO:2000045~regulation of G1/S transition of mitotic cell cycle	6	0.29041626331074544	0.10051357959726037	ENSMUSG00000021810, ENSMUSG00000027490, ENSMUSG00000022855, ENSMUSG00000028583, ENSMUSG00000035486, ENSMUSG00000020167	1780	18	12524	2.345318352059925	1.0	1.0	99.52565761103924
GOTERM_BP_DIRECT	GO:0035162~embryonic hemopoiesis	6	0.29041626331074544	0.10051357959726037	ENSMUSG00000019256, ENSMUSG00000025571, ENSMUSG00000062960, ENSMUSG00000002028, ENSMUSG00000020673, ENSMUSG00000032698	1780	18	12524	2.345318352059925	1.0	1.0	99.52565761103924
GOTERM_BP_DIRECT	GO:0048148~behavioral response to cocaine	6	0.29041626331074544	0.10051357959726037	ENSMUSG00000021478, ENSMUSG00000026496, ENSMUSG00000057880, ENSMUSG00000025905, ENSMUSG00000007617, ENSMUSG00000032259	1780	18	12524	2.345318352059925	1.0	1.0	99.52565761103924
GOTERM_BP_DIRECT	GO:0010738~regulation of protein kinase A signaling	5	0.24201355275895448	0.10079157509492703	ENSMUSG00000024083, ENSMUSG00000023868, ENSMUSG00000030209, ENSMUSG00000018428, ENSMUSG00000022016	1780	13	12524	2.7061365600691443	1.0	1.0	99.52565761103924
GOTERM_BP_DIRECT	GO:0001963~synaptic transmission, dopaminergic	5	0.24201355275895448	0.10079157509492703	ENSMUSG00000021478, ENSMUSG00000053164, ENSMUSG00000034472, ENSMUSG00000032259, ENSMUSG00000020178	1780	13	12524	2.7061365600691443	1.0	1.0	99.52565761103924
GOTERM_BP_DIRECT	GO:0032776~DNA methylation on cytosine	5	0.24201355275895448	0.10079157509492703	ENSMUSG00000081058, ENSMUSG00000060639, ENSMUSG00000064288, ENSMUSG00000060981, ENSMUSG00000020661	1780	13	12524	2.7061365600691443	1.0	1.0	99.52565761103924
GOTERM_BP_DIRECT	GO:0035584~calcium-mediated signaling using intracellular calcium source	5	0.24201355275895448	0.10079157509492703	ENSMUSG00000028036, ENSMUSG00000062960, ENSMUSG00000022099, ENSMUSG00000013033, ENSMUSG00000049336	1780	13	12524	2.7061365600691443	1.0	1.0	99.52565761103924
GOTERM_MF_DIRECT	GO:0046875~ephrin receptor binding	8	0.3872216844143272	0.10106821341604025	ENSMUSG00000058589, ENSMUSG00000028289, ENSMUSG00000056486, ENSMUSG00000001300, ENSMUSG00000026235, ENSMUSG00000048895, ENSMUSG00000026259, ENSMUSG00000042700	1752	28	12046	1.9644487932159165	1.0	1.0	99.44713199723566
GOTERM_BP_DIRECT	GO:0030433~ER-associated ubiquitin-dependent protein catabolic process	13	0.6292352371732818	0.10169419026897633	ENSMUSG00000028960, ENSMUSG00000078622, ENSMUSG00000027006, ENSMUSG00000021178, ENSMUSG00000006676, ENSMUSG00000041556, ENSMUSG00000050812, ENSMUSG00000021832, ENSMUSG00000009293, ENSMUSG00000039474, ENSMUSG00000039100, ENSMUSG00000050148, ENSMUSG00000052656	1780	57	12524	1.6046915040410015	1.0	1.0	99.52565761103924
GOTERM_BP_DIRECT	GO:0072659~protein localization to plasma membrane	13	0.6292352371732818	0.10169419026897633	ENSMUSG00000079056, ENSMUSG00000029053, ENSMUSG00000027692, ENSMUSG00000026797, ENSMUSG00000061576, ENSMUSG00000069601, ENSMUSG00000022505, ENSMUSG00000034593, ENSMUSG00000037533, ENSMUSG00000030201, ENSMUSG00000030279, ENSMUSG00000031137, ENSMUSG00000037316	1780	57	12524	1.6046915040410015	1.0	1.0	99.52565761103924
GOTERM_MF_DIRECT	GO:0034513~box H/ACA snoRNA binding	3	0.14520813165537272	0.10351491628924857	ENSMUSG00000028010, ENSMUSG00000031403, ENSMUSG00000001056	1752	4	12046	5.156678082191781	1.0	1.0	99.44713199723566
GOTERM_MF_DIRECT	GO:0045309~protein phosphorylated amino acid binding	3	0.14520813165537272	0.10351491628924857	ENSMUSG00000018909, ENSMUSG00000037902, ENSMUSG00000025217	1752	4	12046	5.156678082191781	1.0	1.0	99.44713199723566
GOTERM_MF_DIRECT	GO:0033192~calmodulin-dependent protein phosphatase activity	3	0.14520813165537272	0.10351491628924857	ENSMUSG00000026181, ENSMUSG00000028161, ENSMUSG00000021816	1752	4	12046	5.156678082191781	1.0	1.0	99.44713199723566
GOTERM_MF_DIRECT	GO:0000287~magnesium ion binding	33	1.5972894482090998	0.10351493423372596	ENSMUSG00000031112, ENSMUSG00000048076, ENSMUSG00000060671, ENSMUSG00000001323, ENSMUSG00000049225, ENSMUSG00000027531, ENSMUSG00000059040, ENSMUSG00000020089, ENSMUSG00000003345, ENSMUSG00000029359, ENSMUSG00000063524, ENSMUSG00000024769, ENSMUSG00000026749, ENSMUSG00000047434, ENSMUSG00000045211, ENSMUSG00000024969, ENSMUSG00000025817, ENSMUSG00000037112, ENSMUSG00000031833, ENSMUSG00000054958,…	1752	176	12046	1.2891695205479452	1.0	1.0	99.44713199723566
GOTERM_CC_DIRECT	GO:0015030~Cajal body	11	0.5324298160696999	0.10359540794823362	ENSMUSG00000051062, ENSMUSG00000028010, ENSMUSG00000015176, ENSMUSG00000072980, ENSMUSG00000020705, ENSMUSG00000032119, ENSMUSG00000020929, ENSMUSG00000018974, ENSMUSG00000031403, ENSMUSG00000001056, ENSMUSG00000026634	1891	46	13426	1.6978134412434185	1.0	1.0	96.4329643296433
GOTERM_BP_DIRECT	GO:0007416~synapse assembly	10	0.48402710551790895	0.10473395065748807	ENSMUSG00000022623, ENSMUSG00000032036, ENSMUSG00000030123, ENSMUSG00000031393, ENSMUSG00000067889, ENSMUSG00000031985, ENSMUSG00000066392, ENSMUSG00000032259, ENSMUSG00000063887, ENSMUSG00000032589	1780	40	12524	1.7589887640449438	1.0	1.0	99.52565761103924
GOTERM_MF_DIRECT	GO:0070888~E-box binding	7	0.3388189738625363	0.10562203999557687	ENSMUSG00000019256, ENSMUSG00000038255, ENSMUSG00000022463, ENSMUSG00000055116, ENSMUSG00000024238, ENSMUSG00000020167, ENSMUSG00000032698	1752	23	12046	2.092565018860433	1.0	1.0	99.44713199723566
GOTERM_BP_DIRECT	GO:0043523~regulation of neuron apoptotic process	8	0.3872216844143272	0.10687785723721697	ENSMUSG00000007653, ENSMUSG00000026959, ENSMUSG00000079056, ENSMUSG00000011096, ENSMUSG00000044254, ENSMUSG00000058709, ENSMUSG00000027993, ENSMUSG00000063856	1780	29	12524	1.940953118946145	1.0	1.0	99.52565761103924
GOTERM_CC_DIRECT	GO:0098793~presynapse	13	0.6292352371732818	0.10698968400816428	ENSMUSG00000034799, ENSMUSG00000027162, ENSMUSG00000041488, ENSMUSG00000063887, ENSMUSG00000003872, ENSMUSG00000062372, ENSMUSG00000019969, ENSMUSG00000013033, ENSMUSG00000030731, ENSMUSG00000066392, ENSMUSG00000031367, ENSMUSG00000032589, ENSMUSG00000074736	1891	58	13426	1.5913674574664018	1.0	1.0	96.4329643296433
KEGG_PATHWAY	mmu04918:Thyroid hormone synthesis	13	0.6292352371732818	0.1072236236726049	ENSMUSG00000040907, ENSMUSG00000004341, ENSMUSG00000031584, ENSMUSG00000005580, ENSMUSG00000051177, ENSMUSG00000027104, ENSMUSG00000063856, ENSMUSG00000020673, ENSMUSG00000020431, ENSMUSG00000022840, ENSMUSG00000040061, ENSMUSG00000052889, ENSMUSG00000030102	760	56	5192	1.5859022556390978	0.9999999999999643	0.5875854577258749	54.469600825683294
GOTERM_MF_DIRECT	GO:0000146~microfilament motor activity	5	0.24201355275895448	0.10774506241260533	ENSMUSG00000030739, ENSMUSG00000020900, ENSMUSG00000018417, ENSMUSG00000034593, ENSMUSG00000020908	1752	13	12046	2.6444502985598874	1.0	1.0	99.44713199723566
GOTERM_BP_DIRECT	GO:0006511~ubiquitin-dependent protein catabolic process	27	1.3068731848983544	0.10806075668225673	ENSMUSG00000028560, ENSMUSG00000038429, ENSMUSG00000028960, ENSMUSG00000040327, ENSMUSG00000025437, ENSMUSG00000025217, ENSMUSG00000047879, ENSMUSG00000029634, ENSMUSG00000040785, ENSMUSG00000006676, ENSMUSG00000041556, ENSMUSG00000043411, ENSMUSG00000079658, ENSMUSG00000039615, ENSMUSG00000032010, ENSMUSG00000020390, ENSMUSG00000015837, ENSMUSG00000025326, ENSMUSG00000090083, ENSMUSG00000040455,…	1780	143	12524	1.3284670385793982	1.0	1.0	99.52565761103924
GOTERM_BP_DIRECT	GO:0015031~protein transport	92	4.453049370764763	0.10835268404713555	ENSMUSG00000034789, ENSMUSG00000050192, ENSMUSG00000053025, ENSMUSG00000048076, ENSMUSG00000040667, ENSMUSG00000027575, ENSMUSG00000025354, ENSMUSG00000029518, ENSMUSG00000026289, ENSMUSG00000029434, ENSMUSG00000060279, ENSMUSG00000029359, ENSMUSG00000022841, ENSMUSG00000020740, ENSMUSG00000000538, ENSMUSG00000021877, ENSMUSG00000020986, ENSMUSG00000015023, ENSMUSG00000041073, ENSMUSG00000035152,…	1780	566	12524	1.1436534720292215	1.0	1.0	99.52565761103924
GOTERM_BP_DIRECT	GO:0006417~regulation of translation	22	1.0648596321393997	0.10857682409597894	ENSMUSG00000078676, ENSMUSG00000025571, ENSMUSG00000023051, ENSMUSG00000041815, ENSMUSG00000028156, ENSMUSG00000028330, ENSMUSG00000033581, ENSMUSG00000025586, ENSMUSG00000000552, ENSMUSG00000066568, ENSMUSG00000020362, ENSMUSG00000026812, ENSMUSG00000024423, ENSMUSG00000072437, ENSMUSG00000040385, ENSMUSG00000021559, ENSMUSG00000000787, ENSMUSG00000093661, ENSMUSG00000062397, ENSMUSG00000039018,…	1780	112	12524	1.3820626003210272	1.0	1.0	99.52565761103924
GOTERM_MF_DIRECT	GO:0008134~transcription factor binding	51	2.4685382381413357	0.10933668602012037	ENSMUSG00000058756, ENSMUSG00000027490, ENSMUSG00000027210, ENSMUSG00000031393, ENSMUSG00000022285, ENSMUSG00000005148, ENSMUSG00000028949, ENSMUSG00000039117, ENSMUSG00000032405, ENSMUSG00000058835, ENSMUSG00000018909, ENSMUSG00000038418, ENSMUSG00000063358, ENSMUSG00000029104, ENSMUSG00000029106, ENSMUSG00000020455, ENSMUSG00000022710, ENSMUSG00000043683, ENSMUSG00000000787, ENSMUSG00000033871,…	1752	290	12046	1.2091521020311762	1.0	1.0	99.44713199723566
GOTERM_MF_DIRECT	GO:0044822~poly(A) RNA binding	170	8.228460793804453	0.1099893654838201	ENSMUSG00000057863, ENSMUSG00000055322, ENSMUSG00000060639, ENSMUSG00000048076, ENSMUSG00000021392, ENSMUSG00000058392, ENSMUSG00000020224, ENSMUSG00000021039, ENSMUSG00000024949, ENSMUSG00000039630, ENSMUSG00000000976, ENSMUSG00000033931, ENSMUSG00000031585, ENSMUSG00000062309, ENSMUSG00000029422, ENSMUSG00000024097, ENSMUSG00000078676, ENSMUSG00000041308, ENSMUSG00000037608, ENSMUSG00000024095,…	1752	1067	12046	1.095451763789569	1.0	1.0	99.44713199723566
GOTERM_CC_DIRECT	GO:0042383~sarcolemma	21	1.016456921587609	0.11034211745405337	ENSMUSG00000057378, ENSMUSG00000040907, ENSMUSG00000028161, ENSMUSG00000031375, ENSMUSG00000051331, ENSMUSG00000030592, ENSMUSG00000028854, ENSMUSG00000024112, ENSMUSG00000060882, ENSMUSG00000021870, ENSMUSG00000048920, ENSMUSG00000024411, ENSMUSG00000022840, ENSMUSG00000022565, ENSMUSG00000069601, ENSMUSG00000047126, ENSMUSG00000069833, ENSMUSG00000030805, ENSMUSG00000096146, ENSMUSG00000033953,…	1891	107	13426	1.3934475652006306	1.0	1.0	96.4329643296433
GOTERM_MF_DIRECT	GO:0031625~ubiquitin protein ligase binding	47	2.2749273959341725	0.11098228762933496	ENSMUSG00000029474, ENSMUSG00000056258, ENSMUSG00000016319, ENSMUSG00000030161, ENSMUSG00000022285, ENSMUSG00000005505, ENSMUSG00000002997, ENSMUSG00000026663, ENSMUSG00000040327, ENSMUSG00000025651, ENSMUSG00000048732, ENSMUSG00000026942, ENSMUSG00000042700, ENSMUSG00000003344, ENSMUSG00000023456, ENSMUSG00000006676, ENSMUSG00000044167, ENSMUSG00000009293, ENSMUSG00000004934, ENSMUSG00000037196,…	1752	265	12046	1.2194408546566726	1.0	1.0	99.44713199723566
GOTERM_BP_DIRECT	GO:0032092~positive regulation of protein binding	14	0.6776379477250726	0.11341047825010087	ENSMUSG00000018909, ENSMUSG00000030123, ENSMUSG00000030000, ENSMUSG00000027358, ENSMUSG00000020361, ENSMUSG00000029869, ENSMUSG00000020681, ENSMUSG00000025437, ENSMUSG00000029106, ENSMUSG00000028906, ENSMUSG00000024855, ENSMUSG00000022812, ENSMUSG00000032715, ENSMUSG00000032855	1780	64	12524	1.5391151685393258	1.0	1.0	99.52565761103924
GOTERM_BP_DIRECT	GO:0050728~negative regulation of inflammatory response	14	0.6776379477250726	0.11341047825010087	ENSMUSG00000028053, ENSMUSG00000027298, ENSMUSG00000032691, ENSMUSG00000009681, ENSMUSG00000023571, ENSMUSG00000042429, ENSMUSG00000021322, ENSMUSG00000020178, ENSMUSG00000023336, ENSMUSG00000043683, ENSMUSG00000032109, ENSMUSG00000037104, ENSMUSG00000030525, ENSMUSG00000017631	1780	64	12524	1.5391151685393258	1.0	1.0	99.52565761103924
GOTERM_BP_DIRECT	GO:0019722~calcium-mediated signaling	9	0.43562439496611816	0.11363791690200427	ENSMUSG00000021478, ENSMUSG00000036438, ENSMUSG00000028161, ENSMUSG00000019828, ENSMUSG00000032827, ENSMUSG00000028785, ENSMUSG00000024122, ENSMUSG00000001175, ENSMUSG00000061578	1780	35	12524	1.8092455858747991	1.0	1.0	99.52565761103924
GOTERM_BP_DIRECT	GO:0002052~positive regulation of neuroblast proliferation	7	0.3388189738625363	0.11435952809267291	ENSMUSG00000020950, ENSMUSG00000028949, ENSMUSG00000021936, ENSMUSG00000031778, ENSMUSG00000032259, ENSMUSG00000023951, ENSMUSG00000033952	1780	24	12524	2.0521535580524346	1.0	1.0	99.52565761103924
GOTERM_BP_DIRECT	GO:0002092~positive regulation of receptor internalization	7	0.3388189738625363	0.11435952809267291	ENSMUSG00000018909, ENSMUSG00000023923, ENSMUSG00000025812, ENSMUSG00000044254, ENSMUSG00000030854, ENSMUSG00000032259, ENSMUSG00000023951	1780	24	12524	2.0521535580524346	1.0	1.0	99.52565761103924
GOTERM_BP_DIRECT	GO:0006904~vesicle docking involved in exocytosis	7	0.3388189738625363	0.11435952809267291	ENSMUSG00000034216, ENSMUSG00000053799, ENSMUSG00000026797, ENSMUSG00000029434, ENSMUSG00000036943, ENSMUSG00000032127, ENSMUSG00000050556	1780	24	12524	2.0521535580524346	1.0	1.0	99.52565761103924
GOTERM_BP_DIRECT	GO:0006979~response to oxidative stress	23	1.1132623426911907	0.11480535280149393	ENSMUSG00000028890, ENSMUSG00000059734, ENSMUSG00000004341, ENSMUSG00000034926, ENSMUSG00000032350, ENSMUSG00000027340, ENSMUSG00000028484, ENSMUSG00000052087, ENSMUSG00000027577, ENSMUSG00000054051, ENSMUSG00000063856, ENSMUSG00000024953, ENSMUSG00000020673, ENSMUSG00000020674, ENSMUSG00000075706, ENSMUSG00000062393, ENSMUSG00000013593, ENSMUSG00000006818, ENSMUSG00000004936, ENSMUSG00000019969,…	1780	119	12524	1.3598904730431498	1.0	1.0	99.52565761103924
GOTERM_MF_DIRECT	GO:0008022~protein C-terminus binding	36	1.7424975798644726	0.11761881203853808	ENSMUSG00000031157, ENSMUSG00000079056, ENSMUSG00000023055, ENSMUSG00000025499, ENSMUSG00000022463, ENSMUSG00000054051, ENSMUSG00000060279, ENSMUSG00000008658, ENSMUSG00000022623, ENSMUSG00000020886, ENSMUSG00000026825, ENSMUSG00000069089, ENSMUSG00000004934, ENSMUSG00000032827, ENSMUSG00000004936, ENSMUSG00000034187, ENSMUSG00000050697, ENSMUSG00000031913, ENSMUSG00000032405, ENSMUSG00000030302,…	1752	197	12046	1.2564494819553575	1.0	1.0	99.44713199723566
GOTERM_CC_DIRECT	GO:0000407~pre-autophagosomal structure	6	0.29041626331074544	0.11772591203726954	ENSMUSG00000033124, ENSMUSG00000038295, ENSMUSG00000015837, ENSMUSG00000017119, ENSMUSG00000018171, ENSMUSG00000037204	1891	19	13426	2.242088563555902	1.0	1.0	96.4329643296433
GOTERM_MF_DIRECT	GO:0005200~structural constituent of cytoskeleton	14	0.6776379477250726	0.11800860894590509	ENSMUSG00000032366, ENSMUSG00000021061, ENSMUSG00000026202, ENSMUSG00000067889, ENSMUSG00000020152, ENSMUSG00000006304, ENSMUSG00000027624, ENSMUSG00000022565, ENSMUSG00000062380, ENSMUSG00000028906, ENSMUSG00000069601, ENSMUSG00000020932, ENSMUSG00000052698, ENSMUSG00000011751	1752	63	12046	1.527904616945713	1.0	1.0	99.44713199723566
GOTERM_CC_DIRECT	GO:0005654~nucleoplasm	267	12.92352371732817	0.11866000737434507	ENSMUSG00000056895, ENSMUSG00000081058, ENSMUSG00000059005, ENSMUSG00000025354, ENSMUSG00000024824, ENSMUSG00000026209, ENSMUSG00000024949, ENSMUSG00000039630, ENSMUSG00000005506, ENSMUSG00000038665, ENSMUSG00000028053, ENSMUSG00000004661, ENSMUSG00000038418, ENSMUSG00000038539, ENSMUSG00000062309, ENSMUSG00000028854, ENSMUSG00000025586, ENSMUSG00000026797, ENSMUSG00000042599, ENSMUSG00000020572,…	1891	1777	13426	1.0667900284110945	1.0	1.0	96.4329643296433
GOTERM_BP_DIRECT	GO:0031175~neuron projection development	24	1.1616650532429817	0.12074784341974787	ENSMUSG00000032356, ENSMUSG00000031157, ENSMUSG00000039419, ENSMUSG00000028960, ENSMUSG00000059456, ENSMUSG00000028661, ENSMUSG00000031393, ENSMUSG00000048895, ENSMUSG00000025089, ENSMUSG00000029518, ENSMUSG00000025876, ENSMUSG00000041488, ENSMUSG00000063887, ENSMUSG00000028833, ENSMUSG00000020366, ENSMUSG00000017167, ENSMUSG00000038264, ENSMUSG00000020900, ENSMUSG00000032827, ENSMUSG00000021936,…	1780	126	12524	1.3401819154628143	1.0	1.0	99.52565761103924
KEGG_PATHWAY	mmu01230:Biosynthesis of amino acids	14	0.6776379477250726	0.12115565886034133	ENSMUSG00000030695, ENSMUSG00000025140, ENSMUSG00000059343, ENSMUSG00000023262, ENSMUSG00000024892, ENSMUSG00000059040, ENSMUSG00000027406, ENSMUSG00000029446, ENSMUSG00000063524, ENSMUSG00000022477, ENSMUSG00000023456, ENSMUSG00000021125, ENSMUSG00000042032, ENSMUSG00000025190	760	63	5192	1.5181286549707602	0.9999999999999996	0.650914716230069	60.34026931475823
GOTERM_BP_DIRECT	GO:0061003~positive regulation of dendritic spine morphogenesis	6	0.29041626331074544	0.1212237043698458	ENSMUSG00000057897, ENSMUSG00000042453, ENSMUSG00000025372, ENSMUSG00000027296, ENSMUSG00000020152, ENSMUSG00000025920	1780	19	12524	2.2218805440567713	1.0	1.0	99.52565761103924
GOTERM_BP_DIRECT	GO:0031333~negative regulation of protein complex assembly	6	0.29041626331074544	0.1212237043698458	ENSMUSG00000022812, ENSMUSG00000029345, ENSMUSG00000000787, ENSMUSG00000029053, ENSMUSG00000026797, ENSMUSG00000024423	1780	19	12524	2.2218805440567713	1.0	1.0	99.52565761103924
GOTERM_BP_DIRECT	GO:0000245~spliceosomal complex assembly	6	0.29041626331074544	0.1212237043698458	ENSMUSG00000024735, ENSMUSG00000019432, ENSMUSG00000031370, ENSMUSG00000031723, ENSMUSG00000018974, ENSMUSG00000020211	1780	19	12524	2.2218805440567713	1.0	1.0	99.52565761103924
GOTERM_BP_DIRECT	GO:0051894~positive regulation of focal adhesion assembly	6	0.29041626331074544	0.1212237043698458	ENSMUSG00000036856, ENSMUSG00000026181, ENSMUSG00000041959, ENSMUSG00000062960, ENSMUSG00000026812, ENSMUSG00000023951	1780	19	12524	2.2218805440567713	1.0	1.0	99.52565761103924
GOTERM_CC_DIRECT	GO:0044327~dendritic spine head	4	0.1936108422071636	0.12164094967584291	ENSMUSG00000021478, ENSMUSG00000040907, ENSMUSG00000053310, ENSMUSG00000028785	1891	9	13426	3.15553205241201	1.0	1.0	96.4329643296433
GOTERM_CC_DIRECT	GO:0032591~dendritic spine membrane	4	0.1936108422071636	0.12164094967584291	ENSMUSG00000020524, ENSMUSG00000059213, ENSMUSG00000022494, ENSMUSG00000019943	1891	9	13426	3.15553205241201	1.0	1.0	96.4329643296433
GOTERM_BP_DIRECT	GO:0001666~response to hypoxia	30	1.452081316553727	0.12220223258132139	ENSMUSG00000027750, ENSMUSG00000057880, ENSMUSG00000031393, ENSMUSG00000027358, ENSMUSG00000027577, ENSMUSG00000042429, ENSMUSG00000029711, ENSMUSG00000023951, ENSMUSG00000024962, ENSMUSG00000022407, ENSMUSG00000045573, ENSMUSG00000063142, ENSMUSG00000006818, ENSMUSG00000029084, ENSMUSG00000030525, ENSMUSG00000030102, ENSMUSG00000036986, ENSMUSG00000025040, ENSMUSG00000030695, ENSMUSG00000038418,…	1780	164	12524	1.2870649493011783	1.0	1.0	99.52565761103924
GOTERM_CC_DIRECT	GO:0005662~DNA replication factor A complex	5	0.24201355275895448	0.12280857072828032	ENSMUSG00000023932, ENSMUSG00000043991, ENSMUSG00000057469, ENSMUSG00000024735, ENSMUSG00000039354	1891	14	13426	2.5356953992596507	1.0	1.0	96.4329643296433
GOTERM_BP_DIRECT	GO:0045860~positive regulation of protein kinase activity	12	0.5808325266214909	0.12296569108074365	ENSMUSG00000020785, ENSMUSG00000024924, ENSMUSG00000042453, ENSMUSG00000027001, ENSMUSG00000059456, ENSMUSG00000032827, ENSMUSG00000019969, ENSMUSG00000025422, ENSMUSG00000023274, ENSMUSG00000048895, ENSMUSG00000029711, ENSMUSG00000090071	1780	53	12524	1.5930464278142888	1.0	1.0	99.52565761103924
GOTERM_CC_DIRECT	GO:0005923~bicellular tight junction	18	0.8712487899322363	0.12390830596539146	ENSMUSG00000028053, ENSMUSG00000027162, ENSMUSG00000029053, ENSMUSG00000084883, ENSMUSG00000028059, ENSMUSG00000000159, ENSMUSG00000041245, ENSMUSG00000022255, ENSMUSG00000003872, ENSMUSG00000001946, ENSMUSG00000043079, ENSMUSG00000045005, ENSMUSG00000025812, ENSMUSG00000069601, ENSMUSG00000044641, ENSMUSG00000035112, ENSMUSG00000012296, ENSMUSG00000045180	1891	90	13426	1.4199894235854047	1.0	1.0	96.4329643296433
GOTERM_BP_DIRECT	GO:0086002~cardiac muscle cell action potential involved in contraction	4	0.1936108422071636	0.12421154008019153	ENSMUSG00000041695, ENSMUSG00000051331, ENSMUSG00000019194, ENSMUSG00000046480	1780	9	12524	3.1270911360799003	1.0	1.0	99.52565761103924
GOTERM_BP_DIRECT	GO:0033173~calcineurin-NFAT signaling cascade	4	0.1936108422071636	0.12421154008019153	ENSMUSG00000028161, ENSMUSG00000021816, ENSMUSG00000027544, ENSMUSG00000033953	1780	9	12524	3.1270911360799003	1.0	1.0	99.52565761103924
GOTERM_BP_DIRECT	GO:0002087~regulation of respiratory gaseous exchange by neurological system process	4	0.1936108422071636	0.12421154008019153	ENSMUSG00000031393, ENSMUSG00000026103, ENSMUSG00000042429, ENSMUSG00000063887	1780	9	12524	3.1270911360799003	1.0	1.0	99.52565761103924
GOTERM_BP_DIRECT	GO:0031915~positive regulation of synaptic plasticity	4	0.1936108422071636	0.12421154008019153	ENSMUSG00000027273, ENSMUSG00000034799, ENSMUSG00000025867, ENSMUSG00000038255	1780	9	12524	3.1270911360799003	1.0	1.0	99.52565761103924
GOTERM_MF_DIRECT	GO:0051721~protein phosphatase 2A binding	9	0.43562439496611816	0.12559316129926207	ENSMUSG00000018411, ENSMUSG00000044167, ENSMUSG00000030374, ENSMUSG00000051331, ENSMUSG00000001415, ENSMUSG00000022052, ENSMUSG00000026883, ENSMUSG00000021670, ENSMUSG00000007656	1752	35	12046	1.7680039138943247	1.0	1.0	99.44713199723566
GOTERM_BP_DIRECT	GO:0031000~response to caffeine	5	0.24201355275895448	0.1259453332230559	ENSMUSG00000030592, ENSMUSG00000050697, ENSMUSG00000024524, ENSMUSG00000020178, ENSMUSG00000019777	1780	14	12524	2.512841091492777	1.0	1.0	99.52565761103924
GOTERM_BP_DIRECT	GO:0021819~layer formation in cerebral cortex	5	0.24201355275895448	0.1259453332230559	ENSMUSG00000042453, ENSMUSG00000038485, ENSMUSG00000026883, ENSMUSG00000048895, ENSMUSG00000090071	1780	14	12524	2.512841091492777	1.0	1.0	99.52565761103924
GOTERM_BP_DIRECT	GO:0001659~temperature homeostasis	5	0.24201355275895448	0.1259453332230559	ENSMUSG00000021478, ENSMUSG00000042429, ENSMUSG00000063856, ENSMUSG00000032259, ENSMUSG00000055932	1780	14	12524	2.512841091492777	1.0	1.0	99.52565761103924
GOTERM_BP_DIRECT	GO:0071732~cellular response to nitric oxide	5	0.24201355275895448	0.1259453332230559	ENSMUSG00000044167, ENSMUSG00000000568, ENSMUSG00000021936, ENSMUSG00000028005, ENSMUSG00000026942	1780	14	12524	2.512841091492777	1.0	1.0	99.52565761103924
GOTERM_BP_DIRECT	GO:0048265~response to pain	5	0.24201355275895448	0.1259453332230559	ENSMUSG00000004110, ENSMUSG00000042453, ENSMUSG00000079056, ENSMUSG00000000326, ENSMUSG00000022122	1780	14	12524	2.512841091492777	1.0	1.0	99.52565761103924
GOTERM_BP_DIRECT	GO:0010666~positive regulation of cardiac muscle cell apoptotic process	5	0.24201355275895448	0.1259453332230559	ENSMUSG00000022358, ENSMUSG00000020427, ENSMUSG00000024617, ENSMUSG00000021936, ENSMUSG00000021670	1780	14	12524	2.512841091492777	1.0	1.0	99.52565761103924
GOTERM_BP_DIRECT	GO:0050966~detection of mechanical stimulus involved in sensory perception of pain	5	0.24201355275895448	0.1259453332230559	ENSMUSG00000047976, ENSMUSG00000036062, ENSMUSG00000030209, ENSMUSG00000059003, ENSMUSG00000064329	1780	14	12524	2.512841091492777	1.0	1.0	99.52565761103924
GOTERM_BP_DIRECT	GO:0072583~clathrin-mediated endocytosis	5	0.24201355275895448	0.1259453332230559	ENSMUSG00000026825, ENSMUSG00000070000, ENSMUSG00000014773, ENSMUSG00000042105, ENSMUSG00000039735	1780	14	12524	2.512841091492777	1.0	1.0	99.52565761103924
GOTERM_CC_DIRECT	GO:0055037~recycling endosome	21	1.016456921587609	0.12680634034748478	ENSMUSG00000040818, ENSMUSG00000033124, ENSMUSG00000027341, ENSMUSG00000024030, ENSMUSG00000027692, ENSMUSG00000049313, ENSMUSG00000025789, ENSMUSG00000021124, ENSMUSG00000044534, ENSMUSG00000022797, ENSMUSG00000025885, ENSMUSG00000001376, ENSMUSG00000042105, ENSMUSG00000024797, ENSMUSG00000024319, ENSMUSG00000020524, ENSMUSG00000038970, ENSMUSG00000025915, ENSMUSG00000034593, ENSMUSG00000020817,…	1891	109	13426	1.3678797199675916	1.0	1.0	96.4329643296433
GOTERM_BP_DIRECT	GO:0043507~positive regulation of JUN kinase activity	9	0.43562439496611816	0.12890757974006148	ENSMUSG00000004054, ENSMUSG00000045005, ENSMUSG00000020888, ENSMUSG00000040390, ENSMUSG00000027001, ENSMUSG00000059456, ENSMUSG00000026235, ENSMUSG00000026883, ENSMUSG00000026942	1780	36	12524	1.7589887640449438	1.0	1.0	99.52565761103924
GOTERM_BP_DIRECT	GO:0051262~protein tetramerization	9	0.43562439496611816	0.12890757974006148	ENSMUSG00000025193, ENSMUSG00000058975, ENSMUSG00000026959, ENSMUSG00000026825, ENSMUSG00000029015, ENSMUSG00000022407, ENSMUSG00000057363, ENSMUSG00000059003, ENSMUSG00000021670	1780	36	12524	1.7589887640449438	1.0	1.0	99.52565761103924
GOTERM_CC_DIRECT	GO:0030863~cortical cytoskeleton	7	0.3388189738625363	0.1291385200748083	ENSMUSG00000028906, ENSMUSG00000020886, ENSMUSG00000015143, ENSMUSG00000021061, ENSMUSG00000015733, ENSMUSG00000022099, ENSMUSG00000028328	1891	25	13426	1.9879851930195662	1.0	1.0	96.4329643296433
GOTERM_MF_DIRECT	GO:0016772~transferase activity, transferring phosphorus-containing groups	4	0.1936108422071636	0.1310042630001104	ENSMUSG00000001270, ENSMUSG00000000308, ENSMUSG00000053870, ENSMUSG00000029330	1752	9	12046	3.055809233891426	1.0	1.0	99.44713199723566
GOTERM_MF_DIRECT	GO:0042165~neurotransmitter binding	4	0.1936108422071636	0.1310042630001104	ENSMUSG00000035745, ENSMUSG00000026959, ENSMUSG00000030209, ENSMUSG00000059003	1752	9	12046	3.055809233891426	1.0	1.0	99.44713199723566
GOTERM_MF_DIRECT	GO:0019239~deaminase activity	4	0.1936108422071636	0.1310042630001104	ENSMUSG00000041199, ENSMUSG00000027259, ENSMUSG00000027889, ENSMUSG00000005686	1752	9	12046	3.055809233891426	1.0	1.0	99.44713199723566
GOTERM_MF_DIRECT	GO:0035612~AP-2 adaptor complex binding	4	0.1936108422071636	0.1310042630001104	ENSMUSG00000018909, ENSMUSG00000023923, ENSMUSG00000062372, ENSMUSG00000070000	1752	9	12046	3.055809233891426	1.0	1.0	99.44713199723566
GOTERM_BP_DIRECT	GO:0000045~autophagosome assembly	10	0.48402710551790895	0.13249635334487309	ENSMUSG00000033124, ENSMUSG00000038295, ENSMUSG00000039382, ENSMUSG00000025173, ENSMUSG00000038375, ENSMUSG00000030161, ENSMUSG00000019969, ENSMUSG00000026289, ENSMUSG00000037204, ENSMUSG00000037526	1780	42	12524	1.6752273943285179	1.0	1.0	99.52565761103924
GOTERM_BP_DIRECT	GO:0043401~steroid hormone mediated signaling pathway	10	0.48402710551790895	0.13249635334487309	ENSMUSG00000002393, ENSMUSG00000058756, ENSMUSG00000005893, ENSMUSG00000024955, ENSMUSG00000031870, ENSMUSG00000021779, ENSMUSG00000017491, ENSMUSG00000024431, ENSMUSG00000015843, ENSMUSG00000001288	1780	42	12524	1.6752273943285179	1.0	1.0	99.52565761103924
GOTERM_BP_DIRECT	GO:0043280~positive regulation of cysteine-type endopeptidase activity involved in apoptotic process	10	0.48402710551790895	0.13249635334487309	ENSMUSG00000048967, ENSMUSG00000018909, ENSMUSG00000026181, ENSMUSG00000021559, ENSMUSG00000000787, ENSMUSG00000032691, ENSMUSG00000036199, ENSMUSG00000039304, ENSMUSG00000026834, ENSMUSG00000020366, ENSMUSG00000021576	1780	42	12524	1.6752273943285179	1.0	1.0	99.52565761103924
GOTERM_CC_DIRECT	GO:0016023~cytoplasmic, membrane-bounded vesicle	25	1.2100677637947725	0.1328622903474626	ENSMUSG00000030000, ENSMUSG00000042328, ENSMUSG00000059361, ENSMUSG00000024122, ENSMUSG00000027636, ENSMUSG00000047879, ENSMUSG00000047976, ENSMUSG00000050812, ENSMUSG00000002459, ENSMUSG00000025915, ENSMUSG00000033998, ENSMUSG00000039735, ENSMUSG00000018909, ENSMUSG00000062960, ENSMUSG00000022099, ENSMUSG00000028059, ENSMUSG00000029104, ENSMUSG00000021288, ENSMUSG00000022797, ENSMUSG00000068747,…	1891	135	13426	1.3148050218383376	1.0	1.0	96.4329643296433
GOTERM_BP_DIRECT	GO:0031032~actomyosin structure organization	7	0.3388189738625363	0.13335542307476503	ENSMUSG00000028906, ENSMUSG00000037736, ENSMUSG00000054728, ENSMUSG00000030739, ENSMUSG00000020900, ENSMUSG00000000631, ENSMUSG00000027624	1780	25	12524	1.9700674157303373	1.0	1.0	99.52565761103924
GOTERM_BP_DIRECT	GO:0043484~regulation of RNA splicing	7	0.3388189738625363	0.13335542307476503	ENSMUSG00000022139, ENSMUSG00000031157, ENSMUSG00000028959, ENSMUSG00000069833, ENSMUSG00000005506, ENSMUSG00000025576, ENSMUSG00000008658	1780	25	12524	1.9700674157303373	1.0	1.0	99.52565761103924
KEGG_PATHWAY	mmu04260:Cardiac muscle contraction	15	0.7260406582768635	0.1341467215527116	ENSMUSG00000032366, ENSMUSG00000040907, ENSMUSG00000061518, ENSMUSG00000031231, ENSMUSG00000051331, ENSMUSG00000028854, ENSMUSG00000025651, ENSMUSG00000021991, ENSMUSG00000020882, ENSMUSG00000019146, ENSMUSG00000031818, ENSMUSG00000066189, ENSMUSG00000057914, ENSMUSG00000017412, ENSMUSG00000035885	760	70	5192	1.46390977443609	1.0	0.7068500327969803	65.52551398920913
GOTERM_MF_DIRECT	GO:0004871~signal transducer activity	60	2.904162633107454	0.13593549722084147	ENSMUSG00000033774, ENSMUSG00000019828, ENSMUSG00000028782, ENSMUSG00000029713, ENSMUSG00000022122, ENSMUSG00000045318, ENSMUSG00000046922, ENSMUSG00000068037, ENSMUSG00000021478, ENSMUSG00000019464, ENSMUSG00000040061, ENSMUSG00000019429, ENSMUSG00000050558, ENSMUSG00000050511, ENSMUSG00000039713, ENSMUSG00000028096, ENSMUSG00000059456, ENSMUSG00000051177, ENSMUSG00000046718, ENSMUSG00000032192,…	1752	353	12046	1.1686522565873725	1.0	1.0	99.44713199723566
GOTERM_CC_DIRECT	GO:0005697~telomerase holoenzyme complex	6	0.29041626331074544	0.1397289851477912	ENSMUSG00000026516, ENSMUSG00000039630, ENSMUSG00000001415, ENSMUSG00000031403, ENSMUSG00000001056, ENSMUSG00000021972	1891	20	13426	2.129984135378107	1.0	1.0	96.4329643296433
GOTERM_BP_DIRECT	GO:0006468~protein phosphorylation	84	4.065827686350436	0.13979385162550872	ENSMUSG00000031112, ENSMUSG00000004054, ENSMUSG00000050271, ENSMUSG00000027298, ENSMUSG00000023050, ENSMUSG00000029471, ENSMUSG00000028661, ENSMUSG00000027692, ENSMUSG00000041997, ENSMUSG00000029516, ENSMUSG00000026207, ENSMUSG00000029635, ENSMUSG00000020785, ENSMUSG00000045038, ENSMUSG00000021115, ENSMUSG00000025758, ENSMUSG00000020623, ENSMUSG00000021559, ENSMUSG00000069089, ENSMUSG00000020427,…	1780	521	12524	1.1343958247967394	1.0	1.0	99.52565761103924
GOTERM_MF_DIRECT	GO:0003774~motor activity	14	0.6776379477250726	0.14149139213593337	ENSMUSG00000000631, ENSMUSG00000022420, ENSMUSG00000025885, ENSMUSG00000072720, ENSMUSG00000030739, ENSMUSG00000039057, ENSMUSG00000020900, ENSMUSG00000068696, ENSMUSG00000074652, ENSMUSG00000018417, ENSMUSG00000034593, ENSMUSG00000092009, ENSMUSG00000039824, ENSMUSG00000020908	1752	65	12046	1.480892167193537	1.0	1.0	99.44713199723566
GOTERM_MF_DIRECT	GO:0017048~Rho GTPase binding	9	0.43562439496611816	0.14207350561205723	ENSMUSG00000021676, ENSMUSG00000028068, ENSMUSG00000029516, ENSMUSG00000031913, ENSMUSG00000028059, ENSMUSG00000055805, ENSMUSG00000037679, ENSMUSG00000034930, ENSMUSG00000034974	1752	36	12046	1.7188926940639269	1.0	1.0	99.44713199723566
GOTERM_CC_DIRECT	GO:0045121~membrane raft	39	1.887705711519845	0.1434029067500985	ENSMUSG00000027273, ENSMUSG00000031376, ENSMUSG00000056258, ENSMUSG00000029053, ENSMUSG00000041959, ENSMUSG00000023274, ENSMUSG00000002997, ENSMUSG00000024143, ENSMUSG00000022122, ENSMUSG00000025876, ENSMUSG00000026942, ENSMUSG00000060534, ENSMUSG00000022840, ENSMUSG00000044288, ENSMUSG00000043411, ENSMUSG00000020402, ENSMUSG00000022505, ENSMUSG00000019969, ENSMUSG00000030525, ENSMUSG00000019943,…	1891	227	13426	1.219814703079973	1.0	1.0	96.4329643296433
GOTERM_MF_DIRECT	GO:0043565~sequence-specific DNA binding	68	3.291384317521781	0.14419452141158656	ENSMUSG00000002393, ENSMUSG00000058756, ENSMUSG00000079056, ENSMUSG00000031870, ENSMUSG00000027490, ENSMUSG00000027210, ENSMUSG00000071054, ENSMUSG00000023055, ENSMUSG00000056493, ENSMUSG00000005148, ENSMUSG00000008976, ENSMUSG00000023932, ENSMUSG00000070643, ENSMUSG00000038418, ENSMUSG00000038539, ENSMUSG00000048047, ENSMUSG00000042439, ENSMUSG00000026234, ENSMUSG00000048249, ENSMUSG00000000782,…	1752	406	12046	1.1515734305058822	1.0	1.0	99.44713199723566
KEGG_PATHWAY	mmu05219:Bladder cancer	9	0.43562439496611816	0.1450430593453439	ENSMUSG00000027490, ENSMUSG00000021559, ENSMUSG00000004936, ENSMUSG00000024486, ENSMUSG00000025499, ENSMUSG00000063358, ENSMUSG00000001127, ENSMUSG00000023951, ENSMUSG00000034974	760	36	5192	1.7078947368421054	1.0	0.7405850859226418	68.6527780380843
GOTERM_BP_DIRECT	GO:0007193~adenylate cyclase-inhibiting G-protein coupled receptor signaling pathway	9	0.43562439496611816	0.1451748353652187	ENSMUSG00000041380, ENSMUSG00000005580, ENSMUSG00000042429, ENSMUSG00000049511, ENSMUSG00000050783, ENSMUSG00000028004, ENSMUSG00000019429, ENSMUSG00000050511, ENSMUSG00000020431	1780	37	12524	1.711448527178864	1.0	1.0	99.52565761103924
GOTERM_BP_DIRECT	GO:0010976~positive regulation of neuron projection development	24	1.1616650532429817	0.14531036136099326	ENSMUSG00000057897, ENSMUSG00000059456, ENSMUSG00000019194, ENSMUSG00000025586, ENSMUSG00000026883, ENSMUSG00000023277, ENSMUSG00000029711, ENSMUSG00000006235, ENSMUSG00000040037, ENSMUSG00000060534, ENSMUSG00000020211, ENSMUSG00000044288, ENSMUSG00000042453, ENSMUSG00000029838, ENSMUSG00000090223, ENSMUSG00000039145, ENSMUSG00000024969, ENSMUSG00000032827, ENSMUSG00000038533, ENSMUSG00000035486,…	1780	129	12524	1.3090148941729816	1.0	1.0	99.52565761103924
KEGG_PATHWAY	mmu04911:Insulin secretion	15	0.7260406582768635	0.1459547249628564	ENSMUSG00000027273, ENSMUSG00000040907, ENSMUSG00000057897, ENSMUSG00000005580, ENSMUSG00000051331, ENSMUSG00000051177, ENSMUSG00000000794, ENSMUSG00000027104, ENSMUSG00000020431, ENSMUSG00000022840, ENSMUSG00000096146, ENSMUSG00000040061, ENSMUSG00000063142, ENSMUSG00000024617, ENSMUSG00000052889	760	71	5192	1.4432913269088214	1.0	0.7405850859226418	68.6527780380843
GOTERM_MF_DIRECT	GO:0003723~RNA binding	114	5.517909002904163	0.14722547908468603	ENSMUSG00000027893, ENSMUSG00000023051, ENSMUSG00000059005, ENSMUSG00000021392, ENSMUSG00000027016, ENSMUSG00000027014, ENSMUSG00000024268, ENSMUSG00000020741, ENSMUSG00000015023, ENSMUSG00000024949, ENSMUSG00000039630, ENSMUSG00000038384, ENSMUSG00000043572, ENSMUSG00000005506, ENSMUSG00000033931, ENSMUSG00000062309, ENSMUSG00000024097, ENSMUSG00000078676, ENSMUSG00000024095, ENSMUSG00000028330,…	1752	708	12046	1.1070834300750716	1.0	1.0	99.44713199723566
GOTERM_BP_DIRECT	GO:0010506~regulation of autophagy	10	0.48402710551790895	0.14768403345701214	ENSMUSG00000025759, ENSMUSG00000038916, ENSMUSG00000018411, ENSMUSG00000025417, ENSMUSG00000028278, ENSMUSG00000052105, ENSMUSG00000038467, ENSMUSG00000018171, ENSMUSG00000025437, ENSMUSG00000018547	1780	43	12524	1.6362686177162267	1.0	1.0	99.52565761103924
GOTERM_BP_DIRECT	GO:0007157~heterophilic cell-cell adhesion via plasma membrane cell adhesion molecules	10	0.48402710551790895	0.14768403345701214	ENSMUSG00000052372, ENSMUSG00000028399, ENSMUSG00000024670, ENSMUSG00000000305, ENSMUSG00000048078, ENSMUSG00000013033, ENSMUSG00000049336, ENSMUSG00000005338, ENSMUSG00000012017, ENSMUSG00000063887	1780	43	12524	1.6362686177162267	1.0	1.0	99.52565761103924
GOTERM_CC_DIRECT	GO:0045261~proton-transporting ATP synthase complex, catalytic core F(1)	3	0.14520813165537272	0.14801438402947079	ENSMUSG00000025428, ENSMUSG00000025393, ENSMUSG00000003072	1891	5	13426	4.259968270756214	1.0	1.0	96.4329643296433
GOTERM_CC_DIRECT	GO:0043227~membrane-bounded organelle	3	0.14520813165537272	0.14801438402947079	ENSMUSG00000022812, ENSMUSG00000019969, ENSMUSG00000021288	1891	5	13426	4.259968270756214	1.0	1.0	96.4329643296433
GOTERM_CC_DIRECT	GO:0044326~dendritic spine neck	3	0.14520813165537272	0.14801438402947079	ENSMUSG00000021478, ENSMUSG00000040907, ENSMUSG00000032827	1891	5	13426	4.259968270756214	1.0	1.0	96.4329643296433
GOTERM_CC_DIRECT	GO:0000275~mitochondrial proton-transporting ATP synthase complex, catalytic core F(1)	3	0.14520813165537272	0.14801438402947079	ENSMUSG00000025428, ENSMUSG00000025393, ENSMUSG00000003072	1891	5	13426	4.259968270756214	1.0	1.0	96.4329643296433
GOTERM_MF_DIRECT	GO:0061630~ubiquitin protein ligase activity	34	1.6456921587608906	0.14812494691813854	ENSMUSG00000029474, ENSMUSG00000024083, ENSMUSG00000052299, ENSMUSG00000028960, ENSMUSG00000034928, ENSMUSG00000048234, ENSMUSG00000027993, ENSMUSG00000024589, ENSMUSG00000025217, ENSMUSG00000029634, ENSMUSG00000020387, ENSMUSG00000029635, ENSMUSG00000003421, ENSMUSG00000014470, ENSMUSG00000020642, ENSMUSG00000009293, ENSMUSG00000038780, ENSMUSG00000020307, ENSMUSG00000035890, ENSMUSG00000060450,…	1752	189	12046	1.2368751660989104	1.0	1.0	99.44713199723566
KEGG_PATHWAY	mmu04360:Axon guidance	24	1.1616650532429817	0.14900605598042144	ENSMUSG00000028161, ENSMUSG00000028289, ENSMUSG00000028661, ENSMUSG00000001300, ENSMUSG00000026235, ENSMUSG00000027544, ENSMUSG00000025499, ENSMUSG00000063358, ENSMUSG00000029869, ENSMUSG00000026640, ENSMUSG00000025876, ENSMUSG00000026259, ENSMUSG00000060534, ENSMUSG00000022812, ENSMUSG00000049939, ENSMUSG00000001227, ENSMUSG00000038264, ENSMUSG00000036473, ENSMUSG00000021816, ENSMUSG00000029095,…	760	126	5192	1.3012531328320802	1.0	0.7423210788842813	68.81370585277644
GOTERM_CC_DIRECT	GO:0033270~paranode region of axon	5	0.24201355275895448	0.14974274054752473	ENSMUSG00000047976, ENSMUSG00000069601, ENSMUSG00000017167, ENSMUSG00000075318, ENSMUSG00000011751	1891	15	13426	2.3666490393090074	1.0	1.0	96.4329643296433
GOTERM_BP_DIRECT	GO:0060078~regulation of postsynaptic membrane potential	3	0.14520813165537272	0.15029595973348814	ENSMUSG00000030209, ENSMUSG00000059003, ENSMUSG00000025551	1780	5	12524	4.221573033707865	1.0	1.0	99.52565761103924
GOTERM_BP_DIRECT	GO:0000160~phosphorelay signal transduction system	3	0.14520813165537272	0.15029595973348814	ENSMUSG00000038319, ENSMUSG00000037579, ENSMUSG00000034402	1780	5	12524	4.221573033707865	1.0	1.0	99.52565761103924
GOTERM_BP_DIRECT	GO:0042921~glucocorticoid receptor signaling pathway	3	0.14520813165537272	0.15029595973348814	ENSMUSG00000007880, ENSMUSG00000024431, ENSMUSG00000032216	1780	5	12524	4.221573033707865	1.0	1.0	99.52565761103924
GOTERM_BP_DIRECT	GO:0046541~saliva secretion	3	0.14520813165537272	0.15029595973348814	ENSMUSG00000032773, ENSMUSG00000063142, ENSMUSG00000032839	1780	5	12524	4.221573033707865	1.0	1.0	99.52565761103924
GOTERM_BP_DIRECT	GO:0035542~regulation of SNARE complex assembly	3	0.14520813165537272	0.15029595973348814	ENSMUSG00000034216, ENSMUSG00000046314, ENSMUSG00000032127	1780	5	12524	4.221573033707865	1.0	1.0	99.52565761103924
GOTERM_BP_DIRECT	GO:0097113~AMPA glutamate receptor clustering	3	0.14520813165537272	0.15029595973348814	ENSMUSG00000022623, ENSMUSG00000020886, ENSMUSG00000063887	1780	5	12524	4.221573033707865	1.0	1.0	99.52565761103924
GOTERM_BP_DIRECT	GO:0002674~negative regulation of acute inflammatory response	3	0.14520813165537272	0.15029595973348814	ENSMUSG00000028053, ENSMUSG00000032691, ENSMUSG00000042429	1780	5	12524	4.221573033707865	1.0	1.0	99.52565761103924
GOTERM_BP_DIRECT	GO:2000650~negative regulation of sodium ion transmembrane transporter activity	3	0.14520813165537272	0.15029595973348814	ENSMUSG00000044254, ENSMUSG00000024589, ENSMUSG00000032216	1780	5	12524	4.221573033707865	1.0	1.0	99.52565761103924
GOTERM_BP_DIRECT	GO:0048732~gland development	3	0.14520813165537272	0.15029595973348814	ENSMUSG00000019256, ENSMUSG00000030898, ENSMUSG00000001288	1780	5	12524	4.221573033707865	1.0	1.0	99.52565761103924
GOTERM_BP_DIRECT	GO:0046959~habituation	3	0.14520813165537272	0.15029595973348814	ENSMUSG00000021478, ENSMUSG00000055493, ENSMUSG00000038665	1780	5	12524	4.221573033707865	1.0	1.0	99.52565761103924
GOTERM_BP_DIRECT	GO:0030950~establishment or maintenance of actin cytoskeleton polarity	3	0.14520813165537272	0.15029595973348814	ENSMUSG00000027002, ENSMUSG00000038696, ENSMUSG00000050310	1780	5	12524	4.221573033707865	1.0	1.0	99.52565761103924
GOTERM_BP_DIRECT	GO:0032411~positive regulation of transporter activity	3	0.14520813165537272	0.15029595973348814	ENSMUSG00000007021, ENSMUSG00000025915, ENSMUSG00000002028	1780	5	12524	4.221573033707865	1.0	1.0	99.52565761103924
GOTERM_BP_DIRECT	GO:0033602~negative regulation of dopamine secretion	3	0.14520813165537272	0.15029595973348814	ENSMUSG00000044288, ENSMUSG00000057880, ENSMUSG00000032259	1780	5	12524	4.221573033707865	1.0	1.0	99.52565761103924
GOTERM_BP_DIRECT	GO:0009168~purine ribonucleoside monophosphate biosynthetic process	3	0.14520813165537272	0.15029595973348814	ENSMUSG00000029246, ENSMUSG00000027889, ENSMUSG00000005686	1780	5	12524	4.221573033707865	1.0	1.0	99.52565761103924
GOTERM_BP_DIRECT	GO:0042045~epithelial fluid transport	3	0.14520813165537272	0.15029595973348814	ENSMUSG00000027893, ENSMUSG00000022122, ENSMUSG00000030102	1780	5	12524	4.221573033707865	1.0	1.0	99.52565761103924
GOTERM_BP_DIRECT	GO:0031584~activation of phospholipase D activity	3	0.14520813165537272	0.15029595973348814	ENSMUSG00000021877, ENSMUSG00000029053, ENSMUSG00000028785	1780	5	12524	4.221573033707865	1.0	1.0	99.52565761103924
GOTERM_CC_DIRECT	GO:0000784~nuclear chromosome, telomeric region	19	0.9196515004840271	0.1507328021069052	ENSMUSG00000028010, ENSMUSG00000081058, ENSMUSG00000029345, ENSMUSG00000033430, ENSMUSG00000060639, ENSMUSG00000026496, ENSMUSG00000014956, ENSMUSG00000058301, ENSMUSG00000060981, ENSMUSG00000026761, ENSMUSG00000009575, ENSMUSG00000042524, ENSMUSG00000001056, ENSMUSG00000021972, ENSMUSG00000040385, ENSMUSG00000040044, ENSMUSG00000064288, ENSMUSG00000039220, ENSMUSG00000036986	1891	99	13426	1.3626161135415498	1.0	1.0	96.4329643296433
GOTERM_BP_DIRECT	GO:0042593~glucose homeostasis	18	0.8712487899322363	0.15181876912118897	ENSMUSG00000053164, ENSMUSG00000032114, ENSMUSG00000004110, ENSMUSG00000060924, ENSMUSG00000051331, ENSMUSG00000026185, ENSMUSG00000028495, ENSMUSG00000020038, ENSMUSG00000068742, ENSMUSG00000044288, ENSMUSG00000044167, ENSMUSG00000036792, ENSMUSG00000039474, ENSMUSG00000022829, ENSMUSG00000050697, ENSMUSG00000032009, ENSMUSG00000019429, ENSMUSG00000050556	1780	92	12524	1.376599902296043	1.0	1.0	99.52565761103924
GOTERM_BP_DIRECT	GO:0022011~myelination in peripheral nervous system	5	0.24201355275895448	0.15341687096879936	ENSMUSG00000025812, ENSMUSG00000090125, ENSMUSG00000029050, ENSMUSG00000040537, ENSMUSG00000033953	1780	15	12524	2.345318352059925	1.0	1.0	99.52565761103924
GOTERM_BP_DIRECT	GO:0032230~positive regulation of synaptic transmission, GABAergic	5	0.24201355275895448	0.15341687096879936	ENSMUSG00000045038, ENSMUSG00000031883, ENSMUSG00000030898, ENSMUSG00000020178, ENSMUSG00000063887	1780	15	12524	2.345318352059925	1.0	1.0	99.52565761103924
GOTERM_BP_DIRECT	GO:0034314~Arp2/3 complex-mediated actin nucleation	5	0.24201355275895448	0.15341687096879936	ENSMUSG00000021676, ENSMUSG00000056367, ENSMUSG00000020152, ENSMUSG00000029621, ENSMUSG00000006304	1780	15	12524	2.345318352059925	1.0	1.0	99.52565761103924
GOTERM_BP_DIRECT	GO:0051770~positive regulation of nitric-oxide synthase biosynthetic process	5	0.24201355275895448	0.15341687096879936	ENSMUSG00000020623, ENSMUSG00000025586, ENSMUSG00000062960, ENSMUSG00000020572, ENSMUSG00000020366	1780	15	12524	2.345318352059925	1.0	1.0	99.52565761103924
GOTERM_MF_DIRECT	GO:0004930~G-protein coupled receptor activity	43	2.081316553727009	0.15371801657463074	ENSMUSG00000053164, ENSMUSG00000033774, ENSMUSG00000052270, ENSMUSG00000049583, ENSMUSG00000019828, ENSMUSG00000028782, ENSMUSG00000042429, ENSMUSG00000022122, ENSMUSG00000028004, ENSMUSG00000045318, ENSMUSG00000046922, ENSMUSG00000040125, ENSMUSG00000068037, ENSMUSG00000021478, ENSMUSG00000044288, ENSMUSG00000019464, ENSMUSG00000066197, ENSMUSG00000068696, ENSMUSG00000034881, ENSMUSG00000031932,…	1752	247	12046	1.1969617140850017	1.0	1.0	99.44713199723566
GOTERM_BP_DIRECT	GO:0032007~negative regulation of TOR signaling	7	0.3388189738625363	0.15373205015718716	ENSMUSG00000055493, ENSMUSG00000011096, ENSMUSG00000050697, ENSMUSG00000026812, ENSMUSG00000055116, ENSMUSG00000044469, ENSMUSG00000021576	1780	26	12524	1.8942955920484013	1.0	1.0	99.52565761103924
GOTERM_CC_DIRECT	GO:0030017~sarcomere	8	0.3872216844143272	0.15408528908927466	ENSMUSG00000036438, ENSMUSG00000015143, ENSMUSG00000048076, ENSMUSG00000032839, ENSMUSG00000026817, ENSMUSG00000096054, ENSMUSG00000001175, ENSMUSG00000028328	1891	32	13426	1.7749867794817555	1.0	1.0	96.4329643296433
GOTERM_MF_DIRECT	GO:0036459~thiol-dependent ubiquitinyl hydrolase activity	15	0.7260406582768635	0.15419867020140876	ENSMUSG00000028560, ENSMUSG00000038429, ENSMUSG00000032010, ENSMUSG00000025437, ENSMUSG00000047879, ENSMUSG00000040455, ENSMUSG00000006676, ENSMUSG00000022710, ENSMUSG00000000804, ENSMUSG00000043411, ENSMUSG00000021901, ENSMUSG00000038695, ENSMUSG00000036990, ENSMUSG00000032612, ENSMUSG00000036712	1752	72	12046	1.4324105783866057	1.0	1.0	99.44713199723566
GOTERM_BP_DIRECT	GO:0016567~protein ubiquitination	55	2.6621490803484993	0.15615506870848533	ENSMUSG00000029474, ENSMUSG00000052299, ENSMUSG00000059486, ENSMUSG00000022124, ENSMUSG00000024589, ENSMUSG00000029635, ENSMUSG00000041556, ENSMUSG00000020027, ENSMUSG00000021712, ENSMUSG00000020107, ENSMUSG00000038780, ENSMUSG00000020307, ENSMUSG00000070923, ENSMUSG00000038822, ENSMUSG00000036964, ENSMUSG00000052656, ENSMUSG00000018909, ENSMUSG00000031382, ENSMUSG00000009995, ENSMUSG00000026799,…	1780	332	12524	1.1655949641261676	1.0	1.0	99.52565761103924
GOTERM_MF_DIRECT	GO:0004332~fructose-bisphosphate aldolase activity	3	0.14520813165537272	0.1562722640641652	ENSMUSG00000030695, ENSMUSG00000059343, ENSMUSG00000063129	1752	5	12046	4.125342465753424	1.0	1.0	99.44713199723566
GOTERM_CC_DIRECT	GO:0005885~Arp2/3 protein complex	4	0.1936108422071636	0.1563612756169387	ENSMUSG00000056367, ENSMUSG00000020152, ENSMUSG00000029621, ENSMUSG00000006304	1891	10	13426	2.839978847170809	1.0	1.0	96.4329643296433
GOTERM_CC_DIRECT	GO:0000164~protein phosphatase type 1 complex	4	0.1936108422071636	0.1563612756169387	ENSMUSG00000040385, ENSMUSG00000018570, ENSMUSG00000014956, ENSMUSG00000036398	1891	10	13426	2.839978847170809	1.0	1.0	96.4329643296433
GOTERM_CC_DIRECT	GO:0030660~Golgi-associated vesicle membrane	4	0.1936108422071636	0.1563612756169387	ENSMUSG00000028096, ENSMUSG00000030471, ENSMUSG00000027366, ENSMUSG00000041720	1891	10	13426	2.839978847170809	1.0	1.0	96.4329643296433
GOTERM_BP_DIRECT	GO:0051533~positive regulation of NFAT protein import into nucleus	4	0.1936108422071636	0.15951553778485342	ENSMUSG00000028161, ENSMUSG00000028854, ENSMUSG00000021816, ENSMUSG00000033953	1780	10	12524	2.8143820224719103	1.0	1.0	99.52565761103924
GOTERM_BP_DIRECT	GO:0000002~mitochondrial genome maintenance	4	0.1936108422071636	0.15951553778485342	ENSMUSG00000038084, ENSMUSG00000028982, ENSMUSG00000030879, ENSMUSG00000030557	1780	10	12524	2.8143820224719103	1.0	1.0	99.52565761103924
GOTERM_BP_DIRECT	GO:0097120~receptor localization to synapse	4	0.1936108422071636	0.15951553778485342	ENSMUSG00000020886, ENSMUSG00000042453, ENSMUSG00000058589, ENSMUSG00000063887	1780	10	12524	2.8143820224719103	1.0	1.0	99.52565761103924
GOTERM_BP_DIRECT	GO:0042428~serotonin metabolic process	4	0.1936108422071636	0.15951553778485342	ENSMUSG00000059003, ENSMUSG00000062202, ENSMUSG00000030302, ENSMUSG00000022489	1780	10	12524	2.8143820224719103	1.0	1.0	99.52565761103924
GOTERM_BP_DIRECT	GO:0050884~neuromuscular process controlling posture	4	0.1936108422071636	0.15951553778485342	ENSMUSG00000045114, ENSMUSG00000017167, ENSMUSG00000031393, ENSMUSG00000064329	1780	10	12524	2.8143820224719103	1.0	1.0	99.52565761103924
GOTERM_BP_DIRECT	GO:0098656~anion transmembrane transport	4	0.1936108422071636	0.15951553778485342	ENSMUSG00000005089, ENSMUSG00000029015, ENSMUSG00000070639, ENSMUSG00000060961	1780	10	12524	2.8143820224719103	1.0	1.0	99.52565761103924
GOTERM_BP_DIRECT	GO:0014823~response to activity	9	0.43562439496611816	0.16239230611372107	ENSMUSG00000068037, ENSMUSG00000029838, ENSMUSG00000006818, ENSMUSG00000026819, ENSMUSG00000032350, ENSMUSG00000022186, ENSMUSG00000050697, ENSMUSG00000039004, ENSMUSG00000025651	1780	38	12524	1.6664104080425781	1.0	1.0	99.52565761103924
GOTERM_BP_DIRECT	GO:0046034~ATP metabolic process	9	0.43562439496611816	0.16239230611372107	ENSMUSG00000025968, ENSMUSG00000025428, ENSMUSG00000026819, ENSMUSG00000025393, ENSMUSG00000026817, ENSMUSG00000003072, ENSMUSG00000020908, ENSMUSG00000027889, ENSMUSG00000005686	1780	38	12524	1.6664104080425781	1.0	1.0	99.52565761103924
GOTERM_BP_DIRECT	GO:0006464~cellular protein modification process	9	0.43562439496611816	0.16239230611372107	ENSMUSG00000022359, ENSMUSG00000027394, ENSMUSG00000021831, ENSMUSG00000033257, ENSMUSG00000019795, ENSMUSG00000051285, ENSMUSG00000027589, ENSMUSG00000026885, ENSMUSG00000036745	1780	38	12524	1.6664104080425781	1.0	1.0	99.52565761103924
GOTERM_CC_DIRECT	GO:0043234~protein complex	85	4.114230396902227	0.16353170713757487	ENSMUSG00000038949, ENSMUSG00000081058, ENSMUSG00000032366, ENSMUSG00000060639, ENSMUSG00000031393, ENSMUSG00000032481, ENSMUSG00000029713, ENSMUSG00000022285, ENSMUSG00000000378, ENSMUSG00000060279, ENSMUSG00000029635, ENSMUSG00000061887, ENSMUSG00000028906, ENSMUSG00000001986, ENSMUSG00000063142, ENSMUSG00000038665, ENSMUSG00000033615, ENSMUSG00000030102, ENSMUSG00000030695, ENSMUSG00000029101,…	1891	539	13426	1.1196577087640016	1.0	1.0	96.4329643296433
KEGG_PATHWAY	mmu04919:Thyroid hormone signaling pathway	21	1.016456921587609	0.16361810687230757	ENSMUSG00000058756, ENSMUSG00000036856, ENSMUSG00000040907, ENSMUSG00000013833, ENSMUSG00000051177, ENSMUSG00000028854, ENSMUSG00000025499, ENSMUSG00000063358, ENSMUSG00000024122, ENSMUSG00000026799, ENSMUSG00000044167, ENSMUSG00000022812, ENSMUSG00000028914, ENSMUSG00000021779, ENSMUSG00000040061, ENSMUSG00000018076, ENSMUSG00000004936, ENSMUSG00000015843, ENSMUSG00000020918, ENSMUSG00000052889,…	760	109	5192	1.3161757605021727	1.0	0.7801811936623044	72.32336612781947
GOTERM_BP_DIRECT	GO:0009411~response to UV	10	0.48402710551790895	0.16369702552939558	ENSMUSG00000028560, ENSMUSG00000028914, ENSMUSG00000028960, ENSMUSG00000020390, ENSMUSG00000021936, ENSMUSG00000050697, ENSMUSG00000051675, ENSMUSG00000054051, ENSMUSG00000036986, ENSMUSG00000030994	1780	44	12524	1.5990806945863125	1.0	1.0	99.52565761103924
GOTERM_BP_DIRECT	GO:0003151~outflow tract morphogenesis	10	0.48402710551790895	0.16369702552939558	ENSMUSG00000030123, ENSMUSG00000020888, ENSMUSG00000052684, ENSMUSG00000066026, ENSMUSG00000030592, ENSMUSG00000057123, ENSMUSG00000027104, ENSMUSG00000028004, ENSMUSG00000032216, ENSMUSG00000023951	1780	44	12524	1.5990806945863125	1.0	1.0	99.52565761103924
GOTERM_BP_DIRECT	GO:0045893~positive regulation of transcription, DNA-templated	76	3.6786060019361084	0.16438225461856384	ENSMUSG00000026283, ENSMUSG00000031870, ENSMUSG00000027490, ENSMUSG00000007880, ENSMUSG00000022360, ENSMUSG00000031393, ENSMUSG00000032481, ENSMUSG00000023055, ENSMUSG00000030180, ENSMUSG00000056493, ENSMUSG00000005148, ENSMUSG00000049800, ENSMUSG00000029634, ENSMUSG00000029711, ENSMUSG00000029359, ENSMUSG00000061887, ENSMUSG00000028949, ENSMUSG00000019982, ENSMUSG00000004936, ENSMUSG00000039117,…	1780	473	12524	1.1305128631493933	1.0	1.0	99.52565761103924
GOTERM_MF_DIRECT	GO:0005230~extracellular ligand-gated ion channel activity	7	0.3388189738625363	0.16632374073947873	ENSMUSG00000007653, ENSMUSG00000028020, ENSMUSG00000029211, ENSMUSG00000010803, ENSMUSG00000029054, ENSMUSG00000027577, ENSMUSG00000030525	1752	26	12046	1.8511152089919212	1.0	1.0	99.44713199723566
GOTERM_MF_DIRECT	GO:0042162~telomeric DNA binding	7	0.3388189738625363	0.16632374073947873	ENSMUSG00000033430, ENSMUSG00000000568, ENSMUSG00000058301, ENSMUSG00000001415, ENSMUSG00000043241, ENSMUSG00000026234, ENSMUSG00000021972	1752	26	12046	1.8511152089919212	1.0	1.0	99.44713199723566
GOTERM_MF_DIRECT	GO:0043008~ATP-dependent protein binding	4	0.1936108422071636	0.16782641054594102	ENSMUSG00000000826, ENSMUSG00000019432, ENSMUSG00000034593, ENSMUSG00000034187	1752	10	12046	2.750228310502283	1.0	1.0	99.44713199723566
GOTERM_MF_DIRECT	GO:0005313~L-glutamate transmembrane transporter activity	4	0.1936108422071636	0.16782641054594102	ENSMUSG00000005089, ENSMUSG00000024935, ENSMUSG00000027010, ENSMUSG00000019082	1752	10	12046	2.750228310502283	1.0	1.0	99.44713199723566
GOTERM_MF_DIRECT	GO:0015278~calcium-release channel activity	4	0.1936108422071636	0.16782641054594102	ENSMUSG00000057378, ENSMUSG00000025318, ENSMUSG00000030592, ENSMUSG00000030102	1752	10	12046	2.750228310502283	1.0	1.0	99.44713199723566
GOTERM_MF_DIRECT	GO:0001222~transcription corepressor binding	4	0.1936108422071636	0.16782641054594102	ENSMUSG00000023932, ENSMUSG00000037791, ENSMUSG00000055866, ENSMUSG00000032589	1752	10	12046	2.750228310502283	1.0	1.0	99.44713199723566
GOTERM_MF_DIRECT	GO:0030594~neurotransmitter receptor activity	4	0.1936108422071636	0.16782641054594102	ENSMUSG00000035745, ENSMUSG00000041380, ENSMUSG00000049511, ENSMUSG00000050783	1752	10	12046	2.750228310502283	1.0	1.0	99.44713199723566
GOTERM_BP_DIRECT	GO:0050806~positive regulation of synaptic transmission	6	0.29041626331074544	0.1678820075907001	ENSMUSG00000020886, ENSMUSG00000020524, ENSMUSG00000029053, ENSMUSG00000030209, ENSMUSG00000030898, ENSMUSG00000035864	1780	21	12524	2.0102728731942214	1.0	1.0	99.52565761103924
GOTERM_BP_DIRECT	GO:0048741~skeletal muscle fiber development	6	0.29041626331074544	0.1678820075907001	ENSMUSG00000022996, ENSMUSG00000028161, ENSMUSG00000030592, ENSMUSG00000007617, ENSMUSG00000029050, ENSMUSG00000063856	1780	21	12524	2.0102728731942214	1.0	1.0	99.52565761103924
GOTERM_BP_DIRECT	GO:0017158~regulation of calcium ion-dependent exocytosis	6	0.29041626331074544	0.1678820075907001	ENSMUSG00000063260, ENSMUSG00000027849, ENSMUSG00000026452, ENSMUSG00000062542, ENSMUSG00000030731, ENSMUSG00000035864	1780	21	12524	2.0102728731942214	1.0	1.0	99.52565761103924
GOTERM_BP_DIRECT	GO:0070509~calcium ion import	6	0.29041626331074544	0.1678820075907001	ENSMUSG00000022416, ENSMUSG00000004110, ENSMUSG00000051331, ENSMUSG00000024112, ENSMUSG00000057914, ENSMUSG00000037434	1780	21	12524	2.0102728731942214	1.0	1.0	99.52565761103924
GOTERM_BP_DIRECT	GO:0043524~negative regulation of neuron apoptotic process	25	1.2100677637947725	0.16875065239074785	ENSMUSG00000027298, ENSMUSG00000031393, ENSMUSG00000025499, ENSMUSG00000024122, ENSMUSG00000067629, ENSMUSG00000006235, ENSMUSG00000023951, ENSMUSG00000006818, ENSMUSG00000039474, ENSMUSG00000019969, ENSMUSG00000007653, ENSMUSG00000052684, ENSMUSG00000022270, ENSMUSG00000059456, ENSMUSG00000032350, ENSMUSG00000062960, ENSMUSG00000026797, ENSMUSG00000025422, ENSMUSG00000029104, ENSMUSG00000029005,…	1780	138	12524	1.2746295391630027	1.0	1.0	99.52565761103924
KEGG_PATHWAY	mmu03015:mRNA surveillance pathway	17	0.8228460793804453	0.1694320394676032	ENSMUSG00000028274, ENSMUSG00000078676, ENSMUSG00000014956, ENSMUSG00000058301, ENSMUSG00000022052, ENSMUSG00000029120, ENSMUSG00000028330, ENSMUSG00000062203, ENSMUSG00000041769, ENSMUSG00000024400, ENSMUSG00000041781, ENSMUSG00000040385, ENSMUSG00000019432, ENSMUSG00000001415, ENSMUSG00000043241, ENSMUSG00000054309, ENSMUSG00000059409	760	85	5192	1.3663157894736842	1.0	0.7801811936623044	72.32336612781947
KEGG_PATHWAY	mmu04012:ErbB signaling pathway	17	0.8228460793804453	0.1694320394676032	ENSMUSG00000006134, ENSMUSG00000057897, ENSMUSG00000009406, ENSMUSG00000052684, ENSMUSG00000024486, ENSMUSG00000029999, ENSMUSG00000060275, ENSMUSG00000025499, ENSMUSG00000063358, ENSMUSG00000001127, ENSMUSG00000020366, ENSMUSG00000022812, ENSMUSG00000024617, ENSMUSG00000021936, ENSMUSG00000004936, ENSMUSG00000052889, ENSMUSG00000074923	760	85	5192	1.3663157894736842	1.0	0.7801811936623044	72.32336612781947
GOTERM_BP_DIRECT	GO:0000398~mRNA splicing, via spliceosome	19	0.9196515004840271	0.17042918029333437	ENSMUSG00000003660, ENSMUSG00000078765, ENSMUSG00000031370, ENSMUSG00000027014, ENSMUSG00000040761, ENSMUSG00000029402, ENSMUSG00000020211, ENSMUSG00000023932, ENSMUSG00000040383, ENSMUSG00000021039, ENSMUSG00000024735, ENSMUSG00000019432, ENSMUSG00000063480, ENSMUSG00000024949, ENSMUSG00000038446, ENSMUSG00000031723, ENSMUSG00000030986, ENSMUSG00000018974, ENSMUSG00000059208	1780	100	12524	1.3368314606741574	1.0	1.0	99.52565761103924
KEGG_PATHWAY	mmu05223:Non-small cell lung cancer	12	0.5808325266214909	0.17084259715232944	ENSMUSG00000028914, ENSMUSG00000027490, ENSMUSG00000055471, ENSMUSG00000017491, ENSMUSG00000004936, ENSMUSG00000029999, ENSMUSG00000025499, ENSMUSG00000015843, ENSMUSG00000063358, ENSMUSG00000001127, ENSMUSG00000024122, ENSMUSG00000052889	760	55	5192	1.4905263157894737	1.0	0.7801811936623044	72.32336612781947
KEGG_PATHWAY	mmu04150:mTOR signaling pathway	12	0.5808325266214909	0.17084259715232944	ENSMUSG00000058655, ENSMUSG00000028278, ENSMUSG00000036707, ENSMUSG00000028156, ENSMUSG00000011096, ENSMUSG00000028495, ENSMUSG00000050697, ENSMUSG00000063358, ENSMUSG00000050310, ENSMUSG00000024122, ENSMUSG00000026812, ENSMUSG00000052889	760	55	5192	1.4905263157894737	1.0	0.7801811936623044	72.32336612781947
GOTERM_BP_DIRECT	GO:0010468~regulation of gene expression	31	1.5004840271055178	0.17147590297653087	ENSMUSG00000059625, ENSMUSG00000048251, ENSMUSG00000031393, ENSMUSG00000027630, ENSMUSG00000020661, ENSMUSG00000001288, ENSMUSG00000045039, ENSMUSG00000019982, ENSMUSG00000068154, ENSMUSG00000021936, ENSMUSG00000021816, ENSMUSG00000019428, ENSMUSG00000050310, ENSMUSG00000018974, ENSMUSG00000028053, ENSMUSG00000053470, ENSMUSG00000038539, ENSMUSG00000002280, ENSMUSG00000002028, ENSMUSG00000025920,…	1780	177	12524	1.232285913794198	1.0	1.0	99.52565761103924
GOTERM_BP_DIRECT	GO:0006730~one-carbon metabolic process	7	0.3388189738625363	0.17538131390071765	ENSMUSG00000031883, ENSMUSG00000027893, ENSMUSG00000032373, ENSMUSG00000042032, ENSMUSG00000029009, ENSMUSG00000009566, ENSMUSG00000021048	1780	27	12524	1.8241364960466084	1.0	1.0	99.52565761103924
GOTERM_BP_DIRECT	GO:0050770~regulation of axonogenesis	7	0.3388189738625363	0.17538131390071765	ENSMUSG00000026959, ENSMUSG00000022812, ENSMUSG00000024969, ENSMUSG00000056486, ENSMUSG00000026235, ENSMUSG00000042700, ENSMUSG00000056427	1780	27	12524	1.8241364960466084	1.0	1.0	99.52565761103924
GOTERM_BP_DIRECT	GO:0000082~G1/S transition of mitotic cell cycle	12	0.5808325266214909	0.17793317233940187	ENSMUSG00000021379, ENSMUSG00000057897, ENSMUSG00000019982, ENSMUSG00000029246, ENSMUSG00000028161, ENSMUSG00000028212, ENSMUSG00000028068, ENSMUSG00000028156, ENSMUSG00000024617, ENSMUSG00000028495, ENSMUSG00000032405, ENSMUSG00000032119	1780	57	12524	1.4812536960378475	1.0	1.0	99.52565761103924
GOTERM_MF_DIRECT	GO:0051539~4 iron, 4 sulfur cluster binding	9	0.43562439496611816	0.17800213786695296	ENSMUSG00000059734, ENSMUSG00000025968, ENSMUSG00000013593, ENSMUSG00000044792, ENSMUSG00000037916, ENSMUSG00000002280, ENSMUSG00000020153, ENSMUSG00000009863, ENSMUSG00000022477	1752	38	12046	1.6284246575342465	1.0	1.0	99.44713199723566
GOTERM_MF_DIRECT	GO:0008013~beta-catenin binding	16	0.7744433688286544	0.17846035679087446	ENSMUSG00000037815, ENSMUSG00000023055, ENSMUSG00000022240, ENSMUSG00000025246, ENSMUSG00000042308, ENSMUSG00000027630, ENSMUSG00000025217, ENSMUSG00000000782, ENSMUSG00000020135, ENSMUSG00000044167, ENSMUSG00000048826, ENSMUSG00000022812, ENSMUSG00000002459, ENSMUSG00000030209, ENSMUSG00000019969, ENSMUSG00000045180	1752	80	12046	1.3751141552511414	1.0	1.0	99.44713199723566
GOTERM_CC_DIRECT	GO:0034045~pre-autophagosomal structure membrane	5	0.24201355275895448	0.17867573465538333	ENSMUSG00000039382, ENSMUSG00000025173, ENSMUSG00000026289, ENSMUSG00000024870, ENSMUSG00000037526	1891	16	13426	2.2187334743521947	1.0	1.0	96.4329643296433
GOTERM_CC_DIRECT	GO:0097225~sperm midpiece	5	0.24201355275895448	0.17867573465538333	ENSMUSG00000037196, ENSMUSG00000015837, ENSMUSG00000038564, ENSMUSG00000020681, ENSMUSG00000029469	1891	16	13426	2.2187334743521947	1.0	1.0	96.4329643296433
GOTERM_BP_DIRECT	GO:0070059~intrinsic apoptotic signaling pathway in response to endoplasmic reticulum stress	8	0.3872216844143272	0.17907776158083216	ENSMUSG00000021831, ENSMUSG00000022812, ENSMUSG00000028914, ENSMUSG00000027006, ENSMUSG00000032715, ENSMUSG00000026883, ENSMUSG00000030102, ENSMUSG00000036986	1780	33	12524	1.7056860742254	1.0	1.0	99.52565761103924
GOTERM_MF_DIRECT	GO:0033613~activating transcription factor binding	6	0.29041626331074544	0.17988789614783654	ENSMUSG00000001419, ENSMUSG00000052684, ENSMUSG00000039474, ENSMUSG00000028484, ENSMUSG00000020361, ENSMUSG00000030557	1752	21	12046	1.9644487932159165	1.0	1.0	99.44713199723566
GOTERM_MF_DIRECT	GO:0005085~guanyl-nucleotide exchange factor activity	28	1.3552758954501452	0.1799409326720148	ENSMUSG00000035954, ENSMUSG00000029333, ENSMUSG00000039716, ENSMUSG00000028121, ENSMUSG00000009681, ENSMUSG00000042328, ENSMUSG00000021990, ENSMUSG00000025656, ENSMUSG00000041112, ENSMUSG00000032946, ENSMUSG00000034066, ENSMUSG00000037533, ENSMUSG00000032356, ENSMUSG00000031442, ENSMUSG00000040818, ENSMUSG00000037509, ENSMUSG00000026594, ENSMUSG00000027347, ENSMUSG00000028059, ENSMUSG00000026259,…	1752	155	12046	1.2420385918397407	1.0	1.0	99.44713199723566
GOTERM_MF_DIRECT	GO:0003707~steroid hormone receptor activity	10	0.48402710551790895	0.18053949497353433	ENSMUSG00000002393, ENSMUSG00000058756, ENSMUSG00000005893, ENSMUSG00000024955, ENSMUSG00000031870, ENSMUSG00000021779, ENSMUSG00000017491, ENSMUSG00000024431, ENSMUSG00000015843, ENSMUSG00000001288	1752	44	12046	1.5626297218762972	1.0	1.0	99.44713199723566
GOTERM_BP_DIRECT	GO:0008631~intrinsic apoptotic signaling pathway in response to oxidative stress	5	0.24201355275895448	0.1828836035357615	ENSMUSG00000018411, ENSMUSG00000006818, ENSMUSG00000035683, ENSMUSG00000063856, ENSMUSG00000036986	1780	16	12524	2.1987359550561796	1.0	1.0	99.52565761103924
GOTERM_BP_DIRECT	GO:0010613~positive regulation of cardiac muscle hypertrophy	5	0.24201355275895448	0.1828836035357615	ENSMUSG00000028161, ENSMUSG00000026496, ENSMUSG00000057530, ENSMUSG00000028854, ENSMUSG00000030557	1780	16	12524	2.1987359550561796	1.0	1.0	99.52565761103924
KEGG_PATHWAY	mmu04390:Hippo signaling pathway	25	1.2100677637947725	0.18503179262969185	ENSMUSG00000010797, ENSMUSG00000037815, ENSMUSG00000029053, ENSMUSG00000014956, ENSMUSG00000022285, ENSMUSG00000027358, ENSMUSG00000025217, ENSMUSG00000020886, ENSMUSG00000040385, ENSMUSG00000025812, ENSMUSG00000044641, ENSMUSG00000020888, ENSMUSG00000036961, ENSMUSG00000036856, ENSMUSG00000029120, ENSMUSG00000022052, ENSMUSG00000020271, ENSMUSG00000041769, ENSMUSG00000000782, ENSMUSG00000020135,…	760	136	5192	1.2558049535603715	1.0	0.8311264127956651	77.04602512777332
GOTERM_BP_DIRECT	GO:0043087~regulation of GTPase activity	14	0.6776379477250726	0.18717124081030817	ENSMUSG00000028068, ENSMUSG00000056486, ENSMUSG00000026235, ENSMUSG00000027347, ENSMUSG00000026883, ENSMUSG00000020130, ENSMUSG00000026812, ENSMUSG00000067629, ENSMUSG00000026259, ENSMUSG00000042700, ENSMUSG00000021676, ENSMUSG00000041351, ENSMUSG00000038665, ENSMUSG00000050310	1780	70	12524	1.4071910112359551	1.0	1.0	99.52565761103924
GOTERM_CC_DIRECT	GO:0000421~autophagosome membrane	6	0.29041626331074544	0.18845784065105947	ENSMUSG00000033124, ENSMUSG00000038295, ENSMUSG00000030161, ENSMUSG00000026289, ENSMUSG00000018171, ENSMUSG00000037526	1891	22	13426	1.936349213980097	1.0	1.0	96.4329643296433
GOTERM_MF_DIRECT	GO:0017124~SH3 domain binding	21	1.016456921587609	0.19061032556229363	ENSMUSG00000035954, ENSMUSG00000037902, ENSMUSG00000039716, ENSMUSG00000032261, ENSMUSG00000029516, ENSMUSG00000026883, ENSMUSG00000063856, ENSMUSG00000067629, ENSMUSG00000028943, ENSMUSG00000045038, ENSMUSG00000024824, ENSMUSG00000022436, ENSMUSG00000022623, ENSMUSG00000018411, ENSMUSG00000041112, ENSMUSG00000017167, ENSMUSG00000028914, ENSMUSG00000017670, ENSMUSG00000000416, ENSMUSG00000034570,…	1752	112	12046	1.2891695205479452	1.0	1.0	99.44713199723566
GOTERM_BP_DIRECT	GO:0006869~lipid transport	16	0.7744433688286544	0.1932859087858231	ENSMUSG00000024130, ENSMUSG00000024030, ENSMUSG00000060671, ENSMUSG00000032193, ENSMUSG00000049313, ENSMUSG00000024177, ENSMUSG00000028158, ENSMUSG00000020189, ENSMUSG00000024797, ENSMUSG00000020620, ENSMUSG00000074968, ENSMUSG00000024924, ENSMUSG00000020435, ENSMUSG00000034088, ENSMUSG00000030688, ENSMUSG00000030741	1780	83	12524	1.3563286855286314	1.0	1.0	99.52565761103924
GOTERM_BP_DIRECT	GO:0007631~feeding behavior	6	0.29041626331074544	0.1934783383458014	ENSMUSG00000021478, ENSMUSG00000041380, ENSMUSG00000049511, ENSMUSG00000028004, ENSMUSG00000032259, ENSMUSG00000040037	1780	22	12524	1.9188968335035752	1.0	1.0	99.52565761103924
GOTERM_CC_DIRECT	GO:0043229~intracellular organelle	4	0.1936108422071636	0.19365728763547665	ENSMUSG00000027273, ENSMUSG00000037771, ENSMUSG00000035864, ENSMUSG00000024114	1891	11	13426	2.5817989519734628	1.0	1.0	96.4329643296433
GOTERM_CC_DIRECT	GO:0042641~actomyosin	4	0.1936108422071636	0.19365728763547665	ENSMUSG00000030739, ENSMUSG00000020900, ENSMUSG00000034593, ENSMUSG00000000631	1891	11	13426	2.5817989519734628	1.0	1.0	96.4329643296433
GOTERM_CC_DIRECT	GO:0033391~chromatoid body	4	0.1936108422071636	0.19365728763547665	ENSMUSG00000035517, ENSMUSG00000028156, ENSMUSG00000021595, ENSMUSG00000055116	1891	11	13426	2.5817989519734628	1.0	1.0	96.4329643296433
GOTERM_MF_DIRECT	GO:0070034~telomerase RNA binding	5	0.24201355275895448	0.1940035359125506	ENSMUSG00000028010, ENSMUSG00000039630, ENSMUSG00000001415, ENSMUSG00000031403, ENSMUSG00000001056	1752	16	12046	2.1486158675799087	1.0	1.0	99.44713199723566
GOTERM_BP_DIRECT	GO:0009887~organ morphogenesis	15	0.7260406582768635	0.1972865578565799	ENSMUSG00000006134, ENSMUSG00000058756, ENSMUSG00000032481, ENSMUSG00000001300, ENSMUSG00000027358, ENSMUSG00000020150, ENSMUSG00000063358, ENSMUSG00000060445, ENSMUSG00000022996, ENSMUSG00000022812, ENSMUSG00000021779, ENSMUSG00000036961, ENSMUSG00000014773, ENSMUSG00000054008, ENSMUSG00000056427	1780	77	12524	1.3706405953596963	1.0	1.0	99.52565761103924
GOTERM_BP_DIRECT	GO:0003323~type B pancreatic cell development	4	0.1936108422071636	0.19738255945427993	ENSMUSG00000068154, ENSMUSG00000039004, ENSMUSG00000024122, ENSMUSG00000014773	1780	11	12524	2.5585291113381006	1.0	1.0	99.52565761103924
GOTERM_BP_DIRECT	GO:0031629~synaptic vesicle fusion to presynaptic active zone membrane	4	0.1936108422071636	0.19738255945427993	ENSMUSG00000027273, ENSMUSG00000030805, ENSMUSG00000026797, ENSMUSG00000041488	1780	11	12524	2.5585291113381006	1.0	1.0	99.52565761103924
GOTERM_BP_DIRECT	GO:0045176~apical protein localization	4	0.1936108422071636	0.19738255945427993	ENSMUSG00000006024, ENSMUSG00000021877, ENSMUSG00000027002, ENSMUSG00000045180	1780	11	12524	2.5585291113381006	1.0	1.0	99.52565761103924
GOTERM_BP_DIRECT	GO:0043666~regulation of phosphoprotein phosphatase activity	4	0.1936108422071636	0.19738255945427993	ENSMUSG00000018570, ENSMUSG00000052296, ENSMUSG00000026812, ENSMUSG00000032259	1780	11	12524	2.5585291113381006	1.0	1.0	99.52565761103924
GOTERM_BP_DIRECT	GO:0007610~behavior	4	0.1936108422071636	0.19738255945427993	ENSMUSG00000041380, ENSMUSG00000025905, ENSMUSG00000034472, ENSMUSG00000049511	1780	11	12524	2.5585291113381006	1.0	1.0	99.52565761103924
GOTERM_BP_DIRECT	GO:0046323~glucose import	4	0.1936108422071636	0.19738255945427993	ENSMUSG00000021478, ENSMUSG00000036298, ENSMUSG00000026812, ENSMUSG00000068747	1780	11	12524	2.5585291113381006	1.0	1.0	99.52565761103924
GOTERM_BP_DIRECT	GO:0090303~positive regulation of wound healing	4	0.1936108422071636	0.19738255945427993	ENSMUSG00000045038, ENSMUSG00000024486, ENSMUSG00000025499, ENSMUSG00000022099	1780	11	12524	2.5585291113381006	1.0	1.0	99.52565761103924
GOTERM_BP_DIRECT	GO:0002021~response to dietary excess	4	0.1936108422071636	0.19738255945427993	ENSMUSG00000026819, ENSMUSG00000039278, ENSMUSG00000027630, ENSMUSG00000026834	1780	11	12524	2.5585291113381006	1.0	1.0	99.52565761103924
GOTERM_BP_DIRECT	GO:0000042~protein targeting to Golgi	4	0.1936108422071636	0.19738255945427993	ENSMUSG00000024855, ENSMUSG00000038708, ENSMUSG00000049313, ENSMUSG00000038039	1780	11	12524	2.5585291113381006	1.0	1.0	99.52565761103924
GOTERM_BP_DIRECT	GO:0010761~fibroblast migration	4	0.1936108422071636	0.19738255945427993	ENSMUSG00000055322, ENSMUSG00000028126, ENSMUSG00000044700, ENSMUSG00000036986	1780	11	12524	2.5585291113381006	1.0	1.0	99.52565761103924
GOTERM_BP_DIRECT	GO:0006497~protein lipidation	4	0.1936108422071636	0.19738255945427993	ENSMUSG00000039382, ENSMUSG00000025173, ENSMUSG00000021619, ENSMUSG00000028158	1780	11	12524	2.5585291113381006	1.0	1.0	99.52565761103924
GOTERM_BP_DIRECT	GO:0014902~myotube differentiation	4	0.1936108422071636	0.19738255945427993	ENSMUSG00000022812, ENSMUSG00000029050, ENSMUSG00000063856, ENSMUSG00000068747	1780	11	12524	2.5585291113381006	1.0	1.0	99.52565761103924
GOTERM_BP_DIRECT	GO:0060080~inhibitory postsynaptic potential	4	0.1936108422071636	0.19738255945427993	ENSMUSG00000027577, ENSMUSG00000031778, ENSMUSG00000020178, ENSMUSG00000063887	1780	11	12524	2.5585291113381006	1.0	1.0	99.52565761103924
GOTERM_BP_DIRECT	GO:0042445~hormone metabolic process	4	0.1936108422071636	0.19738255945427993	ENSMUSG00000036856, ENSMUSG00000071054, ENSMUSG00000075702, ENSMUSG00000029104	1780	11	12524	2.5585291113381006	1.0	1.0	99.52565761103924
GOTERM_BP_DIRECT	GO:0051932~synaptic transmission, GABAergic	4	0.1936108422071636	0.19738255945427993	ENSMUSG00000007653, ENSMUSG00000026825, ENSMUSG00000010803, ENSMUSG00000017412	1780	11	12524	2.5585291113381006	1.0	1.0	99.52565761103924
GOTERM_BP_DIRECT	GO:0032956~regulation of actin cytoskeleton organization	10	0.48402710551790895	0.19802252459054953	ENSMUSG00000031342, ENSMUSG00000025372, ENSMUSG00000028843, ENSMUSG00000046718, ENSMUSG00000048895, ENSMUSG00000023277, ENSMUSG00000050310, ENSMUSG00000022099, ENSMUSG00000026812, ENSMUSG00000025920	1780	46	12524	1.5295554469956034	1.0	1.0	99.52565761103924
GOTERM_BP_DIRECT	GO:0007519~skeletal muscle tissue development	10	0.48402710551790895	0.19802252459054953	ENSMUSG00000027827, ENSMUSG00000030739, ENSMUSG00000026141, ENSMUSG00000041975, ENSMUSG00000027346, ENSMUSG00000026349, ENSMUSG00000039824, ENSMUSG00000063659, ENSMUSG00000009995, ENSMUSG00000024236	1780	46	12524	1.5295554469956034	1.0	1.0	99.52565761103924
GOTERM_BP_DIRECT	GO:0071277~cellular response to calcium ion	10	0.48402710551790895	0.19802252459054953	ENSMUSG00000057378, ENSMUSG00000052684, ENSMUSG00000038255, ENSMUSG00000034361, ENSMUSG00000071076, ENSMUSG00000032946, ENSMUSG00000030557, ENSMUSG00000022099, ENSMUSG00000035864, ENSMUSG00000020431	1780	46	12524	1.5295554469956034	1.0	1.0	99.52565761103924
GOTERM_BP_DIRECT	GO:0006906~vesicle fusion	10	0.48402710551790895	0.19802252459054953	ENSMUSG00000063260, ENSMUSG00000027849, ENSMUSG00000026452, ENSMUSG00000027457, ENSMUSG00000062542, ENSMUSG00000044912, ENSMUSG00000030731, ENSMUSG00000041488, ENSMUSG00000035864, ENSMUSG00000030279	1780	46	12524	1.5295554469956034	1.0	1.0	99.52565761103924
GOTERM_BP_DIRECT	GO:0060999~positive regulation of dendritic spine development	7	0.3388189738625363	0.19818133505836058	ENSMUSG00000020224, ENSMUSG00000022623, ENSMUSG00000048076, ENSMUSG00000032827, ENSMUSG00000019969, ENSMUSG00000024431, ENSMUSG00000063887	1780	28	12524	1.758988764044944	1.0	1.0	99.52565761103924
GOTERM_BP_DIRECT	GO:0051881~regulation of mitochondrial membrane potential	7	0.3388189738625363	0.19818133505836058	ENSMUSG00000025968, ENSMUSG00000028982, ENSMUSG00000006818, ENSMUSG00000025140, ENSMUSG00000029104, ENSMUSG00000050511, ENSMUSG00000020178	1780	28	12524	1.758988764044944	1.0	1.0	99.52565761103924
GOTERM_BP_DIRECT	GO:0071549~cellular response to dexamethasone stimulus	7	0.3388189738625363	0.19818133505836058	ENSMUSG00000022358, ENSMUSG00000044167, ENSMUSG00000028914, ENSMUSG00000039630, ENSMUSG00000028156, ENSMUSG00000055067, ENSMUSG00000024431	1780	28	12524	1.758988764044944	1.0	1.0	99.52565761103924
GOTERM_BP_DIRECT	GO:0007608~sensory perception of smell	7	0.3388189738625363	0.19818133505836058	ENSMUSG00000063260, ENSMUSG00000041771, ENSMUSG00000051650, ENSMUSG00000021013, ENSMUSG00000056755, ENSMUSG00000024524, ENSMUSG00000032259	1780	28	12524	1.758988764044944	1.0	1.0	99.52565761103924
GOTERM_MF_DIRECT	GO:0031490~chromatin DNA binding	11	0.5324298160696999	0.19864730961003146	ENSMUSG00000070544, ENSMUSG00000036181, ENSMUSG00000058756, ENSMUSG00000053470, ENSMUSG00000068154, ENSMUSG00000021779, ENSMUSG00000031393, ENSMUSG00000030180, ENSMUSG00000037894, ENSMUSG00000052565, ENSMUSG00000019777	1752	51	12046	1.4829662458590742	1.0	1.0	99.44713199723566
GOTERM_MF_DIRECT	GO:0032403~protein complex binding	54	2.6137463697967087	0.19923201602672655	ENSMUSG00000058756, ENSMUSG00000059003, ENSMUSG00000029713, ENSMUSG00000022285, ENSMUSG00000026883, ENSMUSG00000029434, ENSMUSG00000060279, ENSMUSG00000021478, ENSMUSG00000018411, ENSMUSG00000040385, ENSMUSG00000027419, ENSMUSG00000069089, ENSMUSG00000063142, ENSMUSG00000062372, ENSMUSG00000034187, ENSMUSG00000079658, ENSMUSG00000030102, ENSMUSG00000058835, ENSMUSG00000011877, ENSMUSG00000030374,…	1752	325	12046	1.1424025289778714	1.0	1.0	99.44713199723566
GOTERM_BP_DIRECT	GO:0018107~peptidyl-threonine phosphorylation	9	0.43562439496611816	0.19944656613353226	ENSMUSG00000022812, ENSMUSG00000040390, ENSMUSG00000023050, ENSMUSG00000038970, ENSMUSG00000021936, ENSMUSG00000048895, ENSMUSG00000063358, ENSMUSG00000042978, ENSMUSG00000024122	1780	40	12524	1.5830898876404493	1.0	1.0	99.52565761103924
GOTERM_BP_DIRECT	GO:0042787~protein ubiquitination involved in ubiquitin-dependent protein catabolic process	22	1.0648596321393997	0.20147483123348225	ENSMUSG00000029474, ENSMUSG00000028960, ENSMUSG00000042807, ENSMUSG00000005505, ENSMUSG00000062202, ENSMUSG00000025326, ENSMUSG00000024589, ENSMUSG00000001054, ENSMUSG00000048732, ENSMUSG00000002222, ENSMUSG00000003344, ENSMUSG00000020642, ENSMUSG00000038780, ENSMUSG00000039000, ENSMUSG00000060450, ENSMUSG00000042350, ENSMUSG00000035890, ENSMUSG00000051675, ENSMUSG00000079658, ENSMUSG00000039615,…	1780	122	12524	1.2687787806225823	1.0	1.0	99.52565761103924
GOTERM_CC_DIRECT	GO:0036449~microtubule minus-end	3	0.14520813165537272	0.20202315194823267	ENSMUSG00000021068, ENSMUSG00000024236, ENSMUSG00000033952	1891	6	13426	3.549973558963511	1.0	1.0	96.4329643296433
GOTERM_CC_DIRECT	GO:0070765~gamma-secretase complex	3	0.14520813165537272	0.20202315194823267	ENSMUSG00000036835, ENSMUSG00000053040, ENSMUSG00000019969	1891	6	13426	3.549973558963511	1.0	1.0	96.4329643296433
KEGG_PATHWAY	mmu05213:Endometrial cancer	11	0.5324298160696999	0.20300850833561723	ENSMUSG00000022812, ENSMUSG00000009406, ENSMUSG00000037815, ENSMUSG00000028914, ENSMUSG00000004936, ENSMUSG00000025499, ENSMUSG00000063358, ENSMUSG00000001127, ENSMUSG00000024122, ENSMUSG00000000782, ENSMUSG00000020135	760	51	5192	1.4734778121775025	1.0	0.8971666336122438	83.16800180201092
GOTERM_CC_DIRECT	GO:0005912~adherens junction	11	0.5324298160696999	0.20484947230458547	ENSMUSG00000001946, ENSMUSG00000033960, ENSMUSG00000025812, ENSMUSG00000037815, ENSMUSG00000022240, ENSMUSG00000039546, ENSMUSG00000030329, ENSMUSG00000041245, ENSMUSG00000014773, ENSMUSG00000011751, ENSMUSG00000025666	1891	53	13426	1.4735739301357973	1.0	1.0	96.4329643296433
GOTERM_BP_DIRECT	GO:1901841~regulation of high voltage-gated calcium channel activity	3	0.14520813165537272	0.20496264353845325	ENSMUSG00000036438, ENSMUSG00000001175, ENSMUSG00000028525	1780	6	12524	3.517977528089888	1.0	1.0	99.52565761103924
GOTERM_BP_DIRECT	GO:0050792~regulation of viral process	3	0.14520813165537272	0.20496264353845325	ENSMUSG00000033916, ENSMUSG00000038467, ENSMUSG00000053119	1780	6	12524	3.517977528089888	1.0	1.0	99.52565761103924
GOTERM_BP_DIRECT	GO:0010766~negative regulation of sodium ion transport	3	0.14520813165537272	0.20496264353845325	ENSMUSG00000035112, ENSMUSG00000024589, ENSMUSG00000032216	1780	6	12524	3.517977528089888	1.0	1.0	99.52565761103924
GOTERM_BP_DIRECT	GO:0097114~NMDA glutamate receptor clustering	3	0.14520813165537272	0.20496264353845325	ENSMUSG00000022623, ENSMUSG00000042453, ENSMUSG00000063887	1780	6	12524	3.517977528089888	1.0	1.0	99.52565761103924
GOTERM_BP_DIRECT	GO:0086012~membrane depolarization during cardiac muscle cell action potential	3	0.14520813165537272	0.20496264353845325	ENSMUSG00000051331, ENSMUSG00000019194, ENSMUSG00000046480	1780	6	12524	3.517977528089888	1.0	1.0	99.52565761103924
GOTERM_BP_DIRECT	GO:0045838~positive regulation of membrane potential	3	0.14520813165537272	0.20496264353845325	ENSMUSG00000021478, ENSMUSG00000069601, ENSMUSG00000020524	1780	6	12524	3.517977528089888	1.0	1.0	99.52565761103924
GOTERM_BP_DIRECT	GO:0046033~AMP metabolic process	3	0.14520813165537272	0.20496264353845325	ENSMUSG00000026817, ENSMUSG00000027889, ENSMUSG00000005686	1780	6	12524	3.517977528089888	1.0	1.0	99.52565761103924
GOTERM_BP_DIRECT	GO:0043266~regulation of potassium ion transport	3	0.14520813165537272	0.20496264353845325	ENSMUSG00000069601, ENSMUSG00000061576, ENSMUSG00000032259	1780	6	12524	3.517977528089888	1.0	1.0	99.52565761103924
GOTERM_BP_DIRECT	GO:0031914~negative regulation of synaptic plasticity	3	0.14520813165537272	0.20496264353845325	ENSMUSG00000052087, ENSMUSG00000024431, ENSMUSG00000024883	1780	6	12524	3.517977528089888	1.0	1.0	99.52565761103924
GOTERM_BP_DIRECT	GO:0007016~cytoskeletal anchoring at plasma membrane	3	0.14520813165537272	0.20496264353845325	ENSMUSG00000034902, ENSMUSG00000052698, ENSMUSG00000027624	1780	6	12524	3.517977528089888	1.0	1.0	99.52565761103924
GOTERM_BP_DIRECT	GO:0051534~negative regulation of NFAT protein import into nucleus	3	0.14520813165537272	0.20496264353845325	ENSMUSG00000022812, ENSMUSG00000018428, ENSMUSG00000040247	1780	6	12524	3.517977528089888	1.0	1.0	99.52565761103924
GOTERM_BP_DIRECT	GO:0001661~conditioned taste aversion	3	0.14520813165537272	0.20496264353845325	ENSMUSG00000021478, ENSMUSG00000026959, ENSMUSG00000056755	1780	6	12524	3.517977528089888	1.0	1.0	99.52565761103924
GOTERM_BP_DIRECT	GO:0051099~positive regulation of binding	3	0.14520813165537272	0.20496264353845325	ENSMUSG00000041959, ENSMUSG00000059040, ENSMUSG00000063524	1780	6	12524	3.517977528089888	1.0	1.0	99.52565761103924
GOTERM_BP_DIRECT	GO:0010828~positive regulation of glucose transport	3	0.14520813165537272	0.20496264353845325	ENSMUSG00000024164, ENSMUSG00000026817, ENSMUSG00000030279	1780	6	12524	3.517977528089888	1.0	1.0	99.52565761103924
GOTERM_BP_DIRECT	GO:0032515~negative regulation of phosphoprotein phosphatase activity	3	0.14520813165537272	0.20496264353845325	ENSMUSG00000068742, ENSMUSG00000021209, ENSMUSG00000036398	1780	6	12524	3.517977528089888	1.0	1.0	99.52565761103924
GOTERM_BP_DIRECT	GO:0030644~cellular chloride ion homeostasis	3	0.14520813165537272	0.20496264353845325	ENSMUSG00000001270, ENSMUSG00000017740, ENSMUSG00000035112	1780	6	12524	3.517977528089888	1.0	1.0	99.52565761103924
GOTERM_BP_DIRECT	GO:0042987~amyloid precursor protein catabolic process	3	0.14520813165537272	0.20496264353845325	ENSMUSG00000034926, ENSMUSG00000024030, ENSMUSG00000019969	1780	6	12524	3.517977528089888	1.0	1.0	99.52565761103924
GOTERM_BP_DIRECT	GO:0007197~adenylate cyclase-inhibiting G-protein coupled acetylcholine receptor signaling pathway	3	0.14520813165537272	0.20496264353845325	ENSMUSG00000032773, ENSMUSG00000074939, ENSMUSG00000039059	1780	6	12524	3.517977528089888	1.0	1.0	99.52565761103924
GOTERM_BP_DIRECT	GO:2000323~negative regulation of glucocorticoid receptor signaling pathway	3	0.14520813165537272	0.20496264353845325	ENSMUSG00000020038, ENSMUSG00000068742, ENSMUSG00000055116	1780	6	12524	3.517977528089888	1.0	1.0	99.52565761103924
GOTERM_BP_DIRECT	GO:0097119~postsynaptic density protein 95 clustering	3	0.14520813165537272	0.20496264353845325	ENSMUSG00000042453, ENSMUSG00000049939, ENSMUSG00000063887	1780	6	12524	3.517977528089888	1.0	1.0	99.52565761103924
GOTERM_BP_DIRECT	GO:0060075~regulation of resting membrane potential	3	0.14520813165537272	0.20496264353845325	ENSMUSG00000019969, ENSMUSG00000000197, ENSMUSG00000033998	1780	6	12524	3.517977528089888	1.0	1.0	99.52565761103924
GOTERM_BP_DIRECT	GO:0007207~phospholipase C-activating G-protein coupled acetylcholine receptor signaling pathway	3	0.14520813165537272	0.20496264353845325	ENSMUSG00000032773, ENSMUSG00000074939, ENSMUSG00000039059	1780	6	12524	3.517977528089888	1.0	1.0	99.52565761103924
GOTERM_BP_DIRECT	GO:0001780~neutrophil homeostasis	3	0.14520813165537272	0.20496264353845325	ENSMUSG00000032114, ENSMUSG00000028525, ENSMUSG00000021048	1780	6	12524	3.517977528089888	1.0	1.0	99.52565761103924
GOTERM_BP_DIRECT	GO:0051938~L-glutamate import	3	0.14520813165537272	0.20496264353845325	ENSMUSG00000005089, ENSMUSG00000024935, ENSMUSG00000029104	1780	6	12524	3.517977528089888	1.0	1.0	99.52565761103924
GOTERM_BP_DIRECT	GO:0090207~regulation of triglyceride metabolic process	3	0.14520813165537272	0.20496264353845325	ENSMUSG00000021779, ENSMUSG00000027630, ENSMUSG00000037526	1780	6	12524	3.517977528089888	1.0	1.0	99.52565761103924
GOTERM_BP_DIRECT	GO:0046500~S-adenosylmethionine metabolic process	3	0.14520813165537272	0.20496264353845325	ENSMUSG00000019795, ENSMUSG00000029009, ENSMUSG00000020150	1780	6	12524	3.517977528089888	1.0	1.0	99.52565761103924
GOTERM_MF_DIRECT	GO:0005524~ATP binding	203	9.825750242013553	0.20519004994261267	ENSMUSG00000031112, ENSMUSG00000061207, ENSMUSG00000023050, ENSMUSG00000026207, ENSMUSG00000021559, ENSMUSG00000039630, ENSMUSG00000020900, ENSMUSG00000043572, ENSMUSG00000025915, ENSMUSG00000038665, ENSMUSG00000034187, ENSMUSG00000031913, ENSMUSG00000073435, ENSMUSG00000020908, ENSMUSG00000001270, ENSMUSG00000024130, ENSMUSG00000061578, ENSMUSG00000019235, ENSMUSG00000000628, ENSMUSG00000034731,…	1752	1321	12046	1.0565790064950102	1.0	1.0	99.44713199723566
GOTERM_BP_DIRECT	GO:0051965~positive regulation of synapse assembly	13	0.6292352371732818	0.20525146279187823	ENSMUSG00000055003, ENSMUSG00000028782, ENSMUSG00000031393, ENSMUSG00000042846, ENSMUSG00000025920, ENSMUSG00000063887, ENSMUSG00000047787, ENSMUSG00000060780, ENSMUSG00000047085, ENSMUSG00000013033, ENSMUSG00000066392, ENSMUSG00000034730, ENSMUSG00000074736	1780	65	12524	1.4071910112359551	1.0	1.0	99.52565761103924
GOTERM_BP_DIRECT	GO:0098779~mitophagy in response to mitochondrial depolarization	21	1.016456921587609	0.2064090854869592	ENSMUSG00000032114, ENSMUSG00000031883, ENSMUSG00000005893, ENSMUSG00000023050, ENSMUSG00000027254, ENSMUSG00000015837, ENSMUSG00000078201, ENSMUSG00000003469, ENSMUSG00000021385, ENSMUSG00000020321, ENSMUSG00000000628, ENSMUSG00000023923, ENSMUSG00000038780, ENSMUSG00000036792, ENSMUSG00000004936, ENSMUSG00000053841, ENSMUSG00000068373, ENSMUSG00000035885, ENSMUSG00000037259, ENSMUSG00000037526,…	1780	116	12524	1.2737504843084078	1.0	1.0	99.52565761103924
GOTERM_MF_DIRECT	GO:0035257~nuclear hormone receptor binding	6	0.29041626331074544	0.20678531097044225	ENSMUSG00000028949, ENSMUSG00000021039, ENSMUSG00000020038, ENSMUSG00000068742, ENSMUSG00000039697, ENSMUSG00000055866	1752	22	12046	1.8751556662515567	1.0	1.0	99.44713199723566
GOTERM_MF_DIRECT	GO:0046961~proton-transporting ATPase activity, rotational mechanism	6	0.29041626331074544	0.20678531097044225	ENSMUSG00000020566, ENSMUSG00000025428, ENSMUSG00000033793, ENSMUSG00000025393, ENSMUSG00000003072, ENSMUSG00000038023	1752	22	12046	1.8751556662515567	1.0	1.0	99.44713199723566
GOTERM_MF_DIRECT	GO:0030955~potassium ion binding	4	0.1936108422071636	0.20716944954480343	ENSMUSG00000041771, ENSMUSG00000096146, ENSMUSG00000032788, ENSMUSG00000037996	1752	11	12046	2.5002075550020755	1.0	1.0	99.44713199723566
GOTERM_MF_DIRECT	GO:0004143~diacylglycerol kinase activity	4	0.1936108422071636	0.20716944954480343	ENSMUSG00000036095, ENSMUSG00000062393, ENSMUSG00000038665, ENSMUSG00000034731	1752	11	12046	2.5002075550020755	1.0	1.0	99.44713199723566
GOTERM_MF_DIRECT	GO:0004016~adenylate cyclase activity	4	0.1936108422071636	0.20716944954480343	ENSMUSG00000005580, ENSMUSG00000028005, ENSMUSG00000020431, ENSMUSG00000022840	1752	11	12046	2.5002075550020755	1.0	1.0	99.44713199723566
GOTERM_MF_DIRECT	GO:0034450~ubiquitin-ubiquitin ligase activity	4	0.1936108422071636	0.20716944954480343	ENSMUSG00000024735, ENSMUSG00000028960, ENSMUSG00000027300, ENSMUSG00000039615	1752	11	12046	2.5002075550020755	1.0	1.0	99.44713199723566
GOTERM_MF_DIRECT	GO:0001077~transcriptional activator activity, RNA polymerase II core promoter proximal region sequence-specific binding	33	1.5972894482090998	0.20784508691841017	ENSMUSG00000009406, ENSMUSG00000031870, ENSMUSG00000048251, ENSMUSG00000027210, ENSMUSG00000030380, ENSMUSG00000071076, ENSMUSG00000005148, ENSMUSG00000028901, ENSMUSG00000008976, ENSMUSG00000041852, ENSMUSG00000020167, ENSMUSG00000061887, ENSMUSG00000022389, ENSMUSG00000003949, ENSMUSG00000014592, ENSMUSG00000070003, ENSMUSG00000019982, ENSMUSG00000047591, ENSMUSG00000028890, ENSMUSG00000038418,…	1752	190	12046	1.194178082191781	1.0	1.0	99.44713199723566
GOTERM_BP_DIRECT	GO:0006461~protein complex assembly	12	0.5808325266214909	0.20912463629572342	ENSMUSG00000028906, ENSMUSG00000042388, ENSMUSG00000020886, ENSMUSG00000044641, ENSMUSG00000030000, ENSMUSG00000030805, ENSMUSG00000028710, ENSMUSG00000002028, ENSMUSG00000022099, ENSMUSG00000026942, ENSMUSG00000036986, ENSMUSG00000061887	1780	59	12524	1.4310417063416492	1.0	1.0	99.52565761103924
GOTERM_CC_DIRECT	GO:0001741~XY body	5	0.24201355275895448	0.20927735907477985	ENSMUSG00000022710, ENSMUSG00000025758, ENSMUSG00000020390, ENSMUSG00000032481, ENSMUSG00000020661	1891	17	13426	2.0882197405667715	1.0	1.0	96.4329643296433
GOTERM_MF_DIRECT	GO:0016907~G-protein coupled acetylcholine receptor activity	3	0.14520813165537272	0.21263994774277956	ENSMUSG00000032773, ENSMUSG00000074939, ENSMUSG00000039059	1752	6	12046	3.4377853881278537	1.0	1.0	99.44713199723566
GOTERM_MF_DIRECT	GO:0030621~U4 snRNA binding	3	0.14520813165537272	0.21263994774277956	ENSMUSG00000019432, ENSMUSG00000063480, ENSMUSG00000018974	1752	6	12046	3.4377853881278537	1.0	1.0	99.44713199723566
GOTERM_MF_DIRECT	GO:0008494~translation activator activity	3	0.14520813165537272	0.21263994774277956	ENSMUSG00000038762, ENSMUSG00000010592, ENSMUSG00000051695	1752	6	12046	3.4377853881278537	1.0	1.0	99.44713199723566
GOTERM_MF_DIRECT	GO:0032051~clathrin light chain binding	3	0.14520813165537272	0.21263994774277956	ENSMUSG00000047126, ENSMUSG00000020297, ENSMUSG00000025468	1752	6	12046	3.4377853881278537	1.0	1.0	99.44713199723566
GOTERM_MF_DIRECT	GO:0015271~outward rectifier potassium channel activity	3	0.14520813165537272	0.21263994774277956	ENSMUSG00000040724, ENSMUSG00000050556, ENSMUSG00000037624	1752	6	12046	3.4377853881278537	1.0	1.0	99.44713199723566
GOTERM_BP_DIRECT	GO:0043010~camera-type eye development	11	0.5324298160696999	0.2128261628038487	ENSMUSG00000019256, ENSMUSG00000051331, ENSMUSG00000026819, ENSMUSG00000006705, ENSMUSG00000029050, ENSMUSG00000019428, ENSMUSG00000027465, ENSMUSG00000005973, ENSMUSG00000045180, ENSMUSG00000033249, ENSMUSG00000001288	1780	53	12524	1.4602925588297646	1.0	1.0	99.52565761103924
GOTERM_CC_DIRECT	GO:0030027~lamellipodium	27	1.3068731848983544	0.21325373290635774	ENSMUSG00000027273, ENSMUSG00000030123, ENSMUSG00000037815, ENSMUSG00000026584, ENSMUSG00000028583, ENSMUSG00000028843, ENSMUSG00000028126, ENSMUSG00000023277, ENSMUSG00000021990, ENSMUSG00000040724, ENSMUSG00000029359, ENSMUSG00000021676, ENSMUSG00000030805, ENSMUSG00000020900, ENSMUSG00000032827, ENSMUSG00000058835, ENSMUSG00000039713, ENSMUSG00000033940, ENSMUSG00000031442, ENSMUSG00000027002,…	1891	157	13426	1.2210100139110167	1.0	1.0	96.4329643296433
GOTERM_BP_DIRECT	GO:0007405~neuroblast proliferation	5	0.24201355275895448	0.214003766938214	ENSMUSG00000021379, ENSMUSG00000047976, ENSMUSG00000035735, ENSMUSG00000058070, ENSMUSG00000039206	1780	17	12524	2.0693985459352278	1.0	1.0	99.52565761103924
GOTERM_BP_DIRECT	GO:0061136~regulation of proteasomal protein catabolic process	5	0.24201355275895448	0.214003766938214	ENSMUSG00000020282, ENSMUSG00000063856, ENSMUSG00000032855, ENSMUSG00000025217, ENSMUSG00000047879	1780	17	12524	2.0693985459352278	1.0	1.0	99.52565761103924
GOTERM_BP_DIRECT	GO:0007190~activation of adenylate cyclase activity	5	0.24201355275895448	0.214003766938214	ENSMUSG00000021478, ENSMUSG00000036438, ENSMUSG00000001175, ENSMUSG00000024524, ENSMUSG00000020431	1780	17	12524	2.0693985459352278	1.0	1.0	99.52565761103924
GOTERM_BP_DIRECT	GO:0048172~regulation of short-term neuronal synaptic plasticity	5	0.24201355275895448	0.214003766938214	ENSMUSG00000034799, ENSMUSG00000030376, ENSMUSG00000022415, ENSMUSG00000022494, ENSMUSG00000002028	1780	17	12524	2.0693985459352278	1.0	1.0	99.52565761103924
GOTERM_BP_DIRECT	GO:0019229~regulation of vasoconstriction	5	0.24201355275895448	0.214003766938214	ENSMUSG00000021478, ENSMUSG00000051331, ENSMUSG00000034881, ENSMUSG00000045318, ENSMUSG00000055866	1780	17	12524	2.0693985459352278	1.0	1.0	99.52565761103924
GOTERM_BP_DIRECT	GO:0008104~protein localization	14	0.6776379477250726	0.21586560125457688	ENSMUSG00000034926, ENSMUSG00000031393, ENSMUSG00000059003, ENSMUSG00000021294, ENSMUSG00000005338, ENSMUSG00000029518, ENSMUSG00000040860, ENSMUSG00000039662, ENSMUSG00000020705, ENSMUSG00000035112, ENSMUSG00000037325, ENSMUSG00000031755, ENSMUSG00000032259, ENSMUSG00000028080	1780	72	12524	1.3681023720349563	1.0	1.0	99.52565761103924
GOTERM_BP_DIRECT	GO:0031532~actin cytoskeleton reorganization	10	0.48402710551790895	0.21623274027853995	ENSMUSG00000024769, ENSMUSG00000022438, ENSMUSG00000054728, ENSMUSG00000029053, ENSMUSG00000027692, ENSMUSG00000034066, ENSMUSG00000020827, ENSMUSG00000028126, ENSMUSG00000050310, ENSMUSG00000042700	1780	47	12524	1.4970117140808032	1.0	1.0	99.52565761103924
GOTERM_BP_DIRECT	GO:0007200~phospholipase C-activating G-protein coupled receptor signaling pathway	9	0.43562439496611816	0.21914996829568667	ENSMUSG00000066197, ENSMUSG00000052270, ENSMUSG00000041380, ENSMUSG00000039079, ENSMUSG00000025905, ENSMUSG00000022122, ENSMUSG00000049511, ENSMUSG00000050783, ENSMUSG00000050511	1780	41	12524	1.5444779391614138	1.0	1.0	99.52565761103924
GOTERM_BP_DIRECT	GO:0097150~neuronal stem cell population maintenance	6	0.29041626331074544	0.22032357022301655	ENSMUSG00000044167, ENSMUSG00000037364, ENSMUSG00000021936, ENSMUSG00000034023, ENSMUSG00000014773, ENSMUSG00000033952	1780	23	12524	1.835466536394724	1.0	1.0	99.52565761103924
GOTERM_BP_DIRECT	GO:0048593~camera-type eye morphogenesis	6	0.29041626331074544	0.22032357022301655	ENSMUSG00000029020, ENSMUSG00000056174, ENSMUSG00000029050, ENSMUSG00000045180, ENSMUSG00000023951, ENSMUSG00000030323	1780	23	12524	1.835466536394724	1.0	1.0	99.52565761103924
GOTERM_BP_DIRECT	GO:0046686~response to cadmium ion	6	0.29041626331074544	0.22032357022301655	ENSMUSG00000028890, ENSMUSG00000057897, ENSMUSG00000006818, ENSMUSG00000032350, ENSMUSG00000021936, ENSMUSG00000020366	1780	23	12524	1.835466536394724	1.0	1.0	99.52565761103924
GOTERM_BP_DIRECT	GO:0070534~protein K63-linked ubiquitination	8	0.3872216844143272	0.22125801802081874	ENSMUSG00000024735, ENSMUSG00000027011, ENSMUSG00000020390, ENSMUSG00000035890, ENSMUSG00000090083, ENSMUSG00000039615, ENSMUSG00000032216, ENSMUSG00000026942	1780	35	12524	1.6082182985553772	1.0	1.0	99.52565761103924
GOTERM_BP_DIRECT	GO:0030217~T cell differentiation	8	0.3872216844143272	0.22125801802081874	ENSMUSG00000026162, ENSMUSG00000038418, ENSMUSG00000006705, ENSMUSG00000021816, ENSMUSG00000023274, ENSMUSG00000017412, ENSMUSG00000027109, ENSMUSG00000020453	1780	35	12524	1.6082182985553772	1.0	1.0	99.52565761103924
GOTERM_BP_DIRECT	GO:0010332~response to gamma radiation	7	0.3388189738625363	0.2219996336207699	ENSMUSG00000026496, ENSMUSG00000006818, ENSMUSG00000050697, ENSMUSG00000034023, ENSMUSG00000054051, ENSMUSG00000063856, ENSMUSG00000036986	1780	29	12524	1.6983339790778769	1.0	1.0	99.52565761103924
GOTERM_CC_DIRECT	GO:0071013~catalytic step 2 spliceosome	16	0.7744433688286544	0.22325110408007148	ENSMUSG00000030056, ENSMUSG00000003660, ENSMUSG00000029345, ENSMUSG00000059005, ENSMUSG00000027593, ENSMUSG00000027014, ENSMUSG00000021179, ENSMUSG00000020211, ENSMUSG00000023932, ENSMUSG00000040383, ENSMUSG00000021039, ENSMUSG00000024735, ENSMUSG00000039630, ENSMUSG00000038446, ENSMUSG00000020929, ENSMUSG00000059208	1891	86	13426	1.3209203940329346	1.0	1.0	96.4329643296433
GOTERM_MF_DIRECT	GO:0004672~protein kinase activity	77	3.7270087124878994	0.22439938389812197	ENSMUSG00000031112, ENSMUSG00000004054, ENSMUSG00000050271, ENSMUSG00000027298, ENSMUSG00000023050, ENSMUSG00000029471, ENSMUSG00000028661, ENSMUSG00000027692, ENSMUSG00000041997, ENSMUSG00000029516, ENSMUSG00000026207, ENSMUSG00000029635, ENSMUSG00000020785, ENSMUSG00000045038, ENSMUSG00000021115, ENSMUSG00000025758, ENSMUSG00000020623, ENSMUSG00000021559, ENSMUSG00000069089, ENSMUSG00000037251,…	1752	480	12046	1.1029561453576864	1.0	1.0	99.44713199723566
GOTERM_BP_DIRECT	GO:0000187~activation of MAPK activity	12	0.5808325266214909	0.22553208352268686	ENSMUSG00000004054, ENSMUSG00000018909, ENSMUSG00000020623, ENSMUSG00000055471, ENSMUSG00000028068, ENSMUSG00000019828, ENSMUSG00000004936, ENSMUSG00000029999, ENSMUSG00000027358, ENSMUSG00000030525, ENSMUSG00000063239, ENSMUSG00000018821	1780	60	12524	1.4071910112359551	1.0	1.0	99.52565761103924
GOTERM_MF_DIRECT	GO:0008353~RNA polymerase II carboxy-terminal domain kinase activity	5	0.24201355275895448	0.22645775089886075	ENSMUSG00000021258, ENSMUSG00000069089, ENSMUSG00000021639, ENSMUSG00000063358, ENSMUSG00000029635	1752	17	12046	2.0222266988987374	1.0	1.0	99.44713199723566
GOTERM_CC_DIRECT	GO:0016604~nuclear body	10	0.48402710551790895	0.22702440866124024	ENSMUSG00000022710, ENSMUSG00000022855, ENSMUSG00000024949, ENSMUSG00000052087, ENSMUSG00000029050, ENSMUSG00000027300, ENSMUSG00000055116, ENSMUSG00000020265, ENSMUSG00000022255, ENSMUSG00000048249	1891	48	13426	1.4791556495681297	1.0	1.0	96.4329643296433
GOTERM_CC_DIRECT	GO:0019005~SCF ubiquitin ligase complex	10	0.48402710551790895	0.22702440866124024	ENSMUSG00000022358, ENSMUSG00000020271, ENSMUSG00000005505, ENSMUSG00000062202, ENSMUSG00000022124, ENSMUSG00000048732, ENSMUSG00000025217, ENSMUSG00000003344, ENSMUSG00000041556, ENSMUSG00000025226	1891	48	13426	1.4791556495681297	1.0	1.0	96.4329643296433
KEGG_PATHWAY	mmu01200:Carbon metabolism	19	0.9196515004840271	0.22727555870581895	ENSMUSG00000030695, ENSMUSG00000028980, ENSMUSG00000059343, ENSMUSG00000029009, ENSMUSG00000024892, ENSMUSG00000059040, ENSMUSG00000027406, ENSMUSG00000043445, ENSMUSG00000029446, ENSMUSG00000009863, ENSMUSG00000020321, ENSMUSG00000063524, ENSMUSG00000022477, ENSMUSG00000023456, ENSMUSG00000021577, ENSMUSG00000023832, ENSMUSG00000000628, ENSMUSG00000030621, ENSMUSG00000025190	760	102	5192	1.272549019607843	1.0	0.988468302942768	91.63173319250478
GOTERM_BP_DIRECT	GO:0032496~response to lipopolysaccharide	25	1.2100677637947725	0.2283525489857266	ENSMUSG00000029075, ENSMUSG00000009681, ENSMUSG00000071076, ENSMUSG00000001323, ENSMUSG00000022122, ENSMUSG00000020681, ENSMUSG00000029711, ENSMUSG00000020167, ENSMUSG00000044288, ENSMUSG00000019464, ENSMUSG00000045573, ENSMUSG00000006818, ENSMUSG00000034881, ENSMUSG00000030695, ENSMUSG00000028036, ENSMUSG00000052684, ENSMUSG00000024670, ENSMUSG00000007836, ENSMUSG00000063358, ENSMUSG00000020134,…	1780	144	12524	1.221519975031211	1.0	1.0	99.52565761103924
GOTERM_MF_DIRECT	GO:0046982~protein heterodimerization activity	71	3.436592449177154	0.22933811038900515	ENSMUSG00000056895, ENSMUSG00000058756, ENSMUSG00000037815, ENSMUSG00000027298, ENSMUSG00000048078, ENSMUSG00000059003, ENSMUSG00000027577, ENSMUSG00000027652, ENSMUSG00000059040, ENSMUSG00000045318, ENSMUSG00000008976, ENSMUSG00000022840, ENSMUSG00000021478, ENSMUSG00000063260, ENSMUSG00000037894, ENSMUSG00000036760, ENSMUSG00000032329, ENSMUSG00000050556, ENSMUSG00000021061, ENSMUSG00000032350,…	1752	441	12046	1.1069513041137307	1.0	1.0	99.44713199723566
GOTERM_BP_DIRECT	GO:1903955~positive regulation of protein targeting to mitochondrion	14	0.6776379477250726	0.23087839856804349	ENSMUSG00000023393, ENSMUSG00000042328, ENSMUSG00000000794, ENSMUSG00000041986, ENSMUSG00000022463, ENSMUSG00000040125, ENSMUSG00000045005, ENSMUSG00000021901, ENSMUSG00000022978, ENSMUSG00000030216, ENSMUSG00000030854, ENSMUSG00000020918, ENSMUSG00000032127, ENSMUSG00000075703	1780	73	12524	1.349361243650916	1.0	1.0	99.52565761103924
GOTERM_CC_DIRECT	GO:0097431~mitotic spindle pole	4	0.1936108422071636	0.23282929817176404	ENSMUSG00000039298, ENSMUSG00000021068, ENSMUSG00000058070, ENSMUSG00000033952	1891	12	13426	2.3666490393090074	1.0	1.0	96.4329643296433
GOTERM_CC_DIRECT	GO:0031224~intrinsic component of membrane	4	0.1936108422071636	0.23282929817176404	ENSMUSG00000041695, ENSMUSG00000027994, ENSMUSG00000048644, ENSMUSG00000009995	1891	12	13426	2.3666490393090074	1.0	1.0	96.4329643296433
GOTERM_MF_DIRECT	GO:0016706~oxidoreductase activity, acting on paired donors, with incorporation or reduction of molecular oxygen, 2-oxoglutarate as one donor, and incorporation of one atom each of oxygen into both donors	6	0.29041626331074544	0.2348862195795664	ENSMUSG00000030180, ENSMUSG00000058709, ENSMUSG00000025332, ENSMUSG00000002661, ENSMUSG00000042599, ENSMUSG00000044339	1752	23	12046	1.793627159023228	1.0	1.0	99.44713199723566
GOTERM_MF_DIRECT	GO:0008081~phosphoric diester hydrolase activity	10	0.48402710551790895	0.2365742154586503	ENSMUSG00000023868, ENSMUSG00000051177, ENSMUSG00000040061, ENSMUSG00000029055, ENSMUSG00000027346, ENSMUSG00000064247, ENSMUSG00000021684, ENSMUSG00000062526, ENSMUSG00000035314, ENSMUSG00000022489	1752	47	12046	1.462887399203342	1.0	1.0	99.44713199723566
GOTERM_BP_DIRECT	GO:0033169~histone H3-K9 demethylation	4	0.1936108422071636	0.23709557195308006	ENSMUSG00000053470, ENSMUSG00000024201, ENSMUSG00000042599, ENSMUSG00000033249	1780	12	12524	2.3453183520599254	1.0	1.0	99.52565761103924
GOTERM_BP_DIRECT	GO:0051896~regulation of protein kinase B signaling	4	0.1936108422071636	0.23709557195308006	ENSMUSG00000032009, ENSMUSG00000050310, ENSMUSG00000042105, ENSMUSG00000019777	1780	12	12524	2.3453183520599254	1.0	1.0	99.52565761103924
GOTERM_BP_DIRECT	GO:0007614~short-term memory	4	0.1936108422071636	0.23709557195308006	ENSMUSG00000028351, ENSMUSG00000028222, ENSMUSG00000000326, ENSMUSG00000056755	1780	12	12524	2.3453183520599254	1.0	1.0	99.52565761103924
GOTERM_BP_DIRECT	GO:0042744~hydrogen peroxide catabolic process	4	0.1936108422071636	0.23709557195308006	ENSMUSG00000063856, ENSMUSG00000024953, ENSMUSG00000020673, ENSMUSG00000020674	1780	12	12524	2.3453183520599254	1.0	1.0	99.52565761103924
GOTERM_BP_DIRECT	GO:0045899~positive regulation of RNA polymerase II transcriptional preinitiation complex assembly	4	0.1936108422071636	0.23709557195308006	ENSMUSG00000022996, ENSMUSG00000021832, ENSMUSG00000019256, ENSMUSG00000021178	1780	12	12524	2.3453183520599254	1.0	1.0	99.52565761103924
GOTERM_BP_DIRECT	GO:0031054~pre-miRNA processing	4	0.1936108422071636	0.23709557195308006	ENSMUSG00000023051, ENSMUSG00000027951, ENSMUSG00000034610, ENSMUSG00000026248	1780	12	12524	2.3453183520599254	1.0	1.0	99.52565761103924
KEGG_PATHWAY	mmu05142:Chagas disease (American trypanosomiasis)	16	0.7744433688286544	0.2388613609490719	ENSMUSG00000036905, ENSMUSG00000052684, ENSMUSG00000024164, ENSMUSG00000051177, ENSMUSG00000022052, ENSMUSG00000029120, ENSMUSG00000063358, ENSMUSG00000041769, ENSMUSG00000020681, ENSMUSG00000024524, ENSMUSG00000020431, ENSMUSG00000020366, ENSMUSG00000040061, ENSMUSG00000021936, ENSMUSG00000031748, ENSMUSG00000036887	760	84	5192	1.3012531328320802	1.0	1.0	92.8746774144354
GOTERM_MF_DIRECT	GO:0001786~phosphatidylserine binding	8	0.3872216844143272	0.23909397295743004	ENSMUSG00000063260, ENSMUSG00000027849, ENSMUSG00000026452, ENSMUSG00000027347, ENSMUSG00000062542, ENSMUSG00000030731, ENSMUSG00000035864, ENSMUSG00000020189	1752	35	12046	1.571559034572733	1.0	1.0	99.44713199723566
GOTERM_BP_DIRECT	GO:0048813~dendrite morphogenesis	9	0.43562439496611816	0.2395390541707499	ENSMUSG00000035910, ENSMUSG00000024924, ENSMUSG00000024617, ENSMUSG00000029571, ENSMUSG00000021936, ENSMUSG00000068740, ENSMUSG00000020827, ENSMUSG00000030557, ENSMUSG00000058835	1780	42	12524	1.5077046548956659	1.0	1.0	99.52565761103924
GOTERM_CC_DIRECT	GO:0048786~presynaptic active zone	7	0.3388189738625363	0.24008471085573269	ENSMUSG00000034799, ENSMUSG00000037771, ENSMUSG00000038665, ENSMUSG00000042429, ENSMUSG00000056755, ENSMUSG00000020178, ENSMUSG00000032589	1891	30	13426	1.6566543275163053	1.0	1.0	96.4329643296433
GOTERM_MF_DIRECT	GO:0005089~Rho guanyl-nucleotide exchange factor activity	14	0.6776379477250726	0.24095620114792404	ENSMUSG00000031442, ENSMUSG00000032356, ENSMUSG00000037509, ENSMUSG00000009681, ENSMUSG00000028059, ENSMUSG00000021990, ENSMUSG00000025656, ENSMUSG00000026259, ENSMUSG00000023800, ENSMUSG00000051517, ENSMUSG00000034066, ENSMUSG00000017631, ENSMUSG00000032875, ENSMUSG00000039713	1752	72	12046	1.3369165398274987	1.0	1.0	99.44713199723566
GOTERM_CC_DIRECT	GO:0000159~protein phosphatase type 2A complex	5	0.24201355275895448	0.24120997794330049	ENSMUSG00000030374, ENSMUSG00000022052, ENSMUSG00000029120, ENSMUSG00000041769, ENSMUSG00000059409	1891	18	13426	1.9722075327575062	1.0	1.0	96.4329643296433
GOTERM_CC_DIRECT	GO:0031258~lamellipodium membrane	5	0.24201355275895448	0.24120997794330049	ENSMUSG00000027002, ENSMUSG00000028583, ENSMUSG00000040724, ENSMUSG00000014444, ENSMUSG00000020135	1891	18	13426	1.9722075327575062	1.0	1.0	96.4329643296433
KEGG_PATHWAY	mmu05217:Basal cell carcinoma	10	0.48402710551790895	0.2413279019430211	ENSMUSG00000045005, ENSMUSG00000036856, ENSMUSG00000022996, ENSMUSG00000010797, ENSMUSG00000022812, ENSMUSG00000020888, ENSMUSG00000027358, ENSMUSG00000036961, ENSMUSG00000000782, ENSMUSG00000020135	760	47	5192	1.4535274356103023	1.0	1.0	92.8746774144354
KEGG_PATHWAY	mmu05014:Amyotrophic lateral sclerosis (ALS)	10	0.48402710551790895	0.2413279019430211	ENSMUSG00000026959, ENSMUSG00000005089, ENSMUSG00000028914, ENSMUSG00000020623, ENSMUSG00000020524, ENSMUSG00000028161, ENSMUSG00000030209, ENSMUSG00000059003, ENSMUSG00000021816, ENSMUSG00000033953	760	47	5192	1.4535274356103023	1.0	1.0	92.8746774144354
GOTERM_CC_DIRECT	GO:0005720~nuclear heterochromatin	6	0.29041626331074544	0.24223033338988165	ENSMUSG00000030695, ENSMUSG00000020427, ENSMUSG00000028484, ENSMUSG00000037894, ENSMUSG00000009575, ENSMUSG00000020661	1891	24	13426	1.7749867794817555	1.0	1.0	96.4329643296433
GOTERM_BP_DIRECT	GO:0051259~protein oligomerization	12	0.5808325266214909	0.24242817359231533	ENSMUSG00000022623, ENSMUSG00000037260, ENSMUSG00000069833, ENSMUSG00000020888, ENSMUSG00000057123, ENSMUSG00000028854, ENSMUSG00000027347, ENSMUSG00000017119, ENSMUSG00000040724, ENSMUSG00000034731, ENSMUSG00000030674, ENSMUSG00000050556	1780	61	12524	1.3841223061337262	1.0	1.0	99.52565761103924
GOTERM_BP_DIRECT	GO:0051897~positive regulation of protein kinase B signaling	12	0.5808325266214909	0.24242817359231533	ENSMUSG00000026185, ENSMUSG00000024486, ENSMUSG00000034472, ENSMUSG00000038984, ENSMUSG00000021360, ENSMUSG00000023571, ENSMUSG00000050310, ENSMUSG00000063856, ENSMUSG00000022255, ENSMUSG00000020189, ENSMUSG00000023951, ENSMUSG00000037316	1780	61	12524	1.3841223061337262	1.0	1.0	99.52565761103924
GOTERM_MF_DIRECT	GO:0008270~zinc ion binding	140	6.7763794772507255	0.24634743152314964	ENSMUSG00000037736, ENSMUSG00000026283, ENSMUSG00000038429, ENSMUSG00000031870, ENSMUSG00000052299, ENSMUSG00000028222, ENSMUSG00000059003, ENSMUSG00000027016, ENSMUSG00000048234, ENSMUSG00000028226, ENSMUSG00000042766, ENSMUSG00000025754, ENSMUSG00000021712, ENSMUSG00000020986, ENSMUSG00000026209, ENSMUSG00000024949, ENSMUSG00000004934, ENSMUSG00000035671, ENSMUSG00000028053, ENSMUSG00000038418,…	1752	905	12046	1.063624208481546	1.0	1.0	99.44713199723566
GOTERM_BP_DIRECT	GO:0001894~tissue homeostasis	5	0.24201355275895448	0.24642953474935964	ENSMUSG00000072437, ENSMUSG00000035569, ENSMUSG00000038375, ENSMUSG00000051675, ENSMUSG00000024330	1780	18	12524	1.9544319600499374	1.0	1.0	99.52565761103924
GOTERM_BP_DIRECT	GO:0006096~glycolytic process	7	0.3388189738625363	0.24669622598464963	ENSMUSG00000030695, ENSMUSG00000000628, ENSMUSG00000059343, ENSMUSG00000063129, ENSMUSG00000059040, ENSMUSG00000063524, ENSMUSG00000023456	1780	30	12524	1.6417228464419475	1.0	1.0	99.52565761103924
GOTERM_BP_DIRECT	GO:0006487~protein N-linked glycosylation	7	0.3388189738625363	0.24669622598464963	ENSMUSG00000055373, ENSMUSG00000043857, ENSMUSG00000036155, ENSMUSG00000036620, ENSMUSG00000042428, ENSMUSG00000039357, ENSMUSG00000028757	1780	30	12524	1.6417228464419475	1.0	1.0	99.52565761103924
GOTERM_BP_DIRECT	GO:0009987~cellular process	6	0.29041626331074544	0.2482088444665073	ENSMUSG00000080268, ENSMUSG00000040385, ENSMUSG00000052684, ENSMUSG00000031748, ENSMUSG00000055805, ENSMUSG00000026259	1780	24	12524	1.758988764044944	1.0	1.0	99.52565761103924
GOTERM_BP_DIRECT	GO:0072661~protein targeting to plasma membrane	6	0.29041626331074544	0.2482088444665073	ENSMUSG00000024855, ENSMUSG00000069601, ENSMUSG00000028126, ENSMUSG00000041245, ENSMUSG00000029359, ENSMUSG00000050556	1780	24	12524	1.758988764044944	1.0	1.0	99.52565761103924
GOTERM_MF_DIRECT	GO:0004535~poly(A)-specific ribonuclease activity	4	0.1936108422071636	0.24827123844637397	ENSMUSG00000005682, ENSMUSG00000020362, ENSMUSG00000022685, ENSMUSG00000031601	1752	12	12046	2.291856925418569	1.0	1.0	99.44713199723566
GOTERM_MF_DIRECT	GO:0033130~acetylcholine receptor binding	4	0.1936108422071636	0.24827123844637397	ENSMUSG00000020886, ENSMUSG00000020634, ENSMUSG00000002104, ENSMUSG00000030302	1752	12	12046	2.291856925418569	1.0	1.0	99.44713199723566
GOTERM_BP_DIRECT	GO:0007584~response to nutrient	11	0.5324298160696999	0.2483996112335253	ENSMUSG00000032114, ENSMUSG00000044288, ENSMUSG00000018411, ENSMUSG00000022407, ENSMUSG00000031818, ENSMUSG00000032350, ENSMUSG00000022186, ENSMUSG00000021670, ENSMUSG00000034881, ENSMUSG00000031985, ENSMUSG00000022565	1780	55	12524	1.4071910112359551	1.0	1.0	99.52565761103924
KEGG_PATHWAY	mmu04915:Estrogen signaling pathway	17	0.8228460793804453	0.2492028971074725	ENSMUSG00000036438, ENSMUSG00000005580, ENSMUSG00000052684, ENSMUSG00000051177, ENSMUSG00000019828, ENSMUSG00000024486, ENSMUSG00000025499, ENSMUSG00000027104, ENSMUSG00000063358, ENSMUSG00000001175, ENSMUSG00000020431, ENSMUSG00000022840, ENSMUSG00000043301, ENSMUSG00000040061, ENSMUSG00000004936, ENSMUSG00000031748, ENSMUSG00000030102	760	91	5192	1.276229034123771	1.0	1.0	93.04029304029304
GOTERM_MF_DIRECT	GO:0042393~histone binding	18	0.8712487899322363	0.2520032653680078	ENSMUSG00000081058, ENSMUSG00000002052, ENSMUSG00000060639, ENSMUSG00000022360, ENSMUSG00000025246, ENSMUSG00000060981, ENSMUSG00000027630, ENSMUSG00000026234, ENSMUSG00000082229, ENSMUSG00000090083, ENSMUSG00000026238, ENSMUSG00000095567, ENSMUSG00000037791, ENSMUSG00000064288, ENSMUSG00000035024, ENSMUSG00000032119, ENSMUSG00000018974, ENSMUSG00000052889	1752	98	12046	1.2628599384959462	1.0	1.0	99.44713199723566
GOTERM_BP_DIRECT	GO:0090630~activation of GTPase activity	13	0.6292352371732818	0.2529005514861853	ENSMUSG00000032356, ENSMUSG00000059456, ENSMUSG00000027347, ENSMUSG00000028126, ENSMUSG00000020130, ENSMUSG00000027652, ENSMUSG00000026812, ENSMUSG00000003134, ENSMUSG00000042700, ENSMUSG00000040247, ENSMUSG00000023923, ENSMUSG00000052302, ENSMUSG00000035007	1780	68	12524	1.3451090548578983	1.0	1.0	99.52565761103924
GOTERM_BP_DIRECT	GO:0051091~positive regulation of sequence-specific DNA binding transcription factor activity	15	0.7260406582768635	0.25491989217808286	ENSMUSG00000010797, ENSMUSG00000033871, ENSMUSG00000028161, ENSMUSG00000027104, ENSMUSG00000025034, ENSMUSG00000026942, ENSMUSG00000020167, ENSMUSG00000001552, ENSMUSG00000022996, ENSMUSG00000020888, ENSMUSG00000038255, ENSMUSG00000051675, ENSMUSG00000018548, ENSMUSG00000030201, ENSMUSG00000019777	1780	81	12524	1.3029546400332916	1.0	1.0	99.52565761103924
GOTERM_BP_DIRECT	GO:0006397~mRNA processing	49	2.371732817037754	0.2562042463149903	ENSMUSG00000031157, ENSMUSG00000059005, ENSMUSG00000078765, ENSMUSG00000020262, ENSMUSG00000027014, ENSMUSG00000008658, ENSMUSG00000024268, ENSMUSG00000023932, ENSMUSG00000040383, ENSMUSG00000021039, ENSMUSG00000024949, ENSMUSG00000039630, ENSMUSG00000044221, ENSMUSG00000005506, ENSMUSG00000018974, ENSMUSG00000059208, ENSMUSG00000030056, ENSMUSG00000029345, ENSMUSG00000024097, ENSMUSG00000078676,…	1780	307	12524	1.1230025985433518	1.0	1.0	99.52565761103924
GOTERM_CC_DIRECT	GO:0033263~CORVET complex	3	0.14520813165537272	0.2577157699894118	ENSMUSG00000034216, ENSMUSG00000029434, ENSMUSG00000032127	1891	7	13426	3.042834479111581	1.0	1.0	96.4329643296433
GOTERM_CC_DIRECT	GO:0008290~F-actin capping protein complex	3	0.14520813165537272	0.2577157699894118	ENSMUSG00000030000, ENSMUSG00000015733, ENSMUSG00000029106	1891	7	13426	3.042834479111581	1.0	1.0	96.4329643296433
GOTERM_CC_DIRECT	GO:0044300~cerebellar mossy fiber	3	0.14520813165537272	0.2577157699894118	ENSMUSG00000020886, ENSMUSG00000026883, ENSMUSG00000047085	1891	7	13426	3.042834479111581	1.0	1.0	96.4329643296433
GOTERM_CC_DIRECT	GO:0072357~PTW/PP1 phosphatase complex	3	0.14520813165537272	0.2577157699894118	ENSMUSG00000040385, ENSMUSG00000014956, ENSMUSG00000039220	1891	7	13426	3.042834479111581	1.0	1.0	96.4329643296433
KEGG_PATHWAY	mmu04370:VEGF signaling pathway	11	0.5324298160696999	0.2581084627778487	ENSMUSG00000028914, ENSMUSG00000028161, ENSMUSG00000004936, ENSMUSG00000021816, ENSMUSG00000062960, ENSMUSG00000027544, ENSMUSG00000025499, ENSMUSG00000063358, ENSMUSG00000052889, ENSMUSG00000033953, ENSMUSG00000023951	760	54	5192	1.3916179337231969	1.0	1.0	93.04029304029304
GOTERM_MF_DIRECT	GO:0030374~ligand-dependent nuclear receptor transcription coactivator activity	9	0.43562439496611816	0.2598134579595535	ENSMUSG00000041164, ENSMUSG00000027580, ENSMUSG00000015143, ENSMUSG00000022338, ENSMUSG00000033871, ENSMUSG00000023055, ENSMUSG00000061882, ENSMUSG00000039697, ENSMUSG00000052889	1752	42	12046	1.4733365949119372	1.0	1.0	99.44713199723566
GOTERM_MF_DIRECT	GO:0016849~phosphorus-oxygen lyase activity	5	0.24201355275895448	0.260143023709534	ENSMUSG00000005580, ENSMUSG00000028005, ENSMUSG00000029084, ENSMUSG00000020431, ENSMUSG00000022840	1752	18	12046	1.909880771182141	1.0	1.0	99.44713199723566
GOTERM_MF_DIRECT	GO:0008601~protein phosphatase type 2A regulator activity	5	0.24201355275895448	0.260143023709534	ENSMUSG00000022052, ENSMUSG00000029120, ENSMUSG00000041769, ENSMUSG00000007656, ENSMUSG00000059409	1752	18	12046	1.909880771182141	1.0	1.0	99.44713199723566
GOTERM_BP_DIRECT	GO:0048739~cardiac muscle fiber development	3	0.14520813165537272	0.2612503748747384	ENSMUSG00000072720, ENSMUSG00000039103, ENSMUSG00000023951	1780	7	12524	3.015409309791332	1.0	1.0	99.52565761103924
GOTERM_BP_DIRECT	GO:0007215~glutamate receptor signaling pathway	3	0.14520813165537272	0.2612503748747384	ENSMUSG00000051177, ENSMUSG00000001985, ENSMUSG00000050556	1780	7	12524	3.015409309791332	1.0	1.0	99.52565761103924
GOTERM_BP_DIRECT	GO:0010960~magnesium ion homeostasis	3	0.14520813165537272	0.2612503748747384	ENSMUSG00000047976, ENSMUSG00000069601, ENSMUSG00000064105	1780	7	12524	3.015409309791332	1.0	1.0	99.52565761103924
GOTERM_BP_DIRECT	GO:0016188~synaptic vesicle maturation	3	0.14520813165537272	0.2612503748747384	ENSMUSG00000034799, ENSMUSG00000020886, ENSMUSG00000026797	1780	7	12524	3.015409309791332	1.0	1.0	99.52565761103924
GOTERM_BP_DIRECT	GO:0010807~regulation of synaptic vesicle priming	3	0.14520813165537272	0.2612503748747384	ENSMUSG00000034799, ENSMUSG00000006024, ENSMUSG00000026797	1780	7	12524	3.015409309791332	1.0	1.0	99.52565761103924
GOTERM_BP_DIRECT	GO:0071305~cellular response to vitamin D	3	0.14520813165537272	0.2612503748747384	ENSMUSG00000029838, ENSMUSG00000045573, ENSMUSG00000019943	1780	7	12524	3.015409309791332	1.0	1.0	99.52565761103924
GOTERM_BP_DIRECT	GO:0061032~visceral serous pericardium development	3	0.14520813165537272	0.2612503748747384	ENSMUSG00000028583, ENSMUSG00000029711, ENSMUSG00000006235	1780	7	12524	3.015409309791332	1.0	1.0	99.52565761103924
GOTERM_BP_DIRECT	GO:0051683~establishment of Golgi localization	3	0.14520813165537272	0.2612503748747384	ENSMUSG00000022285, ENSMUSG00000026277, ENSMUSG00000030058	1780	7	12524	3.015409309791332	1.0	1.0	99.52565761103924
GOTERM_BP_DIRECT	GO:0042312~regulation of vasodilation	3	0.14520813165537272	0.2612503748747384	ENSMUSG00000063142, ENSMUSG00000057123, ENSMUSG00000057530	1780	7	12524	3.015409309791332	1.0	1.0	99.52565761103924
GOTERM_BP_DIRECT	GO:0010269~response to selenium ion	3	0.14520813165537272	0.2612503748747384	ENSMUSG00000006818, ENSMUSG00000075702, ENSMUSG00000063856	1780	7	12524	3.015409309791332	1.0	1.0	99.52565761103924
GOTERM_BP_DIRECT	GO:0048671~negative regulation of collateral sprouting	3	0.14520813165537272	0.2612503748747384	ENSMUSG00000028289, ENSMUSG00000036264, ENSMUSG00000031137	1780	7	12524	3.015409309791332	1.0	1.0	99.52565761103924
GOTERM_BP_DIRECT	GO:0019800~peptide cross-linking via chondroitin 4-sulfate glycosaminoglycan	3	0.14520813165537272	0.2612503748747384	ENSMUSG00000031375, ENSMUSG00000054162, ENSMUSG00000058297	1780	7	12524	3.015409309791332	1.0	1.0	99.52565761103924
GOTERM_BP_DIRECT	GO:0034214~protein hexamerization	3	0.14520813165537272	0.2612503748747384	ENSMUSG00000025209, ENSMUSG00000058441, ENSMUSG00000030934	1780	7	12524	3.015409309791332	1.0	1.0	99.52565761103924
GOTERM_BP_DIRECT	GO:0048227~plasma membrane to endosome transport	3	0.14520813165537272	0.2612503748747384	ENSMUSG00000019173, ENSMUSG00000029518, ENSMUSG00000068747	1780	7	12524	3.015409309791332	1.0	1.0	99.52565761103924
GOTERM_BP_DIRECT	GO:1901386~negative regulation of voltage-gated calcium channel activity	3	0.14520813165537272	0.2612503748747384	ENSMUSG00000035640, ENSMUSG00000032192, ENSMUSG00000032259	1780	7	12524	3.015409309791332	1.0	1.0	99.52565761103924
GOTERM_BP_DIRECT	GO:0016081~synaptic vesicle docking	3	0.14520813165537272	0.2612503748747384	ENSMUSG00000034799, ENSMUSG00000030805, ENSMUSG00000041488	1780	7	12524	3.015409309791332	1.0	1.0	99.52565761103924
GOTERM_BP_DIRECT	GO:0033135~regulation of peptidyl-serine phosphorylation	3	0.14520813165537272	0.2612503748747384	ENSMUSG00000050697, ENSMUSG00000050310, ENSMUSG00000011751	1780	7	12524	3.015409309791332	1.0	1.0	99.52565761103924
GOTERM_BP_DIRECT	GO:0019363~pyridine nucleotide biosynthetic process	3	0.14520813165537272	0.2612503748747384	ENSMUSG00000020572, ENSMUSG00000030674, ENSMUSG00000032456	1780	7	12524	3.015409309791332	1.0	1.0	99.52565761103924
GOTERM_BP_DIRECT	GO:0006896~Golgi to vacuole transport	3	0.14520813165537272	0.2612503748747384	ENSMUSG00000024319, ENSMUSG00000014550, ENSMUSG00000021124	1780	7	12524	3.015409309791332	1.0	1.0	99.52565761103924
GOTERM_BP_DIRECT	GO:1900029~positive regulation of ruffle assembly	3	0.14520813165537272	0.2612503748747384	ENSMUSG00000025499, ENSMUSG00000020173, ENSMUSG00000063887	1780	7	12524	3.015409309791332	1.0	1.0	99.52565761103924
GOTERM_BP_DIRECT	GO:0003417~growth plate cartilage development	3	0.14520813165537272	0.2612503748747384	ENSMUSG00000028047, ENSMUSG00000017491, ENSMUSG00000001288	1780	7	12524	3.015409309791332	1.0	1.0	99.52565761103924
GOTERM_BP_DIRECT	GO:0014050~negative regulation of glutamate secretion	3	0.14520813165537272	0.2612503748747384	ENSMUSG00000039059, ENSMUSG00000042429, ENSMUSG00000056755	1780	7	12524	3.015409309791332	1.0	1.0	99.52565761103924
GOTERM_BP_DIRECT	GO:2001020~regulation of response to DNA damage stimulus	3	0.14520813165537272	0.2612503748747384	ENSMUSG00000028914, ENSMUSG00000061759, ENSMUSG00000026077	1780	7	12524	3.015409309791332	1.0	1.0	99.52565761103924
GOTERM_BP_DIRECT	GO:1901016~regulation of potassium ion transmembrane transporter activity	3	0.14520813165537272	0.2612503748747384	ENSMUSG00000027827, ENSMUSG00000024589, ENSMUSG00000032216	1780	7	12524	3.015409309791332	1.0	1.0	99.52565761103924
GOTERM_BP_DIRECT	GO:0010216~maintenance of DNA methylation	3	0.14520813165537272	0.2612503748747384	ENSMUSG00000022710, ENSMUSG00000005698, ENSMUSG00000020661	1780	7	12524	3.015409309791332	1.0	1.0	99.52565761103924
GOTERM_BP_DIRECT	GO:0006900~membrane budding	3	0.14520813165537272	0.2612503748747384	ENSMUSG00000041959, ENSMUSG00000031913, ENSMUSG00000039735	1780	7	12524	3.015409309791332	1.0	1.0	99.52565761103924
GOTERM_BP_DIRECT	GO:0016584~nucleosome positioning	3	0.14520813165537272	0.2612503748747384	ENSMUSG00000036181, ENSMUSG00000052565, ENSMUSG00000005698	1780	7	12524	3.015409309791332	1.0	1.0	99.52565761103924
GOTERM_BP_DIRECT	GO:0023052~signaling	3	0.14520813165537272	0.2612503748747384	ENSMUSG00000042388, ENSMUSG00000047495, ENSMUSG00000061689	1780	7	12524	3.015409309791332	1.0	1.0	99.52565761103924
GOTERM_BP_DIRECT	GO:0042297~vocal learning	3	0.14520813165537272	0.2612503748747384	ENSMUSG00000022623, ENSMUSG00000039419, ENSMUSG00000029104	1780	7	12524	3.015409309791332	1.0	1.0	99.52565761103924
GOTERM_CC_DIRECT	GO:0005924~cell-substrate adherens junction	2	0.0968054211035818	0.26173563010084056	ENSMUSG00000039103, ENSMUSG00000025006	1891	2	13426	7.099947117927022	1.0	1.0	96.4329643296433
GOTERM_CC_DIRECT	GO:0044307~dendritic branch	2	0.0968054211035818	0.26173563010084056	ENSMUSG00000026959, ENSMUSG00000040407	1891	2	13426	7.099947117927022	1.0	1.0	96.4329643296433
GOTERM_CC_DIRECT	GO:1990666~PCSK9-LDLR complex	2	0.0968054211035818	0.26173563010084056	ENSMUSG00000044254, ENSMUSG00000032193	1891	2	13426	7.099947117927022	1.0	1.0	96.4329643296433
GOTERM_MF_DIRECT	GO:0051087~chaperone binding	13	0.6292352371732818	0.2619398536644672	ENSMUSG00000040907, ENSMUSG00000058498, ENSMUSG00000028035, ENSMUSG00000027006, ENSMUSG00000026203, ENSMUSG00000032192, ENSMUSG00000015290, ENSMUSG00000026812, ENSMUSG00000022797, ENSMUSG00000025858, ENSMUSG00000002949, ENSMUSG00000037196, ENSMUSG00000037316	1752	67	12046	1.3340659715123016	1.0	1.0	99.44713199723566
GOTERM_BP_DIRECT	GO:0016042~lipid catabolic process	14	0.6776379477250726	0.2620880107461752	ENSMUSG00000035735, ENSMUSG00000003363, ENSMUSG00000051177, ENSMUSG00000087303, ENSMUSG00000029055, ENSMUSG00000043648, ENSMUSG00000042429, ENSMUSG00000027630, ENSMUSG00000061313, ENSMUSG00000024766, ENSMUSG00000022525, ENSMUSG00000062054, ENSMUSG00000040061, ENSMUSG00000039206	1780	75	12524	1.313378277153558	1.0	1.0	99.52565761103924
GOTERM_BP_DIRECT	GO:0035023~regulation of Rho protein signal transduction	14	0.6776379477250726	0.2620880107461752	ENSMUSG00000031442, ENSMUSG00000032356, ENSMUSG00000037509, ENSMUSG00000009681, ENSMUSG00000028059, ENSMUSG00000021990, ENSMUSG00000025656, ENSMUSG00000026259, ENSMUSG00000023800, ENSMUSG00000051517, ENSMUSG00000034066, ENSMUSG00000017631, ENSMUSG00000032875, ENSMUSG00000039713	1780	75	12524	1.313378277153558	1.0	1.0	99.52565761103924
GOTERM_BP_DIRECT	GO:0009405~pathogenesis	2	0.0968054211035818	0.26392684346860035	ENSMUSG00000038141, ENSMUSG00000031393	1780	2	12524	7.035955056179776	1.0	1.0	99.52565761103924
GOTERM_BP_DIRECT	GO:0086013~membrane repolarization during cardiac muscle cell action potential	2	0.0968054211035818	0.26392684346860035	ENSMUSG00000038319, ENSMUSG00000041695	1780	2	12524	7.035955056179776	1.0	1.0	99.52565761103924
GOTERM_BP_DIRECT	GO:1900451~positive regulation of glutamate receptor signaling pathway	2	0.0968054211035818	0.26392684346860035	ENSMUSG00000034799, ENSMUSG00000022623	1780	2	12524	7.035955056179776	1.0	1.0	99.52565761103924
GOTERM_BP_DIRECT	GO:0006114~glycerol biosynthetic process	2	0.0968054211035818	0.26392684346860035	ENSMUSG00000043445, ENSMUSG00000025190	1780	2	12524	7.035955056179776	1.0	1.0	99.52565761103924
GOTERM_BP_DIRECT	GO:0098912~membrane depolarization during atrial cardiac muscle cell action potential	2	0.0968054211035818	0.26392684346860035	ENSMUSG00000051331, ENSMUSG00000057914	1780	2	12524	7.035955056179776	1.0	1.0	99.52565761103924
GOTERM_BP_DIRECT	GO:0006188~IMP biosynthetic process	2	0.0968054211035818	0.26392684346860035	ENSMUSG00000027889, ENSMUSG00000005686	1780	2	12524	7.035955056179776	1.0	1.0	99.52565761103924
GOTERM_BP_DIRECT	GO:0043314~negative regulation of neutrophil degranulation	2	0.0968054211035818	0.26392684346860035	ENSMUSG00000009681, ENSMUSG00000017631	1780	2	12524	7.035955056179776	1.0	1.0	99.52565761103924
GOTERM_BP_DIRECT	GO:0016553~base conversion or substitution editing	2	0.0968054211035818	0.26392684346860035	ENSMUSG00000027951, ENSMUSG00000020262	1780	2	12524	7.035955056179776	1.0	1.0	99.52565761103924
GOTERM_BP_DIRECT	GO:0060466~activation of meiosis involved in egg activation	2	0.0968054211035818	0.26392684346860035	ENSMUSG00000057897, ENSMUSG00000051177	1780	2	12524	7.035955056179776	1.0	1.0	99.52565761103924
GOTERM_BP_DIRECT	GO:0048213~Golgi vesicle prefusion complex stabilization	2	0.0968054211035818	0.26392684346860035	ENSMUSG00000039763, ENSMUSG00000031753	1780	2	12524	7.035955056179776	1.0	1.0	99.52565761103924
GOTERM_BP_DIRECT	GO:0021722~superior olivary nucleus maturation	2	0.0968054211035818	0.26392684346860035	ENSMUSG00000048895, ENSMUSG00000090071	1780	2	12524	7.035955056179776	1.0	1.0	99.52565761103924
GOTERM_BP_DIRECT	GO:0071109~superior temporal gyrus development	2	0.0968054211035818	0.26392684346860035	ENSMUSG00000039419, ENSMUSG00000022812	1780	2	12524	7.035955056179776	1.0	1.0	99.52565761103924
GOTERM_BP_DIRECT	GO:0009069~serine family amino acid metabolic process	2	0.0968054211035818	0.26392684346860035	ENSMUSG00000001323, ENSMUSG00000021048	1780	2	12524	7.035955056179776	1.0	1.0	99.52565761103924
GOTERM_BP_DIRECT	GO:0008050~female courtship behavior	2	0.0968054211035818	0.26392684346860035	ENSMUSG00000058756, ENSMUSG00000021779	1780	2	12524	7.035955056179776	1.0	1.0	99.52565761103924
GOTERM_BP_DIRECT	GO:0002793~positive regulation of peptide secretion	2	0.0968054211035818	0.26392684346860035	ENSMUSG00000042429, ENSMUSG00000028004	1780	2	12524	7.035955056179776	1.0	1.0	99.52565761103924
GOTERM_BP_DIRECT	GO:0036324~vascular endothelial growth factor receptor-2 signaling pathway	2	0.0968054211035818	0.26392684346860035	ENSMUSG00000026883, ENSMUSG00000021576	1780	2	12524	7.035955056179776	1.0	1.0	99.52565761103924
GOTERM_BP_DIRECT	GO:2000058~regulation of protein ubiquitination involved in ubiquitin-dependent protein catabolic process	2	0.0968054211035818	0.26392684346860035	ENSMUSG00000059456, ENSMUSG00000025326	1780	2	12524	7.035955056179776	1.0	1.0	99.52565761103924
GOTERM_BP_DIRECT	GO:1900170~negative regulation of glucocorticoid mediated signaling pathway	2	0.0968054211035818	0.26392684346860035	ENSMUSG00000024431, ENSMUSG00000048249	1780	2	12524	7.035955056179776	1.0	1.0	99.52565761103924
GOTERM_BP_DIRECT	GO:0060478~acrosomal vesicle exocytosis	2	0.0968054211035818	0.26392684346860035	ENSMUSG00000027849, ENSMUSG00000028575	1780	2	12524	7.035955056179776	1.0	1.0	99.52565761103924
GOTERM_BP_DIRECT	GO:0009609~response to symbiotic bacterium	2	0.0968054211035818	0.26392684346860035	ENSMUSG00000056529, ENSMUSG00000063856	1780	2	12524	7.035955056179776	1.0	1.0	99.52565761103924
GOTERM_BP_DIRECT	GO:0050849~negative regulation of calcium-mediated signaling	2	0.0968054211035818	0.26392684346860035	ENSMUSG00000027636, ENSMUSG00000030102	1780	2	12524	7.035955056179776	1.0	1.0	99.52565761103924
GOTERM_BP_DIRECT	GO:0060837~blood vessel endothelial cell differentiation	2	0.0968054211035818	0.26392684346860035	ENSMUSG00000062960, ENSMUSG00000000378	1780	2	12524	7.035955056179776	1.0	1.0	99.52565761103924
GOTERM_BP_DIRECT	GO:0002692~negative regulation of cellular extravasation	2	0.0968054211035818	0.26392684346860035	ENSMUSG00000009681, ENSMUSG00000017631	1780	2	12524	7.035955056179776	1.0	1.0	99.52565761103924
GOTERM_BP_DIRECT	GO:0014057~positive regulation of acetylcholine secretion, neurotransmission	2	0.0968054211035818	0.26392684346860035	ENSMUSG00000041380, ENSMUSG00000020178	1780	2	12524	7.035955056179776	1.0	1.0	99.52565761103924
GOTERM_BP_DIRECT	GO:2000850~negative regulation of glucocorticoid secretion	2	0.0968054211035818	0.26392684346860035	ENSMUSG00000020038, ENSMUSG00000068742	1780	2	12524	7.035955056179776	1.0	1.0	99.52565761103924
GOTERM_BP_DIRECT	GO:0072422~signal transduction involved in DNA damage checkpoint	2	0.0968054211035818	0.26392684346860035	ENSMUSG00000023932, ENSMUSG00000024735	1780	2	12524	7.035955056179776	1.0	1.0	99.52565761103924
GOTERM_BP_DIRECT	GO:1904861~excitatory synapse assembly	2	0.0968054211035818	0.26392684346860035	ENSMUSG00000032336, ENSMUSG00000063887	1780	2	12524	7.035955056179776	1.0	1.0	99.52565761103924
GOTERM_BP_DIRECT	GO:0045624~positive regulation of T-helper cell differentiation	2	0.0968054211035818	0.26392684346860035	ENSMUSG00000019982, ENSMUSG00000044813	1780	2	12524	7.035955056179776	1.0	1.0	99.52565761103924
GOTERM_BP_DIRECT	GO:0036303~lymph vessel morphogenesis	2	0.0968054211035818	0.26392684346860035	ENSMUSG00000032855, ENSMUSG00000023951	1780	2	12524	7.035955056179776	1.0	1.0	99.52565761103924
GOTERM_BP_DIRECT	GO:0086011~membrane repolarization during action potential	2	0.0968054211035818	0.26392684346860035	ENSMUSG00000038319, ENSMUSG00000041695	1780	2	12524	7.035955056179776	1.0	1.0	99.52565761103924
GOTERM_BP_DIRECT	GO:0035864~response to potassium ion	2	0.0968054211035818	0.26392684346860035	ENSMUSG00000029015, ENSMUSG00000002028	1780	2	12524	7.035955056179776	1.0	1.0	99.52565761103924
GOTERM_MF_DIRECT	GO:0017080~sodium channel regulator activity	6	0.29041626331074544	0.26396311985382637	ENSMUSG00000025915, ENSMUSG00000019194, ENSMUSG00000046480, ENSMUSG00000024589, ENSMUSG00000024114, ENSMUSG00000031137	1752	24	12046	1.7188926940639269	1.0	1.0	99.44713199723566
GOTERM_MF_DIRECT	GO:0051536~iron-sulfur cluster binding	12	0.5808325266214909	0.26692329519206837	ENSMUSG00000059734, ENSMUSG00000025968, ENSMUSG00000027618, ENSMUSG00000029246, ENSMUSG00000013593, ENSMUSG00000044792, ENSMUSG00000057880, ENSMUSG00000037916, ENSMUSG00000002280, ENSMUSG00000020153, ENSMUSG00000009863, ENSMUSG00000022477	1752	61	12046	1.3525713002470243	1.0	1.0	99.44713199723566
KEGG_PATHWAY	mmu04010:MAPK signaling pathway	38	1.8393030009680542	0.26745004520925386	ENSMUSG00000006134, ENSMUSG00000004054, ENSMUSG00000004110, ENSMUSG00000009406, ENSMUSG00000028161, ENSMUSG00000023050, ENSMUSG00000071076, ENSMUSG00000025499, ENSMUSG00000025551, ENSMUSG00000021991, ENSMUSG00000020882, ENSMUSG00000026942, ENSMUSG00000020366, ENSMUSG00000018411, ENSMUSG00000019146, ENSMUSG00000020623, ENSMUSG00000004936, ENSMUSG00000021936, ENSMUSG00000021816, ENSMUSG00000032946,…	760	228	5192	1.1385964912280702	1.0	1.0	93.04029304029304
KEGG_PATHWAY	mmu04140:Regulation of autophagy	6	0.29041626331074544	0.26777340875751654	ENSMUSG00000032571, ENSMUSG00000030161, ENSMUSG00000021619, ENSMUSG00000050697, ENSMUSG00000026289, ENSMUSG00000037526	760	24	5192	1.7078947368421051	1.0	1.0	93.04029304029304
GOTERM_MF_DIRECT	GO:0031403~lithium ion binding	2	0.0968054211035818	0.2695998533950551	ENSMUSG00000027531, ENSMUSG00000032788	1752	2	12046	6.8755707762557075	1.0	1.0	99.44713199723566
GOTERM_MF_DIRECT	GO:0016534~cyclin-dependent protein kinase 5 activator activity	2	0.0968054211035818	0.2695998533950551	ENSMUSG00000048895, ENSMUSG00000090071	1752	2	12046	6.8755707762557075	1.0	1.0	99.44713199723566
GOTERM_MF_DIRECT	GO:0043183~vascular endothelial growth factor receptor 1 binding	2	0.0968054211035818	0.2695998533950551	ENSMUSG00000023951, ENSMUSG00000024962	1752	2	12046	6.8755707762557075	1.0	1.0	99.44713199723566
GOTERM_MF_DIRECT	GO:0086007~voltage-gated calcium channel activity involved in cardiac muscle cell action potential	2	0.0968054211035818	0.2695998533950551	ENSMUSG00000051331, ENSMUSG00000057914	1752	2	12046	6.8755707762557075	1.0	1.0	99.44713199723566
GOTERM_MF_DIRECT	GO:0044715~8-oxo-dGDP phosphatase activity	2	0.0968054211035818	0.2695998533950551	ENSMUSG00000045211, ENSMUSG00000025817	1752	2	12046	6.8755707762557075	1.0	1.0	99.44713199723566
GOTERM_MF_DIRECT	GO:0015501~glutamate:sodium symporter activity	2	0.0968054211035818	0.2695998533950551	ENSMUSG00000005089, ENSMUSG00000024935	1752	2	12046	6.8755707762557075	1.0	1.0	99.44713199723566
GOTERM_MF_DIRECT	GO:0047389~glycerophosphocholine phosphodiesterase activity	2	0.0968054211035818	0.2695998533950551	ENSMUSG00000027346, ENSMUSG00000035314	1752	2	12046	6.8755707762557075	1.0	1.0	99.44713199723566
GOTERM_MF_DIRECT	GO:0070740~tubulin-glutamic acid ligase activity	2	0.0968054211035818	0.2695998533950551	ENSMUSG00000020308, ENSMUSG00000036745	1752	2	12046	6.8755707762557075	1.0	1.0	99.44713199723566
GOTERM_MF_DIRECT	GO:0047756~chondroitin 4-sulfotransferase activity	2	0.0968054211035818	0.2695998533950551	ENSMUSG00000034612, ENSMUSG00000036599	1752	2	12046	6.8755707762557075	1.0	1.0	99.44713199723566
GOTERM_MF_DIRECT	GO:0034189~very-low-density lipoprotein particle binding	2	0.0968054211035818	0.2695998533950551	ENSMUSG00000024924, ENSMUSG00000044254	1752	2	12046	6.8755707762557075	1.0	1.0	99.44713199723566
GOTERM_MF_DIRECT	GO:0042835~BRE binding	2	0.0968054211035818	0.2695998533950551	ENSMUSG00000005506, ENSMUSG00000024268	1752	2	12046	6.8755707762557075	1.0	1.0	99.44713199723566
GOTERM_MF_DIRECT	GO:0004723~calcium-dependent protein serine/threonine phosphatase activity	2	0.0968054211035818	0.2695998533950551	ENSMUSG00000028161, ENSMUSG00000021816	1752	2	12046	6.8755707762557075	1.0	1.0	99.44713199723566
GOTERM_MF_DIRECT	GO:0051538~3 iron, 4 sulfur cluster binding	2	0.0968054211035818	0.2695998533950551	ENSMUSG00000009863, ENSMUSG00000022477	1752	2	12046	6.8755707762557075	1.0	1.0	99.44713199723566
GOTERM_MF_DIRECT	GO:0001640~adenylate cyclase inhibiting G-protein coupled glutamate receptor activity	2	0.0968054211035818	0.2695998533950551	ENSMUSG00000001985, ENSMUSG00000056755	1752	2	12046	6.8755707762557075	1.0	1.0	99.44713199723566
GOTERM_MF_DIRECT	GO:0003726~double-stranded RNA adenosine deaminase activity	2	0.0968054211035818	0.2695998533950551	ENSMUSG00000027951, ENSMUSG00000020262	1752	2	12046	6.8755707762557075	1.0	1.0	99.44713199723566
GOTERM_MF_DIRECT	GO:0001639~PLC activating G-protein coupled glutamate receptor activity	2	0.0968054211035818	0.2695998533950551	ENSMUSG00000049583, ENSMUSG00000019828	1752	2	12046	6.8755707762557075	1.0	1.0	99.44713199723566
GOTERM_MF_DIRECT	GO:0003876~AMP deaminase activity	2	0.0968054211035818	0.2695998533950551	ENSMUSG00000027889, ENSMUSG00000005686	1752	2	12046	6.8755707762557075	1.0	1.0	99.44713199723566
GOTERM_MF_DIRECT	GO:0004342~glucosamine-6-phosphate deaminase activity	2	0.0968054211035818	0.2695998533950551	ENSMUSG00000029209, ENSMUSG00000052102	1752	2	12046	6.8755707762557075	1.0	1.0	99.44713199723566
GOTERM_MF_DIRECT	GO:0034437~glycoprotein transporter activity	2	0.0968054211035818	0.2695998533950551	ENSMUSG00000024924, ENSMUSG00000024030	1752	2	12046	6.8755707762557075	1.0	1.0	99.44713199723566
GOTERM_MF_DIRECT	GO:0005004~GPI-linked ephrin receptor activity	3	0.14520813165537272	0.2704552134554323	ENSMUSG00000028289, ENSMUSG00000028661, ENSMUSG00000026235	1752	7	12046	2.9466731898238745	1.0	1.0	99.44713199723566
GOTERM_MF_DIRECT	GO:0008140~cAMP response element binding protein binding	3	0.14520813165537272	0.2704552134554323	ENSMUSG00000039662, ENSMUSG00000027104, ENSMUSG00000003575	1752	7	12046	2.9466731898238745	1.0	1.0	99.44713199723566
GOTERM_CC_DIRECT	GO:0019897~extrinsic component of plasma membrane	6	0.29041626331074544	0.27050328671805646	ENSMUSG00000010080, ENSMUSG00000041959, ENSMUSG00000039457, ENSMUSG00000059040, ENSMUSG00000024114, ENSMUSG00000063524	1891	25	13426	1.7039873083024855	1.0	1.0	96.4329643296433
GOTERM_BP_DIRECT	GO:0000184~nuclear-transcribed mRNA catabolic process, nonsense-mediated decay	7	0.3388189738625363	0.27212656055157414	ENSMUSG00000078676, ENSMUSG00000058301, ENSMUSG00000001415, ENSMUSG00000028330, ENSMUSG00000043241, ENSMUSG00000062203, ENSMUSG00000022685	1780	31	12524	1.5887640449438203	1.0	1.0	99.52565761103924
GOTERM_BP_DIRECT	GO:0030890~positive regulation of B cell proliferation	7	0.3388189738625363	0.27212656055157414	ENSMUSG00000029075, ENSMUSG00000027544, ENSMUSG00000029084, ENSMUSG00000025986, ENSMUSG00000022797, ENSMUSG00000020134, ENSMUSG00000020167	1780	31	12524	1.5887640449438203	1.0	1.0	99.52565761103924
GOTERM_BP_DIRECT	GO:0000086~G2/M transition of mitotic cell cycle	7	0.3388189738625363	0.27212656055157414	ENSMUSG00000036438, ENSMUSG00000022996, ENSMUSG00000051177, ENSMUSG00000029516, ENSMUSG00000001175, ENSMUSG00000007656, ENSMUSG00000025226	1780	31	12524	1.5887640449438203	1.0	1.0	99.52565761103924
GOTERM_CC_DIRECT	GO:0071564~npBAF complex	4	0.1936108422071636	0.27322313435232903	ENSMUSG00000028949, ENSMUSG00000023018, ENSMUSG00000007880, ENSMUSG00000032481	1891	13	13426	2.1845991132083147	1.0	1.0	96.4329643296433
GOTERM_CC_DIRECT	GO:0016514~SWI/SNF complex	4	0.1936108422071636	0.27322313435232903	ENSMUSG00000028949, ENSMUSG00000023018, ENSMUSG00000007880, ENSMUSG00000032481	1891	13	13426	2.1845991132083147	1.0	1.0	96.4329643296433
GOTERM_CC_DIRECT	GO:0031253~cell projection membrane	4	0.1936108422071636	0.27322313435232903	ENSMUSG00000036564, ENSMUSG00000022099, ENSMUSG00000029518, ENSMUSG00000024411	1891	13	13426	2.1845991132083147	1.0	1.0	96.4329643296433
GOTERM_CC_DIRECT	GO:0005847~mRNA cleavage and polyadenylation specificity factor complex	4	0.1936108422071636	0.27322313435232903	ENSMUSG00000041781, ENSMUSG00000028126, ENSMUSG00000054309, ENSMUSG00000024400	1891	13	13426	2.1845991132083147	1.0	1.0	96.4329643296433
GOTERM_CC_DIRECT	GO:0005681~spliceosomal complex	23	1.1132623426911907	0.273368969313391	ENSMUSG00000030056, ENSMUSG00000003660, ENSMUSG00000029345, ENSMUSG00000078765, ENSMUSG00000059005, ENSMUSG00000031370, ENSMUSG00000027593, ENSMUSG00000027014, ENSMUSG00000029402, ENSMUSG00000023932, ENSMUSG00000040383, ENSMUSG00000021039, ENSMUSG00000024735, ENSMUSG00000019432, ENSMUSG00000024949, ENSMUSG00000039630, ENSMUSG00000038446, ENSMUSG00000031723, ENSMUSG00000030216, ENSMUSG00000030986,…	1891	136	13426	1.2007263508258936	1.0	1.0	96.4329643296433
GOTERM_CC_DIRECT	GO:1903561~extracellular vesicle	9	0.43562439496611816	0.2736058321193059	ENSMUSG00000031376, ENSMUSG00000020346, ENSMUSG00000027848, ENSMUSG00000040907, ENSMUSG00000047126, ENSMUSG00000038564, ENSMUSG00000064080, ENSMUSG00000022797, ENSMUSG00000041577	1891	44	13426	1.4522619104850727	1.0	1.0	96.4329643296433
GOTERM_CC_DIRECT	GO:0035327~transcriptionally active chromatin	5	0.24201355275895448	0.27413906218346706	ENSMUSG00000036181, ENSMUSG00000002052, ENSMUSG00000049470, ENSMUSG00000028484, ENSMUSG00000034259	1891	19	13426	1.8684071362965848	1.0	1.0	96.4329643296433
GOTERM_CC_DIRECT	GO:0030131~clathrin adaptor complex	5	0.24201355275895448	0.27413906218346706	ENSMUSG00000003033, ENSMUSG00000035152, ENSMUSG00000060279, ENSMUSG00000022841, ENSMUSG00000020740	1891	19	13426	1.8684071362965848	1.0	1.0	96.4329643296433
GOTERM_CC_DIRECT	GO:0097440~apical dendrite	5	0.24201355275895448	0.27413906218346706	ENSMUSG00000032356, ENSMUSG00000029101, ENSMUSG00000020435, ENSMUSG00000059456, ENSMUSG00000006304	1891	19	13426	1.8684071362965848	1.0	1.0	96.4329643296433
GOTERM_BP_DIRECT	GO:0045727~positive regulation of translation	10	0.48402710551790895	0.27434617855693644	ENSMUSG00000019432, ENSMUSG00000000787, ENSMUSG00000023051, ENSMUSG00000041815, ENSMUSG00000000568, ENSMUSG00000059456, ENSMUSG00000056529, ENSMUSG00000025586, ENSMUSG00000038762, ENSMUSG00000063358	1780	50	12524	1.4071910112359551	1.0	1.0	99.52565761103924
GOTERM_BP_DIRECT	GO:0051865~protein autoubiquitination	10	0.48402710551790895	0.27434617855693644	ENSMUSG00000052299, ENSMUSG00000028960, ENSMUSG00000020390, ENSMUSG00000018548, ENSMUSG00000090083, ENSMUSG00000025326, ENSMUSG00000039615, ENSMUSG00000020387, ENSMUSG00000026942, ENSMUSG00000036964	1780	50	12524	1.4071910112359551	1.0	1.0	99.52565761103924
GOTERM_BP_DIRECT	GO:0051726~regulation of cell cycle	18	0.8712487899322363	0.27590183129649104	ENSMUSG00000007872, ENSMUSG00000038539, ENSMUSG00000027490, ENSMUSG00000028212, ENSMUSG00000052684, ENSMUSG00000051177, ENSMUSG00000009681, ENSMUSG00000071076, ENSMUSG00000020262, ENSMUSG00000026812, ENSMUSG00000061589, ENSMUSG00000025217, ENSMUSG00000020950, ENSMUSG00000021901, ENSMUSG00000039474, ENSMUSG00000034201, ENSMUSG00000055116, ENSMUSG00000055866	1780	102	12524	1.2416391275611367	1.0	1.0	99.52565761103924
GOTERM_MF_DIRECT	GO:0003713~transcription coactivator activity	27	1.3068731848983544	0.27661786755669476	ENSMUSG00000003680, ENSMUSG00000038705, ENSMUSG00000071076, ENSMUSG00000023055, ENSMUSG00000030180, ENSMUSG00000028901, ENSMUSG00000049800, ENSMUSG00000020167, ENSMUSG00000060534, ENSMUSG00000021039, ENSMUSG00000021810, ENSMUSG00000039117, ENSMUSG00000055866, ENSMUSG00000036986, ENSMUSG00000013833, ENSMUSG00000052684, ENSMUSG00000024431, ENSMUSG00000025323, ENSMUSG00000025326, ENSMUSG00000022255,…	1752	158	12046	1.1749393098664818	1.0	1.0	99.44713199723566
GOTERM_BP_DIRECT	GO:2001243~negative regulation of intrinsic apoptotic signaling pathway	6	0.29041626331074544	0.2769221998140151	ENSMUSG00000048967, ENSMUSG00000038084, ENSMUSG00000095567, ENSMUSG00000000787, ENSMUSG00000036199, ENSMUSG00000005510, ENSMUSG00000019777	1780	25	12524	1.6886292134831462	1.0	1.0	99.52565761103924
GOTERM_BP_DIRECT	GO:0035641~locomotory exploration behavior	4	0.1936108422071636	0.27798677100292735	ENSMUSG00000045038, ENSMUSG00000022623, ENSMUSG00000020886, ENSMUSG00000045573	1780	13	12524	2.1649092480553156	1.0	1.0	99.52565761103924
GOTERM_BP_DIRECT	GO:0060216~definitive hemopoiesis	4	0.1936108422071636	0.27798677100292735	ENSMUSG00000009681, ENSMUSG00000027951, ENSMUSG00000002028, ENSMUSG00000027109	1780	13	12524	2.1649092480553156	1.0	1.0	99.52565761103924
GOTERM_BP_DIRECT	GO:0001967~suckling behavior	4	0.1936108422071636	0.27798677100292735	ENSMUSG00000026959, ENSMUSG00000030209, ENSMUSG00000026103, ENSMUSG00000055639	1780	13	12524	2.1649092480553156	1.0	1.0	99.52565761103924
GOTERM_BP_DIRECT	GO:0060134~prepulse inhibition	4	0.1936108422071636	0.27798677100292735	ENSMUSG00000021478, ENSMUSG00000026959, ENSMUSG00000032259, ENSMUSG00000020178	1780	13	12524	2.1649092480553156	1.0	1.0	99.52565761103924
GOTERM_BP_DIRECT	GO:0043122~regulation of I-kappaB kinase/NF-kappaB signaling	4	0.1936108422071636	0.27798677100292735	ENSMUSG00000015837, ENSMUSG00000026883, ENSMUSG00000024122, ENSMUSG00000025217	1780	13	12524	2.1649092480553156	1.0	1.0	99.52565761103924
GOTERM_BP_DIRECT	GO:0015693~magnesium ion transport	4	0.1936108422071636	0.27798677100292735	ENSMUSG00000041695, ENSMUSG00000047037, ENSMUSG00000039530, ENSMUSG00000064105	1780	13	12524	2.1649092480553156	1.0	1.0	99.52565761103924
GOTERM_BP_DIRECT	GO:0002089~lens morphogenesis in camera-type eye	4	0.1936108422071636	0.27798677100292735	ENSMUSG00000035517, ENSMUSG00000028121, ENSMUSG00000029050, ENSMUSG00000045180	1780	13	12524	2.1649092480553156	1.0	1.0	99.52565761103924
GOTERM_BP_DIRECT	GO:0006107~oxaloacetate metabolic process	4	0.1936108422071636	0.27798677100292735	ENSMUSG00000024892, ENSMUSG00000022751, ENSMUSG00000025190, ENSMUSG00000020321	1780	13	12524	2.1649092480553156	1.0	1.0	99.52565761103924
GOTERM_BP_DIRECT	GO:0006661~phosphatidylinositol biosynthetic process	4	0.1936108422071636	0.27798677100292735	ENSMUSG00000034902, ENSMUSG00000029330, ENSMUSG00000028126, ENSMUSG00000027531	1780	13	12524	2.1649092480553156	1.0	1.0	99.52565761103924
GOTERM_BP_DIRECT	GO:0045475~locomotor rhythm	4	0.1936108422071636	0.27798677100292735	ENSMUSG00000026077, ENSMUSG00000032010, ENSMUSG00000063142, ENSMUSG00000060882	1780	13	12524	2.1649092480553156	1.0	1.0	99.52565761103924
GOTERM_BP_DIRECT	GO:0051489~regulation of filopodium assembly	4	0.1936108422071636	0.27798677100292735	ENSMUSG00000032827, ENSMUSG00000022099, ENSMUSG00000025920, ENSMUSG00000037754	1780	13	12524	2.1649092480553156	1.0	1.0	99.52565761103924
GOTERM_BP_DIRECT	GO:0042059~negative regulation of epidermal growth factor receptor signaling pathway	4	0.1936108422071636	0.27798677100292735	ENSMUSG00000035890, ENSMUSG00000026883, ENSMUSG00000037104, ENSMUSG00000037224	1780	13	12524	2.1649092480553156	1.0	1.0	99.52565761103924
GOTERM_BP_DIRECT	GO:0022407~regulation of cell-cell adhesion	4	0.1936108422071636	0.27798677100292735	ENSMUSG00000036856, ENSMUSG00000028289, ENSMUSG00000068740, ENSMUSG00000020827	1780	13	12524	2.1649092480553156	1.0	1.0	99.52565761103924
GOTERM_BP_DIRECT	GO:0007034~vacuolar transport	4	0.1936108422071636	0.27798677100292735	ENSMUSG00000053253, ENSMUSG00000033916, ENSMUSG00000038467, ENSMUSG00000053119	1780	13	12524	2.1649092480553156	1.0	1.0	99.52565761103924
GOTERM_BP_DIRECT	GO:0030033~microvillus assembly	4	0.1936108422071636	0.27798677100292735	ENSMUSG00000031112, ENSMUSG00000027692, ENSMUSG00000037533, ENSMUSG00000005148	1780	13	12524	2.1649092480553156	1.0	1.0	99.52565761103924
GOTERM_BP_DIRECT	GO:0071361~cellular response to ethanol	4	0.1936108422071636	0.27798677100292735	ENSMUSG00000045038, ENSMUSG00000006818, ENSMUSG00000050697, ENSMUSG00000020661	1780	13	12524	2.1649092480553156	1.0	1.0	99.52565761103924
GOTERM_BP_DIRECT	GO:0071398~cellular response to fatty acid	5	0.24201355275895448	0.2798177561895434	ENSMUSG00000023018, ENSMUSG00000027490, ENSMUSG00000056529, ENSMUSG00000032193, ENSMUSG00000019429	1780	19	12524	1.8515671200473092	1.0	1.0	99.52565761103924
GOTERM_CC_DIRECT	GO:0005634~nucleus	714	34.5595353339787	0.280293898226319	ENSMUSG00000003680, ENSMUSG00000061207, ENSMUSG00000081058, ENSMUSG00000023051, ENSMUSG00000059005, ENSMUSG00000042807, ENSMUSG00000049321, ENSMUSG00000070283, ENSMUSG00000023055, ENSMUSG00000026203, ENSMUSG00000026207, ENSMUSG00000058392, ENSMUSG00000024268, ENSMUSG00000026209, ENSMUSG00000039630, ENSMUSG00000020900, ENSMUSG00000038780, ENSMUSG00000005506, ENSMUSG00000006717, ENSMUSG00000038665,…	1891	4978	13426	1.0183532025311157	1.0	1.0	96.4329643296433
GOTERM_MF_DIRECT	GO:0030276~clathrin binding	9	0.43562439496611816	0.2818678421310755	ENSMUSG00000000538, ENSMUSG00000063260, ENSMUSG00000027849, ENSMUSG00000026452, ENSMUSG00000035152, ENSMUSG00000062542, ENSMUSG00000044912, ENSMUSG00000030731, ENSMUSG00000035864	1752	43	12046	1.4390729531697992	1.0	1.0	99.44713199723566
GOTERM_BP_DIRECT	GO:0001889~liver development	15	0.7260406582768635	0.28583931234279186	ENSMUSG00000036856, ENSMUSG00000052684, ENSMUSG00000020173, ENSMUSG00000027109, ENSMUSG00000009566, ENSMUSG00000093930, ENSMUSG00000019256, ENSMUSG00000019432, ENSMUSG00000029838, ENSMUSG00000039662, ENSMUSG00000044254, ENSMUSG00000006818, ENSMUSG00000000568, ENSMUSG00000043241, ENSMUSG00000032855	1780	83	12524	1.2715581426830918	1.0	1.0	99.52565761103924
GOTERM_BP_DIRECT	GO:0001938~positive regulation of endothelial cell proliferation	11	0.5324298160696999	0.2858495280232437	ENSMUSG00000033730, ENSMUSG00000010797, ENSMUSG00000052684, ENSMUSG00000027358, ENSMUSG00000062960, ENSMUSG00000039004, ENSMUSG00000050310, ENSMUSG00000037754, ENSMUSG00000023951, ENSMUSG00000024962, ENSMUSG00000021576	1780	57	12524	1.3578158880346936	1.0	1.0	99.52565761103924
GOTERM_MF_DIRECT	GO:0003690~double-stranded DNA binding	19	0.9196515004840271	0.28812754834176685	ENSMUSG00000038418, ENSMUSG00000009406, ENSMUSG00000055053, ENSMUSG00000052684, ENSMUSG00000071054, ENSMUSG00000071076, ENSMUSG00000024431, ENSMUSG00000027466, ENSMUSG00000066568, ENSMUSG00000027109, ENSMUSG00000021287, ENSMUSG00000024238, ENSMUSG00000022389, ENSMUSG00000020038, ENSMUSG00000043991, ENSMUSG00000090272, ENSMUSG00000021779, ENSMUSG00000037860, ENSMUSG00000037138	1752	107	12046	1.220895745316434	1.0	1.0	99.44713199723566
GOTERM_MF_DIRECT	GO:0000978~RNA polymerase II core promoter proximal region sequence-specific DNA binding	44	2.1297192642787994	0.28927656827424525	ENSMUSG00000079056, ENSMUSG00000038705, ENSMUSG00000009406, ENSMUSG00000031870, ENSMUSG00000048251, ENSMUSG00000027210, ENSMUSG00000030380, ENSMUSG00000032481, ENSMUSG00000071076, ENSMUSG00000022463, ENSMUSG00000005148, ENSMUSG00000027439, ENSMUSG00000028901, ENSMUSG00000008976, ENSMUSG00000041852, ENSMUSG00000020167, ENSMUSG00000061887, ENSMUSG00000022389, ENSMUSG00000070003, ENSMUSG00000090272,…	1752	271	12046	1.116328834521222	1.0	1.0	99.44713199723566
GOTERM_CC_DIRECT	GO:0031902~late endosome membrane	15	0.7260406582768635	0.28984810576494335	ENSMUSG00000032422, ENSMUSG00000034216, ENSMUSG00000033124, ENSMUSG00000029571, ENSMUSG00000027366, ENSMUSG00000029434, ENSMUSG00000021124, ENSMUSG00000068264, ENSMUSG00000066278, ENSMUSG00000033916, ENSMUSG00000038467, ENSMUSG00000031913, ENSMUSG00000053119, ENSMUSG00000018800, ENSMUSG00000032127	1891	84	13426	1.2678476996298256	1.0	1.0	96.4329643296433
GOTERM_BP_DIRECT	GO:0090002~establishment of protein localization to plasma membrane	8	0.3872216844143272	0.2900125923687413	ENSMUSG00000036856, ENSMUSG00000040276, ENSMUSG00000020658, ENSMUSG00000041959, ENSMUSG00000057914, ENSMUSG00000021013, ENSMUSG00000001552, ENSMUSG00000011751	1780	38	12524	1.4812536960378475	1.0	1.0	99.52565761103924
GOTERM_MF_DIRECT	GO:0019789~SUMO transferase activity	4	0.1936108422071636	0.29042909125062655	ENSMUSG00000004934, ENSMUSG00000003226, ENSMUSG00000032405, ENSMUSG00000020265	1752	13	12046	2.1155602388479102	1.0	1.0	99.44713199723566
GOTERM_MF_DIRECT	GO:0004866~endopeptidase inhibitor activity	4	0.1936108422071636	0.29042909125062655	ENSMUSG00000073418, ENSMUSG00000039278, ENSMUSG00000024164, ENSMUSG00000047879	1752	13	12046	2.1155602388479102	1.0	1.0	99.44713199723566
KEGG_PATHWAY	mmu04660:T cell receptor signaling pathway	15	0.7260406582768635	0.29054551890137964	ENSMUSG00000028161, ENSMUSG00000052684, ENSMUSG00000027347, ENSMUSG00000027544, ENSMUSG00000025499, ENSMUSG00000023274, ENSMUSG00000063358, ENSMUSG00000020395, ENSMUSG00000024122, ENSMUSG00000022812, ENSMUSG00000042351, ENSMUSG00000004936, ENSMUSG00000021816, ENSMUSG00000033953, ENSMUSG00000074923	760	81	5192	1.2651072124756335	1.0	1.0	93.04029304029304
GOTERM_MF_DIRECT	GO:0018024~histone-lysine N-methyltransferase activity	7	0.3388189738625363	0.29068411708365377	ENSMUSG00000028053, ENSMUSG00000038384, ENSMUSG00000055067, ENSMUSG00000002028, ENSMUSG00000061589, ENSMUSG00000006920, ENSMUSG00000057406	1752	31	12046	1.5525482397996757	1.0	1.0	99.44713199723566
GOTERM_CC_DIRECT	GO:0031941~filamentous actin	7	0.3388189738625363	0.2906999554736046	ENSMUSG00000021676, ENSMUSG00000032366, ENSMUSG00000072720, ENSMUSG00000029053, ENSMUSG00000029121, ENSMUSG00000045180, ENSMUSG00000028943	1891	32	13426	1.5531134320465363	1.0	1.0	96.4329643296433
KEGG_PATHWAY	mmu05210:Colorectal cancer	12	0.5808325266214909	0.29130146673435797	ENSMUSG00000022812, ENSMUSG00000028914, ENSMUSG00000052684, ENSMUSG00000021936, ENSMUSG00000004936, ENSMUSG00000063358, ENSMUSG00000001127, ENSMUSG00000014850, ENSMUSG00000060534, ENSMUSG00000020366, ENSMUSG00000000782, ENSMUSG00000020135	760	62	5192	1.3222410865874363	1.0	1.0	93.04029304029304
GOTERM_MF_DIRECT	GO:0050839~cell adhesion molecule binding	11	0.5324298160696999	0.2914671533419212	ENSMUSG00000027750, ENSMUSG00000028399, ENSMUSG00000030209, ENSMUSG00000059003, ENSMUSG00000048078, ENSMUSG00000013033, ENSMUSG00000049336, ENSMUSG00000005338, ENSMUSG00000032336, ENSMUSG00000063887, ENSMUSG00000001552	1752	56	12046	1.3505585453359426	1.0	1.0	99.44713199723566
GOTERM_MF_DIRECT	GO:0004601~peroxidase activity	6	0.29041626331074544	0.2937878638781126	ENSMUSG00000075706, ENSMUSG00000004341, ENSMUSG00000063856, ENSMUSG00000024953, ENSMUSG00000020673, ENSMUSG00000020674	1752	25	12046	1.6501369863013697	1.0	1.0	99.44713199723566
GOTERM_BP_DIRECT	GO:0034613~cellular protein localization	10	0.48402710551790895	0.29466312812265766	ENSMUSG00000021379, ENSMUSG00000047976, ENSMUSG00000024855, ENSMUSG00000024735, ENSMUSG00000037815, ENSMUSG00000020888, ENSMUSG00000029053, ENSMUSG00000048200, ENSMUSG00000074238, ENSMUSG00000011751	1780	51	12524	1.3795990306234853	1.0	1.0	99.52565761103924
GOTERM_BP_DIRECT	GO:0042542~response to hydrogen peroxide	10	0.48402710551790895	0.29466312812265766	ENSMUSG00000031112, ENSMUSG00000032323, ENSMUSG00000052684, ENSMUSG00000006818, ENSMUSG00000059456, ENSMUSG00000021936, ENSMUSG00000031748, ENSMUSG00000050697, ENSMUSG00000026277, ENSMUSG00000063856	1780	51	12524	1.3795990306234853	1.0	1.0	99.52565761103924
GOTERM_MF_DIRECT	GO:0005539~glycosaminoglycan binding	5	0.24201355275895448	0.29469423320648214	ENSMUSG00000031375, ENSMUSG00000054162, ENSMUSG00000029838, ENSMUSG00000058297, ENSMUSG00000035258	1752	19	12046	1.8093607305936072	1.0	1.0	99.44713199723566
GOTERM_BP_DIRECT	GO:0046777~protein autophosphorylation	28	1.3552758954501452	0.2950041762267022	ENSMUSG00000031112, ENSMUSG00000004054, ENSMUSG00000029471, ENSMUSG00000027298, ENSMUSG00000023050, ENSMUSG00000028661, ENSMUSG00000027692, ENSMUSG00000009681, ENSMUSG00000031292, ENSMUSG00000003345, ENSMUSG00000021115, ENSMUSG00000026749, ENSMUSG00000021559, ENSMUSG00000024969, ENSMUSG00000037112, ENSMUSG00000020827, ENSMUSG00000025060, ENSMUSG00000057897, ENSMUSG00000055471, ENSMUSG00000026235,…	1780	170	12524	1.1588631857237277	1.0	1.0	99.52565761103924
KEGG_PATHWAY	mmu00250:Alanine, aspartate and glutamate metabolism	7	0.3388189738625363	0.2951785648281246	ENSMUSG00000029246, ENSMUSG00000022407, ENSMUSG00000057880, ENSMUSG00000026103, ENSMUSG00000022751, ENSMUSG00000025190, ENSMUSG00000015961	760	31	5192	1.5426146010186756	1.0	1.0	93.04029304029304
KEGG_PATHWAY	mmu00051:Fructose and mannose metabolism	7	0.3388189738625363	0.2951785648281246	ENSMUSG00000030695, ENSMUSG00000000628, ENSMUSG00000059343, ENSMUSG00000053870, ENSMUSG00000022570, ENSMUSG00000026773, ENSMUSG00000023456	760	31	5192	1.5426146010186756	1.0	1.0	93.04029304029304
GOTERM_CC_DIRECT	GO:0005747~mitochondrial respiratory chain complex I	9	0.43562439496611816	0.2951876987007935	ENSMUSG00000048967, ENSMUSG00000059734, ENSMUSG00000025968, ENSMUSG00000013593, ENSMUSG00000037916, ENSMUSG00000026032, ENSMUSG00000036199, ENSMUSG00000000399, ENSMUSG00000020153, ENSMUSG00000005510	1891	45	13426	1.4199894235854047	1.0	1.0	96.4329643296433
GOTERM_BP_DIRECT	GO:0032436~positive regulation of proteasomal ubiquitin-dependent protein catabolic process	12	0.5808325266214909	0.29561316320172204	ENSMUSG00000020642, ENSMUSG00000014470, ENSMUSG00000038429, ENSMUSG00000022812, ENSMUSG00000032350, ENSMUSG00000060450, ENSMUSG00000019969, ENSMUSG00000032715, ENSMUSG00000037104, ENSMUSG00000032405, ENSMUSG00000039615, ENSMUSG00000037325	1780	64	12524	1.319241573033708	1.0	1.0	99.52565761103924
GOTERM_BP_DIRECT	GO:0070374~positive regulation of ERK1 and ERK2 cascade	22	1.0648596321393997	0.296267160465099	ENSMUSG00000018909, ENSMUSG00000052684, ENSMUSG00000029053, ENSMUSG00000024164, ENSMUSG00000059456, ENSMUSG00000021360, ENSMUSG00000027347, ENSMUSG00000027358, ENSMUSG00000062960, ENSMUSG00000025499, ENSMUSG00000021670, ENSMUSG00000029711, ENSMUSG00000006235, ENSMUSG00000060534, ENSMUSG00000023951, ENSMUSG00000041380, ENSMUSG00000038264, ENSMUSG00000004936, ENSMUSG00000031778, ENSMUSG00000036564,…	1780	130	12524	1.1907000864304236	1.0	1.0	99.52565761103924
GOTERM_CC_DIRECT	GO:0016607~nuclear speck	31	1.5004840271055178	0.2965660082224328	ENSMUSG00000029474, ENSMUSG00000031157, ENSMUSG00000041815, ENSMUSG00000078765, ENSMUSG00000028248, ENSMUSG00000027951, ENSMUSG00000022760, ENSMUSG00000028126, ENSMUSG00000027014, ENSMUSG00000023932, ENSMUSG00000026749, ENSMUSG00000038384, ENSMUSG00000020705, ENSMUSG00000032405, ENSMUSG00000018974, ENSMUSG00000020929, ENSMUSG00000029345, ENSMUSG00000078676, ENSMUSG00000051177, ENSMUSG00000037608,…	1891	192	13426	1.1463456284153006	1.0	1.0	96.4329643296433
GOTERM_BP_DIRECT	GO:0046676~negative regulation of insulin secretion	7	0.3388189738625363	0.29814423439856697	ENSMUSG00000028161, ENSMUSG00000096146, ENSMUSG00000022829, ENSMUSG00000026834, ENSMUSG00000021684, ENSMUSG00000032259, ENSMUSG00000050556	1780	32	12524	1.5391151685393258	1.0	1.0	99.52565761103924
GOTERM_MF_DIRECT	GO:0003682~chromatin binding	63	3.049370764762827	0.2995118872767358	ENSMUSG00000026283, ENSMUSG00000081058, ENSMUSG00000022360, ENSMUSG00000031393, ENSMUSG00000032481, ENSMUSG00000071054, ENSMUSG00000023055, ENSMUSG00000030180, ENSMUSG00000082229, ENSMUSG00000008976, ENSMUSG00000020661, ENSMUSG00000028949, ENSMUSG00000023018, ENSMUSG00000028053, ENSMUSG00000038539, ENSMUSG00000006920, ENSMUSG00000020453, ENSMUSG00000046876, ENSMUSG00000021901, ENSMUSG00000036792,…	1752	398	12046	1.0883441178495215	1.0	1.0	99.44713199723566
GOTERM_BP_DIRECT	GO:0019221~cytokine-mediated signaling pathway	15	0.7260406582768635	0.3017238897275203	ENSMUSG00000031375, ENSMUSG00000042846, ENSMUSG00000020027, ENSMUSG00000047787, ENSMUSG00000020007, ENSMUSG00000049939, ENSMUSG00000045287, ENSMUSG00000038485, ENSMUSG00000060780, ENSMUSG00000050069, ENSMUSG00000037104, ENSMUSG00000031778, ENSMUSG00000047085, ENSMUSG00000027091, ENSMUSG00000032578	1780	84	12524	1.2564205457463884	1.0	1.0	99.52565761103924
GOTERM_BP_DIRECT	GO:0006814~sodium ion transport	15	0.7260406582768635	0.3017238897275203	ENSMUSG00000030376, ENSMUSG00000040907, ENSMUSG00000027340, ENSMUSG00000028854, ENSMUSG00000019194, ENSMUSG00000023033, ENSMUSG00000060961, ENSMUSG00000064329, ENSMUSG00000000197, ENSMUSG00000020331, ENSMUSG00000023017, ENSMUSG00000041771, ENSMUSG00000046480, ENSMUSG00000075318, ENSMUSG00000033007	1780	84	12524	1.2564205457463884	1.0	1.0	99.52565761103924
GOTERM_BP_DIRECT	GO:0043588~skin development	9	0.43562439496611816	0.30401310606790405	ENSMUSG00000051617, ENSMUSG00000048826, ENSMUSG00000028096, ENSMUSG00000048251, ENSMUSG00000030592, ENSMUSG00000034926, ENSMUSG00000036545, ENSMUSG00000032855, ENSMUSG00000001552	1780	45	12524	1.4071910112359551	1.0	1.0	99.52565761103924
GOTERM_BP_DIRECT	GO:0008360~regulation of cell shape	21	1.016456921587609	0.3048730541096488	ENSMUSG00000032366, ENSMUSG00000030695, ENSMUSG00000029015, ENSMUSG00000033066, ENSMUSG00000059456, ENSMUSG00000025372, ENSMUSG00000028583, ENSMUSG00000062960, ENSMUSG00000024143, ENSMUSG00000022099, ENSMUSG00000049744, ENSMUSG00000003345, ENSMUSG00000023951, ENSMUSG00000028906, ENSMUSG00000021115, ENSMUSG00000029838, ENSMUSG00000030739, ENSMUSG00000020900, ENSMUSG00000022914, ENSMUSG00000055805,…	1780	124	12524	1.1915730337078652	1.0	1.0	99.52565761103924
GOTERM_BP_DIRECT	GO:0000165~MAPK cascade	11	0.5324298160696999	0.3051419462251722	ENSMUSG00000022623, ENSMUSG00000001419, ENSMUSG00000034845, ENSMUSG00000020623, ENSMUSG00000059456, ENSMUSG00000004936, ENSMUSG00000030557, ENSMUSG00000063358, ENSMUSG00000040631, ENSMUSG00000031137, ENSMUSG00000054008	1780	58	12524	1.3344052692754746	1.0	1.0	99.52565761103924
GOTERM_BP_DIRECT	GO:0006351~transcription, DNA-templated	232	11.22942884801549	0.3060649885365745	ENSMUSG00000049321, ENSMUSG00000023055, ENSMUSG00000022760, ENSMUSG00000024949, ENSMUSG00000035397, ENSMUSG00000032329, ENSMUSG00000079658, ENSMUSG00000031585, ENSMUSG00000028053, ENSMUSG00000004661, ENSMUSG00000038418, ENSMUSG00000038539, ENSMUSG00000049336, ENSMUSG00000042599, ENSMUSG00000048249, ENSMUSG00000026799, ENSMUSG00000003575, ENSMUSG00000001156, ENSMUSG00000039068, ENSMUSG00000007817,…	1780	1581	12524	1.032474113240802	1.0	1.0	99.52565761103924
GOTERM_BP_DIRECT	GO:0035774~positive regulation of insulin secretion involved in cellular response to glucose stimulus	6	0.29041626331074544	0.3062531878279374	ENSMUSG00000018909, ENSMUSG00000030805, ENSMUSG00000032120, ENSMUSG00000022186, ENSMUSG00000021816, ENSMUSG00000023571	1780	26	12524	1.6236819360414867	1.0	1.0	99.52565761103924
GOTERM_BP_DIRECT	GO:1903146~regulation of mitophagy	6	0.29041626331074544	0.3062531878279374	ENSMUSG00000045005, ENSMUSG00000020402, ENSMUSG00000023393, ENSMUSG00000030216, ENSMUSG00000022463, ENSMUSG00000020918	1780	26	12524	1.6236819360414867	1.0	1.0	99.52565761103924
GOTERM_CC_DIRECT	GO:0030658~transport vesicle membrane	5	0.24201355275895448	0.307741581442158	ENSMUSG00000063260, ENSMUSG00000041308, ENSMUSG00000045671, ENSMUSG00000079657, ENSMUSG00000030731	1891	20	13426	1.7749867794817555	1.0	1.0	96.4329643296433
GOTERM_CC_DIRECT	GO:0034704~calcium channel complex	5	0.24201355275895448	0.307741581442158	ENSMUSG00000057378, ENSMUSG00000036438, ENSMUSG00000030592, ENSMUSG00000027994, ENSMUSG00000001175	1891	20	13426	1.7749867794817555	1.0	1.0	96.4329643296433
GOTERM_CC_DIRECT	GO:0060077~inhibitory synapse	5	0.24201355275895448	0.307741581442158	ENSMUSG00000037771, ENSMUSG00000034275, ENSMUSG00000037995, ENSMUSG00000032336, ENSMUSG00000032589	1891	20	13426	1.7749867794817555	1.0	1.0	96.4329643296433
GOTERM_MF_DIRECT	GO:0005525~GTP binding	53	2.5653436592449177	0.30806499136231646	ENSMUSG00000034789, ENSMUSG00000048076, ENSMUSG00000026202, ENSMUSG00000024143, ENSMUSG00000029518, ENSMUSG00000028268, ENSMUSG00000024429, ENSMUSG00000021877, ENSMUSG00000021712, ENSMUSG00000021559, ENSMUSG00000079657, ENSMUSG00000029464, ENSMUSG00000029020, ENSMUSG00000053870, ENSMUSG00000021062, ENSMUSG00000022075, ENSMUSG00000025422, ENSMUSG00000021066, ENSMUSG00000020175, ENSMUSG00000021068,…	1752	333	12046	1.0943100634881457	1.0	1.0	99.44713199723566
GOTERM_BP_DIRECT	GO:0007411~axon guidance	22	1.0648596321393997	0.3090732904378704	ENSMUSG00000051650, ENSMUSG00000028661, ENSMUSG00000029121, ENSMUSG00000021294, ENSMUSG00000001300, ENSMUSG00000019194, ENSMUSG00000026235, ENSMUSG00000048895, ENSMUSG00000049336, ENSMUSG00000029005, ENSMUSG00000025876, ENSMUSG00000025437, ENSMUSG00000021013, ENSMUSG00000060534, ENSMUSG00000062380, ENSMUSG00000069601, ENSMUSG00000047379, ENSMUSG00000042453, ENSMUSG00000038970, ENSMUSG00000020900,…	1780	131	12524	1.18161077279355	1.0	1.0	99.52565761103924
GOTERM_MF_DIRECT	GO:0016301~kinase activity	96	4.646660212971927	0.30994143400776974	ENSMUSG00000031112, ENSMUSG00000004054, ENSMUSG00000061207, ENSMUSG00000050271, ENSMUSG00000034902, ENSMUSG00000027298, ENSMUSG00000023050, ENSMUSG00000029471, ENSMUSG00000028661, ENSMUSG00000027692, ENSMUSG00000027296, ENSMUSG00000041997, ENSMUSG00000029516, ENSMUSG00000026207, ENSMUSG00000029635, ENSMUSG00000020785, ENSMUSG00000045038, ENSMUSG00000021115, ENSMUSG00000025758, ENSMUSG00000020623,…	1752	621	12046	1.0628901683100611	1.0	1.0	99.44713199723566
GOTERM_MF_DIRECT	GO:0005544~calcium-dependent phospholipid binding	8	0.3872216844143272	0.3110416362354398	ENSMUSG00000063260, ENSMUSG00000027849, ENSMUSG00000026452, ENSMUSG00000062542, ENSMUSG00000044912, ENSMUSG00000030731, ENSMUSG00000035864, ENSMUSG00000030279	1752	38	12046	1.4474885844748857	1.0	1.0	99.44713199723566
GOTERM_CC_DIRECT	GO:0009986~cell surface	72	3.4849951597289452	0.31202808842502155	ENSMUSG00000052372, ENSMUSG00000053063, ENSMUSG00000056258, ENSMUSG00000029075, ENSMUSG00000025393, ENSMUSG00000059003, ENSMUSG00000029999, ENSMUSG00000023017, ENSMUSG00000029711, ENSMUSG00000068037, ENSMUSG00000021676, ENSMUSG00000047976, ENSMUSG00000069601, ENSMUSG00000029838, ENSMUSG00000039630, ENSMUSG00000029084, ENSMUSG00000059208, ENSMUSG00000059974, ENSMUSG00000026235, ENSMUSG00000028854,…	1891	478	13426	1.0694481014450745	1.0	1.0	96.4329643296433
GOTERM_CC_DIRECT	GO:0016342~catenin complex	3	0.14520813165537272	0.313548805854698	ENSMUSG00000037815, ENSMUSG00000001552, ENSMUSG00000020135	1891	8	13426	2.6624801692226336	1.0	1.0	96.4329643296433
GOTERM_CC_DIRECT	GO:0005892~acetylcholine-gated channel complex	3	0.14520813165537272	0.313548805854698	ENSMUSG00000019790, ENSMUSG00000027577, ENSMUSG00000030525	1891	8	13426	2.6624801692226336	1.0	1.0	96.4329643296433
GOTERM_CC_DIRECT	GO:0034464~BBSome	3	0.14520813165537272	0.313548805854698	ENSMUSG00000031755, ENSMUSG00000037325, ENSMUSG00000021013	1891	8	13426	2.6624801692226336	1.0	1.0	96.4329643296433
GOTERM_CC_DIRECT	GO:0097458~neuron part	3	0.14520813165537272	0.313548805854698	ENSMUSG00000048251, ENSMUSG00000025576, ENSMUSG00000029869	1891	8	13426	2.6624801692226336	1.0	1.0	96.4329643296433
GOTERM_CC_DIRECT	GO:0031209~SCAR complex	3	0.14520813165537272	0.313548805854698	ENSMUSG00000033940, ENSMUSG00000027002, ENSMUSG00000058835	1891	8	13426	2.6624801692226336	1.0	1.0	96.4329643296433
GOTERM_CC_DIRECT	GO:0031595~nuclear proteasome complex	3	0.14520813165537272	0.313548805854698	ENSMUSG00000021832, ENSMUSG00000008604, ENSMUSG00000021178	1891	8	13426	2.6624801692226336	1.0	1.0	96.4329643296433
GOTERM_BP_DIRECT	GO:0006612~protein targeting to membrane	5	0.24201355275895448	0.3138384314377388	ENSMUSG00000047205, ENSMUSG00000025812, ENSMUSG00000025531, ENSMUSG00000042429, ENSMUSG00000020882	1780	20	12524	1.7589887640449438	1.0	1.0	99.52565761103924
GOTERM_BP_DIRECT	GO:0009416~response to light stimulus	5	0.24201355275895448	0.3138384314377388	ENSMUSG00000005089, ENSMUSG00000009406, ENSMUSG00000071076, ENSMUSG00000002028, ENSMUSG00000032259	1780	20	12524	1.7589887640449438	1.0	1.0	99.52565761103924
GOTERM_BP_DIRECT	GO:0006754~ATP biosynthetic process	5	0.24201355275895448	0.3138384314377388	ENSMUSG00000030695, ENSMUSG00000025428, ENSMUSG00000025393, ENSMUSG00000003072, ENSMUSG00000049422	1780	20	12524	1.7589887640449438	1.0	1.0	99.52565761103924
GOTERM_BP_DIRECT	GO:0070207~protein homotrimerization	5	0.24201355275895448	0.3138384314377388	ENSMUSG00000033940, ENSMUSG00000029050, ENSMUSG00000033249, ENSMUSG00000023017, ENSMUSG00000026942	1780	20	12524	1.7589887640449438	1.0	1.0	99.52565761103924
GOTERM_BP_DIRECT	GO:0030517~negative regulation of axon extension	5	0.24201355275895448	0.3138384314377388	ENSMUSG00000020458, ENSMUSG00000036264, ENSMUSG00000048895, ENSMUSG00000029005, ENSMUSG00000029634	1780	20	12524	1.7589887640449438	1.0	1.0	99.52565761103924
GOTERM_BP_DIRECT	GO:0015986~ATP synthesis coupled proton transport	5	0.24201355275895448	0.3138384314377388	ENSMUSG00000025428, ENSMUSG00000025393, ENSMUSG00000003072, ENSMUSG00000038023, ENSMUSG00000000563	1780	20	12524	1.7589887640449438	1.0	1.0	99.52565761103924
GOTERM_BP_DIRECT	GO:0007040~lysosome organization	8	0.3872216844143272	0.31396758753462917	ENSMUSG00000034216, ENSMUSG00000025759, ENSMUSG00000029571, ENSMUSG00000031835, ENSMUSG00000002103, ENSMUSG00000042328, ENSMUSG00000019726, ENSMUSG00000032127	1780	39	12524	1.443272832036877	1.0	1.0	99.52565761103924
GOTERM_BP_DIRECT	GO:0016485~protein processing	12	0.5808325266214909	0.31402017624720807	ENSMUSG00000036835, ENSMUSG00000027419, ENSMUSG00000053040, ENSMUSG00000044254, ENSMUSG00000057530, ENSMUSG00000019969, ENSMUSG00000028226, ENSMUSG00000038564, ENSMUSG00000025651, ENSMUSG00000036545, ENSMUSG00000048920, ENSMUSG00000043635	1780	65	12524	1.2989455488331894	1.0	1.0	99.52565761103924
GOTERM_CC_DIRECT	GO:0010369~chromocenter	4	0.1936108422071636	0.3142452880640351	ENSMUSG00000025409, ENSMUSG00000036792, ENSMUSG00000072980, ENSMUSG00000009575	1891	14	13426	2.0285563194077207	1.0	1.0	96.4329643296433
GOTERM_CC_DIRECT	GO:0071565~nBAF complex	4	0.1936108422071636	0.3142452880640351	ENSMUSG00000028949, ENSMUSG00000023018, ENSMUSG00000007880, ENSMUSG00000032481	1891	14	13426	2.0285563194077207	1.0	1.0	96.4329643296433
GOTERM_BP_DIRECT	GO:0022008~neurogenesis	10	0.48402710551790895	0.3153404756053546	ENSMUSG00000020950, ENSMUSG00000035735, ENSMUSG00000017491, ENSMUSG00000044254, ENSMUSG00000059003, ENSMUSG00000039298, ENSMUSG00000019969, ENSMUSG00000029104, ENSMUSG00000028758, ENSMUSG00000039206	1780	52	12524	1.3530682800345721	1.0	1.0	99.52565761103924
KEGG_PATHWAY	mmu04066:HIF-1 signaling pathway	16	0.7744433688286544	0.3163488037369813	ENSMUSG00000057897, ENSMUSG00000028156, ENSMUSG00000028495, ENSMUSG00000063358, ENSMUSG00000026773, ENSMUSG00000059040, ENSMUSG00000029711, ENSMUSG00000063524, ENSMUSG00000022797, ENSMUSG00000023951, ENSMUSG00000000628, ENSMUSG00000024617, ENSMUSG00000004936, ENSMUSG00000058709, ENSMUSG00000079658, ENSMUSG00000052889	760	89	5192	1.2281490242460082	1.0	1.0	93.04029304029304
GOTERM_CC_DIRECT	GO:0031201~SNARE complex	9	0.43562439496611816	0.31715058553438435	ENSMUSG00000027273, ENSMUSG00000025867, ENSMUSG00000030805, ENSMUSG00000019790, ENSMUSG00000022829, ENSMUSG00000033615, ENSMUSG00000041488, ENSMUSG00000035864, ENSMUSG00000021124	1891	46	13426	1.3891200882900696	1.0	1.0	96.4329643296433
GOTERM_BP_DIRECT	GO:0070262~peptidyl-serine dephosphorylation	3	0.14520813165537272	0.31759656594968816	ENSMUSG00000022052, ENSMUSG00000029120, ENSMUSG00000041769	1780	8	12524	2.638483146067416	1.0	1.0	99.52565761103924
GOTERM_BP_DIRECT	GO:0046039~GTP metabolic process	3	0.14520813165537272	0.31759656594968816	ENSMUSG00000024143, ENSMUSG00000027889, ENSMUSG00000005686	1780	8	12524	2.638483146067416	1.0	1.0	99.52565761103924
GOTERM_BP_DIRECT	GO:0045745~positive regulation of G-protein coupled receptor protein signaling pathway	3	0.14520813165537272	0.31759656594968816	ENSMUSG00000024164, ENSMUSG00000057530, ENSMUSG00000032259	1780	8	12524	2.638483146067416	1.0	1.0	99.52565761103924
GOTERM_BP_DIRECT	GO:0061045~negative regulation of wound healing	3	0.14520813165537272	0.31759656594968816	ENSMUSG00000036856, ENSMUSG00000021670, ENSMUSG00000023336	1780	8	12524	2.638483146067416	1.0	1.0	99.52565761103924
GOTERM_BP_DIRECT	GO:0030520~intracellular estrogen receptor signaling pathway	3	0.14520813165537272	0.31759656594968816	ENSMUSG00000033871, ENSMUSG00000007880, ENSMUSG00000071054	1780	8	12524	2.638483146067416	1.0	1.0	99.52565761103924
GOTERM_BP_DIRECT	GO:0044387~negative regulation of protein kinase activity by regulation of protein phosphorylation	3	0.14520813165537272	0.31759656594968816	ENSMUSG00000026181, ENSMUSG00000027951, ENSMUSG00000020262	1780	8	12524	2.638483146067416	1.0	1.0	99.52565761103924
GOTERM_BP_DIRECT	GO:0008088~axo-dendritic transport	3	0.14520813165537272	0.31759656594968816	ENSMUSG00000018411, ENSMUSG00000029104, ENSMUSG00000021288	1780	8	12524	2.638483146067416	1.0	1.0	99.52565761103924
GOTERM_BP_DIRECT	GO:0042074~cell migration involved in gastrulation	3	0.14520813165537272	0.31759656594968816	ENSMUSG00000045039, ENSMUSG00000027002, ENSMUSG00000030201	1780	8	12524	2.638483146067416	1.0	1.0	99.52565761103924
GOTERM_BP_DIRECT	GO:0033572~transferrin transport	3	0.14520813165537272	0.31759656594968816	ENSMUSG00000047126, ENSMUSG00000038970, ENSMUSG00000022797	1780	8	12524	2.638483146067416	1.0	1.0	99.52565761103924
GOTERM_BP_DIRECT	GO:0097105~presynaptic membrane assembly	3	0.14520813165537272	0.31759656594968816	ENSMUSG00000052372, ENSMUSG00000028399, ENSMUSG00000063887	1780	8	12524	2.638483146067416	1.0	1.0	99.52565761103924
GOTERM_BP_DIRECT	GO:0034551~mitochondrial respiratory chain complex III assembly	3	0.14520813165537272	0.31759656594968816	ENSMUSG00000026172, ENSMUSG00000042298, ENSMUSG00000028982	1780	8	12524	2.638483146067416	1.0	1.0	99.52565761103924
GOTERM_BP_DIRECT	GO:0006163~purine nucleotide metabolic process	3	0.14520813165537272	0.31759656594968816	ENSMUSG00000022407, ENSMUSG00000024177, ENSMUSG00000073435	1780	8	12524	2.638483146067416	1.0	1.0	99.52565761103924
GOTERM_BP_DIRECT	GO:0010172~embryonic body morphogenesis	3	0.14520813165537272	0.31759656594968816	ENSMUSG00000027002, ENSMUSG00000050069, ENSMUSG00000030323	1780	8	12524	2.638483146067416	1.0	1.0	99.52565761103924
GOTERM_BP_DIRECT	GO:0001952~regulation of cell-matrix adhesion	3	0.14520813165537272	0.31759656594968816	ENSMUSG00000022505, ENSMUSG00000020827, ENSMUSG00000026812	1780	8	12524	2.638483146067416	1.0	1.0	99.52565761103924
GOTERM_BP_DIRECT	GO:0001973~adenosine receptor signaling pathway	3	0.14520813165537272	0.31759656594968816	ENSMUSG00000042429, ENSMUSG00000020178, ENSMUSG00000022840	1780	8	12524	2.638483146067416	1.0	1.0	99.52565761103924
GOTERM_BP_DIRECT	GO:0006220~pyrimidine nucleotide metabolic process	3	0.14520813165537272	0.31759656594968816	ENSMUSG00000029366, ENSMUSG00000024177, ENSMUSG00000073435	1780	8	12524	2.638483146067416	1.0	1.0	99.52565761103924
GOTERM_BP_DIRECT	GO:0032872~regulation of stress-activated MAPK cascade	3	0.14520813165537272	0.31759656594968816	ENSMUSG00000004936, ENSMUSG00000017119, ENSMUSG00000063358	1780	8	12524	2.638483146067416	1.0	1.0	99.52565761103924
GOTERM_BP_DIRECT	GO:0033194~response to hydroperoxide	3	0.14520813165537272	0.31759656594968816	ENSMUSG00000030805, ENSMUSG00000029084, ENSMUSG00000063856	1780	8	12524	2.638483146067416	1.0	1.0	99.52565761103924
GOTERM_BP_DIRECT	GO:0043983~histone H4-K12 acetylation	3	0.14520813165537272	0.31759656594968816	ENSMUSG00000020918, ENSMUSG00000020387, ENSMUSG00000025764	1780	8	12524	2.638483146067416	1.0	1.0	99.52565761103924
GOTERM_BP_DIRECT	GO:0043569~negative regulation of insulin-like growth factor receptor signaling pathway	3	0.14520813165537272	0.31759656594968816	ENSMUSG00000046876, ENSMUSG00000026185, ENSMUSG00000027358	1780	8	12524	2.638483146067416	1.0	1.0	99.52565761103924
GOTERM_BP_DIRECT	GO:0006370~7-methylguanosine mRNA capping	3	0.14520813165537272	0.31759656594968816	ENSMUSG00000028274, ENSMUSG00000028330, ENSMUSG00000038646	1780	8	12524	2.638483146067416	1.0	1.0	99.52565761103924
GOTERM_BP_DIRECT	GO:0006796~phosphate-containing compound metabolic process	3	0.14520813165537272	0.31759656594968816	ENSMUSG00000028013, ENSMUSG00000027531, ENSMUSG00000020089	1780	8	12524	2.638483146067416	1.0	1.0	99.52565761103924
GOTERM_BP_DIRECT	GO:0032229~negative regulation of synaptic transmission, GABAergic	3	0.14520813165537272	0.31759656594968816	ENSMUSG00000026797, ENSMUSG00000042429, ENSMUSG00000049511	1780	8	12524	2.638483146067416	1.0	1.0	99.52565761103924
GOTERM_BP_DIRECT	GO:0098532~histone H3-K27 trimethylation	3	0.14520813165537272	0.31759656594968816	ENSMUSG00000036181, ENSMUSG00000052565, ENSMUSG00000006920	1780	8	12524	2.638483146067416	1.0	1.0	99.52565761103924
GOTERM_BP_DIRECT	GO:0009048~dosage compensation by inactivation of X chromosome	3	0.14520813165537272	0.31759656594968816	ENSMUSG00000058301, ENSMUSG00000035530, ENSMUSG00000005698	1780	8	12524	2.638483146067416	1.0	1.0	99.52565761103924
GOTERM_BP_DIRECT	GO:0050807~regulation of synapse organization	3	0.14520813165537272	0.31759656594968816	ENSMUSG00000049939, ENSMUSG00000037995, ENSMUSG00000032216	1780	8	12524	2.638483146067416	1.0	1.0	99.52565761103924
GOTERM_MF_DIRECT	GO:0008137~NADH dehydrogenase (ubiquinone) activity	7	0.3388189738625363	0.3177052875171328	ENSMUSG00000048967, ENSMUSG00000059734, ENSMUSG00000025968, ENSMUSG00000013593, ENSMUSG00000037916, ENSMUSG00000036199, ENSMUSG00000020153, ENSMUSG00000005510	1752	32	12046	1.504031107305936	1.0	1.0	99.44713199723566
GOTERM_BP_DIRECT	GO:0006470~protein dephosphorylation	21	1.016456921587609	0.31814033440754674	ENSMUSG00000028274, ENSMUSG00000026181, ENSMUSG00000028161, ENSMUSG00000028399, ENSMUSG00000059895, ENSMUSG00000055493, ENSMUSG00000014956, ENSMUSG00000027001, ENSMUSG00000022052, ENSMUSG00000020271, ENSMUSG00000049225, ENSMUSG00000025217, ENSMUSG00000047205, ENSMUSG00000040385, ENSMUSG00000026659, ENSMUSG00000038582, ENSMUSG00000021816, ENSMUSG00000018648, ENSMUSG00000031506, ENSMUSG00000030854,…	1780	125	12524	1.1820404494382024	1.0	1.0	99.52565761103924
GOTERM_MF_DIRECT	GO:0030674~protein binding, bridging	10	0.48402710551790895	0.3191005217881116	ENSMUSG00000034216, ENSMUSG00000069601, ENSMUSG00000020888, ENSMUSG00000052144, ENSMUSG00000050359, ENSMUSG00000009575, ENSMUSG00000039615, ENSMUSG00000052415, ENSMUSG00000032127, ENSMUSG00000036964	1752	51	12046	1.3481511325991584	1.0	1.0	99.44713199723566
GOTERM_BP_DIRECT	GO:0051090~regulation of sequence-specific DNA binding transcription factor activity	4	0.1936108422071636	0.3194526176760313	ENSMUSG00000003680, ENSMUSG00000022710, ENSMUSG00000034023, ENSMUSG00000063358	1780	14	12524	2.010272873194222	1.0	1.0	99.52565761103924
GOTERM_BP_DIRECT	GO:0045197~establishment or maintenance of epithelial cell apical/basal polarity	4	0.1936108422071636	0.3194526176760313	ENSMUSG00000020886, ENSMUSG00000021877, ENSMUSG00000024969, ENSMUSG00000052105	1780	14	12524	2.010272873194222	1.0	1.0	99.52565761103924
GOTERM_BP_DIRECT	GO:0000920~cell separation after cytokinesis	4	0.1936108422071636	0.3194526176760313	ENSMUSG00000033916, ENSMUSG00000038467, ENSMUSG00000031913, ENSMUSG00000053119	1780	14	12524	2.010272873194222	1.0	1.0	99.52565761103924
GOTERM_BP_DIRECT	GO:0006349~regulation of gene expression by genetic imprinting	4	0.1936108422071636	0.3194526176760313	ENSMUSG00000022812, ENSMUSG00000031393, ENSMUSG00000005698, ENSMUSG00000020661	1780	14	12524	2.010272873194222	1.0	1.0	99.52565761103924
GOTERM_BP_DIRECT	GO:0051016~barbed-end actin filament capping	4	0.1936108422071636	0.3194526176760313	ENSMUSG00000030000, ENSMUSG00000015733, ENSMUSG00000023277, ENSMUSG00000029106	1780	14	12524	2.010272873194222	1.0	1.0	99.52565761103924
GOTERM_BP_DIRECT	GO:0007220~Notch receptor processing	4	0.1936108422071636	0.3194526176760313	ENSMUSG00000036835, ENSMUSG00000053040, ENSMUSG00000019969, ENSMUSG00000014773	1780	14	12524	2.010272873194222	1.0	1.0	99.52565761103924
GOTERM_BP_DIRECT	GO:0043149~stress fiber assembly	4	0.1936108422071636	0.3194526176760313	ENSMUSG00000018909, ENSMUSG00000054728, ENSMUSG00000059456, ENSMUSG00000025006	1780	14	12524	2.010272873194222	1.0	1.0	99.52565761103924
GOTERM_BP_DIRECT	GO:0045815~positive regulation of gene expression, epigenetic	4	0.1936108422071636	0.3194526176760313	ENSMUSG00000081058, ENSMUSG00000060639, ENSMUSG00000064288, ENSMUSG00000060981	1780	14	12524	2.010272873194222	1.0	1.0	99.52565761103924
GOTERM_BP_DIRECT	GO:0030224~monocyte differentiation	4	0.1936108422071636	0.3194526176760313	ENSMUSG00000052684, ENSMUSG00000027109, ENSMUSG00000022489, ENSMUSG00000023951	1780	14	12524	2.010272873194222	1.0	1.0	99.52565761103924
GOTERM_BP_DIRECT	GO:0090162~establishment of epithelial cell polarity	4	0.1936108422071636	0.3194526176760313	ENSMUSG00000020776, ENSMUSG00000025812, ENSMUSG00000030583, ENSMUSG00000030064	1780	14	12524	2.010272873194222	1.0	1.0	99.52565761103924
GOTERM_BP_DIRECT	GO:0051893~regulation of focal adhesion assembly	4	0.1936108422071636	0.3194526176760313	ENSMUSG00000031342, ENSMUSG00000025060, ENSMUSG00000026812, ENSMUSG00000034974	1780	14	12524	2.010272873194222	1.0	1.0	99.52565761103924
GOTERM_BP_DIRECT	GO:0032793~positive regulation of CREB transcription factor activity	4	0.1936108422071636	0.3194526176760313	ENSMUSG00000042453, ENSMUSG00000039145, ENSMUSG00000023951, ENSMUSG00000003575	1780	14	12524	2.010272873194222	1.0	1.0	99.52565761103924
GOTERM_BP_DIRECT	GO:0048268~clathrin coat assembly	4	0.1936108422071636	0.3194526176760313	ENSMUSG00000035152, ENSMUSG00000070000, ENSMUSG00000020297, ENSMUSG00000025468	1780	14	12524	2.010272873194222	1.0	1.0	99.52565761103924
GOTERM_BP_DIRECT	GO:0051642~centrosome localization	4	0.1936108422071636	0.3194526176760313	ENSMUSG00000025812, ENSMUSG00000026640, ENSMUSG00000021068, ENSMUSG00000042524	1780	14	12524	2.010272873194222	1.0	1.0	99.52565761103924
GOTERM_BP_DIRECT	GO:0055117~regulation of cardiac muscle contraction	4	0.1936108422071636	0.3194526176760313	ENSMUSG00000036438, ENSMUSG00000057123, ENSMUSG00000042429, ENSMUSG00000001175	1780	14	12524	2.010272873194222	1.0	1.0	99.52565761103924
GOTERM_MF_DIRECT	GO:0004721~phosphoprotein phosphatase activity	22	1.0648596321393997	0.3219026004949265	ENSMUSG00000026181, ENSMUSG00000028161, ENSMUSG00000028399, ENSMUSG00000059895, ENSMUSG00000055493, ENSMUSG00000014956, ENSMUSG00000027001, ENSMUSG00000002103, ENSMUSG00000049225, ENSMUSG00000047409, ENSMUSG00000065979, ENSMUSG00000043445, ENSMUSG00000047205, ENSMUSG00000040385, ENSMUSG00000026659, ENSMUSG00000038582, ENSMUSG00000037003, ENSMUSG00000021816, ENSMUSG00000018648, ENSMUSG00000031506,…	1752	129	12046	1.1725779618420586	1.0	1.0	99.44713199723566
GOTERM_BP_DIRECT	GO:0030336~negative regulation of cell migration	16	0.7744433688286544	0.32361666740222983	ENSMUSG00000036856, ENSMUSG00000032366, ENSMUSG00000014813, ENSMUSG00000026185, ENSMUSG00000009681, ENSMUSG00000046718, ENSMUSG00000020262, ENSMUSG00000020189, ENSMUSG00000021478, ENSMUSG00000029838, ENSMUSG00000055639, ENSMUSG00000031778, ENSMUSG00000017631, ENSMUSG00000032259, ENSMUSG00000030257, ENSMUSG00000036667	1780	92	12524	1.2236443575964828	1.0	1.0	99.52565761103924
GOTERM_BP_DIRECT	GO:0007010~cytoskeleton organization	16	0.7744433688286544	0.32361666740222983	ENSMUSG00000037902, ENSMUSG00000030583, ENSMUSG00000027692, ENSMUSG00000028656, ENSMUSG00000021373, ENSMUSG00000022099, ENSMUSG00000023025, ENSMUSG00000024236, ENSMUSG00000022812, ENSMUSG00000040276, ENSMUSG00000017167, ENSMUSG00000021945, ENSMUSG00000017670, ENSMUSG00000022914, ENSMUSG00000029095, ENSMUSG00000055805	1780	92	12524	1.2236443575964828	1.0	1.0	99.52565761103924
GOTERM_MF_DIRECT	GO:0005154~epidermal growth factor receptor binding	6	0.29041626331074544	0.324136464621375	ENSMUSG00000021877, ENSMUSG00000035890, ENSMUSG00000060275, ENSMUSG00000024486, ENSMUSG00000029999, ENSMUSG00000037104	1752	26	12046	1.5866701791359326	1.0	1.0	99.44713199723566
GOTERM_BP_DIRECT	GO:0061025~membrane fusion	7	0.3388189738625363	0.32460345057983164	ENSMUSG00000006024, ENSMUSG00000026825, ENSMUSG00000020634, ENSMUSG00000030805, ENSMUSG00000028243, ENSMUSG00000041488, ENSMUSG00000038822	1780	33	12524	1.4924753149472252	1.0	1.0	99.52565761103924
GOTERM_BP_DIRECT	GO:0050766~positive regulation of phagocytosis	7	0.3388189738625363	0.32460345057983164	ENSMUSG00000037902, ENSMUSG00000041351, ENSMUSG00000039145, ENSMUSG00000024164, ENSMUSG00000009681, ENSMUSG00000057706, ENSMUSG00000017631	1780	33	12524	1.4924753149472252	1.0	1.0	99.52565761103924
GOTERM_BP_DIRECT	GO:0006836~neurotransmitter transport	7	0.3388189738625363	0.32460345057983164	ENSMUSG00000025867, ENSMUSG00000053025, ENSMUSG00000030096, ENSMUSG00000030805, ENSMUSG00000037771, ENSMUSG00000033615, ENSMUSG00000041488	1780	33	12524	1.4924753149472252	1.0	1.0	99.52565761103924
GOTERM_BP_DIRECT	GO:1902476~chloride transmembrane transport	7	0.3388189738625363	0.32460345057983164	ENSMUSG00000007653, ENSMUSG00000037418, ENSMUSG00000028020, ENSMUSG00000017740, ENSMUSG00000029015, ENSMUSG00000040441, ENSMUSG00000010803	1780	33	12524	1.4924753149472252	1.0	1.0	99.52565761103924
GOTERM_BP_DIRECT	GO:1901215~negative regulation of neuron death	9	0.43562439496611816	0.3263269126937627	ENSMUSG00000007653, ENSMUSG00000013858, ENSMUSG00000038467, ENSMUSG00000049313, ENSMUSG00000029104, ENSMUSG00000021178, ENSMUSG00000029711, ENSMUSG00000030102, ENSMUSG00000023951	1780	46	12524	1.376599902296043	1.0	1.0	99.52565761103924
GOTERM_MF_DIRECT	GO:0005254~chloride channel activity	9	0.43562439496611816	0.3272739356241644	ENSMUSG00000007653, ENSMUSG00000037418, ENSMUSG00000028020, ENSMUSG00000029211, ENSMUSG00000029015, ENSMUSG00000040441, ENSMUSG00000010803, ENSMUSG00000029054, ENSMUSG00000036565	1752	45	12046	1.3751141552511414	1.0	1.0	99.44713199723566
GOTERM_MF_DIRECT	GO:0035240~dopamine binding	3	0.14520813165537272	0.3281071999157328	ENSMUSG00000021478, ENSMUSG00000053164, ENSMUSG00000032259	1752	8	12046	2.5783390410958904	1.0	1.0	99.44713199723566
GOTERM_MF_DIRECT	GO:0004983~neuropeptide Y receptor activity	3	0.14520813165537272	0.3281071999157328	ENSMUSG00000031932, ENSMUSG00000028004, ENSMUSG00000050558	1752	8	12046	2.5783390410958904	1.0	1.0	99.44713199723566
GOTERM_MF_DIRECT	GO:0019855~calcium channel inhibitor activity	3	0.14520813165537272	0.3281071999157328	ENSMUSG00000027994, ENSMUSG00000037434, ENSMUSG00000030102	1752	8	12046	2.5783390410958904	1.0	1.0	99.44713199723566
GOTERM_MF_DIRECT	GO:0030346~protein phosphatase 2B binding	3	0.14520813165537272	0.3281071999157328	ENSMUSG00000028854, ENSMUSG00000021816, ENSMUSG00000018428	1752	8	12046	2.5783390410958904	1.0	1.0	99.44713199723566
GOTERM_MF_DIRECT	GO:0008093~cytoskeletal adaptor activity	3	0.14520813165537272	0.3281071999157328	ENSMUSG00000069601, ENSMUSG00000025372, ENSMUSG00000034201	1752	8	12046	2.5783390410958904	1.0	1.0	99.44713199723566
GOTERM_MF_DIRECT	GO:0045322~unmethylated CpG binding	3	0.14520813165537272	0.3281071999157328	ENSMUSG00000031393, ENSMUSG00000002028, ENSMUSG00000020661	1752	8	12046	2.5783390410958904	1.0	1.0	99.44713199723566
KEGG_PATHWAY	mmu05020:Prion diseases	6	0.29041626331074544	0.32852788375356134	ENSMUSG00000038418, ENSMUSG00000009406, ENSMUSG00000036905, ENSMUSG00000004936, ENSMUSG00000063358, ENSMUSG00000036887	760	26	5192	1.5765182186234818	1.0	1.0	93.04029304029304
GOTERM_MF_DIRECT	GO:0005057~receptor signaling protein activity	5	0.24201355275895448	0.329763983758498	ENSMUSG00000023800, ENSMUSG00000029101, ENSMUSG00000052087, ENSMUSG00000001127, ENSMUSG00000040631	1752	20	12046	1.7188926940639269	1.0	1.0	99.44713199723566
GOTERM_BP_DIRECT	GO:0045665~negative regulation of neuron differentiation	12	0.5808325266214909	0.33268694429406875	ENSMUSG00000021379, ENSMUSG00000020950, ENSMUSG00000041351, ENSMUSG00000024735, ENSMUSG00000020458, ENSMUSG00000028156, ENSMUSG00000039298, ENSMUSG00000029516, ENSMUSG00000032329, ENSMUSG00000040785, ENSMUSG00000014773, ENSMUSG00000033952	1780	66	12524	1.27926455566905	1.0	1.0	99.52565761103924
GOTERM_MF_DIRECT	GO:0005003~ephrin receptor activity	4	0.1936108422071636	0.3330143734648493	ENSMUSG00000028289, ENSMUSG00000028661, ENSMUSG00000026235, ENSMUSG00000029869	1752	14	12046	1.9644487932159165	1.0	1.0	99.44713199723566
GOTERM_MF_DIRECT	GO:0046933~proton-transporting ATP synthase activity, rotational mechanism	4	0.1936108422071636	0.3330143734648493	ENSMUSG00000025428, ENSMUSG00000025393, ENSMUSG00000003072, ENSMUSG00000000563	1752	14	12046	1.9644487932159165	1.0	1.0	99.44713199723566
GOTERM_MF_DIRECT	GO:0005521~lamin binding	4	0.1936108422071636	0.3330143734648493	ENSMUSG00000051177, ENSMUSG00000096054, ENSMUSG00000042524, ENSMUSG00000044700	1752	14	12046	1.9644487932159165	1.0	1.0	99.44713199723566
GOTERM_MF_DIRECT	GO:0034236~protein kinase A catalytic subunit binding	4	0.1936108422071636	0.3330143734648493	ENSMUSG00000024083, ENSMUSG00000022812, ENSMUSG00000002997, ENSMUSG00000022016	1752	14	12046	1.9644487932159165	1.0	1.0	99.44713199723566
GOTERM_MF_DIRECT	GO:0030676~Rac guanyl-nucleotide exchange factor activity	4	0.1936108422071636	0.3330143734648493	ENSMUSG00000037509, ENSMUSG00000034066, ENSMUSG00000028059, ENSMUSG00000021990	1752	14	12046	1.9644487932159165	1.0	1.0	99.44713199723566
GOTERM_MF_DIRECT	GO:0019894~kinesin binding	8	0.3872216844143272	0.3359172969345784	ENSMUSG00000058975, ENSMUSG00000026749, ENSMUSG00000021936, ENSMUSG00000040724, ENSMUSG00000074238, ENSMUSG00000025920, ENSMUSG00000040860, ENSMUSG00000063646	1752	39	12046	1.4103734925652733	1.0	1.0	99.44713199723566
GOTERM_BP_DIRECT	GO:0006611~protein export from nucleus	6	0.29041626331074544	0.33599679553802886	ENSMUSG00000022812, ENSMUSG00000027893, ENSMUSG00000038780, ENSMUSG00000040667, ENSMUSG00000032855, ENSMUSG00000024359	1780	27	12524	1.5635455680399502	1.0	1.0	99.52565761103924
KEGG_PATHWAY	mmu05133:Pertussis	11	0.5324298160696999	0.33790883343973577	ENSMUSG00000036438, ENSMUSG00000073418, ENSMUSG00000036905, ENSMUSG00000052684, ENSMUSG00000024164, ENSMUSG00000032691, ENSMUSG00000021936, ENSMUSG00000063358, ENSMUSG00000001175, ENSMUSG00000036887, ENSMUSG00000020366	760	58	5192	1.295644283121597	1.0	1.0	93.04029304029304
GOTERM_BP_DIRECT	GO:0045773~positive regulation of axon extension	8	0.3872216844143272	0.33825992540632854	ENSMUSG00000018411, ENSMUSG00000022812, ENSMUSG00000038264, ENSMUSG00000000305, ENSMUSG00000038708, ENSMUSG00000031292, ENSMUSG00000023277, ENSMUSG00000025885	1780	40	12524	1.4071910112359551	1.0	1.0	99.52565761103924
GOTERM_BP_DIRECT	GO:0060048~cardiac muscle contraction	8	0.3872216844143272	0.33825992540632854	ENSMUSG00000032366, ENSMUSG00000038319, ENSMUSG00000040907, ENSMUSG00000020623, ENSMUSG00000019194, ENSMUSG00000046480, ENSMUSG00000009995, ENSMUSG00000024962	1780	40	12524	1.4071910112359551	1.0	1.0	99.52565761103924
GOTERM_BP_DIRECT	GO:0030155~regulation of cell adhesion	8	0.3872216844143272	0.33825992540632854	ENSMUSG00000014956, ENSMUSG00000059456, ENSMUSG00000028661, ENSMUSG00000033060, ENSMUSG00000032855, ENSMUSG00000027834, ENSMUSG00000014773, ENSMUSG00000036986	1780	40	12524	1.4071910112359551	1.0	1.0	99.52565761103924
GOTERM_BP_DIRECT	GO:0043065~positive regulation of apoptotic process	44	2.1297192642787994	0.3399284625610069	ENSMUSG00000004054, ENSMUSG00000026283, ENSMUSG00000028289, ENSMUSG00000059003, ENSMUSG00000022043, ENSMUSG00000027358, ENSMUSG00000026663, ENSMUSG00000046607, ENSMUSG00000026883, ENSMUSG00000020681, ENSMUSG00000044647, ENSMUSG00000001288, ENSMUSG00000020366, ENSMUSG00000044288, ENSMUSG00000044167, ENSMUSG00000020623, ENSMUSG00000015023, ENSMUSG00000029838, ENSMUSG00000020427, ENSMUSG00000063142,…	1780	283	12524	1.093929408027951	1.0	1.0	99.52565761103924
GOTERM_MF_DIRECT	GO:0003697~single-stranded DNA binding	14	0.6776379477250726	0.3421728061238122	ENSMUSG00000030057, ENSMUSG00000026234, ENSMUSG00000026999, ENSMUSG00000040761, ENSMUSG00000021287, ENSMUSG00000041168, ENSMUSG00000061887, ENSMUSG00000025209, ENSMUSG00000068742, ENSMUSG00000043991, ENSMUSG00000070003, ENSMUSG00000036061, ENSMUSG00000051695, ENSMUSG00000014850	1752	78	12046	1.2340768059946141	1.0	1.0	99.44713199723566
GOTERM_BP_DIRECT	GO:0035690~cellular response to drug	11	0.5324298160696999	0.34457836201306746	ENSMUSG00000038319, ENSMUSG00000026181, ENSMUSG00000029246, ENSMUSG00000028161, ENSMUSG00000021816, ENSMUSG00000037860, ENSMUSG00000048234, ENSMUSG00000049511, ENSMUSG00000020929, ENSMUSG00000022797, ENSMUSG00000028525	1780	60	12524	1.2899250936329587	1.0	1.0	99.52565761103924
GOTERM_BP_DIRECT	GO:0010107~potassium ion import	5	0.24201355275895448	0.3481811193982287	ENSMUSG00000043301, ENSMUSG00000040907, ENSMUSG00000041695, ENSMUSG00000096146, ENSMUSG00000044216	1780	21	12524	1.6752273943285179	1.0	1.0	99.52565761103924
GOTERM_BP_DIRECT	GO:0006094~gluconeogenesis	5	0.24201355275895448	0.3481811193982287	ENSMUSG00000023019, ENSMUSG00000020038, ENSMUSG00000024892, ENSMUSG00000055866, ENSMUSG00000023456	1780	21	12524	1.6752273943285179	1.0	1.0	99.52565761103924
GOTERM_BP_DIRECT	GO:0010906~regulation of glucose metabolic process	5	0.24201355275895448	0.3481811193982287	ENSMUSG00000020427, ENSMUSG00000026185, ENSMUSG00000024431, ENSMUSG00000023571, ENSMUSG00000034135	1780	21	12524	1.6752273943285179	1.0	1.0	99.52565761103924
GOTERM_BP_DIRECT	GO:0007026~negative regulation of microtubule depolymerization	5	0.24201355275895448	0.3481811193982287	ENSMUSG00000027254, ENSMUSG00000028059, ENSMUSG00000034201, ENSMUSG00000031137, ENSMUSG00000020135	1780	21	12524	1.6752273943285179	1.0	1.0	99.52565761103924
GOTERM_BP_DIRECT	GO:0006626~protein targeting to mitochondrion	5	0.24201355275895448	0.3481811193982287	ENSMUSG00000047205, ENSMUSG00000029020, ENSMUSG00000021704, ENSMUSG00000022285, ENSMUSG00000093904	1780	21	12524	1.6752273943285179	1.0	1.0	99.52565761103924
GOTERM_BP_DIRECT	GO:0008286~insulin receptor signaling pathway	9	0.43562439496611816	0.34891033268036037	ENSMUSG00000044167, ENSMUSG00000038485, ENSMUSG00000029053, ENSMUSG00000051177, ENSMUSG00000025372, ENSMUSG00000032481, ENSMUSG00000037112, ENSMUSG00000024143, ENSMUSG00000025006	1780	47	12524	1.347310542672723	1.0	1.0	99.52565761103924
GOTERM_MF_DIRECT	GO:0051020~GTPase binding	6	0.29041626331074544	0.3547930960937422	ENSMUSG00000029020, ENSMUSG00000038708, ENSMUSG00000032827, ENSMUSG00000029713, ENSMUSG00000059040, ENSMUSG00000063524	1752	27	12046	1.5279046169457127	1.0	1.0	99.44713199723566
GOTERM_CC_DIRECT	GO:0043034~costamere	4	0.1936108422071636	0.35537092495138645	ENSMUSG00000069833, ENSMUSG00000032839, ENSMUSG00000007617, ENSMUSG00000024236	1891	15	13426	1.893319231447206	1.0	1.0	96.4329643296433
GOTERM_CC_DIRECT	GO:0070382~exocytic vesicle	4	0.1936108422071636	0.35537092495138645	ENSMUSG00000063260, ENSMUSG00000027849, ENSMUSG00000062542, ENSMUSG00000030731	1891	15	13426	1.893319231447206	1.0	1.0	96.4329643296433
GOTERM_CC_DIRECT	GO:1902711~GABA-A receptor complex	4	0.1936108422071636	0.35537092495138645	ENSMUSG00000007653, ENSMUSG00000029211, ENSMUSG00000010803, ENSMUSG00000029054	1891	15	13426	1.893319231447206	1.0	1.0	96.4329643296433
GOTERM_BP_DIRECT	GO:0008380~RNA splicing	36	1.7424975798644726	0.35650828133982276	ENSMUSG00000031157, ENSMUSG00000002052, ENSMUSG00000003660, ENSMUSG00000059005, ENSMUSG00000078765, ENSMUSG00000031370, ENSMUSG00000027593, ENSMUSG00000025576, ENSMUSG00000027014, ENSMUSG00000008658, ENSMUSG00000024268, ENSMUSG00000023932, ENSMUSG00000040383, ENSMUSG00000021039, ENSMUSG00000021810, ENSMUSG00000024949, ENSMUSG00000039630, ENSMUSG00000005506, ENSMUSG00000038446, ENSMUSG00000018974,…	1780	230	12524	1.1012799218368343	1.0	1.0	99.52565761103924
GOTERM_BP_DIRECT	GO:0007005~mitochondrion organization	13	0.6292352371732818	0.35756224345709453	ENSMUSG00000026172, ENSMUSG00000033871, ENSMUSG00000026496, ENSMUSG00000028982, ENSMUSG00000026775, ENSMUSG00000049422, ENSMUSG00000025733, ENSMUSG00000029104, ENSMUSG00000041168, ENSMUSG00000020741, ENSMUSG00000038084, ENSMUSG00000006818, ENSMUSG00000031516	1780	74	12524	1.2360461585180686	1.0	1.0	99.52565761103924
GOTERM_CC_DIRECT	GO:0044295~axonal growth cone	6	0.29041626331074544	0.3584330150992153	ENSMUSG00000027273, ENSMUSG00000018411, ENSMUSG00000025812, ENSMUSG00000026235, ENSMUSG00000020173, ENSMUSG00000021068	1891	28	13426	1.5214172395557906	1.0	1.0	96.4329643296433
GOTERM_BP_DIRECT	GO:0051693~actin filament capping	4	0.1936108422071636	0.36096155434873023	ENSMUSG00000032366, ENSMUSG00000021061, ENSMUSG00000015733, ENSMUSG00000022099	1780	15	12524	1.8762546816479402	1.0	1.0	99.52565761103924
GOTERM_BP_DIRECT	GO:0010824~regulation of centrosome duplication	4	0.1936108422071636	0.36096155434873023	ENSMUSG00000033916, ENSMUSG00000038467, ENSMUSG00000021287, ENSMUSG00000053119	1780	15	12524	1.8762546816479402	1.0	1.0	99.52565761103924
GOTERM_BP_DIRECT	GO:1903543~positive regulation of exosomal secretion	4	0.1936108422071636	0.36096155434873023	ENSMUSG00000031906, ENSMUSG00000033916, ENSMUSG00000031913, ENSMUSG00000025885	1780	15	12524	1.8762546816479402	1.0	1.0	99.52565761103924
GOTERM_BP_DIRECT	GO:0006335~DNA replication-dependent nucleosome assembly	4	0.1936108422071636	0.36096155434873023	ENSMUSG00000081058, ENSMUSG00000060639, ENSMUSG00000064288, ENSMUSG00000060981	1780	15	12524	1.8762546816479402	1.0	1.0	99.52565761103924
GOTERM_BP_DIRECT	GO:0048596~embryonic camera-type eye morphogenesis	4	0.1936108422071636	0.36096155434873023	ENSMUSG00000045005, ENSMUSG00000027109, ENSMUSG00000024238, ENSMUSG00000030201	1780	15	12524	1.8762546816479402	1.0	1.0	99.52565761103924
GOTERM_BP_DIRECT	GO:0060997~dendritic spine morphogenesis	4	0.1936108422071636	0.36096155434873023	ENSMUSG00000022623, ENSMUSG00000020886, ENSMUSG00000022240, ENSMUSG00000025885	1780	15	12524	1.8762546816479402	1.0	1.0	99.52565761103924
GOTERM_BP_DIRECT	GO:0044030~regulation of DNA methylation	4	0.1936108422071636	0.36096155434873023	ENSMUSG00000026496, ENSMUSG00000022978, ENSMUSG00000031393, ENSMUSG00000086370	1780	15	12524	1.8762546816479402	1.0	1.0	99.52565761103924
GOTERM_MF_DIRECT	GO:0008092~cytoskeletal protein binding	12	0.5808325266214909	0.36168666232738717	ENSMUSG00000028906, ENSMUSG00000027162, ENSMUSG00000030695, ENSMUSG00000069601, ENSMUSG00000040276, ENSMUSG00000030161, ENSMUSG00000034066, ENSMUSG00000020152, ENSMUSG00000048895, ENSMUSG00000027624, ENSMUSG00000090071, ENSMUSG00000022565	1752	66	12046	1.2501037775010377	1.0	1.0	99.44713199723566
GOTERM_BP_DIRECT	GO:0031397~negative regulation of protein ubiquitination	8	0.3872216844143272	0.3627825636320247	ENSMUSG00000045038, ENSMUSG00000018909, ENSMUSG00000020038, ENSMUSG00000022855, ENSMUSG00000032350, ENSMUSG00000034472, ENSMUSG00000032612, ENSMUSG00000055866	1780	41	12524	1.3728692792545902	1.0	1.0	99.52565761103924
GOTERM_BP_DIRECT	GO:0050852~T cell receptor signaling pathway	8	0.3872216844143272	0.3627825636320247	ENSMUSG00000019969, ENSMUSG00000025499, ENSMUSG00000027466, ENSMUSG00000044813, ENSMUSG00000063358, ENSMUSG00000020395, ENSMUSG00000017412, ENSMUSG00000028525	1780	41	12524	1.3728692792545902	1.0	1.0	99.52565761103924
GOTERM_BP_DIRECT	GO:0048286~lung alveolus development	8	0.3872216844143272	0.3627825636320247	ENSMUSG00000046876, ENSMUSG00000005442, ENSMUSG00000031870, ENSMUSG00000026185, ENSMUSG00000028583, ENSMUSG00000062960, ENSMUSG00000020681, ENSMUSG00000023951	1780	41	12524	1.3728692792545902	1.0	1.0	99.52565761103924
GOTERM_CC_DIRECT	GO:0032587~ruffle membrane	13	0.6292352371732818	0.36354600972054174	ENSMUSG00000032366, ENSMUSG00000034902, ENSMUSG00000028583, ENSMUSG00000031292, ENSMUSG00000028126, ENSMUSG00000028059, ENSMUSG00000021990, ENSMUSG00000040268, ENSMUSG00000029359, ENSMUSG00000040276, ENSMUSG00000021877, ENSMUSG00000032946, ENSMUSG00000030279	1891	75	13426	1.230657500440684	1.0	1.0	96.4329643296433
GOTERM_CC_DIRECT	GO:0012505~endomembrane system	18	0.8712487899322363	0.36366456823382554	ENSMUSG00000029474, ENSMUSG00000034902, ENSMUSG00000048076, ENSMUSG00000006373, ENSMUSG00000029406, ENSMUSG00000042429, ENSMUSG00000049940, ENSMUSG00000020130, ENSMUSG00000022099, ENSMUSG00000003134, ENSMUSG00000040543, ENSMUSG00000020178, ENSMUSG00000040247, ENSMUSG00000021478, ENSMUSG00000025812, ENSMUSG00000024911, ENSMUSG00000052302, ENSMUSG00000035007	1891	109	13426	1.1724683314007927	1.0	1.0	96.4329643296433
KEGG_PATHWAY	mmu04932:Non-alcoholic fatty liver disease (NAFLD)	23	1.1132623426911907	0.36387405640575454	ENSMUSG00000004054, ENSMUSG00000059734, ENSMUSG00000061518, ENSMUSG00000031231, ENSMUSG00000052684, ENSMUSG00000037916, ENSMUSG00000026032, ENSMUSG00000000399, ENSMUSG00000025651, ENSMUSG00000020153, ENSMUSG00000009863, ENSMUSG00000026942, ENSMUSG00000020366, ENSMUSG00000005510, ENSMUSG00000021577, ENSMUSG00000048967, ENSMUSG00000025968, ENSMUSG00000022812, ENSMUSG00000013593, ENSMUSG00000031818,…	760	138	5192	1.1385964912280702	1.0	1.0	93.04029304029304
GOTERM_MF_DIRECT	GO:0080025~phosphatidylinositol-3,5-bisphosphate binding	5	0.24201355275895448	0.3650289455482762	ENSMUSG00000032422, ENSMUSG00000039382, ENSMUSG00000030231, ENSMUSG00000025173, ENSMUSG00000038696	1752	21	12046	1.6370406610132637	1.0	1.0	99.44713199723566
GOTERM_CC_DIRECT	GO:1902710~GABA receptor complex	2	0.0968054211035818	0.3656777977962171	ENSMUSG00000007653, ENSMUSG00000010803	1891	3	13426	4.733298078618015	1.0	1.0	96.4329643296433
GOTERM_CC_DIRECT	GO:0016461~unconventional myosin complex	2	0.0968054211035818	0.3656777977962171	ENSMUSG00000072720, ENSMUSG00000039824	1891	3	13426	4.733298078618015	1.0	1.0	96.4329643296433
GOTERM_CC_DIRECT	GO:0097513~myosin II filament	2	0.0968054211035818	0.3656777977962171	ENSMUSG00000030739, ENSMUSG00000020900	1891	3	13426	4.733298078618015	1.0	1.0	96.4329643296433
GOTERM_CC_DIRECT	GO:0042567~insulin-like growth factor ternary complex	2	0.0968054211035818	0.3656777977962171	ENSMUSG00000020427, ENSMUSG00000026185	1891	3	13426	4.733298078618015	1.0	1.0	96.4329643296433
GOTERM_CC_DIRECT	GO:0000221~vacuolar proton-transporting V-type ATPase, V1 domain	2	0.0968054211035818	0.3656777977962171	ENSMUSG00000020566, ENSMUSG00000033793	1891	3	13426	4.733298078618015	1.0	1.0	96.4329643296433
GOTERM_CC_DIRECT	GO:0036195~muscle cell projection membrane	2	0.0968054211035818	0.3656777977962171	ENSMUSG00000029621, ENSMUSG00000006304	1891	3	13426	4.733298078618015	1.0	1.0	96.4329643296433
GOTERM_CC_DIRECT	GO:1990597~AIP1-IRE1 complex	2	0.0968054211035818	0.3656777977962171	ENSMUSG00000026883, ENSMUSG00000026942	1891	3	13426	4.733298078618015	1.0	1.0	96.4329643296433
GOTERM_CC_DIRECT	GO:0032589~neuron projection membrane	2	0.0968054211035818	0.3656777977962171	ENSMUSG00000058975, ENSMUSG00000025876	1891	3	13426	4.733298078618015	1.0	1.0	96.4329643296433
GOTERM_CC_DIRECT	GO:0097427~microtubule bundle	2	0.0968054211035818	0.3656777977962171	ENSMUSG00000024969, ENSMUSG00000052105	1891	3	13426	4.733298078618015	1.0	1.0	96.4329643296433
GOTERM_CC_DIRECT	GO:0034657~GID complex	2	0.0968054211035818	0.3656777977962171	ENSMUSG00000001054, ENSMUSG00000002222	1891	3	13426	4.733298078618015	1.0	1.0	96.4329643296433
GOTERM_CC_DIRECT	GO:0016533~cyclin-dependent protein kinase 5 holoenzyme complex	2	0.0968054211035818	0.3656777977962171	ENSMUSG00000048895, ENSMUSG00000090071	1891	3	13426	4.733298078618015	1.0	1.0	96.4329643296433
GOTERM_CC_DIRECT	GO:0071818~BAT3 complex	2	0.0968054211035818	0.3656777977962171	ENSMUSG00000025858, ENSMUSG00000015290	1891	3	13426	4.733298078618015	1.0	1.0	96.4329643296433
GOTERM_BP_DIRECT	GO:0042110~T cell activation	6	0.29041626331074544	0.365956678256963	ENSMUSG00000023274, ENSMUSG00000030525, ENSMUSG00000027636, ENSMUSG00000015355, ENSMUSG00000032216, ENSMUSG00000028757	1780	28	12524	1.507704654895666	1.0	1.0	99.52565761103924
GOTERM_BP_DIRECT	GO:0001654~eye development	6	0.29041626331074544	0.365956678256963	ENSMUSG00000030583, ENSMUSG00000027210, ENSMUSG00000039004, ENSMUSG00000026663, ENSMUSG00000037325, ENSMUSG00000033249	1780	28	12524	1.507704654895666	1.0	1.0	99.52565761103924
GOTERM_BP_DIRECT	GO:0035249~synaptic transmission, glutamatergic	6	0.29041626331074544	0.365956678256963	ENSMUSG00000034799, ENSMUSG00000026959, ENSMUSG00000006024, ENSMUSG00000036510, ENSMUSG00000017412, ENSMUSG00000020178	1780	28	12524	1.507704654895666	1.0	1.0	99.52565761103924
GOTERM_BP_DIRECT	GO:0051290~protein heterotetramerization	6	0.29041626331074544	0.365956678256963	ENSMUSG00000081058, ENSMUSG00000060639, ENSMUSG00000064288, ENSMUSG00000041959, ENSMUSG00000060981, ENSMUSG00000063887	1780	28	12524	1.507704654895666	1.0	1.0	99.52565761103924
GOTERM_BP_DIRECT	GO:0015991~ATP hydrolysis coupled proton transport	6	0.29041626331074544	0.365956678256963	ENSMUSG00000020566, ENSMUSG00000040907, ENSMUSG00000025428, ENSMUSG00000033793, ENSMUSG00000025393, ENSMUSG00000038023	1780	28	12524	1.507704654895666	1.0	1.0	99.52565761103924
GOTERM_BP_DIRECT	GO:0009314~response to radiation	6	0.29041626331074544	0.365956678256963	ENSMUSG00000024824, ENSMUSG00000045573, ENSMUSG00000052684, ENSMUSG00000006818, ENSMUSG00000025905, ENSMUSG00000071076	1780	28	12524	1.507704654895666	1.0	1.0	99.52565761103924
GOTERM_CC_DIRECT	GO:0035770~ribonucleoprotein granule	3	0.14520813165537272	0.3683796219013338	ENSMUSG00000035517, ENSMUSG00000044221, ENSMUSG00000059005	1891	9	13426	2.3666490393090074	1.0	1.0	96.4329643296433
GOTERM_CC_DIRECT	GO:0001650~fibrillar center	3	0.14520813165537272	0.3683796219013338	ENSMUSG00000070544, ENSMUSG00000020923, ENSMUSG00000026234	1891	9	13426	2.3666490393090074	1.0	1.0	96.4329643296433
GOTERM_CC_DIRECT	GO:0097449~astrocyte projection	3	0.14520813165537272	0.3683796219013338	ENSMUSG00000020932, ENSMUSG00000049583, ENSMUSG00000037624	1891	9	13426	2.3666490393090074	1.0	1.0	96.4329643296433
GOTERM_BP_DIRECT	GO:0070212~protein poly-ADP-ribosylation	2	0.0968054211035818	0.3685007250743997	ENSMUSG00000026496, ENSMUSG00000063268	1780	3	12524	4.690636704119851	1.0	1.0	99.52565761103924
GOTERM_BP_DIRECT	GO:0097155~fasciculation of sensory neuron axon	2	0.0968054211035818	0.3685007250743997	ENSMUSG00000045039, ENSMUSG00000026235	1780	3	12524	4.690636704119851	1.0	1.0	99.52565761103924
GOTERM_BP_DIRECT	GO:1900452~regulation of long term synaptic depression	2	0.0968054211035818	0.3685007250743997	ENSMUSG00000022623, ENSMUSG00000038665	1780	3	12524	4.690636704119851	1.0	1.0	99.52565761103924
GOTERM_BP_DIRECT	GO:0044208~'de novo' AMP biosynthetic process	2	0.0968054211035818	0.3685007250743997	ENSMUSG00000022407, ENSMUSG00000015961	1780	3	12524	4.690636704119851	1.0	1.0	99.52565761103924
GOTERM_BP_DIRECT	GO:0035282~segmentation	2	0.0968054211035818	0.3685007250743997	ENSMUSG00000020888, ENSMUSG00000019969	1780	3	12524	4.690636704119851	1.0	1.0	99.52565761103924
GOTERM_BP_DIRECT	GO:0032264~IMP salvage	2	0.0968054211035818	0.3685007250743997	ENSMUSG00000027889, ENSMUSG00000005686	1780	3	12524	4.690636704119851	1.0	1.0	99.52565761103924
GOTERM_BP_DIRECT	GO:0006525~arginine metabolic process	2	0.0968054211035818	0.3685007250743997	ENSMUSG00000028194, ENSMUSG00000021125	1780	3	12524	4.690636704119851	1.0	1.0	99.52565761103924
GOTERM_BP_DIRECT	GO:0033566~gamma-tubulin complex localization	2	0.0968054211035818	0.3685007250743997	ENSMUSG00000033186, ENSMUSG00000037855	1780	3	12524	4.690636704119851	1.0	1.0	99.52565761103924
GOTERM_BP_DIRECT	GO:0043987~histone H3-S10 phosphorylation	2	0.0968054211035818	0.3685007250743997	ENSMUSG00000021115, ENSMUSG00000024952	1780	3	12524	4.690636704119851	1.0	1.0	99.52565761103924
GOTERM_BP_DIRECT	GO:0006543~glutamine catabolic process	2	0.0968054211035818	0.3685007250743997	ENSMUSG00000029246, ENSMUSG00000026103	1780	3	12524	4.690636704119851	1.0	1.0	99.52565761103924
GOTERM_BP_DIRECT	GO:0031118~rRNA pseudouridine synthesis	2	0.0968054211035818	0.3685007250743997	ENSMUSG00000031403, ENSMUSG00000001056	1780	3	12524	4.690636704119851	1.0	1.0	99.52565761103924
GOTERM_BP_DIRECT	GO:0060129~thyroid-stimulating hormone-secreting cell differentiation	2	0.0968054211035818	0.3685007250743997	ENSMUSG00000036856, ENSMUSG00000027358	1780	3	12524	4.690636704119851	1.0	1.0	99.52565761103924
GOTERM_BP_DIRECT	GO:0007196~adenylate cyclase-inhibiting G-protein coupled glutamate receptor signaling pathway	2	0.0968054211035818	0.3685007250743997	ENSMUSG00000063239, ENSMUSG00000056755	1780	3	12524	4.690636704119851	1.0	1.0	99.52565761103924
GOTERM_BP_DIRECT	GO:0089711~L-glutamate transmembrane transport	2	0.0968054211035818	0.3685007250743997	ENSMUSG00000005089, ENSMUSG00000024935	1780	3	12524	4.690636704119851	1.0	1.0	99.52565761103924
GOTERM_BP_DIRECT	GO:0003093~regulation of glomerular filtration	2	0.0968054211035818	0.3685007250743997	ENSMUSG00000022505, ENSMUSG00000042429	1780	3	12524	4.690636704119851	1.0	1.0	99.52565761103924
GOTERM_BP_DIRECT	GO:1903774~positive regulation of viral budding via host ESCRT complex	2	0.0968054211035818	0.3685007250743997	ENSMUSG00000066278, ENSMUSG00000031913	1780	3	12524	4.690636704119851	1.0	1.0	99.52565761103924
GOTERM_BP_DIRECT	GO:0010636~positive regulation of mitochondrial fusion	2	0.0968054211035818	0.3685007250743997	ENSMUSG00000038084, ENSMUSG00000043648	1780	3	12524	4.690636704119851	1.0	1.0	99.52565761103924
GOTERM_BP_DIRECT	GO:0008211~glucocorticoid metabolic process	2	0.0968054211035818	0.3685007250743997	ENSMUSG00000031393, ENSMUSG00000024431	1780	3	12524	4.690636704119851	1.0	1.0	99.52565761103924
GOTERM_BP_DIRECT	GO:0031120~snRNA pseudouridine synthesis	2	0.0968054211035818	0.3685007250743997	ENSMUSG00000031403, ENSMUSG00000001056	1780	3	12524	4.690636704119851	1.0	1.0	99.52565761103924
GOTERM_BP_DIRECT	GO:0015872~dopamine transport	2	0.0968054211035818	0.3685007250743997	ENSMUSG00000021478, ENSMUSG00000074939	1780	3	12524	4.690636704119851	1.0	1.0	99.52565761103924
GOTERM_BP_DIRECT	GO:0001838~embryonic epithelial tube formation	2	0.0968054211035818	0.3685007250743997	ENSMUSG00000022623, ENSMUSG00000036856	1780	3	12524	4.690636704119851	1.0	1.0	99.52565761103924
GOTERM_BP_DIRECT	GO:0060083~smooth muscle contraction involved in micturition	2	0.0968054211035818	0.3685007250743997	ENSMUSG00000051331, ENSMUSG00000063142	1780	3	12524	4.690636704119851	1.0	1.0	99.52565761103924
GOTERM_BP_DIRECT	GO:2000344~positive regulation of acrosome reaction	2	0.0968054211035818	0.3685007250743997	ENSMUSG00000051177, ENSMUSG00000024112	1780	3	12524	4.690636704119851	1.0	1.0	99.52565761103924
GOTERM_BP_DIRECT	GO:0044805~late nucleophagy	2	0.0968054211035818	0.3685007250743997	ENSMUSG00000033124, ENSMUSG00000038295	1780	3	12524	4.690636704119851	1.0	1.0	99.52565761103924
GOTERM_BP_DIRECT	GO:0045963~negative regulation of dopamine metabolic process	2	0.0968054211035818	0.3685007250743997	ENSMUSG00000041380, ENSMUSG00000000326	1780	3	12524	4.690636704119851	1.0	1.0	99.52565761103924
GOTERM_BP_DIRECT	GO:0032349~positive regulation of aldosterone biosynthetic process	2	0.0968054211035818	0.3685007250743997	ENSMUSG00000036856, ENSMUSG00000039004	1780	3	12524	4.690636704119851	1.0	1.0	99.52565761103924
GOTERM_BP_DIRECT	GO:1901843~positive regulation of high voltage-gated calcium channel activity	2	0.0968054211035818	0.3685007250743997	ENSMUSG00000057914, ENSMUSG00000025551	1780	3	12524	4.690636704119851	1.0	1.0	99.52565761103924
GOTERM_BP_DIRECT	GO:0060748~tertiary branching involved in mammary gland duct morphogenesis	2	0.0968054211035818	0.3685007250743997	ENSMUSG00000036856, ENSMUSG00000031870	1780	3	12524	4.690636704119851	1.0	1.0	99.52565761103924
GOTERM_BP_DIRECT	GO:0034727~piecemeal microautophagy of nucleus	2	0.0968054211035818	0.3685007250743997	ENSMUSG00000033124, ENSMUSG00000038295	1780	3	12524	4.690636704119851	1.0	1.0	99.52565761103924
GOTERM_BP_DIRECT	GO:0034766~negative regulation of ion transmembrane transport	2	0.0968054211035818	0.3685007250743997	ENSMUSG00000005362, ENSMUSG00000029015	1780	3	12524	4.690636704119851	1.0	1.0	99.52565761103924
GOTERM_BP_DIRECT	GO:0021773~striatal medium spiny neuron differentiation	2	0.0968054211035818	0.3685007250743997	ENSMUSG00000022623, ENSMUSG00000048251	1780	3	12524	4.690636704119851	1.0	1.0	99.52565761103924
GOTERM_BP_DIRECT	GO:0070129~regulation of mitochondrial translation	2	0.0968054211035818	0.3685007250743997	ENSMUSG00000039069, ENSMUSG00000039018	1780	3	12524	4.690636704119851	1.0	1.0	99.52565761103924
GOTERM_BP_DIRECT	GO:0006362~transcription elongation from RNA polymerase I promoter	2	0.0968054211035818	0.3685007250743997	ENSMUSG00000020923, ENSMUSG00000054051	1780	3	12524	4.690636704119851	1.0	1.0	99.52565761103924
GOTERM_BP_DIRECT	GO:0000454~snoRNA guided rRNA pseudouridine synthesis	2	0.0968054211035818	0.3685007250743997	ENSMUSG00000028010, ENSMUSG00000031403	1780	3	12524	4.690636704119851	1.0	1.0	99.52565761103924
GOTERM_BP_DIRECT	GO:0042447~hormone catabolic process	2	0.0968054211035818	0.3685007250743997	ENSMUSG00000057530, ENSMUSG00000020681	1780	3	12524	4.690636704119851	1.0	1.0	99.52565761103924
GOTERM_BP_DIRECT	GO:0090292~nuclear matrix anchoring at nuclear membrane	2	0.0968054211035818	0.3685007250743997	ENSMUSG00000096054, ENSMUSG00000042524	1780	3	12524	4.690636704119851	1.0	1.0	99.52565761103924
GOTERM_BP_DIRECT	GO:0019230~proprioception	2	0.0968054211035818	0.3685007250743997	ENSMUSG00000031393, ENSMUSG00000067724	1780	3	12524	4.690636704119851	1.0	1.0	99.52565761103924
GOTERM_BP_DIRECT	GO:0043114~regulation of vascular permeability	2	0.0968054211035818	0.3685007250743997	ENSMUSG00000009681, ENSMUSG00000017631	1780	3	12524	4.690636704119851	1.0	1.0	99.52565761103924
GOTERM_BP_DIRECT	GO:0046103~inosine biosynthetic process	2	0.0968054211035818	0.3685007250743997	ENSMUSG00000026817, ENSMUSG00000027259	1780	3	12524	4.690636704119851	1.0	1.0	99.52565761103924
GOTERM_BP_DIRECT	GO:0032460~negative regulation of protein oligomerization	2	0.0968054211035818	0.3685007250743997	ENSMUSG00000049313, ENSMUSG00000050511	1780	3	12524	4.690636704119851	1.0	1.0	99.52565761103924
GOTERM_BP_DIRECT	GO:0006046~N-acetylglucosamine catabolic process	2	0.0968054211035818	0.3685007250743997	ENSMUSG00000029209, ENSMUSG00000052102	1780	3	12524	4.690636704119851	1.0	1.0	99.52565761103924
GOTERM_BP_DIRECT	GO:0035106~operant conditioning	2	0.0968054211035818	0.3685007250743997	ENSMUSG00000021478, ENSMUSG00000021684	1780	3	12524	4.690636704119851	1.0	1.0	99.52565761103924
GOTERM_BP_DIRECT	GO:0097107~postsynaptic density assembly	2	0.0968054211035818	0.3685007250743997	ENSMUSG00000022623, ENSMUSG00000042453	1780	3	12524	4.690636704119851	1.0	1.0	99.52565761103924
GOTERM_BP_DIRECT	GO:2000553~positive regulation of T-helper 2 cell cytokine production	2	0.0968054211035818	0.3685007250743997	ENSMUSG00000029053, ENSMUSG00000032691	1780	3	12524	4.690636704119851	1.0	1.0	99.52565761103924
GOTERM_BP_DIRECT	GO:1900078~positive regulation of cellular response to insulin stimulus	2	0.0968054211035818	0.3685007250743997	ENSMUSG00000024955, ENSMUSG00000034593	1780	3	12524	4.690636704119851	1.0	1.0	99.52565761103924
GOTERM_BP_DIRECT	GO:0034436~glycoprotein transport	2	0.0968054211035818	0.3685007250743997	ENSMUSG00000024924, ENSMUSG00000024030	1780	3	12524	4.690636704119851	1.0	1.0	99.52565761103924
GOTERM_BP_DIRECT	GO:1900126~negative regulation of hyaluronan biosynthetic process	2	0.0968054211035818	0.3685007250743997	ENSMUSG00000047126, ENSMUSG00000060279	1780	3	12524	4.690636704119851	1.0	1.0	99.52565761103924
GOTERM_BP_DIRECT	GO:0021692~cerebellar Purkinje cell layer morphogenesis	2	0.0968054211035818	0.3685007250743997	ENSMUSG00000067889, ENSMUSG00000030302	1780	3	12524	4.690636704119851	1.0	1.0	99.52565761103924
GOTERM_BP_DIRECT	GO:0060313~negative regulation of blood vessel remodeling	2	0.0968054211035818	0.3685007250743997	ENSMUSG00000009681, ENSMUSG00000017631	1780	3	12524	4.690636704119851	1.0	1.0	99.52565761103924
GOTERM_BP_DIRECT	GO:0097091~synaptic vesicle clustering	2	0.0968054211035818	0.3685007250743997	ENSMUSG00000063887, ENSMUSG00000074736	1780	3	12524	4.690636704119851	1.0	1.0	99.52565761103924
GOTERM_BP_DIRECT	GO:0000350~generation of catalytic spliceosome for second transesterification step	2	0.0968054211035818	0.3685007250743997	ENSMUSG00000030056, ENSMUSG00000038446	1780	3	12524	4.690636704119851	1.0	1.0	99.52565761103924
GOTERM_BP_DIRECT	GO:0002068~glandular epithelial cell development	2	0.0968054211035818	0.3685007250743997	ENSMUSG00000017491, ENSMUSG00000001288	1780	3	12524	4.690636704119851	1.0	1.0	99.52565761103924
GOTERM_BP_DIRECT	GO:0050713~negative regulation of interleukin-1 beta secretion	2	0.0968054211035818	0.3685007250743997	ENSMUSG00000032691, ENSMUSG00000036986	1780	3	12524	4.690636704119851	1.0	1.0	99.52565761103924
GOTERM_BP_DIRECT	GO:0038003~opioid receptor signaling pathway	2	0.0968054211035818	0.3685007250743997	ENSMUSG00000025905, ENSMUSG00000050511	1780	3	12524	4.690636704119851	1.0	1.0	99.52565761103924
GOTERM_BP_DIRECT	GO:0051452~intracellular pH reduction	2	0.0968054211035818	0.3685007250743997	ENSMUSG00000017740, ENSMUSG00000028096	1780	3	12524	4.690636704119851	1.0	1.0	99.52565761103924
GOTERM_BP_DIRECT	GO:0006452~translational frameshifting	2	0.0968054211035818	0.3685007250743997	ENSMUSG00000030122, ENSMUSG00000050192	1780	3	12524	4.690636704119851	1.0	1.0	99.52565761103924
GOTERM_BP_DIRECT	GO:0032417~positive regulation of sodium:proton antiporter activity	2	0.0968054211035818	0.3685007250743997	ENSMUSG00000051177, ENSMUSG00000029359	1780	3	12524	4.690636704119851	1.0	1.0	99.52565761103924
GOTERM_BP_DIRECT	GO:0045905~positive regulation of translational termination	2	0.0968054211035818	0.3685007250743997	ENSMUSG00000030122, ENSMUSG00000050192	1780	3	12524	4.690636704119851	1.0	1.0	99.52565761103924
GOTERM_BP_DIRECT	GO:0051365~cellular response to potassium ion starvation	2	0.0968054211035818	0.3685007250743997	ENSMUSG00000052684, ENSMUSG00000046607	1780	3	12524	4.690636704119851	1.0	1.0	99.52565761103924
GOTERM_BP_DIRECT	GO:0045586~regulation of gamma-delta T cell differentiation	2	0.0968054211035818	0.3685007250743997	ENSMUSG00000070643, ENSMUSG00000033730	1780	3	12524	4.690636704119851	1.0	1.0	99.52565761103924
GOTERM_BP_DIRECT	GO:0001976~neurological system process involved in regulation of systemic arterial blood pressure	2	0.0968054211035818	0.3685007250743997	ENSMUSG00000031393, ENSMUSG00000032259	1780	3	12524	4.690636704119851	1.0	1.0	99.52565761103924
GOTERM_BP_DIRECT	GO:0032259~methylation	25	1.2100677637947725	0.36937323948268147	ENSMUSG00000051062, ENSMUSG00000055660, ENSMUSG00000055067, ENSMUSG00000041975, ENSMUSG00000021595, ENSMUSG00000060950, ENSMUSG00000020661, ENSMUSG00000045555, ENSMUSG00000074826, ENSMUSG00000038384, ENSMUSG00000022948, ENSMUSG00000038646, ENSMUSG00000057406, ENSMUSG00000001909, ENSMUSG00000028053, ENSMUSG00000061759, ENSMUSG00000027384, ENSMUSG00000020150, ENSMUSG00000002028, ENSMUSG00000029726,…	1780	156	12524	1.1275569000288101	1.0	1.0	99.52565761103924
GOTERM_CC_DIRECT	GO:0034707~chloride channel complex	7	0.3388189738625363	0.3698300419188054	ENSMUSG00000007653, ENSMUSG00000037418, ENSMUSG00000028020, ENSMUSG00000029211, ENSMUSG00000010803, ENSMUSG00000029054, ENSMUSG00000036565	1891	35	13426	1.4199894235854047	1.0	1.0	96.4329643296433
KEGG_PATHWAY	mmu04071:Sphingolipid signaling pathway	19	0.9196515004840271	0.36985024850703013	ENSMUSG00000029053, ENSMUSG00000051177, ENSMUSG00000022052, ENSMUSG00000029120, ENSMUSG00000025499, ENSMUSG00000063358, ENSMUSG00000042429, ENSMUSG00000024122, ENSMUSG00000041769, ENSMUSG00000026942, ENSMUSG00000020366, ENSMUSG00000045038, ENSMUSG00000032908, ENSMUSG00000040061, ENSMUSG00000021936, ENSMUSG00000004936, ENSMUSG00000059409, ENSMUSG00000052889, ENSMUSG00000050511	760	112	5192	1.1589285714285715	1.0	1.0	93.04029304029304
GOTERM_BP_DIRECT	GO:0000902~cell morphogenesis	12	0.5808325266214909	0.37060536006963474	ENSMUSG00000019256, ENSMUSG00000028583, ENSMUSG00000048078, ENSMUSG00000028656, ENSMUSG00000021373, ENSMUSG00000028059, ENSMUSG00000049336, ENSMUSG00000018974, ENSMUSG00000030302, ENSMUSG00000045180, ENSMUSG00000029106, ENSMUSG00000046822	1780	68	12524	1.2416391275611367	1.0	1.0	99.52565761103924
GOTERM_BP_DIRECT	GO:0050727~regulation of inflammatory response	9	0.43562439496611816	0.3716793685725899	ENSMUSG00000068037, ENSMUSG00000075706, ENSMUSG00000038264, ENSMUSG00000021901, ENSMUSG00000032691, ENSMUSG00000022749, ENSMUSG00000034023, ENSMUSG00000030525, ENSMUSG00000050310	1780	48	12524	1.319241573033708	1.0	1.0	99.52565761103924
GOTERM_MF_DIRECT	GO:0008138~protein tyrosine/serine/threonine phosphatase activity	7	0.3388189738625363	0.3726541830795048	ENSMUSG00000028274, ENSMUSG00000047205, ENSMUSG00000026659, ENSMUSG00000055493, ENSMUSG00000059895, ENSMUSG00000027001, ENSMUSG00000018648	1752	34	12046	1.4155586892291163	1.0	1.0	99.44713199723566
GOTERM_MF_DIRECT	GO:0030544~Hsp70 protein binding	7	0.3388189738625363	0.3726541830795048	ENSMUSG00000058498, ENSMUSG00000037196, ENSMUSG00000027006, ENSMUSG00000024431, ENSMUSG00000039615, ENSMUSG00000025920, ENSMUSG00000022797	1752	34	12046	1.4155586892291163	1.0	1.0	99.44713199723566
GOTERM_MF_DIRECT	GO:0031624~ubiquitin conjugating enzyme binding	7	0.3388189738625363	0.3726541830795048	ENSMUSG00000020642, ENSMUSG00000014470, ENSMUSG00000021945, ENSMUSG00000060450, ENSMUSG00000027708, ENSMUSG00000039100, ENSMUSG00000034472	1752	34	12046	1.4155586892291163	1.0	1.0	99.44713199723566
GOTERM_BP_DIRECT	GO:0050921~positive regulation of chemotaxis	3	0.14520813165537272	0.37284943048668345	ENSMUSG00000026181, ENSMUSG00000030805, ENSMUSG00000041488	1780	9	12524	2.345318352059925	1.0	1.0	99.52565761103924
GOTERM_BP_DIRECT	GO:0021702~cerebellar Purkinje cell differentiation	3	0.14520813165537272	0.37284943048668345	ENSMUSG00000060240, ENSMUSG00000038664, ENSMUSG00000030302	1780	9	12524	2.345318352059925	1.0	1.0	99.52565761103924
GOTERM_BP_DIRECT	GO:0030903~notochord development	3	0.14520813165537272	0.37284943048668345	ENSMUSG00000007872, ENSMUSG00000027002, ENSMUSG00000020173	1780	9	12524	2.345318352059925	1.0	1.0	99.52565761103924
GOTERM_BP_DIRECT	GO:0035562~negative regulation of chromatin binding	3	0.14520813165537272	0.37284943048668345	ENSMUSG00000022855, ENSMUSG00000028161, ENSMUSG00000029726	1780	9	12524	2.345318352059925	1.0	1.0	99.52565761103924
GOTERM_BP_DIRECT	GO:0014049~positive regulation of glutamate secretion	3	0.14520813165537272	0.37284943048668345	ENSMUSG00000030209, ENSMUSG00000024431, ENSMUSG00000020178	1780	9	12524	2.345318352059925	1.0	1.0	99.52565761103924
GOTERM_BP_DIRECT	GO:0006892~post-Golgi vesicle-mediated transport	3	0.14520813165537272	0.37284943048668345	ENSMUSG00000018417, ENSMUSG00000034593, ENSMUSG00000049313	1780	9	12524	2.345318352059925	1.0	1.0	99.52565761103924
GOTERM_BP_DIRECT	GO:2001256~regulation of store-operated calcium entry	3	0.14520813165537272	0.37284943048668345	ENSMUSG00000022208, ENSMUSG00000048200, ENSMUSG00000007617	1780	9	12524	2.345318352059925	1.0	1.0	99.52565761103924
[truncated: 2,517 more rows]
