# Supplementary material for: Histone deacetylase knockouts modify transcription, CAG instability and nuclear pathology in Huntington disease mice
Source: eLife. 2020 Sep 29;9:e55911. doi: 10.7554/eLife.55911 (PMC7581428; doi:10.7554/eLife.55911)
Supplement: Source code 1. [file elife-55911-code1.zip › Pathways/HttQ111atHdac2KOvsHttWTatHdac2WT_nominal_up_0.05.FuncAnnotChart.tsv]

Category	Term	Count	%	PValue	Genes	List Total	Pop Hits	Pop Total	Fold Enrichment	Bonferroni	Benjamini	FDR
GOTERM_BP_DIRECT	GO:0007156~homophilic cell adhesion via plasma membrane adhesion molecules	44	2.122527737578389	1.6635058939411726E-11	ENSMUSG00000053141, ENSMUSG00000025370, ENSMUSG00000073591, ENSMUSG00000051242, ENSMUSG00000053166, ENSMUSG00000049100, ENSMUSG00000063687, ENSMUSG00000022661, ENSMUSG00000040420, ENSMUSG00000043313, ENSMUSG00000022321, ENSMUSG00000045657, ENSMUSG00000043458, ENSMUSG00000047910, ENSMUSG00000047216, ENSMUSG00000070047, ENSMUSG00000045498, ENSMUSG00000044022, ENSMUSG00000069441, ENSMUSG00000046387,…	1726	108	12524	2.9561821381056608	7.267842894176368E-8	7.266193744735042E-8	7.266193744735042E-6
GOTERM_MF_DIRECT	GO:0005509~calcium ion binding	120	5.788712011577424	1.7568037257548763E-9	ENSMUSG00000007122, ENSMUSG00000051242, ENSMUSG00000001025, ENSMUSG00000024940, ENSMUSG00000043458, ENSMUSG00000068115, ENSMUSG00000070047, ENSMUSG00000071379, ENSMUSG00000044022, ENSMUSG00000069441, ENSMUSG00000030824, ENSMUSG00000074643, ENSMUSG00000051486, ENSMUSG00000029161, ENSMUSG00000036644, ENSMUSG00000057751, ENSMUSG00000033361, ENSMUSG00000027489, ENSMUSG00000054083, ENSMUSG00000063873,…	1659	510	12046	1.7084707300641777	2.499928546062513E-6	2.499931701749189E-6	2.4999317017491886E-4
GOTERM_CC_DIRECT	GO:0005886~plasma membrane	486	23.444283646888568	7.896599472049422E-7	ENSMUSG00000019906, ENSMUSG00000001025, ENSMUSG00000049686, ENSMUSG00000059482, ENSMUSG00000005986, ENSMUSG00000005864, ENSMUSG00000070047, ENSMUSG00000070287, ENSMUSG00000030707, ENSMUSG00000020901, ENSMUSG00000074643, ENSMUSG00000039878, ENSMUSG00000005871, ENSMUSG00000048240, ENSMUSG00000026670, ENSMUSG00000027523, ENSMUSG00000062300, ENSMUSG00000022199, ENSMUSG00000063873, ENSMUSG00000040852,…	1872	2897	13426	1.2031743713656038	5.644477245914103E-4	5.646068622515337E-4	0.056460686225153364
KEGG_PATHWAY	mmu04360:Axon guidance	31	1.4954172696575012	6.468224441885587E-4	ENSMUSG00000031398, ENSMUSG00000028064, ENSMUSG00000032562, ENSMUSG00000028883, ENSMUSG00000052133, ENSMUSG00000030084, ENSMUSG00000027852, ENSMUSG00000066877, ENSMUSG00000029859, ENSMUSG00000028664, ENSMUSG00000022781, ENSMUSG00000022048, ENSMUSG00000048915, ENSMUSG00000031558, ENSMUSG00000034684, ENSMUSG00000032128, ENSMUSG00000054855, ENSMUSG00000053646, ENSMUSG00000035513, ENSMUSG00000025085,…	681	126	5192	1.8757662634314618	0.16516556148385386	0.18111028437279644	18.111028437279643
GOTERM_CC_DIRECT	GO:0016021~integral component of membrane	601	28.991799324650263	8.804110866311097E-4	ENSMUSG00000039519, ENSMUSG00000025350, ENSMUSG00000028744, ENSMUSG00000040502, ENSMUSG00000049686, ENSMUSG00000025353, ENSMUSG00000005864, ENSMUSG00000001143, ENSMUSG00000026688, ENSMUSG00000070047, ENSMUSG00000030706, ENSMUSG00000070287, ENSMUSG00000038540, ENSMUSG00000036242, ENSMUSG00000034063, ENSMUSG00000073678, ENSMUSG00000039878, ENSMUSG00000027523, ENSMUSG00000062300, ENSMUSG00000040612,…	1872	3890	13426	1.1080661019928373	0.46728632613509646	0.31474696347062175	31.474696347062174
GOTERM_BP_DIRECT	GO:0045197~establishment or maintenance of epithelial cell apical/basal polarity	8	0.3859141341051616	0.0013123934855794773	ENSMUSG00000022568, ENSMUSG00000030890, ENSMUSG00000070047, ENSMUSG00000030020, ENSMUSG00000063681, ENSMUSG00000022770, ENSMUSG00000021782, ENSMUSG00000000881	1726	14	12524	4.146333388511835	0.9967775487958642	1.0	100.0
GOTERM_MF_DIRECT	GO:0008013~beta-catenin binding	22	1.0612638687891944	0.0021840850584426983	ENSMUSG00000078794, ENSMUSG00000005871, ENSMUSG00000079487, ENSMUSG00000053141, ENSMUSG00000042903, ENSMUSG00000031161, ENSMUSG00000002458, ENSMUSG00000020230, ENSMUSG00000021782, ENSMUSG00000000142, ENSMUSG00000061665, ENSMUSG00000063382, ENSMUSG00000018476, ENSMUSG00000027748, ENSMUSG00000046532, ENSMUSG00000002504, ENSMUSG00000009073, ENSMUSG00000038256, ENSMUSG00000045174, ENSMUSG00000032702,…	1659	80	12046	1.9967751657625077	0.9554593046315438	1.0	100.0
GOTERM_CC_DIRECT	GO:0005911~cell-cell junction	40	1.929570670525808	0.0026435347384109915	ENSMUSG00000005320, ENSMUSG00000031990, ENSMUSG00000075254, ENSMUSG00000029790, ENSMUSG00000019906, ENSMUSG00000041734, ENSMUSG00000027378, ENSMUSG00000061665, ENSMUSG00000005103, ENSMUSG00000043458, ENSMUSG00000022568, ENSMUSG00000070047, ENSMUSG00000069441, ENSMUSG00000030707, ENSMUSG00000068036, ENSMUSG00000019986, ENSMUSG00000030890, ENSMUSG00000035805, ENSMUSG00000057058, ENSMUSG00000052681,…	1872	179	13426	1.602683474191854	0.8493249967828096	0.630042445987953	63.0042445987953
GOTERM_BP_DIRECT	GO:0009566~fertilization	12	0.5788712011577424	0.003449460345339937	ENSMUSG00000074704, ENSMUSG00000050957, ENSMUSG00000006464, ENSMUSG00000042572, ENSMUSG00000033487, ENSMUSG00000046532, ENSMUSG00000009628, ENSMUSG00000027087, ENSMUSG00000062300, ENSMUSG00000002324, ENSMUSG00000020131, ENSMUSG00000013787	1726	33	12524	2.63857579268935	0.9999997223057242	1.0	100.0
KEGG_PATHWAY	mmu05032:Morphine addiction	21	1.0130246020260492	0.004950958307110965	ENSMUSG00000038607, ENSMUSG00000031343, ENSMUSG00000055026, ENSMUSG00000030671, ENSMUSG00000032562, ENSMUSG00000048240, ENSMUSG00000055078, ENSMUSG00000027523, ENSMUSG00000027669, ENSMUSG00000023267, ENSMUSG00000000560, ENSMUSG00000042249, ENSMUSG00000022994, ENSMUSG00000021303, ENSMUSG00000024858, ENSMUSG00000026824, ENSMUSG00000000766, ENSMUSG00000078816, ENSMUSG00000031842, ENSMUSG00000032766,…	681	84	5192	1.906020558002937	0.7496131403039914	0.6931341629955351	69.31341629955351
GOTERM_MF_DIRECT	GO:0005230~extracellular ligand-gated ion channel activity	10	0.482392667631452	0.005974882483853308	ENSMUSG00000031343, ENSMUSG00000055026, ENSMUSG00000055078, ENSMUSG00000035594, ENSMUSG00000027950, ENSMUSG00000035200, ENSMUSG00000018589, ENSMUSG00000023267, ENSMUSG00000000560, ENSMUSG00000032303	1659	26	12046	2.792692539527983	0.9998021021165113	1.0	100.0
GOTERM_MF_DIRECT	GO:0045499~chemorepellent activity	10	0.482392667631452	0.005974882483853308	ENSMUSG00000000627, ENSMUSG00000028064, ENSMUSG00000025207, ENSMUSG00000048915, ENSMUSG00000028883, ENSMUSG00000052133, ENSMUSG00000031558, ENSMUSG00000034684, ENSMUSG00000041014, ENSMUSG00000038777	1659	26	12046	2.792692539527983	0.9998021021165113	1.0	100.0
GOTERM_BP_DIRECT	GO:2001223~negative regulation of neuron migration	6	0.2894356005788712	0.006799968743595687	ENSMUSG00000062209, ENSMUSG00000004040, ENSMUSG00000056679, ENSMUSG00000041014, ENSMUSG00000026833, ENSMUSG00000031785	1726	10	12524	4.353650057937427	0.9999999999998869	1.0	100.0
GOTERM_BP_DIRECT	GO:0007229~integrin-mediated signaling pathway	19	0.9165460684997588	0.007622127486782055	ENSMUSG00000001281, ENSMUSG00000029860, ENSMUSG00000030890, ENSMUSG00000032243, ENSMUSG00000053441, ENSMUSG00000027087, ENSMUSG00000021065, ENSMUSG00000027009, ENSMUSG00000028549, ENSMUSG00000027613, ENSMUSG00000001507, ENSMUSG00000022449, ENSMUSG00000037493, ENSMUSG00000020857, ENSMUSG00000025809, ENSMUSG00000031955, ENSMUSG00000030830, ENSMUSG00000034664, ENSMUSG00000011256	1726	72	12524	1.9147997940002575	0.999999999999997	1.0	100.0
GOTERM_BP_DIRECT	GO:0071896~protein localization to adherens junction	4	0.1929570670525808	0.00935982857323077	ENSMUSG00000022568, ENSMUSG00000057440, ENSMUSG00000054889, ENSMUSG00000021782	1726	4	12524	7.256083429895712	1.0	1.0	100.0
GOTERM_BP_DIRECT	GO:0007264~small GTPase mediated signal transduction	44	2.122527737578389	0.009520802595174054	ENSMUSG00000032202, ENSMUSG00000055069, ENSMUSG00000030222, ENSMUSG00000034801, ENSMUSG00000004451, ENSMUSG00000024241, ENSMUSG00000049044, ENSMUSG00000026482, ENSMUSG00000031093, ENSMUSG00000002059, ENSMUSG00000027852, ENSMUSG00000007987, ENSMUSG00000049866, ENSMUSG00000028945, ENSMUSG00000025558, ENSMUSG00000022621, ENSMUSG00000041354, ENSMUSG00000019066, ENSMUSG00000030589, ENSMUSG00000055723,…	1726	219	12524	1.4578432461890927	1.0	1.0	100.0
GOTERM_BP_DIRECT	GO:0006937~regulation of muscle contraction	8	0.3859141341051616	0.010308288734179048	ENSMUSG00000026418, ENSMUSG00000007122, ENSMUSG00000064179, ENSMUSG00000018340, ENSMUSG00000047904, ENSMUSG00000032303, ENSMUSG00000026414, ENSMUSG00000035458	1726	19	12524	3.055193023113984	1.0	1.0	100.0
KEGG_PATHWAY	mmu05410:Hypertrophic cardiomyopathy (HCM)	17	0.8200675349734683	0.011005187344699557	ENSMUSG00000001281, ENSMUSG00000028063, ENSMUSG00000032243, ENSMUSG00000027087, ENSMUSG00000069806, ENSMUSG00000027940, ENSMUSG00000021253, ENSMUSG00000027009, ENSMUSG00000026414, ENSMUSG00000001507, ENSMUSG00000051747, ENSMUSG00000045103, ENSMUSG00000025809, ENSMUSG00000038205, ENSMUSG00000034664, ENSMUSG00000031799, ENSMUSG00000035458	681	67	5192	1.9344686260328314	0.9543826742203386	0.8963734681028858	89.63734681028858
GOTERM_BP_DIRECT	GO:0050919~negative chemotaxis	9	0.43415340086830684	0.012096143939241437	ENSMUSG00000031398, ENSMUSG00000000627, ENSMUSG00000028064, ENSMUSG00000025207, ENSMUSG00000028883, ENSMUSG00000025020, ENSMUSG00000027087, ENSMUSG00000031558, ENSMUSG00000034684	1726	24	12524	2.7210312862108923	1.0	1.0	100.0
KEGG_PATHWAY	mmu05414:Dilated cardiomyopathy	18	0.8683068017366137	0.013200942542603882	ENSMUSG00000001281, ENSMUSG00000028063, ENSMUSG00000032243, ENSMUSG00000027087, ENSMUSG00000027523, ENSMUSG00000069806, ENSMUSG00000027940, ENSMUSG00000021253, ENSMUSG00000027009, ENSMUSG00000026414, ENSMUSG00000022994, ENSMUSG00000001507, ENSMUSG00000051747, ENSMUSG00000045103, ENSMUSG00000025809, ENSMUSG00000034664, ENSMUSG00000031799, ENSMUSG00000035458	681	74	5192	1.8545064888677223	0.975463390326489	0.8963734681028858	89.63734681028858
GOTERM_BP_DIRECT	GO:0071526~semaphorin-plexin signaling pathway	11	0.5306319343945972	0.013606778021836541	ENSMUSG00000031398, ENSMUSG00000000627, ENSMUSG00000028064, ENSMUSG00000025207, ENSMUSG00000028883, ENSMUSG00000052133, ENSMUSG00000030084, ENSMUSG00000031328, ENSMUSG00000029765, ENSMUSG00000038777, ENSMUSG00000053646	1726	34	12524	2.347556403789789	1.0	1.0	100.0
GOTERM_CC_DIRECT	GO:0001917~photoreceptor inner segment	11	0.5306319343945972	0.014724644017248302	ENSMUSG00000066441, ENSMUSG00000030761, ENSMUSG00000056055, ENSMUSG00000030838, ENSMUSG00000000579, ENSMUSG00000037493, ENSMUSG00000049044, ENSMUSG00000042064, ENSMUSG00000021363, ENSMUSG00000039137, ENSMUSG00000031732	1872	34	13426	2.320355706385118	0.9999752429750718	1.0	100.0
GOTERM_BP_DIRECT	GO:0048843~negative regulation of axon extension involved in axon guidance	9	0.43415340086830684	0.01568818407049819	ENSMUSG00000031398, ENSMUSG00000000627, ENSMUSG00000028064, ENSMUSG00000025207, ENSMUSG00000028883, ENSMUSG00000052133, ENSMUSG00000025020, ENSMUSG00000034684, ENSMUSG00000038777	1726	25	12524	2.6121900347624565	1.0	1.0	100.0
GOTERM_MF_DIRECT	GO:0005089~Rho guanyl-nucleotide exchange factor activity	18	0.8683068017366137	0.016435643296453396	ENSMUSG00000034801, ENSMUSG00000024241, ENSMUSG00000031093, ENSMUSG00000004568, ENSMUSG00000040964, ENSMUSG00000025265, ENSMUSG00000041977, ENSMUSG00000025558, ENSMUSG00000040940, ENSMUSG00000021895, ENSMUSG00000066406, ENSMUSG00000022788, ENSMUSG00000019467, ENSMUSG00000021215, ENSMUSG00000041354, ENSMUSG00000061462, ENSMUSG00000045094, ENSMUSG00000034037	1659	72	12046	1.8152501506931888	0.9999999999426731	1.0	100.0
GOTERM_BP_DIRECT	GO:0003341~cilium movement	10	0.482392667631452	0.016516519013729972	ENSMUSG00000028294, ENSMUSG00000041144, ENSMUSG00000023966, ENSMUSG00000039552, ENSMUSG00000026939, ENSMUSG00000039963, ENSMUSG00000027676, ENSMUSG00000052861, ENSMUSG00000040189, ENSMUSG00000036962	1726	30	12524	2.4186944766319045	1.0	1.0	100.0
GOTERM_MF_DIRECT	GO:0017124~SH3 domain binding	25	1.20598166907863	0.016808324619968923	ENSMUSG00000031355, ENSMUSG00000024241, ENSMUSG00000024501, ENSMUSG00000061665, ENSMUSG00000024725, ENSMUSG00000014791, ENSMUSG00000030403, ENSMUSG00000032504, ENSMUSG00000031955, ENSMUSG00000030890, ENSMUSG00000028552, ENSMUSG00000029603, ENSMUSG00000021065, ENSMUSG00000026058, ENSMUSG00000026679, ENSMUSG00000022332, ENSMUSG00000048701, ENSMUSG00000022995, ENSMUSG00000022799, ENSMUSG00000022637,…	1659	112	12046	1.6207590631189186	0.9999999999665691	1.0	100.0
GOTERM_MF_DIRECT	GO:0005216~ion channel activity	29	1.3989387361312107	0.017602287375476713	ENSMUSG00000049265, ENSMUSG00000027950, ENSMUSG00000002771, ENSMUSG00000048677, ENSMUSG00000005864, ENSMUSG00000009687, ENSMUSG00000021730, ENSMUSG00000009292, ENSMUSG00000035594, ENSMUSG00000075316, ENSMUSG00000032303, ENSMUSG00000031343, ENSMUSG00000036636, ENSMUSG00000035805, ENSMUSG00000055078, ENSMUSG00000028631, ENSMUSG00000021541, ENSMUSG00000066705, ENSMUSG00000000560, ENSMUSG00000071424,…	1659	136	12046	1.548301599120661	0.9999999999894101	1.0	100.0
GOTERM_BP_DIRECT	GO:0007411~axon guidance	28	1.3506994693680656	0.01940881494130887	ENSMUSG00000031398, ENSMUSG00000028883, ENSMUSG00000032340, ENSMUSG00000028664, ENSMUSG00000029755, ENSMUSG00000022324, ENSMUSG00000022048, ENSMUSG00000048616, ENSMUSG00000048915, ENSMUSG00000031558, ENSMUSG00000030403, ENSMUSG00000034684, ENSMUSG00000032128, ENSMUSG00000030223, ENSMUSG00000006740, ENSMUSG00000032012, ENSMUSG00000056121, ENSMUSG00000025085, ENSMUSG00000025020, ENSMUSG00000028039,…	1726	131	12524	1.5509185957029004	1.0	1.0	100.0
GOTERM_CC_DIRECT	GO:0008305~integrin complex	8	0.3859141341051616	0.01972926560915597	ENSMUSG00000001281, ENSMUSG00000001507, ENSMUSG00000032243, ENSMUSG00000027087, ENSMUSG00000025809, ENSMUSG00000030830, ENSMUSG00000027009, ENSMUSG00000034664	1872	21	13426	2.7321937321937324	0.9999993507431331	1.0	100.0
GOTERM_CC_DIRECT	GO:0005576~extracellular region	152	7.332368547998071	0.02011692157770709	ENSMUSG00000029672, ENSMUSG00000032289, ENSMUSG00000029311, ENSMUSG00000031990, ENSMUSG00000025352, ENSMUSG00000004415, ENSMUSG00000024940, ENSMUSG00000062778, ENSMUSG00000050957, ENSMUSG00000017165, ENSMUSG00000006958, ENSMUSG00000030824, ENSMUSG00000090698, ENSMUSG00000029161, ENSMUSG00000050711, ENSMUSG00000056656, ENSMUSG00000031994, ENSMUSG00000028070, ENSMUSG00000013367, ENSMUSG00000030530,…	1872	928	13426	1.1747255378720898	0.9999995106783779	1.0	100.0
GOTERM_MF_DIRECT	GO:0050291~sphingosine N-acyltransferase activity	4	0.1929570670525808	0.02096258277199895	ENSMUSG00000015714, ENSMUSG00000023021, ENSMUSG00000008206, ENSMUSG00000058966	1659	5	12046	5.808800482218204	0.9999999999999192	1.0	100.0
GOTERM_CC_DIRECT	GO:0005622~intracellular	212	10.226724553786783	0.020997779434067255	ENSMUSG00000032202, ENSMUSG00000008575, ENSMUSG00000055202, ENSMUSG00000028862, ENSMUSG00000000731, ENSMUSG00000045757, ENSMUSG00000005069, ENSMUSG00000029833, ENSMUSG00000022526, ENSMUSG00000030823, ENSMUSG00000017724, ENSMUSG00000039634, ENSMUSG00000038545, ENSMUSG00000036246, ENSMUSG00000079641, ENSMUSG00000028057, ENSMUSG00000027087, ENSMUSG00000002249, ENSMUSG00000026311, ENSMUSG00000001034,…	1872	1333	13426	1.14063451760376	0.9999997427656508	1.0	100.0
GOTERM_CC_DIRECT	GO:0005615~extracellular space	129	6.2228654124457305	0.021285427169006506	ENSMUSG00000028064, ENSMUSG00000031990, ENSMUSG00000025352, ENSMUSG00000036928, ENSMUSG00000045636, ENSMUSG00000021278, ENSMUSG00000062778, ENSMUSG00000017165, ENSMUSG00000021556, ENSMUSG00000006958, ENSMUSG00000045594, ENSMUSG00000030824, ENSMUSG00000031875, ENSMUSG00000050711, ENSMUSG00000028070, ENSMUSG00000035678, ENSMUSG00000028692, ENSMUSG00000030530, ENSMUSG00000079641, ENSMUSG00000060802,…	1872	776	13426	1.1922539981496167	0.9999997915128652	1.0	100.0
GOTERM_BP_DIRECT	GO:0010001~glial cell differentiation	7	0.3376748673420164	0.021609790266271287	ENSMUSG00000097767, ENSMUSG00000030087, ENSMUSG00000008575, ENSMUSG00000029603, ENSMUSG00000047261, ENSMUSG00000062312, ENSMUSG00000027612	1726	17	12524	2.9877990593688226	1.0	1.0	100.0
GOTERM_CC_DIRECT	GO:0030670~phagocytic vesicle membrane	12	0.5788712011577424	0.021621589366151925	ENSMUSG00000055069, ENSMUSG00000043463, ENSMUSG00000060802, ENSMUSG00000030055, ENSMUSG00000038195, ENSMUSG00000030707, ENSMUSG00000067212, ENSMUSG00000002059, ENSMUSG00000073411, ENSMUSG00000031488, ENSMUSG00000003037, ENSMUSG00000056515	1872	41	13426	2.0991244527829895	0.9999998369182134	1.0	100.0
GOTERM_CC_DIRECT	GO:0030057~desmosome	7	0.3376748673420164	0.022804350851421292	ENSMUSG00000031990, ENSMUSG00000069441, ENSMUSG00000034282, ENSMUSG00000054889, ENSMUSG00000044393, ENSMUSG00000024331, ENSMUSG00000034774	1872	17	13426	2.953179989944696	0.9999999313263499	1.0	100.0
GOTERM_CC_DIRECT	GO:0042995~cell projection	109	5.258080077182827	0.023513774434346282	ENSMUSG00000033377, ENSMUSG00000029790, ENSMUSG00000027378, ENSMUSG00000040189, ENSMUSG00000006435, ENSMUSG00000005103, ENSMUSG00000021798, ENSMUSG00000024426, ENSMUSG00000015149, ENSMUSG00000019986, ENSMUSG00000005871, ENSMUSG00000030890, ENSMUSG00000028294, ENSMUSG00000027523, ENSMUSG00000061298, ENSMUSG00000000223, ENSMUSG00000005237, ENSMUSG00000026679, ENSMUSG00000026833, ENSMUSG00000022995,…	1872	647	13426	1.2082672822626455	0.9999999591420248	1.0	100.0
KEGG_PATHWAY	mmu00512:Mucin type O-Glycan biosynthesis	8	0.3859141341051616	0.02367098577194359	ENSMUSG00000037280, ENSMUSG00000031608, ENSMUSG00000031749, ENSMUSG00000021903, ENSMUSG00000090035, ENSMUSG00000021130, ENSMUSG00000039774, ENSMUSG00000096914	681	23	5192	2.6518546893953903	0.9987487657976982	0.8963734681028858	89.63734681028858
KEGG_PATHWAY	mmu04725:Cholinergic synapse	22	1.0612638687891944	0.02400039829387466	ENSMUSG00000038607, ENSMUSG00000039936, ENSMUSG00000032562, ENSMUSG00000048240, ENSMUSG00000027230, ENSMUSG00000027852, ENSMUSG00000027950, ENSMUSG00000028631, ENSMUSG00000027669, ENSMUSG00000022994, ENSMUSG00000021820, ENSMUSG00000021303, ENSMUSG00000026824, ENSMUSG00000020901, ENSMUSG00000053819, ENSMUSG00000035200, ENSMUSG00000078816, ENSMUSG00000038648, ENSMUSG00000032766, ENSMUSG00000039943,…	681	103	5192	1.6284447485850335	0.998861194170211	0.8963734681028858	89.63734681028858
GOTERM_BP_DIRECT	GO:0046513~ceramide biosynthetic process	8	0.3859141341051616	0.02407674813291505	ENSMUSG00000015714, ENSMUSG00000032807, ENSMUSG00000038633, ENSMUSG00000023021, ENSMUSG00000019822, ENSMUSG00000008206, ENSMUSG00000021036, ENSMUSG00000058966	1726	22	12524	2.63857579268935	1.0	1.0	100.0
GOTERM_BP_DIRECT	GO:0035023~regulation of Rho protein signal transduction	18	0.8683068017366137	0.024322568848261908	ENSMUSG00000034801, ENSMUSG00000030220, ENSMUSG00000024241, ENSMUSG00000004568, ENSMUSG00000040964, ENSMUSG00000025265, ENSMUSG00000041977, ENSMUSG00000040940, ENSMUSG00000021895, ENSMUSG00000066406, ENSMUSG00000022788, ENSMUSG00000019467, ENSMUSG00000021215, ENSMUSG00000061462, ENSMUSG00000045094, ENSMUSG00000031523, ENSMUSG00000034037, ENSMUSG00000059714	1726	75	12524	1.741460023174971	1.0	1.0	100.0
GOTERM_BP_DIRECT	GO:1902287~semaphorin-plexin signaling pathway involved in axon guidance	6	0.2894356005788712	0.024331527840372603	ENSMUSG00000031398, ENSMUSG00000028883, ENSMUSG00000030084, ENSMUSG00000034684, ENSMUSG00000029765, ENSMUSG00000053646	1726	13	12524	3.3489615830287907	1.0	1.0	100.0
KEGG_PATHWAY	mmu04060:Cytokine-cytokine receptor interaction	24	1.1577424023154848	0.025507294547198064	ENSMUSG00000063727, ENSMUSG00000052155, ENSMUSG00000054263, ENSMUSG00000062157, ENSMUSG00000002897, ENSMUSG00000021253, ENSMUSG00000023078, ENSMUSG00000024402, ENSMUSG00000040663, ENSMUSG00000068758, ENSMUSG00000024379, ENSMUSG00000022015, ENSMUSG00000023206, ENSMUSG00000022965, ENSMUSG00000022514, ENSMUSG00000068227, ENSMUSG00000022847, ENSMUSG00000022967, ENSMUSG00000021508, ENSMUSG00000015966,…	681	116	5192	1.5773963238644997	0.9992600074883257	0.8963734681028858	89.63734681028858
GOTERM_BP_DIRECT	GO:0007165~signal transduction	126	6.078147612156296	0.025582839881396056	ENSMUSG00000031355, ENSMUSG00000034987, ENSMUSG00000032562, ENSMUSG00000049044, ENSMUSG00000042249, ENSMUSG00000017165, ENSMUSG00000002910, ENSMUSG00000039116, ENSMUSG00000036246, ENSMUSG00000030545, ENSMUSG00000055723, ENSMUSG00000071658, ENSMUSG00000034226, ENSMUSG00000030494, ENSMUSG00000048240, ENSMUSG00000028057, ENSMUSG00000059013, ENSMUSG00000027523, ENSMUSG00000000861, ENSMUSG00000042638,…	1726	771	12524	1.1858190819284822	1.0	1.0	100.0
GOTERM_CC_DIRECT	GO:0001750~photoreceptor outer segment	12	0.5788712011577424	0.025715723516200394	ENSMUSG00000032202, ENSMUSG00000030761, ENSMUSG00000056055, ENSMUSG00000030838, ENSMUSG00000037493, ENSMUSG00000049044, ENSMUSG00000014361, ENSMUSG00000042064, ENSMUSG00000021363, ENSMUSG00000047250, ENSMUSG00000028125, ENSMUSG00000019986	1872	42	13426	2.049145299145299	0.9999999918666208	1.0	100.0
GOTERM_CC_DIRECT	GO:0030864~cortical actin cytoskeleton	12	0.5788712011577424	0.025715723516200394	ENSMUSG00000068566, ENSMUSG00000009073, ENSMUSG00000030707, ENSMUSG00000041361, ENSMUSG00000032050, ENSMUSG00000037742, ENSMUSG00000031523, ENSMUSG00000020782, ENSMUSG00000019820, ENSMUSG00000059714, ENSMUSG00000040852, ENSMUSG00000066406	1872	42	13426	2.049145299145299	0.9999999918666208	1.0	100.0
GOTERM_CC_DIRECT	GO:0031941~filamentous actin	10	0.482392667631452	0.02694327378643102	ENSMUSG00000079523, ENSMUSG00000089996, ENSMUSG00000027940, ENSMUSG00000049775, ENSMUSG00000031328, ENSMUSG00000024501, ENSMUSG00000061665, ENSMUSG00000017774, ENSMUSG00000031799, ENSMUSG00000072955	1872	32	13426	2.2412526709401708	0.9999999966979495	1.0	100.0
KEGG_PATHWAY	mmu04726:Serotonergic synapse	20	0.964785335262904	0.02725757589529205	ENSMUSG00000034997, ENSMUSG00000038607, ENSMUSG00000032562, ENSMUSG00000048240, ENSMUSG00000020182, ENSMUSG00000027523, ENSMUSG00000027852, ENSMUSG00000027669, ENSMUSG00000040147, ENSMUSG00000021303, ENSMUSG00000052914, ENSMUSG00000026824, ENSMUSG00000032807, ENSMUSG00000047155, ENSMUSG00000039106, ENSMUSG00000047250, ENSMUSG00000078816, ENSMUSG00000032766, ENSMUSG00000039943, ENSMUSG00000071658	681	92	5192	1.657409180872119	0.9995518719408886	0.8963734681028858	89.63734681028858
GOTERM_CC_DIRECT	GO:0005912~adherens junction	14	0.6753497346840328	0.027268862032097097	ENSMUSG00000005871, ENSMUSG00000032012, ENSMUSG00000057440, ENSMUSG00000026383, ENSMUSG00000022353, ENSMUSG00000027378, ENSMUSG00000048915, ENSMUSG00000009073, ENSMUSG00000068036, ENSMUSG00000025809, ENSMUSG00000045095, ENSMUSG00000036459, ENSMUSG00000054855, ENSMUSG00000019986	1872	53	13426	1.894492823738107	0.9999999974006483	1.0	100.0
GOTERM_BP_DIRECT	GO:0009116~nucleoside metabolic process	7	0.3376748673420164	0.02872822784611155	ENSMUSG00000031432, ENSMUSG00000026192, ENSMUSG00000015869, ENSMUSG00000026839, ENSMUSG00000006589, ENSMUSG00000068417, ENSMUSG00000025742	1726	18	12524	2.8218102227372213	1.0	1.0	100.0
KEGG_PATHWAY	mmu03320:PPAR signaling pathway	13	0.6271104679208876	0.02881200433187847	ENSMUSG00000031278, ENSMUSG00000030890, ENSMUSG00000028773, ENSMUSG00000062908, ENSMUSG00000040618, ENSMUSG00000024981, ENSMUSG00000025202, ENSMUSG00000000440, ENSMUSG00000027359, ENSMUSG00000019874, ENSMUSG00000037071, ENSMUSG00000002108, ENSMUSG00000017754	681	51	5192	1.9433935101206414	0.9997131715104763	0.8963734681028858	89.63734681028858
GOTERM_BP_DIRECT	GO:0030148~sphingolipid biosynthetic process	8	0.3859141341051616	0.030608671293784376	ENSMUSG00000056124, ENSMUSG00000015714, ENSMUSG00000032262, ENSMUSG00000038633, ENSMUSG00000023021, ENSMUSG00000035376, ENSMUSG00000008206, ENSMUSG00000021036	1726	23	12524	2.5238551060506826	1.0	1.0	100.0
GOTERM_MF_DIRECT	GO:0051219~phosphoprotein binding	13	0.6271104679208876	0.030756414886181624	ENSMUSG00000006464, ENSMUSG00000030671, ENSMUSG00000056055, ENSMUSG00000003423, ENSMUSG00000024501, ENSMUSG00000026888, ENSMUSG00000043668, ENSMUSG00000025478, ENSMUSG00000028416, ENSMUSG00000023830, ENSMUSG00000069227, ENSMUSG00000025889, ENSMUSG00000030357	1659	49	12046	1.926387915021343	1.0	1.0	100.0
GOTERM_CC_DIRECT	GO:0032420~stereocilium	9	0.43415340086830684	0.0329943560244723	ENSMUSG00000030761, ENSMUSG00000021733, ENSMUSG00000030838, ENSMUSG00000002504, ENSMUSG00000037493, ENSMUSG00000016382, ENSMUSG00000032050, ENSMUSG00000039137, ENSMUSG00000017774	1872	28	13426	2.3052884615384617	0.9999999999618283	1.0	100.0
GOTERM_BP_DIRECT	GO:0007160~cell-matrix adhesion	15	0.723589001447178	0.03509367659094309	ENSMUSG00000001281, ENSMUSG00000005397, ENSMUSG00000029860, ENSMUSG00000031990, ENSMUSG00000032243, ENSMUSG00000059049, ENSMUSG00000027087, ENSMUSG00000027962, ENSMUSG00000040998, ENSMUSG00000002980, ENSMUSG00000027009, ENSMUSG00000025809, ENSMUSG00000030830, ENSMUSG00000095538, ENSMUSG00000034664	1726	61	12524	1.7842828106300934	1.0	1.0	100.0
GOTERM_CC_DIRECT	GO:0005604~basement membrane	20	0.964785335262904	0.0359314507958627	ENSMUSG00000005397, ENSMUSG00000059049, ENSMUSG00000025064, ENSMUSG00000027204, ENSMUSG00000025510, ENSMUSG00000025650, ENSMUSG00000040998, ENSMUSG00000025068, ENSMUSG00000028339, ENSMUSG00000022324, ENSMUSG00000021136, ENSMUSG00000026479, ENSMUSG00000042353, ENSMUSG00000048915, ENSMUSG00000002900, ENSMUSG00000030607, ENSMUSG00000037016, ENSMUSG00000025809, ENSMUSG00000017466, ENSMUSG00000034687	1872	89	13426	1.611687313934505	0.9999999999956632	1.0	100.0
GOTERM_CC_DIRECT	GO:0005929~cilium	42	2.0260492040520983	0.03663654789464623	ENSMUSG00000032121, ENSMUSG00000029790, ENSMUSG00000049044, ENSMUSG00000027676, ENSMUSG00000027378, ENSMUSG00000040189, ENSMUSG00000007987, ENSMUSG00000022783, ENSMUSG00000042249, ENSMUSG00000046985, ENSMUSG00000039552, ENSMUSG00000066191, ENSMUSG00000039137, ENSMUSG00000031776, ENSMUSG00000036962, ENSMUSG00000038725, ENSMUSG00000028070, ENSMUSG00000019986, ENSMUSG00000028294, ENSMUSG00000040836,…	1872	223	13426	1.3507818788087844	0.9999999999974298	1.0	100.0
GOTERM_CC_DIRECT	GO:0030054~cell junction	106	5.113362276893391	0.036941509382173464	ENSMUSG00000030782, ENSMUSG00000031990, ENSMUSG00000019906, ENSMUSG00000059482, ENSMUSG00000027378, ENSMUSG00000006435, ENSMUSG00000005103, ENSMUSG00000070047, ENSMUSG00000024426, ENSMUSG00000024943, ENSMUSG00000068876, ENSMUSG00000069441, ENSMUSG00000019986, ENSMUSG00000052581, ENSMUSG00000031343, ENSMUSG00000005871, ENSMUSG00000030890, ENSMUSG00000025064, ENSMUSG00000027087, ENSMUSG00000000223,…	1872	639	13426	1.189722857563233	0.9999999999979504	1.0	100.0
GOTERM_MF_DIRECT	GO:0003779~actin binding	54	2.6049204052098407	0.03724031175266416	ENSMUSG00000039959, ENSMUSG00000023094, ENSMUSG00000005103, ENSMUSG00000068876, ENSMUSG00000030707, ENSMUSG00000009073, ENSMUSG00000050315, ENSMUSG00000035873, ENSMUSG00000031799, ENSMUSG00000019820, ENSMUSG00000074802, ENSMUSG00000033885, ENSMUSG00000034616, ENSMUSG00000022076, ENSMUSG00000049775, ENSMUSG00000022353, ENSMUSG00000022995, ENSMUSG00000040852, ENSMUSG00000024456, ENSMUSG00000027007,…	1659	303	12046	1.2940397113852435	1.0	1.0	100.0
GOTERM_MF_DIRECT	GO:0045296~cadherin binding	9	0.43415340086830684	0.0376463723839855	ENSMUSG00000038816, ENSMUSG00000053141, ENSMUSG00000027748, ENSMUSG00000032340, ENSMUSG00000061665, ENSMUSG00000009687, ENSMUSG00000005125, ENSMUSG00000031841, ENSMUSG00000027612	1659	29	12046	2.253413980170855	1.0	1.0	100.0
GOTERM_MF_DIRECT	GO:0016671~oxidoreductase activity, acting on a sulfur group of donors, disulfide as acceptor	5	0.241196333815726	0.0377341285770364	ENSMUSG00000075705, ENSMUSG00000023094, ENSMUSG00000057069, ENSMUSG00000051236, ENSMUSG00000028367	1659	10	12046	3.6305003013863777	1.0	1.0	100.0
GOTERM_BP_DIRECT	GO:0097485~neuron projection guidance	4	0.1929570670525808	0.037742336781776575	ENSMUSG00000031398, ENSMUSG00000052133, ENSMUSG00000030084, ENSMUSG00000025478	1726	6	12524	4.837388953263808	1.0	1.0	100.0
GOTERM_BP_DIRECT	GO:0021637~trigeminal nerve structural organization	4	0.1929570670525808	0.037742336781776575	ENSMUSG00000031398, ENSMUSG00000028883, ENSMUSG00000034684, ENSMUSG00000029765	1726	6	12524	4.837388953263808	1.0	1.0	100.0
GOTERM_BP_DIRECT	GO:0090382~phagosome maturation	4	0.1929570670525808	0.037742336781776575	ENSMUSG00000030055, ENSMUSG00000002059, ENSMUSG00000028456, ENSMUSG00000056515	1726	6	12524	4.837388953263808	1.0	1.0	100.0
GOTERM_MF_DIRECT	GO:0050839~cell adhesion molecule binding	14	0.6753497346840328	0.03781344292713347	ENSMUSG00000001281, ENSMUSG00000032012, ENSMUSG00000062300, ENSMUSG00000027962, ENSMUSG00000022661, ENSMUSG00000027009, ENSMUSG00000040511, ENSMUSG00000016150, ENSMUSG00000068036, ENSMUSG00000054889, ENSMUSG00000044393, ENSMUSG00000025809, ENSMUSG00000030830, ENSMUSG00000031565	1659	56	12046	1.8152501506931886	1.0	1.0	100.0
GOTERM_MF_DIRECT	GO:0001968~fibronectin binding	8	0.3859141341051616	0.03809735894337638	ENSMUSG00000040152, ENSMUSG00000001507, ENSMUSG00000027195, ENSMUSG00000027087, ENSMUSG00000060572, ENSMUSG00000025809, ENSMUSG00000027009, ENSMUSG00000031557	1659	24	12046	2.4203335342575847	1.0	1.0	100.0
GOTERM_BP_DIRECT	GO:0045600~positive regulation of fat cell differentiation	12	0.5788712011577424	0.03834641799518412	ENSMUSG00000034997, ENSMUSG00000030792, ENSMUSG00000066687, ENSMUSG00000009281, ENSMUSG00000022329, ENSMUSG00000039286, ENSMUSG00000026676, ENSMUSG00000023087, ENSMUSG00000044646, ENSMUSG00000021067, ENSMUSG00000030226, ENSMUSG00000000440	1726	45	12524	1.9349555813055235	1.0	1.0	100.0
GOTERM_CC_DIRECT	GO:0005861~troponin complex	4	0.1929570670525808	0.038937925559573386	ENSMUSG00000026418, ENSMUSG00000064179, ENSMUSG00000026414, ENSMUSG00000035458	1872	6	13426	4.781339031339032	0.9999999999995351	1.0	100.0
GOTERM_BP_DIRECT	GO:0007409~axonogenesis	21	1.0130246020260492	0.03995878887695488	ENSMUSG00000033214, ENSMUSG00000005871, ENSMUSG00000028064, ENSMUSG00000029223, ENSMUSG00000033585, ENSMUSG00000025020, ENSMUSG00000024068, ENSMUSG00000029512, ENSMUSG00000029755, ENSMUSG00000003037, ENSMUSG00000046699, ENSMUSG00000040490, ENSMUSG00000045871, ENSMUSG00000075478, ENSMUSG00000075224, ENSMUSG00000031558, ENSMUSG00000030600, ENSMUSG00000059714, ENSMUSG00000059857, ENSMUSG00000035513,…	1726	97	12524	1.5709046600805152	1.0	1.0	100.0
KEGG_PATHWAY	mmu00600:Sphingolipid metabolism	11	0.5306319343945972	0.040792381531486094	ENSMUSG00000035239, ENSMUSG00000056124, ENSMUSG00000015714, ENSMUSG00000021759, ENSMUSG00000045594, ENSMUSG00000038633, ENSMUSG00000023021, ENSMUSG00000019822, ENSMUSG00000008206, ENSMUSG00000024887, ENSMUSG00000021036	681	42	5192	1.9967834417173627	0.9999910128739606	1.0	100.0
GOTERM_MF_DIRECT	GO:0004653~polypeptide N-acetylgalactosaminyltransferase activity	6	0.2894356005788712	0.04478673645734553	ENSMUSG00000037280, ENSMUSG00000031608, ENSMUSG00000021903, ENSMUSG00000090035, ENSMUSG00000021130, ENSMUSG00000039774	1659	15	12046	2.904400241109102	1.0	1.0	100.0
GOTERM_BP_DIRECT	GO:0022617~extracellular matrix disassembly	6	0.2894356005788712	0.04490903609000234	ENSMUSG00000005397, ENSMUSG00000074030, ENSMUSG00000002900, ENSMUSG00000059714, ENSMUSG00000032489, ENSMUSG00000026479	1726	15	12524	2.902433371958285	1.0	1.0	100.0
GOTERM_BP_DIRECT	GO:0006629~lipid metabolic process	64	3.087313072841293	0.04547417415502122	ENSMUSG00000035239, ENSMUSG00000031278, ENSMUSG00000029311, ENSMUSG00000039519, ENSMUSG00000003721, ENSMUSG00000024981, ENSMUSG00000027698, ENSMUSG00000003123, ENSMUSG00000029314, ENSMUSG00000021036, ENSMUSG00000026600, ENSMUSG00000032807, ENSMUSG00000036880, ENSMUSG00000021759, ENSMUSG00000035596, ENSMUSG00000047250, ENSMUSG00000019822, ENSMUSG00000035435, ENSMUSG00000071657, ENSMUSG00000015714,…	1726	372	12524	1.2483584395519507	1.0	1.0	100.0
GOTERM_CC_DIRECT	GO:0045121~membrane raft	42	2.0260492040520983	0.04685583690856502	ENSMUSG00000032562, ENSMUSG00000032000, ENSMUSG00000026880, ENSMUSG00000079037, ENSMUSG00000023011, ENSMUSG00000041734, ENSMUSG00000002458, ENSMUSG00000062312, ENSMUSG00000015243, ENSMUSG00000009073, ENSMUSG00000073411, ENSMUSG00000031537, ENSMUSG00000062209, ENSMUSG00000030530, ENSMUSG00000034813, ENSMUSG00000035805, ENSMUSG00000027523, ENSMUSG00000002147, ENSMUSG00000027863, ENSMUSG00000062563,…	1872	227	13426	1.3269795549531231	0.9999999999999988	1.0	100.0
GOTERM_CC_DIRECT	GO:0005811~lipid particle	14	0.6753497346840328	0.046926430109623204	ENSMUSG00000031278, ENSMUSG00000029311, ENSMUSG00000075296, ENSMUSG00000038936, ENSMUSG00000027164, ENSMUSG00000052681, ENSMUSG00000024068, ENSMUSG00000020085, ENSMUSG00000002831, ENSMUSG00000003123, ENSMUSG00000041653, ENSMUSG00000024851, ENSMUSG00000018042, ENSMUSG00000036078	1872	57	13426	1.76154595891438	0.9999999999999988	1.0	100.0
GOTERM_CC_DIRECT	GO:0001673~male germ cell nucleus	6	0.2894356005788712	0.04693255398917998	ENSMUSG00000023999, ENSMUSG00000059970, ENSMUSG00000036928, ENSMUSG00000002324, ENSMUSG00000031921, ENSMUSG00000038932	1872	15	13426	2.868803418803419	0.9999999999999988	1.0	100.0
GOTERM_BP_DIRECT	GO:0008045~motor neuron axon guidance	7	0.3376748673420164	0.04718146336759217	ENSMUSG00000048616, ENSMUSG00000028883, ENSMUSG00000025020, ENSMUSG00000017724, ENSMUSG00000031558, ENSMUSG00000062312, ENSMUSG00000029765	1726	20	12524	2.5396292004634993	1.0	1.0	100.0
KEGG_PATHWAY	mmu05412:Arrhythmogenic right ventricular cardiomyopathy (ARVC)	14	0.6753497346840328	0.04911144362399722	ENSMUSG00000001281, ENSMUSG00000028063, ENSMUSG00000032243, ENSMUSG00000027087, ENSMUSG00000069806, ENSMUSG00000024331, ENSMUSG00000027009, ENSMUSG00000001507, ENSMUSG00000045103, ENSMUSG00000054889, ENSMUSG00000044393, ENSMUSG00000025809, ENSMUSG00000055799, ENSMUSG00000034664	681	61	5192	1.7497893647240075	0.9999992090223452	1.0	100.0
GOTERM_BP_DIRECT	GO:0098703~calcium ion import across plasma membrane	3	0.1447178002894356	0.05166664298955158	ENSMUSG00000079157, ENSMUSG00000009292, ENSMUSG00000071719	1726	3	12524	7.256083429895713	1.0	1.0	100.0
GOTERM_BP_DIRECT	GO:0060084~synaptic transmission involved in micturition	3	0.1447178002894356	0.05166664298955158	ENSMUSG00000027950, ENSMUSG00000035200, ENSMUSG00000032303	1726	3	12524	7.256083429895713	1.0	1.0	100.0
GOTERM_BP_DIRECT	GO:0051918~negative regulation of fibrinolysis	3	0.1447178002894356	0.05166664298955158	ENSMUSG00000040152, ENSMUSG00000038224, ENSMUSG00000037411	1726	3	12524	7.256083429895713	1.0	1.0	100.0
GOTERM_BP_DIRECT	GO:0021675~nerve development	5	0.241196333815726	0.05311331751066992	ENSMUSG00000030890, ENSMUSG00000039481, ENSMUSG00000028883, ENSMUSG00000034684, ENSMUSG00000021477	1726	11	12524	3.298219740861688	1.0	1.0	100.0
GOTERM_BP_DIRECT	GO:0048485~sympathetic nervous system development	5	0.241196333815726	0.05311331751066992	ENSMUSG00000063632, ENSMUSG00000007946, ENSMUSG00000022144, ENSMUSG00000062312, ENSMUSG00000029765	1726	11	12524	3.298219740861688	1.0	1.0	100.0
GOTERM_BP_DIRECT	GO:0021785~branchiomotor neuron axon guidance	5	0.241196333815726	0.05311331751066992	ENSMUSG00000031398, ENSMUSG00000028883, ENSMUSG00000030084, ENSMUSG00000034684, ENSMUSG00000029765	1726	11	12524	3.298219740861688	1.0	1.0	100.0
GOTERM_CC_DIRECT	GO:0005856~cytoskeleton	162	7.814761215629522	0.0534748155026862	ENSMUSG00000030782, ENSMUSG00000059248, ENSMUSG00000032562, ENSMUSG00000029790, ENSMUSG00000058672, ENSMUSG00000027378, ENSMUSG00000005103, ENSMUSG00000021798, ENSMUSG00000068115, ENSMUSG00000024426, ENSMUSG00000022768, ENSMUSG00000030707, ENSMUSG00000015149, ENSMUSG00000038545, ENSMUSG00000034467, ENSMUSG00000074802, ENSMUSG00000019986, ENSMUSG00000038816, ENSMUSG00000005871, ENSMUSG00000026393,…	1872	1028	13426	1.13021924573481	1.0	1.0	100.0
GOTERM_CC_DIRECT	GO:0016020~membrane	827	39.89387361312108	0.05632048964610056	ENSMUSG00000057069, ENSMUSG00000028744, ENSMUSG00000001025, ENSMUSG00000049686, ENSMUSG00000040867, ENSMUSG00000005864, ENSMUSG00000071379, ENSMUSG00000070287, ENSMUSG00000038540, ENSMUSG00000030824, ENSMUSG00000074643, ENSMUSG00000047250, ENSMUSG00000018932, ENSMUSG00000039878, ENSMUSG00000005871, ENSMUSG00000059013, ENSMUSG00000040612, ENSMUSG00000022199, ENSMUSG00000060002, ENSMUSG00000040852,…	1872	5697	13426	1.0411183198834595	1.0	1.0	100.0
GOTERM_BP_DIRECT	GO:0051965~positive regulation of synapse assembly	15	0.723589001447178	0.05653250493773174	ENSMUSG00000052581, ENSMUSG00000033214, ENSMUSG00000034648, ENSMUSG00000032452, ENSMUSG00000049112, ENSMUSG00000028664, ENSMUSG00000042589, ENSMUSG00000046699, ENSMUSG00000048915, ENSMUSG00000022514, ENSMUSG00000071862, ENSMUSG00000036295, ENSMUSG00000045871, ENSMUSG00000075478, ENSMUSG00000051149	1726	65	12524	1.6744807915143953	1.0	1.0	100.0
GOTERM_MF_DIRECT	GO:0004364~glutathione transferase activity	8	0.3859141341051616	0.05675925011188842	ENSMUSG00000008540, ENSMUSG00000027890, ENSMUSG00000068762, ENSMUSG00000017943, ENSMUSG00000033318, ENSMUSG00000025068, ENSMUSG00000032348, ENSMUSG00000026688	1659	26	12046	2.2341540316223862	1.0	1.0	100.0
GOTERM_BP_DIRECT	GO:0016126~sterol biosynthetic process	8	0.3859141341051616	0.05694808330597802	ENSMUSG00000041939, ENSMUSG00000031168, ENSMUSG00000004880, ENSMUSG00000058454, ENSMUSG00000018042, ENSMUSG00000003721, ENSMUSG00000027952, ENSMUSG00000032018	1726	26	12524	2.232641055352527	1.0	1.0	100.0
GOTERM_BP_DIRECT	GO:0032418~lysosome localization	6	0.2894356005788712	0.05814753260018145	ENSMUSG00000028917, ENSMUSG00000001018, ENSMUSG00000031161, ENSMUSG00000002059, ENSMUSG00000090247, ENSMUSG00000074811	1726	16	12524	2.7210312862108923	1.0	1.0	100.0
GOTERM_BP_DIRECT	GO:0045598~regulation of fat cell differentiation	6	0.2894356005788712	0.05814753260018145	ENSMUSG00000024426, ENSMUSG00000031161, ENSMUSG00000015149, ENSMUSG00000000440, ENSMUSG00000024972, ENSMUSG00000063810	1726	16	12524	2.7210312862108923	1.0	1.0	100.0
GOTERM_MF_DIRECT	GO:0030215~semaphorin receptor binding	7	0.3376748673420164	0.058451690618118966	ENSMUSG00000000627, ENSMUSG00000028064, ENSMUSG00000025207, ENSMUSG00000028883, ENSMUSG00000052133, ENSMUSG00000034684, ENSMUSG00000038777	1659	21	12046	2.4203335342575847	1.0	1.0	100.0
GOTERM_MF_DIRECT	GO:0003720~telomerase activity	4	0.1929570670525808	0.05928733519922774	ENSMUSG00000021611, ENSMUSG00000006281, ENSMUSG00000031921, ENSMUSG00000071072	1659	7	12046	4.149143201584431	1.0	1.0	100.0
GOTERM_BP_DIRECT	GO:0021612~facial nerve structural organization	4	0.1929570670525808	0.05939556578049916	ENSMUSG00000031398, ENSMUSG00000028883, ENSMUSG00000034684, ENSMUSG00000029765	1726	7	12524	4.146333388511835	1.0	1.0	100.0
GOTERM_BP_DIRECT	GO:0095500~acetylcholine receptor signaling pathway	4	0.1929570670525808	0.05939556578049916	ENSMUSG00000027950, ENSMUSG00000026344, ENSMUSG00000022577, ENSMUSG00000022587	1726	7	12524	4.146333388511835	1.0	1.0	100.0
GOTERM_BP_DIRECT	GO:0009966~regulation of signal transduction	10	0.482392667631452	0.05954062474897882	ENSMUSG00000030530, ENSMUSG00000052155, ENSMUSG00000027540, ENSMUSG00000027523, ENSMUSG00000029094, ENSMUSG00000046717, ENSMUSG00000061654, ENSMUSG00000047714, ENSMUSG00000043789, ENSMUSG00000037239	1726	37	12524	1.961103629701544	1.0	1.0	100.0
KEGG_PATHWAY	mmu05204:Chemical carcinogenesis	11	0.5306319343945972	0.06187670302483582	ENSMUSG00000075296, ENSMUSG00000008540, ENSMUSG00000027890, ENSMUSG00000068762, ENSMUSG00000051147, ENSMUSG00000030711, ENSMUSG00000033318, ENSMUSG00000025068, ENSMUSG00000039648, ENSMUSG00000032348, ENSMUSG00000026688	681	45	5192	1.8636645456028718	0.9999999817812737	1.0	100.0
GOTERM_CC_DIRECT	GO:0031090~organelle membrane	12	0.5788712011577424	0.06246820758507643	ENSMUSG00000024292, ENSMUSG00000037071, ENSMUSG00000052914, ENSMUSG00000039519, ENSMUSG00000034171, ENSMUSG00000047155, ENSMUSG00000020869, ENSMUSG00000025202, ENSMUSG00000047250, ENSMUSG00000025921, ENSMUSG00000027602, ENSMUSG00000026688	1872	48	13426	1.7930021367521367	1.0	1.0	100.0
GOTERM_BP_DIRECT	GO:0007268~chemical synaptic transmission	26	1.2542209358417753	0.06329210972568028	ENSMUSG00000033214, ENSMUSG00000061762, ENSMUSG00000068615, ENSMUSG00000047910, ENSMUSG00000062151, ENSMUSG00000039110, ENSMUSG00000017765, ENSMUSG00000034997, ENSMUSG00000031343, ENSMUSG00000031144, ENSMUSG00000027584, ENSMUSG00000055078, ENSMUSG00000024211, ENSMUSG00000028456, ENSMUSG00000022770, ENSMUSG00000047904, ENSMUSG00000024897, ENSMUSG00000044933, ENSMUSG00000000881, ENSMUSG00000043441,…	1726	133	12524	1.418482475017207	1.0	1.0	100.0
GOTERM_CC_DIRECT	GO:0005783~endoplasmic reticulum	177	8.5383502170767	0.06341317348369666	ENSMUSG00000039519, ENSMUSG00000057069, ENSMUSG00000025350, ENSMUSG00000003721, ENSMUSG00000025353, ENSMUSG00000026047, ENSMUSG00000004415, ENSMUSG00000029314, ENSMUSG00000001143, ENSMUSG00000006315, ENSMUSG00000021036, ENSMUSG00000026688, ENSMUSG00000026600, ENSMUSG00000040462, ENSMUSG00000038383, ENSMUSG00000039470, ENSMUSG00000046168, ENSMUSG00000090213, ENSMUSG00000020868, ENSMUSG00000020869,…	1872	1136	13426	1.1174696415673526	1.0	1.0	100.0
GOTERM_BP_DIRECT	GO:0030819~positive regulation of cAMP biosynthetic process	9	0.43415340086830684	0.06393019404608648	ENSMUSG00000015243, ENSMUSG00000059588, ENSMUSG00000040836, ENSMUSG00000020857, ENSMUSG00000027523, ENSMUSG00000038587, ENSMUSG00000018634, ENSMUSG00000003476, ENSMUSG00000029778	1726	32	12524	2.040773464658169	1.0	1.0	100.0
GOTERM_BP_DIRECT	GO:0007601~visual perception	17	0.8200675349734683	0.06393151140954642	ENSMUSG00000030761, ENSMUSG00000056055, ENSMUSG00000025350, ENSMUSG00000051043, ENSMUSG00000032172, ENSMUSG00000027314, ENSMUSG00000021032, ENSMUSG00000027950, ENSMUSG00000028125, ENSMUSG00000023267, ENSMUSG00000027966, ENSMUSG00000025921, ENSMUSG00000021123, ENSMUSG00000068615, ENSMUSG00000021733, ENSMUSG00000045871, ENSMUSG00000042064	1726	78	12524	1.5814540808747064	1.0	1.0	100.0
GOTERM_BP_DIRECT	GO:0016477~cell migration	32	1.5436565364206465	0.0641473756614134	ENSMUSG00000005320, ENSMUSG00000031990, ENSMUSG00000008475, ENSMUSG00000058571, ENSMUSG00000066877, ENSMUSG00000025510, ENSMUSG00000061665, ENSMUSG00000028701, ENSMUSG00000022568, ENSMUSG00000070047, ENSMUSG00000014791, ENSMUSG00000030707, ENSMUSG00000036862, ENSMUSG00000031955, ENSMUSG00000074305, ENSMUSG00000062209, ENSMUSG00000005871, ENSMUSG00000039629, ENSMUSG00000032175, ENSMUSG00000018849,…	1726	171	12524	1.3578635658284373	1.0	1.0	100.0
GOTERM_CC_DIRECT	GO:0005578~proteinaceous extracellular matrix	43	2.0742884708152434	0.06451800508700531	ENSMUSG00000027195, ENSMUSG00000032289, ENSMUSG00000029510, ENSMUSG00000063727, ENSMUSG00000059049, ENSMUSG00000053441, ENSMUSG00000058571, ENSMUSG00000060572, ENSMUSG00000025650, ENSMUSG00000020241, ENSMUSG00000004415, ENSMUSG00000021253, ENSMUSG00000022324, ENSMUSG00000040488, ENSMUSG00000021136, ENSMUSG00000024940, ENSMUSG00000027612, ENSMUSG00000022449, ENSMUSG00000046169, ENSMUSG00000030607,…	1872	239	13426	1.290361370382291	1.0	1.0	100.0
GOTERM_BP_DIRECT	GO:0007155~cell adhesion	67	3.2320308731307286	0.06477261455853423	ENSMUSG00000031990, ENSMUSG00000032243, ENSMUSG00000059049, ENSMUSG00000022321, ENSMUSG00000027612, ENSMUSG00000001507, ENSMUSG00000069441, ENSMUSG00000068036, ENSMUSG00000037016, ENSMUSG00000029161, ENSMUSG00000031955, ENSMUSG00000034664, ENSMUSG00000005397, ENSMUSG00000038816, ENSMUSG00000029860, ENSMUSG00000027087, ENSMUSG00000062300, ENSMUSG00000030092, ENSMUSG00000027962, ENSMUSG00000024331,…	1726	400	12524	1.2153939745075317	1.0	1.0	100.0
GOTERM_CC_DIRECT	GO:0030027~lamellipodium	30	1.447178002894356	0.06632738818435187	ENSMUSG00000008475, ENSMUSG00000032382, ENSMUSG00000024501, ENSMUSG00000022788, ENSMUSG00000022568, ENSMUSG00000070047, ENSMUSG00000009073, ENSMUSG00000030707, ENSMUSG00000030403, ENSMUSG00000031955, ENSMUSG00000005871, ENSMUSG00000030890, ENSMUSG00000025085, ENSMUSG00000032491, ENSMUSG00000029428, ENSMUSG00000027500, ENSMUSG00000032050, ENSMUSG00000025265, ENSMUSG00000022995, ENSMUSG00000040852,…	1872	157	13426	1.3704474930589579	1.0	1.0	100.0
GOTERM_BP_DIRECT	GO:0007286~spermatid development	15	0.723589001447178	0.07003279278440377	ENSMUSG00000034910, ENSMUSG00000033487, ENSMUSG00000031990, ENSMUSG00000059970, ENSMUSG00000062300, ENSMUSG00000002324, ENSMUSG00000024033, ENSMUSG00000063810, ENSMUSG00000060985, ENSMUSG00000050957, ENSMUSG00000018554, ENSMUSG00000067764, ENSMUSG00000013787, ENSMUSG00000035984, ENSMUSG00000057836	1726	67	12524	1.6244962902751596	1.0	1.0	100.0
GOTERM_BP_DIRECT	GO:0007015~actin filament organization	16	0.7718282682103232	0.07035993615272884	ENSMUSG00000031355, ENSMUSG00000079523, ENSMUSG00000066877, ENSMUSG00000049775, ENSMUSG00000022353, ENSMUSG00000022770, ENSMUSG00000022995, ENSMUSG00000024456, ENSMUSG00000003476, ENSMUSG00000070047, ENSMUSG00000030707, ENSMUSG00000089996, ENSMUSG00000031636, ENSMUSG00000031955, ENSMUSG00000072955, ENSMUSG00000054855	1726	73	12524	1.5903744503881012	1.0	1.0	100.0
GOTERM_MF_DIRECT	GO:0044548~S100 protein binding	5	0.241196333815726	0.07108907814052245	ENSMUSG00000021866, ENSMUSG00000049265, ENSMUSG00000036585, ENSMUSG00000001025, ENSMUSG00000033208	1659	12	12046	3.0254169178219814	1.0	1.0	100.0
GOTERM_BP_DIRECT	GO:0046849~bone remodeling	5	0.241196333815726	0.07124522186612567	ENSMUSG00000037370, ENSMUSG00000027164, ENSMUSG00000050199, ENSMUSG00000035158, ENSMUSG00000024940	1726	12	12524	3.0233680957898805	1.0	1.0	100.0
GOTERM_MF_DIRECT	GO:0005070~SH3/SH2 adaptor activity	7	0.3376748673420164	0.0713757452096637	ENSMUSG00000019312, ENSMUSG00000005057, ENSMUSG00000057058, ENSMUSG00000059013, ENSMUSG00000026058, ENSMUSG00000020176, ENSMUSG00000026888	1659	22	12046	2.3103183736095128	1.0	1.0	100.0
KEGG_PATHWAY	mmu04727:GABAergic synapse	16	0.7718282682103232	0.07177406627134578	ENSMUSG00000038607, ENSMUSG00000031343, ENSMUSG00000055026, ENSMUSG00000032562, ENSMUSG00000048240, ENSMUSG00000055078, ENSMUSG00000006930, ENSMUSG00000027669, ENSMUSG00000023267, ENSMUSG00000000560, ENSMUSG00000026028, ENSMUSG00000022994, ENSMUSG00000021303, ENSMUSG00000078816, ENSMUSG00000032766, ENSMUSG00000071658	681	77	5192	1.5842248793790643	0.999999999055109	1.0	100.0
GOTERM_MF_DIRECT	GO:0043395~heparan sulfate proteoglycan binding	6	0.2894356005788712	0.07318493663680725	ENSMUSG00000052581, ENSMUSG00000021765, ENSMUSG00000029510, ENSMUSG00000025020, ENSMUSG00000058571, ENSMUSG00000031558	1659	17	12046	2.5627060950962663	1.0	1.0	100.0
GOTERM_MF_DIRECT	GO:0005528~FK506 binding	6	0.2894356005788712	0.07318493663680725	ENSMUSG00000038074, ENSMUSG00000020635, ENSMUSG00000024222, ENSMUSG00000002732, ENSMUSG00000007944, ENSMUSG00000030357	1659	17	12046	2.5627060950962663	1.0	1.0	100.0
GOTERM_MF_DIRECT	GO:0042923~neuropeptide binding	6	0.2894356005788712	0.07318493663680725	ENSMUSG00000043441, ENSMUSG00000027584, ENSMUSG00000000766, ENSMUSG00000047904, ENSMUSG00000044933, ENSMUSG00000029778	1659	17	12046	2.5627060950962663	1.0	1.0	100.0
GOTERM_BP_DIRECT	GO:0015012~heparan sulfate proteoglycan biosynthetic process	6	0.2894356005788712	0.07337159190409606	ENSMUSG00000028838, ENSMUSG00000039497, ENSMUSG00000020868, ENSMUSG00000071649, ENSMUSG00000027977, ENSMUSG00000045216	1726	17	12524	2.560970622316134	1.0	1.0	100.0
GOTERM_MF_DIRECT	GO:0019003~GDP binding	13	0.6271104679208876	0.0759047629231789	ENSMUSG00000032202, ENSMUSG00000031432, ENSMUSG00000004451, ENSMUSG00000052681, ENSMUSG00000028945, ENSMUSG00000025742, ENSMUSG00000003411, ENSMUSG00000003037, ENSMUSG00000024511, ENSMUSG00000019478, ENSMUSG00000043463, ENSMUSG00000036894, ENSMUSG00000056515	1659	56	12046	1.6855894256436752	1.0	1.0	100.0
GOTERM_CC_DIRECT	GO:0044291~cell-cell contact zone	6	0.2894356005788712	0.07646578306427208	ENSMUSG00000022568, ENSMUSG00000031990, ENSMUSG00000032012, ENSMUSG00000062300, ENSMUSG00000036894, ENSMUSG00000059714	1872	17	13426	2.5312971342383106	1.0	1.0	100.0
KEGG_PATHWAY	mmu05200:Pathways in cancer	57	2.7496382054992763	0.07954880282828838	ENSMUSG00000004451, ENSMUSG00000032562, ENSMUSG00000032000, ENSMUSG00000027852, ENSMUSG00000040940, ENSMUSG00000001507, ENSMUSG00000020901, ENSMUSG00000054115, ENSMUSG00000035158, ENSMUSG00000034664, ENSMUSG00000032766, ENSMUSG00000030589, ENSMUSG00000016477, ENSMUSG00000071658, ENSMUSG00000005871, ENSMUSG00000048240, ENSMUSG00000027164, ENSMUSG00000027087, ENSMUSG00000027523, ENSMUSG00000000142,…	681	357	5192	1.2172904404052372	0.9999999999095905	1.0	100.0
GOTERM_MF_DIRECT	GO:0004177~aminopeptidase activity	8	0.3859141341051616	0.08022531297902322	ENSMUSG00000063904, ENSMUSG00000039263, ENSMUSG00000026958, ENSMUSG00000041926, ENSMUSG00000050663, ENSMUSG00000036112, ENSMUSG00000005813, ENSMUSG00000021477	1659	28	12046	2.0745716007922157	1.0	1.0	100.0
GOTERM_BP_DIRECT	GO:0007154~cell communication	8	0.3859141341051616	0.08047709483486545	ENSMUSG00000042353, ENSMUSG00000059049, ENSMUSG00000027314, ENSMUSG00000020393, ENSMUSG00000037016, ENSMUSG00000068615, ENSMUSG00000034687, ENSMUSG00000021477	1726	28	12524	2.0731666942559177	1.0	1.0	100.0
GOTERM_MF_DIRECT	GO:0005215~transporter activity	24	1.1577424023154848	0.08115883655805405	ENSMUSG00000031144, ENSMUSG00000028773, ENSMUSG00000024036, ENSMUSG00000015090, ENSMUSG00000032291, ENSMUSG00000022199, ENSMUSG00000028125, ENSMUSG00000026944, ENSMUSG00000042797, ENSMUSG00000000792, ENSMUSG00000023830, ENSMUSG00000019874, ENSMUSG00000021733, ENSMUSG00000015243, ENSMUSG00000023828, ENSMUSG00000025938, ENSMUSG00000032519, ENSMUSG00000020805, ENSMUSG00000038963, ENSMUSG00000032548,…	1659	124	12046	1.4053549553753717	1.0	1.0	100.0
GOTERM_BP_DIRECT	GO:0000082~G1/S transition of mitotic cell cycle	13	0.6271104679208876	0.08503813789070608	ENSMUSG00000032477, ENSMUSG00000028680, ENSMUSG00000031155, ENSMUSG00000079259, ENSMUSG00000040957, ENSMUSG00000041238, ENSMUSG00000028896, ENSMUSG00000021820, ENSMUSG00000039960, ENSMUSG00000053819, ENSMUSG00000050410, ENSMUSG00000025809, ENSMUSG00000054115	1726	57	12524	1.6548962208534082	1.0	1.0	100.0
GOTERM_MF_DIRECT	GO:0004889~acetylcholine-activated cation-selective channel activity	4	0.1929570670525808	0.08539061364140516	ENSMUSG00000035594, ENSMUSG00000027950, ENSMUSG00000035200, ENSMUSG00000032303	1659	8	12046	3.6305003013863772	1.0	1.0	100.0
GOTERM_MF_DIRECT	GO:0019855~calcium channel inhibitor activity	4	0.1929570670525808	0.08539061364140516	ENSMUSG00000036504, ENSMUSG00000020635, ENSMUSG00000007207, ENSMUSG00000035458	1659	8	12046	3.6305003013863772	1.0	1.0	100.0
GOTERM_MF_DIRECT	GO:0004745~retinol dehydrogenase activity	4	0.1929570670525808	0.08539061364140516	ENSMUSG00000066441, ENSMUSG00000025350, ENSMUSG00000025921, ENSMUSG00000021123	1659	8	12046	3.6305003013863772	1.0	1.0	100.0
GOTERM_BP_DIRECT	GO:0050832~defense response to fungus	4	0.1929570670525808	0.0855396298444356	ENSMUSG00000039936, ENSMUSG00000049709, ENSMUSG00000031827, ENSMUSG00000002897	1726	8	12524	3.628041714947856	1.0	1.0	100.0
GOTERM_BP_DIRECT	GO:0055091~phospholipid homeostasis	4	0.1929570670525808	0.0855396298444356	ENSMUSG00000015243, ENSMUSG00000028773, ENSMUSG00000004040, ENSMUSG00000053846	1726	8	12524	3.628041714947856	1.0	1.0	100.0
GOTERM_BP_DIRECT	GO:0002115~store-operated calcium entry	4	0.1929570670525808	0.0855396298444356	ENSMUSG00000022519, ENSMUSG00000049686, ENSMUSG00000039747, ENSMUSG00000061414	1726	8	12524	3.628041714947856	1.0	1.0	100.0
GOTERM_BP_DIRECT	GO:0030432~peristalsis	4	0.1929570670525808	0.0855396298444356	ENSMUSG00000022144, ENSMUSG00000022770, ENSMUSG00000047904, ENSMUSG00000036437	1726	8	12524	3.628041714947856	1.0	1.0	100.0
GOTERM_BP_DIRECT	GO:0010745~negative regulation of macrophage derived foam cell differentiation	4	0.1929570670525808	0.0855396298444356	ENSMUSG00000027087, ENSMUSG00000002996, ENSMUSG00000021025, ENSMUSG00000000440	1726	8	12524	3.628041714947856	1.0	1.0	100.0
GOTERM_BP_DIRECT	GO:0046686~response to cadmium ion	7	0.3376748673420164	0.0860436277043038	ENSMUSG00000021611, ENSMUSG00000028393, ENSMUSG00000060802, ENSMUSG00000079037, ENSMUSG00000027187, ENSMUSG00000024413, ENSMUSG00000027227	1726	23	12524	2.2083732177943474	1.0	1.0	100.0
GOTERM_CC_DIRECT	GO:0072687~meiotic spindle	4	0.1929570670525808	0.08802349194309933	ENSMUSG00000022070, ENSMUSG00000059970, ENSMUSG00000015149, ENSMUSG00000024033	1872	8	13426	3.586004273504274	1.0	1.0	100.0
GOTERM_CC_DIRECT	GO:0035748~myelin sheath abaxonal region	4	0.1929570670525808	0.08802349194309933	ENSMUSG00000022568, ENSMUSG00000015149, ENSMUSG00000025809, ENSMUSG00000022770	1872	8	13426	3.586004273504274	1.0	1.0	100.0
GOTERM_CC_DIRECT	GO:0032426~stereocilium tip	4	0.1929570670525808	0.08802349194309933	ENSMUSG00000025813, ENSMUSG00000062252, ENSMUSG00000042064, ENSMUSG00000039137	1872	8	13426	3.586004273504274	1.0	1.0	100.0
GOTERM_CC_DIRECT	GO:0005892~acetylcholine-gated channel complex	4	0.1929570670525808	0.08802349194309933	ENSMUSG00000035594, ENSMUSG00000027950, ENSMUSG00000035200, ENSMUSG00000032303	1872	8	13426	3.586004273504274	1.0	1.0	100.0
KEGG_PATHWAY	mmu00480:Glutathione metabolism	11	0.5306319343945972	0.08896755661549985	ENSMUSG00000008540, ENSMUSG00000027890, ENSMUSG00000068762, ENSMUSG00000071708, ENSMUSG00000002797, ENSMUSG00000025950, ENSMUSG00000033318, ENSMUSG00000025068, ENSMUSG00000032348, ENSMUSG00000027603, ENSMUSG00000026688	681	48	5192	1.747185511502692	0.9999999999948721	1.0	100.0
KEGG_PATHWAY	mmu04810:Regulation of actin cytoskeleton	32	1.5436565364206465	0.08998844800054237	ENSMUSG00000001281, ENSMUSG00000005320, ENSMUSG00000039936, ENSMUSG00000034801, ENSMUSG00000008475, ENSMUSG00000032243, ENSMUSG00000024241, ENSMUSG00000027852, ENSMUSG00000022781, ENSMUSG00000040940, ENSMUSG00000001507, ENSMUSG00000024867, ENSMUSG00000020901, ENSMUSG00000036585, ENSMUSG00000031955, ENSMUSG00000034664, ENSMUSG00000055723, ENSMUSG00000005871, ENSMUSG00000034616, ENSMUSG00000027087,…	681	186	5192	1.3116700614213759	0.9999999999962496	1.0	100.0
GOTERM_BP_DIRECT	GO:0010811~positive regulation of cell-substrate adhesion	10	0.482392667631452	0.09018022563409822	ENSMUSG00000040152, ENSMUSG00000005397, ENSMUSG00000001507, ENSMUSG00000026727, ENSMUSG00000027195, ENSMUSG00000040998, ENSMUSG00000025809, ENSMUSG00000004415, ENSMUSG00000034488, ENSMUSG00000021136	1726	40	12524	1.8140208574739283	1.0	1.0	100.0
GOTERM_BP_DIRECT	GO:0034446~substrate adhesion-dependent cell spreading	10	0.482392667631452	0.09018022563409822	ENSMUSG00000001281, ENSMUSG00000030890, ENSMUSG00000002900, ENSMUSG00000039286, ENSMUSG00000014361, ENSMUSG00000027087, ENSMUSG00000029859, ENSMUSG00000027009, ENSMUSG00000074305, ENSMUSG00000071317	1726	40	12524	1.8140208574739283	1.0	1.0	100.0
GOTERM_BP_DIRECT	GO:0060048~cardiac muscle contraction	10	0.482392667631452	0.09018022563409822	ENSMUSG00000024858, ENSMUSG00000026418, ENSMUSG00000051747, ENSMUSG00000045103, ENSMUSG00000053819, ENSMUSG00000010609, ENSMUSG00000026414, ENSMUSG00000018932, ENSMUSG00000035458, ENSMUSG00000032511	1726	40	12524	1.8140208574739283	1.0	1.0	100.0
KEGG_PATHWAY	mmu04713:Circadian entrainment	17	0.8200675349734683	0.09019066366572626	ENSMUSG00000038607, ENSMUSG00000032562, ENSMUSG00000048240, ENSMUSG00000027523, ENSMUSG00000002771, ENSMUSG00000027669, ENSMUSG00000022994, ENSMUSG00000029778, ENSMUSG00000021820, ENSMUSG00000021303, ENSMUSG00000026824, ENSMUSG00000053819, ENSMUSG00000078816, ENSMUSG00000032766, ENSMUSG00000033910, ENSMUSG00000039943, ENSMUSG00000071658	681	86	5192	1.507086022606973	0.999999999996475	1.0	100.0
GOTERM_BP_DIRECT	GO:0003382~epithelial cell morphogenesis	6	0.2894356005788712	0.09054211654136124	ENSMUSG00000022568, ENSMUSG00000034987, ENSMUSG00000070047, ENSMUSG00000068876, ENSMUSG00000046532, ENSMUSG00000026383	1726	18	12524	2.418694476631904	1.0	1.0	100.0
GOTERM_BP_DIRECT	GO:0046718~viral entry into host cell	6	0.2894356005788712	0.09054211654136124	ENSMUSG00000024858, ENSMUSG00000032012, ENSMUSG00000028552, ENSMUSG00000027087, ENSMUSG00000062300, ENSMUSG00000024413	1726	18	12524	2.418694476631904	1.0	1.0	100.0
GOTERM_MF_DIRECT	GO:0005178~integrin binding	17	0.8200675349734683	0.09171880195247376	ENSMUSG00000030890, ENSMUSG00000031990, ENSMUSG00000027204, ENSMUSG00000027962, ENSMUSG00000025510, ENSMUSG00000040998, ENSMUSG00000040152, ENSMUSG00000001507, ENSMUSG00000002900, ENSMUSG00000009073, ENSMUSG00000037493, ENSMUSG00000030605, ENSMUSG00000036585, ENSMUSG00000025809, ENSMUSG00000017466, ENSMUSG00000034488, ENSMUSG00000019820	1659	82	12046	1.5053293932577663	1.0	1.0	100.0
GOTERM_MF_DIRECT	GO:0017160~Ral GTPase binding	5	0.241196333815726	0.09190166114641383	ENSMUSG00000074030, ENSMUSG00000025373, ENSMUSG00000002059, ENSMUSG00000031328, ENSMUSG00000017774	1659	13	12046	2.792692539527983	1.0	1.0	100.0
GOTERM_MF_DIRECT	GO:0016208~AMP binding	5	0.241196333815726	0.09190166114641383	ENSMUSG00000031432, ENSMUSG00000018042, ENSMUSG00000039166, ENSMUSG00000006589, ENSMUSG00000025742	1659	13	12046	2.792692539527983	1.0	1.0	100.0
GOTERM_BP_DIRECT	GO:0071380~cellular response to prostaglandin E stimulus	5	0.241196333815726	0.0920957525410977	ENSMUSG00000037759, ENSMUSG00000020532, ENSMUSG00000027523, ENSMUSG00000000440, ENSMUSG00000022994	1726	13	12524	2.790801319190659	1.0	1.0	100.0
GOTERM_CC_DIRECT	GO:0005887~integral component of plasma membrane	112	5.4027978774722625	0.09228134273459837	ENSMUSG00000028469, ENSMUSG00000025510, ENSMUSG00000049686, ENSMUSG00000005864, ENSMUSG00000041313, ENSMUSG00000043458, ENSMUSG00000039470, ENSMUSG00000045871, ENSMUSG00000001943, ENSMUSG00000039878, ENSMUSG00000032324, ENSMUSG00000035305, ENSMUSG00000030495, ENSMUSG00000062300, ENSMUSG00000022199, ENSMUSG00000063873, ENSMUSG00000006567, ENSMUSG00000024413, ENSMUSG00000021541, ENSMUSG00000044933,…	1872	707	13426	1.1361597698231363	1.0	1.0	100.0
KEGG_PATHWAY	mmu04024:cAMP signaling pathway	30	1.447178002894356	0.09315566272273929	ENSMUSG00000037759, ENSMUSG00000039936, ENSMUSG00000032562, ENSMUSG00000026463, ENSMUSG00000049044, ENSMUSG00000027230, ENSMUSG00000049686, ENSMUSG00000002771, ENSMUSG00000003123, ENSMUSG00000005864, ENSMUSG00000029778, ENSMUSG00000020901, ENSMUSG00000068036, ENSMUSG00000038648, ENSMUSG00000055723, ENSMUSG00000035458, ENSMUSG00000030671, ENSMUSG00000052681, ENSMUSG00000049112, ENSMUSG00000027523,…	681	173	5192	1.3220951847419216	0.9999999999985821	1.0	100.0
GOTERM_MF_DIRECT	GO:0001965~G-protein alpha-subunit binding	8	0.3859141341051616	0.0937731577138633	ENSMUSG00000034997, ENSMUSG00000000766, ENSMUSG00000027523, ENSMUSG00000030824, ENSMUSG00000002458, ENSMUSG00000027883, ENSMUSG00000023830, ENSMUSG00000018634	1659	29	12046	2.00303464904076	1.0	1.0	100.0
GOTERM_MF_DIRECT	GO:0052844~inositol-3-diphosphate-1,2,4,5,6-pentakisphosphate diphosphatase activity	3	0.1447178002894356	0.0938537587040828	ENSMUSG00000073293, ENSMUSG00000020029, ENSMUSG00000073295	1659	4	12046	5.445750452079566	1.0	1.0	100.0
GOTERM_MF_DIRECT	GO:0052846~inositol-1,5-bisdiphosphate-2,3,4,6-tetrakisphosphate 1-diphosphatase activity	3	0.1447178002894356	0.0938537587040828	ENSMUSG00000073293, ENSMUSG00000020029, ENSMUSG00000073295	1659	4	12046	5.445750452079566	1.0	1.0	100.0
GOTERM_MF_DIRECT	GO:0015562~efflux transmembrane transporter activity	3	0.1447178002894356	0.0938537587040828	ENSMUSG00000026198, ENSMUSG00000023259, ENSMUSG00000026469	1659	4	12046	5.445750452079566	1.0	1.0	100.0
GOTERM_MF_DIRECT	GO:0034431~bis(5'-adenosyl)-hexaphosphatase activity	3	0.1447178002894356	0.0938537587040828	ENSMUSG00000073293, ENSMUSG00000020029, ENSMUSG00000073295	1659	4	12046	5.445750452079566	1.0	1.0	100.0
GOTERM_MF_DIRECT	GO:0034432~bis(5'-adenosyl)-pentaphosphatase activity	3	0.1447178002894356	0.0938537587040828	ENSMUSG00000073293, ENSMUSG00000020029, ENSMUSG00000073295	1659	4	12046	5.445750452079566	1.0	1.0	100.0
GOTERM_MF_DIRECT	GO:0052848~inositol-3,5-bisdiphosphate-2,3,4,6-tetrakisphosphate 5-diphosphatase activity	3	0.1447178002894356	0.0938537587040828	ENSMUSG00000073293, ENSMUSG00000020029, ENSMUSG00000073295	1659	4	12046	5.445750452079566	1.0	1.0	100.0
GOTERM_MF_DIRECT	GO:0052843~inositol-1-diphosphate-2,3,4,5,6-pentakisphosphate diphosphatase activity	3	0.1447178002894356	0.0938537587040828	ENSMUSG00000073293, ENSMUSG00000020029, ENSMUSG00000073295	1659	4	12046	5.445750452079566	1.0	1.0	100.0
GOTERM_MF_DIRECT	GO:0005166~neurotrophin p75 receptor binding	3	0.1447178002894356	0.0938537587040828	ENSMUSG00000021514, ENSMUSG00000032491, ENSMUSG00000058638	1659	4	12046	5.445750452079566	1.0	1.0	100.0
GOTERM_MF_DIRECT	GO:0031852~mu-type opioid receptor binding	3	0.1447178002894356	0.0938537587040828	ENSMUSG00000028173, ENSMUSG00000027523, ENSMUSG00000031328	1659	4	12046	5.445750452079566	1.0	1.0	100.0
GOTERM_MF_DIRECT	GO:0033743~peptide-methionine (R)-S-oxide reductase activity	3	0.1447178002894356	0.0938537587040828	ENSMUSG00000075705, ENSMUSG00000023094, ENSMUSG00000051236	1659	4	12046	5.445750452079566	1.0	1.0	100.0
GOTERM_MF_DIRECT	GO:0052845~inositol-5-diphosphate-1,2,3,4,6-pentakisphosphate diphosphatase activity	3	0.1447178002894356	0.0938537587040828	ENSMUSG00000073293, ENSMUSG00000020029, ENSMUSG00000073295	1659	4	12046	5.445750452079566	1.0	1.0	100.0
GOTERM_MF_DIRECT	GO:0008486~diphosphoinositol-polyphosphate diphosphatase activity	3	0.1447178002894356	0.0938537587040828	ENSMUSG00000073293, ENSMUSG00000020029, ENSMUSG00000073295	1659	4	12046	5.445750452079566	1.0	1.0	100.0
GOTERM_MF_DIRECT	GO:0000298~endopolyphosphatase activity	3	0.1447178002894356	0.0938537587040828	ENSMUSG00000073293, ENSMUSG00000020029, ENSMUSG00000073295	1659	4	12046	5.445750452079566	1.0	1.0	100.0
GOTERM_MF_DIRECT	GO:0052840~inositol diphosphate tetrakisphosphate diphosphatase activity	3	0.1447178002894356	0.0938537587040828	ENSMUSG00000073293, ENSMUSG00000020029, ENSMUSG00000073295	1659	4	12046	5.445750452079566	1.0	1.0	100.0
GOTERM_MF_DIRECT	GO:0052847~inositol-1,5-bisdiphosphate-2,3,4,6-tetrakisphosphate 5-diphosphatase activity	3	0.1447178002894356	0.0938537587040828	ENSMUSG00000073293, ENSMUSG00000020029, ENSMUSG00000073295	1659	4	12046	5.445750452079566	1.0	1.0	100.0
GOTERM_BP_DIRECT	GO:0043043~peptide biosynthetic process	3	0.1447178002894356	0.09397345740615544	ENSMUSG00000030530, ENSMUSG00000045103, ENSMUSG00000021587	1726	4	12524	5.442062572421785	1.0	1.0	100.0
GOTERM_BP_DIRECT	GO:0016139~glycoside catabolic process	3	0.1447178002894356	0.09397345740615544	ENSMUSG00000028673, ENSMUSG00000022453, ENSMUSG00000019810	1726	4	12524	5.442062572421785	1.0	1.0	100.0
GOTERM_BP_DIRECT	GO:0010757~negative regulation of plasminogen activation	3	0.1447178002894356	0.09397345740615544	ENSMUSG00000040152, ENSMUSG00000038224, ENSMUSG00000037411	1726	4	12524	5.442062572421785	1.0	1.0	100.0
GOTERM_BP_DIRECT	GO:1901907~diadenosine pentaphosphate catabolic process	3	0.1447178002894356	0.09397345740615544	ENSMUSG00000073293, ENSMUSG00000020029, ENSMUSG00000073295	1726	4	12524	5.442062572421785	1.0	1.0	100.0
GOTERM_BP_DIRECT	GO:1901911~adenosine 5'-(hexahydrogen pentaphosphate) catabolic process	3	0.1447178002894356	0.09397345740615544	ENSMUSG00000073293, ENSMUSG00000020029, ENSMUSG00000073295	1726	4	12524	5.442062572421785	1.0	1.0	100.0
GOTERM_BP_DIRECT	GO:0071543~diphosphoinositol polyphosphate metabolic process	3	0.1447178002894356	0.09397345740615544	ENSMUSG00000073293, ENSMUSG00000020029, ENSMUSG00000073295	1726	4	12524	5.442062572421785	1.0	1.0	100.0
GOTERM_BP_DIRECT	GO:1901909~diadenosine hexaphosphate catabolic process	3	0.1447178002894356	0.09397345740615544	ENSMUSG00000073293, ENSMUSG00000020029, ENSMUSG00000073295	1726	4	12524	5.442062572421785	1.0	1.0	100.0
GOTERM_BP_DIRECT	GO:0050871~positive regulation of B cell activation	3	0.1447178002894356	0.09397345740615544	ENSMUSG00000059866, ENSMUSG00000055994, ENSMUSG00000047123	1726	4	12524	5.442062572421785	1.0	1.0	100.0
GOTERM_BP_DIRECT	GO:0030091~protein repair	3	0.1447178002894356	0.09397345740615544	ENSMUSG00000075705, ENSMUSG00000023094, ENSMUSG00000051236	1726	4	12524	5.442062572421785	1.0	1.0	100.0
GOTERM_BP_DIRECT	GO:0031579~membrane raft organization	3	0.1447178002894356	0.09397345740615544	ENSMUSG00000068566, ENSMUSG00000022770, ENSMUSG00000024413	1726	4	12524	5.442062572421785	1.0	1.0	100.0
GOTERM_BP_DIRECT	GO:1901897~regulation of relaxation of cardiac muscle	3	0.1447178002894356	0.09397345740615544	ENSMUSG00000021820, ENSMUSG00000051747, ENSMUSG00000053819	1726	4	12524	5.442062572421785	1.0	1.0	100.0
GOTERM_CC_DIRECT	GO:0031527~filopodium membrane	6	0.2894356005788712	0.09423266501285385	ENSMUSG00000001507, ENSMUSG00000045103, ENSMUSG00000027087, ENSMUSG00000030403, ENSMUSG00000047261, ENSMUSG00000019820	1872	18	13426	2.3906695156695155	1.0	1.0	100.0
GOTERM_CC_DIRECT	GO:0031253~cell projection membrane	5	0.241196333815726	0.09532356888886423	ENSMUSG00000005871, ENSMUSG00000015085, ENSMUSG00000041734, ENSMUSG00000022770, ENSMUSG00000071317	1872	13	13426	2.758464825772518	1.0	1.0	100.0
GOTERM_BP_DIRECT	GO:0006811~ion transport	74	3.5697057404727452	0.09590237289733884	ENSMUSG00000028420, ENSMUSG00000069806, ENSMUSG00000049686, ENSMUSG00000048677, ENSMUSG00000042246, ENSMUSG00000005864, ENSMUSG00000023259, ENSMUSG00000062252, ENSMUSG00000038540, ENSMUSG00000035594, ENSMUSG00000017765, ENSMUSG00000039878, ENSMUSG00000031343, ENSMUSG00000036636, ENSMUSG00000022199, ENSMUSG00000063873, ENSMUSG00000006567, ENSMUSG00000021541, ENSMUSG00000066705, ENSMUSG00000005553,…	1726	457	12524	1.1749456757380368	1.0	1.0	100.0
GOTERM_CC_DIRECT	GO:0002189~ribose phosphate diphosphokinase complex	3	0.1447178002894356	0.09597526866796728	ENSMUSG00000031432, ENSMUSG00000015869, ENSMUSG00000025742	1872	4	13426	5.37900641025641	1.0	1.0	100.0
GOTERM_MF_DIRECT	GO:0001786~phosphatidylserine binding	9	0.43415340086830684	0.0987661934333593	ENSMUSG00000040152, ENSMUSG00000037606, ENSMUSG00000030616, ENSMUSG00000030605, ENSMUSG00000040875, ENSMUSG00000074643, ENSMUSG00000047261, ENSMUSG00000022212, ENSMUSG00000004961	1659	35	12046	1.867114440712994	1.0	1.0	100.0
GOTERM_MF_DIRECT	GO:0005102~receptor binding	53	2.5566811384466956	0.0987776901910978	ENSMUSG00000025950, ENSMUSG00000028664, ENSMUSG00000061762, ENSMUSG00000040663, ENSMUSG00000021278, ENSMUSG00000022847, ENSMUSG00000030309, ENSMUSG00000031558, ENSMUSG00000037411, ENSMUSG00000091705, ENSMUSG00000035678, ENSMUSG00000034813, ENSMUSG00000027087, ENSMUSG00000025020, ENSMUSG00000062300, ENSMUSG00000022353, ENSMUSG00000026278, ENSMUSG00000044933, ENSMUSG00000027007, ENSMUSG00000022994,…	1659	317	12046	1.2139843279083784	1.0	1.0	100.0
GOTERM_BP_DIRECT	GO:0006605~protein targeting	9	0.43415340086830684	0.09909024942502095	ENSMUSG00000032202, ENSMUSG00000040462, ENSMUSG00000076432, ENSMUSG00000054702, ENSMUSG00000029647, ENSMUSG00000038587, ENSMUSG00000017774, ENSMUSG00000026028, ENSMUSG00000025786	1726	35	12524	1.865850024830326	1.0	1.0	100.0
GOTERM_MF_DIRECT	GO:0016829~lyase activity	24	1.1577424023154848	0.0997988860608614	ENSMUSG00000054474, ENSMUSG00000028393, ENSMUSG00000030051, ENSMUSG00000020182, ENSMUSG00000040618, ENSMUSG00000028601, ENSMUSG00000028469, ENSMUSG00000026335, ENSMUSG00000027555, ENSMUSG00000042638, ENSMUSG00000024026, ENSMUSG00000001155, ENSMUSG00000025533, ENSMUSG00000022994, ENSMUSG00000064120, ENSMUSG00000026307, ENSMUSG00000038372, ENSMUSG00000035121, ENSMUSG00000035376, ENSMUSG00000035585,…	1659	127	12046	1.3721575942247726	1.0	1.0	100.0
GOTERM_BP_DIRECT	GO:0001954~positive regulation of cell-matrix adhesion	7	0.3376748673420164	0.10198101138050873	ENSMUSG00000030890, ENSMUSG00000045103, ENSMUSG00000026383, ENSMUSG00000029859, ENSMUSG00000031557, ENSMUSG00000019820, ENSMUSG00000031841	1726	24	12524	2.1163576670529163	1.0	1.0	100.0
KEGG_PATHWAY	mmu04062:Chemokine signaling pathway	24	1.1577424023154848	0.10234875457058429	ENSMUSG00000038607, ENSMUSG00000039936, ENSMUSG00000034801, ENSMUSG00000032562, ENSMUSG00000048240, ENSMUSG00000024241, ENSMUSG00000004040, ENSMUSG00000052681, ENSMUSG00000027852, ENSMUSG00000023078, ENSMUSG00000027669, ENSMUSG00000042249, ENSMUSG00000021025, ENSMUSG00000022994, ENSMUSG00000021303, ENSMUSG00000024858, ENSMUSG00000020901, ENSMUSG00000021508, ENSMUSG00000031537, ENSMUSG00000031955,…	681	134	5192	1.36550726543494	0.9999999999999174	1.0	100.0
KEGG_PATHWAY	mmu04722:Neurotrophin signaling pathway	21	1.0130246020260492	0.10279632564955424	ENSMUSG00000005057, ENSMUSG00000039936, ENSMUSG00000034801, ENSMUSG00000030220, ENSMUSG00000016528, ENSMUSG00000024241, ENSMUSG00000025151, ENSMUSG00000027164, ENSMUSG00000052681, ENSMUSG00000010609, ENSMUSG00000027852, ENSMUSG00000001034, ENSMUSG00000021025, ENSMUSG00000021820, ENSMUSG00000021514, ENSMUSG00000046432, ENSMUSG00000020901, ENSMUSG00000053819, ENSMUSG00000073433, ENSMUSG00000031537,…	681	114	5192	1.404436200633743	0.9999999999999282	1.0	100.0
GOTERM_CC_DIRECT	GO:0045202~synapse	76	3.6661842739990353	0.10389853396462695	ENSMUSG00000006476, ENSMUSG00000028542, ENSMUSG00000019906, ENSMUSG00000023011, ENSMUSG00000028664, ENSMUSG00000007207, ENSMUSG00000006435, ENSMUSG00000042249, ENSMUSG00000001507, ENSMUSG00000009073, ENSMUSG00000035594, ENSMUSG00000053825, ENSMUSG00000019820, ENSMUSG00000052581, ENSMUSG00000031343, ENSMUSG00000005871, ENSMUSG00000034813, ENSMUSG00000031144, ENSMUSG00000030172, ENSMUSG00000000223,…	1872	468	13426	1.1646851486595078	1.0	1.0	100.0
GOTERM_CC_DIRECT	GO:0034707~chloride channel complex	9	0.43415340086830684	0.10444186363619123	ENSMUSG00000031343, ENSMUSG00000055026, ENSMUSG00000034714, ENSMUSG00000055078, ENSMUSG00000022949, ENSMUSG00000018589, ENSMUSG00000023267, ENSMUSG00000000560, ENSMUSG00000023259	1872	35	13426	1.8442307692307693	1.0	1.0	100.0
GOTERM_CC_DIRECT	GO:0045211~postsynaptic membrane	36	1.7366136034732274	0.10454094517548905	ENSMUSG00000006476, ENSMUSG00000055026, ENSMUSG00000019906, ENSMUSG00000023011, ENSMUSG00000028402, ENSMUSG00000027950, ENSMUSG00000062312, ENSMUSG00000006435, ENSMUSG00000002771, ENSMUSG00000022568, ENSMUSG00000047910, ENSMUSG00000025813, ENSMUSG00000035594, ENSMUSG00000030600, ENSMUSG00000032303, ENSMUSG00000052581, ENSMUSG00000031343, ENSMUSG00000030098, ENSMUSG00000034813, ENSMUSG00000032452,…	1872	203	13426	1.2718832891246685	1.0	1.0	100.0
KEGG_PATHWAY	mmu04630:Jak-STAT signaling pathway	17	0.8200675349734683	0.1057995248381427	ENSMUSG00000039936, ENSMUSG00000034801, ENSMUSG00000032175, ENSMUSG00000024241, ENSMUSG00000054263, ENSMUSG00000004040, ENSMUSG00000062157, ENSMUSG00000002147, ENSMUSG00000068758, ENSMUSG00000024379, ENSMUSG00000023206, ENSMUSG00000022965, ENSMUSG00000068227, ENSMUSG00000022847, ENSMUSG00000022967, ENSMUSG00000020901, ENSMUSG00000031304	681	88	5192	1.4728340675477238	0.9999999999999718	1.0	100.0
GOTERM_BP_DIRECT	GO:0008152~metabolic process	62	2.9908345393150024	0.10585263636467658	ENSMUSG00000035239, ENSMUSG00000027371, ENSMUSG00000031278, ENSMUSG00000075296, ENSMUSG00000024068, ENSMUSG00000040820, ENSMUSG00000024981, ENSMUSG00000027698, ENSMUSG00000003123, ENSMUSG00000027977, ENSMUSG00000029314, ENSMUSG00000021036, ENSMUSG00000062778, ENSMUSG00000022842, ENSMUSG00000024866, ENSMUSG00000037370, ENSMUSG00000036880, ENSMUSG00000045594, ENSMUSG00000086784, ENSMUSG00000038422,…	1726	379	12524	1.1870110096399318	1.0	1.0	100.0
GOTERM_MF_DIRECT	GO:0005125~cytokine activity	17	0.8200675349734683	0.10834596429910523	ENSMUSG00000029378, ENSMUSG00000025352, ENSMUSG00000034708, ENSMUSG00000022098, ENSMUSG00000089989, ENSMUSG00000021253, ENSMUSG00000023078, ENSMUSG00000024402, ENSMUSG00000040663, ENSMUSG00000024379, ENSMUSG00000022015, ENSMUSG00000022847, ENSMUSG00000021508, ENSMUSG00000031875, ENSMUSG00000050711, ENSMUSG00000039217, ENSMUSG00000035678	1659	84	12046	1.4694882172278196	1.0	1.0	100.0
GOTERM_CC_DIRECT	GO:0005901~caveola	17	0.8200675349734683	0.10852293949605783	ENSMUSG00000034997, ENSMUSG00000062209, ENSMUSG00000035805, ENSMUSG00000031161, ENSMUSG00000003123, ENSMUSG00000029778, ENSMUSG00000024858, ENSMUSG00000048915, ENSMUSG00000027748, ENSMUSG00000031523, ENSMUSG00000019822, ENSMUSG00000059714, ENSMUSG00000071317, ENSMUSG00000031841, ENSMUSG00000031962, ENSMUSG00000032511, ENSMUSG00000032412	1872	83	13426	1.4689656060137988	1.0	1.0	100.0
GOTERM_BP_DIRECT	GO:0021510~spinal cord development	8	0.3859141341051616	0.10882899314492084	ENSMUSG00000071711, ENSMUSG00000079487, ENSMUSG00000048616, ENSMUSG00000030847, ENSMUSG00000063632, ENSMUSG00000013236, ENSMUSG00000022048, ENSMUSG00000029712	1726	30	12524	1.9349555813055233	1.0	1.0	100.0
GOTERM_MF_DIRECT	GO:0031418~L-ascorbic acid binding	6	0.2894356005788712	0.10932248488634391	ENSMUSG00000004846, ENSMUSG00000018906, ENSMUSG00000026335, ENSMUSG00000026664, ENSMUSG00000031987, ENSMUSG00000079834	1659	19	12046	2.2929475587703436	1.0	1.0	100.0
GOTERM_BP_DIRECT	GO:0021591~ventricular system development	6	0.2894356005788712	0.10958225166324373	ENSMUSG00000006464, ENSMUSG00000051747, ENSMUSG00000026807, ENSMUSG00000035596, ENSMUSG00000035984, ENSMUSG00000022783	1726	19	12524	2.291394767335488	1.0	1.0	100.0
GOTERM_BP_DIRECT	GO:0002474~antigen processing and presentation of peptide antigen via MHC class I	6	0.2894356005788712	0.10958225166324373	ENSMUSG00000060802, ENSMUSG00000056116, ENSMUSG00000067212, ENSMUSG00000027248, ENSMUSG00000073411, ENSMUSG00000091705	1726	19	12524	2.291394767335488	1.0	1.0	100.0
GOTERM_BP_DIRECT	GO:0035082~axoneme assembly	6	0.2894356005788712	0.10958225166324373	ENSMUSG00000028294, ENSMUSG00000023966, ENSMUSG00000039552, ENSMUSG00000039963, ENSMUSG00000024033, ENSMUSG00000022442	1726	19	12524	2.291394767335488	1.0	1.0	100.0
GOTERM_MF_DIRECT	GO:0005525~GTP binding	55	2.653159671972986	0.10969851076068718	ENSMUSG00000032202, ENSMUSG00000030222, ENSMUSG00000059248, ENSMUSG00000004451, ENSMUSG00000032562, ENSMUSG00000058672, ENSMUSG00000028469, ENSMUSG00000027852, ENSMUSG00000024782, ENSMUSG00000028945, ENSMUSG00000021794, ENSMUSG00000019066, ENSMUSG00000055523, ENSMUSG00000033216, ENSMUSG00000055723, ENSMUSG00000034226, ENSMUSG00000030055, ENSMUSG00000028057, ENSMUSG00000040618, ENSMUSG00000027523,…	1659	333	12046	1.1992643638213258	1.0	1.0	100.0
GOTERM_CC_DIRECT	GO:0005925~focal adhesion	62	2.9908345393150024	0.11085165392640672	ENSMUSG00000030782, ENSMUSG00000008136, ENSMUSG00000023092, ENSMUSG00000032243, ENSMUSG00000061607, ENSMUSG00000025510, ENSMUSG00000001507, ENSMUSG00000026727, ENSMUSG00000070047, ENSMUSG00000024426, ENSMUSG00000038587, ENSMUSG00000031955, ENSMUSG00000050315, ENSMUSG00000034664, ENSMUSG00000031799, ENSMUSG00000055723, ENSMUSG00000029860, ENSMUSG00000030890, ENSMUSG00000060802, ENSMUSG00000027087,…	1872	376	13426	1.1826184306237497	1.0	1.0	100.0
GOTERM_BP_DIRECT	GO:0045668~negative regulation of osteoblast differentiation	9	0.43415340086830684	0.11281662861820974	ENSMUSG00000048616, ENSMUSG00000029378, ENSMUSG00000024098, ENSMUSG00000039286, ENSMUSG00000006958, ENSMUSG00000066613, ENSMUSG00000023087, ENSMUSG00000000142, ENSMUSG00000031565	1726	36	12524	1.814020857473928	1.0	1.0	100.0
GOTERM_BP_DIRECT	GO:0030317~sperm motility	10	0.482392667631452	0.11493140587881515	ENSMUSG00000050957, ENSMUSG00000026463, ENSMUSG00000039963, ENSMUSG00000027676, ENSMUSG00000006435, ENSMUSG00000022783, ENSMUSG00000022621, ENSMUSG00000027227, ENSMUSG00000029206, ENSMUSG00000017754	1726	42	12524	1.7276389118799316	1.0	1.0	100.0
GOTERM_BP_DIRECT	GO:0008202~steroid metabolic process	13	0.6271104679208876	0.11505147431675605	ENSMUSG00000041939, ENSMUSG00000031168, ENSMUSG00000039519, ENSMUSG00000058454, ENSMUSG00000003271, ENSMUSG00000003721, ENSMUSG00000027952, ENSMUSG00000024413, ENSMUSG00000003123, ENSMUSG00000026600, ENSMUSG00000018042, ENSMUSG00000030711, ENSMUSG00000032018	1726	60	12524	1.5721514098107376	1.0	1.0	100.0
GOTERM_BP_DIRECT	GO:0007166~cell surface receptor signaling pathway	26	1.2542209358417753	0.11516406137270609	ENSMUSG00000032641, ENSMUSG00000039936, ENSMUSG00000059588, ENSMUSG00000001763, ENSMUSG00000025510, ENSMUSG00000029859, ENSMUSG00000062312, ENSMUSG00000023078, ENSMUSG00000040663, ENSMUSG00000029778, ENSMUSG00000023918, ENSMUSG00000039116, ENSMUSG00000032324, ENSMUSG00000018634, ENSMUSG00000030352, ENSMUSG00000044017, ENSMUSG00000003476, ENSMUSG00000044674, ENSMUSG00000000409, ENSMUSG00000022637,…	1726	142	12524	1.3285786561780881	1.0	1.0	100.0
GOTERM_MF_DIRECT	GO:0031267~small GTPase binding	5	0.241196333815726	0.11523897841927155	ENSMUSG00000015243, ENSMUSG00000038195, ENSMUSG00000025265, ENSMUSG00000031328, ENSMUSG00000005069	1659	14	12046	2.59321450099027	1.0	1.0	100.0
GOTERM_MF_DIRECT	GO:0042166~acetylcholine binding	4	0.1929570670525808	0.11541003437088675	ENSMUSG00000035594, ENSMUSG00000027950, ENSMUSG00000035200, ENSMUSG00000032303	1659	9	12046	3.2271113790101134	1.0	1.0	100.0
GOTERM_MF_DIRECT	GO:0004383~guanylate cyclase activity	4	0.1929570670525808	0.11541003437088675	ENSMUSG00000028469, ENSMUSG00000042638, ENSMUSG00000055523, ENSMUSG00000033910	1659	9	12046	3.2271113790101134	1.0	1.0	100.0
GOTERM_BP_DIRECT	GO:0032886~regulation of microtubule-based process	5	0.241196333815726	0.11547281223641384	ENSMUSG00000005871, ENSMUSG00000062312, ENSMUSG00000030852, ENSMUSG00000048799, ENSMUSG00000024456	1726	14	12524	2.5914583678198975	1.0	1.0	100.0
GOTERM_BP_DIRECT	GO:0050966~detection of mechanical stimulus involved in sensory perception of pain	5	0.241196333815726	0.11547281223641384	ENSMUSG00000034997, ENSMUSG00000024211, ENSMUSG00000035873, ENSMUSG00000002771, ENSMUSG00000039217	1726	14	12524	2.5914583678198975	1.0	1.0	100.0
GOTERM_BP_DIRECT	GO:0019538~protein metabolic process	4	0.1929570670525808	0.11560237912318252	ENSMUSG00000039263, ENSMUSG00000026335, ENSMUSG00000027489, ENSMUSG00000042215	1726	9	12524	3.224925968842539	1.0	1.0	100.0
GOTERM_BP_DIRECT	GO:0035095~behavioral response to nicotine	4	0.1929570670525808	0.11560237912318252	ENSMUSG00000035594, ENSMUSG00000027950, ENSMUSG00000035200, ENSMUSG00000032303	1726	9	12524	3.224925968842539	1.0	1.0	100.0
GOTERM_BP_DIRECT	GO:0042088~T-helper 1 type immune response	4	0.1929570670525808	0.11560237912318252	ENSMUSG00000027164, ENSMUSG00000027852, ENSMUSG00000002983, ENSMUSG00000039217	1726	9	12524	3.224925968842539	1.0	1.0	100.0
GOTERM_BP_DIRECT	GO:0032780~negative regulation of ATPase activity	4	0.1929570670525808	0.11560237912318252	ENSMUSG00000033885, ENSMUSG00000014301, ENSMUSG00000026414, ENSMUSG00000035458	1726	9	12524	3.224925968842539	1.0	1.0	100.0
GOTERM_CC_DIRECT	GO:0005923~bicellular tight junction	18	0.8683068017366137	0.11580223821773553	ENSMUSG00000005871, ENSMUSG00000031990, ENSMUSG00000057440, ENSMUSG00000019906, ENSMUSG00000028402, ENSMUSG00000028434, ENSMUSG00000027378, ENSMUSG00000022770, ENSMUSG00000006567, ENSMUSG00000079450, ENSMUSG00000029778, ENSMUSG00000000881, ENSMUSG00000068876, ENSMUSG00000013076, ENSMUSG00000030403, ENSMUSG00000045095, ENSMUSG00000036894, ENSMUSG00000071317	1872	90	13426	1.4344017094017096	1.0	1.0	100.0
GOTERM_CC_DIRECT	GO:0008074~guanylate cyclase complex, soluble	4	0.1929570670525808	0.11881163695430157	ENSMUSG00000028469, ENSMUSG00000042638, ENSMUSG00000055523, ENSMUSG00000033910	1872	9	13426	3.187559354226021	1.0	1.0	100.0
GOTERM_CC_DIRECT	GO:0032421~stereocilium bundle	4	0.1929570670525808	0.11881163695430157	ENSMUSG00000062252, ENSMUSG00000002504, ENSMUSG00000039137, ENSMUSG00000017774	1872	9	13426	3.187559354226021	1.0	1.0	100.0
GOTERM_CC_DIRECT	GO:0002116~semaphorin receptor complex	4	0.1929570670525808	0.11881163695430157	ENSMUSG00000031398, ENSMUSG00000030084, ENSMUSG00000029765, ENSMUSG00000053646	1872	9	13426	3.187559354226021	1.0	1.0	100.0
GOTERM_MF_DIRECT	GO:0004407~histone deacetylase activity	7	0.3376748673420164	0.11903140736939533	ENSMUSG00000031161, ENSMUSG00000066900, ENSMUSG00000015149, ENSMUSG00000040964, ENSMUSG00000020519, ENSMUSG00000031622, ENSMUSG00000028800	1659	25	12046	2.033080168776371	1.0	1.0	100.0
GOTERM_MF_DIRECT	GO:0017134~fibroblast growth factor binding	7	0.3376748673420164	0.11903140736939533	ENSMUSG00000040152, ENSMUSG00000005320, ENSMUSG00000044533, ENSMUSG00000027087, ENSMUSG00000023078, ENSMUSG00000031565, ENSMUSG00000032511	1659	25	12046	2.033080168776371	1.0	1.0	100.0
GOTERM_BP_DIRECT	GO:0045921~positive regulation of exocytosis	7	0.3376748673420164	0.1193439688626488	ENSMUSG00000032202, ENSMUSG00000021591, ENSMUSG00000034584, ENSMUSG00000028456, ENSMUSG00000007207, ENSMUSG00000054459, ENSMUSG00000024511	1726	25	12524	2.0317033603707992	1.0	1.0	100.0
GOTERM_BP_DIRECT	GO:0050873~brown fat cell differentiation	7	0.3376748673420164	0.1193439688626488	ENSMUSG00000005057, ENSMUSG00000037071, ENSMUSG00000009281, ENSMUSG00000058881, ENSMUSG00000031767, ENSMUSG00000030545, ENSMUSG00000000440	1726	25	12524	2.0317033603707992	1.0	1.0	100.0
GOTERM_BP_DIRECT	GO:0017157~regulation of exocytosis	7	0.3376748673420164	0.1193439688626488	ENSMUSG00000019066, ENSMUSG00000049044, ENSMUSG00000020847, ENSMUSG00000007207, ENSMUSG00000006930, ENSMUSG00000003411, ENSMUSG00000024511	1726	25	12524	2.0317033603707992	1.0	1.0	100.0
GOTERM_BP_DIRECT	GO:0045930~negative regulation of mitotic cell cycle	7	0.3376748673420164	0.1193439688626488	ENSMUSG00000022568, ENSMUSG00000004031, ENSMUSG00000022061, ENSMUSG00000035131, ENSMUSG00000038764, ENSMUSG00000022770, ENSMUSG00000017466	1726	25	12524	2.0317033603707992	1.0	1.0	100.0
GOTERM_BP_DIRECT	GO:0043113~receptor clustering	7	0.3376748673420164	0.1193439688626488	ENSMUSG00000001281, ENSMUSG00000031328, ENSMUSG00000022770, ENSMUSG00000030830, ENSMUSG00000027009, ENSMUSG00000000881, ENSMUSG00000030774	1726	25	12524	2.0317033603707992	1.0	1.0	100.0
KEGG_PATHWAY	mmu04514:Cell adhesion molecules (CAMs)	19	0.9165460684997588	0.12046908863252204	ENSMUSG00000001281, ENSMUSG00000031990, ENSMUSG00000056116, ENSMUSG00000032012, ENSMUSG00000032340, ENSMUSG00000027087, ENSMUSG00000062300, ENSMUSG00000027863, ENSMUSG00000027962, ENSMUSG00000027009, ENSMUSG00000040511, ENSMUSG00000067212, ENSMUSG00000073411, ENSMUSG00000025809, ENSMUSG00000030830, ENSMUSG00000091705, ENSMUSG00000059857, ENSMUSG00000035513, ENSMUSG00000031962	681	103	5192	1.406384101050711	0.9999999999999997	1.0	100.0
GOTERM_CC_DIRECT	GO:0001725~stress fiber	14	0.6753497346840328	0.12191371912925844	ENSMUSG00000035305, ENSMUSG00000029860, ENSMUSG00000005057, ENSMUSG00000059248, ENSMUSG00000030890, ENSMUSG00000025085, ENSMUSG00000006219, ENSMUSG00000027940, ENSMUSG00000022995, ENSMUSG00000089996, ENSMUSG00000032735, ENSMUSG00000031523, ENSMUSG00000031799, ENSMUSG00000072955	1872	66	13426	1.5213351463351465	1.0	1.0	100.0
KEGG_PATHWAY	mmu00340:Histidine metabolism	5	0.241196333815726	0.12263971685600566	ENSMUSG00000075296, ENSMUSG00000024644, ENSMUSG00000026986, ENSMUSG00000040147, ENSMUSG00000001155	681	15	5192	2.541360744003916	0.9999999999999999	1.0	100.0
GOTERM_CC_DIRECT	GO:0031225~anchored component of membrane	17	0.8200675349734683	0.12713541049091756	ENSMUSG00000029510, ENSMUSG00000079037, ENSMUSG00000030092, ENSMUSG00000058571, ENSMUSG00000028039, ENSMUSG00000027962, ENSMUSG00000026344, ENSMUSG00000048027, ENSMUSG00000045733, ENSMUSG00000000682, ENSMUSG00000022577, ENSMUSG00000022587, ENSMUSG00000026765, ENSMUSG00000048915, ENSMUSG00000059857, ENSMUSG00000035513, ENSMUSG00000031841	1872	85	13426	1.4344017094017094	1.0	1.0	100.0
GOTERM_BP_DIRECT	GO:0043406~positive regulation of MAP kinase activity	11	0.5306319343945972	0.12849858571952757	ENSMUSG00000034997, ENSMUSG00000030890, ENSMUSG00000016150, ENSMUSG00000025151, ENSMUSG00000020901, ENSMUSG00000036585, ENSMUSG00000062312, ENSMUSG00000000296, ENSMUSG00000031565, ENSMUSG00000042567, ENSMUSG00000022015	1726	49	12524	1.6289166883439354	1.0	1.0	100.0
GOTERM_BP_DIRECT	GO:0007157~heterophilic cell-cell adhesion via plasma membrane cell adhesion molecules	10	0.482392667631452	0.12857313869794634	ENSMUSG00000071424, ENSMUSG00000032012, ENSMUSG00000016150, ENSMUSG00000062300, ENSMUSG00000027962, ENSMUSG00000036862, ENSMUSG00000022661, ENSMUSG00000030830, ENSMUSG00000027009, ENSMUSG00000040511	1726	43	12524	1.6874612627664447	1.0	1.0	100.0
GOTERM_BP_DIRECT	GO:0007399~nervous system development	55	2.653159671972986	0.12911237150490965	ENSMUSG00000031432, ENSMUSG00000028064, ENSMUSG00000052133, ENSMUSG00000051243, ENSMUSG00000024068, ENSMUSG00000028664, ENSMUSG00000024501, ENSMUSG00000046449, ENSMUSG00000060798, ENSMUSG00000005102, ENSMUSG00000022048, ENSMUSG00000029712, ENSMUSG00000048915, ENSMUSG00000015149, ENSMUSG00000031558, ENSMUSG00000032128, ENSMUSG00000035513, ENSMUSG00000034813, ENSMUSG00000063919, ENSMUSG00000025020,…	1726	337	12524	1.1842272660067186	1.0	1.0	100.0
KEGG_PATHWAY	mmu00982:Drug metabolism - cytochrome P450	9	0.43415340086830684	0.12915615259826263	ENSMUSG00000075296, ENSMUSG00000008540, ENSMUSG00000027890, ENSMUSG00000068762, ENSMUSG00000033318, ENSMUSG00000025068, ENSMUSG00000032348, ENSMUSG00000040147, ENSMUSG00000026688	681	39	5192	1.7594035920027111	1.0	1.0	100.0
GOTERM_BP_DIRECT	GO:1902042~negative regulation of extrinsic apoptotic signaling pathway via death domain receptors	6	0.2894356005788712	0.1303825144275988	ENSMUSG00000019850, ENSMUSG00000010609, ENSMUSG00000037411, ENSMUSG00000010751, ENSMUSG00000013698, ENSMUSG00000020696	1726	20	12524	2.1768250289687137	1.0	1.0	100.0
GOTERM_BP_DIRECT	GO:2000352~negative regulation of endothelial cell apoptotic process	6	0.2894356005788712	0.1303825144275988	ENSMUSG00000059866, ENSMUSG00000021611, ENSMUSG00000019850, ENSMUSG00000037411, ENSMUSG00000050711, ENSMUSG00000001034	1726	20	12524	2.1768250289687137	1.0	1.0	100.0
GOTERM_CC_DIRECT	GO:0005834~heterotrimeric G-protein complex	8	0.3859141341051616	0.13065809247480592	ENSMUSG00000038607, ENSMUSG00000021303, ENSMUSG00000032562, ENSMUSG00000048240, ENSMUSG00000027523, ENSMUSG00000032766, ENSMUSG00000027669, ENSMUSG00000071658	1872	31	13426	1.8508409153570446	1.0	1.0	100.0
GOTERM_CC_DIRECT	GO:0070062~extracellular exosome	322	15.533043897732753	0.13407824416980602	ENSMUSG00000032202, ENSMUSG00000034744, ENSMUSG00000032564, ENSMUSG00000032562, ENSMUSG00000019906, ENSMUSG00000001025, ENSMUSG00000021792, ENSMUSG00000000295, ENSMUSG00000024026, ENSMUSG00000024940, ENSMUSG00000026688, ENSMUSG00000021556, ENSMUSG00000070047, ENSMUSG00000071379, ENSMUSG00000040188, ENSMUSG00000030707, ENSMUSG00000030824, ENSMUSG00000074643, ENSMUSG00000047250, ENSMUSG00000031479,…	1872	2180	13426	1.0593517211636478	1.0	1.0	100.0
GOTERM_CC_DIRECT	GO:0005814~centriole	20	0.964785335262904	0.13786055938778116	ENSMUSG00000029790, ENSMUSG00000024542, ENSMUSG00000061298, ENSMUSG00000040812, ENSMUSG00000006930, ENSMUSG00000048799, ENSMUSG00000063810, ENSMUSG00000001155, ENSMUSG00000040312, ENSMUSG00000003037, ENSMUSG00000043987, ENSMUSG00000020513, ENSMUSG00000042156, ENSMUSG00000037020, ENSMUSG00000056919, ENSMUSG00000037784, ENSMUSG00000015149, ENSMUSG00000068394, ENSMUSG00000031347, ENSMUSG00000019986	1872	105	13426	1.366096866096866	1.0	1.0	100.0
GOTERM_BP_DIRECT	GO:0006633~fatty acid biosynthetic process	13	0.6271104679208876	0.13804666161649679	ENSMUSG00000027195, ENSMUSG00000032262, ENSMUSG00000025202, ENSMUSG00000015090, ENSMUSG00000071072, ENSMUSG00000020532, ENSMUSG00000037071, ENSMUSG00000002108, ENSMUSG00000038633, ENSMUSG00000035376, ENSMUSG00000047250, ENSMUSG00000038205, ENSMUSG00000032018	1726	62	12524	1.5214368482039398	1.0	1.0	100.0
GOTERM_BP_DIRECT	GO:0019233~sensory perception of pain	13	0.6271104679208876	0.13804666161649679	ENSMUSG00000034997, ENSMUSG00000029223, ENSMUSG00000033585, ENSMUSG00000027584, ENSMUSG00000027820, ENSMUSG00000027950, ENSMUSG00000061762, ENSMUSG00000071072, ENSMUSG00000003476, ENSMUSG00000000766, ENSMUSG00000047250, ENSMUSG00000075316, ENSMUSG00000036437	1726	62	12524	1.5214368482039398	1.0	1.0	100.0
GOTERM_BP_DIRECT	GO:0010977~negative regulation of neuron projection development	13	0.6271104679208876	0.13804666161649679	ENSMUSG00000026074, ENSMUSG00000060802, ENSMUSG00000028883, ENSMUSG00000027500, ENSMUSG00000024501, ENSMUSG00000022994, ENSMUSG00000023206, ENSMUSG00000001018, ENSMUSG00000073411, ENSMUSG00000031328, ENSMUSG00000032702, ENSMUSG00000030357, ENSMUSG00000069171	1726	62	12524	1.5214368482039398	1.0	1.0	100.0
KEGG_PATHWAY	mmu04012:ErbB signaling pathway	16	0.7718282682103232	0.13842865627962314	ENSMUSG00000062209, ENSMUSG00000039936, ENSMUSG00000034801, ENSMUSG00000029378, ENSMUSG00000024241, ENSMUSG00000027852, ENSMUSG00000066877, ENSMUSG00000062312, ENSMUSG00000022781, ENSMUSG00000041014, ENSMUSG00000021820, ENSMUSG00000022637, ENSMUSG00000020901, ENSMUSG00000053819, ENSMUSG00000078816, ENSMUSG00000030774	681	85	5192	1.4351213613198583	1.0	1.0	100.0
GOTERM_CC_DIRECT	GO:0030141~secretory granule	16	0.7718282682103232	0.13974759845860102	ENSMUSG00000032202, ENSMUSG00000041926, ENSMUSG00000021194, ENSMUSG00000033590, ENSMUSG00000026335, ENSMUSG00000007207, ENSMUSG00000021253, ENSMUSG00000003411, ENSMUSG00000021477, ENSMUSG00000024511, ENSMUSG00000040152, ENSMUSG00000001018, ENSMUSG00000004626, ENSMUSG00000029608, ENSMUSG00000020847, ENSMUSG00000050711	1872	80	13426	1.4344017094017094	1.0	1.0	100.0
GOTERM_MF_DIRECT	GO:0016810~hydrolase activity, acting on carbon-nitrogen (but not peptide) bonds	5	0.241196333815726	0.1408579754941994	ENSMUSG00000024501, ENSMUSG00000033427, ENSMUSG00000041774, ENSMUSG00000025478, ENSMUSG00000022048	1659	15	12046	2.420333534257585	1.0	1.0	100.0
GOTERM_MF_DIRECT	GO:0004890~GABA-A receptor activity	5	0.241196333815726	0.1408579754941994	ENSMUSG00000031343, ENSMUSG00000055026, ENSMUSG00000055078, ENSMUSG00000023267, ENSMUSG00000000560	1659	15	12046	2.420333534257585	1.0	1.0	100.0
GOTERM_MF_DIRECT	GO:0051393~alpha-actinin binding	5	0.241196333815726	0.1408579754941994	ENSMUSG00000053141, ENSMUSG00000025809, ENSMUSG00000045095, ENSMUSG00000000440, ENSMUSG00000063810	1659	15	12046	2.420333534257585	1.0	1.0	100.0
GOTERM_BP_DIRECT	GO:2000249~regulation of actin cytoskeleton reorganization	5	0.241196333815726	0.14113236719750577	ENSMUSG00000036504, ENSMUSG00000030220, ENSMUSG00000009292, ENSMUSG00000061665, ENSMUSG00000021477	1726	15	12524	2.4186944766319045	1.0	1.0	100.0
GOTERM_BP_DIRECT	GO:0006939~smooth muscle contraction	5	0.241196333815726	0.14113236719750577	ENSMUSG00000034997, ENSMUSG00000020635, ENSMUSG00000027950, ENSMUSG00000035200, ENSMUSG00000048677	1726	15	12524	2.4186944766319045	1.0	1.0	100.0
GOTERM_BP_DIRECT	GO:0010880~regulation of release of sequestered calcium ion into cytosol by sarcoplasmic reticulum	5	0.241196333815726	0.14113236719750577	ENSMUSG00000007122, ENSMUSG00000045103, ENSMUSG00000020635, ENSMUSG00000053819, ENSMUSG00000025068	1726	15	12524	2.4186944766319045	1.0	1.0	100.0
GOTERM_BP_DIRECT	GO:0032230~positive regulation of synaptic transmission, GABAergic	5	0.241196333815726	0.14113236719750577	ENSMUSG00000062209, ENSMUSG00000006740, ENSMUSG00000049112, ENSMUSG00000061762, ENSMUSG00000006930	1726	15	12524	2.4186944766319045	1.0	1.0	100.0
KEGG_PATHWAY	mmu04723:Retrograde endocannabinoid signaling	17	0.8200675349734683	0.14166498684151776	ENSMUSG00000038607, ENSMUSG00000031343, ENSMUSG00000055026, ENSMUSG00000032562, ENSMUSG00000048240, ENSMUSG00000055078, ENSMUSG00000027669, ENSMUSG00000023267, ENSMUSG00000000560, ENSMUSG00000022994, ENSMUSG00000021303, ENSMUSG00000026824, ENSMUSG00000034171, ENSMUSG00000078816, ENSMUSG00000032766, ENSMUSG00000039943, ENSMUSG00000071658	681	92	5192	1.4087978037413011	1.0	1.0	100.0
GOTERM_MF_DIRECT	GO:0004749~ribose phosphate diphosphokinase activity	3	0.1447178002894356	0.14244787599013048	ENSMUSG00000031432, ENSMUSG00000015869, ENSMUSG00000025742	1659	5	12046	4.356600361663653	1.0	1.0	100.0
GOTERM_MF_DIRECT	GO:0004985~opioid receptor activity	3	0.1447178002894356	0.14244787599013048	ENSMUSG00000027584, ENSMUSG00000000766, ENSMUSG00000036078	1659	5	12046	4.356600361663653	1.0	1.0	100.0
GOTERM_MF_DIRECT	GO:0070051~fibrinogen binding	3	0.1447178002894356	0.14244787599013048	ENSMUSG00000040152, ENSMUSG00000060572, ENSMUSG00000034664	1659	5	12046	4.356600361663653	1.0	1.0	100.0
GOTERM_MF_DIRECT	GO:0050544~arachidonic acid binding	3	0.1447178002894356	0.14244787599013048	ENSMUSG00000024292, ENSMUSG00000025889, ENSMUSG00000000440	1659	5	12046	4.356600361663653	1.0	1.0	100.0
GOTERM_MF_DIRECT	GO:0019960~C-X3-C chemokine binding	3	0.1447178002894356	0.14244787599013048	ENSMUSG00000027087, ENSMUSG00000025809, ENSMUSG00000027009	1659	5	12046	4.356600361663653	1.0	1.0	100.0
GOTERM_MF_DIRECT	GO:0030550~acetylcholine receptor inhibitor activity	3	0.1447178002894356	0.14244787599013048	ENSMUSG00000026344, ENSMUSG00000022577, ENSMUSG00000022587	1659	5	12046	4.356600361663653	1.0	1.0	100.0
GOTERM_BP_DIRECT	GO:0071280~cellular response to copper ion	3	0.1447178002894356	0.14261953570816258	ENSMUSG00000025889, ENSMUSG00000079037, ENSMUSG00000006567	1726	5	12524	4.353650057937427	1.0	1.0	100.0
GOTERM_BP_DIRECT	GO:0045719~negative regulation of glycogen biosynthetic process	3	0.1447178002894356	0.14261953570816258	ENSMUSG00000037370, ENSMUSG00000026274, ENSMUSG00000020176	1726	5	12524	4.353650057937427	1.0	1.0	100.0
GOTERM_BP_DIRECT	GO:2000757~negative regulation of peptidyl-lysine acetylation	3	0.1447178002894356	0.14261953570816258	ENSMUSG00000030087, ENSMUSG00000025486, ENSMUSG00000028800	1726	5	12524	4.353650057937427	1.0	1.0	100.0
GOTERM_BP_DIRECT	GO:0042423~catecholamine biosynthetic process	3	0.1447178002894356	0.14261953570816258	ENSMUSG00000020182, ENSMUSG00000038216, ENSMUSG00000003476	1726	5	12524	4.353650057937427	1.0	1.0	100.0
GOTERM_BP_DIRECT	GO:0032811~negative regulation of epinephrine secretion	3	0.1447178002894356	0.14261953570816258	ENSMUSG00000047250, ENSMUSG00000018634, ENSMUSG00000003476	1726	5	12524	4.353650057937427	1.0	1.0	100.0
GOTERM_BP_DIRECT	GO:0002934~desmosome organization	3	0.1447178002894356	0.14261953570816258	ENSMUSG00000032012, ENSMUSG00000054889, ENSMUSG00000044393	1726	5	12524	4.353650057937427	1.0	1.0	100.0
GOTERM_BP_DIRECT	GO:0009635~response to herbicide	3	0.1447178002894356	0.14261953570816258	ENSMUSG00000028393, ENSMUSG00000032348, ENSMUSG00000068329	1726	5	12524	4.353650057937427	1.0	1.0	100.0
GOTERM_BP_DIRECT	GO:0034115~negative regulation of heterotypic cell-cell adhesion	3	0.1447178002894356	0.14261953570816258	ENSMUSG00000068566, ENSMUSG00000019850, ENSMUSG00000001034	1726	5	12524	4.353650057937427	1.0	1.0	100.0
GOTERM_BP_DIRECT	GO:0032369~negative regulation of lipid transport	3	0.1447178002894356	0.14261953570816258	ENSMUSG00000002108, ENSMUSG00000027087, ENSMUSG00000002996	1726	5	12524	4.353650057937427	1.0	1.0	100.0
GOTERM_BP_DIRECT	GO:0030510~regulation of BMP signaling pathway	3	0.1447178002894356	0.14261953570816258	ENSMUSG00000001507, ENSMUSG00000048616, ENSMUSG00000052155	1726	5	12524	4.353650057937427	1.0	1.0	100.0
GOTERM_BP_DIRECT	GO:0035331~negative regulation of hippo signaling	3	0.1447178002894356	0.14261953570816258	ENSMUSG00000031563, ENSMUSG00000018849, ENSMUSG00000036459	1726	5	12524	4.353650057937427	1.0	1.0	100.0
GOTERM_BP_DIRECT	GO:0060022~hard palate development	3	0.1447178002894356	0.14261953570816258	ENSMUSG00000044674, ENSMUSG00000063632, ENSMUSG00000022770	1726	5	12524	4.353650057937427	1.0	1.0	100.0
GOTERM_BP_DIRECT	GO:0072112~glomerular visceral epithelial cell differentiation	3	0.1447178002894356	0.14261953570816258	ENSMUSG00000030087, ENSMUSG00000045763, ENSMUSG00000030223	1726	5	12524	4.353650057937427	1.0	1.0	100.0
GOTERM_BP_DIRECT	GO:0002093~auditory receptor cell morphogenesis	3	0.1447178002894356	0.14261953570816258	ENSMUSG00000022568, ENSMUSG00000045871, ENSMUSG00000020319	1726	5	12524	4.353650057937427	1.0	1.0	100.0
GOTERM_BP_DIRECT	GO:0042472~inner ear morphogenesis	10	0.482392667631452	0.14302868807488464	ENSMUSG00000030761, ENSMUSG00000030838, ENSMUSG00000045871, ENSMUSG00000003721, ENSMUSG00000038248, ENSMUSG00000028664, ENSMUSG00000028631, ENSMUSG00000027966, ENSMUSG00000029755, ENSMUSG00000031565	1726	44	12524	1.649109870430844	1.0	1.0	100.0
GOTERM_BP_DIRECT	GO:0001657~ureteric bud development	9	0.43415340086830684	0.14314715431834749	ENSMUSG00000048616, ENSMUSG00000025352, ENSMUSG00000027187, ENSMUSG00000031558, ENSMUSG00000040998, ENSMUSG00000027796, ENSMUSG00000022144, ENSMUSG00000022770, ENSMUSG00000031565	1726	38	12524	1.7185460755016162	1.0	1.0	100.0
KEGG_PATHWAY	mmu00980:Metabolism of xenobiotics by cytochrome P450	9	0.43415340086830684	0.1440527262290141	ENSMUSG00000075296, ENSMUSG00000008540, ENSMUSG00000011382, ENSMUSG00000027890, ENSMUSG00000068762, ENSMUSG00000033318, ENSMUSG00000025068, ENSMUSG00000032348, ENSMUSG00000026688	681	40	5192	1.7154185022026431	1.0	1.0	100.0
GOTERM_CC_DIRECT	GO:0044297~cell body	18	0.8683068017366137	0.1442619706623477	ENSMUSG00000032562, ENSMUSG00000031161, ENSMUSG00000025350, ENSMUSG00000055078, ENSMUSG00000025068, ENSMUSG00000024501, ENSMUSG00000042554, ENSMUSG00000027669, ENSMUSG00000025921, ENSMUSG00000019874, ENSMUSG00000028937, ENSMUSG00000009073, ENSMUSG00000000579, ENSMUSG00000015085, ENSMUSG00000018507, ENSMUSG00000034573, ENSMUSG00000028070, ENSMUSG00000071658	1872	93	13426	1.3881306865177834	1.0	1.0	100.0
GOTERM_CC_DIRECT	GO:0034991~nuclear meiotic cohesin complex	3	0.1447178002894356	0.145493231136825	ENSMUSG00000074704, ENSMUSG00000036928, ENSMUSG00000002324	1872	5	13426	4.303205128205128	1.0	1.0	100.0
GOTERM_CC_DIRECT	GO:0030893~meiotic cohesin complex	3	0.1447178002894356	0.145493231136825	ENSMUSG00000074704, ENSMUSG00000036928, ENSMUSG00000002324	1872	5	13426	4.303205128205128	1.0	1.0	100.0
GOTERM_CC_DIRECT	GO:0030140~trans-Golgi network transport vesicle	5	0.241196333815726	0.14570456824357744	ENSMUSG00000030530, ENSMUSG00000015653, ENSMUSG00000003037, ENSMUSG00000023830, ENSMUSG00000024511	1872	15	13426	2.3906695156695155	1.0	1.0	100.0
GOTERM_CC_DIRECT	GO:1902711~GABA-A receptor complex	5	0.241196333815726	0.14570456824357744	ENSMUSG00000031343, ENSMUSG00000055026, ENSMUSG00000055078, ENSMUSG00000023267, ENSMUSG00000000560	1872	15	13426	2.3906695156695155	1.0	1.0	100.0
GOTERM_MF_DIRECT	GO:0015464~acetylcholine receptor activity	4	0.1929570670525808	0.14869970828283552	ENSMUSG00000035594, ENSMUSG00000027950, ENSMUSG00000035200, ENSMUSG00000032303	1659	10	12046	2.904400241109102	1.0	1.0	100.0
GOTERM_MF_DIRECT	GO:0001191~transcriptional repressor activity, RNA polymerase II transcription factor binding	4	0.1929570670525808	0.14869970828283552	ENSMUSG00000032355, ENSMUSG00000024271, ENSMUSG00000062563, ENSMUSG00000021575	1659	10	12046	2.904400241109102	1.0	1.0	100.0
GOTERM_MF_DIRECT	GO:0005548~phospholipid transporter activity	4	0.1929570670525808	0.14869970828283552	ENSMUSG00000015243, ENSMUSG00000037606, ENSMUSG00000028655, ENSMUSG00000028125	1659	10	12046	2.904400241109102	1.0	1.0	100.0
GOTERM_BP_DIRECT	GO:0042989~sequestering of actin monomers	4	0.1929570670525808	0.14893615318875347	ENSMUSG00000079523, ENSMUSG00000089996, ENSMUSG00000049775, ENSMUSG00000072955	1726	10	12524	2.902433371958285	1.0	1.0	100.0
GOTERM_BP_DIRECT	GO:0033148~positive regulation of intracellular estrogen receptor signaling pathway	4	0.1929570670525808	0.14893615318875347	ENSMUSG00000046532, ENSMUSG00000055065, ENSMUSG00000054115, ENSMUSG00000030774	1726	10	12524	2.902433371958285	1.0	1.0	100.0
GOTERM_BP_DIRECT	GO:0048846~axon extension involved in axon guidance	4	0.1929570670525808	0.14893615318875347	ENSMUSG00000028883, ENSMUSG00000025020, ENSMUSG00000031558, ENSMUSG00000034684	1726	10	12524	2.902433371958285	1.0	1.0	100.0
GOTERM_BP_DIRECT	GO:0001759~organ induction	4	0.1929570670525808	0.14893615318875347	ENSMUSG00000005320, ENSMUSG00000036585, ENSMUSG00000022144, ENSMUSG00000031565	1726	10	12524	2.902433371958285	1.0	1.0	100.0
GOTERM_BP_DIRECT	GO:0050901~leukocyte tethering or rolling	4	0.1929570670525808	0.14893615318875347	ENSMUSG00000001281, ENSMUSG00000027962, ENSMUSG00000025809, ENSMUSG00000027009	1726	10	12524	2.902433371958285	1.0	1.0	100.0
GOTERM_BP_DIRECT	GO:0044130~negative regulation of growth of symbiont in host	4	0.1929570670525808	0.14893615318875347	ENSMUSG00000037071, ENSMUSG00000055994, ENSMUSG00000041515, ENSMUSG00000024402	1726	10	12524	2.902433371958285	1.0	1.0	100.0
GOTERM_BP_DIRECT	GO:0070933~histone H4 deacetylation	4	0.1929570670525808	0.14893615318875347	ENSMUSG00000015149, ENSMUSG00000037896, ENSMUSG00000029249, ENSMUSG00000028800	1726	10	12524	2.902433371958285	1.0	1.0	100.0
GOTERM_MF_DIRECT	GO:0005200~structural constituent of cytoskeleton	13	0.6271104679208876	0.14984233182431456	ENSMUSG00000008475, ENSMUSG00000048285, ENSMUSG00000058672, ENSMUSG00000026383, ENSMUSG00000027263, ENSMUSG00000028434, ENSMUSG00000026414, ENSMUSG00000020513, ENSMUSG00000051747, ENSMUSG00000045103, ENSMUSG00000043165, ENSMUSG00000038670, ENSMUSG00000019978	1659	63	12046	1.4983017116832669	1.0	1.0	100.0
GOTERM_CC_DIRECT	GO:0031012~extracellular matrix	40	1.929570670525808	0.1503608618340318	ENSMUSG00000030782, ENSMUSG00000032289, ENSMUSG00000028063, ENSMUSG00000053441, ENSMUSG00000020241, ENSMUSG00000004415, ENSMUSG00000021253, ENSMUSG00000022324, ENSMUSG00000040488, ENSMUSG00000024940, ENSMUSG00000027612, ENSMUSG00000022449, ENSMUSG00000069441, ENSMUSG00000030605, ENSMUSG00000037411, ENSMUSG00000017466, ENSMUSG00000034488, ENSMUSG00000031994, ENSMUSG00000034687, ENSMUSG00000005397,…	1872	237	13426	1.210465577554185	1.0	1.0	100.0
GOTERM_MF_DIRECT	GO:0043236~laminin binding	6	0.2894356005788712	0.15246969211357414	ENSMUSG00000040152, ENSMUSG00000005397, ENSMUSG00000001507, ENSMUSG00000025809, ENSMUSG00000002980, ENSMUSG00000031557	1659	21	12046	2.0745716007922157	1.0	1.0	100.0
GOTERM_CC_DIRECT	GO:0001527~microfibril	4	0.1929570670525808	0.15288515329213412	ENSMUSG00000032289, ENSMUSG00000027204, ENSMUSG00000024299, ENSMUSG00000060572	1872	10	13426	2.868803418803419	1.0	1.0	100.0
GOTERM_CC_DIRECT	GO:0070852~cell body fiber	4	0.1929570670525808	0.15288515329213412	ENSMUSG00000034997, ENSMUSG00000005871, ENSMUSG00000025533, ENSMUSG00000003476	1872	10	13426	2.868803418803419	1.0	1.0	100.0
GOTERM_CC_DIRECT	GO:0042612~MHC class I protein complex	4	0.1929570670525808	0.15288515329213412	ENSMUSG00000060802, ENSMUSG00000067212, ENSMUSG00000073411, ENSMUSG00000091705	1872	10	13426	2.868803418803419	1.0	1.0	100.0
GOTERM_BP_DIRECT	GO:0006821~chloride transport	12	0.5788712011577424	0.1534068040857166	ENSMUSG00000031343, ENSMUSG00000036636, ENSMUSG00000055026, ENSMUSG00000034714, ENSMUSG00000037949, ENSMUSG00000055078, ENSMUSG00000022949, ENSMUSG00000035189, ENSMUSG00000018589, ENSMUSG00000023267, ENSMUSG00000000560, ENSMUSG00000023259	1726	57	12524	1.527596511556992	1.0	1.0	100.0
GOTERM_CC_DIRECT	GO:0032587~ruffle membrane	15	0.723589001447178	0.15382154288394562	ENSMUSG00000005871, ENSMUSG00000018849, ENSMUSG00000026383, ENSMUSG00000027087, ENSMUSG00000041119, ENSMUSG00000024456, ENSMUSG00000020669, ENSMUSG00000023805, ENSMUSG00000037742, ENSMUSG00000025809, ENSMUSG00000032702, ENSMUSG00000031523, ENSMUSG00000034037, ENSMUSG00000017774, ENSMUSG00000030774	1872	75	13426	1.4344017094017092	1.0	1.0	100.0
GOTERM_CC_DIRECT	GO:0005930~axoneme	15	0.723589001447178	0.15382154288394562	ENSMUSG00000006464, ENSMUSG00000059248, ENSMUSG00000027676, ENSMUSG00000062563, ENSMUSG00000021363, ENSMUSG00000040189, ENSMUSG00000023966, ENSMUSG00000066643, ENSMUSG00000039552, ENSMUSG00000026939, ENSMUSG00000026807, ENSMUSG00000020319, ENSMUSG00000039963, ENSMUSG00000036962, ENSMUSG00000032258	1872	75	13426	1.4344017094017092	1.0	1.0	100.0
KEGG_PATHWAY	mmu04971:Gastric acid secretion	12	0.5788712011577424	0.15420426218336727	ENSMUSG00000021820, ENSMUSG00000034987, ENSMUSG00000017165, ENSMUSG00000032562, ENSMUSG00000053819, ENSMUSG00000027523, ENSMUSG00000047904, ENSMUSG00000078816, ENSMUSG00000005553, ENSMUSG00000039943, ENSMUSG00000022994, ENSMUSG00000032412	681	60	5192	1.5248164464023497	1.0	1.0	100.0
KEGG_PATHWAY	mmu05222:Small cell lung cancer	15	0.723589001447178	0.15599071840338513	ENSMUSG00000039936, ENSMUSG00000032000, ENSMUSG00000028044, ENSMUSG00000027164, ENSMUSG00000027087, ENSMUSG00000021025, ENSMUSG00000026479, ENSMUSG00000001507, ENSMUSG00000002900, ENSMUSG00000020901, ENSMUSG00000025809, ENSMUSG00000031537, ENSMUSG00000054115, ENSMUSG00000034664, ENSMUSG00000016477	681	80	5192	1.4295154185022028	1.0	1.0	100.0
GOTERM_MF_DIRECT	GO:0015485~cholesterol binding	7	0.3376748673420164	0.1576638281236415	ENSMUSG00000046027, ENSMUSG00000031144, ENSMUSG00000037606, ENSMUSG00000018340, ENSMUSG00000040875, ENSMUSG00000024413, ENSMUSG00000026600	1659	27	12046	1.882481637755899	1.0	1.0	100.0
GOTERM_BP_DIRECT	GO:0006749~glutathione metabolic process	10	0.482392667631452	0.15826724637842188	ENSMUSG00000031245, ENSMUSG00000008540, ENSMUSG00000027890, ENSMUSG00000025950, ENSMUSG00000017943, ENSMUSG00000033318, ENSMUSG00000025068, ENSMUSG00000032348, ENSMUSG00000027603, ENSMUSG00000024026	1726	45	12524	1.6124629844212697	1.0	1.0	100.0
GOTERM_CC_DIRECT	GO:0032588~trans-Golgi network membrane	6	0.2894356005788712	0.15840864544475325	ENSMUSG00000040188, ENSMUSG00000027523, ENSMUSG00000026278, ENSMUSG00000006567, ENSMUSG00000056515, ENSMUSG00000027612	1872	21	13426	2.049145299145299	1.0	1.0	100.0
GOTERM_BP_DIRECT	GO:0030335~positive regulation of cell migration	31	1.4954172696575012	0.16007651918160337	ENSMUSG00000028064, ENSMUSG00000039936, ENSMUSG00000052133, ENSMUSG00000026064, ENSMUSG00000029859, ENSMUSG00000045991, ENSMUSG00000030707, ENSMUSG00000036585, ENSMUSG00000034684, ENSMUSG00000031955, ENSMUSG00000055723, ENSMUSG00000062209, ENSMUSG00000002580, ENSMUSG00000005871, ENSMUSG00000030530, ENSMUSG00000030890, ENSMUSG00000027087, ENSMUSG00000032050, ENSMUSG00000026479, ENSMUSG00000024456,…	1726	181	12524	1.2427546205898736	1.0	1.0	100.0
GOTERM_CC_DIRECT	GO:0036064~ciliary basal body	19	0.9165460684997588	0.16102801003160064	ENSMUSG00000006464, ENSMUSG00000029790, ENSMUSG00000010609, ENSMUSG00000062563, ENSMUSG00000061298, ENSMUSG00000020284, ENSMUSG00000040812, ENSMUSG00000060798, ENSMUSG00000063810, ENSMUSG00000003037, ENSMUSG00000046985, ENSMUSG00000042156, ENSMUSG00000066643, ENSMUSG00000037784, ENSMUSG00000039137, ENSMUSG00000031347, ENSMUSG00000010136, ENSMUSG00000032258, ENSMUSG00000019986	1872	101	13426	1.3491897266649742	1.0	1.0	100.0
GOTERM_CC_DIRECT	GO:0045335~phagocytic vesicle	9	0.43415340086830684	0.16737949062751734	ENSMUSG00000055069, ENSMUSG00000043463, ENSMUSG00000021866, ENSMUSG00000015243, ENSMUSG00000030055, ENSMUSG00000030707, ENSMUSG00000002059, ENSMUSG00000003037, ENSMUSG00000056515	1872	39	13426	1.655078895463511	1.0	1.0	100.0
GOTERM_BP_DIRECT	GO:0048193~Golgi vesicle transport	5	0.241196333815726	0.16879397873045499	ENSMUSG00000029407, ENSMUSG00000046519, ENSMUSG00000029705, ENSMUSG00000042589, ENSMUSG00000056515	1726	16	12524	2.2675260718424104	1.0	1.0	100.0
GOTERM_BP_DIRECT	GO:0050860~negative regulation of T cell receptor signaling pathway	5	0.241196333815726	0.16879397873045499	ENSMUSG00000036504, ENSMUSG00000022637, ENSMUSG00000079037, ENSMUSG00000053216, ENSMUSG00000035873	1726	16	12524	2.2675260718424104	1.0	1.0	100.0
GOTERM_BP_DIRECT	GO:0034113~heterotypic cell-cell adhesion	5	0.241196333815726	0.16879397873045499	ENSMUSG00000001281, ENSMUSG00000027087, ENSMUSG00000027863, ENSMUSG00000025809, ENSMUSG00000027009	1726	16	12524	2.2675260718424104	1.0	1.0	100.0
GOTERM_BP_DIRECT	GO:0042474~middle ear morphogenesis	5	0.241196333815726	0.16879397873045499	ENSMUSG00000048616, ENSMUSG00000046982, ENSMUSG00000003721, ENSMUSG00000002731, ENSMUSG00000031565	1726	16	12524	2.2675260718424104	1.0	1.0	100.0
GOTERM_BP_DIRECT	GO:0044849~estrous cycle	5	0.241196333815726	0.16879397873045499	ENSMUSG00000027584, ENSMUSG00000000766, ENSMUSG00000049112, ENSMUSG00000062312, ENSMUSG00000051149	1726	16	12524	2.2675260718424104	1.0	1.0	100.0
GOTERM_BP_DIRECT	GO:0001921~positive regulation of receptor recycling	5	0.241196333815726	0.16879397873045499	ENSMUSG00000022568, ENSMUSG00000025889, ENSMUSG00000028552, ENSMUSG00000010609, ENSMUSG00000071317	1726	16	12524	2.2675260718424104	1.0	1.0	100.0
GOTERM_BP_DIRECT	GO:0035024~negative regulation of Rho protein signal transduction	5	0.241196333815726	0.16879397873045499	ENSMUSG00000001507, ENSMUSG00000050730, ENSMUSG00000025809, ENSMUSG00000032702, ENSMUSG00000031523	1726	16	12524	2.2675260718424104	1.0	1.0	100.0
GOTERM_CC_DIRECT	GO:0005788~endoplasmic reticulum lumen	17	0.8200675349734683	0.169491712919714	ENSMUSG00000030530, ENSMUSG00000004460, ENSMUSG00000025350, ENSMUSG00000018906, ENSMUSG00000027248, ENSMUSG00000020571, ENSMUSG00000026047, ENSMUSG00000002732, ENSMUSG00000020131, ENSMUSG00000020311, ENSMUSG00000021587, ENSMUSG00000027359, ENSMUSG00000022136, ENSMUSG00000040462, ENSMUSG00000038074, ENSMUSG00000034487, ENSMUSG00000070436	1872	89	13426	1.3699342168443294	1.0	1.0	100.0
GOTERM_CC_DIRECT	GO:0031514~motile cilium	14	0.6753497346840328	0.16957617026006674	ENSMUSG00000006464, ENSMUSG00000028294, ENSMUSG00000024033, ENSMUSG00000027378, ENSMUSG00000021363, ENSMUSG00000026679, ENSMUSG00000005237, ENSMUSG00000022783, ENSMUSG00000060798, ENSMUSG00000063810, ENSMUSG00000027227, ENSMUSG00000023966, ENSMUSG00000039963, ENSMUSG00000047021	1872	70	13426	1.4344017094017096	1.0	1.0	100.0
GOTERM_BP_DIRECT	GO:0006486~protein glycosylation	19	0.9165460684997588	0.16957981764728078	ENSMUSG00000056124, ENSMUSG00000028794, ENSMUSG00000052584, ENSMUSG00000079445, ENSMUSG00000021130, ENSMUSG00000026156, ENSMUSG00000024413, ENSMUSG00000037280, ENSMUSG00000028838, ENSMUSG00000031608, ENSMUSG00000031749, ENSMUSG00000021903, ENSMUSG00000090035, ENSMUSG00000033849, ENSMUSG00000046152, ENSMUSG00000039774, ENSMUSG00000032437, ENSMUSG00000096914, ENSMUSG00000071649	1726	103	12524	1.3385008268739664	1.0	1.0	100.0
GOTERM_BP_DIRECT	GO:0007186~G-protein coupled receptor signaling pathway	54	2.6049204052098407	0.17018635086582815	ENSMUSG00000032641, ENSMUSG00000034987, ENSMUSG00000032562, ENSMUSG00000051043, ENSMUSG00000017165, ENSMUSG00000020901, ENSMUSG00000039116, ENSMUSG00000050199, ENSMUSG00000031955, ENSMUSG00000032766, ENSMUSG00000071658, ENSMUSG00000048240, ENSMUSG00000027523, ENSMUSG00000024211, ENSMUSG00000026475, ENSMUSG00000044933, ENSMUSG00000048965, ENSMUSG00000044017, ENSMUSG00000024858, ENSMUSG00000043441,…	1726	338	12524	1.159255932586889	1.0	1.0	100.0
GOTERM_CC_DIRECT	GO:0043296~apical junction complex	5	0.241196333815726	0.17404508802665727	ENSMUSG00000068876, ENSMUSG00000032012, ENSMUSG00000048285, ENSMUSG00000068036, ENSMUSG00000062300	1872	16	13426	2.2412526709401708	1.0	1.0	100.0
GOTERM_BP_DIRECT	GO:0007265~Ras protein signal transduction	10	0.482392667631452	0.17425208390063374	ENSMUSG00000026727, ENSMUSG00000024998, ENSMUSG00000004451, ENSMUSG00000024241, ENSMUSG00000028057, ENSMUSG00000027852, ENSMUSG00000022102, ENSMUSG00000029512, ENSMUSG00000015697, ENSMUSG00000055723	1726	46	12524	1.5774094412816768	1.0	1.0	100.0
GOTERM_MF_DIRECT	GO:0043014~alpha-tubulin binding	6	0.2894356005788712	0.1763208529624604	ENSMUSG00000025889, ENSMUSG00000031161, ENSMUSG00000028441, ENSMUSG00000024068, ENSMUSG00000027523, ENSMUSG00000049866	1659	22	12046	1.9802728916652967	1.0	1.0	100.0
GOTERM_MF_DIRECT	GO:0003785~actin monomer binding	6	0.2894356005788712	0.1763208529624604	ENSMUSG00000079523, ENSMUSG00000030707, ENSMUSG00000089996, ENSMUSG00000049775, ENSMUSG00000022353, ENSMUSG00000072955	1659	22	12046	1.9802728916652967	1.0	1.0	100.0
GOTERM_BP_DIRECT	GO:0048675~axon extension	6	0.2894356005788712	0.17669575611798935	ENSMUSG00000033585, ENSMUSG00000052133, ENSMUSG00000031285, ENSMUSG00000025809, ENSMUSG00000029512, ENSMUSG00000053646	1726	22	12524	1.9789318445170125	1.0	1.0	100.0
GOTERM_BP_DIRECT	GO:0070830~bicellular tight junction assembly	6	0.2894356005788712	0.17669575611798935	ENSMUSG00000068876, ENSMUSG00000032807, ENSMUSG00000057440, ENSMUSG00000034573, ENSMUSG00000025809, ENSMUSG00000022770	1726	22	12524	1.9789318445170125	1.0	1.0	100.0
GOTERM_BP_DIRECT	GO:0055074~calcium ion homeostasis	6	0.2894356005788712	0.17669575611798935	ENSMUSG00000020303, ENSMUSG00000050989, ENSMUSG00000037493, ENSMUSG00000027523, ENSMUSG00000022015, ENSMUSG00000029833	1726	22	12524	1.9789318445170125	1.0	1.0	100.0
GOTERM_BP_DIRECT	GO:0001656~metanephros development	6	0.2894356005788712	0.17669575611798935	ENSMUSG00000022061, ENSMUSG00000025352, ENSMUSG00000027204, ENSMUSG00000031558, ENSMUSG00000022144, ENSMUSG00000025921	1726	22	12524	1.9789318445170125	1.0	1.0	100.0
GOTERM_BP_DIRECT	GO:0035329~hippo signaling	6	0.2894356005788712	0.17669575611798935	ENSMUSG00000013076, ENSMUSG00000022329, ENSMUSG00000036862, ENSMUSG00000002249, ENSMUSG00000021067, ENSMUSG00000036459	1726	22	12524	1.9789318445170125	1.0	1.0	100.0
GOTERM_MF_DIRECT	GO:0050840~extracellular matrix binding	7	0.3376748673420164	0.1787834231616936	ENSMUSG00000040152, ENSMUSG00000005397, ENSMUSG00000027087, ENSMUSG00000039116, ENSMUSG00000034664, ENSMUSG00000031785, ENSMUSG00000021136	1659	28	12046	1.8152501506931886	1.0	1.0	100.0
GOTERM_BP_DIRECT	GO:0042110~T cell activation	7	0.3376748673420164	0.17920717419789248	ENSMUSG00000022967, ENSMUSG00000022637, ENSMUSG00000023927, ENSMUSG00000027087, ENSMUSG00000049871, ENSMUSG00000027863, ENSMUSG00000022770	1726	28	12524	1.814020857473928	1.0	1.0	100.0
GOTERM_MF_DIRECT	GO:0046872~metal ion binding	405	19.536903039073806	0.1794860013539615	ENSMUSG00000039519, ENSMUSG00000001025, ENSMUSG00000040502, ENSMUSG00000028862, ENSMUSG00000001143, ENSMUSG00000024026, ENSMUSG00000029833, ENSMUSG00000071379, ENSMUSG00000046287, ENSMUSG00000030823, ENSMUSG00000039634, ENSMUSG00000030824, ENSMUSG00000036246, ENSMUSG00000047250, ENSMUSG00000048485, ENSMUSG00000040618, ENSMUSG00000027523, ENSMUSG00000060002, ENSMUSG00000028977, ENSMUSG00000037681,…	1659	2828	12046	1.0398533395059992	1.0	1.0	100.0
GOTERM_MF_DIRECT	GO:0008270~zinc ion binding	135	6.512301013024602	0.1822651343349241	ENSMUSG00000030782, ENSMUSG00000063904, ENSMUSG00000074480, ENSMUSG00000034108, ENSMUSG00000079259, ENSMUSG00000030020, ENSMUSG00000022120, ENSMUSG00000001025, ENSMUSG00000040502, ENSMUSG00000000731, ENSMUSG00000006435, ENSMUSG00000024026, ENSMUSG00000029833, ENSMUSG00000021798, ENSMUSG00000046169, ENSMUSG00000039470, ENSMUSG00000039231, ENSMUSG00000046287, ENSMUSG00000015149, ENSMUSG00000018537,…	1659	905	12046	1.0831326866014606	1.0	1.0	100.0
GOTERM_MF_DIRECT	GO:0005092~GDP-dissociation inhibitor activity	4	0.1929570670525808	0.18458996510315828	ENSMUSG00000028893, ENSMUSG00000073433, ENSMUSG00000027883, ENSMUSG00000036206	1659	11	12046	2.640363855553729	1.0	1.0	100.0
GOTERM_MF_DIRECT	GO:0050072~m7G(5')pppN diphosphatase activity	4	0.1929570670525808	0.18458996510315828	ENSMUSG00000073293, ENSMUSG00000020029, ENSMUSG00000073295, ENSMUSG00000031767	1659	11	12046	2.640363855553729	1.0	1.0	100.0
GOTERM_MF_DIRECT	GO:0005088~Ras guanyl-nucleotide exchange factor activity	4	0.1929570670525808	0.18458996510315828	ENSMUSG00000034801, ENSMUSG00000024241, ENSMUSG00000049044, ENSMUSG00000030589	1659	11	12046	2.640363855553729	1.0	1.0	100.0
GOTERM_MF_DIRECT	GO:0015279~store-operated calcium channel activity	4	0.1929570670525808	0.18458996510315828	ENSMUSG00000027748, ENSMUSG00000049686, ENSMUSG00000039747, ENSMUSG00000021541	1659	11	12046	2.640363855553729	1.0	1.0	100.0
GOTERM_BP_DIRECT	GO:0008037~cell recognition	4	0.1929570670525808	0.184869716567884	ENSMUSG00000032012, ENSMUSG00000062300, ENSMUSG00000022661, ENSMUSG00000040511	1726	11	12524	2.63857579268935	1.0	1.0	100.0
GOTERM_BP_DIRECT	GO:0003254~regulation of membrane depolarization	4	0.1929570670525808	0.184869716567884	ENSMUSG00000060802, ENSMUSG00000023092, ENSMUSG00000053819, ENSMUSG00000021730	1726	11	12524	2.63857579268935	1.0	1.0	100.0
GOTERM_BP_DIRECT	GO:0006182~cGMP biosynthetic process	4	0.1929570670525808	0.184869716567884	ENSMUSG00000028469, ENSMUSG00000042638, ENSMUSG00000055523, ENSMUSG00000033910	1726	11	12524	2.63857579268935	1.0	1.0	100.0
GOTERM_CC_DIRECT	GO:0032391~photoreceptor connecting cilium	8	0.3859141341051616	0.18663933524113574	ENSMUSG00000047910, ENSMUSG00000030761, ENSMUSG00000073591, ENSMUSG00000027378, ENSMUSG00000020284, ENSMUSG00000021363, ENSMUSG00000039137, ENSMUSG00000031347	1872	34	13426	1.6875314228255407	1.0	1.0	100.0
KEGG_PATHWAY	mmu04728:Dopaminergic synapse	20	0.964785335262904	0.18711686765474825	ENSMUSG00000038607, ENSMUSG00000006740, ENSMUSG00000032562, ENSMUSG00000048240, ENSMUSG00000020182, ENSMUSG00000027230, ENSMUSG00000027523, ENSMUSG00000027669, ENSMUSG00000040147, ENSMUSG00000021820, ENSMUSG00000021303, ENSMUSG00000026824, ENSMUSG00000043154, ENSMUSG00000053819, ENSMUSG00000078816, ENSMUSG00000038648, ENSMUSG00000032766, ENSMUSG00000074657, ENSMUSG00000039943, ENSMUSG00000071658	681	117	5192	1.3032619200020081	1.0	1.0	100.0
GOTERM_CC_DIRECT	GO:0035102~PRC1 complex	4	0.1929570670525808	0.18954669237548416	ENSMUSG00000026484, ENSMUSG00000018537, ENSMUSG00000040669, ENSMUSG00000025578	1872	11	13426	2.6080031080031083	1.0	1.0	100.0
GOTERM_MF_DIRECT	GO:0001948~glycoprotein binding	13	0.6271104679208876	0.19008875883670062	ENSMUSG00000060802, ENSMUSG00000027863, ENSMUSG00000062312, ENSMUSG00000007207, ENSMUSG00000020311, ENSMUSG00000023830, ENSMUSG00000001507, ENSMUSG00000040462, ENSMUSG00000000409, ENSMUSG00000025809, ENSMUSG00000031328, ENSMUSG00000031565, ENSMUSG00000030598	1659	66	12046	1.4301970884249364	1.0	1.0	100.0
GOTERM_BP_DIRECT	GO:0016337~single organismal cell-cell adhesion	17	0.8200675349734683	0.19237573337443092	ENSMUSG00000033487, ENSMUSG00000032012, ENSMUSG00000029790, ENSMUSG00000006219, ENSMUSG00000027863, ENSMUSG00000041734, ENSMUSG00000027962, ENSMUSG00000022770, ENSMUSG00000061665, ENSMUSG00000027009, ENSMUSG00000040511, ENSMUSG00000022568, ENSMUSG00000070047, ENSMUSG00000000325, ENSMUSG00000054889, ENSMUSG00000031558, ENSMUSG00000030830	1726	92	12524	1.3407980250894251	1.0	1.0	100.0
KEGG_PATHWAY	mmu04014:Ras signaling pathway	31	1.4954172696575012	0.1938229899217643	ENSMUSG00000031453, ENSMUSG00000004791, ENSMUSG00000005320, ENSMUSG00000038607, ENSMUSG00000039936, ENSMUSG00000034801, ENSMUSG00000004451, ENSMUSG00000042903, ENSMUSG00000024241, ENSMUSG00000026482, ENSMUSG00000027852, ENSMUSG00000022781, ENSMUSG00000048915, ENSMUSG00000041354, ENSMUSG00000020901, ENSMUSG00000068036, ENSMUSG00000036585, ENSMUSG00000031537, ENSMUSG00000032766, ENSMUSG00000030589,…	681	195	5192	1.2120335856018674	1.0	1.0	100.0
GOTERM_MF_DIRECT	GO:0004303~estradiol 17-beta-dehydrogenase activity	3	0.1447178002894356	0.19483658000577747	ENSMUSG00000025260, ENSMUSG00000027195, ENSMUSG00000029311	1659	6	12046	3.6305003013863772	1.0	1.0	100.0
GOTERM_MF_DIRECT	GO:0008239~dipeptidyl-peptidase activity	3	0.1447178002894356	0.19483658000577747	ENSMUSG00000063904, ENSMUSG00000026958, ENSMUSG00000036815	1659	6	12046	3.6305003013863772	1.0	1.0	100.0
GOTERM_MF_DIRECT	GO:0048495~Roundabout binding	3	0.1447178002894356	0.19483658000577747	ENSMUSG00000030782, ENSMUSG00000025020, ENSMUSG00000031558	1659	6	12046	3.6305003013863772	1.0	1.0	100.0
GOTERM_BP_DIRECT	GO:2000651~positive regulation of sodium ion transmembrane transporter activity	3	0.1447178002894356	0.19505813517392565	ENSMUSG00000037989, ENSMUSG00000045103, ENSMUSG00000021591	1726	6	12524	3.6280417149478565	1.0	1.0	100.0
GOTERM_BP_DIRECT	GO:1901166~neural crest cell migration involved in autonomic nervous system development	3	0.1447178002894356	0.19505813517392565	ENSMUSG00000028883, ENSMUSG00000022144, ENSMUSG00000034684	1726	6	12524	3.6280417149478565	1.0	1.0	100.0
GOTERM_BP_DIRECT	GO:0071985~multivesicular body sorting pathway	3	0.1447178002894356	0.19505813517392565	ENSMUSG00000032202, ENSMUSG00000034584, ENSMUSG00000024511	1726	6	12524	3.6280417149478565	1.0	1.0	100.0
GOTERM_BP_DIRECT	GO:0003209~cardiac atrium morphogenesis	3	0.1447178002894356	0.19505813517392565	ENSMUSG00000024241, ENSMUSG00000075254, ENSMUSG00000027314	1726	6	12524	3.6280417149478565	1.0	1.0	100.0
GOTERM_BP_DIRECT	GO:0021960~anterior commissure morphogenesis	3	0.1447178002894356	0.19505813517392565	ENSMUSG00000049580, ENSMUSG00000008575, ENSMUSG00000029765	1726	6	12524	3.6280417149478565	1.0	1.0	100.0
GOTERM_BP_DIRECT	GO:0050953~sensory perception of light stimulus	3	0.1447178002894356	0.19505813517392565	ENSMUSG00000030761, ENSMUSG00000030838, ENSMUSG00000039137	1726	6	12524	3.6280417149478565	1.0	1.0	100.0
GOTERM_BP_DIRECT	GO:0010870~positive regulation of receptor biosynthetic process	3	0.1447178002894356	0.19505813517392565	ENSMUSG00000002108, ENSMUSG00000031161, ENSMUSG00000028800	1726	6	12524	3.6280417149478565	1.0	1.0	100.0
GOTERM_BP_DIRECT	GO:0086073~bundle of His cell-Purkinje myocyte adhesion involved in cell communication	3	0.1447178002894356	0.19505813517392565	ENSMUSG00000054889, ENSMUSG00000044393, ENSMUSG00000024331	1726	6	12524	3.6280417149478565	1.0	1.0	100.0
GOTERM_BP_DIRECT	GO:0046689~response to mercury ion	3	0.1447178002894356	0.19505813517392565	ENSMUSG00000028393, ENSMUSG00000027199, ENSMUSG00000020475	1726	6	12524	3.6280417149478565	1.0	1.0	100.0
GOTERM_BP_DIRECT	GO:0010044~response to aluminum ion	3	0.1447178002894356	0.19505813517392565	ENSMUSG00000028393, ENSMUSG00000021794, ENSMUSG00000040147	1726	6	12524	3.6280417149478565	1.0	1.0	100.0
GOTERM_BP_DIRECT	GO:0032410~negative regulation of transporter activity	3	0.1447178002894356	0.19505813517392565	ENSMUSG00000025889, ENSMUSG00000031930, ENSMUSG00000062127	1726	6	12524	3.6280417149478565	1.0	1.0	100.0
KEGG_PATHWAY	mmu04724:Glutamatergic synapse	18	0.8683068017366137	0.19600913718198082	ENSMUSG00000038607, ENSMUSG00000032562, ENSMUSG00000048240, ENSMUSG00000024211, ENSMUSG00000027523, ENSMUSG00000005357, ENSMUSG00000002771, ENSMUSG00000027669, ENSMUSG00000042249, ENSMUSG00000022994, ENSMUSG00000021303, ENSMUSG00000024858, ENSMUSG00000026824, ENSMUSG00000025813, ENSMUSG00000078816, ENSMUSG00000032766, ENSMUSG00000039943, ENSMUSG00000071658	681	104	5192	1.3195526940020332	1.0	1.0	100.0
GOTERM_MF_DIRECT	GO:0008483~transaminase activity	5	0.241196333815726	0.19780045352825704	ENSMUSG00000022546, ENSMUSG00000024640, ENSMUSG00000020363, ENSMUSG00000039648, ENSMUSG00000030268	1659	17	12046	2.1355884125802223	1.0	1.0	100.0
GOTERM_BP_DIRECT	GO:0030837~negative regulation of actin filament polymerization	5	0.241196333815726	0.19815471313699984	ENSMUSG00000068566, ENSMUSG00000089996, ENSMUSG00000031558, ENSMUSG00000032702, ENSMUSG00000072955	1726	17	12524	2.134142185263445	1.0	1.0	100.0
GOTERM_BP_DIRECT	GO:0031290~retinal ganglion cell axon guidance	5	0.241196333815726	0.19815471313699984	ENSMUSG00000000627, ENSMUSG00000048915, ENSMUSG00000025020, ENSMUSG00000031558, ENSMUSG00000028664	1726	17	12524	2.134142185263445	1.0	1.0	100.0
GOTERM_CC_DIRECT	GO:0043219~lateral loop	3	0.1447178002894356	0.1987708839258878	ENSMUSG00000015149, ENSMUSG00000022770, ENSMUSG00000062312	1872	6	13426	3.5860042735042734	1.0	1.0	100.0
GOTERM_CC_DIRECT	GO:0001739~sex chromatin	3	0.1447178002894356	0.1987708839258878	ENSMUSG00000026484, ENSMUSG00000018537, ENSMUSG00000040669	1872	6	13426	3.5860042735042734	1.0	1.0	100.0
GOTERM_BP_DIRECT	GO:0050775~positive regulation of dendrite morphogenesis	7	0.3376748673420164	0.2014197931599738	ENSMUSG00000030890, ENSMUSG00000034867, ENSMUSG00000030309, ENSMUSG00000038545, ENSMUSG00000029705, ENSMUSG00000032867, ENSMUSG00000042589	1726	29	12524	1.751468414112758	1.0	1.0	100.0
GOTERM_BP_DIRECT	GO:0045494~photoreceptor cell maintenance	7	0.3376748673420164	0.2014197931599738	ENSMUSG00000006464, ENSMUSG00000030838, ENSMUSG00000037493, ENSMUSG00000021803, ENSMUSG00000021363, ENSMUSG00000028125, ENSMUSG00000032258	1726	29	12524	1.751468414112758	1.0	1.0	100.0
GOTERM_BP_DIRECT	GO:0045214~sarcomere organization	6	0.2894356005788712	0.20187690290528526	ENSMUSG00000021798, ENSMUSG00000007122, ENSMUSG00000051747, ENSMUSG00000025809, ENSMUSG00000026414, ENSMUSG00000005103	1726	23	12524	1.892891329538012	1.0	1.0	100.0
GOTERM_BP_DIRECT	GO:0035987~endodermal cell differentiation	6	0.2894356005788712	0.20187690290528526	ENSMUSG00000031839, ENSMUSG00000002900, ENSMUSG00000027087, ENSMUSG00000025650, ENSMUSG00000027009, ENSMUSG00000027966	1726	23	12524	1.892891329538012	1.0	1.0	100.0
KEGG_PATHWAY	mmu05215:Prostate cancer	15	0.723589001447178	0.2037046044200193	ENSMUSG00000039936, ENSMUSG00000034801, ENSMUSG00000022061, ENSMUSG00000024241, ENSMUSG00000027230, ENSMUSG00000027852, ENSMUSG00000062312, ENSMUSG00000021025, ENSMUSG00000046532, ENSMUSG00000020901, ENSMUSG00000031537, ENSMUSG00000038648, ENSMUSG00000055799, ENSMUSG00000016477, ENSMUSG00000031565	681	84	5192	1.3614432557163836	1.0	1.0	100.0
KEGG_PATHWAY	mmu04915:Estrogen signaling pathway	16	0.7718282682103232	0.20530815842757327	ENSMUSG00000039936, ENSMUSG00000034801, ENSMUSG00000032562, ENSMUSG00000024241, ENSMUSG00000059970, ENSMUSG00000027230, ENSMUSG00000024222, ENSMUSG00000027523, ENSMUSG00000027852, ENSMUSG00000022994, ENSMUSG00000026824, ENSMUSG00000000766, ENSMUSG00000020901, ENSMUSG00000030357, ENSMUSG00000038648, ENSMUSG00000039943	681	91	5192	1.3404979748592083	1.0	1.0	100.0
GOTERM_CC_DIRECT	GO:0042470~melanosome	17	0.8200675349734683	0.20545485325097806	ENSMUSG00000032202, ENSMUSG00000030761, ENSMUSG00000034867, ENSMUSG00000026880, ENSMUSG00000027248, ENSMUSG00000020571, ENSMUSG00000024511, ENSMUSG00000039395, ENSMUSG00000021866, ENSMUSG00000030616, ENSMUSG00000018340, ENSMUSG00000018507, ENSMUSG00000025809, ENSMUSG00000032504, ENSMUSG00000059714, ENSMUSG00000073987, ENSMUSG00000032412	1872	92	13426	1.3252624489037532	1.0	1.0	100.0
GOTERM_MF_DIRECT	GO:0008237~metallopeptidase activity	20	0.964785335262904	0.20605849572367224	ENSMUSG00000063904, ENSMUSG00000053399, ENSMUSG00000053441, ENSMUSG00000041926, ENSMUSG00000027820, ENSMUSG00000022098, ENSMUSG00000024299, ENSMUSG00000061298, ENSMUSG00000040812, ENSMUSG00000024644, ENSMUSG00000027612, ENSMUSG00000049538, ENSMUSG00000022842, ENSMUSG00000020841, ENSMUSG00000021710, ENSMUSG00000022449, ENSMUSG00000050663, ENSMUSG00000053626, ENSMUSG00000031994, ENSMUSG00000011256	1659	113	12046	1.2851328500482753	1.0	1.0	100.0
GOTERM_CC_DIRECT	GO:0031982~vesicle	24	1.1577424023154848	0.20664218466498435	ENSMUSG00000006740, ENSMUSG00000055994, ENSMUSG00000026880, ENSMUSG00000028794, ENSMUSG00000051043, ENSMUSG00000032382, ENSMUSG00000002059, ENSMUSG00000022098, ENSMUSG00000027523, ENSMUSG00000027500, ENSMUSG00000040447, ENSMUSG00000024413, ENSMUSG00000045733, ENSMUSG00000023259, ENSMUSG00000003411, ENSMUSG00000019478, ENSMUSG00000026958, ENSMUSG00000045763, ENSMUSG00000035165, ENSMUSG00000035342,…	1872	138	13426	1.247305834262356	1.0	1.0	100.0
GOTERM_MF_DIRECT	GO:0043130~ubiquitin binding	14	0.6753497346840328	0.21195343783660198	ENSMUSG00000025171, ENSMUSG00000029223, ENSMUSG00000028630, ENSMUSG00000031161, ENSMUSG00000028044, ENSMUSG00000025139, ENSMUSG00000041765, ENSMUSG00000019850, ENSMUSG00000037487, ENSMUSG00000015149, ENSMUSG00000053774, ENSMUSG00000031479, ENSMUSG00000012126, ENSMUSG00000056900	1659	74	12046	1.3737028167407912	1.0	1.0	100.0
KEGG_PATHWAY	mmu00260:Glycine, serine and threonine metabolism	7	0.3376748673420164	0.21270018104936383	ENSMUSG00000027199, ENSMUSG00000038871, ENSMUSG00000024640, ENSMUSG00000015970, ENSMUSG00000040147, ENSMUSG00000020475, ENSMUSG00000034424	681	31	5192	1.721566955615556	1.0	1.0	100.0
KEGG_PATHWAY	mmu05213:Endometrial cancer	10	0.482392667631452	0.2172507098129797	ENSMUSG00000005871, ENSMUSG00000039936, ENSMUSG00000034801, ENSMUSG00000030890, ENSMUSG00000024241, ENSMUSG00000020901, ENSMUSG00000027852, ENSMUSG00000062312, ENSMUSG00000000142, ENSMUSG00000055799	681	51	5192	1.4949180847081858	1.0	1.0	100.0
GOTERM_MF_DIRECT	GO:0004871~signal transducer activity	55	2.653159671972986	0.21835284232390878	ENSMUSG00000032641, ENSMUSG00000034987, ENSMUSG00000032562, ENSMUSG00000051043, ENSMUSG00000039116, ENSMUSG00000050199, ENSMUSG00000031955, ENSMUSG00000032766, ENSMUSG00000071658, ENSMUSG00000030890, ENSMUSG00000016528, ENSMUSG00000048240, ENSMUSG00000027164, ENSMUSG00000027523, ENSMUSG00000024211, ENSMUSG00000044933, ENSMUSG00000048965, ENSMUSG00000043441, ENSMUSG00000021303, ENSMUSG00000022757,…	1659	353	12046	1.1313173743696927	1.0	1.0	100.0
GOTERM_BP_DIRECT	GO:0050896~response to stimulus	11	0.5306319343945972	0.2190039957746517	ENSMUSG00000056055, ENSMUSG00000045871, ENSMUSG00000028871, ENSMUSG00000025350, ENSMUSG00000041482, ENSMUSG00000042064, ENSMUSG00000027314, ENSMUSG00000024211, ENSMUSG00000028125, ENSMUSG00000005864, ENSMUSG00000021123	1726	55	12524	1.4512166859791424	1.0	1.0	100.0
KEGG_PATHWAY	mmu05034:Alcoholism	19	0.9165460684997588	0.21900740517957185	ENSMUSG00000038607, ENSMUSG00000034801, ENSMUSG00000032562, ENSMUSG00000048240, ENSMUSG00000024241, ENSMUSG00000031161, ENSMUSG00000020182, ENSMUSG00000027230, ENSMUSG00000027523, ENSMUSG00000027852, ENSMUSG00000020086, ENSMUSG00000002771, ENSMUSG00000027669, ENSMUSG00000040147, ENSMUSG00000028800, ENSMUSG00000021303, ENSMUSG00000038648, ENSMUSG00000032766, ENSMUSG00000071658	681	113	5192	1.281925331046223	1.0	1.0	100.0
GOTERM_BP_DIRECT	GO:0051781~positive regulation of cell division	8	0.3859141341051616	0.21964666134600916	ENSMUSG00000004791, ENSMUSG00000005871, ENSMUSG00000028639, ENSMUSG00000022061, ENSMUSG00000027187, ENSMUSG00000036585, ENSMUSG00000015149, ENSMUSG00000021253	1726	36	12524	1.6124629844212695	1.0	1.0	100.0
GOTERM_BP_DIRECT	GO:0008203~cholesterol metabolic process	13	0.6271104679208876	0.22013652857905872	ENSMUSG00000041939, ENSMUSG00000031168, ENSMUSG00000039519, ENSMUSG00000058454, ENSMUSG00000027187, ENSMUSG00000003721, ENSMUSG00000027952, ENSMUSG00000024413, ENSMUSG00000026944, ENSMUSG00000003123, ENSMUSG00000026600, ENSMUSG00000015243, ENSMUSG00000018042	1726	68	12524	1.3871924204212391	1.0	1.0	100.0
GOTERM_MF_DIRECT	GO:0031005~filamin binding	4	0.1929570670525808	0.22242359409398638	ENSMUSG00000000766, ENSMUSG00000006219, ENSMUSG00000024501, ENSMUSG00000025478	1659	12	12046	2.4203335342575847	1.0	1.0	100.0
GOTERM_MF_DIRECT	GO:0016818~hydrolase activity, acting on acid anhydrides, in phosphorus-containing anhydrides	4	0.1929570670525808	0.22242359409398638	ENSMUSG00000018474, ENSMUSG00000031099, ENSMUSG00000002428, ENSMUSG00000031767	1659	12	12046	2.4203335342575847	1.0	1.0	100.0
GOTERM_BP_DIRECT	GO:2000177~regulation of neural precursor cell proliferation	4	0.1929570670525808	0.22274454813582517	ENSMUSG00000038805, ENSMUSG00000031099, ENSMUSG00000079259, ENSMUSG00000009073	1726	12	12524	2.418694476631904	1.0	1.0	100.0
GOTERM_BP_DIRECT	GO:0010875~positive regulation of cholesterol efflux	4	0.1929570670525808	0.22274454813582517	ENSMUSG00000015243, ENSMUSG00000002108, ENSMUSG00000021025, ENSMUSG00000017754	1726	12	12524	2.418694476631904	1.0	1.0	100.0
GOTERM_BP_DIRECT	GO:0070997~neuron death	4	0.1929570670525808	0.22274454813582517	ENSMUSG00000023912, ENSMUSG00000036144, ENSMUSG00000045095, ENSMUSG00000025478	1726	12	12524	2.418694476631904	1.0	1.0	100.0
GOTERM_BP_DIRECT	GO:0046325~negative regulation of glucose import	4	0.1929570670525808	0.22274454813582517	ENSMUSG00000005057, ENSMUSG00000037370, ENSMUSG00000020176, ENSMUSG00000013698	1726	12	12524	2.418694476631904	1.0	1.0	100.0
GOTERM_BP_DIRECT	GO:0043268~positive regulation of potassium ion transport	4	0.1929570670525808	0.22274454813582517	ENSMUSG00000006740, ENSMUSG00000023092, ENSMUSG00000022770, ENSMUSG00000002996	1726	12	12524	2.418694476631904	1.0	1.0	100.0
GOTERM_BP_DIRECT	GO:0006828~manganese ion transport	4	0.1929570670525808	0.22274454813582517	ENSMUSG00000027748, ENSMUSG00000009292, ENSMUSG00000026614, ENSMUSG00000021541	1726	12	12524	2.418694476631904	1.0	1.0	100.0
GOTERM_BP_DIRECT	GO:0006518~peptide metabolic process	4	0.1929570670525808	0.22274454813582517	ENSMUSG00000020841, ENSMUSG00000021710, ENSMUSG00000027820, ENSMUSG00000026335	1726	12	12524	2.418694476631904	1.0	1.0	100.0
GOTERM_BP_DIRECT	GO:0006476~protein deacetylation	4	0.1929570670525808	0.22274454813582517	ENSMUSG00000031161, ENSMUSG00000015149, ENSMUSG00000025486, ENSMUSG00000028800	1726	12	12524	2.418694476631904	1.0	1.0	100.0
GOTERM_BP_DIRECT	GO:0051764~actin crosslink formation	4	0.1929570670525808	0.22274454813582517	ENSMUSG00000016382, ENSMUSG00000031328, ENSMUSG00000024501, ENSMUSG00000026414	1726	12	12524	2.418694476631904	1.0	1.0	100.0
GOTERM_BP_DIRECT	GO:0006734~NADH metabolic process	4	0.1929570670525808	0.22274454813582517	ENSMUSG00000026827, ENSMUSG00000032279, ENSMUSG00000050627, ENSMUSG00000025963	1726	12	12524	2.418694476631904	1.0	1.0	100.0
GOTERM_BP_DIRECT	GO:0021952~central nervous system projection neuron axonogenesis	4	0.1929570670525808	0.22274454813582517	ENSMUSG00000031285, ENSMUSG00000031558, ENSMUSG00000027950, ENSMUSG00000028664	1726	12	12524	2.418694476631904	1.0	1.0	100.0
GOTERM_CC_DIRECT	GO:0009898~cytoplasmic side of plasma membrane	9	0.43415340086830684	0.22354870484523578	ENSMUSG00000069441, ENSMUSG00000043165, ENSMUSG00000026064, ENSMUSG00000027164, ENSMUSG00000038764, ENSMUSG00000027863, ENSMUSG00000031537, ENSMUSG00000022770, ENSMUSG00000068329	1872	42	13426	1.5368589743589745	1.0	1.0	100.0
GOTERM_CC_DIRECT	GO:0030426~growth cone	26	1.2542209358417753	0.22403698590316892	ENSMUSG00000008475, ENSMUSG00000049044, ENSMUSG00000049686, ENSMUSG00000006930, ENSMUSG00000024501, ENSMUSG00000047714, ENSMUSG00000022048, ENSMUSG00000001507, ENSMUSG00000069227, ENSMUSG00000000579, ENSMUSG00000015149, ENSMUSG00000039137, ENSMUSG00000017466, ENSMUSG00000019820, ENSMUSG00000005871, ENSMUSG00000074030, ENSMUSG00000040957, ENSMUSG00000027500, ENSMUSG00000027940, ENSMUSG00000000881,…	1872	153	13426	1.2187726942628903	1.0	1.0	100.0
GOTERM_BP_DIRECT	GO:0070527~platelet aggregation	7	0.3376748673420164	0.22456749316662789	ENSMUSG00000030890, ENSMUSG00000027523, ENSMUSG00000005813, ENSMUSG00000031328, ENSMUSG00000020571, ENSMUSG00000036894, ENSMUSG00000034664	1726	30	12524	1.6930861336423328	1.0	1.0	100.0
GOTERM_MF_DIRECT	GO:0005085~guanyl-nucleotide exchange factor activity	26	1.2542209358417753	0.22499467007462787	ENSMUSG00000034801, ENSMUSG00000034867, ENSMUSG00000024241, ENSMUSG00000049044, ENSMUSG00000026482, ENSMUSG00000031093, ENSMUSG00000040964, ENSMUSG00000025558, ENSMUSG00000021895, ENSMUSG00000040940, ENSMUSG00000022788, ENSMUSG00000021215, ENSMUSG00000019467, ENSMUSG00000041354, ENSMUSG00000045094, ENSMUSG00000030589, ENSMUSG00000059013, ENSMUSG00000004568, ENSMUSG00000004788, ENSMUSG00000025265,…	1659	155	12046	1.2179742946586556	1.0	1.0	100.0
GOTERM_BP_DIRECT	GO:0042981~regulation of apoptotic process	26	1.2542209358417753	0.22612335785442395	ENSMUSG00000039959, ENSMUSG00000063727, ENSMUSG00000032000, ENSMUSG00000025352, ENSMUSG00000050132, ENSMUSG00000025151, ENSMUSG00000048232, ENSMUSG00000025795, ENSMUSG00000022781, ENSMUSG00000023830, ENSMUSG00000029833, ENSMUSG00000039097, ENSMUSG00000038545, ENSMUSG00000054115, ENSMUSG00000035158, ENSMUSG00000055994, ENSMUSG00000027164, ENSMUSG00000022098, ENSMUSG00000004446, ENSMUSG00000026278,…	1726	155	12524	1.2171494785631518	1.0	1.0	100.0
GOTERM_BP_DIRECT	GO:0060348~bone development	10	0.482392667631452	0.2262398375168994	ENSMUSG00000061306, ENSMUSG00000016382, ENSMUSG00000028469, ENSMUSG00000027523, ENSMUSG00000040447, ENSMUSG00000027796, ENSMUSG00000050332, ENSMUSG00000022641, ENSMUSG00000015697, ENSMUSG00000066406	1726	49	12524	1.4808333530399416	1.0	1.0	100.0
GOTERM_MF_DIRECT	GO:0019706~protein-cysteine S-palmitoyltransferase activity	6	0.2894356005788712	0.2277172298598315	ENSMUSG00000039470, ENSMUSG00000033906, ENSMUSG00000042532, ENSMUSG00000025786, ENSMUSG00000036304, ENSMUSG00000015335	1659	24	12046	1.8152501506931886	1.0	1.0	100.0
GOTERM_BP_DIRECT	GO:0007214~gamma-aminobutyric acid signaling pathway	6	0.2894356005788712	0.22816529540638159	ENSMUSG00000031343, ENSMUSG00000055026, ENSMUSG00000032562, ENSMUSG00000055078, ENSMUSG00000023267, ENSMUSG00000000560	1726	24	12524	1.8140208574739283	1.0	1.0	100.0
GOTERM_BP_DIRECT	GO:0030001~metal ion transport	6	0.2894356005788712	0.22816529540638159	ENSMUSG00000018585, ENSMUSG00000024270, ENSMUSG00000034108, ENSMUSG00000006567, ENSMUSG00000039878, ENSMUSG00000032412	1726	24	12524	1.8140208574739283	1.0	1.0	100.0
GOTERM_MF_DIRECT	GO:0016849~phosphorus-oxygen lyase activity	5	0.241196333815726	0.22850924032888653	ENSMUSG00000028469, ENSMUSG00000042638, ENSMUSG00000055523, ENSMUSG00000033910, ENSMUSG00000022994	1659	18	12046	2.016944611881321	1.0	1.0	100.0
GOTERM_MF_DIRECT	GO:0050431~transforming growth factor beta binding	5	0.241196333815726	0.22850924032888653	ENSMUSG00000040152, ENSMUSG00000027087, ENSMUSG00000021253, ENSMUSG00000040488, ENSMUSG00000024940	1659	18	12046	2.016944611881321	1.0	1.0	100.0
GOTERM_BP_DIRECT	GO:0033209~tumor necrosis factor-mediated signaling pathway	5	0.241196333815726	0.22890116930875784	ENSMUSG00000056941, ENSMUSG00000020803, ENSMUSG00000031537, ENSMUSG00000024402, ENSMUSG00000022015	1726	18	12524	2.015578730526587	1.0	1.0	100.0
GOTERM_BP_DIRECT	GO:0009190~cyclic nucleotide biosynthetic process	5	0.241196333815726	0.22890116930875784	ENSMUSG00000028469, ENSMUSG00000042638, ENSMUSG00000055523, ENSMUSG00000033910, ENSMUSG00000022994	1726	18	12524	2.015578730526587	1.0	1.0	100.0
GOTERM_BP_DIRECT	GO:0048148~behavioral response to cocaine	5	0.241196333815726	0.22890116930875784	ENSMUSG00000034997, ENSMUSG00000025889, ENSMUSG00000025813, ENSMUSG00000013787, ENSMUSG00000018634	1726	18	12524	2.015578730526587	1.0	1.0	100.0
GOTERM_BP_DIRECT	GO:0030818~negative regulation of cAMP biosynthetic process	5	0.241196333815726	0.22890116930875784	ENSMUSG00000027584, ENSMUSG00000000766, ENSMUSG00000024211, ENSMUSG00000030659, ENSMUSG00000003476	1726	18	12524	2.015578730526587	1.0	1.0	100.0
GOTERM_BP_DIRECT	GO:0048255~mRNA stabilization	5	0.241196333815726	0.22890116930875784	ENSMUSG00000018554, ENSMUSG00000016528, ENSMUSG00000023087, ENSMUSG00000022144, ENSMUSG00000000142	1726	18	12524	2.015578730526587	1.0	1.0	100.0
GOTERM_BP_DIRECT	GO:0060996~dendritic spine development	5	0.241196333815726	0.22890116930875784	ENSMUSG00000031278, ENSMUSG00000066877, ENSMUSG00000028664, ENSMUSG00000022781, ENSMUSG00000030774	1726	18	12524	2.015578730526587	1.0	1.0	100.0
GOTERM_CC_DIRECT	GO:0001772~immunological synapse	7	0.3376748673420164	0.2328112187344578	ENSMUSG00000000409, ENSMUSG00000030707, ENSMUSG00000056153, ENSMUSG00000022770, ENSMUSG00000032504, ENSMUSG00000019998, ENSMUSG00000030830	1872	30	13426	1.673468660968661	1.0	1.0	100.0
GOTERM_CC_DIRECT	GO:0036126~sperm flagellum	6	0.2894356005788712	0.23564385150620692	ENSMUSG00000026463, ENSMUSG00000039179, ENSMUSG00000026807, ENSMUSG00000024033, ENSMUSG00000035696, ENSMUSG00000035984	1872	24	13426	1.7930021367521367	1.0	1.0	100.0
GOTERM_CC_DIRECT	GO:0045177~apical part of cell	18	0.8683068017366137	0.23670350322793965	ENSMUSG00000008540, ENSMUSG00000022197, ENSMUSG00000004568, ENSMUSG00000032050, ENSMUSG00000027962, ENSMUSG00000028643, ENSMUSG00000028434, ENSMUSG00000027883, ENSMUSG00000006567, ENSMUSG00000021278, ENSMUSG00000021477, ENSMUSG00000023912, ENSMUSG00000025813, ENSMUSG00000030838, ENSMUSG00000009073, ENSMUSG00000068036, ENSMUSG00000036862, ENSMUSG00000018634	1872	101	13426	1.2781797410510283	1.0	1.0	100.0
KEGG_PATHWAY	mmu04144:Endocytosis	35	1.688374336710082	0.23757193678152597	ENSMUSG00000005320, ENSMUSG00000054277, ENSMUSG00000056116, ENSMUSG00000008475, ENSMUSG00000025373, ENSMUSG00000032382, ENSMUSG00000043614, ENSMUSG00000027598, ENSMUSG00000042249, ENSMUSG00000023830, ENSMUSG00000024867, ENSMUSG00000038740, ENSMUSG00000073411, ENSMUSG00000032504, ENSMUSG00000031479, ENSMUSG00000091705, ENSMUSG00000056515, ENSMUSG00000006740, ENSMUSG00000028552, ENSMUSG00000059970,…	681	229	5192	1.1652527428838915	1.0	1.0	100.0
GOTERM_CC_DIRECT	GO:0005829~cytosol	232	11.191509889049685	0.24027017877484688	ENSMUSG00000032202, ENSMUSG00000034867, ENSMUSG00000032562, ENSMUSG00000027890, ENSMUSG00000001025, ENSMUSG00000042249, ENSMUSG00000005069, ENSMUSG00000039197, ENSMUSG00000030707, ENSMUSG00000074643, ENSMUSG00000031479, ENSMUSG00000018932, ENSMUSG00000028070, ENSMUSG00000030268, ENSMUSG00000024493, ENSMUSG00000026670, ENSMUSG00000027523, ENSMUSG00000046717, ENSMUSG00000001034, ENSMUSG00000022995,…	1872	1587	13426	1.0484599766263283	1.0	1.0	100.0
GOTERM_BP_DIRECT	GO:0031623~receptor internalization	8	0.3859141341051616	0.24114440896542358	ENSMUSG00000024858, ENSMUSG00000025889, ENSMUSG00000059588, ENSMUSG00000032382, ENSMUSG00000025809, ENSMUSG00000029512, ENSMUSG00000042249, ENSMUSG00000056515	1726	37	12524	1.568882903761235	1.0	1.0	100.0
GOTERM_BP_DIRECT	GO:0010033~response to organic substance	10	0.482392667631452	0.24474393478891646	ENSMUSG00000028393, ENSMUSG00000030560, ENSMUSG00000007122, ENSMUSG00000027199, ENSMUSG00000031161, ENSMUSG00000038224, ENSMUSG00000070738, ENSMUSG00000024887, ENSMUSG00000027712, ENSMUSG00000030774	1726	50	12524	1.4512166859791427	1.0	1.0	100.0
GOTERM_BP_DIRECT	GO:0070301~cellular response to hydrogen peroxide	10	0.482392667631452	0.24474393478891646	ENSMUSG00000021215, ENSMUSG00000018476, ENSMUSG00000019850, ENSMUSG00000009292, ENSMUSG00000031161, ENSMUSG00000002147, ENSMUSG00000018537, ENSMUSG00000055633, ENSMUSG00000001034, ENSMUSG00000025578	1726	50	12524	1.4512166859791427	1.0	1.0	100.0
GOTERM_BP_DIRECT	GO:0030855~epithelial cell differentiation	10	0.482392667631452	0.24474393478891646	ENSMUSG00000030782, ENSMUSG00000019761, ENSMUSG00000044674, ENSMUSG00000029428, ENSMUSG00000003423, ENSMUSG00000025139, ENSMUSG00000029755, ENSMUSG00000000440, ENSMUSG00000018634, ENSMUSG00000003476	1726	50	12524	1.4512166859791427	1.0	1.0	100.0
GOTERM_MF_DIRECT	GO:0004222~metalloendopeptidase activity	15	0.723589001447178	0.2466551228570182	ENSMUSG00000032289, ENSMUSG00000053399, ENSMUSG00000053441, ENSMUSG00000027820, ENSMUSG00000022098, ENSMUSG00000024299, ENSMUSG00000027612, ENSMUSG00000049538, ENSMUSG00000022842, ENSMUSG00000021710, ENSMUSG00000022449, ENSMUSG00000046169, ENSMUSG00000053626, ENSMUSG00000031994, ENSMUSG00000011256	1659	83	12046	1.312229024597486	1.0	1.0	100.0
GOTERM_BP_DIRECT	GO:0006869~lipid transport	15	0.723589001447178	0.24751148370471737	ENSMUSG00000037606, ENSMUSG00000062949, ENSMUSG00000040875, ENSMUSG00000028655, ENSMUSG00000040447, ENSMUSG00000046027, ENSMUSG00000037681, ENSMUSG00000022807, ENSMUSG00000036078, ENSMUSG00000090698, ENSMUSG00000035189, ENSMUSG00000056656, ENSMUSG00000035435, ENSMUSG00000017754, ENSMUSG00000034435	1726	83	12524	1.3113403788968157	1.0	1.0	100.0
GOTERM_CC_DIRECT	GO:0030133~transport vesicle	11	0.5306319343945972	0.24756004310404672	ENSMUSG00000005320, ENSMUSG00000034867, ENSMUSG00000040188, ENSMUSG00000001018, ENSMUSG00000019066, ENSMUSG00000021903, ENSMUSG00000019890, ENSMUSG00000027523, ENSMUSG00000029428, ENSMUSG00000038982, ENSMUSG00000021587	1872	56	13426	1.408787393162393	1.0	1.0	100.0
GOTERM_MF_DIRECT	GO:0051879~Hsp90 protein binding	7	0.3376748673420164	0.2479952649602314	ENSMUSG00000024170, ENSMUSG00000055994, ENSMUSG00000031161, ENSMUSG00000028693, ENSMUSG00000062312, ENSMUSG00000071072, ENSMUSG00000029512	1659	31	12046	1.639580781271267	1.0	1.0	100.0
GOTERM_BP_DIRECT	GO:0042594~response to starvation	7	0.3376748673420164	0.24852297268326978	ENSMUSG00000019577, ENSMUSG00000062908, ENSMUSG00000022816, ENSMUSG00000047904, ENSMUSG00000029512, ENSMUSG00000044933, ENSMUSG00000000440	1726	31	12524	1.638470451911935	1.0	1.0	100.0
KEGG_PATHWAY	mmu00520:Amino sugar and nucleotide sugar metabolism	9	0.43415340086830684	0.24867673563834386	ENSMUSG00000034744, ENSMUSG00000038372, ENSMUSG00000026956, ENSMUSG00000020766, ENSMUSG00000018042, ENSMUSG00000026670, ENSMUSG00000028334, ENSMUSG00000020363, ENSMUSG00000062778	681	46	5192	1.4916682627849072	1.0	1.0	100.0
GOTERM_MF_DIRECT	GO:0102391~decanoate--CoA ligase activity	3	0.1447178002894356	0.2490562779267752	ENSMUSG00000031278, ENSMUSG00000024981, ENSMUSG00000027359	1659	7	12046	3.1118574011883235	1.0	1.0	100.0
GOTERM_MF_DIRECT	GO:0001206~transcriptional repressor activity, RNA polymerase II distal enhancer sequence-specific binding	3	0.1447178002894356	0.2490562779267752	ENSMUSG00000066687, ENSMUSG00000025612, ENSMUSG00000025930	1659	7	12046	3.1118574011883235	1.0	1.0	100.0
GOTERM_MF_DIRECT	GO:0008235~metalloexopeptidase activity	3	0.1447178002894356	0.2490562779267752	ENSMUSG00000039263, ENSMUSG00000036112, ENSMUSG00000005813	1659	7	12046	3.1118574011883235	1.0	1.0	100.0
GOTERM_MF_DIRECT	GO:0070097~delta-catenin binding	3	0.1447178002894356	0.2490562779267752	ENSMUSG00000053141, ENSMUSG00000078794, ENSMUSG00000045659	1659	7	12046	3.1118574011883235	1.0	1.0	100.0
GOTERM_MF_DIRECT	GO:0031386~protein tag	3	0.1447178002894356	0.2490562779267752	ENSMUSG00000025373, ENSMUSG00000084786, ENSMUSG00000030722	1659	7	12046	3.1118574011883235	1.0	1.0	100.0
GOTERM_MF_DIRECT	GO:0030274~LIM domain binding	3	0.1447178002894356	0.2490562779267752	ENSMUSG00000039706, ENSMUSG00000068036, ENSMUSG00000020847	1659	7	12046	3.1118574011883235	1.0	1.0	100.0
GOTERM_MF_DIRECT	GO:0008429~phosphatidylethanolamine binding	3	0.1447178002894356	0.2490562779267752	ENSMUSG00000021866, ENSMUSG00000030605, ENSMUSG00000027602	1659	7	12046	3.1118574011883235	1.0	1.0	100.0
GOTERM_BP_DIRECT	GO:0048841~regulation of axon extension involved in axon guidance	3	0.1447178002894356	0.24932316292232995	ENSMUSG00000028883, ENSMUSG00000030084, ENSMUSG00000029765	1726	7	12524	3.109750041383877	1.0	1.0	100.0
GOTERM_BP_DIRECT	GO:0060236~regulation of mitotic spindle organization	3	0.1447178002894356	0.24932316292232995	ENSMUSG00000022070, ENSMUSG00000068744, ENSMUSG00000027469	1726	7	12524	3.109750041383877	1.0	1.0	100.0
GOTERM_BP_DIRECT	GO:0006111~regulation of gluconeogenesis	3	0.1447178002894356	0.24932316292232995	ENSMUSG00000021710, ENSMUSG00000062908, ENSMUSG00000038967	1726	7	12524	3.109750041383877	1.0	1.0	100.0
GOTERM_BP_DIRECT	GO:0048515~spermatid differentiation	3	0.1447178002894356	0.24932316292232995	ENSMUSG00000027378, ENSMUSG00000003810, ENSMUSG00000035984	1726	7	12524	3.109750041383877	1.0	1.0	100.0
GOTERM_BP_DIRECT	GO:0006090~pyruvate metabolic process	3	0.1447178002894356	0.24932316292232995	ENSMUSG00000040618, ENSMUSG00000039648, ENSMUSG00000021620	1726	7	12524	3.109750041383877	1.0	1.0	100.0
GOTERM_BP_DIRECT	GO:2000252~negative regulation of feeding behavior	3	0.1447178002894356	0.24932316292232995	ENSMUSG00000012705, ENSMUSG00000018634, ENSMUSG00000003476	1726	7	12524	3.109750041383877	1.0	1.0	100.0
GOTERM_BP_DIRECT	GO:0006084~acetyl-CoA metabolic process	3	0.1447178002894356	0.24932316292232995	ENSMUSG00000020532, ENSMUSG00000036880, ENSMUSG00000021620	1726	7	12524	3.109750041383877	1.0	1.0	100.0
GOTERM_BP_DIRECT	GO:0034983~peptidyl-lysine deacetylation	3	0.1447178002894356	0.24932316292232995	ENSMUSG00000031161, ENSMUSG00000015149, ENSMUSG00000025486	1726	7	12524	3.109750041383877	1.0	1.0	100.0
GOTERM_MF_DIRECT	GO:0008201~heparin binding	19	0.9165460684997588	0.24989350206509592	ENSMUSG00000005320, ENSMUSG00000027195, ENSMUSG00000002020, ENSMUSG00000058897, ENSMUSG00000028871, ENSMUSG00000025020, ENSMUSG00000027204, ENSMUSG00000023078, ENSMUSG00000026479, ENSMUSG00000040152, ENSMUSG00000022816, ENSMUSG00000006958, ENSMUSG00000036585, ENSMUSG00000031558, ENSMUSG00000055409, ENSMUSG00000053846, ENSMUSG00000031565, ENSMUSG00000031785, ENSMUSG00000031994	1659	110	12046	1.2541728313880214	1.0	1.0	100.0
KEGG_PATHWAY	mmu04612:Antigen processing and presentation	10	0.482392667631452	0.25232585037276334	ENSMUSG00000022216, ENSMUSG00000060802, ENSMUSG00000056116, ENSMUSG00000059970, ENSMUSG00000067212, ENSMUSG00000027248, ENSMUSG00000073411, ENSMUSG00000023994, ENSMUSG00000091705, ENSMUSG00000021477	681	53	5192	1.4385060815116506	1.0	1.0	100.0
GOTERM_MF_DIRECT	GO:0005507~copper ion binding	9	0.43415340086830684	0.2531582053556015	ENSMUSG00000018585, ENSMUSG00000025889, ENSMUSG00000034108, ENSMUSG00000079037, ENSMUSG00000044350, ENSMUSG00000041926, ENSMUSG00000026335, ENSMUSG00000006567, ENSMUSG00000051149	1659	44	12046	1.4852046687489726	1.0	1.0	100.0
GOTERM_MF_DIRECT	GO:0051287~NAD binding	9	0.43415340086830684	0.2531582053556015	ENSMUSG00000032279, ENSMUSG00000050627, ENSMUSG00000025260, ENSMUSG00000018042, ENSMUSG00000015149, ENSMUSG00000025950, ENSMUSG00000025486, ENSMUSG00000039745, ENSMUSG00000027227	1659	44	12046	1.4852046687489726	1.0	1.0	100.0
GOTERM_BP_DIRECT	GO:0072659~protein localization to plasma membrane	11	0.5306319343945972	0.25373371858773663	ENSMUSG00000036815, ENSMUSG00000030616, ENSMUSG00000057058, ENSMUSG00000002059, ENSMUSG00000036862, ENSMUSG00000022770, ENSMUSG00000042532, ENSMUSG00000003037, ENSMUSG00000059714, ENSMUSG00000036304, ENSMUSG00000032412	1726	57	12524	1.400296802260576	1.0	1.0	100.0
GOTERM_BP_DIRECT	GO:0001755~neural crest cell migration	9	0.43415340086830684	0.25379002041027804	ENSMUSG00000062209, ENSMUSG00000000627, ENSMUSG00000028064, ENSMUSG00000025207, ENSMUSG00000039481, ENSMUSG00000052133, ENSMUSG00000022144, ENSMUSG00000034684, ENSMUSG00000038777	1726	44	12524	1.4841988833877595	1.0	1.0	100.0
GOTERM_CC_DIRECT	GO:0036156~inner dynein arm	3	0.1447178002894356	0.2538001090318387	ENSMUSG00000041144, ENSMUSG00000052861, ENSMUSG00000005237	1872	7	13426	3.0737179487179485	1.0	1.0	100.0
GOTERM_CC_DIRECT	GO:0042622~photoreceptor outer segment membrane	3	0.1447178002894356	0.2538001090318387	ENSMUSG00000066441, ENSMUSG00000021803, ENSMUSG00000031732	1872	7	13426	3.0737179487179485	1.0	1.0	100.0
GOTERM_MF_DIRECT	GO:0030742~GTP-dependent protein binding	6	0.2894356005788712	0.2548886854790644	ENSMUSG00000019066, ENSMUSG00000000579, ENSMUSG00000002059, ENSMUSG00000028456, ENSMUSG00000074811, ENSMUSG00000003411	1659	25	12046	1.742640144665461	1.0	1.0	100.0
GOTERM_BP_DIRECT	GO:2001234~negative regulation of apoptotic signaling pathway	6	0.2894356005788712	0.25537062704440294	ENSMUSG00000048616, ENSMUSG00000041420, ENSMUSG00000014301, ENSMUSG00000023011, ENSMUSG00000010609, ENSMUSG00000018537	1726	25	12524	1.741460023174971	1.0	1.0	100.0
GOTERM_MF_DIRECT	GO:0001566~non-kinase phorbol ester receptor activity	2	0.0964785335262904	0.2563434467101419	ENSMUSG00000062151, ENSMUSG00000028456	1659	2	12046	7.2610006027727545	1.0	1.0	100.0
GOTERM_MF_DIRECT	GO:0047750~cholestenol delta-isomerase activity	2	0.0964785335262904	0.2563434467101419	ENSMUSG00000031168, ENSMUSG00000021928	1659	2	12046	7.2610006027727545	1.0	1.0	100.0
GOTERM_MF_DIRECT	GO:0004560~alpha-L-fucosidase activity	2	0.0964785335262904	0.2563434467101419	ENSMUSG00000028673, ENSMUSG00000019810	1659	2	12046	7.2610006027727545	1.0	1.0	100.0
GOTERM_MF_DIRECT	GO:0042903~tubulin deacetylase activity	2	0.0964785335262904	0.2563434467101419	ENSMUSG00000031161, ENSMUSG00000015149	1659	2	12046	7.2610006027727545	1.0	1.0	100.0
GOTERM_MF_DIRECT	GO:0004335~galactokinase activity	2	0.0964785335262904	0.2563434467101419	ENSMUSG00000020766, ENSMUSG00000027207	1659	2	12046	7.2610006027727545	1.0	1.0	100.0
GOTERM_MF_DIRECT	GO:0030172~troponin C binding	2	0.0964785335262904	0.2563434467101419	ENSMUSG00000026414, ENSMUSG00000035458	1659	2	12046	7.2610006027727545	1.0	1.0	100.0
GOTERM_MF_DIRECT	GO:0015056~corticotrophin-releasing factor receptor activity	2	0.0964785335262904	0.2563434467101419	ENSMUSG00000018634, ENSMUSG00000003476	1659	2	12046	7.2610006027727545	1.0	1.0	100.0
GOTERM_MF_DIRECT	GO:0034647~histone demethylase activity (H3-trimethyl-K4 specific)	2	0.0964785335262904	0.2563434467101419	ENSMUSG00000042207, ENSMUSG00000038080	1659	2	12046	7.2610006027727545	1.0	1.0	100.0
GOTERM_MF_DIRECT	GO:0004882~androgen receptor activity	2	0.0964785335262904	0.2563434467101419	ENSMUSG00000046532, ENSMUSG00000022061	1659	2	12046	7.2610006027727545	1.0	1.0	100.0
GOTERM_MF_DIRECT	GO:0019976~interleukin-2 binding	2	0.0964785335262904	0.2563434467101419	ENSMUSG00000068227, ENSMUSG00000031304	1659	2	12046	7.2610006027727545	1.0	1.0	100.0
GOTERM_MF_DIRECT	GO:0043404~corticotropin-releasing hormone receptor activity	2	0.0964785335262904	0.2563434467101419	ENSMUSG00000018634, ENSMUSG00000003476	1659	2	12046	7.2610006027727545	1.0	1.0	100.0
GOTERM_MF_DIRECT	GO:0034056~estrogen response element binding	2	0.0964785335262904	0.2563434467101419	ENSMUSG00000043668, ENSMUSG00000029833	1659	2	12046	7.2610006027727545	1.0	1.0	100.0
GOTERM_MF_DIRECT	GO:0003977~UDP-N-acetylglucosamine diphosphorylase activity	2	0.0964785335262904	0.2563434467101419	ENSMUSG00000026956, ENSMUSG00000026670	1659	2	12046	7.2610006027727545	1.0	1.0	100.0
GOTERM_BP_DIRECT	GO:0042094~interleukin-2 biosynthetic process	2	0.0964785335262904	0.2565094980967568	ENSMUSG00000022514, ENSMUSG00000035873	1726	2	12524	7.256083429895712	1.0	1.0	100.0
GOTERM_BP_DIRECT	GO:0048295~positive regulation of isotype switching to IgE isotypes	2	0.0964785335262904	0.2565094980967568	ENSMUSG00000002147, ENSMUSG00000040663	1726	2	12524	7.256083429895712	1.0	1.0	100.0
GOTERM_BP_DIRECT	GO:0001839~neural plate morphogenesis	2	0.0964785335262904	0.2565094980967568	ENSMUSG00000048616, ENSMUSG00000026383	1726	2	12524	7.256083429895712	1.0	1.0	100.0
GOTERM_BP_DIRECT	GO:0046022~positive regulation of transcription from RNA polymerase II promoter during mitosis	2	0.0964785335262904	0.2565094980967568	ENSMUSG00000055799, ENSMUSG00000039745	1726	2	12524	7.256083429895712	1.0	1.0	100.0
GOTERM_BP_DIRECT	GO:0014809~regulation of skeletal muscle contraction by regulation of release of sequestered calcium ion	2	0.0964785335262904	0.2565094980967568	ENSMUSG00000007122, ENSMUSG00000045103	1726	2	12524	7.256083429895712	1.0	1.0	100.0
GOTERM_BP_DIRECT	GO:0061074~regulation of neural retina development	2	0.0964785335262904	0.2565094980967568	ENSMUSG00000038805, ENSMUSG00000027314	1726	2	12524	7.256083429895712	1.0	1.0	100.0
GOTERM_BP_DIRECT	GO:0090042~tubulin deacetylation	2	0.0964785335262904	0.2565094980967568	ENSMUSG00000031161, ENSMUSG00000015149	1726	2	12524	7.256083429895712	1.0	1.0	100.0
GOTERM_BP_DIRECT	GO:1903575~cornified envelope assembly	2	0.0964785335262904	0.2565094980967568	ENSMUSG00000029428, ENSMUSG00000060962	1726	2	12524	7.256083429895712	1.0	1.0	100.0
GOTERM_BP_DIRECT	GO:0019853~L-ascorbic acid biosynthetic process	2	0.0964785335262904	0.2565094980967568	ENSMUSG00000028692, ENSMUSG00000025068	1726	2	12524	7.256083429895712	1.0	1.0	100.0
GOTERM_BP_DIRECT	GO:0002669~positive regulation of T cell anergy	2	0.0964785335262904	0.2565094980967568	ENSMUSG00000022637, ENSMUSG00000027598	1726	2	12524	7.256083429895712	1.0	1.0	100.0
GOTERM_BP_DIRECT	GO:0051875~pigment granule localization	2	0.0964785335262904	0.2565094980967568	ENSMUSG00000032202, ENSMUSG00000030761	1726	2	12524	7.256083429895712	1.0	1.0	100.0
GOTERM_BP_DIRECT	GO:0007037~vacuolar phosphate transport	2	0.0964785335262904	0.2565094980967568	ENSMUSG00000005320, ENSMUSG00000031565	1726	2	12524	7.256083429895712	1.0	1.0	100.0
GOTERM_BP_DIRECT	GO:0002860~positive regulation of natural killer cell mediated cytotoxicity directed against tumor cell target	2	0.0964785335262904	0.2565094980967568	ENSMUSG00000062300, ENSMUSG00000040511	1726	2	12524	7.256083429895712	1.0	1.0	100.0
GOTERM_BP_DIRECT	GO:0003366~cell-matrix adhesion involved in ameboidal cell migration	2	0.0964785335262904	0.2565094980967568	ENSMUSG00000001281, ENSMUSG00000027009	1726	2	12524	7.256083429895712	1.0	1.0	100.0
GOTERM_BP_DIRECT	GO:0010565~regulation of cellular ketone metabolic process	2	0.0964785335262904	0.2565094980967568	ENSMUSG00000019577, ENSMUSG00000038967	1726	2	12524	7.256083429895712	1.0	1.0	100.0
GOTERM_BP_DIRECT	GO:0032911~negative regulation of transforming growth factor beta1 production	2	0.0964785335262904	0.2565094980967568	ENSMUSG00000030530, ENSMUSG00000061665	1726	2	12524	7.256083429895712	1.0	1.0	100.0
GOTERM_BP_DIRECT	GO:0021784~postganglionic parasympathetic fiber development	2	0.0964785335262904	0.2565094980967568	ENSMUSG00000022144, ENSMUSG00000029765	1726	2	12524	7.256083429895712	1.0	1.0	100.0
GOTERM_BP_DIRECT	GO:0060370~susceptibility to T cell mediated cytotoxicity	2	0.0964785335262904	0.2565094980967568	ENSMUSG00000062300, ENSMUSG00000040511	1726	2	12524	7.256083429895712	1.0	1.0	100.0
GOTERM_BP_DIRECT	GO:0044209~AMP salvage	2	0.0964785335262904	0.2565094980967568	ENSMUSG00000039197, ENSMUSG00000006589	1726	2	12524	7.256083429895712	1.0	1.0	100.0
GOTERM_BP_DIRECT	GO:0006030~chitin metabolic process	2	0.0964785335262904	0.2565094980967568	ENSMUSG00000027204, ENSMUSG00000062778	1726	2	12524	7.256083429895712	1.0	1.0	100.0
GOTERM_BP_DIRECT	GO:2000777~positive regulation of proteasomal ubiquitin-dependent protein catabolic process involved in cellular response to hypoxia	2	0.0964785335262904	0.2565094980967568	ENSMUSG00000028680, ENSMUSG00000015149	1726	2	12524	7.256083429895712	1.0	1.0	100.0
GOTERM_BP_DIRECT	GO:0032231~regulation of actin filament bundle assembly	2	0.0964785335262904	0.2565094980967568	ENSMUSG00000032050, ENSMUSG00000031328	1726	2	12524	7.256083429895712	1.0	1.0	100.0
GOTERM_BP_DIRECT	GO:0006638~neutral lipid metabolic process	2	0.0964785335262904	0.2565094980967568	ENSMUSG00000025889, ENSMUSG00000035435	1726	2	12524	7.256083429895712	1.0	1.0	100.0
GOTERM_BP_DIRECT	GO:0010751~negative regulation of nitric oxide mediated signal transduction	2	0.0964785335262904	0.2565094980967568	ENSMUSG00000040152, ENSMUSG00000026463	1726	2	12524	7.256083429895712	1.0	1.0	100.0
GOTERM_BP_DIRECT	GO:0070640~vitamin D3 metabolic process	2	0.0964785335262904	0.2565094980967568	ENSMUSG00000005320, ENSMUSG00000031565	1726	2	12524	7.256083429895712	1.0	1.0	100.0
GOTERM_BP_DIRECT	GO:0008215~spermine metabolic process	2	0.0964785335262904	0.2565094980967568	ENSMUSG00000071708, ENSMUSG00000069835	1726	2	12524	7.256083429895712	1.0	1.0	100.0
GOTERM_BP_DIRECT	GO:0021562~vestibulocochlear nerve development	2	0.0964785335262904	0.2565094980967568	ENSMUSG00000045871, ENSMUSG00000027950	1726	2	12524	7.256083429895712	1.0	1.0	100.0
GOTERM_BP_DIRECT	GO:0015680~intracellular copper ion transport	2	0.0964785335262904	0.2565094980967568	ENSMUSG00000018585, ENSMUSG00000006567	1726	2	12524	7.256083429895712	1.0	1.0	100.0
GOTERM_BP_DIRECT	GO:0042986~positive regulation of amyloid precursor protein biosynthetic process	2	0.0964785335262904	0.2565094980967568	ENSMUSG00000035873, ENSMUSG00000026600	1726	2	12524	7.256083429895712	1.0	1.0	100.0
GOTERM_BP_DIRECT	GO:0051904~pigment granule transport	2	0.0964785335262904	0.2565094980967568	ENSMUSG00000032202, ENSMUSG00000030761	1726	2	12524	7.256083429895712	1.0	1.0	100.0
GOTERM_BP_DIRECT	GO:0090155~negative regulation of sphingolipid biosynthetic process	2	0.0964785335262904	0.2565094980967568	ENSMUSG00000026097, ENSMUSG00000025353	1726	2	12524	7.256083429895712	1.0	1.0	100.0
GOTERM_BP_DIRECT	GO:0048319~axial mesoderm morphogenesis	2	0.0964785335262904	0.2565094980967568	ENSMUSG00000026383, ENSMUSG00000055799	1726	2	12524	7.256083429895712	1.0	1.0	100.0
GOTERM_BP_DIRECT	GO:2000830~positive regulation of parathyroid hormone secretion	2	0.0964785335262904	0.2565094980967568	ENSMUSG00000005320, ENSMUSG00000031565	1726	2	12524	7.256083429895712	1.0	1.0	100.0
GOTERM_BP_DIRECT	GO:0097089~methyl-branched fatty acid metabolic process	2	0.0964785335262904	0.2565094980967568	ENSMUSG00000026664, ENSMUSG00000027359	1726	2	12524	7.256083429895712	1.0	1.0	100.0
KEGG_PATHWAY	mmu01100:Metabolic pathways	142	6.849975880366618	0.2571624900318875	ENSMUSG00000075296, ENSMUSG00000020182, ENSMUSG00000021794, ENSMUSG00000029314, ENSMUSG00000021036, ENSMUSG00000063229, ENSMUSG00000039197, ENSMUSG00000038383, ENSMUSG00000020868, ENSMUSG00000036880, ENSMUSG00000045594, ENSMUSG00000018659, ENSMUSG00000047250, ENSMUSG00000073678, ENSMUSG00000030268, ENSMUSG00000015027, ENSMUSG00000028692, ENSMUSG00000032279, ENSMUSG00000015714, ENSMUSG00000026670,…	681	1025	5192	1.0562143189713835	1.0	1.0	100.0
KEGG_PATHWAY	mmu01130:Biosynthesis of antibiotics	29	1.3989387361312107	0.25829498772437254	ENSMUSG00000041939, ENSMUSG00000031432, ENSMUSG00000032263, ENSMUSG00000024640, ENSMUSG00000025950, ENSMUSG00000024782, ENSMUSG00000020363, ENSMUSG00000025533, ENSMUSG00000063229, ENSMUSG00000026807, ENSMUSG00000036880, ENSMUSG00000030268, ENSMUSG00000034424, ENSMUSG00000028692, ENSMUSG00000032279, ENSMUSG00000025260, ENSMUSG00000026192, ENSMUSG00000026670, ENSMUSG00000027187, ENSMUSG00000062908,…	681	188	5192	1.1760552379167057	1.0	1.0	100.0
GOTERM_CC_DIRECT	GO:0097635~extrinsic component of autophagosome membrane	2	0.0964785335262904	0.259301652394998	ENSMUSG00000043940, ENSMUSG00000029512	1872	2	13426	7.172008547008548	1.0	1.0	100.0
GOTERM_CC_DIRECT	GO:0034681~integrin alpha11-beta1 complex	2	0.0964785335262904	0.259301652394998	ENSMUSG00000032243, ENSMUSG00000025809	1872	2	13426	7.172008547008548	1.0	1.0	100.0
GOTERM_CC_DIRECT	GO:0014802~terminal cisterna	2	0.0964785335262904	0.259301652394998	ENSMUSG00000007122, ENSMUSG00000030401	1872	2	13426	7.172008547008548	1.0	1.0	100.0
GOTERM_CC_DIRECT	GO:0019008~molybdopterin synthase complex	2	0.0964785335262904	0.259301652394998	ENSMUSG00000064120, ENSMUSG00000015536	1872	2	13426	7.172008547008548	1.0	1.0	100.0
GOTERM_CC_DIRECT	GO:0001534~radial spoke	2	0.0964785335262904	0.259301652394998	ENSMUSG00000028294, ENSMUSG00000039552	1872	2	13426	7.172008547008548	1.0	1.0	100.0
GOTERM_CC_DIRECT	GO:0034669~integrin alpha4-beta7 complex	2	0.0964785335262904	0.259301652394998	ENSMUSG00000001281, ENSMUSG00000027009	1872	2	13426	7.172008547008548	1.0	1.0	100.0
GOTERM_CC_DIRECT	GO:0005607~laminin-2 complex	2	0.0964785335262904	0.259301652394998	ENSMUSG00000002900, ENSMUSG00000026479	1872	2	13426	7.172008547008548	1.0	1.0	100.0
GOTERM_CC_DIRECT	GO:0034667~integrin alpha3-beta1 complex	2	0.0964785335262904	0.259301652394998	ENSMUSG00000001507, ENSMUSG00000025809	1872	2	13426	7.172008547008548	1.0	1.0	100.0
GOTERM_MF_DIRECT	GO:0016773~phosphotransferase activity, alcohol group as acceptor	5	0.241196333815726	0.2602923751129136	ENSMUSG00000041939, ENSMUSG00000039197, ENSMUSG00000020766, ENSMUSG00000027207, ENSMUSG00000033557	1659	19	12046	1.9107896323086198	1.0	1.0	100.0
GOTERM_MF_DIRECT	GO:0031489~myosin V binding	5	0.241196333815726	0.2602923751129136	ENSMUSG00000032202, ENSMUSG00000019066, ENSMUSG00000003411, ENSMUSG00000003037, ENSMUSG00000024511	1659	19	12046	1.9107896323086198	1.0	1.0	100.0
GOTERM_BP_DIRECT	GO:0007271~synaptic transmission, cholinergic	5	0.241196333815726	0.2607195473492333	ENSMUSG00000035594, ENSMUSG00000027950, ENSMUSG00000035200, ENSMUSG00000026344, ENSMUSG00000032303	1726	19	12524	1.9094956394462401	1.0	1.0	100.0
GOTERM_MF_DIRECT	GO:0017154~semaphorin receptor activity	4	0.1929570670525808	0.2615801739742718	ENSMUSG00000031398, ENSMUSG00000030084, ENSMUSG00000029765, ENSMUSG00000053646	1659	13	12046	2.2341540316223862	1.0	1.0	100.0
GOTERM_BP_DIRECT	GO:0060088~auditory receptor cell stereocilium organization	4	0.1929570670525808	0.2619391868126293	ENSMUSG00000022568, ENSMUSG00000030761, ENSMUSG00000062252, ENSMUSG00000039137	1726	13	12524	2.232641055352527	1.0	1.0	100.0
GOTERM_BP_DIRECT	GO:0048489~synaptic vesicle transport	4	0.1929570670525808	0.2619391868126293	ENSMUSG00000025889, ENSMUSG00000001018, ENSMUSG00000019906, ENSMUSG00000022048	1726	13	12524	2.232641055352527	1.0	1.0	100.0
GOTERM_BP_DIRECT	GO:0007130~synaptonemal complex assembly	4	0.1929570670525808	0.2619391868126293	ENSMUSG00000074704, ENSMUSG00000009628, ENSMUSG00000002324, ENSMUSG00000013787	1726	13	12524	2.232641055352527	1.0	1.0	100.0
GOTERM_BP_DIRECT	GO:0033627~cell adhesion mediated by integrin	4	0.1929570670525808	0.2619391868126293	ENSMUSG00000032243, ENSMUSG00000027087, ENSMUSG00000027204, ENSMUSG00000025809	1726	13	12524	2.232641055352527	1.0	1.0	100.0
GOTERM_BP_DIRECT	GO:0045667~regulation of osteoblast differentiation	4	0.1929570670525808	0.2619391868126293	ENSMUSG00000039153, ENSMUSG00000005871, ENSMUSG00000055409, ENSMUSG00000021136	1726	13	12524	2.232641055352527	1.0	1.0	100.0
GOTERM_BP_DIRECT	GO:0001916~positive regulation of T cell mediated cytotoxicity	4	0.1929570670525808	0.2619391868126293	ENSMUSG00000060802, ENSMUSG00000067212, ENSMUSG00000073411, ENSMUSG00000019998	1726	13	12524	2.232641055352527	1.0	1.0	100.0
GOTERM_BP_DIRECT	GO:0019221~cytokine-mediated signaling pathway	15	0.723589001447178	0.26215850987671707	ENSMUSG00000052581, ENSMUSG00000005057, ENSMUSG00000056153, ENSMUSG00000054263, ENSMUSG00000004040, ENSMUSG00000027164, ENSMUSG00000062157, ENSMUSG00000002147, ENSMUSG00000068758, ENSMUSG00000000078, ENSMUSG00000022015, ENSMUSG00000022965, ENSMUSG00000022514, ENSMUSG00000068227, ENSMUSG00000022967	1726	84	12524	1.2957291839099487	1.0	1.0	100.0
GOTERM_MF_DIRECT	GO:0005544~calcium-dependent phospholipid binding	8	0.3859141341051616	0.2626749310344383	ENSMUSG00000021866, ENSMUSG00000029608, ENSMUSG00000030616, ENSMUSG00000018340, ENSMUSG00000020848, ENSMUSG00000052301, ENSMUSG00000027712, ENSMUSG00000004961	1659	38	12046	1.5286317058468957	1.0	1.0	100.0
GOTERM_CC_DIRECT	GO:0030863~cortical cytoskeleton	6	0.2894356005788712	0.2634226555726332	ENSMUSG00000006476, ENSMUSG00000027748, ENSMUSG00000070372, ENSMUSG00000027940, ENSMUSG00000031328, ENSMUSG00000031799	1872	25	13426	1.7212820512820513	1.0	1.0	100.0
GOTERM_CC_DIRECT	GO:0016328~lateral plasma membrane	9	0.43415340086830684	0.2643148241473213	ENSMUSG00000005871, ENSMUSG00000069441, ENSMUSG00000030020, ENSMUSG00000039166, ENSMUSG00000044393, ENSMUSG00000022770, ENSMUSG00000017774, ENSMUSG00000071317, ENSMUSG00000030223	1872	44	13426	1.4670017482517483	1.0	1.0	100.0
GOTERM_CC_DIRECT	GO:0005902~microvillus	11	0.5306319343945972	0.26567164213605093	ENSMUSG00000030761, ENSMUSG00000035429, ENSMUSG00000030838, ENSMUSG00000063681, ENSMUSG00000049112, ENSMUSG00000032050, ENSMUSG00000027962, ENSMUSG00000022770, ENSMUSG00000062312, ENSMUSG00000017774, ENSMUSG00000021477	1872	57	13426	1.3840718248612986	1.0	1.0	100.0
GOTERM_CC_DIRECT	GO:0043204~perikaryon	22	1.0612638687891944	0.26583265417503965	ENSMUSG00000028373, ENSMUSG00000062901, ENSMUSG00000006476, ENSMUSG00000031161, ENSMUSG00000026335, ENSMUSG00000000223, ENSMUSG00000021032, ENSMUSG00000041119, ENSMUSG00000022212, ENSMUSG00000006435, ENSMUSG00000026833, ENSMUSG00000005864, ENSMUSG00000027712, ENSMUSG00000025533, ENSMUSG00000021477, ENSMUSG00000003476, ENSMUSG00000000766, ENSMUSG00000035165, ENSMUSG00000015149, ENSMUSG00000030659,…	1872	130	13426	1.2137245233399079	1.0	1.0	100.0
GOTERM_CC_DIRECT	GO:0016581~NuRD complex	5	0.241196333815726	0.26786603519593044	ENSMUSG00000018474, ENSMUSG00000036180, ENSMUSG00000055817, ENSMUSG00000049532, ENSMUSG00000028800	1872	19	13426	1.8873706702654072	1.0	1.0	100.0
GOTERM_CC_DIRECT	GO:0097440~apical dendrite	5	0.241196333815726	0.26786603519593044	ENSMUSG00000006476, ENSMUSG00000030495, ENSMUSG00000031328, ENSMUSG00000006435, ENSMUSG00000021730	1872	19	13426	1.8873706702654072	1.0	1.0	100.0
GOTERM_CC_DIRECT	GO:0031985~Golgi cisterna	4	0.1929570670525808	0.26795344241632335	ENSMUSG00000030530, ENSMUSG00000002059, ENSMUSG00000046519, ENSMUSG00000032757	1872	13	13426	2.2067718606180144	1.0	1.0	100.0
KEGG_PATHWAY	mmu04972:Pancreatic secretion	11	0.5306319343945972	0.27184795553632846	ENSMUSG00000019066, ENSMUSG00000026463, ENSMUSG00000052681, ENSMUSG00000027523, ENSMUSG00000078816, ENSMUSG00000048677, ENSMUSG00000003037, ENSMUSG00000039943, ENSMUSG00000022994, ENSMUSG00000032412, ENSMUSG00000024511	681	61	5192	1.3748345008545775	1.0	1.0	100.0
GOTERM_BP_DIRECT	GO:0007605~sensory perception of sound	18	0.8683068017366137	0.2736657748121108	ENSMUSG00000030761, ENSMUSG00000063919, ENSMUSG00000055078, ENSMUSG00000027950, ENSMUSG00000028631, ENSMUSG00000027966, ENSMUSG00000063810, ENSMUSG00000005103, ENSMUSG00000024456, ENSMUSG00000025813, ENSMUSG00000002504, ENSMUSG00000062252, ENSMUSG00000030838, ENSMUSG00000045871, ENSMUSG00000038248, ENSMUSG00000039137, ENSMUSG00000073678, ENSMUSG00000031565	1726	105	12524	1.2439000165535508	1.0	1.0	100.0
GOTERM_MF_DIRECT	GO:0032947~protein complex scaffold	9	0.43415340086830684	0.27378235759428393	ENSMUSG00000031563, ENSMUSG00000024170, ENSMUSG00000002504, ENSMUSG00000018849, ENSMUSG00000057440, ENSMUSG00000039166, ENSMUSG00000022770, ENSMUSG00000045095, ENSMUSG00000066406	1659	45	12046	1.452200120554551	1.0	1.0	100.0
GOTERM_MF_DIRECT	GO:0005254~chloride channel activity	9	0.43415340086830684	0.27378235759428393	ENSMUSG00000031343, ENSMUSG00000055026, ENSMUSG00000034714, ENSMUSG00000055078, ENSMUSG00000022949, ENSMUSG00000018589, ENSMUSG00000023267, ENSMUSG00000000560, ENSMUSG00000023259	1659	45	12046	1.452200120554551	1.0	1.0	100.0
KEGG_PATHWAY	mmu05216:Thyroid cancer	6	0.2894356005788712	0.2743476854858846	ENSMUSG00000022757, ENSMUSG00000027852, ENSMUSG00000027940, ENSMUSG00000055799, ENSMUSG00000048701, ENSMUSG00000000440	681	27	5192	1.6942404960026107	1.0	1.0	100.0
GOTERM_BP_DIRECT	GO:0043588~skin development	9	0.43415340086830684	0.2744435931745116	ENSMUSG00000033214, ENSMUSG00000001507, ENSMUSG00000005871, ENSMUSG00000026198, ENSMUSG00000054889, ENSMUSG00000027523, ENSMUSG00000071072, ENSMUSG00000055799, ENSMUSG00000034687	1726	45	12524	1.4512166859791427	1.0	1.0	100.0
GOTERM_CC_DIRECT	GO:0030018~Z disc	18	0.8683068017366137	0.2765936233768169	ENSMUSG00000008136, ENSMUSG00000035606, ENSMUSG00000026463, ENSMUSG00000010609, ENSMUSG00000027712, ENSMUSG00000042249, ENSMUSG00000021798, ENSMUSG00000051747, ENSMUSG00000045103, ENSMUSG00000020635, ENSMUSG00000030847, ENSMUSG00000061462, ENSMUSG00000041361, ENSMUSG00000031636, ENSMUSG00000050315, ENSMUSG00000050503, ENSMUSG00000030774, ENSMUSG00000032511	1872	104	13426	1.2413091715976332	1.0	1.0	100.0
GOTERM_BP_DIRECT	GO:0006887~exocytosis	16	0.7718282682103232	0.280970618838257	ENSMUSG00000032202, ENSMUSG00000074030, ENSMUSG00000049044, ENSMUSG00000019906, ENSMUSG00000028456, ENSMUSG00000007207, ENSMUSG00000006930, ENSMUSG00000020782, ENSMUSG00000062151, ENSMUSG00000001018, ENSMUSG00000019066, ENSMUSG00000004626, ENSMUSG00000030616, ENSMUSG00000020847, ENSMUSG00000052301, ENSMUSG00000030774	1726	92	12524	1.2619275530253413	1.0	1.0	100.0
GOTERM_MF_DIRECT	GO:0005518~collagen binding	10	0.482392667631452	0.28245570055095887	ENSMUSG00000005397, ENSMUSG00000001507, ENSMUSG00000027195, ENSMUSG00000032243, ENSMUSG00000039116, ENSMUSG00000025809, ENSMUSG00000053626, ENSMUSG00000070436, ENSMUSG00000031785, ENSMUSG00000030774	1659	52	12046	1.3963462697639915	1.0	1.0	100.0
GOTERM_CC_DIRECT	GO:0030017~sarcomere	7	0.3376748673420164	0.28248954499592294	ENSMUSG00000019467, ENSMUSG00000030890, ENSMUSG00000051747, ENSMUSG00000061462, ENSMUSG00000026414, ENSMUSG00000021476, ENSMUSG00000035458	1872	32	13426	1.5688768696581197	1.0	1.0	100.0
GOTERM_MF_DIRECT	GO:0003746~translation elongation factor activity	6	0.2894356005788712	0.2827876452283325	ENSMUSG00000054034, ENSMUSG00000013822, ENSMUSG00000059540, ENSMUSG00000037742, ENSMUSG00000023952, ENSMUSG00000033216	1659	26	12046	1.6756155237167896	1.0	1.0	100.0
GOTERM_MF_DIRECT	GO:0050699~WW domain binding	6	0.2894356005788712	0.2827876452283325	ENSMUSG00000054034, ENSMUSG00000044550, ENSMUSG00000042712, ENSMUSG00000049536, ENSMUSG00000022995, ENSMUSG00000000440	1659	26	12046	1.6756155237167896	1.0	1.0	100.0
GOTERM_BP_DIRECT	GO:0051384~response to glucocorticoid	10	0.482392667631452	0.2831750654722117	ENSMUSG00000028393, ENSMUSG00000029378, ENSMUSG00000033022, ENSMUSG00000026335, ENSMUSG00000015090, ENSMUSG00000030711, ENSMUSG00000033208, ENSMUSG00000032942, ENSMUSG00000026986, ENSMUSG00000021477	1726	52	12524	1.3954006595953294	1.0	1.0	100.0
GOTERM_BP_DIRECT	GO:0071345~cellular response to cytokine stimulus	6	0.2894356005788712	0.2833010776390823	ENSMUSG00000004040, ENSMUSG00000027820, ENSMUSG00000002897, ENSMUSG00000024501, ENSMUSG00000027009, ENSMUSG00000021025	1726	26	12524	1.6744807915143953	1.0	1.0	100.0
GOTERM_BP_DIRECT	GO:0006695~cholesterol biosynthetic process	6	0.2894356005788712	0.2833010776390823	ENSMUSG00000041939, ENSMUSG00000031168, ENSMUSG00000058454, ENSMUSG00000018042, ENSMUSG00000003721, ENSMUSG00000027952	1726	26	12524	1.6744807915143953	1.0	1.0	100.0
GOTERM_BP_DIRECT	GO:0010043~response to zinc ion	6	0.2894356005788712	0.2833010776390823	ENSMUSG00000028393, ENSMUSG00000064267, ENSMUSG00000027962, ENSMUSG00000026614, ENSMUSG00000032348, ENSMUSG00000073987	1726	26	12524	1.6744807915143953	1.0	1.0	100.0
GOTERM_BP_DIRECT	GO:0030036~actin cytoskeleton organization	22	1.0612638687891944	0.28353488108169056	ENSMUSG00000005057, ENSMUSG00000079523, ENSMUSG00000026383, ENSMUSG00000004568, ENSMUSG00000049775, ENSMUSG00000022353, ENSMUSG00000025265, ENSMUSG00000022995, ENSMUSG00000005103, ENSMUSG00000024456, ENSMUSG00000009073, ENSMUSG00000039960, ENSMUSG00000030707, ENSMUSG00000010154, ENSMUSG00000030403, ENSMUSG00000019978, ENSMUSG00000032735, ENSMUSG00000031328, ENSMUSG00000031955, ENSMUSG00000031523,…	1726	133	12524	1.2002544019376367	1.0	1.0	100.0
GOTERM_BP_DIRECT	GO:0007595~lactation	8	0.3859141341051616	0.28593468327542804	ENSMUSG00000062209, ENSMUSG00000033022, ENSMUSG00000049112, ENSMUSG00000026335, ENSMUSG00000031545, ENSMUSG00000006435, ENSMUSG00000006567, ENSMUSG00000006589	1726	39	12524	1.488427370235018	1.0	1.0	100.0
GOTERM_BP_DIRECT	GO:0045184~establishment of protein localization	8	0.3859141341051616	0.28593468327542804	ENSMUSG00000042156, ENSMUSG00000033906, ENSMUSG00000020319, ENSMUSG00000032050, ENSMUSG00000040998, ENSMUSG00000031328, ENSMUSG00000039137, ENSMUSG00000045328	1726	39	12524	1.488427370235018	1.0	1.0	100.0
KEGG_PATHWAY	mmu04750:Inflammatory mediator regulation of TRP channels	14	0.6753497346840328	0.28702033233134105	ENSMUSG00000034997, ENSMUSG00000037759, ENSMUSG00000039936, ENSMUSG00000027523, ENSMUSG00000022994, ENSMUSG00000021820, ENSMUSG00000052914, ENSMUSG00000022514, ENSMUSG00000020901, ENSMUSG00000053819, ENSMUSG00000018507, ENSMUSG00000078816, ENSMUSG00000039943, ENSMUSG00000018932	681	83	5192	1.2859897740742705	1.0	1.0	100.0
KEGG_PATHWAY	mmu04146:Peroxisome	13	0.6271104679208876	0.28814381968122826	ENSMUSG00000041939, ENSMUSG00000031278, ENSMUSG00000027187, ENSMUSG00000055782, ENSMUSG00000024981, ENSMUSG00000027952, ENSMUSG00000025950, ENSMUSG00000026664, ENSMUSG00000005069, ENSMUSG00000027359, ENSMUSG00000024228, ENSMUSG00000031767, ENSMUSG00000030545	681	76	5192	1.3041193291599043	1.0	1.0	100.0
GOTERM_CC_DIRECT	GO:0043005~neuron projection	59	2.846116739025567	0.2914717178749121	ENSMUSG00000006476, ENSMUSG00000034867, ENSMUSG00000019906, ENSMUSG00000021032, ENSMUSG00000007207, ENSMUSG00000029512, ENSMUSG00000022048, ENSMUSG00000021477, ENSMUSG00000016150, ENSMUSG00000009073, ENSMUSG00000035873, ENSMUSG00000005871, ENSMUSG00000034813, ENSMUSG00000031144, ENSMUSG00000024211, ENSMUSG00000022197, ENSMUSG00000029705, ENSMUSG00000044933, ENSMUSG00000024456, ENSMUSG00000043441,…	1872	387	13426	1.0934069877868327	1.0	1.0	100.0
GOTERM_MF_DIRECT	GO:0004709~MAP kinase kinase kinase activity	5	0.241196333815726	0.29284435548095417	ENSMUSG00000004085, ENSMUSG00000042724, ENSMUSG00000028862, ENSMUSG00000031303, ENSMUSG00000031853	1659	20	12046	1.8152501506931888	1.0	1.0	100.0
GOTERM_MF_DIRECT	GO:0004683~calmodulin-dependent protein kinase activity	5	0.241196333815726	0.29284435548095417	ENSMUSG00000021820, ENSMUSG00000016528, ENSMUSG00000031285, ENSMUSG00000053819, ENSMUSG00000002012	1659	20	12046	1.8152501506931888	1.0	1.0	100.0
GOTERM_MF_DIRECT	GO:0017137~Rab GTPase binding	21	1.0130246020260492	0.29286209126157153	ENSMUSG00000034867, ENSMUSG00000029174, ENSMUSG00000030172, ENSMUSG00000042203, ENSMUSG00000029512, ENSMUSG00000020782, ENSMUSG00000003037, ENSMUSG00000005125, ENSMUSG00000042473, ENSMUSG00000021589, ENSMUSG00000038195, ENSMUSG00000039201, ENSMUSG00000029608, ENSMUSG00000030616, ENSMUSG00000020847, ENSMUSG00000034584, ENSMUSG00000036644, ENSMUSG00000074811, ENSMUSG00000010136, ENSMUSG00000039976,…	1659	127	12046	1.200637894946676	1.0	1.0	100.0
GOTERM_BP_DIRECT	GO:0018345~protein palmitoylation	5	0.241196333815726	0.2933038055723267	ENSMUSG00000039470, ENSMUSG00000033906, ENSMUSG00000025786, ENSMUSG00000036304, ENSMUSG00000015335	1726	20	12524	1.8140208574739283	1.0	1.0	100.0
GOTERM_BP_DIRECT	GO:0030521~androgen receptor signaling pathway	5	0.241196333815726	0.2933038055723267	ENSMUSG00000079487, ENSMUSG00000046532, ENSMUSG00000022061, ENSMUSG00000038622, ENSMUSG00000030357	1726	20	12524	1.8140208574739283	1.0	1.0	100.0
GOTERM_BP_DIRECT	GO:0032967~positive regulation of collagen biosynthetic process	5	0.241196333815726	0.2933038055723267	ENSMUSG00000027230, ENSMUSG00000038224, ENSMUSG00000021253, ENSMUSG00000039217, ENSMUSG00000025578	1726	20	12524	1.8140208574739283	1.0	1.0	100.0
GOTERM_BP_DIRECT	GO:0051497~negative regulation of stress fiber assembly	5	0.241196333815726	0.2933038055723267	ENSMUSG00000031355, ENSMUSG00000042099, ENSMUSG00000089996, ENSMUSG00000031523, ENSMUSG00000072955	1726	20	12524	1.8140208574739283	1.0	1.0	100.0
GOTERM_MF_DIRECT	GO:0008092~cytoskeletal protein binding	12	0.5788712011577424	0.29502849902578704	ENSMUSG00000021798, ENSMUSG00000019761, ENSMUSG00000028773, ENSMUSG00000009073, ENSMUSG00000030707, ENSMUSG00000026383, ENSMUSG00000038764, ENSMUSG00000032050, ENSMUSG00000028434, ENSMUSG00000019978, ENSMUSG00000031636, ENSMUSG00000021782	1659	66	12046	1.3201819277768643	1.0	1.0	100.0
GOTERM_BP_DIRECT	GO:0042632~cholesterol homeostasis	9	0.43415340086830684	0.29553654249395145	ENSMUSG00000015243, ENSMUSG00000028773, ENSMUSG00000002108, ENSMUSG00000024413, ENSMUSG00000026944, ENSMUSG00000053846, ENSMUSG00000063810, ENSMUSG00000039217, ENSMUSG00000026600	1726	46	12524	1.4196684971535092	1.0	1.0	100.0
GOTERM_BP_DIRECT	GO:0009791~post-embryonic development	16	0.7718282682103232	0.2956646213153851	ENSMUSG00000034910, ENSMUSG00000033585, ENSMUSG00000058454, ENSMUSG00000033276, ENSMUSG00000055065, ENSMUSG00000075254, ENSMUSG00000062908, ENSMUSG00000042207, ENSMUSG00000027523, ENSMUSG00000020782, ENSMUSG00000025533, ENSMUSG00000023830, ENSMUSG00000064373, ENSMUSG00000046985, ENSMUSG00000019947, ENSMUSG00000075316	1726	93	12524	1.2483584395519507	1.0	1.0	100.0
GOTERM_CC_DIRECT	GO:0055038~recycling endosome membrane	8	0.3859141341051616	0.29640382739575377	ENSMUSG00000039470, ENSMUSG00000040188, ENSMUSG00000026278, ENSMUSG00000036894, ENSMUSG00000003037, ENSMUSG00000005125, ENSMUSG00000020696, ENSMUSG00000004961	1872	39	13426	1.47118124041201	1.0	1.0	100.0
GOTERM_CC_DIRECT	GO:0046658~anchored component of plasma membrane	5	0.241196333815726	0.3009980943351528	ENSMUSG00000048915, ENSMUSG00000027863, ENSMUSG00000048027, ENSMUSG00000059857, ENSMUSG00000035513	1872	20	13426	1.7930021367521367	1.0	1.0	100.0
GOTERM_CC_DIRECT	GO:0044306~neuron projection terminus	5	0.241196333815726	0.3009980943351528	ENSMUSG00000005871, ENSMUSG00000029223, ENSMUSG00000031144, ENSMUSG00000045103, ENSMUSG00000027820	1872	20	13426	1.7930021367521367	1.0	1.0	100.0
GOTERM_MF_DIRECT	GO:0016702~oxidoreductase activity, acting on single donors with incorporation of molecular oxygen, incorporation of two atoms of oxygen	4	0.1929570670525808	0.3014914091291937	ENSMUSG00000032807, ENSMUSG00000033022, ENSMUSG00000018906, ENSMUSG00000079834	1659	14	12046	2.0745716007922157	1.0	1.0	100.0
GOTERM_MF_DIRECT	GO:0048156~tau protein binding	4	0.1929570670525808	0.3014914091291937	ENSMUSG00000025889, ENSMUSG00000031161, ENSMUSG00000033208, ENSMUSG00000030357	1659	14	12046	2.0745716007922157	1.0	1.0	100.0
GOTERM_BP_DIRECT	GO:0032402~melanosome transport	4	0.1929570670525808	0.30188456170086575	ENSMUSG00000032202, ENSMUSG00000039395, ENSMUSG00000038982, ENSMUSG00000024511	1726	14	12524	2.0731666942559177	1.0	1.0	100.0
GOTERM_BP_DIRECT	GO:0003351~epithelial cilium movement	4	0.1929570670525808	0.30188456170086575	ENSMUSG00000033276, ENSMUSG00000039963, ENSMUSG00000022442, ENSMUSG00000035984	1726	14	12524	2.0731666942559177	1.0	1.0	100.0
GOTERM_BP_DIRECT	GO:0006672~ceramide metabolic process	4	0.1929570670525808	0.30188456170086575	ENSMUSG00000021759, ENSMUSG00000026097, ENSMUSG00000025353, ENSMUSG00000068329	1726	14	12524	2.0731666942559177	1.0	1.0	100.0
GOTERM_BP_DIRECT	GO:0015908~fatty acid transport	4	0.1929570670525808	0.30188456170086575	ENSMUSG00000031278, ENSMUSG00000024981, ENSMUSG00000028655, ENSMUSG00000027359	1726	14	12524	2.0731666942559177	1.0	1.0	100.0
GOTERM_BP_DIRECT	GO:0007187~G-protein coupled receptor signaling pathway, coupled to cyclic nucleotide second messenger	4	0.1929570670525808	0.30188456170086575	ENSMUSG00000043441, ENSMUSG00000027584, ENSMUSG00000039106, ENSMUSG00000044933	1726	14	12524	2.0731666942559177	1.0	1.0	100.0
GOTERM_BP_DIRECT	GO:0045670~regulation of osteoclast differentiation	4	0.1929570670525808	0.30188456170086575	ENSMUSG00000005871, ENSMUSG00000021792, ENSMUSG00000035158, ENSMUSG00000022015	1726	14	12524	2.0731666942559177	1.0	1.0	100.0
GOTERM_BP_DIRECT	GO:0043277~apoptotic cell clearance	4	0.1929570670525808	0.30188456170086575	ENSMUSG00000002108, ENSMUSG00000014361, ENSMUSG00000027087, ENSMUSG00000020571	1726	14	12524	2.0731666942559177	1.0	1.0	100.0
GOTERM_BP_DIRECT	GO:0072520~seminiferous tubule development	4	0.1929570670525808	0.30188456170086575	ENSMUSG00000074704, ENSMUSG00000046532, ENSMUSG00000002324, ENSMUSG00000031785	1726	14	12524	2.0731666942559177	1.0	1.0	100.0
GOTERM_BP_DIRECT	GO:2000649~regulation of sodium ion transmembrane transporter activity	4	0.1929570670525808	0.30188456170086575	ENSMUSG00000050627, ENSMUSG00000038764, ENSMUSG00000019820, ENSMUSG00000009687	1726	14	12524	2.0731666942559177	1.0	1.0	100.0
GOTERM_BP_DIRECT	GO:0016339~calcium-dependent cell-cell adhesion via plasma membrane cell adhesion molecules	4	0.1929570670525808	0.30188456170086575	ENSMUSG00000047910, ENSMUSG00000000325, ENSMUSG00000053166, ENSMUSG00000031841	1726	14	12524	2.0731666942559177	1.0	1.0	100.0
GOTERM_BP_DIRECT	GO:0008654~phospholipid biosynthetic process	10	0.482392667631452	0.3029812920176784	ENSMUSG00000004270, ENSMUSG00000015659, ENSMUSG00000025495, ENSMUSG00000023827, ENSMUSG00000024981, ENSMUSG00000060002, ENSMUSG00000035596, ENSMUSG00000035246, ENSMUSG00000031545, ENSMUSG00000029314	1726	53	12524	1.3690723452633422	1.0	1.0	100.0
GOTERM_MF_DIRECT	GO:0002020~protease binding	14	0.6753497346840328	0.30355997191714756	ENSMUSG00000005871, ENSMUSG00000030530, ENSMUSG00000027087, ENSMUSG00000021585, ENSMUSG00000020696, ENSMUSG00000001507, ENSMUSG00000040462, ENSMUSG00000019850, ENSMUSG00000051747, ENSMUSG00000038224, ENSMUSG00000025809, ENSMUSG00000037411, ENSMUSG00000017466, ENSMUSG00000059714	1659	80	12046	1.270675105485232	1.0	1.0	100.0
GOTERM_MF_DIRECT	GO:0016868~intramolecular transferase activity, phosphotransferases	3	0.1447178002894356	0.30361149935742204	ENSMUSG00000038871, ENSMUSG00000030729, ENSMUSG00000020475	1659	8	12046	2.722875226039783	1.0	1.0	100.0
GOTERM_MF_DIRECT	GO:0042301~phosphate ion binding	3	0.1447178002894356	0.30361149935742204	ENSMUSG00000029608, ENSMUSG00000027698, ENSMUSG00000068417	1659	8	12046	2.722875226039783	1.0	1.0	100.0
GOTERM_MF_DIRECT	GO:0005049~nuclear export signal receptor activity	3	0.1447178002894356	0.30361149935742204	ENSMUSG00000040594, ENSMUSG00000002718, ENSMUSG00000020290	1659	8	12046	2.722875226039783	1.0	1.0	100.0
GOTERM_MF_DIRECT	GO:0005068~transmembrane receptor protein tyrosine kinase adaptor activity	3	0.1447178002894356	0.30361149935742204	ENSMUSG00000005057, ENSMUSG00000059013, ENSMUSG00000022102	1659	8	12046	2.722875226039783	1.0	1.0	100.0
GOTERM_MF_DIRECT	GO:0051371~muscle alpha-actinin binding	3	0.1447178002894356	0.30361149935742204	ENSMUSG00000021798, ENSMUSG00000051747, ENSMUSG00000050315	1659	8	12046	2.722875226039783	1.0	1.0	100.0
GOTERM_MF_DIRECT	GO:0005523~tropomyosin binding	3	0.1447178002894356	0.30361149935742204	ENSMUSG00000064179, ENSMUSG00000001025, ENSMUSG00000026414	1659	8	12046	2.722875226039783	1.0	1.0	100.0
GOTERM_BP_DIRECT	GO:0030953~astral microtubule organization	3	0.1447178002894356	0.30391767394664426	ENSMUSG00000022770, ENSMUSG00000030852, ENSMUSG00000048799	1726	8	12524	2.7210312862108923	1.0	1.0	100.0
GOTERM_BP_DIRECT	GO:0071679~commissural neuron axon guidance	3	0.1447178002894356	0.30391767394664426	ENSMUSG00000008575, ENSMUSG00000028664, ENSMUSG00000032128	1726	8	12524	2.7210312862108923	1.0	1.0	100.0
GOTERM_BP_DIRECT	GO:0060074~synapse maturation	3	0.1447178002894356	0.30391767394664426	ENSMUSG00000030683, ENSMUSG00000062209, ENSMUSG00000028565	1726	8	12524	2.7210312862108923	1.0	1.0	100.0
GOTERM_BP_DIRECT	GO:0050650~chondroitin sulfate proteoglycan biosynthetic process	3	0.1447178002894356	0.30391767394664426	ENSMUSG00000020868, ENSMUSG00000026156, ENSMUSG00000071649	1726	8	12524	2.7210312862108923	1.0	1.0	100.0
GOTERM_BP_DIRECT	GO:0051057~positive regulation of small GTPase mediated signal transduction	3	0.1447178002894356	0.30391767394664426	ENSMUSG00000034801, ENSMUSG00000024241, ENSMUSG00000029778	1726	8	12524	2.7210312862108923	1.0	1.0	100.0
GOTERM_BP_DIRECT	GO:1900027~regulation of ruffle assembly	3	0.1447178002894356	0.30391767394664426	ENSMUSG00000020669, ENSMUSG00000020319, ENSMUSG00000032050	1726	8	12524	2.7210312862108923	1.0	1.0	100.0
GOTERM_BP_DIRECT	GO:0006048~UDP-N-acetylglucosamine biosynthetic process	3	0.1447178002894356	0.30391767394664426	ENSMUSG00000026956, ENSMUSG00000026670, ENSMUSG00000020363	1726	8	12524	2.7210312862108923	1.0	1.0	100.0
GOTERM_BP_DIRECT	GO:1904153~negative regulation of retrograde protein transport, ER to cytosol	3	0.1447178002894356	0.30391767394664426	ENSMUSG00000040462, ENSMUSG00000020311, ENSMUSG00000041765	1726	8	12524	2.7210312862108923	1.0	1.0	100.0
GOTERM_BP_DIRECT	GO:0046548~retinal rod cell development	3	0.1447178002894356	0.30391767394664426	ENSMUSG00000097767, ENSMUSG00000063810, ENSMUSG00000019986	1726	8	12524	2.7210312862108923	1.0	1.0	100.0
GOTERM_BP_DIRECT	GO:0060992~response to fungicide	3	0.1447178002894356	0.30391767394664426	ENSMUSG00000018476, ENSMUSG00000042207, ENSMUSG00000013787	1726	8	12524	2.7210312862108923	1.0	1.0	100.0
GOTERM_BP_DIRECT	GO:0046007~negative regulation of activated T cell proliferation	3	0.1447178002894356	0.30391767394664426	ENSMUSG00000079037, ENSMUSG00000053216, ENSMUSG00000090958	1726	8	12524	2.7210312862108923	1.0	1.0	100.0
KEGG_PATHWAY	mmu05033:Nicotine addiction	7	0.3376748673420164	0.3056181206537326	ENSMUSG00000031343, ENSMUSG00000055026, ENSMUSG00000055078, ENSMUSG00000027950, ENSMUSG00000002771, ENSMUSG00000023267, ENSMUSG00000000560	681	35	5192	1.5248164464023495	1.0	1.0	100.0
KEGG_PATHWAY	mmu01230:Biosynthesis of amino acids	11	0.5306319343945972	0.30709691709086134	ENSMUSG00000032279, ENSMUSG00000022546, ENSMUSG00000031432, ENSMUSG00000053907, ENSMUSG00000022571, ENSMUSG00000024640, ENSMUSG00000025950, ENSMUSG00000020475, ENSMUSG00000025533, ENSMUSG00000025742, ENSMUSG00000030268	681	63	5192	1.3311889611449084	1.0	1.0	100.0
KEGG_PATHWAY	mmu05221:Acute myeloid leukemia	10	0.482392667631452	0.3080053419923471	ENSMUSG00000039936, ENSMUSG00000034801, ENSMUSG00000031155, ENSMUSG00000066687, ENSMUSG00000024241, ENSMUSG00000020901, ENSMUSG00000004040, ENSMUSG00000027852, ENSMUSG00000031537, ENSMUSG00000055799	681	56	5192	1.3614432557163834	1.0	1.0	100.0
KEGG_PATHWAY	mmu01212:Fatty acid metabolism	9	0.43415340086830684	0.30829833119734484	ENSMUSG00000020532, ENSMUSG00000031278, ENSMUSG00000037071, ENSMUSG00000027195, ENSMUSG00000062908, ENSMUSG00000036880, ENSMUSG00000024981, ENSMUSG00000025202, ENSMUSG00000035376	681	49	5192	1.4003416344511372	1.0	1.0	100.0
KEGG_PATHWAY	mmu04923:Regulation of lipolysis in adipocytes	9	0.43415340086830684	0.30829833119734484	ENSMUSG00000039936, ENSMUSG00000030671, ENSMUSG00000032562, ENSMUSG00000020901, ENSMUSG00000027523, ENSMUSG00000047250, ENSMUSG00000003123, ENSMUSG00000036437, ENSMUSG00000022994	681	49	5192	1.4003416344511372	1.0	1.0	100.0
GOTERM_MF_DIRECT	GO:0005179~hormone activity	8	0.3859141341051616	0.3083775333202263	ENSMUSG00000050957, ENSMUSG00000039097, ENSMUSG00000017165, ENSMUSG00000020303, ENSMUSG00000022847, ENSMUSG00000012705, ENSMUSG00000027204, ENSMUSG00000003476	1659	40	12046	1.452200120554551	1.0	1.0	100.0
GOTERM_BP_DIRECT	GO:0006694~steroid biosynthetic process	8	0.3859141341051616	0.3090315157068081	ENSMUSG00000041939, ENSMUSG00000031168, ENSMUSG00000027195, ENSMUSG00000029311, ENSMUSG00000058454, ENSMUSG00000018042, ENSMUSG00000027952, ENSMUSG00000032018	1726	40	12524	1.4512166859791424	1.0	1.0	100.0
GOTERM_CC_DIRECT	GO:0030285~integral component of synaptic vesicle membrane	3	0.1447178002894356	0.30905898138703525	ENSMUSG00000031144, ENSMUSG00000000560, ENSMUSG00000026347	1872	8	13426	2.689503205128205	1.0	1.0	100.0
GOTERM_CC_DIRECT	GO:0001533~cornified envelope	3	0.1447178002894356	0.30905898138703525	ENSMUSG00000034282, ENSMUSG00000043165, ENSMUSG00000054889	1872	8	13426	2.689503205128205	1.0	1.0	100.0
GOTERM_CC_DIRECT	GO:0031301~integral component of organelle membrane	3	0.1447178002894356	0.30905898138703525	ENSMUSG00000028744, ENSMUSG00000022199, ENSMUSG00000037788	1872	8	13426	2.689503205128205	1.0	1.0	100.0
GOTERM_CC_DIRECT	GO:0032584~growth cone membrane	3	0.1447178002894356	0.30905898138703525	ENSMUSG00000032012, ENSMUSG00000018507, ENSMUSG00000047261	1872	8	13426	2.689503205128205	1.0	1.0	100.0
GOTERM_CC_DIRECT	GO:0042582~azurophil granule	3	0.1447178002894356	0.30905898138703525	ENSMUSG00000021866, ENSMUSG00000004626, ENSMUSG00000019998	1872	8	13426	2.689503205128205	1.0	1.0	100.0
GOTERM_BP_DIRECT	GO:0042327~positive regulation of phosphorylation	6	0.2894356005788712	0.3117670660549239	ENSMUSG00000040152, ENSMUSG00000030890, ENSMUSG00000046532, ENSMUSG00000029378, ENSMUSG00000020176, ENSMUSG00000022015	1726	27	12524	1.6124629844212695	1.0	1.0	100.0
KEGG_PATHWAY	mmu00533:Glycosaminoglycan biosynthesis - keratan sulfate	4	0.1929570670525808	0.31251201372405735	ENSMUSG00000031749, ENSMUSG00000033350, ENSMUSG00000079445, ENSMUSG00000021065	681	15	5192	2.033088595203133	1.0	1.0	100.0
GOTERM_MF_DIRECT	GO:0051087~chaperone binding	12	0.5788712011577424	0.31280778248911684	ENSMUSG00000030560, ENSMUSG00000004880, ENSMUSG00000024966, ENSMUSG00000024780, ENSMUSG00000036052, ENSMUSG00000030847, ENSMUSG00000079037, ENSMUSG00000028416, ENSMUSG00000020288, ENSMUSG00000042215, ENSMUSG00000022136, ENSMUSG00000056900	1659	67	12046	1.3004777198995978	1.0	1.0	100.0
GOTERM_BP_DIRECT	GO:0046777~protein autophosphorylation	27	1.3024602026049203	0.31292275393703833	ENSMUSG00000005320, ENSMUSG00000031155, ENSMUSG00000042724, ENSMUSG00000061288, ENSMUSG00000029859, ENSMUSG00000062312, ENSMUSG00000022781, ENSMUSG00000029512, ENSMUSG00000005102, ENSMUSG00000029833, ENSMUSG00000042064, ENSMUSG00000074305, ENSMUSG00000062209, ENSMUSG00000037989, ENSMUSG00000016528, ENSMUSG00000031285, ENSMUSG00000026274, ENSMUSG00000021363, ENSMUSG00000021820, ENSMUSG00000000409,…	1726	170	12524	1.1524367800422601	1.0	1.0	100.0
GOTERM_BP_DIRECT	GO:0030178~negative regulation of Wnt signaling pathway	9	0.43415340086830684	0.31699201997563975	ENSMUSG00000038805, ENSMUSG00000079487, ENSMUSG00000078794, ENSMUSG00000005871, ENSMUSG00000049580, ENSMUSG00000035342, ENSMUSG00000034177, ENSMUSG00000042901, ENSMUSG00000020176	1726	47	12524	1.3894627844481153	1.0	1.0	100.0
KEGG_PATHWAY	mmu04510:Focal adhesion	29	1.3989387361312107	0.31806510822416645	ENSMUSG00000004791, ENSMUSG00000001281, ENSMUSG00000039936, ENSMUSG00000034801, ENSMUSG00000032243, ENSMUSG00000032000, ENSMUSG00000024241, ENSMUSG00000020241, ENSMUSG00000062312, ENSMUSG00000022781, ENSMUSG00000001507, ENSMUSG00000020901, ENSMUSG00000030403, ENSMUSG00000031955, ENSMUSG00000034664, ENSMUSG00000029860, ENSMUSG00000030890, ENSMUSG00000027087, ENSMUSG00000052681, ENSMUSG00000027966,…	681	194	5192	1.1396823955069106	1.0	1.0	100.0
GOTERM_MF_DIRECT	GO:0032403~protein complex binding	49	2.363724071394115	0.32045906316960826	ENSMUSG00000049044, ENSMUSG00000027852, ENSMUSG00000029512, ENSMUSG00000021477, ENSMUSG00000037493, ENSMUSG00000053825, ENSMUSG00000024170, ENSMUSG00000005871, ENSMUSG00000056820, ENSMUSG00000031144, ENSMUSG00000027204, ENSMUSG00000024897, ENSMUSG00000021025, ENSMUSG00000044533, ENSMUSG00000018340, ENSMUSG00000038213, ENSMUSG00000018669, ENSMUSG00000019998, ENSMUSG00000000708, ENSMUSG00000030761,…	1659	325	12046	1.0947354754949692	1.0	1.0	100.0
GOTERM_BP_DIRECT	GO:0042391~regulation of membrane potential	14	0.6753497346840328	0.3207771922913413	ENSMUSG00000033885, ENSMUSG00000006740, ENSMUSG00000027950, ENSMUSG00000022770, ENSMUSG00000005357, ENSMUSG00000005864, ENSMUSG00000023259, ENSMUSG00000021730, ENSMUSG00000045103, ENSMUSG00000041482, ENSMUSG00000035200, ENSMUSG00000031930, ENSMUSG00000032303, ENSMUSG00000071317	1726	81	12524	1.2541378767720983	1.0	1.0	100.0
GOTERM_CC_DIRECT	GO:0005903~brush border	11	0.5306319343945972	0.32220843403684785	ENSMUSG00000026062, ENSMUSG00000034427, ENSMUSG00000068876, ENSMUSG00000030838, ENSMUSG00000049044, ENSMUSG00000027820, ENSMUSG00000070372, ENSMUSG00000002458, ENSMUSG00000031328, ENSMUSG00000017774, ENSMUSG00000024456	1872	60	13426	1.3148682336182336	1.0	1.0	100.0
GOTERM_CC_DIRECT	GO:0005789~endoplasmic reticulum membrane	88	4.245055475156778	0.3223497826667817	ENSMUSG00000031278, ENSMUSG00000039519, ENSMUSG00000028420, ENSMUSG00000057069, ENSMUSG00000024222, ENSMUSG00000024068, ENSMUSG00000024981, ENSMUSG00000025353, ENSMUSG00000028945, ENSMUSG00000006315, ENSMUSG00000029314, ENSMUSG00000001143, ENSMUSG00000026688, ENSMUSG00000026600, ENSMUSG00000090213, ENSMUSG00000020868, ENSMUSG00000020869, ENSMUSG00000047250, ENSMUSG00000055963, ENSMUSG00000031953,…	1872	594	13426	1.062519784742007	1.0	1.0	100.0
KEGG_PATHWAY	mmu04650:Natural killer cell mediated cytotoxicity	12	0.5788712011577424	0.32281671345307406	ENSMUSG00000039936, ENSMUSG00000034801, ENSMUSG00000000409, ENSMUSG00000022965, ENSMUSG00000024241, ENSMUSG00000022967, ENSMUSG00000020901, ENSMUSG00000027852, ENSMUSG00000004446, ENSMUSG00000078816, ENSMUSG00000030830, ENSMUSG00000030774	681	71	5192	1.288577278649873	1.0	1.0	100.0
KEGG_PATHWAY	mmu04911:Insulin secretion	12	0.5788712011577424	0.32281671345307406	ENSMUSG00000021820, ENSMUSG00000049044, ENSMUSG00000053819, ENSMUSG00000027230, ENSMUSG00000027523, ENSMUSG00000007207, ENSMUSG00000078816, ENSMUSG00000038648, ENSMUSG00000039943, ENSMUSG00000022994, ENSMUSG00000029778, ENSMUSG00000032412	681	71	5192	1.288577278649873	1.0	1.0	100.0
GOTERM_BP_DIRECT	GO:0030509~BMP signaling pathway	10	0.482392667631452	0.32309880237606525	ENSMUSG00000039153, ENSMUSG00000048616, ENSMUSG00000021765, ENSMUSG00000052155, ENSMUSG00000024098, ENSMUSG00000022098, ENSMUSG00000027796, ENSMUSG00000048027, ENSMUSG00000029755, ENSMUSG00000039878	1726	54	12524	1.3437191536843913	1.0	1.0	100.0
KEGG_PATHWAY	mmu04390:Hippo signaling pathway	21	1.0130246020260492	0.3231564556022305	ENSMUSG00000005871, ENSMUSG00000029378, ENSMUSG00000018849, ENSMUSG00000048285, ENSMUSG00000076432, ENSMUSG00000022770, ENSMUSG00000002249, ENSMUSG00000021253, ENSMUSG00000021067, ENSMUSG00000000142, ENSMUSG00000020782, ENSMUSG00000000881, ENSMUSG00000022568, ENSMUSG00000044674, ENSMUSG00000009073, ENSMUSG00000022329, ENSMUSG00000063681, ENSMUSG00000036585, ENSMUSG00000037411, ENSMUSG00000055799,…	681	136	5192	1.1772479917076963	1.0	1.0	100.0
GOTERM_MF_DIRECT	GO:0004896~cytokine receptor activity	7	0.3376748673420164	0.32330628071438405	ENSMUSG00000068227, ENSMUSG00000022965, ENSMUSG00000054263, ENSMUSG00000062157, ENSMUSG00000015966, ENSMUSG00000031304, ENSMUSG00000068758	1659	34	12046	1.4949118888061552	1.0	1.0	100.0
KEGG_PATHWAY	mmu05143:African trypanosomiasis	5	0.241196333815726	0.32376907799411736	ENSMUSG00000031549, ENSMUSG00000027962, ENSMUSG00000078816, ENSMUSG00000039217, ENSMUSG00000039943	681	22	5192	1.7327459618208516	1.0	1.0	100.0
GOTERM_BP_DIRECT	GO:0050714~positive regulation of protein secretion	7	0.3376748673420164	0.3239203966053682	ENSMUSG00000049044, ENSMUSG00000020847, ENSMUSG00000002059, ENSMUSG00000034584, ENSMUSG00000028456, ENSMUSG00000046519, ENSMUSG00000021253	1726	34	12524	1.4938995296844113	1.0	1.0	100.0
GOTERM_BP_DIRECT	GO:0051092~positive regulation of NF-kappaB transcription factor activity	16	0.7718282682103232	0.3257008572624168	ENSMUSG00000055994, ENSMUSG00000032497, ENSMUSG00000026171, ENSMUSG00000005251, ENSMUSG00000027187, ENSMUSG00000027164, ENSMUSG00000026305, ENSMUSG00000022015, ENSMUSG00000003476, ENSMUSG00000041000, ENSMUSG00000022514, ENSMUSG00000046532, ENSMUSG00000047123, ENSMUSG00000038058, ENSMUSG00000031537, ENSMUSG00000034457	1726	95	12524	1.2220772092455938	1.0	1.0	100.0
GOTERM_BP_DIRECT	GO:0045778~positive regulation of ossification	5	0.241196333815726	0.32636203225859844	ENSMUSG00000039153, ENSMUSG00000066687, ENSMUSG00000063632, ENSMUSG00000061762, ENSMUSG00000055409	1726	21	12524	1.7276389118799316	1.0	1.0	100.0
GOTERM_BP_DIRECT	GO:0017158~regulation of calcium ion-dependent exocytosis	5	0.241196333815726	0.32636203225859844	ENSMUSG00000029608, ENSMUSG00000020847, ENSMUSG00000020848, ENSMUSG00000052301, ENSMUSG00000004961	1726	21	12524	1.7276389118799316	1.0	1.0	100.0
GOTERM_CC_DIRECT	GO:0005913~cell-cell adherens junction	45	2.170767004341534	0.32762508870956264	ENSMUSG00000059248, ENSMUSG00000034108, ENSMUSG00000057440, ENSMUSG00000032382, ENSMUSG00000042426, ENSMUSG00000025950, ENSMUSG00000022661, ENSMUSG00000022781, ENSMUSG00000026305, ENSMUSG00000061665, ENSMUSG00000025558, ENSMUSG00000005125, ENSMUSG00000063229, ENSMUSG00000022568, ENSMUSG00000068876, ENSMUSG00000034282, ENSMUSG00000030847, ENSMUSG00000068036, ENSMUSG00000020869, ENSMUSG00000030403,…	1872	294	13426	1.0977564102564104	1.0	1.0	100.0
GOTERM_CC_DIRECT	GO:0005758~mitochondrial intermembrane space	12	0.5788712011577424	0.3278014807141467	ENSMUSG00000032026, ENSMUSG00000021710, ENSMUSG00000027199, ENSMUSG00000027187, ENSMUSG00000027248, ENSMUSG00000021591, ENSMUSG00000026895, ENSMUSG00000090247, ENSMUSG00000024782, ENSMUSG00000031776, ENSMUSG00000016257, ENSMUSG00000068329	1872	67	13426	1.2845388442403367	1.0	1.0	100.0
GOTERM_BP_DIRECT	GO:0048812~neuron projection morphogenesis	11	0.5306319343945972	0.3278877170504563	ENSMUSG00000041120, ENSMUSG00000030890, ENSMUSG00000034867, ENSMUSG00000045103, ENSMUSG00000045871, ENSMUSG00000054263, ENSMUSG00000025020, ENSMUSG00000031558, ENSMUSG00000029765, ENSMUSG00000053646, ENSMUSG00000030774	1726	61	12524	1.3084740611287349	1.0	1.0	100.0
GOTERM_MF_DIRECT	GO:0019901~protein kinase binding	60	2.894356005788712	0.32814718069369275	ENSMUSG00000048677, ENSMUSG00000003123, ENSMUSG00000028945, ENSMUSG00000029512, ENSMUSG00000022048, ENSMUSG00000068394, ENSMUSG00000031955, ENSMUSG00000010136, ENSMUSG00000019820, ENSMUSG00000018932, ENSMUSG00000017765, ENSMUSG00000024170, ENSMUSG00000032477, ENSMUSG00000005871, ENSMUSG00000022070, ENSMUSG00000030890, ENSMUSG00000027164, ENSMUSG00000000861, ENSMUSG00000000142, ENSMUSG00000008668,…	1659	404	12046	1.0783664261543695	1.0	1.0	100.0
GOTERM_CC_DIRECT	GO:0014704~intercalated disc	9	0.43415340086830684	0.3289257186932002	ENSMUSG00000018340, ENSMUSG00000053819, ENSMUSG00000054889, ENSMUSG00000044393, ENSMUSG00000025809, ENSMUSG00000024331, ENSMUSG00000027712, ENSMUSG00000030774, ENSMUSG00000032511	1872	47	13426	1.3733633387888708	1.0	1.0	100.0
KEGG_PATHWAY	mmu05321:Inflammatory bowel disease (IBD)	7	0.3376748673420164	0.329980477472632	ENSMUSG00000055994, ENSMUSG00000022965, ENSMUSG00000004040, ENSMUSG00000002147, ENSMUSG00000021253, ENSMUSG00000031304, ENSMUSG00000039217	681	36	5192	1.4824604340022842	1.0	1.0	100.0
KEGG_PATHWAY	mmu05231:Choline metabolism in cancer	15	0.723589001447178	0.3300885620090255	ENSMUSG00000028360, ENSMUSG00000039936, ENSMUSG00000034801, ENSMUSG00000024241, ENSMUSG00000027852, ENSMUSG00000028412, ENSMUSG00000060002, ENSMUSG00000028945, ENSMUSG00000024867, ENSMUSG00000021759, ENSMUSG00000023828, ENSMUSG00000020901, ENSMUSG00000070738, ENSMUSG00000078816, ENSMUSG00000035246	681	93	5192	1.22969068258254	1.0	1.0	100.0
GOTERM_MF_DIRECT	GO:0016491~oxidoreductase activity	69	3.3285094066570187	0.33013063404413007	ENSMUSG00000029311, ENSMUSG00000075296, ENSMUSG00000039519, ENSMUSG00000023094, ENSMUSG00000057069, ENSMUSG00000025350, ENSMUSG00000042207, ENSMUSG00000025950, ENSMUSG00000021794, ENSMUSG00000040147, ENSMUSG00000063229, ENSMUSG00000032807, ENSMUSG00000020988, ENSMUSG00000011382, ENSMUSG00000018659, ENSMUSG00000047250, ENSMUSG00000028692, ENSMUSG00000032279, ENSMUSG00000024292, ENSMUSG00000025260,…	1659	468	12046	1.0705321401523933	1.0	1.0	100.0
GOTERM_BP_DIRECT	GO:0098779~mitophagy in response to mitochondrial depolarization	19	0.9165460684997588	0.33049860771694306	ENSMUSG00000029861, ENSMUSG00000030792, ENSMUSG00000026880, ENSMUSG00000049265, ENSMUSG00000031161, ENSMUSG00000055078, ENSMUSG00000025762, ENSMUSG00000028840, ENSMUSG00000029512, ENSMUSG00000021200, ENSMUSG00000027712, ENSMUSG00000023828, ENSMUSG00000020857, ENSMUSG00000061462, ENSMUSG00000050212, ENSMUSG00000018659, ENSMUSG00000039634, ENSMUSG00000036246, ENSMUSG00000090247	1726	116	12524	1.1884964238622286	1.0	1.0	100.0
GOTERM_CC_DIRECT	GO:0030315~T-tubule	10	0.482392667631452	0.335958385520685	ENSMUSG00000007122, ENSMUSG00000026824, ENSMUSG00000026463, ENSMUSG00000053819, ENSMUSG00000039166, ENSMUSG00000032050, ENSMUSG00000021253, ENSMUSG00000022770, ENSMUSG00000030401, ENSMUSG00000032511	1872	54	13426	1.3281497309275088	1.0	1.0	100.0
GOTERM_BP_DIRECT	GO:0030154~cell differentiation	86	4.148576941630487	0.3361144324978809	ENSMUSG00000030782, ENSMUSG00000028064, ENSMUSG00000039959, ENSMUSG00000023092, ENSMUSG00000052133, ENSMUSG00000009628, ENSMUSG00000024068, ENSMUSG00000066613, ENSMUSG00000027378, ENSMUSG00000005102, ENSMUSG00000022048, ENSMUSG00000022568, ENSMUSG00000048915, ENSMUSG00000039110, ENSMUSG00000039231, ENSMUSG00000030309, ENSMUSG00000015149, ENSMUSG00000074643, ENSMUSG00000031558, ENSMUSG00000050199,…	1726	589	12524	1.0594620967250106	1.0	1.0	100.0
GOTERM_BP_DIRECT	GO:0051491~positive regulation of filopodium assembly	6	0.2894356005788712	0.3405844338483296	ENSMUSG00000002580, ENSMUSG00000016150, ENSMUSG00000042064, ENSMUSG00000021253, ENSMUSG00000024501, ENSMUSG00000006435	1726	28	12524	1.5548750206919384	1.0	1.0	100.0
GOTERM_MF_DIRECT	GO:0008509~anion transmembrane transporter activity	4	0.1929570670525808	0.341649767534901	ENSMUSG00000021733, ENSMUSG00000015243, ENSMUSG00000005357, ENSMUSG00000023259	1659	15	12046	1.936266827406068	1.0	1.0	100.0
GOTERM_BP_DIRECT	GO:0045672~positive regulation of osteoclast differentiation	4	0.1929570670525808	0.3420726103210212	ENSMUSG00000027164, ENSMUSG00000037465, ENSMUSG00000027523, ENSMUSG00000022015	1726	15	12524	1.9349555813055233	1.0	1.0	100.0
GOTERM_BP_DIRECT	GO:0048011~neurotrophin TRK receptor signaling pathway	4	0.1929570670525808	0.3420726103210212	ENSMUSG00000033585, ENSMUSG00000024241, ENSMUSG00000031955, ENSMUSG00000006930	1726	15	12524	1.9349555813055233	1.0	1.0	100.0
GOTERM_BP_DIRECT	GO:0001895~retina homeostasis	4	0.1929570670525808	0.3420726103210212	ENSMUSG00000006464, ENSMUSG00000060802, ENSMUSG00000039137, ENSMUSG00000046834	1726	15	12524	1.9349555813055233	1.0	1.0	100.0
GOTERM_BP_DIRECT	GO:1901214~regulation of neuron death	4	0.1929570670525808	0.3420726103210212	ENSMUSG00000025889, ENSMUSG00000050132, ENSMUSG00000031987, ENSMUSG00000055723	1726	15	12524	1.9349555813055233	1.0	1.0	100.0
GOTERM_BP_DIRECT	GO:2000114~regulation of establishment of cell polarity	4	0.1929570670525808	0.3420726103210212	ENSMUSG00000025373, ENSMUSG00000020319, ENSMUSG00000052681, ENSMUSG00000032702	1726	15	12524	1.9349555813055233	1.0	1.0	100.0
GOTERM_BP_DIRECT	GO:1902043~positive regulation of extrinsic apoptotic signaling pathway via death domain receptors	4	0.1929570670525808	0.3420726103210212	ENSMUSG00000040152, ENSMUSG00000022329, ENSMUSG00000010609, ENSMUSG00000013698	1726	15	12524	1.9349555813055233	1.0	1.0	100.0
GOTERM_BP_DIRECT	GO:0032006~regulation of TOR signaling	4	0.1929570670525808	0.3420726103210212	ENSMUSG00000024170, ENSMUSG00000028945, ENSMUSG00000029314, ENSMUSG00000041313	1726	15	12524	1.9349555813055233	1.0	1.0	100.0
GOTERM_BP_DIRECT	GO:0044030~regulation of DNA methylation	4	0.1929570670525808	0.3420726103210212	ENSMUSG00000023110, ENSMUSG00000038080, ENSMUSG00000013787, ENSMUSG00000058900	1726	15	12524	1.9349555813055233	1.0	1.0	100.0
GOTERM_BP_DIRECT	GO:0014912~negative regulation of smooth muscle cell migration	4	0.1929570670525808	0.3420726103210212	ENSMUSG00000030890, ENSMUSG00000031558, ENSMUSG00000037411, ENSMUSG00000032501	1726	15	12524	1.9349555813055233	1.0	1.0	100.0
GOTERM_BP_DIRECT	GO:0007584~response to nutrient	10	0.482392667631452	0.34346517757883643	ENSMUSG00000031278, ENSMUSG00000028393, ENSMUSG00000055994, ENSMUSG00000015243, ENSMUSG00000063727, ENSMUSG00000027199, ENSMUSG00000027962, ENSMUSG00000024402, ENSMUSG00000032942, ENSMUSG00000053846	1726	55	12524	1.319287896344675	1.0	1.0	100.0
GOTERM_CC_DIRECT	GO:0005882~intermediate filament	8	0.3859141341051616	0.343817725975185	ENSMUSG00000019761, ENSMUSG00000028063, ENSMUSG00000067594, ENSMUSG00000020857, ENSMUSG00000054889, ENSMUSG00000041025, ENSMUSG00000027613, ENSMUSG00000046834	1872	41	13426	1.3994163018553265	1.0	1.0	100.0
KEGG_PATHWAY	mmu05031:Amphetamine addiction	10	0.482392667631452	0.3465593273597255	ENSMUSG00000021820, ENSMUSG00000020182, ENSMUSG00000053819, ENSMUSG00000027230, ENSMUSG00000027523, ENSMUSG00000007207, ENSMUSG00000078816, ENSMUSG00000002771, ENSMUSG00000038648, ENSMUSG00000040147	681	58	5192	1.3144969365537496	1.0	1.0	100.0
KEGG_PATHWAY	mmu04080:Neuroactive ligand-receptor interaction	27	1.3024602026049203	0.34682728383425576	ENSMUSG00000037759, ENSMUSG00000034987, ENSMUSG00000055026, ENSMUSG00000059588, ENSMUSG00000027950, ENSMUSG00000002771, ENSMUSG00000029778, ENSMUSG00000035594, ENSMUSG00000032303, ENSMUSG00000018634, ENSMUSG00000034997, ENSMUSG00000031343, ENSMUSG00000027584, ENSMUSG00000055078, ENSMUSG00000049112, ENSMUSG00000024211, ENSMUSG00000047904, ENSMUSG00000023267, ENSMUSG00000000560, ENSMUSG00000044933,…	681	182	5192	1.1310451662874572	1.0	1.0	100.0
GOTERM_CC_DIRECT	GO:0015629~actin cytoskeleton	29	1.3989387361312107	0.34866471934830967	ENSMUSG00000031355, ENSMUSG00000008136, ENSMUSG00000059248, ENSMUSG00000008475, ENSMUSG00000005103, ENSMUSG00000022788, ENSMUSG00000045991, ENSMUSG00000030707, ENSMUSG00000031636, ENSMUSG00000031955, ENSMUSG00000035873, ENSMUSG00000050315, ENSMUSG00000074305, ENSMUSG00000074802, ENSMUSG00000025161, ENSMUSG00000025085, ENSMUSG00000022353, ENSMUSG00000062127, ENSMUSG00000025049, ENSMUSG00000022995,…	1872	185	13426	1.1242607992607994	1.0	1.0	100.0
GOTERM_CC_DIRECT	GO:0070382~exocytic vesicle	4	0.1929570670525808	0.3491706875411764	ENSMUSG00000032202, ENSMUSG00000030616, ENSMUSG00000039166, ENSMUSG00000024501	1872	15	13426	1.9125356125356128	1.0	1.0	100.0
GOTERM_BP_DIRECT	GO:0006865~amino acid transport	7	0.3376748673420164	0.3497920328023797	ENSMUSG00000061306, ENSMUSG00000030495, ENSMUSG00000019894, ENSMUSG00000028542, ENSMUSG00000028744, ENSMUSG00000052026, ENSMUSG00000041313	1726	35	12524	1.4512166859791424	1.0	1.0	100.0
GOTERM_BP_DIRECT	GO:0001658~branching involved in ureteric bud morphogenesis	7	0.3376748673420164	0.3497920328023797	ENSMUSG00000004791, ENSMUSG00000030890, ENSMUSG00000036862, ENSMUSG00000040998, ENSMUSG00000022144, ENSMUSG00000022770, ENSMUSG00000049538	1726	35	12524	1.4512166859791424	1.0	1.0	100.0
KEGG_PATHWAY	mmu00100:Steroid biosynthesis	4	0.1929570670525808	0.3505987584644851	ENSMUSG00000031168, ENSMUSG00000058454, ENSMUSG00000032018, ENSMUSG00000026600	681	16	5192	1.9060205580029368	1.0	1.0	100.0
KEGG_PATHWAY	mmu01210:2-Oxocarboxylic acid metabolism	4	0.1929570670525808	0.3505987584644851	ENSMUSG00000032279, ENSMUSG00000022546, ENSMUSG00000025950, ENSMUSG00000030268	681	16	5192	1.9060205580029368	1.0	1.0	100.0
GOTERM_MF_DIRECT	GO:0019905~syntaxin binding	13	0.6271104679208876	0.3512495192343344	ENSMUSG00000028456, ENSMUSG00000004961, ENSMUSG00000019478, ENSMUSG00000062151, ENSMUSG00000015243, ENSMUSG00000004626, ENSMUSG00000029608, ENSMUSG00000030616, ENSMUSG00000020847, ENSMUSG00000020848, ENSMUSG00000052301, ENSMUSG00000032757, ENSMUSG00000019998	1659	76	12046	1.2420132610006027	1.0	1.0	100.0
KEGG_PATHWAY	mmu05169:Epstein-Barr virus infection	17	0.8200675349734683	0.351720016920797	ENSMUSG00000039936, ENSMUSG00000056116, ENSMUSG00000032175, ENSMUSG00000004040, ENSMUSG00000027164, ENSMUSG00000002983, ENSMUSG00000021025, ENSMUSG00000028800, ENSMUSG00000019850, ENSMUSG00000020901, ENSMUSG00000067212, ENSMUSG00000073411, ENSMUSG00000031537, ENSMUSG00000054115, ENSMUSG00000030830, ENSMUSG00000091705, ENSMUSG00000018932	681	109	5192	1.1890770453596302	1.0	1.0	100.0
GOTERM_MF_DIRECT	GO:0004888~transmembrane signaling receptor activity	14	0.6753497346840328	0.3529696980251026	ENSMUSG00000059588, ENSMUSG00000022199, ENSMUSG00000062312, ENSMUSG00000044017, ENSMUSG00000003476, ENSMUSG00000029778, ENSMUSG00000044674, ENSMUSG00000023918, ENSMUSG00000039116, ENSMUSG00000050199, ENSMUSG00000057899, ENSMUSG00000029090, ENSMUSG00000031785, ENSMUSG00000018634	1659	83	12046	1.22474708962432	1.0	1.0	100.0
KEGG_PATHWAY	mmu04540:Gap junction	13	0.6271104679208876	0.35331980867275037	ENSMUSG00000034997, ENSMUSG00000034801, ENSMUSG00000032562, ENSMUSG00000024241, ENSMUSG00000058672, ENSMUSG00000027523, ENSMUSG00000027852, ENSMUSG00000001034, ENSMUSG00000068615, ENSMUSG00000022994, ENSMUSG00000078816, ENSMUSG00000033910, ENSMUSG00000039943	681	80	5192	1.2389133627019089	1.0	1.0	100.0
KEGG_PATHWAY	mmu04512:ECM-receptor interaction	13	0.6271104679208876	0.35331980867275037	ENSMUSG00000001281, ENSMUSG00000032243, ENSMUSG00000027087, ENSMUSG00000040998, ENSMUSG00000020241, ENSMUSG00000027966, ENSMUSG00000027009, ENSMUSG00000026479, ENSMUSG00000040152, ENSMUSG00000001507, ENSMUSG00000002900, ENSMUSG00000025809, ENSMUSG00000034664	681	80	5192	1.2389133627019089	1.0	1.0	100.0
KEGG_PATHWAY	mmu04922:Glucagon signaling pathway	13	0.6271104679208876	0.35331980867275037	ENSMUSG00000036879, ENSMUSG00000030671, ENSMUSG00000040618, ENSMUSG00000027230, ENSMUSG00000027523, ENSMUSG00000020475, ENSMUSG00000063229, ENSMUSG00000020532, ENSMUSG00000021820, ENSMUSG00000053819, ENSMUSG00000038205, ENSMUSG00000038648, ENSMUSG00000039943	681	80	5192	1.2389133627019089	1.0	1.0	100.0
KEGG_PATHWAY	mmu00350:Tyrosine metabolism	5	0.241196333815726	0.35530054832388347	ENSMUSG00000075296, ENSMUSG00000020182, ENSMUSG00000038216, ENSMUSG00000040147, ENSMUSG00000030630	681	23	5192	1.657409180872119	1.0	1.0	100.0
GOTERM_MF_DIRECT	GO:0016853~isomerase activity	17	0.8200675349734683	0.3561738631582694	ENSMUSG00000031168, ENSMUSG00000062908, ENSMUSG00000027248, ENSMUSG00000024222, ENSMUSG00000015090, ENSMUSG00000020571, ENSMUSG00000002732, ENSMUSG00000071072, ENSMUSG00000020475, ENSMUSG00000038074, ENSMUSG00000039497, ENSMUSG00000020635, ENSMUSG00000038871, ENSMUSG00000030729, ENSMUSG00000033429, ENSMUSG00000030357, ENSMUSG00000028070	1659	104	12046	1.1868943292993928	1.0	1.0	100.0
KEGG_PATHWAY	mmu04261:Adrenergic signaling in cardiomyocytes	19	0.9165460684997588	0.35677679559029524	ENSMUSG00000032562, ENSMUSG00000026463, ENSMUSG00000022490, ENSMUSG00000049044, ENSMUSG00000027230, ENSMUSG00000027523, ENSMUSG00000069806, ENSMUSG00000027940, ENSMUSG00000026414, ENSMUSG00000022994, ENSMUSG00000021820, ENSMUSG00000043154, ENSMUSG00000053819, ENSMUSG00000038648, ENSMUSG00000031799, ENSMUSG00000039943, ENSMUSG00000035458, ENSMUSG00000032511, ENSMUSG00000032412	681	124	5192	1.168206148453413	1.0	1.0	100.0
GOTERM_MF_DIRECT	GO:0004806~triglyceride lipase activity	3	0.1447178002894356	0.3573833464896071	ENSMUSG00000003123, ENSMUSG00000041653, ENSMUSG00000053846	1659	9	12046	2.4203335342575847	1.0	1.0	100.0
KEGG_PATHWAY	mmu04064:NF-kappa B signaling pathway	12	0.5788712011577424	0.35749477515945194	ENSMUSG00000000409, ENSMUSG00000019850, ENSMUSG00000032000, ENSMUSG00000047123, ENSMUSG00000027164, ENSMUSG00000030172, ENSMUSG00000002983, ENSMUSG00000027962, ENSMUSG00000031537, ENSMUSG00000024402, ENSMUSG00000021025, ENSMUSG00000022015	681	73	5192	1.253273791563575	1.0	1.0	100.0
GOTERM_BP_DIRECT	GO:0032703~negative regulation of interleukin-2 production	3	0.1447178002894356	0.3577220438993135	ENSMUSG00000055994, ENSMUSG00000019850, ENSMUSG00000079037	1726	9	12524	2.418694476631904	1.0	1.0	100.0
GOTERM_BP_DIRECT	GO:0010579~positive regulation of adenylate cyclase activity involved in G-protein coupled receptor signaling pathway	3	0.1447178002894356	0.3577220438993135	ENSMUSG00000039116, ENSMUSG00000044017, ENSMUSG00000018634	1726	9	12524	2.418694476631904	1.0	1.0	100.0
GOTERM_BP_DIRECT	GO:0050805~negative regulation of synaptic transmission	3	0.1447178002894356	0.3577220438993135	ENSMUSG00000032562, ENSMUSG00000049044, ENSMUSG00000051149	1726	9	12524	2.418694476631904	1.0	1.0	100.0
GOTERM_BP_DIRECT	GO:0035385~Roundabout signaling pathway	3	0.1447178002894356	0.3577220438993135	ENSMUSG00000025020, ENSMUSG00000031558, ENSMUSG00000032128	1726	9	12524	2.418694476631904	1.0	1.0	100.0
GOTERM_BP_DIRECT	GO:0007202~activation of phospholipase C activity	3	0.1447178002894356	0.3577220438993135	ENSMUSG00000034997, ENSMUSG00000031523, ENSMUSG00000029778	1726	9	12524	2.418694476631904	1.0	1.0	100.0
GOTERM_BP_DIRECT	GO:0060314~regulation of ryanodine-sensitive calcium-release channel activity	3	0.1447178002894356	0.3577220438993135	ENSMUSG00000050989, ENSMUSG00000045103, ENSMUSG00000020635	1726	9	12524	2.418694476631904	1.0	1.0	100.0
GOTERM_BP_DIRECT	GO:0045760~positive regulation of action potential	3	0.1447178002894356	0.3577220438993135	ENSMUSG00000061762, ENSMUSG00000035873, ENSMUSG00000032511	1726	9	12524	2.418694476631904	1.0	1.0	100.0
GOTERM_BP_DIRECT	GO:0050710~negative regulation of cytokine secretion	3	0.1447178002894356	0.3577220438993135	ENSMUSG00000053216, ENSMUSG00000050199, ENSMUSG00000090958	1726	9	12524	2.418694476631904	1.0	1.0	100.0
GOTERM_BP_DIRECT	GO:0030431~sleep	3	0.1447178002894356	0.3577220438993135	ENSMUSG00000034997, ENSMUSG00000049112, ENSMUSG00000039217	1726	9	12524	2.418694476631904	1.0	1.0	100.0
GOTERM_BP_DIRECT	GO:0048333~mesodermal cell differentiation	3	0.1447178002894356	0.3577220438993135	ENSMUSG00000001507, ENSMUSG00000018476, ENSMUSG00000025809	1726	9	12524	2.418694476631904	1.0	1.0	100.0
GOTERM_BP_DIRECT	GO:0098911~regulation of ventricular cardiac muscle cell action potential	3	0.1447178002894356	0.3577220438993135	ENSMUSG00000054889, ENSMUSG00000044393, ENSMUSG00000024331	1726	9	12524	2.418694476631904	1.0	1.0	100.0
GOTERM_BP_DIRECT	GO:0009165~nucleotide biosynthetic process	3	0.1447178002894356	0.3577220438993135	ENSMUSG00000031432, ENSMUSG00000015869, ENSMUSG00000025742	1726	9	12524	2.418694476631904	1.0	1.0	100.0
GOTERM_BP_DIRECT	GO:2000773~negative regulation of cellular senescence	3	0.1447178002894356	0.3577220438993135	ENSMUSG00000021611, ENSMUSG00000022672, ENSMUSG00000031921	1726	9	12524	2.418694476631904	1.0	1.0	100.0
GOTERM_BP_DIRECT	GO:1900119~positive regulation of execution phase of apoptosis	3	0.1447178002894356	0.3577220438993135	ENSMUSG00000015149, ENSMUSG00000026278, ENSMUSG00000031523	1726	9	12524	2.418694476631904	1.0	1.0	100.0
GOTERM_BP_DIRECT	GO:0048608~reproductive structure development	3	0.1447178002894356	0.3577220438993135	ENSMUSG00000046532, ENSMUSG00000022770, ENSMUSG00000030357	1726	9	12524	2.418694476631904	1.0	1.0	100.0
GOTERM_BP_DIRECT	GO:1902902~negative regulation of autophagosome assembly	3	0.1447178002894356	0.3577220438993135	ENSMUSG00000056121, ENSMUSG00000018572, ENSMUSG00000013787	1726	9	12524	2.418694476631904	1.0	1.0	100.0
GOTERM_BP_DIRECT	GO:0005975~carbohydrate metabolic process	26	1.2542209358417753	0.3586710586673658	ENSMUSG00000035239, ENSMUSG00000033350, ENSMUSG00000020363, ENSMUSG00000041774, ENSMUSG00000047714, ENSMUSG00000024026, ENSMUSG00000062778, ENSMUSG00000063229, ENSMUSG00000020766, ENSMUSG00000030729, ENSMUSG00000045594, ENSMUSG00000019888, ENSMUSG00000038967, ENSMUSG00000036879, ENSMUSG00000056124, ENSMUSG00000022490, ENSMUSG00000028794, ENSMUSG00000028673, ENSMUSG00000026156, ENSMUSG00000022453,…	1726	167	12524	1.1296896357921469	1.0	1.0	100.0
GOTERM_MF_DIRECT	GO:0015018~galactosylgalactosylxylosylprotein 3-beta-glucuronosyltransferase activity	2	0.0964785335262904	0.35871662550131367	ENSMUSG00000026156, ENSMUSG00000071649	1659	3	12046	4.840667068515169	1.0	1.0	100.0
GOTERM_MF_DIRECT	GO:0004619~phosphoglycerate mutase activity	2	0.0964785335262904	0.35871662550131367	ENSMUSG00000038871, ENSMUSG00000020475	1659	3	12046	4.840667068515169	1.0	1.0	100.0
GOTERM_MF_DIRECT	GO:0016684~oxidoreductase activity, acting on peroxide as acceptor	2	0.0964785335262904	0.35871662550131367	ENSMUSG00000028893, ENSMUSG00000027187	1659	3	12046	4.840667068515169	1.0	1.0	100.0
GOTERM_MF_DIRECT	GO:0097016~L27 domain binding	2	0.0964785335262904	0.35871662550131367	ENSMUSG00000019906, ENSMUSG00000022770	1659	3	12046	4.840667068515169	1.0	1.0	100.0
GOTERM_MF_DIRECT	GO:0032767~copper-dependent protein binding	2	0.0964785335262904	0.35871662550131367	ENSMUSG00000018585, ENSMUSG00000030357	1659	3	12046	4.840667068515169	1.0	1.0	100.0
GOTERM_MF_DIRECT	GO:0004367~glycerol-3-phosphate dehydrogenase [NAD+] activity	2	0.0964785335262904	0.35871662550131367	ENSMUSG00000026827, ENSMUSG00000050627	1659	3	12046	4.840667068515169	1.0	1.0	100.0
GOTERM_MF_DIRECT	GO:0005094~Rho GDP-dissociation inhibitor activity	2	0.0964785335262904	0.35871662550131367	ENSMUSG00000030220, ENSMUSG00000073433	1659	3	12046	4.840667068515169	1.0	1.0	100.0
GOTERM_MF_DIRECT	GO:0034648~histone demethylase activity (H3-dimethyl-K4 specific)	2	0.0964785335262904	0.35871662550131367	ENSMUSG00000042207, ENSMUSG00000038080	1659	3	12046	4.840667068515169	1.0	1.0	100.0
GOTERM_MF_DIRECT	GO:0015245~fatty acid transporter activity	2	0.0964785335262904	0.35871662550131367	ENSMUSG00000028655, ENSMUSG00000027359	1659	3	12046	4.840667068515169	1.0	1.0	100.0
GOTERM_MF_DIRECT	GO:0035529~NADH pyrophosphatase activity	2	0.0964785335262904	0.35871662550131367	ENSMUSG00000024228, ENSMUSG00000037370	1659	3	12046	4.840667068515169	1.0	1.0	100.0
GOTERM_MF_DIRECT	GO:0003986~acetyl-CoA hydrolase activity	2	0.0964785335262904	0.35871662550131367	ENSMUSG00000031767, ENSMUSG00000021620	1659	3	12046	4.840667068515169	1.0	1.0	100.0
GOTERM_MF_DIRECT	GO:0046538~2,3-bisphosphoglycerate-dependent phosphoglycerate mutase activity	2	0.0964785335262904	0.35871662550131367	ENSMUSG00000038871, ENSMUSG00000020475	1659	3	12046	4.840667068515169	1.0	1.0	100.0
GOTERM_MF_DIRECT	GO:0008242~omega peptidase activity	2	0.0964785335262904	0.35871662550131367	ENSMUSG00000029223, ENSMUSG00000073987	1659	3	12046	4.840667068515169	1.0	1.0	100.0
GOTERM_MF_DIRECT	GO:0015275~stretch-activated, cation-selective, calcium channel activity	2	0.0964785335262904	0.35871662550131367	ENSMUSG00000079157, ENSMUSG00000071719	1659	3	12046	4.840667068515169	1.0	1.0	100.0
GOTERM_MF_DIRECT	GO:0070569~uridylyltransferase activity	2	0.0964785335262904	0.35871662550131367	ENSMUSG00000026956, ENSMUSG00000026670	1659	3	12046	4.840667068515169	1.0	1.0	100.0
GOTERM_MF_DIRECT	GO:0004082~bisphosphoglycerate mutase activity	2	0.0964785335262904	0.35871662550131367	ENSMUSG00000038871, ENSMUSG00000020475	1659	3	12046	4.840667068515169	1.0	1.0	100.0
GOTERM_MF_DIRECT	GO:0019153~protein-disulfide reductase (glutathione) activity	2	0.0964785335262904	0.35871662550131367	ENSMUSG00000027248, ENSMUSG00000021591	1659	3	12046	4.840667068515169	1.0	1.0	100.0
GOTERM_MF_DIRECT	GO:0071535~RING-like zinc finger domain binding	2	0.0964785335262904	0.35871662550131367	ENSMUSG00000026484, ENSMUSG00000018143	1659	3	12046	4.840667068515169	1.0	1.0	100.0
GOTERM_BP_DIRECT	GO:0046425~regulation of JAK-STAT cascade	2	0.0964785335262904	0.3589309256536861	ENSMUSG00000038383, ENSMUSG00000024271	1726	3	12524	4.837388953263808	1.0	1.0	100.0
GOTERM_BP_DIRECT	GO:0002756~MyD88-independent toll-like receptor signaling pathway	2	0.0964785335262904	0.3589309256536861	ENSMUSG00000032497, ENSMUSG00000047123	1726	3	12524	4.837388953263808	1.0	1.0	100.0
GOTERM_BP_DIRECT	GO:0014873~response to muscle activity involved in regulation of muscle adaptation	2	0.0964785335262904	0.3589309256536861	ENSMUSG00000050989, ENSMUSG00000022519	1726	3	12524	4.837388953263808	1.0	1.0	100.0
GOTERM_BP_DIRECT	GO:2001271~negative regulation of cysteine-type endopeptidase activity involved in execution phase of apoptosis	2	0.0964785335262904	0.3589309256536861	ENSMUSG00000022781, ENSMUSG00000020696	1726	3	12524	4.837388953263808	1.0	1.0	100.0
GOTERM_BP_DIRECT	GO:0030101~natural killer cell activation	2	0.0964785335262904	0.3589309256536861	ENSMUSG00000068227, ENSMUSG00000039217	1726	3	12524	4.837388953263808	1.0	1.0	100.0
GOTERM_BP_DIRECT	GO:0070084~protein initiator methionine removal	2	0.0964785335262904	0.3589309256536861	ENSMUSG00000036112, ENSMUSG00000005813	1726	3	12524	4.837388953263808	1.0	1.0	100.0
GOTERM_BP_DIRECT	GO:0042271~susceptibility to natural killer cell mediated cytotoxicity	2	0.0964785335262904	0.3589309256536861	ENSMUSG00000062300, ENSMUSG00000040511	1726	3	12524	4.837388953263808	1.0	1.0	100.0
GOTERM_BP_DIRECT	GO:0045682~regulation of epidermis development	2	0.0964785335262904	0.3589309256536861	ENSMUSG00000020857, ENSMUSG00000002881	1726	3	12524	4.837388953263808	1.0	1.0	100.0
GOTERM_BP_DIRECT	GO:2000667~positive regulation of interleukin-13 secretion	2	0.0964785335262904	0.3589309256536861	ENSMUSG00000015966, ENSMUSG00000002897	1726	3	12524	4.837388953263808	1.0	1.0	100.0
GOTERM_BP_DIRECT	GO:0070831~basement membrane assembly	2	0.0964785335262904	0.3589309256536861	ENSMUSG00000004846, ENSMUSG00000026479	1726	3	12524	4.837388953263808	1.0	1.0	100.0
GOTERM_BP_DIRECT	GO:0009056~catabolic process	2	0.0964785335262904	0.3589309256536861	ENSMUSG00000055912, ENSMUSG00000027698	1726	3	12524	4.837388953263808	1.0	1.0	100.0
GOTERM_BP_DIRECT	GO:0090038~negative regulation of protein kinase C signaling	2	0.0964785335262904	0.3589309256536861	ENSMUSG00000050627, ENSMUSG00000068566	1726	3	12524	4.837388953263808	1.0	1.0	100.0
GOTERM_BP_DIRECT	GO:0035330~regulation of hippo signaling	2	0.0964785335262904	0.3589309256536861	ENSMUSG00000009073, ENSMUSG00000018849	1726	3	12524	4.837388953263808	1.0	1.0	100.0
GOTERM_BP_DIRECT	GO:0014013~regulation of gliogenesis	2	0.0964785335262904	0.3589309256536861	ENSMUSG00000009073, ENSMUSG00000055538	1726	3	12524	4.837388953263808	1.0	1.0	100.0
GOTERM_BP_DIRECT	GO:0090022~regulation of neutrophil chemotaxis	2	0.0964785335262904	0.3589309256536861	ENSMUSG00000055994, ENSMUSG00000031990	1726	3	12524	4.837388953263808	1.0	1.0	100.0
GOTERM_BP_DIRECT	GO:0018394~peptidyl-lysine acetylation	2	0.0964785335262904	0.3589309256536861	ENSMUSG00000090247, ENSMUSG00000000708	1726	3	12524	4.837388953263808	1.0	1.0	100.0
GOTERM_BP_DIRECT	GO:0071371~cellular response to gonadotropin stimulus	2	0.0964785335262904	0.3589309256536861	ENSMUSG00000006476, ENSMUSG00000000792	1726	3	12524	4.837388953263808	1.0	1.0	100.0
GOTERM_BP_DIRECT	GO:1900060~negative regulation of ceramide biosynthetic process	2	0.0964785335262904	0.3589309256536861	ENSMUSG00000026097, ENSMUSG00000025353	1726	3	12524	4.837388953263808	1.0	1.0	100.0
GOTERM_BP_DIRECT	GO:0003357~noradrenergic neuron differentiation	2	0.0964785335262904	0.3589309256536861	ENSMUSG00000063632, ENSMUSG00000007946	1726	3	12524	4.837388953263808	1.0	1.0	100.0
GOTERM_BP_DIRECT	GO:0044249~cellular biosynthetic process	2	0.0964785335262904	0.3589309256536861	ENSMUSG00000031432, ENSMUSG00000025742	1726	3	12524	4.837388953263808	1.0	1.0	100.0
GOTERM_BP_DIRECT	GO:1903898~negative regulation of PERK-mediated unfolded protein response	2	0.0964785335262904	0.3589309256536861	ENSMUSG00000027540, ENSMUSG00000066877	1726	3	12524	4.837388953263808	1.0	1.0	100.0
GOTERM_BP_DIRECT	GO:0035582~sequestering of BMP in extracellular matrix	2	0.0964785335262904	0.3589309256536861	ENSMUSG00000041120, ENSMUSG00000027204	1726	3	12524	4.837388953263808	1.0	1.0	100.0
GOTERM_BP_DIRECT	GO:0043031~negative regulation of macrophage activation	2	0.0964785335262904	0.3589309256536861	ENSMUSG00000002108, ENSMUSG00000022661	1726	3	12524	4.837388953263808	1.0	1.0	100.0
GOTERM_BP_DIRECT	GO:0033563~dorsal/ventral axon guidance	2	0.0964785335262904	0.3589309256536861	ENSMUSG00000025020, ENSMUSG00000031558	1726	3	12524	4.837388953263808	1.0	1.0	100.0
GOTERM_BP_DIRECT	GO:0009991~response to extracellular stimulus	2	0.0964785335262904	0.3589309256536861	ENSMUSG00000023087, ENSMUSG00000030589	1726	3	12524	4.837388953263808	1.0	1.0	100.0
GOTERM_BP_DIRECT	GO:1904457~positive regulation of neuronal action potential	2	0.0964785335262904	0.3589309256536861	ENSMUSG00000049044, ENSMUSG00000035873	1726	3	12524	4.837388953263808	1.0	1.0	100.0
GOTERM_BP_DIRECT	GO:0046661~male sex differentiation	2	0.0964785335262904	0.3589309256536861	ENSMUSG00000046532, ENSMUSG00000030357	1726	3	12524	4.837388953263808	1.0	1.0	100.0
GOTERM_BP_DIRECT	GO:0042304~regulation of fatty acid biosynthetic process	2	0.0964785335262904	0.3589309256536861	ENSMUSG00000019577, ENSMUSG00000027613	1726	3	12524	4.837388953263808	1.0	1.0	100.0
GOTERM_BP_DIRECT	GO:0071731~response to nitric oxide	2	0.0964785335262904	0.3589309256536861	ENSMUSG00000027087, ENSMUSG00000031987	1726	3	12524	4.837388953263808	1.0	1.0	100.0
GOTERM_BP_DIRECT	GO:2000664~positive regulation of interleukin-5 secretion	2	0.0964785335262904	0.3589309256536861	ENSMUSG00000015966, ENSMUSG00000002897	1726	3	12524	4.837388953263808	1.0	1.0	100.0
GOTERM_BP_DIRECT	GO:0009264~deoxyribonucleotide catabolic process	2	0.0964785335262904	0.3589309256536861	ENSMUSG00000020736, ENSMUSG00000030225	1726	3	12524	4.837388953263808	1.0	1.0	100.0
GOTERM_BP_DIRECT	GO:0006015~5-phosphoribose 1-diphosphate biosynthetic process	2	0.0964785335262904	0.3589309256536861	ENSMUSG00000031432, ENSMUSG00000025742	1726	3	12524	4.837388953263808	1.0	1.0	100.0
GOTERM_BP_DIRECT	GO:2000189~positive regulation of cholesterol homeostasis	2	0.0964785335262904	0.3589309256536861	ENSMUSG00000002108, ENSMUSG00000024413	1726	3	12524	4.837388953263808	1.0	1.0	100.0
GOTERM_BP_DIRECT	GO:0016052~carbohydrate catabolic process	2	0.0964785335262904	0.3589309256536861	ENSMUSG00000030225, ENSMUSG00000022453	1726	3	12524	4.837388953263808	1.0	1.0	100.0
GOTERM_BP_DIRECT	GO:0042713~sperm ejaculation	2	0.0964785335262904	0.3589309256536861	ENSMUSG00000052155, ENSMUSG00000049112	1726	3	12524	4.837388953263808	1.0	1.0	100.0
GOTERM_BP_DIRECT	GO:0018125~peptidyl-cysteine methylation	2	0.0964785335262904	0.3589309256536861	ENSMUSG00000019066, ENSMUSG00000003411	1726	3	12524	4.837388953263808	1.0	1.0	100.0
GOTERM_BP_DIRECT	GO:0051570~regulation of histone H3-K9 methylation	2	0.0964785335262904	0.3589309256536861	ENSMUSG00000078247, ENSMUSG00000013787	1726	3	12524	4.837388953263808	1.0	1.0	100.0
GOTERM_BP_DIRECT	GO:0051466~positive regulation of corticotropin-releasing hormone secretion	2	0.0964785335262904	0.3589309256536861	ENSMUSG00000040663, ENSMUSG00000022015	1726	3	12524	4.837388953263808	1.0	1.0	100.0
GOTERM_BP_DIRECT	GO:0002385~mucosal immune response	2	0.0964785335262904	0.3589309256536861	ENSMUSG00000038495, ENSMUSG00000062157	1726	3	12524	4.837388953263808	1.0	1.0	100.0
GOTERM_BP_DIRECT	GO:1903238~positive regulation of leukocyte tethering or rolling	2	0.0964785335262904	0.3589309256536861	ENSMUSG00000035873, ENSMUSG00000027009	1726	3	12524	4.837388953263808	1.0	1.0	100.0
GOTERM_BP_DIRECT	GO:0051174~regulation of phosphorus metabolic process	2	0.0964785335262904	0.3589309256536861	ENSMUSG00000005320, ENSMUSG00000031565	1726	3	12524	4.837388953263808	1.0	1.0	100.0
GOTERM_BP_DIRECT	GO:0019287~isopentenyl diphosphate biosynthetic process, mevalonate pathway	2	0.0964785335262904	0.3589309256536861	ENSMUSG00000041939, ENSMUSG00000027952	1726	3	12524	4.837388953263808	1.0	1.0	100.0
GOTERM_BP_DIRECT	GO:0050851~antigen receptor-mediated signaling pathway	2	0.0964785335262904	0.3589309256536861	ENSMUSG00000005057, ENSMUSG00000031955	1726	3	12524	4.837388953263808	1.0	1.0	100.0
GOTERM_BP_DIRECT	GO:1902626~assembly of large subunit precursor of preribosome	2	0.0964785335262904	0.3589309256536861	ENSMUSG00000027613, ENSMUSG00000032215	1726	3	12524	4.837388953263808	1.0	1.0	100.0
GOTERM_BP_DIRECT	GO:2001034~positive regulation of double-strand break repair via nonhomologous end joining	2	0.0964785335262904	0.3589309256536861	ENSMUSG00000053914, ENSMUSG00000036202	1726	3	12524	4.837388953263808	1.0	1.0	100.0
GOTERM_BP_DIRECT	GO:0032324~molybdopterin cofactor biosynthetic process	2	0.0964785335262904	0.3589309256536861	ENSMUSG00000064120, ENSMUSG00000015536	1726	3	12524	4.837388953263808	1.0	1.0	100.0
GOTERM_MF_DIRECT	GO:0005164~tumor necrosis factor receptor binding	5	0.241196333815726	0.35910765137944956	ENSMUSG00000027164, ENSMUSG00000030659, ENSMUSG00000024402, ENSMUSG00000022015, ENSMUSG00000035678	1659	22	12046	1.6502274097210807	1.0	1.0	100.0
GOTERM_BP_DIRECT	GO:0042517~positive regulation of tyrosine phosphorylation of Stat3 protein	5	0.241196333815726	0.359621204737143	ENSMUSG00000004040, ENSMUSG00000031776, ENSMUSG00000040663, ENSMUSG00000039217, ENSMUSG00000028800	1726	22	12524	1.649109870430844	1.0	1.0	100.0
GOTERM_BP_DIRECT	GO:0001782~B cell homeostasis	5	0.241196333815726	0.359621204737143	ENSMUSG00000039936, ENSMUSG00000034801, ENSMUSG00000024241, ENSMUSG00000040447, ENSMUSG00000031537	1726	22	12524	1.649109870430844	1.0	1.0	100.0
GOTERM_BP_DIRECT	GO:0044458~motile cilium assembly	5	0.241196333815726	0.359621204737143	ENSMUSG00000023966, ENSMUSG00000039963, ENSMUSG00000027676, ENSMUSG00000036962, ENSMUSG00000060798	1726	22	12524	1.649109870430844	1.0	1.0	100.0
GOTERM_CC_DIRECT	GO:0097025~MPP7-DLG1-LIN7 complex	2	0.0964785335262904	0.36253813990353256	ENSMUSG00000057440, ENSMUSG00000022770	1872	3	13426	4.781339031339032	1.0	1.0	100.0
GOTERM_CC_DIRECT	GO:0042583~chromaffin granule	2	0.0964785335262904	0.36253813990353256	ENSMUSG00000021194, ENSMUSG00000037411	1872	3	13426	4.781339031339032	1.0	1.0	100.0
GOTERM_CC_DIRECT	GO:0034750~Scrib-APC-beta-catenin complex	2	0.0964785335262904	0.36253813990353256	ENSMUSG00000022568, ENSMUSG00000005871	1872	3	13426	4.781339031339032	1.0	1.0	100.0
GOTERM_CC_DIRECT	GO:0009331~glycerol-3-phosphate dehydrogenase complex	2	0.0964785335262904	0.36253813990353256	ENSMUSG00000026827, ENSMUSG00000050627	1872	3	13426	4.781339031339032	1.0	1.0	100.0
GOTERM_CC_DIRECT	GO:0005652~nuclear lamina	3	0.1447178002894356	0.36341536551403375	ENSMUSG00000004880, ENSMUSG00000039231, ENSMUSG00000040820	1872	9	13426	2.3906695156695155	1.0	1.0	100.0
GOTERM_CC_DIRECT	GO:0035631~CD40 receptor complex	3	0.1447178002894356	0.36341536551403375	ENSMUSG00000027164, ENSMUSG00000031537, ENSMUSG00000068329	1872	9	13426	2.3906695156695155	1.0	1.0	100.0
KEGG_PATHWAY	mmu04015:Rap1 signaling pathway	28	1.3506994693680656	0.36446151725305187	ENSMUSG00000004791, ENSMUSG00000005320, ENSMUSG00000039936, ENSMUSG00000004451, ENSMUSG00000032562, ENSMUSG00000049044, ENSMUSG00000027852, ENSMUSG00000048915, ENSMUSG00000020901, ENSMUSG00000068036, ENSMUSG00000036585, ENSMUSG00000030403, ENSMUSG00000045095, ENSMUSG00000031955, ENSMUSG00000034664, ENSMUSG00000018932, ENSMUSG00000057058, ENSMUSG00000052681, ENSMUSG00000027523, ENSMUSG00000028039,…	681	191	5192	1.117666505216382	1.0	1.0	100.0
GOTERM_BP_DIRECT	GO:0071407~cellular response to organic cyclic compound	11	0.5306319343945972	0.3664995531205395	ENSMUSG00000055994, ENSMUSG00000004040, ENSMUSG00000052681, ENSMUSG00000002458, ENSMUSG00000027796, ENSMUSG00000022781, ENSMUSG00000000142, ENSMUSG00000021025, ENSMUSG00000000440, ENSMUSG00000039217, ENSMUSG00000030774	1726	63	12524	1.266935202045283	1.0	1.0	100.0
GOTERM_MF_DIRECT	GO:0042169~SH2 domain binding	6	0.2894356005788712	0.3689865971753695	ENSMUSG00000031144, ENSMUSG00000000409, ENSMUSG00000057058, ENSMUSG00000029094, ENSMUSG00000026058, ENSMUSG00000031523	1659	29	12046	1.5022759867805697	1.0	1.0	100.0
GOTERM_BP_DIRECT	GO:0043523~regulation of neuron apoptotic process	6	0.2894356005788712	0.36957706732043405	ENSMUSG00000071424, ENSMUSG00000006476, ENSMUSG00000025889, ENSMUSG00000055078, ENSMUSG00000023011, ENSMUSG00000036078	1726	29	12524	1.5012586406680783	1.0	1.0	100.0
GOTERM_BP_DIRECT	GO:0051209~release of sequestered calcium ion into cytosol	6	0.2894356005788712	0.36957706732043405	ENSMUSG00000034997, ENSMUSG00000000409, ENSMUSG00000009292, ENSMUSG00000020635, ENSMUSG00000027087, ENSMUSG00000048677	1726	29	12524	1.5012586406680783	1.0	1.0	100.0
GOTERM_BP_DIRECT	GO:0002027~regulation of heart rate	6	0.2894356005788712	0.36957706732043405	ENSMUSG00000050627, ENSMUSG00000045103, ENSMUSG00000020635, ENSMUSG00000028883, ENSMUSG00000071317, ENSMUSG00000032511	1726	29	12524	1.5012586406680783	1.0	1.0	100.0
GOTERM_BP_DIRECT	GO:0034220~ion transmembrane transport	6	0.2894356005788712	0.36957706732043405	ENSMUSG00000009292, ENSMUSG00000035805, ENSMUSG00000049265, ENSMUSG00000018340, ENSMUSG00000046031, ENSMUSG00000018589	1726	29	12524	1.5012586406680783	1.0	1.0	100.0
GOTERM_BP_DIRECT	GO:0016575~histone deacetylation	6	0.2894356005788712	0.36957706732043405	ENSMUSG00000031161, ENSMUSG00000066900, ENSMUSG00000015149, ENSMUSG00000031622, ENSMUSG00000031358, ENSMUSG00000028800	1726	29	12524	1.5012586406680783	1.0	1.0	100.0
GOTERM_BP_DIRECT	GO:0009058~biosynthetic process	6	0.2894356005788712	0.36957706732043405	ENSMUSG00000022546, ENSMUSG00000042751, ENSMUSG00000035246, ENSMUSG00000059183, ENSMUSG00000039648, ENSMUSG00000021036	1726	29	12524	1.5012586406680783	1.0	1.0	100.0
GOTERM_BP_DIRECT	GO:0001707~mesoderm formation	6	0.2894356005788712	0.36957706732043405	ENSMUSG00000048616, ENSMUSG00000028173, ENSMUSG00000009073, ENSMUSG00000024098, ENSMUSG00000063681, ENSMUSG00000006958	1726	29	12524	1.5012586406680783	1.0	1.0	100.0
GOTERM_BP_DIRECT	GO:0006814~sodium ion transport	14	0.6753497346840328	0.3707575233000436	ENSMUSG00000026062, ENSMUSG00000061306, ENSMUSG00000063873, ENSMUSG00000005553, ENSMUSG00000000792, ENSMUSG00000021730, ENSMUSG00000021733, ENSMUSG00000019894, ENSMUSG00000009292, ENSMUSG00000020805, ENSMUSG00000075316, ENSMUSG00000034115, ENSMUSG00000032511, ENSMUSG00000032412	1726	84	12524	1.209347238315952	1.0	1.0	100.0
KEGG_PATHWAY	mmu04151:PI3K-Akt signaling pathway	41	1.9778099372889533	0.3768585273151392	ENSMUSG00000004791, ENSMUSG00000001281, ENSMUSG00000005320, ENSMUSG00000038607, ENSMUSG00000039936, ENSMUSG00000034801, ENSMUSG00000032243, ENSMUSG00000024241, ENSMUSG00000027230, ENSMUSG00000027852, ENSMUSG00000020241, ENSMUSG00000028945, ENSMUSG00000068758, ENSMUSG00000001507, ENSMUSG00000048915, ENSMUSG00000022967, ENSMUSG00000020901, ENSMUSG00000043154, ENSMUSG00000036585, ENSMUSG00000031537,…	681	289	5192	1.0816172024653345	1.0	1.0	100.0
GOTERM_BP_DIRECT	GO:0001756~somitogenesis	8	0.3859141341051616	0.3799540822078065	ENSMUSG00000079487, ENSMUSG00000051747, ENSMUSG00000022061, ENSMUSG00000026383, ENSMUSG00000010609, ENSMUSG00000022672, ENSMUSG00000000142, ENSMUSG00000030543	1726	43	12524	1.3499690102131556	1.0	1.0	100.0
GOTERM_BP_DIRECT	GO:0007218~neuropeptide signaling pathway	8	0.3859141341051616	0.3799540822078065	ENSMUSG00000043441, ENSMUSG00000027584, ENSMUSG00000016150, ENSMUSG00000061762, ENSMUSG00000047904, ENSMUSG00000018589, ENSMUSG00000044933, ENSMUSG00000018634	1726	43	12524	1.3499690102131556	1.0	1.0	100.0
GOTERM_MF_DIRECT	GO:0005504~fatty acid binding	4	0.1929570670525808	0.3816122164868805	ENSMUSG00000019874, ENSMUSG00000028773, ENSMUSG00000020857, ENSMUSG00000015090	1659	16	12046	1.8152501506931886	1.0	1.0	100.0
GOTERM_BP_DIRECT	GO:0007129~synapsis	4	0.1929570670525808	0.38205998684423337	ENSMUSG00000074704, ENSMUSG00000009628, ENSMUSG00000036928, ENSMUSG00000002324	1726	16	12524	1.814020857473928	1.0	1.0	100.0
GOTERM_BP_DIRECT	GO:0033344~cholesterol efflux	4	0.1929570670525808	0.38205998684423337	ENSMUSG00000015243, ENSMUSG00000024413, ENSMUSG00000026944, ENSMUSG00000026600	1726	16	12524	1.814020857473928	1.0	1.0	100.0
GOTERM_BP_DIRECT	GO:0060749~mammary gland alveolus development	4	0.1929570670525808	0.38205998684423337	ENSMUSG00000062209, ENSMUSG00000046532, ENSMUSG00000029378, ENSMUSG00000022015	1726	16	12524	1.814020857473928	1.0	1.0	100.0
GOTERM_BP_DIRECT	GO:0006805~xenobiotic metabolic process	4	0.1929570670525808	0.38205998684423337	ENSMUSG00000027698, ENSMUSG00000030711, ENSMUSG00000032348, ENSMUSG00000021575	1726	16	12524	1.814020857473928	1.0	1.0	100.0
GOTERM_BP_DIRECT	GO:0070542~response to fatty acid	4	0.1929570670525808	0.38205998684423337	ENSMUSG00000037071, ENSMUSG00000028393, ENSMUSG00000027187, ENSMUSG00000003721	1726	16	12524	1.814020857473928	1.0	1.0	100.0
GOTERM_BP_DIRECT	GO:0090190~positive regulation of branching involved in ureteric bud morphogenesis	4	0.1929570670525808	0.38205998684423337	ENSMUSG00000048616, ENSMUSG00000025151, ENSMUSG00000050199, ENSMUSG00000022144	1726	16	12524	1.814020857473928	1.0	1.0	100.0
GOTERM_BP_DIRECT	GO:0051604~protein maturation	4	0.1929570670525808	0.38205998684423337	ENSMUSG00000001018, ENSMUSG00000010609, ENSMUSG00000001763, ENSMUSG00000070436	1726	16	12524	1.814020857473928	1.0	1.0	100.0
GOTERM_BP_DIRECT	GO:0046688~response to copper ion	4	0.1929570670525808	0.38205998684423337	ENSMUSG00000079037, ENSMUSG00000026335, ENSMUSG00000006567, ENSMUSG00000027227	1726	16	12524	1.814020857473928	1.0	1.0	100.0
KEGG_PATHWAY	mmu00380:Tryptophan metabolism	6	0.2894356005788712	0.38339376369657135	ENSMUSG00000027187, ENSMUSG00000020182, ENSMUSG00000017718, ENSMUSG00000031549, ENSMUSG00000039648, ENSMUSG00000040147	681	31	5192	1.475628819099048	1.0	1.0	100.0
KEGG_PATHWAY	mmu04122:Sulfur relay system	3	0.1447178002894356	0.38416010263884176	ENSMUSG00000071711, ENSMUSG00000064120, ENSMUSG00000015536	681	10	5192	2.2872246696035243	1.0	1.0	100.0
KEGG_PATHWAY	mmu00790:Folate biosynthesis	3	0.1447178002894356	0.38416010263884176	ENSMUSG00000064120, ENSMUSG00000015536, ENSMUSG00000073987	681	10	5192	2.2872246696035243	1.0	1.0	100.0
KEGG_PATHWAY	mmu00360:Phenylalanine metabolism	3	0.1447178002894356	0.38416010263884176	ENSMUSG00000075296, ENSMUSG00000020182, ENSMUSG00000040147	681	10	5192	2.2872246696035243	1.0	1.0	100.0
GOTERM_BP_DIRECT	GO:0006631~fatty acid metabolic process	21	1.0130246020260492	0.3856975544879555	ENSMUSG00000031278, ENSMUSG00000062908, ENSMUSG00000032262, ENSMUSG00000024981, ENSMUSG00000028601, ENSMUSG00000025202, ENSMUSG00000015090, ENSMUSG00000071072, ENSMUSG00000021620, ENSMUSG00000027359, ENSMUSG00000020532, ENSMUSG00000037071, ENSMUSG00000025889, ENSMUSG00000032807, ENSMUSG00000036880, ENSMUSG00000038633, ENSMUSG00000035376, ENSMUSG00000047250, ENSMUSG00000031545, ENSMUSG00000038205,…	1726	134	12524	1.1371474031926116	1.0	1.0	100.0
KEGG_PATHWAY	mmu00534:Glycosaminoglycan biosynthesis - heparan sulfate / heparin	5	0.241196333815726	0.3868195134257312	ENSMUSG00000028838, ENSMUSG00000020868, ENSMUSG00000071649, ENSMUSG00000027977, ENSMUSG00000045216	681	24	5192	1.5883504650024471	1.0	1.0	100.0
KEGG_PATHWAY	mmu00564:Glycerophospholipid metabolism	13	0.6271104679208876	0.386825193104459	ENSMUSG00000004270, ENSMUSG00000025495, ENSMUSG00000060002, ENSMUSG00000029314, ENSMUSG00000026827, ENSMUSG00000050627, ENSMUSG00000021759, ENSMUSG00000023827, ENSMUSG00000035596, ENSMUSG00000070738, ENSMUSG00000050860, ENSMUSG00000035246, ENSMUSG00000031545	681	82	5192	1.2086959636116184	1.0	1.0	100.0
GOTERM_BP_DIRECT	GO:0007010~cytoskeleton organization	15	0.723589001447178	0.38773615877268675	ENSMUSG00000039629, ENSMUSG00000025085, ENSMUSG00000004085, ENSMUSG00000062300, ENSMUSG00000020284, ENSMUSG00000025265, ENSMUSG00000003810, ENSMUSG00000001155, ENSMUSG00000022048, ENSMUSG00000024456, ENSMUSG00000039960, ENSMUSG00000038775, ENSMUSG00000032735, ENSMUSG00000031523, ENSMUSG00000036459	1726	92	12524	1.1830570809612577	1.0	1.0	100.0
KEGG_PATHWAY	mmu00230:Purine metabolism	23	1.1095031355523395	0.3884450889344302	ENSMUSG00000031432, ENSMUSG00000026192, ENSMUSG00000030671, ENSMUSG00000028469, ENSMUSG00000026134, ENSMUSG00000042638, ENSMUSG00000041119, ENSMUSG00000024782, ENSMUSG00000006589, ENSMUSG00000028318, ENSMUSG00000025742, ENSMUSG00000068417, ENSMUSG00000022994, ENSMUSG00000039197, ENSMUSG00000037370, ENSMUSG00000026807, ENSMUSG00000020736, ENSMUSG00000020857, ENSMUSG00000030726, ENSMUSG00000015085,…	681	156	5192	1.124063406001732	1.0	1.0	100.0
GOTERM_CC_DIRECT	GO:0097225~sperm midpiece	4	0.1929570670525808	0.38958428743071816	ENSMUSG00000042249, ENSMUSG00000022621, ENSMUSG00000023259, ENSMUSG00000000682	1872	16	13426	1.793002136752137	1.0	1.0	100.0
KEGG_PATHWAY	mmu04924:Renin secretion	9	0.43415340086830684	0.39152467303344274	ENSMUSG00000037759, ENSMUSG00000030671, ENSMUSG00000032562, ENSMUSG00000027523, ENSMUSG00000049686, ENSMUSG00000033910, ENSMUSG00000039943, ENSMUSG00000022994, ENSMUSG00000029778	681	53	5192	1.2946554733604856	1.0	1.0	100.0
GOTERM_MF_DIRECT	GO:0005272~sodium channel activity	5	0.241196333815726	0.3922956455659987	ENSMUSG00000009292, ENSMUSG00000075316, ENSMUSG00000034115, ENSMUSG00000021730, ENSMUSG00000032511	1659	23	12046	1.5784783919071206	1.0	1.0	100.0
GOTERM_BP_DIRECT	GO:0071773~cellular response to BMP stimulus	5	0.241196333815726	0.39283053143879376	ENSMUSG00000039153, ENSMUSG00000048616, ENSMUSG00000052155, ENSMUSG00000074227, ENSMUSG00000029755	1726	23	12524	1.5774094412816768	1.0	1.0	100.0
GOTERM_BP_DIRECT	GO:1990138~neuron projection extension	5	0.241196333815726	0.39283053143879376	ENSMUSG00000031398, ENSMUSG00000052133, ENSMUSG00000030084, ENSMUSG00000074643, ENSMUSG00000005102	1726	23	12524	1.5774094412816768	1.0	1.0	100.0
GOTERM_BP_DIRECT	GO:0048168~regulation of neuronal synaptic plasticity	5	0.241196333815726	0.39283053143879376	ENSMUSG00000006476, ENSMUSG00000025889, ENSMUSG00000031144, ENSMUSG00000028664, ENSMUSG00000033208	1726	23	12524	1.5774094412816768	1.0	1.0	100.0
GOTERM_BP_DIRECT	GO:0030866~cortical actin cytoskeleton organization	5	0.241196333815726	0.39283053143879376	ENSMUSG00000014601, ENSMUSG00000019978, ENSMUSG00000031537, ENSMUSG00000022770, ENSMUSG00000020782	1726	23	12524	1.5774094412816768	1.0	1.0	100.0
GOTERM_BP_DIRECT	GO:0008089~anterograde axonal transport	5	0.241196333815726	0.39283053143879376	ENSMUSG00000001018, ENSMUSG00000024068, ENSMUSG00000038982, ENSMUSG00000090247, ENSMUSG00000006930	1726	23	12524	1.5774094412816768	1.0	1.0	100.0
GOTERM_BP_DIRECT	GO:0048593~camera-type eye morphogenesis	5	0.241196333815726	0.39283053143879376	ENSMUSG00000022568, ENSMUSG00000070047, ENSMUSG00000032012, ENSMUSG00000025352, ENSMUSG00000028664	1726	23	12524	1.5774094412816768	1.0	1.0	100.0
GOTERM_CC_DIRECT	GO:0009897~external side of plasma membrane	27	1.3024602026049203	0.39414566631367953	ENSMUSG00000075254, ENSMUSG00000027950, ENSMUSG00000027712, ENSMUSG00000021477, ENSMUSG00000001507, ENSMUSG00000026824, ENSMUSG00000015243, ENSMUSG00000050912, ENSMUSG00000030605, ENSMUSG00000073411, ENSMUSG00000010751, ENSMUSG00000055523, ENSMUSG00000034664, ENSMUSG00000060802, ENSMUSG00000041926, ENSMUSG00000027087, ENSMUSG00000027863, ENSMUSG00000027962, ENSMUSG00000027009, ENSMUSG00000040152,…	1872	175	13426	1.1065384615384617	1.0	1.0	100.0
KEGG_PATHWAY	mmu04621:NOD-like receptor signaling pathway	8	0.3859141341051616	0.3975997215673625	ENSMUSG00000055994, ENSMUSG00000019850, ENSMUSG00000032000, ENSMUSG00000027164, ENSMUSG00000038058, ENSMUSG00000031537, ENSMUSG00000021025, ENSMUSG00000039217	681	46	5192	1.3259273446976951	1.0	1.0	100.0
GOTERM_MF_DIRECT	GO:0051059~NF-kappaB binding	6	0.2894356005788712	0.39796933007487567	ENSMUSG00000056941, ENSMUSG00000026171, ENSMUSG00000018669, ENSMUSG00000074643, ENSMUSG00000021025, ENSMUSG00000028800	1659	30	12046	1.452200120554551	1.0	1.0	100.0
GOTERM_BP_DIRECT	GO:0061077~chaperone-mediated protein folding	6	0.2894356005788712	0.39857898215701015	ENSMUSG00000038074, ENSMUSG00000020635, ENSMUSG00000024222, ENSMUSG00000002732, ENSMUSG00000007944, ENSMUSG00000030357	1726	30	12524	1.4512166859791424	1.0	1.0	100.0
GOTERM_BP_DIRECT	GO:0010718~positive regulation of epithelial to mesenchymal transition	6	0.2894356005788712	0.39857898215701015	ENSMUSG00000030782, ENSMUSG00000063382, ENSMUSG00000026383, ENSMUSG00000021253, ENSMUSG00000026833, ENSMUSG00000000142	1726	30	12524	1.4512166859791424	1.0	1.0	100.0
GOTERM_BP_DIRECT	GO:0032729~positive regulation of interferon-gamma production	6	0.2894356005788712	0.39857898215701015	ENSMUSG00000022967, ENSMUSG00000027852, ENSMUSG00000041515, ENSMUSG00000024402, ENSMUSG00000039217, ENSMUSG00000035678	1726	30	12524	1.4512166859791424	1.0	1.0	100.0
GOTERM_BP_DIRECT	GO:0035094~response to nicotine	6	0.2894356005788712	0.39857898215701015	ENSMUSG00000035594, ENSMUSG00000027962, ENSMUSG00000027950, ENSMUSG00000035200, ENSMUSG00000026344, ENSMUSG00000032348	1726	30	12524	1.4512166859791424	1.0	1.0	100.0
GOTERM_CC_DIRECT	GO:0071944~cell periphery	10	0.482392667631452	0.3985978421743064	ENSMUSG00000005397, ENSMUSG00000001507, ENSMUSG00000019874, ENSMUSG00000048915, ENSMUSG00000045871, ENSMUSG00000020857, ENSMUSG00000026258, ENSMUSG00000032050, ENSMUSG00000027962, ENSMUSG00000047261	1872	57	13426	1.2582471135102715	1.0	1.0	100.0
GOTERM_BP_DIRECT	GO:0045597~positive regulation of cell differentiation	7	0.3376748673420164	0.4018875648014949	ENSMUSG00000005871, ENSMUSG00000046532, ENSMUSG00000009073, ENSMUSG00000038224, ENSMUSG00000027796, ENSMUSG00000022144, ENSMUSG00000025364	1726	37	12524	1.3727725407910807	1.0	1.0	100.0
GOTERM_BP_DIRECT	GO:0000278~mitotic cell cycle	7	0.3376748673420164	0.4018875648014949	ENSMUSG00000032376, ENSMUSG00000057110, ENSMUSG00000026484, ENSMUSG00000075266, ENSMUSG00000022781, ENSMUSG00000045328, ENSMUSG00000031841	1726	37	12524	1.3727725407910807	1.0	1.0	100.0
GOTERM_BP_DIRECT	GO:0035019~somatic stem cell population maintenance	7	0.3376748673420164	0.4018875648014949	ENSMUSG00000048616, ENSMUSG00000005871, ENSMUSG00000063382, ENSMUSG00000039706, ENSMUSG00000037465, ENSMUSG00000038256, ENSMUSG00000055799	1726	37	12524	1.3727725407910807	1.0	1.0	100.0
GOTERM_CC_DIRECT	GO:0030175~filopodium	12	0.5788712011577424	0.40238458283341516	ENSMUSG00000022788, ENSMUSG00000042572, ENSMUSG00000070047, ENSMUSG00000045103, ENSMUSG00000009073, ENSMUSG00000032050, ENSMUSG00000027962, ENSMUSG00000030403, ENSMUSG00000025809, ENSMUSG00000049866, ENSMUSG00000019820, ENSMUSG00000022995	1872	71	13426	1.2121704586493318	1.0	1.0	100.0
GOTERM_MF_DIRECT	GO:0003924~GTPase activity	28	1.3506994693680656	0.4025306027801297	ENSMUSG00000032202, ENSMUSG00000030222, ENSMUSG00000004451, ENSMUSG00000030220, ENSMUSG00000032562, ENSMUSG00000058672, ENSMUSG00000002059, ENSMUSG00000027852, ENSMUSG00000028945, ENSMUSG00000023952, ENSMUSG00000033216, ENSMUSG00000071658, ENSMUSG00000030055, ENSMUSG00000028057, ENSMUSG00000052681, ENSMUSG00000027523, ENSMUSG00000027669, ENSMUSG00000003411, ENSMUSG00000027668, ENSMUSG00000003037,…	1659	185	12046	1.098962253392633	1.0	1.0	100.0
GOTERM_MF_DIRECT	GO:0016705~oxidoreductase activity, acting on paired donors, with incorporation or reduction of molecular oxygen	8	0.3859141341051616	0.4030861733506601	ENSMUSG00000024292, ENSMUSG00000052914, ENSMUSG00000039519, ENSMUSG00000004846, ENSMUSG00000047155, ENSMUSG00000018906, ENSMUSG00000031987, ENSMUSG00000073424	1659	44	12046	1.3201819277768645	1.0	1.0	100.0
GOTERM_BP_DIRECT	GO:0030968~endoplasmic reticulum unfolded protein response	8	0.3859141341051616	0.40382295876403607	ENSMUSG00000020303, ENSMUSG00000052584, ENSMUSG00000027540, ENSMUSG00000027230, ENSMUSG00000018669, ENSMUSG00000038648, ENSMUSG00000005102, ENSMUSG00000022136	1726	44	12524	1.319287896344675	1.0	1.0	100.0
GOTERM_BP_DIRECT	GO:0021915~neural tube development	8	0.3859141341051616	0.40382295876403607	ENSMUSG00000079487, ENSMUSG00000048616, ENSMUSG00000079259, ENSMUSG00000004846, ENSMUSG00000047264, ENSMUSG00000049532, ENSMUSG00000036862, ENSMUSG00000060798	1726	44	12524	1.319287896344675	1.0	1.0	100.0
KEGG_PATHWAY	mmu02010:ABC transporters	7	0.3376748673420164	0.40403329278471956	ENSMUSG00000015243, ENSMUSG00000026198, ENSMUSG00000055782, ENSMUSG00000028125, ENSMUSG00000031974, ENSMUSG00000026944, ENSMUSG00000035435	681	39	5192	1.3684250160021085	1.0	1.0	100.0
GOTERM_MF_DIRECT	GO:0051213~dioxygenase activity	12	0.5788712011577424	0.4045152982072803	ENSMUSG00000018476, ENSMUSG00000053914, ENSMUSG00000004846, ENSMUSG00000032807, ENSMUSG00000033022, ENSMUSG00000018906, ENSMUSG00000042207, ENSMUSG00000031549, ENSMUSG00000026664, ENSMUSG00000031987, ENSMUSG00000079834, ENSMUSG00000047250	1659	72	12046	1.2101667671287923	1.0	1.0	100.0
GOTERM_MF_DIRECT	GO:0036459~thiol-dependent ubiquitinyl hydrolase activity	12	0.5788712011577424	0.4045152982072803	ENSMUSG00000032376, ENSMUSG00000046269, ENSMUSG00000031066, ENSMUSG00000029223, ENSMUSG00000019850, ENSMUSG00000051527, ENSMUSG00000038022, ENSMUSG00000038495, ENSMUSG00000054814, ENSMUSG00000026767, ENSMUSG00000034235, ENSMUSG00000056900	1659	72	12046	1.2101667671287923	1.0	1.0	100.0
GOTERM_MF_DIRECT	GO:0003774~motor activity	11	0.5306319343945972	0.40469095203521865	ENSMUSG00000047459, ENSMUSG00000030761, ENSMUSG00000034427, ENSMUSG00000068876, ENSMUSG00000000579, ENSMUSG00000020527, ENSMUSG00000042064, ENSMUSG00000033590, ENSMUSG00000005237, ENSMUSG00000017774, ENSMUSG00000034467	1659	65	12046	1.2287847173923123	1.0	1.0	100.0
GOTERM_BP_DIRECT	GO:0008104~protein localization	12	0.5788712011577424	0.4054563235852763	ENSMUSG00000026062, ENSMUSG00000006464, ENSMUSG00000006740, ENSMUSG00000034813, ENSMUSG00000004846, ENSMUSG00000039166, ENSMUSG00000020848, ENSMUSG00000022770, ENSMUSG00000006930, ENSMUSG00000029512, ENSMUSG00000074657, ENSMUSG00000021278	1726	72	12524	1.209347238315952	1.0	1.0	100.0
GOTERM_BP_DIRECT	GO:0007417~central nervous system development	12	0.5788712011577424	0.4054563235852763	ENSMUSG00000048616, ENSMUSG00000033585, ENSMUSG00000066687, ENSMUSG00000030607, ENSMUSG00000022329, ENSMUSG00000006958, ENSMUSG00000004788, ENSMUSG00000026335, ENSMUSG00000000223, ENSMUSG00000017466, ENSMUSG00000028977, ENSMUSG00000019986	1726	72	12524	1.209347238315952	1.0	1.0	100.0
GOTERM_BP_DIRECT	GO:0055114~oxidation-reduction process	77	3.7144235407621804	0.40785056053278623	ENSMUSG00000034108, ENSMUSG00000029311, ENSMUSG00000075296, ENSMUSG00000039519, ENSMUSG00000023094, ENSMUSG00000057069, ENSMUSG00000025350, ENSMUSG00000042207, ENSMUSG00000021591, ENSMUSG00000025950, ENSMUSG00000021792, ENSMUSG00000021794, ENSMUSG00000040147, ENSMUSG00000063229, ENSMUSG00000032807, ENSMUSG00000020988, ENSMUSG00000011382, ENSMUSG00000018659, ENSMUSG00000047250, ENSMUSG00000028692,…	1726	536	12524	1.0423851195932272	1.0	1.0	100.0
GOTERM_CC_DIRECT	GO:0032281~AMPA glutamate receptor complex	6	0.2894356005788712	0.4088167852168949	ENSMUSG00000052581, ENSMUSG00000032172, ENSMUSG00000069806, ENSMUSG00000026833, ENSMUSG00000027965, ENSMUSG00000000881	1872	30	13426	1.4344017094017094	1.0	1.0	100.0
GOTERM_CC_DIRECT	GO:0048786~presynaptic active zone	6	0.2894356005788712	0.4088167852168949	ENSMUSG00000062151, ENSMUSG00000031144, ENSMUSG00000030172, ENSMUSG00000003863, ENSMUSG00000028456, ENSMUSG00000026458	1872	30	13426	1.4344017094017094	1.0	1.0	100.0
GOTERM_MF_DIRECT	GO:0004467~long-chain fatty acid-CoA ligase activity	3	0.1447178002894356	0.40955425604939594	ENSMUSG00000031278, ENSMUSG00000024981, ENSMUSG00000027359	1659	10	12046	2.1783001808318265	1.0	1.0	100.0
GOTERM_MF_DIRECT	GO:0019213~deacetylase activity	3	0.1447178002894356	0.40955425604939594	ENSMUSG00000036278, ENSMUSG00000027977, ENSMUSG00000028800	1659	10	12046	2.1783001808318265	1.0	1.0	100.0
GOTERM_MF_DIRECT	GO:1990380~Lys48-specific deubiquitinase activity	3	0.1447178002894356	0.40955425604939594	ENSMUSG00000046269, ENSMUSG00000038495, ENSMUSG00000026767	1659	10	12046	2.1783001808318265	1.0	1.0	100.0
GOTERM_MF_DIRECT	GO:0016811~hydrolase activity, acting on carbon-nitrogen (but not peptide) bonds, in linear amides	3	0.1447178002894356	0.40955425604939594	ENSMUSG00000024866, ENSMUSG00000015149, ENSMUSG00000025486	1659	10	12046	2.1783001808318265	1.0	1.0	100.0
GOTERM_MF_DIRECT	GO:0008289~lipid binding	31	1.4954172696575012	0.40984947200063676	ENSMUSG00000006057, ENSMUSG00000032382, ENSMUSG00000046027, ENSMUSG00000018554, ENSMUSG00000022807, ENSMUSG00000045174, ENSMUSG00000038740, ENSMUSG00000090698, ENSMUSG00000050332, ENSMUSG00000047250, ENSMUSG00000031479, ENSMUSG00000056656, ENSMUSG00000031557, ENSMUSG00000037606, ENSMUSG00000028773, ENSMUSG00000026274, ENSMUSG00000040875, ENSMUSG00000046519, ENSMUSG00000032291, ENSMUSG00000024535,…	1659	207	12046	1.0873962255360163	1.0	1.0	100.0
GOTERM_BP_DIRECT	GO:0002260~lymphocyte homeostasis	3	0.1447178002894356	0.40991851658270206	ENSMUSG00000034801, ENSMUSG00000024241, ENSMUSG00000040447	1726	10	12524	2.1768250289687137	1.0	1.0	100.0
GOTERM_BP_DIRECT	GO:0045332~phospholipid translocation	3	0.1447178002894356	0.40991851658270206	ENSMUSG00000015243, ENSMUSG00000062949, ENSMUSG00000028125	1726	10	12524	2.1768250289687137	1.0	1.0	100.0
GOTERM_BP_DIRECT	GO:0070201~regulation of establishment of protein localization	3	0.1447178002894356	0.40991851658270206	ENSMUSG00000031161, ENSMUSG00000026383, ENSMUSG00000024542	1726	10	12524	2.1768250289687137	1.0	1.0	100.0
GOTERM_BP_DIRECT	GO:0048149~behavioral response to ethanol	3	0.1447178002894356	0.40991851658270206	ENSMUSG00000000766, ENSMUSG00000054814, ENSMUSG00000018634	1726	10	12524	2.1768250289687137	1.0	1.0	100.0
GOTERM_BP_DIRECT	GO:0035414~negative regulation of catenin import into nucleus	3	0.1447178002894356	0.40991851658270206	ENSMUSG00000078794, ENSMUSG00000044674, ENSMUSG00000000142	1726	10	12524	2.1768250289687137	1.0	1.0	100.0
GOTERM_BP_DIRECT	GO:0032455~nerve growth factor processing	3	0.1447178002894356	0.40991851658270206	ENSMUSG00000030530, ENSMUSG00000020131, ENSMUSG00000021587	1726	10	12524	2.1768250289687137	1.0	1.0	100.0
GOTERM_BP_DIRECT	GO:1903364~positive regulation of cellular protein catabolic process	3	0.1447178002894356	0.40991851658270206	ENSMUSG00000019850, ENSMUSG00000032050, ENSMUSG00000050332	1726	10	12524	2.1768250289687137	1.0	1.0	100.0
GOTERM_BP_DIRECT	GO:0046621~negative regulation of organ growth	3	0.1447178002894356	0.40991851658270206	ENSMUSG00000031563, ENSMUSG00000022329, ENSMUSG00000018849	1726	10	12524	2.1768250289687137	1.0	1.0	100.0
GOTERM_BP_DIRECT	GO:0032695~negative regulation of interleukin-12 production	3	0.1447178002894356	0.40991851658270206	ENSMUSG00000040152, ENSMUSG00000055994, ENSMUSG00000049871	1726	10	12524	2.1768250289687137	1.0	1.0	100.0
GOTERM_BP_DIRECT	GO:0061179~negative regulation of insulin secretion involved in cellular response to glucose stimulus	3	0.1447178002894356	0.40991851658270206	ENSMUSG00000026074, ENSMUSG00000020635, ENSMUSG00000003476	1726	10	12524	2.1768250289687137	1.0	1.0	100.0
GOTERM_BP_DIRECT	GO:0035563~positive regulation of chromatin binding	3	0.1447178002894356	0.40991851658270206	ENSMUSG00000053914, ENSMUSG00000097929, ENSMUSG00000000708	1726	10	12524	2.1768250289687137	1.0	1.0	100.0
GOTERM_BP_DIRECT	GO:0070528~protein kinase C signaling	3	0.1447178002894356	0.40991851658270206	ENSMUSG00000023259, ENSMUSG00000059714, ENSMUSG00000031785	1726	10	12524	2.1768250289687137	1.0	1.0	100.0
GOTERM_BP_DIRECT	GO:0045742~positive regulation of epidermal growth factor receptor signaling pathway	3	0.1447178002894356	0.40991851658270206	ENSMUSG00000039959, ENSMUSG00000024241, ENSMUSG00000006930	1726	10	12524	2.1768250289687137	1.0	1.0	100.0
GOTERM_BP_DIRECT	GO:0032940~secretion by cell	3	0.1447178002894356	0.40991851658270206	ENSMUSG00000030530, ENSMUSG00000014361, ENSMUSG00000007207	1726	10	12524	2.1768250289687137	1.0	1.0	100.0
GOTERM_BP_DIRECT	GO:0016486~peptide hormone processing	3	0.1447178002894356	0.40991851658270206	ENSMUSG00000022842, ENSMUSG00000030530, ENSMUSG00000021587	1726	10	12524	2.1768250289687137	1.0	1.0	100.0
GOTERM_BP_DIRECT	GO:0030007~cellular potassium ion homeostasis	3	0.1447178002894356	0.40991851658270206	ENSMUSG00000053819, ENSMUSG00000005553, ENSMUSG00000032412	1726	10	12524	2.1768250289687137	1.0	1.0	100.0
GOTERM_MF_DIRECT	GO:0004672~protein kinase activity	69	3.3285094066570187	0.4120041835175039	ENSMUSG00000031155, ENSMUSG00000042724, ENSMUSG00000061288, ENSMUSG00000028469, ENSMUSG00000028664, ENSMUSG00000028862, ENSMUSG00000029512, ENSMUSG00000042249, ENSMUSG00000005102, ENSMUSG00000042567, ENSMUSG00000029833, ENSMUSG00000022329, ENSMUSG00000055523, ENSMUSG00000018932, ENSMUSG00000035305, ENSMUSG00000033885, ENSMUSG00000026074, ENSMUSG00000026393, ENSMUSG00000030890, ENSMUSG00000016528,…	1659	480	12046	1.0437688366485836	1.0	1.0	100.0
GOTERM_MF_DIRECT	GO:0030246~carbohydrate binding	20	0.964785335262904	0.41273977394341504	ENSMUSG00000031432, ENSMUSG00000032012, ENSMUSG00000028673, ENSMUSG00000059049, ENSMUSG00000026670, ENSMUSG00000079598, ENSMUSG00000021130, ENSMUSG00000020363, ENSMUSG00000001143, ENSMUSG00000046834, ENSMUSG00000024972, ENSMUSG00000025742, ENSMUSG00000037280, ENSMUSG00000040462, ENSMUSG00000030607, ENSMUSG00000031608, ENSMUSG00000021903, ENSMUSG00000090035, ENSMUSG00000039774, ENSMUSG00000096914	1659	129	12046	1.1257365275616675	1.0	1.0	100.0
KEGG_PATHWAY	mmu05145:Toxoplasmosis	14	0.6753497346840328	0.4135939024966301	ENSMUSG00000032562, ENSMUSG00000032000, ENSMUSG00000032175, ENSMUSG00000059970, ENSMUSG00000004040, ENSMUSG00000027164, ENSMUSG00000021253, ENSMUSG00000021025, ENSMUSG00000026479, ENSMUSG00000022965, ENSMUSG00000002900, ENSMUSG00000025809, ENSMUSG00000031537, ENSMUSG00000018932	681	91	5192	1.1729357280018073	1.0	1.0	100.0
GOTERM_CC_DIRECT	GO:0005769~early endosome	32	1.5436565364206465	0.4154505412016183	ENSMUSG00000056972, ENSMUSG00000034867, ENSMUSG00000026064, ENSMUSG00000032382, ENSMUSG00000002059, ENSMUSG00000000296, ENSMUSG00000023830, ENSMUSG00000009073, ENSMUSG00000030707, ENSMUSG00000030824, ENSMUSG00000038740, ENSMUSG00000034981, ENSMUSG00000053846, ENSMUSG00000039976, ENSMUSG00000056515, ENSMUSG00000028373, ENSMUSG00000030530, ENSMUSG00000028173, ENSMUSG00000028552, ENSMUSG00000035805,…	1872	212	13426	1.082567327850347	1.0	1.0	100.0
GOTERM_CC_DIRECT	GO:0000813~ESCRT I complex	3	0.1447178002894356	0.4160479185752743	ENSMUSG00000043614, ENSMUSG00000038740, ENSMUSG00000031600	1872	10	13426	2.151602564102564	1.0	1.0	100.0
GOTERM_CC_DIRECT	GO:0045095~keratin filament	3	0.1447178002894356	0.4160479185752743	ENSMUSG00000019761, ENSMUSG00000067594, ENSMUSG00000046834	1872	10	13426	2.151602564102564	1.0	1.0	100.0
GOTERM_CC_DIRECT	GO:1903561~extracellular vesicle	8	0.3859141341051616	0.41618754760245724	ENSMUSG00000032562, ENSMUSG00000058672, ENSMUSG00000030605, ENSMUSG00000020241, ENSMUSG00000032504, ENSMUSG00000034488, ENSMUSG00000000792, ENSMUSG00000022136	1872	44	13426	1.3040015540015542	1.0	1.0	100.0
KEGG_PATHWAY	mmu00563:Glycosylphosphatidylinositol(GPI)-anchor biosynthesis	5	0.241196333815726	0.41812937438039277	ENSMUSG00000038383, ENSMUSG00000025728, ENSMUSG00000023791, ENSMUSG00000022561, ENSMUSG00000073678	681	25	5192	1.5248164464023495	1.0	1.0	100.0
KEGG_PATHWAY	mmu00062:Fatty acid elongation	5	0.241196333815726	0.41812937438039277	ENSMUSG00000027195, ENSMUSG00000028937, ENSMUSG00000032262, ENSMUSG00000036880, ENSMUSG00000035376	681	25	5192	1.5248164464023495	1.0	1.0	100.0
GOTERM_CC_DIRECT	GO:0098793~presynapse	10	0.482392667631452	0.4196123977111845	ENSMUSG00000062151, ENSMUSG00000039959, ENSMUSG00000028542, ENSMUSG00000029608, ENSMUSG00000019906, ENSMUSG00000020848, ENSMUSG00000052301, ENSMUSG00000028456, ENSMUSG00000007207, ENSMUSG00000030774	1872	58	13426	1.2365531977600945	1.0	1.0	100.0
GOTERM_BP_DIRECT	GO:0016311~dephosphorylation	15	0.723589001447178	0.42040979821951935	ENSMUSG00000054474, ENSMUSG00000053141, ENSMUSG00000034616, ENSMUSG00000027540, ENSMUSG00000026064, ENSMUSG00000026544, ENSMUSG00000020151, ENSMUSG00000038042, ENSMUSG00000021009, ENSMUSG00000020736, ENSMUSG00000023805, ENSMUSG00000038764, ENSMUSG00000034573, ENSMUSG00000030223, ENSMUSG00000013236	1726	94	12524	1.1578856537067628	1.0	1.0	100.0
GOTERM_MF_DIRECT	GO:0070006~metalloaminopeptidase activity	4	0.1929570670525808	0.4210004514056458	ENSMUSG00000041926, ENSMUSG00000050663, ENSMUSG00000036112, ENSMUSG00000005813	1659	17	12046	1.7084707300641775	1.0	1.0	100.0
GOTERM_MF_DIRECT	GO:0003756~protein disulfide isomerase activity	4	0.1929570670525808	0.4210004514056458	ENSMUSG00000033684, ENSMUSG00000057069, ENSMUSG00000027248, ENSMUSG00000020571	1659	17	12046	1.7084707300641775	1.0	1.0	100.0
GOTERM_MF_DIRECT	GO:0005248~voltage-gated sodium channel activity	4	0.1929570670525808	0.4210004514056458	ENSMUSG00000075316, ENSMUSG00000034115, ENSMUSG00000021730, ENSMUSG00000032511	1659	17	12046	1.7084707300641775	1.0	1.0	100.0
GOTERM_BP_DIRECT	GO:0048278~vesicle docking	4	0.1929570670525808	0.42146825978239316	ENSMUSG00000029428, ENSMUSG00000007207, ENSMUSG00000019998, ENSMUSG00000071317	1726	17	12524	1.7073137482107559	1.0	1.0	100.0
GOTERM_BP_DIRECT	GO:0042462~eye photoreceptor cell development	4	0.1929570670525808	0.42146825978239316	ENSMUSG00000063681, ENSMUSG00000023267, ENSMUSG00000027965, ENSMUSG00000019986	1726	17	12524	1.7073137482107559	1.0	1.0	100.0
GOTERM_BP_DIRECT	GO:0010596~negative regulation of endothelial cell migration	4	0.1929570670525808	0.42146825978239316	ENSMUSG00000040152, ENSMUSG00000027314, ENSMUSG00000028643, ENSMUSG00000031558	1726	17	12524	1.7073137482107559	1.0	1.0	100.0
GOTERM_BP_DIRECT	GO:0007094~mitotic spindle assembly checkpoint	4	0.1929570670525808	0.42146825978239316	ENSMUSG00000005871, ENSMUSG00000024542, ENSMUSG00000045328, ENSMUSG00000010342	1726	17	12524	1.7073137482107559	1.0	1.0	100.0
GOTERM_BP_DIRECT	GO:0048488~synaptic vesicle endocytosis	4	0.1929570670525808	0.42146825978239316	ENSMUSG00000022568, ENSMUSG00000025889, ENSMUSG00000034708, ENSMUSG00000004961	1726	17	12524	1.7073137482107559	1.0	1.0	100.0
GOTERM_BP_DIRECT	GO:0006882~cellular zinc ion homeostasis	4	0.1929570670525808	0.42146825978239316	ENSMUSG00000024270, ENSMUSG00000000409, ENSMUSG00000006567, ENSMUSG00000039878	1726	17	12524	1.7073137482107559	1.0	1.0	100.0
GOTERM_BP_DIRECT	GO:0042572~retinol metabolic process	4	0.1929570670525808	0.42146825978239316	ENSMUSG00000066441, ENSMUSG00000025350, ENSMUSG00000025921, ENSMUSG00000021123	1726	17	12524	1.7073137482107559	1.0	1.0	100.0
GOTERM_BP_DIRECT	GO:0007095~mitotic G2 DNA damage checkpoint	4	0.1929570670525808	0.42146825978239316	ENSMUSG00000020326, ENSMUSG00000042903, ENSMUSG00000061288, ENSMUSG00000018669	1726	17	12524	1.7073137482107559	1.0	1.0	100.0
GOTERM_CC_DIRECT	GO:0042383~sarcolemma	17	0.8200675349734683	0.4218050188548592	ENSMUSG00000007122, ENSMUSG00000026463, ENSMUSG00000027523, ENSMUSG00000027962, ENSMUSG00000041119, ENSMUSG00000020241, ENSMUSG00000027712, ENSMUSG00000022994, ENSMUSG00000045103, ENSMUSG00000000766, ENSMUSG00000037493, ENSMUSG00000018340, ENSMUSG00000025809, ENSMUSG00000059714, ENSMUSG00000019820, ENSMUSG00000071317, ENSMUSG00000032511	1872	107	13426	1.1394779934499562	1.0	1.0	100.0
GOTERM_MF_DIRECT	GO:0042277~peptide binding	13	0.6271104679208876	0.4218906335141698	ENSMUSG00000030530, ENSMUSG00000041926, ENSMUSG00000027087, ENSMUSG00000049112, ENSMUSG00000027820, ENSMUSG00000021477, ENSMUSG00000021710, ENSMUSG00000050663, ENSMUSG00000073411, ENSMUSG00000025809, ENSMUSG00000091705, ENSMUSG00000051149, ENSMUSG00000018634	1659	80	12046	1.1799125979505727	1.0	1.0	100.0
GOTERM_BP_DIRECT	GO:0030030~cell projection organization	22	1.0612638687891944	0.4246898861796662	ENSMUSG00000030761, ENSMUSG00000030890, ENSMUSG00000028294, ENSMUSG00000033276, ENSMUSG00000029790, ENSMUSG00000020284, ENSMUSG00000027378, ENSMUSG00000006930, ENSMUSG00000022783, ENSMUSG00000060798, ENSMUSG00000003037, ENSMUSG00000043987, ENSMUSG00000046985, ENSMUSG00000038042, ENSMUSG00000066643, ENSMUSG00000056919, ENSMUSG00000020319, ENSMUSG00000068394, ENSMUSG00000031328, ENSMUSG00000010136,…	1726	144	12524	1.1085683017896226	1.0	1.0	100.0
GOTERM_BP_DIRECT	GO:0032496~response to lipopolysaccharide	22	1.0612638687891944	0.4246898861796662	ENSMUSG00000037759, ENSMUSG00000028393, ENSMUSG00000055994, ENSMUSG00000063727, ENSMUSG00000008540, ENSMUSG00000016528, ENSMUSG00000040618, ENSMUSG00000049871, ENSMUSG00000032491, ENSMUSG00000023087, ENSMUSG00000027962, ENSMUSG00000023078, ENSMUSG00000061762, ENSMUSG00000024402, ENSMUSG00000040147, ENSMUSG00000021025, ENSMUSG00000047986, ENSMUSG00000025889, ENSMUSG00000022967, ENSMUSG00000000766,…	1726	144	12524	1.1085683017896226	1.0	1.0	100.0
KEGG_PATHWAY	mmu00511:Other glycan degradation	4	0.1929570670525808	0.42570277925862104	ENSMUSG00000035239, ENSMUSG00000028673, ENSMUSG00000045594, ENSMUSG00000019810	681	18	5192	1.6942404960026105	1.0	1.0	100.0
GOTERM_BP_DIRECT	GO:0055010~ventricular cardiac muscle tissue morphogenesis	5	0.241196333815726	0.42576357863991987	ENSMUSG00000026418, ENSMUSG00000027966, ENSMUSG00000026414, ENSMUSG00000035458, ENSMUSG00000022587	1726	24	12524	1.5116840478949403	1.0	1.0	100.0
GOTERM_BP_DIRECT	GO:0009306~protein secretion	5	0.241196333815726	0.42576357863991987	ENSMUSG00000054277, ENSMUSG00000032172, ENSMUSG00000028643, ENSMUSG00000050908, ENSMUSG00000003037	1726	24	12524	1.5116840478949403	1.0	1.0	100.0
GOTERM_BP_DIRECT	GO:0009987~cellular process	5	0.241196333815726	0.42576357863991987	ENSMUSG00000068744, ENSMUSG00000046532, ENSMUSG00000021803, ENSMUSG00000024402, ENSMUSG00000055723	1726	24	12524	1.5116840478949403	1.0	1.0	100.0
GOTERM_BP_DIRECT	GO:0090102~cochlea development	5	0.241196333815726	0.42576357863991987	ENSMUSG00000045871, ENSMUSG00000049265, ENSMUSG00000055078, ENSMUSG00000036862, ENSMUSG00000038248	1726	24	12524	1.5116840478949403	1.0	1.0	100.0
GOTERM_BP_DIRECT	GO:0042755~eating behavior	5	0.241196333815726	0.42576357863991987	ENSMUSG00000029223, ENSMUSG00000027584, ENSMUSG00000000766, ENSMUSG00000004040, ENSMUSG00000049112	1726	24	12524	1.5116840478949403	1.0	1.0	100.0
GOTERM_BP_DIRECT	GO:0032880~regulation of protein localization	10	0.482392667631452	0.4261901976674992	ENSMUSG00000028917, ENSMUSG00000022070, ENSMUSG00000029174, ENSMUSG00000009628, ENSMUSG00000079037, ENSMUSG00000020319, ENSMUSG00000073433, ENSMUSG00000022770, ENSMUSG00000048799, ENSMUSG00000003037	1726	59	12524	1.2298446491348667	1.0	1.0	100.0
GOTERM_MF_DIRECT	GO:0004714~transmembrane receptor protein tyrosine kinase activity	9	0.43415340086830684	0.4262380619906826	ENSMUSG00000035305, ENSMUSG00000005320, ENSMUSG00000062209, ENSMUSG00000014361, ENSMUSG00000028876, ENSMUSG00000028664, ENSMUSG00000062312, ENSMUSG00000029859, ENSMUSG00000031565	1659	52	12046	1.2567116427875922	1.0	1.0	100.0
GOTERM_MF_DIRECT	GO:0005261~cation channel activity	6	0.2894356005788712	0.4268104964454853	ENSMUSG00000009292, ENSMUSG00000028420, ENSMUSG00000041482, ENSMUSG00000046031, ENSMUSG00000018507, ENSMUSG00000002771	1659	31	12046	1.4053549553753717	1.0	1.0	100.0
GOTERM_MF_DIRECT	GO:0008146~sulfotransferase activity	6	0.2894356005788712	0.4268104964454853	ENSMUSG00000003271, ENSMUSG00000033350, ENSMUSG00000030711, ENSMUSG00000078591, ENSMUSG00000027977, ENSMUSG00000045216	1659	31	12046	1.4053549553753717	1.0	1.0	100.0
GOTERM_MF_DIRECT	GO:0019902~phosphatase binding	8	0.3859141341051616	0.4269052973108797	ENSMUSG00000030560, ENSMUSG00000002504, ENSMUSG00000020669, ENSMUSG00000030616, ENSMUSG00000024542, ENSMUSG00000003810, ENSMUSG00000022770, ENSMUSG00000000881	1659	45	12046	1.2908445516040452	1.0	1.0	100.0
GOTERM_BP_DIRECT	GO:0048839~inner ear development	9	0.43415340086830684	0.4270441729216262	ENSMUSG00000030761, ENSMUSG00000023912, ENSMUSG00000016528, ENSMUSG00000067212, ENSMUSG00000019906, ENSMUSG00000021508, ENSMUSG00000062563, ENSMUSG00000037016, ENSMUSG00000021253	1726	52	12524	1.2558605936357965	1.0	1.0	100.0
GOTERM_BP_DIRECT	GO:0022008~neurogenesis	9	0.43415340086830684	0.4270441729216262	ENSMUSG00000019874, ENSMUSG00000037020, ENSMUSG00000030092, ENSMUSG00000000861, ENSMUSG00000036862, ENSMUSG00000030852, ENSMUSG00000006930, ENSMUSG00000048799, ENSMUSG00000020782	1726	52	12524	1.2558605936357965	1.0	1.0	100.0
GOTERM_MF_DIRECT	GO:0001046~core promoter sequence-specific DNA binding	7	0.3376748673420164	0.4271869391884704	ENSMUSG00000032376, ENSMUSG00000037465, ENSMUSG00000023110, ENSMUSG00000066613, ENSMUSG00000023994, ENSMUSG00000029249, ENSMUSG00000000440	1659	38	12046	1.3375527426160336	1.0	1.0	100.0
GOTERM_BP_DIRECT	GO:0046627~negative regulation of insulin receptor signaling pathway	6	0.2894356005788712	0.42743590705733314	ENSMUSG00000028639, ENSMUSG00000037370, ENSMUSG00000030659, ENSMUSG00000032702, ENSMUSG00000020176, ENSMUSG00000026888	1726	31	12524	1.4044032444959444	1.0	1.0	100.0
GOTERM_BP_DIRECT	GO:0043491~protein kinase B signaling	6	0.2894356005788712	0.42743590705733314	ENSMUSG00000028680, ENSMUSG00000030890, ENSMUSG00000022061, ENSMUSG00000028893, ENSMUSG00000014361, ENSMUSG00000015149	1726	31	12524	1.4044032444959444	1.0	1.0	100.0
GOTERM_BP_DIRECT	GO:0051496~positive regulation of stress fiber assembly	7	0.3376748673420164	0.427877829205062	ENSMUSG00000009073, ENSMUSG00000038224, ENSMUSG00000040964, ENSMUSG00000021253, ENSMUSG00000061762, ENSMUSG00000029859, ENSMUSG00000030774	1726	38	12524	1.336646947612368	1.0	1.0	100.0
GOTERM_BP_DIRECT	GO:0006464~cellular protein modification process	7	0.3376748673420164	0.427877829205062	ENSMUSG00000084786, ENSMUSG00000002844, ENSMUSG00000057069, ENSMUSG00000074673, ENSMUSG00000040820, ENSMUSG00000016757, ENSMUSG00000022442	1726	38	12524	1.336646947612368	1.0	1.0	100.0
GOTERM_BP_DIRECT	GO:0019882~antigen processing and presentation	7	0.3376748673420164	0.427877829205062	ENSMUSG00000032202, ENSMUSG00000019478, ENSMUSG00000002059, ENSMUSG00000002983, ENSMUSG00000073411, ENSMUSG00000091705, ENSMUSG00000003411	1726	38	12524	1.336646947612368	1.0	1.0	100.0
KEGG_PATHWAY	mmu00061:Fatty acid biosynthesis	3	0.1447178002894356	0.43270631732081527	ENSMUSG00000020532, ENSMUSG00000031278, ENSMUSG00000024981	681	11	5192	2.079295154185022	1.0	1.0	100.0
KEGG_PATHWAY	mmu05223:Non-small cell lung cancer	9	0.43415340086830684	0.43358236198947314	ENSMUSG00000039936, ENSMUSG00000034801, ENSMUSG00000024241, ENSMUSG00000020901, ENSMUSG00000027852, ENSMUSG00000062312, ENSMUSG00000078816, ENSMUSG00000032624, ENSMUSG00000016477	681	55	5192	1.2475770925110132	1.0	1.0	100.0
GOTERM_CC_DIRECT	GO:0005938~cell cortex	20	0.964785335262904	0.435177206193062	ENSMUSG00000028373, ENSMUSG00000030761, ENSMUSG00000005871, ENSMUSG00000034758, ENSMUSG00000027164, ENSMUSG00000006219, ENSMUSG00000010609, ENSMUSG00000027598, ENSMUSG00000002458, ENSMUSG00000027883, ENSMUSG00000000142, ENSMUSG00000061665, ENSMUSG00000026479, ENSMUSG00000066406, ENSMUSG00000025889, ENSMUSG00000069662, ENSMUSG00000036585, ENSMUSG00000010154, ENSMUSG00000031328, ENSMUSG00000031557	1872	129	13426	1.1119393096137284	1.0	1.0	100.0
KEGG_PATHWAY	mmu04925:Aldosterone synthesis and secretion	11	0.5306319343945972	0.43613686667282037	ENSMUSG00000021820, ENSMUSG00000049265, ENSMUSG00000053819, ENSMUSG00000027230, ENSMUSG00000027523, ENSMUSG00000049686, ENSMUSG00000078816, ENSMUSG00000003123, ENSMUSG00000038648, ENSMUSG00000039943, ENSMUSG00000022994	681	70	5192	1.1980700650304175	1.0	1.0	100.0
KEGG_PATHWAY	mmu05220:Chronic myeloid leukemia	11	0.5306319343945972	0.43613686667282037	ENSMUSG00000039936, ENSMUSG00000034801, ENSMUSG00000024241, ENSMUSG00000022637, ENSMUSG00000020901, ENSMUSG00000027852, ENSMUSG00000021253, ENSMUSG00000031537, ENSMUSG00000016477, ENSMUSG00000021025, ENSMUSG00000028800	681	70	5192	1.1980700650304175	1.0	1.0	100.0
KEGG_PATHWAY	mmu04916:Melanogenesis	13	0.6271104679208876	0.43750316390455174	ENSMUSG00000032562, ENSMUSG00000027230, ENSMUSG00000027523, ENSMUSG00000027852, ENSMUSG00000022994, ENSMUSG00000021820, ENSMUSG00000044674, ENSMUSG00000053819, ENSMUSG00000078816, ENSMUSG00000035158, ENSMUSG00000038648, ENSMUSG00000055799, ENSMUSG00000039943	681	85	5192	1.1660361060723847	1.0	1.0	100.0
GOTERM_MF_DIRECT	GO:0004725~protein tyrosine phosphatase activity	14	0.6753497346840328	0.43763579756791754	ENSMUSG00000032477, ENSMUSG00000053141, ENSMUSG00000034616, ENSMUSG00000027540, ENSMUSG00000020092, ENSMUSG00000026064, ENSMUSG00000026544, ENSMUSG00000020151, ENSMUSG00000038042, ENSMUSG00000021009, ENSMUSG00000038764, ENSMUSG00000034573, ENSMUSG00000030223, ENSMUSG00000013236	1659	88	12046	1.1551591868047564	1.0	1.0	100.0
GOTERM_CC_DIRECT	GO:0008180~COP9 signalosome	6	0.2894356005788712	0.4379492498653714	ENSMUSG00000055994, ENSMUSG00000045763, ENSMUSG00000066357, ENSMUSG00000013076, ENSMUSG00000019978, ENSMUSG00000059714	1872	31	13426	1.3881306865177834	1.0	1.0	100.0
GOTERM_BP_DIRECT	GO:0007169~transmembrane receptor protein tyrosine kinase signaling pathway	14	0.6753497346840328	0.4386857365998128	ENSMUSG00000035305, ENSMUSG00000062209, ENSMUSG00000053141, ENSMUSG00000032175, ENSMUSG00000028876, ENSMUSG00000022144, ENSMUSG00000062312, ENSMUSG00000029859, ENSMUSG00000028664, ENSMUSG00000022102, ENSMUSG00000039481, ENSMUSG00000000409, ENSMUSG00000032899, ENSMUSG00000019986	1726	88	12524	1.1543769093015905	1.0	1.0	100.0
GOTERM_CC_DIRECT	GO:0005884~actin filament	11	0.5306319343945972	0.4404003005701935	ENSMUSG00000005057, ENSMUSG00000030707, ENSMUSG00000016382, ENSMUSG00000029094, ENSMUSG00000031328, ENSMUSG00000039137, ENSMUSG00000031523, ENSMUSG00000035873, ENSMUSG00000071072, ENSMUSG00000005103, ENSMUSG00000066406	1872	66	13426	1.195334757834758	1.0	1.0	100.0
GOTERM_BP_DIRECT	GO:0008283~cell proliferation	27	1.3024602026049203	0.44081858983030736	ENSMUSG00000032562, ENSMUSG00000028044, ENSMUSG00000040820, ENSMUSG00000022144, ENSMUSG00000071072, ENSMUSG00000024402, ENSMUSG00000024887, ENSMUSG00000048799, ENSMUSG00000029755, ENSMUSG00000022568, ENSMUSG00000022847, ENSMUSG00000036585, ENSMUSG00000032867, ENSMUSG00000030589, ENSMUSG00000053846, ENSMUSG00000030530, ENSMUSG00000029223, ENSMUSG00000052681, ENSMUSG00000028693, ENSMUSG00000004040,…	1726	181	12524	1.082399185675051	1.0	1.0	100.0
GOTERM_BP_DIRECT	GO:0042384~cilium assembly	19	0.9165460684997588	0.44398327375038615	ENSMUSG00000006464, ENSMUSG00000033276, ENSMUSG00000029790, ENSMUSG00000025085, ENSMUSG00000060798, ENSMUSG00000022621, ENSMUSG00000063810, ENSMUSG00000003037, ENSMUSG00000043987, ENSMUSG00000042156, ENSMUSG00000066643, ENSMUSG00000045991, ENSMUSG00000056919, ENSMUSG00000020319, ENSMUSG00000037784, ENSMUSG00000032735, ENSMUSG00000031328, ENSMUSG00000035984, ENSMUSG00000019986	1726	124	12524	1.111819235225956	1.0	1.0	100.0
GOTERM_BP_DIRECT	GO:0008360~regulation of cell shape	19	0.9165460684997588	0.44398327375038615	ENSMUSG00000028064, ENSMUSG00000033377, ENSMUSG00000039629, ENSMUSG00000004568, ENSMUSG00000006219, ENSMUSG00000032050, ENSMUSG00000020284, ENSMUSG00000025265, ENSMUSG00000022770, ENSMUSG00000005103, ENSMUSG00000024456, ENSMUSG00000022788, ENSMUSG00000039960, ENSMUSG00000030707, ENSMUSG00000019978, ENSMUSG00000033208, ENSMUSG00000031523, ENSMUSG00000071317, ENSMUSG00000053646	1726	124	12524	1.111819235225956	1.0	1.0	100.0
GOTERM_BP_DIRECT	GO:0006955~immune response	19	0.9165460684997588	0.44398327375038615	ENSMUSG00000034987, ENSMUSG00000060802, ENSMUSG00000063727, ENSMUSG00000006342, ENSMUSG00000027164, ENSMUSG00000032491, ENSMUSG00000041515, ENSMUSG00000023078, ENSMUSG00000024402, ENSMUSG00000001166, ENSMUSG00000022015, ENSMUSG00000040152, ENSMUSG00000037370, ENSMUSG00000022637, ENSMUSG00000021508, ENSMUSG00000073411, ENSMUSG00000091705, ENSMUSG00000039217, ENSMUSG00000035678	1726	124	12524	1.111819235225956	1.0	1.0	100.0
GOTERM_CC_DIRECT	GO:0016323~basolateral plasma membrane	25	1.20598166907863	0.4440606055012898	ENSMUSG00000026463, ENSMUSG00000049044, ENSMUSG00000019906, ENSMUSG00000049686, ENSMUSG00000062312, ENSMUSG00000023259, ENSMUSG00000021730, ENSMUSG00000022568, ENSMUSG00000001507, ENSMUSG00000021733, ENSMUSG00000037370, ENSMUSG00000020805, ENSMUSG00000039878, ENSMUSG00000062209, ENSMUSG00000055994, ENSMUSG00000035805, ENSMUSG00000029428, ENSMUSG00000022770, ENSMUSG00000006567, ENSMUSG00000000881,…	1872	165	13426	1.0866679616679615	1.0	1.0	100.0
GOTERM_BP_DIRECT	GO:0021766~hippocampus development	11	0.5306319343945972	0.44474609242394314	ENSMUSG00000006464, ENSMUSG00000031398, ENSMUSG00000018476, ENSMUSG00000026463, ENSMUSG00000009073, ENSMUSG00000031285, ENSMUSG00000039106, ENSMUSG00000028655, ENSMUSG00000031732, ENSMUSG00000013236, ENSMUSG00000028800	1726	67	12524	1.1912972795351169	1.0	1.0	100.0
GOTERM_MF_DIRECT	GO:0008233~peptidase activity	51	2.460202604920405	0.44487892410859764	ENSMUSG00000063904, ENSMUSG00000032289, ENSMUSG00000030060, ENSMUSG00000026767, ENSMUSG00000021477, ENSMUSG00000027612, ENSMUSG00000022842, ENSMUSG00000021710, ENSMUSG00000022449, ENSMUSG00000051527, ENSMUSG00000046169, ENSMUSG00000038022, ENSMUSG00000053626, ENSMUSG00000031994, ENSMUSG00000030530, ENSMUSG00000031066, ENSMUSG00000029223, ENSMUSG00000053399, ENSMUSG00000024299, ENSMUSG00000027248,…	1659	354	12046	1.0460763580265833	1.0	1.0	100.0
KEGG_PATHWAY	mmu04670:Leukocyte transendothelial migration	14	0.6753497346840328	0.4460080044717155	ENSMUSG00000039936, ENSMUSG00000031990, ENSMUSG00000032562, ENSMUSG00000049044, ENSMUSG00000052681, ENSMUSG00000027962, ENSMUSG00000027009, ENSMUSG00000020901, ENSMUSG00000068036, ENSMUSG00000030403, ENSMUSG00000025809, ENSMUSG00000031955, ENSMUSG00000078816, ENSMUSG00000030830	681	93	5192	1.1477113037437041	1.0	1.0	100.0
GOTERM_MF_DIRECT	GO:0048306~calcium-dependent protein binding	10	0.482392667631452	0.44602213311123856	ENSMUSG00000006476, ENSMUSG00000021866, ENSMUSG00000018340, ENSMUSG00000001025, ENSMUSG00000027500, ENSMUSG00000029428, ENSMUSG00000007207, ENSMUSG00000032504, ENSMUSG00000033208, ENSMUSG00000035458	1659	60	12046	1.2101667671287926	1.0	1.0	100.0
GOTERM_MF_DIRECT	GO:0015189~L-lysine transmembrane transporter activity	2	0.0964785335262904	0.4470042477658569	ENSMUSG00000028744, ENSMUSG00000041313	1659	4	12046	3.6305003013863772	1.0	1.0	100.0
GOTERM_MF_DIRECT	GO:0052650~NADP-retinol dehydrogenase activity	2	0.0964785335262904	0.4470042477658569	ENSMUSG00000066441, ENSMUSG00000025921	1659	4	12046	3.6305003013863772	1.0	1.0	100.0
GOTERM_MF_DIRECT	GO:0030368~interleukin-17 receptor activity	2	0.0964785335262904	0.4470042477658569	ENSMUSG00000015966, ENSMUSG00000002897	1659	4	12046	3.6305003013863772	1.0	1.0	100.0
GOTERM_MF_DIRECT	GO:0032896~palmitoyl-CoA 9-desaturase activity	2	0.0964785335262904	0.4470042477658569	ENSMUSG00000037071, ENSMUSG00000025202	1659	4	12046	3.6305003013863772	1.0	1.0	100.0
GOTERM_MF_DIRECT	GO:0016807~cysteine-type carboxypeptidase activity	2	0.0964785335262904	0.4470042477658569	ENSMUSG00000026767, ENSMUSG00000021477	1659	4	12046	3.6305003013863772	1.0	1.0	100.0
GOTERM_MF_DIRECT	GO:0004046~aminoacylase activity	2	0.0964785335262904	0.4470042477658569	ENSMUSG00000024866, ENSMUSG00000027187	1659	4	12046	3.6305003013863772	1.0	1.0	100.0
GOTERM_MF_DIRECT	GO:0034235~GPI anchor binding	2	0.0964785335262904	0.4470042477658569	ENSMUSG00000038383, ENSMUSG00000022561	1659	4	12046	3.6305003013863772	1.0	1.0	100.0
GOTERM_MF_DIRECT	GO:0005501~retinoid binding	2	0.0964785335262904	0.4470042477658569	ENSMUSG00000015090, ENSMUSG00000032291	1659	4	12046	3.6305003013863772	1.0	1.0	100.0
GOTERM_MF_DIRECT	GO:0004740~pyruvate dehydrogenase (acetyl-transferring) kinase activity	2	0.0964785335262904	0.4470042477658569	ENSMUSG00000019577, ENSMUSG00000038967	1659	4	12046	3.6305003013863772	1.0	1.0	100.0
GOTERM_MF_DIRECT	GO:0009374~biotin binding	2	0.0964785335262904	0.4470042477658569	ENSMUSG00000020532, ENSMUSG00000040820	1659	4	12046	3.6305003013863772	1.0	1.0	100.0
GOTERM_MF_DIRECT	GO:0004083~bisphosphoglycerate 2-phosphatase activity	2	0.0964785335262904	0.4470042477658569	ENSMUSG00000038871, ENSMUSG00000020475	1659	4	12046	3.6305003013863772	1.0	1.0	100.0
GOTERM_MF_DIRECT	GO:0046527~glucosyltransferase activity	2	0.0964785335262904	0.4470042477658569	ENSMUSG00000026047, ENSMUSG00000034487	1659	4	12046	3.6305003013863772	1.0	1.0	100.0
GOTERM_MF_DIRECT	GO:0098639~collagen binding involved in cell-matrix adhesion	2	0.0964785335262904	0.4470042477658569	ENSMUSG00000032243, ENSMUSG00000025809	1659	4	12046	3.6305003013863772	1.0	1.0	100.0
GOTERM_MF_DIRECT	GO:0015181~arginine transmembrane transporter activity	2	0.0964785335262904	0.4470042477658569	ENSMUSG00000028744, ENSMUSG00000041313	1659	4	12046	3.6305003013863772	1.0	1.0	100.0
GOTERM_MF_DIRECT	GO:0031014~troponin T binding	2	0.0964785335262904	0.4470042477658569	ENSMUSG00000064179, ENSMUSG00000035458	1659	4	12046	3.6305003013863772	1.0	1.0	100.0
GOTERM_MF_DIRECT	GO:0047696~beta-adrenergic receptor kinase activity	2	0.0964785335262904	0.4470042477658569	ENSMUSG00000024858, ENSMUSG00000042249	1659	4	12046	3.6305003013863772	1.0	1.0	100.0
GOTERM_MF_DIRECT	GO:0008131~primary amine oxidase activity	2	0.0964785335262904	0.4470042477658569	ENSMUSG00000027962, ENSMUSG00000040147	1659	4	12046	3.6305003013863772	1.0	1.0	100.0
GOTERM_MF_DIRECT	GO:0043515~kinetochore binding	2	0.0964785335262904	0.4470042477658569	ENSMUSG00000045273, ENSMUSG00000045328	1659	4	12046	3.6305003013863772	1.0	1.0	100.0
GOTERM_MF_DIRECT	GO:0004366~glycerol-3-phosphate O-acyltransferase activity	2	0.0964785335262904	0.4470042477658569	ENSMUSG00000031545, ENSMUSG00000029314	1659	4	12046	3.6305003013863772	1.0	1.0	100.0
GOTERM_MF_DIRECT	GO:0000213~tRNA-intron endonuclease activity	2	0.0964785335262904	0.4470042477658569	ENSMUSG00000035585, ENSMUSG00000014980	1659	4	12046	3.6305003013863772	1.0	1.0	100.0
GOTERM_MF_DIRECT	GO:0032813~tumor necrosis factor receptor superfamily binding	2	0.0964785335262904	0.4470042477658569	ENSMUSG00000022015, ENSMUSG00000035678	1659	4	12046	3.6305003013863772	1.0	1.0	100.0
GOTERM_BP_DIRECT	GO:0034502~protein localization to chromosome	2	0.0964785335262904	0.4472500817303619	ENSMUSG00000009628, ENSMUSG00000036928	1726	4	12524	3.628041714947856	1.0	1.0	100.0
GOTERM_BP_DIRECT	GO:0046596~regulation of viral entry into host cell	2	0.0964785335262904	0.4472500817303619	ENSMUSG00000041000, ENSMUSG00000062300	1726	4	12524	3.628041714947856	1.0	1.0	100.0
GOTERM_BP_DIRECT	GO:0046549~retinal cone cell development	2	0.0964785335262904	0.4472500817303619	ENSMUSG00000019986, ENSMUSG00000021730	1726	4	12524	3.628041714947856	1.0	1.0	100.0
GOTERM_BP_DIRECT	GO:0001561~fatty acid alpha-oxidation	2	0.0964785335262904	0.4472500817303619	ENSMUSG00000026664, ENSMUSG00000027359	1726	4	12524	3.628041714947856	1.0	1.0	100.0
GOTERM_BP_DIRECT	GO:0055098~response to low-density lipoprotein particle	2	0.0964785335262904	0.4472500817303619	ENSMUSG00000015243, ENSMUSG00000000440	1726	4	12524	3.628041714947856	1.0	1.0	100.0
GOTERM_BP_DIRECT	GO:0006664~glycolipid metabolic process	2	0.0964785335262904	0.4472500817303619	ENSMUSG00000026047, ENSMUSG00000034487	1726	4	12524	3.628041714947856	1.0	1.0	100.0
GOTERM_BP_DIRECT	GO:0097490~sympathetic neuron projection extension	2	0.0964785335262904	0.4472500817303619	ENSMUSG00000028883, ENSMUSG00000034684	1726	4	12524	3.628041714947856	1.0	1.0	100.0
GOTERM_BP_DIRECT	GO:0097491~sympathetic neuron projection guidance	2	0.0964785335262904	0.4472500817303619	ENSMUSG00000028883, ENSMUSG00000034684	1726	4	12524	3.628041714947856	1.0	1.0	100.0
GOTERM_BP_DIRECT	GO:0050820~positive regulation of coagulation	2	0.0964785335262904	0.4472500817303619	ENSMUSG00000010609, ENSMUSG00000037411	1726	4	12524	3.628041714947856	1.0	1.0	100.0
GOTERM_BP_DIRECT	GO:0034334~adherens junction maintenance	2	0.0964785335262904	0.4472500817303619	ENSMUSG00000068036, ENSMUSG00000022353	1726	4	12524	3.628041714947856	1.0	1.0	100.0
GOTERM_BP_DIRECT	GO:0002544~chronic inflammatory response	2	0.0964785335262904	0.4472500817303619	ENSMUSG00000040152, ENSMUSG00000027962	1726	4	12524	3.628041714947856	1.0	1.0	100.0
GOTERM_BP_DIRECT	GO:0090272~negative regulation of fibroblast growth factor production	2	0.0964785335262904	0.4472500817303619	ENSMUSG00000005320, ENSMUSG00000031565	1726	4	12524	3.628041714947856	1.0	1.0	100.0
GOTERM_BP_DIRECT	GO:0019441~tryptophan catabolic process to kynurenine	2	0.0964785335262904	0.4472500817303619	ENSMUSG00000017718, ENSMUSG00000031549	1726	4	12524	3.628041714947856	1.0	1.0	100.0
GOTERM_BP_DIRECT	GO:0001835~blastocyst hatching	2	0.0964785335262904	0.4472500817303619	ENSMUSG00000034708, ENSMUSG00000041238	1726	4	12524	3.628041714947856	1.0	1.0	100.0
GOTERM_BP_DIRECT	GO:0001845~phagolysosome assembly	2	0.0964785335262904	0.4472500817303619	ENSMUSG00000030761, ENSMUSG00000030707	1726	4	12524	3.628041714947856	1.0	1.0	100.0
GOTERM_BP_DIRECT	GO:0051987~positive regulation of attachment of spindle microtubules to kinetochore	2	0.0964785335262904	0.4472500817303619	ENSMUSG00000015149, ENSMUSG00000045328	1726	4	12524	3.628041714947856	1.0	1.0	100.0
GOTERM_BP_DIRECT	GO:0045329~carnitine biosynthetic process	2	0.0964785335262904	0.4472500817303619	ENSMUSG00000062908, ENSMUSG00000079834	1726	4	12524	3.628041714947856	1.0	1.0	100.0
GOTERM_BP_DIRECT	GO:1903966~monounsaturated fatty acid biosynthetic process	2	0.0964785335262904	0.4472500817303619	ENSMUSG00000037071, ENSMUSG00000025202	1726	4	12524	3.628041714947856	1.0	1.0	100.0
GOTERM_BP_DIRECT	GO:0060023~soft palate development	2	0.0964785335262904	0.4472500817303619	ENSMUSG00000046982, ENSMUSG00000063632	1726	4	12524	3.628041714947856	1.0	1.0	100.0
GOTERM_BP_DIRECT	GO:0046642~negative regulation of alpha-beta T cell proliferation	2	0.0964785335262904	0.4472500817303619	ENSMUSG00000022637, ENSMUSG00000027598	1726	4	12524	3.628041714947856	1.0	1.0	100.0
GOTERM_BP_DIRECT	GO:1904263~positive regulation of TORC1 signaling	2	0.0964785335262904	0.4472500817303619	ENSMUSG00000024170, ENSMUSG00000003423	1726	4	12524	3.628041714947856	1.0	1.0	100.0
GOTERM_BP_DIRECT	GO:0032225~regulation of synaptic transmission, dopaminergic	2	0.0964785335262904	0.4472500817303619	ENSMUSG00000027950, ENSMUSG00000026179	1726	4	12524	3.628041714947856	1.0	1.0	100.0
GOTERM_BP_DIRECT	GO:0060443~mammary gland morphogenesis	2	0.0964785335262904	0.4472500817303619	ENSMUSG00000039097, ENSMUSG00000002147	1726	4	12524	3.628041714947856	1.0	1.0	100.0
GOTERM_BP_DIRECT	GO:0032376~positive regulation of cholesterol transport	2	0.0964785335262904	0.4472500817303619	ENSMUSG00000002108, ENSMUSG00000053846	1726	4	12524	3.628041714947856	1.0	1.0	100.0
GOTERM_BP_DIRECT	GO:0006166~purine ribonucleoside salvage	2	0.0964785335262904	0.4472500817303619	ENSMUSG00000039197, ENSMUSG00000006589	1726	4	12524	3.628041714947856	1.0	1.0	100.0
GOTERM_BP_DIRECT	GO:0035754~B cell chemotaxis	2	0.0964785335262904	0.4472500817303619	ENSMUSG00000039519, ENSMUSG00000023078	1726	4	12524	3.628041714947856	1.0	1.0	100.0
GOTERM_BP_DIRECT	GO:0010792~DNA double-strand break processing involved in repair via single-strand annealing	2	0.0964785335262904	0.4472500817303619	ENSMUSG00000039738, ENSMUSG00000041238	1726	4	12524	3.628041714947856	1.0	1.0	100.0
GOTERM_BP_DIRECT	GO:0019693~ribose phosphate metabolic process	2	0.0964785335262904	0.4472500817303619	ENSMUSG00000031432, ENSMUSG00000025742	1726	4	12524	3.628041714947856	1.0	1.0	100.0
GOTERM_BP_DIRECT	GO:0010510~regulation of acetyl-CoA biosynthetic process from pyruvate	2	0.0964785335262904	0.4472500817303619	ENSMUSG00000019577, ENSMUSG00000038967	1726	4	12524	3.628041714947856	1.0	1.0	100.0
GOTERM_BP_DIRECT	GO:2000973~regulation of pro-B cell differentiation	2	0.0964785335262904	0.4472500817303619	ENSMUSG00000034801, ENSMUSG00000024241	1726	4	12524	3.628041714947856	1.0	1.0	100.0
GOTERM_BP_DIRECT	GO:0010835~regulation of protein ADP-ribosylation	2	0.0964785335262904	0.4472500817303619	ENSMUSG00000000708, ENSMUSG00000051149	1726	4	12524	3.628041714947856	1.0	1.0	100.0
GOTERM_BP_DIRECT	GO:0046879~hormone secretion	2	0.0964785335262904	0.4472500817303619	ENSMUSG00000029608, ENSMUSG00000040488	1726	4	12524	3.628041714947856	1.0	1.0	100.0
GOTERM_BP_DIRECT	GO:0030816~positive regulation of cAMP metabolic process	2	0.0964785335262904	0.4472500817303619	ENSMUSG00000021194, ENSMUSG00000003476	1726	4	12524	3.628041714947856	1.0	1.0	100.0
GOTERM_BP_DIRECT	GO:0050994~regulation of lipid catabolic process	2	0.0964785335262904	0.4472500817303619	ENSMUSG00000009281, ENSMUSG00000024972	1726	4	12524	3.628041714947856	1.0	1.0	100.0
GOTERM_BP_DIRECT	GO:2001013~epithelial cell proliferation involved in renal tubule morphogenesis	2	0.0964785335262904	0.4472500817303619	ENSMUSG00000050199, ENSMUSG00000022353	1726	4	12524	3.628041714947856	1.0	1.0	100.0
GOTERM_BP_DIRECT	GO:0006569~tryptophan catabolic process	2	0.0964785335262904	0.4472500817303619	ENSMUSG00000017718, ENSMUSG00000031549	1726	4	12524	3.628041714947856	1.0	1.0	100.0
GOTERM_BP_DIRECT	GO:0002090~regulation of receptor internalization	2	0.0964785335262904	0.4472500817303619	ENSMUSG00000028871, ENSMUSG00000059714	1726	4	12524	3.628041714947856	1.0	1.0	100.0
GOTERM_BP_DIRECT	GO:1902414~protein localization to cell junction	2	0.0964785335262904	0.4472500817303619	ENSMUSG00000032012, ENSMUSG00000068036	1726	4	12524	3.628041714947856	1.0	1.0	100.0
GOTERM_BP_DIRECT	GO:0002286~T cell activation involved in immune response	2	0.0964785335262904	0.4472500817303619	ENSMUSG00000010609, ENSMUSG00000005102	1726	4	12524	3.628041714947856	1.0	1.0	100.0
GOTERM_BP_DIRECT	GO:1902285~semaphorin-plexin signaling pathway involved in neuron projection guidance	2	0.0964785335262904	0.4472500817303619	ENSMUSG00000028883, ENSMUSG00000034684	1726	4	12524	3.628041714947856	1.0	1.0	100.0
GOTERM_BP_DIRECT	GO:0097211~cellular response to gonadotropin-releasing hormone	2	0.0964785335262904	0.4472500817303619	ENSMUSG00000052681, ENSMUSG00000027712	1726	4	12524	3.628041714947856	1.0	1.0	100.0
GOTERM_BP_DIRECT	GO:0036486~ventral trunk neural crest cell migration	2	0.0964785335262904	0.4472500817303619	ENSMUSG00000028883, ENSMUSG00000034684	1726	4	12524	3.628041714947856	1.0	1.0	100.0
GOTERM_BP_DIRECT	GO:0090156~cellular sphingolipid homeostasis	2	0.0964785335262904	0.4472500817303619	ENSMUSG00000026097, ENSMUSG00000025353	1726	4	12524	3.628041714947856	1.0	1.0	100.0
GOTERM_BP_DIRECT	GO:0032226~positive regulation of synaptic transmission, dopaminergic	2	0.0964785335262904	0.4472500817303619	ENSMUSG00000027950, ENSMUSG00000059714	1726	4	12524	3.628041714947856	1.0	1.0	100.0
GOTERM_BP_DIRECT	GO:0051725~protein de-ADP-ribosylation	2	0.0964785335262904	0.4472500817303619	ENSMUSG00000002844, ENSMUSG00000036278	1726	4	12524	3.628041714947856	1.0	1.0	100.0
GOTERM_BP_DIRECT	GO:0044262~cellular carbohydrate metabolic process	2	0.0964785335262904	0.4472500817303619	ENSMUSG00000045594, ENSMUSG00000050002	1726	4	12524	3.628041714947856	1.0	1.0	100.0
GOTERM_BP_DIRECT	GO:0030382~sperm mitochondrion organization	2	0.0964785335262904	0.4472500817303619	ENSMUSG00000062300, ENSMUSG00000029206	1726	4	12524	3.628041714947856	1.0	1.0	100.0
GOTERM_BP_DIRECT	GO:0046320~regulation of fatty acid oxidation	2	0.0964785335262904	0.4472500817303619	ENSMUSG00000019577, ENSMUSG00000028773	1726	4	12524	3.628041714947856	1.0	1.0	100.0
GOTERM_BP_DIRECT	GO:0034435~cholesterol esterification	2	0.0964785335262904	0.4472500817303619	ENSMUSG00000037071, ENSMUSG00000026600	1726	4	12524	3.628041714947856	1.0	1.0	100.0
GOTERM_BP_DIRECT	GO:2001199~negative regulation of dendritic cell differentiation	2	0.0964785335262904	0.4472500817303619	ENSMUSG00000023367, ENSMUSG00000029810	1726	4	12524	3.628041714947856	1.0	1.0	100.0
GOTERM_BP_DIRECT	GO:0045063~T-helper 1 cell differentiation	2	0.0964785335262904	0.4472500817303619	ENSMUSG00000028064, ENSMUSG00000002983	1726	4	12524	3.628041714947856	1.0	1.0	100.0
GOTERM_BP_DIRECT	GO:0010887~negative regulation of cholesterol storage	2	0.0964785335262904	0.4472500817303619	ENSMUSG00000002108, ENSMUSG00000000440	1726	4	12524	3.628041714947856	1.0	1.0	100.0
GOTERM_BP_DIRECT	GO:0060676~ureteric bud formation	2	0.0964785335262904	0.4472500817303619	ENSMUSG00000048616, ENSMUSG00000022144	1726	4	12524	3.628041714947856	1.0	1.0	100.0
GOTERM_BP_DIRECT	GO:0002925~positive regulation of humoral immune response mediated by circulating immunoglobulin	2	0.0964785335262904	0.4472500817303619	ENSMUSG00000055994, ENSMUSG00000024402	1726	4	12524	3.628041714947856	1.0	1.0	100.0
GOTERM_BP_DIRECT	GO:0045619~regulation of lymphocyte differentiation	2	0.0964785335262904	0.4472500817303619	ENSMUSG00000018168, ENSMUSG00000025373	1726	4	12524	3.628041714947856	1.0	1.0	100.0
GOTERM_BP_DIRECT	GO:0031345~negative regulation of cell projection organization	2	0.0964785335262904	0.4472500817303619	ENSMUSG00000001507, ENSMUSG00000025809	1726	4	12524	3.628041714947856	1.0	1.0	100.0
GOTERM_BP_DIRECT	GO:0021631~optic nerve morphogenesis	2	0.0964785335262904	0.4472500817303619	ENSMUSG00000027950, ENSMUSG00000028664	1726	4	12524	3.628041714947856	1.0	1.0	100.0
GOTERM_BP_DIRECT	GO:0021747~cochlear nucleus development	2	0.0964785335262904	0.4472500817303619	ENSMUSG00000022568, ENSMUSG00000021733	1726	4	12524	3.628041714947856	1.0	1.0	100.0
GOTERM_BP_DIRECT	GO:0060019~radial glial cell differentiation	2	0.0964785335262904	0.4472500817303619	ENSMUSG00000004040, ENSMUSG00000068036	1726	4	12524	3.628041714947856	1.0	1.0	100.0
GOTERM_BP_DIRECT	GO:0043320~natural killer cell degranulation	2	0.0964785335262904	0.4472500817303619	ENSMUSG00000032202, ENSMUSG00000030707	1726	4	12524	3.628041714947856	1.0	1.0	100.0
GOTERM_BP_DIRECT	GO:0014051~gamma-aminobutyric acid secretion	2	0.0964785335262904	0.4472500817303619	ENSMUSG00000027748, ENSMUSG00000024897	1726	4	12524	3.628041714947856	1.0	1.0	100.0
GOTERM_BP_DIRECT	GO:0071947~protein deubiquitination involved in ubiquitin-dependent protein catabolic process	2	0.0964785335262904	0.4472500817303619	ENSMUSG00000019850, ENSMUSG00000038495	1726	4	12524	3.628041714947856	1.0	1.0	100.0
GOTERM_BP_DIRECT	GO:0090521~glomerular visceral epithelial cell migration	2	0.0964785335262904	0.4472500817303619	ENSMUSG00000020319, ENSMUSG00000036777	1726	4	12524	3.628041714947856	1.0	1.0	100.0
GOTERM_BP_DIRECT	GO:0060688~regulation of morphogenesis of a branching structure	2	0.0964785335262904	0.4472500817303619	ENSMUSG00000004791, ENSMUSG00000022144	1726	4	12524	3.628041714947856	1.0	1.0	100.0
GOTERM_BP_DIRECT	GO:0003383~apical constriction	2	0.0964785335262904	0.4472500817303619	ENSMUSG00000048285, ENSMUSG00000026383	1726	4	12524	3.628041714947856	1.0	1.0	100.0
GOTERM_BP_DIRECT	GO:0042035~regulation of cytokine biosynthetic process	2	0.0964785335262904	0.4472500817303619	ENSMUSG00000033208, ENSMUSG00000018932	1726	4	12524	3.628041714947856	1.0	1.0	100.0
GOTERM_BP_DIRECT	GO:0034698~response to gonadotropin	2	0.0964785335262904	0.4472500817303619	ENSMUSG00000001507, ENSMUSG00000021477	1726	4	12524	3.628041714947856	1.0	1.0	100.0
GOTERM_BP_DIRECT	GO:0035610~protein side chain deglutamylation	2	0.0964785335262904	0.4472500817303619	ENSMUSG00000061298, ENSMUSG00000040812	1726	4	12524	3.628041714947856	1.0	1.0	100.0
KEGG_PATHWAY	mmu01040:Biosynthesis of unsaturated fatty acids	5	0.241196333815726	0.449053900999547	ENSMUSG00000037071, ENSMUSG00000027195, ENSMUSG00000028937, ENSMUSG00000025202, ENSMUSG00000035376	681	26	5192	1.4661696600022591	1.0	1.0	100.0
KEGG_PATHWAY	mmu00410:beta-Alanine metabolism	5	0.241196333815726	0.449053900999547	ENSMUSG00000075296, ENSMUSG00000062908, ENSMUSG00000071708, ENSMUSG00000024644, ENSMUSG00000033427	681	26	5192	1.4661696600022591	1.0	1.0	100.0
GOTERM_CC_DIRECT	GO:0005577~fibrinogen complex	2	0.0964785335262904	0.4513924303223303	ENSMUSG00000040152, ENSMUSG00000038224	1872	4	13426	3.586004273504274	1.0	1.0	100.0
GOTERM_CC_DIRECT	GO:0035339~SPOTS complex	2	0.0964785335262904	0.4513924303223303	ENSMUSG00000026097, ENSMUSG00000025353	1872	4	13426	3.586004273504274	1.0	1.0	100.0
GOTERM_CC_DIRECT	GO:0032021~NELF complex	2	0.0964785335262904	0.4513924303223303	ENSMUSG00000016253, ENSMUSG00000013465	1872	4	13426	3.586004273504274	1.0	1.0	100.0
GOTERM_CC_DIRECT	GO:1990393~3M complex	2	0.0964785335262904	0.4513924303223303	ENSMUSG00000038545, ENSMUSG00000032867	1872	4	13426	3.586004273504274	1.0	1.0	100.0
GOTERM_CC_DIRECT	GO:0036128~CatSper complex	2	0.0964785335262904	0.4513924303223303	ENSMUSG00000059970, ENSMUSG00000049676	1872	4	13426	3.586004273504274	1.0	1.0	100.0
GOTERM_CC_DIRECT	GO:0070820~tertiary granule	2	0.0964785335262904	0.4513924303223303	ENSMUSG00000004626, ENSMUSG00000019998	1872	4	13426	3.586004273504274	1.0	1.0	100.0
GOTERM_CC_DIRECT	GO:0044305~calyx of Held	2	0.0964785335262904	0.4513924303223303	ENSMUSG00000062151, ENSMUSG00000028456	1872	4	13426	3.586004273504274	1.0	1.0	100.0
GOTERM_MF_DIRECT	GO:0016746~transferase activity, transferring acyl groups	21	1.0130246020260492	0.4521566226427758	ENSMUSG00000004270, ENSMUSG00000024084, ENSMUSG00000002797, ENSMUSG00000041653, ENSMUSG00000027603, ENSMUSG00000029314, ENSMUSG00000069835, ENSMUSG00000021036, ENSMUSG00000025786, ENSMUSG00000026600, ENSMUSG00000024426, ENSMUSG00000039470, ENSMUSG00000033906, ENSMUSG00000036880, ENSMUSG00000023827, ENSMUSG00000051147, ENSMUSG00000035596, ENSMUSG00000031545, ENSMUSG00000000708, ENSMUSG00000036304,…	1659	139	12046	1.0969857025771788	1.0	1.0	100.0
GOTERM_CC_DIRECT	GO:0012505~endomembrane system	17	0.8200675349734683	0.4526967959204313	ENSMUSG00000075590, ENSMUSG00000029174, ENSMUSG00000019806, ENSMUSG00000042203, ENSMUSG00000025558, ENSMUSG00000043940, ENSMUSG00000068758, ENSMUSG00000022257, ENSMUSG00000042473, ENSMUSG00000024867, ENSMUSG00000002504, ENSMUSG00000039201, ENSMUSG00000018669, ENSMUSG00000018507, ENSMUSG00000019998, ENSMUSG00000036644, ENSMUSG00000056724	1872	109	13426	1.1185701403591313	1.0	1.0	100.0
KEGG_PATHWAY	mmu04550:Signaling pathways regulating pluripotency of stem cells	17	0.8200675349734683	0.45297207046849186	ENSMUSG00000005320, ENSMUSG00000005871, ENSMUSG00000039936, ENSMUSG00000052155, ENSMUSG00000054263, ENSMUSG00000004040, ENSMUSG00000027852, ENSMUSG00000027796, ENSMUSG00000000142, ENSMUSG00000029249, ENSMUSG00000029755, ENSMUSG00000044674, ENSMUSG00000020901, ENSMUSG00000018537, ENSMUSG00000036202, ENSMUSG00000031565, ENSMUSG00000015697	681	116	5192	1.1173223960706873	1.0	1.0	100.0
GOTERM_MF_DIRECT	GO:0042626~ATPase activity, coupled to transmembrane movement of substances	7	0.3376748673420164	0.4529831713448734	ENSMUSG00000015243, ENSMUSG00000026198, ENSMUSG00000055782, ENSMUSG00000028125, ENSMUSG00000031974, ENSMUSG00000026944, ENSMUSG00000035435	1659	39	12046	1.3032565184463918	1.0	1.0	100.0
KEGG_PATHWAY	mmu00330:Arginine and proline metabolism	7	0.3376748673420164	0.4532043384013705	ENSMUSG00000027199, ENSMUSG00000018906, ENSMUSG00000022571, ENSMUSG00000071708, ENSMUSG00000024644, ENSMUSG00000069835, ENSMUSG00000040147	681	41	5192	1.3016725761971275	1.0	1.0	100.0
GOTERM_BP_DIRECT	GO:0009725~response to hormone	7	0.3376748673420164	0.45368567391767584	ENSMUSG00000008136, ENSMUSG00000030222, ENSMUSG00000053907, ENSMUSG00000061762, ENSMUSG00000017466, ENSMUSG00000015653, ENSMUSG00000027227	1726	39	12524	1.3023739489556405	1.0	1.0	100.0
GOTERM_BP_DIRECT	GO:0006635~fatty acid beta-oxidation	7	0.3376748673420164	0.45368567391767584	ENSMUSG00000028893, ENSMUSG00000062908, ENSMUSG00000036880, ENSMUSG00000055782, ENSMUSG00000028601, ENSMUSG00000005069, ENSMUSG00000027359	1726	39	12524	1.3023739489556405	1.0	1.0	100.0
GOTERM_BP_DIRECT	GO:0006665~sphingolipid metabolic process	6	0.2894356005788712	0.45600641086506266	ENSMUSG00000032807, ENSMUSG00000023021, ENSMUSG00000040447, ENSMUSG00000019822, ENSMUSG00000024887, ENSMUSG00000021036	1726	32	12524	1.3605156431054461	1.0	1.0	100.0
GOTERM_BP_DIRECT	GO:0030032~lamellipodium assembly	6	0.2894356005788712	0.45600641086506266	ENSMUSG00000022788, ENSMUSG00000025085, ENSMUSG00000066877, ENSMUSG00000032735, ENSMUSG00000030223, ENSMUSG00000031841	1726	32	12524	1.3605156431054461	1.0	1.0	100.0
GOTERM_BP_DIRECT	GO:0060173~limb development	6	0.2894356005788712	0.45600641086506266	ENSMUSG00000048616, ENSMUSG00000004085, ENSMUSG00000026335, ENSMUSG00000036144, ENSMUSG00000060798, ENSMUSG00000021136	1726	32	12524	1.3605156431054461	1.0	1.0	100.0
GOTERM_MF_DIRECT	GO:0030552~cAMP binding	5	0.241196333815726	0.45765373693683165	ENSMUSG00000030671, ENSMUSG00000049044, ENSMUSG00000005864, ENSMUSG00000071317, ENSMUSG00000021730	1659	25	12046	1.452200120554551	1.0	1.0	100.0
GOTERM_MF_DIRECT	GO:0016616~oxidoreductase activity, acting on the CH-OH group of donors, NAD or NADP as acceptor	5	0.241196333815726	0.45765373693683165	ENSMUSG00000032279, ENSMUSG00000050627, ENSMUSG00000025950, ENSMUSG00000063229, ENSMUSG00000025963	1659	25	12046	1.452200120554551	1.0	1.0	100.0
GOTERM_BP_DIRECT	GO:0031032~actomyosin structure organization	5	0.241196333815726	0.45821937894842546	ENSMUSG00000048285, ENSMUSG00000026383, ENSMUSG00000028434, ENSMUSG00000019978, ENSMUSG00000028701	1726	25	12524	1.4512166859791427	1.0	1.0	100.0
GOTERM_BP_DIRECT	GO:0050790~regulation of catalytic activity	5	0.241196333815726	0.45821937894842546	ENSMUSG00000051747, ENSMUSG00000046532, ENSMUSG00000036206, ENSMUSG00000032501, ENSMUSG00000025578	1726	25	12524	1.4512166859791427	1.0	1.0	100.0
GOTERM_BP_DIRECT	GO:0006470~protein dephosphorylation	19	0.9165460684997588	0.45832674203728757	ENSMUSG00000032477, ENSMUSG00000053141, ENSMUSG00000036504, ENSMUSG00000034616, ENSMUSG00000027540, ENSMUSG00000026064, ENSMUSG00000026544, ENSMUSG00000020151, ENSMUSG00000027698, ENSMUSG00000062127, ENSMUSG00000038042, ENSMUSG00000021009, ENSMUSG00000002228, ENSMUSG00000021759, ENSMUSG00000038764, ENSMUSG00000034573, ENSMUSG00000031732, ENSMUSG00000030223, ENSMUSG00000013236	1726	125	12524	1.1029246813441482	1.0	1.0	100.0
GOTERM_MF_DIRECT	GO:0016409~palmitoyltransferase activity	4	0.1929570670525808	0.45949869361105766	ENSMUSG00000039470, ENSMUSG00000033906, ENSMUSG00000025786, ENSMUSG00000015335	1659	18	12046	1.6135556895050567	1.0	1.0	100.0
GOTERM_MF_DIRECT	GO:0045295~gamma-catenin binding	3	0.1447178002894356	0.4595463207001682	ENSMUSG00000053141, ENSMUSG00000005871, ENSMUSG00000069441	1659	11	12046	1.9802728916652967	1.0	1.0	100.0
GOTERM_MF_DIRECT	GO:0005328~neurotransmitter:sodium symporter activity	3	0.1447178002894356	0.4595463207001682	ENSMUSG00000019894, ENSMUSG00000028542, ENSMUSG00000052026	1659	11	12046	1.9802728916652967	1.0	1.0	100.0
GOTERM_MF_DIRECT	GO:0030881~beta-2-microglobulin binding	3	0.1447178002894356	0.4595463207001682	ENSMUSG00000067212, ENSMUSG00000073411, ENSMUSG00000091705	1659	11	12046	1.9802728916652967	1.0	1.0	100.0
GOTERM_MF_DIRECT	GO:0015347~sodium-independent organic anion transmembrane transporter activity	3	0.1447178002894356	0.4595463207001682	ENSMUSG00000025938, ENSMUSG00000038963, ENSMUSG00000032548	1659	11	12046	1.9802728916652967	1.0	1.0	100.0
GOTERM_MF_DIRECT	GO:0005522~profilin binding	3	0.1447178002894356	0.4595463207001682	ENSMUSG00000030403, ENSMUSG00000022995, ENSMUSG00000024456	1659	11	12046	1.9802728916652967	1.0	1.0	100.0
GOTERM_BP_DIRECT	GO:2000637~positive regulation of gene silencing by miRNA	3	0.1447178002894356	0.45992936102357135	ENSMUSG00000079259, ENSMUSG00000004040, ENSMUSG00000036459	1726	11	12524	1.9789318445170125	1.0	1.0	100.0
GOTERM_BP_DIRECT	GO:0045176~apical protein localization	3	0.1447178002894356	0.45992936102357135	ENSMUSG00000032050, ENSMUSG00000021782, ENSMUSG00000021730	1726	11	12524	1.9789318445170125	1.0	1.0	100.0
GOTERM_BP_DIRECT	GO:0045618~positive regulation of keratinocyte differentiation	3	0.1447178002894356	0.45992936102357135	ENSMUSG00000047821, ENSMUSG00000020857, ENSMUSG00000020086	1726	11	12524	1.9789318445170125	1.0	1.0	100.0
GOTERM_BP_DIRECT	GO:0032495~response to muramyl dipeptide	3	0.1447178002894356	0.45992936102357135	ENSMUSG00000055994, ENSMUSG00000019850, ENSMUSG00000021025	1726	11	12524	1.9789318445170125	1.0	1.0	100.0
GOTERM_BP_DIRECT	GO:0006940~regulation of smooth muscle contraction	3	0.1447178002894356	0.45992936102357135	ENSMUSG00000035200, ENSMUSG00000032303, ENSMUSG00000035458	1726	11	12524	1.9789318445170125	1.0	1.0	100.0
GOTERM_BP_DIRECT	GO:0001655~urogenital system development	3	0.1447178002894356	0.45992936102357135	ENSMUSG00000048616, ENSMUSG00000022061, ENSMUSG00000028664	1726	11	12524	1.9789318445170125	1.0	1.0	100.0
GOTERM_BP_DIRECT	GO:0031115~negative regulation of microtubule polymerization	3	0.1447178002894356	0.45992936102357135	ENSMUSG00000025889, ENSMUSG00000027500, ENSMUSG00000030357	1726	11	12524	1.9789318445170125	1.0	1.0	100.0
GOTERM_BP_DIRECT	GO:0042491~auditory receptor cell differentiation	3	0.1447178002894356	0.45992936102357135	ENSMUSG00000030761, ENSMUSG00000030838, ENSMUSG00000029705	1726	11	12524	1.9789318445170125	1.0	1.0	100.0
GOTERM_BP_DIRECT	GO:0007610~behavior	3	0.1447178002894356	0.45992936102357135	ENSMUSG00000034997, ENSMUSG00000027584, ENSMUSG00000054814	1726	11	12524	1.9789318445170125	1.0	1.0	100.0
GOTERM_BP_DIRECT	GO:0033197~response to vitamin E	3	0.1447178002894356	0.45992936102357135	ENSMUSG00000028393, ENSMUSG00000020635, ENSMUSG00000027187	1726	11	12524	1.9789318445170125	1.0	1.0	100.0
GOTERM_BP_DIRECT	GO:0010035~response to inorganic substance	3	0.1447178002894356	0.45992936102357135	ENSMUSG00000026192, ENSMUSG00000051149, ENSMUSG00000020475	1726	11	12524	1.9789318445170125	1.0	1.0	100.0
GOTERM_BP_DIRECT	GO:0007435~salivary gland morphogenesis	3	0.1447178002894356	0.45992936102357135	ENSMUSG00000024098, ENSMUSG00000021253, ENSMUSG00000031565	1726	11	12524	1.9789318445170125	1.0	1.0	100.0
GOTERM_BP_DIRECT	GO:0019432~triglyceride biosynthetic process	3	0.1447178002894356	0.45992936102357135	ENSMUSG00000031545, ENSMUSG00000029314, ENSMUSG00000041653	1726	11	12524	1.9789318445170125	1.0	1.0	100.0
GOTERM_BP_DIRECT	GO:0071294~cellular response to zinc ion	3	0.1447178002894356	0.45992936102357135	ENSMUSG00000064267, ENSMUSG00000049265, ENSMUSG00000018589	1726	11	12524	1.9789318445170125	1.0	1.0	100.0
GOTERM_BP_DIRECT	GO:0070306~lens fiber cell differentiation	3	0.1447178002894356	0.45992936102357135	ENSMUSG00000038805, ENSMUSG00000009073, ENSMUSG00000042207	1726	11	12524	1.9789318445170125	1.0	1.0	100.0
GOTERM_BP_DIRECT	GO:0031629~synaptic vesicle fusion to presynaptic active zone membrane	3	0.1447178002894356	0.45992936102357135	ENSMUSG00000001018, ENSMUSG00000029428, ENSMUSG00000007207	1726	11	12524	1.9789318445170125	1.0	1.0	100.0
GOTERM_BP_DIRECT	GO:0016242~negative regulation of macroautophagy	3	0.1447178002894356	0.45992936102357135	ENSMUSG00000075590, ENSMUSG00000033684, ENSMUSG00000024413	1726	11	12524	1.9789318445170125	1.0	1.0	100.0
GOTERM_BP_DIRECT	GO:0018149~peptide cross-linking	3	0.1447178002894356	0.45992936102357135	ENSMUSG00000040152, ENSMUSG00000034282, ENSMUSG00000054889	1726	11	12524	1.9789318445170125	1.0	1.0	100.0
GOTERM_BP_DIRECT	GO:0060347~heart trabecula formation	3	0.1447178002894356	0.45992936102357135	ENSMUSG00000008136, ENSMUSG00000039116, ENSMUSG00000031987	1726	11	12524	1.9789318445170125	1.0	1.0	100.0
GOTERM_BP_DIRECT	GO:0007159~leukocyte cell-cell adhesion	4	0.1929570670525808	0.45998167787561595	ENSMUSG00000027962, ENSMUSG00000025809, ENSMUSG00000030830, ENSMUSG00000027009	1726	18	12524	1.6124629844212695	1.0	1.0	100.0
GOTERM_BP_DIRECT	GO:0001736~establishment of planar polarity	4	0.1929570670525808	0.45998167787561595	ENSMUSG00000020319, ENSMUSG00000036862, ENSMUSG00000063810, ENSMUSG00000000881	1726	18	12524	1.6124629844212695	1.0	1.0	100.0
GOTERM_BP_DIRECT	GO:0007088~regulation of mitotic nuclear division	4	0.1929570670525808	0.45998167787561595	ENSMUSG00000022070, ENSMUSG00000038545, ENSMUSG00000028896, ENSMUSG00000045328	1726	18	12524	1.6124629844212695	1.0	1.0	100.0
GOTERM_BP_DIRECT	GO:0060384~innervation	4	0.1929570670525808	0.45998167787561595	ENSMUSG00000045871, ENSMUSG00000055078, ENSMUSG00000028456, ENSMUSG00000078816	1726	18	12524	1.6124629844212695	1.0	1.0	100.0
GOTERM_CC_DIRECT	GO:0005581~collagen trimer	11	0.5306319343945972	0.4601544794899368	ENSMUSG00000058897, ENSMUSG00000036022, ENSMUSG00000018906, ENSMUSG00000025064, ENSMUSG00000034164, ENSMUSG00000025650, ENSMUSG00000020241, ENSMUSG00000022440, ENSMUSG00000004415, ENSMUSG00000027966, ENSMUSG00000028339	1872	67	13426	1.177493940553642	1.0	1.0	100.0
GOTERM_BP_DIRECT	GO:0016310~phosphorylation	80	3.859141341051616	0.4604517349251397	ENSMUSG00000034744, ENSMUSG00000031432, ENSMUSG00000031155, ENSMUSG00000042724, ENSMUSG00000061288, ENSMUSG00000028664, ENSMUSG00000024782, ENSMUSG00000028862, ENSMUSG00000029512, ENSMUSG00000042249, ENSMUSG00000005102, ENSMUSG00000042567, ENSMUSG00000003762, ENSMUSG00000039197, ENSMUSG00000024867, ENSMUSG00000022329, ENSMUSG00000026807, ENSMUSG00000018932, ENSMUSG00000026074, ENSMUSG00000026393,…	1726	565	12524	1.0274100431710744	1.0	1.0	100.0
GOTERM_BP_DIRECT	GO:0006816~calcium ion transport	18	0.8683068017366137	0.4609066935107507	ENSMUSG00000026463, ENSMUSG00000059588, ENSMUSG00000010609, ENSMUSG00000069806, ENSMUSG00000049686, ENSMUSG00000027950, ENSMUSG00000063873, ENSMUSG00000048677, ENSMUSG00000021541, ENSMUSG00000061414, ENSMUSG00000021820, ENSMUSG00000027748, ENSMUSG00000009292, ENSMUSG00000030707, ENSMUSG00000018340, ENSMUSG00000053819, ENSMUSG00000018507, ENSMUSG00000031532	1726	118	12524	1.1068601842213799	1.0	1.0	100.0
KEGG_PATHWAY	mmu05205:Proteoglycans in cancer	25	1.20598166907863	0.4609487781295724	ENSMUSG00000039936, ENSMUSG00000034801, ENSMUSG00000024241, ENSMUSG00000027852, ENSMUSG00000062312, ENSMUSG00000040940, ENSMUSG00000021477, ENSMUSG00000020901, ENSMUSG00000055723, ENSMUSG00000062209, ENSMUSG00000027087, ENSMUSG00000004040, ENSMUSG00000032050, ENSMUSG00000024975, ENSMUSG00000040152, ENSMUSG00000021820, ENSMUSG00000024998, ENSMUSG00000044674, ENSMUSG00000022637, ENSMUSG00000053819,…	681	177	5192	1.0768477728830153	1.0	1.0	100.0
GOTERM_BP_DIRECT	GO:0060021~palate development	11	0.5306319343945972	0.464236157366021	ENSMUSG00000025352, ENSMUSG00000024241, ENSMUSG00000020319, ENSMUSG00000003721, ENSMUSG00000019947, ENSMUSG00000036144, ENSMUSG00000021253, ENSMUSG00000028664, ENSMUSG00000029755, ENSMUSG00000034687, ENSMUSG00000025930	1726	68	12524	1.1737782018948946	1.0	1.0	100.0
KEGG_PATHWAY	mmu00561:Glycerolipid metabolism	8	0.3859141341051616	0.4652453295842732	ENSMUSG00000028692, ENSMUSG00000021759, ENSMUSG00000023827, ENSMUSG00000070738, ENSMUSG00000031545, ENSMUSG00000029314, ENSMUSG00000041653, ENSMUSG00000053846	681	49	5192	1.244748119512122	1.0	1.0	100.0
GOTERM_CC_DIRECT	GO:0042641~actomyosin	3	0.1447178002894356	0.46638152439584507	ENSMUSG00000007207, ENSMUSG00000000708, ENSMUSG00000028701	1872	11	13426	1.956002331002331	1.0	1.0	100.0
GOTERM_CC_DIRECT	GO:0002102~podosome	6	0.2894356005788712	0.4667380840937122	ENSMUSG00000039960, ENSMUSG00000027962, ENSMUSG00000027940, ENSMUSG00000031799, ENSMUSG00000032489, ENSMUSG00000005103	1872	32	13426	1.3447516025641024	1.0	1.0	100.0
GOTERM_CC_DIRECT	GO:1904115~axon cytoplasm	6	0.2894356005788712	0.4667380840937122	ENSMUSG00000029223, ENSMUSG00000001018, ENSMUSG00000024068, ENSMUSG00000038982, ENSMUSG00000090247, ENSMUSG00000006930	1872	32	13426	1.3447516025641024	1.0	1.0	100.0
GOTERM_BP_DIRECT	GO:0051259~protein oligomerization	10	0.482392667631452	0.46748723507016043	ENSMUSG00000021820, ENSMUSG00000055994, ENSMUSG00000046532, ENSMUSG00000035805, ENSMUSG00000020857, ENSMUSG00000053819, ENSMUSG00000029428, ENSMUSG00000022440, ENSMUSG00000026278, ENSMUSG00000026833	1726	61	12524	1.1895218737533955	1.0	1.0	100.0
GOTERM_CC_DIRECT	GO:0015935~small ribosomal subunit	5	0.241196333815726	0.4677410839899343	ENSMUSG00000044533, ENSMUSG00000025290, ENSMUSG00000031320, ENSMUSG00000028234, ENSMUSG00000008668	1872	25	13426	1.4344017094017094	1.0	1.0	100.0
GOTERM_CC_DIRECT	GO:0031674~I band	4	0.1929570670525808	0.46811466219563713	ENSMUSG00000007122, ENSMUSG00000051747, ENSMUSG00000041361, ENSMUSG00000000708	1872	18	13426	1.5937796771130106	1.0	1.0	100.0
GOTERM_CC_DIRECT	GO:0005605~basal lamina	4	0.1929570670525808	0.46811466219563713	ENSMUSG00000005397, ENSMUSG00000002900, ENSMUSG00000015085, ENSMUSG00000022770	1872	18	13426	1.5937796771130106	1.0	1.0	100.0
GOTERM_CC_DIRECT	GO:0016234~inclusion body	4	0.1929570670525808	0.46811466219563713	ENSMUSG00000025889, ENSMUSG00000031161, ENSMUSG00000006930, ENSMUSG00000043940	1872	18	13426	1.5937796771130106	1.0	1.0	100.0
GOTERM_MF_DIRECT	GO:0003712~transcription cofactor activity	9	0.43415340086830684	0.4701879841778939	ENSMUSG00000079487, ENSMUSG00000054893, ENSMUSG00000067071, ENSMUSG00000020519, ENSMUSG00000016624, ENSMUSG00000038622, ENSMUSG00000000731, ENSMUSG00000048897, ENSMUSG00000000708	1659	54	12046	1.2101667671287923	1.0	1.0	100.0
GOTERM_CC_DIRECT	GO:0031410~cytoplasmic vesicle	81	3.907380607814761	0.4702552081311641	ENSMUSG00000029672, ENSMUSG00000034867, ENSMUSG00000039959, ENSMUSG00000026880, ENSMUSG00000021194, ENSMUSG00000024068, ENSMUSG00000049686, ENSMUSG00000007207, ENSMUSG00000023259, ENSMUSG00000021477, ENSMUSG00000002910, ENSMUSG00000030707, ENSMUSG00000010136, ENSMUSG00000036206, ENSMUSG00000033578, ENSMUSG00000028373, ENSMUSG00000036636, ENSMUSG00000028173, ENSMUSG00000033487, ENSMUSG00000056941,…	1872	569	13426	1.020971339732324	1.0	1.0	100.0
GOTERM_MF_DIRECT	GO:0019904~protein domain specific binding	37	1.7848528702363726	0.4722226608737466	ENSMUSG00000032202, ENSMUSG00000030761, ENSMUSG00000057440, ENSMUSG00000026383, ENSMUSG00000020182, ENSMUSG00000007207, ENSMUSG00000042901, ENSMUSG00000006930, ENSMUSG00000047714, ENSMUSG00000001507, ENSMUSG00000039153, ENSMUSG00000020326, ENSMUSG00000025813, ENSMUSG00000009073, ENSMUSG00000039137, ENSMUSG00000031955, ENSMUSG00000035458, ENSMUSG00000079487, ENSMUSG00000031144, ENSMUSG00000020290,…	1659	256	12046	1.0494414933694998	1.0	1.0	100.0
GOTERM_BP_DIRECT	GO:0031175~neuron projection development	19	0.9165460684997588	0.47264244653385384	ENSMUSG00000005871, ENSMUSG00000029378, ENSMUSG00000030020, ENSMUSG00000027500, ENSMUSG00000021097, ENSMUSG00000022144, ENSMUSG00000021032, ENSMUSG00000029512, ENSMUSG00000022324, ENSMUSG00000024456, ENSMUSG00000069227, ENSMUSG00000039481, ENSMUSG00000001018, ENSMUSG00000002900, ENSMUSG00000038982, ENSMUSG00000090247, ENSMUSG00000025809, ENSMUSG00000031537, ENSMUSG00000031565	1726	126	12524	1.09417131085729	1.0	1.0	100.0
GOTERM_BP_DIRECT	GO:0007507~heart development	33	1.5918958031837915	0.47284654938969184	ENSMUSG00000022061, ENSMUSG00000059588, ENSMUSG00000075254, ENSMUSG00000027676, ENSMUSG00000023991, ENSMUSG00000062312, ENSMUSG00000022842, ENSMUSG00000001507, ENSMUSG00000051747, ENSMUSG00000046169, ENSMUSG00000030607, ENSMUSG00000066191, ENSMUSG00000037016, ENSMUSG00000031636, ENSMUSG00000038763, ENSMUSG00000071317, ENSMUSG00000035458, ENSMUSG00000062209, ENSMUSG00000079487, ENSMUSG00000062908,…	1726	227	12524	1.054849132980434	1.0	1.0	100.0
KEGG_PATHWAY	mmu05100:Bacterial invasion of epithelial cells	11	0.5306319343945972	0.4732043618082623	ENSMUSG00000039936, ENSMUSG00000059248, ENSMUSG00000014791, ENSMUSG00000030890, ENSMUSG00000008475, ENSMUSG00000022637, ENSMUSG00000020901, ENSMUSG00000025809, ENSMUSG00000031955, ENSMUSG00000061665, ENSMUSG00000022456	681	72	5192	1.1647903410017948	1.0	1.0	100.0
GOTERM_BP_DIRECT	GO:0008286~insulin receptor signaling pathway	8	0.3859141341051616	0.4748858510407389	ENSMUSG00000005057, ENSMUSG00000019577, ENSMUSG00000042903, ENSMUSG00000027540, ENSMUSG00000031955, ENSMUSG00000020176, ENSMUSG00000026888, ENSMUSG00000038967	1726	47	12524	1.2350780306205469	1.0	1.0	100.0
GOTERM_MF_DIRECT	GO:0035091~phosphatidylinositol binding	13	0.6271104679208876	0.4749932055096324	ENSMUSG00000033885, ENSMUSG00000074030, ENSMUSG00000039959, ENSMUSG00000026274, ENSMUSG00000032382, ENSMUSG00000042901, ENSMUSG00000024535, ENSMUSG00000024851, ENSMUSG00000019312, ENSMUSG00000066643, ENSMUSG00000020669, ENSMUSG00000013611, ENSMUSG00000038866	1659	83	12046	1.1372651546511545	1.0	1.0	100.0
GOTERM_BP_DIRECT	GO:0098609~cell-cell adhesion	26	1.2542209358417753	0.4791026751927292	ENSMUSG00000034108, ENSMUSG00000057440, ENSMUSG00000042426, ENSMUSG00000025950, ENSMUSG00000026305, ENSMUSG00000025558, ENSMUSG00000005125, ENSMUSG00000027612, ENSMUSG00000063229, ENSMUSG00000022568, ENSMUSG00000068876, ENSMUSG00000034282, ENSMUSG00000030847, ENSMUSG00000020869, ENSMUSG00000036862, ENSMUSG00000030403, ENSMUSG00000033955, ENSMUSG00000026192, ENSMUSG00000028552, ENSMUSG00000030172,…	1726	177	12524	1.065865362583551	1.0	1.0	100.0
GOTERM_BP_DIRECT	GO:0021549~cerebellum development	7	0.3376748673420164	0.47921287831343473	ENSMUSG00000026192, ENSMUSG00000023011, ENSMUSG00000047904, ENSMUSG00000006930, ENSMUSG00000021794, ENSMUSG00000044933, ENSMUSG00000013236	1726	40	12524	1.2698146002317496	1.0	1.0	100.0
KEGG_PATHWAY	mmu00760:Nicotinate and nicotinamide metabolism	5	0.241196333815726	0.4794375906549845	ENSMUSG00000042751, ENSMUSG00000024228, ENSMUSG00000037370, ENSMUSG00000020736, ENSMUSG00000068417	681	27	5192	1.4118670800021753	1.0	1.0	100.0
GOTERM_CC_DIRECT	GO:0043198~dendritic shaft	10	0.482392667631452	0.4822329363921807	ENSMUSG00000034997, ENSMUSG00000024858, ENSMUSG00000030098, ENSMUSG00000030890, ENSMUSG00000041734, ENSMUSG00000031328, ENSMUSG00000039137, ENSMUSG00000042249, ENSMUSG00000021730, ENSMUSG00000000881	1872	61	13426	1.175739106066975	1.0	1.0	100.0
GOTERM_CC_DIRECT	GO:0031463~Cul3-RING ubiquitin ligase complex	10	0.482392667631452	0.4822329363921807	ENSMUSG00000062901, ENSMUSG00000091680, ENSMUSG00000055707, ENSMUSG00000016946, ENSMUSG00000031828, ENSMUSG00000025597, ENSMUSG00000022076, ENSMUSG00000036782, ENSMUSG00000025612, ENSMUSG00000054920	1872	61	13426	1.175739106066975	1.0	1.0	100.0
GOTERM_BP_DIRECT	GO:0035556~intracellular signal transduction	50	2.41196333815726	0.48314748587513207	ENSMUSG00000032562, ENSMUSG00000049044, ENSMUSG00000028469, ENSMUSG00000022329, ENSMUSG00000030509, ENSMUSG00000031519, ENSMUSG00000039831, ENSMUSG00000036246, ENSMUSG00000050711, ENSMUSG00000055523, ENSMUSG00000019822, ENSMUSG00000017400, ENSMUSG00000030589, ENSMUSG00000026074, ENSMUSG00000042638, ENSMUSG00000028456, ENSMUSG00000026311, ENSMUSG00000003810, ENSMUSG00000022994, ENSMUSG00000022637,…	1726	351	12524	1.0336301182187626	1.0	1.0	100.0
GOTERM_BP_DIRECT	GO:0001649~osteoblast differentiation	15	0.723589001447178	0.4856865803359564	ENSMUSG00000008136, ENSMUSG00000032243, ENSMUSG00000027187, ENSMUSG00000027230, ENSMUSG00000020075, ENSMUSG00000049775, ENSMUSG00000027422, ENSMUSG00000029755, ENSMUSG00000039153, ENSMUSG00000048616, ENSMUSG00000060284, ENSMUSG00000006958, ENSMUSG00000050199, ENSMUSG00000031799, ENSMUSG00000055723	1726	98	12524	1.1106250147799561	1.0	1.0	100.0
GOTERM_BP_DIRECT	GO:0050679~positive regulation of epithelial cell proliferation	10	0.482392667631452	0.48792885045307294	ENSMUSG00000062209, ENSMUSG00000048616, ENSMUSG00000055994, ENSMUSG00000039519, ENSMUSG00000020857, ENSMUSG00000036585, ENSMUSG00000034708, ENSMUSG00000062312, ENSMUSG00000029755, ENSMUSG00000032511	1726	62	12524	1.1703360370799536	1.0	1.0	100.0
GOTERM_BP_DIRECT	GO:0030901~midbrain development	5	0.241196333815726	0.49002270645233537	ENSMUSG00000028173, ENSMUSG00000007946, ENSMUSG00000027796, ENSMUSG00000021782, ENSMUSG00000031565	1726	26	12524	1.3954006595953294	1.0	1.0	100.0
GOTERM_BP_DIRECT	GO:0048704~embryonic skeletal system morphogenesis	5	0.241196333815726	0.49002270645233537	ENSMUSG00000066595, ENSMUSG00000063632, ENSMUSG00000018537, ENSMUSG00000022770, ENSMUSG00000027966	1726	26	12524	1.3954006595953294	1.0	1.0	100.0
GOTERM_BP_DIRECT	GO:0032570~response to progesterone	5	0.241196333815726	0.49002270645233537	ENSMUSG00000037759, ENSMUSG00000002108, ENSMUSG00000049112, ENSMUSG00000044393, ENSMUSG00000021253	1726	26	12524	1.3954006595953294	1.0	1.0	100.0
GOTERM_BP_DIRECT	GO:0015914~phospholipid transport	5	0.241196333815726	0.49002270645233537	ENSMUSG00000015243, ENSMUSG00000037606, ENSMUSG00000062949, ENSMUSG00000016257, ENSMUSG00000024851	1726	26	12524	1.3954006595953294	1.0	1.0	100.0
GOTERM_MF_DIRECT	GO:0016740~transferase activity	184	8.876025084418716	0.49275068413314616	ENSMUSG00000034744, ENSMUSG00000061288, ENSMUSG00000028862, ENSMUSG00000024782, ENSMUSG00000029314, ENSMUSG00000021036, ENSMUSG00000042249, ENSMUSG00000005102, ENSMUSG00000026688, ENSMUSG00000026600, ENSMUSG00000039197, ENSMUSG00000024426, ENSMUSG00000039470, ENSMUSG00000020868, ENSMUSG00000036880, ENSMUSG00000039231, ENSMUSG00000018932, ENSMUSG00000030268, ENSMUSG00000026393, ENSMUSG00000030890,…	1659	1323	12046	1.0098443771052055	1.0	1.0	100.0
GOTERM_CC_DIRECT	GO:0097060~synaptic membrane	6	0.2894356005788712	0.49505589642892434	ENSMUSG00000001507, ENSMUSG00000032172, ENSMUSG00000028456, ENSMUSG00000025809, ENSMUSG00000078816, ENSMUSG00000026833	1872	33	13426	1.304001554001554	1.0	1.0	100.0
GOTERM_CC_DIRECT	GO:0005794~Golgi apparatus	153	7.380607814761215	0.4965458553395469	ENSMUSG00000029672, ENSMUSG00000032202, ENSMUSG00000031990, ENSMUSG00000007122, ENSMUSG00000040502, ENSMUSG00000004415, ENSMUSG00000045636, ENSMUSG00000001143, ENSMUSG00000021556, ENSMUSG00000024426, ENSMUSG00000039470, ENSMUSG00000040188, ENSMUSG00000070287, ENSMUSG00000000579, ENSMUSG00000020868, ENSMUSG00000045594, ENSMUSG00000022807, ENSMUSG00000030824, ENSMUSG00000038545, ENSMUSG00000034981,…	1872	1088	13426	1.0085637019230769	1.0	1.0	100.0
GOTERM_MF_DIRECT	GO:0015293~symporter activity	12	0.5788712011577424	0.4969975421993532	ENSMUSG00000025161, ENSMUSG00000021733, ENSMUSG00000019894, ENSMUSG00000026220, ENSMUSG00000028542, ENSMUSG00000020805, ENSMUSG00000028655, ENSMUSG00000052026, ENSMUSG00000063873, ENSMUSG00000005357, ENSMUSG00000000792, ENSMUSG00000017765	1659	77	12046	1.1315845095230266	1.0	1.0	100.0
GOTERM_BP_DIRECT	GO:0032874~positive regulation of stress-activated MAPK cascade	4	0.1929570670525808	0.4973433273474757	ENSMUSG00000055994, ENSMUSG00000061288, ENSMUSG00000038058, ENSMUSG00000003476	1726	19	12524	1.527596511556992	1.0	1.0	100.0
GOTERM_BP_DIRECT	GO:0030902~hindbrain development	4	0.1929570670525808	0.4973433273474757	ENSMUSG00000028173, ENSMUSG00000008575, ENSMUSG00000027796, ENSMUSG00000019986	1726	19	12524	1.527596511556992	1.0	1.0	100.0
GOTERM_BP_DIRECT	GO:0006541~glutamine metabolic process	4	0.1929570670525808	0.4973433273474757	ENSMUSG00000031360, ENSMUSG00000020363, ENSMUSG00000021794, ENSMUSG00000073987	1726	19	12524	1.527596511556992	1.0	1.0	100.0
GOTERM_BP_DIRECT	GO:0030318~melanocyte differentiation	4	0.1929570670525808	0.4973433273474757	ENSMUSG00000032202, ENSMUSG00000039395, ENSMUSG00000035158, ENSMUSG00000074811	1726	19	12524	1.527596511556992	1.0	1.0	100.0
GOTERM_BP_DIRECT	GO:0043330~response to exogenous dsRNA	4	0.1929570670525808	0.4973433273474757	ENSMUSG00000055994, ENSMUSG00000047123, ENSMUSG00000020075, ENSMUSG00000021025	1726	19	12524	1.527596511556992	1.0	1.0	100.0
KEGG_PATHWAY	mmu05340:Primary immunodeficiency	4	0.1929570670525808	0.4975439327466583	ENSMUSG00000000409, ENSMUSG00000049686, ENSMUSG00000000731, ENSMUSG00000031304	681	20	5192	1.5248164464023495	1.0	1.0	100.0
GOTERM_BP_DIRECT	GO:0048666~neuron development	8	0.3859141341051616	0.49813146804424846	ENSMUSG00000024426, ENSMUSG00000033585, ENSMUSG00000038065, ENSMUSG00000016150, ENSMUSG00000055078, ENSMUSG00000024501, ENSMUSG00000068329, ENSMUSG00000045216	1726	48	12524	1.209347238315952	1.0	1.0	100.0
KEGG_PATHWAY	mmu04660:T cell receptor signaling pathway	12	0.5788712011577424	0.4983865708900068	ENSMUSG00000039936, ENSMUSG00000034801, ENSMUSG00000000409, ENSMUSG00000024241, ENSMUSG00000020901, ENSMUSG00000027852, ENSMUSG00000066877, ENSMUSG00000031537, ENSMUSG00000022770, ENSMUSG00000022781, ENSMUSG00000021025, ENSMUSG00000030774	681	81	5192	1.1294936640017406	1.0	1.0	100.0
GOTERM_MF_DIRECT	GO:0005543~phospholipid binding	11	0.5306319343945972	0.5018806656385562	ENSMUSG00000033389, ENSMUSG00000025889, ENSMUSG00000046598, ENSMUSG00000039959, ENSMUSG00000034171, ENSMUSG00000043940, ENSMUSG00000017774, ENSMUSG00000031557, ENSMUSG00000024851, ENSMUSG00000027602, ENSMUSG00000056724	1659	70	12046	1.1410143804357187	1.0	1.0	100.0
KEGG_PATHWAY	mmu05211:Renal cell carcinoma	10	0.482392667631452	0.5032500201106233	ENSMUSG00000039936, ENSMUSG00000034801, ENSMUSG00000024241, ENSMUSG00000020901, ENSMUSG00000052681, ENSMUSG00000027852, ENSMUSG00000031987, ENSMUSG00000021253, ENSMUSG00000022781, ENSMUSG00000030774	681	66	5192	1.1551639745472344	1.0	1.0	100.0
GOTERM_CC_DIRECT	GO:0097228~sperm principal piece	4	0.1929570670525808	0.5056612797574594	ENSMUSG00000026463, ENSMUSG00000049676, ENSMUSG00000026679, ENSMUSG00000022783	1872	19	13426	1.5098965362123258	1.0	1.0	100.0
GOTERM_MF_DIRECT	GO:0001618~virus receptor activity	3	0.1447178002894356	0.5069708660250218	ENSMUSG00000066760, ENSMUSG00000026469, ENSMUSG00000040511	1659	12	12046	1.8152501506931886	1.0	1.0	100.0
GOTERM_MF_DIRECT	GO:0070403~NAD+ binding	3	0.1447178002894356	0.5069708660250218	ENSMUSG00000015149, ENSMUSG00000025486, ENSMUSG00000021794	1659	12	12046	1.8152501506931886	1.0	1.0	100.0
GOTERM_MF_DIRECT	GO:0033130~acetylcholine receptor binding	3	0.1447178002894356	0.5069708660250218	ENSMUSG00000026344, ENSMUSG00000022577, ENSMUSG00000022587	1659	12	12046	1.8152501506931886	1.0	1.0	100.0
GOTERM_MF_DIRECT	GO:0017166~vinculin binding	3	0.1447178002894356	0.5069708660250218	ENSMUSG00000045103, ENSMUSG00000031523, ENSMUSG00000019820	1659	12	12046	1.8152501506931886	1.0	1.0	100.0
GOTERM_MF_DIRECT	GO:0032041~NAD-dependent histone deacetylase activity (H3-K14 specific)	3	0.1447178002894356	0.5069708660250218	ENSMUSG00000031161, ENSMUSG00000025486, ENSMUSG00000028800	1659	12	12046	1.8152501506931886	1.0	1.0	100.0
GOTERM_BP_DIRECT	GO:0006779~porphyrin-containing compound biosynthetic process	3	0.1447178002894356	0.5073663236126387	ENSMUSG00000028393, ENSMUSG00000039096, ENSMUSG00000026198	1726	12	12524	1.8140208574739283	1.0	1.0	100.0
GOTERM_BP_DIRECT	GO:0061029~eyelid development in camera-type eye	3	0.1447178002894356	0.5073663236126387	ENSMUSG00000024241, ENSMUSG00000063632, ENSMUSG00000028800	1726	12	12524	1.8140208574739283	1.0	1.0	100.0
GOTERM_BP_DIRECT	GO:0044782~cilium organization	3	0.1447178002894356	0.5073663236126387	ENSMUSG00000020319, ENSMUSG00000062300, ENSMUSG00000022442	1726	12	12524	1.8140208574739283	1.0	1.0	100.0
GOTERM_BP_DIRECT	GO:0046685~response to arsenic-containing substance	3	0.1447178002894356	0.5073663236126387	ENSMUSG00000028393, ENSMUSG00000063727, ENSMUSG00000003559	1726	12	12524	1.8140208574739283	1.0	1.0	100.0
GOTERM_BP_DIRECT	GO:0009268~response to pH	3	0.1447178002894356	0.5073663236126387	ENSMUSG00000036636, ENSMUSG00000064267, ENSMUSG00000026335	1726	12	12524	1.8140208574739283	1.0	1.0	100.0
GOTERM_BP_DIRECT	GO:0043252~sodium-independent organic anion transport	3	0.1447178002894356	0.5073663236126387	ENSMUSG00000025938, ENSMUSG00000038963, ENSMUSG00000032548	1726	12	12524	1.8140208574739283	1.0	1.0	100.0
GOTERM_BP_DIRECT	GO:0043623~cellular protein complex assembly	3	0.1447178002894356	0.5073663236126387	ENSMUSG00000045103, ENSMUSG00000030838, ENSMUSG00000028441	1726	12	12524	1.8140208574739283	1.0	1.0	100.0
GOTERM_BP_DIRECT	GO:0006656~phosphatidylcholine biosynthetic process	3	0.1447178002894356	0.5073663236126387	ENSMUSG00000023827, ENSMUSG00000060002, ENSMUSG00000031545	1726	12	12524	1.8140208574739283	1.0	1.0	100.0
GOTERM_BP_DIRECT	GO:2000036~regulation of stem cell population maintenance	3	0.1447178002894356	0.5073663236126387	ENSMUSG00000021067, ENSMUSG00000023994, ENSMUSG00000055799	1726	12	12524	1.8140208574739283	1.0	1.0	100.0
GOTERM_BP_DIRECT	GO:0050708~regulation of protein secretion	3	0.1447178002894356	0.5073663236126387	ENSMUSG00000026335, ENSMUSG00000020782, ENSMUSG00000019986	1726	12	12524	1.8140208574739283	1.0	1.0	100.0
GOTERM_BP_DIRECT	GO:0050709~negative regulation of protein secretion	3	0.1447178002894356	0.5073663236126387	ENSMUSG00000030839, ENSMUSG00000032340, ENSMUSG00000021905	1726	12	12524	1.8140208574739283	1.0	1.0	100.0
GOTERM_BP_DIRECT	GO:0006941~striated muscle contraction	3	0.1447178002894356	0.5073663236126387	ENSMUSG00000051747, ENSMUSG00000020475, ENSMUSG00000035458	1726	12	12524	1.8140208574739283	1.0	1.0	100.0
GOTERM_BP_DIRECT	GO:0032026~response to magnesium ion	3	0.1447178002894356	0.5073663236126387	ENSMUSG00000040152, ENSMUSG00000025889, ENSMUSG00000063727	1726	12	12524	1.8140208574739283	1.0	1.0	100.0
GOTERM_BP_DIRECT	GO:0050965~detection of temperature stimulus involved in sensory perception of pain	3	0.1447178002894356	0.5073663236126387	ENSMUSG00000034997, ENSMUSG00000035873, ENSMUSG00000027612	1726	12	12524	1.8140208574739283	1.0	1.0	100.0
GOTERM_BP_DIRECT	GO:2000648~positive regulation of stem cell proliferation	3	0.1447178002894356	0.5073663236126387	ENSMUSG00000021611, ENSMUSG00000063632, ENSMUSG00000023994	1726	12	12524	1.8140208574739283	1.0	1.0	100.0
GOTERM_BP_DIRECT	GO:0044255~cellular lipid metabolic process	3	0.1447178002894356	0.5073663236126387	ENSMUSG00000006464, ENSMUSG00000002108, ENSMUSG00000005069	1726	12	12524	1.8140208574739283	1.0	1.0	100.0
GOTERM_BP_DIRECT	GO:0035278~miRNA mediated inhibition of translation	3	0.1447178002894356	0.5073663236126387	ENSMUSG00000079259, ENSMUSG00000004040, ENSMUSG00000027613	1726	12	12524	1.8140208574739283	1.0	1.0	100.0
GOTERM_BP_DIRECT	GO:0032094~response to food	3	0.1447178002894356	0.5073663236126387	ENSMUSG00000017165, ENSMUSG00000000766, ENSMUSG00000000440	1726	12	12524	1.8140208574739283	1.0	1.0	100.0
KEGG_PATHWAY	mmu05416:Viral myocarditis	8	0.3859141341051616	0.5093830403842927	ENSMUSG00000056116, ENSMUSG00000045103, ENSMUSG00000028760, ENSMUSG00000067212, ENSMUSG00000004446, ENSMUSG00000073411, ENSMUSG00000030830, ENSMUSG00000091705	681	51	5192	1.1959344677665484	1.0	1.0	100.0
KEGG_PATHWAY	mmu05162:Measles	14	0.6753497346840328	0.5102387740473759	ENSMUSG00000039936, ENSMUSG00000032175, ENSMUSG00000059970, ENSMUSG00000004040, ENSMUSG00000027164, ENSMUSG00000021025, ENSMUSG00000005102, ENSMUSG00000043463, ENSMUSG00000019850, ENSMUSG00000022965, ENSMUSG00000068227, ENSMUSG00000022967, ENSMUSG00000020901, ENSMUSG00000031304	681	97	5192	1.1003830025583965	1.0	1.0	100.0
KEGG_PATHWAY	mmu04931:Insulin resistance	14	0.6753497346840328	0.5102387740473759	ENSMUSG00000039936, ENSMUSG00000027540, ENSMUSG00000004040, ENSMUSG00000040618, ENSMUSG00000027230, ENSMUSG00000020363, ENSMUSG00000021025, ENSMUSG00000027359, ENSMUSG00000002108, ENSMUSG00000020901, ENSMUSG00000038342, ENSMUSG00000031537, ENSMUSG00000038205, ENSMUSG00000038648	681	97	5192	1.1003830025583965	1.0	1.0	100.0
GOTERM_MF_DIRECT	GO:0044212~transcription regulatory region DNA binding	27	1.3024602026049203	0.5103160641525472	ENSMUSG00000030087, ENSMUSG00000022061, ENSMUSG00000027230, ENSMUSG00000020086, ENSMUSG00000000731, ENSMUSG00000002578, ENSMUSG00000025997, ENSMUSG00000023994, ENSMUSG00000029755, ENSMUSG00000028800, ENSMUSG00000039153, ENSMUSG00000037395, ENSMUSG00000019947, ENSMUSG00000037896, ENSMUSG00000038648, ENSMUSG00000062209, ENSMUSG00000004040, ENSMUSG00000000861, ENSMUSG00000049532, ENSMUSG00000029249,…	1659	187	12046	1.0483797661757455	1.0	1.0	100.0
GOTERM_CC_DIRECT	GO:0016604~nuclear body	8	0.3859141341051616	0.5112039163636335	ENSMUSG00000097767, ENSMUSG00000044709, ENSMUSG00000066687, ENSMUSG00000026484, ENSMUSG00000018537, ENSMUSG00000000861, ENSMUSG00000040669, ENSMUSG00000025139	1872	48	13426	1.195334757834758	1.0	1.0	100.0
GOTERM_BP_DIRECT	GO:0030216~keratinocyte differentiation	6	0.2894356005788712	0.5117905920216962	ENSMUSG00000019761, ENSMUSG00000034282, ENSMUSG00000054889, ENSMUSG00000047250, ENSMUSG00000021067, ENSMUSG00000060798	1726	34	12524	1.280485311158067	1.0	1.0	100.0
GOTERM_BP_DIRECT	GO:0014911~positive regulation of smooth muscle cell migration	6	0.2894356005788712	0.5117905920216962	ENSMUSG00000042903, ENSMUSG00000049044, ENSMUSG00000012705, ENSMUSG00000053819, ENSMUSG00000049775, ENSMUSG00000039217	1726	34	12524	1.280485311158067	1.0	1.0	100.0
GOTERM_MF_DIRECT	GO:0005515~protein binding	488	23.540762180414855	0.5128483058230133	ENSMUSG00000025352, ENSMUSG00000019906, ENSMUSG00000001025, ENSMUSG00000049686, ENSMUSG00000004415, ENSMUSG00000025478, ENSMUSG00000029833, ENSMUSG00000029712, ENSMUSG00000071379, ENSMUSG00000097767, ENSMUSG00000070047, ENSMUSG00000030707, ENSMUSG00000006958, ENSMUSG00000038545, ENSMUSG00000073433, ENSMUSG00000074643, ENSMUSG00000053825, ENSMUSG00000050315, ENSMUSG00000018932, ENSMUSG00000005871,…	1659	3539	12046	1.0012343300799955	1.0	1.0	100.0
GOTERM_MF_DIRECT	GO:0005080~protein kinase C binding	9	0.43415340086830684	0.5133403969866017	ENSMUSG00000021798, ENSMUSG00000078794, ENSMUSG00000069662, ENSMUSG00000027087, ENSMUSG00000054889, ENSMUSG00000031328, ENSMUSG00000055409, ENSMUSG00000035873, ENSMUSG00000013698	1659	56	12046	1.1669465254456213	1.0	1.0	100.0
GOTERM_CC_DIRECT	GO:0031224~intrinsic component of membrane	3	0.1447178002894356	0.5140346734171474	ENSMUSG00000027523, ENSMUSG00000069372, ENSMUSG00000026475	1872	12	13426	1.7930021367521367	1.0	1.0	100.0
GOTERM_CC_DIRECT	GO:0001518~voltage-gated sodium channel complex	3	0.1447178002894356	0.5140346734171474	ENSMUSG00000075316, ENSMUSG00000034115, ENSMUSG00000032511	1872	12	13426	1.7930021367521367	1.0	1.0	100.0
KEGG_PATHWAY	mmu04666:Fc gamma R-mediated phagocytosis	12	0.5788712011577424	0.5156707280128039	ENSMUSG00000039936, ENSMUSG00000008475, ENSMUSG00000024867, ENSMUSG00000069662, ENSMUSG00000021759, ENSMUSG00000020901, ENSMUSG00000030403, ENSMUSG00000078816, ENSMUSG00000020451, ENSMUSG00000036995, ENSMUSG00000047945, ENSMUSG00000030774	681	82	5192	1.1157193510261094	1.0	1.0	100.0
GOTERM_CC_DIRECT	GO:0005801~cis-Golgi network	7	0.3376748673420164	0.5164505246735124	ENSMUSG00000058388, ENSMUSG00000038256, ENSMUSG00000030824, ENSMUSG00000032757, ENSMUSG00000020451, ENSMUSG00000071649, ENSMUSG00000021541	1872	41	13426	1.2244892641234106	1.0	1.0	100.0
GOTERM_CC_DIRECT	GO:0016023~cytoplasmic, membrane-bounded vesicle	20	0.964785335262904	0.5193957199805638	ENSMUSG00000034997, ENSMUSG00000029672, ENSMUSG00000031168, ENSMUSG00000056941, ENSMUSG00000028173, ENSMUSG00000034813, ENSMUSG00000027584, ENSMUSG00000002458, ENSMUSG00000026944, ENSMUSG00000006930, ENSMUSG00000006567, ENSMUSG00000000142, ENSMUSG00000020696, ENSMUSG00000026958, ENSMUSG00000036078, ENSMUSG00000070738, ENSMUSG00000010136, ENSMUSG00000017774, ENSMUSG00000031565, ENSMUSG00000033578	1872	135	13426	1.062519784742007	1.0	1.0	100.0
GOTERM_MF_DIRECT	GO:0035255~ionotropic glutamate receptor binding	5	0.241196333815726	0.5204428231637488	ENSMUSG00000019478, ENSMUSG00000027523, ENSMUSG00000022770, ENSMUSG00000059714, ENSMUSG00000000881	1659	27	12046	1.3446297412542139	1.0	1.0	100.0
GOTERM_BP_DIRECT	GO:0006611~protein export from nucleus	5	0.241196333815726	0.5210236873959205	ENSMUSG00000040594, ENSMUSG00000002718, ENSMUSG00000020290, ENSMUSG00000000131, ENSMUSG00000040312	1726	27	12524	1.3437191536843913	1.0	1.0	100.0
GOTERM_BP_DIRECT	GO:0001958~endochondral ossification	5	0.241196333815726	0.5210236873959205	ENSMUSG00000039153, ENSMUSG00000027523, ENSMUSG00000050860, ENSMUSG00000002881, ENSMUSG00000029755	1726	27	12524	1.3437191536843913	1.0	1.0	100.0
GOTERM_BP_DIRECT	GO:0042752~regulation of circadian rhythm	8	0.3859141341051616	0.5210395748316333	ENSMUSG00000056972, ENSMUSG00000025151, ENSMUSG00000042207, ENSMUSG00000037465, ENSMUSG00000023087, ENSMUSG00000022672, ENSMUSG00000078816, ENSMUSG00000000440	1726	49	12524	1.1846666824319532	1.0	1.0	100.0
KEGG_PATHWAY	mmu04668:TNF signaling pathway	13	0.6271104679208876	0.5210561333100978	ENSMUSG00000055994, ENSMUSG00000039936, ENSMUSG00000032000, ENSMUSG00000027230, ENSMUSG00000027962, ENSMUSG00000027598, ENSMUSG00000024402, ENSMUSG00000021025, ENSMUSG00000019850, ENSMUSG00000020901, ENSMUSG00000031537, ENSMUSG00000038648, ENSMUSG00000018932	681	90	5192	1.101256322401697	1.0	1.0	100.0
GOTERM_CC_DIRECT	GO:0005795~Golgi stack	6	0.2894356005788712	0.5227899956888501	ENSMUSG00000028680, ENSMUSG00000002059, ENSMUSG00000040502, ENSMUSG00000029407, ENSMUSG00000010136, ENSMUSG00000024511	1872	34	13426	1.2656485671191553	1.0	1.0	100.0
KEGG_PATHWAY	mmu00910:Nitrogen metabolism	3	0.1447178002894356	0.523123838342497	ENSMUSG00000041261, ENSMUSG00000027555, ENSMUSG00000021794	681	13	5192	1.7594035920027111	1.0	1.0	100.0
GOTERM_MF_DIRECT	GO:0070728~leucine binding	2	0.0964785335262904	0.5231433407056214	ENSMUSG00000028893, ENSMUSG00000021794	1659	5	12046	2.904400241109102	1.0	1.0	100.0
GOTERM_MF_DIRECT	GO:0004994~somatostatin receptor activity	2	0.0964785335262904	0.5231433407056214	ENSMUSG00000047904, ENSMUSG00000044933	1659	5	12046	2.904400241109102	1.0	1.0	100.0
GOTERM_MF_DIRECT	GO:0005127~ciliary neurotrophic factor receptor binding	2	0.0964785335262904	0.5231433407056214	ENSMUSG00000054263, ENSMUSG00000040663	1659	5	12046	2.904400241109102	1.0	1.0	100.0
GOTERM_MF_DIRECT	GO:0004703~G-protein coupled receptor kinase activity	2	0.0964785335262904	0.5231433407056214	ENSMUSG00000024858, ENSMUSG00000042249	1659	5	12046	2.904400241109102	1.0	1.0	100.0
GOTERM_MF_DIRECT	GO:0008028~monocarboxylic acid transmembrane transporter activity	2	0.0964785335262904	0.5231433407056214	ENSMUSG00000025161, ENSMUSG00000026220	1659	5	12046	2.904400241109102	1.0	1.0	100.0
GOTERM_MF_DIRECT	GO:0003923~GPI-anchor transamidase activity	2	0.0964785335262904	0.5231433407056214	ENSMUSG00000038383, ENSMUSG00000022561	1659	5	12046	2.904400241109102	1.0	1.0	100.0
GOTERM_MF_DIRECT	GO:0005007~fibroblast growth factor-activated receptor activity	2	0.0964785335262904	0.5231433407056214	ENSMUSG00000005320, ENSMUSG00000031565	1659	5	12046	2.904400241109102	1.0	1.0	100.0
GOTERM_MF_DIRECT	GO:0045182~translation regulator activity	2	0.0964785335262904	0.5231433407056214	ENSMUSG00000018554, ENSMUSG00000000731	1659	5	12046	2.904400241109102	1.0	1.0	100.0
GOTERM_MF_DIRECT	GO:0005005~transmembrane-ephrin receptor activity	2	0.0964785335262904	0.5231433407056214	ENSMUSG00000028664, ENSMUSG00000029859	1659	5	12046	2.904400241109102	1.0	1.0	100.0
GOTERM_MF_DIRECT	GO:0032184~SUMO polymer binding	2	0.0964785335262904	0.5231433407056214	ENSMUSG00000043183, ENSMUSG00000038248	1659	5	12046	2.904400241109102	1.0	1.0	100.0
GOTERM_MF_DIRECT	GO:0005087~Ran guanyl-nucleotide exchange factor activity	2	0.0964785335262904	0.5231433407056214	ENSMUSG00000030839, ENSMUSG00000028896	1659	5	12046	2.904400241109102	1.0	1.0	100.0
GOTERM_MF_DIRECT	GO:0016717~oxidoreductase activity, acting on paired donors, with oxidation of a pair of donors resulting in the reduction of molecular oxygen to two molecules of water	2	0.0964785335262904	0.5231433407056214	ENSMUSG00000037071, ENSMUSG00000025202	1659	5	12046	2.904400241109102	1.0	1.0	100.0
GOTERM_BP_DIRECT	GO:1902305~regulation of sodium ion transmembrane transport	2	0.0964785335262904	0.5234077182375978	ENSMUSG00000026463, ENSMUSG00000032511	1726	5	12524	2.902433371958285	1.0	1.0	100.0
GOTERM_BP_DIRECT	GO:0071225~cellular response to muramyl dipeptide	2	0.0964785335262904	0.5234077182375978	ENSMUSG00000055994, ENSMUSG00000038058	1726	5	12524	2.902433371958285	1.0	1.0	100.0
GOTERM_BP_DIRECT	GO:0010888~negative regulation of lipid storage	2	0.0964785335262904	0.5234077182375978	ENSMUSG00000027087, ENSMUSG00000021025	1726	5	12524	2.902433371958285	1.0	1.0	100.0
GOTERM_BP_DIRECT	GO:0072678~T cell migration	2	0.0964785335262904	0.5234077182375978	ENSMUSG00000001281, ENSMUSG00000027009	1726	5	12524	2.902433371958285	1.0	1.0	100.0
GOTERM_BP_DIRECT	GO:0015886~heme transport	2	0.0964785335262904	0.5234077182375978	ENSMUSG00000066595, ENSMUSG00000026198	1726	5	12524	2.902433371958285	1.0	1.0	100.0
GOTERM_BP_DIRECT	GO:0016125~sterol metabolic process	2	0.0964785335262904	0.5234077182375978	ENSMUSG00000031168, ENSMUSG00000021928	1726	5	12524	2.902433371958285	1.0	1.0	100.0
GOTERM_BP_DIRECT	GO:1902083~negative regulation of peptidyl-cysteine S-nitrosylation	2	0.0964785335262904	0.5234077182375978	ENSMUSG00000045103, ENSMUSG00000026463	1726	5	12524	2.902433371958285	1.0	1.0	100.0
GOTERM_BP_DIRECT	GO:1902260~negative regulation of delayed rectifier potassium channel activity	2	0.0964785335262904	0.5234077182375978	ENSMUSG00000046168, ENSMUSG00000035165	1726	5	12524	2.902433371958285	1.0	1.0	100.0
GOTERM_BP_DIRECT	GO:0042775~mitochondrial ATP synthesis coupled electron transport	2	0.0964785335262904	0.5234077182375978	ENSMUSG00000025889, ENSMUSG00000004446	1726	5	12524	2.902433371958285	1.0	1.0	100.0
GOTERM_BP_DIRECT	GO:1903307~positive regulation of regulated secretory pathway	2	0.0964785335262904	0.5234077182375978	ENSMUSG00000032202, ENSMUSG00000019066	1726	5	12524	2.902433371958285	1.0	1.0	100.0
GOTERM_BP_DIRECT	GO:0045759~negative regulation of action potential	2	0.0964785335262904	0.5234077182375978	ENSMUSG00000027950, ENSMUSG00000021730	1726	5	12524	2.902433371958285	1.0	1.0	100.0
GOTERM_BP_DIRECT	GO:0060763~mammary duct terminal end bud growth	2	0.0964785335262904	0.5234077182375978	ENSMUSG00000042207, ENSMUSG00000031558	1726	5	12524	2.902433371958285	1.0	1.0	100.0
GOTERM_BP_DIRECT	GO:0003356~regulation of cilium beat frequency	2	0.0964785335262904	0.5234077182375978	ENSMUSG00000039963, ENSMUSG00000027676	1726	5	12524	2.902433371958285	1.0	1.0	100.0
GOTERM_BP_DIRECT	GO:0001887~selenium compound metabolic process	2	0.0964785335262904	0.5234077182375978	ENSMUSG00000064373, ENSMUSG00000026307	1726	5	12524	2.902433371958285	1.0	1.0	100.0
GOTERM_BP_DIRECT	GO:0051754~meiotic sister chromatid cohesion, centromeric	2	0.0964785335262904	0.5234077182375978	ENSMUSG00000074704, ENSMUSG00000002324	1726	5	12524	2.902433371958285	1.0	1.0	100.0
GOTERM_BP_DIRECT	GO:0048012~hepatocyte growth factor receptor signaling pathway	2	0.0964785335262904	0.5234077182375978	ENSMUSG00000015149, ENSMUSG00000031955	1726	5	12524	2.902433371958285	1.0	1.0	100.0
GOTERM_BP_DIRECT	GO:0051984~positive regulation of chromosome segregation	2	0.0964785335262904	0.5234077182375978	ENSMUSG00000024943, ENSMUSG00000045328	1726	5	12524	2.902433371958285	1.0	1.0	100.0
GOTERM_BP_DIRECT	GO:1900426~positive regulation of defense response to bacterium	2	0.0964785335262904	0.5234077182375978	ENSMUSG00000002059, ENSMUSG00000028456	1726	5	12524	2.902433371958285	1.0	1.0	100.0
GOTERM_BP_DIRECT	GO:0043456~regulation of pentose-phosphate shunt	2	0.0964785335262904	0.5234077182375978	ENSMUSG00000038871, ENSMUSG00000020475	1726	5	12524	2.902433371958285	1.0	1.0	100.0
GOTERM_BP_DIRECT	GO:0051045~negative regulation of membrane protein ectodomain proteolysis	2	0.0964785335262904	0.5234077182375978	ENSMUSG00000038764, ENSMUSG00000017466	1726	5	12524	2.902433371958285	1.0	1.0	100.0
GOTERM_BP_DIRECT	GO:1903912~negative regulation of endoplasmic reticulum stress-induced eIF2 alpha phosphorylation	2	0.0964785335262904	0.5234077182375978	ENSMUSG00000066877, ENSMUSG00000022136	1726	5	12524	2.902433371958285	1.0	1.0	100.0
GOTERM_BP_DIRECT	GO:0007217~tachykinin receptor signaling pathway	2	0.0964785335262904	0.5234077182375978	ENSMUSG00000024858, ENSMUSG00000061762	1726	5	12524	2.902433371958285	1.0	1.0	100.0
GOTERM_BP_DIRECT	GO:0030643~cellular phosphate ion homeostasis	2	0.0964785335262904	0.5234077182375978	ENSMUSG00000037370, ENSMUSG00000026469	1726	5	12524	2.902433371958285	1.0	1.0	100.0
GOTERM_BP_DIRECT	GO:0033227~dsRNA transport	2	0.0964785335262904	0.5234077182375978	ENSMUSG00000022696, ENSMUSG00000059714	1726	5	12524	2.902433371958285	1.0	1.0	100.0
GOTERM_BP_DIRECT	GO:0050957~equilibrioception	2	0.0964785335262904	0.5234077182375978	ENSMUSG00000030761, ENSMUSG00000030838	1726	5	12524	2.902433371958285	1.0	1.0	100.0
GOTERM_BP_DIRECT	GO:0048318~axial mesoderm development	2	0.0964785335262904	0.5234077182375978	ENSMUSG00000048616, ENSMUSG00000026383	1726	5	12524	2.902433371958285	1.0	1.0	100.0
GOTERM_BP_DIRECT	GO:0015809~arginine transport	2	0.0964785335262904	0.5234077182375978	ENSMUSG00000028744, ENSMUSG00000041313	1726	5	12524	2.902433371958285	1.0	1.0	100.0
GOTERM_BP_DIRECT	GO:0010742~macrophage derived foam cell differentiation	2	0.0964785335262904	0.5234077182375978	ENSMUSG00000000440, ENSMUSG00000026600	1726	5	12524	2.902433371958285	1.0	1.0	100.0
GOTERM_BP_DIRECT	GO:0019896~axonal transport of mitochondrion	2	0.0964785335262904	0.5234077182375978	ENSMUSG00000029223, ENSMUSG00000024068	1726	5	12524	2.902433371958285	1.0	1.0	100.0
GOTERM_BP_DIRECT	GO:0044336~canonical Wnt signaling pathway involved in negative regulation of apoptotic process	2	0.0964785335262904	0.5234077182375978	ENSMUSG00000005871, ENSMUSG00000035158	1726	5	12524	2.902433371958285	1.0	1.0	100.0
GOTERM_BP_DIRECT	GO:0033631~cell-cell adhesion mediated by integrin	2	0.0964785335262904	0.5234077182375978	ENSMUSG00000040998, ENSMUSG00000025809	1726	5	12524	2.902433371958285	1.0	1.0	100.0
GOTERM_BP_DIRECT	GO:0060355~positive regulation of cell adhesion molecule production	2	0.0964785335262904	0.5234077182375978	ENSMUSG00000021591, ENSMUSG00000059714	1726	5	12524	2.902433371958285	1.0	1.0	100.0
GOTERM_BP_DIRECT	GO:0006167~AMP biosynthetic process	2	0.0964785335262904	0.5234077182375978	ENSMUSG00000031432, ENSMUSG00000025742	1726	5	12524	2.902433371958285	1.0	1.0	100.0
GOTERM_BP_DIRECT	GO:0006297~nucleotide-excision repair, DNA gap filling	2	0.0964785335262904	0.5234077182375978	ENSMUSG00000021668, ENSMUSG00000030726	1726	5	12524	2.902433371958285	1.0	1.0	100.0
GOTERM_BP_DIRECT	GO:0060117~auditory receptor cell development	2	0.0964785335262904	0.5234077182375978	ENSMUSG00000021733, ENSMUSG00000031565	1726	5	12524	2.902433371958285	1.0	1.0	100.0
GOTERM_BP_DIRECT	GO:1901300~positive regulation of hydrogen peroxide-mediated programmed cell death	2	0.0964785335262904	0.5234077182375978	ENSMUSG00000031161, ENSMUSG00000035873	1726	5	12524	2.902433371958285	1.0	1.0	100.0
GOTERM_BP_DIRECT	GO:0060666~dichotomous subdivision of terminal units involved in salivary gland branching	2	0.0964785335262904	0.5234077182375978	ENSMUSG00000028883, ENSMUSG00000030084	1726	5	12524	2.902433371958285	1.0	1.0	100.0
GOTERM_BP_DIRECT	GO:0035469~determination of pancreatic left/right asymmetry	2	0.0964785335262904	0.5234077182375978	ENSMUSG00000039963, ENSMUSG00000027676	1726	5	12524	2.902433371958285	1.0	1.0	100.0
GOTERM_BP_DIRECT	GO:0032736~positive regulation of interleukin-13 production	2	0.0964785335262904	0.5234077182375978	ENSMUSG00000022514, ENSMUSG00000067212	1726	5	12524	2.902433371958285	1.0	1.0	100.0
GOTERM_BP_DIRECT	GO:0090027~negative regulation of monocyte chemotaxis	2	0.0964785335262904	0.5234077182375978	ENSMUSG00000041120, ENSMUSG00000031558	1726	5	12524	2.902433371958285	1.0	1.0	100.0
GOTERM_BP_DIRECT	GO:0031117~positive regulation of microtubule depolymerization	2	0.0964785335262904	0.5234077182375978	ENSMUSG00000024068, ENSMUSG00000027500	1726	5	12524	2.902433371958285	1.0	1.0	100.0
GOTERM_BP_DIRECT	GO:0033605~positive regulation of catecholamine secretion	2	0.0964785335262904	0.5234077182375978	ENSMUSG00000024858, ENSMUSG00000007207	1726	5	12524	2.902433371958285	1.0	1.0	100.0
GOTERM_BP_DIRECT	GO:0010700~negative regulation of norepinephrine secretion	2	0.0964785335262904	0.5234077182375978	ENSMUSG00000047250, ENSMUSG00000003476	1726	5	12524	2.902433371958285	1.0	1.0	100.0
GOTERM_BP_DIRECT	GO:0061052~negative regulation of cell growth involved in cardiac muscle cell development	2	0.0964785335262904	0.5234077182375978	ENSMUSG00000024011, ENSMUSG00000030774	1726	5	12524	2.902433371958285	1.0	1.0	100.0
GOTERM_BP_DIRECT	GO:0002606~positive regulation of dendritic cell antigen processing and presentation	2	0.0964785335262904	0.5234077182375978	ENSMUSG00000055994, ENSMUSG00000038058	1726	5	12524	2.902433371958285	1.0	1.0	100.0
GOTERM_BP_DIRECT	GO:0035435~phosphate ion transmembrane transport	2	0.0964785335262904	0.5234077182375978	ENSMUSG00000024036, ENSMUSG00000026469	1726	5	12524	2.902433371958285	1.0	1.0	100.0
GOTERM_BP_DIRECT	GO:0070431~nucleotide-binding oligomerization domain containing 2 signaling pathway	2	0.0964785335262904	0.5234077182375978	ENSMUSG00000055994, ENSMUSG00000021025	1726	5	12524	2.902433371958285	1.0	1.0	100.0
GOTERM_BP_DIRECT	GO:0050878~regulation of body fluid levels	2	0.0964785335262904	0.5234077182375978	ENSMUSG00000075254, ENSMUSG00000028664	1726	5	12524	2.902433371958285	1.0	1.0	100.0
GOTERM_BP_DIRECT	GO:0071636~positive regulation of transforming growth factor beta production	2	0.0964785335262904	0.5234077182375978	ENSMUSG00000040152, ENSMUSG00000038224	1726	5	12524	2.902433371958285	1.0	1.0	100.0
GOTERM_BP_DIRECT	GO:0070389~chaperone cofactor-dependent protein refolding	2	0.0964785335262904	0.5234077182375978	ENSMUSG00000071072, ENSMUSG00000028416	1726	5	12524	2.902433371958285	1.0	1.0	100.0
GOTERM_BP_DIRECT	GO:0001922~B-1 B cell homeostasis	2	0.0964785335262904	0.5234077182375978	ENSMUSG00000005057, ENSMUSG00000019850	1726	5	12524	2.902433371958285	1.0	1.0	100.0
GOTERM_BP_DIRECT	GO:0016255~attachment of GPI anchor to protein	2	0.0964785335262904	0.5234077182375978	ENSMUSG00000038383, ENSMUSG00000022561	1726	5	12524	2.902433371958285	1.0	1.0	100.0
GOTERM_BP_DIRECT	GO:0010701~positive regulation of norepinephrine secretion	2	0.0964785335262904	0.5234077182375978	ENSMUSG00000049112, ENSMUSG00000007207	1726	5	12524	2.902433371958285	1.0	1.0	100.0
GOTERM_BP_DIRECT	GO:0006047~UDP-N-acetylglucosamine metabolic process	2	0.0964785335262904	0.5234077182375978	ENSMUSG00000026670, ENSMUSG00000020363	1726	5	12524	2.902433371958285	1.0	1.0	100.0
GOTERM_BP_DIRECT	GO:0071169~establishment of protein localization to chromatin	2	0.0964785335262904	0.5234077182375978	ENSMUSG00000003423, ENSMUSG00000020086	1726	5	12524	2.902433371958285	1.0	1.0	100.0
GOTERM_BP_DIRECT	GO:0002690~positive regulation of leukocyte chemotaxis	2	0.0964785335262904	0.5234077182375978	ENSMUSG00000023078, ENSMUSG00000055633	1726	5	12524	2.902433371958285	1.0	1.0	100.0
GOTERM_BP_DIRECT	GO:0051220~cytoplasmic sequestering of protein	2	0.0964785335262904	0.5234077182375978	ENSMUSG00000042156, ENSMUSG00000031328	1726	5	12524	2.902433371958285	1.0	1.0	100.0
GOTERM_BP_DIRECT	GO:1900180~regulation of protein localization to nucleus	2	0.0964785335262904	0.5234077182375978	ENSMUSG00000028063, ENSMUSG00000009073	1726	5	12524	2.902433371958285	1.0	1.0	100.0
GOTERM_BP_DIRECT	GO:0070885~negative regulation of calcineurin-NFAT signaling cascade	2	0.0964785335262904	0.5234077182375978	ENSMUSG00000026463, ENSMUSG00000079037	1726	5	12524	2.902433371958285	1.0	1.0	100.0
GOTERM_BP_DIRECT	GO:0071870~cellular response to catecholamine stimulus	2	0.0964785335262904	0.5234077182375978	ENSMUSG00000027523, ENSMUSG00000022994	1726	5	12524	2.902433371958285	1.0	1.0	100.0
GOTERM_BP_DIRECT	GO:0048639~positive regulation of developmental growth	2	0.0964785335262904	0.5234077182375978	ENSMUSG00000022672, ENSMUSG00000022770	1726	5	12524	2.902433371958285	1.0	1.0	100.0
GOTERM_BP_DIRECT	GO:0043065~positive regulation of apoptotic process	40	1.929570670525808	0.5253133976758046	ENSMUSG00000025151, ENSMUSG00000042724, ENSMUSG00000020085, ENSMUSG00000021253, ENSMUSG00000006435, ENSMUSG00000024402, ENSMUSG00000027712, ENSMUSG00000023830, ENSMUSG00000022568, ENSMUSG00000021215, ENSMUSG00000046269, ENSMUSG00000022329, ENSMUSG00000034681, ENSMUSG00000031558, ENSMUSG00000055409, ENSMUSG00000035873, ENSMUSG00000019822, ENSMUSG00000058638, ENSMUSG00000039217, ENSMUSG00000062209,…	1726	283	12524	1.0255948310806662	1.0	1.0	100.0
GOTERM_CC_DIRECT	GO:0000796~condensin complex	2	0.0964785335262904	0.5278672301136069	ENSMUSG00000038252, ENSMUSG00000034906	1872	5	13426	2.868803418803419	1.0	1.0	100.0
GOTERM_CC_DIRECT	GO:0033018~sarcoplasmic reticulum lumen	2	0.0964785335262904	0.5278672301136069	ENSMUSG00000007122, ENSMUSG00000022519	1872	5	13426	2.868803418803419	1.0	1.0	100.0
GOTERM_CC_DIRECT	GO:0033010~paranodal junction	2	0.0964785335262904	0.5278672301136069	ENSMUSG00000031990, ENSMUSG00000015149	1872	5	13426	2.868803418803419	1.0	1.0	100.0
GOTERM_CC_DIRECT	GO:1990316~ATG1/ULK1 kinase complex	2	0.0964785335262904	0.5278672301136069	ENSMUSG00000028893, ENSMUSG00000029512	1872	5	13426	2.868803418803419	1.0	1.0	100.0
GOTERM_CC_DIRECT	GO:0042765~GPI-anchor transamidase complex	2	0.0964785335262904	0.5278672301136069	ENSMUSG00000038383, ENSMUSG00000022561	1872	5	13426	2.868803418803419	1.0	1.0	100.0
GOTERM_CC_DIRECT	GO:0097197~tetraspanin-enriched microdomain	2	0.0964785335262904	0.5278672301136069	ENSMUSG00000030352, ENSMUSG00000001763	1872	5	13426	2.868803418803419	1.0	1.0	100.0
GOTERM_CC_DIRECT	GO:0005638~lamin filament	2	0.0964785335262904	0.5278672301136069	ENSMUSG00000028063, ENSMUSG00000027613	1872	5	13426	2.868803418803419	1.0	1.0	100.0
GOTERM_CC_DIRECT	GO:0031467~Cul7-RING ubiquitin ligase complex	2	0.0964785335262904	0.5278672301136069	ENSMUSG00000038545, ENSMUSG00000032867	1872	5	13426	2.868803418803419	1.0	1.0	100.0
GOTERM_CC_DIRECT	GO:0031315~extrinsic component of mitochondrial outer membrane	2	0.0964785335262904	0.5278672301136069	ENSMUSG00000050132, ENSMUSG00000023805	1872	5	13426	2.868803418803419	1.0	1.0	100.0
GOTERM_CC_DIRECT	GO:0071438~invadopodium membrane	2	0.0964785335262904	0.5278672301136069	ENSMUSG00000001507, ENSMUSG00000025809	1872	5	13426	2.868803418803419	1.0	1.0	100.0
GOTERM_MF_DIRECT	GO:0004930~G-protein coupled receptor activity	35	1.688374336710082	0.5283501240305433	ENSMUSG00000037759, ENSMUSG00000032641, ENSMUSG00000034987, ENSMUSG00000031210, ENSMUSG00000059588, ENSMUSG00000051043, ENSMUSG00000048216, ENSMUSG00000023830, ENSMUSG00000029778, ENSMUSG00000070421, ENSMUSG00000023918, ENSMUSG00000039116, ENSMUSG00000050199, ENSMUSG00000056679, ENSMUSG00000018634, ENSMUSG00000034997, ENSMUSG00000027584, ENSMUSG00000040836, ENSMUSG00000049112, ENSMUSG00000024211,…	1659	247	12046	1.0288867250892566	1.0	1.0	100.0
GOTERM_BP_DIRECT	GO:0042552~myelination	7	0.3376748673420164	0.5290750636741213	ENSMUSG00000031990, ENSMUSG00000004788, ENSMUSG00000039116, ENSMUSG00000028402, ENSMUSG00000028995, ENSMUSG00000062312, ENSMUSG00000002881	1726	42	12524	1.209347238315952	1.0	1.0	100.0
GOTERM_BP_DIRECT	GO:0010942~positive regulation of cell death	7	0.3376748673420164	0.5290750636741213	ENSMUSG00000022061, ENSMUSG00000032491, ENSMUSG00000038058, ENSMUSG00000035342, ENSMUSG00000037742, ENSMUSG00000000142, ENSMUSG00000068329	1726	42	12524	1.209347238315952	1.0	1.0	100.0
KEGG_PATHWAY	mmu05206:MicroRNAs in cancer	18	0.8683068017366137	0.5292837316335959	ENSMUSG00000032477, ENSMUSG00000005871, ENSMUSG00000034801, ENSMUSG00000079259, ENSMUSG00000024241, ENSMUSG00000004040, ENSMUSG00000027852, ENSMUSG00000032050, ENSMUSG00000062312, ENSMUSG00000024975, ENSMUSG00000001034, ENSMUSG00000041313, ENSMUSG00000040152, ENSMUSG00000020326, ENSMUSG00000069662, ENSMUSG00000031537, ENSMUSG00000078816, ENSMUSG00000016477	681	129	5192	1.0638254277225696	1.0	1.0	100.0
GOTERM_MF_DIRECT	GO:0042605~peptide antigen binding	4	0.1929570670525808	0.5328508529586278	ENSMUSG00000056116, ENSMUSG00000067212, ENSMUSG00000073411, ENSMUSG00000091705	1659	20	12046	1.452200120554551	1.0	1.0	100.0
GOTERM_MF_DIRECT	GO:0017016~Ras GTPase binding	4	0.1929570670525808	0.5328508529586278	ENSMUSG00000024998, ENSMUSG00000049044, ENSMUSG00000068036, ENSMUSG00000036206	1659	20	12046	1.452200120554551	1.0	1.0	100.0
GOTERM_MF_DIRECT	GO:0050998~nitric-oxide synthase binding	4	0.1929570670525808	0.5328508529586278	ENSMUSG00000045103, ENSMUSG00000026463, ENSMUSG00000053819, ENSMUSG00000032511	1659	20	12046	1.452200120554551	1.0	1.0	100.0
GOTERM_BP_DIRECT	GO:0045216~cell-cell junction organization	4	0.1929570670525808	0.5333503017761316	ENSMUSG00000009073, ENSMUSG00000075254, ENSMUSG00000021253, ENSMUSG00000031328	1726	20	12524	1.4512166859791424	1.0	1.0	100.0
GOTERM_BP_DIRECT	GO:0006368~transcription elongation from RNA polymerase II promoter	4	0.1929570670525808	0.5333503017761316	ENSMUSG00000013822, ENSMUSG00000053453, ENSMUSG00000024271, ENSMUSG00000001542	1726	20	12524	1.4512166859791424	1.0	1.0	100.0
GOTERM_BP_DIRECT	GO:0048714~positive regulation of oligodendrocyte differentiation	4	0.1929570670525808	0.5333503017761316	ENSMUSG00000023110, ENSMUSG00000028945, ENSMUSG00000000440, ENSMUSG00000028800	1726	20	12524	1.4512166859791424	1.0	1.0	100.0
GOTERM_BP_DIRECT	GO:0002088~lens development in camera-type eye	4	0.1929570670525808	0.5333503017761316	ENSMUSG00000038805, ENSMUSG00000045871, ENSMUSG00000059493, ENSMUSG00000022770	1726	20	12524	1.4512166859791424	1.0	1.0	100.0
GOTERM_BP_DIRECT	GO:0035264~multicellular organism growth	15	0.723589001447178	0.5337501061457062	ENSMUSG00000058454, ENSMUSG00000075254, ENSMUSG00000024241, ENSMUSG00000027523, ENSMUSG00000024897, ENSMUSG00000020782, ENSMUSG00000026827, ENSMUSG00000066595, ENSMUSG00000046532, ENSMUSG00000045871, ENSMUSG00000075478, ENSMUSG00000019947, ENSMUSG00000035367, ENSMUSG00000091705, ENSMUSG00000037622	1726	101	12524	1.0776361529548089	1.0	1.0	100.0
GOTERM_BP_DIRECT	GO:0098792~xenophagy	12	0.5788712011577424	0.5340903819376941	ENSMUSG00000019577, ENSMUSG00000029861, ENSMUSG00000030792, ENSMUSG00000020744, ENSMUSG00000026880, ENSMUSG00000055078, ENSMUSG00000018659, ENSMUSG00000039634, ENSMUSG00000036246, ENSMUSG00000022353, ENSMUSG00000021200, ENSMUSG00000027712	1726	79	12524	1.1021898880854246	1.0	1.0	100.0
GOTERM_BP_DIRECT	GO:0043433~negative regulation of sequence-specific DNA binding transcription factor activity	9	0.43415340086830684	0.5353133110909707	ENSMUSG00000026484, ENSMUSG00000079037, ENSMUSG00000066613, ENSMUSG00000062563, ENSMUSG00000031987, ENSMUSG00000031328, ENSMUSG00000020230, ENSMUSG00000031930, ENSMUSG00000032501	1726	57	12524	1.1456973836677442	1.0	1.0	100.0
GOTERM_MF_DIRECT	GO:0004674~protein serine/threonine kinase activity	52	2.5084418716835506	0.5358739703586918	ENSMUSG00000031155, ENSMUSG00000042724, ENSMUSG00000061288, ENSMUSG00000028862, ENSMUSG00000029512, ENSMUSG00000042249, ENSMUSG00000005102, ENSMUSG00000042567, ENSMUSG00000003762, ENSMUSG00000022329, ENSMUSG00000018932, ENSMUSG00000026074, ENSMUSG00000026393, ENSMUSG00000030890, ENSMUSG00000016528, ENSMUSG00000026274, ENSMUSG00000022672, ENSMUSG00000003810, ENSMUSG00000020451, ENSMUSG00000001034,…	1659	372	12046	1.014978578882213	1.0	1.0	100.0
GOTERM_MF_DIRECT	GO:0004872~receptor activity	17	0.8200675349734683	0.53751044692709	ENSMUSG00000001281, ENSMUSG00000079487, ENSMUSG00000032012, ENSMUSG00000032340, ENSMUSG00000062300, ENSMUSG00000027422, ENSMUSG00000022661, ENSMUSG00000028664, ENSMUSG00000002771, ENSMUSG00000026469, ENSMUSG00000040511, ENSMUSG00000071424, ENSMUSG00000036078, ENSMUSG00000038622, ENSMUSG00000025809, ENSMUSG00000010751, ENSMUSG00000034457	1659	116	12046	1.0641121573029038	1.0	1.0	100.0
GOTERM_BP_DIRECT	GO:0032870~cellular response to hormone stimulus	6	0.2894356005788712	0.5387903518932808	ENSMUSG00000004791, ENSMUSG00000004846, ENSMUSG00000004040, ENSMUSG00000049112, ENSMUSG00000031558, ENSMUSG00000032942	1726	35	12524	1.2439000165535508	1.0	1.0	100.0
GOTERM_BP_DIRECT	GO:0031338~regulation of vesicle fusion	6	0.2894356005788712	0.5387903518932808	ENSMUSG00000042473, ENSMUSG00000039201, ENSMUSG00000029174, ENSMUSG00000042203, ENSMUSG00000036644, ENSMUSG00000039976	1726	35	12524	1.2439000165535508	1.0	1.0	100.0
GOTERM_BP_DIRECT	GO:0045596~negative regulation of cell differentiation	6	0.2894356005788712	0.5387903518932808	ENSMUSG00000048616, ENSMUSG00000021765, ENSMUSG00000025352, ENSMUSG00000023110, ENSMUSG00000097929, ENSMUSG00000025809	1726	35	12524	1.2439000165535508	1.0	1.0	100.0
GOTERM_CC_DIRECT	GO:0016459~myosin complex	7	0.3376748673420164	0.5412136904234899	ENSMUSG00000030761, ENSMUSG00000034427, ENSMUSG00000068876, ENSMUSG00000020527, ENSMUSG00000042064, ENSMUSG00000033590, ENSMUSG00000017774	1872	42	13426	1.195334757834758	1.0	1.0	100.0
GOTERM_MF_DIRECT	GO:0008022~protein C-terminus binding	28	1.3506994693680656	0.5414140659403825	ENSMUSG00000061607, ENSMUSG00000049265, ENSMUSG00000028402, ENSMUSG00000062312, ENSMUSG00000061665, ENSMUSG00000048799, ENSMUSG00000005069, ENSMUSG00000021730, ENSMUSG00000024966, ENSMUSG00000030707, ENSMUSG00000022949, ENSMUSG00000031479, ENSMUSG00000033885, ENSMUSG00000079487, ENSMUSG00000034813, ENSMUSG00000027584, ENSMUSG00000076432, ENSMUSG00000022770, ENSMUSG00000002980, ENSMUSG00000000881,…	1659	197	12046	1.0320203902418128	1.0	1.0	100.0
GOTERM_CC_DIRECT	GO:0005697~telomerase holoenzyme complex	4	0.1929570670525808	0.5417783124843112	ENSMUSG00000021611, ENSMUSG00000006281, ENSMUSG00000044847, ENSMUSG00000071072	1872	20	13426	1.4344017094017094	1.0	1.0	100.0
GOTERM_CC_DIRECT	GO:0005640~nuclear outer membrane	4	0.1929570670525808	0.5417783124843112	ENSMUSG00000025889, ENSMUSG00000058454, ENSMUSG00000036078, ENSMUSG00000030659	1872	20	13426	1.4344017094017094	1.0	1.0	100.0
GOTERM_CC_DIRECT	GO:0043235~receptor complex	17	0.8200675349734683	0.5439589111187331	ENSMUSG00000035305, ENSMUSG00000001281, ENSMUSG00000062209, ENSMUSG00000033214, ENSMUSG00000052155, ENSMUSG00000054263, ENSMUSG00000055078, ENSMUSG00000051043, ENSMUSG00000022144, ENSMUSG00000062312, ENSMUSG00000029778, ENSMUSG00000001507, ENSMUSG00000002108, ENSMUSG00000030309, ENSMUSG00000025809, ENSMUSG00000054027, ENSMUSG00000031565	1872	115	13426	1.0602099591230025	1.0	1.0	100.0
KEGG_PATHWAY	mmu04380:Osteoclast differentiation	15	0.723589001447178	0.5456851009796586	ENSMUSG00000008136, ENSMUSG00000039936, ENSMUSG00000063727, ENSMUSG00000032175, ENSMUSG00000027164, ENSMUSG00000002983, ENSMUSG00000000440, ENSMUSG00000021025, ENSMUSG00000022015, ENSMUSG00000022965, ENSMUSG00000000409, ENSMUSG00000022967, ENSMUSG00000020901, ENSMUSG00000031537, ENSMUSG00000035158	681	107	5192	1.0687965745810861	1.0	1.0	100.0
GOTERM_CC_DIRECT	GO:0048471~perinuclear region of cytoplasm	89	4.293294741919923	0.5477751408225908	ENSMUSG00000028063, ENSMUSG00000059248, ENSMUSG00000026880, ENSMUSG00000021194, ENSMUSG00000024068, ENSMUSG00000001025, ENSMUSG00000041119, ENSMUSG00000006435, ENSMUSG00000000296, ENSMUSG00000042249, ENSMUSG00000001507, ENSMUSG00000021798, ENSMUSG00000070047, ENSMUSG00000020303, ENSMUSG00000016150, ENSMUSG00000009073, ENSMUSG00000015149, ENSMUSG00000038545, ENSMUSG00000055409, ENSMUSG00000005871,…	1872	636	13426	1.0036301268612589	1.0	1.0	100.0
KEGG_PATHWAY	mmu05030:Cocaine addiction	7	0.3376748673420164	0.5479973351787539	ENSMUSG00000032562, ENSMUSG00000020182, ENSMUSG00000027230, ENSMUSG00000027523, ENSMUSG00000002771, ENSMUSG00000038648, ENSMUSG00000040147	681	45	5192	1.1859683472018274	1.0	1.0	100.0
GOTERM_MF_DIRECT	GO:0042802~identical protein binding	76	3.6661842739990353	0.5482166577315143	ENSMUSG00000008136, ENSMUSG00000039717, ENSMUSG00000026880, ENSMUSG00000025795, ENSMUSG00000028469, ENSMUSG00000049686, ENSMUSG00000022440, ENSMUSG00000024782, ENSMUSG00000000731, ENSMUSG00000048677, ENSMUSG00000000296, ENSMUSG00000047459, ENSMUSG00000024866, ENSMUSG00000046168, ENSMUSG00000000579, ENSMUSG00000030707, ENSMUSG00000031558, ENSMUSG00000015944, ENSMUSG00000055409, ENSMUSG00000054115,…	1659	549	12046	1.0051658393638057	1.0	1.0	100.0
KEGG_PATHWAY	mmu05142:Chagas disease (American trypanosomiasis)	12	0.5788712011577424	0.5496824292792979	ENSMUSG00000039936, ENSMUSG00000032562, ENSMUSG00000022965, ENSMUSG00000047123, ENSMUSG00000020901, ENSMUSG00000027164, ENSMUSG00000027523, ENSMUSG00000021253, ENSMUSG00000037411, ENSMUSG00000031537, ENSMUSG00000021025, ENSMUSG00000039943	681	84	5192	1.0891546045731069	1.0	1.0	100.0
GOTERM_CC_DIRECT	GO:0000794~condensed nuclear chromosome	6	0.2894356005788712	0.5498423397535105	ENSMUSG00000074704, ENSMUSG00000051747, ENSMUSG00000036928, ENSMUSG00000002324, ENSMUSG00000028896, ENSMUSG00000024033	1872	35	13426	1.2294871794871796	1.0	1.0	100.0
GOTERM_MF_DIRECT	GO:0004879~RNA polymerase II transcription factor activity, ligand-activated sequence-specific DNA binding	5	0.241196333815726	0.5505138775844065	ENSMUSG00000046532, ENSMUSG00000002108, ENSMUSG00000004040, ENSMUSG00000000440, ENSMUSG00000069171	1659	28	12046	1.296607250495135	1.0	1.0	100.0
GOTERM_MF_DIRECT	GO:0016788~hydrolase activity, acting on ester bonds	5	0.241196333815726	0.5505138775844065	ENSMUSG00000032026, ENSMUSG00000024866, ENSMUSG00000034171, ENSMUSG00000003123, ENSMUSG00000073678	1659	28	12046	1.296607250495135	1.0	1.0	100.0
GOTERM_BP_DIRECT	GO:0070372~regulation of ERK1 and ERK2 cascade	5	0.241196333815726	0.5510968963214115	ENSMUSG00000023110, ENSMUSG00000062312, ENSMUSG00000040663, ENSMUSG00000042567, ENSMUSG00000003476	1726	28	12524	1.2957291839099487	1.0	1.0	100.0
GOTERM_BP_DIRECT	GO:0090004~positive regulation of establishment of protein localization to plasma membrane	5	0.241196333815726	0.5510968963214115	ENSMUSG00000001507, ENSMUSG00000006740, ENSMUSG00000036815, ENSMUSG00000025809, ENSMUSG00000022770	1726	28	12524	1.2957291839099487	1.0	1.0	100.0
GOTERM_BP_DIRECT	GO:0007249~I-kappaB kinase/NF-kappaB signaling	5	0.241196333815726	0.5510968963214115	ENSMUSG00000059866, ENSMUSG00000027164, ENSMUSG00000049871, ENSMUSG00000002983, ENSMUSG00000031537	1726	28	12524	1.2957291839099487	1.0	1.0	100.0
GOTERM_BP_DIRECT	GO:0006024~glycosaminoglycan biosynthetic process	5	0.241196333815726	0.5510968963214115	ENSMUSG00000028838, ENSMUSG00000029510, ENSMUSG00000020868, ENSMUSG00000058571, ENSMUSG00000071649	1726	28	12524	1.2957291839099487	1.0	1.0	100.0
GOTERM_BP_DIRECT	GO:0001654~eye development	5	0.241196333815726	0.5510968963214115	ENSMUSG00000038805, ENSMUSG00000053399, ENSMUSG00000049532, ENSMUSG00000039878, ENSMUSG00000021136	1726	28	12524	1.2957291839099487	1.0	1.0	100.0
GOTERM_BP_DIRECT	GO:0019933~cAMP-mediated signaling	5	0.241196333815726	0.5510968963214115	ENSMUSG00000049044, ENSMUSG00000039116, ENSMUSG00000039106, ENSMUSG00000022994, ENSMUSG00000029778	1726	28	12524	1.2957291839099487	1.0	1.0	100.0
GOTERM_BP_DIRECT	GO:0009314~response to radiation	5	0.241196333815726	0.5510968963214115	ENSMUSG00000032477, ENSMUSG00000028680, ENSMUSG00000000766, ENSMUSG00000004085, ENSMUSG00000028367	1726	28	12524	1.2957291839099487	1.0	1.0	100.0
GOTERM_MF_DIRECT	GO:0004012~phospholipid-translocating ATPase activity	3	0.1447178002894356	0.5515873554834578	ENSMUSG00000062949, ENSMUSG00000037400, ENSMUSG00000028125	1659	13	12046	1.6756155237167896	1.0	1.0	100.0
GOTERM_MF_DIRECT	GO:0000146~microfilament motor activity	3	0.1447178002894356	0.5515873554834578	ENSMUSG00000030761, ENSMUSG00000042064, ENSMUSG00000017774	1659	13	12046	1.6756155237167896	1.0	1.0	100.0
GOTERM_MF_DIRECT	GO:0008307~structural constituent of muscle	3	0.1447178002894356	0.5515873554834578	ENSMUSG00000051747, ENSMUSG00000045103, ENSMUSG00000031636	1659	13	12046	1.6756155237167896	1.0	1.0	100.0
GOTERM_BP_DIRECT	GO:0016574~histone ubiquitination	3	0.1447178002894356	0.5519894393859084	ENSMUSG00000026484, ENSMUSG00000040669, ENSMUSG00000025578	1726	13	12524	1.6744807915143953	1.0	1.0	100.0
GOTERM_BP_DIRECT	GO:0045055~regulated exocytosis	3	0.1447178002894356	0.5519894393859084	ENSMUSG00000015653, ENSMUSG00000031488, ENSMUSG00000056515	1726	13	12524	1.6744807915143953	1.0	1.0	100.0
GOTERM_BP_DIRECT	GO:0070932~histone H3 deacetylation	3	0.1447178002894356	0.5519894393859084	ENSMUSG00000015149, ENSMUSG00000026436, ENSMUSG00000028800	1726	13	12524	1.6744807915143953	1.0	1.0	100.0
GOTERM_BP_DIRECT	GO:0030539~male genitalia development	3	0.1447178002894356	0.5519894393859084	ENSMUSG00000009628, ENSMUSG00000050199, ENSMUSG00000026311	1726	13	12524	1.6744807915143953	1.0	1.0	100.0
GOTERM_BP_DIRECT	GO:0070328~triglyceride homeostasis	3	0.1447178002894356	0.5519894393859084	ENSMUSG00000028893, ENSMUSG00000002108, ENSMUSG00000039217	1726	13	12524	1.6744807915143953	1.0	1.0	100.0
GOTERM_BP_DIRECT	GO:0006661~phosphatidylinositol biosynthetic process	3	0.1447178002894356	0.5519894393859084	ENSMUSG00000024867, ENSMUSG00000020669, ENSMUSG00000023827	1726	13	12524	1.6744807915143953	1.0	1.0	100.0
GOTERM_BP_DIRECT	GO:0022408~negative regulation of cell-cell adhesion	3	0.1447178002894356	0.5519894393859084	ENSMUSG00000009073, ENSMUSG00000026383, ENSMUSG00000074227	1726	13	12524	1.6744807915143953	1.0	1.0	100.0
GOTERM_BP_DIRECT	GO:0050673~epithelial cell proliferation	3	0.1447178002894356	0.5519894393859084	ENSMUSG00000019874, ENSMUSG00000050199, ENSMUSG00000063810	1726	13	12524	1.6744807915143953	1.0	1.0	100.0
GOTERM_BP_DIRECT	GO:0006839~mitochondrial transport	3	0.1447178002894356	0.5519894393859084	ENSMUSG00000066595, ENSMUSG00000006740, ENSMUSG00000032942	1726	13	12524	1.6744807915143953	1.0	1.0	100.0
GOTERM_BP_DIRECT	GO:0016024~CDP-diacylglycerol biosynthetic process	3	0.1447178002894356	0.5519894393859084	ENSMUSG00000023827, ENSMUSG00000031545, ENSMUSG00000029314	1726	13	12524	1.6744807915143953	1.0	1.0	100.0
GOTERM_BP_DIRECT	GO:0019731~antibacterial humoral response	3	0.1447178002894356	0.5519894393859084	ENSMUSG00000079641, ENSMUSG00000060802, ENSMUSG00000067212	1726	13	12524	1.6744807915143953	1.0	1.0	100.0
GOTERM_BP_DIRECT	GO:0040015~negative regulation of multicellular organism growth	3	0.1447178002894356	0.5519894393859084	ENSMUSG00000020303, ENSMUSG00000027523, ENSMUSG00000063810	1726	13	12524	1.6744807915143953	1.0	1.0	100.0
GOTERM_BP_DIRECT	GO:0014032~neural crest cell development	3	0.1447178002894356	0.5519894393859084	ENSMUSG00000046985, ENSMUSG00000063632, ENSMUSG00000025921	1726	13	12524	1.6744807915143953	1.0	1.0	100.0
GOTERM_BP_DIRECT	GO:0035584~calcium-mediated signaling using intracellular calcium source	3	0.1447178002894356	0.5519894393859084	ENSMUSG00000025813, ENSMUSG00000009292, ENSMUSG00000027962	1726	13	12524	1.6744807915143953	1.0	1.0	100.0
GOTERM_BP_DIRECT	GO:0006636~unsaturated fatty acid biosynthetic process	3	0.1447178002894356	0.5519894393859084	ENSMUSG00000037071, ENSMUSG00000032262, ENSMUSG00000025202	1726	13	12524	1.6744807915143953	1.0	1.0	100.0
GOTERM_BP_DIRECT	GO:0007288~sperm axoneme assembly	3	0.1447178002894356	0.5519894393859084	ENSMUSG00000006435, ENSMUSG00000022442, ENSMUSG00000022783	1726	13	12524	1.6744807915143953	1.0	1.0	100.0
KEGG_PATHWAY	mmu04640:Hematopoietic cell lineage	8	0.3859141341051616	0.552207182450852	ENSMUSG00000001507, ENSMUSG00000022847, ENSMUSG00000027820, ENSMUSG00000027863, ENSMUSG00000089989, ENSMUSG00000027009, ENSMUSG00000034664, ENSMUSG00000068758	681	53	5192	1.1508048652093203	1.0	1.0	100.0
GOTERM_MF_DIRECT	GO:0030170~pyridoxal phosphate binding	7	0.3376748673420164	0.5525376753493535	ENSMUSG00000022546, ENSMUSG00000054474, ENSMUSG00000031485, ENSMUSG00000020182, ENSMUSG00000039648, ENSMUSG00000021036, ENSMUSG00000030268	1659	43	12046	1.1820233539397507	1.0	1.0	100.0
GOTERM_MF_DIRECT	GO:0030276~clathrin binding	7	0.3376748673420164	0.5525376753493535	ENSMUSG00000039959, ENSMUSG00000029608, ENSMUSG00000030616, ENSMUSG00000020847, ENSMUSG00000020848, ENSMUSG00000052301, ENSMUSG00000004961	1659	43	12046	1.1820233539397507	1.0	1.0	100.0
GOTERM_MF_DIRECT	GO:0004867~serine-type endopeptidase inhibitor activity	7	0.3376748673420164	0.5525376753493535	ENSMUSG00000030530, ENSMUSG00000024074, ENSMUSG00000038224, ENSMUSG00000025650, ENSMUSG00000037411, ENSMUSG00000074227, ENSMUSG00000070436	1659	43	12046	1.1820233539397507	1.0	1.0	100.0
KEGG_PATHWAY	mmu04910:Insulin signaling pathway	17	0.8200675349734683	0.5530804702982989	ENSMUSG00000036879, ENSMUSG00000005057, ENSMUSG00000039936, ENSMUSG00000034801, ENSMUSG00000030671, ENSMUSG00000027540, ENSMUSG00000024241, ENSMUSG00000040618, ENSMUSG00000027852, ENSMUSG00000003123, ENSMUSG00000028945, ENSMUSG00000020532, ENSMUSG00000022637, ENSMUSG00000020901, ENSMUSG00000031537, ENSMUSG00000038205, ENSMUSG00000059714	681	123	5192	1.05373494263577	1.0	1.0	100.0
GOTERM_CC_DIRECT	GO:0030496~midbody	18	0.8683068017366137	0.5545243259817979	ENSMUSG00000004451, ENSMUSG00000038936, ENSMUSG00000032562, ENSMUSG00000024068, ENSMUSG00000032050, ENSMUSG00000029428, ENSMUSG00000021363, ENSMUSG00000045328, ENSMUSG00000024851, ENSMUSG00000021866, ENSMUSG00000068744, ENSMUSG00000003779, ENSMUSG00000015149, ENSMUSG00000035342, ENSMUSG00000036782, ENSMUSG00000034573, ENSMUSG00000031776, ENSMUSG00000010342	1872	123	13426	1.0495622263914948	1.0	1.0	100.0
KEGG_PATHWAY	mmu05214:Glioma	9	0.43415340086830684	0.5560882102337578	ENSMUSG00000021820, ENSMUSG00000039936, ENSMUSG00000034801, ENSMUSG00000024241, ENSMUSG00000020901, ENSMUSG00000053819, ENSMUSG00000027852, ENSMUSG00000078816, ENSMUSG00000016477	681	61	5192	1.1248645916082907	1.0	1.0	100.0
GOTERM_BP_DIRECT	GO:0032868~response to insulin	9	0.43415340086830684	0.5560930302795406	ENSMUSG00000026307, ENSMUSG00000028893, ENSMUSG00000012705, ENSMUSG00000027187, ENSMUSG00000003721, ENSMUSG00000020176, ENSMUSG00000032942, ENSMUSG00000027613, ENSMUSG00000073987	1726	58	12524	1.125943980501059	1.0	1.0	100.0
GOTERM_BP_DIRECT	GO:0006919~activation of cysteine-type endopeptidase activity involved in apoptotic process	9	0.43415340086830684	0.5560930302795406	ENSMUSG00000025889, ENSMUSG00000000409, ENSMUSG00000039959, ENSMUSG00000022061, ENSMUSG00000038058, ENSMUSG00000004446, ENSMUSG00000026278, ENSMUSG00000031523, ENSMUSG00000000440	1726	58	12524	1.125943980501059	1.0	1.0	100.0
KEGG_PATHWAY	mmu05160:Hepatitis C	14	0.6753497346840328	0.5571278210697523	ENSMUSG00000039936, ENSMUSG00000034801, ENSMUSG00000032175, ENSMUSG00000024241, ENSMUSG00000004040, ENSMUSG00000027164, ENSMUSG00000027852, ENSMUSG00000021025, ENSMUSG00000005102, ENSMUSG00000022967, ENSMUSG00000002108, ENSMUSG00000047123, ENSMUSG00000020901, ENSMUSG00000031537	681	100	5192	1.0673715124816447	1.0	1.0	100.0
GOTERM_CC_DIRECT	GO:0001726~ruffle	14	0.6753497346840328	0.5573029442407519	ENSMUSG00000005057, ENSMUSG00000001025, ENSMUSG00000002059, ENSMUSG00000027523, ENSMUSG00000032050, ENSMUSG00000025265, ENSMUSG00000061665, ENSMUSG00000068566, ENSMUSG00000009073, ENSMUSG00000020857, ENSMUSG00000033208, ENSMUSG00000031955, ENSMUSG00000036995, ENSMUSG00000030774	1872	94	13426	1.0681714857246773	1.0	1.0	100.0
GOTERM_MF_DIRECT	GO:0030165~PDZ domain binding	16	0.7718282682103232	0.5578293633244358	ENSMUSG00000026463, ENSMUSG00000052155, ENSMUSG00000030172, ENSMUSG00000024074, ENSMUSG00000022770, ENSMUSG00000047904, ENSMUSG00000024897, ENSMUSG00000020782, ENSMUSG00000023259, ENSMUSG00000000881, ENSMUSG00000071424, ENSMUSG00000044674, ENSMUSG00000002504, ENSMUSG00000023805, ENSMUSG00000039831, ENSMUSG00000031557	1659	110	12046	1.0561455422214916	1.0	1.0	100.0
GOTERM_CC_DIRECT	GO:0016580~Sin3 complex	3	0.1447178002894356	0.5587767154157175	ENSMUSG00000066900, ENSMUSG00000031622, ENSMUSG00000028800	1872	13	13426	1.6550788954635107	1.0	1.0	100.0
GOTERM_CC_DIRECT	GO:0000800~lateral element	3	0.1447178002894356	0.5587767154157175	ENSMUSG00000074704, ENSMUSG00000036928, ENSMUSG00000002324	1872	13	13426	1.6550788954635107	1.0	1.0	100.0
GOTERM_CC_DIRECT	GO:0030877~beta-catenin destruction complex	3	0.1447178002894356	0.5587767154157175	ENSMUSG00000005871, ENSMUSG00000002458, ENSMUSG00000000142	1872	13	13426	1.6550788954635107	1.0	1.0	100.0
GOTERM_CC_DIRECT	GO:0043220~Schmidt-Lanterman incisure	3	0.1447178002894356	0.5587767154157175	ENSMUSG00000031990, ENSMUSG00000015149, ENSMUSG00000028402	1872	13	13426	1.6550788954635107	1.0	1.0	100.0
GOTERM_BP_DIRECT	GO:0006468~protein phosphorylation	72	3.4732272069464547	0.559447471445263	ENSMUSG00000031155, ENSMUSG00000042724, ENSMUSG00000061288, ENSMUSG00000028469, ENSMUSG00000028664, ENSMUSG00000028862, ENSMUSG00000029512, ENSMUSG00000042249, ENSMUSG00000005102, ENSMUSG00000042567, ENSMUSG00000029833, ENSMUSG00000022329, ENSMUSG00000055523, ENSMUSG00000018932, ENSMUSG00000035305, ENSMUSG00000033885, ENSMUSG00000026074, ENSMUSG00000026393, ENSMUSG00000030890, ENSMUSG00000016528,…	1726	521	12524	1.002760090119945	1.0	1.0	100.0
GOTERM_CC_DIRECT	GO:0044295~axonal growth cone	5	0.241196333815726	0.5609423138084001	ENSMUSG00000006740, ENSMUSG00000005871, ENSMUSG00000018507, ENSMUSG00000030357, ENSMUSG00000026833	1872	28	13426	1.280715811965812	1.0	1.0	100.0
GOTERM_BP_DIRECT	GO:0060271~cilium morphogenesis	23	1.1095031355523395	0.5636181073832154	ENSMUSG00000006464, ENSMUSG00000033276, ENSMUSG00000029790, ENSMUSG00000025085, ENSMUSG00000020284, ENSMUSG00000022442, ENSMUSG00000060798, ENSMUSG00000022621, ENSMUSG00000063810, ENSMUSG00000003037, ENSMUSG00000043987, ENSMUSG00000038042, ENSMUSG00000042156, ENSMUSG00000066643, ENSMUSG00000045991, ENSMUSG00000056919, ENSMUSG00000020319, ENSMUSG00000037784, ENSMUSG00000032735, ENSMUSG00000031328,…	1726	162	12524	1.0301846844913667	1.0	1.0	100.0
GOTERM_BP_DIRECT	GO:0007528~neuromuscular junction development	6	0.2894356005788712	0.5650757139586076	ENSMUSG00000035606, ENSMUSG00000028456, ENSMUSG00000062312, ENSMUSG00000035357, ENSMUSG00000019820, ENSMUSG00000030774	1726	36	12524	1.209347238315952	1.0	1.0	100.0
GOTERM_BP_DIRECT	GO:0007338~single fertilization	6	0.2894356005788712	0.5650757139586076	ENSMUSG00000046532, ENSMUSG00000030605, ENSMUSG00000042207, ENSMUSG00000021541, ENSMUSG00000042554, ENSMUSG00000022621	1726	36	12524	1.209347238315952	1.0	1.0	100.0
GOTERM_BP_DIRECT	GO:0050830~defense response to Gram-positive bacterium	8	0.3859141341051616	0.5656053129438611	ENSMUSG00000079641, ENSMUSG00000037071, ENSMUSG00000055994, ENSMUSG00000060802, ENSMUSG00000067212, ENSMUSG00000021194, ENSMUSG00000038058, ENSMUSG00000024402	1726	51	12524	1.1382091654738373	1.0	1.0	100.0
GOTERM_BP_DIRECT	GO:0007018~microtubule-based movement	10	0.482392667631452	0.5672253818485782	ENSMUSG00000047459, ENSMUSG00000006740, ENSMUSG00000023999, ENSMUSG00000003779, ENSMUSG00000050382, ENSMUSG00000045328, ENSMUSG00000005237, ENSMUSG00000074657, ENSMUSG00000034467, ENSMUSG00000032489	1726	66	12524	1.0994065802872293	1.0	1.0	100.0
GOTERM_MF_DIRECT	GO:0031683~G-protein beta/gamma-subunit complex binding	4	0.1929570670525808	0.5673470471124441	ENSMUSG00000032562, ENSMUSG00000020901, ENSMUSG00000027523, ENSMUSG00000031347	1659	21	12046	1.383047733861477	1.0	1.0	100.0
GOTERM_MF_DIRECT	GO:0051018~protein kinase A binding	4	0.1929570670525808	0.5673470471124441	ENSMUSG00000078794, ENSMUSG00000039166, ENSMUSG00000038587, ENSMUSG00000066406	1659	21	12046	1.383047733861477	1.0	1.0	100.0
GOTERM_BP_DIRECT	GO:0048814~regulation of dendrite morphogenesis	4	0.1929570670525808	0.5678483467005657	ENSMUSG00000006476, ENSMUSG00000050132, ENSMUSG00000027950, ENSMUSG00000032303	1726	21	12524	1.3821111295039452	1.0	1.0	100.0
GOTERM_BP_DIRECT	GO:0070536~protein K63-linked deubiquitination	4	0.1929570670525808	0.5678483467005657	ENSMUSG00000046269, ENSMUSG00000019850, ENSMUSG00000038495, ENSMUSG00000056900	1726	21	12524	1.3821111295039452	1.0	1.0	100.0
GOTERM_BP_DIRECT	GO:0048863~stem cell differentiation	4	0.1929570670525808	0.5678483467005657	ENSMUSG00000039153, ENSMUSG00000042903, ENSMUSG00000017724, ENSMUSG00000055799	1726	21	12524	1.3821111295039452	1.0	1.0	100.0
GOTERM_BP_DIRECT	GO:0000302~response to reactive oxygen species	4	0.1929570670525808	0.5678483467005657	ENSMUSG00000018585, ENSMUSG00000028680, ENSMUSG00000027187, ENSMUSG00000035984	1726	21	12524	1.3821111295039452	1.0	1.0	100.0
GOTERM_BP_DIRECT	GO:0032757~positive regulation of interleukin-8 production	4	0.1929570670525808	0.5678483467005657	ENSMUSG00000055994, ENSMUSG00000037411, ENSMUSG00000055633, ENSMUSG00000039217	1726	21	12524	1.3821111295039452	1.0	1.0	100.0
GOTERM_BP_DIRECT	GO:0006094~gluconeogenesis	4	0.1929570670525808	0.5678483467005657	ENSMUSG00000026827, ENSMUSG00000038871, ENSMUSG00000040618, ENSMUSG00000020475	1726	21	12524	1.3821111295039452	1.0	1.0	100.0
GOTERM_BP_DIRECT	GO:0008585~female gonad development	4	0.1929570670525808	0.5678483467005657	ENSMUSG00000021765, ENSMUSG00000019947, ENSMUSG00000025950, ENSMUSG00000037411	1726	21	12524	1.3821111295039452	1.0	1.0	100.0
GOTERM_BP_DIRECT	GO:0050806~positive regulation of synaptic transmission	4	0.1929570670525808	0.5678483467005657	ENSMUSG00000025889, ENSMUSG00000032452, ENSMUSG00000012705, ENSMUSG00000033208	1726	21	12524	1.3821111295039452	1.0	1.0	100.0
GOTERM_BP_DIRECT	GO:0007026~negative regulation of microtubule depolymerization	4	0.1929570670525808	0.5678483467005657	ENSMUSG00000005871, ENSMUSG00000031161, ENSMUSG00000027500, ENSMUSG00000032624	1726	21	12524	1.3821111295039452	1.0	1.0	100.0
KEGG_PATHWAY	mmu04962:Vasopressin-regulated water reabsorption	6	0.2894356005788712	0.5682047361214787	ENSMUSG00000030220, ENSMUSG00000027230, ENSMUSG00000027523, ENSMUSG00000073433, ENSMUSG00000038648, ENSMUSG00000022994	681	38	5192	1.2038024576860655	1.0	1.0	100.0
GOTERM_CC_DIRECT	GO:0005764~lysosome	39	1.881331403762663	0.5688674702376064	ENSMUSG00000032202, ENSMUSG00000055069, ENSMUSG00000030560, ENSMUSG00000034867, ENSMUSG00000059588, ENSMUSG00000079557, ENSMUSG00000028744, ENSMUSG00000040502, ENSMUSG00000006930, ENSMUSG00000026944, ENSMUSG00000048677, ENSMUSG00000020100, ENSMUSG00000023830, ENSMUSG00000021477, ENSMUSG00000009292, ENSMUSG00000022967, ENSMUSG00000045594, ENSMUSG00000016256, ENSMUSG00000031479, ENSMUSG00000032667,…	1872	277	13426	1.009777376654633	1.0	1.0	100.0
GOTERM_BP_DIRECT	GO:0051091~positive regulation of sequence-specific DNA binding transcription factor activity	12	0.5788712011577424	0.5692880798823278	ENSMUSG00000041000, ENSMUSG00000042750, ENSMUSG00000044674, ENSMUSG00000066456, ENSMUSG00000025373, ENSMUSG00000022329, ENSMUSG00000027164, ENSMUSG00000019947, ENSMUSG00000021067, ENSMUSG00000024457, ENSMUSG00000000440, ENSMUSG00000022015	1726	81	12524	1.074975322947513	1.0	1.0	100.0
KEGG_PATHWAY	mmu04730:Long-term depression	8	0.3859141341051616	0.5730045749796726	ENSMUSG00000071424, ENSMUSG00000032562, ENSMUSG00000027523, ENSMUSG00000027852, ENSMUSG00000078816, ENSMUSG00000033910, ENSMUSG00000039943, ENSMUSG00000018634	681	54	5192	1.1294936640017403	1.0	1.0	100.0
KEGG_PATHWAY	mmu04974:Protein digestion and absorption	9	0.43415340086830684	0.5754782009548128	ENSMUSG00000025064, ENSMUSG00000035165, ENSMUSG00000027820, ENSMUSG00000025650, ENSMUSG00000023243, ENSMUSG00000020241, ENSMUSG00000027966, ENSMUSG00000028339, ENSMUSG00000032412	681	62	5192	1.106721614324286	1.0	1.0	100.0
GOTERM_MF_DIRECT	GO:0005249~voltage-gated potassium channel activity	9	0.43415340086830684	0.5756412505435231	ENSMUSG00000052726, ENSMUSG00000038077, ENSMUSG00000018470, ENSMUSG00000074575, ENSMUSG00000035165, ENSMUSG00000023243, ENSMUSG00000028631, ENSMUSG00000005864, ENSMUSG00000021730	1659	59	12046	1.107610261439912	1.0	1.0	100.0
GOTERM_BP_DIRECT	GO:0032088~negative regulation of NF-kappaB transcription factor activity	9	0.43415340086830684	0.5764699451976247	ENSMUSG00000055994, ENSMUSG00000056941, ENSMUSG00000019850, ENSMUSG00000027187, ENSMUSG00000049871, ENSMUSG00000018669, ENSMUSG00000027598, ENSMUSG00000020230, ENSMUSG00000021025	1726	59	12524	1.1068601842213799	1.0	1.0	100.0
GOTERM_BP_DIRECT	GO:0045785~positive regulation of cell adhesion	7	0.3376748673420164	0.5768516685073762	ENSMUSG00000005871, ENSMUSG00000057058, ENSMUSG00000006958, ENSMUSG00000027087, ENSMUSG00000028434, ENSMUSG00000062312, ENSMUSG00000031785	1726	44	12524	1.1543769093015905	1.0	1.0	100.0
GOTERM_BP_DIRECT	GO:0007613~memory	11	0.5306319343945972	0.5772773065221836	ENSMUSG00000034997, ENSMUSG00000001507, ENSMUSG00000048616, ENSMUSG00000034987, ENSMUSG00000039519, ENSMUSG00000049112, ENSMUSG00000010609, ENSMUSG00000027950, ENSMUSG00000047250, ENSMUSG00000033208, ENSMUSG00000018634	1726	74	12524	1.078606996335849	1.0	1.0	100.0
GOTERM_BP_DIRECT	GO:0007050~cell cycle arrest	11	0.5306319343945972	0.5772773065221836	ENSMUSG00000040152, ENSMUSG00000004031, ENSMUSG00000005871, ENSMUSG00000030890, ENSMUSG00000066357, ENSMUSG00000042903, ENSMUSG00000004085, ENSMUSG00000035131, ENSMUSG00000075334, ENSMUSG00000029161, ENSMUSG00000005102	1726	74	12524	1.078606996335849	1.0	1.0	100.0
GOTERM_BP_DIRECT	GO:0007626~locomotory behavior	13	0.6271104679208876	0.5786585524947663	ENSMUSG00000048240, ENSMUSG00000032172, ENSMUSG00000022076, ENSMUSG00000027950, ENSMUSG00000024897, ENSMUSG00000025533, ENSMUSG00000064373, ENSMUSG00000000766, ENSMUSG00000075324, ENSMUSG00000035200, ENSMUSG00000038248, ENSMUSG00000032303, ENSMUSG00000036437	1726	89	12524	1.0598773549285874	1.0	1.0	100.0
GOTERM_BP_DIRECT	GO:0060412~ventricular septum morphogenesis	5	0.241196333815726	0.5801400689582384	ENSMUSG00000048616, ENSMUSG00000044674, ENSMUSG00000063632, ENSMUSG00000031987, ENSMUSG00000021067	1726	29	12524	1.2510488672233988	1.0	1.0	100.0
GOTERM_BP_DIRECT	GO:0006641~triglyceride metabolic process	5	0.241196333815726	0.5801400689582384	ENSMUSG00000031278, ENSMUSG00000037071, ENSMUSG00000027187, ENSMUSG00000003721, ENSMUSG00000031545	1726	29	12524	1.2510488672233988	1.0	1.0	100.0
GOTERM_BP_DIRECT	GO:0001822~kidney development	15	0.723589001447178	0.5803413460952588	ENSMUSG00000034910, ENSMUSG00000005871, ENSMUSG00000027187, ENSMUSG00000027820, ENSMUSG00000027204, ENSMUSG00000063632, ENSMUSG00000062563, ENSMUSG00000029705, ENSMUSG00000042797, ENSMUSG00000071711, ENSMUSG00000020319, ENSMUSG00000019947, ENSMUSG00000035342, ENSMUSG00000036862, ENSMUSG00000050332	1726	104	12524	1.0465504946964972	1.0	1.0	100.0
GOTERM_CC_DIRECT	GO:0016324~apical plasma membrane	34	1.6401350699469366	0.5825767710464187	ENSMUSG00000032202, ENSMUSG00000030761, ENSMUSG00000049044, ENSMUSG00000028402, ENSMUSG00000062312, ENSMUSG00000021278, ENSMUSG00000023259, ENSMUSG00000022568, ENSMUSG00000039395, ENSMUSG00000021733, ENSMUSG00000024866, ENSMUSG00000069441, ENSMUSG00000062252, ENSMUSG00000038205, ENSMUSG00000030223, ENSMUSG00000039217, ENSMUSG00000028692, ENSMUSG00000028552, ENSMUSG00000035805, ENSMUSG00000049112,…	1872	242	13426	1.0076375644557465	1.0	1.0	100.0
GOTERM_CC_DIRECT	GO:0030424~axon	48	2.3154848046309695	0.5830339240594754	ENSMUSG00000028883, ENSMUSG00000050132, ENSMUSG00000049044, ENSMUSG00000020182, ENSMUSG00000028664, ENSMUSG00000061762, ENSMUSG00000028367, ENSMUSG00000042249, ENSMUSG00000022048, ENSMUSG00000021730, ENSMUSG00000024426, ENSMUSG00000030707, ENSMUSG00000039137, ENSMUSG00000035873, ENSMUSG00000032128, ENSMUSG00000051149, ENSMUSG00000035513, ENSMUSG00000034997, ENSMUSG00000062901, ENSMUSG00000005871,…	1872	344	13426	1.0007453786523555	1.0	1.0	100.0
GOTERM_MF_DIRECT	GO:0003777~microtubule motor activity	10	0.482392667631452	0.5853545599615375	ENSMUSG00000006740, ENSMUSG00000041144, ENSMUSG00000023999, ENSMUSG00000003779, ENSMUSG00000050382, ENSMUSG00000052861, ENSMUSG00000045328, ENSMUSG00000005237, ENSMUSG00000074657, ENSMUSG00000032489	1659	67	12046	1.083731433249665	1.0	1.0	100.0
GOTERM_BP_DIRECT	GO:0009267~cellular response to starvation	8	0.3859141341051616	0.5871592680610535	ENSMUSG00000019577, ENSMUSG00000004451, ENSMUSG00000037465, ENSMUSG00000024331, ENSMUSG00000013787, ENSMUSG00000022013, ENSMUSG00000005102, ENSMUSG00000021477	1726	52	12524	1.1163205276762636	1.0	1.0	100.0
GOTERM_BP_DIRECT	GO:0034097~response to cytokine	8	0.3859141341051616	0.5871592680610535	ENSMUSG00000016528, ENSMUSG00000030707, ENSMUSG00000054263, ENSMUSG00000004040, ENSMUSG00000049112, ENSMUSG00000002147, ENSMUSG00000002983, ENSMUSG00000017466	1726	52	12524	1.1163205276762636	1.0	1.0	100.0
GOTERM_MF_DIRECT	GO:0043237~laminin-1 binding	2	0.0964785335262904	0.5888046928529033	ENSMUSG00000005397, ENSMUSG00000031558	1659	6	12046	2.4203335342575847	1.0	1.0	100.0
GOTERM_MF_DIRECT	GO:0019992~diacylglycerol binding	2	0.0964785335262904	0.5888046928529033	ENSMUSG00000062151, ENSMUSG00000028456	1659	6	12046	2.4203335342575847	1.0	1.0	100.0
GOTERM_MF_DIRECT	GO:0050700~CARD domain binding	2	0.0964785335262904	0.5888046928529033	ENSMUSG00000055994, ENSMUSG00000038058	1659	6	12046	2.4203335342575847	1.0	1.0	100.0
GOTERM_MF_DIRECT	GO:0038132~neuregulin binding	2	0.0964785335262904	0.5888046928529033	ENSMUSG00000062209, ENSMUSG00000027087	1659	6	12046	2.4203335342575847	1.0	1.0	100.0
GOTERM_MF_DIRECT	GO:0004768~stearoyl-CoA 9-desaturase activity	2	0.0964785335262904	0.5888046928529033	ENSMUSG00000037071, ENSMUSG00000025202	1659	6	12046	2.4203335342575847	1.0	1.0	100.0
GOTERM_MF_DIRECT	GO:0031432~titin binding	2	0.0964785335262904	0.5888046928529033	ENSMUSG00000061462, ENSMUSG00000053819	1659	6	12046	2.4203335342575847	1.0	1.0	100.0
GOTERM_MF_DIRECT	GO:0016628~oxidoreductase activity, acting on the CH-CH group of donors, NAD or NADP as acceptor	2	0.0964785335262904	0.5888046928529033	ENSMUSG00000004880, ENSMUSG00000058454	1659	6	12046	2.4203335342575847	1.0	1.0	100.0
GOTERM_MF_DIRECT	GO:0046974~histone methyltransferase activity (H3-K9 specific)	2	0.0964785335262904	0.5888046928529033	ENSMUSG00000039231, ENSMUSG00000013787	1659	6	12046	2.4203335342575847	1.0	1.0	100.0
GOTERM_MF_DIRECT	GO:0004468~lysine N-acetyltransferase activity, acting on acetyl phosphate as donor	2	0.0964785335262904	0.5888046928529033	ENSMUSG00000024426, ENSMUSG00000000708	1659	6	12046	2.4203335342575847	1.0	1.0	100.0
GOTERM_MF_DIRECT	GO:0031957~very long-chain fatty acid-CoA ligase activity	2	0.0964785335262904	0.5888046928529033	ENSMUSG00000031278, ENSMUSG00000027359	1659	6	12046	2.4203335342575847	1.0	1.0	100.0
GOTERM_MF_DIRECT	GO:0005222~intracellular cAMP activated cation channel activity	2	0.0964785335262904	0.5888046928529033	ENSMUSG00000005864, ENSMUSG00000021730	1659	6	12046	2.4203335342575847	1.0	1.0	100.0
GOTERM_MF_DIRECT	GO:0005172~vascular endothelial growth factor receptor binding	2	0.0964785335262904	0.5888046928529033	ENSMUSG00000004791, ENSMUSG00000061665	1659	6	12046	2.4203335342575847	1.0	1.0	100.0
GOTERM_MF_DIRECT	GO:0042578~phosphoric ester hydrolase activity	2	0.0964785335262904	0.5888046928529033	ENSMUSG00000023805, ENSMUSG00000073678	1659	6	12046	2.4203335342575847	1.0	1.0	100.0
GOTERM_MF_DIRECT	GO:0016274~protein-arginine N-methyltransferase activity	2	0.0964785335262904	0.5888046928529033	ENSMUSG00000023110, ENSMUSG00000020230	1659	6	12046	2.4203335342575847	1.0	1.0	100.0
GOTERM_BP_DIRECT	GO:1901223~negative regulation of NIK/NF-kappaB signaling	2	0.0964785335262904	0.5890776348552289	ENSMUSG00000067377, ENSMUSG00000074643	1726	6	12524	2.418694476631904	1.0	1.0	100.0
GOTERM_BP_DIRECT	GO:0071907~determination of digestive tract left/right asymmetry	2	0.0964785335262904	0.5890776348552289	ENSMUSG00000039963, ENSMUSG00000027676	1726	6	12524	2.418694476631904	1.0	1.0	100.0
GOTERM_BP_DIRECT	GO:0060285~cilium-dependent cell motility	2	0.0964785335262904	0.5890776348552289	ENSMUSG00000071550, ENSMUSG00000027676	1726	6	12524	2.418694476631904	1.0	1.0	100.0
GOTERM_BP_DIRECT	GO:0071577~zinc II ion transmembrane transport	2	0.0964785335262904	0.5890776348552289	ENSMUSG00000024270, ENSMUSG00000009292	1726	6	12524	2.418694476631904	1.0	1.0	100.0
GOTERM_BP_DIRECT	GO:0060385~axonogenesis involved in innervation	2	0.0964785335262904	0.5890776348552289	ENSMUSG00000058897, ENSMUSG00000028883	1726	6	12524	2.418694476631904	1.0	1.0	100.0
GOTERM_BP_DIRECT	GO:2000672~negative regulation of motor neuron apoptotic process	2	0.0964785335262904	0.5890776348552289	ENSMUSG00000040663, ENSMUSG00000028416	1726	6	12524	2.418694476631904	1.0	1.0	100.0
GOTERM_BP_DIRECT	GO:0000056~ribosomal small subunit export from nucleus	2	0.0964785335262904	0.5890776348552289	ENSMUSG00000020290, ENSMUSG00000019814	1726	6	12524	2.418694476631904	1.0	1.0	100.0
GOTERM_BP_DIRECT	GO:0051152~positive regulation of smooth muscle cell differentiation	2	0.0964785335262904	0.5890776348552289	ENSMUSG00000032172, ENSMUSG00000049775	1726	6	12524	2.418694476631904	1.0	1.0	100.0
GOTERM_BP_DIRECT	GO:2000271~positive regulation of fibroblast apoptotic process	2	0.0964785335262904	0.5890776348552289	ENSMUSG00000004446, ENSMUSG00000036478	1726	6	12524	2.418694476631904	1.0	1.0	100.0
GOTERM_BP_DIRECT	GO:0055009~atrial cardiac muscle tissue morphogenesis	2	0.0964785335262904	0.5890776348552289	ENSMUSG00000048616, ENSMUSG00000026414	1726	6	12524	2.418694476631904	1.0	1.0	100.0
GOTERM_BP_DIRECT	GO:0034975~protein folding in endoplasmic reticulum	2	0.0964785335262904	0.5890776348552289	ENSMUSG00000057069, ENSMUSG00000047260	1726	6	12524	2.418694476631904	1.0	1.0	100.0
GOTERM_BP_DIRECT	GO:0060315~negative regulation of ryanodine-sensitive calcium-release channel activity	2	0.0964785335262904	0.5890776348552289	ENSMUSG00000020635, ENSMUSG00000025068	1726	6	12524	2.418694476631904	1.0	1.0	100.0
GOTERM_BP_DIRECT	GO:0060430~lung saccule development	2	0.0964785335262904	0.5890776348552289	ENSMUSG00000071072, ENSMUSG00000024940	1726	6	12524	2.418694476631904	1.0	1.0	100.0
GOTERM_BP_DIRECT	GO:0006699~bile acid biosynthetic process	2	0.0964785335262904	0.5890776348552289	ENSMUSG00000039519, ENSMUSG00000027359	1726	6	12524	2.418694476631904	1.0	1.0	100.0
GOTERM_BP_DIRECT	GO:0000103~sulfate assimilation	2	0.0964785335262904	0.5890776348552289	ENSMUSG00000003271, ENSMUSG00000028367	1726	6	12524	2.418694476631904	1.0	1.0	100.0
GOTERM_BP_DIRECT	GO:0001514~selenocysteine incorporation	2	0.0964785335262904	0.5890776348552289	ENSMUSG00000028898, ENSMUSG00000033216	1726	6	12524	2.418694476631904	1.0	1.0	100.0
GOTERM_BP_DIRECT	GO:0031914~negative regulation of synaptic plasticity	2	0.0964785335262904	0.5890776348552289	ENSMUSG00000062151, ENSMUSG00000028456	1726	6	12524	2.418694476631904	1.0	1.0	100.0
GOTERM_BP_DIRECT	GO:0070417~cellular response to cold	2	0.0964785335262904	0.5890776348552289	ENSMUSG00000005102, ENSMUSG00000022136	1726	6	12524	2.418694476631904	1.0	1.0	100.0
GOTERM_BP_DIRECT	GO:0030422~production of siRNA involved in RNA interference	2	0.0964785335262904	0.5890776348552289	ENSMUSG00000021611, ENSMUSG00000002731	1726	6	12524	2.418694476631904	1.0	1.0	100.0
GOTERM_BP_DIRECT	GO:0045124~regulation of bone resorption	2	0.0964785335262904	0.5890776348552289	ENSMUSG00000019577, ENSMUSG00000027087	1726	6	12524	2.418694476631904	1.0	1.0	100.0
GOTERM_BP_DIRECT	GO:0002830~positive regulation of type 2 immune response	2	0.0964785335262904	0.5890776348552289	ENSMUSG00000055994, ENSMUSG00000040663	1726	6	12524	2.418694476631904	1.0	1.0	100.0
GOTERM_BP_DIRECT	GO:0030522~intracellular receptor signaling pathway	2	0.0964785335262904	0.5890776348552289	ENSMUSG00000046532, ENSMUSG00000004040	1726	6	12524	2.418694476631904	1.0	1.0	100.0
GOTERM_BP_DIRECT	GO:0009156~ribonucleoside monophosphate biosynthetic process	2	0.0964785335262904	0.5890776348552289	ENSMUSG00000031432, ENSMUSG00000025742	1726	6	12524	2.418694476631904	1.0	1.0	100.0
GOTERM_BP_DIRECT	GO:1902916~positive regulation of protein polyubiquitination	2	0.0964785335262904	0.5890776348552289	ENSMUSG00000032000, ENSMUSG00000054115	1726	6	12524	2.418694476631904	1.0	1.0	100.0
GOTERM_BP_DIRECT	GO:0036124~histone H3-K9 trimethylation	2	0.0964785335262904	0.5890776348552289	ENSMUSG00000039231, ENSMUSG00000015697	1726	6	12524	2.418694476631904	1.0	1.0	100.0
GOTERM_BP_DIRECT	GO:1900113~negative regulation of histone H3-K9 trimethylation	2	0.0964785335262904	0.5890776348552289	ENSMUSG00000053914, ENSMUSG00000003423	1726	6	12524	2.418694476631904	1.0	1.0	100.0
GOTERM_BP_DIRECT	GO:0090385~phagosome-lysosome fusion	2	0.0964785335262904	0.5890776348552289	ENSMUSG00000055069, ENSMUSG00000002059	1726	6	12524	2.418694476631904	1.0	1.0	100.0
GOTERM_BP_DIRECT	GO:0006777~Mo-molybdopterin cofactor biosynthetic process	2	0.0964785335262904	0.5890776348552289	ENSMUSG00000064120, ENSMUSG00000015536	1726	6	12524	2.418694476631904	1.0	1.0	100.0
GOTERM_BP_DIRECT	GO:0045601~regulation of endothelial cell differentiation	2	0.0964785335262904	0.5890776348552289	ENSMUSG00000038545, ENSMUSG00000090698	1726	6	12524	2.418694476631904	1.0	1.0	100.0
GOTERM_BP_DIRECT	GO:0006072~glycerol-3-phosphate metabolic process	2	0.0964785335262904	0.5890776348552289	ENSMUSG00000026827, ENSMUSG00000050627	1726	6	12524	2.418694476631904	1.0	1.0	100.0
GOTERM_BP_DIRECT	GO:0045838~positive regulation of membrane potential	2	0.0964785335262904	0.5890776348552289	ENSMUSG00000002504, ENSMUSG00000021591	1726	6	12524	2.418694476631904	1.0	1.0	100.0
GOTERM_BP_DIRECT	GO:0019243~methylglyoxal catabolic process to D-lactate via S-lactoyl-glutathione	2	0.0964785335262904	0.5890776348552289	ENSMUSG00000026179, ENSMUSG00000024026	1726	6	12524	2.418694476631904	1.0	1.0	100.0
GOTERM_BP_DIRECT	GO:0009743~response to carbohydrate	2	0.0964785335262904	0.5890776348552289	ENSMUSG00000052681, ENSMUSG00000051149	1726	6	12524	2.418694476631904	1.0	1.0	100.0
GOTERM_BP_DIRECT	GO:0071910~determination of liver left/right asymmetry	2	0.0964785335262904	0.5890776348552289	ENSMUSG00000039963, ENSMUSG00000027676	1726	6	12524	2.418694476631904	1.0	1.0	100.0
GOTERM_BP_DIRECT	GO:0061458~reproductive system development	2	0.0964785335262904	0.5890776348552289	ENSMUSG00000042572, ENSMUSG00000046532	1726	6	12524	2.418694476631904	1.0	1.0	100.0
GOTERM_BP_DIRECT	GO:0014894~response to denervation involved in regulation of muscle adaptation	2	0.0964785335262904	0.5890776348552289	ENSMUSG00000007122, ENSMUSG00000032511	1726	6	12524	2.418694476631904	1.0	1.0	100.0
GOTERM_BP_DIRECT	GO:0034720~histone H3-K4 demethylation	2	0.0964785335262904	0.5890776348552289	ENSMUSG00000042207, ENSMUSG00000038080	1726	6	12524	2.418694476631904	1.0	1.0	100.0
GOTERM_BP_DIRECT	GO:0032204~regulation of telomere maintenance	2	0.0964785335262904	0.5890776348552289	ENSMUSG00000041064, ENSMUSG00000031921	1726	6	12524	2.418694476631904	1.0	1.0	100.0
GOTERM_BP_DIRECT	GO:0090036~regulation of protein kinase C signaling	2	0.0964785335262904	0.5890776348552289	ENSMUSG00000030683, ENSMUSG00000038587	1726	6	12524	2.418694476631904	1.0	1.0	100.0
GOTERM_BP_DIRECT	GO:0006004~fucose metabolic process	2	0.0964785335262904	0.5890776348552289	ENSMUSG00000028673, ENSMUSG00000019810	1726	6	12524	2.418694476631904	1.0	1.0	100.0
GOTERM_BP_DIRECT	GO:0006102~isocitrate metabolic process	2	0.0964785335262904	0.5890776348552289	ENSMUSG00000032279, ENSMUSG00000025950	1726	6	12524	2.418694476631904	1.0	1.0	100.0
GOTERM_BP_DIRECT	GO:1903363~negative regulation of cellular protein catabolic process	2	0.0964785335262904	0.5890776348552289	ENSMUSG00000018669, ENSMUSG00000055409	1726	6	12524	2.418694476631904	1.0	1.0	100.0
GOTERM_BP_DIRECT	GO:0051597~response to methylmercury	2	0.0964785335262904	0.5890776348552289	ENSMUSG00000028393, ENSMUSG00000033208	1726	6	12524	2.418694476631904	1.0	1.0	100.0
GOTERM_BP_DIRECT	GO:0040038~polar body extrusion after meiotic divisions	2	0.0964785335262904	0.5890776348552289	ENSMUSG00000010154, ENSMUSG00000022350	1726	6	12524	2.418694476631904	1.0	1.0	100.0
GOTERM_BP_DIRECT	GO:1902430~negative regulation of beta-amyloid formation	2	0.0964785335262904	0.5890776348552289	ENSMUSG00000006930, ENSMUSG00000026833	1726	6	12524	2.418694476631904	1.0	1.0	100.0
[truncated: 1,896 more rows]
