# Supplementary material for: Histone deacetylase knockouts modify transcription, CAG instability and nuclear pathology in Huntington disease mice
Source: eLife. 2020 Sep 29;9:e55911. doi: 10.7554/eLife.55911 (PMC7581428; doi:10.7554/eLife.55911)
Supplement: Source code 1. [file elife-55911-code1.zip › Pathways/HttQ111vsWT_KOHdac2_3vs4_fdr_down_0.05.FuncAnnotChart.tsv]

Category	Term	Count	%	PValue	Genes	List Total	Pop Hits	Pop Total	Fold Enrichment	Bonferroni	Benjamini	FDR
