# Supplementary material for: Histone deacetylase knockouts modify transcription, CAG instability and nuclear pathology in Huntington disease mice
Source: eLife. 2020 Sep 29;9:e55911. doi: 10.7554/eLife.55911 (PMC7581428; doi:10.7554/eLife.55911)
Supplement: Source code 1. [file elife-55911-code1.zip › Pathways/HttQ111vsWT_KOHdac2_3vs4_nominal_down_0.05.FuncAnnotChart.tsv]

Category	Term	Count	%	PValue	Genes	List Total	Pop Hits	Pop Total	Fold Enrichment	Bonferroni	Benjamini	FDR
GOTERM_CC_DIRECT	GO:0005886~plasma membrane	148	30.833333333333336	4.522773136909454E-9	ENSMUSG00000032584, ENSMUSG00000028986, ENSMUSG00000046718, ENSMUSG00000039361, ENSMUSG00000025795, ENSMUSG00000021108, ENSMUSG00000033068, ENSMUSG00000033177, ENSMUSG00000022122, ENSMUSG00000032259, ENSMUSG00000026322, ENSMUSG00000022840, ENSMUSG00000003378, ENSMUSG00000031785, ENSMUSG00000027315, ENSMUSG00000034245, ENSMUSG00000027584, ENSMUSG00000046480, ENSMUSG00000029602, ENSMUSG00000022636,…	442	2902	13445	1.551325189992235	1.528696161767762E-6	1.528696161767762E-6	6.153611631365408E-6
GOTERM_CC_DIRECT	GO:0005887~integral component of plasma membrane	45	9.375	3.434815067391865E-5	ENSMUSG00000046856, ENSMUSG00000009545, ENSMUSG00000040412, ENSMUSG00000021478, ENSMUSG00000019943, ENSMUSG00000037681, ENSMUSG00000020178, ENSMUSG00000027200, ENSMUSG00000032259, ENSMUSG00000032086, ENSMUSG00000026322, ENSMUSG00000044216, ENSMUSG00000027584, ENSMUSG00000030376, ENSMUSG00000060961, ENSMUSG00000028661, ENSMUSG00000037625, ENSMUSG00000022636, ENSMUSG00000031790, ENSMUSG00000021759,…	442	709	13445	1.9306556299421145	0.011542739785942668	0.005788121065706919	0.046723420625160994
GOTERM_BP_DIRECT	GO:0007165~signal transduction	47	9.791666666666666	9.252964640500248E-5	ENSMUSG00000035268, ENSMUSG00000020227, ENSMUSG00000046856, ENSMUSG00000032586, ENSMUSG00000021709, ENSMUSG00000022490, ENSMUSG00000025795, ENSMUSG00000036882, ENSMUSG00000033910, ENSMUSG00000042804, ENSMUSG00000021109, ENSMUSG00000046922, ENSMUSG00000020099, ENSMUSG00000027577, ENSMUSG00000021478, ENSMUSG00000020178, ENSMUSG00000022122, ENSMUSG00000055723, ENSMUSG00000032259, ENSMUSG00000026322,…	419	774	12540	1.81735768070896	0.1674126823178388	0.1674126823178388	0.15878260742698824
GOTERM_BP_DIRECT	GO:0050774~negative regulation of dendrite morphogenesis	5	1.0416666666666665	2.1782647422753407E-4	ENSMUSG00000042745, ENSMUSG00000028161, ENSMUSG00000062232, ENSMUSG00000018965, ENSMUSG00000022812	419	10	12540	14.964200477326969	0.3503642122562992	0.19400013167265295	0.37341588933877956
GOTERM_CC_DIRECT	GO:0043197~dendritic spine	15	3.125	2.1976294914667085E-4	ENSMUSG00000022623, ENSMUSG00000024077, ENSMUSG00000021478, ENSMUSG00000049176, ENSMUSG00000002997, ENSMUSG00000025885, ENSMUSG00000039671, ENSMUSG00000058589, ENSMUSG00000022812, ENSMUSG00000002489, ENSMUSG00000032259, ENSMUSG00000000632, ENSMUSG00000027296, ENSMUSG00000025372, ENSMUSG00000030376	442	141	13445	3.2360161740637334	0.07159576222323494	0.024458599952806193	0.29859208924168934
GOTERM_BP_DIRECT	GO:0009615~response to virus	10	2.083333333333333	2.52580383311777E-4	ENSMUSG00000032584, ENSMUSG00000046718, ENSMUSG00000023341, ENSMUSG00000025491, ENSMUSG00000020227, ENSMUSG00000029605, ENSMUSG00000040296, ENSMUSG00000005583, ENSMUSG00000074896, ENSMUSG00000037921	419	64	12540	4.676312649164678	0.3935738537860113	0.1535668980147219	0.4328722592659817
GOTERM_CC_DIRECT	GO:0014069~postsynaptic density	20	4.166666666666666	2.89288659667275E-4	ENSMUSG00000039361, ENSMUSG00000022623, ENSMUSG00000033161, ENSMUSG00000024077, ENSMUSG00000007617, ENSMUSG00000047495, ENSMUSG00000026991, ENSMUSG00000020178, ENSMUSG00000040495, ENSMUSG00000078816, ENSMUSG00000036902, ENSMUSG00000058589, ENSMUSG00000022812, ENSMUSG00000002489, ENSMUSG00000032259, ENSMUSG00000056073, ENSMUSG00000003378, ENSMUSG00000029104, ENSMUSG00000025372, ENSMUSG00000022197	442	236	13445	2.5778433928982287	0.09316404703127157	0.024151986178666096	0.39288458327984
GOTERM_BP_DIRECT	GO:0048167~regulation of synaptic plasticity	8	1.6666666666666667	4.2725020050480206E-4	ENSMUSG00000022623, ENSMUSG00000027296, ENSMUSG00000005583, ENSMUSG00000029104, ENSMUSG00000020178, ENSMUSG00000062232, ENSMUSG00000025372, ENSMUSG00000021701	419	42	12540	5.700647800886465	0.570930413020494	0.19065827058160467	0.7311885926907347
GOTERM_CC_DIRECT	GO:0016021~integral component of membrane	161	33.541666666666664	4.838743809935731E-4	ENSMUSG00000032584, ENSMUSG00000046718, ENSMUSG00000033063, ENSMUSG00000056812, ENSMUSG00000033068, ENSMUSG00000033177, ENSMUSG00000022122, ENSMUSG00000046610, ENSMUSG00000032259, ENSMUSG00000038417, ENSMUSG00000026322, ENSMUSG00000022840, ENSMUSG00000003378, ENSMUSG00000031785, ENSMUSG00000035376, ENSMUSG00000027315, ENSMUSG00000027584, ENSMUSG00000046480, ENSMUSG00000022636, ENSMUSG00000039372,…	442	3902	13445	1.2550965858093426	0.15090917726456388	0.03218838616510844	0.656347535021673
GOTERM_BP_DIRECT	GO:0035458~cellular response to interferon-beta	7	1.4583333333333333	6.821532946054245E-4	ENSMUSG00000028268, ENSMUSG00000079362, ENSMUSG00000074896, ENSMUSG00000043263, ENSMUSG00000078853, ENSMUSG00000054072, ENSMUSG00000069874	419	33	12540	6.348448687350835	0.7410510685815688	0.23679215708367296	1.1650241284300589
GOTERM_BP_DIRECT	GO:0060079~excitatory postsynaptic potential	7	1.4583333333333333	6.821532946054245E-4	ENSMUSG00000025889, ENSMUSG00000000632, ENSMUSG00000056073, ENSMUSG00000028161, ENSMUSG00000003378, ENSMUSG00000005583, ENSMUSG00000020178	419	33	12540	6.348448687350835	0.7410510685815688	0.23679215708367296	1.1650241284300589
GOTERM_BP_DIRECT	GO:0043524~negative regulation of neuron apoptotic process	14	2.9166666666666665	7.020531473561482E-4	ENSMUSG00000052684, ENSMUSG00000037843, ENSMUSG00000025889, ENSMUSG00000032350, ENSMUSG00000039474, ENSMUSG00000056073, ENSMUSG00000022674, ENSMUSG00000021109, ENSMUSG00000020099, ENSMUSG00000005583, ENSMUSG00000029104, ENSMUSG00000020178, ENSMUSG00000078816, ENSMUSG00000041498	419	138	12540	3.0362145896025736	0.7510624980230762	0.2068626756694285	1.19881768496638
GOTERM_BP_DIRECT	GO:0035556~intracellular signal transduction	25	5.208333333333334	7.060414126205585E-4	ENSMUSG00000029602, ENSMUSG00000041992, ENSMUSG00000020599, ENSMUSG00000022490, ENSMUSG00000021697, ENSMUSG00000017631, ENSMUSG00000033910, ENSMUSG00000021108, ENSMUSG00000034751, ENSMUSG00000039621, ENSMUSG00000020190, ENSMUSG00000078816, ENSMUSG00000032502, ENSMUSG00000021990, ENSMUSG00000022812, ENSMUSG00000002489, ENSMUSG00000039954, ENSMUSG00000023809, ENSMUSG00000061718, ENSMUSG00000024998,…	419	351	12540	2.1316524896477165	0.7530219317818249	0.181088607851138	1.2055891730756163
GOTERM_BP_DIRECT	GO:0007626~locomotory behavior	11	2.2916666666666665	7.367667549760172E-4	ENSMUSG00000032259, ENSMUSG00000022489, ENSMUSG00000045573, ENSMUSG00000038417, ENSMUSG00000024077, ENSMUSG00000022623, ENSMUSG00000022840, ENSMUSG00000027577, ENSMUSG00000021478, ENSMUSG00000029104, ENSMUSG00000020178	419	89	12540	3.6990158483280147	0.7676094310538863	0.1667461817898176	1.2577416356703064
GOTERM_BP_DIRECT	GO:0007212~dopamine receptor signaling pathway	5	1.0416666666666665	9.336771724471848E-4	ENSMUSG00000032259, ENSMUSG00000020599, ENSMUSG00000021478, ENSMUSG00000029104, ENSMUSG00000007656	419	14	12540	10.68871462666212	0.8426911761086555	0.18576392003837994	1.5913576483389313
GOTERM_MF_DIRECT	GO:0030165~PDZ domain binding	12	2.5	9.424484534661906E-4	ENSMUSG00000032076, ENSMUSG00000029228, ENSMUSG00000056073, ENSMUSG00000022865, ENSMUSG00000044216, ENSMUSG00000042529, ENSMUSG00000003378, ENSMUSG00000019943, ENSMUSG00000062232, ENSMUSG00000025372, ENSMUSG00000032036, ENSMUSG00000041498	400	109	12069	3.321743119266055	0.44633408128725327	0.44633408128725327	1.3912007419646155
KEGG_PATHWAY	mmu04022:cGMP-PKG signaling pathway	13	2.7083333333333335	0.0020095787335123756	ENSMUSG00000033161, ENSMUSG00000033910, ENSMUSG00000028161, ENSMUSG00000019943, ENSMUSG00000054934, ENSMUSG00000030653, ENSMUSG00000030557, ENSMUSG00000022122, ENSMUSG00000037610, ENSMUSG00000022840, ENSMUSG00000005583, ENSMUSG00000004056, ENSMUSG00000030376	177	136	5206	2.8114822200066465	0.3588960987665344	0.3588960987665344	2.529960809706311
GOTERM_BP_DIRECT	GO:0007186~G-protein coupled receptor signaling pathway	23	4.791666666666667	0.0023328199353472483	ENSMUSG00000020599, ENSMUSG00000046856, ENSMUSG00000072875, ENSMUSG00000042804, ENSMUSG00000046922, ENSMUSG00000021478, ENSMUSG00000020178, ENSMUSG00000039621, ENSMUSG00000040495, ENSMUSG00000022122, ENSMUSG00000062232, ENSMUSG00000050824, ENSMUSG00000040125, ENSMUSG00000032259, ENSMUSG00000026322, ENSMUSG00000024998, ENSMUSG00000032192, ENSMUSG00000031785, ENSMUSG00000024697, ENSMUSG00000068037,…	419	340	12540	2.024568299873649	0.9901902598491704	0.37025351755037994	3.9314695269603184
GOTERM_BP_DIRECT	GO:0001975~response to amphetamine	6	1.25	0.00287559514882186	ENSMUSG00000032259, ENSMUSG00000022489, ENSMUSG00000061718, ENSMUSG00000028161, ENSMUSG00000021478, ENSMUSG00000020178	419	30	12540	5.985680190930788	0.9966603206491546	0.40449933343419175	4.825089428981122
GOTERM_CC_DIRECT	GO:0045121~membrane raft	17	3.5416666666666665	0.0036743952109038643	ENSMUSG00000046718, ENSMUSG00000009545, ENSMUSG00000033161, ENSMUSG00000020099, ENSMUSG00000019943, ENSMUSG00000030653, ENSMUSG00000002997, ENSMUSG00000022122, ENSMUSG00000022812, ENSMUSG00000032086, ENSMUSG00000022865, ENSMUSG00000022840, ENSMUSG00000062312, ENSMUSG00000031785, ENSMUSG00000031342, ENSMUSG00000026475, ENSMUSG00000031775	442	229	13445	2.2581457843466577	0.7118381234587872	0.18728285700816039	4.885171040438962
GOTERM_CC_DIRECT	GO:0043198~dendritic shaft	8	1.6666666666666667	0.0036854223968372023	ENSMUSG00000000632, ENSMUSG00000007617, ENSMUSG00000021478, ENSMUSG00000002997, ENSMUSG00000039621, ENSMUSG00000039671, ENSMUSG00000032036, ENSMUSG00000022812	442	61	13445	3.98931829982939	0.7129141102708273	0.16329354195165946	4.899493138122402
GOTERM_BP_DIRECT	GO:0030336~negative regulation of cell migration	10	2.083333333333333	0.003781643099259595	ENSMUSG00000032259, ENSMUSG00000046718, ENSMUSG00000037242, ENSMUSG00000025491, ENSMUSG00000029838, ENSMUSG00000017631, ENSMUSG00000026109, ENSMUSG00000021478, ENSMUSG00000035236, ENSMUSG00000028600	419	93	12540	3.2181076295326814	0.9994479362049188	0.4648209484574686	6.2993799041598635
GOTERM_MF_DIRECT	GO:0005244~voltage-gated ion channel activity	11	2.2916666666666665	0.0044597327315316	ENSMUSG00000064267, ENSMUSG00000037242, ENSMUSG00000009545, ENSMUSG00000027827, ENSMUSG00000044216, ENSMUSG00000028033, ENSMUSG00000042529, ENSMUSG00000037579, ENSMUSG00000021991, ENSMUSG00000020722, ENSMUSG00000046480	400	114	12069	2.9113815789473683	0.9393421543518871	0.7537118645811111	6.4254538056451205
GOTERM_BP_DIRECT	GO:0007268~chemical synaptic transmission	12	2.5	0.004887970687082507	ENSMUSG00000025889, ENSMUSG00000026322, ENSMUSG00000045573, ENSMUSG00000046856, ENSMUSG00000056073, ENSMUSG00000037610, ENSMUSG00000003378, ENSMUSG00000054934, ENSMUSG00000050824, ENSMUSG00000027584, ENSMUSG00000078816, ENSMUSG00000053025	419	133	12540	2.700306853051483	0.9999388336072185	0.5258829152751441	8.070397709985643
GOTERM_BP_DIRECT	GO:0034765~regulation of ion transmembrane transport	11	2.2916666666666665	0.005032869556023533	ENSMUSG00000064267, ENSMUSG00000037242, ENSMUSG00000009545, ENSMUSG00000027827, ENSMUSG00000044216, ENSMUSG00000028033, ENSMUSG00000042529, ENSMUSG00000037579, ENSMUSG00000021991, ENSMUSG00000020722, ENSMUSG00000046480	419	115	12540	2.862716613053855	0.9999541549192811	0.5101170339133805	8.300004145129435
GOTERM_CC_DIRECT	GO:0043025~neuronal cell body	28	5.833333333333333	0.0051019345111101245	ENSMUSG00000039361, ENSMUSG00000007617, ENSMUSG00000027577, ENSMUSG00000021478, ENSMUSG00000020178, ENSMUSG00000000632, ENSMUSG00000027827, ENSMUSG00000038216, ENSMUSG00000044216, ENSMUSG00000003378, ENSMUSG00000030376, ENSMUSG00000022636, ENSMUSG00000022489, ENSMUSG00000045573, ENSMUSG00000024077, ENSMUSG00000042529, ENSMUSG00000002997, ENSMUSG00000025885, ENSMUSG00000062232, ENSMUSG00000040495,…	442	484	13445	1.7597509442429227	0.8225147744634471	0.1943521065951883	6.722734276217935
GOTERM_BP_DIRECT	GO:0007420~brain development	15	3.125	0.005264534544357471	ENSMUSG00000022722, ENSMUSG00000067786, ENSMUSG00000030342, ENSMUSG00000017631, ENSMUSG00000019943, ENSMUSG00000032076, ENSMUSG00000042745, ENSMUSG00000053166, ENSMUSG00000093930, ENSMUSG00000021379, ENSMUSG00000027827, ENSMUSG00000027858, ENSMUSG00000031785, ENSMUSG00000029104, ENSMUSG00000068205	419	193	12540	2.326041524973104	0.9999710897180661	0.5018002692786364	8.665978308419142
KEGG_PATHWAY	mmu04024:cAMP signaling pathway	14	2.9166666666666665	0.005629897371979451	ENSMUSG00000052684, ENSMUSG00000033161, ENSMUSG00000019943, ENSMUSG00000021478, ENSMUSG00000020178, ENSMUSG00000050824, ENSMUSG00000055723, ENSMUSG00000002489, ENSMUSG00000032259, ENSMUSG00000026322, ENSMUSG00000061718, ENSMUSG00000024998, ENSMUSG00000022840, ENSMUSG00000004056	177	174	5206	2.3665173063185923	0.7128420597359909	0.4641288025429906	6.939477712852005
GOTERM_CC_DIRECT	GO:0031224~intrinsic component of membrane	4	0.8333333333333334	0.006181946460685662	ENSMUSG00000042529, ENSMUSG00000027994, ENSMUSG00000048644, ENSMUSG00000026475	442	12	13445	10.1395173453997	0.8770507029328641	0.20775692809575763	8.091036037870458
GOTERM_BP_DIRECT	GO:0035810~positive regulation of urine volume	4	0.8333333333333334	0.006463030338761928	ENSMUSG00000032259, ENSMUSG00000020178, ENSMUSG00000022122, ENSMUSG00000027584	419	12	12540	9.976133651551313	0.9999973430512228	0.5517462320470609	10.537445931406486
GOTERM_BP_DIRECT	GO:0071372~cellular response to follicle-stimulating hormone stimulus	4	0.8333333333333334	0.006463030338761928	ENSMUSG00000032350, ENSMUSG00000093930, ENSMUSG00000005514, ENSMUSG00000028661	419	12	12540	9.976133651551313	0.9999973430512228	0.5517462320470609	10.537445931406486
KEGG_PATHWAY	mmu04020:Calcium signaling pathway	13	2.7083333333333335	0.006514899682642561	ENSMUSG00000022489, ENSMUSG00000028161, ENSMUSG00000019943, ENSMUSG00000021478, ENSMUSG00000020178, ENSMUSG00000078816, ENSMUSG00000022122, ENSMUSG00000026322, ENSMUSG00000024998, ENSMUSG00000062312, ENSMUSG00000027296, ENSMUSG00000024697, ENSMUSG00000030376	177	157	5206	2.435424088668178	0.764136811781493	0.382144778053197	7.989066172358649
GOTERM_BP_DIRECT	GO:0045071~negative regulation of viral genome replication	5	1.0416666666666665	0.006515489136846882	ENSMUSG00000046718, ENSMUSG00000023341, ENSMUSG00000025491, ENSMUSG00000029605, ENSMUSG00000035692	419	23	12540	6.506174120576943	0.9999976067996321	0.5329625467300884	10.618530298388873
GOTERM_MF_DIRECT	GO:0004871~signal transducer activity	22	4.583333333333333	0.007272559758393306	ENSMUSG00000046718, ENSMUSG00000020599, ENSMUSG00000046856, ENSMUSG00000072875, ENSMUSG00000042804, ENSMUSG00000046922, ENSMUSG00000021478, ENSMUSG00000020178, ENSMUSG00000040495, ENSMUSG00000021701, ENSMUSG00000022122, ENSMUSG00000050824, ENSMUSG00000040125, ENSMUSG00000032259, ENSMUSG00000026322, ENSMUSG00000024998, ENSMUSG00000032192, ENSMUSG00000031785, ENSMUSG00000024697, ENSMUSG00000068037,…	400	355	12069	1.8698450704225353	0.9897097337520088	0.7824918486483596	10.277800212620857
KEGG_PATHWAY	mmu04725:Cholinergic synapse	10	2.083333333333333	0.007684324750651579	ENSMUSG00000009545, ENSMUSG00000022840, ENSMUSG00000044216, ENSMUSG00000028033, ENSMUSG00000032192, ENSMUSG00000042529, ENSMUSG00000027577, ENSMUSG00000004056, ENSMUSG00000040495, ENSMUSG00000078816	177	103	5206	2.855575667818551	0.8181902171439696	0.34701333555625347	9.359243876234602
GOTERM_BP_DIRECT	GO:0008285~negative regulation of cell proliferation	20	4.166666666666666	0.0078048769898139084	ENSMUSG00000052684, ENSMUSG00000037573, ENSMUSG00000024077, ENSMUSG00000030342, ENSMUSG00000020178, ENSMUSG00000062232, ENSMUSG00000050824, ENSMUSG00000063049, ENSMUSG00000032259, ENSMUSG00000048251, ENSMUSG00000023809, ENSMUSG00000025491, ENSMUSG00000035486, ENSMUSG00000036478, ENSMUSG00000034926, ENSMUSG00000028115, ENSMUSG00000031785, ENSMUSG00000074896, ENSMUSG00000028600, ENSMUSG00000020653	419	309	12540	1.937113330398313	0.9999998170913564	0.5776430165637032	12.589886000153038
GOTERM_BP_DIRECT	GO:0006839~mitochondrial transport	4	0.8333333333333334	0.008196491204840246	ENSMUSG00000025582, ENSMUSG00000030905, ENSMUSG00000021361, ENSMUSG00000029104	419	13	12540	9.208738755278135	0.9999999162918015	0.5758552409435089	13.180473724158603
KEGG_PATHWAY	mmu04261:Adrenergic signaling in cardiomyocytes	11	2.2916666666666665	0.008806944039114684	ENSMUSG00000009545, ENSMUSG00000033161, ENSMUSG00000022490, ENSMUSG00000022840, ENSMUSG00000053093, ENSMUSG00000021180, ENSMUSG00000019943, ENSMUSG00000021991, ENSMUSG00000004056, ENSMUSG00000020722, ENSMUSG00000046480	177	124	5206	2.609167122289047	0.8584292827491262	0.3236138807213266	10.6568685875555
GOTERM_CC_DIRECT	GO:0005923~bicellular tight junction	9	1.875	0.009328048869332866	ENSMUSG00000024077, ENSMUSG00000022865, ENSMUSG00000040296, ENSMUSG00000028434, ENSMUSG00000062232, ENSMUSG00000021112, ENSMUSG00000012296, ENSMUSG00000056214, ENSMUSG00000037625	442	90	13445	3.0418552036199094	0.9578987446670122	0.27150008650091007	11.971676575959878
GOTERM_CC_DIRECT	GO:0030424~axon	21	4.375	0.009477977378953647	ENSMUSG00000022636, ENSMUSG00000045573, ENSMUSG00000044287, ENSMUSG00000007617, ENSMUSG00000027562, ENSMUSG00000021478, ENSMUSG00000020178, ENSMUSG00000030653, ENSMUSG00000022812, ENSMUSG00000032076, ENSMUSG00000032259, ENSMUSG00000032086, ENSMUSG00000025889, ENSMUSG00000027827, ENSMUSG00000056073, ENSMUSG00000038216, ENSMUSG00000003378, ENSMUSG00000029104, ENSMUSG00000073418, ENSMUSG00000038034,…	442	343	13445	1.8623603287468833	0.9599983504062333	0.253695306611848	12.152763818444024
GOTERM_CC_DIRECT	GO:0030425~dendrite	25	5.208333333333334	0.009961629231556607	ENSMUSG00000022636, ENSMUSG00000045573, ENSMUSG00000039474, ENSMUSG00000007617, ENSMUSG00000047495, ENSMUSG00000027674, ENSMUSG00000042529, ENSMUSG00000027577, ENSMUSG00000021478, ENSMUSG00000002997, ENSMUSG00000030653, ENSMUSG00000020178, ENSMUSG00000021701, ENSMUSG00000078816, ENSMUSG00000059213, ENSMUSG00000022812, ENSMUSG00000032076, ENSMUSG00000032259, ENSMUSG00000056073, ENSMUSG00000038216,…	442	438	13445	1.7362187235273456	0.966085527876179	0.24572087520980523	12.734580275729634
GOTERM_BP_DIRECT	GO:0016126~sterol biosynthetic process	5	1.0416666666666665	0.010169852777831534	ENSMUSG00000093930, ENSMUSG00000058454, ENSMUSG00000034926, ENSMUSG00000018042, ENSMUSG00000022351	419	26	12540	5.755461722048834	0.9999999983776655	0.6364978199047249	16.099728159801963
GOTERM_BP_DIRECT	GO:0007187~G-protein coupled receptor signaling pathway, coupled to cyclic nucleotide second messenger	4	0.8333333333333334	0.010177258668343186	ENSMUSG00000046856, ENSMUSG00000021478, ENSMUSG00000050824, ENSMUSG00000027584	419	14	12540	8.550971701329697	0.9999999984015222	0.6188210710132896	16.11050771041642
GOTERM_BP_DIRECT	GO:0001963~synaptic transmission, dopaminergic	4	0.8333333333333334	0.010177258668343186	ENSMUSG00000032259, ENSMUSG00000025889, ENSMUSG00000021478, ENSMUSG00000020178	419	14	12540	8.550971701329697	0.9999999984015222	0.6188210710132896	16.11050771041642
GOTERM_CC_DIRECT	GO:0005576~extracellular region	45	9.375	0.010502319622194702	ENSMUSG00000037843, ENSMUSG00000046719, ENSMUSG00000029838, ENSMUSG00000054169, ENSMUSG00000046056, ENSMUSG00000026639, ENSMUSG00000024990, ENSMUSG00000025400, ENSMUSG00000044254, ENSMUSG00000022101, ENSMUSG00000000632, ENSMUSG00000022865, ENSMUSG00000074715, ENSMUSG00000035692, ENSMUSG00000023046, ENSMUSG00000031785, ENSMUSG00000036473, ENSMUSG00000027315, ENSMUSG00000028600, ENSMUSG00000049538,…	442	938	13445	1.4593121978986772	0.9718034617166608	0.24005127315295893	13.38078443094959
GOTERM_CC_DIRECT	GO:0016459~myosin complex	6	1.25	0.01052034085276013	ENSMUSG00000000631, ENSMUSG00000053093, ENSMUSG00000092009, ENSMUSG00000025885, ENSMUSG00000033590, ENSMUSG00000024388	442	41	13445	4.451495419931575	0.9719765031339163	0.22534426996856194	13.402245895066667
GOTERM_MF_DIRECT	GO:0035255~ionotropic glutamate receptor binding	5	1.0416666666666665	0.011305585118977302	ENSMUSG00000032259, ENSMUSG00000022623, ENSMUSG00000025885, ENSMUSG00000036902, ENSMUSG00000022812	400	27	12069	5.5875	0.999198460947278	0.8317398887430818	15.543820751708582
KEGG_PATHWAY	mmu04015:Rap1 signaling pathway	14	2.9166666666666665	0.011595456688623433	ENSMUSG00000032259, ENSMUSG00000002489, ENSMUSG00000042745, ENSMUSG00000041992, ENSMUSG00000024998, ENSMUSG00000022840, ENSMUSG00000030583, ENSMUSG00000057058, ENSMUSG00000004056, ENSMUSG00000020178, ENSMUSG00000062232, ENSMUSG00000078816, ENSMUSG00000056214, ENSMUSG00000022101	177	190	5206	2.1672316384180794	0.9240415669864984	0.34922728969843875	13.80637161884235
GOTERM_BP_DIRECT	GO:0051592~response to calcium ion	7	1.4583333333333333	0.013441060093941103	ENSMUSG00000045573, ENSMUSG00000000568, ENSMUSG00000007617, ENSMUSG00000074457, ENSMUSG00000033068, ENSMUSG00000028161, ENSMUSG00000029104	419	59	12540	3.5508272319080945	0.99999999999769	0.7041488414483155	20.73623056959303
GOTERM_BP_DIRECT	GO:0006198~cAMP catabolic process	4	0.8333333333333334	0.014904246691402109	ENSMUSG00000022489, ENSMUSG00000030653, ENSMUSG00000019990, ENSMUSG00000023868	419	16	12540	7.482100238663485	0.9999999999998778	0.7254766196258126	22.73102242581977
GOTERM_MF_DIRECT	GO:0004112~cyclic-nucleotide phosphodiesterase activity	3	0.625	0.014971854381698364	ENSMUSG00000022489, ENSMUSG00000030653, ENSMUSG00000023868	400	6	12069	15.08625	0.999921963595792	0.8491798216854304	20.07942319198278
GOTERM_BP_DIRECT	GO:0045785~positive regulation of cell adhesion	6	1.25	0.01499233173208422	ENSMUSG00000062312, ENSMUSG00000031785, ENSMUSG00000057058, ENSMUSG00000028434, ENSMUSG00000039621, ENSMUSG00000037316	419	44	12540	4.081145584725537	0.9999999999998975	0.7124138627334415	22.849588879867365
KEGG_PATHWAY	mmu05030:Cocaine addiction	6	1.25	0.015584590819171082	ENSMUSG00000052684, ENSMUSG00000032259, ENSMUSG00000020599, ENSMUSG00000061718, ENSMUSG00000022840, ENSMUSG00000021478	177	44	5206	4.010785824345147	0.96892385805896	0.3909787555739026	18.134327956972196
KEGG_PATHWAY	mmu04972:Pancreatic secretion	7	1.4583333333333333	0.017582531623521115	ENSMUSG00000009545, ENSMUSG00000033161, ENSMUSG00000022840, ENSMUSG00000027562, ENSMUSG00000019943, ENSMUSG00000078816, ENSMUSG00000060961	177	62	5206	3.3207581556406054	0.9801649723835665	0.3873970255166105	20.225857413454673
GOTERM_MF_DIRECT	GO:0004930~G-protein coupled receptor activity	16	3.3333333333333335	0.018893915835303643	ENSMUSG00000072875, ENSMUSG00000046856, ENSMUSG00000042804, ENSMUSG00000046922, ENSMUSG00000021478, ENSMUSG00000020178, ENSMUSG00000040495, ENSMUSG00000022122, ENSMUSG00000050824, ENSMUSG00000040125, ENSMUSG00000032259, ENSMUSG00000026322, ENSMUSG00000031785, ENSMUSG00000068037, ENSMUSG00000027584, ENSMUSG00000031932	400	250	12069	1.93104	0.9999936039401863	0.8637555711185645	24.679317903110444
GOTERM_MF_DIRECT	GO:0008081~phosphoric diester hydrolase activity	6	1.25	0.01891264491963905	ENSMUSG00000022489, ENSMUSG00000024998, ENSMUSG00000064247, ENSMUSG00000030653, ENSMUSG00000019990, ENSMUSG00000023868	400	47	12069	3.8518085106382975	0.999993680040816	0.8191806531294665	24.700678995204626
GOTERM_CC_DIRECT	GO:0016323~basolateral plasma membrane	12	2.5	0.019344675583731336	ENSMUSG00000032076, ENSMUSG00000009545, ENSMUSG00000033161, ENSMUSG00000021709, ENSMUSG00000022865, ENSMUSG00000019838, ENSMUSG00000044216, ENSMUSG00000027562, ENSMUSG00000062312, ENSMUSG00000019943, ENSMUSG00000030376, ENSMUSG00000060961	442	164	13445	2.2257477099657876	0.9986431243733488	0.35607393821795863	23.339192946985733
GOTERM_CC_DIRECT	GO:0045202~synapse	25	5.208333333333334	0.01941486800139621	ENSMUSG00000039361, ENSMUSG00000022623, ENSMUSG00000007617, ENSMUSG00000019943, ENSMUSG00000027577, ENSMUSG00000000632, ENSMUSG00000044216, ENSMUSG00000003378, ENSMUSG00000039782, ENSMUSG00000028542, ENSMUSG00000047495, ENSMUSG00000046182, ENSMUSG00000062232, ENSMUSG00000078816, ENSMUSG00000040495, ENSMUSG00000036902, ENSMUSG00000058589, ENSMUSG00000032076, ENSMUSG00000002489, ENSMUSG00000025889,…	442	465	13445	1.6354060234515642	0.99867555856263	0.33911324599822723	23.413816610903837
GOTERM_BP_DIRECT	GO:0007612~learning	7	1.4583333333333333	0.01948602683181022	ENSMUSG00000052684, ENSMUSG00000022623, ENSMUSG00000029838, ENSMUSG00000021478, ENSMUSG00000029104, ENSMUSG00000002997, ENSMUSG00000030376	419	64	12540	3.2734188544152745	1.0	0.7895543564793828	28.67601150961666
GOTERM_BP_DIRECT	GO:0007265~Ras protein signal transduction	6	1.25	0.01953457028439986	ENSMUSG00000052684, ENSMUSG00000022722, ENSMUSG00000024998, ENSMUSG00000034926, ENSMUSG00000021701, ENSMUSG00000055723	419	47	12540	3.8206469303813537	1.0	0.7773946564984907	28.736627274441663
GOTERM_BP_DIRECT	GO:0006811~ion transport	25	5.208333333333334	0.019775633954497773	ENSMUSG00000009545, ENSMUSG00000028033, ENSMUSG00000027577, ENSMUSG00000019943, ENSMUSG00000020722, ENSMUSG00000027827, ENSMUSG00000044216, ENSMUSG00000003378, ENSMUSG00000030376, ENSMUSG00000060961, ENSMUSG00000046480, ENSMUSG00000037242, ENSMUSG00000033161, ENSMUSG00000066705, ENSMUSG00000042529, ENSMUSG00000037579, ENSMUSG00000027994, ENSMUSG00000021991, ENSMUSG00000054934, ENSMUSG00000074796,…	419	459	12540	1.6300871979659006	1.0	0.7688629595469769	29.036923279557303
GOTERM_CC_DIRECT	GO:0020005~symbiont-containing vacuole membrane	3	0.625	0.020206394275018857	ENSMUSG00000028268, ENSMUSG00000079362, ENSMUSG00000054072	442	7	13445	13.036522301228185	0.9989919197854978	0.333599973987603	24.25066631693188
GOTERM_MF_DIRECT	GO:0004114~3',5'-cyclic-nucleotide phosphodiesterase activity	4	0.8333333333333334	0.020229425046505937	ENSMUSG00000022489, ENSMUSG00000030653, ENSMUSG00000019990, ENSMUSG00000023868	400	18	12069	6.705000000000001	0.9999972773363692	0.7984539696261471	26.188423142409288
KEGG_PATHWAY	mmu04080:Neuroactive ligand-receptor interaction	13	2.7083333333333335	0.02042033726396434	ENSMUSG00000027577, ENSMUSG00000021478, ENSMUSG00000020178, ENSMUSG00000022122, ENSMUSG00000050824, ENSMUSG00000040495, ENSMUSG00000032259, ENSMUSG00000026322, ENSMUSG00000056073, ENSMUSG00000003378, ENSMUSG00000068037, ENSMUSG00000027584, ENSMUSG00000031932	177	183	5206	2.0894075514803494	0.9895338495256899	0.3974732531685794	23.11204107418494
GOTERM_BP_DIRECT	GO:0007271~synaptic transmission, cholinergic	4	0.8333333333333334	0.020676749835742966	ENSMUSG00000027577, ENSMUSG00000020178, ENSMUSG00000040495, ENSMUSG00000026344	419	18	12540	6.6507557677008755	1.0	0.7717855262908279	30.148934204096022
GOTERM_BP_DIRECT	GO:0048148~behavioral response to cocaine	4	0.8333333333333334	0.020676749835742966	ENSMUSG00000032259, ENSMUSG00000025889, ENSMUSG00000007617, ENSMUSG00000021478	419	18	12540	6.6507557677008755	1.0	0.7717855262908279	30.148934204096022
GOTERM_BP_DIRECT	GO:1901386~negative regulation of voltage-gated calcium channel activity	3	0.625	0.020829244174380677	ENSMUSG00000032259, ENSMUSG00000032192, ENSMUSG00000027584	419	7	12540	12.826457551994546	1.0	0.7623971108830689	30.335486619427478
GOTERM_BP_DIRECT	GO:0071305~cellular response to vitamin D	3	0.625	0.020829244174380677	ENSMUSG00000045573, ENSMUSG00000029838, ENSMUSG00000019943	419	7	12540	12.826457551994546	1.0	0.7623971108830689	30.335486619427478
GOTERM_MF_DIRECT	GO:0005516~calmodulin binding	12	2.5	0.021122108465662474	ENSMUSG00000022489, ENSMUSG00000009545, ENSMUSG00000039474, ENSMUSG00000024077, ENSMUSG00000053093, ENSMUSG00000028161, ENSMUSG00000027296, ENSMUSG00000019943, ENSMUSG00000025885, ENSMUSG00000020190, ENSMUSG00000032503, ENSMUSG00000030376	400	165	12069	2.1943636363636365	0.9999984626174507	0.7740112171950314	27.181365189006357
GOTERM_BP_DIRECT	GO:0060291~long-term synaptic potentiation	6	1.25	0.0212285239812797	ENSMUSG00000025889, ENSMUSG00000022623, ENSMUSG00000029838, ENSMUSG00000021478, ENSMUSG00000021701, ENSMUSG00000030376	419	48	12540	3.7410501193317423	1.0	0.7573579374725685	30.82172137173177
KEGG_PATHWAY	mmu05032:Morphine addiction	8	1.6666666666666667	0.022761241892488123	ENSMUSG00000022489, ENSMUSG00000022840, ENSMUSG00000032192, ENSMUSG00000021478, ENSMUSG00000030653, ENSMUSG00000019990, ENSMUSG00000078816, ENSMUSG00000023868	177	84	5206	2.8011837503362926	0.9938319061819618	0.39880536396401944	25.42008927681183
GOTERM_CC_DIRECT	GO:0016020~membrane	209	43.541666666666664	0.023281022308711027	ENSMUSG00000039361, ENSMUSG00000021108, ENSMUSG00000033177, ENSMUSG00000022122, ENSMUSG00000032259, ENSMUSG00000038417, ENSMUSG00000003378, ENSMUSG00000031785, ENSMUSG00000046480, ENSMUSG00000022636, ENSMUSG00000031790, ENSMUSG00000039372, ENSMUSG00000072875, ENSMUSG00000033161, ENSMUSG00000017631, ENSMUSG00000075415, ENSMUSG00000079362, ENSMUSG00000046182, ENSMUSG00000037579, ENSMUSG00000062232,…	442	5705	13445	1.1143693909843315	0.9996515554770475	0.35746570417267887	27.421632975081167
GOTERM_BP_DIRECT	GO:0034341~response to interferon-gamma	4	0.8333333333333334	0.02395964052283402	ENSMUSG00000046718, ENSMUSG00000025889, ENSMUSG00000025491, ENSMUSG00000069874	419	19	12540	6.300715990453461	1.0	0.7875304618315965	34.06290729801298
GOTERM_BP_DIRECT	GO:0002028~regulation of sodium ion transport	4	0.8333333333333334	0.02395964052283402	ENSMUSG00000032259, ENSMUSG00000033161, ENSMUSG00000078532, ENSMUSG00000018965	419	19	12540	6.300715990453461	1.0	0.7875304618315965	34.06290729801298
GOTERM_BP_DIRECT	GO:0010628~positive regulation of gene expression	18	3.75	0.025515773442019836	ENSMUSG00000090958, ENSMUSG00000040296, ENSMUSG00000021109, ENSMUSG00000028161, ENSMUSG00000030653, ENSMUSG00000022812, ENSMUSG00000024810, ENSMUSG00000032807, ENSMUSG00000042745, ENSMUSG00000053470, ENSMUSG00000021379, ENSMUSG00000023809, ENSMUSG00000000568, ENSMUSG00000026879, ENSMUSG00000062312, ENSMUSG00000005583, ENSMUSG00000004056, ENSMUSG00000028434	419	303	12540	1.7779248091873625	1.0	0.7979580249194125	35.84514469243264
GOTERM_BP_DIRECT	GO:0006813~potassium ion transport	9	1.875	0.026458809776402588	ENSMUSG00000009545, ENSMUSG00000027827, ENSMUSG00000033161, ENSMUSG00000037610, ENSMUSG00000044216, ENSMUSG00000028033, ENSMUSG00000042529, ENSMUSG00000037579, ENSMUSG00000054934	419	107	12540	2.517342136372761	1.0	0.7998941125394438	36.903020880309946
GOTERM_BP_DIRECT	GO:0046069~cGMP catabolic process	3	0.625	0.0271666013816115	ENSMUSG00000022489, ENSMUSG00000030653, ENSMUSG00000023868	419	8	12540	11.223150357995227	1.0	0.7988977623573223	37.68618938070317
GOTERM_BP_DIRECT	GO:0042832~defense response to protozoan	4	0.8333333333333334	0.02750714339349961	ENSMUSG00000028268, ENSMUSG00000079362, ENSMUSG00000054072, ENSMUSG00000069874	419	20	12540	5.985680190930788	1.0	0.7935963039343426	38.05972719155609
GOTERM_MF_DIRECT	GO:0005543~phospholipid binding	7	1.4583333333333333	0.027895451841907632	ENSMUSG00000002489, ENSMUSG00000025889, ENSMUSG00000044912, ENSMUSG00000022722, ENSMUSG00000039361, ENSMUSG00000029406, ENSMUSG00000039621	400	70	12069	3.01725	0.9999999802286939	0.8303305953189063	34.31942024488425
GOTERM_CC_DIRECT	GO:0030054~cell junction	31	6.458333333333334	0.028960547122086358	ENSMUSG00000022623, ENSMUSG00000021709, ENSMUSG00000007617, ENSMUSG00000040296, ENSMUSG00000027577, ENSMUSG00000019943, ENSMUSG00000012296, ENSMUSG00000000632, ENSMUSG00000022865, ENSMUSG00000044216, ENSMUSG00000003378, ENSMUSG00000056214, ENSMUSG00000037625, ENSMUSG00000047495, ENSMUSG00000046182, ENSMUSG00000040711, ENSMUSG00000026991, ENSMUSG00000040495, ENSMUSG00000078816, ENSMUSG00000062232,…	442	635	13445	1.4850001781451527	0.9999514640090074	0.4071419357630023	32.9579945363911
GOTERM_MF_DIRECT	GO:0033613~activating transcription factor binding	4	0.8333333333333334	0.03065934964725514	ENSMUSG00000052684, ENSMUSG00000039474, ENSMUSG00000005583, ENSMUSG00000030557	400	21	12069	5.747142857142857	0.9999999966832027	0.8305052438057039	37.04009187698173
GOTERM_CC_DIRECT	GO:0045211~postsynaptic membrane	13	2.7083333333333335	0.033359282085142605	ENSMUSG00000039361, ENSMUSG00000024077, ENSMUSG00000056073, ENSMUSG00000022623, ENSMUSG00000007617, ENSMUSG00000047495, ENSMUSG00000044216, ENSMUSG00000062312, ENSMUSG00000003378, ENSMUSG00000027577, ENSMUSG00000020178, ENSMUSG00000040495, ENSMUSG00000058589	442	201	13445	1.9673690371671055	0.9999895383848945	0.43638838195089547	36.97408834767464
GOTERM_BP_DIRECT	GO:0051607~defense response to virus	9	1.875	0.033513620983458906	ENSMUSG00000046718, ENSMUSG00000023341, ENSMUSG00000025491, ENSMUSG00000029605, ENSMUSG00000040296, ENSMUSG00000035692, ENSMUSG00000074896, ENSMUSG00000037921, ENSMUSG00000024810	419	112	12540	2.404960790998977	1.0	0.846621114731769	44.31144542340611
GOTERM_CC_DIRECT	GO:0098794~postsynapse	4	0.8333333333333334	0.033980442940986066	ENSMUSG00000025889, ENSMUSG00000007617, ENSMUSG00000028161, ENSMUSG00000005583	442	22	13445	5.530645824763472	0.9999915813868752	0.4267490433038652	37.522902416370826
GOTERM_BP_DIRECT	GO:0007625~grooming behavior	3	0.625	0.0341688739575441	ENSMUSG00000032259, ENSMUSG00000021478, ENSMUSG00000029104	419	9	12540	9.976133651551313	1.0	0.8443998460099473	44.956277753476904
GOTERM_BP_DIRECT	GO:0060158~phospholipase C-activating dopamine receptor signaling pathway	3	0.625	0.0341688739575441	ENSMUSG00000032259, ENSMUSG00000021478, ENSMUSG00000024697	419	9	12540	9.976133651551313	1.0	0.8443998460099473	44.956277753476904
GOTERM_BP_DIRECT	GO:0035815~positive regulation of renal sodium excretion	3	0.625	0.0341688739575441	ENSMUSG00000032259, ENSMUSG00000020178, ENSMUSG00000022122	419	9	12540	9.976133651551313	1.0	0.8443998460099473	44.956277753476904
GOTERM_BP_DIRECT	GO:0035634~response to stilbenoid	3	0.625	0.0341688739575441	ENSMUSG00000074896, ENSMUSG00000005547, ENSMUSG00000030107	419	9	12540	9.976133651551313	1.0	0.8443998460099473	44.956277753476904
GOTERM_BP_DIRECT	GO:0071243~cellular response to arsenic-containing substance	3	0.625	0.0341688739575441	ENSMUSG00000039782, ENSMUSG00000020190, ENSMUSG00000025069	419	9	12540	9.976133651551313	1.0	0.8443998460099473	44.956277753476904
GOTERM_MF_DIRECT	GO:0046982~protein heterodimerization activity	23	4.791666666666667	0.03533171145997167	ENSMUSG00000052684, ENSMUSG00000026663, ENSMUSG00000044912, ENSMUSG00000044287, ENSMUSG00000020227, ENSMUSG00000033910, ENSMUSG00000007617, ENSMUSG00000021109, ENSMUSG00000053093, ENSMUSG00000028161, ENSMUSG00000027577, ENSMUSG00000021478, ENSMUSG00000024990, ENSMUSG00000030557, ENSMUSG00000020178, ENSMUSG00000060550, ENSMUSG00000018965, ENSMUSG00000032259, ENSMUSG00000032350, ENSMUSG00000022840,…	400	440	12069	1.5771988636363636	0.9999999998396727	0.8473310858661306	41.401662011233455
GOTERM_BP_DIRECT	GO:0008542~visual learning	6	1.25	0.03576833464205431	ENSMUSG00000032259, ENSMUSG00000022489, ENSMUSG00000061718, ENSMUSG00000021109, ENSMUSG00000021478, ENSMUSG00000029104	419	55	12540	3.26491646778043	1.0	0.8501119040588359	46.500895406304025
GOTERM_BP_DIRECT	GO:0007189~adenylate cyclase-activating G-protein coupled receptor signaling pathway	5	1.0416666666666665	0.036794990662928545	ENSMUSG00000026322, ENSMUSG00000022840, ENSMUSG00000021478, ENSMUSG00000020178, ENSMUSG00000040125	419	38	12540	3.9379474940334127	1.0	0.8509223370590746	47.470739194502265
KEGG_PATHWAY	mmu04921:Oxytocin signaling pathway	10	2.083333333333333	0.036811243974080504	ENSMUSG00000052684, ENSMUSG00000022840, ENSMUSG00000033910, ENSMUSG00000044216, ENSMUSG00000042529, ENSMUSG00000028161, ENSMUSG00000005583, ENSMUSG00000021991, ENSMUSG00000020722, ENSMUSG00000078816	177	134	5206	2.194957416308289	0.9997486839004898	0.5292966372317804	37.983861713547896
GOTERM_BP_DIRECT	GO:0030154~cell differentiation	29	6.041666666666667	0.03711497872712613	ENSMUSG00000003934, ENSMUSG00000058454, ENSMUSG00000021108, ENSMUSG00000021109, ENSMUSG00000040929, ENSMUSG00000033066, ENSMUSG00000024388, ENSMUSG00000027200, ENSMUSG00000001103, ENSMUSG00000021281, ENSMUSG00000031785, ENSMUSG00000005583, ENSMUSG00000020317, ENSMUSG00000061477, ENSMUSG00000060962, ENSMUSG00000029602, ENSMUSG00000054404, ENSMUSG00000047003, ENSMUSG00000048782, ENSMUSG00000040711,…	419	589	12540	1.4735545461544384	1.0	0.8462077940846634	47.76961928010437
GOTERM_MF_DIRECT	GO:0019899~enzyme binding	19	3.958333333333333	0.038847204149389664	ENSMUSG00000052684, ENSMUSG00000032584, ENSMUSG00000005514, ENSMUSG00000021108, ENSMUSG00000031987, ENSMUSG00000021109, ENSMUSG00000028161, ENSMUSG00000020178, ENSMUSG00000005547, ENSMUSG00000018965, ENSMUSG00000032086, ENSMUSG00000025889, ENSMUSG00000024998, ENSMUSG00000036478, ENSMUSG00000034926, ENSMUSG00000035376, ENSMUSG00000026202, ENSMUSG00000026028, ENSMUSG00000029363	400	346	12069	1.656871387283237	0.9999999999837499	0.8520667376027916	44.49570268036862
GOTERM_BP_DIRECT	GO:0043547~positive regulation of GTPase activity	9	1.875	0.04000522041656086	ENSMUSG00000020599, ENSMUSG00000057706, ENSMUSG00000032192, ENSMUSG00000062312, ENSMUSG00000026991, ENSMUSG00000039621, ENSMUSG00000062232, ENSMUSG00000026475, ENSMUSG00000022812	419	116	12540	2.3220311085507364	1.0	0.8607753204167148	50.397589934887435
GOTERM_BP_DIRECT	GO:0043066~negative regulation of apoptotic process	21	4.375	0.0410640390035249	ENSMUSG00000052684, ENSMUSG00000005514, ENSMUSG00000021109, ENSMUSG00000021701, ENSMUSG00000022122, ENSMUSG00000024395, ENSMUSG00000018965, ENSMUSG00000022812, ENSMUSG00000042745, ENSMUSG00000000631, ENSMUSG00000025889, ENSMUSG00000048251, ENSMUSG00000032350, ENSMUSG00000034926, ENSMUSG00000037366, ENSMUSG00000062312, ENSMUSG00000042350, ENSMUSG00000029104, ENSMUSG00000004056, ENSMUSG00000074896,…	419	394	12540	1.595168578801352	1.0	0.8614808021122398	51.328769212271276
GOTERM_BP_DIRECT	GO:0014883~transition between fast and slow fiber	3	0.625	0.041784914080591616	ENSMUSG00000064179, ENSMUSG00000053093, ENSMUSG00000028161	419	10	12540	8.978520286396181	1.0	0.8599006892903847	51.95329680188927
GOTERM_BP_DIRECT	GO:0070528~protein kinase C signaling	3	0.625	0.041784914080591616	ENSMUSG00000021108, ENSMUSG00000031785, ENSMUSG00000068037	419	10	12540	8.978520286396181	1.0	0.8599006892903847	51.95329680188927
KEGG_PATHWAY	mmu05031:Amphetamine addiction	6	1.25	0.042402871562059796	ENSMUSG00000052684, ENSMUSG00000061718, ENSMUSG00000022840, ENSMUSG00000028161, ENSMUSG00000021478, ENSMUSG00000078816	177	57	5206	3.096045197740113	0.9999305924760786	0.5497532921920618	42.41702793362179
GOTERM_MF_DIRECT	GO:0046983~protein dimerization activity	10	2.083333333333333	0.04266286951682791	ENSMUSG00000028654, ENSMUSG00000042745, ENSMUSG00000021379, ENSMUSG00000021109, ENSMUSG00000028161, ENSMUSG00000005583, ENSMUSG00000020566, ENSMUSG00000074796, ENSMUSG00000030557, ENSMUSG00000001156	400	140	12069	2.1551785714285714	0.9999999999986582	0.8581013790301928	47.68109720513068
GOTERM_BP_DIRECT	GO:0030155~regulation of cell adhesion	5	1.0416666666666665	0.04327614977597674	ENSMUSG00000026832, ENSMUSG00000054690, ENSMUSG00000026879, ENSMUSG00000028661, ENSMUSG00000041498	419	40	12540	3.7410501193317423	1.0	0.863416879983282	53.22134858428596
GOTERM_BP_DIRECT	GO:0007416~synapse assembly	5	1.0416666666666665	0.04327614977597674	ENSMUSG00000032076, ENSMUSG00000032259, ENSMUSG00000041592, ENSMUSG00000022623, ENSMUSG00000032036	419	40	12540	3.7410501193317423	1.0	0.863416879983282	53.22134858428596
KEGG_PATHWAY	mmu04728:Dopaminergic synapse	9	1.875	0.043601246816042695	ENSMUSG00000032259, ENSMUSG00000061718, ENSMUSG00000022840, ENSMUSG00000032192, ENSMUSG00000028161, ENSMUSG00000021478, ENSMUSG00000004056, ENSMUSG00000078816, ENSMUSG00000022812	177	117	5206	2.2624945675793136	0.9999473717073099	0.531334460307706	43.328285774323895
GOTERM_MF_DIRECT	GO:0030552~cAMP binding	4	0.8333333333333334	0.04815082712758811	ENSMUSG00000002997, ENSMUSG00000030653, ENSMUSG00000062232, ENSMUSG00000023868	400	25	12069	4.8276	0.9999999999999635	0.8728992479034903	51.96462549451297
GOTERM_BP_DIRECT	GO:0060080~inhibitory postsynaptic potential	3	0.625	0.04996623092538494	ENSMUSG00000056073, ENSMUSG00000027577, ENSMUSG00000020178	419	11	12540	8.162291169451073	1.0	0.8951622057026277	58.53211468245001
GOTERM_CC_DIRECT	GO:0045177~apical part of cell	8	1.6666666666666667	0.05033503171108845	ENSMUSG00000037242, ENSMUSG00000007617, ENSMUSG00000030583, ENSMUSG00000027562, ENSMUSG00000019943, ENSMUSG00000028434, ENSMUSG00000048782, ENSMUSG00000022197	442	102	13445	2.3857687871528706	0.9999999737698226	0.5477276311517008	50.474742493364744
GOTERM_BP_DIRECT	GO:0006469~negative regulation of protein kinase activity	7	1.4583333333333333	0.05043807192810281	ENSMUSG00000035268, ENSMUSG00000061718, ENSMUSG00000022490, ENSMUSG00000055067, ENSMUSG00000021478, ENSMUSG00000020178, ENSMUSG00000028600	419	80	12540	2.6187350835322194	1.0	0.8922234253133444	58.88438182210726
GOTERM_CC_DIRECT	GO:0043005~neuron projection	20	4.166666666666666	0.05121638475118777	ENSMUSG00000025582, ENSMUSG00000046856, ENSMUSG00000022623, ENSMUSG00000007617, ENSMUSG00000078816, ENSMUSG00000062232, ENSMUSG00000050824, ENSMUSG00000025885, ENSMUSG00000032076, ENSMUSG00000048251, ENSMUSG00000022865, ENSMUSG00000003378, ENSMUSG00000039782, ENSMUSG00000040359, ENSMUSG00000037196, ENSMUSG00000025372, ENSMUSG00000027584, ENSMUSG00000028661, ENSMUSG00000022197, ENSMUSG00000053025	442	386	13445	1.5760907790776733	0.9999999808351449	0.5381969863952607	51.09645956746274
GOTERM_BP_DIRECT	GO:0006695~cholesterol biosynthetic process	4	0.8333333333333334	0.05422989803669427	ENSMUSG00000093930, ENSMUSG00000058454, ENSMUSG00000034926, ENSMUSG00000018042	419	26	12540	4.604369377639068	1.0	0.9045220266619872	61.614692083721025
GOTERM_BP_DIRECT	GO:0001889~liver development	7	1.4583333333333333	0.05567105045321927	ENSMUSG00000032076, ENSMUSG00000052684, ENSMUSG00000033427, ENSMUSG00000093930, ENSMUSG00000000568, ENSMUSG00000029838, ENSMUSG00000044254	419	82	12540	2.554863496128995	1.0	0.9058465413345411	62.60687825580153
GOTERM_BP_DIRECT	GO:0007218~neuropeptide signaling pathway	5	1.0416666666666665	0.058035225558109194	ENSMUSG00000045573, ENSMUSG00000046856, ENSMUSG00000025400, ENSMUSG00000062232, ENSMUSG00000027584	419	44	12540	3.4009546539379474	1.0	0.9107129663770761	64.1824025933398
GOTERM_MF_DIRECT	GO:0004864~protein phosphatase inhibitor activity	4	0.8333333333333334	0.05837185086329834	ENSMUSG00000039220, ENSMUSG00000061718, ENSMUSG00000022490, ENSMUSG00000007656	400	27	12069	4.47	1.0	0.9052890318916419	59.08378054424948
GOTERM_BP_DIRECT	GO:0043525~positive regulation of neuron apoptotic process	6	1.25	0.05845485212628949	ENSMUSG00000052684, ENSMUSG00000056073, ENSMUSG00000003378, ENSMUSG00000046607, ENSMUSG00000044254, ENSMUSG00000022812	419	63	12540	2.8503239004432324	1.0	0.9079318269144719	64.45543106140339
KEGG_PATHWAY	mmu04724:Glutamatergic synapse	8	1.6666666666666667	0.05874396585964247	ENSMUSG00000056073, ENSMUSG00000022623, ENSMUSG00000007617, ENSMUSG00000022840, ENSMUSG00000032192, ENSMUSG00000028161, ENSMUSG00000003378, ENSMUSG00000078816	177	103	5206	2.284460534254841	0.999998453257876	0.6154450354761558	53.754271478622385
GOTERM_CC_DIRECT	GO:0005615~extracellular space	35	7.291666666666667	0.05884038404466868	ENSMUSG00000022490, ENSMUSG00000029838, ENSMUSG00000054169, ENSMUSG00000033068, ENSMUSG00000051617, ENSMUSG00000024990, ENSMUSG00000006782, ENSMUSG00000044254, ENSMUSG00000000632, ENSMUSG00000052234, ENSMUSG00000030583, ENSMUSG00000074715, ENSMUSG00000023046, ENSMUSG00000027315, ENSMUSG00000028600, ENSMUSG00000060962, ENSMUSG00000045744, ENSMUSG00000044287, ENSMUSG00000035258, ENSMUSG00000030342,…	442	785	13445	1.3562411735884945	0.9999999987463106	0.5743121571203026	56.18055114103795
GOTERM_MF_DIRECT	GO:0008144~drug binding	7	1.4583333333333333	0.059269266072124925	ENSMUSG00000032259, ENSMUSG00000093930, ENSMUSG00000028161, ENSMUSG00000027577, ENSMUSG00000021478, ENSMUSG00000030653, ENSMUSG00000023868	400	84	12069	2.5143750000000002	1.0	0.8949637911058261	59.65936604370889
GOTERM_BP_DIRECT	GO:0032467~positive regulation of cytokinesis	4	0.8333333333333334	0.05955475906775625	ENSMUSG00000032259, ENSMUSG00000026991, ENSMUSG00000050824, ENSMUSG00000041498	419	27	12540	4.43383717846725	1.0	0.9078038341964448	65.16180920725999
GOTERM_MF_DIRECT	GO:0003774~motor activity	6	1.25	0.06001477919582609	ENSMUSG00000000631, ENSMUSG00000053093, ENSMUSG00000092009, ENSMUSG00000025885, ENSMUSG00000033590, ENSMUSG00000024388	400	64	12069	2.828671875	1.0	0.884198091842346	60.13177216428706
KEGG_PATHWAY	mmu04360:Axon guidance	9	1.875	0.0600997349882009	ENSMUSG00000003934, ENSMUSG00000074785, ENSMUSG00000034684, ENSMUSG00000020099, ENSMUSG00000028161, ENSMUSG00000036473, ENSMUSG00000028661, ENSMUSG00000027200, ENSMUSG00000022812	177	125	5206	2.1176949152542375	0.9999988752095407	0.5987594889151748	54.595678273410954
GOTERM_BP_DIRECT	GO:0043523~regulation of neuron apoptotic process	4	0.8333333333333334	0.06511487912509763	ENSMUSG00000025889, ENSMUSG00000005583, ENSMUSG00000044254, ENSMUSG00000041498	419	28	12540	4.2754858506648485	1.0	0.9229869980593609	68.53480093362255
GOTERM_BP_DIRECT	GO:0001654~eye development	4	0.8333333333333334	0.06511487912509763	ENSMUSG00000026663, ENSMUSG00000030583, ENSMUSG00000024990, ENSMUSG00000040711	419	28	12540	4.2754858506648485	1.0	0.9229869980593609	68.53480093362255
GOTERM_BP_DIRECT	GO:0048169~regulation of long-term neuronal synaptic plasticity	4	0.8333333333333334	0.06511487912509763	ENSMUSG00000032259, ENSMUSG00000025889, ENSMUSG00000056073, ENSMUSG00000021478	419	28	12540	4.2754858506648485	1.0	0.9229869980593609	68.53480093362255
GOTERM_BP_DIRECT	GO:0060454~positive regulation of gastric acid secretion	2	0.4166666666666667	0.06555812531641567	ENSMUSG00000009545, ENSMUSG00000027584	419	2	12540	29.92840095465394	1.0	0.9205894727444364	68.79001225345488
GOTERM_BP_DIRECT	GO:0009968~negative regulation of signal transduction	5	1.0416666666666665	0.06630146472612698	ENSMUSG00000020599, ENSMUSG00000035236, ENSMUSG00000046818, ENSMUSG00000026475, ENSMUSG00000022812	419	46	12540	3.2530870602884714	1.0	0.9191689583429831	69.21363958254632
GOTERM_BP_DIRECT	GO:0018105~peptidyl-serine phosphorylation	9	1.875	0.0666761758110938	ENSMUSG00000039954, ENSMUSG00000023809, ENSMUSG00000021108, ENSMUSG00000034751, ENSMUSG00000004056, ENSMUSG00000020190, ENSMUSG00000078816, ENSMUSG00000021701, ENSMUSG00000022812	419	129	12540	2.088027973580507	1.0	0.9166002658009079	69.4251278777286
GOTERM_BP_DIRECT	GO:0060134~prepulse inhibition	3	0.625	0.06784330373908597	ENSMUSG00000032259, ENSMUSG00000021478, ENSMUSG00000020178	419	13	12540	6.906554066458602	1.0	0.9165905000503821	70.07512524873549
GOTERM_BP_DIRECT	GO:0021756~striatum development	3	0.625	0.06784330373908597	ENSMUSG00000032259, ENSMUSG00000021478, ENSMUSG00000029104	419	13	12540	6.906554066458602	1.0	0.9165905000503821	70.07512524873549
GOTERM_BP_DIRECT	GO:0014898~cardiac muscle hypertrophy in response to stress	3	0.625	0.06784330373908597	ENSMUSG00000053093, ENSMUSG00000028161, ENSMUSG00000005583	419	13	12540	6.906554066458602	1.0	0.9165905000503821	70.07512524873549
GOTERM_BP_DIRECT	GO:0021766~hippocampus development	6	1.25	0.0686724749960488	ENSMUSG00000021379, ENSMUSG00000021478, ENSMUSG00000068037, ENSMUSG00000032036, ENSMUSG00000022812, ENSMUSG00000041498	419	66	12540	2.720763723150358	1.0	0.9155273174309879	70.52897646538707
GOTERM_BP_DIRECT	GO:0007611~learning or memory	5	1.0416666666666665	0.07065187351147738	ENSMUSG00000027827, ENSMUSG00000022623, ENSMUSG00000005583, ENSMUSG00000029104, ENSMUSG00000078816	419	47	12540	3.1838724419844615	1.0	0.9180257670486468	71.58634168937823
GOTERM_BP_DIRECT	GO:0019228~neuronal action potential	4	0.8333333333333334	0.0709040957052213	ENSMUSG00000056073, ENSMUSG00000037610, ENSMUSG00000054934, ENSMUSG00000021478	419	29	12540	4.128055304090199	1.0	0.9152511987400808	71.71847919801424
GOTERM_MF_DIRECT	GO:0005085~guanyl-nucleotide exchange factor activity	10	2.083333333333333	0.07182983964960139	ENSMUSG00000002489, ENSMUSG00000026482, ENSMUSG00000041992, ENSMUSG00000024998, ENSMUSG00000017631, ENSMUSG00000038020, ENSMUSG00000039621, ENSMUSG00000062232, ENSMUSG00000040495, ENSMUSG00000021990	400	155	12069	1.9466129032258066	1.0	0.914550234901803	66.96269785289152
GOTERM_MF_DIRECT	GO:0015459~potassium channel regulator activity	4	0.8333333333333334	0.07543236640810058	ENSMUSG00000027827, ENSMUSG00000037610, ENSMUSG00000054934, ENSMUSG00000007656	400	30	12069	4.023	1.0	0.9144583140125331	68.81754335119223
GOTERM_BP_DIRECT	GO:0035094~response to nicotine	4	0.8333333333333334	0.07691588547801721	ENSMUSG00000032259, ENSMUSG00000045573, ENSMUSG00000027577, ENSMUSG00000026344	419	30	12540	3.9904534606205253	1.0	0.9287209098297697	74.70193082068018
GOTERM_BP_DIRECT	GO:0030224~monocyte differentiation	3	0.625	0.07745431125080444	ENSMUSG00000052684, ENSMUSG00000022489, ENSMUSG00000005583	419	14	12540	6.413228775997273	1.0	0.9269633001847422	74.95414623905265
GOTERM_BP_DIRECT	GO:0001659~temperature homeostasis	3	0.625	0.07745431125080444	ENSMUSG00000032259, ENSMUSG00000074794, ENSMUSG00000021478	419	14	12540	6.413228775997273	1.0	0.9269633001847422	74.95414623905265
GOTERM_BP_DIRECT	GO:0014059~regulation of dopamine secretion	3	0.625	0.07745431125080444	ENSMUSG00000032259, ENSMUSG00000025889, ENSMUSG00000027577	419	14	12540	6.413228775997273	1.0	0.9269633001847422	74.95414623905265
KEGG_PATHWAY	mmu04919:Thyroid hormone signaling pathway	8	1.6666666666666667	0.07780543802704565	ENSMUSG00000024998, ENSMUSG00000033161, ENSMUSG00000019838, ENSMUSG00000021109, ENSMUSG00000004056, ENSMUSG00000033965, ENSMUSG00000078816, ENSMUSG00000022812	177	110	5206	2.139085772984078	0.9999999831815843	0.6733282586440346	64.36427011899089
GOTERM_BP_DIRECT	GO:0007283~spermatogenesis	15	3.125	0.07885943053107915	ENSMUSG00000020475, ENSMUSG00000051617, ENSMUSG00000024990, ENSMUSG00000047003, ENSMUSG00000038932, ENSMUSG00000063049, ENSMUSG00000032076, ENSMUSG00000053470, ENSMUSG00000036478, ENSMUSG00000033985, ENSMUSG00000056820, ENSMUSG00000029104, ENSMUSG00000068037, ENSMUSG00000020317, ENSMUSG00000037625	419	276	12540	1.626543530144236	1.0	0.9274344183505605	75.60124028211708
GOTERM_BP_DIRECT	GO:0008203~cholesterol metabolic process	6	1.25	0.07981391459422855	ENSMUSG00000093930, ENSMUSG00000058454, ENSMUSG00000034926, ENSMUSG00000018042, ENSMUSG00000022351, ENSMUSG00000044254	419	69	12540	2.602469648230777	1.0	0.9267742790274867	76.03178895101554
KEGG_PATHWAY	mmu04010:MAPK signaling pathway	13	2.7083333333333335	0.08366735221636182	ENSMUSG00000052684, ENSMUSG00000023809, ENSMUSG00000028161, ENSMUSG00000021180, ENSMUSG00000005583, ENSMUSG00000021991, ENSMUSG00000004056, ENSMUSG00000020722, ENSMUSG00000020190, ENSMUSG00000062232, ENSMUSG00000078816, ENSMUSG00000055723, ENSMUSG00000022101	177	228	5206	1.677024482109228	0.999999995890884	0.6788624552105634	67.14456755240924
GOTERM_BP_DIRECT	GO:0030097~hemopoiesis	6	1.25	0.08373007626299242	ENSMUSG00000039361, ENSMUSG00000035683, ENSMUSG00000020190, ENSMUSG00000032036, ENSMUSG00000020653, ENSMUSG00000006356	419	70	12540	2.565291510398909	1.0	0.9331502321413644	77.72451302398582
GOTERM_MF_DIRECT	GO:0034236~protein kinase A catalytic subunit binding	3	0.625	0.08622787731878519	ENSMUSG00000009545, ENSMUSG00000002997, ENSMUSG00000022812	400	15	12069	6.0344999999999995	1.0	0.9322776968286088	73.81081901512388
KEGG_PATHWAY	mmu05034:Alcoholism	8	1.6666666666666667	0.08696556134887456	ENSMUSG00000032259, ENSMUSG00000061718, ENSMUSG00000022840, ENSMUSG00000032192, ENSMUSG00000020312, ENSMUSG00000021478, ENSMUSG00000020178, ENSMUSG00000034245	177	113	5206	2.0822958852057396	0.9999999981479099	0.6727571862375443	68.61960599521953
GOTERM_BP_DIRECT	GO:1901214~regulation of neuron death	3	0.625	0.08746088351058362	ENSMUSG00000025889, ENSMUSG00000031987, ENSMUSG00000055723	419	15	12540	5.985680190930788	1.0	0.938454085707914	79.23186002964825
GOTERM_MF_DIRECT	GO:0005216~ion channel activity	9	1.875	0.0899229539852643	ENSMUSG00000064267, ENSMUSG00000009545, ENSMUSG00000056073, ENSMUSG00000066705, ENSMUSG00000028033, ENSMUSG00000037579, ENSMUSG00000027994, ENSMUSG00000003378, ENSMUSG00000027577	400	139	12069	1.9536151079136688	1.0	0.9318089181598819	75.34100914744847
KEGG_PATHWAY	mmu04270:Vascular smooth muscle contraction	7	1.4583333333333333	0.09007410620916012	ENSMUSG00000037610, ENSMUSG00000022840, ENSMUSG00000033910, ENSMUSG00000021108, ENSMUSG00000054934, ENSMUSG00000020178, ENSMUSG00000078816	177	92	5206	2.2379022353230167	0.9999999991283718	0.6664389509119557	69.95372202380308
GOTERM_CC_DIRECT	GO:0032279~asymmetric synapse	3	0.625	0.09519027989939181	ENSMUSG00000046182, ENSMUSG00000020178, ENSMUSG00000040495	442	16	13445	5.70347850678733	0.9999999999999979	0.7413847560555835	74.35958266418612
GOTERM_MF_DIRECT	GO:0031802~type 5 metabotropic glutamate receptor binding	2	0.4166666666666667	0.09594466203268867	ENSMUSG00000007617, ENSMUSG00000020178	400	3	12069	20.115000000000002	1.0	0.936050373483472	77.65723317877186
GOTERM_MF_DIRECT	GO:0004118~cGMP-stimulated cyclic-nucleotide phosphodiesterase activity	2	0.4166666666666667	0.09594466203268867	ENSMUSG00000030653, ENSMUSG00000023868	400	3	12069	20.115000000000002	1.0	0.936050373483472	77.65723317877186
GOTERM_BP_DIRECT	GO:0051612~negative regulation of serotonin uptake	2	0.4166666666666667	0.09671115639260912	ENSMUSG00000025889, ENSMUSG00000031342	419	3	12540	19.952267303102627	1.0	0.9527067248615249	82.56549471446576
GOTERM_BP_DIRECT	GO:0010573~vascular endothelial growth factor production	2	0.4166666666666667	0.09671115639260912	ENSMUSG00000021109, ENSMUSG00000031785	419	3	12540	19.952267303102627	1.0	0.9527067248615249	82.56549471446576
GOTERM_BP_DIRECT	GO:0051365~cellular response to potassium ion starvation	2	0.4166666666666667	0.09671115639260912	ENSMUSG00000052684, ENSMUSG00000046607	419	3	12540	19.952267303102627	1.0	0.9527067248615249	82.56549471446576
GOTERM_BP_DIRECT	GO:0021773~striatal medium spiny neuron differentiation	2	0.4166666666666667	0.09671115639260912	ENSMUSG00000048251, ENSMUSG00000022623	419	3	12540	19.952267303102627	1.0	0.9527067248615249	82.56549471446576
GOTERM_BP_DIRECT	GO:0042321~negative regulation of circadian sleep/wake cycle, sleep	2	0.4166666666666667	0.09671115639260912	ENSMUSG00000032259, ENSMUSG00000021478	419	3	12540	19.952267303102627	1.0	0.9527067248615249	82.56549471446576
KEGG_PATHWAY	mmu00100:Steroid biosynthesis	3	0.625	0.10005401120602979	ENSMUSG00000058454, ENSMUSG00000034926, ENSMUSG00000022351	177	16	5206	5.514830508474576	0.9999999999238212	0.6880451632020333	73.89175050535867
GOTERM_MF_DIRECT	GO:0043531~ADP binding	4	0.8333333333333334	0.10113840977993781	ENSMUSG00000000631, ENSMUSG00000032350, ENSMUSG00000033161, ENSMUSG00000018042	400	34	12069	3.549705882352941	1.0	0.9383085477496712	79.4903195815559
GOTERM_MF_DIRECT	GO:0005102~receptor binding	16	3.3333333333333335	0.10227177933966101	ENSMUSG00000046719, ENSMUSG00000017453, ENSMUSG00000021709, ENSMUSG00000007617, ENSMUSG00000034292, ENSMUSG00000021478, ENSMUSG00000028871, ENSMUSG00000060550, ENSMUSG00000022101, ENSMUSG00000032076, ENSMUSG00000032259, ENSMUSG00000036473, ENSMUSG00000029104, ENSMUSG00000073409, ENSMUSG00000026028, ENSMUSG00000007656	400	316	12069	1.5277215189873419	1.0	0.9331850676097523	79.87122158558392
KEGG_PATHWAY	mmu05416:Viral myocarditis	5	1.0416666666666665	0.10302441102085681	ENSMUSG00000041538, ENSMUSG00000022865, ENSMUSG00000053093, ENSMUSG00000073409, ENSMUSG00000060550	177	53	5206	2.774757488540667	0.9999999999633126	0.6815272479959462	74.96847690673056
GOTERM_BP_DIRECT	GO:0007409~axonogenesis	7	1.4583333333333333	0.10493788178891843	ENSMUSG00000032259, ENSMUSG00000048251, ENSMUSG00000039361, ENSMUSG00000036473, ENSMUSG00000006782, ENSMUSG00000063160, ENSMUSG00000022812	419	97	12540	2.1597815121915214	1.0	0.9622294260661123	85.10045132640556
GOTERM_CC_DIRECT	GO:0048471~perinuclear region of cytoplasm	28	5.833333333333333	0.10506529497393671	ENSMUSG00000032586, ENSMUSG00000039361, ENSMUSG00000028268, ENSMUSG00000029838, ENSMUSG00000027674, ENSMUSG00000051617, ENSMUSG00000006782, ENSMUSG00000044254, ENSMUSG00000000632, ENSMUSG00000024528, ENSMUSG00000034845, ENSMUSG00000062312, ENSMUSG00000020986, ENSMUSG00000047419, ENSMUSG00000037242, ENSMUSG00000040204, ENSMUSG00000026991, ENSMUSG00000039621, ENSMUSG00000030653, ENSMUSG00000002997,…	442	638	13445	1.334983474942907	1.0	0.7637958350934125	77.91583785556043
GOTERM_CC_DIRECT	GO:0044291~cell-cell contact zone	3	0.625	0.10562591228029304	ENSMUSG00000002489, ENSMUSG00000050121, ENSMUSG00000026991	442	17	13445	5.367979771093958	1.0	0.75277504358976	78.10332322686946
GOTERM_MF_DIRECT	GO:0042923~neuropeptide binding	3	0.625	0.10702267097096974	ENSMUSG00000046856, ENSMUSG00000050824, ENSMUSG00000027584	400	17	12069	5.3245588235294115	1.0	0.9347623756917207	81.3972337076335
GOTERM_BP_DIRECT	GO:0003009~skeletal muscle contraction	3	0.625	0.10851511989940105	ENSMUSG00000064179, ENSMUSG00000007617, ENSMUSG00000053093	419	17	12540	5.281482521409519	1.0	0.9647274767453365	86.09068115039581
GOTERM_BP_DIRECT	GO:0001508~action potential	3	0.625	0.10851511989940105	ENSMUSG00000037610, ENSMUSG00000027577, ENSMUSG00000054934	419	17	12540	5.281482521409519	1.0	0.9647274767453365	86.09068115039581
GOTERM_BP_DIRECT	GO:0044849~estrous cycle	3	0.625	0.10851511989940105	ENSMUSG00000029838, ENSMUSG00000062312, ENSMUSG00000027584	419	17	12540	5.281482521409519	1.0	0.9647274767453365	86.09068115039581
GOTERM_BP_DIRECT	GO:0060292~long term synaptic depression	3	0.625	0.10851511989940105	ENSMUSG00000022623, ENSMUSG00000021478, ENSMUSG00000021701	419	17	12540	5.281482521409519	1.0	0.9647274767453365	86.09068115039581
GOTERM_BP_DIRECT	GO:0043154~negative regulation of cysteine-type endopeptidase activity involved in apoptotic process	5	1.0416666666666665	0.11040689805443372	ENSMUSG00000025889, ENSMUSG00000005514, ENSMUSG00000034926, ENSMUSG00000004056, ENSMUSG00000020178	419	55	12540	2.720763723150358	1.0	0.965165123270592	86.58896019562009
GOTERM_MF_DIRECT	GO:0004674~protein serine/threonine kinase activity	18	3.75	0.11117955567985258	ENSMUSG00000061207, ENSMUSG00000020227, ENSMUSG00000021108, ENSMUSG00000034751, ENSMUSG00000020190, ENSMUSG00000021701, ENSMUSG00000078816, ENSMUSG00000022812, ENSMUSG00000039954, ENSMUSG00000056458, ENSMUSG00000023809, ENSMUSG00000035486, ENSMUSG00000030433, ENSMUSG00000033985, ENSMUSG00000021180, ENSMUSG00000004056, ENSMUSG00000035683, ENSMUSG00000026622	400	372	12069	1.4599596774193548	1.0	0.9352338385086456	82.64322963283448
GOTERM_CC_DIRECT	GO:0042995~cell projection	28	5.833333333333333	0.11301193003695213	ENSMUSG00000022722, ENSMUSG00000022623, ENSMUSG00000051444, ENSMUSG00000040296, ENSMUSG00000049176, ENSMUSG00000006782, ENSMUSG00000021701, ENSMUSG00000024388, ENSMUSG00000056458, ENSMUSG00000000632, ENSMUSG00000022840, ENSMUSG00000031605, ENSMUSG00000037784, ENSMUSG00000030376, ENSMUSG00000028661, ENSMUSG00000022636, ENSMUSG00000024077, ENSMUSG00000034292, ENSMUSG00000040711, ENSMUSG00000059213,…	442	643	13445	1.3246025770040042	1.0	0.7648780448886046	80.43959955680238
GOTERM_CC_DIRECT	GO:0060170~ciliary membrane	4	0.8333333333333334	0.1131610746261283	ENSMUSG00000032259, ENSMUSG00000022722, ENSMUSG00000022623, ENSMUSG00000021478	442	36	13445	3.379839115133233	1.0	0.7533270461794594	80.48430213151025
GOTERM_BP_DIRECT	GO:1900273~positive regulation of long-term synaptic potentiation	3	0.625	0.1194949161543018	ENSMUSG00000032259, ENSMUSG00000022623, ENSMUSG00000021478	419	18	12540	4.988066825775657	1.0	0.9726661123877249	88.75709209992709
KEGG_PATHWAY	mmu04918:Thyroid hormone synthesis	5	1.0416666666666665	0.1198049993524342	ENSMUSG00000033161, ENSMUSG00000004341, ENSMUSG00000022840, ENSMUSG00000018339, ENSMUSG00000078816	177	56	5206	2.6261097659402743	0.9999999999994351	0.7224956251491069	80.32077133655824
KEGG_PATHWAY	mmu04014:Ras signaling pathway	11	2.2916666666666665	0.11987807807601711	ENSMUSG00000002489, ENSMUSG00000026482, ENSMUSG00000029602, ENSMUSG00000041992, ENSMUSG00000024998, ENSMUSG00000032192, ENSMUSG00000020312, ENSMUSG00000004056, ENSMUSG00000078816, ENSMUSG00000055723, ENSMUSG00000022101	177	194	5206	1.667715067854855	0.9999999999994454	0.7068235964193386	80.34157467715784
GOTERM_BP_DIRECT	GO:0072659~protein localization to plasma membrane	5	1.0416666666666665	0.12162868869554644	ENSMUSG00000048483, ENSMUSG00000057058, ENSMUSG00000004056, ENSMUSG00000062232, ENSMUSG00000037316	419	57	12540	2.6252983293556085	1.0	0.9731258880779956	89.21592252258941
GOTERM_CC_DIRECT	GO:0005902~microvillus	5	1.0416666666666665	0.12212082328430134	ENSMUSG00000037242, ENSMUSG00000027562, ENSMUSG00000062312, ENSMUSG00000006782, ENSMUSG00000024388	442	58	13445	2.622288968637853	1.0	0.769485548639024	83.00260566471461
KEGG_PATHWAY	mmu04964:Proximal tubule bicarbonate reclamation	3	0.625	0.12217114433666051	ENSMUSG00000033161, ENSMUSG00000027562, ENSMUSG00000060961	177	18	5206	4.902071563088512	0.9999999999996884	0.6987694183571551	80.98413965048643
GOTERM_MF_DIRECT	GO:0005515~protein binding	129	26.875	0.12441362437896673	ENSMUSG00000032586, ENSMUSG00000021108, ENSMUSG00000020475, ENSMUSG00000021109, ENSMUSG00000018042, ENSMUSG00000033177, ENSMUSG00000022122, ENSMUSG00000026322, ENSMUSG00000022840, ENSMUSG00000003378, ENSMUSG00000043439, ENSMUSG00000042918, ENSMUSG00000074896, ENSMUSG00000034245, ENSMUSG00000020986, ENSMUSG00000022636, ENSMUSG00000074622, ENSMUSG00000037573, ENSMUSG00000033161, ENSMUSG00000029605,…	400	3544	12069	1.0982653781038376	1.0	0.9489601202505628	86.1111216871621
GOTERM_CC_DIRECT	GO:0005927~muscle tendon junction	2	0.4166666666666667	0.12489927567092159	ENSMUSG00000049134, ENSMUSG00000039873	442	4	13445	15.209276018099548	1.0	0.7665221085326143	83.72012246588002
GOTERM_MF_DIRECT	GO:0004952~dopamine neurotransmitter receptor activity	2	0.4166666666666667	0.12584007723694846	ENSMUSG00000032259, ENSMUSG00000021478	400	4	12069	15.08625	1.0	0.9454047578823621	86.44354825961913
GOTERM_MF_DIRECT	GO:0015349~thyroid hormone transmembrane transporter activity	2	0.4166666666666667	0.12584007723694846	ENSMUSG00000019838, ENSMUSG00000033965	400	4	12069	15.08625	1.0	0.9454047578823621	86.44354825961913
GOTERM_MF_DIRECT	GO:0031750~D3 dopamine receptor binding	2	0.4166666666666667	0.12584007723694846	ENSMUSG00000061718, ENSMUSG00000021478	400	4	12069	15.08625	1.0	0.9454047578823621	86.44354825961913
GOTERM_MF_DIRECT	GO:0005501~retinoid binding	2	0.4166666666666667	0.12584007723694846	ENSMUSG00000024990, ENSMUSG00000032291	400	4	12069	15.08625	1.0	0.9454047578823621	86.44354825961913
GOTERM_BP_DIRECT	GO:0036006~cellular response to macrophage colony-stimulating factor stimulus	2	0.4166666666666667	0.12682798949706803	ENSMUSG00000022489, ENSMUSG00000030653	419	4	12540	14.96420047732697	1.0	0.9759981529408402	90.26120684135215
GOTERM_BP_DIRECT	GO:0019852~L-ascorbic acid metabolic process	2	0.4166666666666667	0.12682798949706803	ENSMUSG00000032350, ENSMUSG00000025069	419	4	12540	14.96420047732697	1.0	0.9759981529408402	90.26120684135215
GOTERM_BP_DIRECT	GO:0007195~adenylate cyclase-inhibiting dopamine receptor signaling pathway	2	0.4166666666666667	0.12682798949706803	ENSMUSG00000032259, ENSMUSG00000022840	419	4	12540	14.96420047732697	1.0	0.9759981529408402	90.26120684135215
GOTERM_BP_DIRECT	GO:0031547~brain-derived neurotrophic factor receptor signaling pathway	2	0.4166666666666667	0.12682798949706803	ENSMUSG00000002489, ENSMUSG00000062232	419	4	12540	14.96420047732697	1.0	0.9759981529408402	90.26120684135215
GOTERM_BP_DIRECT	GO:2000987~positive regulation of behavioral fear response	2	0.4166666666666667	0.12682798949706803	ENSMUSG00000045573, ENSMUSG00000005583	419	4	12540	14.96420047732697	1.0	0.9759981529408402	90.26120684135215
GOTERM_BP_DIRECT	GO:0000052~citrulline metabolic process	2	0.4166666666666667	0.12682798949706803	ENSMUSG00000007039, ENSMUSG00000029104	419	4	12540	14.96420047732697	1.0	0.9759981529408402	90.26120684135215
GOTERM_BP_DIRECT	GO:0014043~negative regulation of neuron maturation	2	0.4166666666666667	0.12682798949706803	ENSMUSG00000022122, ENSMUSG00000022812	419	4	12540	14.96420047732697	1.0	0.9759981529408402	90.26120684135215
GOTERM_BP_DIRECT	GO:0051835~positive regulation of synapse structural plasticity	2	0.4166666666666667	0.12682798949706803	ENSMUSG00000022623, ENSMUSG00000049176	419	4	12540	14.96420047732697	1.0	0.9759981529408402	90.26120684135215
GOTERM_BP_DIRECT	GO:0070327~thyroid hormone transport	2	0.4166666666666667	0.12682798949706803	ENSMUSG00000030905, ENSMUSG00000033965	419	4	12540	14.96420047732697	1.0	0.9759981529408402	90.26120684135215
GOTERM_BP_DIRECT	GO:0051899~membrane depolarization	3	0.625	0.13073436034619826	ENSMUSG00000052684, ENSMUSG00000027577, ENSMUSG00000020178	419	19	12540	4.725536992840095	1.0	0.9776325687826429	90.982955305165
GOTERM_BP_DIRECT	GO:0061003~positive regulation of dendritic spine morphogenesis	3	0.625	0.13073436034619826	ENSMUSG00000002489, ENSMUSG00000027296, ENSMUSG00000025372	419	19	12540	4.725536992840095	1.0	0.9776325687826429	90.982955305165
GOTERM_BP_DIRECT	GO:0042311~vasodilation	3	0.625	0.13073436034619826	ENSMUSG00000021478, ENSMUSG00000020178, ENSMUSG00000022122	419	19	12540	4.725536992840095	1.0	0.9776325687826429	90.982955305165
GOTERM_BP_DIRECT	GO:0001662~behavioral fear response	4	0.8333333333333334	0.13215569733929283	ENSMUSG00000045573, ENSMUSG00000056073, ENSMUSG00000021478, ENSMUSG00000026344	419	38	12540	3.1503579952267304	1.0	0.9774626596667882	91.2328303627352
KEGG_PATHWAY	mmu04540:Gap junction	6	1.25	0.13287545731560124	ENSMUSG00000032259, ENSMUSG00000022840, ENSMUSG00000033910, ENSMUSG00000026202, ENSMUSG00000021478, ENSMUSG00000078816	177	80	5206	2.2059322033898305	0.9999999999999793	0.7164430674462403	83.73554549675195
GOTERM_CC_DIRECT	GO:0005938~cell cortex	8	1.6666666666666667	0.13552167095476353	ENSMUSG00000092622, ENSMUSG00000026832, ENSMUSG00000025889, ENSMUSG00000075415, ENSMUSG00000004056, ENSMUSG00000048782, ENSMUSG00000035683, ENSMUSG00000006356	442	130	13445	1.8719108945353289	1.0	0.7852341155979063	86.21246311758614
KEGG_PATHWAY	mmu05164:Influenza A	8	1.6666666666666667	0.1373581581804454	ENSMUSG00000052684, ENSMUSG00000023341, ENSMUSG00000041538, ENSMUSG00000029605, ENSMUSG00000040296, ENSMUSG00000004056, ENSMUSG00000022812, ENSMUSG00000024810	177	127	5206	1.8527514569153432	0.9999999999999934	0.7151872576850384	84.77472148589132
GOTERM_CC_DIRECT	GO:0005911~cell-cell junction	10	2.083333333333333	0.1380668587489474	ENSMUSG00000032076, ENSMUSG00000002489, ENSMUSG00000037242, ENSMUSG00000022865, ENSMUSG00000021108, ENSMUSG00000057058, ENSMUSG00000026991, ENSMUSG00000062232, ENSMUSG00000078816, ENSMUSG00000022197	442	180	13445	1.6899195575666164	1.0	0.7816802488763386	86.7546332386646
GOTERM_BP_DIRECT	GO:0042391~regulation of membrane potential	6	1.25	0.1381644730693693	ENSMUSG00000009545, ENSMUSG00000056073, ENSMUSG00000027674, ENSMUSG00000037579, ENSMUSG00000003378, ENSMUSG00000027577	419	82	12540	2.1898829966819955	1.0	0.9802665068403016	92.21889823151605
GOTERM_BP_DIRECT	GO:0007507~heart development	12	2.5	0.13834701366116847	ENSMUSG00000042745, ENSMUSG00000023809, ENSMUSG00000027827, ENSMUSG00000022865, ENSMUSG00000024713, ENSMUSG00000029838, ENSMUSG00000062312, ENSMUSG00000005583, ENSMUSG00000024990, ENSMUSG00000040711, ENSMUSG00000011256, ENSMUSG00000030653	419	227	12540	1.5821181121402963	1.0	0.9793348397206506	92.2471521981808
GOTERM_MF_DIRECT	GO:0042605~peptide antigen binding	3	0.625	0.14032048086831372	ENSMUSG00000034926, ENSMUSG00000073409, ENSMUSG00000060550	400	20	12069	4.525875	1.0	0.9575737615768165	89.42305969562454
GOTERM_MF_DIRECT	GO:0016747~transferase activity, transferring acyl groups other than amino-acyl groups	3	0.625	0.14032048086831372	ENSMUSG00000067597, ENSMUSG00000010651, ENSMUSG00000046610	400	20	12069	4.525875	1.0	0.9575737615768165	89.42305969562454
GOTERM_BP_DIRECT	GO:0006491~N-glycan processing	3	0.625	0.14220405111814616	ENSMUSG00000019888, ENSMUSG00000056812, ENSMUSG00000037306	419	20	12540	4.4892601431980905	1.0	0.9806350264604949	92.82203708811025
GOTERM_BP_DIRECT	GO:0001964~startle response	3	0.625	0.14220405111814616	ENSMUSG00000032259, ENSMUSG00000045573, ENSMUSG00000021478	419	20	12540	4.4892601431980905	1.0	0.9806350264604949	92.82203708811025
GOTERM_BP_DIRECT	GO:0048812~neuron projection morphogenesis	5	1.0416666666666665	0.14544375419980182	ENSMUSG00000032854, ENSMUSG00000020178, ENSMUSG00000032036, ENSMUSG00000033066, ENSMUSG00000032846	419	61	12540	2.4531476192339294	1.0	0.9814961234424464	93.27363991430431
GOTERM_BP_DIRECT	GO:0008202~steroid metabolic process	5	1.0416666666666665	0.14544375419980182	ENSMUSG00000093930, ENSMUSG00000058454, ENSMUSG00000034926, ENSMUSG00000018042, ENSMUSG00000044254	419	61	12540	2.4531476192339294	1.0	0.9814961234424464	93.27363991430431
GOTERM_BP_DIRECT	GO:0035690~cellular response to drug	5	1.0416666666666665	0.14544375419980182	ENSMUSG00000029246, ENSMUSG00000009545, ENSMUSG00000028161, ENSMUSG00000005583, ENSMUSG00000030653	419	61	12540	2.4531476192339294	1.0	0.9814961234424464	93.27363991430431
GOTERM_BP_DIRECT	GO:0002376~immune system process	14	2.9166666666666665	0.1463787980917341	ENSMUSG00000022636, ENSMUSG00000032584, ENSMUSG00000023341, ENSMUSG00000046718, ENSMUSG00000029605, ENSMUSG00000040296, ENSMUSG00000030122, ENSMUSG00000060550, ENSMUSG00000036896, ENSMUSG00000054072, ENSMUSG00000032076, ENSMUSG00000025491, ENSMUSG00000057058, ENSMUSG00000074896	419	281	12540	1.4910947094845377	1.0	0.9810643799628634	93.39891940439131
GOTERM_CC_DIRECT	GO:0043204~perikaryon	8	1.6666666666666667	0.14736215078334547	ENSMUSG00000032259, ENSMUSG00000045573, ENSMUSG00000027827, ENSMUSG00000056073, ENSMUSG00000038216, ENSMUSG00000003378, ENSMUSG00000059213, ENSMUSG00000023868	442	133	13445	1.829687340523254	1.0	0.7950165756150631	88.57136202389889
GOTERM_BP_DIRECT	GO:0006694~steroid biosynthetic process	4	0.8333333333333334	0.14766802440870197	ENSMUSG00000093930, ENSMUSG00000058454, ENSMUSG00000034926, ENSMUSG00000018042	419	40	12540	2.992840095465394	1.0	0.9808324174724642	93.56805305501446
KEGG_PATHWAY	mmu05230:Central carbon metabolism in cancer	5	1.0416666666666665	0.15016397511802737	ENSMUSG00000021109, ENSMUSG00000020475, ENSMUSG00000062312, ENSMUSG00000025161, ENSMUSG00000004056	177	61	5206	2.4108548670927106	0.9999999999999998	0.7360054199124211	87.41588669225939
KEGG_PATHWAY	mmu04971:Gastric acid secretion	5	1.0416666666666665	0.15016397511802737	ENSMUSG00000009545, ENSMUSG00000033161, ENSMUSG00000022840, ENSMUSG00000027562, ENSMUSG00000078816	177	61	5206	2.4108548670927106	0.9999999999999998	0.7360054199124211	87.41588669225939
GOTERM_BP_DIRECT	GO:0033138~positive regulation of peptidyl-serine phosphorylation	5	1.0416666666666665	0.15166358481367054	ENSMUSG00000025889, ENSMUSG00000055067, ENSMUSG00000004056, ENSMUSG00000037316, ENSMUSG00000022812	419	62	12540	2.4135807221495114	1.0	0.9820573277048704	94.06667779548108
GOTERM_CC_DIRECT	GO:0045179~apical cortex	2	0.4166666666666667	0.1536113818672939	ENSMUSG00000092622, ENSMUSG00000025885	442	5	13445	12.16742081447964	1.0	0.8002295022469605	89.6598546827995
GOTERM_CC_DIRECT	GO:0032983~kainate selective glutamate receptor complex	2	0.4166666666666667	0.1536113818672939	ENSMUSG00000056073, ENSMUSG00000003378	442	5	13445	12.16742081447964	1.0	0.8002295022469605	89.6598546827995
GOTERM_BP_DIRECT	GO:0006094~gluconeogenesis	3	0.625	0.15387625030525565	ENSMUSG00000023019, ENSMUSG00000020475, ENSMUSG00000024990	419	21	12540	4.2754858506648485	1.0	0.9823073120793413	94.32690751459846
GOTERM_BP_DIRECT	GO:0010107~potassium ion import	3	0.625	0.15387625030525565	ENSMUSG00000033161, ENSMUSG00000044216, ENSMUSG00000042529	419	21	12540	4.2754858506648485	1.0	0.9823073120793413	94.32690751459846
GOTERM_BP_DIRECT	GO:0006885~regulation of pH	3	0.625	0.15387625030525565	ENSMUSG00000027562, ENSMUSG00000022122, ENSMUSG00000060961	419	21	12540	4.2754858506648485	1.0	0.9823073120793413	94.32690751459846
GOTERM_BP_DIRECT	GO:0050804~modulation of synaptic transmission	3	0.625	0.15387625030525565	ENSMUSG00000032259, ENSMUSG00000056073, ENSMUSG00000028161	419	21	12540	4.2754858506648485	1.0	0.9823073120793413	94.32690751459846
GOTERM_CC_DIRECT	GO:0005794~Golgi apparatus	43	8.958333333333334	0.15460525375548861	ENSMUSG00000046718, ENSMUSG00000039361, ENSMUSG00000028268, ENSMUSG00000048483, ENSMUSG00000040412, ENSMUSG00000056812, ENSMUSG00000033068, ENSMUSG00000060550, ENSMUSG00000063049, ENSMUSG00000044254, ENSMUSG00000012296, ENSMUSG00000000631, ENSMUSG00000032086, ENSMUSG00000038417, ENSMUSG00000024998, ENSMUSG00000023046, ENSMUSG00000036473, ENSMUSG00000073409, ENSMUSG00000015335, ENSMUSG00000020986,…	442	1092	13445	1.1978001259675468	1.0	0.7933810413927218	89.82383847817972
GOTERM_MF_DIRECT	GO:0017034~Rap guanyl-nucleotide exchange factor activity	2	0.4166666666666667	0.15474930302795076	ENSMUSG00000041992, ENSMUSG00000062232	400	5	12069	12.069	1.0	0.9666401864835501	91.77498268886781
GOTERM_MF_DIRECT	GO:0015277~kainate selective glutamate receptor activity	2	0.4166666666666667	0.15474930302795076	ENSMUSG00000056073, ENSMUSG00000003378	400	5	12069	12.069	1.0	0.9666401864835501	91.77498268886781
GOTERM_BP_DIRECT	GO:0031397~negative regulation of protein ubiquitination	4	0.8333333333333334	0.15563587159907494	ENSMUSG00000032350, ENSMUSG00000035692, ENSMUSG00000040359, ENSMUSG00000078816	419	41	12540	2.919843995575994	1.0	0.9823259209610362	94.52614180409905
GOTERM_BP_DIRECT	GO:1903599~positive regulation of mitophagy	2	0.4166666666666667	0.1559430102679402	ENSMUSG00000021109, ENSMUSG00000029104	419	5	12540	11.971360381861576	1.0	0.9816144150658284	94.56023503986508
GOTERM_BP_DIRECT	GO:0071321~cellular response to cGMP	2	0.4166666666666667	0.1559430102679402	ENSMUSG00000030653, ENSMUSG00000062232	419	5	12540	11.971360381861576	1.0	0.9816144150658284	94.56023503986508
GOTERM_BP_DIRECT	GO:0032364~oxygen homeostasis	2	0.4166666666666667	0.1559430102679402	ENSMUSG00000031987, ENSMUSG00000021109	419	5	12540	11.971360381861576	1.0	0.9816144150658284	94.56023503986508
GOTERM_BP_DIRECT	GO:0072102~glomerulus morphogenesis	2	0.4166666666666667	0.1559430102679402	ENSMUSG00000005583, ENSMUSG00000032036	419	5	12540	11.971360381861576	1.0	0.9816144150658284	94.56023503986508
GOTERM_BP_DIRECT	GO:0043949~regulation of cAMP-mediated signaling	2	0.4166666666666667	0.1559430102679402	ENSMUSG00000027674, ENSMUSG00000023868	419	5	12540	11.971360381861576	1.0	0.9816144150658284	94.56023503986508
KEGG_PATHWAY	mmu04970:Salivary secretion	5	1.0416666666666665	0.15656309461756873	ENSMUSG00000033161, ENSMUSG00000022840, ENSMUSG00000033910, ENSMUSG00000019943, ENSMUSG00000078816	177	62	5206	2.3719701111718607	1.0	0.7391782910230607	88.57102145183146
KEGG_PATHWAY	mmu00230:Purine metabolism	9	1.875	0.15693068454990478	ENSMUSG00000022489, ENSMUSG00000029246, ENSMUSG00000022840, ENSMUSG00000033910, ENSMUSG00000033068, ENSMUSG00000030653, ENSMUSG00000019990, ENSMUSG00000023868, ENSMUSG00000000253	177	156	5206	1.6968709256844852	1.0	0.7277128871645706	88.6343110572148
GOTERM_BP_DIRECT	GO:0007399~nervous system development	16	3.3333333333333335	0.15790835086431612	ENSMUSG00000003934, ENSMUSG00000020599, ENSMUSG00000044287, ENSMUSG00000075415, ENSMUSG00000048782, ENSMUSG00000030557, ENSMUSG00000062232, ENSMUSG00000018143, ENSMUSG00000033066, ENSMUSG00000027200, ENSMUSG00000022812, ENSMUSG00000062312, ENSMUSG00000031785, ENSMUSG00000005583, ENSMUSG00000028661, ENSMUSG00000063160	419	337	12540	1.420932983010276	1.0	0.981747928406994	94.77370421683528
GOTERM_CC_DIRECT	GO:0015629~actin cytoskeleton	10	2.083333333333333	0.15850269753726978	ENSMUSG00000025889, ENSMUSG00000041729, ENSMUSG00000028337, ENSMUSG00000026879, ENSMUSG00000040296, ENSMUSG00000029622, ENSMUSG00000030994, ENSMUSG00000025161, ENSMUSG00000031605, ENSMUSG00000025372	442	186	13445	1.6354060234515642	1.0	0.7932971125392874	90.44392448943242
KEGG_PATHWAY	mmu04012:ErbB signaling pathway	6	1.25	0.15927010932389	ENSMUSG00000052684, ENSMUSG00000062312, ENSMUSG00000020312, ENSMUSG00000004056, ENSMUSG00000078816, ENSMUSG00000022812	177	85	5206	2.07617148554337	1.0	0.7214074724145672	89.02959173493356
GOTERM_CC_DIRECT	GO:0043209~myelin sheath	10	2.083333333333333	0.16204479509984793	ENSMUSG00000033161, ENSMUSG00000026879, ENSMUSG00000032192, ENSMUSG00000027562, ENSMUSG00000062312, ENSMUSG00000027858, ENSMUSG00000001270, ENSMUSG00000038034, ENSMUSG00000006782, ENSMUSG00000037625	442	187	13445	1.6266605366951388	1.0	0.7924755618070017	90.9769223400614
GOTERM_CC_DIRECT	GO:0030659~cytoplasmic vesicle membrane	7	1.4583333333333333	0.16218890000087455	ENSMUSG00000025889, ENSMUSG00000032086, ENSMUSG00000037242, ENSMUSG00000009545, ENSMUSG00000044216, ENSMUSG00000029104, ENSMUSG00000018965	442	112	13445	1.9011595022624435	1.0	0.784258868137429	90.99801188695785
KEGG_PATHWAY	mmu04974:Protein digestion and absorption	5	1.0416666666666665	0.16306274592633097	ENSMUSG00000009545, ENSMUSG00000033161, ENSMUSG00000019838, ENSMUSG00000030376, ENSMUSG00000022371	177	63	5206	2.3343197919469105	1.0	0.7188907161852933	89.64358950296975
GOTERM_BP_DIRECT	GO:0071320~cellular response to cAMP	4	0.8333333333333334	0.1637342057891757	ENSMUSG00000045573, ENSMUSG00000009545, ENSMUSG00000023019, ENSMUSG00000062232	419	42	12540	2.8503239004432324	1.0	0.9837027728874415	95.36108060145479
GOTERM_BP_DIRECT	GO:0042552~myelination	4	0.8333333333333334	0.1637342057891757	ENSMUSG00000032854, ENSMUSG00000062312, ENSMUSG00000027858, ENSMUSG00000031775	419	42	12540	2.8503239004432324	1.0	0.9837027728874415	95.36108060145479
GOTERM_BP_DIRECT	GO:0032436~positive regulation of proteasomal ubiquitin-dependent protein catabolic process	5	1.0416666666666665	0.16439785599440176	ENSMUSG00000032350, ENSMUSG00000022674, ENSMUSG00000021701, ENSMUSG00000022812, ENSMUSG00000024810	419	64	12540	2.338156324582339	1.0	0.9832190228741086	95.42389712572643
KEGG_PATHWAY	mmu04530:Tight junction	5	1.0416666666666665	0.16965914005241745	ENSMUSG00000092009, ENSMUSG00000021112, ENSMUSG00000012296, ENSMUSG00000056214, ENSMUSG00000037625	177	64	5206	2.29784604519774	1.0	0.7230734609369119	90.6366147724555
KEGG_PATHWAY	mmu04062:Chemokine signaling pathway	8	1.6666666666666667	0.17141158119829653	ENSMUSG00000002489, ENSMUSG00000022840, ENSMUSG00000074715, ENSMUSG00000032192, ENSMUSG00000020312, ENSMUSG00000004056, ENSMUSG00000039621, ENSMUSG00000022812	177	135	5206	1.7429587779870266	1.0	0.7161311016273435	90.88525540729616
GOTERM_CC_DIRECT	GO:0097546~ciliary base	3	0.625	0.17332610078938468	ENSMUSG00000056458, ENSMUSG00000034292, ENSMUSG00000002997	442	23	13445	3.9676372221129252	1.0	0.799795328186819	92.49651737458507
GOTERM_MF_DIRECT	GO:0005267~potassium channel activity	5	1.0416666666666665	0.17392165053252318	ENSMUSG00000009545, ENSMUSG00000037610, ENSMUSG00000028033, ENSMUSG00000037579, ENSMUSG00000054934	400	66	12069	2.2857954545454544	1.0	0.976333451769136	94.15094996800853
GOTERM_BP_DIRECT	GO:1990138~neuron projection extension	3	0.625	0.17772507384651723	ENSMUSG00000002489, ENSMUSG00000022636, ENSMUSG00000044287	419	23	12540	3.903704472346166	1.0	0.9877571207363353	96.52795679579489
GOTERM_BP_DIRECT	GO:0051968~positive regulation of synaptic transmission, glutamatergic	3	0.625	0.17772507384651723	ENSMUSG00000022623, ENSMUSG00000021478, ENSMUSG00000020178	419	23	12540	3.903704472346166	1.0	0.9877571207363353	96.52795679579489
GOTERM_BP_DIRECT	GO:0046488~phosphatidylinositol metabolic process	3	0.625	0.17772507384651723	ENSMUSG00000032259, ENSMUSG00000038417, ENSMUSG00000021478	419	23	12540	3.903704472346166	1.0	0.9877571207363353	96.52795679579489
GOTERM_BP_DIRECT	GO:0001755~neural crest cell migration	4	0.8333333333333334	0.18029070441495798	ENSMUSG00000034684, ENSMUSG00000021109, ENSMUSG00000022122, ENSMUSG00000027200	419	44	12540	2.720763723150358	1.0	0.9880001887540759	96.70937721697747
GOTERM_CC_DIRECT	GO:0035749~myelin sheath adaxonal region	2	0.4166666666666667	0.18138350840311215	ENSMUSG00000021112, ENSMUSG00000006782	442	6	13445	10.1395173453997	1.0	0.8079368550836495	93.43269424223438
GOTERM_CC_DIRECT	GO:0043219~lateral loop	2	0.4166666666666667	0.18138350840311215	ENSMUSG00000062312, ENSMUSG00000021112	442	6	13445	10.1395173453997	1.0	0.8079368550836495	93.43269424223438
KEGG_PATHWAY	mmu04066:HIF-1 signaling pathway	6	1.25	0.18180229109216492	ENSMUSG00000031987, ENSMUSG00000021109, ENSMUSG00000062312, ENSMUSG00000004056, ENSMUSG00000020190, ENSMUSG00000078816	177	89	5206	1.9828604075414207	1.0	0.7286194714803026	92.23880003413423
KEGG_PATHWAY	mmu04722:Neurotrophin signaling pathway	7	1.4583333333333333	0.18237925671705582	ENSMUSG00000052684, ENSMUSG00000023809, ENSMUSG00000020227, ENSMUSG00000021180, ENSMUSG00000020312, ENSMUSG00000004056, ENSMUSG00000022812	177	113	5206	1.8220088995550223	1.0	0.71956790370498	92.30823024116435
GOTERM_MF_DIRECT	GO:0016628~oxidoreductase activity, acting on the CH-CH group of donors, NAD or NADP as acceptor	2	0.4166666666666667	0.18270479276014465	ENSMUSG00000058454, ENSMUSG00000034926	400	6	12069	10.057500000000001	1.0	0.9783628482573804	95.00989924106848
GOTERM_MF_DIRECT	GO:0004128~cytochrome-b5 reductase activity, acting on NAD(P)H	2	0.4166666666666667	0.18270479276014465	ENSMUSG00000005514, ENSMUSG00000018042	400	6	12069	10.057500000000001	1.0	0.9783628482573804	95.00989924106848
GOTERM_MF_DIRECT	GO:0042578~phosphoric ester hydrolase activity	2	0.4166666666666667	0.18270479276014465	ENSMUSG00000038417, ENSMUSG00000073678	400	6	12069	10.057500000000001	1.0	0.9783628482573804	95.00989924106848
GOTERM_MF_DIRECT	GO:0004865~protein serine/threonine phosphatase inhibitor activity	2	0.4166666666666667	0.18270479276014465	ENSMUSG00000061718, ENSMUSG00000022490	400	6	12069	10.057500000000001	1.0	0.9783628482573804	95.00989924106848
GOTERM_BP_DIRECT	GO:0060732~positive regulation of inositol phosphate biosynthetic process	2	0.4166666666666667	0.18408946593113165	ENSMUSG00000025889, ENSMUSG00000068037	419	6	12540	9.976133651551313	1.0	0.9886201670802106	96.96167235723323
GOTERM_BP_DIRECT	GO:0030913~paranodal junction assembly	2	0.4166666666666667	0.18408946593113165	ENSMUSG00000030342, ENSMUSG00000032854	419	6	12540	9.976133651551313	1.0	0.9886201670802106	96.96167235723323
GOTERM_BP_DIRECT	GO:0021853~cerebral cortex GABAergic interneuron migration	2	0.4166666666666667	0.18408946593113165	ENSMUSG00000032259, ENSMUSG00000021478	419	6	12540	9.976133651551313	1.0	0.9886201670802106	96.96167235723323
GOTERM_BP_DIRECT	GO:0002052~positive regulation of neuroblast proliferation	3	0.625	0.1898538542892032	ENSMUSG00000032259, ENSMUSG00000021109, ENSMUSG00000020950	419	24	12540	3.7410501193317423	1.0	0.9897552892094608	97.30997744435214
GOTERM_BP_DIRECT	GO:0009987~cellular process	3	0.625	0.1898538542892032	ENSMUSG00000052684, ENSMUSG00000016087, ENSMUSG00000055723	419	24	12540	3.7410501193317423	1.0	0.9897552892094608	97.30997744435214
KEGG_PATHWAY	mmu05330:Allograft rejection	3	0.625	0.19388914716824956	ENSMUSG00000041538, ENSMUSG00000073409, ENSMUSG00000060550	177	24	5206	3.6765536723163845	1.0	0.7337020136491182	93.57915031044948
KEGG_PATHWAY	mmu05332:Graft-versus-host disease	3	0.625	0.19388914716824956	ENSMUSG00000041538, ENSMUSG00000073409, ENSMUSG00000060550	177	24	5206	3.6765536723163845	1.0	0.7337020136491182	93.57915031044948
GOTERM_MF_DIRECT	GO:0003705~transcription factor activity, RNA polymerase II distal enhancer sequence-specific binding	4	0.8333333333333334	0.19404741346472093	ENSMUSG00000052684, ENSMUSG00000021109, ENSMUSG00000005583, ENSMUSG00000030557	400	46	12069	2.623695652173913	1.0	0.9812829744051159	95.9455858542096
GOTERM_BP_DIRECT	GO:0007155~cell adhesion	18	3.75	0.1951484237781556	ENSMUSG00000022636, ENSMUSG00000054555, ENSMUSG00000030342, ENSMUSG00000026639, ENSMUSG00000026991, ENSMUSG00000039013, ENSMUSG00000032076, ENSMUSG00000053166, ENSMUSG00000041592, ENSMUSG00000023905, ENSMUSG00000022865, ENSMUSG00000044043, ENSMUSG00000031785, ENSMUSG00000032036, ENSMUSG00000028661, ENSMUSG00000032174, ENSMUSG00000037625, ENSMUSG00000022371	419	405	12540	1.3301511535401749	1.0	0.9906493883531421	97.59644263380913
GOTERM_CC_DIRECT	GO:0042734~presynaptic membrane	5	1.0416666666666665	0.19702387496742463	ENSMUSG00000039361, ENSMUSG00000056073, ENSMUSG00000003378, ENSMUSG00000020178, ENSMUSG00000030653	442	70	13445	2.1727537168713638	1.0	0.8289657488342436	94.94874291523857
GOTERM_BP_DIRECT	GO:0071277~cellular response to calcium ion	4	0.8333333333333334	0.1972749764426498	ENSMUSG00000052684, ENSMUSG00000037242, ENSMUSG00000005583, ENSMUSG00000030557	419	46	12540	2.602469648230777	1.0	0.9907061337025311	97.70320240424893
GOTERM_BP_DIRECT	GO:0043588~skin development	4	0.8333333333333334	0.1972749764426498	ENSMUSG00000048251, ENSMUSG00000034926, ENSMUSG00000074794, ENSMUSG00000051617	419	46	12540	2.602469648230777	1.0	0.9907061337025311	97.70320240424893
GOTERM_CC_DIRECT	GO:0014704~intercalated disc	4	0.8333333333333334	0.19945761216936414	ENSMUSG00000033161, ENSMUSG00000022865, ENSMUSG00000018965, ENSMUSG00000046480	442	47	13445	2.588812939250987	1.0	0.8259973292970769	95.15311302135125
GOTERM_MF_DIRECT	GO:0004601~peroxidase activity	3	0.625	0.1995787544066447	ENSMUSG00000004341, ENSMUSG00000052234, ENSMUSG00000018339	400	25	12069	3.6207000000000003	1.0	0.9814637485000529	96.33993379148026
GOTERM_BP_DIRECT	GO:0045765~regulation of angiogenesis	3	0.625	0.20208931582214248	ENSMUSG00000042745, ENSMUSG00000023905, ENSMUSG00000031987	419	25	12540	3.591408114558473	1.0	0.991394390184825	97.92862935165806
GOTERM_BP_DIRECT	GO:0043392~negative regulation of DNA binding	3	0.625	0.20208931582214248	ENSMUSG00000052684, ENSMUSG00000042745, ENSMUSG00000026622	419	25	12540	3.591408114558473	1.0	0.991394390184825	97.92862935165806
GOTERM_BP_DIRECT	GO:0042755~eating behavior	3	0.625	0.20208931582214248	ENSMUSG00000051444, ENSMUSG00000020178, ENSMUSG00000027584	419	25	12540	3.591408114558473	1.0	0.991394390184825	97.92862935165806
GOTERM_CC_DIRECT	GO:0008076~voltage-gated potassium channel complex	5	1.0416666666666665	0.20381461187601008	ENSMUSG00000009545, ENSMUSG00000027827, ENSMUSG00000037610, ENSMUSG00000028033, ENSMUSG00000054934	442	71	13445	2.1421515518450067	1.0	0.8263762608891446	95.49997114878254
GOTERM_BP_DIRECT	GO:0007568~aging	8	1.6666666666666667	0.2053090786402892	ENSMUSG00000052684, ENSMUSG00000025889, ENSMUSG00000032350, ENSMUSG00000045573, ENSMUSG00000026879, ENSMUSG00000019943, ENSMUSG00000022122, ENSMUSG00000006782	419	144	12540	1.6626889419252189	1.0	0.9916838664575897	98.06758018896595
GOTERM_BP_DIRECT	GO:0006979~response to oxidative stress	7	1.4583333333333333	0.2061327303718223	ENSMUSG00000032350, ENSMUSG00000036478, ENSMUSG00000004341, ENSMUSG00000052234, ENSMUSG00000034926, ENSMUSG00000027577, ENSMUSG00000018339	419	119	12540	1.7604941738031727	1.0	0.991443416929239	98.10168830384
GOTERM_BP_DIRECT	GO:0006816~calcium ion transport	7	1.4583333333333333	0.2061327303718223	ENSMUSG00000028161, ENSMUSG00000027994, ENSMUSG00000027577, ENSMUSG00000019943, ENSMUSG00000021991, ENSMUSG00000020722, ENSMUSG00000030376	419	119	12540	1.7604941738031727	1.0	0.991443416929239	98.10168830384
GOTERM_MF_DIRECT	GO:0019841~retinol binding	2	0.4166666666666667	0.20973793440498595	ENSMUSG00000024990, ENSMUSG00000032291	400	7	12069	8.620714285714286	1.0	0.9834226945477313	96.9726438785617
GOTERM_MF_DIRECT	GO:0003680~AT DNA binding	2	0.4166666666666667	0.20973793440498595	ENSMUSG00000000568, ENSMUSG00000005583	400	7	12069	8.620714285714286	1.0	0.9834226945477313	96.9726438785617
GOTERM_MF_DIRECT	GO:0016918~retinal binding	2	0.4166666666666667	0.20973793440498595	ENSMUSG00000024990, ENSMUSG00000032291	400	7	12069	8.620714285714286	1.0	0.9834226945477313	96.9726438785617
GOTERM_MF_DIRECT	GO:0031995~insulin-like growth factor II binding	2	0.4166666666666667	0.20973793440498595	ENSMUSG00000023046, ENSMUSG00000017493	400	7	12069	8.620714285714286	1.0	0.9834226945477313	96.9726438785617
GOTERM_MF_DIRECT	GO:0046977~TAP binding	2	0.4166666666666667	0.20973793440498595	ENSMUSG00000073409, ENSMUSG00000060550	400	7	12069	8.620714285714286	1.0	0.9834226945477313	96.9726438785617
GOTERM_BP_DIRECT	GO:0032496~response to lipopolysaccharide	8	1.6666666666666667	0.210056173895858	ENSMUSG00000052684, ENSMUSG00000025889, ENSMUSG00000045573, ENSMUSG00000020227, ENSMUSG00000021709, ENSMUSG00000017631, ENSMUSG00000022122, ENSMUSG00000006782	419	145	12540	1.6512221216360794	1.0	0.9918773859892174	98.25652178367547
GOTERM_MF_DIRECT	GO:0097110~scaffold protein binding	4	0.8333333333333334	0.21118931936593632	ENSMUSG00000009545, ENSMUSG00000022623, ENSMUSG00000007617, ENSMUSG00000022840	400	48	12069	2.5143750000000002	1.0	0.9820482686843502	97.05421241041822
GOTERM_BP_DIRECT	GO:0032288~myelin assembly	2	0.4166666666666667	0.21129950288722524	ENSMUSG00000038417, ENSMUSG00000021112	419	7	12540	8.550971701329697	1.0	0.991735740471009	98.30305194790223
GOTERM_BP_DIRECT	GO:0051024~positive regulation of immunoglobulin secretion	2	0.4166666666666667	0.21129950288722524	ENSMUSG00000024990, ENSMUSG00000024810	419	7	12540	8.550971701329697	1.0	0.991735740471009	98.30305194790223
GOTERM_BP_DIRECT	GO:0042297~vocal learning	2	0.4166666666666667	0.21129950288722524	ENSMUSG00000022623, ENSMUSG00000029104	419	7	12540	8.550971701329697	1.0	0.991735740471009	98.30305194790223
GOTERM_BP_DIRECT	GO:0034340~response to type I interferon	2	0.4166666666666667	0.21129950288722524	ENSMUSG00000023341, ENSMUSG00000035692	419	7	12540	8.550971701329697	1.0	0.991735740471009	98.30305194790223
GOTERM_BP_DIRECT	GO:0086009~membrane repolarization	2	0.4166666666666667	0.21129950288722524	ENSMUSG00000009545, ENSMUSG00000033161	419	7	12540	8.550971701329697	1.0	0.991735740471009	98.30305194790223
GOTERM_BP_DIRECT	GO:0000050~urea cycle	2	0.4166666666666667	0.21129950288722524	ENSMUSG00000029104, ENSMUSG00000046687	419	7	12540	8.550971701329697	1.0	0.991735740471009	98.30305194790223
GOTERM_BP_DIRECT	GO:0095500~acetylcholine receptor signaling pathway	2	0.4166666666666667	0.21129950288722524	ENSMUSG00000027577, ENSMUSG00000026344	419	7	12540	8.550971701329697	1.0	0.991735740471009	98.30305194790223
GOTERM_MF_DIRECT	GO:0004712~protein serine/threonine/tyrosine kinase activity	3	0.625	0.21178179512739811	ENSMUSG00000023809, ENSMUSG00000033985, ENSMUSG00000078816	400	26	12069	3.4814423076923076	1.0	0.9802909083057576	97.08691682989024
GOTERM_BP_DIRECT	GO:0007275~multicellular organism development	30	6.25	0.21359010495376418	ENSMUSG00000003934, ENSMUSG00000092622, ENSMUSG00000039361, ENSMUSG00000028347, ENSMUSG00000040929, ENSMUSG00000020099, ENSMUSG00000033066, ENSMUSG00000027200, ENSMUSG00000022101, ENSMUSG00000001103, ENSMUSG00000027848, ENSMUSG00000021281, ENSMUSG00000031785, ENSMUSG00000005583, ENSMUSG00000004056, ENSMUSG00000020317, ENSMUSG00000024754, ENSMUSG00000063160, ENSMUSG00000028661, ENSMUSG00000067786,…	419	745	12540	1.2051705082410982	1.0	0.9918157405627229	98.38572873338745
GOTERM_BP_DIRECT	GO:0043278~response to morphine	3	0.625	0.2144109339725274	ENSMUSG00000032259, ENSMUSG00000045573, ENSMUSG00000078816	419	26	12540	3.453277033229301	1.0	0.991588576130068	98.41442103923308
GOTERM_BP_DIRECT	GO:2000463~positive regulation of excitatory postsynaptic potential	3	0.625	0.2144109339725274	ENSMUSG00000022623, ENSMUSG00000036902, ENSMUSG00000022812	419	26	12540	3.453277033229301	1.0	0.991588576130068	98.41442103923308
GOTERM_BP_DIRECT	GO:0043410~positive regulation of MAPK cascade	6	1.25	0.2163554816924293	ENSMUSG00000062312, ENSMUSG00000018849, ENSMUSG00000037922, ENSMUSG00000028661, ENSMUSG00000017493, ENSMUSG00000032807	419	96	12540	1.8705250596658711	1.0	0.9915993086300768	98.48048839256128
GOTERM_MF_DIRECT	GO:0016491~oxidoreductase activity	20	4.166666666666666	0.21701644872569475	ENSMUSG00000074063, ENSMUSG00000058454, ENSMUSG00000017453, ENSMUSG00000005514, ENSMUSG00000031987, ENSMUSG00000030905, ENSMUSG00000018042, ENSMUSG00000018339, ENSMUSG00000025069, ENSMUSG00000032807, ENSMUSG00000053470, ENSMUSG00000025889, ENSMUSG00000027827, ENSMUSG00000052234, ENSMUSG00000004341, ENSMUSG00000034926, ENSMUSG00000023019, ENSMUSG00000040466, ENSMUSG00000022351, ENSMUSG00000000253	400	471	12069	1.2812101910828027	1.0	0.9804174455096943	97.3615072741489
KEGG_PATHWAY	mmu05320:Autoimmune thyroid disease	3	0.625	0.21888623141981386	ENSMUSG00000041538, ENSMUSG00000073409, ENSMUSG00000060550	177	26	5206	3.39374185136897	1.0	0.7713425413078521	95.70145724852466
KEGG_PATHWAY	mmu04976:Bile secretion	4	0.8333333333333334	0.22029979146423448	ENSMUSG00000033161, ENSMUSG00000022840, ENSMUSG00000027562, ENSMUSG00000060961	177	48	5206	2.451035781544256	1.0	0.7647801510991141	95.79950514756345
KEGG_PATHWAY	mmu00480:Glutathione metabolism	4	0.8333333333333334	0.22029979146423448	ENSMUSG00000032350, ENSMUSG00000004341, ENSMUSG00000018339, ENSMUSG00000025069	177	48	5206	2.451035781544256	1.0	0.7647801510991141	95.79950514756345
GOTERM_CC_DIRECT	GO:0031513~nonmotile primary cilium	3	0.625	0.2214598230461676	ENSMUSG00000032259, ENSMUSG00000021478, ENSMUSG00000031932	442	27	13445	3.379839115133233	1.0	0.8474543834949112	96.68268037821875
GOTERM_MF_DIRECT	GO:0005215~transporter activity	7	1.4583333333333333	0.22200121622603808	ENSMUSG00000054986, ENSMUSG00000019838, ENSMUSG00000024990, ENSMUSG00000074796, ENSMUSG00000032291, ENSMUSG00000060961, ENSMUSG00000053025	400	123	12069	1.7171341463414636	1.0	0.980452350615467	97.60037477614142
GOTERM_MF_DIRECT	GO:0046875~ephrin receptor binding	3	0.625	0.22405459066841593	ENSMUSG00000002489, ENSMUSG00000003934, ENSMUSG00000058589	400	27	12069	3.3525	1.0	0.9793355911839405	97.69277512963414
GOTERM_CC_DIRECT	GO:0043679~axon terminus	5	1.0416666666666665	0.22457998254344674	ENSMUSG00000032259, ENSMUSG00000025889, ENSMUSG00000045573, ENSMUSG00000021478, ENSMUSG00000040495	442	74	13445	2.0553075700134524	1.0	0.8457102246726341	96.85906863802148
KEGG_PATHWAY	mmu04911:Insulin secretion	5	1.0416666666666665	0.2254478401019674	ENSMUSG00000033161, ENSMUSG00000037610, ENSMUSG00000022840, ENSMUSG00000054934, ENSMUSG00000078816	177	72	5206	2.0425298179535467	1.0	0.7648813246484917	96.13942935802845
GOTERM_BP_DIRECT	GO:1901216~positive regulation of neuron death	3	0.625	0.22679942796491984	ENSMUSG00000039361, ENSMUSG00000031987, ENSMUSG00000022812	419	27	12540	3.3253778838504378	1.0	0.9932149379544144	98.79319273722358
GOTERM_BP_DIRECT	GO:0042073~intraciliary transport	3	0.625	0.22679942796491984	ENSMUSG00000051444, ENSMUSG00000034292, ENSMUSG00000028758	419	27	12540	3.3253778838504378	1.0	0.9932149379544144	98.79319273722358
GOTERM_BP_DIRECT	GO:0014003~oligodendrocyte development	3	0.625	0.22679942796491984	ENSMUSG00000026879, ENSMUSG00000030342, ENSMUSG00000034245	419	27	12540	3.3253778838504378	1.0	0.9932149379544144	98.79319273722358
GOTERM_CC_DIRECT	GO:0032587~ruffle membrane	5	1.0416666666666665	0.23162091847580293	ENSMUSG00000002489, ENSMUSG00000040296, ENSMUSG00000004056, ENSMUSG00000018849, ENSMUSG00000021990	442	75	13445	2.0279034690799396	1.0	0.8496450733210932	97.22566271483338
GOTERM_BP_DIRECT	GO:0071333~cellular response to glucose stimulus	4	0.8333333333333334	0.23228432335109347	ENSMUSG00000032350, ENSMUSG00000028161, ENSMUSG00000003378, ENSMUSG00000005583	419	50	12540	2.3942720763723155	1.0	0.9937888372440656	98.93206931863129
GOTERM_MF_DIRECT	GO:0008066~glutamate receptor activity	2	0.4166666666666667	0.23587908547080488	ENSMUSG00000056073, ENSMUSG00000003378	400	8	12069	7.543125	1.0	0.981979083800691	98.16346415676873
GOTERM_MF_DIRECT	GO:0035240~dopamine binding	2	0.4166666666666667	0.23587908547080488	ENSMUSG00000032259, ENSMUSG00000021478	400	8	12069	7.543125	1.0	0.981979083800691	98.16346415676873
GOTERM_MF_DIRECT	GO:0004862~cAMP-dependent protein kinase inhibitor activity	2	0.4166666666666667	0.23587908547080488	ENSMUSG00000035268, ENSMUSG00000002997	400	8	12069	7.543125	1.0	0.981979083800691	98.16346415676873
GOTERM_MF_DIRECT	GO:0050661~NADP binding	3	0.625	0.23637924607087366	ENSMUSG00000058454, ENSMUSG00000005514, ENSMUSG00000030905	400	28	12069	3.232767857142857	1.0	0.9804028110968799	98.18124466615829
GOTERM_BP_DIRECT	GO:0019934~cGMP-mediated signaling	2	0.4166666666666667	0.2376042031034883	ENSMUSG00000030653, ENSMUSG00000022122	419	8	12540	7.482100238663485	1.0	0.994286557586859	99.05227582232644
GOTERM_BP_DIRECT	GO:0030432~peristalsis	2	0.4166666666666667	0.2376042031034883	ENSMUSG00000032259, ENSMUSG00000021478	419	8	12540	7.482100238663485	1.0	0.994286557586859	99.05227582232644
GOTERM_BP_DIRECT	GO:0042053~regulation of dopamine metabolic process	2	0.4166666666666667	0.2376042031034883	ENSMUSG00000022489, ENSMUSG00000021478	419	8	12540	7.482100238663485	1.0	0.994286557586859	99.05227582232644
GOTERM_BP_DIRECT	GO:2000480~negative regulation of cAMP-dependent protein kinase activity	2	0.4166666666666667	0.2376042031034883	ENSMUSG00000035268, ENSMUSG00000002997	419	8	12540	7.482100238663485	1.0	0.994286557586859	99.05227582232644
GOTERM_BP_DIRECT	GO:2000727~positive regulation of cardiac muscle cell differentiation	2	0.4166666666666667	0.2376042031034883	ENSMUSG00000005583, ENSMUSG00000022812	419	8	12540	7.482100238663485	1.0	0.994286557586859	99.05227582232644
GOTERM_BP_DIRECT	GO:0001973~adenosine receptor signaling pathway	2	0.4166666666666667	0.2376042031034883	ENSMUSG00000022840, ENSMUSG00000020178	419	8	12540	7.482100238663485	1.0	0.994286557586859	99.05227582232644
GOTERM_BP_DIRECT	GO:0040012~regulation of locomotion	2	0.4166666666666667	0.2376042031034883	ENSMUSG00000025889, ENSMUSG00000040495	419	8	12540	7.482100238663485	1.0	0.994286557586859	99.05227582232644
GOTERM_BP_DIRECT	GO:0032287~peripheral nervous system myelin maintenance	2	0.4166666666666667	0.2376042031034883	ENSMUSG00000004056, ENSMUSG00000021112	419	8	12540	7.482100238663485	1.0	0.994286557586859	99.05227582232644
GOTERM_BP_DIRECT	GO:0051453~regulation of intracellular pH	3	0.625	0.23923670095292573	ENSMUSG00000027562, ENSMUSG00000074796, ENSMUSG00000060961	419	28	12540	3.2066143879986364	1.0	0.994236240406507	99.08652872758294
GOTERM_BP_DIRECT	GO:0035725~sodium ion transmembrane transport	3	0.625	0.23923670095292573	ENSMUSG00000074796, ENSMUSG00000030376, ENSMUSG00000046480	419	28	12540	3.2066143879986364	1.0	0.994236240406507	99.08652872758294
GOTERM_BP_DIRECT	GO:0043065~positive regulation of apoptotic process	13	2.7083333333333335	0.24249216442270544	ENSMUSG00000052684, ENSMUSG00000026663, ENSMUSG00000074063, ENSMUSG00000023809, ENSMUSG00000023905, ENSMUSG00000029838, ENSMUSG00000031987, ENSMUSG00000021109, ENSMUSG00000046607, ENSMUSG00000035683, ENSMUSG00000063049, ENSMUSG00000020653, ENSMUSG00000022812	419	284	12540	1.3699620155299337	1.0	0.9944147501253772	99.15138357004126
GOTERM_CC_DIRECT	GO:0005770~late endosome	7	1.4583333333333333	0.243723713088408	ENSMUSG00000032086, ENSMUSG00000009545, ENSMUSG00000040412, ENSMUSG00000029104, ENSMUSG00000038195, ENSMUSG00000062232, ENSMUSG00000044254	442	128	13445	1.6635145644796379	1.0	0.8601352082294134	97.76464589736068
GOTERM_MF_DIRECT	GO:0004672~protein kinase activity	20	4.166666666666666	0.24393077585308354	ENSMUSG00000032584, ENSMUSG00000020227, ENSMUSG00000021108, ENSMUSG00000034751, ENSMUSG00000020190, ENSMUSG00000021701, ENSMUSG00000078816, ENSMUSG00000022812, ENSMUSG00000039954, ENSMUSG00000056458, ENSMUSG00000023809, ENSMUSG00000035486, ENSMUSG00000030433, ENSMUSG00000033985, ENSMUSG00000062312, ENSMUSG00000021180, ENSMUSG00000004056, ENSMUSG00000035683, ENSMUSG00000028661, ENSMUSG00000026622	400	481	12069	1.2545738045738046	1.0	0.9814004585992888	98.43092433343912
GOTERM_BP_DIRECT	GO:0006915~apoptotic process	21	4.375	0.24415367512011027	ENSMUSG00000037242, ENSMUSG00000020227, ENSMUSG00000022339, ENSMUSG00000020099, ENSMUSG00000030557, ENSMUSG00000020190, ENSMUSG00000044254, ENSMUSG00000032076, ENSMUSG00000002489, ENSMUSG00000023905, ENSMUSG00000026879, ENSMUSG00000092035, ENSMUSG00000028115, ENSMUSG00000042350, ENSMUSG00000046607, ENSMUSG00000005583, ENSMUSG00000029104, ENSMUSG00000004056, ENSMUSG00000035683, ENSMUSG00000037316,…	419	507	12540	1.2396379093643641	1.0	0.9943707337662936	99.1827878291627
GOTERM_MF_DIRECT	GO:0015293~symporter activity	5	1.0416666666666665	0.25019086218618336	ENSMUSG00000028542, ENSMUSG00000025161, ENSMUSG00000074796, ENSMUSG00000033965, ENSMUSG00000060961	400	77	12069	1.9592532467532469	1.0	0.9819013233388095	98.61326510520013
GOTERM_BP_DIRECT	GO:0022008~neurogenesis	4	0.8333333333333334	0.2501930263107295	ENSMUSG00000020950, ENSMUSG00000029104, ENSMUSG00000028758, ENSMUSG00000044254	419	52	12540	2.302184688819534	1.0	0.9949019152882458	99.28796152193907
GOTERM_BP_DIRECT	GO:0035249~synaptic transmission, glutamatergic	3	0.625	0.25170578281740974	ENSMUSG00000056073, ENSMUSG00000003378, ENSMUSG00000020178	419	29	12540	3.096041478067649	1.0	0.9948416878812928	99.312233160236
GOTERM_BP_DIRECT	GO:0019933~cAMP-mediated signaling	3	0.625	0.25170578281740974	ENSMUSG00000022840, ENSMUSG00000030653, ENSMUSG00000062232	419	29	12540	3.096041478067649	1.0	0.9948416878812928	99.312233160236
GOTERM_BP_DIRECT	GO:0070555~response to interleukin-1	3	0.625	0.25170578281740974	ENSMUSG00000025889, ENSMUSG00000032350, ENSMUSG00000020227	419	29	12540	3.096041478067649	1.0	0.9948416878812928	99.312233160236
KEGG_PATHWAY	mmu04924:Renin secretion	4	0.8333333333333334	0.2566269450361314	ENSMUSG00000022489, ENSMUSG00000022840, ENSMUSG00000033910, ENSMUSG00000028161	177	52	5206	2.2624945675793136	1.0	0.8057246706626406	97.7125886124259
GOTERM_CC_DIRECT	GO:0030686~90S preribosome	2	0.4166666666666667	0.25936209334310156	ENSMUSG00000024528, ENSMUSG00000061477	442	9	13445	6.759678230266466	1.0	0.8739487756523727	98.31779271216398
GOTERM_CC_DIRECT	GO:0032591~dendritic spine membrane	2	0.4166666666666667	0.25936209334310156	ENSMUSG00000019943, ENSMUSG00000059213	442	9	13445	6.759678230266466	1.0	0.8739487756523727	98.31779271216398
GOTERM_BP_DIRECT	GO:0001822~kidney development	6	1.25	0.2597293896387556	ENSMUSG00000029246, ENSMUSG00000039474, ENSMUSG00000024713, ENSMUSG00000027562, ENSMUSG00000034292, ENSMUSG00000044254	419	103	12540	1.7434019973584818	1.0	0.995543138495413	99.42846985746061
GOTERM_MF_DIRECT	GO:0030553~cGMP binding	2	0.4166666666666667	0.26115760672852006	ENSMUSG00000030653, ENSMUSG00000023868	400	9	12069	6.705000000000001	1.0	0.9838451113077689	98.8859183981659
GOTERM_MF_DIRECT	GO:0001076~transcription factor activity, RNA polymerase II transcription factor binding	2	0.4166666666666667	0.26115760672852006	ENSMUSG00000021109, ENSMUSG00000042918	400	9	12069	6.705000000000001	1.0	0.9838451113077689	98.8859183981659
GOTERM_BP_DIRECT	GO:0007184~SMAD protein import into nucleus	2	0.4166666666666667	0.26303361924543295	ENSMUSG00000052684, ENSMUSG00000037573	419	9	12540	6.6507557677008755	1.0	0.9956793095992681	99.47073297227055
GOTERM_BP_DIRECT	GO:0032688~negative regulation of interferon-beta production	2	0.4166666666666667	0.26303361924543295	ENSMUSG00000032586, ENSMUSG00000034292	419	9	12540	6.6507557677008755	1.0	0.9956793095992681	99.47073297227055
GOTERM_BP_DIRECT	GO:0035456~response to interferon-beta	2	0.4166666666666667	0.26303361924543295	ENSMUSG00000046718, ENSMUSG00000025491	419	9	12540	6.6507557677008755	1.0	0.9956793095992681	99.47073297227055
GOTERM_BP_DIRECT	GO:0005513~detection of calcium ion	2	0.4166666666666667	0.26303361924543295	ENSMUSG00000037610, ENSMUSG00000054934	419	9	12540	6.6507557677008755	1.0	0.9956793095992681	99.47073297227055
GOTERM_BP_DIRECT	GO:0032480~negative regulation of type I interferon production	2	0.4166666666666667	0.26303361924543295	ENSMUSG00000040296, ENSMUSG00000034292	419	9	12540	6.6507557677008755	1.0	0.9956793095992681	99.47073297227055
GOTERM_BP_DIRECT	GO:0044406~adhesion of symbiont to host	2	0.4166666666666667	0.26303361924543295	ENSMUSG00000028268, ENSMUSG00000079362	419	9	12540	6.6507557677008755	1.0	0.9956793095992681	99.47073297227055
GOTERM_BP_DIRECT	GO:0010579~positive regulation of adenylate cyclase activity involved in G-protein coupled receptor signaling pathway	2	0.4166666666666667	0.26303361924543295	ENSMUSG00000021478, ENSMUSG00000020178	419	9	12540	6.6507557677008755	1.0	0.9956793095992681	99.47073297227055
GOTERM_BP_DIRECT	GO:0006644~phospholipid metabolic process	3	0.625	0.2641907754910408	ENSMUSG00000025889, ENSMUSG00000021759, ENSMUSG00000044254	419	30	12540	2.992840095465394	1.0	0.9955883650575064	99.48482458254713
GOTERM_MF_DIRECT	GO:0005524~ATP binding	49	10.208333333333334	0.26456000806676877	ENSMUSG00000032584, ENSMUSG00000020227, ENSMUSG00000051444, ENSMUSG00000021108, ENSMUSG00000046687, ENSMUSG00000022840, ENSMUSG00000027296, ENSMUSG00000007035, ENSMUSG00000061207, ENSMUSG00000033161, ENSMUSG00000029605, ENSMUSG00000054404, ENSMUSG00000053093, ENSMUSG00000001270, ENSMUSG00000034751, ENSMUSG00000025885, ENSMUSG00000033590, ENSMUSG00000039954, ENSMUSG00000079553, ENSMUSG00000039529,…	400	1320	12069	1.1200397727272726	1.0	0.9834162239449233	98.95976180297447
KEGG_PATHWAY	mmu04514:Cell adhesion molecules (CAMs)	6	1.25	0.26841035571086114	ENSMUSG00000032076, ENSMUSG00000022636, ENSMUSG00000041538, ENSMUSG00000073409, ENSMUSG00000060550, ENSMUSG00000037625	177	103	5206	1.7133454006911306	1.0	0.8144892908272634	98.13384736425076
GOTERM_MF_DIRECT	GO:0003924~GTPase activity	9	1.875	0.2690250714157211	ENSMUSG00000023341, ENSMUSG00000028268, ENSMUSG00000079362, ENSMUSG00000026202, ENSMUSG00000024697, ENSMUSG00000078853, ENSMUSG00000024429, ENSMUSG00000054072, ENSMUSG00000069874	400	185	12069	1.4678513513513514	1.0	0.9833188431924347	99.04975318496139
GOTERM_BP_DIRECT	GO:0032869~cellular response to insulin stimulus	5	1.0416666666666665	0.2695931221488845	ENSMUSG00000032350, ENSMUSG00000029246, ENSMUSG00000039782, ENSMUSG00000004056, ENSMUSG00000044254	419	79	12540	1.894202592066705	1.0	0.9959321355820013	99.54606359964684
GOTERM_MF_DIRECT	GO:0051879~Hsp90 protein binding	3	0.625	0.27350162762590025	ENSMUSG00000021109, ENSMUSG00000062312, ENSMUSG00000037196	400	31	12069	2.9199193548387097	1.0	0.983236301026847	99.13264438370128
KEGG_PATHWAY	mmu04370:VEGF signaling pathway	4	0.8333333333333334	0.27509912219797494	ENSMUSG00000028161, ENSMUSG00000020312, ENSMUSG00000004056, ENSMUSG00000078816	177	54	5206	2.178698472483783	1.0	0.8160077903974732	98.33990277906808
GOTERM_MF_DIRECT	GO:0042802~identical protein binding	22	4.583333333333333	0.2777968539259323	ENSMUSG00000052684, ENSMUSG00000026663, ENSMUSG00000047419, ENSMUSG00000028986, ENSMUSG00000039361, ENSMUSG00000025795, ENSMUSG00000075415, ENSMUSG00000040296, ENSMUSG00000020178, ENSMUSG00000054072, ENSMUSG00000032259, ENSMUSG00000025889, ENSMUSG00000050424, ENSMUSG00000056073, ENSMUSG00000062312, ENSMUSG00000028115, ENSMUSG00000003378, ENSMUSG00000029104, ENSMUSG00000074896, ENSMUSG00000025372,…	400	550	12069	1.2069	1.0	0.983111597351779	99.20579368884323
GOTERM_MF_DIRECT	GO:0000978~RNA polymerase II core promoter proximal region sequence-specific DNA binding	12	2.5	0.2820619846413773	ENSMUSG00000052684, ENSMUSG00000074622, ENSMUSG00000048251, ENSMUSG00000016087, ENSMUSG00000003992, ENSMUSG00000090272, ENSMUSG00000040929, ENSMUSG00000005583, ENSMUSG00000030557, ENSMUSG00000043263, ENSMUSG00000059213, ENSMUSG00000001156	400	270	12069	1.341	1.0	0.9829895409282862	99.2727031151133
KEGG_PATHWAY	mmu04940:Type I diabetes mellitus	3	0.625	0.28218702265069356	ENSMUSG00000041538, ENSMUSG00000073409, ENSMUSG00000060550	177	31	5206	2.846364133406233	1.0	0.8180445439566356	98.53521636021053
GOTERM_MF_DIRECT	GO:0001077~transcriptional activator activity, RNA polymerase II core promoter proximal region sequence-specific binding	9	1.875	0.2833154926705076	ENSMUSG00000052684, ENSMUSG00000074622, ENSMUSG00000048251, ENSMUSG00000016087, ENSMUSG00000003992, ENSMUSG00000003949, ENSMUSG00000021109, ENSMUSG00000005583, ENSMUSG00000030557	400	188	12069	1.4444281914893615	1.0	0.9819868470849414	99.29134420892953
GOTERM_CC_DIRECT	GO:0070852~cell body fiber	2	0.4166666666666667	0.28367150960151594	ENSMUSG00000032076, ENSMUSG00000045573	442	10	13445	6.08371040723982	1.0	0.8951523650804476	98.93173149608972
GOTERM_CC_DIRECT	GO:0042612~MHC class I protein complex	2	0.4166666666666667	0.28367150960151594	ENSMUSG00000073409, ENSMUSG00000060550	442	10	13445	6.08371040723982	1.0	0.8951523650804476	98.93173149608972
GOTERM_CC_DIRECT	GO:0045095~keratin filament	2	0.4166666666666667	0.28367150960151594	ENSMUSG00000067594, ENSMUSG00000051617	442	10	13445	6.08371040723982	1.0	0.8951523650804476	98.93173149608972
GOTERM_BP_DIRECT	GO:0032355~response to estradiol	5	1.0416666666666665	0.2845108374232708	ENSMUSG00000031790, ENSMUSG00000045573, ENSMUSG00000064215, ENSMUSG00000029838, ENSMUSG00000027584	419	81	12540	1.8474321576946875	1.0	0.9970167838235547	99.68151143711765
GOTERM_MF_DIRECT	GO:0005452~inorganic anion exchanger activity	2	0.4166666666666667	0.28560189486726373	ENSMUSG00000074796, ENSMUSG00000060961	400	10	12069	6.0345	1.0	0.9812894687294036	99.32420295369134
GOTERM_MF_DIRECT	GO:0019213~deacetylase activity	2	0.4166666666666667	0.28560189486726373	ENSMUSG00000027971, ENSMUSG00000068205	400	10	12069	6.0345	1.0	0.9812894687294036	99.32420295369134
GOTERM_MF_DIRECT	GO:0004222~metalloendopeptidase activity	5	1.0416666666666665	0.2869630902941448	ENSMUSG00000031790, ENSMUSG00000054555, ENSMUSG00000032289, ENSMUSG00000011256, ENSMUSG00000049538	400	82	12069	1.8397865853658537	1.0	0.9802999539105145	99.343084509089
GOTERM_MF_DIRECT	GO:0005178~integrin binding	5	1.0416666666666665	0.2869630902941448	ENSMUSG00000021709, ENSMUSG00000022865, ENSMUSG00000030342, ENSMUSG00000022812, ENSMUSG00000032174	400	82	12069	1.8397865853658537	1.0	0.9802999539105145	99.343084509089
GOTERM_BP_DIRECT	GO:0019985~translesion synthesis	2	0.4166666666666667	0.2876168087098797	ENSMUSG00000038225, ENSMUSG00000040204	419	10	12540	5.985680190930788	1.0	0.9970885219891074	99.7044389632943
GOTERM_BP_DIRECT	GO:0032455~nerve growth factor processing	2	0.4166666666666667	0.2876168087098797	ENSMUSG00000024713, ENSMUSG00000044254	419	10	12540	5.985680190930788	1.0	0.9970885219891074	99.7044389632943
GOTERM_BP_DIRECT	GO:0032486~Rap protein signal transduction	2	0.4166666666666667	0.2876168087098797	ENSMUSG00000062232, ENSMUSG00000021701	419	10	12540	5.985680190930788	1.0	0.9970885219891074	99.7044389632943
GOTERM_BP_DIRECT	GO:0071276~cellular response to cadmium ion	2	0.4166666666666667	0.2876168087098797	ENSMUSG00000026879, ENSMUSG00000005547	419	10	12540	5.985680190930788	1.0	0.9970885219891074	99.7044389632943
GOTERM_BP_DIRECT	GO:0060044~negative regulation of cardiac muscle cell proliferation	2	0.4166666666666667	0.2876168087098797	ENSMUSG00000022865, ENSMUSG00000024990	419	10	12540	5.985680190930788	1.0	0.9970885219891074	99.7044389632943
GOTERM_BP_DIRECT	GO:0045762~positive regulation of adenylate cyclase activity	2	0.4166666666666667	0.2876168087098797	ENSMUSG00000039474, ENSMUSG00000021478	419	10	12540	5.985680190930788	1.0	0.9970885219891074	99.7044389632943
GOTERM_BP_DIRECT	GO:0048667~cell morphogenesis involved in neuron differentiation	2	0.4166666666666667	0.2876168087098797	ENSMUSG00000005583, ENSMUSG00000020950	419	10	12540	5.985680190930788	1.0	0.9970885219891074	99.7044389632943
GOTERM_BP_DIRECT	GO:0007270~neuron-neuron synaptic transmission	2	0.4166666666666667	0.2876168087098797	ENSMUSG00000032259, ENSMUSG00000047495	419	10	12540	5.985680190930788	1.0	0.9970885219891074	99.7044389632943
GOTERM_BP_DIRECT	GO:0048846~axon extension involved in axon guidance	2	0.4166666666666667	0.2876168087098797	ENSMUSG00000022636, ENSMUSG00000034684	419	10	12540	5.985680190930788	1.0	0.9970885219891074	99.7044389632943
GOTERM_BP_DIRECT	GO:0014902~myotube differentiation	2	0.4166666666666667	0.2876168087098797	ENSMUSG00000005583, ENSMUSG00000022812	419	10	12540	5.985680190930788	1.0	0.9970885219891074	99.7044389632943
GOTERM_BP_DIRECT	GO:0032963~collagen metabolic process	2	0.4166666666666667	0.2876168087098797	ENSMUSG00000042745, ENSMUSG00000021109	419	10	12540	5.985680190930788	1.0	0.9970885219891074	99.7044389632943
GOTERM_BP_DIRECT	GO:0046902~regulation of mitochondrial membrane permeability	2	0.4166666666666667	0.2876168087098797	ENSMUSG00000029104, ENSMUSG00000006782	419	10	12540	5.985680190930788	1.0	0.9970885219891074	99.7044389632943
GOTERM_BP_DIRECT	GO:2000171~negative regulation of dendrite development	2	0.4166666666666667	0.2876168087098797	ENSMUSG00000000632, ENSMUSG00000022812	419	10	12540	5.985680190930788	1.0	0.9970885219891074	99.7044389632943
GOTERM_BP_DIRECT	GO:0007191~adenylate cyclase-activating dopamine receptor signaling pathway	2	0.4166666666666667	0.2876168087098797	ENSMUSG00000022840, ENSMUSG00000021478	419	10	12540	5.985680190930788	1.0	0.9970885219891074	99.7044389632943
GOTERM_BP_DIRECT	GO:0097011~cellular response to granulocyte macrophage colony-stimulating factor stimulus	2	0.4166666666666667	0.2876168087098797	ENSMUSG00000022489, ENSMUSG00000030653	419	10	12540	5.985680190930788	1.0	0.9970885219891074	99.7044389632943
GOTERM_BP_DIRECT	GO:0030501~positive regulation of bone mineralization	3	0.625	0.28914994934883764	ENSMUSG00000035692, ENSMUSG00000005583, ENSMUSG00000031342	419	32	12540	2.8057875894988067	1.0	0.9970487651482627	99.7151744288741
GOTERM_BP_DIRECT	GO:0006665~sphingolipid metabolic process	3	0.625	0.28914994934883764	ENSMUSG00000032854, ENSMUSG00000044408, ENSMUSG00000032807	419	32	12540	2.8057875894988067	1.0	0.9970487651482627	99.7151744288741
GOTERM_BP_DIRECT	GO:0042177~negative regulation of protein catabolic process	3	0.625	0.28914994934883764	ENSMUSG00000020227, ENSMUSG00000038195, ENSMUSG00000078816	419	32	12540	2.8057875894988067	1.0	0.9970487651482627	99.7151744288741
GOTERM_BP_DIRECT	GO:0090307~mitotic spindle assembly	3	0.625	0.28914994934883764	ENSMUSG00000092622, ENSMUSG00000079553, ENSMUSG00000026622	419	32	12540	2.8057875894988067	1.0	0.9970487651482627	99.7151744288741
GOTERM_BP_DIRECT	GO:0008306~associative learning	3	0.625	0.28914994934883764	ENSMUSG00000032259, ENSMUSG00000021478, ENSMUSG00000029104	419	32	12540	2.8057875894988067	1.0	0.9970487651482627	99.7151744288741
GOTERM_BP_DIRECT	GO:0048709~oligodendrocyte differentiation	3	0.625	0.28914994934883764	ENSMUSG00000062312, ENSMUSG00000027858, ENSMUSG00000006782	419	32	12540	2.8057875894988067	1.0	0.9970487651482627	99.7151744288741
GOTERM_BP_DIRECT	GO:0007156~homophilic cell adhesion via plasma membrane adhesion molecules	6	1.25	0.29186813035184767	ENSMUSG00000032076, ENSMUSG00000053166, ENSMUSG00000041592, ENSMUSG00000044043, ENSMUSG00000051663, ENSMUSG00000032036	419	108	12540	1.6626889419252189	1.0	0.9970928324152137	99.73331076477857
GOTERM_BP_DIRECT	GO:0006468~protein phosphorylation	21	4.375	0.2942999398151855	ENSMUSG00000032584, ENSMUSG00000092622, ENSMUSG00000020227, ENSMUSG00000021108, ENSMUSG00000034751, ENSMUSG00000020190, ENSMUSG00000021701, ENSMUSG00000078816, ENSMUSG00000022812, ENSMUSG00000039954, ENSMUSG00000056458, ENSMUSG00000023809, ENSMUSG00000035486, ENSMUSG00000030433, ENSMUSG00000033985, ENSMUSG00000062312, ENSMUSG00000021180, ENSMUSG00000004056, ENSMUSG00000035683, ENSMUSG00000028661,…	419	522	12540	1.204016130359641	1.0	0.9971166490430396	99.74860929258801
GOTERM_BP_DIRECT	GO:0000082~G1/S transition of mitotic cell cycle	4	0.8333333333333334	0.2957069645864515	ENSMUSG00000021379, ENSMUSG00000029246, ENSMUSG00000028161, ENSMUSG00000021701	419	57	12540	2.100238663484487	1.0	0.9970703133384011	99.75707941864121
KEGG_PATHWAY	mmu04666:Fc gamma R-mediated phagocytosis	5	1.0416666666666665	0.30050499373661405	ENSMUSG00000021759, ENSMUSG00000026879, ENSMUSG00000029622, ENSMUSG00000004056, ENSMUSG00000078816	177	82	5206	1.79344081576409	1.0	0.8338901180407803	98.94619499848356
GOTERM_BP_DIRECT	GO:0046676~negative regulation of insulin secretion	3	0.625	0.30159723489919454	ENSMUSG00000032259, ENSMUSG00000009545, ENSMUSG00000028161	419	33	12540	2.720763723150358	1.0	0.9973223847213142	99.78970611257712
GOTERM_BP_DIRECT	GO:0097192~extrinsic apoptotic signaling pathway in absence of ligand	3	0.625	0.30159723489919454	ENSMUSG00000020099, ENSMUSG00000020190, ENSMUSG00000022812	419	33	12540	2.720763723150358	1.0	0.9973223847213142	99.78970611257712
GOTERM_CC_DIRECT	GO:0030176~integral component of endoplasmic reticulum membrane	5	1.0416666666666665	0.3044087927247833	ENSMUSG00000026663, ENSMUSG00000047434, ENSMUSG00000058454, ENSMUSG00000039474, ENSMUSG00000035376	442	85	13445	1.7893265903646527	1.0	0.9097994019944464	99.28369954593576
GOTERM_MF_DIRECT	GO:0005096~GTPase activator activity	10	2.083333333333333	0.304780649014758	ENSMUSG00000052684, ENSMUSG00000029602, ENSMUSG00000020599, ENSMUSG00000021697, ENSMUSG00000036882, ENSMUSG00000017631, ENSMUSG00000030583, ENSMUSG00000032192, ENSMUSG00000062232, ENSMUSG00000026475	400	220	12069	1.3714772727272728	1.0	0.9841441652162115	99.54895947570051
GOTERM_BP_DIRECT	GO:0007264~small GTPase mediated signal transduction	10	2.083333333333333	0.3050783059905446	ENSMUSG00000002489, ENSMUSG00000026482, ENSMUSG00000041992, ENSMUSG00000022722, ENSMUSG00000024998, ENSMUSG00000031104, ENSMUSG00000036882, ENSMUSG00000038020, ENSMUSG00000062232, ENSMUSG00000055723	419	219	12540	1.36659365089744	1.0	0.9974088291519538	99.80699889753573
GOTERM_CC_DIRECT	GO:0008328~ionotropic glutamate receptor complex	2	0.4166666666666667	0.30718478569689656	ENSMUSG00000056073, ENSMUSG00000003378	442	11	13445	5.530645824763472	1.0	0.9079522439344232	99.32163034548186
KEGG_PATHWAY	mmu00565:Ether lipid metabolism	3	0.625	0.3074883929943967	ENSMUSG00000021759, ENSMUSG00000037366, ENSMUSG00000032854	177	33	5206	2.6738572162300978	1.0	0.8354417932394532	99.07263509755796
GOTERM_MF_DIRECT	GO:0004016~adenylate cyclase activity	2	0.4166666666666667	0.3092394140559559	ENSMUSG00000022840, ENSMUSG00000033910	400	11	12069	5.485909090909091	1.0	0.9841129822224745	99.59008173786984
GOTERM_MF_DIRECT	GO:0031994~insulin-like growth factor I binding	2	0.4166666666666667	0.3092394140559559	ENSMUSG00000023046, ENSMUSG00000017493	400	11	12069	5.485909090909091	1.0	0.9841129822224745	99.59008173786984
GOTERM_MF_DIRECT	GO:0008191~metalloendopeptidase inhibitor activity	2	0.4166666666666667	0.3092394140559559	ENSMUSG00000046718, ENSMUSG00000020044	400	11	12069	5.485909090909091	1.0	0.9841129822224745	99.59008173786984
GOTERM_MF_DIRECT	GO:0035925~mRNA 3'-UTR AU-rich region binding	2	0.4166666666666667	0.3092394140559559	ENSMUSG00000000568, ENSMUSG00000039782	400	11	12069	5.485909090909091	1.0	0.9841129822224745	99.59008173786984
GOTERM_MF_DIRECT	GO:0030881~beta-2-microglobulin binding	2	0.4166666666666667	0.3092394140559559	ENSMUSG00000073409, ENSMUSG00000060550	400	11	12069	5.485909090909091	1.0	0.9841129822224745	99.59008173786984
GOTERM_MF_DIRECT	GO:0035497~cAMP response element binding	2	0.4166666666666667	0.3092394140559559	ENSMUSG00000052684, ENSMUSG00000026663	400	11	12069	5.485909090909091	1.0	0.9841129822224745	99.59008173786984
GOTERM_MF_DIRECT	GO:0050660~flavin adenine dinucleotide binding	4	0.8333333333333334	0.30962831396585977	ENSMUSG00000005514, ENSMUSG00000034926, ENSMUSG00000018042, ENSMUSG00000022351	400	59	12069	2.0455932203389833	1.0	0.9830209773922736	99.5934974416124
GOTERM_MF_DIRECT	GO:0016301~kinase activity	24	5.0	0.3111171410814445	ENSMUSG00000061207, ENSMUSG00000032584, ENSMUSG00000020227, ENSMUSG00000021108, ENSMUSG00000001270, ENSMUSG00000034751, ENSMUSG00000020190, ENSMUSG00000021701, ENSMUSG00000078816, ENSMUSG00000039671, ENSMUSG00000022812, ENSMUSG00000039954, ENSMUSG00000056458, ENSMUSG00000023809, ENSMUSG00000035486, ENSMUSG00000030433, ENSMUSG00000033985, ENSMUSG00000062312, ENSMUSG00000021180, ENSMUSG00000027296,…	400	622	12069	1.1642122186495176	1.0	0.98220509267558	99.60632997847375
GOTERM_BP_DIRECT	GO:0021785~branchiomotor neuron axon guidance	2	0.4166666666666667	0.31138186648442745	ENSMUSG00000074785, ENSMUSG00000034684	419	11	12540	5.441527446300716	1.0	0.9976532328224611	99.8349562878877
GOTERM_BP_DIRECT	GO:2001223~negative regulation of neuron migration	2	0.4166666666666667	0.31138186648442745	ENSMUSG00000031785, ENSMUSG00000022812	419	11	12540	5.441527446300716	1.0	0.9976532328224611	99.8349562878877
GOTERM_BP_DIRECT	GO:0016338~calcium-independent cell-cell adhesion via plasma membrane cell-adhesion molecules	2	0.4166666666666667	0.31138186648442745	ENSMUSG00000032076, ENSMUSG00000037625	419	11	12540	5.441527446300716	1.0	0.9976532328224611	99.8349562878877
GOTERM_BP_DIRECT	GO:0001886~endothelial cell morphogenesis	2	0.4166666666666667	0.31138186648442745	ENSMUSG00000042745, ENSMUSG00000037242	419	11	12540	5.441527446300716	1.0	0.9976532328224611	99.8349562878877
GOTERM_BP_DIRECT	GO:0032753~positive regulation of interleukin-4 production	2	0.4166666666666667	0.31138186648442745	ENSMUSG00000052234, ENSMUSG00000024810	419	11	12540	5.441527446300716	1.0	0.9976532328224611	99.8349562878877
GOTERM_BP_DIRECT	GO:0045824~negative regulation of innate immune response	2	0.4166666666666667	0.31138186648442745	ENSMUSG00000032259, ENSMUSG00000020227	419	11	12540	5.441527446300716	1.0	0.9976532328224611	99.8349562878877
GOTERM_BP_DIRECT	GO:0033197~response to vitamin E	2	0.4166666666666667	0.31138186648442745	ENSMUSG00000093930, ENSMUSG00000005583	419	11	12540	5.441527446300716	1.0	0.9976532328224611	99.8349562878877
GOTERM_BP_DIRECT	GO:0045954~positive regulation of natural killer cell mediated cytotoxicity	2	0.4166666666666667	0.31138186648442745	ENSMUSG00000032076, ENSMUSG00000030124	419	11	12540	5.441527446300716	1.0	0.9976532328224611	99.8349562878877
GOTERM_BP_DIRECT	GO:0045722~positive regulation of gluconeogenesis	2	0.4166666666666667	0.31138186648442745	ENSMUSG00000021109, ENSMUSG00000007656	419	11	12540	5.441527446300716	1.0	0.9976532328224611	99.8349562878877
GOTERM_BP_DIRECT	GO:0060347~heart trabecula formation	2	0.4166666666666667	0.31138186648442745	ENSMUSG00000031987, ENSMUSG00000024990	419	11	12540	5.441527446300716	1.0	0.9976532328224611	99.8349562878877
GOTERM_BP_DIRECT	GO:0071346~cellular response to interferon-gamma	3	0.625	0.3140065463830132	ENSMUSG00000028268, ENSMUSG00000079362, ENSMUSG00000060550	419	34	12540	2.6407412607047593	1.0	0.9976818007696228	99.8454326386939
GOTERM_BP_DIRECT	GO:0006952~defense response	3	0.625	0.3140065463830132	ENSMUSG00000052234, ENSMUSG00000078853, ENSMUSG00000069874	419	34	12540	2.6407412607047593	1.0	0.9976818007696228	99.8454326386939
GOTERM_BP_DIRECT	GO:0032088~negative regulation of NF-kappaB transcription factor activity	4	0.8333333333333334	0.3140777239247352	ENSMUSG00000020227, ENSMUSG00000021709, ENSMUSG00000040359, ENSMUSG00000034610	419	59	12540	2.0290441325189112	1.0	0.9975695876072354	99.84570782283797
GOTERM_BP_DIRECT	GO:0032880~regulation of protein localization	4	0.8333333333333334	0.3140777239247352	ENSMUSG00000039361, ENSMUSG00000067786, ENSMUSG00000040359, ENSMUSG00000025885	419	59	12540	2.0290441325189112	1.0	0.9975695876072354	99.84570782283797
GOTERM_BP_DIRECT	GO:0000165~MAPK cascade	4	0.8333333333333334	0.3140777239247352	ENSMUSG00000022623, ENSMUSG00000034845, ENSMUSG00000005583, ENSMUSG00000030557	419	59	12540	2.0290441325189112	1.0	0.9975695876072354	99.84570782283797
GOTERM_CC_DIRECT	GO:0005903~brush border	4	0.8333333333333334	0.31445634845100306	ENSMUSG00000000631, ENSMUSG00000028337, ENSMUSG00000025885, ENSMUSG00000024388	442	60	13445	2.02790346907994	1.0	0.9099803876408086	99.41234783162328
KEGG_PATHWAY	mmu05310:Asthma	2	0.4166666666666667	0.31523544438093787	ENSMUSG00000041538, ENSMUSG00000052234	177	11	5206	5.3477144324601955	1.0	0.8378626500894785	99.19645132170115
GOTERM_MF_DIRECT	GO:0005249~voltage-gated potassium channel activity	4	0.8333333333333334	0.3187476784251083	ENSMUSG00000009545, ENSMUSG00000027827, ENSMUSG00000028033, ENSMUSG00000037579	400	60	12069	2.0115	1.0	0.9830743915915056	99.66637579211375
GOTERM_BP_DIRECT	GO:0006814~sodium ion transport	5	1.0416666666666665	0.32226320470835895	ENSMUSG00000033161, ENSMUSG00000074796, ENSMUSG00000030376, ENSMUSG00000060961, ENSMUSG00000046480	419	86	12540	1.7400233113170893	1.0	0.997891336573452	99.87445297446985
GOTERM_MF_DIRECT	GO:0044325~ion channel binding	6	1.25	0.32507448795441596	ENSMUSG00000009545, ENSMUSG00000027827, ENSMUSG00000007617, ENSMUSG00000029104, ENSMUSG00000018965, ENSMUSG00000046480	400	114	12069	1.5880263157894736	1.0	0.9835667456559842	99.70956435977196
GOTERM_BP_DIRECT	GO:0071364~cellular response to epidermal growth factor stimulus	3	0.625	0.32636660526406236	ENSMUSG00000042745, ENSMUSG00000062312, ENSMUSG00000037316	419	35	12540	2.565291510398909	1.0	0.9979872049011641	99.88688679332056
GOTERM_CC_DIRECT	GO:0042101~T cell receptor complex	2	0.4166666666666667	0.32992793810147153	ENSMUSG00000022636, ENSMUSG00000057058	442	12	13445	5.06975867269985	1.0	0.9184076472715561	99.5692379125902
KEGG_PATHWAY	mmu04713:Circadian entrainment	5	1.0416666666666665	0.33140759686151144	ENSMUSG00000022840, ENSMUSG00000033910, ENSMUSG00000032192, ENSMUSG00000021180, ENSMUSG00000078816	177	86	5206	1.7100249638680856	1.0	0.8493785722802234	99.40736574467316
GOTERM_MF_DIRECT	GO:0008574~ATP-dependent microtubule motor activity, plus-end-directed	2	0.4166666666666667	0.3320967265341817	ENSMUSG00000028758, ENSMUSG00000041498	400	12	12069	5.0287500000000005	1.0	0.9842135163573331	99.75136633502001
GOTERM_MF_DIRECT	GO:0042608~T cell receptor binding	2	0.4166666666666667	0.3320967265341817	ENSMUSG00000073409, ENSMUSG00000060550	400	12	12069	5.0287500000000005	1.0	0.9842135163573331	99.75136633502001
GOTERM_MF_DIRECT	GO:0017154~semaphorin receptor activity	2	0.4166666666666667	0.3320967265341817	ENSMUSG00000032584, ENSMUSG00000074785	400	12	12069	5.0287500000000005	1.0	0.9842135163573331	99.75136633502001
KEGG_PATHWAY	mmu05150:Staphylococcus aureus infection	3	0.625	0.332616898479544	ENSMUSG00000041538, ENSMUSG00000073418, ENSMUSG00000036896	177	35	5206	2.5210653753026633	1.0	0.8446203362886113	99.42087649359992
GOTERM_BP_DIRECT	GO:0046777~protein autophosphorylation	8	1.6666666666666667	0.33357544811794493	ENSMUSG00000020227, ENSMUSG00000062312, ENSMUSG00000035683, ENSMUSG00000020190, ENSMUSG00000078816, ENSMUSG00000028661, ENSMUSG00000026622, ENSMUSG00000022812	419	169	12540	1.4167290392735594	1.0	0.9982127686759595	99.90596917120381
GOTERM_BP_DIRECT	GO:0016310~phosphorylation	22	4.583333333333333	0.33382487542258543	ENSMUSG00000061207, ENSMUSG00000032584, ENSMUSG00000020227, ENSMUSG00000021108, ENSMUSG00000001270, ENSMUSG00000034751, ENSMUSG00000020190, ENSMUSG00000021701, ENSMUSG00000078816, ENSMUSG00000022812, ENSMUSG00000039954, ENSMUSG00000056458, ENSMUSG00000023809, ENSMUSG00000030433, ENSMUSG00000033985, ENSMUSG00000062312, ENSMUSG00000021180, ENSMUSG00000027296, ENSMUSG00000004056, ENSMUSG00000035683,…	419	565	12540	1.16535366549095	1.0	0.9981330476001947	99.90657172564022
GOTERM_BP_DIRECT	GO:0051967~negative regulation of synaptic transmission, glutamatergic	2	0.4166666666666667	0.33435595697979237	ENSMUSG00000032259, ENSMUSG00000056073	419	12	12540	4.988066825775657	1.0	0.9980637073517986	99.90784259412557
GOTERM_BP_DIRECT	GO:0060307~regulation of ventricular cardiac muscle cell membrane repolarization	2	0.4166666666666667	0.33435595697979237	ENSMUSG00000009545, ENSMUSG00000046480	419	12	12540	4.988066825775657	1.0	0.9980637073517986	99.90784259412557
GOTERM_BP_DIRECT	GO:0042744~hydrogen peroxide catabolic process	2	0.4166666666666667	0.33435595697979237	ENSMUSG00000052234, ENSMUSG00000018339	419	12	12540	4.988066825775657	1.0	0.9980637073517986	99.90784259412557
GOTERM_BP_DIRECT	GO:0050773~regulation of dendrite development	2	0.4166666666666667	0.33435595697979237	ENSMUSG00000000632, ENSMUSG00000039621	419	12	12540	4.988066825775657	1.0	0.9980637073517986	99.90784259412557
GOTERM_BP_DIRECT	GO:0035970~peptidyl-threonine dephosphorylation	2	0.4166666666666667	0.33435595697979237	ENSMUSG00000020525, ENSMUSG00000047205	419	12	12540	4.988066825775657	1.0	0.9980637073517986	99.90784259412557
GOTERM_BP_DIRECT	GO:0032026~response to magnesium ion	2	0.4166666666666667	0.33435595697979237	ENSMUSG00000025889, ENSMUSG00000033068	419	12	12540	4.988066825775657	1.0	0.9980637073517986	99.90784259412557
GOTERM_BP_DIRECT	GO:0035455~response to interferon-alpha	2	0.4166666666666667	0.33435595697979237	ENSMUSG00000046718, ENSMUSG00000025491	419	12	12540	4.988066825775657	1.0	0.9980637073517986	99.90784259412557
GOTERM_BP_DIRECT	GO:0043116~negative regulation of vascular permeability	2	0.4166666666666667	0.33435595697979237	ENSMUSG00000020178, ENSMUSG00000030653	419	12	12540	4.988066825775657	1.0	0.9980637073517986	99.90784259412557
GOTERM_BP_DIRECT	GO:0006941~striated muscle contraction	2	0.4166666666666667	0.33435595697979237	ENSMUSG00000020475, ENSMUSG00000053093	419	12	12540	4.988066825775657	1.0	0.9980637073517986	99.90784259412557
GOTERM_BP_DIRECT	GO:0009268~response to pH	2	0.4166666666666667	0.33435595697979237	ENSMUSG00000064267, ENSMUSG00000027562	419	12	12540	4.988066825775657	1.0	0.9980637073517986	99.90784259412557
GOTERM_BP_DIRECT	GO:1901653~cellular response to peptide	2	0.4166666666666667	0.33435595697979237	ENSMUSG00000042745, ENSMUSG00000020653	419	12	12540	4.988066825775657	1.0	0.9980637073517986	99.90784259412557
GOTERM_BP_DIRECT	GO:0007166~cell surface receptor signaling pathway	7	1.4583333333333333	0.3362450833944678	ENSMUSG00000030124, ENSMUSG00000030342, ENSMUSG00000027217, ENSMUSG00000062312, ENSMUSG00000027858, ENSMUSG00000031785, ENSMUSG00000031932	419	142	12540	1.4753437090322363	1.0	0.9980544556686334	99.91223252770425
GOTERM_BP_DIRECT	GO:0043473~pigmentation	3	0.625	0.3386669235149047	ENSMUSG00000032259, ENSMUSG00000038417, ENSMUSG00000022122	419	36	12540	2.4940334128878283	1.0	0.9980691830664971	99.91757265892412
GOTERM_BP_DIRECT	GO:0005977~glycogen metabolic process	3	0.625	0.3386669235149047	ENSMUSG00000022490, ENSMUSG00000004056, ENSMUSG00000022812	419	36	12540	2.4940334128878283	1.0	0.9980691830664971	99.91757265892412
GOTERM_BP_DIRECT	GO:0042220~response to cocaine	3	0.625	0.3386669235149047	ENSMUSG00000002489, ENSMUSG00000032259, ENSMUSG00000021478	419	36	12540	2.4940334128878283	1.0	0.9980691830664971	99.91757265892412
GOTERM_BP_DIRECT	GO:0031648~protein destabilization	3	0.625	0.3386669235149047	ENSMUSG00000042745, ENSMUSG00000025889, ENSMUSG00000026879	419	36	12540	2.4940334128878283	1.0	0.9980691830664971	99.91757265892412
KEGG_PATHWAY	mmu04720:Long-term potentiation	4	0.8333333333333334	0.3404730492714257	ENSMUSG00000023809, ENSMUSG00000022490, ENSMUSG00000028161, ENSMUSG00000078816	177	61	5206	1.9286838936741686	1.0	0.8469963130253354	99.50196428638236
GOTERM_BP_DIRECT	GO:0001568~blood vessel development	4	0.8333333333333334	0.34166702634403145	ENSMUSG00000058454, ENSMUSG00000021109, ENSMUSG00000005583, ENSMUSG00000062232	419	62	12540	1.930864577719609	1.0	0.9981090322613236	99.92376387779355
GOTERM_MF_DIRECT	GO:0048487~beta-tubulin binding	3	0.625	0.3471874644910461	ENSMUSG00000025889, ENSMUSG00000029104, ENSMUSG00000037196	400	37	12069	2.446418918918919	1.0	0.9866040389732224	99.82295198985446
GOTERM_BP_DIRECT	GO:0071260~cellular response to mechanical stimulus	4	0.8333333333333334	0.35085123661967094	ENSMUSG00000032350, ENSMUSG00000033161, ENSMUSG00000030653, ENSMUSG00000022812	419	63	12540	1.9002159336288216	1.0	0.9983918457762652	99.94010622109343
GOTERM_BP_DIRECT	GO:0019233~sensory perception of pain	4	0.8333333333333334	0.35085123661967094	ENSMUSG00000045573, ENSMUSG00000027577, ENSMUSG00000022122, ENSMUSG00000027584	419	63	12540	1.9002159336288216	1.0	0.9983918457762652	99.94010622109343
GOTERM_BP_DIRECT	GO:0021762~substantia nigra development	3	0.625	0.3508977636884225	ENSMUSG00000001270, ENSMUSG00000006782, ENSMUSG00000018965	419	37	12540	2.4266271044314003	1.0	0.9983145493738993	99.9401798991958
GOTERM_BP_DIRECT	GO:0006936~muscle contraction	3	0.625	0.3508977636884225	ENSMUSG00000053093, ENSMUSG00000021478, ENSMUSG00000032502	419	37	12540	2.4266271044314003	1.0	0.9983145493738993	99.9401798991958
GOTERM_BP_DIRECT	GO:0030177~positive regulation of Wnt signaling pathway	3	0.625	0.3508977636884225	ENSMUSG00000021697, ENSMUSG00000020566, ENSMUSG00000028871	419	37	12540	2.4266271044314003	1.0	0.9983145493738993	99.9401798991958
GOTERM_BP_DIRECT	GO:0031623~receptor internalization	3	0.625	0.3508977636884225	ENSMUSG00000025889, ENSMUSG00000039361, ENSMUSG00000030342	419	37	12540	2.4266271044314003	1.0	0.9983145493738993	99.9401798991958
GOTERM_CC_DIRECT	GO:0043196~varicosity	2	0.4166666666666667	0.35192613502894154	ENSMUSG00000032076, ENSMUSG00000038216	442	13	13445	4.679777236338323	1.0	0.9304420176770167	99.72647715633775
GOTERM_MF_DIRECT	GO:0004115~3',5'-cyclic-AMP phosphodiesterase activity	2	0.4166666666666667	0.3541995221027152	ENSMUSG00000022489, ENSMUSG00000019990	400	13	12069	4.641923076923077	1.0	0.9871167167342136	99.84919897935437
GOTERM_BP_DIRECT	GO:0031103~axon regeneration	2	0.4166666666666667	0.3565653447455239	ENSMUSG00000052684, ENSMUSG00000042834	419	13	12540	4.604369377639068	1.0	0.9984461876332233	99.94854341587624
GOTERM_BP_DIRECT	GO:2000178~negative regulation of neural precursor cell proliferation	2	0.4166666666666667	0.3565653447455239	ENSMUSG00000027315, ENSMUSG00000024395	419	13	12540	4.604369377639068	1.0	0.9984461876332233	99.94854341587624
GOTERM_BP_DIRECT	GO:0071498~cellular response to fluid shear stress	2	0.4166666666666667	0.3565653447455239	ENSMUSG00000027562, ENSMUSG00000005583	419	13	12540	4.604369377639068	1.0	0.9984461876332233	99.94854341587624
GOTERM_BP_DIRECT	GO:1902287~semaphorin-plexin signaling pathway involved in axon guidance	2	0.4166666666666667	0.3565653447455239	ENSMUSG00000074785, ENSMUSG00000034684	419	13	12540	4.604369377639068	1.0	0.9984461876332233	99.94854341587624
GOTERM_BP_DIRECT	GO:0035729~cellular response to hepatocyte growth factor stimulus	2	0.4166666666666667	0.3565653447455239	ENSMUSG00000032350, ENSMUSG00000022812	419	13	12540	4.604369377639068	1.0	0.9984461876332233	99.94854341587624
GOTERM_BP_DIRECT	GO:0007520~myoblast fusion	2	0.4166666666666667	0.3565653447455239	ENSMUSG00000036473, ENSMUSG00000022812	419	13	12540	4.604369377639068	1.0	0.9984461876332233	99.94854341587624
GOTERM_CC_DIRECT	GO:0001726~ruffle	5	1.0416666666666665	0.35675035359992535	ENSMUSG00000023905, ENSMUSG00000026879, ENSMUSG00000031605, ENSMUSG00000025372, ENSMUSG00000033066	442	92	13445	1.6531821758803855	1.0	0.930267738583057	99.75291674414429
GOTERM_MF_DIRECT	GO:0019838~growth factor binding	3	0.625	0.3592643175257839	ENSMUSG00000023046, ENSMUSG00000062312, ENSMUSG00000017493	400	38	12069	2.3820394736842108	1.0	0.9872339232552614	99.86584792346663
GOTERM_BP_DIRECT	GO:0032092~positive regulation of protein binding	4	0.8333333333333334	0.3600210750040221	ENSMUSG00000002489, ENSMUSG00000062232, ENSMUSG00000021701, ENSMUSG00000022812	419	64	12540	1.8705250596658713	1.0	0.9984933921257968	99.95308874126597
GOTERM_BP_DIRECT	GO:0007628~adult walking behavior	3	0.625	0.36305010070023036	ENSMUSG00000003934, ENSMUSG00000032259, ENSMUSG00000021478	419	38	12540	2.3627684964200477	1.0	0.9985249024624351	99.956759193499
GOTERM_BP_DIRECT	GO:0014823~response to activity	3	0.625	0.36305010070023036	ENSMUSG00000032350, ENSMUSG00000029838, ENSMUSG00000068037	419	38	12540	2.3627684964200477	1.0	0.9985249024624351	99.956759193499
GOTERM_BP_DIRECT	GO:0016337~single organismal cell-cell adhesion	5	1.0416666666666665	0.3679618133662944	ENSMUSG00000054690, ENSMUSG00000022865, ENSMUSG00000026991, ENSMUSG00000024395, ENSMUSG00000032174	419	92	12540	1.6265435301442357	1.0	0.9986161156899591	99.96214189863255
GOTERM_CC_DIRECT	GO:0001725~stress fiber	4	0.8333333333333334	0.3686492117866731	ENSMUSG00000032584, ENSMUSG00000030583, ENSMUSG00000053093, ENSMUSG00000031605	442	66	13445	1.8435486082544907	1.0	0.9345905569296061	99.8083468767367
GOTERM_MF_DIRECT	GO:0000287~magnesium ion binding	8	1.6666666666666667	0.36923514103014443	ENSMUSG00000025889, ENSMUSG00000032350, ENSMUSG00000047434, ENSMUSG00000023809, ENSMUSG00000020227, ENSMUSG00000039529, ENSMUSG00000021180, ENSMUSG00000034751	400	177	12069	1.363728813559322	1.0	0.988264785854532	99.89373457565051
GOTERM_MF_DIRECT	GO:0043565~sequence-specific DNA binding	16	3.3333333333333335	0.369485934316903	ENSMUSG00000074622, ENSMUSG00000026663, ENSMUSG00000052684, ENSMUSG00000034998, ENSMUSG00000016087, ENSMUSG00000003949, ENSMUSG00000021109, ENSMUSG00000040929, ENSMUSG00000030557, ENSMUSG00000018143, ENSMUSG00000048251, ENSMUSG00000042439, ENSMUSG00000028610, ENSMUSG00000056820, ENSMUSG00000005583, ENSMUSG00000020950	400	406	12069	1.189064039408867	1.0	0.9874945189024501	99.89436062760407
GOTERM_MF_DIRECT	GO:0001664~G-protein coupled receptor binding	3	0.625	0.37125828831132257	ENSMUSG00000028871, ENSMUSG00000037196, ENSMUSG00000024697	400	39	12069	2.3209615384615385	1.0	0.9869964652949775	99.89868784010926
GOTERM_MF_DIRECT	GO:0016740~transferase activity	47	9.791666666666666	0.3721944738691915	ENSMUSG00000032584, ENSMUSG00000020227, ENSMUSG00000048483, ENSMUSG00000021108, ENSMUSG00000055067, ENSMUSG00000056812, ENSMUSG00000039616, ENSMUSG00000020190, ENSMUSG00000021701, ENSMUSG00000025069, ENSMUSG00000056458, ENSMUSG00000038216, ENSMUSG00000030433, ENSMUSG00000062312, ENSMUSG00000022698, ENSMUSG00000043671, ENSMUSG00000032854, ENSMUSG00000027296, ENSMUSG00000021180, ENSMUSG00000004056,…	400	1326	12069	1.0694626696832579	1.0	0.9863281019682058	99.90090625134742
GOTERM_BP_DIRECT	GO:0006629~lipid metabolic process	15	3.125	0.37452603074442253	ENSMUSG00000021759, ENSMUSG00000058454, ENSMUSG00000044408, ENSMUSG00000064247, ENSMUSG00000018042, ENSMUSG00000044254, ENSMUSG00000032807, ENSMUSG00000067597, ENSMUSG00000093930, ENSMUSG00000024998, ENSMUSG00000034926, ENSMUSG00000037366, ENSMUSG00000032854, ENSMUSG00000035376, ENSMUSG00000010651	419	374	12540	1.2003369366839816	1.0	0.9987495070090717	99.96835573864101
GOTERM_MF_DIRECT	GO:0048156~tau protein binding	2	0.4166666666666667	0.3755726467338333	ENSMUSG00000025889, ENSMUSG00000022812	400	14	12069	4.310357142857143	1.0	0.9861467046894589	99.90854018649394
GOTERM_MF_DIRECT	GO:0031267~small GTPase binding	2	0.4166666666666667	0.3755726467338333	ENSMUSG00000027674, ENSMUSG00000038195	400	14	12069	4.310357142857143	1.0	0.9861467046894589	99.90854018649394
GOTERM_MF_DIRECT	GO:0030676~Rac guanyl-nucleotide exchange factor activity	2	0.4166666666666667	0.3755726467338333	ENSMUSG00000002489, ENSMUSG00000021990	400	14	12069	4.310357142857143	1.0	0.9861467046894589	99.90854018649394
KEGG_PATHWAY	mmu05211:Renal cell carcinoma	4	0.8333333333333334	0.37777912289629556	ENSMUSG00000052684, ENSMUSG00000031987, ENSMUSG00000021109, ENSMUSG00000004056	177	65	5206	1.8099956540634508	1.0	0.8771896305386222	99.76279434394306
GOTERM_BP_DIRECT	GO:0060252~positive regulation of glial cell proliferation	2	0.4166666666666667	0.37803542424732134	ENSMUSG00000021108, ENSMUSG00000040359	419	14	12540	4.2754858506648485	1.0	0.9987886851271294	99.97127029848942
GOTERM_BP_DIRECT	GO:0090162~establishment of epithelial cell polarity	2	0.4166666666666667	0.37803542424732134	ENSMUSG00000030583, ENSMUSG00000021112	419	14	12540	4.2754858506648485	1.0	0.9987886851271294	99.97127029848942
GOTERM_BP_DIRECT	GO:0001774~microglial cell activation	2	0.4166666666666667	0.37803542424732134	ENSMUSG00000052684, ENSMUSG00000025889	419	14	12540	4.2754858506648485	1.0	0.9987886851271294	99.97127029848942
GOTERM_BP_DIRECT	GO:0007009~plasma membrane organization	2	0.4166666666666667	0.37803542424732134	ENSMUSG00000021112, ENSMUSG00000025372	419	14	12540	4.2754858506648485	1.0	0.9987886851271294	99.97127029848942
GOTERM_BP_DIRECT	GO:0072520~seminiferous tubule development	2	0.4166666666666667	0.37803542424732134	ENSMUSG00000031785, ENSMUSG00000063049	419	14	12540	4.2754858506648485	1.0	0.9987886851271294	99.97127029848942
GOTERM_BP_DIRECT	GO:0032886~regulation of microtubule-based process	2	0.4166666666666667	0.37803542424732134	ENSMUSG00000062312, ENSMUSG00000022812	419	14	12540	4.2754858506648485	1.0	0.9987886851271294	99.97127029848942
GOTERM_BP_DIRECT	GO:2000649~regulation of sodium ion transmembrane transporter activity	2	0.4166666666666667	0.37803542424732134	ENSMUSG00000018965, ENSMUSG00000046480	419	14	12540	4.2754858506648485	1.0	0.9987886851271294	99.97127029848942
GOTERM_BP_DIRECT	GO:0070498~interleukin-1-mediated signaling pathway	2	0.4166666666666667	0.37803542424732134	ENSMUSG00000020227, ENSMUSG00000021180	419	14	12540	4.2754858506648485	1.0	0.9987886851271294	99.97127029848942
GOTERM_BP_DIRECT	GO:0035641~locomotory exploration behavior	2	0.4166666666666667	0.37803542424732134	ENSMUSG00000045573, ENSMUSG00000022623	419	14	12540	4.2754858506648485	1.0	0.9987886851271294	99.97127029848942
GOTERM_BP_DIRECT	GO:0042417~dopamine metabolic process	2	0.4166666666666667	0.37803542424732134	ENSMUSG00000032259, ENSMUSG00000025889	419	14	12540	4.2754858506648485	1.0	0.9987886851271294	99.97127029848942
KEGG_PATHWAY	mmu05205:Proteoglycans in cancer	8	1.6666666666666667	0.3789940371448549	ENSMUSG00000002489, ENSMUSG00000024998, ENSMUSG00000021109, ENSMUSG00000020044, ENSMUSG00000062312, ENSMUSG00000004056, ENSMUSG00000078816, ENSMUSG00000055723	177	176	5206	1.3369286081150489	1.0	0.8731136208490939	99.76862718124111
GOTERM_CC_DIRECT	GO:0005882~intermediate filament	3	0.625	0.3794026865039227	ENSMUSG00000067594, ENSMUSG00000051617, ENSMUSG00000020178	442	40	13445	2.2813914027149322	1.0	0.9379728566942667	99.84829322381451
GOTERM_MF_DIRECT	GO:0051087~chaperone binding	4	0.8333333333333334	0.3823997113978692	ENSMUSG00000033161, ENSMUSG00000032192, ENSMUSG00000037196, ENSMUSG00000037316	400	67	12069	1.8013432835820895	1.0	0.9866544311108916	99.9223232741884
GOTERM_MF_DIRECT	GO:0003777~microtubule motor activity	4	0.8333333333333334	0.3823997113978692	ENSMUSG00000079553, ENSMUSG00000028758, ENSMUSG00000019027, ENSMUSG00000041498	400	67	12069	1.8013432835820895	1.0	0.9866544311108916	99.9223232741884
GOTERM_MF_DIRECT	GO:0031625~ubiquitin protein ligase binding	11	2.2916666666666665	0.3846626152943734	ENSMUSG00000026663, ENSMUSG00000039474, ENSMUSG00000056073, ENSMUSG00000022674, ENSMUSG00000021109, ENSMUSG00000062312, ENSMUSG00000001270, ENSMUSG00000037196, ENSMUSG00000002997, ENSMUSG00000037316, ENSMUSG00000022812	400	266	12069	1.247734962406015	1.0	0.986270252996434	99.92644636500735
KEGG_PATHWAY	mmu04726:Serotonergic synapse	5	1.0416666666666665	0.38576654244207786	ENSMUSG00000026322, ENSMUSG00000022840, ENSMUSG00000032192, ENSMUSG00000078816, ENSMUSG00000032807	177	93	5206	1.5813134074479072	1.0	0.8739864509956283	99.79879123997743
KEGG_PATHWAY	mmu05231:Choline metabolism in cancer	5	1.0416666666666665	0.38576654244207786	ENSMUSG00000052684, ENSMUSG00000021759, ENSMUSG00000021109, ENSMUSG00000004056, ENSMUSG00000078816	177	93	5206	1.5813134074479072	1.0	0.8739864509956283	99.79879123997743
GOTERM_CC_DIRECT	GO:0043195~terminal bouton	5	1.0416666666666665	0.38670452819227286	ENSMUSG00000025889, ENSMUSG00000056073, ENSMUSG00000038216, ENSMUSG00000003378, ENSMUSG00000053025	442	96	13445	1.5842995852187027	1.0	0.939242536960122	99.87085750808842
KEGG_PATHWAY	mmu04662:B cell receptor signaling pathway	4	0.8333333333333334	0.3870482812378959	ENSMUSG00000052684, ENSMUSG00000028161, ENSMUSG00000004056, ENSMUSG00000022812	177	66	5206	1.7825714774867318	1.0	0.870100451259626	99.8040747869982
GOTERM_BP_DIRECT	GO:0045773~positive regulation of axon extension	3	0.625	0.38708650965977964	ENSMUSG00000023905, ENSMUSG00000025885, ENSMUSG00000022812	419	40	12540	2.2446300715990453	1.0	0.9989659496602368	99.97766430174715
GOTERM_BP_DIRECT	GO:0032755~positive regulation of interleukin-6 production	3	0.625	0.38708650965977964	ENSMUSG00000040296, ENSMUSG00000034610, ENSMUSG00000024810	419	40	12540	2.2446300715990453	1.0	0.9989659496602368	99.97766430174715
GOTERM_BP_DIRECT	GO:0035914~skeletal muscle cell differentiation	3	0.625	0.38708650965977964	ENSMUSG00000034998, ENSMUSG00000003949, ENSMUSG00000005583	419	40	12540	2.2446300715990453	1.0	0.9989659496602368	99.97766430174715
GOTERM_CC_DIRECT	GO:0005768~endosome	19	3.958333333333333	0.39116079178760893	ENSMUSG00000026832, ENSMUSG00000046718, ENSMUSG00000009545, ENSMUSG00000039361, ENSMUSG00000033161, ENSMUSG00000040412, ENSMUSG00000038195, ENSMUSG00000062232, ENSMUSG00000044254, ENSMUSG00000012296, ENSMUSG00000032086, ENSMUSG00000026322, ENSMUSG00000038417, ENSMUSG00000022840, ENSMUSG00000074794, ENSMUSG00000038291, ENSMUSG00000004056, ENSMUSG00000025359, ENSMUSG00000028661	442	508	13445	1.1377017493853991	1.0	0.9389013824604608	99.88305612181787
GOTERM_CC_DIRECT	GO:0005614~interstitial matrix	2	0.4166666666666667	0.3937842583704236	ENSMUSG00000035258, ENSMUSG00000022371	442	15	13445	4.05580693815988	1.0	0.9375487793383037	99.88972906336494
GOTERM_CC_DIRECT	GO:0043034~costamere	2	0.4166666666666667	0.3937842583704236	ENSMUSG00000047419, ENSMUSG00000007617	442	15	13445	4.05580693815988	1.0	0.9375487793383037	99.88972906336494
GOTERM_MF_DIRECT	GO:0004697~protein kinase C activity	2	0.4166666666666667	0.3962401302707569	ENSMUSG00000021108, ENSMUSG00000078816	400	15	12069	4.023	1.0	0.9876492655202719	99.9445325730617
GOTERM_MF_DIRECT	GO:0071837~HMG box domain binding	2	0.4166666666666667	0.3962401302707569	ENSMUSG00000052684, ENSMUSG00000005583	400	15	12069	4.023	1.0	0.9876492655202719	99.9445325730617
GOTERM_MF_DIRECT	GO:0008509~anion transmembrane transporter activity	2	0.4166666666666667	0.3962401302707569	ENSMUSG00000074796, ENSMUSG00000060961	400	15	12069	4.023	1.0	0.9876492655202719	99.9445325730617
GOTERM_MF_DIRECT	GO:0000981~RNA polymerase II transcription factor activity, sequence-specific DNA binding	6	1.25	0.3975495585717984	ENSMUSG00000052684, ENSMUSG00000021109, ENSMUSG00000005583, ENSMUSG00000020950, ENSMUSG00000030557, ENSMUSG00000020653	400	125	12069	1.44828	1.0	0.9871253558932996	99.94629335981926
GOTERM_BP_DIRECT	GO:0048066~developmental pigmentation	2	0.4166666666666667	0.39879074859318375	ENSMUSG00000025359, ENSMUSG00000022122	419	15	12540	3.9904534606205253	1.0	0.9991705152092134	99.98396013453372
GOTERM_BP_DIRECT	GO:0060997~dendritic spine morphogenesis	2	0.4166666666666667	0.39879074859318375	ENSMUSG00000022623, ENSMUSG00000025885	419	15	12540	3.9904534606205253	1.0	0.9991705152092134	99.98396013453372
GOTERM_BP_DIRECT	GO:0022617~extracellular matrix disassembly	2	0.4166666666666667	0.39879074859318375	ENSMUSG00000026639, ENSMUSG00000040711	419	15	12540	3.9904534606205253	1.0	0.9991705152092134	99.98396013453372
GOTERM_BP_DIRECT	GO:0046597~negative regulation of viral entry into host cell	2	0.4166666666666667	0.39879074859318375	ENSMUSG00000025491, ENSMUSG00000026879	419	15	12540	3.9904534606205253	1.0	0.9991705152092134	99.98396013453372
GOTERM_BP_DIRECT	GO:0048265~response to pain	2	0.4166666666666667	0.39879074859318375	ENSMUSG00000022122, ENSMUSG00000078816	419	15	12540	3.9904534606205253	1.0	0.9991705152092134	99.98396013453372
GOTERM_BP_DIRECT	GO:0021542~dentate gyrus development	2	0.4166666666666667	0.39879074859318375	ENSMUSG00000005583, ENSMUSG00000021478	419	15	12540	3.9904534606205253	1.0	0.9991705152092134	99.98396013453372
GOTERM_BP_DIRECT	GO:0014002~astrocyte development	2	0.4166666666666667	0.39879074859318375	ENSMUSG00000027858, ENSMUSG00000021478	419	15	12540	3.9904534606205253	1.0	0.9991705152092134	99.98396013453372
GOTERM_BP_DIRECT	GO:0061028~establishment of endothelial barrier	2	0.4166666666666667	0.39879074859318375	ENSMUSG00000030653, ENSMUSG00000062232	419	15	12540	3.9904534606205253	1.0	0.9991705152092134	99.98396013453372
GOTERM_BP_DIRECT	GO:0050877~neurological system process	2	0.4166666666666667	0.39879074859318375	ENSMUSG00000039474, ENSMUSG00000027577	419	15	12540	3.9904534606205253	1.0	0.9991705152092134	99.98396013453372
GOTERM_BP_DIRECT	GO:0032230~positive regulation of synaptic transmission, GABAergic	2	0.4166666666666667	0.39879074859318375	ENSMUSG00000027562, ENSMUSG00000020178	419	15	12540	3.9904534606205253	1.0	0.9991705152092134	99.98396013453372
GOTERM_BP_DIRECT	GO:0045663~positive regulation of myoblast differentiation	2	0.4166666666666667	0.39879074859318375	ENSMUSG00000036478, ENSMUSG00000005583	419	15	12540	3.9904534606205253	1.0	0.9991705152092134	99.98396013453372
GOTERM_BP_DIRECT	GO:0006349~regulation of gene expression by genetic imprinting	2	0.4166666666666667	0.39879074859318375	ENSMUSG00000009545, ENSMUSG00000022812	419	15	12540	3.9904534606205253	1.0	0.9991705152092134	99.98396013453372
GOTERM_BP_DIRECT	GO:0030317~sperm motility	3	0.625	0.39895577315671	ENSMUSG00000054169, ENSMUSG00000063049, ENSMUSG00000019027	419	41	12540	2.1898829966819955	1.0	0.999131630791045	99.98403557544054
GOTERM_BP_DIRECT	GO:0060048~cardiac muscle contraction	3	0.625	0.39895577315671	ENSMUSG00000009545, ENSMUSG00000053093, ENSMUSG00000046480	419	41	12540	2.1898829966819955	1.0	0.999131630791045	99.98403557544054
GOTERM_CC_DIRECT	GO:0005802~trans-Golgi network	7	1.4583333333333333	0.39906636292156045	ENSMUSG00000000631, ENSMUSG00000039372, ENSMUSG00000032086, ENSMUSG00000040502, ENSMUSG00000075415, ENSMUSG00000040412, ENSMUSG00000012296	442	155	13445	1.3737410596993138	1.0	0.9377344582717632	99.902107500122
GOTERM_BP_DIRECT	GO:0045087~innate immune response	10	2.083333333333333	0.39996569721389297	ENSMUSG00000032584, ENSMUSG00000046718, ENSMUSG00000023341, ENSMUSG00000025491, ENSMUSG00000029605, ENSMUSG00000040296, ENSMUSG00000073418, ENSMUSG00000074896, ENSMUSG00000054072, ENSMUSG00000036896	419	239	12540	1.2522343495671104	1.0	0.9991089109964557	99.98449003114128
GOTERM_BP_DIRECT	GO:0030334~regulation of cell migration	4	0.8333333333333334	0.4054966258915324	ENSMUSG00000074785, ENSMUSG00000040296, ENSMUSG00000021990, ENSMUSG00000041498	419	69	12540	1.734979765487185	1.0	0.9991757891019851	99.9867704460527
GOTERM_MF_DIRECT	GO:0001085~RNA polymerase II transcription factor binding	3	0.625	0.40666872570037155	ENSMUSG00000021379, ENSMUSG00000030557, ENSMUSG00000022812	400	42	12069	2.1551785714285714	1.0	0.9880007626059658	99.95718400800521
KEGG_PATHWAY	mmu05162:Measles	5	1.0416666666666665	0.4089566567830448	ENSMUSG00000023341, ENSMUSG00000029605, ENSMUSG00000040296, ENSMUSG00000004056, ENSMUSG00000022812	177	96	5206	1.5318973634651603	1.0	0.8837665942977878	99.87676594204979
KEGG_PATHWAY	mmu04145:Phagosome	6	1.25	0.40963503491329656	ENSMUSG00000041538, ENSMUSG00000026202, ENSMUSG00000020566, ENSMUSG00000073409, ENSMUSG00000060550, ENSMUSG00000038195	177	124	5206	1.4231820667031165	1.0	0.8796846988878751	99.87855565889141
GOTERM_CC_DIRECT	GO:0005829~cytosol	55	11.458333333333332	0.4104737987371464	ENSMUSG00000074457, ENSMUSG00000021108, ENSMUSG00000020475, ENSMUSG00000021109, ENSMUSG00000030905, ENSMUSG00000032291, ENSMUSG00000027827, ENSMUSG00000028115, ENSMUSG00000005583, ENSMUSG00000031605, ENSMUSG00000029602, ENSMUSG00000017631, ENSMUSG00000028161, ENSMUSG00000030122, ENSMUSG00000039621, ENSMUSG00000062232, ENSMUSG00000018965, ENSMUSG00000025889, ENSMUSG00000026879, ENSMUSG00000057058,…	442	1589	13445	1.0528762504662996	1.0	0.9412874448200209	99.92457721626403
GOTERM_BP_DIRECT	GO:0048013~ephrin receptor signaling pathway	3	0.625	0.4107168515229971	ENSMUSG00000002489, ENSMUSG00000003934, ENSMUSG00000028661	419	42	12540	2.1377429253324243	1.0	0.9992322564305949	99.98862982082812
GOTERM_CC_DIRECT	GO:0097225~sperm midpiece	2	0.4166666666666667	0.4136905235968426	ENSMUSG00000000682, ENSMUSG00000037196	442	16	13445	3.802319004524887	1.0	0.9403761160743224	99.92998801526862
GOTERM_CC_DIRECT	GO:0005797~Golgi medial cisterna	2	0.4166666666666667	0.4136905235968426	ENSMUSG00000073409, ENSMUSG00000060550	442	16	13445	3.802319004524887	1.0	0.9403761160743224	99.92998801526862
GOTERM_CC_DIRECT	GO:0030014~CCR4-NOT complex	2	0.4166666666666667	0.4136905235968426	ENSMUSG00000037573, ENSMUSG00000034724	442	16	13445	3.802319004524887	1.0	0.9403761160743224	99.92998801526862
GOTERM_CC_DIRECT	GO:0070971~endoplasmic reticulum exit site	2	0.4166666666666667	0.4136905235968426	ENSMUSG00000073409, ENSMUSG00000060550	442	16	13445	3.802319004524887	1.0	0.9403761160743224	99.92998801526862
KEGG_PATHWAY	mmu04260:Cardiac muscle contraction	4	0.8333333333333334	0.41464656959243784	ENSMUSG00000033161, ENSMUSG00000053093, ENSMUSG00000021991, ENSMUSG00000020722	177	69	5206	1.7050683697699174	1.0	0.8791817857499842	99.89105345383794
GOTERM_MF_DIRECT	GO:0003779~actin binding	12	2.5	0.4152416539531802	ENSMUSG00000049134, ENSMUSG00000041729, ENSMUSG00000028337, ENSMUSG00000022623, ENSMUSG00000026879, ENSMUSG00000029622, ENSMUSG00000053093, ENSMUSG00000031605, ENSMUSG00000037196, ENSMUSG00000025885, ENSMUSG00000024388, ENSMUSG00000018965	400	302	12069	1.1989072847682118	1.0	0.9887300251493825	99.96551024121091
GOTERM_MF_DIRECT	GO:0015269~calcium-activated potassium channel activity	2	0.4166666666666667	0.41622521306056487	ENSMUSG00000037610, ENSMUSG00000054934	400	16	12069	3.7715625	1.0	0.9882097230799806	99.96636221397168
GOTERM_MF_DIRECT	GO:0005242~inward rectifier potassium channel activity	2	0.4166666666666667	0.41622521306056487	ENSMUSG00000044216, ENSMUSG00000042529	400	16	12069	3.7715625	1.0	0.9882097230799806	99.96636221397168
GOTERM_MF_DIRECT	GO:0000987~core promoter proximal region sequence-specific DNA binding	2	0.4166666666666667	0.41622521306056487	ENSMUSG00000028610, ENSMUSG00000005583	400	16	12069	3.7715625	1.0	0.9882097230799806	99.96636221397168
GOTERM_MF_DIRECT	GO:0005520~insulin-like growth factor binding	2	0.4166666666666667	0.41622521306056487	ENSMUSG00000023046, ENSMUSG00000017493	400	16	12069	3.7715625	1.0	0.9882097230799806	99.96636221397168
GOTERM_BP_DIRECT	GO:0010976~positive regulation of neuron projection development	6	1.25	0.4176048884133404	ENSMUSG00000002489, ENSMUSG00000038417, ENSMUSG00000035486, ENSMUSG00000029838, ENSMUSG00000022674, ENSMUSG00000062232	419	127	12540	1.4139402025820758	1.0	0.9993119397858747	99.99070869653687
GOTERM_BP_DIRECT	GO:0035640~exploration behavior	2	0.4166666666666667	0.41885505734545747	ENSMUSG00000022623, ENSMUSG00000027577	419	16	12540	3.7410501193317427	1.0	0.9992977231489386	99.99104532616091
GOTERM_BP_DIRECT	GO:0072657~protein localization to membrane	2	0.4166666666666667	0.41885505734545747	ENSMUSG00000002489, ENSMUSG00000040711	419	16	12540	3.7410501193317427	1.0	0.9992977231489386	99.99104532616091
GOTERM_BP_DIRECT	GO:0010613~positive regulation of cardiac muscle hypertrophy	2	0.4166666666666667	0.41885505734545747	ENSMUSG00000028161, ENSMUSG00000030557	419	16	12540	3.7410501193317427	1.0	0.9992977231489386	99.99104532616091
GOTERM_BP_DIRECT	GO:0010842~retina layer formation	2	0.4166666666666667	0.41885505734545747	ENSMUSG00000041592, ENSMUSG00000022722	419	16	12540	3.7410501193317427	1.0	0.9992977231489386	99.99104532616091
GOTERM_CC_DIRECT	GO:0043234~protein complex	20	4.166666666666666	0.4198704663938347	ENSMUSG00000092622, ENSMUSG00000033161, ENSMUSG00000024077, ENSMUSG00000033910, ENSMUSG00000024990, ENSMUSG00000038195, ENSMUSG00000062232, ENSMUSG00000025885, ENSMUSG00000022812, ENSMUSG00000022865, ENSMUSG00000026879, ENSMUSG00000026743, ENSMUSG00000032192, ENSMUSG00000005583, ENSMUSG00000029104, ENSMUSG00000040359, ENSMUSG00000021112, ENSMUSG00000018849, ENSMUSG00000026622, ENSMUSG00000056214	442	542	13445	1.1224557946936935	1.0	0.9410708913712924	99.93938792340307
GOTERM_BP_DIRECT	GO:0007204~positive regulation of cytosolic calcium ion concentration	5	1.0416666666666665	0.42101215475954606	ENSMUSG00000022840, ENSMUSG00000074715, ENSMUSG00000046922, ENSMUSG00000022122, ENSMUSG00000027584	419	99	12540	1.5115354017501987	1.0	0.9992982031114536	99.99159930823865
GOTERM_MF_DIRECT	GO:0005525~GTP binding	13	2.7083333333333335	0.4221671879948669	ENSMUSG00000023341, ENSMUSG00000022722, ENSMUSG00000028268, ENSMUSG00000033910, ENSMUSG00000079362, ENSMUSG00000055723, ENSMUSG00000054072, ENSMUSG00000031104, ENSMUSG00000026202, ENSMUSG00000024697, ENSMUSG00000024429, ENSMUSG00000078853, ENSMUSG00000069874	400	333	12069	1.1779054054054054	1.0	0.9885081661484758	99.97110581557777
GOTERM_BP_DIRECT	GO:0007157~heterophilic cell-cell adhesion via plasma membrane cell adhesion molecules	3	0.625	0.4223637660562127	ENSMUSG00000032076, ENSMUSG00000022636, ENSMUSG00000022865	419	43	12540	2.088027973580507	1.0	0.9992857694091962	99.99192980366672
KEGG_PATHWAY	mmu04114:Oocyte meiosis	5	1.0416666666666665	0.4243253047758104	ENSMUSG00000023809, ENSMUSG00000022840, ENSMUSG00000028161, ENSMUSG00000039782, ENSMUSG00000018965	177	98	5206	1.500634151965871	1.0	0.8824668193538516	99.91190073292044
GOTERM_CC_DIRECT	GO:1903561~extracellular vesicle	3	0.625	0.4257389883459604	ENSMUSG00000033161, ENSMUSG00000027848, ENSMUSG00000030342	442	44	13445	2.073992184286302	1.0	0.9416087476934952	99.94721863328827
GOTERM_BP_DIRECT	GO:0055114~oxidation-reduction process	20	4.166666666666666	0.4269592020779639	ENSMUSG00000058454, ENSMUSG00000017453, ENSMUSG00000005514, ENSMUSG00000031987, ENSMUSG00000030905, ENSMUSG00000040711, ENSMUSG00000018042, ENSMUSG00000018339, ENSMUSG00000025069, ENSMUSG00000032807, ENSMUSG00000053470, ENSMUSG00000025889, ENSMUSG00000027827, ENSMUSG00000052234, ENSMUSG00000004341, ENSMUSG00000034926, ENSMUSG00000023019, ENSMUSG00000040466, ENSMUSG00000022351, ENSMUSG00000000253	419	538	12540	1.1125799611395515	1.0	0.9993251800501775	99.99296421059427
GOTERM_MF_DIRECT	GO:0005089~Rho guanyl-nucleotide exchange factor activity	4	0.8333333333333334	0.4270839820881446	ENSMUSG00000002489, ENSMUSG00000017631, ENSMUSG00000039621, ENSMUSG00000021990	400	72	12069	1.6762500000000002	1.0	0.9886388178261397	99.97455114850278
GOTERM_MF_DIRECT	GO:0000976~transcription regulatory region sequence-specific DNA binding	3	0.625	0.42973520565274365	ENSMUSG00000026663, ENSMUSG00000053470, ENSMUSG00000018143	400	44	12069	2.057215909090909	1.0	0.9884108741209796	99.97624594362244
GOTERM_MF_DIRECT	GO:0030971~receptor tyrosine kinase binding	3	0.625	0.42973520565274365	ENSMUSG00000002489, ENSMUSG00000037573, ENSMUSG00000020312	400	44	12069	2.057215909090909	1.0	0.9884108741209796	99.97624594362244
KEGG_PATHWAY	mmu00590:Arachidonic acid metabolism	3	0.625	0.429811191411196	ENSMUSG00000004341, ENSMUSG00000018339, ENSMUSG00000032807	177	43	5206	2.052029956641703	1.0	0.8824163131838347	99.92201714990358
GOTERM_BP_DIRECT	GO:0070588~calcium ion transmembrane transport	4	0.8333333333333334	0.4323359570281087	ENSMUSG00000019943, ENSMUSG00000021991, ENSMUSG00000020722, ENSMUSG00000030376	419	72	12540	1.6626889419252189	1.0	0.999373794700951	99.99401583240105
GOTERM_CC_DIRECT	GO:0051233~spindle midzone	2	0.4166666666666667	0.43294456181163016	ENSMUSG00000026991, ENSMUSG00000041498	442	17	13445	3.5786531807293054	1.0	0.9428395149107816	99.95555030595918
GOTERM_BP_DIRECT	GO:0035176~social behavior	3	0.625	0.4338910547063172	ENSMUSG00000022623, ENSMUSG00000021478, ENSMUSG00000029104	419	44	12540	2.0405727923627683	1.0	0.999365786446235	99.99429120643806
GOTERM_MF_DIRECT	GO:0008157~protein phosphatase 1 binding	2	0.4166666666666667	0.4355503719435527	ENSMUSG00000039220, ENSMUSG00000009545	400	17	12069	3.549705882352941	1.0	0.9886926083218125	99.97960148936754
GOTERM_MF_DIRECT	GO:0004602~glutathione peroxidase activity	2	0.4166666666666667	0.4355503719435527	ENSMUSG00000004341, ENSMUSG00000018339	400	17	12069	3.549705882352941	1.0	0.9886926083218125	99.97960148936754
GOTERM_MF_DIRECT	GO:0004970~ionotropic glutamate receptor activity	2	0.4166666666666667	0.4355503719435527	ENSMUSG00000056073, ENSMUSG00000003378	400	17	12069	3.549705882352941	1.0	0.9886926083218125	99.97960148936754
GOTERM_MF_DIRECT	GO:0032794~GTPase activating protein binding	2	0.4166666666666667	0.4355503719435527	ENSMUSG00000057706, ENSMUSG00000032192	400	17	12069	3.549705882352941	1.0	0.9886926083218125	99.97960148936754
GOTERM_MF_DIRECT	GO:0005234~extracellular-glutamate-gated ion channel activity	2	0.4166666666666667	0.4355503719435527	ENSMUSG00000056073, ENSMUSG00000003378	400	17	12069	3.549705882352941	1.0	0.9886926083218125	99.97960148936754
GOTERM_MF_DIRECT	GO:0042826~histone deacetylase binding	5	1.0416666666666665	0.4372209044789531	ENSMUSG00000000568, ENSMUSG00000030994, ENSMUSG00000021109, ENSMUSG00000005583, ENSMUSG00000030557	400	102	12069	1.479044117647059	1.0	0.9883203224364522	99.98048032943514
GOTERM_BP_DIRECT	GO:0015701~bicarbonate transport	2	0.4166666666666667	0.43825130343611757	ENSMUSG00000074796, ENSMUSG00000060961	419	17	12540	3.520988347606346	1.0	0.9993976808685452	99.99500105610775
GOTERM_BP_DIRECT	GO:0046928~regulation of neurotransmitter secretion	2	0.4166666666666667	0.43825130343611757	ENSMUSG00000025889, ENSMUSG00000005583	419	17	12540	3.520988347606346	1.0	0.9993976808685452	99.99500105610775
GOTERM_BP_DIRECT	GO:0048172~regulation of short-term neuronal synaptic plasticity	2	0.4166666666666667	0.43825130343611757	ENSMUSG00000056073, ENSMUSG00000030376	419	17	12540	3.520988347606346	1.0	0.9993976808685452	99.99500105610775
GOTERM_BP_DIRECT	GO:0007422~peripheral nervous system development	2	0.4166666666666667	0.43825130343611757	ENSMUSG00000062312, ENSMUSG00000022122	419	17	12540	3.520988347606346	1.0	0.9993976808685452	99.99500105610775
GOTERM_BP_DIRECT	GO:0003279~cardiac septum development	2	0.4166666666666667	0.43825130343611757	ENSMUSG00000024713, ENSMUSG00000030653	419	17	12540	3.520988347606346	1.0	0.9993976808685452	99.99500105610775
GOTERM_BP_DIRECT	GO:0047496~vesicle transport along microtubule	2	0.4166666666666667	0.43825130343611757	ENSMUSG00000079553, ENSMUSG00000029104	419	17	12540	3.520988347606346	1.0	0.9993976808685452	99.99500105610775
GOTERM_BP_DIRECT	GO:0007405~neuroblast proliferation	2	0.4166666666666667	0.43825130343611757	ENSMUSG00000021379, ENSMUSG00000063160	419	17	12540	3.520988347606346	1.0	0.9993976808685452	99.99500105610775
KEGG_PATHWAY	mmu05160:Hepatitis C	5	1.0416666666666665	0.43959712507823606	ENSMUSG00000029605, ENSMUSG00000040296, ENSMUSG00000004056, ENSMUSG00000022812, ENSMUSG00000037625	177	100	5206	1.4706214689265535	1.0	0.8857274270068408	99.93745027333823
GOTERM_BP_DIRECT	GO:0007030~Golgi organization	4	0.8333333333333334	0.44118606788859965	ENSMUSG00000000631, ENSMUSG00000039529, ENSMUSG00000029104, ENSMUSG00000012296	419	73	12540	1.6399123810769283	1.0	0.9994090610461803	99.99543109398795
GOTERM_BP_DIRECT	GO:0003151~outflow tract morphogenesis	3	0.625	0.4452937444217849	ENSMUSG00000052684, ENSMUSG00000021109, ENSMUSG00000005583	419	45	12540	1.9952267303102627	1.0	0.9994356225499916	99.9959748037747
GOTERM_BP_DIRECT	GO:0009411~response to UV	3	0.625	0.4452937444217849	ENSMUSG00000038225, ENSMUSG00000030994, ENSMUSG00000040204	419	45	12540	1.9952267303102627	1.0	0.9994356225499916	99.9959748037747
GOTERM_BP_DIRECT	GO:0006749~glutathione metabolic process	3	0.625	0.4452937444217849	ENSMUSG00000032350, ENSMUSG00000018339, ENSMUSG00000025069	419	45	12540	1.9952267303102627	1.0	0.9994356225499916	99.9959748037747
GOTERM_BP_DIRECT	GO:0030036~actin cytoskeleton organization	6	1.25	0.4504879622798189	ENSMUSG00000049134, ENSMUSG00000041729, ENSMUSG00000028337, ENSMUSG00000017631, ENSMUSG00000033985, ENSMUSG00000027296	419	132	12540	1.360381861575179	1.0	0.9994743075973239	99.99657531542903
GOTERM_CC_DIRECT	GO:0016234~inclusion body	2	0.4166666666666667	0.4515676961873553	ENSMUSG00000025889, ENSMUSG00000029104	442	18	13445	3.379839115133233	1.0	0.949500393882594	99.97178044110645
GOTERM_CC_DIRECT	GO:0070062~extracellular exosome	74	15.416666666666668	0.45188345712060324	ENSMUSG00000046718, ENSMUSG00000074457, ENSMUSG00000021108, ENSMUSG00000030905, ENSMUSG00000020475, ENSMUSG00000033068, ENSMUSG00000051617, ENSMUSG00000018042, ENSMUSG00000025400, ENSMUSG00000025069, ENSMUSG00000055723, ENSMUSG00000007039, ENSMUSG00000074715, ENSMUSG00000022698, ENSMUSG00000031785, ENSMUSG00000027315, ENSMUSG00000034245, ENSMUSG00000037625, ENSMUSG00000022636, ENSMUSG00000033161,…	442	2181	13445	1.0320829209897904	1.0	0.947415747664529	99.97200070104458
GOTERM_MF_DIRECT	GO:0070064~proline-rich region binding	2	0.4166666666666667	0.4542373451935474	ENSMUSG00000022023, ENSMUSG00000025372	400	18	12069	3.3525000000000005	1.0	0.9902491749754048	99.98763052738055
GOTERM_MF_DIRECT	GO:0016849~phosphorus-oxygen lyase activity	2	0.4166666666666667	0.4542373451935474	ENSMUSG00000022840, ENSMUSG00000033910	400	18	12069	3.3525000000000005	1.0	0.9902491749754048	99.98763052738055
GOTERM_BP_DIRECT	GO:0032956~regulation of actin cytoskeleton organization	3	0.625	0.4565673247925802	ENSMUSG00000046718, ENSMUSG00000025372, ENSMUSG00000031342	419	46	12540	1.951852236173083	1.0	0.999520332399438	99.99717089075469
GOTERM_BP_DIRECT	GO:0042472~inner ear morphogenesis	3	0.625	0.4565673247925802	ENSMUSG00000074622, ENSMUSG00000017631, ENSMUSG00000020950	419	46	12540	1.951852236173083	1.0	0.999520332399438	99.99717089075469
GOTERM_BP_DIRECT	GO:0003382~epithelial cell morphogenesis	2	0.4166666666666667	0.45700167915498374	ENSMUSG00000048251, ENSMUSG00000030583	419	18	12540	3.3253778838504378	1.0	0.9995017003435914	99.99720947325588
GOTERM_BP_DIRECT	GO:0006958~complement activation, classical pathway	2	0.4166666666666667	0.45700167915498374	ENSMUSG00000073418, ENSMUSG00000036896	419	18	12540	3.3253778838504378	1.0	0.9995017003435914	99.99720947325588
GOTERM_BP_DIRECT	GO:2000045~regulation of G1/S transition of mitotic cell cycle	2	0.4166666666666667	0.45700167915498374	ENSMUSG00000035486, ENSMUSG00000041498	419	18	12540	3.3253778838504378	1.0	0.9995017003435914	99.99720947325588
GOTERM_BP_DIRECT	GO:2000311~regulation of alpha-amino-3-hydroxy-5-methyl-4-isoxazole propionate selective glutamate receptor activity	2	0.4166666666666667	0.45700167915498374	ENSMUSG00000046182, ENSMUSG00000005583	419	18	12540	3.3253778838504378	1.0	0.9995017003435914	99.99720947325588
GOTERM_BP_DIRECT	GO:0030818~negative regulation of cAMP biosynthetic process	2	0.4166666666666667	0.45700167915498374	ENSMUSG00000030653, ENSMUSG00000027584	419	18	12540	3.3253778838504378	1.0	0.9995017003435914	99.99720947325588
GOTERM_BP_DIRECT	GO:0060384~innervation	2	0.4166666666666667	0.45700167915498374	ENSMUSG00000030029, ENSMUSG00000078816	419	18	12540	3.3253778838504378	1.0	0.9995017003435914	99.99720947325588
GOTERM_BP_DIRECT	GO:0030279~negative regulation of ossification	2	0.4166666666666667	0.45700167915498374	ENSMUSG00000021109, ENSMUSG00000005583	419	18	12540	3.3253778838504378	1.0	0.9995017003435914	99.99720947325588
GOTERM_BP_DIRECT	GO:0009190~cyclic nucleotide biosynthetic process	2	0.4166666666666667	0.45700167915498374	ENSMUSG00000022840, ENSMUSG00000033910	419	18	12540	3.3253778838504378	1.0	0.9995017003435914	99.99720947325588
GOTERM_BP_DIRECT	GO:0035023~regulation of Rho protein signal transduction	4	0.8333333333333334	0.45872245965079206	ENSMUSG00000002489, ENSMUSG00000017631, ENSMUSG00000039621, ENSMUSG00000021990	419	75	12540	1.5961813842482102	1.0	0.999497573444267	99.99735750900834
GOTERM_BP_DIRECT	GO:0007613~memory	4	0.8333333333333334	0.45872245965079206	ENSMUSG00000022623, ENSMUSG00000021478, ENSMUSG00000021701, ENSMUSG00000030376	419	75	12540	1.5961813842482102	1.0	0.999497573444267	99.99735750900834
GOTERM_BP_DIRECT	GO:0030900~forebrain development	4	0.8333333333333334	0.45872245965079206	ENSMUSG00000032259, ENSMUSG00000020950, ENSMUSG00000006782, ENSMUSG00000063160	419	75	12540	1.5961813842482102	1.0	0.999497573444267	99.99735750900834
GOTERM_BP_DIRECT	GO:0007605~sensory perception of sound	5	1.0416666666666665	0.4656231265545199	ENSMUSG00000039474, ENSMUSG00000039529, ENSMUSG00000030905, ENSMUSG00000073678, ENSMUSG00000030029	419	105	12540	1.425161950221616	1.0	0.9995501856892355	99.99788008066123
GOTERM_BP_DIRECT	GO:0015992~proton transport	3	0.625	0.46770772278663497	ENSMUSG00000064267, ENSMUSG00000020566, ENSMUSG00000074796	419	47	12540	1.9103234651906769	1.0	0.9995502755865783	99.9980177049411
GOTERM_BP_DIRECT	GO:0048666~neuron development	3	0.625	0.46770772278663497	ENSMUSG00000038417, ENSMUSG00000005583, ENSMUSG00000029104	419	47	12540	1.9103234651906769	1.0	0.9995502755865783	99.9980177049411
GOTERM_CC_DIRECT	GO:0005871~kinesin complex	3	0.625	0.47020849303299395	ENSMUSG00000079553, ENSMUSG00000028758, ENSMUSG00000041498	442	48	13445	1.9011595022624435	1.0	0.9534605499977404	99.98237142284684
GOTERM_MF_DIRECT	GO:0016758~transferase activity, transferring hexosyl groups	2	0.4166666666666667	0.47230715677098417	ENSMUSG00000019888, ENSMUSG00000032854	400	19	12069	3.1760526315789477	1.0	0.9920052035736757	99.9924995801641
GOTERM_MF_DIRECT	GO:0005539~glycosaminoglycan binding	2	0.4166666666666667	0.47230715677098417	ENSMUSG00000029838, ENSMUSG00000035258	400	19	12069	3.1760526315789477	1.0	0.9920052035736757	99.9924995801641
GOTERM_MF_DIRECT	GO:0000982~transcription factor activity, RNA polymerase II core promoter proximal region sequence-specific binding	2	0.4166666666666667	0.47230715677098417	ENSMUSG00000052684, ENSMUSG00000059213	400	19	12069	3.1760526315789477	1.0	0.9920052035736757	99.9924995801641
GOTERM_CC_DIRECT	GO:0042383~sarcolemma	5	1.0416666666666665	0.47488053936288666	ENSMUSG00000009545, ENSMUSG00000033161, ENSMUSG00000022840, ENSMUSG00000028161, ENSMUSG00000040495	442	108	13445	1.4082662979721803	1.0	0.953412327026471	99.98437294090482
GOTERM_BP_DIRECT	GO:0045664~regulation of neuron differentiation	2	0.4166666666666667	0.4751276413123004	ENSMUSG00000042834, ENSMUSG00000048251	419	19	12540	3.1503579952267304	1.0	0.9996024192587787	99.99844233683888
GOTERM_BP_DIRECT	GO:0043330~response to exogenous dsRNA	2	0.4166666666666667	0.4751276413123004	ENSMUSG00000020227, ENSMUSG00000040296	419	19	12540	3.1503579952267304	1.0	0.9996024192587787	99.99844233683888
GOTERM_BP_DIRECT	GO:0051281~positive regulation of release of sequestered calcium ion into cytosol	2	0.4166666666666667	0.4751276413123004	ENSMUSG00000025889, ENSMUSG00000021478	419	19	12540	3.1503579952267304	1.0	0.9996024192587787	99.99844233683888
GOTERM_BP_DIRECT	GO:0030318~melanocyte differentiation	2	0.4166666666666667	0.4751276413123004	ENSMUSG00000005583, ENSMUSG00000022122	419	19	12540	3.1503579952267304	1.0	0.9996024192587787	99.99844233683888
GOTERM_BP_DIRECT	GO:0045648~positive regulation of erythrocyte differentiation	2	0.4166666666666667	0.4751276413123004	ENSMUSG00000021109, ENSMUSG00000035692	419	19	12540	3.1503579952267304	1.0	0.9996024192587787	99.99844233683888
GOTERM_BP_DIRECT	GO:0021591~ventricular system development	2	0.4166666666666667	0.4751276413123004	ENSMUSG00000062232, ENSMUSG00000027200	419	19	12540	3.1503579952267304	1.0	0.9996024192587787	99.99844233683888
GOTERM_BP_DIRECT	GO:0007585~respiratory gaseous exchange	2	0.4166666666666667	0.4751276413123004	ENSMUSG00000074622, ENSMUSG00000027577	419	19	12540	3.1503579952267304	1.0	0.9996024192587787	99.99844233683888
GOTERM_BP_DIRECT	GO:0002474~antigen processing and presentation of peptide antigen via MHC class I	2	0.4166666666666667	0.4751276413123004	ENSMUSG00000073409, ENSMUSG00000060550	419	19	12540	3.1503579952267304	1.0	0.9996024192587787	99.99844233683888
GOTERM_BP_DIRECT	GO:0031333~negative regulation of protein complex assembly	2	0.4166666666666667	0.4751276413123004	ENSMUSG00000034292, ENSMUSG00000022812	419	19	12540	3.1503579952267304	1.0	0.9996024192587787	99.99844233683888
GOTERM_BP_DIRECT	GO:0061178~regulation of insulin secretion involved in cellular response to glucose stimulus	2	0.4166666666666667	0.4751276413123004	ENSMUSG00000002489, ENSMUSG00000022840	419	19	12540	3.1503579952267304	1.0	0.9996024192587787	99.99844233683888
GOTERM_BP_DIRECT	GO:0071805~potassium ion transmembrane transport	4	0.8333333333333334	0.4760209922364548	ENSMUSG00000009545, ENSMUSG00000037610, ENSMUSG00000028033, ENSMUSG00000037579	419	77	12540	1.5547221275144905	1.0	0.999591465583089	99.99848724464175
GOTERM_MF_DIRECT	GO:0003690~double-stranded DNA binding	5	1.0416666666666665	0.48106444163988127	ENSMUSG00000052684, ENSMUSG00000040296, ENSMUSG00000090272, ENSMUSG00000043263, ENSMUSG00000037921	400	108	12069	1.396875	1.0	0.9925264791967073	99.99415075830456
KEGG_PATHWAY	mmu04390:Hippo signaling pathway	6	1.25	0.4831523476169883	ENSMUSG00000042745, ENSMUSG00000018849, ENSMUSG00000021112, ENSMUSG00000018965, ENSMUSG00000056214, ENSMUSG00000022812	177	135	5206	1.30721908349027	1.0	0.912053468045291	99.97768401860313
KEGG_PATHWAY	mmu04727:GABAergic synapse	4	0.8333333333333334	0.48604556905813967	ENSMUSG00000022840, ENSMUSG00000032192, ENSMUSG00000078816, ENSMUSG00000026028	177	77	5206	1.5279184092743414	1.0	0.9103203105959944	99.97922409613881
GOTERM_CC_DIRECT	GO:0005640~nuclear outer membrane	2	0.4166666666666667	0.48700309082777793	ENSMUSG00000025889, ENSMUSG00000058454	442	20	13445	3.04185520361991	1.0	0.9564337889056256	99.98862717706425
GOTERM_CC_DIRECT	GO:0005773~vacuole	2	0.4166666666666667	0.48700309082777793	ENSMUSG00000032584, ENSMUSG00000040785	442	20	13445	3.04185520361991	1.0	0.9564337889056256	99.98862717706425
GOTERM_BP_DIRECT	GO:0001558~regulation of cell growth	3	0.625	0.48957472375320316	ENSMUSG00000023046, ENSMUSG00000017493, ENSMUSG00000041498	419	49	12540	1.8323510788563637	1.0	0.9996872581002422	99.99903548242766
GOTERM_MF_DIRECT	GO:0017016~Ras GTPase binding	2	0.4166666666666667	0.4897801397044961	ENSMUSG00000002489, ENSMUSG00000024998	400	20	12069	3.01725	1.0	0.9930131606464202	99.9954521971801
GOTERM_MF_DIRECT	GO:0005057~receptor signaling protein activity	2	0.4166666666666667	0.4897801397044961	ENSMUSG00000002489, ENSMUSG00000032586	400	20	12069	3.01725	1.0	0.9930131606464202	99.9954521971801
GOTERM_MF_DIRECT	GO:0004683~calmodulin-dependent protein kinase activity	2	0.4166666666666667	0.4897801397044961	ENSMUSG00000027296, ENSMUSG00000020190	400	20	12069	3.01725	1.0	0.9930131606464202	99.9954521971801
GOTERM_MF_DIRECT	GO:0071949~FAD binding	2	0.4166666666666667	0.4897801397044961	ENSMUSG00000018042, ENSMUSG00000022351	400	20	12069	3.01725	1.0	0.9930131606464202	99.9954521971801
GOTERM_CC_DIRECT	GO:0030139~endocytic vesicle	3	0.625	0.49165902719767485	ENSMUSG00000032259, ENSMUSG00000079553, ENSMUSG00000062232	442	50	13445	1.8251131221719459	1.0	0.9564028667535392	99.98995397727826
GOTERM_MF_DIRECT	GO:0008134~transcription factor binding	11	2.2916666666666665	0.49235703019910426	ENSMUSG00000052684, ENSMUSG00000074622, ENSMUSG00000042745, ENSMUSG00000000568, ENSMUSG00000036225, ENSMUSG00000021109, ENSMUSG00000090272, ENSMUSG00000029104, ENSMUSG00000043263, ENSMUSG00000034245, ENSMUSG00000022812	400	290	12069	1.1444741379310346	1.0	0.9928662951362663	99.99578178510116
GOTERM_BP_DIRECT	GO:0006509~membrane protein ectodomain proteolysis	2	0.4166666666666667	0.49264993553257247	ENSMUSG00000032086, ENSMUSG00000011256	419	20	12540	2.992840095465394	1.0	0.9996945109167993	99.99913055855512
GOTERM_BP_DIRECT	GO:0008045~motor neuron axon guidance	2	0.4166666666666667	0.49264993553257247	ENSMUSG00000022636, ENSMUSG00000062312	419	20	12540	2.992840095465394	1.0	0.9996945109167993	99.99913055855512
GOTERM_BP_DIRECT	GO:0060135~maternal process involved in female pregnancy	2	0.4166666666666667	0.49264993553257247	ENSMUSG00000029246, ENSMUSG00000064215	419	20	12540	2.992840095465394	1.0	0.9996945109167993	99.99913055855512
GOTERM_BP_DIRECT	GO:0045216~cell-cell junction organization	2	0.4166666666666667	0.49264993553257247	ENSMUSG00000022865, ENSMUSG00000024395	419	20	12540	2.992840095465394	1.0	0.9996945109167993	99.99913055855512
GOTERM_BP_DIRECT	GO:0002026~regulation of the force of heart contraction	2	0.4166666666666667	0.49264993553257247	ENSMUSG00000033161, ENSMUSG00000053093	419	20	12540	2.992840095465394	1.0	0.9996945109167993	99.99913055855512
GOTERM_BP_DIRECT	GO:0048741~skeletal muscle fiber development	2	0.4166666666666667	0.49264993553257247	ENSMUSG00000007617, ENSMUSG00000028161	419	20	12540	2.992840095465394	1.0	0.9996945109167993	99.99913055855512
GOTERM_BP_DIRECT	GO:0018345~protein palmitoylation	2	0.4166666666666667	0.49264993553257247	ENSMUSG00000048483, ENSMUSG00000015335	419	20	12540	2.992840095465394	1.0	0.9996945109167993	99.99913055855512
GOTERM_BP_DIRECT	GO:0051482~positive regulation of cytosolic calcium ion concentration involved in phospholipase C-activating G-protein coupled signaling pathway	2	0.4166666666666667	0.49264993553257247	ENSMUSG00000032259, ENSMUSG00000021478	419	20	12540	2.992840095465394	1.0	0.9996945109167993	99.99913055855512
GOTERM_BP_DIRECT	GO:0006612~protein targeting to membrane	2	0.4166666666666667	0.49264993553257247	ENSMUSG00000022722, ENSMUSG00000047205	419	20	12540	2.992840095465394	1.0	0.9996945109167993	99.99913055855512
GOTERM_BP_DIRECT	GO:0051497~negative regulation of stress fiber assembly	2	0.4166666666666667	0.49264993553257247	ENSMUSG00000042099, ENSMUSG00000026109	419	20	12540	2.992840095465394	1.0	0.9996945109167993	99.99913055855512
GOTERM_BP_DIRECT	GO:0030308~negative regulation of cell growth	5	1.0416666666666665	0.4946770326499712	ENSMUSG00000008384, ENSMUSG00000046718, ENSMUSG00000074063, ENSMUSG00000030994, ENSMUSG00000090272	419	109	12540	1.372862429112566	1.0	0.9996942057536975	99.99918832551185
KEGG_PATHWAY	mmu04914:Progesterone-mediated oocyte maturation	4	0.8333333333333334	0.49468786739496784	ENSMUSG00000023809, ENSMUSG00000022840, ENSMUSG00000039782, ENSMUSG00000004056	177	78	5206	1.5083297117195422	1.0	0.9122324730257931	99.9832605596471
GOTERM_MF_DIRECT	GO:0042277~peptide binding	4	0.8333333333333334	0.49596274677677954	ENSMUSG00000024713, ENSMUSG00000073409, ENSMUSG00000060550, ENSMUSG00000068037	400	80	12069	1.508625	1.0	0.9928273605793135	99.99620570065449
GOTERM_BP_DIRECT	GO:0005975~carbohydrate metabolic process	7	1.4583333333333333	0.496301019447676	ENSMUSG00000019888, ENSMUSG00000022490, ENSMUSG00000027221, ENSMUSG00000023019, ENSMUSG00000004056, ENSMUSG00000053916, ENSMUSG00000022812	419	169	12540	1.2396379093643644	1.0	0.9996910605655673	99.99923197636544
KEGG_PATHWAY	mmu04966:Collecting duct acid secretion	2	0.4166666666666667	0.4979806994022551	ENSMUSG00000027562, ENSMUSG00000020566	177	20	5206	2.9412429378531075	1.0	0.9108448951042196	99.98459818717122
GOTERM_CC_DIRECT	GO:0030141~secretory granule	4	0.8333333333333334	0.4989283430689818	ENSMUSG00000022339, ENSMUSG00000024713, ENSMUSG00000033590, ENSMUSG00000025372	442	81	13445	1.5021507178369926	1.0	0.9574134722983401	99.99174179124591
GOTERM_BP_DIRECT	GO:0043406~positive regulation of MAP kinase activity	3	0.625	0.5002951571079306	ENSMUSG00000032584, ENSMUSG00000062312, ENSMUSG00000005583	419	50	12540	1.7957040572792364	1.0	0.9997047872015848	99.99933011755124
GOTERM_BP_DIRECT	GO:0008217~regulation of blood pressure	3	0.625	0.5002951571079306	ENSMUSG00000033161, ENSMUSG00000033910, ENSMUSG00000022122	419	50	12540	1.7957040572792364	1.0	0.9997047872015848	99.99933011755124
GOTERM_CC_DIRECT	GO:0030134~ER to Golgi transport vesicle	2	0.4166666666666667	0.5038546094107212	ENSMUSG00000044254, ENSMUSG00000020986	442	21	13445	2.8970049558284856	1.0	0.9575174036993219	99.9927805371736
GOTERM_CC_DIRECT	GO:0030992~intraciliary transport particle B	2	0.4166666666666667	0.5038546094107212	ENSMUSG00000034292, ENSMUSG00000028758	442	21	13445	2.8970049558284856	1.0	0.9575174036993219	99.9927805371736
GOTERM_MF_DIRECT	GO:0043621~protein self-association	3	0.625	0.5064537935580448	ENSMUSG00000042745, ENSMUSG00000022623, ENSMUSG00000044254	400	51	12069	1.7748529411764706	1.0	0.993469285412555	99.99722409451172
GOTERM_MF_DIRECT	GO:0030215~semaphorin receptor binding	2	0.4166666666666667	0.5066759588116903	ENSMUSG00000034684, ENSMUSG00000027200	400	21	12069	2.8735714285714287	1.0	0.9931113494270385	99.99724260274557
GOTERM_BP_DIRECT	GO:0016477~cell migration	7	1.4583333333333333	0.5077881366700473	ENSMUSG00000002489, ENSMUSG00000000631, ENSMUSG00000021697, ENSMUSG00000031785, ENSMUSG00000018849, ENSMUSG00000021990, ENSMUSG00000022812	419	171	12540	1.2251392203659508	1.0	0.999740296901692	99.99948320527346
GOTERM_MF_DIRECT	GO:0016787~hydrolase activity	42	8.75	0.5092882238785131	ENSMUSG00000028268, ENSMUSG00000040296, ENSMUSG00000005514, ENSMUSG00000020475, ENSMUSG00000033068, ENSMUSG00000073678, ENSMUSG00000019943, ENSMUSG00000033177, ENSMUSG00000006782, ENSMUSG00000044254, ENSMUSG00000032086, ENSMUSG00000033427, ENSMUSG00000038417, ENSMUSG00000024998, ENSMUSG00000007039, ENSMUSG00000034245, ENSMUSG00000019990, ENSMUSG00000034724, ENSMUSG00000049538, ENSMUSG00000022489,…	400	1233	12069	1.0277737226277373	1.0	0.9929839747030748	99.99745176598437
GOTERM_MF_DIRECT	GO:0017124~SH3 domain binding	5	1.0416666666666665	0.5095400665340488	ENSMUSG00000039361, ENSMUSG00000022623, ENSMUSG00000054555, ENSMUSG00000003378, ENSMUSG00000011256	400	112	12069	1.3469866071428571	1.0	0.9926171447139068	99.99747112861822
GOTERM_BP_DIRECT	GO:0050806~positive regulation of synaptic transmission	2	0.4166666666666667	0.5095886197955839	ENSMUSG00000025889, ENSMUSG00000056073	419	21	12540	2.8503239004432324	1.0	0.9997387737749714	99.99951472652398
GOTERM_BP_DIRECT	GO:0006626~protein targeting to mitochondrion	2	0.4166666666666667	0.5095886197955839	ENSMUSG00000047205, ENSMUSG00000030653	419	21	12540	2.8503239004432324	1.0	0.9997387737749714	99.99951472652398
GOTERM_MF_DIRECT	GO:0019903~protein phosphatase binding	4	0.8333333333333334	0.5125395341308912	ENSMUSG00000062312, ENSMUSG00000057058, ENSMUSG00000021478, ENSMUSG00000026622	400	82	12069	1.471829268292683	1.0	0.9925314005836913	99.99769143295251
GOTERM_BP_DIRECT	GO:0055085~transmembrane transport	11	2.2916666666666665	0.5131183141120369	ENSMUSG00000064267, ENSMUSG00000009545, ENSMUSG00000027827, ENSMUSG00000036872, ENSMUSG00000019838, ENSMUSG00000028033, ENSMUSG00000025161, ENSMUSG00000037579, ENSMUSG00000033965, ENSMUSG00000030376, ENSMUSG00000053025	419	292	12540	1.1274397619903882	1.0	0.9997478058924395	99.99957133993539
KEGG_PATHWAY	mmu05169:Epstein-Barr virus infection	5	1.0416666666666665	0.5138820205244455	ENSMUSG00000052684, ENSMUSG00000040296, ENSMUSG00000004056, ENSMUSG00000073409, ENSMUSG00000060550	177	110	5206	1.3369286081150489	1.0	0.9171524102963249	99.98977881590939
GOTERM_MF_DIRECT	GO:0005518~collagen binding	3	0.625	0.5168576107124656	ENSMUSG00000035258, ENSMUSG00000031785, ENSMUSG00000028600	400	52	12069	1.7407211538461538	1.0	0.9925859588134618	99.99797732264513
GOTERM_MF_DIRECT	GO:0004714~transmembrane receptor protein tyrosine kinase activity	3	0.625	0.5168576107124656	ENSMUSG00000032584, ENSMUSG00000062312, ENSMUSG00000028661	400	52	12069	1.7407211538461538	1.0	0.9925859588134618	99.99797732264513
GOTERM_BP_DIRECT	GO:0042493~response to drug	10	2.083333333333333	0.5184914067849775	ENSMUSG00000052684, ENSMUSG00000032259, ENSMUSG00000025889, ENSMUSG00000093930, ENSMUSG00000033161, ENSMUSG00000005514, ENSMUSG00000029838, ENSMUSG00000021478, ENSMUSG00000020178, ENSMUSG00000068037	419	263	12540	1.1379620134849406	1.0	0.9997669893655327	99.99964571776432
GOTERM_MF_DIRECT	GO:0003824~catalytic activity	15	3.125	0.5187435863440872	ENSMUSG00000020475, ENSMUSG00000001270, ENSMUSG00000039616, ENSMUSG00000025885, ENSMUSG00000023868, ENSMUSG00000032807, ENSMUSG00000033427, ENSMUSG00000093930, ENSMUSG00000020525, ENSMUSG00000034926, ENSMUSG00000027971, ENSMUSG00000023960, ENSMUSG00000010651, ENSMUSG00000040649, ENSMUSG00000000253	400	419	12069	1.0801610978520286	1.0	0.9923900136461272	99.99809151699223
KEGG_PATHWAY	mmu05213:Endometrial cancer	3	0.625	0.5191161560166124	ENSMUSG00000062312, ENSMUSG00000004056, ENSMUSG00000022812	177	51	5206	1.730142904619475	1.0	0.9170270303068718	99.99109548403233
KEGG_PATHWAY	mmu05166:HTLV-I infection	9	1.875	0.5196656066789507	ENSMUSG00000052684, ENSMUSG00000041538, ENSMUSG00000022840, ENSMUSG00000028161, ENSMUSG00000004056, ENSMUSG00000073409, ENSMUSG00000060550, ENSMUSG00000055723, ENSMUSG00000022812	177	230	5206	1.1509211495946943	1.0	0.9141670868587549	99.99122422390644
GOTERM_CC_DIRECT	GO:0005771~multivesicular body	2	0.4166666666666667	0.5201537838206628	ENSMUSG00000046718, ENSMUSG00000032086	442	22	13445	2.765322912381736	1.0	0.9618281299451931	99.99541724604578
GOTERM_CC_DIRECT	GO:0032839~dendrite cytoplasm	2	0.4166666666666667	0.5201537838206628	ENSMUSG00000027827, ENSMUSG00000056073	442	22	13445	2.765322912381736	1.0	0.9618281299451931	99.99541724604578
KEGG_PATHWAY	mmu04660:T cell receptor signaling pathway	4	0.8333333333333334	0.5201749172176375	ENSMUSG00000052684, ENSMUSG00000028161, ENSMUSG00000004056, ENSMUSG00000022812	177	81	5206	1.452465648322522	1.0	0.9112742415732529	99.99134202468073
GOTERM_MF_DIRECT	GO:0035091~phosphatidylinositol binding	4	0.8333333333333334	0.520719197181277	ENSMUSG00000036882, ENSMUSG00000038291, ENSMUSG00000040711, ENSMUSG00000063049	400	83	12069	1.4540963855421687	1.0	0.9922035979911926	99.99820467042323
GOTERM_BP_DIRECT	GO:0009267~cellular response to starvation	3	0.625	0.5212971061572991	ENSMUSG00000020525, ENSMUSG00000040412, ENSMUSG00000044254	419	52	12540	1.7266385166146505	1.0	0.9997712440885379	99.99967954695087
GOTERM_BP_DIRECT	GO:0050885~neuromuscular process controlling balance	3	0.625	0.5212971061572991	ENSMUSG00000022623, ENSMUSG00000022840, ENSMUSG00000017631	419	52	12540	1.7266385166146505	1.0	0.9997712440885379	99.99967954695087
GOTERM_CC_DIRECT	GO:0005578~proteinaceous extracellular matrix	9	1.875	0.5222753499392097	ENSMUSG00000029838, ENSMUSG00000035258, ENSMUSG00000020044, ENSMUSG00000026639, ENSMUSG00000036473, ENSMUSG00000032289, ENSMUSG00000028600, ENSMUSG00000049538, ENSMUSG00000022371	442	238	13445	1.1502813795201339	1.0	0.960941560900707	99.99568537410155
GOTERM_MF_DIRECT	GO:0043014~alpha-tubulin binding	2	0.4166666666666667	0.5230136324657784	ENSMUSG00000025889, ENSMUSG00000037196	400	22	12069	2.7429545454545456	1.0	0.992052288456124	99.9983282216067
GOTERM_CC_DIRECT	GO:0031225~anchored component of membrane	4	0.8333333333333334	0.523403222802471	ENSMUSG00000046718, ENSMUSG00000000682, ENSMUSG00000044287, ENSMUSG00000026344	442	84	13445	1.4485024779142428	1.0	0.959698478824198	99.99582192648604
GOTERM_BP_DIRECT	GO:0070830~bicellular tight junction assembly	2	0.4166666666666667	0.5259630871673437	ENSMUSG00000021112, ENSMUSG00000032807	419	22	12540	2.720763723150358	1.0	0.9997851941198052	99.9997291603816
GOTERM_BP_DIRECT	GO:0046579~positive regulation of Ras protein signal transduction	2	0.4166666666666667	0.5259630871673437	ENSMUSG00000062312, ENSMUSG00000007656	419	22	12540	2.720763723150358	1.0	0.9997851941198052	99.9997291603816
GOTERM_BP_DIRECT	GO:1902895~positive regulation of pri-miRNA transcription from RNA polymerase II promoter	2	0.4166666666666667	0.5259630871673437	ENSMUSG00000052684, ENSMUSG00000021109	419	22	12540	2.720763723150358	1.0	0.9997851941198052	99.9997291603816
GOTERM_BP_DIRECT	GO:0030833~regulation of actin filament polymerization	2	0.4166666666666667	0.5259630871673437	ENSMUSG00000029622, ENSMUSG00000039621	419	22	12540	2.720763723150358	1.0	0.9997851941198052	99.9997291603816
GOTERM_BP_DIRECT	GO:0006869~lipid transport	4	0.8333333333333334	0.5262884440218073	ENSMUSG00000039529, ENSMUSG00000037681, ENSMUSG00000024378, ENSMUSG00000024530	419	83	12540	1.4423325761279007	1.0	0.9997763688655954	99.99973233504879
GOTERM_MF_DIRECT	GO:0008270~zinc ion binding	31	6.458333333333334	0.5271913479730804	ENSMUSG00000049134, ENSMUSG00000040785, ENSMUSG00000032586, ENSMUSG00000022623, ENSMUSG00000048483, ENSMUSG00000040296, ENSMUSG00000022023, ENSMUSG00000039671, ENSMUSG00000063049, ENSMUSG00000006356, ENSMUSG00000033427, ENSMUSG00000015335, ENSMUSG00000049538, ENSMUSG00000020986, ENSMUSG00000039372, ENSMUSG00000031790, ENSMUSG00000036699, ENSMUSG00000027562, ENSMUSG00000030122, ENSMUSG00000078816,…	400	907	12069	1.0312541345093715	1.0	0.9921078859280474	99.99853306050106
GOTERM_BP_DIRECT	GO:0071560~cellular response to transforming growth factor beta stimulus	3	0.625	0.5315744813075525	ENSMUSG00000042745, ENSMUSG00000045573, ENSMUSG00000005583	419	53	12540	1.694060431395506	1.0	0.9997931573895484	99.99977925041657
GOTERM_BP_DIRECT	GO:0006606~protein import into nucleus	3	0.625	0.5315744813075525	ENSMUSG00000028161, ENSMUSG00000021478, ENSMUSG00000029104	419	53	12540	1.694060431395506	1.0	0.9997931573895484	99.99977925041657
GOTERM_CC_DIRECT	GO:0030315~T-tubule	3	0.625	0.5328764171586853	ENSMUSG00000033161, ENSMUSG00000042529, ENSMUSG00000032502	442	54	13445	1.6899195575666166	1.0	0.9614814256854932	99.99682061890962
GOTERM_CC_DIRECT	GO:0005891~voltage-gated calcium channel complex	2	0.4166666666666667	0.5359186785126946	ENSMUSG00000021991, ENSMUSG00000020722	442	23	13445	2.6450914814086173	1.0	0.9609734620580257	99.99709107017691
GOTERM_CC_DIRECT	GO:0036126~sperm flagellum	2	0.4166666666666667	0.5359186785126946	ENSMUSG00000032259, ENSMUSG00000019027	442	23	13445	2.6450914814086173	1.0	0.9609734620580257	99.99709107017691
GOTERM_MF_DIRECT	GO:0008289~lipid binding	8	1.6666666666666667	0.5363696389008846	ENSMUSG00000002489, ENSMUSG00000075415, ENSMUSG00000029406, ENSMUSG00000049176, ENSMUSG00000037681, ENSMUSG00000024378, ENSMUSG00000035683, ENSMUSG00000032291	400	208	12069	1.1604807692307693	1.0	0.992685557357369	99.99890373321716
KEGG_PATHWAY	mmu04612:Antigen processing and presentation	3	0.625	0.5399597490557617	ENSMUSG00000041538, ENSMUSG00000073409, ENSMUSG00000060550	177	53	5206	1.6648544931244003	1.0	0.919816233445929	99.99493636310135
GOTERM_BP_DIRECT	GO:0006820~anion transport	2	0.4166666666666667	0.5417920877528695	ENSMUSG00000074796, ENSMUSG00000060961	419	23	12540	2.602469648230777	1.0	0.9998302548848158	99.99984884683262
GOTERM_BP_DIRECT	GO:0046677~response to antibiotic	2	0.4166666666666667	0.5417920877528695	ENSMUSG00000042745, ENSMUSG00000047205	419	23	12540	2.602469648230777	1.0	0.9998302548848158	99.99984884683262
GOTERM_BP_DIRECT	GO:0030041~actin filament polymerization	2	0.4166666666666667	0.5417920877528695	ENSMUSG00000026879, ENSMUSG00000033066	419	23	12540	2.602469648230777	1.0	0.9998302548848158	99.99984884683262
GOTERM_BP_DIRECT	GO:0042113~B cell activation	2	0.4166666666666667	0.5417920877528695	ENSMUSG00000027577, ENSMUSG00000037922	419	23	12540	2.602469648230777	1.0	0.9998302548848158	99.99984884683262
GOTERM_BP_DIRECT	GO:0048168~regulation of neuronal synaptic plasticity	2	0.4166666666666667	0.5417920877528695	ENSMUSG00000025889, ENSMUSG00000022812	419	23	12540	2.602469648230777	1.0	0.9998302548848158	99.99984884683262
GOTERM_BP_DIRECT	GO:0007631~feeding behavior	2	0.4166666666666667	0.5417920877528695	ENSMUSG00000032259, ENSMUSG00000021478	419	23	12540	2.602469648230777	1.0	0.9998302548848158	99.99984884683262
GOTERM_BP_DIRECT	GO:0051928~positive regulation of calcium ion transport	2	0.4166666666666667	0.5417920877528695	ENSMUSG00000039474, ENSMUSG00000007617	419	23	12540	2.602469648230777	1.0	0.9998302548848158	99.99984884683262
GOTERM_BP_DIRECT	GO:0010765~positive regulation of sodium ion transport	2	0.4166666666666667	0.5417920877528695	ENSMUSG00000004056, ENSMUSG00000046480	419	23	12540	2.602469648230777	1.0	0.9998302548848158	99.99984884683262
GOTERM_BP_DIRECT	GO:0035987~endodermal cell differentiation	2	0.4166666666666667	0.5417920877528695	ENSMUSG00000031790, ENSMUSG00000026639	419	23	12540	2.602469648230777	1.0	0.9998302548848158	99.99984884683262
GOTERM_BP_DIRECT	GO:0046513~ceramide biosynthetic process	2	0.4166666666666667	0.5417920877528695	ENSMUSG00000044408, ENSMUSG00000032807	419	23	12540	2.602469648230777	1.0	0.9998302548848158	99.99984884683262
GOTERM_BP_DIRECT	GO:0019221~cytokine-mediated signaling pathway	4	0.8333333333333334	0.5424455096263741	ENSMUSG00000020227, ENSMUSG00000028600, ENSMUSG00000063160, ENSMUSG00000054072	419	85	12540	1.4083953390425383	1.0	0.9998246101738194	99.99985250610217
GOTERM_BP_DIRECT	GO:0008344~adult locomotory behavior	3	0.625	0.551673891563587	ENSMUSG00000025889, ENSMUSG00000000632, ENSMUSG00000006782	419	55	12540	1.632458233890215	1.0	0.9998529265297339	99.99989605263319
KEGG_PATHWAY	mmu04916:Melanogenesis	4	0.8333333333333334	0.553054796604268	ENSMUSG00000022840, ENSMUSG00000022122, ENSMUSG00000078816, ENSMUSG00000022812	177	85	5206	1.38411432369558	1.0	0.9241771782192706	99.99649490576374
KEGG_PATHWAY	mmu05142:Chagas disease (American trypanosomiasis)	4	0.8333333333333334	0.553054796604268	ENSMUSG00000052684, ENSMUSG00000004056, ENSMUSG00000024697, ENSMUSG00000036896	177	85	5206	1.38411432369558	1.0	0.9241771782192706	99.99649490576374
GOTERM_MF_DIRECT	GO:0017080~sodium channel regulator activity	2	0.4166666666666667	0.5540875119900446	ENSMUSG00000018965, ENSMUSG00000046480	400	24	12069	2.5143750000000002	1.0	0.9939940595373434	99.99938555586583
GOTERM_MF_DIRECT	GO:0019706~protein-cysteine S-palmitoyltransferase activity	2	0.4166666666666667	0.5540875119900446	ENSMUSG00000048483, ENSMUSG00000015335	400	24	12069	2.5143750000000002	1.0	0.9939940595373434	99.99938555586583
GOTERM_CC_DIRECT	GO:0005783~endoplasmic reticulum	38	7.916666666666666	0.5551409555050267	ENSMUSG00000058454, ENSMUSG00000009545, ENSMUSG00000048483, ENSMUSG00000029838, ENSMUSG00000005514, ENSMUSG00000073678, ENSMUSG00000044408, ENSMUSG00000021478, ENSMUSG00000018042, ENSMUSG00000037681, ENSMUSG00000060550, ENSMUSG00000044254, ENSMUSG00000000632, ENSMUSG00000032086, ENSMUSG00000038417, ENSMUSG00000003378, ENSMUSG00000035376, ENSMUSG00000073409, ENSMUSG00000015335, ENSMUSG00000020986,…	442	1141	13445	1.0130630827130287	1.0	0.9659522328330361	99.99836404498569
GOTERM_BP_DIRECT	GO:0045859~regulation of protein kinase activity	2	0.4166666666666667	0.5570937500825051	ENSMUSG00000024998, ENSMUSG00000002997	419	24	12540	2.4940334128878283	1.0	0.9998648161663302	99.99991564676803
GOTERM_BP_DIRECT	GO:0001954~positive regulation of cell-matrix adhesion	2	0.4166666666666667	0.5570937500825051	ENSMUSG00000074715, ENSMUSG00000022812	419	24	12540	2.4940334128878283	1.0	0.9998648161663302	99.99991564676803
GOTERM_BP_DIRECT	GO:0001892~embryonic placenta development	2	0.4166666666666667	0.5570937500825051	ENSMUSG00000021109, ENSMUSG00000027315	419	24	12540	2.4940334128878283	1.0	0.9998648161663302	99.99991564676803
GOTERM_BP_DIRECT	GO:0090314~positive regulation of protein targeting to membrane	2	0.4166666666666667	0.5570937500825051	ENSMUSG00000062312, ENSMUSG00000004056	419	24	12540	2.4940334128878283	1.0	0.9998648161663302	99.99991564676803
GOTERM_BP_DIRECT	GO:0002092~positive regulation of receptor internalization	2	0.4166666666666667	0.5570937500825051	ENSMUSG00000032259, ENSMUSG00000044254	419	24	12540	2.4940334128878283	1.0	0.9998648161663302	99.99991564676803
KEGG_PATHWAY	mmu05223:Non-small cell lung cancer	3	0.625	0.5601753117927678	ENSMUSG00000062312, ENSMUSG00000004056, ENSMUSG00000078816	177	55	5206	1.6043143297380587	1.0	0.9252204670808859	99.99714338648606
KEGG_PATHWAY	mmu04150:mTOR signaling pathway	3	0.625	0.5601753117927678	ENSMUSG00000023809, ENSMUSG00000004056, ENSMUSG00000078816	177	55	5206	1.6043143297380587	1.0	0.9252204670808859	99.99714338648606
GOTERM_BP_DIRECT	GO:0045732~positive regulation of protein catabolic process	3	0.625	0.5614934819875446	ENSMUSG00000038195, ENSMUSG00000021701, ENSMUSG00000022812	419	56	12540	1.6033071939993182	1.0	0.9998726455265321	99.99992893697961
GOTERM_MF_DIRECT	GO:0051015~actin filament binding	5	1.0416666666666665	0.5642353365353155	ENSMUSG00000000631, ENSMUSG00000041729, ENSMUSG00000028337, ENSMUSG00000029622, ENSMUSG00000033066	400	120	12069	1.2571875000000001	1.0	0.994528453394151	99.99956354876102
GOTERM_BP_DIRECT	GO:0007623~circadian rhythm	4	0.8333333333333334	0.5660733207437065	ENSMUSG00000052684, ENSMUSG00000042745, ENSMUSG00000021379, ENSMUSG00000022812	419	88	12540	1.360381861575179	1.0	0.9998806111366744	99.99994066105958
GOTERM_MF_DIRECT	GO:0000980~RNA polymerase II distal enhancer sequence-specific DNA binding	3	0.625	0.5666498015251169	ENSMUSG00000052684, ENSMUSG00000016087, ENSMUSG00000005583	400	57	12069	1.5880263157894736	1.0	0.9944342297378284	99.99959813262278
GOTERM_MF_DIRECT	GO:0005272~sodium channel activity	2	0.4166666666666667	0.5688587102343257	ENSMUSG00000074796, ENSMUSG00000046480	400	25	12069	2.4138	1.0	0.9943247461732078	99.99962751677224
GOTERM_BP_DIRECT	GO:0043627~response to estrogen	3	0.625	0.5711584462490178	ENSMUSG00000020599, ENSMUSG00000029622, ENSMUSG00000027562	419	57	12540	1.5751789976133652	1.0	0.999889542685325	99.99995153562763
GOTERM_BP_DIRECT	GO:0007584~response to nutrient	3	0.625	0.5711584462490178	ENSMUSG00000032350, ENSMUSG00000005514, ENSMUSG00000074715	419	57	12540	1.5751789976133652	1.0	0.999889542685325	99.99995153562763
GOTERM_BP_DIRECT	GO:0043433~negative regulation of sequence-specific DNA binding transcription factor activity	3	0.625	0.5711584462490178	ENSMUSG00000042745, ENSMUSG00000039474, ENSMUSG00000031987	419	57	12540	1.5751789976133652	1.0	0.999889542685325	99.99995153562763
GOTERM_BP_DIRECT	GO:0000132~establishment of mitotic spindle orientation	2	0.4166666666666667	0.5718856015116932	ENSMUSG00000029104, ENSMUSG00000048782	419	25	12540	2.3942720763723155	1.0	0.9998860552174205	99.99995292767873
GOTERM_BP_DIRECT	GO:0043113~receptor clustering	2	0.4166666666666667	0.5718856015116932	ENSMUSG00000056073, ENSMUSG00000003378	419	25	12540	2.3942720763723155	1.0	0.9998860552174205	99.99995292767873
GOTERM_BP_DIRECT	GO:0048843~negative regulation of axon extension involved in axon guidance	2	0.4166666666666667	0.5718856015116932	ENSMUSG00000034684, ENSMUSG00000027200	419	25	12540	2.3942720763723155	1.0	0.9998860552174205	99.99995292767873
GOTERM_BP_DIRECT	GO:0031032~actomyosin structure organization	2	0.4166666666666667	0.5718856015116932	ENSMUSG00000000631, ENSMUSG00000028434	419	25	12540	2.3942720763723155	1.0	0.9998860552174205	99.99995292767873
GOTERM_BP_DIRECT	GO:0061024~membrane organization	3	0.625	0.5806681595491702	ENSMUSG00000025889, ENSMUSG00000034926, ENSMUSG00000004056	419	58	12540	1.5480207390338245	1.0	0.9999040450614621	99.99996702581349
GOTERM_CC_DIRECT	GO:0031234~extrinsic component of cytoplasmic side of plasma membrane	3	0.625	0.5810980815896594	ENSMUSG00000002489, ENSMUSG00000027827, ENSMUSG00000037681	442	59	13445	1.5467060357389373	1.0	0.9723072849320387	99.99927802542278
GOTERM_CC_DIRECT	GO:0001669~acrosomal vesicle	3	0.625	0.5810980815896594	ENSMUSG00000032259, ENSMUSG00000022865, ENSMUSG00000053025	442	59	13445	1.5467060357389373	1.0	0.9723072849320387	99.99927802542278
GOTERM_CC_DIRECT	GO:0005929~cilium	8	1.6666666666666667	0.5814809230621105	ENSMUSG00000056458, ENSMUSG00000022722, ENSMUSG00000022840, ENSMUSG00000051444, ENSMUSG00000034292, ENSMUSG00000037784, ENSMUSG00000037196, ENSMUSG00000028758	442	219	13445	1.1111799830575013	1.0	0.9711918645544667	99.99928695135903
GOTERM_MF_DIRECT	GO:0045499~chemorepellent activity	2	0.4166666666666667	0.5831417868331038	ENSMUSG00000034684, ENSMUSG00000027200	400	26	12069	2.3209615384615385	1.0	0.9951390038692535	99.99977420584997
GOTERM_BP_DIRECT	GO:0048511~rhythmic process	5	1.0416666666666665	0.5839091684094154	ENSMUSG00000042745, ENSMUSG00000000568, ENSMUSG00000003949, ENSMUSG00000078816, ENSMUSG00000022812	419	122	12540	1.2265738096169647	1.0	0.9999071302041078	99.99997113934171
GOTERM_BP_DIRECT	GO:0001525~angiogenesis	8	1.6666666666666667	0.5840800845636822	ENSMUSG00000052684, ENSMUSG00000054690, ENSMUSG00000037242, ENSMUSG00000023905, ENSMUSG00000021281, ENSMUSG00000021109, ENSMUSG00000020099, ENSMUSG00000031785	419	216	12540	1.1084592946168126	1.0	0.999902850011183	99.99997134225298
GOTERM_MF_DIRECT	GO:0001047~core promoter binding	3	0.625	0.5855063168625383	ENSMUSG00000053470, ENSMUSG00000090272, ENSMUSG00000043263	400	59	12069	1.5341949152542371	1.0	0.9950560466882631	99.99979250563314
GOTERM_BP_DIRECT	GO:0010043~response to zinc ion	2	0.4166666666666667	0.5861845882208702	ENSMUSG00000064267, ENSMUSG00000027562	419	26	12540	2.302184688819534	1.0	0.9999032627822277	99.99997373309445
GOTERM_BP_DIRECT	GO:0048706~embryonic skeletal system development	2	0.4166666666666667	0.5861845882208702	ENSMUSG00000024713, ENSMUSG00000024990	419	26	12540	2.302184688819534	1.0	0.9999032627822277	99.99997373309445
GOTERM_BP_DIRECT	GO:0086091~regulation of heart rate by cardiac conduction	2	0.4166666666666667	0.5861845882208702	ENSMUSG00000009545, ENSMUSG00000046480	419	26	12540	2.302184688819534	1.0	0.9999032627822277	99.99997373309445
GOTERM_BP_DIRECT	GO:0045776~negative regulation of blood pressure	2	0.4166666666666667	0.5861845882208702	ENSMUSG00000032259, ENSMUSG00000027584	419	26	12540	2.302184688819534	1.0	0.9999032627822277	99.99997373309445
GOTERM_BP_DIRECT	GO:0044344~cellular response to fibroblast growth factor stimulus	2	0.4166666666666667	0.5861845882208702	ENSMUSG00000025889, ENSMUSG00000032350	419	26	12540	2.302184688819534	1.0	0.9999032627822277	99.99997373309445
GOTERM_BP_DIRECT	GO:0015914~phospholipid transport	2	0.4166666666666667	0.5861845882208702	ENSMUSG00000039529, ENSMUSG00000024530	419	26	12540	2.302184688819534	1.0	0.9999032627822277	99.99997373309445
KEGG_PATHWAY	mmu05323:Rheumatoid arthritis	3	0.625	0.5893024667443068	ENSMUSG00000052684, ENSMUSG00000041538, ENSMUSG00000020566	177	58	5206	1.5213325540619522	1.0	0.9373358032808977	99.9988066166552
KEGG_PATHWAY	mmu05133:Pertussis	3	0.625	0.5893024667443068	ENSMUSG00000052684, ENSMUSG00000073418, ENSMUSG00000036896	177	58	5206	1.5213325540619522	1.0	0.9373358032808977	99.9988066166552
GOTERM_BP_DIRECT	GO:0042384~cilium assembly	5	1.0416666666666665	0.5903911251901937	ENSMUSG00000022722, ENSMUSG00000030994, ENSMUSG00000040929, ENSMUSG00000034292, ENSMUSG00000037784	419	123	12540	1.2166016648233307	1.0	0.9999086979192071	99.99997796023477
KEGG_PATHWAY	mmu01040:Biosynthesis of unsaturated fatty acids	2	0.4166666666666667	0.5919554940282545	ENSMUSG00000035376, ENSMUSG00000010651	177	26	5206	2.2624945675793136	1.0	0.9361606575172347	99.99890118093518
GOTERM_CC_DIRECT	GO:0044297~cell body	4	0.8333333333333334	0.5926645264371434	ENSMUSG00000022865, ENSMUSG00000032192, ENSMUSG00000037196, ENSMUSG00000022812	442	93	13445	1.3083248187612515	1.0	0.9730522766171757	99.99950674291041
GOTERM_MF_DIRECT	GO:0003725~double-stranded RNA binding	3	0.625	0.5947048905922495	ENSMUSG00000029605, ENSMUSG00000040296, ENSMUSG00000037921	400	60	12069	1.5086249999999999	1.0	0.9954518507066767	99.99985134137307
GOTERM_BP_DIRECT	GO:0042593~glucose homeostasis	4	0.8333333333333334	0.5963896993165988	ENSMUSG00000039474, ENSMUSG00000021109, ENSMUSG00000024990, ENSMUSG00000050824	419	92	12540	1.3012348241153886	1.0	0.9999177358393406	99.99998289286202
GOTERM_MF_DIRECT	GO:0005251~delayed rectifier potassium channel activity	2	0.4166666666666667	0.596952832838705	ENSMUSG00000009545, ENSMUSG00000028033	400	27	12069	2.235	1.0	0.9953693414526165	99.99986313251388
GOTERM_MF_DIRECT	GO:0017046~peptide hormone binding	2	0.4166666666666667	0.596952832838705	ENSMUSG00000068037, ENSMUSG00000022122	400	27	12069	2.235	1.0	0.9953693414526165	99.99986313251388
KEGG_PATHWAY	mmu05322:Systemic lupus erythematosus	3	0.625	0.5986902247495725	ENSMUSG00000041538, ENSMUSG00000073418, ENSMUSG00000036896	177	59	5206	1.4955472565354784	1.0	0.9369658868603368	99.99911109863727
GOTERM_BP_DIRECT	GO:0034599~cellular response to oxidative stress	3	0.625	0.5992203848655481	ENSMUSG00000025889, ENSMUSG00000045573, ENSMUSG00000039782	419	60	12540	1.496420047732697	1.0	0.9999196540026054	99.99998484046189
KEGG_PATHWAY	mmu04915:Estrogen signaling pathway	4	0.8333333333333334	0.599803262508074	ENSMUSG00000052684, ENSMUSG00000022840, ENSMUSG00000020312, ENSMUSG00000004056	177	91	5206	1.2928540386167504	1.0	0.9351073793349597	99.99914199812271
KEGG_PATHWAY	mmu04668:TNF signaling pathway	4	0.8333333333333334	0.599803262508074	ENSMUSG00000052684, ENSMUSG00000021180, ENSMUSG00000004056, ENSMUSG00000037316	177	91	5206	1.2928540386167504	1.0	0.9351073793349597	99.99914199812271
GOTERM_BP_DIRECT	GO:0035774~positive regulation of insulin secretion involved in cellular response to glucose stimulus	2	0.4166666666666667	0.6000070943751212	ENSMUSG00000072875, ENSMUSG00000021109	419	27	12540	2.216918589233625	1.0	0.9999173148298584	99.99998534345464
GOTERM_MF_DIRECT	GO:0000166~nucleotide binding	57	11.875	0.6005133918187641	ENSMUSG00000032584, ENSMUSG00000020227, ENSMUSG00000021108, ENSMUSG00000055723, ENSMUSG00000022840, ENSMUSG00000027296, ENSMUSG00000007035, ENSMUSG00000039782, ENSMUSG00000024429, ENSMUSG00000002107, ENSMUSG00000061207, ENSMUSG00000023341, ENSMUSG00000033161, ENSMUSG00000054404, ENSMUSG00000053093, ENSMUSG00000001270, ENSMUSG00000034751, ENSMUSG00000002997, ENSMUSG00000025885, ENSMUSG00000023868,…	400	1735	12069	0.991257925072046	1.0	0.9953774935546252	99.99988003845877
KEGG_PATHWAY	mmu04910:Insulin signaling pathway	5	1.0416666666666665	0.6031258951799843	ENSMUSG00000020312, ENSMUSG00000004056, ENSMUSG00000002997, ENSMUSG00000020190, ENSMUSG00000022812	177	123	5206	1.1956272105093932	1.0	0.9343305354591936	99.99922844968162
GOTERM_BP_DIRECT	GO:0008284~positive regulation of cell proliferation	13	2.7083333333333335	0.6031965035192178	ENSMUSG00000052684, ENSMUSG00000029838, ENSMUSG00000021109, ENSMUSG00000022122, ENSMUSG00000022101, ENSMUSG00000006356, ENSMUSG00000002489, ENSMUSG00000021379, ENSMUSG00000062312, ENSMUSG00000040359, ENSMUSG00000068037, ENSMUSG00000034724, ENSMUSG00000041498	419	376	12540	1.03475854364495	1.0	0.9999200189754287	99.99998722607236
GOTERM_BP_DIRECT	GO:0007010~cytoskeleton organization	4	0.8333333333333334	0.6037501126320255	ENSMUSG00000030583, ENSMUSG00000032854, ENSMUSG00000018965, ENSMUSG00000022812	419	93	12540	1.2872430518130726	1.0	0.9999172361627409	99.99998752869844
KEGG_PATHWAY	mmu05168:Herpes simplex infection	6	1.25	0.6072286649140273	ENSMUSG00000052684, ENSMUSG00000041538, ENSMUSG00000029605, ENSMUSG00000040296, ENSMUSG00000073409, ENSMUSG00000060550	177	155	5206	1.1385456533624931	1.0	0.9339608892309847	99.99932411182003
KEGG_PATHWAY	mmu05145:Toxoplasmosis	4	0.8333333333333334	0.6072794170494155	ENSMUSG00000041538, ENSMUSG00000026639, ENSMUSG00000004056, ENSMUSG00000078853	177	92	5206	1.278801277327438	1.0	0.931613969037665	99.99932522351237
GOTERM_CC_DIRECT	GO:0031226~intrinsic component of plasma membrane	2	0.4166666666666667	0.6073210045616738	ENSMUSG00000022636, ENSMUSG00000046480	442	28	13445	2.172753716871364	1.0	0.9756946018337935	99.99970039959959
GOTERM_CC_DIRECT	GO:0030016~myofibril	2	0.4166666666666667	0.6073210045616738	ENSMUSG00000049134, ENSMUSG00000053093	442	28	13445	2.172753716871364	1.0	0.9756946018337935	99.99970039959959
GOTERM_CC_DIRECT	GO:0032420~stereocilium	2	0.4166666666666667	0.6073210045616738	ENSMUSG00000039529, ENSMUSG00000032846	442	28	13445	2.172753716871364	1.0	0.9756946018337935	99.99970039959959
KEGG_PATHWAY	mmu04917:Prolactin signaling pathway	3	0.625	0.6079170053764045	ENSMUSG00000020312, ENSMUSG00000004056, ENSMUSG00000022812	177	60	5206	1.4706214689265535	1.0	0.9295462114113829	99.99933904666715
GOTERM_CC_DIRECT	GO:0072562~blood microparticle	3	0.625	0.6082291902450526	ENSMUSG00000026879, ENSMUSG00000073418, ENSMUSG00000036896	442	62	13445	1.4718654211064077	1.0	0.9748509602056973	99.99970969106738
GOTERM_BP_DIRECT	GO:0009952~anterior/posterior pattern specification	3	0.625	0.6082626585440045	ENSMUSG00000025491, ENSMUSG00000024713, ENSMUSG00000029104	419	61	12540	1.4718885715403578	1.0	0.9999226574314282	99.99998975551736
GOTERM_MF_DIRECT	GO:0016829~lyase activity	5	1.0416666666666665	0.6092369652728076	ENSMUSG00000022840, ENSMUSG00000033910, ENSMUSG00000027562, ENSMUSG00000035376, ENSMUSG00000039616	400	127	12069	1.1878937007874015	1.0	0.9957260346162932	99.99991358870976
KEGG_PATHWAY	mmu04810:Regulation of actin cytoskeleton	7	1.4583333333333333	0.6116246221750377	ENSMUSG00000002489, ENSMUSG00000026879, ENSMUSG00000029622, ENSMUSG00000040495, ENSMUSG00000025372, ENSMUSG00000055723, ENSMUSG00000022101	177	187	5206	1.1010000302123932	1.0	0.9290512746090683	99.99941439208584
GOTERM_BP_DIRECT	GO:0001837~epithelial to mesenchymal transition	2	0.4166666666666667	0.6133689608035409	ENSMUSG00000021109, ENSMUSG00000022812	419	28	12540	2.1377429253324243	1.0	0.9999288757397485	99.999991822252
GOTERM_BP_DIRECT	GO:0051881~regulation of mitochondrial membrane potential	2	0.4166666666666667	0.6133689608035409	ENSMUSG00000029104, ENSMUSG00000020178	419	28	12540	2.1377429253324243	1.0	0.9999288757397485	99.999991822252
GOTERM_BP_DIRECT	GO:0050775~positive regulation of dendrite morphogenesis	2	0.4166666666666667	0.6133689608035409	ENSMUSG00000025885, ENSMUSG00000063160	419	28	12540	2.1377429253324243	1.0	0.9999288757397485	99.999991822252
GOTERM_BP_DIRECT	GO:0070372~regulation of ERK1 and ERK2 cascade	2	0.4166666666666667	0.6133689608035409	ENSMUSG00000002489, ENSMUSG00000062312	419	28	12540	2.1377429253324243	1.0	0.9999288757397485	99.999991822252
GOTERM_BP_DIRECT	GO:0060999~positive regulation of dendritic spine development	2	0.4166666666666667	0.6133689608035409	ENSMUSG00000022623, ENSMUSG00000039671	419	28	12540	2.1377429253324243	1.0	0.9999288757397485	99.999991822252
GOTERM_BP_DIRECT	GO:0007154~cell communication	2	0.4166666666666667	0.6133689608035409	ENSMUSG00000023960, ENSMUSG00000030376	419	28	12540	2.1377429253324243	1.0	0.9999288757397485	99.999991822252
GOTERM_BP_DIRECT	GO:0015991~ATP hydrolysis coupled proton transport	2	0.4166666666666667	0.6133689608035409	ENSMUSG00000033161, ENSMUSG00000020566	419	28	12540	2.1377429253324243	1.0	0.9999288757397485	99.999991822252
GOTERM_BP_DIRECT	GO:0009314~response to radiation	2	0.4166666666666667	0.6133689608035409	ENSMUSG00000052684, ENSMUSG00000045573	419	28	12540	2.1377429253324243	1.0	0.9999288757397485	99.999991822252
KEGG_PATHWAY	mmu05214:Glioma	3	0.625	0.6169829021906457	ENSMUSG00000020312, ENSMUSG00000004056, ENSMUSG00000078816	177	61	5206	1.4465129202556264	1.0	0.9294267414529475	99.99950937719078
GOTERM_BP_DIRECT	GO:0040008~regulation of growth	3	0.625	0.6171491796168269	ENSMUSG00000090272, ENSMUSG00000063049, ENSMUSG00000017493	419	62	12540	1.4481484332897068	1.0	0.9999323456352562	99.99999309197204
GOTERM_BP_DIRECT	GO:0050680~negative regulation of epithelial cell proliferation	3	0.625	0.6171491796168269	ENSMUSG00000029838, ENSMUSG00000005583, ENSMUSG00000024395	419	62	12540	1.4481484332897068	1.0	0.9999323456352562	99.99999309197204
KEGG_PATHWAY	mmu04672:Intestinal immune network for IgA production	2	0.4166666666666667	0.6192151440368379	ENSMUSG00000041538, ENSMUSG00000074715	177	28	5206	2.1008878127522195	1.0	0.9282323911543193	99.99954458149854
GOTERM_BP_DIRECT	GO:0060271~cilium morphogenesis	6	1.25	0.620995421014299	ENSMUSG00000022722, ENSMUSG00000026879, ENSMUSG00000030994, ENSMUSG00000040929, ENSMUSG00000034292, ENSMUSG00000037784	419	160	12540	1.1223150357995226	1.0	0.9999357877016127	99.99999419171127
GOTERM_MF_DIRECT	GO:0005200~structural constituent of cytoskeleton	3	0.625	0.621380990557302	ENSMUSG00000029622, ENSMUSG00000026202, ENSMUSG00000028434	400	63	12069	1.436785714285714	1.0	0.9962528898463882	99.9999459433792
GOTERM_MF_DIRECT	GO:0042169~SH2 domain binding	2	0.4166666666666667	0.6232205687864139	ENSMUSG00000057058, ENSMUSG00000040711	400	29	12069	2.080862068965517	1.0	0.9961656040153564	99.9999497170892
GOTERM_MF_DIRECT	GO:0035035~histone acetyltransferase binding	2	0.4166666666666667	0.6232205687864139	ENSMUSG00000021109, ENSMUSG00000030557	400	29	12069	2.080862068965517	1.0	0.9961656040153564	99.9999497170892
GOTERM_BP_DIRECT	GO:0051289~protein homotetramerization	3	0.625	0.625880259715734	ENSMUSG00000029246, ENSMUSG00000042529, ENSMUSG00000018339	419	63	12540	1.4251619502216162	1.0	0.9999407340596709	99.99999535165651
GOTERM_BP_DIRECT	GO:0045669~positive regulation of osteoblast differentiation	3	0.625	0.625880259715734	ENSMUSG00000021379, ENSMUSG00000025491, ENSMUSG00000005583	419	63	12540	1.4251619502216162	1.0	0.9999407340596709	99.99999535165651
KEGG_PATHWAY	mmu05210:Colorectal cancer	3	0.625	0.6258881855008098	ENSMUSG00000052684, ENSMUSG00000004056, ENSMUSG00000022812	177	62	5206	1.4231820667031165	1.0	0.9293378636737584	99.99963642003934
GOTERM_BP_DIRECT	GO:0034220~ion transmembrane transport	2	0.4166666666666667	0.6262855028709873	ENSMUSG00000019838, ENSMUSG00000033965	419	29	12540	2.0640276520450995	1.0	0.999938454052591	99.99999543737023
GOTERM_BP_DIRECT	GO:0048678~response to axon injury	2	0.4166666666666667	0.6262855028709873	ENSMUSG00000032259, ENSMUSG00000062312	419	29	12540	2.0640276520450995	1.0	0.999938454052591	99.99999543737023
GOTERM_CC_DIRECT	GO:0005737~cytoplasm	185	38.54166666666667	0.6271115004214587	ENSMUSG00000028986, ENSMUSG00000046718, ENSMUSG00000032586, ENSMUSG00000025795, ENSMUSG00000021108, ENSMUSG00000021109, ENSMUSG00000018042, ENSMUSG00000032502, ENSMUSG00000046818, ENSMUSG00000025069, ENSMUSG00000032503, ENSMUSG00000033066, ENSMUSG00000046687, ENSMUSG00000026322, ENSMUSG00000074896, ENSMUSG00000040536, ENSMUSG00000034245, ENSMUSG00000029602, ENSMUSG00000025582, ENSMUSG00000026832,…	442	5696	13445	0.9879621008948091	1.0	0.9783449220420843	99.99985175733829
KEGG_PATHWAY	mmu04973:Carbohydrate digestion and absorption	2	0.4166666666666667	0.6321580051109483	ENSMUSG00000033161, ENSMUSG00000004056	177	29	5206	2.028443405415936	1.0	0.9302558439631335	99.99970684551711
GOTERM_BP_DIRECT	GO:0071222~cellular response to lipopolysaccharide	4	0.8333333333333334	0.6322956425562949	ENSMUSG00000079362, ENSMUSG00000005583, ENSMUSG00000030653, ENSMUSG00000022122	419	97	12540	1.2341608641094408	1.0	0.9999449157284122	99.99999654620132
GOTERM_BP_DIRECT	GO:0021987~cerebral cortex development	3	0.625	0.6344563624453827	ENSMUSG00000021109, ENSMUSG00000020950, ENSMUSG00000041498	419	64	12540	1.4028937947494033	1.0	0.9999454188441484	99.99999687865456
GOTERM_MF_DIRECT	GO:0001102~RNA polymerase II activating transcription factor binding	2	0.4166666666666667	0.6357068638801325	ENSMUSG00000052684, ENSMUSG00000064215	400	30	12069	2.0115	1.0	0.9966673422262741	99.99996952435404
GOTERM_MF_DIRECT	GO:0032403~protein complex binding	11	2.2916666666666665	0.6371569538463691	ENSMUSG00000020599, ENSMUSG00000037242, ENSMUSG00000024077, ENSMUSG00000029622, ENSMUSG00000021109, ENSMUSG00000026639, ENSMUSG00000056820, ENSMUSG00000057058, ENSMUSG00000021478, ENSMUSG00000021701, ENSMUSG00000063049	400	325	12069	1.0212230769230768	1.0	0.9965706522984978	99.99997127792662
GOTERM_BP_DIRECT	GO:0007080~mitotic metaphase plate congression	2	0.4166666666666667	0.6387715279566161	ENSMUSG00000079553, ENSMUSG00000041498	419	30	12540	1.9952267303102627	1.0	0.9999489631494798	99.99999745448224
GOTERM_BP_DIRECT	GO:0002027~regulation of heart rate	2	0.4166666666666667	0.6387715279566161	ENSMUSG00000032259, ENSMUSG00000053093	419	30	12540	1.9952267303102627	1.0	0.9999489631494798	99.99999745448224
GOTERM_BP_DIRECT	GO:0030593~neutrophil chemotaxis	2	0.4166666666666667	0.6387715279566161	ENSMUSG00000022865, ENSMUSG00000039621	419	30	12540	1.9952267303102627	1.0	0.9999489631494798	99.99999745448224
GOTERM_BP_DIRECT	GO:1990090~cellular response to nerve growth factor stimulus	2	0.4166666666666667	0.6387715279566161	ENSMUSG00000042745, ENSMUSG00000062232	419	30	12540	1.9952267303102627	1.0	0.9999489631494798	99.99999745448224
GOTERM_BP_DIRECT	GO:0009617~response to bacterium	2	0.4166666666666667	0.6387715279566161	ENSMUSG00000020525, ENSMUSG00000025372	419	30	12540	1.9952267303102627	1.0	0.9999489631494798	99.99999745448224
GOTERM_BP_DIRECT	GO:0030182~neuron differentiation	4	0.8333333333333334	0.6392055078548613	ENSMUSG00000042745, ENSMUSG00000005583, ENSMUSG00000044254, ENSMUSG00000033066	419	98	12540	1.2215673859042424	1.0	0.9999470606582586	99.99999750649341
GOTERM_BP_DIRECT	GO:0045944~positive regulation of transcription from RNA polymerase II promoter	26	5.416666666666667	0.639752669964932	ENSMUSG00000052684, ENSMUSG00000040296, ENSMUSG00000021109, ENSMUSG00000055067, ENSMUSG00000040929, ENSMUSG00000008384, ENSMUSG00000032259, ENSMUSG00000021180, ENSMUSG00000042918, ENSMUSG00000005583, ENSMUSG00000004056, ENSMUSG00000074622, ENSMUSG00000026663, ENSMUSG00000016087, ENSMUSG00000031987, ENSMUSG00000028161, ENSMUSG00000030557, ENSMUSG00000059213, ENSMUSG00000024810, ENSMUSG00000022812,…	419	791	12540	0.9837401072326201	1.0	0.9999452730074412	99.99999757064327
GOTERM_BP_DIRECT	GO:0007411~axon guidance	5	1.0416666666666665	0.6400488335807514	ENSMUSG00000022636, ENSMUSG00000003934, ENSMUSG00000034684, ENSMUSG00000020099, ENSMUSG00000028661	419	131	12540	1.1423053799486236	1.0	0.9999430657736076	99.99999760471424
KEGG_PATHWAY	mmu04510:Focal adhesion	7	1.4583333333333333	0.6424900558330664	ENSMUSG00000052684, ENSMUSG00000062312, ENSMUSG00000026639, ENSMUSG00000020312, ENSMUSG00000004056, ENSMUSG00000078816, ENSMUSG00000022812	177	193	5206	1.0667720499985365	1.0	0.9332083254147032	99.99979607124484
GOTERM_BP_DIRECT	GO:0045665~negative regulation of neuron differentiation	3	0.625	0.6428780929736988	ENSMUSG00000040785, ENSMUSG00000021379, ENSMUSG00000020950	419	65	12540	1.3813108132917202	1.0	0.999944644982593	99.999997908279
GOTERM_CC_DIRECT	GO:0005834~heterotrimeric G-protein complex	2	0.4166666666666667	0.6447855520610846	ENSMUSG00000020599, ENSMUSG00000024697	442	31	13445	1.962487228141877	1.0	0.9812295215294649	99.99992343182477
GOTERM_MF_DIRECT	GO:0008146~sulfotransferase activity	2	0.4166666666666667	0.6477803717592356	ENSMUSG00000027221, ENSMUSG00000027971	400	31	12069	1.9466129032258064	1.0	0.9969421456070704	99.99998152999314
GOTERM_BP_DIRECT	GO:0032147~activation of protein kinase activity	2	0.4166666666666667	0.650841352200975	ENSMUSG00000032259, ENSMUSG00000041498	419	31	12540	1.930864577719609	1.0	0.9999531464671213	99.99999857990817
GOTERM_BP_DIRECT	GO:0000086~G2/M transition of mitotic cell cycle	2	0.4166666666666667	0.650841352200975	ENSMUSG00000020525, ENSMUSG00000007656	419	31	12540	1.930864577719609	1.0	0.9999531464671213	99.99999857990817
GOTERM_BP_DIRECT	GO:0050796~regulation of insulin secretion	2	0.4166666666666667	0.650841352200975	ENSMUSG00000040929, ENSMUSG00000050824	419	31	12540	1.930864577719609	1.0	0.9999531464671213	99.99999857990817
GOTERM_BP_DIRECT	GO:0010634~positive regulation of epithelial cell migration	2	0.4166666666666667	0.650841352200975	ENSMUSG00000052684, ENSMUSG00000021109	419	31	12540	1.930864577719609	1.0	0.9999531464671213	99.99999857990817
GOTERM_BP_DIRECT	GO:0051924~regulation of calcium ion transport	2	0.4166666666666667	0.650841352200975	ENSMUSG00000021991, ENSMUSG00000020178	419	31	12540	1.930864577719609	1.0	0.9999531464671213	99.99999857990817
GOTERM_BP_DIRECT	GO:0007018~microtubule-based movement	3	0.625	0.6511461880963209	ENSMUSG00000079553, ENSMUSG00000028758, ENSMUSG00000041498	419	66	12540	1.360381861575179	1.0	0.9999512716938104	99.99999860105004
GOTERM_BP_DIRECT	GO:0001649~osteoblast differentiation	4	0.8333333333333334	0.6527510420800111	ENSMUSG00000045573, ENSMUSG00000005583, ENSMUSG00000040359, ENSMUSG00000055723	419	100	12540	1.1971360381861578	1.0	0.9999510867033176	99.99999870755278
GOTERM_CC_DIRECT	GO:0002102~podosome	2	0.4166666666666667	0.656463617620832	ENSMUSG00000026879, ENSMUSG00000040711	442	32	13445	1.9011595022624435	1.0	0.982712222584908	99.9999514129733
KEGG_PATHWAY	mmu00250:Alanine, aspartate and glutamate metabolism	2	0.4166666666666667	0.6567458983614953	ENSMUSG00000029246, ENSMUSG00000040649	177	31	5206	1.8975760889374886	1.0	0.9379701241196964	99.99987856176094
GOTERM_BP_DIRECT	GO:0008277~regulation of G-protein coupled receptor protein signaling pathway	2	0.4166666666666667	0.6625088168064499	ENSMUSG00000020599, ENSMUSG00000024998	419	32	12540	1.8705250596658713	1.0	0.9999607220217779	99.99999920779767
GOTERM_BP_DIRECT	GO:0045429~positive regulation of nitric oxide biosynthetic process	2	0.4166666666666667	0.6625088168064499	ENSMUSG00000007039, ENSMUSG00000004056	419	32	12540	1.8705250596658713	1.0	0.9999607220217779	99.99999920779767
GOTERM_BP_DIRECT	GO:0030534~adult behavior	2	0.4166666666666667	0.6625088168064499	ENSMUSG00000032259, ENSMUSG00000022623	419	32	12540	1.8705250596658713	1.0	0.9999607220217779	99.99999920779767
GOTERM_BP_DIRECT	GO:0050766~positive regulation of phagocytosis	2	0.4166666666666667	0.6625088168064499	ENSMUSG00000057706, ENSMUSG00000017631	419	32	12540	1.8705250596658713	1.0	0.9999607220217779	99.99999920779767
GOTERM_BP_DIRECT	GO:0006631~fatty acid metabolic process	5	1.0416666666666665	0.6633557679041486	ENSMUSG00000025889, ENSMUSG00000035376, ENSMUSG00000010651, ENSMUSG00000002997, ENSMUSG00000032807	419	135	12540	1.1084592946168124	1.0	0.9999597570487598	99.99999924125476
KEGG_PATHWAY	mmu05200:Pathways in cancer	12	2.5	0.6639820712402333	ENSMUSG00000052684, ENSMUSG00000022840, ENSMUSG00000031987, ENSMUSG00000021109, ENSMUSG00000032192, ENSMUSG00000062312, ENSMUSG00000026639, ENSMUSG00000004056, ENSMUSG00000022122, ENSMUSG00000078816, ENSMUSG00000022812, ENSMUSG00000022101	177	355	5206	0.9942229649080927	1.0	0.939345692879405	99.99990742775736
GOTERM_CC_DIRECT	GO:0031012~extracellular matrix	8	1.6666666666666667	0.6640547789041948	ENSMUSG00000031790, ENSMUSG00000046056, ENSMUSG00000020044, ENSMUSG00000032289, ENSMUSG00000061477, ENSMUSG00000049538, ENSMUSG00000006356, ENSMUSG00000022371	442	237	13445	1.0267865666227542	1.0	0.9833706638877567	99.99996415029446
KEGG_PATHWAY	mmu05012:Parkinson's disease	5	1.0416666666666665	0.6646830398075616	ENSMUSG00000032259, ENSMUSG00000025889, ENSMUSG00000022840, ENSMUSG00000021478, ENSMUSG00000020178	177	133	5206	1.105730427764326	1.0	0.9376914089104442	99.99990985789626
GOTERM_CC_DIRECT	GO:0097060~synaptic membrane	2	0.4166666666666667	0.6677585959704571	ENSMUSG00000029104, ENSMUSG00000078816	442	33	13445	1.8435486082544907	1.0	0.9833066879165048	99.9999691697268
KEGG_PATHWAY	mmu05132:Salmonella infection	3	0.625	0.6680257778488586	ENSMUSG00000052684, ENSMUSG00000029622, ENSMUSG00000038195	177	67	5206	1.3169744497849734	1.0	0.9372925834222761	99.99992065863721
KEGG_PATHWAY	mmu00260:Glycine, serine and threonine metabolism	2	0.4166666666666667	0.6684198542846698	ENSMUSG00000017453, ENSMUSG00000020475	177	32	5206	1.838276836158192	1.0	0.9355012550545891	99.99992185008986
GOTERM_BP_DIRECT	GO:0051726~regulation of cell cycle	4	0.8333333333333334	0.672381476096741	ENSMUSG00000052684, ENSMUSG00000039474, ENSMUSG00000040204, ENSMUSG00000020950	419	103	12540	1.1622679982389879	1.0	0.9999671885185831	99.99999952421872
GOTERM_BP_DIRECT	GO:0060976~coronary vasculature development	2	0.4166666666666667	0.6737873037418743	ENSMUSG00000024713, ENSMUSG00000030653	419	33	12540	1.8138424821002388	1.0	0.9999669110994323	99.99999955808863
GOTERM_BP_DIRECT	GO:0006836~neurotransmitter transport	2	0.4166666666666667	0.6737873037418743	ENSMUSG00000028542, ENSMUSG00000053025	419	33	12540	1.8138424821002388	1.0	0.9999669110994323	99.99999955808863
GOTERM_BP_DIRECT	GO:0030819~positive regulation of cAMP biosynthetic process	2	0.4166666666666667	0.6737873037418743	ENSMUSG00000021478, ENSMUSG00000020178	419	33	12540	1.8138424821002388	1.0	0.9999669110994323	99.99999955808863
GOTERM_BP_DIRECT	GO:0097191~extrinsic apoptotic signaling pathway	2	0.4166666666666667	0.6737873037418743	ENSMUSG00000023905, ENSMUSG00000024810	419	33	12540	1.8138424821002388	1.0	0.9999669110994323	99.99999955808863
GOTERM_BP_DIRECT	GO:0051017~actin filament bundle assembly	2	0.4166666666666667	0.6737873037418743	ENSMUSG00000025372, ENSMUSG00000033066	419	33	12540	1.8138424821002388	1.0	0.9999669110994323	99.99999955808863
GOTERM_BP_DIRECT	GO:0071526~semaphorin-plexin signaling pathway	2	0.4166666666666667	0.6737873037418743	ENSMUSG00000074785, ENSMUSG00000027200	419	33	12540	1.8138424821002388	1.0	0.9999669110994323	99.99999955808863
GOTERM_CC_DIRECT	GO:0005795~Golgi stack	2	0.4166666666666667	0.6786830262773864	ENSMUSG00000039372, ENSMUSG00000040502	442	34	13445	1.7893265903646527	1.0	0.9845646254834938	99.99998043772113
KEGG_PATHWAY	mmu04960:Aldosterone-regulated sodium reabsorption	2	0.4166666666666667	0.6796989624487699	ENSMUSG00000033161, ENSMUSG00000078816	177	33	5206	1.7825714774867318	1.0	0.9389239350402918	99.9999497120584
GOTERM_CC_DIRECT	GO:0005814~centriole	4	0.8333333333333334	0.6805269311449231	ENSMUSG00000030994, ENSMUSG00000037784, ENSMUSG00000029104, ENSMUSG00000021701	442	106	13445	1.1478698881584566	1.0	0.984190738310267	99.99998191107247
GOTERM_MF_DIRECT	GO:0005245~voltage-gated calcium channel activity	2	0.4166666666666667	0.6816580801100888	ENSMUSG00000021991, ENSMUSG00000020722	400	34	12069	1.7748529411764704	1.0	0.9981553411012613	99.99999588945686
GOTERM_BP_DIRECT	GO:0033077~T cell differentiation in thymus	2	0.4166666666666667	0.6846897509380035	ENSMUSG00000074622, ENSMUSG00000048251	419	34	12540	1.760494173803173	1.0	0.999974584472016	99.99999975350187
GOTERM_BP_DIRECT	GO:0051898~negative regulation of protein kinase B signaling	2	0.4166666666666667	0.6846897509380035	ENSMUSG00000032259, ENSMUSG00000037922	419	34	12540	1.760494173803173	1.0	0.999974584472016	99.99999975350187
GOTERM_BP_DIRECT	GO:0050714~positive regulation of protein secretion	2	0.4166666666666667	0.6846897509380035	ENSMUSG00000000631, ENSMUSG00000020178	419	34	12540	1.760494173803173	1.0	0.999974584472016	99.99999975350187
GOTERM_BP_DIRECT	GO:0007017~microtubule-based process	2	0.4166666666666667	0.6846897509380035	ENSMUSG00000026202, ENSMUSG00000028758	419	34	12540	1.760494173803173	1.0	0.999974584472016	99.99999975350187
GOTERM_BP_DIRECT	GO:0034605~cellular response to heat	2	0.4166666666666667	0.6846897509380035	ENSMUSG00000032502, ENSMUSG00000032503	419	34	12540	1.760494173803173	1.0	0.999974584472016	99.99999975350187
GOTERM_BP_DIRECT	GO:0006879~cellular iron ion homeostasis	2	0.4166666666666667	0.6846897509380035	ENSMUSG00000031987, ENSMUSG00000021109	419	34	12540	1.760494173803173	1.0	0.999974584472016	99.99999975350187
GOTERM_BP_DIRECT	GO:0016358~dendrite development	2	0.4166666666666667	0.6846897509380035	ENSMUSG00000024077, ENSMUSG00000025372	419	34	12540	1.760494173803173	1.0	0.999974584472016	99.99999975350187
GOTERM_MF_DIRECT	GO:0016746~transferase activity, transferring acyl groups	5	1.0416666666666665	0.6848433874086395	ENSMUSG00000067597, ENSMUSG00000048483, ENSMUSG00000022698, ENSMUSG00000010651, ENSMUSG00000015335	400	140	12069	1.0775892857142857	1.0	0.9981554991901177	99.99999645996613
GOTERM_CC_DIRECT	GO:0016324~apical plasma membrane	8	1.6666666666666667	0.6851429654246741	ENSMUSG00000046718, ENSMUSG00000033161, ENSMUSG00000030583, ENSMUSG00000030342, ENSMUSG00000039529, ENSMUSG00000062312, ENSMUSG00000019943, ENSMUSG00000062232	442	242	13445	1.005571968138813	1.0	0.984320076822415	99.99998516073738
GOTERM_MF_DIRECT	GO:0008236~serine-type peptidase activity	3	0.625	0.6858548651225009	ENSMUSG00000024713, ENSMUSG00000033177, ENSMUSG00000044254	400	71	12069	1.274894366197183	1.0	0.9980861725624326	99.99999662507517
GOTERM_CC_DIRECT	GO:0030175~filopodium	3	0.625	0.6889605083842545	ENSMUSG00000022865, ENSMUSG00000025372, ENSMUSG00000021990	442	72	13445	1.2674396681749622	1.0	0.9843147640642333	99.99998743014129
GOTERM_CC_DIRECT	GO:0001917~photoreceptor inner segment	2	0.4166666666666667	0.6892490381558918	ENSMUSG00000020599, ENSMUSG00000032192	442	35	13445	1.7382029734970912	1.0	0.9836744077436885	99.99998758786364
GOTERM_CC_DIRECT	GO:0060076~excitatory synapse	2	0.4166666666666667	0.6892490381558918	ENSMUSG00000022623, ENSMUSG00000007617	442	35	13445	1.7382029734970912	1.0	0.9836744077436885	99.99998758786364
GOTERM_CC_DIRECT	GO:0005637~nuclear inner membrane	2	0.4166666666666667	0.6892490381558918	ENSMUSG00000064215, ENSMUSG00000043671	442	35	13445	1.7382029734970912	1.0	0.9836744077436885	99.99998758786364
GOTERM_BP_DIRECT	GO:0045444~fat cell differentiation	3	0.625	0.6902159900955004	ENSMUSG00000021379, ENSMUSG00000022722, ENSMUSG00000022812	419	71	12540	1.2645803220276313	1.0	0.9999772905551885	99.9999998180549
GOTERM_BP_DIRECT	GO:0009636~response to toxic substance	3	0.625	0.6902159900955004	ENSMUSG00000032259, ENSMUSG00000045573, ENSMUSG00000006782	419	71	12540	1.2645803220276313	1.0	0.9999772905551885	99.9999998180549
KEGG_PATHWAY	mmu04925:Aldosterone synthesis and secretion	3	0.625	0.6914302098851371	ENSMUSG00000022840, ENSMUSG00000030653, ENSMUSG00000078816	177	70	5206	1.2605326876513316	1.0	0.9424747824790064	99.99996873674162
KEGG_PATHWAY	mmu04650:Natural killer cell mediated cytotoxicity	3	0.625	0.6914302098851371	ENSMUSG00000028161, ENSMUSG00000020312, ENSMUSG00000078816	177	70	5206	1.2605326876513316	1.0	0.9424747824790064	99.99996873674162
GOTERM_MF_DIRECT	GO:0005506~iron ion binding	4	0.8333333333333334	0.6919522039539405	ENSMUSG00000053470, ENSMUSG00000031987, ENSMUSG00000005547, ENSMUSG00000032807	400	107	12069	1.127943925233645	1.0	0.9981823195252707	99.99999747775256
GOTERM_MF_DIRECT	GO:0051721~protein phosphatase 2A binding	2	0.4166666666666667	0.6922121661960118	ENSMUSG00000024077, ENSMUSG00000007656	400	35	12069	1.724142857142857	1.0	0.9980910536768073	99.99999750919442
GOTERM_MF_DIRECT	GO:0051213~dioxygenase activity	3	0.625	0.6932483189216412	ENSMUSG00000053470, ENSMUSG00000031987, ENSMUSG00000032807	400	72	12069	1.2571875000000001	1.0	0.9980233586008986	99.9999976309183
GOTERM_BP_DIRECT	GO:0055072~iron ion homeostasis	2	0.4166666666666667	0.6952286669922726	ENSMUSG00000039361, ENSMUSG00000029104	419	35	12540	1.7101943402659394	1.0	0.999979433547391	99.99999986250988
GOTERM_BP_DIRECT	GO:0006605~protein targeting	2	0.4166666666666667	0.6952286669922726	ENSMUSG00000021709, ENSMUSG00000026028	419	35	12540	1.7101943402659394	1.0	0.999979433547391	99.99999986250988
GOTERM_CC_DIRECT	GO:0005930~axoneme	3	0.625	0.6962324216281741	ENSMUSG00000022722, ENSMUSG00000034292, ENSMUSG00000028758	442	73	13445	1.2500774809396888	1.0	0.98426390737032	99.99999088949477
GOTERM_BP_DIRECT	GO:0048661~positive regulation of smooth muscle cell proliferation	3	0.625	0.6975839910461741	ENSMUSG00000052684, ENSMUSG00000021109, ENSMUSG00000022812	419	72	12540	1.2470167064439142	1.0	0.9999798582134408	99.99999987966007
GOTERM_BP_DIRECT	GO:0071356~cellular response to tumor necrosis factor	3	0.625	0.6975839910461741	ENSMUSG00000021709, ENSMUSG00000023019, ENSMUSG00000037316	419	72	12540	1.2470167064439142	1.0	0.9999798582134408	99.99999987966007
KEGG_PATHWAY	mmu05203:Viral carcinogenesis	6	1.25	0.6981400055117581	ENSMUSG00000052684, ENSMUSG00000026879, ENSMUSG00000073409, ENSMUSG00000060550, ENSMUSG00000034245, ENSMUSG00000018965	177	172	5206	1.0260149783208514	1.0	0.9437137278783148	99.99997637307229
GOTERM_CC_DIRECT	GO:0012505~endomembrane system	4	0.8333333333333334	0.6986802198917651	ENSMUSG00000021478, ENSMUSG00000029406, ENSMUSG00000020178, ENSMUSG00000021112	442	109	13445	1.1162771389430861	1.0	0.9840347042244459	99.99999183916533
GOTERM_BP_DIRECT	GO:0010468~regulation of gene expression	6	1.25	0.7029593450404044	ENSMUSG00000053470, ENSMUSG00000048251, ENSMUSG00000021109, ENSMUSG00000020950, ENSMUSG00000040359, ENSMUSG00000028871	419	176	12540	1.0202863961813842	1.0	0.9999819970761555	99.99999991155953
GOTERM_CC_DIRECT	GO:0000785~chromatin	4	0.8333333333333334	0.7045549016322579	ENSMUSG00000039220, ENSMUSG00000053470, ENSMUSG00000021701, ENSMUSG00000003038	442	110	13445	1.1061291649526945	1.0	0.9844355823478728	99.99999375700389
GOTERM_BP_DIRECT	GO:0045740~positive regulation of DNA replication	2	0.4166666666666667	0.7054161453775002	ENSMUSG00000052684, ENSMUSG00000068037	419	36	12540	1.6626889419252189	1.0	0.999982441136976	99.99999992331531
GOTERM_BP_DIRECT	GO:0019722~calcium-mediated signaling	2	0.4166666666666667	0.7054161453775002	ENSMUSG00000028161, ENSMUSG00000021478	419	36	12540	1.6626889419252189	1.0	0.999982441136976	99.99999992331531
GOTERM_BP_DIRECT	GO:0045668~negative regulation of osteoblast differentiation	2	0.4166666666666667	0.7054161453775002	ENSMUSG00000042745, ENSMUSG00000037573	419	36	12540	1.6626889419252189	1.0	0.999982441136976	99.99999992331531
GOTERM_MF_DIRECT	GO:0008201~heparin binding	4	0.8333333333333334	0.7097599110561427	ENSMUSG00000029838, ENSMUSG00000035258, ENSMUSG00000031785, ENSMUSG00000028871	400	110	12069	1.0971818181818183	1.0	0.9984407799634041	99.99999895877585
GOTERM_CC_DIRECT	GO:0000139~Golgi membrane	12	2.5	0.710056614096932	ENSMUSG00000000631, ENSMUSG00000039372, ENSMUSG00000040502, ENSMUSG00000022339, ENSMUSG00000024998, ENSMUSG00000019888, ENSMUSG00000028268, ENSMUSG00000034926, ENSMUSG00000027221, ENSMUSG00000027971, ENSMUSG00000037306, ENSMUSG00000020986	442	381	13445	0.9580646310613888	1.0	0.9847728496119101	99.9999951658438
KEGG_PATHWAY	mmu05219:Bladder cancer	2	0.4166666666666667	0.7112978056893233	ENSMUSG00000062312, ENSMUSG00000021180	177	36	5206	1.6340238543628376	1.0	0.947779172447106	99.99998660804543
KEGG_PATHWAY	mmu05321:Inflammatory bowel disease (IBD)	2	0.4166666666666667	0.7112978056893233	ENSMUSG00000052684, ENSMUSG00000041538	177	36	5206	1.6340238543628376	1.0	0.947779172447106	99.99998660804543
GOTERM_MF_DIRECT	GO:0003727~single-stranded RNA binding	2	0.4166666666666667	0.7122846900020485	ENSMUSG00000040296, ENSMUSG00000037921	400	37	12069	1.630945945945946	1.0	0.9984280291335734	99.99999908553748
KEGG_PATHWAY	mmu03018:RNA degradation	3	0.625	0.7134670385490709	ENSMUSG00000037573, ENSMUSG00000036478, ENSMUSG00000034724	177	73	5206	1.2087299744601812	1.0	0.9470601374977645	99.9999878348224
GOTERM_BP_DIRECT	GO:0007193~adenylate cyclase-inhibiting G-protein coupled receptor signaling pathway	2	0.4166666666666667	0.7152638781916637	ENSMUSG00000050824, ENSMUSG00000027584	419	37	12540	1.617751402954267	1.0	0.9999863787339304	99.99999995723138
GOTERM_BP_DIRECT	GO:0043407~negative regulation of MAP kinase activity	2	0.4166666666666667	0.7152638781916637	ENSMUSG00000020227, ENSMUSG00000022812	419	37	12540	1.617751402954267	1.0	0.9999863787339304	99.99999995723138
GOTERM_BP_DIRECT	GO:0001933~negative regulation of protein phosphorylation	3	0.625	0.7188208666691425	ENSMUSG00000025889, ENSMUSG00000034292, ENSMUSG00000068037	419	75	12540	1.1971360381861575	1.0	0.9999871895954765	99.99999996553571
GOTERM_MF_DIRECT	GO:0008237~metallopeptidase activity	4	0.8333333333333334	0.7211866435630926	ENSMUSG00000031790, ENSMUSG00000054555, ENSMUSG00000011256, ENSMUSG00000049538	400	112	12069	1.0775892857142857	1.0	0.9985898169108052	99.99999942672832
GOTERM_MF_DIRECT	GO:0004713~protein tyrosine kinase activity	4	0.8333333333333334	0.7211866435630926	ENSMUSG00000032584, ENSMUSG00000062312, ENSMUSG00000033985, ENSMUSG00000028661	400	112	12069	1.0775892857142857	1.0	0.9985898169108052	99.99999942672832
GOTERM_MF_DIRECT	GO:0005544~calcium-dependent phospholipid binding	2	0.4166666666666667	0.7218257811394126	ENSMUSG00000044912, ENSMUSG00000045912	400	38	12069	1.5880263157894738	1.0	0.99852981699423	99.99999944594694
GOTERM_BP_DIRECT	GO:2001237~negative regulation of extrinsic apoptotic signaling pathway	2	0.4166666666666667	0.7247831694745168	ENSMUSG00000032350, ENSMUSG00000029104	419	38	12540	1.5751789976133652	1.0	0.9999888537921927	99.9999999761482
GOTERM_BP_DIRECT	GO:0016197~endosomal transport	2	0.4166666666666667	0.7247831694745168	ENSMUSG00000039361, ENSMUSG00000029104	419	38	12540	1.5751789976133652	1.0	0.9999888537921927	99.9999999761482
GOTERM_BP_DIRECT	GO:0007566~embryo implantation	2	0.4166666666666667	0.7247831694745168	ENSMUSG00000024713, ENSMUSG00000060550	419	38	12540	1.5751789976133652	1.0	0.9999888537921927	99.9999999761482
GOTERM_BP_DIRECT	GO:0051930~regulation of sensory perception of pain	2	0.4166666666666667	0.7247831694745168	ENSMUSG00000022122, ENSMUSG00000027584	419	38	12540	1.5751789976133652	1.0	0.9999888537921927	99.9999999761482
GOTERM_BP_DIRECT	GO:0006417~regulation of translation	4	0.8333333333333334	0.7263386220266638	ENSMUSG00000039782, ENSMUSG00000004056, ENSMUSG00000020190, ENSMUSG00000034724	419	112	12540	1.0688714626662121	1.0	0.999988844760906	99.99999997836035
KEGG_PATHWAY	mmu05414:Dilated cardiomyopathy	3	0.625	0.7274187851107742	ENSMUSG00000022840, ENSMUSG00000021991, ENSMUSG00000020722	177	75	5206	1.176497175141243	1.0	0.951383325121867	99.9999935588891
GOTERM_MF_DIRECT	GO:0008017~microtubule binding	6	1.25	0.7281598109939491	ENSMUSG00000002489, ENSMUSG00000025889, ENSMUSG00000023341, ENSMUSG00000034292, ENSMUSG00000028758, ENSMUSG00000041498	400	183	12069	0.9892622950819672	1.0	0.9986207772525986	99.99999960652092
KEGG_PATHWAY	mmu04961:Endocrine and other factor-regulated calcium reabsorption	2	0.4166666666666667	0.7306213862871643	ENSMUSG00000033161, ENSMUSG00000078816	177	38	5206	1.5480225988700564	1.0	0.9511743068115627	99.99999445916089
GOTERM_BP_DIRECT	GO:0032024~positive regulation of insulin secretion	2	0.4166666666666667	0.733984948010986	ENSMUSG00000067786, ENSMUSG00000024990	419	39	12540	1.5347897925463558	1.0	0.9999908469108947	99.99999998669863
GOTERM_BP_DIRECT	GO:0009725~response to hormone	2	0.4166666666666667	0.733984948010986	ENSMUSG00000032350, ENSMUSG00000034926	419	39	12540	1.5347897925463558	1.0	0.9999908469108947	99.99999998669863
GOTERM_BP_DIRECT	GO:0045184~establishment of protein localization	2	0.4166666666666667	0.733984948010986	ENSMUSG00000055067, ENSMUSG00000041498	419	39	12540	1.5347897925463558	1.0	0.9999908469108947	99.99999998669863
GOTERM_BP_DIRECT	GO:0007595~lactation	2	0.4166666666666667	0.733984948010986	ENSMUSG00000029246, ENSMUSG00000021109	419	39	12540	1.5347897925463558	1.0	0.9999908469108947	99.99999998669863
GOTERM_BP_DIRECT	GO:0010508~positive regulation of autophagy	2	0.4166666666666667	0.733984948010986	ENSMUSG00000021109, ENSMUSG00000021701	419	39	12540	1.5347897925463558	1.0	0.9999908469108947	99.99999998669863
KEGG_PATHWAY	mmu04146:Peroxisome	3	0.625	0.7341778359637277	ENSMUSG00000017453, ENSMUSG00000027674, ENSMUSG00000010651	177	76	5206	1.1610169491525424	1.0	0.951132846817058	99.99999532212279
GOTERM_BP_DIRECT	GO:0030335~positive regulation of cell migration	6	1.25	0.7346956260239481	ENSMUSG00000002489, ENSMUSG00000034684, ENSMUSG00000021478, ENSMUSG00000004056, ENSMUSG00000039621, ENSMUSG00000055723	419	183	12540	0.9812590476935719	1.0	0.9999905891325539	99.99999998729588
GOTERM_CC_DIRECT	GO:0010008~endosome membrane	4	0.8333333333333334	0.737973880160335	ENSMUSG00000038417, ENSMUSG00000038291, ENSMUSG00000062312, ENSMUSG00000038195	442	116	13445	1.0489155874551415	1.0	0.9886898074196266	99.99999878075563
GOTERM_MF_DIRECT	GO:0008233~peptidase activity	11	2.2916666666666665	0.7387554242099199	ENSMUSG00000032086, ENSMUSG00000031790, ENSMUSG00000054555, ENSMUSG00000024713, ENSMUSG00000032289, ENSMUSG00000056204, ENSMUSG00000011256, ENSMUSG00000033177, ENSMUSG00000044254, ENSMUSG00000049538, ENSMUSG00000030107	400	354	12069	0.937563559322034	1.0	0.9988090071167153	99.99999978204121
GOTERM_BP_DIRECT	GO:0001503~ossification	3	0.625	0.7387901686251944	ENSMUSG00000025491, ENSMUSG00000029838, ENSMUSG00000031342	419	78	12540	1.151092344409767	1.0	0.9999913500371477	99.9999999902738
GOTERM_BP_DIRECT	GO:0007601~visual perception	3	0.625	0.7387901686251944	ENSMUSG00000026663, ENSMUSG00000020599, ENSMUSG00000039474	419	78	12540	1.151092344409767	1.0	0.9999913500371477	99.9999999902738
GOTERM_MF_DIRECT	GO:0048365~Rac GTPase binding	2	0.4166666666666667	0.7399714870949137	ENSMUSG00000002489, ENSMUSG00000027296	400	40	12069	1.508625	1.0	0.9987724676860518	99.99999979663929
GOTERM_BP_DIRECT	GO:0006325~chromatin organization	2	0.4166666666666667	0.7428797797586618	ENSMUSG00000034245, ENSMUSG00000063049	419	40	12540	1.496420047732697	1.0	0.9999920591342744	99.99999999258262
GOTERM_BP_DIRECT	GO:0007200~phospholipase C-activating G-protein coupled receptor signaling pathway	2	0.4166666666666667	0.7428797797586618	ENSMUSG00000024998, ENSMUSG00000022122	419	40	12540	1.496420047732697	1.0	0.9999920591342744	99.99999999258262
GOTERM_BP_DIRECT	GO:0030838~positive regulation of actin filament polymerization	2	0.4166666666666667	0.7428797797586618	ENSMUSG00000025372, ENSMUSG00000037316	419	40	12540	1.496420047732697	1.0	0.9999920591342744	99.99999999258262
GOTERM_BP_DIRECT	GO:0021549~cerebellum development	2	0.4166666666666667	0.7428797797586618	ENSMUSG00000000568, ENSMUSG00000029838	419	40	12540	1.496420047732697	1.0	0.9999920591342744	99.99999999258262
GOTERM_BP_DIRECT	GO:0010811~positive regulation of cell-substrate adhesion	2	0.4166666666666667	0.7428797797586618	ENSMUSG00000029838, ENSMUSG00000035258	419	40	12540	1.496420047732697	1.0	0.9999920591342744	99.99999999258262
GOTERM_CC_DIRECT	GO:0030670~phagocytic vesicle membrane	2	0.4166666666666667	0.7457492559483122	ENSMUSG00000060550, ENSMUSG00000038195	442	41	13445	1.4838318066438585	1.0	0.9893044702521422	99.99999919072825
GOTERM_CC_DIRECT	GO:0001750~photoreceptor outer segment	2	0.4166666666666667	0.7457492559483122	ENSMUSG00000020599, ENSMUSG00000032192	442	41	13445	1.4838318066438585	1.0	0.9893044702521422	99.99999919072825
GOTERM_MF_DIRECT	GO:0016779~nucleotidyltransferase activity	3	0.625	0.7473388767455922	ENSMUSG00000038225, ENSMUSG00000029605, ENSMUSG00000034610	400	80	12069	1.13146875	1.0	0.9988771351480641	99.999999867322
GOTERM_BP_DIRECT	GO:0006810~transport	49	10.208333333333334	0.7497331665321159	ENSMUSG00000022722, ENSMUSG00000009545, ENSMUSG00000036882, ENSMUSG00000028033, ENSMUSG00000073678, ENSMUSG00000027577, ENSMUSG00000019943, ENSMUSG00000037681, ENSMUSG00000024990, ENSMUSG00000020722, ENSMUSG00000032291, ENSMUSG00000027827, ENSMUSG00000038291, ENSMUSG00000044216, ENSMUSG00000003378, ENSMUSG00000004056, ENSMUSG00000030376, ENSMUSG00000060961, ENSMUSG00000046480, ENSMUSG00000020986,…	419	1561	12540	0.9394565322088679	1.0	0.9999933772693408	99.99999999533597
GOTERM_MF_DIRECT	GO:0019904~protein domain specific binding	8	1.6666666666666667	0.7507686549898482	ENSMUSG00000025889, ENSMUSG00000024077, ENSMUSG00000033161, ENSMUSG00000026879, ENSMUSG00000047495, ENSMUSG00000002997, ENSMUSG00000021112, ENSMUSG00000018965	400	257	12069	0.9392217898832685	1.0	0.9988926221094832	99.99999989170605
GOTERM_BP_DIRECT	GO:0008584~male gonad development	3	0.625	0.7514213683395399	ENSMUSG00000093930, ENSMUSG00000024990, ENSMUSG00000068037	419	80	12540	1.1223150357995226	1.0	0.9999934194668196	99.99999999584777
GOTERM_BP_DIRECT	GO:0006874~cellular calcium ion homeostasis	3	0.625	0.7514213683395399	ENSMUSG00000056073, ENSMUSG00000019943, ENSMUSG00000030376	419	80	12540	1.1223150357995226	1.0	0.9999934194668196	99.99999999584777
GOTERM_BP_DIRECT	GO:0051402~neuron apoptotic process	2	0.4166666666666667	0.7514778799315813	ENSMUSG00000056073, ENSMUSG00000029104	419	41	12540	1.459921997787997	1.0	0.999993085616841	99.99999999586396
GOTERM_BP_DIRECT	GO:0045599~negative regulation of fat cell differentiation	2	0.4166666666666667	0.7514778799315813	ENSMUSG00000021379, ENSMUSG00000051444	419	41	12540	1.459921997787997	1.0	0.999993085616841	99.99999999586396
GOTERM_BP_DIRECT	GO:0043408~regulation of MAPK cascade	2	0.4166666666666667	0.7514778799315813	ENSMUSG00000042745, ENSMUSG00000032259	419	41	12540	1.459921997787997	1.0	0.999993085616841	99.99999999586396
GOTERM_CC_DIRECT	GO:0009898~cytoplasmic side of plasma membrane	2	0.4166666666666667	0.7541142647485183	ENSMUSG00000019943, ENSMUSG00000026991	442	42	13445	1.4485024779142428	1.0	0.9899848166766287	99.99999948664647
GOTERM_CC_DIRECT	GO:0005901~caveola	3	0.625	0.7555122221219098	ENSMUSG00000033161, ENSMUSG00000034845, ENSMUSG00000021478	442	82	13445	1.1128738549828938	1.0	0.9897237242787649	99.99999952496454
GOTERM_MF_DIRECT	GO:0051287~NAD binding	2	0.4166666666666667	0.7569362951788674	ENSMUSG00000023019, ENSMUSG00000018042	400	42	12069	1.4367857142857143	1.0	0.9989664915336846	99.99999992537073
KEGG_PATHWAY	mmu04623:Cytosolic DNA-sensing pathway	2	0.4166666666666667	0.7572213806048915	ENSMUSG00000040296, ENSMUSG00000024810	177	41	5206	1.434752652611272	1.0	0.9589241269733351	99.99999852636525
KEGG_PATHWAY	mmu04550:Signaling pathways regulating pluripotency of stem cells	4	0.8333333333333334	0.7584728228584665	ENSMUSG00000042745, ENSMUSG00000021379, ENSMUSG00000004056, ENSMUSG00000022812	177	116	5206	1.014221702707968	1.0	0.9580646106997531	99.99999862025527
GOTERM_CC_DIRECT	GO:0008021~synaptic vesicle	4	0.8333333333333334	0.7585454692086999	ENSMUSG00000032076, ENSMUSG00000025889, ENSMUSG00000039361, ENSMUSG00000053025	442	120	13445	1.01395173453997	1.0	0.9896886000471843	99.99999959917206
GOTERM_BP_DIRECT	GO:0048813~dendrite morphogenesis	2	0.4166666666666667	0.7597891245156627	ENSMUSG00000039361, ENSMUSG00000030557	419	42	12540	1.4251619502216162	1.0	0.9999945503719461	99.99999999769379
GOTERM_BP_DIRECT	GO:0000045~autophagosome assembly	2	0.4166666666666667	0.7597891245156627	ENSMUSG00000041341, ENSMUSG00000040412	419	42	12540	1.4251619502216162	1.0	0.9999945503719461	99.99999999769379
KEGG_PATHWAY	mmu04922:Glucagon signaling pathway	3	0.625	0.7598105829975383	ENSMUSG00000020475, ENSMUSG00000028161, ENSMUSG00000004056	177	80	5206	1.1029661016949153	1.0	0.9572413437623306	99.99999871450235
GOTERM_MF_DIRECT	GO:0030276~clathrin binding	2	0.4166666666666667	0.7650000199830364	ENSMUSG00000044912, ENSMUSG00000039361	400	43	12069	1.4033720930232558	1.0	0.9990739983890329	99.99999995479331
GOTERM_MF_DIRECT	GO:0051117~ATPase binding	3	0.625	0.7654121246122274	ENSMUSG00000039474, ENSMUSG00000021478, ENSMUSG00000078532	400	83	12069	1.0905722891566265	1.0	0.9990314568199322	99.99999995595702
GOTERM_MF_DIRECT	GO:0004252~serine-type endopeptidase activity	3	0.625	0.7654121246122274	ENSMUSG00000024713, ENSMUSG00000033177, ENSMUSG00000044254	400	83	12069	1.0905722891566265	1.0	0.9990314568199322	99.99999995595702
GOTERM_MF_DIRECT	GO:0004888~transmembrane signaling receptor activity	3	0.625	0.7654121246122274	ENSMUSG00000030124, ENSMUSG00000062312, ENSMUSG00000031785	400	83	12069	1.0905722891566265	1.0	0.9990314568199322	99.99999995595702
KEGG_PATHWAY	mmu00600:Sphingolipid metabolism	2	0.4166666666666667	0.7654941854467889	ENSMUSG00000021759, ENSMUSG00000032854	177	42	5206	1.4005918751681463	1.0	0.958137874298645	99.99999905248575
GOTERM_BP_DIRECT	GO:0007266~Rho protein signal transduction	2	0.4166666666666667	0.7678230616270298	ENSMUSG00000031785, ENSMUSG00000025372	419	43	12540	1.3920186490536717	1.0	0.9999956961834224	99.99999999871415
GOTERM_CC_DIRECT	GO:0030496~midbody	4	0.8333333333333334	0.7683327062835568	ENSMUSG00000037242, ENSMUSG00000026991, ENSMUSG00000026622, ENSMUSG00000041498	442	122	13445	0.9973295749573475	1.0	0.9905646648368454	99.9999997717281
KEGG_PATHWAY	mmu01130:Biosynthesis of antibiotics	6	1.25	0.7695993356900834	ENSMUSG00000029246, ENSMUSG00000093930, ENSMUSG00000037366, ENSMUSG00000020475, ENSMUSG00000010651, ENSMUSG00000022351	177	188	5206	0.9386945546339703	1.0	0.9584362482986072	99.99999924337365
GOTERM_CC_DIRECT	GO:0031410~cytoplasmic vesicle	17	3.5416666666666665	0.7723054075369998	ENSMUSG00000025582, ENSMUSG00000037242, ENSMUSG00000009545, ENSMUSG00000039361, ENSMUSG00000028268, ENSMUSG00000075415, ENSMUSG00000079362, ENSMUSG00000024378, ENSMUSG00000038195, ENSMUSG00000024810, ENSMUSG00000032259, ENSMUSG00000032086, ENSMUSG00000044216, ENSMUSG00000062312, ENSMUSG00000029104, ENSMUSG00000027584, ENSMUSG00000053025	442	569	13445	0.9088143842098148	1.0	0.9906684172737487	99.99999981959637
GOTERM_MF_DIRECT	GO:0015631~tubulin binding	2	0.4166666666666667	0.7727968761348559	ENSMUSG00000034292, ENSMUSG00000041498	400	44	12069	1.3714772727272728	1.0	0.9991230639641339	99.99999997261722
KEGG_PATHWAY	mmu04610:Complement and coagulation cascades	2	0.4166666666666667	0.7734866376841085	ENSMUSG00000073418, ENSMUSG00000036896	177	43	5206	1.3680199710944685	1.0	0.9586696313868188	99.9999993908225
GOTERM_BP_DIRECT	GO:0030968~endoplasmic reticulum unfolded protein response	2	0.4166666666666667	0.7755889222535444	ENSMUSG00000026663, ENSMUSG00000039474	419	44	12540	1.360381861575179	1.0	0.9999965943268423	99.99999999928309
GOTERM_BP_DIRECT	GO:0042981~regulation of apoptotic process	5	1.0416666666666665	0.7770388222541209	ENSMUSG00000020227, ENSMUSG00000025795, ENSMUSG00000046607, ENSMUSG00000063049, ENSMUSG00000037316	419	158	12540	0.9471012960333525	1.0	0.9999965978467283	99.99999999935861
KEGG_PATHWAY	mmu04750:Inflammatory mediator regulation of TRP channels	3	0.625	0.7776145989042035	ENSMUSG00000022840, ENSMUSG00000021108, ENSMUSG00000078816	177	83	5206	1.06309985705534	1.0	0.9590172750108272	99.99999951806004
KEGG_PATHWAY	mmu04068:FoxO signaling pathway	4	0.8333333333333334	0.7785076703934779	ENSMUSG00000007617, ENSMUSG00000020950, ENSMUSG00000004056, ENSMUSG00000021701	177	120	5206	0.9804143126177024	1.0	0.9581075353862895	99.99999954214177
GOTERM_BP_DIRECT	GO:0000122~negative regulation of transcription from RNA polymerase II promoter	18	3.75	0.7785340937627684	ENSMUSG00000052684, ENSMUSG00000035268, ENSMUSG00000039474, ENSMUSG00000021109, ENSMUSG00000030905, ENSMUSG00000034292, ENSMUSG00000030557, ENSMUSG00000030653, ENSMUSG00000022122, ENSMUSG00000003038, ENSMUSG00000001156, ENSMUSG00000042745, ENSMUSG00000021379, ENSMUSG00000064215, ENSMUSG00000005583, ENSMUSG00000020950, ENSMUSG00000018849, ENSMUSG00000020653	419	595	12540	0.905397003670203	1.0	0.9999966083432686	99.99999999942861
GOTERM_MF_DIRECT	GO:0016705~oxidoreductase activity, acting on paired donors, with incorporation or reduction of molecular oxygen	2	0.4166666666666667	0.7803356741642673	ENSMUSG00000031987, ENSMUSG00000005547	400	45	12069	1.341	1.0	0.9992113825827383	99.99999998341428
GOTERM_MF_DIRECT	GO:0032947~protein complex scaffold	2	0.4166666666666667	0.7803356741642673	ENSMUSG00000007617, ENSMUSG00000018849	400	45	12069	1.341	1.0	0.9992113825827383	99.99999998341428
GOTERM_CC_DIRECT	GO:0005874~microtubule	9	1.875	0.781735040304447	ENSMUSG00000002489, ENSMUSG00000079553, ENSMUSG00000025795, ENSMUSG00000026202, ENSMUSG00000028758, ENSMUSG00000030376, ENSMUSG00000026622, ENSMUSG00000022812, ENSMUSG00000041498	442	303	13445	0.9035213476098741	1.0	0.9914637956737561	99.99999989853325
GOTERM_MF_DIRECT	GO:0003714~transcription corepressor activity	4	0.8333333333333334	0.7825025751352375	ENSMUSG00000037573, ENSMUSG00000036225, ENSMUSG00000030905, ENSMUSG00000035236	400	124	12069	0.9733064516129032	1.0	0.9992058937700186	99.99999998568592
GOTERM_BP_DIRECT	GO:0007519~skeletal muscle tissue development	2	0.4166666666666667	0.7830956308359647	ENSMUSG00000027827, ENSMUSG00000005583	419	45	12540	1.330151153540175	1.0	0.9999969925496661	99.99999999960032
GOTERM_BP_DIRECT	GO:0050729~positive regulation of inflammatory response	2	0.4166666666666667	0.7830956308359647	ENSMUSG00000030653, ENSMUSG00000024810	419	45	12540	1.330151153540175	1.0	0.9999969925496661	99.99999999960032
GOTERM_BP_DIRECT	GO:0001947~heart looping	2	0.4166666666666667	0.7830956308359647	ENSMUSG00000021109, ENSMUSG00000005583	419	45	12540	1.330151153540175	1.0	0.9999969925496661	99.99999999960032
GOTERM_BP_DIRECT	GO:0031047~gene silencing by RNA	2	0.4166666666666667	0.7830956308359647	ENSMUSG00000034724, ENSMUSG00000034610	419	45	12540	1.330151153540175	1.0	0.9999969925496661	99.99999999960032
KEGG_PATHWAY	mmu05215:Prostate cancer	3	0.625	0.7832891393776374	ENSMUSG00000062312, ENSMUSG00000004056, ENSMUSG00000022812	177	84	5206	1.0504439063761097	1.0	0.9587547572502815	99.99999965326826
KEGG_PATHWAY	mmu04310:Wnt signaling pathway	4	0.8333333333333334	0.7832992704806521	ENSMUSG00000052684, ENSMUSG00000028161, ENSMUSG00000078816, ENSMUSG00000022812	177	121	5206	0.9723117149927627	1.0	0.9575114060040545	99.99999965347467
KEGG_PATHWAY	mmu05010:Alzheimer's disease	5	1.0416666666666665	0.7847488884977136	ENSMUSG00000026663, ENSMUSG00000025889, ENSMUSG00000032086, ENSMUSG00000028161, ENSMUSG00000022812	177	157	5206	0.9367015725646838	1.0	0.9568472330198551	99.99999968187187
GOTERM_CC_DIRECT	GO:0072686~mitotic spindle	2	0.4166666666666667	0.784916687315849	ENSMUSG00000079553, ENSMUSG00000026991	442	46	13445	1.3225457407043086	1.0	0.9914794322373541	99.99999991690876
GOTERM_MF_DIRECT	GO:0004860~protein kinase inhibitor activity	2	0.4166666666666667	0.7876249344879285	ENSMUSG00000035268, ENSMUSG00000028600	400	46	12069	1.3118478260869566	1.0	0.9992505033277557	99.99999998995447
GOTERM_MF_DIRECT	GO:0005198~structural molecule activity	3	0.625	0.787757820274344	ENSMUSG00000067594, ENSMUSG00000051617, ENSMUSG00000037625	400	87	12069	1.0404310344827585	1.0	0.9992120545837831	99.99999999004747
GOTERM_BP_DIRECT	GO:1901215~negative regulation of neuron death	2	0.4166666666666667	0.7903518154147375	ENSMUSG00000025889, ENSMUSG00000029104	419	46	12540	1.3012348241153886	1.0	0.9999976073438366	99.99999999977719
GOTERM_BP_DIRECT	GO:0048538~thymus development	2	0.4166666666666667	0.7903518154147375	ENSMUSG00000074622, ENSMUSG00000048251	419	46	12540	1.3012348241153886	1.0	0.9999976073438366	99.99999999977719
GOTERM_BP_DIRECT	GO:0007169~transmembrane receptor protein tyrosine kinase signaling pathway	3	0.625	0.7915657171095523	ENSMUSG00000062312, ENSMUSG00000020312, ENSMUSG00000028661	419	87	12540	1.0320138260225495	1.0	0.9999975928923791	99.99999999979833
GOTERM_CC_DIRECT	GO:0072372~primary cilium	2	0.4166666666666667	0.7919957037288188	ENSMUSG00000022840, ENSMUSG00000034292	442	47	13445	1.2944064696254935	1.0	0.9919717262188606	99.999999947301
GOTERM_MF_DIRECT	GO:0003700~transcription factor activity, sequence-specific DNA binding	20	4.166666666666666	0.7926429852539328	ENSMUSG00000052684, ENSMUSG00000026663, ENSMUSG00000074622, ENSMUSG00000034998, ENSMUSG00000016087, ENSMUSG00000003949, ENSMUSG00000021109, ENSMUSG00000040929, ENSMUSG00000030557, ENSMUSG00000038932, ENSMUSG00000018143, ENSMUSG00000028654, ENSMUSG00000042745, ENSMUSG00000053470, ENSMUSG00000042439, ENSMUSG00000030424, ENSMUSG00000005583, ENSMUSG00000028610, ENSMUSG00000020950, ENSMUSG00000020653	400	672	12069	0.8979910714285715	1.0	0.9992537814842727	99.99999999295837
GOTERM_MF_DIRECT	GO:0019900~kinase binding	3	0.625	0.7930437909804976	ENSMUSG00000002489, ENSMUSG00000029104, ENSMUSG00000018849	400	88	12069	1.0286079545454545	1.0	0.9992206928562716	99.99999999315791
GOTERM_BP_DIRECT	GO:0001934~positive regulation of protein phosphorylation	5	1.0416666666666665	0.7933488116817605	ENSMUSG00000062312, ENSMUSG00000004056, ENSMUSG00000028871, ENSMUSG00000022122, ENSMUSG00000027584	419	162	12540	0.9237160788473437	1.0	0.999997633242519	99.99999999982599
KEGG_PATHWAY	mmu05146:Amoebiasis	3	0.625	0.794260069478486	ENSMUSG00000026639, ENSMUSG00000024697, ENSMUSG00000078816	177	86	5206	1.0260149783208514	1.0	0.9594736314804495	99.99999982111156
GOTERM_CC_DIRECT	GO:0005604~basement membrane	3	0.625	0.7944677597517741	ENSMUSG00000029838, ENSMUSG00000020044, ENSMUSG00000026639	442	89	13445	1.0253444506583964	1.0	0.9919148419394541	99.99999995521257
KEGG_PATHWAY	mmu04622:RIG-I-like receptor signaling pathway	2	0.4166666666666667	0.7958747886549672	ENSMUSG00000040296, ENSMUSG00000035692	177	46	5206	1.278801277327438	1.0	0.9589304799156502	99.99999983819525
GOTERM_MF_DIRECT	GO:0000977~RNA polymerase II regulatory region sequence-specific DNA binding	5	1.0416666666666665	0.7959736166118623	ENSMUSG00000026663, ENSMUSG00000003949, ENSMUSG00000005583, ENSMUSG00000030557, ENSMUSG00000039671	400	164	12069	0.9198932926829269	1.0	0.9992306232421851	99.99999999446415
GOTERM_BP_DIRECT	GO:0006470~protein dephosphorylation	4	0.8333333333333334	0.7961284196668033	ENSMUSG00000021759, ENSMUSG00000020525, ENSMUSG00000047205, ENSMUSG00000028161	419	126	12540	0.9501079668144108	1.0	0.9999977649769609	99.9999999998621
GOTERM_BP_DIRECT	GO:0071456~cellular response to hypoxia	3	0.625	0.7968097263268134	ENSMUSG00000029838, ENSMUSG00000021109, ENSMUSG00000039782	419	88	12540	1.0202863961813842	1.0	0.9999977054875384	99.9999999998698
KEGG_PATHWAY	mmu05161:Hepatitis B	4	0.8333333333333334	0.7971661180211895	ENSMUSG00000052684, ENSMUSG00000040296, ENSMUSG00000004056, ENSMUSG00000078816	177	124	5206	0.9487880444687443	1.0	0.9582628315066015	99.99999985076126
GOTERM_BP_DIRECT	GO:0008286~insulin receptor signaling pathway	2	0.4166666666666667	0.7973658174322654	ENSMUSG00000004056, ENSMUSG00000025372	419	47	12540	1.2735489767937846	1.0	0.9999976332950873	99.99999999987578
GOTERM_MF_DIRECT	GO:0008083~growth factor activity	3	0.625	0.7982133518403056	ENSMUSG00000074063, ENSMUSG00000029838, ENSMUSG00000022101	400	89	12069	1.0170505617977528	1.0	0.999229254352074	99.99999999530154
GOTERM_CC_DIRECT	GO:0009986~cell surface	14	2.9166666666666665	0.8008920756403425	ENSMUSG00000032584, ENSMUSG00000037242, ENSMUSG00000046718, ENSMUSG00000030342, ENSMUSG00000029838, ENSMUSG00000033068, ENSMUSG00000060550, ENSMUSG00000044254, ENSMUSG00000032086, ENSMUSG00000023905, ENSMUSG00000022865, ENSMUSG00000034845, ENSMUSG00000073409, ENSMUSG00000068037	442	481	13445	0.8853632609288717	1.0	0.9923308124423577	99.99999997092549
GOTERM_BP_DIRECT	GO:0001666~response to hypoxia	5	1.0416666666666665	0.801138349141588	ENSMUSG00000032259, ENSMUSG00000045573, ENSMUSG00000031987, ENSMUSG00000021109, ENSMUSG00000027577	419	164	12540	0.912451248617498	1.0	0.9999978563830437	99.99999999991005
GOTERM_MF_DIRECT	GO:0046332~SMAD binding	2	0.4166666666666667	0.8014875295004871	ENSMUSG00000037573, ENSMUSG00000030557	400	48	12069	1.2571875000000001	1.0	0.999245955829018	99.99999999631537
KEGG_PATHWAY	mmu00520:Amino sugar and nucleotide sugar metabolism	2	0.4166666666666667	0.8028371989641344	ENSMUSG00000018042, ENSMUSG00000053916	177	47	5206	1.2515927395119604	1.0	0.9593988275045948	99.99999989600845
GOTERM_CC_DIRECT	GO:0005622~intracellular	40	8.333333333333332	0.8040713567567318	ENSMUSG00000020599, ENSMUSG00000046718, ENSMUSG00000022722, ENSMUSG00000039361, ENSMUSG00000022490, ENSMUSG00000033910, ENSMUSG00000021108, ENSMUSG00000032502, ENSMUSG00000021701, ENSMUSG00000055723, ENSMUSG00000024998, ENSMUSG00000034845, ENSMUSG00000022840, ENSMUSG00000038020, ENSMUSG00000031785, ENSMUSG00000021180, ENSMUSG00000020312, ENSMUSG00000061477, ENSMUSG00000029602, ENSMUSG00000037242,…	442	1336	13445	0.9107350909041645	1.0	0.9923694048282589	99.99999997664396
GOTERM_BP_DIRECT	GO:0030512~negative regulation of transforming growth factor beta receptor signaling pathway	2	0.4166666666666667	0.8041457012304188	ENSMUSG00000038291, ENSMUSG00000092035	419	48	12540	1.2470167064439142	1.0	0.9999980004833838	99.99999999993076
GOTERM_CC_DIRECT	GO:0031090~organelle membrane	2	0.4166666666666667	0.805463914533952	ENSMUSG00000022351, ENSMUSG00000005547	442	49	13445	1.2415735524979223	1.0	0.9922026347166797	99.99999997880411
GOTERM_MF_DIRECT	GO:0005509~calcium ion binding	15	3.125	0.8065698445702016	ENSMUSG00000031790, ENSMUSG00000045912, ENSMUSG00000044912, ENSMUSG00000074457, ENSMUSG00000051663, ENSMUSG00000071379, ENSMUSG00000053166, ENSMUSG00000025889, ENSMUSG00000026879, ENSMUSG00000044043, ENSMUSG00000001021, ENSMUSG00000035683, ENSMUSG00000040536, ENSMUSG00000037306, ENSMUSG00000031837	400	513	12069	0.8822368421052631	1.0	0.9992926203777759	99.99999999749369
GOTERM_MF_DIRECT	GO:0030414~peptidase inhibitor activity	2	0.4166666666666667	0.8080765383800048	ENSMUSG00000020044, ENSMUSG00000027315	400	49	12069	1.2315306122448981	1.0	0.9992808950158467	99.99999999776861
GOTERM_CC_DIRECT	GO:0005764~lysosome	8	1.6666666666666667	0.8082757751177145	ENSMUSG00000041538, ENSMUSG00000040502, ENSMUSG00000009545, ENSMUSG00000075415, ENSMUSG00000074794, ENSMUSG00000040412, ENSMUSG00000038195, ENSMUSG00000044254	442	277	13445	0.8785141382295768	1.0	0.9922071895694115	99.9999999826132
KEGG_PATHWAY	mmu00280:Valine, leucine and isoleucine degradation	2	0.4166666666666667	0.809563435247718	ENSMUSG00000093930, ENSMUSG00000010651	177	48	5206	1.225517890772128	1.0	0.9609725540010406	99.99999993317068
KEGG_PATHWAY	mmu00510:N-Glycan biosynthesis	2	0.4166666666666667	0.809563435247718	ENSMUSG00000019888, ENSMUSG00000037306	177	48	5206	1.225517890772128	1.0	0.9609725540010406	99.99999993317068
GOTERM_BP_DIRECT	GO:0042752~regulation of circadian rhythm	2	0.4166666666666667	0.8106992632668659	ENSMUSG00000000568, ENSMUSG00000078816	419	49	12540	1.2215673859042424	1.0	0.9999983948619203	99.9999999999614
GOTERM_BP_DIRECT	GO:0042475~odontogenesis of dentin-containing tooth	2	0.4166666666666667	0.8106992632668659	ENSMUSG00000048251, ENSMUSG00000027562	419	49	12540	1.2215673859042424	1.0	0.9999983948619203	99.9999999999614
GOTERM_BP_DIRECT	GO:0010466~negative regulation of peptidase activity	2	0.4166666666666667	0.8106992632668659	ENSMUSG00000020044, ENSMUSG00000027315	419	49	12540	1.2215673859042424	1.0	0.9999983948619203	99.9999999999614
GOTERM_BP_DIRECT	GO:0060348~bone development	2	0.4166666666666667	0.8106992632668659	ENSMUSG00000032076, ENSMUSG00000040711	419	49	12540	1.2215673859042424	1.0	0.9999983948619203	99.9999999999614
GOTERM_CC_DIRECT	GO:0017053~transcriptional repressor complex	2	0.4166666666666667	0.8118680959149511	ENSMUSG00000052684, ENSMUSG00000028337	442	50	13445	1.216742081447964	1.0	0.9923098697882174	99.99999998655832
GOTERM_CC_DIRECT	GO:0000790~nuclear chromatin	5	1.0416666666666665	0.8132287919141723	ENSMUSG00000052684, ENSMUSG00000039220, ENSMUSG00000040929, ENSMUSG00000030557, ENSMUSG00000001156	442	170	13445	0.8946632951823263	1.0	0.9921495356211947	99.99999998782242
GOTERM_MF_DIRECT	GO:0004722~protein serine/threonine phosphatase activity	2	0.4166666666666667	0.8144473754163233	ENSMUSG00000020525, ENSMUSG00000028161	400	50	12069	1.2069	1.0	0.9993471944491492	99.99999999864873
KEGG_PATHWAY	mmu05206:MicroRNAs in cancer	4	0.8333333333333334	0.8145028257148068	ENSMUSG00000020044, ENSMUSG00000062312, ENSMUSG00000021180, ENSMUSG00000078816	177	128	5206	0.919138418079096	1.0	0.9618406249282787	99.99999995218327
GOTERM_BP_DIRECT	GO:0016192~vesicle-mediated transport	6	1.25	0.8149178374921413	ENSMUSG00000039361, ENSMUSG00000026879, ENSMUSG00000075415, ENSMUSG00000028758, ENSMUSG00000025885, ENSMUSG00000020986	419	204	12540	0.8802470869015865	1.0	0.9999985850756457	99.99999999997378
KEGG_PATHWAY	mmu01212:Fatty acid metabolism	2	0.4166666666666667	0.8160614645993391	ENSMUSG00000035376, ENSMUSG00000010651	177	49	5206	1.200507321572697	1.0	0.9613728380654231	99.99999995705645
KEGG_PATHWAY	mmu04923:Regulation of lipolysis in adipocytes	2	0.4166666666666667	0.8160614645993391	ENSMUSG00000022840, ENSMUSG00000004056	177	49	5206	1.200507321572697	1.0	0.9613728380654231	99.99999995705645
GOTERM_BP_DIRECT	GO:0042742~defense response to bacterium	2	0.4166666666666667	0.8170340409335326	ENSMUSG00000035692, ENSMUSG00000069874	419	50	12540	1.1971360381861578	1.0	0.9999986369531254	99.99999999997848
GOTERM_BP_DIRECT	GO:0071363~cellular response to growth factor stimulus	2	0.4166666666666667	0.8170340409335326	ENSMUSG00000035486, ENSMUSG00000062312	419	50	12540	1.1971360381861578	1.0	0.9999986369531254	99.99999999997848
GOTERM_BP_DIRECT	GO:0045727~positive regulation of translation	2	0.4166666666666667	0.8170340409335326	ENSMUSG00000000568, ENSMUSG00000062312	419	50	12540	1.1971360381861578	1.0	0.9999986369531254	99.99999999997848
GOTERM_CC_DIRECT	GO:0031965~nuclear membrane	6	1.25	0.8201375612517616	ENSMUSG00000023809, ENSMUSG00000021709, ENSMUSG00000025161, ENSMUSG00000035236, ENSMUSG00000022122, ENSMUSG00000054072	442	209	13445	0.8732598670679166	1.0	0.9926574577689078	99.9999999927081
GOTERM_BP_DIRECT	GO:0008152~metabolic process	11	2.2916666666666665	0.8220576607753218	ENSMUSG00000033427, ENSMUSG00000093930, ENSMUSG00000023960, ENSMUSG00000027971, ENSMUSG00000032854, ENSMUSG00000020475, ENSMUSG00000010651, ENSMUSG00000030653, ENSMUSG00000025885, ENSMUSG00000023868, ENSMUSG00000025069	419	381	12540	0.8640745682446018	1.0	0.9999988459834949	99.99999999998667
GOTERM_BP_DIRECT	GO:0050830~defense response to Gram-positive bacterium	2	0.4166666666666667	0.8231573212309301	ENSMUSG00000028268, ENSMUSG00000079362	419	51	12540	1.1736627825354486	1.0	0.9999988395372956	99.999999999988
GOTERM_BP_DIRECT	GO:0014068~positive regulation of phosphatidylinositol 3-kinase signaling	2	0.4166666666666667	0.8231573212309301	ENSMUSG00000062312, ENSMUSG00000020099	419	51	12540	1.1736627825354486	1.0	0.9999988395372956	99.999999999988
KEGG_PATHWAY	mmu04723:Retrograde endocannabinoid signaling	3	0.625	0.8242941374975884	ENSMUSG00000022840, ENSMUSG00000032192, ENSMUSG00000078816	177	92	5206	0.9591009579955785	1.0	0.9635927730448424	99.99999997603538
GOTERM_CC_DIRECT	GO:0016023~cytoplasmic, membrane-bounded vesicle	4	0.8333333333333334	0.8242948713095051	ENSMUSG00000075415, ENSMUSG00000029104, ENSMUSG00000024378, ENSMUSG00000027584	442	135	13445	0.9012904307021955	1.0	0.9928396549499111	99.99999999469532
GOTERM_CC_DIRECT	GO:0005789~endoplasmic reticulum membrane	17	3.5416666666666665	0.8272133999632937	ENSMUSG00000026663, ENSMUSG00000029605, ENSMUSG00000005514, ENSMUSG00000073678, ENSMUSG00000021478, ENSMUSG00000018042, ENSMUSG00000059213, ENSMUSG00000005547, ENSMUSG00000054072, ENSMUSG00000067597, ENSMUSG00000034926, ENSMUSG00000040359, ENSMUSG00000025359, ENSMUSG00000022351, ENSMUSG00000078853, ENSMUSG00000069874, ENSMUSG00000020986	442	595	13445	0.8691014867485456	1.0	0.9928826225254109	99.99999999577638
KEGG_PATHWAY	mmu04070:Phosphatidylinositol signaling system	3	0.625	0.8289014112998359	ENSMUSG00000024998, ENSMUSG00000027296, ENSMUSG00000078816	177	93	5206	0.9487880444687442	1.0	0.9643805100770474	99.99999998291683
GOTERM_BP_DIRECT	GO:0034097~response to cytokine	2	0.4166666666666667	0.8290761489816674	ENSMUSG00000052684, ENSMUSG00000064215	419	52	12540	1.151092344409767	1.0	0.9999990623927171	99.99999999999332
GOTERM_BP_DIRECT	GO:0045471~response to ethanol	3	0.625	0.8347155504784965	ENSMUSG00000045573, ENSMUSG00000026879, ENSMUSG00000024990	419	96	12540	0.9352625298329356	1.0	0.9999992382444649	99.99999999999625
GOTERM_CC_DIRECT	GO:0005791~rough endoplasmic reticulum	2	0.4166666666666667	0.8354489998241239	ENSMUSG00000025889, ENSMUSG00000044254	442	54	13445	1.1266130383777444	1.0	0.9935312114098854	99.99999999782673
GOTERM_CC_DIRECT	GO:0005769~early endosome	6	1.25	0.8354586378225328	ENSMUSG00000026832, ENSMUSG00000079553, ENSMUSG00000009545, ENSMUSG00000074794, ENSMUSG00000004056, ENSMUSG00000044254	442	214	13445	0.852856599145769	1.0	0.9932594310383965	99.99999999782847
GOTERM_MF_DIRECT	GO:0004518~nuclease activity	3	0.625	0.835606565268464	ENSMUSG00000031792, ENSMUSG00000073678, ENSMUSG00000034724	400	97	12069	0.9331701030927836	1.0	0.9995932043577572	99.9999999997764
GOTERM_CC_DIRECT	GO:0009897~external side of plasma membrane	5	1.0416666666666665	0.8369650982492087	ENSMUSG00000022636, ENSMUSG00000030124, ENSMUSG00000030342, ENSMUSG00000027577, ENSMUSG00000011256	442	177	13445	0.8592811309660762	1.0	0.9931550123724711	99.9999999980839
GOTERM_MF_DIRECT	GO:0003712~transcription cofactor activity	2	0.4166666666666667	0.8378896187121734	ENSMUSG00000027593, ENSMUSG00000039671	400	54	12069	1.1175	1.0	0.9995958744014085	99.99999999981836
GOTERM_BP_DIRECT	GO:0016311~dephosphorylation	3	0.625	0.8389770222216008	ENSMUSG00000047205, ENSMUSG00000028161, ENSMUSG00000053916	419	97	12540	0.9256206480820806	1.0	0.9999993431408626	99.9999999999976
GOTERM_BP_DIRECT	GO:0051092~positive regulation of NF-kappaB transcription factor activity	3	0.625	0.8389770222216008	ENSMUSG00000020227, ENSMUSG00000021108, ENSMUSG00000021180	419	97	12540	0.9256206480820806	1.0	0.9999993431408626	99.9999999999976
GOTERM_MF_DIRECT	GO:0042393~histone binding	3	0.625	0.8398136000900893	ENSMUSG00000025889, ENSMUSG00000021377, ENSMUSG00000039671	400	98	12069	0.9236479591836735	1.0	0.9995949721590858	99.99999999984789
KEGG_PATHWAY	mmu05140:Leishmaniasis	2	0.4166666666666667	0.8399216853617322	ENSMUSG00000052684, ENSMUSG00000041538	177	53	5206	1.109902995416267	1.0	0.9676548492334556	99.99999999268452
GOTERM_BP_DIRECT	GO:0030509~BMP signaling pathway	2	0.4166666666666667	0.8403274633544257	ENSMUSG00000042745, ENSMUSG00000036699	419	54	12540	1.1084592946168126	1.0	0.9999993493955349	99.99999999999793
GOTERM_MF_DIRECT	GO:0005546~phosphatidylinositol-4,5-bisphosphate binding	2	0.4166666666666667	0.8432730595976081	ENSMUSG00000009545, ENSMUSG00000049176	400	55	12069	1.0971818181818183	1.0	0.9996107425146238	99.99999999989002
GOTERM_MF_DIRECT	GO:0043022~ribosome binding	2	0.4166666666666667	0.8432730595976081	ENSMUSG00000039782, ENSMUSG00000030122	400	55	12069	1.0971818181818183	1.0	0.9996107425146238	99.99999999989002
GOTERM_CC_DIRECT	GO:0030133~transport vesicle	2	0.4166666666666667	0.8461091003399746	ENSMUSG00000025582, ENSMUSG00000024810	442	56	13445	1.086376858435682	1.0	0.9939116475676844	99.99999999912632
GOTERM_MF_DIRECT	GO:0050839~cell adhesion molecule binding	2	0.4166666666666667	0.84847815774552	ENSMUSG00000032076, ENSMUSG00000022865	400	56	12069	1.0775892857142857	1.0	0.9996440444104933	99.99999999993342
GOTERM_BP_DIRECT	GO:0016055~Wnt signaling pathway	5	1.0416666666666665	0.8492131495498394	ENSMUSG00000032259, ENSMUSG00000022722, ENSMUSG00000024077, ENSMUSG00000028871, ENSMUSG00000022812	419	178	12540	0.8406854200745488	1.0	0.999999558271965	99.99999999999922
KEGG_PATHWAY	mmu04931:Insulin resistance	3	0.625	0.8503516368889703	ENSMUSG00000023809, ENSMUSG00000004056, ENSMUSG00000022812	177	98	5206	0.9003804911795227	1.0	0.9706241255836177	99.99999999689899
KEGG_PATHWAY	mmu04730:Long-term depression	2	0.4166666666666667	0.8506708755121735	ENSMUSG00000033910, ENSMUSG00000078816	177	55	5206	1.069542886492039	1.0	0.9698665061711029	99.99999999698221
GOTERM_BP_DIRECT	GO:0050896~response to stimulus	2	0.4166666666666667	0.850839798371597	ENSMUSG00000020599, ENSMUSG00000028871	419	56	12540	1.0688714626662121	1.0	0.9999995698787378	99.99999999999936
GOTERM_BP_DIRECT	GO:0030324~lung development	3	0.625	0.8511715635012344	ENSMUSG00000058454, ENSMUSG00000029838, ENSMUSG00000024990	419	100	12540	0.8978520286396182	1.0	0.9999995524460159	99.99999999999937
GOTERM_BP_DIRECT	GO:0030198~extracellular matrix organization	3	0.625	0.8511715635012344	ENSMUSG00000035258, ENSMUSG00000026639, ENSMUSG00000027315	419	100	12540	0.8978520286396182	1.0	0.9999995524460159	99.99999999999937
GOTERM_CC_DIRECT	GO:0030136~clathrin-coated vesicle	2	0.4166666666666667	0.8511778796898488	ENSMUSG00000039361, ENSMUSG00000029104	442	57	13445	1.0673176153052315	1.0	0.9942071419451877	99.99999999944608
GOTERM_CC_DIRECT	GO:0005811~lipid particle	2	0.4166666666666667	0.8511778796898488	ENSMUSG00000041341, ENSMUSG00000018042	442	57	13445	1.0673176153052315	1.0	0.9942071419451877	99.99999999944608
GOTERM_CC_DIRECT	GO:0030672~synaptic vesicle membrane	2	0.4166666666666667	0.8511778796898488	ENSMUSG00000032259, ENSMUSG00000053025	442	57	13445	1.0673176153052315	1.0	0.9942071419451877	99.99999999944608
GOTERM_CC_DIRECT	GO:0036064~ciliary basal body	3	0.625	0.8524798104103302	ENSMUSG00000034292, ENSMUSG00000037784, ENSMUSG00000028758	442	102	13445	0.8946632951823263	1.0	0.9941059873401608	99.99999999950849
GOTERM_MF_DIRECT	GO:0001078~transcriptional repressor activity, RNA polymerase II core promoter proximal region sequence-specific binding	3	0.625	0.8556841409447753	ENSMUSG00000090272, ENSMUSG00000043263, ENSMUSG00000001156	400	102	12069	0.8874264705882353	1.0	0.9996938510557052	99.99999999996773
GOTERM_BP_DIRECT	GO:0032091~negative regulation of protein binding	2	0.4166666666666667	0.8558341082272118	ENSMUSG00000042745, ENSMUSG00000022812	419	57	12540	1.0501193317422435	1.0	0.9999996287361993	99.99999999999964
GOTERM_CC_DIRECT	GO:0005905~clathrin-coated pit	2	0.4166666666666667	0.8560800723263591	ENSMUSG00000039361, ENSMUSG00000075415	442	58	13445	1.0489155874551415	1.0	0.9942534331276617	99.99999999964882
GOTERM_MF_DIRECT	GO:0016887~ATPase activity	5	1.0416666666666665	0.8567540721103775	ENSMUSG00000036872, ENSMUSG00000053093, ENSMUSG00000025885, ENSMUSG00000019027, ENSMUSG00000041498	400	182	12069	0.8289148351648352	1.0	0.999686826228933	99.9999999999711
GOTERM_BP_DIRECT	GO:0042127~regulation of cell proliferation	5	1.0416666666666665	0.858134134790336	ENSMUSG00000045744, ENSMUSG00000058454, ENSMUSG00000021109, ENSMUSG00000038932, ENSMUSG00000062232	419	181	12540	0.8267514075871254	1.0	0.9999996522844667	99.99999999999972
GOTERM_BP_DIRECT	GO:0030030~cell projection organization	4	0.8333333333333334	0.8602782623436172	ENSMUSG00000022722, ENSMUSG00000026879, ENSMUSG00000034292, ENSMUSG00000028758	419	143	12540	0.8371580686616485	1.0	0.9999996720590155	99.99999999999979
GOTERM_BP_DIRECT	GO:0032868~response to insulin	2	0.4166666666666667	0.860661581017458	ENSMUSG00000024990, ENSMUSG00000004056	419	58	12540	1.0320138260225498	1.0	0.9999996599615618	99.9999999999998
GOTERM_BP_DIRECT	GO:0000187~activation of MAPK activity	2	0.4166666666666667	0.860661581017458	ENSMUSG00000024998, ENSMUSG00000020312	419	58	12540	1.0320138260225498	1.0	0.9999996599615618	99.9999999999998
GOTERM_BP_DIRECT	GO:0010629~negative regulation of gene expression	5	1.0416666666666665	0.8610064193441231	ENSMUSG00000042745, ENSMUSG00000039361, ENSMUSG00000000568, ENSMUSG00000028161, ENSMUSG00000005583	419	182	12540	0.8222088174355477	1.0	0.9999996467995408	99.99999999999982
GOTERM_MF_DIRECT	GO:0016757~transferase activity, transferring glycosyl groups	5	1.0416666666666665	0.8624521065764728	ENSMUSG00000047434, ENSMUSG00000019888, ENSMUSG00000032854, ENSMUSG00000056812, ENSMUSG00000043671	400	184	12069	0.8199048913043478	1.0	0.999720666825622	99.9999999999842
GOTERM_BP_DIRECT	GO:0001764~neuron migration	3	0.625	0.8625203537710433	ENSMUSG00000005583, ENSMUSG00000062232, ENSMUSG00000032036	419	103	12540	0.8717009986792409	1.0	0.9999996558180868	99.99999999999984
GOTERM_CC_DIRECT	GO:0030018~Z disc	3	0.625	0.8635567318662096	ENSMUSG00000007617, ENSMUSG00000053093, ENSMUSG00000028161	442	105	13445	0.8691014867485456	1.0	0.9948032368463368	99.99999999983005
GOTERM_MF_DIRECT	GO:0042803~protein homodimerization activity	19	3.958333333333333	0.8646217204899261	ENSMUSG00000052684, ENSMUSG00000028986, ENSMUSG00000044287, ENSMUSG00000044912, ENSMUSG00000009545, ENSMUSG00000020227, ENSMUSG00000074457, ENSMUSG00000053093, ENSMUSG00000030905, ENSMUSG00000030653, ENSMUSG00000032076, ENSMUSG00000042745, ENSMUSG00000032259, ENSMUSG00000093930, ENSMUSG00000056073, ENSMUSG00000034845, ENSMUSG00000023019, ENSMUSG00000028610, ENSMUSG00000031605	400	679	12069	0.8442967599410899	1.0	0.9997239080742519	99.99999999998751
GOTERM_CC_DIRECT	GO:0031463~Cul3-RING ubiquitin ligase complex	2	0.4166666666666667	0.8654063702356409	ENSMUSG00000028986, ENSMUSG00000031605	442	60	13445	1.01395173453997	1.0	0.9947771305623573	99.99999999985886
GOTERM_MF_DIRECT	GO:0044212~transcription regulatory region DNA binding	5	1.0416666666666665	0.8679556933515495	ENSMUSG00000052684, ENSMUSG00000042439, ENSMUSG00000040929, ENSMUSG00000005583, ENSMUSG00000020653	400	186	12069	0.8110887096774194	1.0	0.9997369289944572	99.99999999999139
GOTERM_BP_DIRECT	GO:0051321~meiotic cell cycle	2	0.4166666666666667	0.8698380718513272	ENSMUSG00000007035, ENSMUSG00000026622	419	60	12540	0.9976133651551313	1.0	0.9999997580689698	99.99999999999993
GOTERM_BP_DIRECT	GO:0051897~positive regulation of protein kinase B signaling	2	0.4166666666666667	0.8741976620764493	ENSMUSG00000032584, ENSMUSG00000037316	419	61	12540	0.9812590476935719	1.0	0.9999998011915796	99.99999999999997
KEGG_PATHWAY	mmu05218:Melanoma	2	0.4166666666666667	0.8745061769203635	ENSMUSG00000004056, ENSMUSG00000022101	177	60	5206	0.9804143126177024	1.0	0.977422172877619	99.99999999967066
GOTERM_MF_DIRECT	GO:0016874~ligase activity	9	1.875	0.8754589263064659	ENSMUSG00000029228, ENSMUSG00000039372, ENSMUSG00000040785, ENSMUSG00000032350, ENSMUSG00000040502, ENSMUSG00000032586, ENSMUSG00000042350, ENSMUSG00000040359, ENSMUSG00000040649	400	338	12069	0.8034097633136095	1.0	0.999781025485513	99.99999999999638
GOTERM_CC_DIRECT	GO:0032580~Golgi cisterna membrane	2	0.4166666666666667	0.8782773006106759	ENSMUSG00000058152, ENSMUSG00000054072	442	63	13445	0.9656683186094951	1.0	0.995812391285992	99.99999999996405
GOTERM_BP_DIRECT	GO:0050679~positive regulation of epithelial cell proliferation	2	0.4166666666666667	0.8784115716186353	ENSMUSG00000042745, ENSMUSG00000062312	419	62	12540	0.9654322888598045	1.0	0.9999998363908233	99.99999999999997
KEGG_PATHWAY	mmu04380:Osteoclast differentiation	3	0.625	0.879648822325517	ENSMUSG00000052684, ENSMUSG00000028161, ENSMUSG00000004056	177	106	5206	0.8324272465622001	1.0	0.978409713238852	99.99999999980673
GOTERM_CC_DIRECT	GO:0030426~growth cone	4	0.8333333333333334	0.8824599017766832	ENSMUSG00000025889, ENSMUSG00000022865, ENSMUSG00000039621, ENSMUSG00000022812	442	153	13445	0.7952562623842901	1.0	0.9960103201174848	99.99999999997766
KEGG_PATHWAY	mmu05412:Arrhythmogenic right ventricular cardiomyopathy (ARVC)	2	0.4166666666666667	0.8829442978240524	ENSMUSG00000021991, ENSMUSG00000020722	177	62	5206	0.9487880444687443	1.0	0.9788097416452984	99.99999999986431
GOTERM_MF_DIRECT	GO:0047485~protein N-terminus binding	3	0.625	0.8862761143973241	ENSMUSG00000042745, ENSMUSG00000025889, ENSMUSG00000039671	400	111	12069	0.8154729729729729	1.0	0.9998395831216249	99.99999999999906
GOTERM_BP_DIRECT	GO:0050728~negative regulation of inflammatory response	2	0.4166666666666667	0.8864216143571492	ENSMUSG00000017631, ENSMUSG00000020178	419	64	12540	0.9352625298329357	1.0	0.9999998951742041	99.99999999999999
GOTERM_BP_DIRECT	GO:0071407~cellular response to organic cyclic compound	2	0.4166666666666667	0.8864216143571492	ENSMUSG00000005583, ENSMUSG00000004056	419	64	12540	0.9352625298329357	1.0	0.9999998951742041	99.99999999999999
GOTERM_MF_DIRECT	GO:0001228~transcriptional activator activity, RNA polymerase II transcription regulatory region sequence-specific binding	2	0.4166666666666667	0.8882098317198779	ENSMUSG00000021109, ENSMUSG00000018143	400	65	12069	0.9283846153846154	1.0	0.9998416290349572	99.99999999999928
GOTERM_MF_DIRECT	GO:0008168~methyltransferase activity	4	0.8333333333333334	0.8884772018388332	ENSMUSG00000053470, ENSMUSG00000045555, ENSMUSG00000038216, ENSMUSG00000055067	400	154	12069	0.7837012987012988	1.0	0.9998341935771212	99.9999999999993
GOTERM_BP_DIRECT	GO:0016485~protein processing	2	0.4166666666666667	0.8902269818827507	ENSMUSG00000024713, ENSMUSG00000044254	419	65	12540	0.9208738755278135	1.0	0.999999913408165	100.0
KEGG_PATHWAY	mmu05212:Pancreatic cancer	2	0.4166666666666667	0.890818052303861	ENSMUSG00000062312, ENSMUSG00000004056	177	64	5206	0.919138418079096	1.0	0.9806920318770463	99.99999999994411
GOTERM_BP_DIRECT	GO:0006366~transcription from RNA polymerase II promoter	3	0.625	0.8919749800794812	ENSMUSG00000052684, ENSMUSG00000021109, ENSMUSG00000038932	419	112	12540	0.8016535969996591	1.0	0.9999999182454491	100.0
GOTERM_CC_DIRECT	GO:0005667~transcription factor complex	5	1.0416666666666665	0.8935057196917658	ENSMUSG00000052684, ENSMUSG00000074622, ENSMUSG00000021109, ENSMUSG00000040929, ENSMUSG00000030557	442	198	13445	0.7681452534393711	1.0	0.9967687855298045	99.99999999999417
GOTERM_CC_DIRECT	GO:0005758~mitochondrial intermembrane space	2	0.4166666666666667	0.8935484021211717	ENSMUSG00000047205, ENSMUSG00000024530	442	67	13445	0.9080164786925103	1.0	0.996629844707148	99.99999999999419
GOTERM_MF_DIRECT	GO:0002039~p53 binding	2	0.4166666666666667	0.8955181913373201	ENSMUSG00000029104, ENSMUSG00000022812	400	67	12069	0.9006716417910448	1.0	0.9998645781547911	99.99999999999973
GOTERM_MF_DIRECT	GO:0005262~calcium channel activity	2	0.4166666666666667	0.8955181913373201	ENSMUSG00000021991, ENSMUSG00000020722	400	67	12069	0.9006716417910448	1.0	0.9998645781547911	99.99999999999973
GOTERM_CC_DIRECT	GO:0005581~collagen trimer	2	0.4166666666666667	0.897057533128554	ENSMUSG00000036896, ENSMUSG00000022371	442	68	13445	0.8946632951823263	1.0	0.9967686772626715	99.99999999999632
GOTERM_BP_DIRECT	GO:0042060~wound healing	2	0.4166666666666667	0.8974603546182256	ENSMUSG00000062312, ENSMUSG00000028434	419	67	12540	0.8933851031239982	1.0	0.9999999406657464	100.0
GOTERM_CC_DIRECT	GO:0031514~motile cilium	2	0.4166666666666667	0.9004512408266371	ENSMUSG00000030994, ENSMUSG00000021109	442	69	13445	0.881697160469539	1.0	0.996899878967915	99.99999999999767
KEGG_PATHWAY	mmu04611:Platelet activation	3	0.625	0.9008634779054585	ENSMUSG00000022840, ENSMUSG00000033910, ENSMUSG00000004056	177	113	5206	0.7808609569521524	1.0	0.9831987673995385	99.99999999998366
GOTERM_BP_DIRECT	GO:0090630~activation of GTPase activity	2	0.4166666666666667	0.9008967028769302	ENSMUSG00000002489, ENSMUSG00000004056	419	68	12540	0.8802470869015865	1.0	0.9999999507833636	100.0
GOTERM_BP_DIRECT	GO:0007286~spermatid development	2	0.4166666666666667	0.9008967028769302	ENSMUSG00000037196, ENSMUSG00000063049	419	68	12540	0.8802470869015865	1.0	0.9999999507833636	100.0
GOTERM_BP_DIRECT	GO:0006508~proteolysis	10	2.083333333333333	0.9014953003438484	ENSMUSG00000032086, ENSMUSG00000031790, ENSMUSG00000054555, ENSMUSG00000024713, ENSMUSG00000056204, ENSMUSG00000011256, ENSMUSG00000033177, ENSMUSG00000044254, ENSMUSG00000049538, ENSMUSG00000030107	419	386	12540	0.7753471749910347	1.0	0.9999999499046208	100.0
GOTERM_BP_DIRECT	GO:0007368~determination of left/right symmetry	2	0.4166666666666667	0.9042181571883923	ENSMUSG00000024713, ENSMUSG00000040929	419	69	12540	0.8674898827435925	1.0	0.9999999565019532	100.0
KEGG_PATHWAY	mmu05410:Hypertrophic cardiomyopathy (HCM)	2	0.4166666666666667	0.9050201584748214	ENSMUSG00000021991, ENSMUSG00000020722	177	68	5206	0.8650714523097374	1.0	0.9839010332654524	99.99999999999054
KEGG_PATHWAY	mmu00562:Inositol phosphate metabolism	2	0.4166666666666667	0.9050201584748214	ENSMUSG00000024998, ENSMUSG00000027296	177	68	5206	0.8650714523097374	1.0	0.9839010332654524	99.99999999999054
KEGG_PATHWAY	mmu04141:Protein processing in endoplasmic reticulum	4	0.8333333333333334	0.9063421211196321	ENSMUSG00000026663, ENSMUSG00000039474, ENSMUSG00000037306, ENSMUSG00000020986	177	157	5206	0.749361258051747	1.0	0.9837697521641832	99.99999999999207
GOTERM_BP_DIRECT	GO:0009790~embryo development	2	0.4166666666666667	0.9074285501216572	ENSMUSG00000024990, ENSMUSG00000029104	419	70	12540	0.8550971701329697	1.0	0.9999999638061423	100.0
GOTERM_BP_DIRECT	GO:0043087~regulation of GTPase activity	2	0.4166666666666667	0.9074285501216572	ENSMUSG00000002489, ENSMUSG00000029602	419	70	12540	0.8550971701329697	1.0	0.9999999638061423	100.0
KEGG_PATHWAY	mmu04520:Adherens junction	2	0.4166666666666667	0.9082736524630755	ENSMUSG00000062312, ENSMUSG00000025372	177	69	5206	0.8525341848849587	1.0	0.9838310722429189	99.99999999999393
GOTERM_MF_DIRECT	GO:0004872~receptor activity	3	0.625	0.9083166662651765	ENSMUSG00000032076, ENSMUSG00000056073, ENSMUSG00000003378	400	119	12069	0.7606512605042016	1.0	0.9999142023305436	99.99999999999997
GOTERM_BP_DIRECT	GO:0034976~response to endoplasmic reticulum stress	2	0.4166666666666667	0.9105315866950365	ENSMUSG00000039474, ENSMUSG00000040359	419	71	12540	0.8430535480184208	1.0	0.9999999698442704	100.0
GOTERM_BP_DIRECT	GO:0008104~protein localization	2	0.4166666666666667	0.9105315866950365	ENSMUSG00000032259, ENSMUSG00000034926	419	71	12540	0.8430535480184208	1.0	0.9999999698442704	100.0
KEGG_PATHWAY	mmu05220:Chronic myeloid leukemia	2	0.4166666666666667	0.9114163110504797	ENSMUSG00000020312, ENSMUSG00000004056	177	70	5206	0.8403551251008878	1.0	0.984273600167787	99.9999999999961
GOTERM_MF_DIRECT	GO:0003682~chromatin binding	10	2.083333333333333	0.9131602901821686	ENSMUSG00000052684, ENSMUSG00000038225, ENSMUSG00000016087, ENSMUSG00000000568, ENSMUSG00000005583, ENSMUSG00000040204, ENSMUSG00000030557, ENSMUSG00000021377, ENSMUSG00000039671, ENSMUSG00000063049	400	397	12069	0.7600125944584384	1.0	0.99992639043553	99.99999999999997
KEGG_PATHWAY	mmu05100:Bacterial invasion of epithelial cells	2	0.4166666666666667	0.9144518891761197	ENSMUSG00000029622, ENSMUSG00000020312	177	71	5206	0.8285191374234104	1.0	0.9846976644930748	99.9999999999975
GOTERM_BP_DIRECT	GO:1903955~positive regulation of protein targeting to mitochondrion	2	0.4166666666666667	0.9164297983389715	ENSMUSG00000040125, ENSMUSG00000024530	419	73	12540	0.8199561905384641	1.0	0.9999999802844817	100.0
KEGG_PATHWAY	mmu04350:TGF-beta signaling pathway	2	0.4166666666666667	0.9173840152709044	ENSMUSG00000042745, ENSMUSG00000021379	177	72	5206	0.8170119271814188	1.0	0.9851042522497924	99.99999999999841
GOTERM_BP_DIRECT	GO:0042787~protein ubiquitination involved in ubiquitin-dependent protein catabolic process	3	0.625	0.9177772263908675	ENSMUSG00000029228, ENSMUSG00000028986, ENSMUSG00000042350	419	122	12540	0.7359442857701789	1.0	0.999999981282577	100.0
GOTERM_BP_DIRECT	GO:0045893~positive regulation of transcription, DNA-templated	12	2.5	0.9182179451734636	ENSMUSG00000052684, ENSMUSG00000008384, ENSMUSG00000053470, ENSMUSG00000034998, ENSMUSG00000039361, ENSMUSG00000021109, ENSMUSG00000040929, ENSMUSG00000005583, ENSMUSG00000057058, ENSMUSG00000030557, ENSMUSG00000063049, ENSMUSG00000018965	419	470	12540	0.7641293860762709	1.0	0.9999999807965401	100.0
GOTERM_BP_DIRECT	GO:0007005~mitochondrion organization	2	0.4166666666666667	0.9192317831270405	ENSMUSG00000022865, ENSMUSG00000029104	419	74	12540	0.8088757014771335	1.0	0.9999999812660562	100.0
KEGG_PATHWAY	mmu01100:Metabolic pathways	29	6.041666666666667	0.9199275243051207	ENSMUSG00000058454, ENSMUSG00000020475, ENSMUSG00000073678, ENSMUSG00000032807, ENSMUSG00000033427, ENSMUSG00000024998, ENSMUSG00000038216, ENSMUSG00000032854, ENSMUSG00000027296, ENSMUSG00000029246, ENSMUSG00000021759, ENSMUSG00000019888, ENSMUSG00000017453, ENSMUSG00000001270, ENSMUSG00000044986, ENSMUSG00000020566, ENSMUSG00000005547, ENSMUSG00000053916, ENSMUSG00000093930, ENSMUSG00000032350,…	177	1026	5206	0.8313454697635487	1.0	0.9854063089209277	99.99999999999892
GOTERM_BP_DIRECT	GO:0016042~lipid catabolic process	2	0.4166666666666667	0.9219400387492258	ENSMUSG00000024998, ENSMUSG00000037366	419	75	12540	0.7980906921241051	1.0	0.9999999843051074	100.0
GOTERM_BP_DIRECT	GO:0060070~canonical Wnt signaling pathway	2	0.4166666666666667	0.9219400387492258	ENSMUSG00000028871, ENSMUSG00000022812	419	75	12540	0.7980906921241051	1.0	0.9999999843051074	100.0
GOTERM_BP_DIRECT	GO:0006888~ER to Golgi vesicle-mediated transport	2	0.4166666666666667	0.9219400387492258	ENSMUSG00000029104, ENSMUSG00000020986	419	75	12540	0.7980906921241051	1.0	0.9999999843051074	100.0
GOTERM_MF_DIRECT	GO:0004175~endopeptidase activity	2	0.4166666666666667	0.9229370032979298	ENSMUSG00000032086, ENSMUSG00000024713	400	76	12069	0.7940131578947369	1.0	0.999950832137635	100.0
GOTERM_BP_DIRECT	GO:0008360~regulation of cell shape	3	0.625	0.9243122557660084	ENSMUSG00000029838, ENSMUSG00000025372, ENSMUSG00000033066	419	125	12540	0.7182816229116945	1.0	0.9999999865312152	100.0
GOTERM_BP_DIRECT	GO:0006955~immune response	3	0.625	0.9243122557660084	ENSMUSG00000041538, ENSMUSG00000029605, ENSMUSG00000074715	419	125	12540	0.7182816229116945	1.0	0.9999999865312152	100.0
GOTERM_BP_DIRECT	GO:0002250~adaptive immune response	2	0.4166666666666667	0.9245576932944812	ENSMUSG00000022636, ENSMUSG00000057058	419	76	12540	0.7875894988066826	1.0	0.9999999859631151	100.0
KEGG_PATHWAY	mmu04620:Toll-like receptor signaling pathway	2	0.4166666666666667	0.9255941561484516	ENSMUSG00000052684, ENSMUSG00000004056	177	75	5206	0.7843314500941619	1.0	0.9866647493696719	99.99999999999957
GOTERM_MF_DIRECT	GO:0017137~Rab GTPase binding	3	0.625	0.9263142116835369	ENSMUSG00000027674, ENSMUSG00000038195, ENSMUSG00000025885	400	127	12069	0.7127362204724409	1.0	0.9999560206215112	100.0
GOTERM_MF_DIRECT	GO:0030246~carbohydrate binding	3	0.625	0.9263142116835369	ENSMUSG00000054690, ENSMUSG00000073418, ENSMUSG00000039013	400	127	12069	0.7127362204724409	1.0	0.9999560206215112	100.0
GOTERM_BP_DIRECT	GO:0009887~organ morphogenesis	2	0.4166666666666667	0.9270877706472782	ENSMUSG00000016087, ENSMUSG00000022812	419	77	12540	0.7773610637572452	1.0	0.9999999882066705	100.0
GOTERM_MF_DIRECT	GO:0003697~single-stranded DNA binding	2	0.4166666666666667	0.9279795929633807	ENSMUSG00000003992, ENSMUSG00000056820	400	78	12069	0.7736538461538462	1.0	0.9999571591990857	100.0
KEGG_PATHWAY	mmu04912:GnRH signaling pathway	2	0.4166666666666667	0.9281463737506213	ENSMUSG00000052684, ENSMUSG00000022840	177	76	5206	0.7740112994350282	1.0	0.9869984917453182	99.99999999999973
GOTERM_BP_DIRECT	GO:0045666~positive regulation of neuron differentiation	2	0.4166666666666667	0.9295331940523556	ENSMUSG00000005583, ENSMUSG00000020950	419	78	12540	0.7673948962731779	1.0	0.9999999900797071	100.0
GOTERM_MF_DIRECT	GO:0008013~beta-catenin binding	2	0.4166666666666667	0.9303760688624607	ENSMUSG00000022865, ENSMUSG00000022812	400	79	12069	0.7638607594936709	1.0	0.9999599610706633	100.0
GOTERM_MF_DIRECT	GO:0046872~metal ion binding	83	17.291666666666668	0.9311626932341821	ENSMUSG00000049134, ENSMUSG00000032586, ENSMUSG00000045252, ENSMUSG00000021108, ENSMUSG00000022023, ENSMUSG00000032502, ENSMUSG00000063049, ENSMUSG00000006356, ENSMUSG00000032807, ENSMUSG00000022840, ENSMUSG00000040536, ENSMUSG00000034724, ENSMUSG00000049538, ENSMUSG00000029602, ENSMUSG00000031790, ENSMUSG00000025582, ENSMUSG00000039372, ENSMUSG00000054555, ENSMUSG00000033161, ENSMUSG00000036699,…	400	2836	12069	0.8830456629055006	1.0	0.9999592305606388	100.0
GOTERM_CC_DIRECT	GO:0019898~extrinsic component of membrane	2	0.4166666666666667	0.9311638077771582	ENSMUSG00000041341, ENSMUSG00000028434	442	80	13445	0.7604638009049774	1.0	0.9987068972791566	99.99999999999999
KEGG_PATHWAY	mmu05202:Transcriptional misregulation in cancer	3	0.625	0.9313409812250095	ENSMUSG00000016087, ENSMUSG00000005583, ENSMUSG00000027315	177	126	5206	0.7002959375840732	1.0	0.9875367624244668	99.99999999999984
GOTERM_BP_DIRECT	GO:0006954~inflammatory response	5	1.0416666666666665	0.9314718835192337	ENSMUSG00000027221, ENSMUSG00000027858, ENSMUSG00000021180, ENSMUSG00000073418, ENSMUSG00000017493	419	215	12540	0.6960093245268357	1.0	0.9999999912777181	100.0
GOTERM_MF_DIRECT	GO:0004721~phosphoprotein phosphatase activity	3	0.625	0.9321619646882153	ENSMUSG00000020525, ENSMUSG00000047205, ENSMUSG00000028161	400	130	12069	0.6962884615384615	1.0	0.9999590006608534	100.0
KEGG_PATHWAY	mmu05222:Small cell lung cancer	2	0.4166666666666667	0.9352923576802898	ENSMUSG00000026639, ENSMUSG00000004056	177	79	5206	0.7446184652792677	1.0	0.9883103149225672	99.99999999999993
GOTERM_CC_DIRECT	GO:0005741~mitochondrial outer membrane	3	0.625	0.9356157080546482	ENSMUSG00000022752, ENSMUSG00000018042, ENSMUSG00000006782	442	133	13445	0.6861327526962202	1.0	0.9988489942937993	99.99999999999999
GOTERM_BP_DIRECT	GO:0070374~positive regulation of ERK1 and ERK2 cascade	3	0.625	0.9359422354710922	ENSMUSG00000052684, ENSMUSG00000032259, ENSMUSG00000062232	419	131	12540	0.6853832279691742	1.0	0.9999999941575802	100.0
GOTERM_BP_DIRECT	GO:0051291~protein heterooligomerization	2	0.4166666666666667	0.9363893318273251	ENSMUSG00000027577, ENSMUSG00000037316	419	81	12540	0.738972863077875	1.0	0.9999999940534037	100.0
GOTERM_CC_DIRECT	GO:0005856~cytoskeleton	27	5.625	0.9372984853768458	ENSMUSG00000041729, ENSMUSG00000022722, ENSMUSG00000025795, ENSMUSG00000040296, ENSMUSG00000030994, ENSMUSG00000049176, ENSMUSG00000021701, ENSMUSG00000024388, ENSMUSG00000000631, ENSMUSG00000026202, ENSMUSG00000031605, ENSMUSG00000037784, ENSMUSG00000061477, ENSMUSG00000075415, ENSMUSG00000029622, ENSMUSG00000034292, ENSMUSG00000029406, ENSMUSG00000026991, ENSMUSG00000025889, ENSMUSG00000026879,…	442	1028	13445	0.7989308414176804	1.0	0.9988670709429652	100.0
KEGG_PATHWAY	mmu04512:ECM-receptor interaction	2	0.4166666666666667	0.93751364596965	ENSMUSG00000026639, ENSMUSG00000053025	177	80	5206	0.7353107344632769	1.0	0.9885860886365438	99.99999999999996
GOTERM_CC_DIRECT	GO:0031902~late endosome membrane	2	0.4166666666666667	0.9377560033635315	ENSMUSG00000040412, ENSMUSG00000038195	442	83	13445	0.7329771574987735	1.0	0.9988314118576761	100.0
GOTERM_MF_DIRECT	GO:0004842~ubiquitin-protein transferase activity	7	1.4583333333333333	0.9389861558378981	ENSMUSG00000029228, ENSMUSG00000039372, ENSMUSG00000028986, ENSMUSG00000040785, ENSMUSG00000032586, ENSMUSG00000042350, ENSMUSG00000031605	400	303	12069	0.6970544554455446	1.0	0.9999706880146086	100.0
GOTERM_MF_DIRECT	GO:0020037~heme binding	2	0.4166666666666667	0.9391923878762658	ENSMUSG00000052234, ENSMUSG00000005547	400	83	12069	0.7270481927710843	1.0	0.9999692098335505	100.0
GOTERM_BP_DIRECT	GO:0008283~cell proliferation	4	0.8333333333333334	0.9408043510693471	ENSMUSG00000021379, ENSMUSG00000039361, ENSMUSG00000035683, ENSMUSG00000022812	419	179	12540	0.6687910827855629	1.0	0.9999999961211928	100.0
KEGG_PATHWAY	mmu00564:Glycerophospholipid metabolism	2	0.4166666666666667	0.9417312949901426	ENSMUSG00000021759, ENSMUSG00000023019	177	82	5206	0.717376326305636	1.0	0.9894583798789942	99.99999999999997
KEGG_PATHWAY	mmu05152:Tuberculosis	3	0.625	0.9438597444644724	ENSMUSG00000041538, ENSMUSG00000028161, ENSMUSG00000004056	177	133	5206	0.6634382566585957	1.0	0.9897331727988512	99.99999999999999
GOTERM_CC_DIRECT	GO:0031982~vesicle	3	0.625	0.9439030440859618	ENSMUSG00000039361, ENSMUSG00000004056, ENSMUSG00000037196	442	138	13445	0.6612728703521542	1.0	0.9990459261066283	100.0
GOTERM_MF_DIRECT	GO:0005125~cytokine activity	2	0.4166666666666667	0.9468947575478466	ENSMUSG00000074715, ENSMUSG00000024810	400	87	12069	0.6936206896551724	1.0	0.9999801387422002	100.0
GOTERM_BP_DIRECT	GO:0001843~neural tube closure	2	0.4166666666666667	0.94816918662598	ENSMUSG00000027315, ENSMUSG00000061477	419	87	12540	0.6880092173483664	1.0	0.9999999983260637	100.0
GOTERM_CC_DIRECT	GO:0005788~endoplasmic reticulum lumen	2	0.4166666666666667	0.9491104300798436	ENSMUSG00000024713, ENSMUSG00000044254	442	89	13445	0.6835629671055977	1.0	0.9992064428453525	100.0
KEGG_PATHWAY	mmu04932:Non-alcoholic fatty liver disease (NAFLD)	3	0.625	0.9500102415314114	ENSMUSG00000052684, ENSMUSG00000004056, ENSMUSG00000022812	177	137	5206	0.6440677966101696	1.0	0.9911673548706539	100.0
GOTERM_BP_DIRECT	GO:0045892~negative regulation of transcription, DNA-templated	10	2.083333333333333	0.9521094456651176	ENSMUSG00000052684, ENSMUSG00000042745, ENSMUSG00000021379, ENSMUSG00000032350, ENSMUSG00000036225, ENSMUSG00000039529, ENSMUSG00000021180, ENSMUSG00000040929, ENSMUSG00000020950, ENSMUSG00000020653	419	429	12540	0.6976317238847071	1.0	0.9999999989522521	100.0
GOTERM_CC_DIRECT	GO:0015630~microtubule cytoskeleton	3	0.625	0.9525118786471272	ENSMUSG00000037242, ENSMUSG00000034292, ENSMUSG00000028758	442	144	13445	0.6337198340874811	1.0	0.9992922180531542	100.0
GOTERM_CC_DIRECT	GO:0016607~nuclear speck	4	0.8333333333333334	0.9537228687556221	ENSMUSG00000036699, ENSMUSG00000021109, ENSMUSG00000005583, ENSMUSG00000022023	442	192	13445	0.6337198340874812	1.0	0.9992994944844596	100.0
GOTERM_CC_DIRECT	GO:0042470~melanosome	2	0.4166666666666667	0.9539871165626094	ENSMUSG00000025359, ENSMUSG00000006782	442	92	13445	0.6612728703521543	1.0	0.9992730895199814	100.0
GOTERM_BP_DIRECT	GO:0006511~ubiquitin-dependent protein catabolic process	3	0.625	0.954318087723326	ENSMUSG00000029228, ENSMUSG00000040785, ENSMUSG00000030107	419	143	12540	0.6278685514962364	1.0	0.9999999991834841	100.0
KEGG_PATHWAY	mmu00240:Pyrimidine metabolism	2	0.4166666666666667	0.957468388305954	ENSMUSG00000033427, ENSMUSG00000033068	177	91	5206	0.6464270193083752	1.0	0.9929095139839024	100.0
GOTERM_BP_DIRECT	GO:0009791~post-embryonic development	2	0.4166666666666667	0.9577718078738042	ENSMUSG00000048251, ENSMUSG00000058454	419	93	12540	0.6436215259065363	1.0	0.9999999994844598	100.0
GOTERM_BP_DIRECT	GO:0045766~positive regulation of angiogenesis	2	0.4166666666666667	0.9577718078738042	ENSMUSG00000036478, ENSMUSG00000021109	419	93	12540	0.6436215259065363	1.0	0.9999999994844598	100.0
GOTERM_BP_DIRECT	GO:0002230~positive regulation of defense response to virus by host	2	0.4166666666666667	0.9577718078738042	ENSMUSG00000009545, ENSMUSG00000040296	419	93	12540	0.6436215259065363	1.0	0.9999999994844598	100.0
GOTERM_BP_DIRECT	GO:0006887~exocytosis	2	0.4166666666666667	0.9577718078738042	ENSMUSG00000044912, ENSMUSG00000021281	419	93	12540	0.6436215259065363	1.0	0.9999999994844598	100.0
KEGG_PATHWAY	mmu04670:Leukocyte transendothelial migration	2	0.4166666666666667	0.9603452158565086	ENSMUSG00000078816, ENSMUSG00000037625	177	93	5206	0.6325253629791628	1.0	0.9934162380028341	100.0
GOTERM_MF_DIRECT	GO:0008022~protein C-terminus binding	4	0.8333333333333334	0.9608297114366108	ENSMUSG00000042745, ENSMUSG00000022623, ENSMUSG00000062312, ENSMUSG00000027584	400	197	12069	0.6126395939086294	1.0	0.9999930682723064	100.0
GOTERM_CC_DIRECT	GO:0000922~spindle pole	2	0.4166666666666667	0.9648305415265176	ENSMUSG00000026991, ENSMUSG00000026622	442	100	13445	0.608371040723982	1.0	0.9995916222511436	100.0
GOTERM_CC_DIRECT	GO:0030027~lamellipodium	3	0.625	0.9670433521872973	ENSMUSG00000026879, ENSMUSG00000031605, ENSMUSG00000021990	442	157	13445	0.581246217252212	1.0	0.9996293733825834	100.0
GOTERM_BP_DIRECT	GO:0035264~multicellular organism growth	2	0.4166666666666667	0.9678717397711003	ENSMUSG00000037242, ENSMUSG00000058454	419	101	12540	0.5926416030624542	1.0	0.9999999999120284	100.0
GOTERM_BP_DIRECT	GO:0032259~methylation	3	0.625	0.968515091324524	ENSMUSG00000045555, ENSMUSG00000038216, ENSMUSG00000055067	419	156	12540	0.5755461722048835	1.0	0.9999999999169256	100.0
GOTERM_CC_DIRECT	GO:0005813~centrosome	9	1.875	0.9701222652213275	ENSMUSG00000042745, ENSMUSG00000037242, ENSMUSG00000007039, ENSMUSG00000030994, ENSMUSG00000034292, ENSMUSG00000002997, ENSMUSG00000021701, ENSMUSG00000026622, ENSMUSG00000022812	442	423	13445	0.6472032348127467	1.0	0.9996878690642834	100.0
GOTERM_MF_DIRECT	GO:0016853~isomerase activity	2	0.4166666666666667	0.9701511892391755	ENSMUSG00000093930, ENSMUSG00000020475	400	104	12069	0.5802403846153846	1.0	0.9999972421094186	100.0
KEGG_PATHWAY	mmu04151:PI3K-Akt signaling pathway	6	1.25	0.9708299988758831	ENSMUSG00000032192, ENSMUSG00000026639, ENSMUSG00000004056, ENSMUSG00000018965, ENSMUSG00000022812, ENSMUSG00000022101	177	288	5206	0.612758945386064	1.0	0.9957574296480459	100.0
GOTERM_BP_DIRECT	GO:0016569~covalent chromatin modification	5	1.0416666666666665	0.9708820900223606	ENSMUSG00000053470, ENSMUSG00000055067, ENSMUSG00000034245, ENSMUSG00000021377, ENSMUSG00000063049	419	252	12540	0.5938174792590067	1.0	0.9999999999467307	100.0
GOTERM_MF_DIRECT	GO:0016791~phosphatase activity	2	0.4166666666666667	0.9711465653759784	ENSMUSG00000033161, ENSMUSG00000047205	400	105	12069	0.5747142857142857	1.0	0.9999973737952922	100.0
GOTERM_CC_DIRECT	GO:0055037~recycling endosome	2	0.4166666666666667	0.9740117155666496	ENSMUSG00000038417, ENSMUSG00000025885	442	109	13445	0.5581385694715431	1.0	0.9997602852182972	100.0
GOTERM_CC_DIRECT	GO:0005743~mitochondrial inner membrane	7	1.4583333333333333	0.9766512151087609	ENSMUSG00000047205, ENSMUSG00000044986, ENSMUSG00000021361, ENSMUSG00000027994, ENSMUSG00000018042, ENSMUSG00000002997, ENSMUSG00000006782	442	353	13445	0.6032007485931832	1.0	0.9998011714654558	100.0
GOTERM_BP_DIRECT	GO:0006397~mRNA processing	6	1.25	0.9772357217270535	ENSMUSG00000031792, ENSMUSG00000022023, ENSMUSG00000052551, ENSMUSG00000027593, ENSMUSG00000034724, ENSMUSG00000002107	419	306	12540	0.5868313912677243	1.0	0.9999999999888222	100.0
GOTERM_MF_DIRECT	GO:0044822~poly(A) RNA binding	26	5.416666666666667	0.9773250056771051	ENSMUSG00000052684, ENSMUSG00000046718, ENSMUSG00000074457, ENSMUSG00000040412, ENSMUSG00000052551, ENSMUSG00000060550, ENSMUSG00000043263, ENSMUSG00000021377, ENSMUSG00000044254, ENSMUSG00000000631, ENSMUSG00000024528, ENSMUSG00000039220, ENSMUSG00000057706, ENSMUSG00000000568, ENSMUSG00000025161, ENSMUSG00000092035, ENSMUSG00000090272, ENSMUSG00000056820, ENSMUSG00000039782, ENSMUSG00000073409,…	400	1066	12069	0.7359146341463415	1.0	0.999998813413655	100.0
GOTERM_BP_DIRECT	GO:0006886~intracellular protein transport	4	0.8333333333333334	0.9781945068021644	ENSMUSG00000056073, ENSMUSG00000021478, ENSMUSG00000018965, ENSMUSG00000020986	419	218	12540	0.5491449716450264	1.0	0.9999999999908601	100.0
GOTERM_CC_DIRECT	GO:0005765~lysosomal membrane	4	0.8333333333333334	0.9783854037720853	ENSMUSG00000040502, ENSMUSG00000040412, ENSMUSG00000020566, ENSMUSG00000038195	442	222	13445	0.548082018670254	1.0	0.9998231397669087	100.0
GOTERM_CC_DIRECT	GO:0043235~receptor complex	2	0.4166666666666667	0.9787609318326846	ENSMUSG00000027674, ENSMUSG00000062312	442	115	13445	0.5290182962817235	1.0	0.999819929618257	100.0
GOTERM_MF_DIRECT	GO:0003723~RNA binding	16	3.3333333333333335	0.9788561149432773	ENSMUSG00000092622, ENSMUSG00000029605, ENSMUSG00000040296, ENSMUSG00000044986, ENSMUSG00000052551, ENSMUSG00000006782, ENSMUSG00000039220, ENSMUSG00000057706, ENSMUSG00000000568, ENSMUSG00000041923, ENSMUSG00000039782, ENSMUSG00000074896, ENSMUSG00000027593, ENSMUSG00000037921, ENSMUSG00000002107, ENSMUSG00000070291	400	708	12069	0.681864406779661	1.0	0.9999990014349559	100.0
GOTERM_CC_DIRECT	GO:0005777~peroxisome	2	0.4166666666666667	0.979463589677003	ENSMUSG00000017453, ENSMUSG00000010651	442	116	13445	0.5244577937275707	1.0	0.9998231571731463	100.0
KEGG_PATHWAY	mmu04071:Sphingolipid signaling pathway	2	0.4166666666666667	0.9796419638976372	ENSMUSG00000004056, ENSMUSG00000078816	177	112	5206	0.5252219531880549	1.0	0.997462655876894	100.0
GOTERM_CC_DIRECT	GO:0005623~cell	3	0.625	0.9802966163620094	ENSMUSG00000028542, ENSMUSG00000074715, ENSMUSG00000074796	442	175	13445	0.5214608920491274	1.0	0.9998292407334893	100.0
GOTERM_MF_DIRECT	GO:0008234~cysteine-type peptidase activity	2	0.4166666666666667	0.9807980382706853	ENSMUSG00000056204, ENSMUSG00000030107	400	117	12069	0.5157692307692308	1.0	0.9999992336649327	100.0
GOTERM_CC_DIRECT	GO:0005759~mitochondrial matrix	3	0.625	0.9808568027735488	ENSMUSG00000038225, ENSMUSG00000044986, ENSMUSG00000030653	442	176	13445	0.5184980460715755	1.0	0.9998304271019601	100.0
GOTERM_MF_DIRECT	GO:0019901~protein kinase binding	8	1.6666666666666667	0.9812073874358751	ENSMUSG00000033161, ENSMUSG00000021109, ENSMUSG00000057058, ENSMUSG00000030557, ENSMUSG00000002997, ENSMUSG00000062232, ENSMUSG00000022812, ENSMUSG00000041498	400	402	12069	0.6004477611940299	1.0	0.999999231190177	100.0
GOTERM_BP_DIRECT	GO:0006260~DNA replication	2	0.4166666666666667	0.981412393513368	ENSMUSG00000040204, ENSMUSG00000029363	419	117	12540	0.511596597515452	1.0	0.9999999999965432	100.0
KEGG_PATHWAY	mmu04110:Cell cycle	2	0.4166666666666667	0.9829252925960804	ENSMUSG00000018965, ENSMUSG00000022812	177	117	5206	0.5027765705731808	1.0	0.9979776208904659	100.0
GOTERM_BP_DIRECT	GO:0050821~protein stabilization	2	0.4166666666666667	0.9832263778807375	ENSMUSG00000039474, ENSMUSG00000030994	419	120	12540	0.49880668257756566	1.0	0.9999999999980834	100.0
KEGG_PATHWAY	mmu04060:Cytokine-cytokine receptor interaction	2	0.4166666666666667	0.9846366106994199	ENSMUSG00000023905, ENSMUSG00000074715	177	120	5206	0.4902071563088512	1.0	0.9982015933081465	100.0
GOTERM_BP_DIRECT	GO:0006351~transcription, DNA-templated	40	8.333333333333332	0.9857367147380688	ENSMUSG00000052684, ENSMUSG00000003949, ENSMUSG00000045252, ENSMUSG00000021109, ENSMUSG00000040929, ENSMUSG00000063049, ENSMUSG00000018143, ENSMUSG00000008384, ENSMUSG00000001103, ENSMUSG00000024528, ENSMUSG00000000568, ENSMUSG00000062312, ENSMUSG00000042918, ENSMUSG00000005583, ENSMUSG00000034245, ENSMUSG00000034724, ENSMUSG00000020653, ENSMUSG00000074622, ENSMUSG00000026663, ENSMUSG00000016087,…	419	1579	12540	0.7581608854883835	1.0	0.9999999999992784	100.0
GOTERM_CC_DIRECT	GO:0005925~focal adhesion	7	1.4583333333333333	0.9857620657628665	ENSMUSG00000022636, ENSMUSG00000026879, ENSMUSG00000030342, ENSMUSG00000029622, ENSMUSG00000024395, ENSMUSG00000061477, ENSMUSG00000055723	442	376	13445	0.5663028304611534	1.0	0.9999059577312847	100.0
KEGG_PATHWAY	mmu04144:Endocytosis	4	0.8333333333333334	0.9859708010336169	ENSMUSG00000029622, ENSMUSG00000073409, ENSMUSG00000060550, ENSMUSG00000056214	177	229	5206	0.5137542249525078	1.0	0.9983622534148029	100.0
GOTERM_BP_DIRECT	GO:0031175~neuron projection development	2	0.4166666666666667	0.9863415712491961	ENSMUSG00000062232, ENSMUSG00000028661	419	126	12540	0.4750539834072054	1.0	0.9999999999994041	100.0
GOTERM_BP_DIRECT	GO:0043123~positive regulation of I-kappaB kinase/NF-kappaB signaling	2	0.4166666666666667	0.9880905339670221	ENSMUSG00000046718, ENSMUSG00000021701	419	130	12540	0.46043693776390676	1.0	0.9999999999997329	100.0
GOTERM_CC_DIRECT	GO:0005681~spliceosomal complex	2	0.4166666666666667	0.9891680927302987	ENSMUSG00000022023, ENSMUSG00000027593	442	135	13445	0.45064521535109775	1.0	0.9999448099625077	100.0
GOTERM_BP_DIRECT	GO:0006914~autophagy	2	0.4166666666666667	0.9899658802302981	ENSMUSG00000041341, ENSMUSG00000040412	419	135	12540	0.443383717846725	1.0	0.9999999999999037	100.0
GOTERM_BP_DIRECT	GO:0051301~cell division	6	1.25	0.9908654783917203	ENSMUSG00000079553, ENSMUSG00000035486, ENSMUSG00000026622, ENSMUSG00000056214, ENSMUSG00000007656, ENSMUSG00000041498	419	345	12540	0.5204939296461555	1.0	0.9999999999999423	100.0
GOTERM_CC_DIRECT	GO:0043231~intracellular membrane-bounded organelle	12	2.5	0.9928640215728596	ENSMUSG00000025889, ENSMUSG00000034998, ENSMUSG00000058454, ENSMUSG00000033161, ENSMUSG00000005514, ENSMUSG00000032854, ENSMUSG00000019943, ENSMUSG00000005583, ENSMUSG00000029406, ENSMUSG00000004056, ENSMUSG00000039621, ENSMUSG00000022351	442	620	13445	0.5887461684425631	1.0	0.9999760793727039	100.0
GOTERM_BP_DIRECT	GO:0006974~cellular response to DNA damage stimulus	7	1.4583333333333333	0.9936251506027233	ENSMUSG00000038225, ENSMUSG00000022906, ENSMUSG00000035486, ENSMUSG00000030994, ENSMUSG00000040204, ENSMUSG00000024429, ENSMUSG00000068205	419	405	12540	0.5172810041545125	1.0	0.9999999999999938	100.0
GOTERM_MF_DIRECT	GO:0003677~DNA binding	32	6.666666666666667	0.993630750529282	ENSMUSG00000052684, ENSMUSG00000003949, ENSMUSG00000040296, ENSMUSG00000045252, ENSMUSG00000021109, ENSMUSG00000034551, ENSMUSG00000040929, ENSMUSG00000018143, ENSMUSG00000063049, ENSMUSG00000003038, ENSMUSG00000001103, ENSMUSG00000000568, ENSMUSG00000007035, ENSMUSG00000005583, ENSMUSG00000020653, ENSMUSG00000074622, ENSMUSG00000026663, ENSMUSG00000016087, ENSMUSG00000047003, ENSMUSG00000038932,…	400	1372	12069	0.7037317784256559	1.0	0.999999981593866	100.0
GOTERM_BP_DIRECT	GO:0006357~regulation of transcription from RNA polymerase II promoter	5	1.0416666666666665	0.9946979204621947	ENSMUSG00000074622, ENSMUSG00000021377, ENSMUSG00000003038, ENSMUSG00000026028, ENSMUSG00000018143	419	320	12540	0.4676312649164678	1.0	0.9999999999999979	100.0
GOTERM_MF_DIRECT	GO:0003713~transcription coactivator activity	2	0.4166666666666667	0.9952385862211113	ENSMUSG00000052684, ENSMUSG00000018849	400	158	12069	0.38193037974683547	1.0	0.9999999926618098	100.0
GOTERM_BP_DIRECT	GO:0016567~protein ubiquitination	5	1.0416666666666665	0.9960257691525083	ENSMUSG00000028986, ENSMUSG00000040502, ENSMUSG00000032586, ENSMUSG00000039873, ENSMUSG00000031605	419	331	12540	0.45209064886184197	1.0	0.9999999999999997	100.0
GOTERM_BP_DIRECT	GO:0008380~RNA splicing	3	0.625	0.9964243435933718	ENSMUSG00000031792, ENSMUSG00000022023, ENSMUSG00000027593	419	229	12540	0.3920751216766892	1.0	0.9999999999999998	100.0
GOTERM_BP_DIRECT	GO:0006897~endocytosis	2	0.4166666666666667	0.996876365655453	ENSMUSG00000039361, ENSMUSG00000075415	419	169	12540	0.35418225981838986	1.0	0.9999999999999999	100.0
GOTERM_CC_DIRECT	GO:0005913~cell-cell adherens junction	4	0.8333333333333334	0.9968906656763105	ENSMUSG00000032076, ENSMUSG00000039361, ENSMUSG00000025372, ENSMUSG00000024754	442	294	13445	0.41385785083264076	1.0	0.9999956727440454	100.0
GOTERM_BP_DIRECT	GO:0015031~protein transport	10	2.083333333333333	0.9969346738521114	ENSMUSG00000022722, ENSMUSG00000036882, ENSMUSG00000038291, ENSMUSG00000073678, ENSMUSG00000038195, ENSMUSG00000028758, ENSMUSG00000025885, ENSMUSG00000031342, ENSMUSG00000020986, ENSMUSG00000053025	419	568	12540	0.526908467511513	1.0	0.9999999999999999	100.0
GOTERM_BP_DIRECT	GO:0051260~protein homooligomerization	2	0.4166666666666667	0.9970838948041447	ENSMUSG00000029228, ENSMUSG00000036225	419	171	12540	0.35003977724741453	1.0	0.9999999999999999	100.0
GOTERM_CC_DIRECT	GO:0005840~ribosome	2	0.4166666666666667	0.9970947880203236	ENSMUSG00000025889, ENSMUSG00000061477	442	174	13445	0.34963852915171373	1.0	0.9999959518320343	100.0
GOTERM_CC_DIRECT	GO:0030529~intracellular ribonucleoprotein complex	4	0.8333333333333334	0.9977763359636109	ENSMUSG00000000568, ENSMUSG00000027593, ENSMUSG00000061477, ENSMUSG00000022812	442	306	13445	0.3976281311921451	1.0	0.9999975129550975	100.0
KEGG_PATHWAY	mmu05016:Huntington's disease	2	0.4166666666666667	0.9980308162953859	ENSMUSG00000029104, ENSMUSG00000019027	177	178	5206	0.3304767345902368	1.0	0.9999088595434761	100.0
GOTERM_BP_DIRECT	GO:0006355~regulation of transcription, DNA-templated	43	8.958333333333334	0.9981331911425522	ENSMUSG00000052684, ENSMUSG00000003949, ENSMUSG00000045252, ENSMUSG00000021109, ENSMUSG00000040929, ENSMUSG00000020178, ENSMUSG00000039671, ENSMUSG00000063049, ENSMUSG00000018143, ENSMUSG00000008384, ENSMUSG00000001103, ENSMUSG00000024528, ENSMUSG00000000568, ENSMUSG00000062312, ENSMUSG00000021180, ENSMUSG00000036473, ENSMUSG00000042918, ENSMUSG00000005583, ENSMUSG00000034245, ENSMUSG00000034724,…	419	1837	12540	0.7005559287153615	1.0	1.0	100.0
GOTERM_BP_DIRECT	GO:0006281~DNA repair	4	0.8333333333333334	0.9981332543209324	ENSMUSG00000038225, ENSMUSG00000022906, ENSMUSG00000027577, ENSMUSG00000040204	419	307	12540	0.38994659224304806	1.0	1.0	100.0
GOTERM_MF_DIRECT	GO:0061630~ubiquitin protein ligase activity	2	0.4166666666666667	0.9984019521348224	ENSMUSG00000032586, ENSMUSG00000022674	400	190	12069	0.3176052631578948	1.0	0.999999999818377	100.0
GOTERM_CC_DIRECT	GO:0005730~nucleolus	14	2.9166666666666665	0.9985139020339437	ENSMUSG00000028986, ENSMUSG00000040785, ENSMUSG00000032586, ENSMUSG00000035228, ENSMUSG00000074457, ENSMUSG00000043263, ENSMUSG00000020190, ENSMUSG00000035486, ENSMUSG00000041923, ENSMUSG00000090272, ENSMUSG00000001021, ENSMUSG00000061477, ENSMUSG00000034610, ENSMUSG00000026622	442	783	13445	0.5438821564582214	1.0	0.9999988437383652	100.0
GOTERM_MF_DIRECT	GO:0098641~cadherin binding involved in cell-cell adhesion	3	0.625	0.9986646313266785	ENSMUSG00000039361, ENSMUSG00000025372, ENSMUSG00000024754	400	263	12069	0.3441730038022814	1.0	0.9999999998896357	100.0
GOTERM_CC_DIRECT	GO:0005634~nucleus	135	28.125	0.9986980628935879	ENSMUSG00000028986, ENSMUSG00000032586, ENSMUSG00000039361, ENSMUSG00000045252, ENSMUSG00000020475, ENSMUSG00000021109, ENSMUSG00000042918, ENSMUSG00000040536, ENSMUSG00000034245, ENSMUSG00000074622, ENSMUSG00000037573, ENSMUSG00000036699, ENSMUSG00000031792, ENSMUSG00000028161, ENSMUSG00000052551, ENSMUSG00000024810, ENSMUSG00000039220, ENSMUSG00000025889, ENSMUSG00000079553, ENSMUSG00000003992,…	442	4974	13445	0.8255939937448489	1.0	0.9999990453952509	100.0
GOTERM_CC_DIRECT	GO:0005739~mitochondrion	31	6.458333333333334	0.9997166544818478	ENSMUSG00000005514, ENSMUSG00000030905, ENSMUSG00000021361, ENSMUSG00000018042, ENSMUSG00000007039, ENSMUSG00000021185, ENSMUSG00000074896, ENSMUSG00000030376, ENSMUSG00000025582, ENSMUSG00000037242, ENSMUSG00000054555, ENSMUSG00000036872, ENSMUSG00000022752, ENSMUSG00000047205, ENSMUSG00000044986, ENSMUSG00000028161, ENSMUSG00000001270, ENSMUSG00000027994, ENSMUSG00000024378, ENSMUSG00000038195,…	442	1549	13445	0.6087637915572447	1.0	0.9999999559999134	100.0
GOTERM_MF_DIRECT	GO:0003676~nucleic acid binding	17	3.5416666666666665	0.9998202837761618	ENSMUSG00000040296, ENSMUSG00000036699, ENSMUSG00000045252, ENSMUSG00000022023, ENSMUSG00000047003, ENSMUSG00000032503, ENSMUSG00000048251, ENSMUSG00000057706, ENSMUSG00000000568, ENSMUSG00000042439, ENSMUSG00000092035, ENSMUSG00000030424, ENSMUSG00000039782, ENSMUSG00000027593, ENSMUSG00000034610, ENSMUSG00000020653, ENSMUSG00000002107	400	1003	12069	0.5113983050847458	1.0	0.999999999999875	100.0
GOTERM_CC_DIRECT	GO:0005654~nucleoplasm	36	7.5	0.9998431321707658	ENSMUSG00000052684, ENSMUSG00000028986, ENSMUSG00000021709, ENSMUSG00000035228, ENSMUSG00000022023, ENSMUSG00000020190, ENSMUSG00000006782, ENSMUSG00000063049, ENSMUSG00000018143, ENSMUSG00000000631, ENSMUSG00000000568, ENSMUSG00000022865, ENSMUSG00000007035, ENSMUSG00000021180, ENSMUSG00000005583, ENSMUSG00000040466, ENSMUSG00000040536, ENSMUSG00000074622, ENSMUSG00000026832, ENSMUSG00000068860,…	442	1774	13445	0.6172874144888205	1.0	0.9999999855759196	100.0
GOTERM_BP_DIRECT	GO:0007067~mitotic nuclear division	2	0.4166666666666667	0.9998550403175493	ENSMUSG00000026622, ENSMUSG00000007656	419	258	12540	0.23200310817561193	1.0	1.0	100.0
GOTERM_BP_DIRECT	GO:0007049~cell cycle	7	1.4583333333333333	0.9999033263861337	ENSMUSG00000092622, ENSMUSG00000035486, ENSMUSG00000020525, ENSMUSG00000035683, ENSMUSG00000026622, ENSMUSG00000056214, ENSMUSG00000007656	419	571	12540	0.3668980852584546	1.0	1.0	100.0
GOTERM_CC_DIRECT	GO:0005694~chromosome	2	0.4166666666666667	0.9999413987511491	ENSMUSG00000026622, ENSMUSG00000024810	442	289	13445	0.21050901063113564	1.0	0.999999997858977	100.0
