# Supplementary material for: Histone deacetylase knockouts modify transcription, CAG instability and nuclear pathology in Huntington disease mice
Source: eLife. 2020 Sep 29;9:e55911. doi: 10.7554/eLife.55911 (PMC7581428; doi:10.7554/eLife.55911)
Supplement: Source code 1. [file elife-55911-code1.zip › Pathways/HttQ111vsWT_KOHdac2_3vs4_nominal_up_0.05.FuncAnnotChart.tsv]

Category	Term	Count	%	PValue	Genes	List Total	Pop Hits	Pop Total	Fold Enrichment	Bonferroni	Benjamini	FDR
GOTERM_CC_DIRECT	GO:0005576~extracellular region	45	15.0	1.8076451377925935E-8	ENSMUSG00000028197, ENSMUSG00000037254, ENSMUSG00000003617, ENSMUSG00000027386, ENSMUSG00000053846, ENSMUSG00000040152, ENSMUSG00000036395, ENSMUSG00000027947, ENSMUSG00000064325, ENSMUSG00000017446, ENSMUSG00000045994, ENSMUSG00000029661, ENSMUSG00000019929, ENSMUSG00000063531, ENSMUSG00000032852, ENSMUSG00000047420, ENSMUSG00000026479, ENSMUSG00000021943, ENSMUSG00000048616, ENSMUSG00000047793,…	256	938	13445	2.519593716684435	5.133699048309737E-6	5.133699048309737E-6	2.3953625438721815E-5
GOTERM_CC_DIRECT	GO:0031012~extracellular matrix	16	5.333333333333334	4.693112261698772E-5	ENSMUSG00000004098, ENSMUSG00000031328, ENSMUSG00000026728, ENSMUSG00000008668, ENSMUSG00000041559, ENSMUSG00000040152, ENSMUSG00000071415, ENSMUSG00000015568, ENSMUSG00000036446, ENSMUSG00000030782, ENSMUSG00000010797, ENSMUSG00000040998, ENSMUSG00000042436, ENSMUSG00000019929, ENSMUSG00000029661, ENSMUSG00000027750	256	237	13445	3.545622362869198	0.013240317125844392	0.006642218093523167	0.06217191154342938
GOTERM_CC_DIRECT	GO:0005615~extracellular space	32	10.666666666666668	8.453047335177625E-5	ENSMUSG00000003617, ENSMUSG00000053846, ENSMUSG00000040152, ENSMUSG00000027947, ENSMUSG00000040888, ENSMUSG00000017446, ENSMUSG00000063531, ENSMUSG00000019929, ENSMUSG00000029661, ENSMUSG00000041264, ENSMUSG00000026479, ENSMUSG00000028766, ENSMUSG00000021943, ENSMUSG00000048616, ENSMUSG00000041559, ENSMUSG00000027712, ENSMUSG00000015568, ENSMUSG00000036446, ENSMUSG00000027004, ENSMUSG00000026874,…	256	785	13445	2.140923566878981	0.02372177748128068	0.00797062116892755	0.11195579048213222
GOTERM_MF_DIRECT	GO:0008201~heparin binding	10	3.3333333333333335	3.095711648879022E-4	ENSMUSG00000004098, ENSMUSG00000027386, ENSMUSG00000032852, ENSMUSG00000053846, ENSMUSG00000027750, ENSMUSG00000041559, ENSMUSG00000036585, ENSMUSG00000040152, ENSMUSG00000015568, ENSMUSG00000026479	238	110	12069	4.610007639419405	0.12951900577754327	0.12951900577754327	0.4380139768571878
GOTERM_CC_DIRECT	GO:0005578~proteinaceous extracellular matrix	14	4.666666666666667	6.240718854746739E-4	ENSMUSG00000028197, ENSMUSG00000027386, ENSMUSG00000041559, ENSMUSG00000036446, ENSMUSG00000010797, ENSMUSG00000040998, ENSMUSG00000042436, ENSMUSG00000019929, ENSMUSG00000029661, ENSMUSG00000027750, ENSMUSG00000036585, ENSMUSG00000026479, ENSMUSG00000028766, ENSMUSG00000021136	256	238	13445	3.0893841911764706	0.16246459590213935	0.043355027187858	0.8238216813352128
GOTERM_BP_DIRECT	GO:0007275~multicellular organism development	25	8.333333333333332	0.006681459960971839	ENSMUSG00000025876, ENSMUSG00000020160, ENSMUSG00000036196, ENSMUSG00000056596, ENSMUSG00000033276, ENSMUSG00000032368, ENSMUSG00000027004, ENSMUSG00000063935, ENSMUSG00000037239, ENSMUSG00000028718, ENSMUSG00000010797, ENSMUSG00000040998, ENSMUSG00000020871, ENSMUSG00000063531, ENSMUSG00000023391, ENSMUSG00000059921, ENSMUSG00000048915, ENSMUSG00000038065, ENSMUSG00000036585, ENSMUSG00000047261,…	236	745	12540	1.7830735979979524	0.9999256036019728	0.9999256036019728	10.47299785055824
KEGG_PATHWAY	mmu04512:ECM-receptor interaction	7	2.3333333333333335	0.008458264315547172	ENSMUSG00000028197, ENSMUSG00000040998, ENSMUSG00000004098, ENSMUSG00000029661, ENSMUSG00000040152, ENSMUSG00000031273, ENSMUSG00000026479	117	80	5206	3.8933760683760688	0.7640229048128825	0.7640229048128825	9.84396472704102
GOTERM_BP_DIRECT	GO:0007420~brain development	10	3.3333333333333335	0.010585083248898213	ENSMUSG00000059921, ENSMUSG00000026187, ENSMUSG00000048915, ENSMUSG00000033276, ENSMUSG00000032368, ENSMUSG00000019935, ENSMUSG00000022842, ENSMUSG00000002210, ENSMUSG00000034227, ENSMUSG00000048616	236	193	12540	2.753139545095284	0.9999997203291057	0.9994711608048898	16.105489767227642
GOTERM_BP_DIRECT	GO:0007411~axon guidance	8	2.666666666666667	0.01165143708995078	ENSMUSG00000025876, ENSMUSG00000059921, ENSMUSG00000048915, ENSMUSG00000067242, ENSMUSG00000047261, ENSMUSG00000059714, ENSMUSG00000032128, ENSMUSG00000048616	236	131	12540	3.2449217233794796	0.9999999393861865	0.9960718276339575	17.585205772581748
GOTERM_BP_DIRECT	GO:0071310~cellular response to organic substance	4	1.3333333333333335	0.013640113542568255	ENSMUSG00000015222, ENSMUSG00000057329, ENSMUSG00000062939, ENSMUSG00000025888	236	27	12540	7.8719397363465164	0.9999999965150227	0.9923166611033134	20.27950069896378
GOTERM_BP_DIRECT	GO:0016486~peptide hormone processing	3	1.0	0.01425130235944096	ENSMUSG00000022842, ENSMUSG00000021587, ENSMUSG00000023236	236	10	12540	15.940677966101696	0.9999999985529333	0.9829353371551963	21.090782269902153
KEGG_PATHWAY	mmu00590:Arachidonic acid metabolism	5	1.6666666666666667	0.0147962254887566	ENSMUSG00000015224, ENSMUSG00000063856, ENSMUSG00000024292, ENSMUSG00000017969, ENSMUSG00000015090	117	43	5206	5.173921685549592	0.9206711065199531	0.7183461459875848	16.628215354177943
GOTERM_MF_DIRECT	GO:0050840~extracellular matrix binding	4	1.3333333333333335	0.01705702400107388	ENSMUSG00000019929, ENSMUSG00000039116, ENSMUSG00000040152, ENSMUSG00000021136	238	28	12069	7.244297719087635	0.9995505421457558	0.978799578913516	21.644943928979565
GOTERM_BP_DIRECT	GO:0001953~negative regulation of cell-matrix adhesion	3	1.0	0.017205093821599383	ENSMUSG00000063531, ENSMUSG00000027750, ENSMUSG00000040152	236	11	12540	14.491525423728815	0.9999999999794701	0.9834525417878165	24.90345560478745
GOTERM_CC_DIRECT	GO:0016324~apical plasma membrane	11	3.6666666666666665	0.017238451459906663	ENSMUSG00000029994, ENSMUSG00000030340, ENSMUSG00000027947, ENSMUSG00000022512, ENSMUSG00000035722, ENSMUSG00000027376, ENSMUSG00000036306, ENSMUSG00000023945, ENSMUSG00000032011, ENSMUSG00000030954, ENSMUSG00000028970	256	242	13445	2.3872514204545454	0.9928340084123128	0.6275609083213056	20.580283556369572
GOTERM_CC_DIRECT	GO:0005886~plasma membrane	70	23.333333333333332	0.021275717633923556	ENSMUSG00000038388, ENSMUSG00000036437, ENSMUSG00000027820, ENSMUSG00000051486, ENSMUSG00000037239, ENSMUSG00000019467, ENSMUSG00000020261, ENSMUSG00000022994, ENSMUSG00000038552, ENSMUSG00000029994, ENSMUSG00000027540, ENSMUSG00000056116, ENSMUSG00000029420, ENSMUSG00000036306, ENSMUSG00000028970, ENSMUSG00000030770, ENSMUSG00000010797, ENSMUSG00000034075, ENSMUSG00000020684, ENSMUSG00000032128,…	256	2902	13445	1.2668391411095796	0.9977739075120184	0.6386534876439078	24.796547997344597
GOTERM_MF_DIRECT	GO:0016491~oxidoreductase activity	17	5.666666666666666	0.023415217111752696	ENSMUSG00000003617, ENSMUSG00000024987, ENSMUSG00000003526, ENSMUSG00000050103, ENSMUSG00000024292, ENSMUSG00000062729, ENSMUSG00000064360, ENSMUSG00000040888, ENSMUSG00000051236, ENSMUSG00000013584, ENSMUSG00000065947, ENSMUSG00000025068, ENSMUSG00000064354, ENSMUSG00000063856, ENSMUSG00000056666, ENSMUSG00000029695, ENSMUSG00000026701	238	471	12069	1.830300272975432	0.999975449583086	0.9709361624618966	28.532541826461255
GOTERM_BP_DIRECT	GO:0045907~positive regulation of vasoconstriction	4	1.3333333333333335	0.023444337581043743	ENSMUSG00000034997, ENSMUSG00000030043, ENSMUSG00000041380, ENSMUSG00000036437	236	33	12540	6.440677966101695	0.9999999999999976	0.9918171029093826	32.39541542417393
GOTERM_MF_DIRECT	GO:0020037~heme binding	6	2.0	0.023565724239872365	ENSMUSG00000015224, ENSMUSG00000024987, ENSMUSG00000024292, ENSMUSG00000073424, ENSMUSG00000022718, ENSMUSG00000017969	238	83	12069	3.6657892072491647	0.9999770875680127	0.9308140677557386	28.688542906730053
GOTERM_BP_DIRECT	GO:0055114~oxidation-reduction process	18	6.0	0.024775495618256788	ENSMUSG00000003617, ENSMUSG00000024987, ENSMUSG00000003526, ENSMUSG00000050103, ENSMUSG00000024292, ENSMUSG00000062729, ENSMUSG00000064360, ENSMUSG00000040888, ENSMUSG00000051236, ENSMUSG00000013584, ENSMUSG00000065947, ENSMUSG00000025068, ENSMUSG00000064354, ENSMUSG00000063856, ENSMUSG00000056666, ENSMUSG00000029695, ENSMUSG00000017969, ENSMUSG00000026701	236	538	12540	1.777770776888665	0.9999999999999997	0.9882836786032884	33.90019323062723
GOTERM_BP_DIRECT	GO:0006811~ion transport	16	5.333333333333334	0.02618993268397663	ENSMUSG00000009647, ENSMUSG00000003617, ENSMUSG00000022132, ENSMUSG00000036196, ENSMUSG00000049281, ENSMUSG00000050856, ENSMUSG00000030340, ENSMUSG00000019935, ENSMUSG00000000560, ENSMUSG00000023945, ENSMUSG00000029219, ENSMUSG00000038540, ENSMUSG00000064357, ENSMUSG00000035112, ENSMUSG00000027716, ENSMUSG00000074575	236	459	12540	1.8522211144344742	1.0	0.9847223825533672	35.46460074300691
GOTERM_CC_DIRECT	GO:0005604~basement membrane	6	2.0	0.02701327197687721	ENSMUSG00000040998, ENSMUSG00000048915, ENSMUSG00000031273, ENSMUSG00000026479, ENSMUSG00000021136, ENSMUSG00000025068	256	89	13445	3.540642556179775	0.9995808550484716	0.6707842488255576	30.43331461851687
GOTERM_BP_DIRECT	GO:0010977~negative regulation of neuron projection development	5	1.6666666666666667	0.02877432542074862	ENSMUSG00000022994, ENSMUSG00000031328, ENSMUSG00000026728, ENSMUSG00000027500, ENSMUSG00000052504	236	62	12540	4.285128485511208	1.0	0.9840779891118027	38.233565958265714
GOTERM_BP_DIRECT	GO:0006633~fatty acid biosynthetic process	5	1.6666666666666667	0.02877432542074862	ENSMUSG00000050103, ENSMUSG00000015568, ENSMUSG00000017969, ENSMUSG00000015090, ENSMUSG00000002108	236	62	12540	4.285128485511208	1.0	0.9840779891118027	38.233565958265714
GOTERM_BP_DIRECT	GO:0019233~sensory perception of pain	5	1.6666666666666667	0.030288534976681294	ENSMUSG00000034997, ENSMUSG00000049281, ENSMUSG00000030043, ENSMUSG00000027820, ENSMUSG00000036437	236	63	12540	4.217110573042777	1.0	0.9810285409880697	39.8036546231633
GOTERM_MF_DIRECT	GO:0051721~protein phosphatase 2A binding	4	1.3333333333333335	0.030841815920716137	ENSMUSG00000027540, ENSMUSG00000026728, ENSMUSG00000031221, ENSMUSG00000057329	238	35	12069	5.795438175270108	0.9999991968233954	0.9396103920856061	35.86362317344097
GOTERM_BP_DIRECT	GO:0048240~sperm capacitation	3	1.0	0.03127354897070947	ENSMUSG00000022236, ENSMUSG00000036196, ENSMUSG00000020131	236	15	12540	10.627118644067798	1.0	0.9765880886422742	40.80480696740233
GOTERM_BP_DIRECT	GO:0009966~regulation of signal transduction	4	1.3333333333333335	0.031624014244395066	ENSMUSG00000027540, ENSMUSG00000031221, ENSMUSG00000024427, ENSMUSG00000037239	236	37	12540	5.744388456252863	1.0	0.9699583578663091	41.157225792079885
GOTERM_BP_DIRECT	GO:0008292~acetylcholine biosynthetic process	2	0.6666666666666667	0.03713034153333929	ENSMUSG00000023945, ENSMUSG00000021919	236	2	12540	53.13559322033898	1.0	0.9783417848220183	46.441935917708044
GOTERM_BP_DIRECT	GO:0010513~positive regulation of phosphatidylinositol biosynthetic process	2	0.6666666666666667	0.03713034153333929	ENSMUSG00000034997, ENSMUSG00000041380	236	2	12540	53.13559322033898	1.0	0.9783417848220183	46.441935917708044
GOTERM_BP_DIRECT	GO:0007208~phospholipase C-activating serotonin receptor signaling pathway	2	0.6666666666666667	0.03713034153333929	ENSMUSG00000034997, ENSMUSG00000041380	236	2	12540	53.13559322033898	1.0	0.9783417848220183	46.441935917708044
GOTERM_MF_DIRECT	GO:0005201~extracellular matrix structural constituent	4	1.3333333333333335	0.038097420192621356	ENSMUSG00000028197, ENSMUSG00000004098, ENSMUSG00000029661, ENSMUSG00000031273	238	38	12069	5.337903582485626	0.9999999722841566	0.9449883484826197	42.34544673982556
GOTERM_MF_DIRECT	GO:0004577~N-acetylglucosaminyldiphosphodolichol N-acetylglucosaminyltransferase activity	2	0.6666666666666667	0.038890153576434626	ENSMUSG00000041718, ENSMUSG00000031286	238	2	12069	50.71008403361344	0.9999999808435118	0.9210278976903505	43.01546397731718
GOTERM_MF_DIRECT	GO:0071886~1-(4-iodo-2,5-dimethoxyphenyl)propan-2-amine binding	2	0.6666666666666667	0.038890153576434626	ENSMUSG00000034997, ENSMUSG00000041380	238	2	12069	50.71008403361344	0.9999999808435118	0.9210278976903505	43.01546397731718
GOTERM_MF_DIRECT	GO:0004465~lipoprotein lipase activity	2	0.6666666666666667	0.038890153576434626	ENSMUSG00000053846, ENSMUSG00000015568	238	2	12069	50.71008403361344	0.9999999808435118	0.9210278976903505	43.01546397731718
GOTERM_BP_DIRECT	GO:0070208~protein heterotrimerization	3	1.0	0.039529780132622906	ENSMUSG00000029661, ENSMUSG00000034160, ENSMUSG00000017446	236	17	12540	9.376869391824528	1.0	0.9779125776383062	48.6023881432946
GOTERM_BP_DIRECT	GO:0030198~extracellular matrix organization	6	2.0	0.03975679389906009	ENSMUSG00000040998, ENSMUSG00000004098, ENSMUSG00000027750, ENSMUSG00000031273, ENSMUSG00000026479, ENSMUSG00000021136	236	100	12540	3.1881355932203395	1.0	0.9725502955520037	48.802495023821635
KEGG_PATHWAY	mmu05146:Amoebiasis	6	2.0	0.04206629886813751	ENSMUSG00000028197, ENSMUSG00000039943, ENSMUSG00000004098, ENSMUSG00000029661, ENSMUSG00000031273, ENSMUSG00000026479	117	86	5206	3.104353011329755	0.9993285295264688	0.9124326299076374	40.80355389830588
GOTERM_CC_DIRECT	GO:0030864~cortical actin cytoskeleton	4	1.3333333333333335	0.04500791455429987	ENSMUSG00000030340, ENSMUSG00000024300, ENSMUSG00000059714, ENSMUSG00000062190	256	42	13445	5.0018601190476195	0.9999979110148659	0.805019168249272	45.678568856068246
GOTERM_MF_DIRECT	GO:0052689~carboxylic ester hydrolase activity	4	1.3333333333333335	0.04614288808277532	ENSMUSG00000042540, ENSMUSG00000053846, ENSMUSG00000021996, ENSMUSG00000015568	238	41	12069	4.947325271572043	0.99999999935653	0.9290314324484976	48.81817270936737
GOTERM_CC_DIRECT	GO:0046658~anchored component of plasma membrane	3	1.0	0.049571037598998925	ENSMUSG00000003617, ENSMUSG00000048915, ENSMUSG00000032011	256	19	13445	8.292557565789474	0.9999994639762507	0.7989784255162795	49.01915132169411
KEGG_PATHWAY	mmu04974:Protein digestion and absorption	5	1.6666666666666667	0.05101704564213734	ENSMUSG00000028197, ENSMUSG00000004098, ENSMUSG00000029661, ENSMUSG00000031273, ENSMUSG00000027820	117	63	5206	3.531406864740198	0.999863877477587	0.8919853912092706	47.20942199540479
GOTERM_BP_DIRECT	GO:0008284~positive regulation of cell proliferation	13	4.333333333333334	0.05111650567010213	ENSMUSG00000010797, ENSMUSG00000061589, ENSMUSG00000034997, ENSMUSG00000005373, ENSMUSG00000040663, ENSMUSG00000040152, ENSMUSG00000036585, ENSMUSG00000027947, ENSMUSG00000057329, ENSMUSG00000026479, ENSMUSG00000013584, ENSMUSG00000048616, ENSMUSG00000037010	236	376	12540	1.837134871979805	1.0	0.9874313935541491	57.93133116081013
GOTERM_BP_DIRECT	GO:0008283~cell proliferation	8	2.666666666666667	0.05165174718786617	ENSMUSG00000063856, ENSMUSG00000032867, ENSMUSG00000041264, ENSMUSG00000053846, ENSMUSG00000026187, ENSMUSG00000036585, ENSMUSG00000057329, ENSMUSG00000062939	236	179	12540	2.374775115992804	1.0	0.9846687247535163	58.32122297111982
GOTERM_BP_DIRECT	GO:0007613~memory	5	1.6666666666666667	0.05209344525839196	ENSMUSG00000034997, ENSMUSG00000035722, ENSMUSG00000048616, ENSMUSG00000021919, ENSMUSG00000025888	236	75	12540	3.542372881355932	1.0	0.9815509269733576	58.64041475898778
GOTERM_MF_DIRECT	GO:0016758~transferase activity, transferring hexosyl groups	3	1.0	0.0527370168878559	ENSMUSG00000041718, ENSMUSG00000006731, ENSMUSG00000031286	238	19	12069	8.00685537372844	0.9999999999712383	0.9325849155766802	53.612483795845414
GOTERM_CC_DIRECT	GO:0005925~focal adhesion	13	4.333333333333334	0.0546180338056325	ENSMUSG00000031328, ENSMUSG00000027386, ENSMUSG00000026728, ENSMUSG00000008668, ENSMUSG00000027712, ENSMUSG00000071415, ENSMUSG00000027820, ENSMUSG00000032011, ENSMUSG00000059714, ENSMUSG00000030770, ENSMUSG00000024427, ENSMUSG00000030782, ENSMUSG00000044533	256	376	13445	1.8158348570478724	0.9999998818382111	0.7971160434277149	52.49214058924594
GOTERM_BP_DIRECT	GO:0051466~positive regulation of corticotropin-releasing hormone secretion	2	0.6666666666666667	0.05517742796983356	ENSMUSG00000040663, ENSMUSG00000037010	236	3	12540	35.42372881355932	1.0	0.9821214026796135	60.805878875459726
GOTERM_BP_DIRECT	GO:0043031~negative regulation of macrophage activation	2	0.6666666666666667	0.05517742796983356	ENSMUSG00000022661, ENSMUSG00000002108	236	3	12540	35.42372881355932	1.0	0.9821214026796135	60.805878875459726
KEGG_PATHWAY	mmu00190:Oxidative phosphorylation	7	2.3333333333333335	0.055720635082290186	ENSMUSG00000064357, ENSMUSG00000064358, ENSMUSG00000050856, ENSMUSG00000064360, ENSMUSG00000065947, ENSMUSG00000051811, ENSMUSG00000064354	117	123	5206	2.5322771176429715	0.9999415095616907	0.8576304949628971	50.314433534437164
GOTERM_CC_DIRECT	GO:0043541~UDP-N-acetylglucosamine transferase complex	2	0.6666666666666667	0.05583022562794036	ENSMUSG00000041718, ENSMUSG00000031286	256	3	13445	35.013020833333336	0.9999999179220515	0.7730977658616178	53.29304279996834
GOTERM_MF_DIRECT	GO:0016705~oxidoreductase activity, acting on paired donors, with incorporation or reduction of molecular oxygen	4	1.3333333333333335	0.05805980376614411	ENSMUSG00000024987, ENSMUSG00000024292, ENSMUSG00000073424, ENSMUSG00000017969	238	45	12069	4.507563025210084	0.9999999999976962	0.9314124644502018	57.174311417262125
KEGG_PATHWAY	mmu04360:Axon guidance	7	2.3333333333333335	0.05937987917476217	ENSMUSG00000025876, ENSMUSG00000029869, ENSMUSG00000063531, ENSMUSG00000059921, ENSMUSG00000048915, ENSMUSG00000052504, ENSMUSG00000032128	117	125	5206	2.491760683760684	0.9999697709174176	0.823502932284814	52.61308206913807
GOTERM_MF_DIRECT	GO:0005506~iron ion binding	6	2.0	0.05953462973185496	ENSMUSG00000015224, ENSMUSG00000024987, ENSMUSG00000050103, ENSMUSG00000024292, ENSMUSG00000073424, ENSMUSG00000017969	238	107	12069	2.843556114034399	0.9999999999988582	0.9179033762744744	58.11524693343395
GOTERM_BP_DIRECT	GO:0042493~response to drug	10	3.3333333333333335	0.059727165785871804	ENSMUSG00000029219, ENSMUSG00000034997, ENSMUSG00000026187, ENSMUSG00000041380, ENSMUSG00000040152, ENSMUSG00000057329, ENSMUSG00000062729, ENSMUSG00000015568, ENSMUSG00000028970, ENSMUSG00000025888	236	263	12540	2.020364761229619	1.0	0.9843684987408877	63.806895055126574
GOTERM_BP_DIRECT	GO:0071300~cellular response to retinoic acid	4	1.3333333333333335	0.060705622982789045	ENSMUSG00000024987, ENSMUSG00000034160, ENSMUSG00000052504, ENSMUSG00000013584	236	48	12540	4.427966101694915	1.0	0.9823417611940364	64.42343403614237
GOTERM_MF_DIRECT	GO:0004497~monooxygenase activity	4	1.3333333333333335	0.06124467083525201	ENSMUSG00000024987, ENSMUSG00000024292, ENSMUSG00000073424, ENSMUSG00000017969	238	46	12069	4.409572524662038	0.9999999999994947	0.9055308133083795	59.182179382117475
GOTERM_BP_DIRECT	GO:0030511~positive regulation of transforming growth factor beta receptor signaling pathway	3	1.0	0.0631889714678584	ENSMUSG00000040998, ENSMUSG00000040152, ENSMUSG00000030782	236	22	12540	7.2457627118644075	1.0	0.9821234440384395	65.94422277446108
GOTERM_MF_DIRECT	GO:0015293~symporter activity	5	1.6666666666666667	0.06467926104056487	ENSMUSG00000029219, ENSMUSG00000020261, ENSMUSG00000019935, ENSMUSG00000022899, ENSMUSG00000023945	238	77	12069	3.292862599585289	0.9999999999999022	0.9001710822195595	61.24920282120272
KEGG_PATHWAY	mmu04510:Focal adhesion	9	3.0	0.06513908569640621	ENSMUSG00000028197, ENSMUSG00000031328, ENSMUSG00000004098, ENSMUSG00000029661, ENSMUSG00000040152, ENSMUSG00000057329, ENSMUSG00000031273, ENSMUSG00000026479, ENSMUSG00000030770	117	193	5206	2.0749302510960543	0.9999893588036066	0.8052084714722313	56.033862500470335
GOTERM_BP_DIRECT	GO:0035335~peptidyl-tyrosine dephosphorylation	3	1.0	0.06837611751839506	ENSMUSG00000027540, ENSMUSG00000003518, ENSMUSG00000034765	236	23	12540	6.930729550478998	1.0	0.984772349459198	68.92599064523397
GOTERM_BP_DIRECT	GO:0007631~feeding behavior	3	1.0	0.06837611751839506	ENSMUSG00000041380, ENSMUSG00000036437, ENSMUSG00000037010	236	23	12540	6.930729550478998	1.0	0.984772349459198	68.92599064523397
GOTERM_BP_DIRECT	GO:0046883~regulation of hormone secretion	2	0.6666666666666667	0.07288767000753313	ENSMUSG00000034997, ENSMUSG00000023236	236	4	12540	26.56779661016949	1.0	0.9863306681754466	71.31822193291848
GOTERM_BP_DIRECT	GO:0032376~positive regulation of cholesterol transport	2	0.6666666666666667	0.07288767000753313	ENSMUSG00000053846, ENSMUSG00000002108	236	4	12540	26.56779661016949	1.0	0.9863306681754466	71.31822193291848
GOTERM_BP_DIRECT	GO:0048550~negative regulation of pinocytosis	2	0.6666666666666667	0.07288767000753313	ENSMUSG00000027376, ENSMUSG00000002108	236	4	12540	26.56779661016949	1.0	0.9863306681754466	71.31822193291848
GOTERM_CC_DIRECT	GO:0009986~cell surface	15	5.0	0.07447215404629384	ENSMUSG00000029994, ENSMUSG00000053846, ENSMUSG00000027947, ENSMUSG00000040152, ENSMUSG00000015568, ENSMUSG00000064325, ENSMUSG00000027376, ENSMUSG00000035722, ENSMUSG00000029869, ENSMUSG00000039116, ENSMUSG00000041380, ENSMUSG00000030043, ENSMUSG00000032452, ENSMUSG00000032011, ENSMUSG00000051243	256	481	13445	1.63782321985447	0.9999999997151507	0.8398410338974143	64.1394113257772
GOTERM_CC_DIRECT	GO:0030425~dendrite	14	4.666666666666667	0.07492646693679623	ENSMUSG00000015222, ENSMUSG00000034997, ENSMUSG00000027712, ENSMUSG00000019935, ENSMUSG00000000560, ENSMUSG00000027820, ENSMUSG00000023945, ENSMUSG00000039943, ENSMUSG00000022076, ENSMUSG00000034075, ENSMUSG00000041380, ENSMUSG00000030043, ENSMUSG00000027270, ENSMUSG00000032011	256	438	13445	1.6787064783105023	0.9999999997522255	0.8175762923451775	64.37197167776887
GOTERM_BP_DIRECT	GO:0019221~cytokine-mediated signaling pathway	5	1.6666666666666667	0.07534945850101604	ENSMUSG00000052581, ENSMUSG00000019929, ENSMUSG00000027947, ENSMUSG00000062939, ENSMUSG00000020007	236	85	12540	3.1256231306081754	1.0	0.9860532764819724	72.54949649065777
GOTERM_CC_DIRECT	GO:0031225~anchored component of membrane	5	1.6666666666666667	0.07541351868350266	ENSMUSG00000048915, ENSMUSG00000015568, ENSMUSG00000032011, ENSMUSG00000028766, ENSMUSG00000030954	256	84	13445	3.1261625744047623	0.9999999997866459	0.7961918676651472	64.6197416114401
GOTERM_MF_DIRECT	GO:0005042~netrin receptor activity	2	0.6666666666666667	0.07627399694825032	ENSMUSG00000025876, ENSMUSG00000059921	238	4	12069	25.35504201680672	0.9999999999999997	0.9210446766647041	67.53068353671526
GOTERM_BP_DIRECT	GO:0006814~sodium ion transport	5	1.6666666666666667	0.07792137600275703	ENSMUSG00000029219, ENSMUSG00000049281, ENSMUSG00000030340, ENSMUSG00000019935, ENSMUSG00000023945	236	86	12540	3.0892786756011037	1.0	0.9858855113952726	73.78270826597166
KEGG_PATHWAY	mmu04725:Cholinergic synapse	6	2.0	0.07893508222383902	ENSMUSG00000039943, ENSMUSG00000022994, ENSMUSG00000057329, ENSMUSG00000032766, ENSMUSG00000023945, ENSMUSG00000021919	117	103	5206	2.591984067712223	0.9999991501526012	0.8257520735562653	63.32696128742297
GOTERM_BP_DIRECT	GO:2001234~negative regulation of apoptotic signaling pathway	3	1.0	0.07914808419645109	ENSMUSG00000031221, ENSMUSG00000057329, ENSMUSG00000048616	236	25	12540	6.376271186440679	1.0	0.9846372503565323	74.35239313924731
GOTERM_BP_DIRECT	GO:0002040~sprouting angiogenesis	3	1.0	0.07914808419645109	ENSMUSG00000063531, ENSMUSG00000040152, ENSMUSG00000030770	236	25	12540	6.376271186440679	1.0	0.9846372503565323	74.35239313924731
GOTERM_MF_DIRECT	GO:0015078~hydrogen ion transmembrane transporter activity	3	1.0	0.07989743529979063	ENSMUSG00000064357, ENSMUSG00000020261, ENSMUSG00000050856	238	24	12069	6.338760504201681	0.9999999999999999	0.9168410356068156	69.29052269922968
GOTERM_CC_DIRECT	GO:0005887~integral component of plasma membrane	20	6.666666666666667	0.08151490785752827	ENSMUSG00000034997, ENSMUSG00000036196, ENSMUSG00000030340, ENSMUSG00000022512, ENSMUSG00000064325, ENSMUSG00000052504, ENSMUSG00000027376, ENSMUSG00000036437, ENSMUSG00000023945, ENSMUSG00000017446, ENSMUSG00000029219, ENSMUSG00000029869, ENSMUSG00000026247, ENSMUSG00000022661, ENSMUSG00000041380, ENSMUSG00000030043, ENSMUSG00000027716, ENSMUSG00000028459, ENSMUSG00000022899, ENSMUSG00000024211	256	709	13445	1.4815100493653033	0.9999999999674554	0.8000911680953473	67.59157841848798
GOTERM_MF_DIRECT	GO:0005518~collagen binding	4	1.3333333333333335	0.08198855287401001	ENSMUSG00000019929, ENSMUSG00000039116, ENSMUSG00000036446, ENSMUSG00000017446	238	52	12069	3.900775694893342	1.0	0.9088520917439125	70.26536783615424
GOTERM_MF_DIRECT	GO:0004129~cytochrome-c oxidase activity	3	1.0	0.08575797262040118	ENSMUSG00000064358, ENSMUSG00000051811, ENSMUSG00000064354	238	25	12069	6.085210084033614	1.0	0.905844083774158	71.95032719759872
GOTERM_BP_DIRECT	GO:0050878~regulation of body fluid levels	2	0.6666666666666667	0.09026732839499585	ENSMUSG00000030340, ENSMUSG00000037010	236	5	12540	21.25423728813559	1.0	0.9902045113715636	79.01155369687707
GOTERM_BP_DIRECT	GO:0033564~anterior/posterior axon guidance	2	0.6666666666666667	0.09026732839499585	ENSMUSG00000025876, ENSMUSG00000059921	236	5	12540	21.25423728813559	1.0	0.9902045113715636	79.01155369687707
GOTERM_BP_DIRECT	GO:0090188~negative regulation of pancreatic juice secretion	2	0.6666666666666667	0.09026732839499585	ENSMUSG00000035112, ENSMUSG00000002108	236	5	12540	21.25423728813559	1.0	0.9902045113715636	79.01155369687707
GOTERM_CC_DIRECT	GO:0045277~respiratory chain complex IV	2	0.6666666666666667	0.09131428929625059	ENSMUSG00000064358, ENSMUSG00000064354	256	5	13445	21.0078125	0.999999999998453	0.8172559892329275	71.88565932968801
GOTERM_MF_DIRECT	GO:0004871~signal transducer activity	12	4.0	0.09143338144507887	ENSMUSG00000058396, ENSMUSG00000039943, ENSMUSG00000031328, ENSMUSG00000034997, ENSMUSG00000039116, ENSMUSG00000030043, ENSMUSG00000041380, ENSMUSG00000032766, ENSMUSG00000049649, ENSMUSG00000036437, ENSMUSG00000062939, ENSMUSG00000024211	238	355	12069	1.7141436856432715	1.0	0.9080511215685384	74.32059805002203
GOTERM_MF_DIRECT	GO:0005198~structural molecule activity	5	1.6666666666666667	0.0918045610826672	ENSMUSG00000022132, ENSMUSG00000004098, ENSMUSG00000026728, ENSMUSG00000031273, ENSMUSG00000022512	238	87	12069	2.9143726456099683	1.0	0.8967447115028683	74.46893751562429
GOTERM_MF_DIRECT	GO:0005215~transporter activity	6	2.0	0.0947700269484751	ENSMUSG00000041797, ENSMUSG00000035722, ENSMUSG00000022899, ENSMUSG00000023945, ENSMUSG00000028970, ENSMUSG00000015090	238	123	12069	2.4736626357860216	1.0	0.8925021124987496	75.62578315639044
GOTERM_BP_DIRECT	GO:0016525~negative regulation of angiogenesis	4	1.3333333333333335	0.09479989835465663	ENSMUSG00000019929, ENSMUSG00000063531, ENSMUSG00000040152, ENSMUSG00000064325	236	58	12540	3.664523670368206	1.0	0.9909747104177233	80.67215702104184
GOTERM_BP_DIRECT	GO:0003341~cilium movement	3	1.0	0.09620090591015323	ENSMUSG00000022236, ENSMUSG00000039552, ENSMUSG00000052861	236	28	12540	5.693099273607749	1.0	0.9902131313197386	81.1599360755203
GOTERM_CC_DIRECT	GO:0030016~myofibril	3	1.0	0.09817837357328758	ENSMUSG00000019467, ENSMUSG00000025172, ENSMUSG00000007122	256	28	13445	5.627092633928572	0.9999999999998204	0.8220693401793797	74.5732585206393
GOTERM_CC_DIRECT	GO:0044297~cell body	5	1.6666666666666667	0.10042438287497688	ENSMUSG00000015222, ENSMUSG00000026728, ENSMUSG00000030043, ENSMUSG00000036306, ENSMUSG00000025068	256	93	13445	2.8236307123655915	0.9999999999999115	0.8117145950289044	75.39972547287054
KEGG_PATHWAY	mmu04151:PI3K-Akt signaling pathway	11	3.6666666666666665	0.10704580603880996	ENSMUSG00000028197, ENSMUSG00000004098, ENSMUSG00000029661, ENSMUSG00000048915, ENSMUSG00000036585, ENSMUSG00000027947, ENSMUSG00000040152, ENSMUSG00000057329, ENSMUSG00000032766, ENSMUSG00000031273, ENSMUSG00000026479	117	288	5206	1.6994895536562205	0.9999999956251735	0.8821803114396406	74.87395015824978
GOTERM_BP_DIRECT	GO:0055009~atrial cardiac muscle tissue morphogenesis	2	0.6666666666666667	0.10732254800848146	ENSMUSG00000010797, ENSMUSG00000048616	236	6	12540	17.71186440677966	1.0	0.9934663943610048	84.64168441508974
GOTERM_BP_DIRECT	GO:0006110~regulation of glycolytic process	2	0.6666666666666667	0.10732254800848146	ENSMUSG00000005373, ENSMUSG00000034160	236	6	12540	17.71186440677966	1.0	0.9934663943610048	84.64168441508974
GOTERM_BP_DIRECT	GO:0042773~ATP synthesis coupled electron transport	2	0.6666666666666667	0.10732254800848146	ENSMUSG00000065947, ENSMUSG00000064354	236	6	12540	17.71186440677966	1.0	0.9934663943610048	84.64168441508974
GOTERM_BP_DIRECT	GO:0007409~axonogenesis	5	1.6666666666666667	0.10899608545498327	ENSMUSG00000015222, ENSMUSG00000048304, ENSMUSG00000041559, ENSMUSG00000057329, ENSMUSG00000059714	236	97	12540	2.7389481041411843	1.0	0.9929799190703387	85.10999195736038
GOTERM_BP_DIRECT	GO:0016311~dephosphorylation	5	1.6666666666666667	0.10899608545498327	ENSMUSG00000027540, ENSMUSG00000003518, ENSMUSG00000034765, ENSMUSG00000020736, ENSMUSG00000028766	236	97	12540	2.7389481041411843	1.0	0.9929799190703387	85.10999195736038
GOTERM_CC_DIRECT	GO:0043198~dendritic shaft	4	1.3333333333333335	0.10918401112459276	ENSMUSG00000015222, ENSMUSG00000031328, ENSMUSG00000034997, ENSMUSG00000036306	256	61	13445	3.4439036885245904	0.9999999999999946	0.8223918921102746	78.39141537063485
GOTERM_MF_DIRECT	GO:0033265~choline binding	2	0.6666666666666667	0.11220963551773785	ENSMUSG00000023945, ENSMUSG00000021919	238	6	12069	16.903361344537817	1.0	0.921061455823321	81.50099478321728
KEGG_PATHWAY	mmu04750:Inflammatory mediator regulation of TRP channels	5	1.6666666666666667	0.11304280398005899	ENSMUSG00000015224, ENSMUSG00000039943, ENSMUSG00000022994, ENSMUSG00000034997, ENSMUSG00000041380	117	83	5206	2.680465451549789	0.9999999986085985	0.8698796428532947	76.85691962857378
GOTERM_CC_DIRECT	GO:0030424~axon	11	3.6666666666666665	0.11834226197765568	ENSMUSG00000034997, ENSMUSG00000026728, ENSMUSG00000027500, ENSMUSG00000047261, ENSMUSG00000000560, ENSMUSG00000027820, ENSMUSG00000036437, ENSMUSG00000023945, ENSMUSG00000032128, ENSMUSG00000025068, ENSMUSG00000021919	256	343	13445	1.684299836005831	0.9999999999999997	0.8327907364578482	81.15679369552232
GOTERM_BP_DIRECT	GO:0030199~collagen fibril organization	3	1.0	0.12035094669542248	ENSMUSG00000029661, ENSMUSG00000041559, ENSMUSG00000036446	236	32	12540	4.98146186440678	1.0	0.9952425301872813	87.95036480013435
GOTERM_MF_DIRECT	GO:0004930~G-protein coupled receptor activity	9	3.0	0.12078751360161624	ENSMUSG00000058396, ENSMUSG00000034997, ENSMUSG00000039116, ENSMUSG00000030043, ENSMUSG00000041380, ENSMUSG00000049649, ENSMUSG00000036437, ENSMUSG00000024211, ENSMUSG00000027004	238	250	12069	1.8255630252100838	1.0	0.9272978198641333	83.87996573577398
GOTERM_BP_DIRECT	GO:0051965~positive regulation of synapse assembly	4	1.3333333333333335	0.12236579434019523	ENSMUSG00000052581, ENSMUSG00000048304, ENSMUSG00000048915, ENSMUSG00000032452	236	65	12540	3.269882659713168	1.0	0.9949488691104453	88.39783009523975
GOTERM_CC_DIRECT	GO:0030017~sarcomere	3	1.0	0.1227540768523173	ENSMUSG00000019467, ENSMUSG00000025172, ENSMUSG00000096054	256	32	13445	4.9237060546875	0.9999999999999999	0.8298687521184189	82.36868582800886
GOTERM_CC_DIRECT	GO:0031941~filamentous actin	3	1.0	0.1227540768523173	ENSMUSG00000079523, ENSMUSG00000031328, ENSMUSG00000024300	256	32	13445	4.9237060546875	0.9999999999999999	0.8298687521184189	82.36868582800886
GOTERM_BP_DIRECT	GO:0007210~serotonin receptor signaling pathway	2	0.6666666666666667	0.12405935997780773	ENSMUSG00000034997, ENSMUSG00000041380	236	7	12540	15.181598062953995	1.0	0.9945782259375602	88.76182063036818
GOTERM_BP_DIRECT	GO:0045723~positive regulation of fatty acid biosynthetic process	2	0.6666666666666667	0.12405935997780773	ENSMUSG00000005373, ENSMUSG00000002108	236	7	12540	15.181598062953995	1.0	0.9945782259375602	88.76182063036818
GOTERM_BP_DIRECT	GO:0061037~negative regulation of cartilage development	2	0.6666666666666667	0.12405935997780773	ENSMUSG00000048616, ENSMUSG00000027004	236	7	12540	15.181598062953995	1.0	0.9945782259375602	88.76182063036818
GOTERM_BP_DIRECT	GO:0014070~response to organic cyclic compound	4	1.3333333333333335	0.12652086034768908	ENSMUSG00000030043, ENSMUSG00000005198, ENSMUSG00000036446, ENSMUSG00000025888	236	66	12540	3.2203389830508473	1.0	0.9943954183551548	89.2717773350797
GOTERM_BP_DIRECT	GO:0001822~kidney development	5	1.6666666666666667	0.1279553396491252	ENSMUSG00000029994, ENSMUSG00000019929, ENSMUSG00000057329, ENSMUSG00000027820, ENSMUSG00000013584	236	103	12540	2.579397729142669	1.0	0.9939583486162988	89.55885286330457
GOTERM_BP_DIRECT	GO:0016358~dendrite development	3	1.0	0.13293028895362785	ENSMUSG00000015222, ENSMUSG00000022076, ENSMUSG00000021919	236	34	12540	4.688434695912264	1.0	0.9944061922404341	90.49954096355187
GOTERM_MF_DIRECT	GO:0005509~calcium ion binding	15	5.0	0.13408605711471933	ENSMUSG00000029994, ENSMUSG00000027386, ENSMUSG00000027712, ENSMUSG00000005973, ENSMUSG00000040420, ENSMUSG00000040152, ENSMUSG00000051486, ENSMUSG00000007122, ENSMUSG00000040998, ENSMUSG00000039943, ENSMUSG00000032452, ENSMUSG00000021136, ENSMUSG00000050505, ENSMUSG00000047793, ENSMUSG00000002732	238	513	12069	1.4827509951348958	1.0	0.9394496675206209	87.01264964420483
KEGG_PATHWAY	mmu05010:Alzheimer's disease	7	2.3333333333333335	0.13680609427198226	ENSMUSG00000064357, ENSMUSG00000039943, ENSMUSG00000064358, ENSMUSG00000015568, ENSMUSG00000027820, ENSMUSG00000051811, ENSMUSG00000064354	117	157	5206	1.9838858947139202	0.9999999999862462	0.8970600790218786	83.3837614116148
GOTERM_BP_DIRECT	GO:0030334~regulation of cell migration	4	1.3333333333333335	0.13928142779458189	ENSMUSG00000031328, ENSMUSG00000059921, ENSMUSG00000052504, ENSMUSG00000032011	236	69	12540	3.0803242446573322	1.0	0.9950928580490008	91.58498010215482
GOTERM_BP_DIRECT	GO:0071493~cellular response to UV-B	2	0.6666666666666667	0.14048368379457032	ENSMUSG00000042436, ENSMUSG00000027820	236	8	12540	13.283898305084746	1.0	0.9946770195548444	91.77686528068928
GOTERM_BP_DIRECT	GO:0042136~neurotransmitter biosynthetic process	2	0.6666666666666667	0.14048368379457032	ENSMUSG00000023945, ENSMUSG00000021919	236	8	12540	13.283898305084746	1.0	0.9946770195548444	91.77686528068928
GOTERM_CC_DIRECT	GO:0032584~growth cone membrane	2	0.6666666666666667	0.14206493210639032	ENSMUSG00000027270, ENSMUSG00000047261	256	8	13445	13.129882812499998	1.0	0.8616570422617703	86.87240150185312
GOTERM_CC_DIRECT	GO:0031514~motile cilium	4	1.3333333333333335	0.1429151755021516	ENSMUSG00000026679, ENSMUSG00000022236, ENSMUSG00000030340, ENSMUSG00000047021	256	69	13445	3.044610507246377	1.0	0.8510674589972262	87.04375681495655
GOTERM_BP_DIRECT	GO:0007156~homophilic cell adhesion via plasma membrane adhesion molecules	5	1.6666666666666667	0.14473129992540845	ENSMUSG00000022661, ENSMUSG00000040420, ENSMUSG00000032452, ENSMUSG00000050505, ENSMUSG00000051486	236	108	12540	2.4599811676082863	1.0	0.9948990187665893	92.42239800434017
KEGG_PATHWAY	mmu04723:Retrograde endocannabinoid signaling	5	1.6666666666666667	0.14838584117786047	ENSMUSG00000039943, ENSMUSG00000022994, ENSMUSG00000019935, ENSMUSG00000032766, ENSMUSG00000000560	117	92	5206	2.4182460052025267	0.9999999999986156	0.8972518433684882	85.9079331785776
GOTERM_MF_DIRECT	GO:0016791~phosphatase activity	5	1.6666666666666667	0.15168904724161958	ENSMUSG00000027540, ENSMUSG00000003518, ENSMUSG00000034765, ENSMUSG00000020736, ENSMUSG00000028766	238	105	12069	2.4147659063625455	1.0	0.9536167273900372	90.29360005829591
GOTERM_BP_DIRECT	GO:0007193~adenylate cyclase-inhibiting G-protein coupled receptor signaling pathway	3	1.0	0.15231473214673455	ENSMUSG00000022994, ENSMUSG00000034997, ENSMUSG00000041380	236	37	12540	4.308291342189648	1.0	0.995700559594254	93.45813509306518
KEGG_PATHWAY	mmu04726:Serotonergic synapse	5	1.6666666666666667	0.1525544190390611	ENSMUSG00000015224, ENSMUSG00000039943, ENSMUSG00000034997, ENSMUSG00000041380, ENSMUSG00000032766	117	93	5206	2.3922433599852955	0.9999999999993988	0.8852047833632614	86.72678310804032
GOTERM_BP_DIRECT	GO:0006488~dolichol-linked oligosaccharide biosynthetic process	2	0.6666666666666667	0.15660132936591198	ENSMUSG00000041718, ENSMUSG00000031286	236	9	12540	11.807909604519773	1.0	0.9958672180997085	93.98316747760887
GOTERM_BP_DIRECT	GO:0006687~glycosphingolipid metabolic process	2	0.6666666666666667	0.15660132936591198	ENSMUSG00000026811, ENSMUSG00000006731	236	9	12540	11.807909604519773	1.0	0.9958672180997085	93.98316747760887
GOTERM_CC_DIRECT	GO:0031362~anchored component of external side of plasma membrane	2	0.6666666666666667	0.15834635223649401	ENSMUSG00000048915, ENSMUSG00000032011	256	9	13445	11.671006944444445	1.0	0.8699594836811729	89.8159346128311
GOTERM_CC_DIRECT	GO:0002177~manchette	2	0.6666666666666667	0.15834635223649401	ENSMUSG00000028441, ENSMUSG00000056215	256	9	13445	11.671006944444445	1.0	0.8699594836811729	89.8159346128311
GOTERM_CC_DIRECT	GO:0000791~euchromatin	2	0.6666666666666667	0.15834635223649401	ENSMUSG00000025172, ENSMUSG00000034160	256	9	13445	11.671006944444445	1.0	0.8699594836811729	89.8159346128311
KEGG_PATHWAY	mmu00830:Retinol metabolism	3	1.0	0.15885013079599455	ENSMUSG00000024987, ENSMUSG00000056666, ENSMUSG00000013584	117	32	5206	4.171474358974359	0.9999999999998308	0.8776093597332593	87.88097191238671
GOTERM_BP_DIRECT	GO:0001657~ureteric bud development	3	1.0	0.15889482007395256	ENSMUSG00000040998, ENSMUSG00000057329, ENSMUSG00000048616	236	38	12540	4.194915254237288	1.0	0.9957150111906631	94.2475593341441
GOTERM_BP_DIRECT	GO:0007628~adult walking behavior	3	1.0	0.15889482007395256	ENSMUSG00000022076, ENSMUSG00000032368, ENSMUSG00000021919	236	38	12540	4.194915254237288	1.0	0.9957150111906631	94.2475593341441
GOTERM_MF_DIRECT	GO:0004806~triglyceride lipase activity	2	0.6666666666666667	0.16351934264128198	ENSMUSG00000053846, ENSMUSG00000015568	238	9	12069	11.268907563025211	1.0	0.9592235156479918	92.04601991429493
GOTERM_BP_DIRECT	GO:0016042~lipid catabolic process	4	1.3333333333333335	0.16600693080517231	ENSMUSG00000039943, ENSMUSG00000053846, ENSMUSG00000015568, ENSMUSG00000026701	236	75	12540	2.833898305084746	1.0	0.996286815181437	94.99972803854241
GOTERM_BP_DIRECT	GO:0010811~positive regulation of cell-substrate adhesion	3	1.0	0.17220644377327404	ENSMUSG00000040998, ENSMUSG00000040152, ENSMUSG00000021136	236	40	12540	3.985169491525424	1.0	0.9966604301930615	95.57901183369168
GOTERM_BP_DIRECT	GO:0042573~retinoic acid metabolic process	2	0.6666666666666667	0.17241799903219615	ENSMUSG00000024987, ENSMUSG00000013584	236	10	12540	10.627118644067796	1.0	0.9962674894746242	95.59762015931949
GOTERM_BP_DIRECT	GO:1900025~negative regulation of substrate adhesion-dependent cell spreading	2	0.6666666666666667	0.17241799903219615	ENSMUSG00000027750, ENSMUSG00000048915	236	10	12540	10.627118644067796	1.0	0.9962674894746242	95.59762015931949
GOTERM_BP_DIRECT	GO:0009650~UV protection	2	0.6666666666666667	0.17241799903219615	ENSMUSG00000063856, ENSMUSG00000042436	236	10	12540	10.627118644067796	1.0	0.9962674894746242	95.59762015931949
GOTERM_BP_DIRECT	GO:0048660~regulation of smooth muscle cell proliferation	2	0.6666666666666667	0.17241799903219615	ENSMUSG00000026187, ENSMUSG00000030043	236	10	12540	10.627118644067796	1.0	0.9962674894746242	95.59762015931949
GOTERM_BP_DIRECT	GO:0032455~nerve growth factor processing	2	0.6666666666666667	0.17241799903219615	ENSMUSG00000020131, ENSMUSG00000021587	236	10	12540	10.627118644067796	1.0	0.9962674894746242	95.59762015931949
GOTERM_BP_DIRECT	GO:0090197~positive regulation of chemokine secretion	2	0.6666666666666667	0.17241799903219615	ENSMUSG00000015568, ENSMUSG00000026874	236	10	12540	10.627118644067796	1.0	0.9962674894746242	95.59762015931949
KEGG_PATHWAY	mmu05012:Parkinson's disease	6	2.0	0.1743830650817082	ENSMUSG00000064357, ENSMUSG00000064358, ENSMUSG00000064360, ENSMUSG00000065947, ENSMUSG00000051811, ENSMUSG00000064354	117	133	5206	2.0073260073260073	0.9999999999999929	0.8860212082347163	90.3458795136661
GOTERM_CC_DIRECT	GO:0016020~membrane	117	39.0	0.17516024442474748	ENSMUSG00000048304, ENSMUSG00000038388, ENSMUSG00000050856, ENSMUSG00000071415, ENSMUSG00000022842, ENSMUSG00000036437, ENSMUSG00000022123, ENSMUSG00000052369, ENSMUSG00000039637, ENSMUSG00000020261, ENSMUSG00000090264, ENSMUSG00000029420, ENSMUSG00000027500, ENSMUSG00000033166, ENSMUSG00000028970, ENSMUSG00000035112, ENSMUSG00000020684, ENSMUSG00000059714, ENSMUSG00000024987, ENSMUSG00000034997,…	256	5705	13445	1.0770876698071867	1.0	0.8878088798377971	92.2054831655676
GOTERM_BP_DIRECT	GO:0008152~metabolic process	11	3.6666666666666665	0.17673715278346644	ENSMUSG00000058135, ENSMUSG00000036395, ENSMUSG00000029695, ENSMUSG00000022842, ENSMUSG00000062480, ENSMUSG00000045316, ENSMUSG00000028766, ENSMUSG00000026701, ENSMUSG00000041718, ENSMUSG00000025068, ENSMUSG00000013584	236	381	12540	1.5340984919257974	1.0	0.9964042615365164	95.96182113434722
GOTERM_MF_DIRECT	GO:0042626~ATPase activity, coupled to transmembrane movement of substances	3	1.0	0.17799301276632723	ENSMUSG00000041797, ENSMUSG00000035722, ENSMUSG00000028970	238	39	12069	3.9007756948933423	1.0	0.9658618845884434	93.78973492686316
GOTERM_BP_DIRECT	GO:0030317~sperm motility	3	1.0	0.1789296587918025	ENSMUSG00000022236, ENSMUSG00000036196, ENSMUSG00000050957	236	41	12540	3.88797023563456	1.0	0.9962689837103079	96.13567804271244
GOTERM_MF_DIRECT	GO:0030594~neurotransmitter receptor activity	2	0.6666666666666667	0.17995764411841553	ENSMUSG00000034997, ENSMUSG00000041380	238	10	12069	10.142016806722689	1.0	0.9628190420669681	93.99689312093551
GOTERM_MF_DIRECT	GO:0051378~serotonin binding	2	0.6666666666666667	0.17995764411841553	ENSMUSG00000034997, ENSMUSG00000041380	238	10	12069	10.142016806722689	1.0	0.9628190420669681	93.99689312093551
GOTERM_BP_DIRECT	GO:0060271~cilium morphogenesis	6	2.0	0.18175602001096644	ENSMUSG00000031328, ENSMUSG00000033276, ENSMUSG00000032514, ENSMUSG00000034227, ENSMUSG00000030770, ENSMUSG00000028718	236	160	12540	1.992584745762712	1.0	0.9962173102184262	96.34943363465932
GOTERM_BP_DIRECT	GO:0007399~nervous system development	10	3.3333333333333335	0.18305256184405846	ENSMUSG00000063531, ENSMUSG00000049281, ENSMUSG00000056596, ENSMUSG00000048978, ENSMUSG00000048915, ENSMUSG00000032368, ENSMUSG00000047261, ENSMUSG00000075590, ENSMUSG00000032128, ENSMUSG00000051243	236	337	12540	1.5767238344314236	1.0	0.995967252180868	96.44372768702122
GOTERM_BP_DIRECT	GO:0048013~ephrin receptor signaling pathway	3	1.0	0.1856924901572163	ENSMUSG00000029869, ENSMUSG00000048915, ENSMUSG00000052504	236	42	12540	3.795399515738499	1.0	0.9958963533171967	96.62869503660015
GOTERM_BP_DIRECT	GO:0003197~endocardial cushion development	2	0.6666666666666667	0.18793928955410655	ENSMUSG00000040152, ENSMUSG00000052504	236	11	12540	9.661016949152541	1.0	0.9957746669354878	96.77895963396944
GOTERM_BP_DIRECT	GO:0016331~morphogenesis of embryonic epithelium	2	0.6666666666666667	0.18793928955410655	ENSMUSG00000013584, ENSMUSG00000030782	236	11	12540	9.661016949152541	1.0	0.9957746669354878	96.77895963396944
GOTERM_BP_DIRECT	GO:0018149~peptide cross-linking	2	0.6666666666666667	0.18793928955410655	ENSMUSG00000040152, ENSMUSG00000035722	236	11	12540	9.661016949152541	1.0	0.9957746669354878	96.77895963396944
GOTERM_BP_DIRECT	GO:0001706~endoderm formation	2	0.6666666666666667	0.18793928955410655	ENSMUSG00000034765, ENSMUSG00000048616	236	11	12540	9.661016949152541	1.0	0.9957746669354878	96.77895963396944
GOTERM_BP_DIRECT	GO:1904322~cellular response to forskolin	2	0.6666666666666667	0.18793928955410655	ENSMUSG00000022994, ENSMUSG00000048915	236	11	12540	9.661016949152541	1.0	0.9957746669354878	96.77895963396944
GOTERM_BP_DIRECT	GO:0007610~behavior	2	0.6666666666666667	0.18793928955410655	ENSMUSG00000034997, ENSMUSG00000041380	236	11	12540	9.661016949152541	1.0	0.9957746669354878	96.77895963396944
GOTERM_BP_DIRECT	GO:0016338~calcium-independent cell-cell adhesion via plasma membrane cell-adhesion molecules	2	0.6666666666666667	0.18793928955410655	ENSMUSG00000022132, ENSMUSG00000022512	236	11	12540	9.661016949152541	1.0	0.9957746669354878	96.77895963396944
GOTERM_BP_DIRECT	GO:0016242~negative regulation of macroautophagy	2	0.6666666666666667	0.18793928955410655	ENSMUSG00000036306, ENSMUSG00000075590	236	11	12540	9.661016949152541	1.0	0.9957746669354878	96.77895963396944
GOTERM_BP_DIRECT	GO:0046626~regulation of insulin receptor signaling pathway	2	0.6666666666666667	0.18793928955410655	ENSMUSG00000027540, ENSMUSG00000034160	236	11	12540	9.661016949152541	1.0	0.9957746669354878	96.77895963396944
KEGG_PATHWAY	mmu04932:Non-alcoholic fatty liver disease (NAFLD)	6	2.0	0.1895711937914808	ENSMUSG00000064358, ENSMUSG00000005373, ENSMUSG00000027947, ENSMUSG00000051811, ENSMUSG00000002108, ENSMUSG00000064354	117	137	5206	1.9487179487179487	0.9999999999999997	0.892824507718248	92.30273148048272
GOTERM_CC_DIRECT	GO:0045263~proton-transporting ATP synthase complex, coupling factor F(o)	2	0.6666666666666667	0.18999161545962767	ENSMUSG00000064357, ENSMUSG00000050856	256	11	13445	9.549005681818182	1.0	0.8999023397520308	93.87130360713324
GOTERM_BP_DIRECT	GO:0007186~G-protein coupled receptor signaling pathway	10	3.3333333333333335	0.19234801463880585	ENSMUSG00000058396, ENSMUSG00000034997, ENSMUSG00000039116, ENSMUSG00000030043, ENSMUSG00000041380, ENSMUSG00000032766, ENSMUSG00000049649, ENSMUSG00000036437, ENSMUSG00000024211, ENSMUSG00000037010	236	340	12540	1.5628115653040877	1.0	0.9959442342046837	97.05570912486696
GOTERM_BP_DIRECT	GO:0009408~response to heat	3	1.0	0.19249111417616843	ENSMUSG00000030043, ENSMUSG00000007122, ENSMUSG00000030782	236	43	12540	3.7071344107213244	1.0	0.9955451073568198	97.0643060787628
KEGG_PATHWAY	mmu01100:Metabolic pathways	28	9.333333333333334	0.19347153222693883	ENSMUSG00000015224, ENSMUSG00000024987, ENSMUSG00000053846, ENSMUSG00000050856, ENSMUSG00000062729, ENSMUSG00000005198, ENSMUSG00000064360, ENSMUSG00000031286, ENSMUSG00000013584, ENSMUSG00000065947, ENSMUSG00000039943, ENSMUSG00000028766, ENSMUSG00000006731, ENSMUSG00000003526, ENSMUSG00000024292, ENSMUSG00000026811, ENSMUSG00000020736, ENSMUSG00000045316, ENSMUSG00000041718, ENSMUSG00000051811,…	117	1026	5206	1.2143083254194365	0.9999999999999999	0.8835345761705481	92.74268565667899
GOTERM_CC_DIRECT	GO:0008021~synaptic vesicle	5	1.6666666666666667	0.19368842532381061	ENSMUSG00000029030, ENSMUSG00000027712, ENSMUSG00000027820, ENSMUSG00000036437, ENSMUSG00000023945	256	120	13445	2.1883138020833335	1.0	0.8961159288494145	94.2317665407649
KEGG_PATHWAY	mmu04724:Glutamatergic synapse	5	1.6666666666666667	0.19651682059004705	ENSMUSG00000039943, ENSMUSG00000022994, ENSMUSG00000019935, ENSMUSG00000032766, ENSMUSG00000024211	117	103	5206	2.1599867230935192	0.9999999999999999	0.8733635968645206	93.07000876128258
GOTERM_CC_DIRECT	GO:0043005~neuron projection	11	3.6666666666666665	0.20034316510237418	ENSMUSG00000015222, ENSMUSG00000026728, ENSMUSG00000059921, ENSMUSG00000027500, ENSMUSG00000034160, ENSMUSG00000048978, ENSMUSG00000019935, ENSMUSG00000036306, ENSMUSG00000024211, ENSMUSG00000021919, ENSMUSG00000025888	256	386	13445	1.4966705796632125	1.0	0.8964462979052923	94.83169359907143
GOTERM_BP_DIRECT	GO:0007165~signal transduction	19	6.333333333333334	0.20239012384910857	ENSMUSG00000025876, ENSMUSG00000058396, ENSMUSG00000034997, ENSMUSG00000041354, ENSMUSG00000049649, ENSMUSG00000064325, ENSMUSG00000036437, ENSMUSG00000039116, ENSMUSG00000059921, ENSMUSG00000041380, ENSMUSG00000030043, ENSMUSG00000032766, ENSMUSG00000062939, ENSMUSG00000020684, ENSMUSG00000021136, ENSMUSG00000034255, ENSMUSG00000024211, ENSMUSG00000037010, ENSMUSG00000062190	236	774	12540	1.3043621074760214	1.0	0.9963956754973343	97.60496920102432
GOTERM_BP_DIRECT	GO:0071372~cellular response to follicle-stimulating hormone stimulus	2	0.6666666666666667	0.20317069405216087	ENSMUSG00000048915, ENSMUSG00000052504	236	12	12540	8.85593220338983	1.0	0.9961225018190263	97.6433564968632
GOTERM_BP_DIRECT	GO:0010875~positive regulation of cholesterol efflux	2	0.6666666666666667	0.20317069405216087	ENSMUSG00000035722, ENSMUSG00000002108	236	12	12540	8.85593220338983	1.0	0.9961225018190263	97.6433564968632
GOTERM_BP_DIRECT	GO:0045821~positive regulation of glycolytic process	2	0.6666666666666667	0.20317069405216087	ENSMUSG00000034997, ENSMUSG00000005373	236	12	12540	8.85593220338983	1.0	0.9961225018190263	97.6433564968632
GOTERM_BP_DIRECT	GO:0042744~hydrogen peroxide catabolic process	2	0.6666666666666667	0.20317069405216087	ENSMUSG00000063856, ENSMUSG00000026701	236	12	12540	8.85593220338983	1.0	0.9961225018190263	97.6433564968632
GOTERM_BP_DIRECT	GO:0061053~somite development	2	0.6666666666666667	0.20317069405216087	ENSMUSG00000048616, ENSMUSG00000027004	236	12	12540	8.85593220338983	1.0	0.9961225018190263	97.6433564968632
GOTERM_BP_DIRECT	GO:0001825~blastocyst formation	2	0.6666666666666667	0.20317069405216087	ENSMUSG00000042729, ENSMUSG00000063888	236	12	12540	8.85593220338983	1.0	0.9961225018190263	97.6433564968632
GOTERM_CC_DIRECT	GO:0005901~caveola	4	1.3333333333333335	0.20366977535070963	ENSMUSG00000034997, ENSMUSG00000048915, ENSMUSG00000017969, ENSMUSG00000059714	256	82	13445	2.5619283536585367	1.0	0.8925032157865941	95.10945337470915
KEGG_PATHWAY	mmu05016:Huntington's disease	7	2.3333333333333335	0.20488696780741264	ENSMUSG00000064357, ENSMUSG00000039943, ENSMUSG00000064358, ENSMUSG00000005198, ENSMUSG00000052861, ENSMUSG00000051811, ENSMUSG00000064354	117	178	5206	1.749831940843177	1.0	0.8714416080343755	93.90113740534044
GOTERM_CC_DIRECT	GO:0044853~plasma membrane raft	2	0.6666666666666667	0.20536694209602455	ENSMUSG00000023945, ENSMUSG00000059714	256	12	13445	8.753255208333334	1.0	0.8865222414958842	95.24578147362433
GOTERM_BP_DIRECT	GO:0003151~outflow tract morphogenesis	3	1.0	0.2061810832182467	ENSMUSG00000040152, ENSMUSG00000036437, ENSMUSG00000048616	236	45	12540	3.5423728813559325	1.0	0.9961103064897263	97.78605716849171
GOTERM_BP_DIRECT	GO:0006749~glutathione metabolic process	3	1.0	0.2061810832182467	ENSMUSG00000058135, ENSMUSG00000063856, ENSMUSG00000025068	236	45	12540	3.5423728813559325	1.0	0.9961103064897263	97.78605716849171
GOTERM_BP_DIRECT	GO:0021915~neural tube development	3	1.0	0.2061810832182467	ENSMUSG00000048616, ENSMUSG00000013584, ENSMUSG00000028718	236	45	12540	3.5423728813559325	1.0	0.9961103064897263	97.78605716849171
GOTERM_CC_DIRECT	GO:0043025~neuronal cell body	13	4.333333333333334	0.20948561114841402	ENSMUSG00000015222, ENSMUSG00000034997, ENSMUSG00000031328, ENSMUSG00000022076, ENSMUSG00000027500, ENSMUSG00000034160, ENSMUSG00000048978, ENSMUSG00000027712, ENSMUSG00000019935, ENSMUSG00000000560, ENSMUSG00000023945, ENSMUSG00000021919, ENSMUSG00000024211	256	484	13445	1.4106485666322315	1.0	0.8839295016114712	95.56214630159626
GOTERM_MF_DIRECT	GO:0004993~G-protein coupled serotonin receptor activity	2	0.6666666666666667	0.2118754021823694	ENSMUSG00000034997, ENSMUSG00000041380	238	12	12069	8.451680672268909	1.0	0.9778426347549003	96.58076838792918
GOTERM_MF_DIRECT	GO:0047617~acyl-CoA hydrolase activity	2	0.6666666666666667	0.2118754021823694	ENSMUSG00000042540, ENSMUSG00000006717	238	12	12069	8.451680672268909	1.0	0.9778426347549003	96.58076838792918
GOTERM_BP_DIRECT	GO:0045600~positive regulation of fat cell differentiation	3	1.0	0.21306540850940497	ENSMUSG00000034997, ENSMUSG00000041380, ENSMUSG00000027004	236	46	12540	3.465364775239499	1.0	0.9965271733908604	98.08247463933968
GOTERM_BP_DIRECT	GO:0032956~regulation of actin cytoskeleton organization	3	1.0	0.21306540850940497	ENSMUSG00000048915, ENSMUSG00000052504, ENSMUSG00000024300	236	46	12540	3.465364775239499	1.0	0.9965271733908604	98.08247463933968
GOTERM_BP_DIRECT	GO:0042632~cholesterol homeostasis	3	1.0	0.21306540850940497	ENSMUSG00000053846, ENSMUSG00000015568, ENSMUSG00000002108	236	46	12540	3.465364775239499	1.0	0.9965271733908604	98.08247463933968
GOTERM_MF_DIRECT	GO:0004867~serine-type endopeptidase inhibitor activity	3	1.0	0.21377405342883934	ENSMUSG00000076434, ENSMUSG00000037254, ENSMUSG00000069792	238	44	12069	3.457505729564553	1.0	0.9756562774872687	96.69571892147583
KEGG_PATHWAY	mmu02010:ABC transporters	3	1.0	0.21542206491176624	ENSMUSG00000041797, ENSMUSG00000035722, ENSMUSG00000028970	117	39	5206	3.422748191978961	1.0	0.8728235299217576	94.81703972541963
GOTERM_BP_DIRECT	GO:0030154~cell differentiation	15	5.0	0.21603494918003202	ENSMUSG00000036196, ENSMUSG00000032368, ENSMUSG00000027004, ENSMUSG00000030782, ENSMUSG00000040998, ENSMUSG00000028441, ENSMUSG00000063531, ENSMUSG00000023391, ENSMUSG00000048915, ENSMUSG00000036585, ENSMUSG00000047261, ENSMUSG00000021136, ENSMUSG00000032128, ENSMUSG00000048616, ENSMUSG00000056215	236	589	12540	1.3531984691088026	1.0	0.9965099508933306	98.1984541473671
GOTERM_MF_DIRECT	GO:0005178~integrin binding	4	1.3333333333333335	0.21790893321370938	ENSMUSG00000040998, ENSMUSG00000036585, ENSMUSG00000040152, ENSMUSG00000032011	238	82	12069	2.4736626357860216	1.0	0.9745331014662314	96.93374097291338
GOTERM_BP_DIRECT	GO:0051260~protein homooligomerization	6	2.0	0.217998613314412	ENSMUSG00000027712, ENSMUSG00000067242, ENSMUSG00000022512, ENSMUSG00000059714, ENSMUSG00000017446, ENSMUSG00000074575	236	171	12540	1.864406779661017	1.0	0.9963896217231142	98.2714924274241
GOTERM_BP_DIRECT	GO:0070328~triglyceride homeostasis	2	0.6666666666666667	0.21811760392444673	ENSMUSG00000015568, ENSMUSG00000002108	236	13	12540	8.174706649282921	1.0	0.9960660013380783	98.27582764167856
GOTERM_BP_DIRECT	GO:0043267~negative regulation of potassium ion transport	2	0.6666666666666667	0.21811760392444673	ENSMUSG00000039943, ENSMUSG00000034997	236	13	12540	8.174706649282921	1.0	0.9960660013380783	98.27582764167856
GOTERM_BP_DIRECT	GO:0000188~inactivation of MAPK activity	2	0.6666666666666667	0.21811760392444673	ENSMUSG00000003518, ENSMUSG00000037239	236	13	12540	8.174706649282921	1.0	0.9960660013380783	98.27582764167856
GOTERM_BP_DIRECT	GO:0014032~neural crest cell development	2	0.6666666666666667	0.21811760392444673	ENSMUSG00000024987, ENSMUSG00000013584	236	13	12540	8.174706649282921	1.0	0.9960660013380783	98.27582764167856
GOTERM_BP_DIRECT	GO:0015992~proton transport	3	1.0	0.21997148034583766	ENSMUSG00000064357, ENSMUSG00000020261, ENSMUSG00000050856	236	47	12540	3.3916336098088715	1.0	0.9959302019226115	98.3420649751071
GOTERM_BP_DIRECT	GO:0031532~actin cytoskeleton reorganization	3	1.0	0.21997148034583766	ENSMUSG00000027540, ENSMUSG00000031328, ENSMUSG00000030770	236	47	12540	3.3916336098088715	1.0	0.9959302019226115	98.3420649751071
GOTERM_CC_DIRECT	GO:0016021~integral component of membrane	81	27.0	0.2208963199767595	ENSMUSG00000048304, ENSMUSG00000038388, ENSMUSG00000022842, ENSMUSG00000027820, ENSMUSG00000036437, ENSMUSG00000052369, ENSMUSG00000039637, ENSMUSG00000051486, ENSMUSG00000045994, ENSMUSG00000020261, ENSMUSG00000022994, ENSMUSG00000038552, ENSMUSG00000027540, ENSMUSG00000056116, ENSMUSG00000019935, ENSMUSG00000027004, ENSMUSG00000028970, ENSMUSG00000058173, ENSMUSG00000034075, ENSMUSG00000017969,…	256	3902	13445	1.090231171514608	1.0	0.8908791112832986	96.3398624773353
GOTERM_BP_DIRECT	GO:0070374~positive regulation of ERK1 and ERK2 cascade	5	1.6666666666666667	0.2310985584104911	ENSMUSG00000040998, ENSMUSG00000034997, ENSMUSG00000041380, ENSMUSG00000035722, ENSMUSG00000028086	236	131	12540	2.028076077112175	1.0	0.9967623873929419	98.69203560135873
GOTERM_BP_DIRECT	GO:0007004~telomere maintenance via telomerase	2	0.6666666666666667	0.23278531072619177	ENSMUSG00000006281, ENSMUSG00000027133	236	14	12540	7.5907990314769975	1.0	0.996631339577655	98.73858924596321
GOTERM_BP_DIRECT	GO:0001516~prostaglandin biosynthetic process	2	0.6666666666666667	0.23278531072619177	ENSMUSG00000017969, ENSMUSG00000015090	236	14	12540	7.5907990314769975	1.0	0.996631339577655	98.73858924596321
GOTERM_BP_DIRECT	GO:0051893~regulation of focal adhesion assembly	2	0.6666666666666667	0.23278531072619177	ENSMUSG00000048915, ENSMUSG00000052504	236	14	12540	7.5907990314769975	1.0	0.996631339577655	98.73858924596321
GOTERM_BP_DIRECT	GO:0001659~temperature homeostasis	2	0.6666666666666667	0.23278531072619177	ENSMUSG00000063856, ENSMUSG00000034997	236	14	12540	7.5907990314769975	1.0	0.996631339577655	98.73858924596321
GOTERM_BP_DIRECT	GO:0050966~detection of mechanical stimulus involved in sensory perception of pain	2	0.6666666666666667	0.23278531072619177	ENSMUSG00000034997, ENSMUSG00000024211	236	14	12540	7.5907990314769975	1.0	0.996631339577655	98.73858924596321
GOTERM_BP_DIRECT	GO:0007626~locomotory behavior	4	1.3333333333333335	0.23314866588440236	ENSMUSG00000020160, ENSMUSG00000022076, ENSMUSG00000041380, ENSMUSG00000036437	236	89	12540	2.388116549228718	1.0	0.996369163345198	98.74841178229634
KEGG_PATHWAY	mmu03450:Non-homologous end-joining	2	0.6666666666666667	0.23715244518402448	ENSMUSG00000026187, ENSMUSG00000025218	117	12	5206	7.415954415954417	1.0	0.8882350407460922	96.32074177760992
GOTERM_CC_DIRECT	GO:0005788~endoplasmic reticulum lumen	4	1.3333333333333335	0.23851593747107977	ENSMUSG00000005973, ENSMUSG00000020131, ENSMUSG00000021587, ENSMUSG00000002732	256	89	13445	2.360428370786517	1.0	0.904155801615488	97.29695484292556
GOTERM_BP_DIRECT	GO:0007268~chemical synaptic transmission	5	1.6666666666666667	0.23916190530003345	ENSMUSG00000034997, ENSMUSG00000030043, ENSMUSG00000041380, ENSMUSG00000024211, ENSMUSG00000021919	236	133	12540	1.9975786924939465	1.0	0.9966534735787019	98.90089025839615
GOTERM_BP_DIRECT	GO:0071333~cellular response to glucose stimulus	3	1.0	0.2407885728105491	ENSMUSG00000063856, ENSMUSG00000005373, ENSMUSG00000034160	236	50	12540	3.1881355932203395	1.0	0.9965216960067532	98.93903296630033
GOTERM_BP_DIRECT	GO:0045165~cell fate commitment	3	1.0	0.2407885728105491	ENSMUSG00000010797, ENSMUSG00000047261, ENSMUSG00000030782	236	50	12540	3.1881355932203395	1.0	0.9965216960067532	98.93903296630033
GOTERM_BP_DIRECT	GO:0008217~regulation of blood pressure	3	1.0	0.2407885728105491	ENSMUSG00000029661, ENSMUSG00000030043, ENSMUSG00000036437	236	50	12540	3.1881355932203395	1.0	0.9965216960067532	98.93903296630033
GOTERM_MF_DIRECT	GO:0005003~ephrin receptor activity	2	0.6666666666666667	0.24255589266218167	ENSMUSG00000029869, ENSMUSG00000052504	238	14	12069	7.244297719087635	1.0	0.9819523172533472	98.05266796202304
GOTERM_MF_DIRECT	GO:0097110~scaffold protein binding	3	1.0	0.24284907823223967	ENSMUSG00000022994, ENSMUSG00000026728, ENSMUSG00000025888	238	48	12069	3.1693802521008405	1.0	0.9796504703478304	98.06332748626505
KEGG_PATHWAY	mmu04611:Platelet activation	5	1.6666666666666667	0.24385383183899406	ENSMUSG00000028197, ENSMUSG00000039943, ENSMUSG00000022994, ENSMUSG00000004098, ENSMUSG00000029661	117	113	5206	1.9688374555631192	1.0	0.8846670059278181	96.69622491347478
GOTERM_MF_DIRECT	GO:0005125~cytokine activity	4	1.3333333333333335	0.24392275981277844	ENSMUSG00000010797, ENSMUSG00000040663, ENSMUSG00000021508, ENSMUSG00000021943	238	87	12069	2.3314981164879742	1.0	0.9775382446154958	98.10190275118006
GOTERM_BP_DIRECT	GO:0010880~regulation of release of sequestered calcium ion into cytosol by sarcoplasmic reticulum	2	0.6666666666666667	0.24717900799387718	ENSMUSG00000025068, ENSMUSG00000007122	236	15	12540	7.084745762711865	1.0	0.9968221999331859	99.0771705586407
GOTERM_BP_DIRECT	GO:0050860~negative regulation of T cell receptor signaling pathway	2	0.6666666666666667	0.24717900799387718	ENSMUSG00000003518, ENSMUSG00000032011	236	15	12540	7.084745762711865	1.0	0.9968221999331859	99.0771705586407
GOTERM_BP_DIRECT	GO:0033198~response to ATP	2	0.6666666666666667	0.24717900799387718	ENSMUSG00000027716, ENSMUSG00000025888	236	15	12540	7.084745762711865	1.0	0.9968221999331859	99.0771705586407
GOTERM_BP_DIRECT	GO:0006693~prostaglandin metabolic process	2	0.6666666666666667	0.24717900799387718	ENSMUSG00000017969, ENSMUSG00000015090	236	15	12540	7.084745762711865	1.0	0.9968221999331859	99.0771705586407
GOTERM_BP_DIRECT	GO:0022617~extracellular matrix disassembly	2	0.6666666666666667	0.24717900799387718	ENSMUSG00000026479, ENSMUSG00000059714	236	15	12540	7.084745762711865	1.0	0.9968221999331859	99.0771705586407
GOTERM_CC_DIRECT	GO:0031528~microvillus membrane	2	0.6666666666666667	0.2497703625981504	ENSMUSG00000022994, ENSMUSG00000027376	256	15	13445	7.002604166666667	1.0	0.9093214360469056	97.78097346358975
GOTERM_CC_DIRECT	GO:0005783~endoplasmic reticulum	26	8.666666666666668	0.2526104979682865	ENSMUSG00000049299, ENSMUSG00000015224, ENSMUSG00000024987, ENSMUSG00000050103, ENSMUSG00000047992, ENSMUSG00000040152, ENSMUSG00000051236, ENSMUSG00000052369, ENSMUSG00000045994, ENSMUSG00000020261, ENSMUSG00000056666, ENSMUSG00000002732, ENSMUSG00000038552, ENSMUSG00000022132, ENSMUSG00000027540, ENSMUSG00000024292, ENSMUSG00000005973, ENSMUSG00000027712, ENSMUSG00000028086, ENSMUSG00000041718,…	256	1141	13445	1.1967640775635409	1.0	0.9058274837295629	97.88974633446459
GOTERM_BP_DIRECT	GO:0045766~positive regulation of angiogenesis	4	1.3333333333333335	0.253185759970829	ENSMUSG00000036585, ENSMUSG00000040152, ENSMUSG00000017969, ENSMUSG00000026874	236	93	12540	2.285401858939311	1.0	0.9970635454493855	99.1914487474726
GOTERM_CC_DIRECT	GO:0016023~cytoplasmic, membrane-bounded vesicle	5	1.6666666666666667	0.25398759817875816	ENSMUSG00000034997, ENSMUSG00000021996, ENSMUSG00000048978, ENSMUSG00000026701, ENSMUSG00000039637	256	135	13445	1.9451678240740742	1.0	0.9008922294853272	97.94069300128743
GOTERM_BP_DIRECT	GO:0051384~response to glucocorticoid	3	1.0	0.254719335563807	ENSMUSG00000057329, ENSMUSG00000028766, ENSMUSG00000015090	236	52	12540	3.0655149934810955	1.0	0.9969421902667833	99.21841666386287
GOTERM_BP_DIRECT	GO:0034097~response to cytokine	3	1.0	0.254719335563807	ENSMUSG00000027947, ENSMUSG00000057329, ENSMUSG00000013584	236	52	12540	3.0655149934810955	1.0	0.9969421902667833	99.21841666386287
GOTERM_BP_DIRECT	GO:0008631~intrinsic apoptotic signaling pathway in response to oxidative stress	2	0.6666666666666667	0.2613037930728628	ENSMUSG00000063856, ENSMUSG00000057329	236	16	12540	6.641949152542373	1.0	0.9972139137860678	99.3248886437871
GOTERM_BP_DIRECT	GO:0042572~retinol metabolic process	2	0.6666666666666667	0.2613037930728628	ENSMUSG00000056666, ENSMUSG00000013584	236	16	12540	6.641949152542373	1.0	0.9972139137860678	99.3248886437871
KEGG_PATHWAY	mmu04540:Gap junction	4	1.3333333333333335	0.26353335673567646	ENSMUSG00000039943, ENSMUSG00000022994, ENSMUSG00000034997, ENSMUSG00000041380	117	80	5206	2.224786324786325	1.0	0.8957471368345379	97.60508692176623
GOTERM_BP_DIRECT	GO:0009612~response to mechanical stimulus	3	1.0	0.26866647731087767	ENSMUSG00000019929, ENSMUSG00000027750, ENSMUSG00000040152	236	54	12540	2.951977401129944	1.0	0.9975102324006347	99.42775275476458
GOTERM_MF_DIRECT	GO:0070034~telomerase RNA binding	2	0.6666666666666667	0.27204688193689436	ENSMUSG00000006281, ENSMUSG00000027133	238	16	12069	6.33876050420168	1.0	0.9847591339700059	98.89105366807904
GOTERM_BP_DIRECT	GO:0007274~neuromuscular synaptic transmission	2	0.6666666666666667	0.27516466888358715	ENSMUSG00000023945, ENSMUSG00000021919	236	17	12540	6.251246261216351	1.0	0.9977217988944652	99.50612340744348
GOTERM_BP_DIRECT	GO:0045662~negative regulation of myoblast differentiation	2	0.6666666666666667	0.27516466888358715	ENSMUSG00000025172, ENSMUSG00000021508	236	17	12540	6.251246261216351	1.0	0.9977217988944652	99.50612340744348
GOTERM_BP_DIRECT	GO:0010001~glial cell differentiation	2	0.6666666666666667	0.27516466888358715	ENSMUSG00000097767, ENSMUSG00000047261	236	17	12540	6.251246261216351	1.0	0.9977217988944652	99.50612340744348
GOTERM_BP_DIRECT	GO:0048266~behavioral response to pain	2	0.6666666666666667	0.27516466888358715	ENSMUSG00000030043, ENSMUSG00000040152	236	17	12540	6.251246261216351	1.0	0.9977217988944652	99.50612340744348
GOTERM_BP_DIRECT	GO:0048384~retinoic acid receptor signaling pathway	2	0.6666666666666667	0.27516466888358715	ENSMUSG00000024987, ENSMUSG00000013584	236	17	12540	6.251246261216351	1.0	0.9977217988944652	99.50612340744348
GOTERM_BP_DIRECT	GO:0009954~proximal/distal pattern formation	2	0.6666666666666667	0.27516466888358715	ENSMUSG00000023391, ENSMUSG00000013584	236	17	12540	6.251246261216351	1.0	0.9977217988944652	99.50612340744348
GOTERM_BP_DIRECT	GO:0001574~ganglioside biosynthetic process	2	0.6666666666666667	0.27516466888358715	ENSMUSG00000026811, ENSMUSG00000006731	236	17	12540	6.251246261216351	1.0	0.9977217988944652	99.50612340744348
GOTERM_BP_DIRECT	GO:0010596~negative regulation of endothelial cell migration	2	0.6666666666666667	0.27516466888358715	ENSMUSG00000019929, ENSMUSG00000040152	236	17	12540	6.251246261216351	1.0	0.9977217988944652	99.50612340744348
GOTERM_BP_DIRECT	GO:0045987~positive regulation of smooth muscle contraction	2	0.6666666666666667	0.27516466888358715	ENSMUSG00000040998, ENSMUSG00000030043	236	17	12540	6.251246261216351	1.0	0.9977217988944652	99.50612340744348
GOTERM_BP_DIRECT	GO:0043154~negative regulation of cysteine-type endopeptidase activity involved in apoptotic process	3	1.0	0.2756397774026643	ENSMUSG00000063856, ENSMUSG00000031221, ENSMUSG00000040152	236	55	12540	2.898305084745763	1.0	0.9975619222702883	99.51143852705643
GOTERM_CC_DIRECT	GO:0005753~mitochondrial proton-transporting ATP synthase complex	2	0.6666666666666667	0.27799066413250706	ENSMUSG00000064357, ENSMUSG00000050856	256	17	13445	6.178768382352941	1.0	0.9179231818008295	98.66491186741418
GOTERM_BP_DIRECT	GO:0030182~neuron differentiation	4	1.3333333333333335	0.27855585542580824	ENSMUSG00000010797, ENSMUSG00000075590, ENSMUSG00000013584, ENSMUSG00000021919	236	98	12540	2.1687997232791423	1.0	0.9975525147124124	99.54290229730147
GOTERM_BP_DIRECT	GO:0050896~response to stimulus	3	1.0	0.28260966422657274	ENSMUSG00000032852, ENSMUSG00000030340, ENSMUSG00000024211	236	56	12540	2.8465496368038745	1.0	0.9976137861693192	99.58349080665457
GOTERM_BP_DIRECT	GO:0007204~positive regulation of cytosolic calcium ion concentration	4	1.3333333333333335	0.28366175641124824	ENSMUSG00000034997, ENSMUSG00000030043, ENSMUSG00000049649, ENSMUSG00000017446	236	99	12540	2.1468926553672314	1.0	0.997491221786779	99.59345722737596
GOTERM_CC_DIRECT	GO:0031410~cytoplasmic vesicle	14	4.666666666666667	0.2839575170329647	ENSMUSG00000027540, ENSMUSG00000034997, ENSMUSG00000048978, ENSMUSG00000019935, ENSMUSG00000027376, ENSMUSG00000039637, ENSMUSG00000029030, ENSMUSG00000021996, ENSMUSG00000027270, ENSMUSG00000020131, ENSMUSG00000021587, ENSMUSG00000026701, ENSMUSG00000059714, ENSMUSG00000056215	256	569	13445	1.2922204525483303	1.0	0.9176130691856527	98.80394271492806
GOTERM_MF_DIRECT	GO:0005102~receptor binding	9	3.0	0.2845439804378891	ENSMUSG00000010797, ENSMUSG00000022994, ENSMUSG00000056116, ENSMUSG00000040663, ENSMUSG00000022661, ENSMUSG00000036585, ENSMUSG00000015568, ENSMUSG00000096054, ENSMUSG00000037010	238	316	12069	1.4442745452611423	1.0	0.9862386304461369	99.13246744375685
GOTERM_MF_DIRECT	GO:0004602~glutathione peroxidase activity	2	0.6666666666666667	0.28636073649420657	ENSMUSG00000063856, ENSMUSG00000026701	238	17	12069	5.96589223924864	1.0	0.9849815789967957	99.16318314167356
GOTERM_MF_DIRECT	GO:0003823~antigen binding	2	0.6666666666666667	0.28636073649420657	ENSMUSG00000075297, ENSMUSG00000030954	238	17	12069	5.96589223924864	1.0	0.9849815789967957	99.16318314167356
GOTERM_MF_DIRECT	GO:0016887~ATPase activity	6	2.0	0.2866700708310588	ENSMUSG00000064357, ENSMUSG00000041797, ENSMUSG00000050856, ENSMUSG00000052861, ENSMUSG00000035722, ENSMUSG00000028970	238	182	12069	1.6717610120971464	1.0	0.9832650329832908	99.16831120014471
KEGG_PATHWAY	mmu04742:Taste transduction	2	0.6666666666666667	0.28713994430839784	ENSMUSG00000022994, ENSMUSG00000030340	117	15	5206	5.932763532763533	1.0	0.9090546878238654	98.3905527592974
KEGG_PATHWAY	mmu00604:Glycosphingolipid biosynthesis - ganglio series	2	0.6666666666666667	0.28713994430839784	ENSMUSG00000026811, ENSMUSG00000006731	117	15	5206	5.932763532763533	1.0	0.9090546878238654	98.3905527592974
GOTERM_CC_DIRECT	GO:0071944~cell periphery	3	1.0	0.28731572591538057	ENSMUSG00000048915, ENSMUSG00000030043, ENSMUSG00000047261	256	56	13445	2.813546316964286	1.0	0.9151230644894732	98.87617687714918
GOTERM_BP_DIRECT	GO:0070507~regulation of microtubule cytoskeleton organization	2	0.6666666666666667	0.2887665456562032	ENSMUSG00000048915, ENSMUSG00000052504	236	18	12540	5.903954802259887	1.0	0.9976181422193652	99.63871450237767
GOTERM_BP_DIRECT	GO:0001649~osteoblast differentiation	4	1.3333333333333335	0.2887757555731692	ENSMUSG00000040463, ENSMUSG00000021943, ENSMUSG00000028766, ENSMUSG00000048616	236	100	12540	2.1254237288135593	1.0	0.9974343280256428	99.63879169872204
GOTERM_BP_DIRECT	GO:0030324~lung development	4	1.3333333333333335	0.2887757555731692	ENSMUSG00000010797, ENSMUSG00000036585, ENSMUSG00000028086, ENSMUSG00000013584	236	100	12540	2.1254237288135593	1.0	0.9974343280256428	99.63879169872204
GOTERM_BP_DIRECT	GO:0006821~chloride transport	3	1.0	0.28957382587709646	ENSMUSG00000035112, ENSMUSG00000036196, ENSMUSG00000000560	236	57	12540	2.7966101694915255	1.0	0.9972937722323538	99.64542248911911
KEGG_PATHWAY	mmu00480:Glutathione metabolism	3	1.0	0.2901554774547269	ENSMUSG00000058135, ENSMUSG00000063856, ENSMUSG00000025068	117	48	5206	2.780982905982906	1.0	0.9027454337395638	98.47167292676609
GOTERM_CC_DIRECT	GO:0031305~integral component of mitochondrial inner membrane	2	0.6666666666666667	0.29170174401564686	ENSMUSG00000009647, ENSMUSG00000062729	256	18	13445	5.835503472222222	1.0	0.9135958057868361	98.96444966748743
GOTERM_CC_DIRECT	GO:0070469~respiratory chain	3	1.0	0.294358158661182	ENSMUSG00000064360, ENSMUSG00000065947, ENSMUSG00000064354	256	57	13445	2.764185855263158	1.0	0.9106345868056424	99.01474845516265
GOTERM_BP_DIRECT	GO:0035082~axoneme assembly	2	0.6666666666666667	0.30211424265016557	ENSMUSG00000039552, ENSMUSG00000056215	236	19	12540	5.593220338983051	1.0	0.9978563252944358	99.73571551461652
GOTERM_BP_DIRECT	GO:0019369~arachidonic acid metabolic process	2	0.6666666666666667	0.30211424265016557	ENSMUSG00000015224, ENSMUSG00000024292	236	19	12540	5.593220338983051	1.0	0.9978563252944358	99.73571551461652
GOTERM_BP_DIRECT	GO:0022904~respiratory electron transport chain	2	0.6666666666666667	0.30211424265016557	ENSMUSG00000064358, ENSMUSG00000040463	236	19	12540	5.593220338983051	1.0	0.9978563252944358	99.73571551461652
GOTERM_BP_DIRECT	GO:0051592~response to calcium ion	3	1.0	0.30347615921866977	ENSMUSG00000027712, ENSMUSG00000040152, ENSMUSG00000027716	236	59	12540	2.7018098247629996	1.0	0.9977684333551671	99.74409904842784
GOTERM_BP_DIRECT	GO:0032088~negative regulation of NF-kappaB transcription factor activity	3	1.0	0.30347615921866977	ENSMUSG00000029994, ENSMUSG00000017969, ENSMUSG00000034227	236	59	12540	2.7018098247629996	1.0	0.9977684333551671	99.74409904842784
GOTERM_BP_DIRECT	GO:0051726~regulation of cell cycle	4	1.3333333333333335	0.3041559173973532	ENSMUSG00000061589, ENSMUSG00000056596, ENSMUSG00000057329, ENSMUSG00000022961	236	103	12540	2.063518183314135	1.0	0.9976409965710258	99.74818934146674
GOTERM_CC_DIRECT	GO:0097440~apical dendrite	2	0.6666666666666667	0.3051534499266685	ENSMUSG00000031328, ENSMUSG00000019935	256	19	13445	5.528371710526316	1.0	0.914715945758209	99.1967990889238
GOTERM_CC_DIRECT	GO:0031674~I band	2	0.6666666666666667	0.3051534499266685	ENSMUSG00000025172, ENSMUSG00000007122	256	19	13445	5.528371710526316	1.0	0.914715945758209	99.1967990889238
GOTERM_CC_DIRECT	GO:0001669~acrosomal vesicle	3	1.0	0.3084117559302788	ENSMUSG00000026679, ENSMUSG00000020131, ENSMUSG00000056215	256	59	13445	2.6704846398305087	1.0	0.9124513849038102	99.24530009876482
KEGG_PATHWAY	mmu00310:Lysine degradation	3	1.0	0.31502286674740704	ENSMUSG00000061589, ENSMUSG00000029695, ENSMUSG00000037111	117	51	5206	2.6173956762192057	1.0	0.9157491429878799	99.01081957104358
GOTERM_CC_DIRECT	GO:0005829~cytosol	34	11.333333333333332	0.3151023367671899	ENSMUSG00000025876, ENSMUSG00000034997, ENSMUSG00000005373, ENSMUSG00000028926, ENSMUSG00000003518, ENSMUSG00000006717, ENSMUSG00000040888, ENSMUSG00000036437, ENSMUSG00000025068, ENSMUSG00000013584, ENSMUSG00000039637, ENSMUSG00000025172, ENSMUSG00000034160, ENSMUSG00000062480, ENSMUSG00000028974, ENSMUSG00000031328, ENSMUSG00000027540, ENSMUSG00000026728, ENSMUSG00000008668, ENSMUSG00000030340,…	256	1589	13445	1.1237659298300817	1.0	0.9130962516715919	99.33651907821238
GOTERM_BP_DIRECT	GO:0060716~labyrinthine layer blood vessel development	2	0.6666666666666667	0.3152124898293738	ENSMUSG00000010797, ENSMUSG00000032867	236	20	12540	5.313559322033898	1.0	0.9980565053599131	99.80667774086886
GOTERM_BP_DIRECT	GO:0015986~ATP synthesis coupled proton transport	2	0.6666666666666667	0.3152124898293738	ENSMUSG00000064357, ENSMUSG00000050856	236	20	12540	5.313559322033898	1.0	0.9980565053599131	99.80667774086886
GOTERM_BP_DIRECT	GO:0008045~motor neuron axon guidance	2	0.6666666666666667	0.3152124898293738	ENSMUSG00000052504, ENSMUSG00000048616	236	20	12540	5.313559322033898	1.0	0.9980565053599131	99.80667774086886
GOTERM_BP_DIRECT	GO:0006754~ATP biosynthetic process	2	0.6666666666666667	0.3152124898293738	ENSMUSG00000064357, ENSMUSG00000050856	236	20	12540	5.313559322033898	1.0	0.9980565053599131	99.80667774086886
GOTERM_BP_DIRECT	GO:0045216~cell-cell junction organization	2	0.6666666666666667	0.3152124898293738	ENSMUSG00000031328, ENSMUSG00000022512	236	20	12540	5.313559322033898	1.0	0.9980565053599131	99.80667774086886
GOTERM_CC_DIRECT	GO:0030054~cell junction	15	5.0	0.3165676721993997	ENSMUSG00000052581, ENSMUSG00000022132, ENSMUSG00000029420, ENSMUSG00000019935, ENSMUSG00000000560, ENSMUSG00000022512, ENSMUSG00000035722, ENSMUSG00000036306, ENSMUSG00000030770, ENSMUSG00000030782, ENSMUSG00000029030, ENSMUSG00000035112, ENSMUSG00000059921, ENSMUSG00000067242, ENSMUSG00000047261	256	635	13445	1.2406188484251968	1.0	0.9094798954409123	99.35508491618076
GOTERM_BP_DIRECT	GO:0051897~positive regulation of protein kinase B signaling	3	1.0	0.31732998124955836	ENSMUSG00000063856, ENSMUSG00000040152, ENSMUSG00000017446	236	61	12540	2.613225896082245	1.0	0.9980146956568734	99.81630972353413
GOTERM_CC_DIRECT	GO:0005640~nuclear outer membrane	2	0.6666666666666667	0.3183506695165552	ENSMUSG00000056666, ENSMUSG00000096054	256	20	13445	5.251953125	1.0	0.9061530497217205	99.37702750247016
GOTERM_CC_DIRECT	GO:0005697~telomerase holoenzyme complex	2	0.6666666666666667	0.3183506695165552	ENSMUSG00000006281, ENSMUSG00000027133	256	20	13445	5.251953125	1.0	0.9061530497217205	99.37702750247016
GOTERM_BP_DIRECT	GO:0043066~negative regulation of apoptotic process	10	3.3333333333333335	0.32100488179853925	ENSMUSG00000063856, ENSMUSG00000031328, ENSMUSG00000040152, ENSMUSG00000057329, ENSMUSG00000040888, ENSMUSG00000022961, ENSMUSG00000050957, ENSMUSG00000064325, ENSMUSG00000038542, ENSMUSG00000028718	236	394	12540	1.3486191172674868	1.0	0.9980467386034142	99.83196425478296
GOTERM_BP_DIRECT	GO:0007160~cell-matrix adhesion	3	1.0	0.3242338038497678	ENSMUSG00000040998, ENSMUSG00000004098, ENSMUSG00000047793	236	62	12540	2.571077091306725	1.0	0.9980581404820493	99.84467596513178
GOTERM_BP_DIRECT	GO:0070373~negative regulation of ERK1 and ERK2 cascade	3	1.0	0.3242338038497678	ENSMUSG00000027540, ENSMUSG00000003518, ENSMUSG00000024427	236	62	12540	2.571077091306725	1.0	0.9980581404820493	99.84467596513178
GOTERM_BP_DIRECT	GO:0050679~positive regulation of epithelial cell proliferation	3	1.0	0.3242338038497678	ENSMUSG00000030043, ENSMUSG00000036585, ENSMUSG00000048616	236	62	12540	2.571077091306725	1.0	0.9980581404820493	99.84467596513178
GOTERM_BP_DIRECT	GO:0000302~response to reactive oxygen species	2	0.6666666666666667	0.32806592951767205	ENSMUSG00000063856, ENSMUSG00000026701	236	21	12540	5.060532687651332	1.0	0.9980970137973479	99.85858968003576
GOTERM_BP_DIRECT	GO:0048814~regulation of dendrite morphogenesis	2	0.6666666666666667	0.32806592951767205	ENSMUSG00000096054, ENSMUSG00000036306	236	21	12540	5.060532687651332	1.0	0.9980970137973479	99.85858968003576
GOTERM_BP_DIRECT	GO:0050806~positive regulation of synaptic transmission	2	0.6666666666666667	0.32806592951767205	ENSMUSG00000067242, ENSMUSG00000032452	236	21	12540	5.060532687651332	1.0	0.9980970137973479	99.85858968003576
GOTERM_CC_DIRECT	GO:0042383~sarcolemma	4	1.3333333333333335	0.3365554398550018	ENSMUSG00000022994, ENSMUSG00000027712, ENSMUSG00000059714, ENSMUSG00000007122	256	108	13445	1.9451678240740742	1.0	0.9161998022442986	99.56480715013475
GOTERM_BP_DIRECT	GO:0009749~response to glucose	3	1.0	0.33798614780298364	ENSMUSG00000005373, ENSMUSG00000040152, ENSMUSG00000015568	236	64	12540	2.49073093220339	1.0	0.9983831267023184	99.88936752039484
GOTERM_BP_DIRECT	GO:0051216~cartilage development	3	1.0	0.33798614780298364	ENSMUSG00000023391, ENSMUSG00000036446, ENSMUSG00000048616	236	64	12540	2.49073093220339	1.0	0.9983831267023184	99.88936752039484
GOTERM_BP_DIRECT	GO:0042517~positive regulation of tyrosine phosphorylation of Stat3 protein	2	0.6666666666666667	0.34067911800113854	ENSMUSG00000040663, ENSMUSG00000027947	236	22	12540	4.830508474576271	1.0	0.9983717106222254	99.89656455261401
GOTERM_BP_DIRECT	GO:0048041~focal adhesion assembly	2	0.6666666666666667	0.34067911800113854	ENSMUSG00000057329, ENSMUSG00000032011	236	22	12540	4.830508474576271	1.0	0.9983717106222254	99.89656455261401
GOTERM_BP_DIRECT	GO:0016485~protein processing	3	1.0	0.344831238390063	ENSMUSG00000020131, ENSMUSG00000021587, ENSMUSG00000025888	236	65	12540	2.4524119947848764	1.0	0.9984155457578427	99.90680498212485
GOTERM_BP_DIRECT	GO:0007155~cell adhesion	10	3.3333333333333335	0.35001938602966626	ENSMUSG00000040998, ENSMUSG00000042436, ENSMUSG00000027386, ENSMUSG00000027750, ENSMUSG00000040152, ENSMUSG00000026479, ENSMUSG00000032452, ENSMUSG00000032011, ENSMUSG00000050505, ENSMUSG00000030770	236	405	12540	1.3119899560577526	1.0	0.9984948399367509	99.91826394396183
GOTERM_CC_DIRECT	GO:0070062~extracellular exosome	45	15.0	0.35119842513731725	ENSMUSG00000037254, ENSMUSG00000003617, ENSMUSG00000004098, ENSMUSG00000027386, ENSMUSG00000038388, ENSMUSG00000003518, ENSMUSG00000040152, ENSMUSG00000071415, ENSMUSG00000006717, ENSMUSG00000019853, ENSMUSG00000022123, ENSMUSG00000027820, ENSMUSG00000032564, ENSMUSG00000025068, ENSMUSG00000029661, ENSMUSG00000062480, ENSMUSG00000034744, ENSMUSG00000028766, ENSMUSG00000047793, ENSMUSG00000031328,…	256	2181	13445	1.0836216901650617	1.0	0.9226734357154852	99.67622715265142
GOTERM_CC_DIRECT	GO:0005743~mitochondrial inner membrane	9	3.0	0.3517833615902269	ENSMUSG00000064357, ENSMUSG00000003526, ENSMUSG00000009647, ENSMUSG00000041797, ENSMUSG00000064358, ENSMUSG00000050856, ENSMUSG00000062729, ENSMUSG00000045316, ENSMUSG00000064354	256	353	13445	1.339024876062323	1.0	0.918951403247459	99.6800739416789
GOTERM_BP_DIRECT	GO:0021983~pituitary gland development	2	0.6666666666666667	0.35305652710594515	ENSMUSG00000048616, ENSMUSG00000013584	236	23	12540	4.620486366985999	1.0	0.9984970961457704	99.92434341452068
GOTERM_MF_DIRECT	GO:0030332~cyclin binding	2	0.6666666666666667	0.3538333774017082	ENSMUSG00000028926, ENSMUSG00000028086	238	22	12069	4.610007639419404	1.0	0.994191530391926	99.79531965756382
KEGG_PATHWAY	mmu05205:Proteoglycans in cancer	6	2.0	0.3553105936856238	ENSMUSG00000010797, ENSMUSG00000031328, ENSMUSG00000029661, ENSMUSG00000019929, ENSMUSG00000040152, ENSMUSG00000036446	117	176	5206	1.516899766899767	1.0	0.9369602514284345	99.52781920092664
KEGG_PATHWAY	mmu04918:Thyroid hormone synthesis	3	1.0	0.3560070368860344	ENSMUSG00000039943, ENSMUSG00000063856, ENSMUSG00000022994	117	56	5206	2.3836996336996337	1.0	0.9308749620467742	99.5340046586094
GOTERM_CC_DIRECT	GO:0031965~nuclear membrane	6	2.0	0.3632128527542964	ENSMUSG00000029994, ENSMUSG00000057329, ENSMUSG00000056666, ENSMUSG00000096054, ENSMUSG00000025068, ENSMUSG00000015090	256	209	13445	1.5077377392344498	1.0	0.9229650930657025	99.74726134033604
GOTERM_BP_DIRECT	GO:0033137~negative regulation of peptidyl-serine phosphorylation	2	0.6666666666666667	0.36520254581868095	ENSMUSG00000005373, ENSMUSG00000034160	236	24	12540	4.427966101694915	1.0	0.9987844940632788	99.9446633171523
GOTERM_CC_DIRECT	GO:0032590~dendrite membrane	2	0.6666666666666667	0.36868926244863004	ENSMUSG00000027270, ENSMUSG00000000560	256	24	13445	4.376627604166667	1.0	0.9227979795345256	99.77459445572403
GOTERM_CC_DIRECT	GO:0005581~collagen trimer	3	1.0	0.3707497445835347	ENSMUSG00000028197, ENSMUSG00000029661, ENSMUSG00000017446	256	68	13445	2.317038143382353	1.0	0.9203352377665037	99.78415065335649
KEGG_PATHWAY	mmu04931:Insulin resistance	4	1.3333333333333335	0.37385429942357695	ENSMUSG00000027540, ENSMUSG00000005373, ENSMUSG00000034160, ENSMUSG00000002108	117	98	5206	1.8161521018663878	1.0	0.9357168441943094	99.6692698106398
GOTERM_BP_DIRECT	GO:0043087~regulation of GTPase activity	3	1.0	0.37868342850052916	ENSMUSG00000048915, ENSMUSG00000027376, ENSMUSG00000052504	236	70	12540	2.2772397094430996	1.0	0.9990482268444651	99.96116939992808
GOTERM_BP_DIRECT	GO:0001525~angiogenesis	6	2.0	0.3795095939754176	ENSMUSG00000031328, ENSMUSG00000020160, ENSMUSG00000063531, ENSMUSG00000036585, ENSMUSG00000032011, ENSMUSG00000030770	236	216	12540	1.475988700564972	1.0	0.9989976869791752	99.96201274247316
GOTERM_CC_DIRECT	GO:0015935~small ribosomal subunit	2	0.6666666666666667	0.3806842134980131	ENSMUSG00000008668, ENSMUSG00000044533	256	25	13445	4.2015625	1.0	0.923270349307705	99.82518939891708
GOTERM_BP_DIRECT	GO:0034976~response to endoplasmic reticulum stress	3	1.0	0.3853693034466928	ENSMUSG00000027540, ENSMUSG00000040152, ENSMUSG00000059714	236	71	12540	2.2451659107185487	1.0	0.9990618490075283	99.96751861180353
GOTERM_BP_DIRECT	GO:0006979~response to oxidative stress	4	1.3333333333333335	0.3861844066445673	ENSMUSG00000063856, ENSMUSG00000057329, ENSMUSG00000064360, ENSMUSG00000051236	236	119	12540	1.7860703603475288	1.0	0.9990128624700462	99.96822220333186
KEGG_PATHWAY	mmu04080:Neuroactive ligand-receptor interaction	6	2.0	0.3866613023432073	ENSMUSG00000034997, ENSMUSG00000030043, ENSMUSG00000041380, ENSMUSG00000000560, ENSMUSG00000036437, ENSMUSG00000024211	117	183	5206	1.4588762785484097	1.0	0.9373431230015519	99.74297232017757
GOTERM_BP_DIRECT	GO:0048706~embryonic skeletal system development	2	0.6666666666666667	0.38881756257313144	ENSMUSG00000023391, ENSMUSG00000048616	236	26	12540	4.087353324641461	1.0	0.999004769573049	99.97039854754242
GOTERM_MF_DIRECT	GO:0004601~peroxidase activity	2	0.6666666666666667	0.39122709867036476	ENSMUSG00000063856, ENSMUSG00000026701	238	25	12069	4.056806722689076	1.0	0.9966580535738784	99.91209359810959
GOTERM_MF_DIRECT	GO:0005272~sodium channel activity	2	0.6666666666666667	0.39122709867036476	ENSMUSG00000049281, ENSMUSG00000030340	238	25	12069	4.056806722689076	1.0	0.9966580535738784	99.91209359810959
GOTERM_MF_DIRECT	GO:0017134~fibroblast growth factor binding	2	0.6666666666666667	0.39122709867036476	ENSMUSG00000040152, ENSMUSG00000044533	238	25	12069	4.056806722689076	1.0	0.9966580535738784	99.91209359810959
GOTERM_CC_DIRECT	GO:0045202~synapse	11	3.6666666666666665	0.39163383029366394	ENSMUSG00000052581, ENSMUSG00000029030, ENSMUSG00000059921, ENSMUSG00000029420, ENSMUSG00000019935, ENSMUSG00000067242, ENSMUSG00000047261, ENSMUSG00000000560, ENSMUSG00000027820, ENSMUSG00000036306, ENSMUSG00000023945	256	465	13445	1.2423975134408602	1.0	0.9267398050078404	99.86199056626964
GOTERM_BP_DIRECT	GO:0007417~central nervous system development	3	1.0	0.3920239715704369	ENSMUSG00000024987, ENSMUSG00000032368, ENSMUSG00000048616	236	72	12540	2.2139830508474576	1.0	0.9990100848135229	99.97285968736008
GOTERM_BP_DIRECT	GO:0071356~cellular response to tumor necrosis factor	3	1.0	0.3920239715704369	ENSMUSG00000040998, ENSMUSG00000027750, ENSMUSG00000040152	236	72	12540	2.2139830508474576	1.0	0.9990100848135229	99.97285968736008
GOTERM_CC_DIRECT	GO:0032809~neuronal cell body membrane	2	0.6666666666666667	0.39245213642695215	ENSMUSG00000025876, ENSMUSG00000027947	256	26	13445	4.0399639423076925	1.0	0.9237063505112016	99.86443030085327
GOTERM_BP_DIRECT	GO:0042327~positive regulation of phosphorylation	2	0.6666666666666667	0.4002949377343585	ENSMUSG00000040152, ENSMUSG00000037010	236	27	12540	3.9359698681732582	1.0	0.9991232602924103	99.97835056673266
GOTERM_BP_DIRECT	GO:0050770~regulation of axonogenesis	2	0.6666666666666667	0.4002949377343585	ENSMUSG00000015222, ENSMUSG00000026728	236	27	12540	3.9359698681732582	1.0	0.9991232602924103	99.97835056673266
GOTERM_CC_DIRECT	GO:0005929~cilium	6	2.0	0.401432825865201	ENSMUSG00000026679, ENSMUSG00000022994, ENSMUSG00000039552, ENSMUSG00000027376, ENSMUSG00000047021, ENSMUSG00000032514	256	219	13445	1.4388912671232876	1.0	0.9259297222433571	99.88870937780635
GOTERM_CC_DIRECT	GO:0005739~mitochondrion	32	10.666666666666668	0.40314357406867446	ENSMUSG00000009647, ENSMUSG00000050856, ENSMUSG00000062729, ENSMUSG00000006717, ENSMUSG00000019853, ENSMUSG00000064360, ENSMUSG00000040888, ENSMUSG00000048489, ENSMUSG00000051236, ENSMUSG00000036278, ENSMUSG00000021919, ENSMUSG00000065947, ENSMUSG00000075467, ENSMUSG00000041797, ENSMUSG00000034160, ENSMUSG00000062480, ENSMUSG00000003526, ENSMUSG00000020736, ENSMUSG00000028086, ENSMUSG00000045316,…	256	1549	13445	1.084974176888315	1.0	0.923566899452336	99.89285129548261
GOTERM_MF_DIRECT	GO:0045499~chemorepellent activity	2	0.6666666666666667	0.4032064392207611	ENSMUSG00000063531, ENSMUSG00000048915	238	26	12069	3.900775694893342	1.0	0.9969151770719102	99.9336794518195
GOTERM_MF_DIRECT	GO:0003887~DNA-directed DNA polymerase activity	2	0.6666666666666667	0.4032064392207611	ENSMUSG00000040463, ENSMUSG00000025218	238	26	12069	3.900775694893342	1.0	0.9969151770719102	99.9336794518195
GOTERM_MF_DIRECT	GO:0004364~glutathione transferase activity	2	0.6666666666666667	0.4032064392207611	ENSMUSG00000058135, ENSMUSG00000025068	238	26	12069	3.900775694893342	1.0	0.9969151770719102	99.9336794518195
GOTERM_BP_DIRECT	GO:0048589~developmental growth	2	0.6666666666666667	0.41155767965684237	ENSMUSG00000027947, ENSMUSG00000057329	236	28	12540	3.7953995157384988	1.0	0.9992755619670495	99.98416678601872
GOTERM_BP_DIRECT	GO:0035725~sodium ion transmembrane transport	2	0.6666666666666667	0.41155767965684237	ENSMUSG00000049281, ENSMUSG00000030340	236	28	12540	3.7953995157384988	1.0	0.9992755619670495	99.98416678601872
GOTERM_BP_DIRECT	GO:0001837~epithelial to mesenchymal transition	2	0.6666666666666667	0.41155767965684237	ENSMUSG00000031328, ENSMUSG00000048616	236	28	12540	3.7953995157384988	1.0	0.9992755619670495	99.98416678601872
GOTERM_BP_DIRECT	GO:0010332~response to gamma radiation	2	0.6666666666666667	0.41155767965684237	ENSMUSG00000063856, ENSMUSG00000057329	236	28	12540	3.7953995157384988	1.0	0.9992755619670495	99.98416678601872
GOTERM_MF_DIRECT	GO:0046875~ephrin receptor binding	2	0.6666666666666667	0.4149510272760358	ENSMUSG00000027540, ENSMUSG00000048915	238	27	12069	3.7563025210084033	1.0	0.997141427918748	99.94996597430081
GOTERM_CC_DIRECT	GO:0031226~intrinsic component of plasma membrane	2	0.6666666666666667	0.41532393889280567	ENSMUSG00000025876, ENSMUSG00000022994	256	28	13445	3.7513950892857144	1.0	0.9277747969279796	99.91846812260297
GOTERM_CC_DIRECT	GO:0005730~nucleolus	17	5.666666666666666	0.41587309009118517	ENSMUSG00000028948, ENSMUSG00000015222, ENSMUSG00000031328, ENSMUSG00000042729, ENSMUSG00000040463, ENSMUSG00000039552, ENSMUSG00000022718, ENSMUSG00000071415, ENSMUSG00000033166, ENSMUSG00000005198, ENSMUSG00000028086, ENSMUSG00000064036, ENSMUSG00000037111, ENSMUSG00000026187, ENSMUSG00000036585, ENSMUSG00000063888, ENSMUSG00000062480	256	783	13445	1.1402707934227332	1.0	0.9248258331557495	99.91947706208086
GOTERM_CC_DIRECT	GO:0005840~ribosome	5	1.6666666666666667	0.419636175929365	ENSMUSG00000008668, ENSMUSG00000071415, ENSMUSG00000063888, ENSMUSG00000022370, ENSMUSG00000044533	256	174	13445	1.5091819324712643	1.0	0.9238771722740629	99.92608631943895
GOTERM_BP_DIRECT	GO:0042149~cellular response to glucose starvation	2	0.6666666666666667	0.4226097852483025	ENSMUSG00000040463, ENSMUSG00000057329	236	29	12540	3.664523670368206	1.0	0.9993992395931367	99.98842074369377
GOTERM_BP_DIRECT	GO:0019933~cAMP-mediated signaling	2	0.6666666666666667	0.4226097852483025	ENSMUSG00000022994, ENSMUSG00000039116	236	29	12540	3.664523670368206	1.0	0.9993992395931367	99.98842074369377
GOTERM_BP_DIRECT	GO:0008625~extrinsic apoptotic signaling pathway via death domain receptors	2	0.6666666666666667	0.4226097852483025	ENSMUSG00000057329, ENSMUSG00000038542	236	29	12540	3.664523670368206	1.0	0.9993992395931367	99.98842074369377
GOTERM_BP_DIRECT	GO:0050769~positive regulation of neurogenesis	2	0.6666666666666667	0.4226097852483025	ENSMUSG00000010797, ENSMUSG00000026187	236	29	12540	3.664523670368206	1.0	0.9993992395931367	99.98842074369377
GOTERM_CC_DIRECT	GO:0005623~cell	5	1.6666666666666667	0.42458937651631384	ENSMUSG00000079523, ENSMUSG00000003617, ENSMUSG00000096054, ENSMUSG00000036437, ENSMUSG00000026701	256	175	13445	1.5005580357142858	1.0	0.9237008067121624	99.93402225570294
GOTERM_CC_DIRECT	GO:0005790~smooth endoplasmic reticulum	2	0.6666666666666667	0.42643613950490017	ENSMUSG00000039943, ENSMUSG00000015222	256	29	13445	3.6220366379310347	1.0	0.9216301897890894	99.93677375580431
GOTERM_CC_DIRECT	GO:0005719~nuclear euchromatin	2	0.6666666666666667	0.42643613950490017	ENSMUSG00000056596, ENSMUSG00000005198	256	29	13445	3.6220366379310347	1.0	0.9216301897890894	99.93677375580431
GOTERM_BP_DIRECT	GO:0016055~Wnt signaling pathway	5	1.6666666666666667	0.42907710775918784	ENSMUSG00000010797, ENSMUSG00000028926, ENSMUSG00000032852, ENSMUSG00000027004, ENSMUSG00000030782	236	178	12540	1.4925728432679488	1.0	0.9994458218729396	99.99038494643877
GOTERM_CC_DIRECT	GO:0009897~external side of plasma membrane	5	1.6666666666666667	0.4332559790960171	ENSMUSG00000030340, ENSMUSG00000027712, ENSMUSG00000041380, ENSMUSG00000040152, ENSMUSG00000032011	256	177	13445	1.483602577683616	1.0	0.9226813940177274	99.94604158769691
GOTERM_BP_DIRECT	GO:0021510~spinal cord development	2	0.6666666666666667	0.4334551773401767	ENSMUSG00000032368, ENSMUSG00000048616	236	30	12540	3.5423728813559325	1.0	0.9994632431568911	99.99153199145066
GOTERM_BP_DIRECT	GO:0045746~negative regulation of Notch signaling pathway	2	0.6666666666666667	0.4334551773401767	ENSMUSG00000023391, ENSMUSG00000028086	236	30	12540	3.5423728813559325	1.0	0.9994632431568911	99.99153199145066
GOTERM_BP_DIRECT	GO:0051209~release of sequestered calcium ion into cytosol	2	0.6666666666666667	0.4334551773401767	ENSMUSG00000034997, ENSMUSG00000041380	236	30	12540	3.5423728813559325	1.0	0.9994632431568911	99.99153199145066
GOTERM_BP_DIRECT	GO:0035094~response to nicotine	2	0.6666666666666667	0.4334551773401767	ENSMUSG00000030043, ENSMUSG00000057329	236	30	12540	3.5423728813559325	1.0	0.9994632431568911	99.99153199145066
GOTERM_MF_DIRECT	GO:0004175~endopeptidase activity	3	1.0	0.44177766432530635	ENSMUSG00000027820, ENSMUSG00000021587, ENSMUSG00000025888	238	76	12069	2.00171384343211	1.0	0.9980080570224061	99.97428136048472
GOTERM_MF_DIRECT	GO:0003824~catalytic activity	10	3.3333333333333335	0.44190537849517797	ENSMUSG00000034160, ENSMUSG00000029695, ENSMUSG00000022842, ENSMUSG00000055214, ENSMUSG00000064325, ENSMUSG00000045316, ENSMUSG00000028766, ENSMUSG00000026701, ENSMUSG00000041718, ENSMUSG00000062190	238	419	12069	1.2102645354084356	1.0	0.9977035917741569	99.97436465921973
GOTERM_BP_DIRECT	GO:0006874~cellular calcium ion homeostasis	3	1.0	0.444007551859043	ENSMUSG00000034997, ENSMUSG00000041380, ENSMUSG00000057329	236	80	12540	1.992584745762712	1.0	0.9995503765220395	99.99379083578445
GOTERM_BP_DIRECT	GO:0006469~negative regulation of protein kinase activity	3	1.0	0.444007551859043	ENSMUSG00000052581, ENSMUSG00000019929, ENSMUSG00000032011	236	80	12540	1.992584745762712	1.0	0.9995503765220395	99.99379083578445
GOTERM_BP_DIRECT	GO:0000184~nuclear-transcribed mRNA catabolic process, nonsense-mediated decay	2	0.6666666666666667	0.44409770598744097	ENSMUSG00000034681, ENSMUSG00000002210	236	31	12540	3.4281027884089665	1.0	0.9995184508758691	99.99380742975711
GOTERM_BP_DIRECT	GO:0046426~negative regulation of JAK-STAT cascade	2	0.6666666666666667	0.44409770598744097	ENSMUSG00000052581, ENSMUSG00000019929	236	31	12540	3.4281027884089665	1.0	0.9995184508758691	99.99380742975711
GOTERM_BP_DIRECT	GO:0048514~blood vessel morphogenesis	2	0.6666666666666667	0.44409770598744097	ENSMUSG00000020160, ENSMUSG00000040152	236	31	12540	3.4281027884089665	1.0	0.9995184508758691	99.99380742975711
GOTERM_BP_DIRECT	GO:0043065~positive regulation of apoptotic process	7	2.3333333333333335	0.44707734689680534	ENSMUSG00000034681, ENSMUSG00000028974, ENSMUSG00000059921, ENSMUSG00000027712, ENSMUSG00000013584, ENSMUSG00000027004, ENSMUSG00000025888	236	284	12540	1.3096801145858201	1.0	0.9995183739614693	99.99433300217375
GOTERM_BP_DIRECT	GO:0030335~positive regulation of cell migration	5	1.6666666666666667	0.45023112317035674	ENSMUSG00000063531, ENSMUSG00000036585, ENSMUSG00000040152, ENSMUSG00000026479, ENSMUSG00000024300	236	183	12540	1.4517921644901361	1.0	0.9995204212440775	99.99484347272703
GOTERM_CC_DIRECT	GO:0042995~cell projection	14	4.666666666666667	0.4505840682988263	ENSMUSG00000025876, ENSMUSG00000026679, ENSMUSG00000034997, ENSMUSG00000026728, ENSMUSG00000027500, ENSMUSG00000027712, ENSMUSG00000039552, ENSMUSG00000030340, ENSMUSG00000047021, ENSMUSG00000036306, ENSMUSG00000027376, ENSMUSG00000022994, ENSMUSG00000027270, ENSMUSG00000047261	256	643	13445	1.143504568429238	1.0	0.9298848623068912	99.96424339504817
GOTERM_BP_DIRECT	GO:0030036~actin cytoskeleton organization	4	1.3333333333333335	0.4511992793992472	ENSMUSG00000079523, ENSMUSG00000031328, ENSMUSG00000034227, ENSMUSG00000030770	236	132	12540	1.6101694915254237	1.0	0.9994978845009765	99.99499129870783
GOTERM_BP_DIRECT	GO:0060173~limb development	2	0.6666666666666667	0.4545411498436957	ENSMUSG00000021136, ENSMUSG00000048616	236	32	12540	3.3209745762711864	1.0	0.9995025923748082	99.99547154948311
GOTERM_BP_DIRECT	GO:0008306~associative learning	2	0.6666666666666667	0.4545411498436957	ENSMUSG00000030043, ENSMUSG00000059991	236	32	12540	3.3209745762711864	1.0	0.9995025923748082	99.99547154948311
GOTERM_BP_DIRECT	GO:0030890~positive regulation of B cell proliferation	2	0.6666666666666667	0.4545411498436957	ENSMUSG00000040663, ENSMUSG00000057329	236	32	12540	3.3209745762711864	1.0	0.9995025923748082	99.99547154948311
GOTERM_BP_DIRECT	GO:0050731~positive regulation of peptidyl-tyrosine phosphorylation	3	1.0	0.45662086407556646	ENSMUSG00000034997, ENSMUSG00000048915, ENSMUSG00000027947	236	82	12540	1.94398511781728	1.0	0.9994929478911767	99.99574821161951
KEGG_PATHWAY	mmu04260:Cardiac muscle contraction	3	1.0	0.4577819901463836	ENSMUSG00000064358, ENSMUSG00000051811, ENSMUSG00000064354	117	69	5206	1.9345968041620216	1.0	0.9651466779186766	99.94285655690935
GOTERM_MF_DIRECT	GO:0018024~histone-lysine N-methyltransferase activity	2	0.6666666666666667	0.4596721533768913	ENSMUSG00000061589, ENSMUSG00000037111	238	31	12069	3.2716183247492543	1.0	0.9981034436671367	99.98379563027255
GOTERM_BP_DIRECT	GO:0071526~semaphorin-plexin signaling pathway	2	0.6666666666666667	0.4647892174512077	ENSMUSG00000031328, ENSMUSG00000063531	236	33	12540	3.2203389830508473	1.0	0.9995506410243554	99.9966885565626
GOTERM_BP_DIRECT	GO:0050808~synapse organization	2	0.6666666666666667	0.4647892174512077	ENSMUSG00000052581, ENSMUSG00000063531	236	33	12540	3.2203389830508473	1.0	0.9995506410243554	99.9966885565626
GOTERM_BP_DIRECT	GO:0009409~response to cold	2	0.6666666666666667	0.4647892174512077	ENSMUSG00000015568, ENSMUSG00000064354	236	33	12540	3.2203389830508473	1.0	0.9995506410243554	99.9966885565626
GOTERM_BP_DIRECT	GO:0055088~lipid homeostasis	2	0.6666666666666667	0.4647892174512077	ENSMUSG00000028086, ENSMUSG00000002108	236	33	12540	3.2203389830508473	1.0	0.9995506410243554	99.9966885565626
GOTERM_BP_DIRECT	GO:0097192~extrinsic apoptotic signaling pathway in absence of ligand	2	0.6666666666666667	0.4647892174512077	ENSMUSG00000025876, ENSMUSG00000057329	236	33	12540	3.2203389830508473	1.0	0.9995506410243554	99.9966885565626
GOTERM_BP_DIRECT	GO:0048536~spleen development	2	0.6666666666666667	0.4647892174512077	ENSMUSG00000057329, ENSMUSG00000038542	236	33	12540	3.2203389830508473	1.0	0.9995506410243554	99.9966885565626
GOTERM_BP_DIRECT	GO:1902476~chloride transmembrane transport	2	0.6666666666666667	0.4647892174512077	ENSMUSG00000036196, ENSMUSG00000000560	236	33	12540	3.2203389830508473	1.0	0.9995506410243554	99.9966885565626
GOTERM_BP_DIRECT	GO:0006836~neurotransmitter transport	2	0.6666666666666667	0.4647892174512077	ENSMUSG00000019935, ENSMUSG00000000560	236	33	12540	3.2203389830508473	1.0	0.9995506410243554	99.9966885565626
GOTERM_BP_DIRECT	GO:0009566~fertilization	2	0.6666666666666667	0.4647892174512077	ENSMUSG00000020131, ENSMUSG00000050957	236	33	12540	3.2203389830508473	1.0	0.9995506410243554	99.9966885565626
GOTERM_BP_DIRECT	GO:0055085~transmembrane transport	7	2.3333333333333335	0.46757334653483873	ENSMUSG00000041797, ENSMUSG00000036196, ENSMUSG00000019935, ENSMUSG00000027716, ENSMUSG00000023945, ENSMUSG00000028970, ENSMUSG00000074575	236	292	12540	1.273798467610866	1.0	0.9995494303914763	99.99696164588259
GOTERM_BP_DIRECT	GO:0001501~skeletal system development	3	1.0	0.46906855842868267	ENSMUSG00000029661, ENSMUSG00000032368, ENSMUSG00000048616	236	84	12540	1.8976997578692496	1.0	0.9995348854177057	99.99709943013194
GOTERM_MF_DIRECT	GO:0008137~NADH dehydrogenase (ubiquinone) activity	2	0.6666666666666667	0.47030994201856263	ENSMUSG00000064360, ENSMUSG00000065947	238	32	12069	3.16938025210084	1.0	0.9982115207243978	99.98777642776813
GOTERM_CC_DIRECT	GO:0043209~myelin sheath	5	1.6666666666666667	0.47483598473327643	ENSMUSG00000058135, ENSMUSG00000057329, ENSMUSG00000032011, ENSMUSG00000022658, ENSMUSG00000025068	256	187	13445	1.4042655414438503	1.0	0.9400341307251713	99.98034162206335
GOTERM_BP_DIRECT	GO:0014911~positive regulation of smooth muscle cell migration	2	0.6666666666666667	0.4748455486182765	ENSMUSG00000027750, ENSMUSG00000057329	236	34	12540	3.1256231306081754	1.0	0.9995647851402492	99.99757855792934
GOTERM_BP_DIRECT	GO:0035556~intracellular signal transduction	8	2.666666666666667	0.4784223911993266	ENSMUSG00000058396, ENSMUSG00000026247, ENSMUSG00000039943, ENSMUSG00000022994, ENSMUSG00000005373, ENSMUSG00000035112, ENSMUSG00000024160, ENSMUSG00000075590	236	351	12540	1.2110676517456178	1.0	0.9995718637718624	99.99783681727143
KEGG_PATHWAY	mmu04350:TGF-beta signaling pathway	3	1.0	0.4799772162538835	ENSMUSG00000019929, ENSMUSG00000040152, ENSMUSG00000048616	117	72	5206	1.853988603988604	1.0	0.9689994891797469	99.96568213056965
GOTERM_MF_DIRECT	GO:0004222~metalloendopeptidase activity	3	1.0	0.4809730459515249	ENSMUSG00000026247, ENSMUSG00000022842, ENSMUSG00000027820	238	82	12069	1.8552469768395163	1.0	0.998316560917664	99.99083821979505
GOTERM_BP_DIRECT	GO:0009953~dorsal/ventral pattern formation	2	0.6666666666666667	0.48471371559260085	ENSMUSG00000064325, ENSMUSG00000048616	236	35	12540	3.036319612590799	1.0	0.9996042926774591	99.99822940247856
GOTERM_BP_DIRECT	GO:0001658~branching involved in ureteric bud morphogenesis	2	0.6666666666666667	0.48471371559260085	ENSMUSG00000040998, ENSMUSG00000057329	236	35	12540	3.036319612590799	1.0	0.9996042926774591	99.99822940247856
GOTERM_CC_DIRECT	GO:0005913~cell-cell adherens junction	7	2.3333333333333335	0.4852393256874604	ENSMUSG00000027540, ENSMUSG00000031328, ENSMUSG00000022661, ENSMUSG00000059714, ENSMUSG00000026701, ENSMUSG00000030770, ENSMUSG00000044533	256	294	13445	1.2504650297619047	1.0	0.9425845028522355	99.98492007117461
GOTERM_MF_DIRECT	GO:0008138~protein tyrosine/serine/threonine phosphatase activity	2	0.6666666666666667	0.4909638912287152	ENSMUSG00000003518, ENSMUSG00000034765	238	34	12069	2.98294611962432	1.0	0.998397667945189	99.9930449649869
GOTERM_MF_DIRECT	GO:0004896~cytokine receptor activity	2	0.6666666666666667	0.4909638912287152	ENSMUSG00000027947, ENSMUSG00000020007	238	34	12069	2.98294611962432	1.0	0.998397667945189	99.9930449649869
GOTERM_BP_DIRECT	GO:0045668~negative regulation of osteoblast differentiation	2	0.6666666666666667	0.49439722433199973	ENSMUSG00000021943, ENSMUSG00000048616	236	36	12540	2.9519774011299433	1.0	0.9996619814841161	99.99870534323615
GOTERM_BP_DIRECT	GO:0031648~protein destabilization	2	0.6666666666666667	0.49439722433199973	ENSMUSG00000028086, ENSMUSG00000034748	236	36	12540	2.9519774011299433	1.0	0.9996619814841161	99.99870534323615
GOTERM_CC_DIRECT	GO:0060170~ciliary membrane	2	0.6666666666666667	0.49854787022721564	ENSMUSG00000030340, ENSMUSG00000027376	256	36	13445	2.917751736111111	1.0	0.9463794911607256	99.9893425278616
GOTERM_BP_DIRECT	GO:0007166~cell surface receptor signaling pathway	4	1.3333333333333335	0.49925623866828944	ENSMUSG00000039116, ENSMUSG00000040663, ENSMUSG00000030043, ENSMUSG00000036437	236	142	12540	1.4967772738123657	1.0	0.9996774134333846	99.99889606036162
KEGG_PATHWAY	mmu00860:Porphyrin and chlorophyll metabolism	2	0.6666666666666667	0.5037110280373388	ENSMUSG00000003617, ENSMUSG00000062729	117	31	5206	2.870692031982355	1.0	0.9729247603220225	99.98059055175112
KEGG_PATHWAY	mmu04060:Cytokine-cytokine receptor interaction	4	1.3333333333333335	0.5037142140689324	ENSMUSG00000040663, ENSMUSG00000027947, ENSMUSG00000021508, ENSMUSG00000020007	117	120	5206	1.4831908831908833	1.0	0.9698935752863225	99.9805920718328
GOTERM_BP_DIRECT	GO:0043407~negative regulation of MAP kinase activity	2	0.6666666666666667	0.5038995157792715	ENSMUSG00000027540, ENSMUSG00000024427	236	37	12540	2.8721942281264314	1.0	0.9996906940079381	99.9990533739322
GOTERM_BP_DIRECT	GO:0030030~cell projection organization	4	1.3333333333333335	0.5039470114381883	ENSMUSG00000031328, ENSMUSG00000033276, ENSMUSG00000034227, ENSMUSG00000030770	236	143	12540	1.4863102998696218	1.0	0.9996702261909286	99.99905486840058
GOTERM_MF_DIRECT	GO:0001786~phosphatidylserine binding	2	0.6666666666666667	0.5108157567616894	ENSMUSG00000040152, ENSMUSG00000047261	238	36	12069	2.8172268907563027	1.0	0.9987360119777303	99.9960430606724
GOTERM_CC_DIRECT	GO:0005923~bicellular tight junction	3	1.0	0.5117305296585626	ENSMUSG00000022132, ENSMUSG00000035112, ENSMUSG00000022512	256	90	13445	1.7506510416666665	1.0	0.9499163637642415	99.99251248015347
GOTERM_BP_DIRECT	GO:0001662~behavioral fear response	2	0.6666666666666667	0.5132239670139184	ENSMUSG00000041380, ENSMUSG00000057329	236	38	12540	2.7966101694915255	1.0	0.9997161673852614	99.99930786422833
GOTERM_BP_DIRECT	GO:0010595~positive regulation of endothelial cell migration	2	0.6666666666666667	0.5132239670139184	ENSMUSG00000036585, ENSMUSG00000040152	236	38	12540	2.7966101694915255	1.0	0.9997161673852614	99.99930786422833
KEGG_PATHWAY	mmu04913:Ovarian steroidogenesis	2	0.6666666666666667	0.5148355731143146	ENSMUSG00000015224, ENSMUSG00000022994	117	32	5206	2.7809829059829063	1.0	0.970193034992153	99.9852803460199
KEGG_PATHWAY	mmu04727:GABAergic synapse	3	1.0	0.5157212568113204	ENSMUSG00000022994, ENSMUSG00000032766, ENSMUSG00000000560	117	77	5206	1.7335997335997335	1.0	0.9674200411525667	99.98560483977774
GOTERM_BP_DIRECT	GO:0042593~glucose homeostasis	3	1.0	0.5171095878984129	ENSMUSG00000009647, ENSMUSG00000005373, ENSMUSG00000034748	236	92	12540	1.7326823876197495	1.0	0.9997232790858664	99.99939360853648
GOTERM_BP_DIRECT	GO:0009725~response to hormone	2	0.6666666666666667	0.5223738924468937	ENSMUSG00000030043, ENSMUSG00000064360	236	39	12540	2.72490221642764	1.0	0.9997388413252865	99.99949395032517
GOTERM_BP_DIRECT	GO:0045184~establishment of protein localization	2	0.6666666666666667	0.5223738924468937	ENSMUSG00000040998, ENSMUSG00000031328	236	39	12540	2.72490221642764	1.0	0.9997388413252865	99.99949395032517
GOTERM_BP_DIRECT	GO:0030336~negative regulation of cell migration	3	1.0	0.5229101115864716	ENSMUSG00000057329, ENSMUSG00000032011, ENSMUSG00000048616	236	93	12540	1.7140513942044835	1.0	0.9997248984897736	99.99950324466346
GOTERM_MF_DIRECT	GO:0008083~growth factor activity	3	1.0	0.5245086755018468	ENSMUSG00000036585, ENSMUSG00000040888, ENSMUSG00000021943	238	89	12069	1.709328675290341	1.0	0.9988827229156118	99.99735425885345
GOTERM_MF_DIRECT	GO:0004725~protein tyrosine phosphatase activity	3	1.0	0.5245086755018468	ENSMUSG00000027540, ENSMUSG00000003518, ENSMUSG00000034765	238	89	12069	1.709328675290341	1.0	0.9988827229156118	99.99735425885345
GOTERM_CC_DIRECT	GO:0030529~intracellular ribonucleoprotein complex	7	2.3333333333333335	0.5249976901559019	ENSMUSG00000008668, ENSMUSG00000071415, ENSMUSG00000063888, ENSMUSG00000006281, ENSMUSG00000027133, ENSMUSG00000022370, ENSMUSG00000044533	256	306	13445	1.2014271854575163	1.0	0.9533019944924891	99.99480241538373
KEGG_PATHWAY	mmu05222:Small cell lung cancer	3	1.0	0.5295637612974804	ENSMUSG00000057329, ENSMUSG00000031273, ENSMUSG00000026479	117	79	5206	1.6897111327491074	1.0	0.9687194915689648	99.98989435530137
GOTERM_MF_DIRECT	GO:0005544~calcium-dependent phospholipid binding	2	0.6666666666666667	0.5298965601829421	ENSMUSG00000029994, ENSMUSG00000027712	238	38	12069	2.668951791242813	1.0	0.9988442786829745	99.99774898524834
GOTERM_CC_DIRECT	GO:0045211~postsynaptic membrane	5	1.6666666666666667	0.5312735683364058	ENSMUSG00000052581, ENSMUSG00000000560, ENSMUSG00000096054, ENSMUSG00000032452, ENSMUSG00000036306	256	201	13445	1.3064560012437811	1.0	0.9537753987158955	99.9956422887595
GOTERM_BP_DIRECT	GO:0007200~phospholipase C-activating G-protein coupled receptor signaling pathway	2	0.6666666666666667	0.5313525449733891	ENSMUSG00000034997, ENSMUSG00000041380	236	40	12540	2.656779661016949	1.0	0.9997590868690743	99.9996300150811
GOTERM_BP_DIRECT	GO:0030183~B cell differentiation	2	0.6666666666666667	0.5313525449733891	ENSMUSG00000040663, ENSMUSG00000057329	236	40	12540	2.656779661016949	1.0	0.9997590868690743	99.9996300150811
KEGG_PATHWAY	mmu05033:Nicotine addiction	2	0.6666666666666667	0.5363483325657664	ENSMUSG00000019935, ENSMUSG00000000560	117	34	5206	2.6173956762192057	1.0	0.9678894575292171	99.99153560400684
KEGG_PATHWAY	mmu05202:Transcriptional misregulation in cancer	4	1.3333333333333335	0.536821334514225	ENSMUSG00000061589, ENSMUSG00000020160, ENSMUSG00000028926, ENSMUSG00000020680	117	126	5206	1.4125627458960794	1.0	0.9650854469120638	99.99164035096744
GOTERM_MF_DIRECT	GO:0001664~G-protein coupled receptor binding	2	0.6666666666666667	0.5391571798566006	ENSMUSG00000031328, ENSMUSG00000037010	238	39	12069	2.6005171299288947	1.0	0.9988919930912005	99.99830225526873
GOTERM_BP_DIRECT	GO:0045471~response to ethanol	3	1.0	0.5400302607364109	ENSMUSG00000030043, ENSMUSG00000057329, ENSMUSG00000037111	236	96	12540	1.6604872881355932	1.0	0.9997905142167821	99.99972820950032
GOTERM_BP_DIRECT	GO:0007389~pattern specification process	2	0.6666666666666667	0.5401631171356627	ENSMUSG00000032368, ENSMUSG00000048616	236	41	12540	2.5919801570897065	1.0	0.9997772183954535	99.99972950209303
KEGG_PATHWAY	mmu05200:Pathways in cancer	9	3.0	0.5403633250743622	ENSMUSG00000010797, ENSMUSG00000039943, ENSMUSG00000022994, ENSMUSG00000036585, ENSMUSG00000057329, ENSMUSG00000032766, ENSMUSG00000031273, ENSMUSG00000026479, ENSMUSG00000064325	117	355	5206	1.1280606717226438	1.0	0.9632495750265638	99.99238770952613
KEGG_PATHWAY	mmu03010:Ribosome	4	1.3333333333333335	0.5422191485138185	ENSMUSG00000008668, ENSMUSG00000071415, ENSMUSG00000022370, ENSMUSG00000044533	117	127	5206	1.401440204589811	1.0	0.9608284613971172	99.99275431223434
GOTERM_MF_DIRECT	GO:0003779~actin binding	7	2.3333333333333335	0.5436708953690623	ENSMUSG00000031328, ENSMUSG00000022076, ENSMUSG00000030340, ENSMUSG00000096054, ENSMUSG00000024300, ENSMUSG00000039637, ENSMUSG00000030770	238	302	12069	1.1753992987923647	1.0	0.9988397532024064	99.99852338740682
GOTERM_MF_DIRECT	GO:0008233~peptidase activity	8	2.666666666666667	0.5445720932670614	ENSMUSG00000026247, ENSMUSG00000041264, ENSMUSG00000020131, ENSMUSG00000022842, ENSMUSG00000027820, ENSMUSG00000021587, ENSMUSG00000041718, ENSMUSG00000025888	238	354	12069	1.1459905996296824	1.0	0.9987037785274316	99.99856419857223
GOTERM_CC_DIRECT	GO:0031966~mitochondrial membrane	3	1.0	0.5464813934371591	ENSMUSG00000057329, ENSMUSG00000062729, ENSMUSG00000064360	256	96	13445	1.6412353515625	1.0	0.9576960969227314	99.99718523235205
GOTERM_MF_DIRECT	GO:0043565~sequence-specific DNA binding	9	3.0	0.5468801210031914	ENSMUSG00000020871, ENSMUSG00000005373, ENSMUSG00000020160, ENSMUSG00000023391, ENSMUSG00000040463, ENSMUSG00000057329, ENSMUSG00000034227, ENSMUSG00000062939, ENSMUSG00000002108	238	406	12069	1.124115163306702	1.0	0.9985944634453673	99.99866398778313
KEGG_PATHWAY	mmu05206:MicroRNAs in cancer	4	1.3333333333333335	0.5475813129255693	ENSMUSG00000026728, ENSMUSG00000040152, ENSMUSG00000057329, ENSMUSG00000028970	117	128	5206	1.3904914529914532	1.0	0.9596578250290009	99.99372444700853
GOTERM_MF_DIRECT	GO:0016787~hydrolase activity	25	8.333333333333332	0.5505607352653548	ENSMUSG00000027540, ENSMUSG00000053846, ENSMUSG00000003518, ENSMUSG00000020736, ENSMUSG00000036395, ENSMUSG00000033166, ENSMUSG00000006717, ENSMUSG00000015568, ENSMUSG00000022842, ENSMUSG00000027820, ENSMUSG00000036278, ENSMUSG00000045316, ENSMUSG00000041718, ENSMUSG00000028970, ENSMUSG00000025888, ENSMUSG00000026247, ENSMUSG00000042540, ENSMUSG00000021996, ENSMUSG00000041264, ENSMUSG00000026187,…	238	1233	12069	1.0281849966263878	1.0	0.9985180023643205	99.99880988017597
GOTERM_CC_DIRECT	GO:0048471~perinuclear region of cytoplasm	13	4.333333333333334	0.5540540888297485	ENSMUSG00000029994, ENSMUSG00000031328, ENSMUSG00000026728, ENSMUSG00000027500, ENSMUSG00000096054, ENSMUSG00000028086, ENSMUSG00000013584, ENSMUSG00000015090, ENSMUSG00000032867, ENSMUSG00000028441, ENSMUSG00000057329, ENSMUSG00000026479, ENSMUSG00000037010	256	638	13445	1.0701471884796239	1.0	0.9586369011284072	99.9977481633143
GOTERM_BP_DIRECT	GO:0016049~cell growth	2	0.6666666666666667	0.5572924952319047	ENSMUSG00000027947, ENSMUSG00000057329	236	43	12540	2.471422940480883	1.0	0.9998420798900278	99.99985542582513
GOTERM_BP_DIRECT	GO:0010506~regulation of autophagy	2	0.6666666666666667	0.5572924952319047	ENSMUSG00000057329, ENSMUSG00000025888	236	43	12540	2.471422940480883	1.0	0.9998420798900278	99.99985542582513
GOTERM_CC_DIRECT	GO:0030426~growth cone	4	1.3333333333333335	0.5576361452812568	ENSMUSG00000031328, ENSMUSG00000027500, ENSMUSG00000048978, ENSMUSG00000032011	256	153	13445	1.3730596405228757	1.0	0.9581266983730085	99.99797640519839
GOTERM_CC_DIRECT	GO:0022627~cytosolic small ribosomal subunit	2	0.6666666666666667	0.5616243550632571	ENSMUSG00000008668, ENSMUSG00000044533	256	43	13445	2.442768895348837	1.0	0.9577852102554872	99.99820525243277
KEGG_PATHWAY	mmu05032:Morphine addiction	3	1.0	0.562993592950267	ENSMUSG00000022994, ENSMUSG00000032766, ENSMUSG00000000560	117	84	5206	1.589133089133089	1.0	0.9620970759970291	99.99588839678229
GOTERM_MF_DIRECT	GO:0003735~structural constituent of ribosome	5	1.6666666666666667	0.5638862358279239	ENSMUSG00000008668, ENSMUSG00000071415, ENSMUSG00000063888, ENSMUSG00000022370, ENSMUSG00000044533	238	200	12069	1.2677521008403363	1.0	0.9986914258129522	99.99922327415156
GOTERM_BP_DIRECT	GO:0007218~neuropeptide signaling pathway	2	0.6666666666666667	0.5656173942896217	ENSMUSG00000026247, ENSMUSG00000023236	236	44	12540	2.4152542372881354	1.0	0.9998622406595209	99.9998943090881
GOTERM_MF_DIRECT	GO:0005179~hormone activity	2	0.6666666666666667	0.5658631383823225	ENSMUSG00000050957, ENSMUSG00000037010	238	42	12069	2.414765906362545	1.0	0.9985813583210518	99.9992717293241
GOTERM_CC_DIRECT	GO:0005802~trans-Golgi network	4	1.3333333333333335	0.566466957672114	ENSMUSG00000031328, ENSMUSG00000027750, ENSMUSG00000022842, ENSMUSG00000039637	256	155	13445	1.3553427419354838	1.0	0.9577794314782819	99.99845091119904
KEGG_PATHWAY	mmu00982:Drug metabolism - cytochrome P450	2	0.6666666666666667	0.5668566095321689	ENSMUSG00000058135, ENSMUSG00000025068	117	37	5206	2.4051744051744053	1.0	0.9605472763345043	99.99631050210658
KEGG_PATHWAY	mmu04916:Melanogenesis	3	1.0	0.5694748893518116	ENSMUSG00000010797, ENSMUSG00000039943, ENSMUSG00000022994	117	85	5206	1.5704374057315234	1.0	0.9585687899437207	99.99657356411949
GOTERM_BP_DIRECT	GO:0042981~regulation of apoptotic process	4	1.3333333333333335	0.5714317128747328	ENSMUSG00000057329, ENSMUSG00000017969, ENSMUSG00000021943, ENSMUSG00000025888	236	158	12540	1.3452048916541515	1.0	0.9998723552321637	99.99991538267862
GOTERM_BP_DIRECT	GO:0001947~heart looping	2	0.6666666666666667	0.5737864013562526	ENSMUSG00000013584, ENSMUSG00000028718	236	45	12540	2.3615819209039546	1.0	0.9998712595801881	99.99992273664262
GOTERM_BP_DIRECT	GO:0007519~skeletal muscle tissue development	2	0.6666666666666667	0.5737864013562526	ENSMUSG00000019929, ENSMUSG00000007122	236	45	12540	2.3615819209039546	1.0	0.9998712595801881	99.99992273664262
KEGG_PATHWAY	mmu04713:Circadian entrainment	3	1.0	0.5758873444590263	ENSMUSG00000039943, ENSMUSG00000022994, ENSMUSG00000032766	117	86	5206	1.5521765056648775	1.0	0.9579950758045549	99.99714679362623
KEGG_PATHWAY	mmu04961:Endocrine and other factor-regulated calcium reabsorption	2	0.6666666666666667	0.5765769874166689	ENSMUSG00000039943, ENSMUSG00000022994	117	38	5206	2.341880341880342	1.0	0.9553280127398903	99.99720288284081
GOTERM_CC_DIRECT	GO:0005747~mitochondrial respiratory chain complex I	2	0.6666666666666667	0.5781482180887197	ENSMUSG00000064360, ENSMUSG00000065947	256	45	13445	2.334201388888889	1.0	0.9602550745760126	99.99892133809021
GOTERM_CC_DIRECT	GO:0005789~endoplasmic reticulum membrane	12	4.0	0.578439944424167	ENSMUSG00000024987, ENSMUSG00000050103, ENSMUSG00000024292, ENSMUSG00000047992, ENSMUSG00000057329, ENSMUSG00000056666, ENSMUSG00000017969, ENSMUSG00000032452, ENSMUSG00000052369, ENSMUSG00000023908, ENSMUSG00000045994, ENSMUSG00000002732	256	595	13445	1.05921743697479	1.0	0.958660546019077	99.998931180929
GOTERM_CC_DIRECT	GO:0005769~early endosome	5	1.6666666666666667	0.5814983618183636	ENSMUSG00000027540, ENSMUSG00000053846, ENSMUSG00000052504, ENSMUSG00000023945, ENSMUSG00000059714	256	214	13445	1.227091851635514	1.0	0.9580637427232905	99.9990294905567
GOTERM_BP_DIRECT	GO:0042472~inner ear morphogenesis	2	0.6666666666666667	0.5818024234318624	ENSMUSG00000032368, ENSMUSG00000027004	236	46	12540	2.3102431834929993	1.0	0.9998871905534968	99.99994351950255
GOTERM_MF_DIRECT	GO:0030971~receptor tyrosine kinase binding	2	0.6666666666666667	0.5828051634301916	ENSMUSG00000027540, ENSMUSG00000027712	238	44	12069	2.305003819709702	1.0	0.9988319928871643	99.99958582075877
GOTERM_MF_DIRECT	GO:0015631~tubulin binding	2	0.6666666666666667	0.5828051634301916	ENSMUSG00000015222, ENSMUSG00000027500	238	44	12069	2.305003819709702	1.0	0.9988319928871643	99.99958582075877
KEGG_PATHWAY	mmu04062:Chemokine signaling pathway	4	1.3333333333333335	0.5840829284148845	ENSMUSG00000039943, ENSMUSG00000022994, ENSMUSG00000021508, ENSMUSG00000032766	117	135	5206	1.3183918961696741	1.0	0.9552648503699085	99.99775122565653
KEGG_PATHWAY	mmu00980:Metabolism of xenobiotics by cytochrome P450	2	0.6666666666666667	0.5860810643255383	ENSMUSG00000058135, ENSMUSG00000025068	117	39	5206	2.2818321279859743	1.0	0.9531261512737284	99.99787953790936
GOTERM_CC_DIRECT	GO:0000139~Golgi membrane	8	2.666666666666667	0.5876219583045965	ENSMUSG00000026811, ENSMUSG00000022842, ENSMUSG00000032452, ENSMUSG00000035722, ENSMUSG00000039637, ENSMUSG00000023908, ENSMUSG00000028970, ENSMUSG00000045994	256	381	13445	1.102772309711286	1.0	0.9585989090153955	99.99920169304902
GOTERM_BP_DIRECT	GO:0001934~positive regulation of protein phosphorylation	4	1.3333333333333335	0.5884494107852201	ENSMUSG00000034160, ENSMUSG00000036585, ENSMUSG00000027376, ENSMUSG00000059714	236	162	12540	1.3119899560577526	1.0	0.9998978732088916	99.99995664188901
KEGG_PATHWAY	mmu04630:Jak-STAT signaling pathway	3	1.0	0.5885050719170604	ENSMUSG00000027947, ENSMUSG00000062939, ENSMUSG00000020007	117	88	5206	1.516899766899767	1.0	0.9511528472071528	99.99802616393248
GOTERM_BP_DIRECT	GO:0006486~protein glycosylation	3	1.0	0.5888074468964191	ENSMUSG00000026811, ENSMUSG00000006731, ENSMUSG00000045994	236	105	12540	1.5181598062953996	1.0	0.9998918130168886	99.99995726018166
GOTERM_BP_DIRECT	GO:0006508~proteolysis	8	2.666666666666667	0.5889297238414998	ENSMUSG00000026247, ENSMUSG00000041264, ENSMUSG00000020131, ENSMUSG00000022842, ENSMUSG00000027820, ENSMUSG00000021587, ENSMUSG00000041718, ENSMUSG00000025888	236	386	12540	1.1012558180381136	1.0	0.9998848169839708	99.99995746943746
GOTERM_BP_DIRECT	GO:0010923~negative regulation of phosphatase activity	2	0.6666666666666667	0.58966831349413	ENSMUSG00000029420, ENSMUSG00000023908	236	47	12540	2.261089073205914	1.0	0.9998793268155397	99.9999587130829
GOTERM_MF_DIRECT	GO:0005254~chloride channel activity	2	0.6666666666666667	0.5910276313010392	ENSMUSG00000036196, ENSMUSG00000000560	238	45	12069	2.253781512605042	1.0	0.9988740820797973	99.99968766500939
GOTERM_MF_DIRECT	GO:0005507~copper ion binding	2	0.6666666666666667	0.5910276313010392	ENSMUSG00000003617, ENSMUSG00000064354	238	45	12069	2.253781512605042	1.0	0.9988740820797973	99.99968766500939
GOTERM_CC_DIRECT	GO:0019005~SCF ubiquitin ligase complex	2	0.6666666666666667	0.5940515913379307	ENSMUSG00000032867, ENSMUSG00000028086	256	47	13445	2.234873670212766	1.0	0.959255265362386	99.99935176274126
GOTERM_CC_DIRECT	GO:0030018~Z disc	3	1.0	0.5953006472183415	ENSMUSG00000049281, ENSMUSG00000027712, ENSMUSG00000030770	256	105	13445	1.5005580357142858	1.0	0.9580686662648998	99.99937770065182
GOTERM_BP_DIRECT	GO:0050727~regulation of inflammatory response	2	0.6666666666666667	0.5973868715927787	ENSMUSG00000040663, ENSMUSG00000025888	236	48	12540	2.2139830508474576	1.0	0.9998937175354451	99.99996982026651
GOTERM_BP_DIRECT	GO:0060395~SMAD protein signal transduction	2	0.6666666666666667	0.5973868715927787	ENSMUSG00000026728, ENSMUSG00000021943	236	48	12540	2.2139830508474576	1.0	0.9998937175354451	99.99996982026651
GOTERM_MF_DIRECT	GO:0004860~protein kinase inhibitor activity	2	0.6666666666666667	0.599088713427757	ENSMUSG00000052581, ENSMUSG00000019929	238	46	12069	2.204786262331019	1.0	0.9989133395896198	99.99976447193887
GOTERM_MF_DIRECT	GO:0031625~ubiquitin protein ligase binding	6	2.0	0.6021012044784511	ENSMUSG00000026187, ENSMUSG00000057329, ENSMUSG00000005198, ENSMUSG00000028086, ENSMUSG00000026701, ENSMUSG00000038542	238	266	12069	1.1438364819612055	1.0	0.9988501923954693	99.999788358626
GOTERM_BP_DIRECT	GO:0030855~epithelial cell differentiation	2	0.6666666666666667	0.6049608457541358	ENSMUSG00000029994, ENSMUSG00000030782	236	49	12540	2.1687997232791423	1.0	0.9999062259760098	99.99997793990664
GOTERM_BP_DIRECT	GO:0010466~negative regulation of peptidase activity	2	0.6666666666666667	0.6049608457541358	ENSMUSG00000076434, ENSMUSG00000037254	236	49	12540	2.1687997232791423	1.0	0.9999062259760098	99.99997793990664
GOTERM_BP_DIRECT	GO:0071230~cellular response to amino acid stimulus	2	0.6666666666666667	0.6049608457541358	ENSMUSG00000029661, ENSMUSG00000031273	236	49	12540	2.1687997232791423	1.0	0.9999062259760098	99.99997793990664
GOTERM_MF_DIRECT	GO:0016853~isomerase activity	3	1.0	0.6092330559381716	ENSMUSG00000017969, ENSMUSG00000015090, ENSMUSG00000002732	238	104	12069	1.4627908855850034	1.0	0.9988746771418763	99.99983622952422
GOTERM_CC_DIRECT	GO:0031090~organelle membrane	2	0.6666666666666667	0.6093576865731563	ENSMUSG00000024987, ENSMUSG00000024292	256	49	13445	2.143654336734694	1.0	0.9614377473619918	99.99961046247286
GOTERM_CC_DIRECT	GO:0000781~chromosome, telomeric region	2	0.6666666666666667	0.6093576865731563	ENSMUSG00000061589, ENSMUSG00000006281	256	49	13445	2.143654336734694	1.0	0.9614377473619918	99.99961046247286
GOTERM_BP_DIRECT	GO:0043406~positive regulation of MAP kinase activity	2	0.6666666666666667	0.6123929329593178	ENSMUSG00000034997, ENSMUSG00000036585	236	50	12540	2.1254237288135593	1.0	0.9999171185338628	99.99998387542443
GOTERM_MF_DIRECT	GO:0046332~SMAD binding	2	0.6666666666666667	0.614739276669888	ENSMUSG00000031328, ENSMUSG00000029661	238	48	12069	2.112920168067227	1.0	0.9988669321987006	99.99986607680674
GOTERM_MF_DIRECT	GO:0000978~RNA polymerase II core promoter proximal region sequence-specific DNA binding	6	2.0	0.6153366321475388	ENSMUSG00000020871, ENSMUSG00000005373, ENSMUSG00000020160, ENSMUSG00000032368, ENSMUSG00000034227, ENSMUSG00000002108	238	270	12069	1.126890756302521	1.0	0.9987538629525622	99.99986899098016
GOTERM_CC_DIRECT	GO:0016529~sarcoplasmic reticulum	2	0.6666666666666667	0.6167937712286411	ENSMUSG00000040152, ENSMUSG00000007122	256	50	13445	2.10078125	1.0	0.9624476854462457	99.99969804344875
KEGG_PATHWAY	mmu04015:Rap1 signaling pathway	5	1.6666666666666667	0.6175144072145131	ENSMUSG00000039943, ENSMUSG00000022994, ENSMUSG00000048915, ENSMUSG00000036585, ENSMUSG00000040152	117	190	5206	1.170940170940171	1.0	0.9593821494853183	99.99919095322699
KEGG_PATHWAY	mmu04670:Leukocyte transendothelial migration	3	1.0	0.6188372877345454	ENSMUSG00000022132, ENSMUSG00000022512, ENSMUSG00000032011	117	93	5206	1.435346015991177	1.0	0.9572876704228415	99.99922443736573
GOTERM_BP_DIRECT	GO:0014068~positive regulation of phosphatidylinositol 3-kinase signaling	2	0.6666666666666667	0.6196857800930693	ENSMUSG00000019929, ENSMUSG00000041354	236	51	12540	2.0837487537387838	1.0	0.9999266212134827	99.99998821422258
GOTERM_BP_DIRECT	GO:0010033~response to organic substance	2	0.6666666666666667	0.6196857800930693	ENSMUSG00000027712, ENSMUSG00000007122	236	51	12540	2.0837487537387838	1.0	0.9999266212134827	99.99998821422258
GOTERM_BP_DIRECT	GO:0003007~heart morphogenesis	2	0.6666666666666667	0.6196857800930693	ENSMUSG00000031328, ENSMUSG00000013584	236	51	12540	2.0837487537387838	1.0	0.9999266212134827	99.99998821422258
GOTERM_BP_DIRECT	GO:0042542~response to hydrogen peroxide	2	0.6666666666666667	0.6196857800930693	ENSMUSG00000063856, ENSMUSG00000057329	236	51	12540	2.0837487537387838	1.0	0.9999266212134827	99.99998821422258
GOTERM_MF_DIRECT	GO:0030414~peptidase inhibitor activity	2	0.6666666666666667	0.622334883642782	ENSMUSG00000076434, ENSMUSG00000037254	238	49	12069	2.069799348310753	1.0	0.9987830003776923	99.99989901731472
GOTERM_BP_DIRECT	GO:0045944~positive regulation of transcription from RNA polymerase II promoter	15	5.0	0.6272281625414149	ENSMUSG00000010797, ENSMUSG00000061589, ENSMUSG00000005373, ENSMUSG00000019929, ENSMUSG00000020160, ENSMUSG00000023391, ENSMUSG00000031221, ENSMUSG00000034160, ENSMUSG00000036585, ENSMUSG00000032368, ENSMUSG00000036446, ENSMUSG00000034227, ENSMUSG00000062939, ENSMUSG00000048616, ENSMUSG00000002108	236	791	12540	1.0076281900190704	1.0	0.9999355817355731	99.99999153169698
KEGG_PATHWAY	mmu05204:Chemical carcinogenesis	2	0.6666666666666667	0.6305203572192535	ENSMUSG00000058135, ENSMUSG00000025068	117	44	5206	2.0225330225330227	1.0	0.9589771168093255	99.99946951094076
GOTERM_MF_DIRECT	GO:0005516~calmodulin binding	4	1.3333333333333335	0.6326775099783228	ENSMUSG00000026679, ENSMUSG00000015222, ENSMUSG00000047261, ENSMUSG00000024300	238	165	12069	1.229335370511841	1.0	0.9988841770618481	99.99993188070499
GOTERM_BP_DIRECT	GO:0071560~cellular response to transforming growth factor beta stimulus	2	0.6666666666666667	0.633864096795971	ENSMUSG00000010797, ENSMUSG00000027750	236	53	12540	2.0051167252958106	1.0	0.9999421969532524	99.99999370399438
GOTERM_BP_DIRECT	GO:0043010~camera-type eye development	2	0.6666666666666667	0.633864096795971	ENSMUSG00000005973, ENSMUSG00000013584	236	53	12540	2.0051167252958106	1.0	0.9999421969532524	99.99999370399438
GOTERM_CC_DIRECT	GO:0045121~membrane raft	5	1.6666666666666667	0.6348918122320261	ENSMUSG00000025876, ENSMUSG00000022994, ENSMUSG00000027376, ENSMUSG00000032011, ENSMUSG00000059714	256	229	13445	1.146714656113537	1.0	0.9668435387011892	99.9998409543513
GOTERM_BP_DIRECT	GO:0030509~BMP signaling pathway	2	0.6666666666666667	0.6407546179248638	ENSMUSG00000021943, ENSMUSG00000048616	236	54	12540	1.9679849340866291	1.0	0.9999485733154686	99.9999953984724
GOTERM_MF_DIRECT	GO:0030674~protein binding, bridging	2	0.6666666666666667	0.6442385210101306	ENSMUSG00000029661, ENSMUSG00000028086	238	52	12069	1.950387847446671	1.0	0.999002773099196	99.99995671290422
GOTERM_CC_DIRECT	GO:0005791~rough endoplasmic reticulum	2	0.6666666666666667	0.6451544421023147	ENSMUSG00000015222, ENSMUSG00000015090	256	54	13445	1.9451678240740742	1.0	0.9686236702828582	99.99989099618742
KEGG_PATHWAY	mmu05014:Amyotrophic lateral sclerosis (ALS)	2	0.6666666666666667	0.6469411741652729	ENSMUSG00000057329, ENSMUSG00000025888	117	46	5206	1.9345968041620216	1.0	0.9622813970396172	99.99969534400616
GOTERM_MF_DIRECT	GO:0017124~SH3 domain binding	3	1.0	0.6495238537578212	ENSMUSG00000026679, ENSMUSG00000063856, ENSMUSG00000034255	238	112	12069	1.3583058223289317	1.0	0.9989997632043808	99.99996498973786
GOTERM_MF_DIRECT	GO:0008237~metallopeptidase activity	3	1.0	0.6495238537578212	ENSMUSG00000026247, ENSMUSG00000022842, ENSMUSG00000027820	238	112	12069	1.3583058223289317	1.0	0.9989997632043808	99.99996498973786
KEGG_PATHWAY	mmu05217:Basal cell carcinoma	2	0.6666666666666667	0.6548781555212173	ENSMUSG00000010797, ENSMUSG00000064325	117	47	5206	1.8934351700309147	1.0	0.9626823023407128	99.99976914410705
GOTERM_CC_DIRECT	GO:0014069~postsynaptic density	5	1.6666666666666667	0.6582582046626615	ENSMUSG00000039943, ENSMUSG00000015222, ENSMUSG00000047261, ENSMUSG00000032452, ENSMUSG00000036306	256	236	13445	1.112701933262712	1.0	0.9711517617605308	99.99993379379202
KEGG_PATHWAY	mmu05160:Hepatitis C	3	1.0	0.6584038166893568	ENSMUSG00000022132, ENSMUSG00000022512, ENSMUSG00000002108	117	100	5206	1.3348717948717947	1.0	0.9616399840369438	99.99979632555059
GOTERM_CC_DIRECT	GO:0030133~transport vesicle	2	0.6666666666666667	0.6585406551195832	ENSMUSG00000048978, ENSMUSG00000021587	256	56	13445	1.8756975446428572	1.0	0.9700327521633801	99.99993451523748
GOTERM_BP_DIRECT	GO:0045454~cell redox homeostasis	2	0.6666666666666667	0.6606609652642933	ENSMUSG00000063856, ENSMUSG00000026701	236	57	12540	1.864406779661017	1.0	0.9999681606220688	99.99999820383287
GOTERM_BP_DIRECT	GO:0072659~protein localization to plasma membrane	2	0.6666666666666667	0.6606609652642933	ENSMUSG00000049281, ENSMUSG00000059714	236	57	12540	1.864406779661017	1.0	0.9999681606220688	99.99999820383287
GOTERM_BP_DIRECT	GO:0050821~protein stabilization	3	1.0	0.6613847980011348	ENSMUSG00000031328, ENSMUSG00000028086, ENSMUSG00000075467	236	120	12540	1.3283898305084747	1.0	0.9999665558271187	99.99999826602446
KEGG_PATHWAY	mmu04976:Bile secretion	2	0.6666666666666667	0.6626382125042073	ENSMUSG00000022994, ENSMUSG00000028970	117	48	5206	1.8539886039886042	1.0	0.9608648784716312	99.99982507632843
KEGG_PATHWAY	mmu00510:N-Glycan biosynthesis	2	0.6666666666666667	0.6626382125042073	ENSMUSG00000041718, ENSMUSG00000031286	117	48	5206	1.8539886039886042	1.0	0.9608648784716312	99.99982507632843
GOTERM_CC_DIRECT	GO:0022625~cytosolic large ribosomal subunit	2	0.6666666666666667	0.6650439139838955	ENSMUSG00000071415, ENSMUSG00000063888	256	57	13445	1.8427905701754388	1.0	0.9706906411723863	99.99994924521121
GOTERM_BP_DIRECT	GO:0048146~positive regulation of fibroblast proliferation	2	0.6666666666666667	0.6670492271583304	ENSMUSG00000010797, ENSMUSG00000034748	236	58	12540	1.832261835184103	1.0	0.9999694578791326	99.99999868737818
GOTERM_BP_DIRECT	GO:0007267~cell-cell signaling	2	0.6666666666666667	0.6670492271583304	ENSMUSG00000010797, ENSMUSG00000021508	236	58	12540	1.832261835184103	1.0	0.9999694578791326	99.99999868737818
GOTERM_BP_DIRECT	GO:0000187~activation of MAPK activity	2	0.6666666666666667	0.6670492271583304	ENSMUSG00000036585, ENSMUSG00000040152	236	58	12540	1.832261835184103	1.0	0.9999694578791326	99.99999868737818
KEGG_PATHWAY	mmu00561:Glycerolipid metabolism	2	0.6666666666666667	0.6702252554165979	ENSMUSG00000053846, ENSMUSG00000015568	117	49	5206	1.8161521018663878	1.0	0.9612850623082501	99.99986746439167
KEGG_PATHWAY	mmu04923:Regulation of lipolysis in adipocytes	2	0.6666666666666667	0.6702252554165979	ENSMUSG00000022994, ENSMUSG00000036437	117	49	5206	1.8161521018663878	1.0	0.9612850623082501	99.99986746439167
GOTERM_BP_DIRECT	GO:0006364~rRNA processing	3	1.0	0.670247057412225	ENSMUSG00000028948, ENSMUSG00000033166, ENSMUSG00000027133	236	122	12540	1.3066129480411226	1.0	0.9999701158633162	99.9999988806331
GOTERM_MF_DIRECT	GO:0050839~cell adhesion molecule binding	2	0.6666666666666667	0.6714878204446852	ENSMUSG00000027750, ENSMUSG00000022661	238	56	12069	1.8110744297719088	1.0	0.9992737471633649	99.99998601391457
GOTERM_MF_DIRECT	GO:0008234~cysteine-type peptidase activity	3	1.0	0.6729956153611139	ENSMUSG00000041264, ENSMUSG00000041718, ENSMUSG00000025888	238	117	12069	1.3002585649644474	1.0	0.9992181149919462	99.99998689702005
GOTERM_BP_DIRECT	GO:0032880~regulation of protein localization	2	0.6666666666666667	0.6733177283272531	ENSMUSG00000057329, ENSMUSG00000028086	236	59	12540	1.8012065498419996	1.0	0.9999706706130029	99.99999904077282
KEGG_PATHWAY	mmu04514:Cell adhesion molecules (CAMs)	3	1.0	0.6743390479763172	ENSMUSG00000022132, ENSMUSG00000056116, ENSMUSG00000022512	117	103	5206	1.2959920338561115	1.0	0.9605447749284011	99.99988628370787
GOTERM_BP_DIRECT	GO:0042384~cilium assembly	3	1.0	0.6746076547993018	ENSMUSG00000031328, ENSMUSG00000033276, ENSMUSG00000034227	236	123	12540	1.2959900785448533	1.0	0.9999697305938525	99.99999910139975
GOTERM_MF_DIRECT	GO:0008134~transcription factor binding	6	2.0	0.6775198604432174	ENSMUSG00000031328, ENSMUSG00000005373, ENSMUSG00000040463, ENSMUSG00000034160, ENSMUSG00000033276, ENSMUSG00000057329	238	290	12069	1.0491741524195886	1.0	0.9992080040055472	99.99998924562944
GOTERM_BP_DIRECT	GO:0001701~in utero embryonic development	5	1.6666666666666667	0.6778941580173098	ENSMUSG00000005973, ENSMUSG00000003518, ENSMUSG00000048616, ENSMUSG00000026874, ENSMUSG00000028718	236	245	12540	1.084399861639571	1.0	0.9999705046633256	99.99999924000271
GOTERM_BP_DIRECT	GO:0032922~circadian regulation of gene expression	2	0.6666666666666667	0.6794687045201377	ENSMUSG00000040463, ENSMUSG00000034160	236	60	12540	1.7711864406779663	1.0	0.9999698344326177	99.99999929904148
GOTERM_MF_DIRECT	GO:0019901~protein kinase binding	8	2.666666666666667	0.6798963153759581	ENSMUSG00000058135, ENSMUSG00000027540, ENSMUSG00000022994, ENSMUSG00000005373, ENSMUSG00000026728, ENSMUSG00000008668, ENSMUSG00000003518, ENSMUSG00000032011	238	402	12069	1.0091559011664366	1.0	0.9991647650991186	99.99999031630273
GOTERM_BP_DIRECT	GO:0000122~negative regulation of transcription from RNA polymerase II promoter	11	3.6666666666666665	0.6832513398660924	ENSMUSG00000020871, ENSMUSG00000005373, ENSMUSG00000023391, ENSMUSG00000025172, ENSMUSG00000031221, ENSMUSG00000060257, ENSMUSG00000050919, ENSMUSG00000034227, ENSMUSG00000022658, ENSMUSG00000048616, ENSMUSG00000002108	236	595	12540	0.9823386981911408	1.0	0.9999710515422827	99.99999942374879
GOTERM_CC_DIRECT	GO:0005903~brush border	2	0.6666666666666667	0.6838226864593001	ENSMUSG00000031328, ENSMUSG00000027820	256	60	13445	1.7506510416666667	1.0	0.9746327574687128	99.99997637144034
GOTERM_BP_DIRECT	GO:0009952~anterior/posterior pattern specification	2	0.6666666666666667	0.6855043499077966	ENSMUSG00000024987, ENSMUSG00000013584	236	61	12540	1.7421505973881635	1.0	0.9999709910337524	99.99999948778517
KEGG_PATHWAY	mmu04020:Calcium signaling pathway	4	1.3333333333333335	0.6861757207262927	ENSMUSG00000039943, ENSMUSG00000034997, ENSMUSG00000030043, ENSMUSG00000041380	117	157	5206	1.1336490826936687	1.0	0.9625074312117614	99.99992761313517
GOTERM_BP_DIRECT	GO:0006470~protein dephosphorylation	3	1.0	0.6874097881938598	ENSMUSG00000027540, ENSMUSG00000003518, ENSMUSG00000057329	236	126	12540	1.2651331719128331	1.0	0.9999706529936289	99.99999953666195
GOTERM_BP_DIRECT	GO:0031175~neuron projection development	3	1.0	0.6874097881938598	ENSMUSG00000025876, ENSMUSG00000027500, ENSMUSG00000067242	236	126	12540	1.2651331719128331	1.0	0.9999706529936289	99.99999953666195
GOTERM_MF_DIRECT	GO:0001047~core promoter binding	2	0.6666666666666667	0.6905515923185628	ENSMUSG00000040463, ENSMUSG00000005198	238	59	12069	1.7189858994445235	1.0	0.9992522660794926	99.99999400773277
GOTERM_BP_DIRECT	GO:0001568~blood vessel development	2	0.6666666666666667	0.6914268178797439	ENSMUSG00000029661, ENSMUSG00000013584	236	62	12540	1.7140513942044833	1.0	0.9999720762204088	99.99999962571627
KEGG_PATHWAY	mmu03320:PPAR signaling pathway	2	0.6666666666666667	0.6919861287498983	ENSMUSG00000015568, ENSMUSG00000002108	117	52	5206	1.7113740959894808	1.0	0.9624418626719511	99.99994237078693
KEGG_PATHWAY	mmu04924:Renin secretion	2	0.6666666666666667	0.6919861287498983	ENSMUSG00000039943, ENSMUSG00000022994	117	52	5206	1.7113740959894808	1.0	0.9624418626719511	99.99994237078693
GOTERM_CC_DIRECT	GO:0072562~blood microparticle	2	0.6666666666666667	0.6957554719682676	ENSMUSG00000037254, ENSMUSG00000003617	256	62	13445	1.6941784274193548	1.0	0.9765965027648624	99.99998580825981
GOTERM_MF_DIRECT	GO:0048306~calcium-dependent protein binding	2	0.6666666666666667	0.6966581095993192	ENSMUSG00000029994, ENSMUSG00000027500	238	60	12069	1.6903361344537815	1.0	0.9992695496880376	99.99999548280469
GOTERM_MF_DIRECT	GO:0003725~double-stranded RNA binding	2	0.6666666666666667	0.6966581095993192	ENSMUSG00000026728, ENSMUSG00000022718	238	60	12069	1.6903361344537815	1.0	0.9992695496880376	99.99999548280469
GOTERM_BP_DIRECT	GO:0045669~positive regulation of osteoblast differentiation	2	0.6666666666666667	0.6972382217719464	ENSMUSG00000040998, ENSMUSG00000021943	236	63	12540	1.6868442292171106	1.0	0.9999748082677334	99.99999972651172
KEGG_PATHWAY	mmu04640:Hematopoietic cell lineage	2	0.6666666666666667	0.6989185325266487	ENSMUSG00000027947, ENSMUSG00000027820	117	53	5206	1.6790840187066602	1.0	0.9627963776343225	99.99995634519266
GOTERM_BP_DIRECT	GO:0050728~negative regulation of inflammatory response	2	0.6666666666666667	0.7029406356353023	ENSMUSG00000017969, ENSMUSG00000002108	236	64	12540	1.6604872881355932	1.0	0.9999772442340253	99.9999998001678
GOTERM_BP_DIRECT	GO:0032092~positive regulation of protein binding	2	0.6666666666666667	0.7029406356353023	ENSMUSG00000029869, ENSMUSG00000059714	236	64	12540	1.6604872881355932	1.0	0.9999772442340253	99.9999998001678
GOTERM_MF_DIRECT	GO:0003714~transcription corepressor activity	3	1.0	0.7037026213436464	ENSMUSG00000040463, ENSMUSG00000050919, ENSMUSG00000034748	238	124	12069	1.2268568717809705	1.0	0.9993010371167735	99.9999967626552
GOTERM_MF_DIRECT	GO:0016757~transferase activity, transferring glycosyl groups	4	1.3333333333333335	0.7045714527703395	ENSMUSG00000026811, ENSMUSG00000034160, ENSMUSG00000041718, ENSMUSG00000006731	238	184	12069	1.1023931311655095	1.0	0.9992441134818028	99.9999968946746
GOTERM_MF_DIRECT	GO:0016798~hydrolase activity, acting on glycosyl bonds	2	0.6666666666666667	0.7085134781894258	ENSMUSG00000036395, ENSMUSG00000036278	238	62	12069	1.6358091623746271	1.0	0.9992325449239462	99.99999743319256
GOTERM_BP_DIRECT	GO:0031647~regulation of protein stability	2	0.6666666666666667	0.7085360949731739	ENSMUSG00000057329, ENSMUSG00000020878	236	65	12540	1.634941329856584	1.0	0.9999794191028415	99.99999985399047
KEGG_PATHWAY	mmu05169:Epstein-Barr virus infection	3	1.0	0.709197702104491	ENSMUSG00000056116, ENSMUSG00000026728, ENSMUSG00000057329	117	110	5206	1.2135198135198135	1.0	0.9643084356223107	99.9999714252083
GOTERM_CC_DIRECT	GO:0005938~cell cortex	3	1.0	0.7099872852647476	ENSMUSG00000031328, ENSMUSG00000036585, ENSMUSG00000026479	256	130	13445	1.2119891826923077	1.0	0.9789976176689813	99.99999247800893
GOTERM_MF_DIRECT	GO:0016829~lyase activity	3	1.0	0.7161135436575441	ENSMUSG00000022994, ENSMUSG00000025218, ENSMUSG00000045316	238	127	12069	1.1978760007940183	1.0	0.9992770847995036	99.99999823510697
GOTERM_MF_DIRECT	GO:0001077~transcriptional activator activity, RNA polymerase II core promoter proximal region sequence-specific binding	4	1.3333333333333335	0.7182632178121267	ENSMUSG00000020160, ENSMUSG00000032368, ENSMUSG00000034227, ENSMUSG00000002108	238	188	12069	1.078937958161988	1.0	0.9992412032737711	99.99999841541603
KEGG_PATHWAY	mmu04210:Apoptosis	2	0.6666666666666667	0.7188010953780057	ENSMUSG00000028974, ENSMUSG00000057329	117	56	5206	1.5891330891330893	1.0	0.9656091871835473	99.9999810304009
GOTERM_BP_DIRECT	GO:0007224~smoothened signaling pathway	2	0.6666666666666667	0.7194141033790402	ENSMUSG00000064325, ENSMUSG00000028718	236	67	12540	1.586137111054895	1.0	0.9999842052993547	99.99999992205656
GOTERM_BP_DIRECT	GO:0042060~wound healing	2	0.6666666666666667	0.7194141033790402	ENSMUSG00000019929, ENSMUSG00000048616	236	67	12540	1.586137111054895	1.0	0.9999842052993547	99.99999992205656
GOTERM_MF_DIRECT	GO:0005515~protein binding	67	22.333333333333332	0.7201670893192048	ENSMUSG00000026679, ENSMUSG00000005373, ENSMUSG00000038388, ENSMUSG00000033276, ENSMUSG00000019467, ENSMUSG00000039943, ENSMUSG00000023391, ENSMUSG00000026479, ENSMUSG00000002108, ENSMUSG00000024427, ENSMUSG00000028974, ENSMUSG00000027500, ENSMUSG00000022961, ENSMUSG00000027004, ENSMUSG00000030770, ENSMUSG00000025888, ENSMUSG00000058135, ENSMUSG00000029030, ENSMUSG00000034075, ENSMUSG00000036585,…	238	3544	12069	0.9586838685812926	1.0	0.9992008409482044	99.99999856065591
GOTERM_CC_DIRECT	GO:0043204~perikaryon	3	1.0	0.7217572591347754	ENSMUSG00000027712, ENSMUSG00000019935, ENSMUSG00000023945	256	133	13445	1.1846510808270678	1.0	0.9807265013362689	99.99999565590039
GOTERM_BP_DIRECT	GO:0007286~spermatid development	2	0.6666666666666667	0.7247005369263196	ENSMUSG00000050957, ENSMUSG00000057836	236	68	12540	1.5628115653040877	1.0	0.9999856660496969	99.99999994305414
GOTERM_BP_DIRECT	GO:0030307~positive regulation of cell growth	2	0.6666666666666667	0.7247005369263196	ENSMUSG00000057329, ENSMUSG00000067242	236	68	12540	1.5628115653040877	1.0	0.9999856660496969	99.99999994305414
GOTERM_MF_DIRECT	GO:0001228~transcriptional activator activity, RNA polymerase II transcription regulatory region sequence-specific binding	2	0.6666666666666667	0.7254369128417171	ENSMUSG00000023391, ENSMUSG00000062939	238	65	12069	1.5603102779573366	1.0	0.9992143918831975	99.9999989007348
GOTERM_MF_DIRECT	GO:0004721~phosphoprotein phosphatase activity	3	1.0	0.7280867582161497	ENSMUSG00000027540, ENSMUSG00000003518, ENSMUSG00000034765	238	130	12069	1.1702327084680026	1.0	0.9991870599138383	99.99999904195049
GOTERM_BP_DIRECT	GO:0007368~determination of left/right symmetry	2	0.6666666666666667	0.7298877862702451	ENSMUSG00000034227, ENSMUSG00000028718	236	69	12540	1.5401621223286661	1.0	0.9999869765664723	99.99999995839613
GOTERM_MF_DIRECT	GO:0001948~glycoprotein binding	2	0.6666666666666667	0.7308577268697575	ENSMUSG00000031328, ENSMUSG00000026728	238	66	12069	1.5366692131398012	1.0	0.9991619385107983	99.99999917145097
KEGG_PATHWAY	mmu05133:Pertussis	2	0.6666666666666667	0.7313272346644739	ENSMUSG00000026874, ENSMUSG00000025888	117	58	5206	1.5343353964043622	1.0	0.967848569302865	99.99998912012997
GOTERM_BP_DIRECT	GO:0043524~negative regulation of neuron apoptotic process	3	1.0	0.734539097378786	ENSMUSG00000040663, ENSMUSG00000057329, ENSMUSG00000075590	236	138	12540	1.1551215917464996	1.0	0.9999879852238259	99.99999996876471
GOTERM_BP_DIRECT	GO:0006935~chemotaxis	2	0.6666666666666667	0.734977704498563	ENSMUSG00000032128, ENSMUSG00000030770	236	70	12540	1.5181598062953996	1.0	0.9999873211286752	99.99999996960554
GOTERM_BP_DIRECT	GO:0030097~hemopoiesis	2	0.6666666666666667	0.734977704498563	ENSMUSG00000020160, ENSMUSG00000057329	236	70	12540	1.5181598062953996	1.0	0.9999873211286752	99.99999996960554
GOTERM_MF_DIRECT	GO:0002039~p53 binding	2	0.6666666666666667	0.736171958207464	ENSMUSG00000006281, ENSMUSG00000037111	238	67	12069	1.513733851749655	1.0	0.9991801927498849	99.99999937551269
GOTERM_MF_DIRECT	GO:0005262~calcium channel activity	2	0.6666666666666667	0.736171958207464	ENSMUSG00000009647, ENSMUSG00000027716	238	67	12069	1.513733851749655	1.0	0.9991801927498849	99.99999937551269
GOTERM_MF_DIRECT	GO:0051087~chaperone binding	2	0.6666666666666667	0.736171958207464	ENSMUSG00000003617, ENSMUSG00000075467	238	67	12069	1.513733851749655	1.0	0.9991801927498849	99.99999937551269
GOTERM_BP_DIRECT	GO:0045444~fat cell differentiation	2	0.6666666666666667	0.7399721102283919	ENSMUSG00000063856, ENSMUSG00000021943	236	71	12540	1.4967772738123657	1.0	0.999988452455085	99.99999997779535
GOTERM_BP_DIRECT	GO:0009636~response to toxic substance	2	0.6666666666666667	0.7399721102283919	ENSMUSG00000063856, ENSMUSG00000057329	236	71	12540	1.4967772738123657	1.0	0.999988452455085	99.99999997779535
GOTERM_BP_DIRECT	GO:0048661~positive regulation of smooth muscle cell proliferation	2	0.6666666666666667	0.74487278823403	ENSMUSG00000027947, ENSMUSG00000040152	236	72	12540	1.4759887005649717	1.0	0.9999894713308445	99.99999998377882
GOTERM_BP_DIRECT	GO:0070588~calcium ion transmembrane transport	2	0.6666666666666667	0.74487278823403	ENSMUSG00000009647, ENSMUSG00000027716	236	72	12540	1.4759887005649717	1.0	0.9999894713308445	99.99999998377882
KEGG_PATHWAY	mmu04971:Gastric acid secretion	2	0.6666666666666667	0.7490864634008575	ENSMUSG00000039943, ENSMUSG00000022994	117	61	5206	1.4588762785484097	1.0	0.9715999156177058	99.99999527617163
GOTERM_BP_DIRECT	GO:0007030~Golgi organization	2	0.6666666666666667	0.7496814900949526	ENSMUSG00000032867, ENSMUSG00000096054	236	73	12540	1.4557696772695612	1.0	0.9999903899937137	99.99999998815024
GOTERM_BP_DIRECT	GO:0007015~actin filament organization	2	0.6666666666666667	0.7496814900949526	ENSMUSG00000079523, ENSMUSG00000057329	236	73	12540	1.4557696772695612	1.0	0.9999903899937137	99.99999998815024
GOTERM_BP_DIRECT	GO:1903955~positive regulation of protein targeting to mitochondrion	2	0.6666666666666667	0.7496814900949526	ENSMUSG00000028086, ENSMUSG00000020878	236	73	12540	1.4557696772695612	1.0	0.9999903899937137	99.99999998815024
KEGG_PATHWAY	mmu04970:Salivary secretion	2	0.6666666666666667	0.7547436004728485	ENSMUSG00000039943, ENSMUSG00000022994	117	62	5206	1.4353460159911775	1.0	0.9717332738982847	99.99999642340231
KEGG_PATHWAY	mmu04972:Pancreatic secretion	2	0.6666666666666667	0.7547436004728485	ENSMUSG00000039943, ENSMUSG00000022994	117	62	5206	1.4353460159911775	1.0	0.9717332738982847	99.99999642340231
GOTERM_BP_DIRECT	GO:0007568~aging	3	1.0	0.7557600867568772	ENSMUSG00000064357, ENSMUSG00000034997, ENSMUSG00000019929	236	144	12540	1.1069915254237288	1.0	0.9999916144391865	99.99999999210185
GOTERM_MF_DIRECT	GO:0008236~serine-type peptidase activity	2	0.6666666666666667	0.7564041888731141	ENSMUSG00000020131, ENSMUSG00000021587	238	71	12069	1.4284530713693926	1.0	0.9994146856828967	99.99999979851538
GOTERM_CC_DIRECT	GO:0043679~axon terminus	2	0.6666666666666667	0.7584971664289165	ENSMUSG00000027712, ENSMUSG00000019935	256	74	13445	1.4194467905405406	1.0	0.98695060227232	99.99999933484304
GOTERM_BP_DIRECT	GO:0035023~regulation of Rho protein signal transduction	2	0.6666666666666667	0.7590298092612875	ENSMUSG00000019467, ENSMUSG00000059714	236	75	12540	1.416949152542373	1.0	0.9999919686114297	99.99999999367688
GOTERM_BP_DIRECT	GO:0006888~ER to Golgi vesicle-mediated transport	2	0.6666666666666667	0.7590298092612875	ENSMUSG00000049299, ENSMUSG00000075590	236	75	12540	1.416949152542373	1.0	0.9999919686114297	99.99999999367688
GOTERM_BP_DIRECT	GO:0030900~forebrain development	2	0.6666666666666667	0.7590298092612875	ENSMUSG00000013584, ENSMUSG00000028718	236	75	12540	1.416949152542373	1.0	0.9999919686114297	99.99999999367688
GOTERM_BP_DIRECT	GO:0032496~response to lipopolysaccharide	3	1.0	0.7591516863016347	ENSMUSG00000019929, ENSMUSG00000028766, ENSMUSG00000025888	236	145	12540	1.0993571011104617	1.0	0.9999914406291501	99.99999999372945
GOTERM_MF_DIRECT	GO:0005089~Rho guanyl-nucleotide exchange factor activity	2	0.6666666666666667	0.7612160081110844	ENSMUSG00000019467, ENSMUSG00000041354	238	72	12069	1.4086134453781514	1.0	0.9994247705864872	99.9999998481567
GOTERM_MF_DIRECT	GO:0005216~ion channel activity	3	1.0	0.761471400478891	ENSMUSG00000000560, ENSMUSG00000027716, ENSMUSG00000074575	238	139	12069	1.0944622453297865	1.0	0.9993767086560315	99.99999985044312
GOTERM_MF_DIRECT	GO:0098641~cadherin binding involved in cell-cell adhesion	5	1.6666666666666667	0.7632433975540918	ENSMUSG00000027540, ENSMUSG00000031328, ENSMUSG00000026701, ENSMUSG00000030770, ENSMUSG00000044533	238	263	12069	0.9640700386618527	1.0	0.9993474273503807	99.99999986544708
GOTERM_BP_DIRECT	GO:0007283~spermatogenesis	5	1.6666666666666667	0.764155690733766	ENSMUSG00000028441, ENSMUSG00000036196, ENSMUSG00000050957, ENSMUSG00000006731, ENSMUSG00000056215	236	276	12540	0.9626013264554163	1.0	0.9999922863916797	99.99999999556562
KEGG_PATHWAY	mmu04530:Tight junction	2	0.6666666666666667	0.7656812627012742	ENSMUSG00000022132, ENSMUSG00000022512	117	64	5206	1.3904914529914532	1.0	0.9734222907642581	99.99999795001459
GOTERM_CC_DIRECT	GO:0005794~Golgi apparatus	19	6.333333333333334	0.7670662526248028	ENSMUSG00000049299, ENSMUSG00000053846, ENSMUSG00000026811, ENSMUSG00000027500, ENSMUSG00000022842, ENSMUSG00000096054, ENSMUSG00000028086, ENSMUSG00000035722, ENSMUSG00000039637, ENSMUSG00000007122, ENSMUSG00000015090, ENSMUSG00000045994, ENSMUSG00000032867, ENSMUSG00000027750, ENSMUSG00000021508, ENSMUSG00000032452, ENSMUSG00000006731, ENSMUSG00000023908, ENSMUSG00000024427	256	1092	13445	0.9138013679029304	1.0	0.9877472351010638	99.99999958788935
GOTERM_BP_DIRECT	GO:0009887~organ morphogenesis	2	0.6666666666666667	0.7680304391609494	ENSMUSG00000057329, ENSMUSG00000064325	236	77	12540	1.3801452784503632	1.0	0.9999927859682716	99.99999999662627
KEGG_PATHWAY	mmu04261:Adrenergic signaling in cardiomyocytes	3	1.0	0.7696631131276435	ENSMUSG00000039943, ENSMUSG00000022994, ENSMUSG00000057329	117	124	5206	1.076509511993383	1.0	0.9731458442123326	99.9999983368133
GOTERM_BP_DIRECT	GO:0001503~ossification	2	0.6666666666666667	0.7724044138751966	ENSMUSG00000057329, ENSMUSG00000021943	236	78	12540	1.36245110821382	1.0	0.9999933810987698	99.99999999753577
GOTERM_BP_DIRECT	GO:0008584~male gonad development	2	0.6666666666666667	0.7809075075495759	ENSMUSG00000057329, ENSMUSG00000050957	236	80	12540	1.3283898305084745	1.0	0.9999947812146872	99.99999999868541
KEGG_PATHWAY	mmu05132:Salmonella infection	2	0.6666666666666667	0.7811873608714919	ENSMUSG00000031328, ENSMUSG00000025888	117	67	5206	1.3282306416634775	1.0	0.975035740059178	99.99999911081231
GOTERM_BP_DIRECT	GO:0051291~protein heterooligomerization	2	0.6666666666666667	0.7850396693236994	ENSMUSG00000022512, ENSMUSG00000030770	236	81	12540	1.3119899560577526	1.0	0.9999951985617518	99.99999999903987
GOTERM_BP_DIRECT	GO:0032355~response to estradiol	2	0.6666666666666667	0.7850396693236994	ENSMUSG00000027750, ENSMUSG00000013584	236	81	12540	1.3119899560577526	1.0	0.9999951985617518	99.99999999903987
GOTERM_CC_DIRECT	GO:0005622~intracellular	23	7.666666666666666	0.7887779352025893	ENSMUSG00000058396, ENSMUSG00000044362, ENSMUSG00000015222, ENSMUSG00000028974, ENSMUSG00000054737, ENSMUSG00000041354, ENSMUSG00000008668, ENSMUSG00000041559, ENSMUSG00000071266, ENSMUSG00000027712, ENSMUSG00000035722, ENSMUSG00000030782, ENSMUSG00000022994, ENSMUSG00000029661, ENSMUSG00000040663, ENSMUSG00000034160, ENSMUSG00000041380, ENSMUSG00000057329, ENSMUSG00000024160, ENSMUSG00000020684,…	256	1336	13445	0.9041536068488024	1.0	0.9904208745968545	99.9999998872997
GOTERM_CC_DIRECT	GO:0030141~secretory granule	2	0.6666666666666667	0.7889566851768799	ENSMUSG00000040152, ENSMUSG00000023236	256	81	13445	1.2967785493827162	1.0	0.9899708071520356	99.999999888557
GOTERM_BP_DIRECT	GO:0001889~liver development	2	0.6666666666666667	0.7890942224735444	ENSMUSG00000040888, ENSMUSG00000013584	236	82	12540	1.2959900785448533	1.0	0.9999955784717547	99.99999999929877
GOTERM_BP_DIRECT	GO:0042254~ribosome biogenesis	2	0.6666666666666667	0.7930726184963983	ENSMUSG00000008668, ENSMUSG00000027133	236	83	12540	1.280375740249132	1.0	0.9999959246403028	99.99999999948787
GOTERM_BP_DIRECT	GO:0032259~methylation	3	1.0	0.7938490256296882	ENSMUSG00000022842, ENSMUSG00000037111, ENSMUSG00000020691	236	156	12540	1.0218383311603652	1.0	0.999995762067217	99.99999999951868
KEGG_PATHWAY	mmu04925:Aldosterone synthesis and secretion	2	0.6666666666666667	0.7956756016293844	ENSMUSG00000039943, ENSMUSG00000022994	117	70	5206	1.2713064713064715	1.0	0.9776820618846364	99.99999961450223
GOTERM_MF_DIRECT	GO:0042277~peptide binding	2	0.6666666666666667	0.7964542328232584	ENSMUSG00000034160, ENSMUSG00000027820	238	80	12069	1.267752100840336	1.0	0.9996688636542831	99.9999999842147
GOTERM_MF_DIRECT	GO:0002020~protease binding	2	0.6666666666666667	0.7964542328232584	ENSMUSG00000057329, ENSMUSG00000059714	238	80	12069	1.267752100840336	1.0	0.9996688636542831	99.9999999842147
GOTERM_MF_DIRECT	GO:0016779~nucleotidyltransferase activity	2	0.6666666666666667	0.7964542328232584	ENSMUSG00000025218, ENSMUSG00000005198	238	80	12069	1.267752100840336	1.0	0.9996688636542831	99.9999999842147
GOTERM_CC_DIRECT	GO:0030027~lamellipodium	3	1.0	0.8021019023389927	ENSMUSG00000027500, ENSMUSG00000059714, ENSMUSG00000030770	256	157	13445	1.0035579219745223	1.0	0.9912884163189611	99.99999995247254
GOTERM_CC_DIRECT	GO:0031901~early endosome membrane	2	0.6666666666666667	0.8046109631478395	ENSMUSG00000027270, ENSMUSG00000035722	256	85	13445	1.2357536764705883	1.0	0.9911883406473941	99.9999999598659
KEGG_PATHWAY	mmu04911:Insulin secretion	2	0.6666666666666667	0.8048018583816942	ENSMUSG00000039943, ENSMUSG00000022994	117	72	5206	1.2359924026590696	1.0	0.9788780387630991	99.99999977923935
GOTERM_BP_DIRECT	GO:0007169~transmembrane receptor protein tyrosine kinase signaling pathway	2	0.6666666666666667	0.8082527257328305	ENSMUSG00000029869, ENSMUSG00000052504	236	87	12540	1.2215078901227352	1.0	0.9999974201560916	99.99999999985434
GOTERM_BP_DIRECT	GO:0001843~neural tube closure	2	0.6666666666666667	0.8082527257328305	ENSMUSG00000048616, ENSMUSG00000028718	236	87	12540	1.2215078901227352	1.0	0.9999974201560916	99.99999999985434
GOTERM_MF_DIRECT	GO:0004252~serine-type endopeptidase activity	2	0.6666666666666667	0.8082893007138168	ENSMUSG00000020131, ENSMUSG00000021587	238	83	12069	1.2219297357497216	1.0	0.9997313585958196	99.99999999324845
GOTERM_MF_DIRECT	GO:0008168~methyltransferase activity	3	1.0	0.8092574007550966	ENSMUSG00000022842, ENSMUSG00000037111, ENSMUSG00000020691	238	154	12069	0.9878587798755867	1.0	0.9997131937180552	99.99999999371607
GOTERM_BP_DIRECT	GO:0071456~cellular response to hypoxia	2	0.6666666666666667	0.8118711798839628	ENSMUSG00000057329, ENSMUSG00000017969	236	88	12540	1.2076271186440677	1.0	0.9999976120787393	99.99999999989365
GOTERM_MF_DIRECT	GO:0008144~drug binding	2	0.6666666666666667	0.812080009522522	ENSMUSG00000034997, ENSMUSG00000041380	238	84	12069	1.2073829531812725	1.0	0.9997085499829218	99.99999999491334
GOTERM_MF_DIRECT	GO:0005085~guanyl-nucleotide exchange factor activity	3	1.0	0.8121195677318328	ENSMUSG00000019467, ENSMUSG00000041354, ENSMUSG00000033166	238	155	12069	0.9814854974247764	1.0	0.9996822108370793	99.9999999949285
KEGG_PATHWAY	mmu04014:Ras signaling pathway	4	1.3333333333333335	0.8141099564228342	ENSMUSG00000041354, ENSMUSG00000048915, ENSMUSG00000036585, ENSMUSG00000032766	117	194	5206	0.917437659705701	1.0	0.9801268048055481	99.99999987836831
GOTERM_MF_DIRECT	GO:0019899~enzyme binding	6	2.0	0.8141769009679481	ENSMUSG00000027540, ENSMUSG00000027947, ENSMUSG00000096054, ENSMUSG00000006281, ENSMUSG00000032011, ENSMUSG00000044533	238	346	12069	0.879365619080002	1.0	0.999671481171089	99.9999999956615
GOTERM_BP_DIRECT	GO:0001666~response to hypoxia	3	1.0	0.8162471488034214	ENSMUSG00000027750, ENSMUSG00000017969, ENSMUSG00000025888	236	164	12540	0.97199255890864	1.0	0.9999978630026042	99.99999999992787
GOTERM_BP_DIRECT	GO:0045892~negative regulation of transcription, DNA-templated	7	2.3333333333333335	0.8196803097928508	ENSMUSG00000005373, ENSMUSG00000026187, ENSMUSG00000040463, ENSMUSG00000034765, ENSMUSG00000002108, ENSMUSG00000062190, ENSMUSG00000034748	236	429	12540	0.8670143415906127	1.0	0.9999980154077128	99.99999999994716
KEGG_PATHWAY	mmu04912:GnRH signaling pathway	2	0.6666666666666667	0.8218593179040552	ENSMUSG00000039943, ENSMUSG00000022994	117	76	5206	1.170940170940171	1.0	0.9809988397971655	99.99999992765059
GOTERM_CC_DIRECT	GO:0016363~nuclear matrix	2	0.6666666666666667	0.822561972457774	ENSMUSG00000006281, ENSMUSG00000030782	256	90	13445	1.1671006944444444	1.0	0.9929894816182026	99.99999998880817
GOTERM_BP_DIRECT	GO:0010628~positive regulation of gene expression	5	1.6666666666666667	0.8237169428358163	ENSMUSG00000026728, ENSMUSG00000034160, ENSMUSG00000017446, ENSMUSG00000048616, ENSMUSG00000013584	236	303	12540	0.8768249706326565	1.0	0.9999982078730059	99.99999999996363
GOTERM_BP_DIRECT	GO:0016337~single organismal cell-cell adhesion	2	0.6666666666666667	0.8256776173932788	ENSMUSG00000057329, ENSMUSG00000032011	236	92	12540	1.1551215917464996	1.0	0.9999982328795374	99.99999999996977
GOTERM_MF_DIRECT	GO:0019900~kinase binding	2	0.6666666666666667	0.8265109005424415	ENSMUSG00000031328, ENSMUSG00000026728	238	88	12069	1.152501909854851	1.0	0.9997414361450825	99.9999999983615
GOTERM_BP_DIRECT	GO:0006810~transport	26	8.666666666666668	0.8280054051087166	ENSMUSG00000049299, ENSMUSG00000003617, ENSMUSG00000009647, ENSMUSG00000036196, ENSMUSG00000050856, ENSMUSG00000000560, ENSMUSG00000064360, ENSMUSG00000035722, ENSMUSG00000039637, ENSMUSG00000065947, ENSMUSG00000020261, ENSMUSG00000029219, ENSMUSG00000041797, ENSMUSG00000022132, ENSMUSG00000049281, ENSMUSG00000030340, ENSMUSG00000019935, ENSMUSG00000023945, ENSMUSG00000028970, ENSMUSG00000015090,…	236	1561	12540	0.8850258960466454	1.0	0.9999982867146272	99.99999999997577
GOTERM_BP_DIRECT	GO:0009791~post-embryonic development	2	0.6666666666666667	0.8289685685370975	ENSMUSG00000033276, ENSMUSG00000057329	236	93	12540	1.1427009294696555	1.0	0.9999982378593092	99.99999999997792
GOTERM_BP_DIRECT	GO:0005975~carbohydrate metabolic process	3	1.0	0.8291209861434559	ENSMUSG00000036395, ENSMUSG00000064325, ENSMUSG00000045994	236	169	12540	0.9432353826095679	1.0	0.9999981231272435	99.99999999997826
KEGG_PATHWAY	mmu04914:Progesterone-mediated oocyte maturation	2	0.6666666666666667	0.8298252658038441	ENSMUSG00000022994, ENSMUSG00000023908	117	78	5206	1.1409160639929872	1.0	0.9819409243705548	99.99999995859542
GOTERM_BP_DIRECT	GO:0090090~negative regulation of canonical Wnt signaling pathway	2	0.6666666666666667	0.8321976507542024	ENSMUSG00000048616, ENSMUSG00000027004	236	94	12540	1.130544536602957	1.0	0.9999982427413653	99.99999999998388
GOTERM_BP_DIRECT	GO:0006629~lipid metabolic process	6	2.0	0.8344879348410966	ENSMUSG00000063856, ENSMUSG00000053846, ENSMUSG00000015568, ENSMUSG00000017969, ENSMUSG00000026701, ENSMUSG00000015090	236	374	12540	0.8524426719840479	1.0	0.9999982988933844	99.99999999998715
GOTERM_BP_DIRECT	GO:0008285~negative regulation of cell proliferation	5	1.6666666666666667	0.8351295324007222	ENSMUSG00000072620, ENSMUSG00000057329, ENSMUSG00000013584, ENSMUSG00000027004, ENSMUSG00000034748	236	309	12540	0.8597992430475563	1.0	0.9999982289491445	99.99999999998795
GOTERM_MF_DIRECT	GO:0000977~RNA polymerase II regulatory region sequence-specific DNA binding	3	1.0	0.836205107012824	ENSMUSG00000023391, ENSMUSG00000032368, ENSMUSG00000062939	238	164	12069	0.9276234884197582	1.0	0.9997845226309269	99.9999999992749
GOTERM_BP_DIRECT	GO:0071222~cellular response to lipopolysaccharide	2	0.6666666666666667	0.8415251586879069	ENSMUSG00000034160, ENSMUSG00000002108	236	97	12540	1.0955792416564738	1.0	0.9999985800033229	99.99999999999373
GOTERM_MF_DIRECT	GO:0044822~poly(A) RNA binding	18	6.0	0.8480268672354514	ENSMUSG00000026970, ENSMUSG00000031328, ENSMUSG00000027540, ENSMUSG00000040463, ENSMUSG00000008668, ENSMUSG00000071415, ENSMUSG00000022961, ENSMUSG00000005198, ENSMUSG00000096054, ENSMUSG00000047021, ENSMUSG00000044533, ENSMUSG00000034681, ENSMUSG00000019929, ENSMUSG00000026187, ENSMUSG00000020680, ENSMUSG00000063888, ENSMUSG00000050505, ENSMUSG00000022370	238	1066	12069	0.8562678354643921	1.0	0.9998336803182151	99.9999999997493
GOTERM_BP_DIRECT	GO:0098609~cell-cell adhesion	3	1.0	0.8480415138762298	ENSMUSG00000026701, ENSMUSG00000030770, ENSMUSG00000044533	236	177	12540	0.9006032749209998	1.0	0.9999988788292787	99.99999999999686
GOTERM_MF_DIRECT	GO:0042802~identical protein binding	9	3.0	0.8521247438207014	ENSMUSG00000029030, ENSMUSG00000022132, ENSMUSG00000029994, ENSMUSG00000029661, ENSMUSG00000026728, ENSMUSG00000057329, ENSMUSG00000022512, ENSMUSG00000028086, ENSMUSG00000002210	238	550	12069	0.8298013750954927	1.0	0.9998395880873201	99.99999999982985
GOTERM_BP_DIRECT	GO:0006468~protein phosphorylation	8	2.666666666666667	0.8634218911055479	ENSMUSG00000029869, ENSMUSG00000028926, ENSMUSG00000035112, ENSMUSG00000033276, ENSMUSG00000052504, ENSMUSG00000062939, ENSMUSG00000075590, ENSMUSG00000023908	236	522	12540	0.8143385934151568	1.0	0.9999994444196182	99.99999999999946
GOTERM_BP_DIRECT	GO:0007605~sensory perception of sound	2	0.6666666666666667	0.8639505277048796	ENSMUSG00000063856, ENSMUSG00000019935	236	105	12540	1.0121065375302662	1.0	0.999999418732027	99.99999999999949
GOTERM_BP_DIRECT	GO:0007219~Notch signaling pathway	2	0.6666666666666667	0.8639505277048796	ENSMUSG00000029994, ENSMUSG00000028086	236	105	12540	1.0121065375302662	1.0	0.999999418732027	99.99999999999949
KEGG_PATHWAY	mmu05168:Herpes simplex infection	3	1.0	0.8661188015614173	ENSMUSG00000056116, ENSMUSG00000005198, ENSMUSG00000026874	117	155	5206	0.8612076095947063	1.0	0.9888670665721532	99.99999999778116
KEGG_PATHWAY	mmu04066:HIF-1 signaling pathway	2	0.6666666666666667	0.867724129273213	ENSMUSG00000027947, ENSMUSG00000057329	117	89	5206	0.9999039661961012	1.0	0.9885075723495773	99.99999999808482
GOTERM_MF_DIRECT	GO:0046982~protein heterodimerization activity	7	2.3333333333333335	0.8679392915015581	ENSMUSG00000058135, ENSMUSG00000005373, ENSMUSG00000020160, ENSMUSG00000040663, ENSMUSG00000057329, ENSMUSG00000059714, ENSMUSG00000002108	238	440	12069	0.8067513368983957	1.0	0.9998949784033031	99.99999999996577
KEGG_PATHWAY	mmu00230:Purine metabolism	3	1.0	0.8685104147352287	ENSMUSG00000022994, ENSMUSG00000020736, ENSMUSG00000005198	117	156	5206	0.8556870479947403	1.0	0.9879874556054	99.99999999821917
GOTERM_MF_DIRECT	GO:0001078~transcriptional repressor activity, RNA polymerase II core promoter proximal region sequence-specific binding	2	0.6666666666666667	0.8688624046252275	ENSMUSG00000020871, ENSMUSG00000005373	238	102	12069	0.9943153732081068	1.0	0.9998884632650235	99.99999999996902
GOTERM_CC_DIRECT	GO:0005819~spindle	2	0.6666666666666667	0.8696805814864995	ENSMUSG00000006717, ENSMUSG00000096054	256	106	13445	0.9909345518867925	1.0	0.9969336202439871	99.99999999981262
KEGG_PATHWAY	mmu00240:Pyrimidine metabolism	2	0.6666666666666667	0.8736539889367947	ENSMUSG00000020736, ENSMUSG00000005198	117	91	5206	0.9779280548511319	1.0	0.9883412657060199	99.99999999890554
KEGG_PATHWAY	mmu04915:Estrogen signaling pathway	2	0.6666666666666667	0.8736539889367947	ENSMUSG00000039943, ENSMUSG00000022994	117	91	5206	0.9779280548511319	1.0	0.9883412657060199	99.99999999890554
GOTERM_BP_DIRECT	GO:0030308~negative regulation of cell growth	2	0.6666666666666667	0.8739482182987288	ENSMUSG00000057329, ENSMUSG00000027004	236	109	12540	0.974965013217229	1.0	0.9999996381928871	99.99999999999986
KEGG_PATHWAY	mmu05145:Toxoplasmosis	2	0.6666666666666667	0.8765193139200174	ENSMUSG00000057329, ENSMUSG00000026479	117	92	5206	0.9672984020810108	1.0	0.9882605446897111	99.9999999991727
KEGG_PATHWAY	mmu04270:Vascular smooth muscle contraction	2	0.6666666666666667	0.8765193139200174	ENSMUSG00000039943, ENSMUSG00000022994	117	92	5206	0.9672984020810108	1.0	0.9882605446897111	99.9999999991727
GOTERM_BP_DIRECT	GO:0045893~positive regulation of transcription, DNA-templated	7	2.3333333333333335	0.8792297167709395	ENSMUSG00000005373, ENSMUSG00000036585, ENSMUSG00000032368, ENSMUSG00000037111, ENSMUSG00000038542, ENSMUSG00000002108, ENSMUSG00000030782	236	470	12540	0.79138117562207	1.0	0.9999997126647249	99.99999999999993
GOTERM_MF_DIRECT	GO:0016740~transferase activity	22	7.333333333333333	0.8796638968331919	ENSMUSG00000028948, ENSMUSG00000028926, ENSMUSG00000026811, ENSMUSG00000033276, ENSMUSG00000022842, ENSMUSG00000005198, ENSMUSG00000052504, ENSMUSG00000041718, ENSMUSG00000021919, ENSMUSG00000037111, ENSMUSG00000025068, ENSMUSG00000045994, ENSMUSG00000058135, ENSMUSG00000035112, ENSMUSG00000034075, ENSMUSG00000034160, ENSMUSG00000025218, ENSMUSG00000034744, ENSMUSG00000006731, ENSMUSG00000023908,…	238	1326	12069	0.8413437773299366	1.0	0.9999166387562347	99.99999999999083
GOTERM_BP_DIRECT	GO:0006974~cellular response to DNA damage stimulus	6	2.0	0.8807630105804034	ENSMUSG00000026187, ENSMUSG00000057329, ENSMUSG00000025218, ENSMUSG00000028086, ENSMUSG00000036278, ENSMUSG00000037111	236	405	12540	0.7871939736346516	1.0	0.9999997170211319	99.99999999999994
GOTERM_MF_DIRECT	GO:0003690~double-stranded DNA binding	2	0.6666666666666667	0.8836965653708765	ENSMUSG00000026187, ENSMUSG00000038542	238	108	12069	0.9390756302521008	1.0	0.9999213070432542	99.99999999999434
GOTERM_CC_DIRECT	GO:0030659~cytoplasmic vesicle membrane	2	0.6666666666666667	0.8839344883846295	ENSMUSG00000027270, ENSMUSG00000022842	256	112	13445	0.9378487723214286	1.0	0.9976554662171568	99.99999999995963
GOTERM_MF_DIRECT	GO:0032403~protein complex binding	5	1.6666666666666667	0.8855468177635163	ENSMUSG00000031328, ENSMUSG00000034997, ENSMUSG00000031221, ENSMUSG00000048616, ENSMUSG00000044533	238	325	12069	0.7801551389786684	1.0	0.9999195570069708	99.99999999999551
GOTERM_BP_DIRECT	GO:0034765~regulation of ion transmembrane transport	2	0.6666666666666667	0.8875894731132609	ENSMUSG00000049281, ENSMUSG00000074575	236	115	12540	0.9240972733971996	1.0	0.9999997987652411	99.99999999999997
GOTERM_BP_DIRECT	GO:0043547~positive regulation of GTPase activity	2	0.6666666666666667	0.8897155474602854	ENSMUSG00000032011, ENSMUSG00000034255	236	116	12540	0.9161309175920515	1.0	0.9999998100497242	99.99999999999999
GOTERM_BP_DIRECT	GO:0006457~protein folding	2	0.6666666666666667	0.8897155474602854	ENSMUSG00000002732, ENSMUSG00000075467	236	116	12540	0.9161309175920515	1.0	0.9999998100497242	99.99999999999999
KEGG_PATHWAY	mmu04010:MAPK signaling pathway	4	1.3333333333333335	0.8901220689008335	ENSMUSG00000031328, ENSMUSG00000003518, ENSMUSG00000036585, ENSMUSG00000034765	117	228	5206	0.7806267806267807	1.0	0.9902927535574911	99.99999999980082
GOTERM_BP_DIRECT	GO:0006260~DNA replication	2	0.6666666666666667	0.8918015782355109	ENSMUSG00000026970, ENSMUSG00000025218	236	117	12540	0.9083007388092134	1.0	0.9999998206013878	99.99999999999999
KEGG_PATHWAY	mmu04114:Oocyte meiosis	2	0.6666666666666667	0.8924073470842879	ENSMUSG00000022994, ENSMUSG00000023908	117	98	5206	0.9080760509331939	1.0	0.9901662297455951	99.99999999984585
GOTERM_CC_DIRECT	GO:0005777~peroxisome	2	0.6666666666666667	0.8925631678487761	ENSMUSG00000042540, ENSMUSG00000026728	256	116	13445	0.9055091594827587	1.0	0.9979935583184921	99.99999999998549
GOTERM_CC_DIRECT	GO:0043234~protein complex	8	2.666666666666667	0.8936840624742859	ENSMUSG00000058135, ENSMUSG00000061589, ENSMUSG00000015222, ENSMUSG00000031328, ENSMUSG00000026187, ENSMUSG00000048616, ENSMUSG00000030770, ENSMUSG00000025888	256	542	13445	0.775196033210332	1.0	0.9979295838312384	99.99999999998738
GOTERM_BP_DIRECT	GO:0098779~mitophagy in response to mitochondrial depolarization	2	0.6666666666666667	0.8938483164678626	ENSMUSG00000027712, ENSMUSG00000026874	236	118	12540	0.9006032749209998	1.0	0.9999998304737769	99.99999999999999
GOTERM_BP_DIRECT	GO:0006816~calcium ion transport	2	0.6666666666666667	0.8958564991876117	ENSMUSG00000009647, ENSMUSG00000027716	236	119	12540	0.8930351801737644	1.0	0.9999998397161164	99.99999999999999
GOTERM_MF_DIRECT	GO:0005244~voltage-gated ion channel activity	2	0.6666666666666667	0.8968589749137085	ENSMUSG00000049281, ENSMUSG00000074575	238	114	12069	0.8896505970809376	1.0	0.999943744340842	99.99999999999896
GOTERM_BP_DIRECT	GO:0048511~rhythmic process	2	0.6666666666666667	0.9016568793193351	ENSMUSG00000040463, ENSMUSG00000034160	236	122	12540	0.8710752986940817	1.0	0.9999998834376986	100.0
KEGG_PATHWAY	mmu04024:cAMP signaling pathway	3	1.0	0.9054010601814355	ENSMUSG00000022994, ENSMUSG00000064325, ENSMUSG00000036437	117	174	5206	0.7671676982021809	1.0	0.9920123751415344	99.99999999996794
GOTERM_CC_DIRECT	GO:0043231~intracellular membrane-bounded organelle	9	3.0	0.9069072809259153	ENSMUSG00000024987, ENSMUSG00000025172, ENSMUSG00000024292, ENSMUSG00000040463, ENSMUSG00000029141, ENSMUSG00000029695, ENSMUSG00000035722, ENSMUSG00000007122, ENSMUSG00000074575	256	620	13445	0.7623802923387096	1.0	0.9984712137729911	99.99999999999783
GOTERM_BP_DIRECT	GO:0008360~regulation of cell shape	2	0.6666666666666667	0.9071354994137197	ENSMUSG00000063531, ENSMUSG00000030770	236	125	12540	0.8501694915254236	1.0	0.9999999149799568	100.0
GOTERM_BP_DIRECT	GO:0006955~immune response	2	0.6666666666666667	0.9071354994137197	ENSMUSG00000040152, ENSMUSG00000021508	236	125	12540	0.8501694915254236	1.0	0.9999999149799568	100.0
GOTERM_MF_DIRECT	GO:0051015~actin filament binding	2	0.6666666666666667	0.9085373251498146	ENSMUSG00000031328, ENSMUSG00000096054	238	120	12069	0.8451680672268908	1.0	0.9999630193989067	99.99999999999982
GOTERM_BP_DIRECT	GO:0016310~phosphorylation	8	2.666666666666667	0.9100236082366278	ENSMUSG00000028948, ENSMUSG00000028926, ENSMUSG00000035112, ENSMUSG00000033276, ENSMUSG00000034744, ENSMUSG00000052504, ENSMUSG00000023908, ENSMUSG00000056215	236	565	12540	0.752362381880906	1.0	0.9999999258736397	100.0
GOTERM_BP_DIRECT	GO:0010976~positive regulation of neuron projection development	2	0.6666666666666667	0.9106179767068088	ENSMUSG00000027500, ENSMUSG00000052504	236	127	12540	0.8367809955958895	1.0	0.9999999233417949	100.0
GOTERM_MF_DIRECT	GO:0003729~mRNA binding	2	0.6666666666666667	0.9121296881131971	ENSMUSG00000022370, ENSMUSG00000044533	238	122	12069	0.8313128530100564	1.0	0.9999656253253485	99.99999999999989
GOTERM_MF_DIRECT	GO:0004672~protein kinase activity	7	2.3333333333333335	0.9153408644577183	ENSMUSG00000029869, ENSMUSG00000028926, ENSMUSG00000035112, ENSMUSG00000033276, ENSMUSG00000052504, ENSMUSG00000075590, ENSMUSG00000023908	238	481	12069	0.7379845909257673	1.0	0.9999676212170854	99.99999999999993
GOTERM_BP_DIRECT	GO:0043123~positive regulation of I-kappaB kinase/NF-kappaB signaling	2	0.6666666666666667	0.9155993485869659	ENSMUSG00000031328, ENSMUSG00000025888	236	130	12540	0.817470664928292	1.0	0.9999999437298827	100.0
GOTERM_BP_DIRECT	GO:0006915~apoptotic process	7	2.3333333333333335	0.9179396541574889	ENSMUSG00000025876, ENSMUSG00000063856, ENSMUSG00000028974, ENSMUSG00000059921, ENSMUSG00000034160, ENSMUSG00000057329, ENSMUSG00000025888	236	507	12540	0.7336275198074416	1.0	0.9999999495844671	100.0
GOTERM_MF_DIRECT	GO:0030246~carbohydrate binding	2	0.6666666666666667	0.9205077177893122	ENSMUSG00000028459, ENSMUSG00000059991	238	127	12069	0.7985840005293455	1.0	0.9999725599408722	99.99999999999997
KEGG_PATHWAY	mmu04071:Sphingolipid signaling pathway	2	0.6666666666666667	0.9220288138325888	ENSMUSG00000039943, ENSMUSG00000057329	117	112	5206	0.7945665445665446	1.0	0.9942788180230043	99.99999999999697
GOTERM_BP_DIRECT	GO:0006631~fatty acid metabolic process	2	0.6666666666666667	0.9232947686637434	ENSMUSG00000017969, ENSMUSG00000015090	236	135	12540	0.7871939736346516	1.0	0.9999999652502235	100.0
GOTERM_CC_DIRECT	GO:0005765~lysosomal membrane	3	1.0	0.9262221336067031	ENSMUSG00000020261, ENSMUSG00000003617, ENSMUSG00000059714	256	222	13445	0.7097233952702703	1.0	0.999133018921884	99.9999999999999
KEGG_PATHWAY	mmu04550:Signaling pathways regulating pluripotency of stem cells	2	0.6666666666666667	0.9288940370715819	ENSMUSG00000010797, ENSMUSG00000020160	117	116	5206	0.7671676982021811	1.0	0.9949439420360224	99.999999999999
GOTERM_BP_DIRECT	GO:0007507~heart development	3	1.0	0.9289576042968697	ENSMUSG00000022842, ENSMUSG00000034227, ENSMUSG00000013584	236	227	12540	0.7022325095198985	1.0	0.9999999773934376	100.0
KEGG_PATHWAY	mmu04728:Dopaminergic synapse	2	0.6666666666666667	0.9305145265987473	ENSMUSG00000039943, ENSMUSG00000032766	117	117	5206	0.7606107093286582	1.0	0.9948628678416125	99.99999999999926
GOTERM_CC_DIRECT	GO:0043197~dendritic spine	2	0.6666666666666667	0.9337424880419167	ENSMUSG00000096054, ENSMUSG00000036306	256	141	13445	0.7449578900709221	1.0	0.9993052960548863	99.99999999999997
KEGG_PATHWAY	mmu04310:Wnt signaling pathway	2	0.6666666666666667	0.9366384044780345	ENSMUSG00000010797, ENSMUSG00000039943	117	121	5206	0.7354665536483719	1.0	0.99544235321563	99.99999999999976
GOTERM_MF_DIRECT	GO:0004674~protein serine/threonine kinase activity	5	1.6666666666666667	0.9375205185941564	ENSMUSG00000028926, ENSMUSG00000035112, ENSMUSG00000033276, ENSMUSG00000075590, ENSMUSG00000023908	238	372	12069	0.681587150989428	1.0	0.9999887702445815	100.0
GOTERM_BP_DIRECT	GO:0006412~translation	4	1.3333333333333335	0.9384718763537788	ENSMUSG00000008668, ENSMUSG00000071415, ENSMUSG00000022370, ENSMUSG00000044533	236	316	12540	0.6726024458270757	1.0	0.9999999905333039	100.0
GOTERM_MF_DIRECT	GO:0016746~transferase activity, transferring acyl groups	2	0.6666666666666667	0.9387516976981032	ENSMUSG00000034075, ENSMUSG00000021919	238	140	12069	0.7244297719087635	1.0	0.9999885141039954	100.0
KEGG_PATHWAY	mmu04910:Insulin signaling pathway	2	0.6666666666666667	0.939496543024086	ENSMUSG00000027540, ENSMUSG00000059714	117	123	5206	0.7235077478979919	1.0	0.9955677849839766	99.99999999999987
KEGG_PATHWAY	mmu05161:Hepatitis B	2	0.6666666666666667	0.9408773026172167	ENSMUSG00000057329, ENSMUSG00000062939	117	124	5206	0.7176730079955888	1.0	0.9954927401863188	99.9999999999999
KEGG_PATHWAY	mmu04145:Phagosome	2	0.6666666666666667	0.9408773026172167	ENSMUSG00000056116, ENSMUSG00000040152	117	124	5206	0.7176730079955888	1.0	0.9954927401863188	99.9999999999999
GOTERM_BP_DIRECT	GO:0006357~regulation of transcription from RNA polymerase II promoter	4	1.3333333333333335	0.9418118056466193	ENSMUSG00000029994, ENSMUSG00000005373, ENSMUSG00000020160, ENSMUSG00000023391	236	320	12540	0.6641949152542372	1.0	0.9999999928607076	100.0
GOTERM_MF_DIRECT	GO:0003723~RNA binding	10	3.3333333333333335	0.9422059183026522	ENSMUSG00000034681, ENSMUSG00000026970, ENSMUSG00000028948, ENSMUSG00000008668, ENSMUSG00000022718, ENSMUSG00000033166, ENSMUSG00000022961, ENSMUSG00000006281, ENSMUSG00000038542, ENSMUSG00000044533	238	708	12069	0.7162441247685516	1.0	0.9999899326155294	100.0
KEGG_PATHWAY	mmu04120:Ubiquitin mediated proteolysis	2	0.6666666666666667	0.9497059435059207	ENSMUSG00000032867, ENSMUSG00000028086	117	131	5206	0.6793240686370459	1.0	0.9964737811990756	99.99999999999999
GOTERM_BP_DIRECT	GO:0016567~protein ubiquitination	4	1.3333333333333335	0.9501528844652607	ENSMUSG00000032867, ENSMUSG00000022076, ENSMUSG00000024160, ENSMUSG00000028086	236	331	12540	0.6421219724512264	1.0	0.9999999971800072	100.0
KEGG_PATHWAY	mmu04921:Oxytocin signaling pathway	2	0.6666666666666667	0.9530771002243759	ENSMUSG00000039943, ENSMUSG00000022994	117	134	5206	0.6641153208317387	1.0	0.9967041177695399	99.99999999999999
KEGG_PATHWAY	mmu04390:Hippo signaling pathway	2	0.6666666666666667	0.9541502580255573	ENSMUSG00000010797, ENSMUSG00000036585	117	135	5206	0.6591959480848371	1.0	0.9966396586607864	100.0
KEGG_PATHWAY	mmu04022:cGMP-PKG signaling pathway	2	0.6666666666666667	0.9551990787846502	ENSMUSG00000039943, ENSMUSG00000022994	117	136	5206	0.6543489190548014	1.0	0.9965753945520839	100.0
GOTERM_MF_DIRECT	GO:0003682~chromatin binding	5	1.6666666666666667	0.9554320557100231	ENSMUSG00000020160, ENSMUSG00000023391, ENSMUSG00000025172, ENSMUSG00000037111, ENSMUSG00000034748	238	397	12069	0.6386660457633936	1.0	0.9999960546057225	100.0
GOTERM_CC_DIRECT	GO:0016323~basolateral plasma membrane	2	0.6666666666666667	0.9575616559433904	ENSMUSG00000027376, ENSMUSG00000059714	256	164	13445	0.6404820884146342	1.0	0.999772076697764	100.0
GOTERM_BP_DIRECT	GO:0006897~endocytosis	2	0.6666666666666667	0.9600023414532367	ENSMUSG00000034255, ENSMUSG00000059714	236	169	12540	0.6288235884063785	1.0	0.9999999992673309	100.0
GOTERM_BP_DIRECT	GO:0016477~cell migration	2	0.6666666666666667	0.9615075627447838	ENSMUSG00000040152, ENSMUSG00000052504	236	171	12540	0.6214689265536724	1.0	0.999999999371289	100.0
GOTERM_CC_DIRECT	GO:0000790~nuclear chromatin	2	0.6666666666666667	0.9622227267705525	ENSMUSG00000028974, ENSMUSG00000002108	256	170	13445	0.6178768382352942	1.0	0.9998185974245117	100.0
GOTERM_MF_DIRECT	GO:0016301~kinase activity	8	2.666666666666667	0.9643154606917024	ENSMUSG00000028948, ENSMUSG00000028926, ENSMUSG00000035112, ENSMUSG00000033276, ENSMUSG00000034744, ENSMUSG00000052504, ENSMUSG00000023908, ENSMUSG00000056215	238	622	12069	0.6522197303358642	1.0	0.9999981754321418	100.0
GOTERM_CC_DIRECT	GO:0005759~mitochondrial matrix	2	0.6666666666666667	0.9663736506636222	ENSMUSG00000003526, ENSMUSG00000007122	256	176	13445	0.5968128551136364	1.0	0.9998550369715762	100.0
GOTERM_CC_DIRECT	GO:0005768~endosome	6	2.0	0.96671964385985	ENSMUSG00000022994, ENSMUSG00000027500, ENSMUSG00000027270, ENSMUSG00000035722, ENSMUSG00000034255, ENSMUSG00000059714	256	508	13445	0.6203094242125984	1.0	0.9998470469931533	100.0
GOTERM_MF_DIRECT	GO:0005524~ATP binding	19	6.333333333333334	0.9669771301358664	ENSMUSG00000028948, ENSMUSG00000028926, ENSMUSG00000033276, ENSMUSG00000006281, ENSMUSG00000052504, ENSMUSG00000035722, ENSMUSG00000028970, ENSMUSG00000029869, ENSMUSG00000041797, ENSMUSG00000072620, ENSMUSG00000022994, ENSMUSG00000035112, ENSMUSG00000026187, ENSMUSG00000052861, ENSMUSG00000034744, ENSMUSG00000024300, ENSMUSG00000075590, ENSMUSG00000023908, ENSMUSG00000056215	238	1320	12069	0.7299178762414056	1.0	0.9999984892170586	100.0
KEGG_PATHWAY	mmu03013:RNA transport	2	0.6666666666666667	0.9676125546853284	ENSMUSG00000034681, ENSMUSG00000090264	117	150	5206	0.5932763532763533	1.0	0.9979769789501723	100.0
KEGG_PATHWAY	mmu05166:HTLV-I infection	3	1.0	0.9676648371846617	ENSMUSG00000010797, ENSMUSG00000022994, ENSMUSG00000056116	117	230	5206	0.5803790412486064	1.0	0.9978467090022523	100.0
GOTERM_CC_DIRECT	GO:0005911~cell-cell junction	2	0.6666666666666667	0.9688852507731682	ENSMUSG00000031328, ENSMUSG00000059714	256	180	13445	0.5835503472222222	1.0	0.9998606310455904	100.0
GOTERM_CC_DIRECT	GO:0015629~actin cytoskeleton	2	0.6666666666666667	0.9723065584526729	ENSMUSG00000031328, ENSMUSG00000030770	256	186	13445	0.5647261424731183	1.0	0.9998877172785989	100.0
GOTERM_MF_DIRECT	GO:0008270~zinc ion binding	12	4.0	0.9725321712154638	ENSMUSG00000027540, ENSMUSG00000040463, ENSMUSG00000034075, ENSMUSG00000020680, ENSMUSG00000022123, ENSMUSG00000027820, ENSMUSG00000064325, ENSMUSG00000051236, ENSMUSG00000002108, ENSMUSG00000034748, ENSMUSG00000030782, ENSMUSG00000075467	238	907	12069	0.6709162165417435	1.0	0.999999171671482	100.0
GOTERM_MF_DIRECT	GO:0008017~microtubule binding	2	0.6666666666666667	0.9741969471500516	ENSMUSG00000015222, ENSMUSG00000036306	238	183	12069	0.554208568673371	1.0	0.9999992658847988	100.0
GOTERM_CC_DIRECT	GO:0005694~chromosome	3	1.0	0.9750455112903591	ENSMUSG00000026187, ENSMUSG00000006281, ENSMUSG00000037111	256	289	13445	0.5451854455017301	1.0	0.9999063312116003	100.0
GOTERM_CC_DIRECT	GO:0016607~nuclear speck	2	0.6666666666666667	0.9753529790488886	ENSMUSG00000034681, ENSMUSG00000022961	256	192	13445	0.5470784505208334	1.0	0.9999014813583738	100.0
GOTERM_MF_DIRECT	GO:0044212~transcription regulatory region DNA binding	2	0.6666666666666667	0.9757099941433017	ENSMUSG00000026187, ENSMUSG00000002108	238	186	12069	0.5452697207915423	1.0	0.9999993427875881	100.0
GOTERM_CC_DIRECT	GO:0005667~transcription factor complex	2	0.6666666666666667	0.9780654466025485	ENSMUSG00000005373, ENSMUSG00000020160	256	198	13445	0.5305003156565656	1.0	0.9999199595769886	100.0
GOTERM_MF_DIRECT	GO:0003677~DNA binding	19	6.333333333333334	0.9792954277484548	ENSMUSG00000026970, ENSMUSG00000020160, ENSMUSG00000054737, ENSMUSG00000005373, ENSMUSG00000040463, ENSMUSG00000056596, ENSMUSG00000032368, ENSMUSG00000060257, ENSMUSG00000022961, ENSMUSG00000005198, ENSMUSG00000034227, ENSMUSG00000034681, ENSMUSG00000020871, ENSMUSG00000023391, ENSMUSG00000026187, ENSMUSG00000025218, ENSMUSG00000039391, ENSMUSG00000062939, ENSMUSG00000002108	238	1372	12069	0.7022533503197196	1.0	0.999999595647579	100.0
GOTERM_BP_DIRECT	GO:0006281~DNA repair	3	1.0	0.9804114100842242	ENSMUSG00000061589, ENSMUSG00000026187, ENSMUSG00000025218	236	307	12540	0.5192403246287197	1.0	0.999999999991272	100.0
GOTERM_MF_DIRECT	GO:0008022~protein C-terminus binding	2	0.6666666666666667	0.9805399360195984	ENSMUSG00000026728, ENSMUSG00000026187	238	197	12069	0.5148231881585121	1.0	0.9999996376474298	100.0
GOTERM_MF_DIRECT	GO:0042803~protein homodimerization activity	8	2.666666666666667	0.9821283866032458	ENSMUSG00000058135, ENSMUSG00000031328, ENSMUSG00000022661, ENSMUSG00000027947, ENSMUSG00000022718, ENSMUSG00000057329, ENSMUSG00000096054, ENSMUSG00000048616	238	679	12069	0.5974678531206297	1.0	0.9999997016371767	100.0
GOTERM_CC_DIRECT	GO:0005737~cytoplasm	93	31.0	0.9833609338103377	ENSMUSG00000005373, ENSMUSG00000033276, ENSMUSG00000071415, ENSMUSG00000006717, ENSMUSG00000027820, ENSMUSG00000022123, ENSMUSG00000048489, ENSMUSG00000025068, ENSMUSG00000039637, ENSMUSG00000030782, ENSMUSG00000019467, ENSMUSG00000039943, ENSMUSG00000090264, ENSMUSG00000019929, ENSMUSG00000028441, ENSMUSG00000062480, ENSMUSG00000024427, ENSMUSG00000002108, ENSMUSG00000028974, ENSMUSG00000029994,…	256	5696	13445	0.8574993690747893	1.0	0.9999558599373771	100.0
GOTERM_BP_DIRECT	GO:0006954~inflammatory response	2	0.6666666666666667	0.9834733722688935	ENSMUSG00000040152, ENSMUSG00000026874	236	215	12540	0.49428458809617654	1.0	0.9999999999967236	100.0
GOTERM_MF_DIRECT	GO:0004842~ubiquitin-protein transferase activity	3	1.0	0.9835673767473393	ENSMUSG00000032867, ENSMUSG00000022076, ENSMUSG00000028086	238	303	12069	0.5020800399367668	1.0	0.9999997524336254	100.0
GOTERM_BP_DIRECT	GO:0007264~small GTPase mediated signal transduction	2	0.6666666666666667	0.9846983724842906	ENSMUSG00000041354, ENSMUSG00000020684	236	219	12540	0.48525655908985366	1.0	0.999999999997747	100.0
KEGG_PATHWAY	mmu01130:Biosynthesis of antibiotics	2	0.6666666666666667	0.9866369012171727	ENSMUSG00000003526, ENSMUSG00000029695	117	188	5206	0.47335879250772867	1.0	0.9995199417225169	100.0
GOTERM_BP_DIRECT	GO:0008380~RNA splicing	2	0.6666666666666667	0.987379600820937	ENSMUSG00000034681, ENSMUSG00000022961	236	229	12540	0.4640663163348383	1.0	0.9999999999992573	100.0
GOTERM_MF_DIRECT	GO:0005096~GTPase activator activity	2	0.6666666666666667	0.9877669995073697	ENSMUSG00000032011, ENSMUSG00000034255	238	220	12069	0.4610007639419404	1.0	0.9999999051209482	100.0
GOTERM_CC_DIRECT	GO:0005856~cytoskeleton	12	4.0	0.989054191371539	ENSMUSG00000015222, ENSMUSG00000031328, ENSMUSG00000028441, ENSMUSG00000026728, ENSMUSG00000022076, ENSMUSG00000039552, ENSMUSG00000006717, ENSMUSG00000096054, ENSMUSG00000039391, ENSMUSG00000030770, ENSMUSG00000028718, ENSMUSG00000030782	256	1028	13445	0.6130684581712063	1.0	0.9999825992714196	100.0
GOTERM_MF_DIRECT	GO:0005525~GTP binding	3	1.0	0.9902993196791777	ENSMUSG00000051124, ENSMUSG00000041037, ENSMUSG00000020684	238	333	12069	0.4568476039064274	1.0	0.9999999535081217	100.0
GOTERM_BP_DIRECT	GO:0016569~covalent chromatin modification	2	0.6666666666666667	0.9919018843425355	ENSMUSG00000034160, ENSMUSG00000037111	236	252	12540	0.42171105730427766	1.0	0.9999999999999499	100.0
GOTERM_MF_DIRECT	GO:0003700~transcription factor activity, sequence-specific DNA binding	7	2.3333333333333335	0.9923664111463585	ENSMUSG00000005373, ENSMUSG00000054737, ENSMUSG00000032368, ENSMUSG00000028086, ENSMUSG00000034227, ENSMUSG00000062939, ENSMUSG00000002108	238	672	12069	0.5282300420168067	1.0	0.9999999775867969	100.0
GOTERM_MF_DIRECT	GO:0019904~protein domain specific binding	2	0.6666666666666667	0.9942141007770732	ENSMUSG00000031221, ENSMUSG00000034160	238	257	12069	0.3946310041526338	1.0	0.9999999904426569	100.0
GOTERM_BP_DIRECT	GO:0007049~cell cycle	5	1.6666666666666667	0.99492301568918	ENSMUSG00000028926, ENSMUSG00000056596, ENSMUSG00000022961, ENSMUSG00000036306, ENSMUSG00000023908	236	571	12540	0.4652854047315147	1.0	0.999999999999997	100.0
GOTERM_CC_DIRECT	GO:0005654~nucleoplasm	22	7.333333333333333	0.9952569633664393	ENSMUSG00000020160, ENSMUSG00000005373, ENSMUSG00000003518, ENSMUSG00000039552, ENSMUSG00000022718, ENSMUSG00000029141, ENSMUSG00000032368, ENSMUSG00000033166, ENSMUSG00000022961, ENSMUSG00000096054, ENSMUSG00000005198, ENSMUSG00000045316, ENSMUSG00000044533, ENSMUSG00000034681, ENSMUSG00000061589, ENSMUSG00000026187, ENSMUSG00000020680, ENSMUSG00000036585, ENSMUSG00000062939, ENSMUSG00000034255,…	256	1774	13445	0.6513132398534386	1.0	0.9999974485914866	100.0
GOTERM_CC_DIRECT	GO:0005764~lysosome	2	0.6666666666666667	0.9952982679031981	ENSMUSG00000020261, ENSMUSG00000026701	256	277	13445	0.3792023916967509	1.0	0.9999972156983553	100.0
GOTERM_BP_DIRECT	GO:0002376~immune system process	2	0.6666666666666667	0.9953771646093108	ENSMUSG00000075297, ENSMUSG00000026874	236	281	12540	0.3781892755896013	1.0	0.9999999999999981	100.0
GOTERM_BP_DIRECT	GO:0006397~mRNA processing	2	0.6666666666666667	0.9971519441790068	ENSMUSG00000034681, ENSMUSG00000022961	236	306	12540	0.34729145895646396	1.0	0.9999999999999999	100.0
GOTERM_CC_DIRECT	GO:0005874~microtubule	2	0.6666666666666667	0.9971735806707375	ENSMUSG00000015222, ENSMUSG00000031221	256	303	13445	0.3466635726072607	1.0	0.9999990711905895	100.0
GOTERM_MF_DIRECT	GO:0000166~nucleotide binding	21	7.000000000000001	0.9981283253851961	ENSMUSG00000026970, ENSMUSG00000028948, ENSMUSG00000028926, ENSMUSG00000033276, ENSMUSG00000020736, ENSMUSG00000006281, ENSMUSG00000052504, ENSMUSG00000035722, ENSMUSG00000028970, ENSMUSG00000034681, ENSMUSG00000029869, ENSMUSG00000041797, ENSMUSG00000022994, ENSMUSG00000035112, ENSMUSG00000026187, ENSMUSG00000020680, ENSMUSG00000034744, ENSMUSG00000024300, ENSMUSG00000020684, ENSMUSG00000023908,…	238	1735	12069	0.6137819969486354	1.0	0.9999999997998924	100.0
GOTERM_MF_DIRECT	GO:0003676~nucleic acid binding	10	3.3333333333333335	0.9983107664859384	ENSMUSG00000034681, ENSMUSG00000026970, ENSMUSG00000054737, ENSMUSG00000008668, ENSMUSG00000071266, ENSMUSG00000032368, ENSMUSG00000060257, ENSMUSG00000022961, ENSMUSG00000050919, ENSMUSG00000078887	238	1003	12069	0.5055840880719188	1.0	0.9999999998338457	100.0
GOTERM_MF_DIRECT	GO:0046872~metal ion binding	38	12.666666666666668	0.99901749135646	ENSMUSG00000024987, ENSMUSG00000003617, ENSMUSG00000071266, ENSMUSG00000033276, ENSMUSG00000032368, ENSMUSG00000005198, ENSMUSG00000022842, ENSMUSG00000050919, ENSMUSG00000022123, ENSMUSG00000064325, ENSMUSG00000027820, ENSMUSG00000051236, ENSMUSG00000045994, ENSMUSG00000075467, ENSMUSG00000030782, ENSMUSG00000026247, ENSMUSG00000022994, ENSMUSG00000029661, ENSMUSG00000028766, ENSMUSG00000078887,…	238	2836	12069	0.679472212015977	1.0	0.9999999999702712	100.0
GOTERM_CC_DIRECT	GO:0005813~centrosome	2	0.6666666666666667	0.9997336928364826	ENSMUSG00000039391, ENSMUSG00000028718	256	423	13445	0.2483192966903073	1.0	0.9999999959262957	100.0
GOTERM_CC_DIRECT	GO:0005634~nucleus	68	22.666666666666664	0.9999054001858918	ENSMUSG00000028948, ENSMUSG00000005373, ENSMUSG00000042729, ENSMUSG00000033276, ENSMUSG00000006717, ENSMUSG00000036278, ENSMUSG00000064036, ENSMUSG00000030782, ENSMUSG00000039943, ENSMUSG00000028441, ENSMUSG00000023391, ENSMUSG00000041264, ENSMUSG00000062480, ENSMUSG00000002108, ENSMUSG00000026970, ENSMUSG00000028974, ENSMUSG00000029994, ENSMUSG00000020736, ENSMUSG00000060257, ENSMUSG00000033166,…	256	4974	13445	0.7179992209489344	1.0	0.9999999995710562	100.0
GOTERM_BP_DIRECT	GO:0006351~transcription, DNA-templated	14	4.666666666666667	0.9999096871073603	ENSMUSG00000020160, ENSMUSG00000054737, ENSMUSG00000005373, ENSMUSG00000040463, ENSMUSG00000056596, ENSMUSG00000032368, ENSMUSG00000060257, ENSMUSG00000022961, ENSMUSG00000005198, ENSMUSG00000034227, ENSMUSG00000037111, ENSMUSG00000026187, ENSMUSG00000062939, ENSMUSG00000002108	236	1579	12540	0.47111988922403153	1.0	1.0	100.0
GOTERM_BP_DIRECT	GO:0006355~regulation of transcription, DNA-templated	17	5.666666666666666	0.9999428213927538	ENSMUSG00000020160, ENSMUSG00000054737, ENSMUSG00000005373, ENSMUSG00000040463, ENSMUSG00000056596, ENSMUSG00000071266, ENSMUSG00000032368, ENSMUSG00000060257, ENSMUSG00000022961, ENSMUSG00000034227, ENSMUSG00000037111, ENSMUSG00000020871, ENSMUSG00000023391, ENSMUSG00000026187, ENSMUSG00000062939, ENSMUSG00000078887, ENSMUSG00000002108	236	1837	12540	0.4917284075915965	1.0	1.0	100.0
GOTERM_BP_DIRECT	GO:0015031~protein transport	2	0.6666666666666667	0.9999832701185581	ENSMUSG00000022899, ENSMUSG00000039637	236	568	12540	0.1870971592265457	1.0	1.0	100.0
