# Supplementary material for: Histone deacetylase knockouts modify transcription, CAG instability and nuclear pathology in Huntington disease mice
Source: eLife. 2020 Sep 29;9:e55911. doi: 10.7554/eLife.55911 (PMC7581428; doi:10.7554/eLife.55911)
Supplement: Source code 1. [file elife-55911-code1.zip › Pathways/HttQ111vsWT_WTHdac2_2vs1_fdr_down_0.05.FuncAnnotChart.tsv]

Category	Term	Count	%	PValue	Genes	List Total	Pop Hits	Pop Total	Fold Enrichment	Bonferroni	Benjamini	FDR
GOTERM_CC_DIRECT	GO:0043025~neuronal cell body	5	21.73913043478261	0.007263715194706977	ENSMUSG00000045573, ENSMUSG00000061718, ENSMUSG00000007617, ENSMUSG00000073418, ENSMUSG00000023868	23	484	13434	6.03395616241466	0.4040544254642562	0.4040544254642562	7.287465726439724
GOTERM_CC_DIRECT	GO:0098794~postsynapse	2	8.695652173913043	0.03702461280548989	ENSMUSG00000007617, ENSMUSG00000023942	23	23	13434	50.79017013232514	0.9313440339029775	0.737977164932095	32.40117105796016
KEGG_PATHWAY	mmu05150:Staphylococcus aureus infection	2	8.695652173913043	0.057491889754740164	ENSMUSG00000041538, ENSMUSG00000073418	10	34	5189	30.523529411764706	0.9006612380194463	0.9006612380194463	41.63532496694459
GOTERM_BP_DIRECT	GO:0071320~cellular response to cAMP	2	8.695652173913043	0.06500948942064172	ENSMUSG00000045573, ENSMUSG00000023019	21	42	12527	28.405895691609974	0.9998774917822999	0.9998774917822999	54.48004184844946
KEGG_PATHWAY	mmu05030:Cocaine addiction	2	8.695652173913043	0.07545252699937169	ENSMUSG00000020599, ENSMUSG00000061718	10	45	5189	23.062222222222225	0.9530928096351079	0.7834193213490823	51.00382736091266
GOTERM_BP_DIRECT	GO:0071333~cellular response to glucose stimulus	2	8.695652173913043	0.07692810311861988	ENSMUSG00000024411, ENSMUSG00000023942	21	50	12527	23.860952380952376	0.9999780436126712	0.9953142356729295	60.8287890085461
GOTERM_BP_DIRECT	GO:0051592~response to calcium ion	2	8.695652173913043	0.09016399226625327	ENSMUSG00000045573, ENSMUSG00000007617	21	59	12527	20.221146085552864	0.9999968300081372	0.9853100816303983	66.92287674142618
GOTERM_CC_DIRECT	GO:0043198~dendritic shaft	2	8.695652173913043	0.09534515390224187	ENSMUSG00000034570, ENSMUSG00000007617	23	61	13434	19.1503920171062	0.9991866323547409	0.9066540175562059	64.65495137565642
KEGG_PATHWAY	mmu05322:Systemic lupus erythematosus	2	8.695652173913043	0.09787117669778012	ENSMUSG00000041538, ENSMUSG00000073418	10	59	5189	17.589830508474577	0.9819916552299438	0.7378853677909079	60.8064388638991
GOTERM_CC_DIRECT	GO:0030424~axon	3	13.043478260869565	0.10800503958185671	ENSMUSG00000045573, ENSMUSG00000007617, ENSMUSG00000073418	23	344	13434	5.093781597573306	0.9997009591967966	0.8684979229037342	69.46466351916769
GOTERM_CC_DIRECT	GO:0030425~dendrite	3	13.043478260869565	0.157735045273313	ENSMUSG00000045573, ENSMUSG00000007617, ENSMUSG00000073418	23	434	13434	4.03746744139451	0.9999949083342563	0.9126280603555732	83.16475698356645
GOTERM_CC_DIRECT	GO:0005886~plasma membrane	8	34.78260869565217	0.17820888566858603	ENSMUSG00000034570, ENSMUSG00000024411, ENSMUSG00000020599, ENSMUSG00000045573, ENSMUSG00000007617, ENSMUSG00000046922, ENSMUSG00000024114, ENSMUSG00000023942	23	2896	13434	1.613499879894307	0.9999991127166763	0.9019734496057904	86.95950284854804
GOTERM_CC_DIRECT	GO:0043204~perikaryon	2	8.695652173913043	0.19273043414212807	ENSMUSG00000045573, ENSMUSG00000023868	23	130	13434	8.985953177257525	0.9999997497816424	0.8860005546198271	89.16248671915933
GOTERM_CC_DIRECT	GO:0005576~extracellular region	4	17.391304347826086	0.19567218656091062	ENSMUSG00000045573, ENSMUSG00000046056, ENSMUSG00000073418, ENSMUSG00000060962	23	938	13434	2.490775933994623	0.9999998069147231	0.855216642076007	89.5654545846478
GOTERM_CC_DIRECT	GO:0016323~basolateral plasma membrane	2	8.695652173913043	0.23821969324838177	ENSMUSG00000024411, ENSMUSG00000023942	23	165	13434	7.079841897233201	0.999999995927026	0.8831125299266284	94.06404911277355
GOTERM_CC_DIRECT	GO:0070062~extracellular exosome	6	26.08695652173913	0.2789310347284273	ENSMUSG00000051650, ENSMUSG00000023019, ENSMUSG00000046056, ENSMUSG00000073418, ENSMUSG00000033590, ENSMUSG00000060962	23	2178	13434	1.6090549766439093	0.9999999999175192	0.9019076117887956	96.64326924435225
GOTERM_MF_DIRECT	GO:0016787~hydrolase activity	4	17.391304347826086	0.30423398504731797	ENSMUSG00000034570, ENSMUSG00000049225, ENSMUSG00000023868, ENSMUSG00000024114	20	1227	12053	1.9646291768541158	0.9999999999999953	0.9999999999999953	98.08333198710758
GOTERM_BP_DIRECT	GO:0007165~signal transduction	3	13.043478260869565	0.3505575375609342	ENSMUSG00000061718, ENSMUSG00000046922, ENSMUSG00000023868	21	770	12527	2.3241187384044526	1.0	0.9999994750562106	99.36148770423029
GOTERM_CC_DIRECT	GO:0005615~extracellular space	3	13.043478260869565	0.36810981247966523	ENSMUSG00000045744, ENSMUSG00000073418, ENSMUSG00000060962	23	780	13434	2.246488294314381	0.999999999999993	0.9483307427285793	99.14724444797986
GOTERM_MF_DIRECT	GO:0032403~protein complex binding	2	8.695652173913043	0.4072549576793397	ENSMUSG00000020599, ENSMUSG00000049225	20	327	12053	3.685932721712539	1.0	0.9999999999537096	99.66593970198726
GOTERM_BP_DIRECT	GO:0007186~G-protein coupled receptor signaling pathway	2	8.695652173913043	0.41968561254132697	ENSMUSG00000020599, ENSMUSG00000046922	21	336	12527	3.5507369614512467	1.0	0.9999995363636724	99.82903844150238
GOTERM_MF_DIRECT	GO:0004871~signal transducer activity	2	8.695652173913043	0.4317527960586799	ENSMUSG00000020599, ENSMUSG00000046922	20	353	12053	3.414447592067989	1.0	0.9999999641657494	99.78914401983336
GOTERM_BP_DIRECT	GO:0035556~intracellular signal transduction	2	8.695652173913043	0.4356699208719146	ENSMUSG00000020599, ENSMUSG00000061718	21	353	12527	3.3797382975853227	1.0	0.9999971757176505	99.87672497141864
GOTERM_CC_DIRECT	GO:0043005~neuron projection	2	8.695652173913043	0.4754796699617116	ENSMUSG00000007617, ENSMUSG00000037196	23	388	13434	3.010757507844016	1.0	0.9780250905425477	99.87658601903695
GOTERM_MF_DIRECT	GO:0003824~catalytic activity	2	8.695652173913043	0.48803352325590876	ENSMUSG00000049225, ENSMUSG00000023868	20	417	12053	2.8904076738609117	1.0	0.9999997572022354	99.93236445021512
GOTERM_CC_DIRECT	GO:0045202~synapse	2	8.695652173913043	0.5419161562125976	ENSMUSG00000007617, ENSMUSG00000073418	23	468	13434	2.496098104793757	1.0	0.9859318192474081	99.96973861296709
GOTERM_CC_DIRECT	GO:0005737~cytoplasm	10	43.47826086956522	0.6357621180551283	ENSMUSG00000021115, ENSMUSG00000034570, ENSMUSG00000024411, ENSMUSG00000020599, ENSMUSG00000061718, ENSMUSG00000007617, ENSMUSG00000023019, ENSMUSG00000046056, ENSMUSG00000021209, ENSMUSG00000023868	23	5697	13434	1.0252535659500424	1.0	0.9940351994760238	99.99719753841264
GOTERM_CC_DIRECT	GO:0016021~integral component of membrane	7	30.434782608695656	0.6472585645331583	ENSMUSG00000045744, ENSMUSG00000024411, ENSMUSG00000041538, ENSMUSG00000051650, ENSMUSG00000026841, ENSMUSG00000046922, ENSMUSG00000023942	23	3888	13434	1.0515968867418142	1.0	0.9927895783486359	99.99799103694379
GOTERM_CC_DIRECT	GO:0030054~cell junction	2	8.695652173913043	0.6574351661721503	ENSMUSG00000007617, ENSMUSG00000073418	23	638	13434	1.830993594112035	1.0	0.9913817105062692	99.99851743328313
GOTERM_CC_DIRECT	GO:0005887~integral component of plasma membrane	2	8.695652173913043	0.6958834155515736	ENSMUSG00000024411, ENSMUSG00000023942	23	707	13434	1.6522969067093045	1.0	0.993066824396941	99.99956909335971
GOTERM_CC_DIRECT	GO:0005739~mitochondrion	3	13.043478260869565	0.7397866497404775	ENSMUSG00000023019, ENSMUSG00000037196, ENSMUSG00000049225	23	1551	13434	1.1297620048776387	1.0	0.9950591691329915	99.99991457129934
GOTERM_CC_DIRECT	GO:0016020~membrane	9	39.130434782608695	0.7839963561867959	ENSMUSG00000024411, ENSMUSG00000020599, ENSMUSG00000051650, ENSMUSG00000026841, ENSMUSG00000007617, ENSMUSG00000046922, ENSMUSG00000023868, ENSMUSG00000024114, ENSMUSG00000023942	23	5699	13434	0.9224043882603356	1.0	0.9967417370396584	99.99998763324992
KEGG_PATHWAY	mmu01100:Metabolic pathways	2	8.695652173913043	0.8637300374674854	ENSMUSG00000034570, ENSMUSG00000051650	10	1030	5189	1.0075728155339807	1.0	0.9999999963658627	99.99999865636204
GOTERM_MF_DIRECT	GO:0005524~ATP binding	2	8.695652173913043	0.8902016429863258	ENSMUSG00000021115, ENSMUSG00000033590	20	1322	12053	0.9117246596066567	1.0	1.0	99.99999999652741
GOTERM_MF_DIRECT	GO:0016740~transferase activity	2	8.695652173913043	0.8907838825660358	ENSMUSG00000021115, ENSMUSG00000051650	20	1325	12053	0.9096603773584906	1.0	0.9999999999999974	99.99999999672296
GOTERM_CC_DIRECT	GO:0005622~intracellular	2	8.695652173913043	0.8996501241531988	ENSMUSG00000020599, ENSMUSG00000041538	23	1332	13434	0.8770074422248335	1.0	0.9997146454641441	99.99999999566919
GOTERM_BP_DIRECT	GO:0006810~transport	2	8.695652173913043	0.929941225246686	ENSMUSG00000024411, ENSMUSG00000023942	21	1558	12527	0.7657558530472522	1.0	1.0	99.99999999999697
GOTERM_CC_DIRECT	GO:0005829~cytosol	2	8.695652173913043	0.9375627812160394	ENSMUSG00000023019, ENSMUSG00000037196	23	1590	13434	0.7347005742411813	1.0	0.9999153840955834	99.99999999996855
GOTERM_MF_DIRECT	GO:0000166~nucleotide binding	2	8.695652173913043	0.9480399828023797	ENSMUSG00000021115, ENSMUSG00000023868	20	1736	12053	0.6942972350230415	1.0	1.0	99.999999999999
GOTERM_MF_DIRECT	GO:0046872~metal ion binding	3	13.043478260869565	0.957617392304615	ENSMUSG00000026841, ENSMUSG00000049225, ENSMUSG00000023868	20	2827	12053	0.6395295366112487	1.0	0.9999999999999998	99.99999999999989
GOTERM_MF_DIRECT	GO:0005515~protein binding	3	13.043478260869565	0.987975240661676	ENSMUSG00000020599, ENSMUSG00000007617, ENSMUSG00000021209	20	3538	12053	0.5110090446579988	1.0	1.0	100.0
GOTERM_CC_DIRECT	GO:0005634~nucleus	4	17.391304347826086	0.9965338242241835	ENSMUSG00000021115, ENSMUSG00000020599, ENSMUSG00000061718, ENSMUSG00000037196	23	4987	13434	0.46848763306335606	1.0	0.9999999885071728	100.0
