# Supplementary material for: Histone deacetylase knockouts modify transcription, CAG instability and nuclear pathology in Huntington disease mice
Source: eLife. 2020 Sep 29;9:e55911. doi: 10.7554/eLife.55911 (PMC7581428; doi:10.7554/eLife.55911)
Supplement: Source code 1. [file elife-55911-code1.zip › Pathways/HttQ111vsWT_WTHdac2_2vs1_fdr_up_0.05.FuncAnnotChart.tsv]

Category	Term	Count	%	PValue	Genes	List Total	Pop Hits	Pop Total	Fold Enrichment	Bonferroni	Benjamini	FDR
GOTERM_CC_DIRECT	GO:0016021~integral component of membrane	10	62.5	0.0030566943550619104	ENSMUSG00000027977, ENSMUSG00000052581, ENSMUSG00000056116, ENSMUSG00000044393, ENSMUSG00000068566, ENSMUSG00000022661, ENSMUSG00000031144, ENSMUSG00000040612, ENSMUSG00000018507, ENSMUSG00000035429	14	3888	13434	2.468033509700176	0.1445521576387202	0.1445521576387202	2.918139656089269
GOTERM_CC_DIRECT	GO:0030054~cell junction	4	25.0	0.02134165469524061	ENSMUSG00000052581, ENSMUSG00000027965, ENSMUSG00000044393, ENSMUSG00000031144	14	638	13434	6.0161218092252575	0.6671977189709921	0.4231098189178395	18.835593006280504
GOTERM_CC_DIRECT	GO:0032281~AMPA glutamate receptor complex	2	12.5	0.028657635924520437	ENSMUSG00000052581, ENSMUSG00000027965	14	30	13434	63.971428571428575	0.7730193409163023	0.3900003053986142	24.518528459480038
GOTERM_MF_DIRECT	GO:0050839~cell adhesion molecule binding	2	12.5	0.054375055737266684	ENSMUSG00000044393, ENSMUSG00000022661	13	56	12053	33.112637362637365	0.9236040546506376	0.9236040546506376	41.04781928223363
GOTERM_CC_DIRECT	GO:0045202~synapse	3	18.75	0.07330864807789811	ENSMUSG00000052581, ENSMUSG00000027965, ENSMUSG00000031144	14	468	13434	6.151098901098901	0.9794083752281797	0.621188936951329	52.1225082026186
GOTERM_BP_DIRECT	GO:0007156~homophilic cell adhesion via plasma membrane adhesion molecules	2	12.5	0.11321965478775076	ENSMUSG00000044393, ENSMUSG00000022661	15	107	12527	15.609968847352024	0.9999040960435477	0.9999040960435477	71.85322630561953
GOTERM_CC_DIRECT	GO:0005886~plasma membrane	6	37.5	0.12800027552619725	ENSMUSG00000052581, ENSMUSG00000056116, ENSMUSG00000044393, ENSMUSG00000068566, ENSMUSG00000022661, ENSMUSG00000018507	14	2896	13434	1.9880623520126282	0.9990745909696558	0.7526757238875688	73.41986452481129
GOTERM_CC_DIRECT	GO:0016020~membrane	9	56.25	0.13292583944161823	ENSMUSG00000027977, ENSMUSG00000052581, ENSMUSG00000044393, ENSMUSG00000068566, ENSMUSG00000024292, ENSMUSG00000022661, ENSMUSG00000031144, ENSMUSG00000040612, ENSMUSG00000018507	14	5699	13434	1.5153786378562655	0.9993067842038255	0.7025060931876926	74.8372424809615
GOTERM_MF_DIRECT	GO:0005102~receptor binding	2	12.5	0.27234834192859947	ENSMUSG00000056116, ENSMUSG00000022661	13	315	12053	5.886691086691087	0.9999995548749131	0.9993328230467874	95.04632445955588
GOTERM_CC_DIRECT	GO:0009986~cell surface	2	12.5	0.37700058413301	ENSMUSG00000044393, ENSMUSG00000018507	14	480	13434	3.998214285714286	0.999999999966973	0.9681803309068051	98.97226657682326
GOTERM_CC_DIRECT	GO:0005789~endoplasmic reticulum membrane	2	12.5	0.44409701648903377	ENSMUSG00000024292, ENSMUSG00000040612	14	593	13434	3.236328595519152	0.9999999999999012	0.9763207111013799	99.65870562627441
GOTERM_MF_DIRECT	GO:0042803~protein homodimerization activity	2	12.5	0.4988516121358352	ENSMUSG00000022661, ENSMUSG00000023991	13	674	12053	2.751198356539603	0.9999999999999842	0.999974910971576	99.85407180108045
GOTERM_CC_DIRECT	GO:0005887~integral component of plasma membrane	2	12.5	0.5049729447806617	ENSMUSG00000022661, ENSMUSG00000018507	14	707	13434	2.714487775308143	0.9999999999999998	0.9813978146226181	99.88886501188225
GOTERM_MF_DIRECT	GO:0046872~metal ion binding	4	25.0	0.560130675987706	ENSMUSG00000044393, ENSMUSG00000024292, ENSMUSG00000034413, ENSMUSG00000023991	13	2827	12053	1.311855459715382	1.0	0.9999208916598905	99.95746331713617
GOTERM_CC_DIRECT	GO:0005794~Golgi apparatus	2	12.5	0.667664314361291	ENSMUSG00000027977, ENSMUSG00000027965	14	1091	13434	1.7590676967395573	1.0	0.9963688634109056	99.99764629457586
KEGG_PATHWAY	mmu01100:Metabolic pathways	2	12.5	0.6693878288642048	ENSMUSG00000027977, ENSMUSG00000024292	6	1030	5189	1.6792880258899676	0.9999999977729033	0.9999999977729033	99.97137218122188
GOTERM_CC_DIRECT	GO:0005783~endoplasmic reticulum	2	12.5	0.6834178116119212	ENSMUSG00000024292, ENSMUSG00000040612	14	1137	13434	1.687900490011308	1.0	0.9951685925417754	99.99852862515068
GOTERM_MF_DIRECT	GO:0005515~protein binding	4	25.0	0.7315101006987154	ENSMUSG00000027965, ENSMUSG00000022661, ENSMUSG00000031144, ENSMUSG00000034413	13	3538	12053	1.0482236813497412	1.0	0.9999944263825339	99.9995997454721
GOTERM_BP_DIRECT	GO:0006810~transport	2	12.5	0.8443923380065054	ENSMUSG00000031144, ENSMUSG00000018507	15	1558	12527	1.0720581942661531	1.0	1.0	99.99999970115228
GOTERM_CC_DIRECT	GO:0070062~extracellular exosome	2	12.5	0.8998074626281107	ENSMUSG00000044393, ENSMUSG00000068566	14	2178	13434	0.8811491538764266	1.0	0.9999433042708858	99.99999997841681
GOTERM_CC_DIRECT	GO:0005737~cytoplasm	3	18.75	0.9919146938876546	ENSMUSG00000052581, ENSMUSG00000034413, ENSMUSG00000018507	14	5697	13434	0.5053035432182351	1.0	0.9999999938094064	100.0
