# Supplementary material for: Histone deacetylase knockouts modify transcription, CAG instability and nuclear pathology in Huntington disease mice
Source: eLife. 2020 Sep 29;9:e55911. doi: 10.7554/eLife.55911 (PMC7581428; doi:10.7554/eLife.55911)
Supplement: Source code 1. [file elife-55911-code1.zip › Pathways/HttQ111vsWT_WTHdac2_2vs1_nominal_down_0.05.FuncAnnotChart.tsv]

Category	Term	Count	%	PValue	Genes	List Total	Pop Hits	Pop Total	Fold Enrichment	Bonferroni	Benjamini	FDR
KEGG_PATHWAY	mmu04921:Oxytocin signaling pathway	22	3.577235772357724	2.5121906786853027E-7	ENSMUSG00000052684, ENSMUSG00000019146, ENSMUSG00000029084, ENSMUSG00000040385, ENSMUSG00000028161, ENSMUSG00000021991, ENSMUSG00000029471, ENSMUSG00000019254, ENSMUSG00000020723, ENSMUSG00000030592, ENSMUSG00000033953, ENSMUSG00000050697, ENSMUSG00000022840, ENSMUSG00000036438, ENSMUSG00000038128, ENSMUSG00000020882, ENSMUSG00000044216, ENSMUSG00000052889, ENSMUSG00000021313, ENSMUSG00000025499,…	230	133	5189	3.731873161163779	5.928594998572123E-5	5.928594998572123E-5	3.233967506344193E-4
GOTERM_CC_DIRECT	GO:0005886~plasma membrane	169	27.479674796747965	1.2663367416374281E-6	ENSMUSG00000034570, ENSMUSG00000019429, ENSMUSG00000039361, ENSMUSG00000025795, ENSMUSG00000030834, ENSMUSG00000059146, ENSMUSG00000037815, ENSMUSG00000035954, ENSMUSG00000022122, ENSMUSG00000022594, ENSMUSG00000032259, ENSMUSG00000059336, ENSMUSG00000026322, ENSMUSG00000059674, ENSMUSG00000022840, ENSMUSG00000036438, ENSMUSG00000041058, ENSMUSG00000023972, ENSMUSG00000051517, ENSMUSG00000020882,…	562	2896	13434	1.3949452920705452	5.51970777014632E-4	5.51970777014632E-4	0.0017884189111194715
KEGG_PATHWAY	mmu04261:Adrenergic signaling in cardiomyocytes	19	3.089430894308943	6.496939247448879E-6	ENSMUSG00000019146, ENSMUSG00000022490, ENSMUSG00000040385, ENSMUSG00000019943, ENSMUSG00000019194, ENSMUSG00000021991, ENSMUSG00000020723, ENSMUSG00000030302, ENSMUSG00000028464, ENSMUSG00000022840, ENSMUSG00000036438, ENSMUSG00000020882, ENSMUSG00000021180, ENSMUSG00000021313, ENSMUSG00000004056, ENSMUSG00000042406, ENSMUSG00000046480, ENSMUSG00000057897, ENSMUSG00000051177	230	124	5189	3.456907433380084	0.0015321077659504745	7.663475272414733E-4	0.008363263015287448
KEGG_PATHWAY	mmu05031:Amphetamine addiction	12	1.951219512195122	3.5268825442446994E-5	ENSMUSG00000052684, ENSMUSG00000061718, ENSMUSG00000022840, ENSMUSG00000036438, ENSMUSG00000038128, ENSMUSG00000040385, ENSMUSG00000052889, ENSMUSG00000028161, ENSMUSG00000021478, ENSMUSG00000042406, ENSMUSG00000033953, ENSMUSG00000057897	230	58	5189	4.667766116941529	0.008289044428114178	0.002770684411582902	0.04539246505356198
GOTERM_BP_DIRECT	GO:0007626~locomotory behavior	14	2.2764227642276422	9.718791177980811E-5	ENSMUSG00000022489, ENSMUSG00000045573, ENSMUSG00000024077, ENSMUSG00000021478, ENSMUSG00000020178, ENSMUSG00000028717, ENSMUSG00000000552, ENSMUSG00000042453, ENSMUSG00000032259, ENSMUSG00000030302, ENSMUSG00000038417, ENSMUSG00000022840, ENSMUSG00000068696, ENSMUSG00000028943	536	89	12527	3.6763793392587623	0.22080464943917366	0.22080464943917366	0.17182576658808513
GOTERM_CC_DIRECT	GO:0045202~synapse	38	6.178861788617886	1.4845519945454492E-4	ENSMUSG00000045589, ENSMUSG00000009681, ENSMUSG00000021071, ENSMUSG00000036273, ENSMUSG00000039361, ENSMUSG00000011877, ENSMUSG00000007617, ENSMUSG00000070570, ENSMUSG00000019943, ENSMUSG00000037703, ENSMUSG00000000632, ENSMUSG00000026452, ENSMUSG00000044216, ENSMUSG00000033998, ENSMUSG00000027849, ENSMUSG00000015766, ENSMUSG00000046447, ENSMUSG00000032946, ENSMUSG00000001833, ENSMUSG00000046182,…	562	468	13434	1.940916141983758	0.06268068645173708	0.03184747402681276	0.2094575778048946
KEGG_PATHWAY	mmu04020:Calcium signaling pathway	19	3.089430894308943	1.6328576909436653E-4	ENSMUSG00000022489, ENSMUSG00000029084, ENSMUSG00000028161, ENSMUSG00000019943, ENSMUSG00000021478, ENSMUSG00000020178, ENSMUSG00000022122, ENSMUSG00000030592, ENSMUSG00000033953, ENSMUSG00000030302, ENSMUSG00000026322, ENSMUSG00000024998, ENSMUSG00000036438, ENSMUSG00000038128, ENSMUSG00000052889, ENSMUSG00000027296, ENSMUSG00000021313, ENSMUSG00000057897, ENSMUSG00000051177	230	157	5189	2.730296316809748	0.03780542513447127	0.009588382486922287	0.20999603526821176
GOTERM_BP_DIRECT	GO:0035556~intracellular signal transduction	31	5.040650406504065	2.5996738383016627E-4	ENSMUSG00000009681, ENSMUSG00000020599, ENSMUSG00000036273, ENSMUSG00000022490, ENSMUSG00000032502, ENSMUSG00000024998, ENSMUSG00000038128, ENSMUSG00000022840, ENSMUSG00000052889, ENSMUSG00000020027, ENSMUSG00000021180, ENSMUSG00000004056, ENSMUSG00000053113, ENSMUSG00000031139, ENSMUSG00000051177, ENSMUSG00000037643, ENSMUSG00000032946, ENSMUSG00000037104, ENSMUSG00000055322, ENSMUSG00000021697,…	536	353	12527	2.052434357955266	0.4869710651374729	0.2837396179722579	0.4589919175642221
KEGG_PATHWAY	mmu04720:Long-term potentiation	11	1.788617886178862	2.8568917011490176E-4	ENSMUSG00000022490, ENSMUSG00000036438, ENSMUSG00000038128, ENSMUSG00000040385, ENSMUSG00000052889, ENSMUSG00000028161, ENSMUSG00000025499, ENSMUSG00000042406, ENSMUSG00000051177, ENSMUSG00000033953, ENSMUSG00000057897	230	61	5189	4.068353528153956	0.0652089746202551	0.013395920603600842	0.3671478991051691
GOTERM_CC_DIRECT	GO:0043204~perikaryon	16	2.6016260162601625	3.400402949365908E-4	ENSMUSG00000030854, ENSMUSG00000045573, ENSMUSG00000036273, ENSMUSG00000040385, ENSMUSG00000059213, ENSMUSG00000023868, ENSMUSG00000042453, ENSMUSG00000032259, ENSMUSG00000027827, ENSMUSG00000056073, ENSMUSG00000033998, ENSMUSG00000020396, ENSMUSG00000028785, ENSMUSG00000076441, ENSMUSG00000032323, ENSMUSG00000057897	562	130	13434	2.9420202573227483	0.1378127297825762	0.048225929913744414	0.47916524526306903
KEGG_PATHWAY	mmu04024:cAMP signaling pathway	19	3.089430894308943	5.47967046812006E-4	ENSMUSG00000052684, ENSMUSG00000049511, ENSMUSG00000040385, ENSMUSG00000019943, ENSMUSG00000021478, ENSMUSG00000020178, ENSMUSG00000050824, ENSMUSG00000032259, ENSMUSG00000030302, ENSMUSG00000026322, ENSMUSG00000061718, ENSMUSG00000024998, ENSMUSG00000022840, ENSMUSG00000036438, ENSMUSG00000038128, ENSMUSG00000021313, ENSMUSG00000004056, ENSMUSG00000021318, ENSMUSG00000057897	230	173	5189	2.477783362653933	0.12133860143299202	0.021328537873161357	0.703114207324862
GOTERM_MF_DIRECT	GO:0005096~GTPase activator activity	22	3.577235772357724	5.690863656991681E-4	ENSMUSG00000052684, ENSMUSG00000052302, ENSMUSG00000020599, ENSMUSG00000009681, ENSMUSG00000024883, ENSMUSG00000036273, ENSMUSG00000021697, ENSMUSG00000011877, ENSMUSG00000033083, ENSMUSG00000052087, ENSMUSG00000027465, ENSMUSG00000003134, ENSMUSG00000035954, ENSMUSG00000056486, ENSMUSG00000038530, ENSMUSG00000030583, ENSMUSG00000032192, ENSMUSG00000020130, ENSMUSG00000041986, ENSMUSG00000023800,…	520	221	12053	2.307396449704142	0.3508292519514479	0.3508292519514479	0.8640034540621011
GOTERM_BP_DIRECT	GO:0006469~negative regulation of protein kinase activity	12	1.951219512195122	6.262706907220944E-4	ENSMUSG00000037104, ENSMUSG00000061718, ENSMUSG00000022490, ENSMUSG00000062352, ENSMUSG00000032715, ENSMUSG00000090223, ENSMUSG00000020027, ENSMUSG00000021478, ENSMUSG00000020178, ENSMUSG00000053113, ENSMUSG00000028600, ENSMUSG00000051316	536	81	12527	3.462410171365395	0.7997403453648834	0.41494348354710686	1.1023553905274541
KEGG_PATHWAY	mmu04015:Rap1 signaling pathway	20	3.2520325203252036	6.765929206848137E-4	ENSMUSG00000032946, ENSMUSG00000044641, ENSMUSG00000044288, ENSMUSG00000052087, ENSMUSG00000020178, ENSMUSG00000035954, ENSMUSG00000022101, ENSMUSG00000032259, ENSMUSG00000023951, ENSMUSG00000024998, ENSMUSG00000031861, ENSMUSG00000022840, ENSMUSG00000036438, ENSMUSG00000030583, ENSMUSG00000052889, ENSMUSG00000025499, ENSMUSG00000004056, ENSMUSG00000031074, ENSMUSG00000037643, ENSMUSG00000051177	230	191	5189	2.362394718870931	0.14762607682145923	0.0225601928204453	0.8674960829966438
GOTERM_CC_DIRECT	GO:0043197~dendritic spine	16	2.6016260162601625	8.081565502212007E-4	ENSMUSG00000024077, ENSMUSG00000040385, ENSMUSG00000021478, ENSMUSG00000052087, ENSMUSG00000023017, ENSMUSG00000002997, ENSMUSG00000025885, ENSMUSG00000039671, ENSMUSG00000058589, ENSMUSG00000037703, ENSMUSG00000032259, ENSMUSG00000000632, ENSMUSG00000027296, ENSMUSG00000058013, ENSMUSG00000025372, ENSMUSG00000028943	562	141	13434	2.712500946467782	0.29707052492987873	0.08435329143084513	1.1353183179895643
KEGG_PATHWAY	mmu04010:MAPK signaling pathway	22	3.577235772357724	8.77191137962298E-4	ENSMUSG00000052684, ENSMUSG00000032946, ENSMUSG00000030854, ENSMUSG00000024190, ENSMUSG00000019146, ENSMUSG00000031506, ENSMUSG00000028161, ENSMUSG00000027399, ENSMUSG00000021991, ENSMUSG00000020723, ENSMUSG00000022101, ENSMUSG00000033953, ENSMUSG00000025408, ENSMUSG00000020882, ENSMUSG00000052889, ENSMUSG00000004054, ENSMUSG00000021180, ENSMUSG00000025499, ENSMUSG00000004056, ENSMUSG00000024952,…	230	226	5189	2.1961908426317813	0.1870681176387028	0.025556260914337714	1.1233566261881989
GOTERM_BP_DIRECT	GO:0061003~positive regulation of dendritic spine morphogenesis	6	0.975609756097561	9.848619785665109E-4	ENSMUSG00000026341, ENSMUSG00000042453, ENSMUSG00000027296, ENSMUSG00000020152, ENSMUSG00000025372, ENSMUSG00000057897	536	19	12527	7.380400628436764	0.920292090069253	0.46865652057412366	1.7283719605425518
GOTERM_CC_DIRECT	GO:0030054~cell junction	44	7.154471544715448	0.0013169796325917106	ENSMUSG00000009681, ENSMUSG00000045589, ENSMUSG00000021071, ENSMUSG00000036273, ENSMUSG00000044641, ENSMUSG00000007617, ENSMUSG00000070570, ENSMUSG00000019943, ENSMUSG00000037815, ENSMUSG00000012296, ENSMUSG00000037703, ENSMUSG00000000632, ENSMUSG00000017417, ENSMUSG00000026452, ENSMUSG00000001672, ENSMUSG00000023972, ENSMUSG00000044216, ENSMUSG00000033998, ENSMUSG00000027849, ENSMUSG00000015766,…	562	638	13434	1.6485458338446435	0.4370596231453998	0.10855925614670003	1.8439689818167904
GOTERM_BP_DIRECT	GO:0001975~response to amphetamine	7	1.1382113821138211	0.0014585164803076485	ENSMUSG00000032259, ENSMUSG00000022489, ENSMUSG00000061718, ENSMUSG00000036438, ENSMUSG00000028161, ENSMUSG00000021478, ENSMUSG00000020178	536	30	12527	5.453296019900497	0.9764055747755825	0.5273258189482786	2.549532750708916
GOTERM_BP_DIRECT	GO:0021756~striatum development	5	0.8130081300813009	0.0017280350367263964	ENSMUSG00000031755, ENSMUSG00000032259, ENSMUSG00000021478, ENSMUSG00000027274, ENSMUSG00000017491	536	13	12527	8.988949483352469	0.9882005578754438	0.5228624688397601	3.0138947040923125
KEGG_PATHWAY	mmu04728:Dopaminergic synapse	14	2.2764227642276422	0.0017826513814565557	ENSMUSG00000040385, ENSMUSG00000028161, ENSMUSG00000021478, ENSMUSG00000029713, ENSMUSG00000032259, ENSMUSG00000061718, ENSMUSG00000022840, ENSMUSG00000036438, ENSMUSG00000032192, ENSMUSG00000052889, ENSMUSG00000004056, ENSMUSG00000042406, ENSMUSG00000057897, ENSMUSG00000051177	230	117	5189	2.6995912300260128	0.3436631677949601	0.045709164847262396	2.2706983778349232
GOTERM_CC_DIRECT	GO:0014069~postsynaptic density	21	3.414634146341464	0.002252414603076623	ENSMUSG00000009681, ENSMUSG00000039361, ENSMUSG00000024077, ENSMUSG00000007617, ENSMUSG00000003872, ENSMUSG00000045349, ENSMUSG00000052087, ENSMUSG00000020178, ENSMUSG00000048120, ENSMUSG00000036902, ENSMUSG00000058589, ENSMUSG00000032336, ENSMUSG00000037703, ENSMUSG00000032259, ENSMUSG00000058835, ENSMUSG00000056073, ENSMUSG00000020396, ENSMUSG00000025372, ENSMUSG00000015766, ENSMUSG00000046447,…	562	237	13434	2.1180683814586243	0.6258731715389898	0.15113920612009057	3.1344729709584462
GOTERM_BP_DIRECT	GO:0070498~interleukin-1-mediated signaling pathway	5	0.8130081300813009	0.0023382500519865015	ENSMUSG00000021180, ENSMUSG00000027399, ENSMUSG00000024952, ENSMUSG00000038418, ENSMUSG00000051177	536	14	12527	8.346881663113006	0.9975442333038727	0.5761915744457584	4.0575507184057225
KEGG_PATHWAY	mmu04922:Glucagon signaling pathway	11	1.788617886178862	0.0025028702942879767	ENSMUSG00000029167, ENSMUSG00000036438, ENSMUSG00000024042, ENSMUSG00000028161, ENSMUSG00000044167, ENSMUSG00000004056, ENSMUSG00000042406, ENSMUSG00000051177, ENSMUSG00000050697, ENSMUSG00000033953, ENSMUSG00000057897	230	80	5189	3.102119565217391	0.44645809447270446	0.057426880183738094	3.1745322017068367
GOTERM_BP_DIRECT	GO:0007186~G-protein coupled receptor signaling pathway	27	4.390243902439024	0.0025141717465384517	ENSMUSG00000019429, ENSMUSG00000020599, ENSMUSG00000049511, ENSMUSG00000042804, ENSMUSG00000046922, ENSMUSG00000021478, ENSMUSG00000020178, ENSMUSG00000022122, ENSMUSG00000032259, ENSMUSG00000029713, ENSMUSG00000026322, ENSMUSG00000038530, ENSMUSG00000024998, ENSMUSG00000052270, ENSMUSG00000037624, ENSMUSG00000044288, ENSMUSG00000052087, ENSMUSG00000048120, ENSMUSG00000050824, ENSMUSG00000040125,…	536	336	12527	1.8780483742004264	0.9984383394636565	0.5541401870822774	4.3564577219157075
GOTERM_BP_DIRECT	GO:0060079~excitatory postsynaptic potential	7	1.1382113821138211	0.0028589966458307174	ENSMUSG00000000632, ENSMUSG00000036273, ENSMUSG00000056073, ENSMUSG00000070570, ENSMUSG00000028161, ENSMUSG00000020178, ENSMUSG00000023942	536	34	12527	4.811731782265144	0.9993571219956527	0.558075968774117	4.939799584754012
GOTERM_BP_DIRECT	GO:0090314~positive regulation of protein targeting to membrane	6	0.975609756097561	0.003641471514706454	ENSMUSG00000026341, ENSMUSG00000062352, ENSMUSG00000038298, ENSMUSG00000004056, ENSMUSG00000028785, ENSMUSG00000036667	536	25	12527	5.60910447761194	0.9999143052010374	0.607991533930438	6.2510890272367
GOTERM_BP_DIRECT	GO:0060840~artery development	4	0.6504065040650406	0.0036929490095855655	ENSMUSG00000002633, ENSMUSG00000021318, ENSMUSG00000040289, ENSMUSG00000000530	536	8	12527	11.685634328358208	0.9999249493644298	0.578272214067932	6.336755133599725
GOTERM_MF_DIRECT	GO:0008081~phosphoric diester hydrolase activity	8	1.3008130081300813	0.0037122231770363315	ENSMUSG00000027346, ENSMUSG00000022489, ENSMUSG00000024998, ENSMUSG00000062526, ENSMUSG00000064247, ENSMUSG00000019990, ENSMUSG00000023868, ENSMUSG00000051177	520	47	12053	3.9453355155482814	0.940561915697977	0.7562007294883288	5.511696017983225
GOTERM_BP_DIRECT	GO:0070588~calcium ion transmembrane transport	10	1.6260162601626018	0.0037597318690513774	ENSMUSG00000030302, ENSMUSG00000019146, ENSMUSG00000020882, ENSMUSG00000021313, ENSMUSG00000019943, ENSMUSG00000021991, ENSMUSG00000023017, ENSMUSG00000020723, ENSMUSG00000030592, ENSMUSG00000026819	536	73	12527	3.2015436516049887	0.9999368135281955	0.5532629121594137	6.447781556980214
GOTERM_CC_DIRECT	GO:0043025~neuronal cell body	34	5.528455284552845	0.0039190180692725	ENSMUSG00000030854, ENSMUSG00000036273, ENSMUSG00000039361, ENSMUSG00000007617, ENSMUSG00000040385, ENSMUSG00000019772, ENSMUSG00000021478, ENSMUSG00000020178, ENSMUSG00000000632, ENSMUSG00000027827, ENSMUSG00000002633, ENSMUSG00000017417, ENSMUSG00000044216, ENSMUSG00000042105, ENSMUSG00000046447, ENSMUSG00000000530, ENSMUSG00000037624, ENSMUSG00000076441, ENSMUSG00000029167, ENSMUSG00000022489,…	562	484	13434	1.6792006117467133	0.8195043947104479	0.21696540942713816	5.394692785122757
KEGG_PATHWAY	mmu05034:Alcoholism	13	2.113821138211382	0.004166508032047442	ENSMUSG00000029713, ENSMUSG00000032259, ENSMUSG00000061718, ENSMUSG00000022840, ENSMUSG00000036438, ENSMUSG00000038128, ENSMUSG00000040385, ENSMUSG00000032192, ENSMUSG00000029471, ENSMUSG00000021478, ENSMUSG00000025499, ENSMUSG00000020178, ENSMUSG00000042406	230	114	5189	2.5727307398932115	0.6266914757469806	0.08568239428028113	5.232910290042914
GOTERM_BP_DIRECT	GO:0006816~calcium ion transport	13	2.113821138211382	0.004222125549716268	ENSMUSG00000030302, ENSMUSG00000019146, ENSMUSG00000020882, ENSMUSG00000021313, ENSMUSG00000052889, ENSMUSG00000028161, ENSMUSG00000019943, ENSMUSG00000021991, ENSMUSG00000023017, ENSMUSG00000020723, ENSMUSG00000022479, ENSMUSG00000030592, ENSMUSG00000057897	536	117	12527	2.5968076285240467	0.9999808103791396	0.5663304259718325	7.2131111274393085
GOTERM_MF_DIRECT	GO:0005516~calmodulin binding	16	2.6016260162601625	0.004265559286818352	ENSMUSG00000022489, ENSMUSG00000032936, ENSMUSG00000024077, ENSMUSG00000090223, ENSMUSG00000028161, ENSMUSG00000019943, ENSMUSG00000029471, ENSMUSG00000025885, ENSMUSG00000032503, ENSMUSG00000030592, ENSMUSG00000030302, ENSMUSG00000038128, ENSMUSG00000027296, ENSMUSG00000021313, ENSMUSG00000057897, ENSMUSG00000051177	520	162	12053	2.2892687559354226	0.9610113304146718	0.660911699761402	6.308519015747283
GOTERM_BP_DIRECT	GO:0009968~negative regulation of signal transduction	8	1.3008130081300813	0.004507049266140241	ENSMUSG00000037104, ENSMUSG00000020599, ENSMUSG00000038530, ENSMUSG00000020027, ENSMUSG00000052087, ENSMUSG00000046818, ENSMUSG00000053113, ENSMUSG00000020823	536	49	12527	3.815717331708803	0.9999907948407216	0.5631946484259294	7.6817562727079185
GOTERM_CC_DIRECT	GO:0005923~bicellular tight junction	11	1.788617886178862	0.00458313449067053	ENSMUSG00000044641, ENSMUSG00000024077, ENSMUSG00000017417, ENSMUSG00000001672, ENSMUSG00000035112, ENSMUSG00000032531, ENSMUSG00000003872, ENSMUSG00000022255, ENSMUSG00000000159, ENSMUSG00000012296, ENSMUSG00000037643	562	91	13434	2.8894841812991277	0.8650484958882063	0.22147562207985416	6.281623668294034
GOTERM_CC_DIRECT	GO:0042995~cell projection	42	6.829268292682928	0.004920114711316374	ENSMUSG00000040729, ENSMUSG00000021071, ENSMUSG00000036273, ENSMUSG00000030688, ENSMUSG00000029471, ENSMUSG00000029359, ENSMUSG00000073102, ENSMUSG00000020152, ENSMUSG00000026885, ENSMUSG00000036712, ENSMUSG00000026259, ENSMUSG00000026341, ENSMUSG00000000632, ENSMUSG00000022840, ENSMUSG00000033998, ENSMUSG00000031605, ENSMUSG00000015766, ENSMUSG00000033498, ENSMUSG00000021318, ENSMUSG00000028943,…	562	646	13434	1.554124478036204	0.8835699516064444	0.21253827636013056	6.728701765665079
KEGG_PATHWAY	mmu04972:Pancreatic secretion	9	1.4634146341463417	0.004955531766817088	ENSMUSG00000030302, ENSMUSG00000022840, ENSMUSG00000029084, ENSMUSG00000027562, ENSMUSG00000034579, ENSMUSG00000021313, ENSMUSG00000052889, ENSMUSG00000019943, ENSMUSG00000051177	230	61	5189	3.3286528866714185	0.6903810300852276	0.09308003320270031	6.194971848789644
GOTERM_CC_DIRECT	GO:0005737~cytoplasm	269	43.73983739837398	0.005034539894922608	ENSMUSG00000034570, ENSMUSG00000058070, ENSMUSG00000025795, ENSMUSG00000031506, ENSMUSG00000031783, ENSMUSG00000035954, ENSMUSG00000037815, ENSMUSG00000038418, ENSMUSG00000032502, ENSMUSG00000032503, ENSMUSG00000046687, ENSMUSG00000031112, ENSMUSG00000026259, ENSMUSG00000020263, ENSMUSG00000050192, ENSMUSG00000036438, ENSMUSG00000041058, ENSMUSG00000048249, ENSMUSG00000051984, ENSMUSG00000021115,…	562	5697	13434	1.128691069845714	0.8892636986224889	0.19752963798625056	6.880060573030422
GOTERM_CC_DIRECT	GO:0030424~axon	26	4.227642276422764	0.00515895715919691	ENSMUSG00000030854, ENSMUSG00000045573, ENSMUSG00000036273, ENSMUSG00000044288, ENSMUSG00000007617, ENSMUSG00000090223, ENSMUSG00000027562, ENSMUSG00000022204, ENSMUSG00000021478, ENSMUSG00000020178, ENSMUSG00000017167, ENSMUSG00000045318, ENSMUSG00000042453, ENSMUSG00000032259, ENSMUSG00000027978, ENSMUSG00000059974, ENSMUSG00000027827, ENSMUSG00000002633, ENSMUSG00000056073, ENSMUSG00000026452,…	562	344	13434	1.806691219068112	0.8951398151278932	0.18536211780173684	7.044377643207966
GOTERM_BP_DIRECT	GO:0043987~histone H3-S10 phosphorylation	3	0.4878048780487805	0.005307105942831986	ENSMUSG00000021115, ENSMUSG00000021180, ENSMUSG00000024952	536	3	12527	23.371268656716417	0.999998831301271	0.5977338353636419	8.985786015908193
GOTERM_MF_DIRECT	GO:0035175~histone kinase activity (H3-S10 specific)	3	0.4878048780487805	0.005393390832575399	ENSMUSG00000021115, ENSMUSG00000021180, ENSMUSG00000024952	520	3	12053	23.178846153846155	0.9835044172116787	0.6416215259497184	7.913232451456276
KEGG_PATHWAY	mmu05412:Arrhythmogenic right ventricular cardiomyopathy (ARVC)	9	1.4634146341463417	0.00547879270934066	ENSMUSG00000019146, ENSMUSG00000020882, ENSMUSG00000001281, ENSMUSG00000000782, ENSMUSG00000021313, ENSMUSG00000021991, ENSMUSG00000037815, ENSMUSG00000020723, ENSMUSG00000000555	230	62	5189	3.274964936886396	0.726526374804859	0.0949224268622536	6.8280106318293505
GOTERM_BP_DIRECT	GO:0048169~regulation of long-term neuronal synaptic plasticity	6	0.975609756097561	0.00606285282628963	ENSMUSG00000032259, ENSMUSG00000056073, ENSMUSG00000021478, ENSMUSG00000025499, ENSMUSG00000038418, ENSMUSG00000057897	536	28	12527	5.008128997867804	0.9999998339063249	0.6230601369518282	10.20161599402175
GOTERM_BP_DIRECT	GO:1900273~positive regulation of long-term synaptic potentiation	5	0.8130081300813009	0.006240945428982363	ENSMUSG00000042453, ENSMUSG00000032259, ENSMUSG00000030854, ENSMUSG00000021478, ENSMUSG00000032336	536	18	12527	6.492019071310115	0.9999998951471025	0.6114508994048591	10.485888188779269
GOTERM_CC_DIRECT	GO:0016020~membrane	268	43.577235772357724	0.006578009470269561	ENSMUSG00000040441, ENSMUSG00000039361, ENSMUSG00000037815, ENSMUSG00000035954, ENSMUSG00000022122, ENSMUSG00000031112, ENSMUSG00000026259, ENSMUSG00000032259, ENSMUSG00000059336, ENSMUSG00000038417, ENSMUSG00000020263, ENSMUSG00000050192, ENSMUSG00000001672, ENSMUSG00000041058, ENSMUSG00000023393, ENSMUSG00000034040, ENSMUSG00000051984, ENSMUSG00000046480, ENSMUSG00000046182, ENSMUSG00000037579,…	562	5699	13434	1.124100563312912	0.9437239709446549	0.21320736287664543	8.899547772715067
GOTERM_BP_DIRECT	GO:0042311~vasodilation	5	0.8130081300813009	0.007642567682528268	ENSMUSG00000031755, ENSMUSG00000021478, ENSMUSG00000020178, ENSMUSG00000027274, ENSMUSG00000022122	536	19	12527	6.150333857030636	0.9999999972004948	0.6651596026132242	12.693712203512298
GOTERM_MF_DIRECT	GO:0030165~PDZ domain binding	12	1.951219512195122	0.007709496800674585	ENSMUSG00000037703, ENSMUSG00000030302, ENSMUSG00000031861, ENSMUSG00000056073, ENSMUSG00000044216, ENSMUSG00000003872, ENSMUSG00000038298, ENSMUSG00000019943, ENSMUSG00000035954, ENSMUSG00000025372, ENSMUSG00000000159, ENSMUSG00000020672	520	110	12053	2.528601398601399	0.9971889038094843	0.6911304173082675	11.12846719777021
KEGG_PATHWAY	mmu04910:Insulin signaling pathway	13	2.113821138211382	0.008149926201194434	ENSMUSG00000029167, ENSMUSG00000036438, ENSMUSG00000040385, ENSMUSG00000020027, ENSMUSG00000025499, ENSMUSG00000044167, ENSMUSG00000004056, ENSMUSG00000002997, ENSMUSG00000024143, ENSMUSG00000028156, ENSMUSG00000053113, ENSMUSG00000050697, ENSMUSG00000037643	230	124	5189	2.365252454417952	0.8550350287111247	0.1288554588252805	9.998586588313852
GOTERM_CC_DIRECT	GO:0030425~dendrite	30	4.878048780487805	0.008690354590284232	ENSMUSG00000021071, ENSMUSG00000036273, ENSMUSG00000049511, ENSMUSG00000007617, ENSMUSG00000021478, ENSMUSG00000020178, ENSMUSG00000022594, ENSMUSG00000032259, ENSMUSG00000002633, ENSMUSG00000017417, ENSMUSG00000044216, ENSMUSG00000033998, ENSMUSG00000042105, ENSMUSG00000046447, ENSMUSG00000000530, ENSMUSG00000057897, ENSMUSG00000045573, ENSMUSG00000024883, ENSMUSG00000022204, ENSMUSG00000052087,…	562	434	13434	1.6523443265493547	0.9777531413633436	0.25378010654052896	11.597448205550142
GOTERM_MF_DIRECT	GO:0046983~protein dimerization activity	14	2.2764227642276422	0.008731719018959663	ENSMUSG00000038255, ENSMUSG00000074968, ENSMUSG00000007872, ENSMUSG00000031783, ENSMUSG00000028161, ENSMUSG00000028717, ENSMUSG00000026385, ENSMUSG00000037984, ENSMUSG00000021379, ENSMUSG00000006642, ENSMUSG00000026077, ENSMUSG00000024953, ENSMUSG00000040289, ENSMUSG00000059625	520	143	12053	2.2692576654115117	0.9987143340724369	0.6702475564882513	12.513889813913813
GOTERM_BP_DIRECT	GO:0010976~positive regulation of neuron projection development	13	2.113821138211382	0.009110139574806154	ENSMUSG00000042453, ENSMUSG00000030854, ENSMUSG00000038417, ENSMUSG00000035486, ENSMUSG00000023972, ENSMUSG00000044288, ENSMUSG00000022674, ENSMUSG00000090223, ENSMUSG00000006235, ENSMUSG00000019194, ENSMUSG00000032336, ENSMUSG00000037643, ENSMUSG00000057897	536	129	12527	2.355244128196228	0.9999999999373153	0.7095920430014723	14.950301204855664
GOTERM_BP_DIRECT	GO:0008306~associative learning	6	0.975609756097561	0.009437872644504783	ENSMUSG00000042453, ENSMUSG00000038255, ENSMUSG00000032259, ENSMUSG00000024883, ENSMUSG00000021478, ENSMUSG00000023017	536	31	12527	4.523471352912855	0.9999999999731852	0.7039134488479502	15.446661938080764
GOTERM_BP_DIRECT	GO:0045595~regulation of cell differentiation	6	0.975609756097561	0.009437872644504783	ENSMUSG00000027434, ENSMUSG00000024042, ENSMUSG00000022114, ENSMUSG00000053113, ENSMUSG00000021318, ENSMUSG00000031112	536	31	12527	4.523471352912855	0.9999999999731852	0.7039134488479502	15.446661938080764
KEGG_PATHWAY	mmu05410:Hypertrophic cardiomyopathy (HCM)	9	1.4634146341463417	0.009553635496317235	ENSMUSG00000028464, ENSMUSG00000019146, ENSMUSG00000020882, ENSMUSG00000001281, ENSMUSG00000021313, ENSMUSG00000021991, ENSMUSG00000020723, ENSMUSG00000000555, ENSMUSG00000050697	230	68	5189	2.985997442455243	0.8962215725972873	0.14018079956548457	11.624579950290393
GOTERM_CC_DIRECT	GO:1990635~proximal dendrite	3	0.4878048780487805	0.00987479187232272	ENSMUSG00000030854, ENSMUSG00000027827, ENSMUSG00000064181	562	4	13434	17.9279359430605	0.9867903512896231	0.26586158854395314	13.077542993056246
GOTERM_BP_DIRECT	GO:0031161~phosphatidylinositol catabolic process	3	0.4878048780487805	0.010314168741049746	ENSMUSG00000042105, ENSMUSG00000021478, ENSMUSG00000051177	536	4	12527	17.52845149253731	0.999999999997235	0.7184179414038807	16.76044703082361
GOTERM_MF_DIRECT	GO:0005501~retinoid binding	3	0.4878048780487805	0.01047938898960088	ENSMUSG00000024990, ENSMUSG00000046402, ENSMUSG00000032291	520	4	12053	17.384134615384617	0.9996631340513997	0.6809032030867229	14.835872519800041
GOTERM_BP_DIRECT	GO:0007616~long-term memory	6	0.975609756097561	0.010802180964711902	ENSMUSG00000042453, ENSMUSG00000032259, ENSMUSG00000038128, ENSMUSG00000070570, ENSMUSG00000052087, ENSMUSG00000038418	536	32	12527	4.382112873134328	0.9999999999992204	0.7184021171665127	17.483724302595693
GOTERM_BP_DIRECT	GO:0048754~branching morphogenesis of an epithelial tube	6	0.975609756097561	0.010802180964711902	ENSMUSG00000023951, ENSMUSG00000002633, ENSMUSG00000040385, ENSMUSG00000022114, ENSMUSG00000036856, ENSMUSG00000021318	536	32	12527	4.382112873134328	0.9999999999992204	0.7184021171665127	17.483724302595693
KEGG_PATHWAY	mmu04916:Melanogenesis	10	1.6260162601626018	0.012016823031175588	ENSMUSG00000022840, ENSMUSG00000036438, ENSMUSG00000000782, ENSMUSG00000052889, ENSMUSG00000025499, ENSMUSG00000036856, ENSMUSG00000022122, ENSMUSG00000027840, ENSMUSG00000051177, ENSMUSG00000057897	230	85	5189	2.654219948849105	0.9423374672615927	0.16332680176223502	14.412500022870534
GOTERM_BP_DIRECT	GO:0007165~signal transduction	47	7.642276422764227	0.012838225474884817	ENSMUSG00000019429, ENSMUSG00000009681, ENSMUSG00000054162, ENSMUSG00000022490, ENSMUSG00000025795, ENSMUSG00000019235, ENSMUSG00000049511, ENSMUSG00000042804, ENSMUSG00000006235, ENSMUSG00000046922, ENSMUSG00000021478, ENSMUSG00000020178, ENSMUSG00000022122, ENSMUSG00000027840, ENSMUSG00000029713, ENSMUSG00000032259, ENSMUSG00000026322, ENSMUSG00000024998, ENSMUSG00000002633, ENSMUSG00000038128,…	536	770	12527	1.4265579569684048	0.9999999999999961	0.7635774860410443	20.437836058241153
KEGG_PATHWAY	mmu04713:Circadian entrainment	10	1.6260162601626018	0.012921969885010636	ENSMUSG00000029713, ENSMUSG00000022840, ENSMUSG00000036438, ENSMUSG00000032192, ENSMUSG00000021313, ENSMUSG00000052889, ENSMUSG00000021180, ENSMUSG00000030592, ENSMUSG00000051177, ENSMUSG00000057897	230	86	5189	2.6233569261880683	0.9535537530345972	0.16519444365299663	15.416428819065796
GOTERM_BP_DIRECT	GO:0050804~modulation of synaptic transmission	5	0.8130081300813009	0.013037459118433407	ENSMUSG00000042453, ENSMUSG00000032259, ENSMUSG00000056073, ENSMUSG00000028161, ENSMUSG00000032336	536	22	12527	5.311651967435549	0.9999999999999977	0.7542977462367634	20.7214827854459
GOTERM_CC_DIRECT	GO:0005829~cytosol	85	13.821138211382115	0.013237418723328401	ENSMUSG00000032802, ENSMUSG00000027346, ENSMUSG00000058070, ENSMUSG00000036273, ENSMUSG00000023832, ENSMUSG00000031506, ENSMUSG00000030688, ENSMUSG00000035954, ENSMUSG00000037815, ENSMUSG00000032291, ENSMUSG00000026259, ENSMUSG00000031112, ENSMUSG00000054958, ENSMUSG00000027827, ENSMUSG00000036438, ENSMUSG00000025610, ENSMUSG00000052889, ENSMUSG00000044167, ENSMUSG00000031605, ENSMUSG00000021318,…	562	1590	13434	1.2778822265493859	0.997002734890564	0.32113772185721046	17.155020655994633
KEGG_PATHWAY	mmu05030:Cocaine addiction	7	1.1382113821138211	0.013314369632851096	ENSMUSG00000052684, ENSMUSG00000032259, ENSMUSG00000020599, ENSMUSG00000061718, ENSMUSG00000022840, ENSMUSG00000021478, ENSMUSG00000042406	230	45	5189	3.509468599033817	0.9577139032855845	0.16116287252280237	15.848268238853414
GOTERM_BP_DIRECT	GO:0019722~calcium-mediated signaling	6	0.975609756097561	0.013922194379128408	ENSMUSG00000036273, ENSMUSG00000036438, ENSMUSG00000021313, ENSMUSG00000028161, ENSMUSG00000021478, ENSMUSG00000028785	536	34	12527	4.124341527655838	0.9999999999999998	0.7629716106126374	21.969584521306086
GOTERM_CC_DIRECT	GO:0098794~postsynapse	5	0.8130081300813009	0.014157129576781073	ENSMUSG00000036273, ENSMUSG00000007617, ENSMUSG00000070570, ENSMUSG00000028161, ENSMUSG00000023942	562	23	13434	5.196503171901594	0.9980040153651075	0.3219529596776044	18.238883692443718
GOTERM_BP_DIRECT	GO:0007611~learning or memory	7	1.1382113821138211	0.014323850329659979	ENSMUSG00000037868, ENSMUSG00000027827, ENSMUSG00000044288, ENSMUSG00000019772, ENSMUSG00000038418, ENSMUSG00000000552, ENSMUSG00000026385	536	47	12527	3.4808272467449983	0.9999999999999999	0.7593546388809274	22.530063467301332
KEGG_PATHWAY	mmu04725:Cholinergic synapse	11	1.788617886178862	0.014842693973538332	ENSMUSG00000029713, ENSMUSG00000022840, ENSMUSG00000038128, ENSMUSG00000044216, ENSMUSG00000032192, ENSMUSG00000052889, ENSMUSG00000025499, ENSMUSG00000004056, ENSMUSG00000042406, ENSMUSG00000051177, ENSMUSG00000057897	230	103	5189	2.4094132545377795	0.9706696354454362	0.16951365147257536	17.51089218512617
GOTERM_MF_DIRECT	GO:0004860~protein kinase inhibitor activity	7	1.1382113821138211	0.014857943950796525	ENSMUSG00000037104, ENSMUSG00000032715, ENSMUSG00000020027, ENSMUSG00000029359, ENSMUSG00000053113, ENSMUSG00000028600, ENSMUSG00000046447	520	47	12053	3.4521685761047465	0.999988368533602	0.7583402572706103	20.402919125752874
GOTERM_BP_DIRECT	GO:0009987~cellular process	5	0.8130081300813009	0.015261245243240285	ENSMUSG00000052684, ENSMUSG00000080268, ENSMUSG00000040385, ENSMUSG00000055805, ENSMUSG00000026259	536	23	12527	5.0807105775470465	1.0	0.7682588708927343	23.82338296177785
GOTERM_BP_DIRECT	GO:0051781~positive regulation of cell division	6	0.975609756097561	0.015687836931700533	ENSMUSG00000023951, ENSMUSG00000002633, ENSMUSG00000062352, ENSMUSG00000027399, ENSMUSG00000028717, ENSMUSG00000031074	536	35	12527	4.006503198294243	1.0	0.7653450865283442	24.405180239249514
GOTERM_BP_DIRECT	GO:0043525~positive regulation of neuron apoptotic process	8	1.3008130081300813	0.016074237234686043	ENSMUSG00000052684, ENSMUSG00000025408, ENSMUSG00000056073, ENSMUSG00000017861, ENSMUSG00000004054, ENSMUSG00000046607, ENSMUSG00000038418, ENSMUSG00000042406	536	62	12527	3.01564756860857	1.0	0.76174333707654	24.928542611353322
GOTERM_BP_DIRECT	GO:0051653~spindle localization	3	0.4878048780487805	0.016706107089217118	ENSMUSG00000026341, ENSMUSG00000020152, ENSMUSG00000038292	536	5	12527	14.02276119402985	1.0	0.7634418312604477	25.77702347823174
GOTERM_BP_DIRECT	GO:0033602~negative regulation of dopamine secretion	3	0.4878048780487805	0.016706107089217118	ENSMUSG00000032259, ENSMUSG00000044288, ENSMUSG00000048120	536	5	12527	14.02276119402985	1.0	0.7634418312604477	25.77702347823174
KEGG_PATHWAY	mmu05414:Dilated cardiomyopathy	9	1.4634146341463417	0.01676515761173552	ENSMUSG00000028464, ENSMUSG00000019146, ENSMUSG00000022840, ENSMUSG00000020882, ENSMUSG00000001281, ENSMUSG00000021313, ENSMUSG00000021991, ENSMUSG00000020723, ENSMUSG00000000555	230	75	5189	2.707304347826087	0.9815024859822689	0.18086465032700882	19.55926080988425
GOTERM_MF_DIRECT	GO:0005215~transporter activity	12	1.951219512195122	0.01697499088708391	ENSMUSG00000038212, ENSMUSG00000024130, ENSMUSG00000024411, ENSMUSG00000054986, ENSMUSG00000030688, ENSMUSG00000041828, ENSMUSG00000023393, ENSMUSG00000073988, ENSMUSG00000024990, ENSMUSG00000046402, ENSMUSG00000032291, ENSMUSG00000018800	520	123	12053	2.2613508442776737	0.9999977274877297	0.7639819937151093	22.970894125468444
GOTERM_BP_DIRECT	GO:0002052~positive regulation of neuroblast proliferation	5	0.8130081300813009	0.017709997639626475	ENSMUSG00000032259, ENSMUSG00000023951, ENSMUSG00000002633, ENSMUSG00000020950, ENSMUSG00000021318	536	24	12527	4.869014303482587	1.0	0.7722811038395943	27.10647559622431
GOTERM_BP_DIRECT	GO:0043066~negative regulation of apoptotic process	27	4.390243902439024	0.017902127098992093	ENSMUSG00000052684, ENSMUSG00000005514, ENSMUSG00000019772, ENSMUSG00000037815, ENSMUSG00000022122, ENSMUSG00000028410, ENSMUSG00000050697, ENSMUSG00000000631, ENSMUSG00000023951, ENSMUSG00000002633, ENSMUSG00000004056, ENSMUSG00000044167, ENSMUSG00000053113, ENSMUSG00000021318, ENSMUSG00000030059, ENSMUSG00000024190, ENSMUSG00000042500, ENSMUSG00000029084, ENSMUSG00000022114, ENSMUSG00000017491,…	536	393	12527	1.6056596787057082	1.0	0.7652176261501024	27.358337573263945
GOTERM_BP_DIRECT	GO:0008584~male gonad development	9	1.4634146341463417	0.017909520219232727	ENSMUSG00000030059, ENSMUSG00000042500, ENSMUSG00000024990, ENSMUSG00000027465, ENSMUSG00000029359, ENSMUSG00000037815, ENSMUSG00000036856, ENSMUSG00000068037, ENSMUSG00000027840	536	78	12527	2.696684845005741	1.0	0.7548217630330046	27.368012769928217
GOTERM_MF_DIRECT	GO:0004871~signal transducer activity	25	4.0650406504065035	0.01847467031592858	ENSMUSG00000053253, ENSMUSG00000019429, ENSMUSG00000020599, ENSMUSG00000049511, ENSMUSG00000044288, ENSMUSG00000042804, ENSMUSG00000046922, ENSMUSG00000021478, ENSMUSG00000020178, ENSMUSG00000022122, ENSMUSG00000050824, ENSMUSG00000040125, ENSMUSG00000045318, ENSMUSG00000032259, ENSMUSG00000029713, ENSMUSG00000026322, ENSMUSG00000024998, ENSMUSG00000052270, ENSMUSG00000032192, ENSMUSG00000068037,…	520	353	12053	1.6415613423403792	0.9999992867408287	0.7571574769115275	24.742931483893038
GOTERM_BP_DIRECT	GO:0006936~muscle contraction	6	0.975609756097561	0.019653109045010476	ENSMUSG00000021870, ENSMUSG00000028464, ENSMUSG00000028328, ENSMUSG00000021478, ENSMUSG00000032502, ENSMUSG00000030592	536	37	12527	3.7899354578459055	1.0	0.7765537461731842	29.61616142438447
GOTERM_BP_DIRECT	GO:0007212~dopamine receptor signaling pathway	4	0.6504065040650406	0.019830107261976655	ENSMUSG00000032259, ENSMUSG00000020599, ENSMUSG00000021478, ENSMUSG00000007656	536	14	12527	6.677505330490406	1.0	0.7698469290596366	29.840671590388247
GOTERM_BP_DIRECT	GO:0072583~clathrin-mediated endocytosis	4	0.6504065040650406	0.019830107261976655	ENSMUSG00000039361, ENSMUSG00000042105, ENSMUSG00000070000, ENSMUSG00000039735	536	14	12527	6.677505330490406	1.0	0.7698469290596366	29.840671590388247
GOTERM_BP_DIRECT	GO:0031000~response to caffeine	4	0.6504065040650406	0.019830107261976655	ENSMUSG00000021313, ENSMUSG00000020178, ENSMUSG00000030592, ENSMUSG00000050697	536	14	12527	6.677505330490406	1.0	0.7698469290596366	29.840671590388247
GOTERM_BP_DIRECT	GO:0045880~positive regulation of smoothened signaling pathway	5	0.8130081300813009	0.020389716901829745	ENSMUSG00000002633, ENSMUSG00000005514, ENSMUSG00000007279, ENSMUSG00000038677, ENSMUSG00000037815	536	25	12527	4.674253731343283	1.0	0.7698276748753141	30.546061348907195
GOTERM_BP_DIRECT	GO:0042391~regulation of membrane potential	9	1.4634146341463417	0.020576866713395682	ENSMUSG00000029015, ENSMUSG00000040441, ENSMUSG00000036273, ENSMUSG00000019146, ENSMUSG00000056073, ENSMUSG00000035355, ENSMUSG00000037579, ENSMUSG00000023017, ENSMUSG00000037624	536	80	12527	2.6292677238805973	1.0	0.7636595552954863	30.780467412278266
GOTERM_MF_DIRECT	GO:0005244~voltage-gated ion channel activity	11	1.788617886178862	0.021247111039435846	ENSMUSG00000064267, ENSMUSG00000027827, ENSMUSG00000019146, ENSMUSG00000050963, ENSMUSG00000044216, ENSMUSG00000020882, ENSMUSG00000037579, ENSMUSG00000021991, ENSMUSG00000019194, ENSMUSG00000020723, ENSMUSG00000046480	520	111	12053	2.2970027720027724	0.9999999166606256	0.772782942933565	27.9189950915825
GOTERM_BP_DIRECT	GO:0034765~regulation of ion transmembrane transport	11	1.788617886178862	0.02138636850455025	ENSMUSG00000064267, ENSMUSG00000027827, ENSMUSG00000019146, ENSMUSG00000050963, ENSMUSG00000044216, ENSMUSG00000020882, ENSMUSG00000037579, ENSMUSG00000021991, ENSMUSG00000019194, ENSMUSG00000020723, ENSMUSG00000046480	536	112	12527	2.295392457356077	1.0	0.7678514538022527	31.785802638906958
GOTERM_BP_DIRECT	GO:0001662~behavioral fear response	6	0.975609756097561	0.021860911896614422	ENSMUSG00000038255, ENSMUSG00000045573, ENSMUSG00000056073, ENSMUSG00000021478, ENSMUSG00000028156, ENSMUSG00000026385	536	38	12527	3.690200314218382	1.0	0.7665663197556629	32.36872512933137
GOTERM_BP_DIRECT	GO:0021766~hippocampus development	8	1.3008130081300813	0.02372600017087475	ENSMUSG00000031755, ENSMUSG00000042453, ENSMUSG00000021379, ENSMUSG00000021478, ENSMUSG00000063659, ENSMUSG00000068037, ENSMUSG00000027274, ENSMUSG00000021318	536	67	12527	2.790599242593005	1.0	0.7858266923968279	34.61455289523977
GOTERM_BP_DIRECT	GO:2000251~positive regulation of actin cytoskeleton reorganization	4	0.6504065040650406	0.02401715156083721	ENSMUSG00000026341, ENSMUSG00000059146, ENSMUSG00000025499, ENSMUSG00000025372	536	15	12527	6.232338308457711	1.0	0.7817381581798253	34.95872510803905
GOTERM_BP_DIRECT	GO:0030913~paranodal junction assembly	3	0.4878048780487805	0.024355938272253155	ENSMUSG00000031985, ENSMUSG00000032854, ENSMUSG00000017167	536	6	12527	11.685634328358208	1.0	0.7784351280826347	35.357055695079495
GOTERM_BP_DIRECT	GO:0060406~positive regulation of penile erection	3	0.4878048780487805	0.024355938272253155	ENSMUSG00000002633, ENSMUSG00000019772, ENSMUSG00000022122	536	6	12527	11.685634328358208	1.0	0.7784351280826347	35.357055695079495
GOTERM_BP_DIRECT	GO:0071467~cellular response to pH	3	0.4878048780487805	0.024355938272253155	ENSMUSG00000064267, ENSMUSG00000023017, ENSMUSG00000047415	536	6	12527	11.685634328358208	1.0	0.7784351280826347	35.357055695079495
GOTERM_BP_DIRECT	GO:0015670~carbon dioxide transport	3	0.4878048780487805	0.024355938272253155	ENSMUSG00000024411, ENSMUSG00000032373, ENSMUSG00000027562	536	6	12527	11.685634328358208	1.0	0.7784351280826347	35.357055695079495
GOTERM_MF_DIRECT	GO:0004865~protein serine/threonine phosphatase inhibitor activity	3	0.4878048780487805	0.024734551335183128	ENSMUSG00000061718, ENSMUSG00000022490, ENSMUSG00000040653	520	6	12053	11.589423076923078	0.9999999944507486	0.7948745564802674	31.736362411936227
GOTERM_MF_DIRECT	GO:0019841~retinol binding	3	0.4878048780487805	0.024734551335183128	ENSMUSG00000024990, ENSMUSG00000046402, ENSMUSG00000032291	520	6	12053	11.589423076923078	0.9999999944507486	0.7948745564802674	31.736362411936227
GOTERM_BP_DIRECT	GO:0035725~sodium ion transmembrane transport	5	0.8130081300813009	0.02646162821948543	ENSMUSG00000070570, ENSMUSG00000033998, ENSMUSG00000019194, ENSMUSG00000023017, ENSMUSG00000046480	536	27	12527	4.328012714206744	1.0	0.7983001421760673	37.781691572665366
GOTERM_MF_DIRECT	GO:0004864~protein phosphatase inhibitor activity	5	0.8130081300813009	0.02716515010841058	ENSMUSG00000057719, ENSMUSG00000061718, ENSMUSG00000022490, ENSMUSG00000040653, ENSMUSG00000007656	520	27	12053	4.292378917378918	0.9999999991649893	0.79970568688484	34.28427412960786
GOTERM_MF_DIRECT	GO:0048365~Rac GTPase binding	6	0.975609756097561	0.02757770250754562	ENSMUSG00000027002, ENSMUSG00000004054, ENSMUSG00000027296, ENSMUSG00000055805, ENSMUSG00000035954, ENSMUSG00000015766	520	40	12053	3.4768269230769233	0.9999999993948324	0.7804352870621893	34.707814445218865
GOTERM_BP_DIRECT	GO:0008542~visual learning	7	1.1382113821138211	0.02911903659137761	ENSMUSG00000032259, ENSMUSG00000022489, ENSMUSG00000061718, ENSMUSG00000052087, ENSMUSG00000021478, ENSMUSG00000027210, ENSMUSG00000032336	536	55	12527	2.9745251017639074	1.0	0.8216586951869638	40.719241478032075
GOTERM_BP_DIRECT	GO:0051491~positive regulation of filopodium assembly	5	0.8130081300813009	0.02986142411866204	ENSMUSG00000026341, ENSMUSG00000024143, ENSMUSG00000039671, ENSMUSG00000028943, ENSMUSG00000039735	536	28	12527	4.173440831556503	1.0	0.8226055833880435	41.51620247304194
KEGG_PATHWAY	mmu05032:Morphine addiction	9	1.4634146341463417	0.030953738374595533	ENSMUSG00000029713, ENSMUSG00000022489, ENSMUSG00000022840, ENSMUSG00000032192, ENSMUSG00000052889, ENSMUSG00000021478, ENSMUSG00000019990, ENSMUSG00000023868, ENSMUSG00000029054	230	84	5189	2.4172360248447204	0.9994011687273533	0.297674708353559	33.28687378612424
GOTERM_MF_DIRECT	GO:0005509~calcium ion binding	32	5.203252032520325	0.031235717512524942	ENSMUSG00000044912, ENSMUSG00000054162, ENSMUSG00000045062, ENSMUSG00000029471, ENSMUSG00000007279, ENSMUSG00000029359, ENSMUSG00000051678, ENSMUSG00000038677, ENSMUSG00000033953, ENSMUSG00000048200, ENSMUSG00000059674, ENSMUSG00000002633, ENSMUSG00000036438, ENSMUSG00000029161, ENSMUSG00000026452, ENSMUSG00000021186, ENSMUSG00000027849, ENSMUSG00000021313, ENSMUSG00000040536, ENSMUSG00000028785,…	520	507	12053	1.4629646487634655	0.999999999965362	0.7992586737162536	38.35326102461467
KEGG_PATHWAY	mmu04080:Neuroactive ligand-receptor interaction	15	2.4390243902439024	0.03180187363000593	ENSMUSG00000049511, ENSMUSG00000044288, ENSMUSG00000021478, ENSMUSG00000020178, ENSMUSG00000022122, ENSMUSG00000050824, ENSMUSG00000045318, ENSMUSG00000032259, ENSMUSG00000026322, ENSMUSG00000031861, ENSMUSG00000056073, ENSMUSG00000052270, ENSMUSG00000068037, ENSMUSG00000029054, ENSMUSG00000031932	230	184	5189	1.8392013232514177	0.9995129650388449	0.29297535614572756	34.034630589150694
GOTERM_BP_DIRECT	GO:0050927~positive regulation of positive chemotaxis	3	0.4878048780487805	0.033144965622788305	ENSMUSG00000023951, ENSMUSG00000059146, ENSMUSG00000004056	536	7	12527	10.016257995735607	1.0	0.8475594858182273	44.92143870352338
GOTERM_CC_DIRECT	GO:0030672~synaptic vesicle membrane	7	1.1382113821138211	0.03333283865694238	ENSMUSG00000032259, ENSMUSG00000036273, ENSMUSG00000026452, ENSMUSG00000070570, ENSMUSG00000027849, ENSMUSG00000062372, ENSMUSG00000007021	562	58	13434	2.8849552092281265	0.9999996191474004	0.580822979740621	38.04616925805004
GOTERM_BP_DIRECT	GO:0051209~release of sequestered calcium ion into cytosol	5	0.8130081300813009	0.03350742845427392	ENSMUSG00000032259, ENSMUSG00000025408, ENSMUSG00000049511, ENSMUSG00000021313, ENSMUSG00000030592	536	29	12527	4.0295290787442095	1.0	0.8445512359423619	45.28565096275072
KEGG_PATHWAY	mmu04925:Aldosterone synthesis and secretion	8	1.3008130081300813	0.033610217526214514	ENSMUSG00000022840, ENSMUSG00000036438, ENSMUSG00000038128, ENSMUSG00000052889, ENSMUSG00000042406, ENSMUSG00000032323, ENSMUSG00000051177, ENSMUSG00000057897	230	70	5189	2.578385093167702	0.9996867076608411	0.29587463360240507	35.60321163074072
GOTERM_MF_DIRECT	GO:0016918~retinal binding	3	0.4878048780487805	0.033652443852092664	ENSMUSG00000024990, ENSMUSG00000046402, ENSMUSG00000032291	520	7	12053	9.93379120879121	0.9999999999947975	0.8028651450342816	40.65638104631234
GOTERM_MF_DIRECT	GO:0004674~protein serine/threonine kinase activity	25	4.0650406504065035	0.033703370612226155	ENSMUSG00000009681, ENSMUSG00000036273, ENSMUSG00000019235, ENSMUSG00000029471, ENSMUSG00000031112, ENSMUSG00000050697, ENSMUSG00000038481, ENSMUSG00000038128, ENSMUSG00000052889, ENSMUSG00000021180, ENSMUSG00000004054, ENSMUSG00000004056, ENSMUSG00000024404, ENSMUSG00000000530, ENSMUSG00000037643, ENSMUSG00000057897, ENSMUSG00000021115, ENSMUSG00000061207, ENSMUSG00000026834, ENSMUSG00000035486,…	520	374	12053	1.5493881118881119	0.9999999999950014	0.7836155543349099	40.7040373515613
GOTERM_CC_DIRECT	GO:0043005~neuron projection	25	4.0650406504065035	0.035752452158220184	ENSMUSG00000032946, ENSMUSG00000001833, ENSMUSG00000036273, ENSMUSG00000011877, ENSMUSG00000007617, ENSMUSG00000070570, ENSMUSG00000040385, ENSMUSG00000090223, ENSMUSG00000003872, ENSMUSG00000048120, ENSMUSG00000050824, ENSMUSG00000025885, ENSMUSG00000042453, ENSMUSG00000048251, ENSMUSG00000058835, ENSMUSG00000036438, ENSMUSG00000021313, ENSMUSG00000058799, ENSMUSG00000037196, ENSMUSG00000025372,…	562	388	13434	1.5402006823935137	0.9999998722959152	0.5859894795317333	40.20064587156477
GOTERM_BP_DIRECT	GO:0007030~Golgi organization	8	1.3008130081300813	0.035826059390439174	ENSMUSG00000049792, ENSMUSG00000000631, ENSMUSG00000036273, ENSMUSG00000062797, ENSMUSG00000027465, ENSMUSG00000018171, ENSMUSG00000012296, ENSMUSG00000059811	536	73	12527	2.561234921283991	1.0	0.8578838527695305	47.56225852803411
KEGG_PATHWAY	mmu04022:cGMP-PKG signaling pathway	12	1.951219512195122	0.036939166340782176	ENSMUSG00000030302, ENSMUSG00000022840, ENSMUSG00000036438, ENSMUSG00000040385, ENSMUSG00000028161, ENSMUSG00000019943, ENSMUSG00000004056, ENSMUSG00000022122, ENSMUSG00000042406, ENSMUSG00000045318, ENSMUSG00000051177, ENSMUSG00000033953	230	136	5189	1.9906649616368284	0.9998612355648555	0.30934431574305266	38.40117233163246
GOTERM_BP_DIRECT	GO:0007605~sensory perception of sound	10	1.6260162601626018	0.037314203837811796	ENSMUSG00000029015, ENSMUSG00000039488, ENSMUSG00000024411, ENSMUSG00000030302, ENSMUSG00000037705, ENSMUSG00000020953, ENSMUSG00000062372, ENSMUSG00000022114, ENSMUSG00000033498, ENSMUSG00000028943	536	106	12527	2.2048366657279637	1.0	0.8636065893725847	48.97601972649591
GOTERM_BP_DIRECT	GO:0048678~response to axon injury	5	0.8130081300813009	0.03740134465894924	ENSMUSG00000032259, ENSMUSG00000002633, ENSMUSG00000059146, ENSMUSG00000068220, ENSMUSG00000037624	536	30	12527	3.8952114427860693	1.0	0.8587204933797113	49.057680150353875
GOTERM_MF_DIRECT	GO:0004930~G-protein coupled receptor activity	18	2.9268292682926833	0.03862802527667185	ENSMUSG00000019429, ENSMUSG00000049511, ENSMUSG00000044288, ENSMUSG00000042804, ENSMUSG00000046922, ENSMUSG00000021478, ENSMUSG00000020178, ENSMUSG00000022122, ENSMUSG00000050824, ENSMUSG00000040125, ENSMUSG00000045318, ENSMUSG00000032259, ENSMUSG00000026322, ENSMUSG00000052270, ENSMUSG00000068037, ENSMUSG00000068696, ENSMUSG00000047415, ENSMUSG00000031932	520	247	12053	1.6891466832762378	0.9999999999998965	0.8100716478537681	45.14720505017274
KEGG_PATHWAY	mmu04724:Glutamatergic synapse	10	1.6260162601626018	0.03915209752108312	ENSMUSG00000029713, ENSMUSG00000056073, ENSMUSG00000007617, ENSMUSG00000022840, ENSMUSG00000070570, ENSMUSG00000032192, ENSMUSG00000052889, ENSMUSG00000028161, ENSMUSG00000051177, ENSMUSG00000033953	230	104	5189	2.169314381270903	0.9999193700195298	0.3141014856457438	40.1986149820032
GOTERM_BP_DIRECT	GO:0035855~megakaryocyte development	4	0.6504065040650406	0.03919751078320523	ENSMUSG00000058835, ENSMUSG00000029359, ENSMUSG00000028717, ENSMUSG00000000552	536	18	12527	5.1936152570480925	1.0	0.8663658822420338	50.7136691044212
KEGG_PATHWAY	mmu05200:Pathways in cancer	24	3.902439024390244	0.04008339519610877	ENSMUSG00000052684, ENSMUSG00000032946, ENSMUSG00000009681, ENSMUSG00000000782, ENSMUSG00000037815, ENSMUSG00000017491, ENSMUSG00000022122, ENSMUSG00000027840, ENSMUSG00000015843, ENSMUSG00000022101, ENSMUSG00000029713, ENSMUSG00000023951, ENSMUSG00000002633, ENSMUSG00000031861, ENSMUSG00000022840, ENSMUSG00000032192, ENSMUSG00000052889, ENSMUSG00000025499, ENSMUSG00000044167, ENSMUSG00000004056,…	230	356	5189	1.5209574987787005	0.999935863242365	0.3101814249185967	40.940491256509006
GOTERM_BP_DIRECT	GO:0045944~positive regulation of transcription from RNA polymerase II promoter	45	7.317073170731707	0.04114031184499013	ENSMUSG00000052684, ENSMUSG00000045991, ENSMUSG00000038418, ENSMUSG00000015843, ENSMUSG00000033953, ENSMUSG00000032259, ENSMUSG00000037868, ENSMUSG00000023951, ENSMUSG00000002633, ENSMUSG00000025408, ENSMUSG00000027434, ENSMUSG00000026077, ENSMUSG00000021180, ENSMUSG00000017861, ENSMUSG00000044167, ENSMUSG00000004056, ENSMUSG00000016942, ENSMUSG00000042406, ENSMUSG00000022479, ENSMUSG00000021318,…	536	789	12527	1.3329620906872484	1.0	0.874301078499315	52.44761127398962
GOTERM_CC_DIRECT	GO:0043198~dendritic shaft	7	1.1382113821138211	0.04124317124263656	ENSMUSG00000034570, ENSMUSG00000000632, ENSMUSG00000007617, ENSMUSG00000021478, ENSMUSG00000023017, ENSMUSG00000002997, ENSMUSG00000039671	562	61	13434	2.743072166151333	0.9999999894100716	0.6195850924873332	44.83410215058679
GOTERM_BP_DIRECT	GO:0006470~protein dephosphorylation	11	1.788617886178862	0.041321764021900326	ENSMUSG00000030854, ENSMUSG00000024190, ENSMUSG00000047205, ENSMUSG00000031506, ENSMUSG00000040385, ENSMUSG00000028788, ENSMUSG00000028161, ENSMUSG00000026659, ENSMUSG00000018648, ENSMUSG00000049225, ENSMUSG00000033953	536	125	12527	2.056671641791045	1.0	0.8704777487957714	52.60658374106133
GOTERM_BP_DIRECT	GO:0071313~cellular response to caffeine	3	0.4878048780487805	0.04296230449455566	ENSMUSG00000029167, ENSMUSG00000021313, ENSMUSG00000030592	536	8	12527	8.764225746268655	1.0	0.8759995512336991	54.021296413641615
GOTERM_BP_DIRECT	GO:0046039~GTP metabolic process	3	0.4878048780487805	0.04296230449455566	ENSMUSG00000027889, ENSMUSG00000036273, ENSMUSG00000024143	536	8	12527	8.764225746268655	1.0	0.8759995512336991	54.021296413641615
GOTERM_CC_DIRECT	GO:0005576~extracellular region	51	8.292682926829269	0.043850843039787805	ENSMUSG00000046719, ENSMUSG00000054162, ENSMUSG00000019772, ENSMUSG00000030111, ENSMUSG00000007279, ENSMUSG00000034579, ENSMUSG00000047257, ENSMUSG00000056665, ENSMUSG00000028600, ENSMUSG00000007030, ENSMUSG00000020674, ENSMUSG00000045573, ENSMUSG00000027399, ENSMUSG00000028871, ENSMUSG00000027978, ENSMUSG00000036856, ENSMUSG00000068220, ENSMUSG00000031074, ENSMUSG00000026209, ENSMUSG00000021681,…	562	938	13434	1.2996797911813582	0.9999999967701537	0.6237650879686288	46.915736321580006
KEGG_PATHWAY	mmu04971:Gastric acid secretion	7	1.1382113821138211	0.044366609332337006	ENSMUSG00000022840, ENSMUSG00000036438, ENSMUSG00000027562, ENSMUSG00000052889, ENSMUSG00000037624, ENSMUSG00000051177, ENSMUSG00000057897	230	59	5189	2.6767133382461314	0.9999776771022736	0.32743927498590575	44.24448722243708
GOTERM_BP_DIRECT	GO:0030336~negative regulation of cell migration	9	1.4634146341463417	0.04501690034418575	ENSMUSG00000032259, ENSMUSG00000009681, ENSMUSG00000002633, ENSMUSG00000020189, ENSMUSG00000021478, ENSMUSG00000036856, ENSMUSG00000028600, ENSMUSG00000000530, ENSMUSG00000036667	536	93	12527	2.2617356764564276	1.0	0.8834951230462544	55.736902985646886
GOTERM_BP_DIRECT	GO:0051899~membrane depolarization	4	0.6504065040650406	0.04511406261441769	ENSMUSG00000052684, ENSMUSG00000019146, ENSMUSG00000019194, ENSMUSG00000020178	536	19	12527	4.920267085624509	1.0	0.8794989123001674	55.81651952524299
GOTERM_BP_DIRECT	GO:0051897~positive regulation of protein kinase B signaling	7	1.1382113821138211	0.04515566951660406	ENSMUSG00000023951, ENSMUSG00000062352, ENSMUSG00000020189, ENSMUSG00000022114, ENSMUSG00000022255, ENSMUSG00000037316, ENSMUSG00000023571	536	61	12527	2.681948862246146	1.0	0.8751864605825788	55.85057164702387
GOTERM_CC_DIRECT	GO:0016324~apical plasma membrane	17	2.7642276422764227	0.045395674115302015	ENSMUSG00000044641, ENSMUSG00000022715, ENSMUSG00000030834, ENSMUSG00000032531, ENSMUSG00000038298, ENSMUSG00000019943, ENSMUSG00000023942, ENSMUSG00000031112, ENSMUSG00000050697, ENSMUSG00000030302, ENSMUSG00000030583, ENSMUSG00000033998, ENSMUSG00000038522, ENSMUSG00000022255, ENSMUSG00000000159, ENSMUSG00000037624, ENSMUSG00000037643	562	241	13434	1.686168249139853	0.9999999984041151	0.6188505366851045	48.114259472443536
GOTERM_CC_DIRECT	GO:0005929~cilium	16	2.6016260162601625	0.04583481877818962	ENSMUSG00000034317, ENSMUSG00000052302, ENSMUSG00000032965, ENSMUSG00000001833, ENSMUSG00000030688, ENSMUSG00000073102, ENSMUSG00000026885, ENSMUSG00000039183, ENSMUSG00000031755, ENSMUSG00000030302, ENSMUSG00000022840, ENSMUSG00000009013, ENSMUSG00000028758, ENSMUSG00000037196, ENSMUSG00000033498, ENSMUSG00000021318	562	222	13434	1.7228046551889966	0.9999999986942076	0.6053827217612155	48.450341623229406
KEGG_PATHWAY	mmu04912:GnRH signaling pathway	8	1.3008130081300813	0.04633469515698348	ENSMUSG00000052684, ENSMUSG00000022840, ENSMUSG00000036438, ENSMUSG00000052889, ENSMUSG00000025499, ENSMUSG00000042406, ENSMUSG00000051177, ENSMUSG00000057897	230	75	5189	2.4064927536231884	0.9999862769081947	0.329594497334631	45.704718688459664
GOTERM_CC_DIRECT	GO:0045211~postsynaptic membrane	15	2.4390243902439024	0.04707331596175185	ENSMUSG00000009681, ENSMUSG00000039361, ENSMUSG00000024077, ENSMUSG00000007617, ENSMUSG00000003872, ENSMUSG00000045349, ENSMUSG00000052087, ENSMUSG00000020178, ENSMUSG00000058589, ENSMUSG00000037703, ENSMUSG00000058835, ENSMUSG00000056073, ENSMUSG00000044216, ENSMUSG00000046447, ENSMUSG00000029054	562	204	13434	1.7576407787314214	0.9999999992587975	0.5990956809491554	49.387311885012984
GOTERM_BP_DIRECT	GO:0045666~positive regulation of neuron differentiation	8	1.3008130081300813	0.04857593492045026	ENSMUSG00000026341, ENSMUSG00000038255, ENSMUSG00000002633, ENSMUSG00000027434, ENSMUSG00000020027, ENSMUSG00000020950, ENSMUSG00000017491, ENSMUSG00000045318	536	78	12527	2.3970531955606584	1.0	0.8896254570863847	58.566666719748525
GOTERM_CC_DIRECT	GO:0016604~nuclear body	6	0.975609756097561	0.048885126237273965	ENSMUSG00000092341, ENSMUSG00000026021, ENSMUSG00000092274, ENSMUSG00000052087, ENSMUSG00000022255, ENSMUSG00000048249	562	48	13434	2.9879893238434168	0.9999999996767218	0.5976855030708552	50.72953947422554
GOTERM_MF_DIRECT	GO:0004721~phosphoprotein phosphatase activity	11	1.788617886178862	0.04946347792645364	ENSMUSG00000030854, ENSMUSG00000024190, ENSMUSG00000047205, ENSMUSG00000031506, ENSMUSG00000040385, ENSMUSG00000028788, ENSMUSG00000028161, ENSMUSG00000026659, ENSMUSG00000018648, ENSMUSG00000049225, ENSMUSG00000033953	520	128	12053	1.991932091346154	1.0	0.8682010756049937	53.85142556713256
GOTERM_BP_DIRECT	GO:0016311~dephosphorylation	9	1.4634146341463417	0.04997469638776306	ENSMUSG00000030854, ENSMUSG00000024190, ENSMUSG00000047205, ENSMUSG00000031506, ENSMUSG00000040385, ENSMUSG00000028788, ENSMUSG00000028161, ENSMUSG00000026659, ENSMUSG00000018648	536	95	12527	2.214120188531029	1.0	0.8925289903455352	59.63136491482077
GOTERM_BP_DIRECT	GO:0008277~regulation of G-protein coupled receptor protein signaling pathway	5	0.8130081300813009	0.05057585408949125	ENSMUSG00000020599, ENSMUSG00000024998, ENSMUSG00000011877, ENSMUSG00000052087, ENSMUSG00000051177	536	33	12527	3.541101311623699	1.0	0.8914386267832305	60.08097214155607
GOTERM_BP_DIRECT	GO:0032148~activation of protein kinase B activity	4	0.6504065040650406	0.051445426398828306	ENSMUSG00000062352, ENSMUSG00000059146, ENSMUSG00000020189, ENSMUSG00000045318	536	20	12527	4.674253731343284	1.0	0.8916728286071471	60.72297466508718
GOTERM_CC_DIRECT	GO:0005883~neurofilament	3	0.4878048780487805	0.05157745998052771	ENSMUSG00000090223, ENSMUSG00000034336, ENSMUSG00000020396	562	9	13434	7.967971530249111	0.9999999999060679	0.6028884152517691	52.663097522063666
GOTERM_CC_DIRECT	GO:0032421~stereocilium bundle	3	0.4878048780487805	0.05157745998052771	ENSMUSG00000031551, ENSMUSG00000035954, ENSMUSG00000028943	562	9	13434	7.967971530249111	0.9999999999060679	0.6028884152517691	52.663097522063666
GOTERM_MF_DIRECT	GO:0004683~calmodulin-dependent protein kinase activity	4	0.6504065040650406	0.05249029056530503	ENSMUSG00000038128, ENSMUSG00000027296, ENSMUSG00000029471, ENSMUSG00000057897	520	20	12053	4.635769230769231	1.0	0.8707738995414893	56.04145194803883
GOTERM_BP_DIRECT	GO:0060291~long-term synaptic potentiation	6	0.975609756097561	0.05289166601899933	ENSMUSG00000042453, ENSMUSG00000052087, ENSMUSG00000021478, ENSMUSG00000026385, ENSMUSG00000032336, ENSMUSG00000057897	536	48	12527	2.921408582089552	1.0	0.8945929357823069	61.76920352734368
GOTERM_BP_DIRECT	GO:0035815~positive regulation of renal sodium excretion	3	0.4878048780487805	0.05370443348391146	ENSMUSG00000032259, ENSMUSG00000020178, ENSMUSG00000022122	536	9	12527	7.790422885572139	1.0	0.8945157908499085	62.345572054358186
GOTERM_BP_DIRECT	GO:1990440~positive regulation of transcription from RNA polymerase II promoter in response to endoplasmic reticulum stress	3	0.4878048780487805	0.05370443348391146	ENSMUSG00000026663, ENSMUSG00000025408, ENSMUSG00000042406	536	9	12527	7.790422885572139	1.0	0.8945157908499085	62.345572054358186
GOTERM_BP_DIRECT	GO:0010579~positive regulation of adenylate cyclase activity involved in G-protein coupled receptor signaling pathway	3	0.4878048780487805	0.05370443348391146	ENSMUSG00000019772, ENSMUSG00000021478, ENSMUSG00000020178	536	9	12527	7.790422885572139	1.0	0.8945157908499085	62.345572054358186
GOTERM_CC_DIRECT	GO:0005615~extracellular space	43	6.991869918699186	0.053746336477591486	ENSMUSG00000036273, ENSMUSG00000022490, ENSMUSG00000030111, ENSMUSG00000051617, ENSMUSG00000019856, ENSMUSG00000007279, ENSMUSG00000024990, ENSMUSG00000038843, ENSMUSG00000027840, ENSMUSG00000030270, ENSMUSG00000024130, ENSMUSG00000029713, ENSMUSG00000000632, ENSMUSG00000023913, ENSMUSG00000023951, ENSMUSG00000002633, ENSMUSG00000030583, ENSMUSG00000021186, ENSMUSG00000023046, ENSMUSG00000016942,…	562	780	13434	1.3177799069258145	0.999999999965382	0.6040270943008671	54.169188719974514
KEGG_PATHWAY	mmu04970:Salivary secretion	7	1.1382113821138211	0.05435395748140604	ENSMUSG00000030302, ENSMUSG00000022840, ENSMUSG00000036438, ENSMUSG00000029084, ENSMUSG00000052889, ENSMUSG00000019943, ENSMUSG00000051177	230	62	5189	2.547194950911641	0.9999981295253889	0.3654277196290996	51.2974656870779
GOTERM_BP_DIRECT	GO:0032436~positive regulation of proteasomal ubiquitin-dependent protein catabolic process	7	1.1382113821138211	0.054892407519044624	ENSMUSG00000037104, ENSMUSG00000036273, ENSMUSG00000026021, ENSMUSG00000022674, ENSMUSG00000032715, ENSMUSG00000025880, ENSMUSG00000020642	536	64	12527	2.556232509328358	1.0	0.896111292160682	63.173284844968336
KEGG_PATHWAY	mmu00565:Ether lipid metabolism	5	0.8130081300813009	0.05549340201140185	ENSMUSG00000023913, ENSMUSG00000003363, ENSMUSG00000032854, ENSMUSG00000034579, ENSMUSG00000027134	230	33	5189	3.4183135704874834	0.9999985927246563	0.36181591543005365	52.0475251786056
GOTERM_MF_DIRECT	GO:0005245~voltage-gated calcium channel activity	5	0.8130081300813009	0.056834536830299	ENSMUSG00000019146, ENSMUSG00000020882, ENSMUSG00000021991, ENSMUSG00000020723, ENSMUSG00000030592	520	34	12053	3.4086538461538463	1.0	0.8793482247828355	59.015481659670364
GOTERM_BP_DIRECT	GO:0051291~protein heterooligomerization	8	1.3008130081300813	0.05745236610093944	ENSMUSG00000001833, ENSMUSG00000025499, ENSMUSG00000058013, ENSMUSG00000038677, ENSMUSG00000037815, ENSMUSG00000000530, ENSMUSG00000037316, ENSMUSG00000050697	536	81	12527	2.30827344757693	1.0	0.9033552393554365	64.8989326868471
GOTERM_BP_DIRECT	GO:0006885~regulation of pH	4	0.6504065040650406	0.05818103946292288	ENSMUSG00000014786, ENSMUSG00000032373, ENSMUSG00000027562, ENSMUSG00000022122	536	21	12527	4.451670220326936	1.0	0.9028392688362867	65.37599818763073
GOTERM_BP_DIRECT	GO:0001656~metanephros development	4	0.6504065040650406	0.05818103946292288	ENSMUSG00000002633, ENSMUSG00000007872, ENSMUSG00000036856, ENSMUSG00000021318	536	21	12527	4.451670220326936	1.0	0.9028392688362867	65.37599818763073
GOTERM_BP_DIRECT	GO:0006094~gluconeogenesis	4	0.6504065040650406	0.05818103946292288	ENSMUSG00000029167, ENSMUSG00000023019, ENSMUSG00000024990, ENSMUSG00000042406	536	21	12527	4.451670220326936	1.0	0.9028392688362867	65.37599818763073
KEGG_PATHWAY	mmu05150:Staphylococcus aureus infection	5	0.8130081300813009	0.06080560671426256	ENSMUSG00000041538, ENSMUSG00000024371, ENSMUSG00000059498, ENSMUSG00000052270, ENSMUSG00000073418	230	34	5189	3.317774936061381	0.9999996282115045	0.3797165527375641	55.40581149204618
GOTERM_BP_DIRECT	GO:0045165~cell fate commitment	6	0.975609756097561	0.06113616885300998	ENSMUSG00000002633, ENSMUSG00000045991, ENSMUSG00000022114, ENSMUSG00000036856, ENSMUSG00000028717, ENSMUSG00000027840	536	50	12527	2.80455223880597	1.0	0.9108108788668071	67.248741260397
GOTERM_CC_DIRECT	GO:0032839~dendrite cytoplasm	4	0.6504065040650406	0.06187996142974686	ENSMUSG00000036273, ENSMUSG00000027827, ENSMUSG00000056073, ENSMUSG00000028785	562	22	13434	4.346166289226787	0.9999999999991971	0.6435285611494947	59.429669604109904
GOTERM_BP_DIRECT	GO:0090630~activation of GTPase activity	7	1.1382113821138211	0.062035664796130555	ENSMUSG00000052302, ENSMUSG00000014782, ENSMUSG00000033083, ENSMUSG00000059146, ENSMUSG00000020130, ENSMUSG00000004056, ENSMUSG00000003134	536	66	12527	2.47877091813659	1.0	0.9108679740506198	67.7995278595455
GOTERM_BP_DIRECT	GO:0045665~negative regulation of neuron differentiation	7	1.1382113821138211	0.062035664796130555	ENSMUSG00000040785, ENSMUSG00000021379, ENSMUSG00000027434, ENSMUSG00000020950, ENSMUSG00000028156, ENSMUSG00000021318, ENSMUSG00000040289	536	66	12527	2.47877091813659	1.0	0.9108679740506198	67.7995278595455
GOTERM_BP_DIRECT	GO:0030324~lung development	9	1.4634146341463417	0.06386951549134735	ENSMUSG00000023951, ENSMUSG00000002633, ENSMUSG00000041058, ENSMUSG00000040385, ENSMUSG00000062797, ENSMUSG00000024990, ENSMUSG00000022114, ENSMUSG00000028156, ENSMUSG00000021318	536	100	12527	2.1034141791044774	1.0	0.9141716920447974	68.89548953770863
GOTERM_MF_DIRECT	GO:0003774~motor activity	7	1.1382113821138211	0.064018030834466	ENSMUSG00000000631, ENSMUSG00000009013, ENSMUSG00000092009, ENSMUSG00000074652, ENSMUSG00000025885, ENSMUSG00000033590, ENSMUSG00000068696	520	66	12053	2.458362470862471	1.0	0.8979699387389788	63.52428436213273
GOTERM_BP_DIRECT	GO:2000279~negative regulation of DNA biosynthetic process	3	0.4878048780487805	0.06527476963127522	ENSMUSG00000024190, ENSMUSG00000000530, ENSMUSG00000037624	536	10	12527	7.011380597014925	1.0	0.9158722772986363	69.71138988091465
GOTERM_BP_DIRECT	GO:0006956~complement activation	3	0.4878048780487805	0.06527476963127522	ENSMUSG00000024371, ENSMUSG00000035875, ENSMUSG00000073418	536	10	12527	7.011380597014925	1.0	0.9158722772986363	69.71138988091465
GOTERM_BP_DIRECT	GO:0034613~cellular protein localization	6	0.975609756097561	0.06551610316552584	ENSMUSG00000048200, ENSMUSG00000021379, ENSMUSG00000036273, ENSMUSG00000037553, ENSMUSG00000037815, ENSMUSG00000037643	536	51	12527	2.7495610184372254	1.0	0.9136969200164956	69.849461900966
GOTERM_CC_DIRECT	GO:0008076~voltage-gated potassium channel complex	7	1.1382113821138211	0.06773553139349406	ENSMUSG00000027827, ENSMUSG00000026021, ENSMUSG00000036438, ENSMUSG00000050963, ENSMUSG00000058740, ENSMUSG00000017167, ENSMUSG00000037624	562	69	13434	2.4250348135540767	0.9999999999999476	0.6645090773880562	62.86320342998361
GOTERM_BP_DIRECT	GO:0008285~negative regulation of cell proliferation	20	3.2520325203252036	0.06873496919377783	ENSMUSG00000052684, ENSMUSG00000024077, ENSMUSG00000027399, ENSMUSG00000029359, ENSMUSG00000020178, ENSMUSG00000095789, ENSMUSG00000022114, ENSMUSG00000017491, ENSMUSG00000050824, ENSMUSG00000032259, ENSMUSG00000048251, ENSMUSG00000035486, ENSMUSG00000062352, ENSMUSG00000025499, ENSMUSG00000030222, ENSMUSG00000028600, ENSMUSG00000022479, ENSMUSG00000021318, ENSMUSG00000020653, ENSMUSG00000000530	536	308	12527	1.5176148478387284	1.0	0.9210454661142528	71.63518216221014
GOTERM_CC_DIRECT	GO:0005891~voltage-gated calcium channel complex	4	0.6504065040650406	0.0690383862087958	ENSMUSG00000019146, ENSMUSG00000020882, ENSMUSG00000021991, ENSMUSG00000020723	562	23	13434	4.157202537521274	0.9999999999999716	0.6588814836728137	63.58948806925415
GOTERM_BP_DIRECT	GO:0050885~neuromuscular process controlling balance	6	0.975609756097561	0.07006689593933632	ENSMUSG00000009681, ENSMUSG00000030302, ENSMUSG00000022840, ENSMUSG00000017167, ENSMUSG00000068696, ENSMUSG00000057897	536	52	12527	2.696684845005741	1.0	0.922263718137897	72.34449612722993
GOTERM_BP_DIRECT	GO:0009267~cellular response to starvation	6	0.975609756097561	0.07006689593933632	ENSMUSG00000036273, ENSMUSG00000040412, ENSMUSG00000044167, ENSMUSG00000095789, ENSMUSG00000036856, ENSMUSG00000027840	536	52	12527	2.696684845005741	1.0	0.922263718137897	72.34449612722993
GOTERM_MF_DIRECT	GO:0005085~guanyl-nucleotide exchange factor activity	12	1.951219512195122	0.0712663002326256	ENSMUSG00000032946, ENSMUSG00000009681, ENSMUSG00000029333, ENSMUSG00000024998, ENSMUSG00000002668, ENSMUSG00000051517, ENSMUSG00000026594, ENSMUSG00000064181, ENSMUSG00000023800, ENSMUSG00000035954, ENSMUSG00000031139, ENSMUSG00000026259	520	155	12053	1.7944913151364765	1.0	0.9128214283521169	67.60066386156271
GOTERM_BP_DIRECT	GO:0007189~adenylate cyclase-activating G-protein coupled receptor signaling pathway	5	0.8130081300813009	0.07158429100092754	ENSMUSG00000026322, ENSMUSG00000022840, ENSMUSG00000021478, ENSMUSG00000020178, ENSMUSG00000040125	536	37	12527	3.1582795482049213	1.0	0.9239651325738399	73.1321799973561
GOTERM_BP_DIRECT	GO:0035335~peptidyl-tyrosine dephosphorylation	4	0.6504065040650406	0.07281613239532911	ENSMUSG00000030854, ENSMUSG00000024190, ENSMUSG00000047205, ENSMUSG00000018648	536	23	12527	4.064568462037638	1.0	0.9248035981385648	73.75601536744377
GOTERM_BP_DIRECT	GO:0046488~phosphatidylinositol metabolic process	4	0.6504065040650406	0.07281613239532911	ENSMUSG00000032259, ENSMUSG00000038417, ENSMUSG00000021478, ENSMUSG00000051177	536	23	12527	4.064568462037638	1.0	0.9248035981385648	73.75601536744377
GOTERM_BP_DIRECT	GO:0055085~transmembrane transport	19	3.089430894308943	0.0738071712757056	ENSMUSG00000040441, ENSMUSG00000026999, ENSMUSG00000070570, ENSMUSG00000030834, ENSMUSG00000037579, ENSMUSG00000029299, ENSMUSG00000030592, ENSMUSG00000038212, ENSMUSG00000029015, ENSMUSG00000064267, ENSMUSG00000027827, ENSMUSG00000041920, ENSMUSG00000050963, ENSMUSG00000041762, ENSMUSG00000041828, ENSMUSG00000023393, ENSMUSG00000021313, ENSMUSG00000038522, ENSMUSG00000026819	536	291	12527	1.525959121916192	1.0	0.9249593745345642	74.24795585784108
GOTERM_CC_DIRECT	GO:0030315~T-tubule	6	0.975609756097561	0.07395400570443064	ENSMUSG00000024411, ENSMUSG00000020882, ENSMUSG00000019194, ENSMUSG00000032502, ENSMUSG00000022479, ENSMUSG00000030592	562	54	13434	2.6559905100830368	0.9999999999999972	0.6726142021459394	66.21256715987542
GOTERM_MF_DIRECT	GO:0005272~sodium channel activity	4	0.6504065040650406	0.07424073960427857	ENSMUSG00000033998, ENSMUSG00000019194, ENSMUSG00000023017, ENSMUSG00000046480	520	23	12053	4.031103678929766	1.0	0.9128030477111286	69.14687169711814
GOTERM_MF_DIRECT	GO:0051015~actin filament binding	10	1.6260162601626018	0.07714381410737453	ENSMUSG00000026341, ENSMUSG00000000631, ENSMUSG00000041729, ENSMUSG00000028337, ENSMUSG00000028328, ENSMUSG00000039103, ENSMUSG00000055805, ENSMUSG00000020152, ENSMUSG00000037815, ENSMUSG00000028943	520	121	12053	1.9156071201525748	1.0	0.9126085230799437	70.58926151009224
GOTERM_BP_DIRECT	GO:0002021~response to dietary excess	3	0.4878048780487805	0.07758326638145913	ENSMUSG00000029167, ENSMUSG00000026834, ENSMUSG00000026819	536	11	12527	6.373982360922659	1.0	0.9322742327728626	76.04378953082723
GOTERM_BP_DIRECT	GO:0001675~acrosome assembly	3	0.4878048780487805	0.07758326638145913	ENSMUSG00000030059, ENSMUSG00000034579, ENSMUSG00000027465	536	11	12527	6.373982360922659	1.0	0.9322742327728626	76.04378953082723
GOTERM_BP_DIRECT	GO:0090129~positive regulation of synapse maturation	3	0.4878048780487805	0.07758326638145913	ENSMUSG00000042453, ENSMUSG00000038255, ENSMUSG00000057897	536	11	12527	6.373982360922659	1.0	0.9322742327728626	76.04378953082723
GOTERM_MF_DIRECT	GO:0017017~MAP kinase tyrosine/serine/threonine phosphatase activity	3	0.4878048780487805	0.07869992427805364	ENSMUSG00000024190, ENSMUSG00000047205, ENSMUSG00000018648	520	11	12053	6.321503496503497	1.0	0.9086336747660984	71.33622775640427
GOTERM_MF_DIRECT	GO:0032454~histone demethylase activity (H3-K9 specific)	3	0.4878048780487805	0.07869992427805364	ENSMUSG00000042599, ENSMUSG00000053470, ENSMUSG00000024201	520	11	12053	6.321503496503497	1.0	0.9086336747660984	71.33622775640427
GOTERM_MF_DIRECT	GO:0048185~activin binding	3	0.4878048780487805	0.07869992427805364	ENSMUSG00000026834, ENSMUSG00000025880, ENSMUSG00000000530	520	11	12053	6.321503496503497	1.0	0.9086336747660984	71.33622775640427
GOTERM_MF_DIRECT	GO:0019838~growth factor binding	5	0.8130081300813009	0.0792687019806128	ENSMUSG00000023951, ENSMUSG00000026834, ENSMUSG00000024190, ENSMUSG00000023046, ENSMUSG00000030111	520	38	12053	3.0498481781376516	1.0	0.9018848345417567	71.60480111160756
GOTERM_BP_DIRECT	GO:0071560~cellular response to transforming growth factor beta stimulus	6	0.975609756097561	0.07967645339874316	ENSMUSG00000026341, ENSMUSG00000029167, ENSMUSG00000045573, ENSMUSG00000025880, ENSMUSG00000036856, ENSMUSG00000000530	536	54	12527	2.5968076285240467	1.0	0.9349460432755672	76.98767851662896
GOTERM_BP_DIRECT	GO:0090102~cochlea development	4	0.6504065040650406	0.08068843736184311	ENSMUSG00000029015, ENSMUSG00000030302, ENSMUSG00000059146, ENSMUSG00000037624	536	24	12527	3.89521144278607	1.0	0.9350214928423743	77.43132839776324
GOTERM_CC_DIRECT	GO:1990617~CHOP-ATF4 complex	2	0.3252032520325203	0.08177853350982792	ENSMUSG00000025408, ENSMUSG00000042406	562	2	13434	23.90391459074733	0.9999999999999999	0.6987870113573031	70.0283467046382
KEGG_PATHWAY	mmu04924:Renin secretion	6	0.975609756097561	0.08279822575761295	ENSMUSG00000022489, ENSMUSG00000022840, ENSMUSG00000036438, ENSMUSG00000028161, ENSMUSG00000051177, ENSMUSG00000033953	230	53	5189	2.5540607054963083	0.9999999986141599	0.4713374633988451	67.12951542454381
GOTERM_BP_DIRECT	GO:0007595~lactation	5	0.8130081300813009	0.0835152843167656	ENSMUSG00000030302, ENSMUSG00000023951, ENSMUSG00000020027, ENSMUSG00000022479, ENSMUSG00000023942	536	39	12527	2.9963164944508227	1.0	0.9390893536612822	78.62824339229437
GOTERM_BP_DIRECT	GO:0060466~activation of meiosis involved in egg activation	2	0.3252032520325203	0.08359481441357923	ENSMUSG00000051177, ENSMUSG00000057897	536	2	12527	23.371268656716417	1.0	0.9371214390024266	78.66103481618487
GOTERM_BP_DIRECT	GO:0033206~meiotic cytokinesis	2	0.3252032520325203	0.08359481441357923	ENSMUSG00000026341, ENSMUSG00000020152	536	2	12527	23.371268656716417	1.0	0.9371214390024266	78.66103481618487
GOTERM_BP_DIRECT	GO:0040034~regulation of development, heterochronic	2	0.3252032520325203	0.08359481441357923	ENSMUSG00000040681, ENSMUSG00000003038	536	2	12527	23.371268656716417	1.0	0.9371214390024266	78.66103481618487
GOTERM_BP_DIRECT	GO:0060271~cilium morphogenesis	12	1.951219512195122	0.08401910128908527	ENSMUSG00000031755, ENSMUSG00000026341, ENSMUSG00000034317, ENSMUSG00000040729, ENSMUSG00000032965, ENSMUSG00000001833, ENSMUSG00000009013, ENSMUSG00000034579, ENSMUSG00000045991, ENSMUSG00000020152, ENSMUSG00000027274, ENSMUSG00000039735	536	161	12527	1.7419579123018447	1.0	0.9358998655760069	78.83517386907704
KEGG_PATHWAY	mmu05166:HTLV-I infection	16	2.6016260162601625	0.08403587008294502	ENSMUSG00000052684, ENSMUSG00000041538, ENSMUSG00000028161, ENSMUSG00000060550, ENSMUSG00000038418, ENSMUSG00000027840, ENSMUSG00000033953, ENSMUSG00000079491, ENSMUSG00000037868, ENSMUSG00000022840, ENSMUSG00000004056, ENSMUSG00000025499, ENSMUSG00000036856, ENSMUSG00000068227, ENSMUSG00000020974, ENSMUSG00000042406	230	230	5189	1.5694517958412098	0.9999999989923305	0.4662065059850723	67.69594366198102
GOTERM_MF_DIRECT	GO:0004055~argininosuccinate synthase activity	2	0.3252032520325203	0.08426890922997902	ENSMUSG00000076441, ENSMUSG00000046687	520	2	12053	23.178846153846155	1.0	0.9080316028496309	73.86672376672409
GOTERM_MF_DIRECT	GO:0004473~malate dehydrogenase (decarboxylating) (NADP+) activity	2	0.3252032520325203	0.08426890922997902	ENSMUSG00000030621, ENSMUSG00000032418	520	2	12053	23.178846153846155	1.0	0.9080316028496309	73.86672376672409
GOTERM_BP_DIRECT	GO:0010629~negative regulation of gene expression	13	2.113821138211382	0.08457371331288081	ENSMUSG00000053253, ENSMUSG00000030059, ENSMUSG00000039361, ENSMUSG00000007872, ENSMUSG00000028161, ENSMUSG00000031755, ENSMUSG00000023951, ENSMUSG00000002633, ENSMUSG00000025499, ENSMUSG00000036856, ENSMUSG00000027274, ENSMUSG00000040289, ENSMUSG00000000530	536	180	12527	1.6879249585406302	1.0	0.934972214135314	79.06078076252126
GOTERM_BP_DIRECT	GO:0007584~response to nutrient	6	0.975609756097561	0.08473219507928448	ENSMUSG00000031985, ENSMUSG00000024371, ENSMUSG00000005514, ENSMUSG00000044288, ENSMUSG00000028672, ENSMUSG00000073988	536	55	12527	2.5495929443690635	1.0	0.933176244918295	79.12483048524281
GOTERM_MF_DIRECT	GO:0042626~ATPase activity, coupled to transmembrane movement of substances	5	0.8130081300813009	0.08547257723583858	ENSMUSG00000024130, ENSMUSG00000030834, ENSMUSG00000041828, ENSMUSG00000029299, ENSMUSG00000018800	520	39	12053	2.971646942800789	1.0	0.9035227690234117	74.385485875446
GOTERM_MF_DIRECT	GO:0005102~receptor binding	20	3.2520325203252036	0.08566587292966255	ENSMUSG00000031985, ENSMUSG00000046719, ENSMUSG00000017453, ENSMUSG00000007617, ENSMUSG00000028672, ENSMUSG00000019772, ENSMUSG00000030111, ENSMUSG00000021478, ENSMUSG00000028871, ENSMUSG00000060550, ENSMUSG00000027840, ENSMUSG00000022101, ENSMUSG00000079491, ENSMUSG00000032259, ENSMUSG00000023951, ENSMUSG00000023018, ENSMUSG00000024953, ENSMUSG00000036856, ENSMUSG00000031074, ENSMUSG00000007656	520	315	12053	1.4716727716727718	1.0	0.8962579737028613	74.46789106874712
KEGG_PATHWAY	mmu05332:Graft-versus-host disease	4	0.6504065040650406	0.0868494138668574	ENSMUSG00000041538, ENSMUSG00000027399, ENSMUSG00000060550, ENSMUSG00000079491	230	24	5189	3.7601449275362318	0.9999999995124638	0.46774732760319915	68.95027581658131
GOTERM_CC_DIRECT	GO:0070062~extracellular exosome	104	16.910569105691057	0.08696465554355237	ENSMUSG00000023832, ENSMUSG00000062054, ENSMUSG00000030111, ENSMUSG00000028156, ENSMUSG00000022594, ENSMUSG00000031112, ENSMUSG00000029713, ENSMUSG00000020263, ENSMUSG00000051650, ENSMUSG00000041058, ENSMUSG00000036438, ENSMUSG00000028788, ENSMUSG00000021313, ENSMUSG00000015766, ENSMUSG00000020674, ENSMUSG00000002997, ENSMUSG00000025885, ENSMUSG00000033590, ENSMUSG00000041762, ENSMUSG00000003363,…	562	2178	13434	1.1414174092918834	1.0	0.7105034375863667	72.33246441490266
KEGG_PATHWAY	mmu04260:Cardiac muscle contraction	7	1.1382113821138211	0.08715482564907848	ENSMUSG00000028464, ENSMUSG00000019146, ENSMUSG00000020882, ENSMUSG00000021313, ENSMUSG00000021991, ENSMUSG00000020723, ENSMUSG00000017778	230	70	5189	2.2560869565217394	0.9999999995494725	0.4592911660020962	69.08369636234656
KEGG_PATHWAY	mmu04640:Hematopoietic cell lineage	6	0.975609756097561	0.08813960898275086	ENSMUSG00000023274, ENSMUSG00000073889, ENSMUSG00000029084, ENSMUSG00000006235, ENSMUSG00000027399, ENSMUSG00000000555	230	54	5189	2.5067632850241544	0.9999999996507866	0.4538548496179895	69.51031066004924
KEGG_PATHWAY	mmu04370:VEGF signaling pathway	6	0.975609756097561	0.08813960898275086	ENSMUSG00000023951, ENSMUSG00000052889, ENSMUSG00000028161, ENSMUSG00000025499, ENSMUSG00000004056, ENSMUSG00000033953	230	54	5189	2.5067632850241544	0.9999999996507866	0.4538548496179895	69.51031066004924
GOTERM_BP_DIRECT	GO:0009268~response to pH	3	0.4878048780487805	0.09054603309324466	ENSMUSG00000064267, ENSMUSG00000027562, ENSMUSG00000073988	536	12	12527	5.842817164179104	1.0	0.9430914142390914	81.3507128367445
GOTERM_BP_DIRECT	GO:0033555~multicellular organismal response to stress	3	0.4878048780487805	0.09054603309324466	ENSMUSG00000031551, ENSMUSG00000028161, ENSMUSG00000068220	536	12	12527	5.842817164179104	1.0	0.9430914142390914	81.3507128367445
GOTERM_BP_DIRECT	GO:0033169~histone H3-K9 demethylation	3	0.4878048780487805	0.09054603309324466	ENSMUSG00000042599, ENSMUSG00000053470, ENSMUSG00000024201	536	12	12527	5.842817164179104	1.0	0.9430914142390914	81.3507128367445
GOTERM_BP_DIRECT	GO:0051967~negative regulation of synaptic transmission, glutamatergic	3	0.4878048780487805	0.09054603309324466	ENSMUSG00000032259, ENSMUSG00000049511, ENSMUSG00000056073	536	12	12527	5.842817164179104	1.0	0.9430914142390914	81.3507128367445
GOTERM_BP_DIRECT	GO:0035970~peptidyl-threonine dephosphorylation	3	0.4878048780487805	0.09054603309324466	ENSMUSG00000024190, ENSMUSG00000047205, ENSMUSG00000049225	536	12	12527	5.842817164179104	1.0	0.9430914142390914	81.3507128367445
GOTERM_BP_DIRECT	GO:0040037~negative regulation of fibroblast growth factor receptor signaling pathway	3	0.4878048780487805	0.09054603309324466	ENSMUSG00000044461, ENSMUSG00000022114, ENSMUSG00000036856	536	12	12527	5.842817164179104	1.0	0.9430914142390914	81.3507128367445
GOTERM_BP_DIRECT	GO:0035810~positive regulation of urine volume	3	0.4878048780487805	0.09054603309324466	ENSMUSG00000032259, ENSMUSG00000020178, ENSMUSG00000022122	536	12	12527	5.842817164179104	1.0	0.9430914142390914	81.3507128367445
GOTERM_CC_DIRECT	GO:0005938~cell cortex	10	1.6260162601626018	0.09078960685601069	ENSMUSG00000001833, ENSMUSG00000044641, ENSMUSG00000004056, ENSMUSG00000035683, ENSMUSG00000020152, ENSMUSG00000021365, ENSMUSG00000015766, ENSMUSG00000039735, ENSMUSG00000030592, ENSMUSG00000006356	562	129	13434	1.8530166349416537	1.0	0.7156397221624733	73.92516054083531
KEGG_PATHWAY	mmu02010:ABC transporters	5	0.8130081300813009	0.091184884264766	ENSMUSG00000024130, ENSMUSG00000030834, ENSMUSG00000041828, ENSMUSG00000029299, ENSMUSG00000018800	230	39	5189	2.8924191750278707	0.9999999998414275	0.45657289860995653	70.79543032843883
GOTERM_CC_DIRECT	GO:0032587~ruffle membrane	7	1.1382113821138211	0.09283259261295557	ENSMUSG00000032946, ENSMUSG00000029359, ENSMUSG00000004056, ENSMUSG00000022114, ENSMUSG00000018849, ENSMUSG00000015766, ENSMUSG00000000555	562	75	13434	2.231032028469751	1.0	0.7133158889146239	74.74052953595279
GOTERM_BP_DIRECT	GO:0001938~positive regulation of endothelial cell proliferation	6	0.975609756097561	0.09533599431466593	ENSMUSG00000052684, ENSMUSG00000023951, ENSMUSG00000021681, ENSMUSG00000037754, ENSMUSG00000019772, ENSMUSG00000000530	536	57	12527	2.460133542812254	1.0	0.9497429682938383	83.01434035991903
GOTERM_BP_DIRECT	GO:0043065~positive regulation of apoptotic process	18	2.9268292682926833	0.09579573103379242	ENSMUSG00000052684, ENSMUSG00000026663, ENSMUSG00000026834, ENSMUSG00000024190, ENSMUSG00000044288, ENSMUSG00000007872, ENSMUSG00000059146, ENSMUSG00000017491, ENSMUSG00000028410, ENSMUSG00000038481, ENSMUSG00000025408, ENSMUSG00000031551, ENSMUSG00000004054, ENSMUSG00000046607, ENSMUSG00000044167, ENSMUSG00000035683, ENSMUSG00000020653, ENSMUSG00000089929	536	282	12527	1.4917831057478566	1.0	0.9487596632614982	83.16642711591331
GOTERM_BP_DIRECT	GO:0007613~memory	7	1.1382113821138211	0.09582352355004088	ENSMUSG00000024883, ENSMUSG00000044288, ENSMUSG00000021478, ENSMUSG00000023017, ENSMUSG00000000555, ENSMUSG00000037624, ENSMUSG00000051177	536	74	12527	2.210795683743445	1.0	0.9470475479238444	83.1755799273497
GOTERM_BP_DIRECT	GO:0045599~negative regulation of fat cell differentiation	5	0.8130081300813009	0.09635239404905506	ENSMUSG00000021379, ENSMUSG00000023951, ENSMUSG00000025408, ENSMUSG00000032715, ENSMUSG00000044167	536	41	12527	2.8501547142337094	1.0	0.9461859773014452	83.34885875186934
KEGG_PATHWAY	mmu04668:TNF signaling pathway	8	1.3008130081300813	0.09674306438772827	ENSMUSG00000052684, ENSMUSG00000012519, ENSMUSG00000021180, ENSMUSG00000004056, ENSMUSG00000024952, ENSMUSG00000053113, ENSMUSG00000042406, ENSMUSG00000037316	230	89	5189	2.027943331704934	0.9999999999627207	0.4684245119429915	73.01305148583417
GOTERM_CC_DIRECT	GO:0016459~myosin complex	5	0.8130081300813009	0.09691590967139324	ENSMUSG00000000631, ENSMUSG00000092009, ENSMUSG00000074652, ENSMUSG00000025885, ENSMUSG00000033590	562	42	13434	2.845704117946111	1.0	0.7191336210188083	76.29969121167666
GOTERM_BP_DIRECT	GO:0046326~positive regulation of glucose import	4	0.6504065040650406	0.09746822594235816	ENSMUSG00000004056, ENSMUSG00000024143, ENSMUSG00000037643, ENSMUSG00000023571	536	26	12527	3.595579793340988	1.0	0.9463349499319049	83.70894088230776
GOTERM_BP_DIRECT	GO:0045776~negative regulation of blood pressure	4	0.6504065040650406	0.09746822594235816	ENSMUSG00000032259, ENSMUSG00000019429, ENSMUSG00000044288, ENSMUSG00000027274	536	26	12527	3.595579793340988	1.0	0.9463349499319049	83.70894088230776
KEGG_PATHWAY	mmu04380:Osteoclast differentiation	9	1.4634146341463417	0.09901700791028153	ENSMUSG00000052684, ENSMUSG00000059498, ENSMUSG00000038128, ENSMUSG00000028161, ENSMUSG00000027399, ENSMUSG00000004056, ENSMUSG00000053113, ENSMUSG00000036712, ENSMUSG00000033953	230	107	5189	1.8976432344575378	0.9999999999794356	0.46791951448590985	73.8746917106388
GOTERM_MF_DIRECT	GO:0003779~actin binding	19	3.089430894308943	0.1005029437513863	ENSMUSG00000041729, ENSMUSG00000055322, ENSMUSG00000036273, ENSMUSG00000028337, ENSMUSG00000028328, ENSMUSG00000074652, ENSMUSG00000020152, ENSMUSG00000025885, ENSMUSG00000026341, ENSMUSG00000028464, ENSMUSG00000039103, ENSMUSG00000050315, ENSMUSG00000055805, ENSMUSG00000031605, ENSMUSG00000037196, ENSMUSG00000028785, ENSMUSG00000015766, ENSMUSG00000028943, ENSMUSG00000020672	520	301	12053	1.4631165346281627	1.0	0.925228563216991	80.10353857307084
GOTERM_BP_DIRECT	GO:0060070~canonical Wnt signaling pathway	7	1.1382113821138211	0.10062340889024284	ENSMUSG00000002633, ENSMUSG00000023972, ENSMUSG00000000782, ENSMUSG00000021313, ENSMUSG00000028871, ENSMUSG00000036856, ENSMUSG00000027840	536	75	12527	2.181318407960199	1.0	0.9497949232185943	84.68778546911334
GOTERM_BP_DIRECT	GO:0032868~response to insulin	6	0.975609756097561	0.10087943386188782	ENSMUSG00000037868, ENSMUSG00000026834, ENSMUSG00000024990, ENSMUSG00000004056, ENSMUSG00000038418, ENSMUSG00000038843	536	58	12527	2.417717447246526	1.0	0.9485459104968837	84.7647295881538
GOTERM_CC_DIRECT	GO:0031513~nonmotile primary cilium	4	0.6504065040650406	0.10108884745476351	ENSMUSG00000032259, ENSMUSG00000001833, ENSMUSG00000021478, ENSMUSG00000031932	562	27	13434	3.541320680110715	1.0	0.7249202364617376	77.8003106400268
GOTERM_BP_DIRECT	GO:0045892~negative regulation of transcription, DNA-templated	25	4.0650406504065035	0.1029272180679789	ENSMUSG00000052684, ENSMUSG00000036225, ENSMUSG00000029084, ENSMUSG00000007872, ENSMUSG00000028790, ENSMUSG00000063659, ENSMUSG00000021379, ENSMUSG00000025408, ENSMUSG00000026021, ENSMUSG00000041058, ENSMUSG00000080268, ENSMUSG00000032715, ENSMUSG00000021180, ENSMUSG00000020950, ENSMUSG00000016942, ENSMUSG00000036856, ENSMUSG00000031353, ENSMUSG00000022479, ENSMUSG00000062397, ENSMUSG00000021318,…	536	427	12527	1.3683412562480342	1.0	0.9501181535778771	85.36716213085072
GOTERM_MF_DIRECT	GO:0005249~voltage-gated potassium channel activity	6	0.975609756097561	0.10353330835661756	ENSMUSG00000027827, ENSMUSG00000050963, ENSMUSG00000035355, ENSMUSG00000058740, ENSMUSG00000037579, ENSMUSG00000037624	520	58	12053	2.397811671087533	1.0	0.9251538340538876	81.10118681870827
GOTERM_BP_DIRECT	GO:0032228~regulation of synaptic transmission, GABAergic	3	0.4878048780487805	0.10408497508666853	ENSMUSG00000032259, ENSMUSG00000044288, ENSMUSG00000026385	536	13	12527	5.393369690011482	1.0	0.9502860872887307	85.69774056172864
GOTERM_BP_DIRECT	GO:0050678~regulation of epithelial cell proliferation	3	0.4878048780487805	0.10408497508666853	ENSMUSG00000040681, ENSMUSG00000022122, ENSMUSG00000040289	536	13	12527	5.393369690011482	1.0	0.9502860872887307	85.69774056172864
GOTERM_BP_DIRECT	GO:0048856~anatomical structure development	3	0.4878048780487805	0.10408497508666853	ENSMUSG00000002633, ENSMUSG00000036856, ENSMUSG00000021318	536	13	12527	5.393369690011482	1.0	0.9502860872887307	85.69774056172864
GOTERM_BP_DIRECT	GO:0045445~myoblast differentiation	3	0.4878048780487805	0.10408497508666853	ENSMUSG00000027827, ENSMUSG00000002633, ENSMUSG00000068220	536	13	12527	5.393369690011482	1.0	0.9502860872887307	85.69774056172864
GOTERM_BP_DIRECT	GO:0050910~detection of mechanical stimulus involved in sensory perception of sound	3	0.4878048780487805	0.10408497508666853	ENSMUSG00000030302, ENSMUSG00000033498, ENSMUSG00000027274	536	13	12527	5.393369690011482	1.0	0.9502860872887307	85.69774056172864
GOTERM_BP_DIRECT	GO:0060134~prepulse inhibition	3	0.4878048780487805	0.10408497508666853	ENSMUSG00000032259, ENSMUSG00000021478, ENSMUSG00000020178	536	13	12527	5.393369690011482	1.0	0.9502860872887307	85.69774056172864
GOTERM_BP_DIRECT	GO:2001275~positive regulation of glucose import in response to insulin stimulus	3	0.4878048780487805	0.10408497508666853	ENSMUSG00000019429, ENSMUSG00000020189, ENSMUSG00000004056	536	13	12527	5.393369690011482	1.0	0.9502860872887307	85.69774056172864
KEGG_PATHWAY	mmu05133:Pertussis	6	0.975609756097561	0.10520728635897497	ENSMUSG00000052684, ENSMUSG00000024371, ENSMUSG00000036438, ENSMUSG00000027399, ENSMUSG00000073418, ENSMUSG00000000555	230	57	5189	2.3748283752860413	0.9999999999959589	0.48100593699216976	76.09342659488864
GOTERM_MF_DIRECT	GO:0004866~endopeptidase inhibitor activity	3	0.4878048780487805	0.10553649243001952	ENSMUSG00000035875, ENSMUSG00000030111, ENSMUSG00000073418	520	13	12053	5.34896449704142	1.0	0.9230975071637093	81.73479331619603
GOTERM_BP_DIRECT	GO:0034260~negative regulation of GTPase activity	4	0.6504065040650406	0.10634405065543005	ENSMUSG00000036273, ENSMUSG00000025499, ENSMUSG00000022114, ENSMUSG00000027274	536	27	12527	3.4624101713653954	1.0	0.9520739669551158	86.32259754151707
KEGG_PATHWAY	mmu04919:Thyroid hormone signaling pathway	9	1.4634146341463417	0.10727617057912167	ENSMUSG00000024998, ENSMUSG00000033083, ENSMUSG00000052889, ENSMUSG00000025499, ENSMUSG00000044167, ENSMUSG00000004056, ENSMUSG00000036856, ENSMUSG00000051177, ENSMUSG00000015843	230	109	5189	1.8628240925408857	0.9999999999976599	0.4796171468309951	76.79530626202246
GOTERM_MF_DIRECT	GO:0035255~ionotropic glutamate receptor binding	4	0.6504065040650406	0.10832106165554355	ENSMUSG00000032259, ENSMUSG00000019146, ENSMUSG00000025885, ENSMUSG00000036902	520	27	12053	3.433903133903134	1.0	0.9226468189942985	82.58263224433202
GOTERM_CC_DIRECT	GO:0032420~stereocilium	4	0.6504065040650406	0.10988343072400734	ENSMUSG00000031755, ENSMUSG00000035954, ENSMUSG00000015766, ENSMUSG00000032846	562	28	13434	3.4148449415353324	1.0	0.7463160286815056	80.67836849449561
KEGG_PATHWAY	mmu04270:Vascular smooth muscle contraction	8	1.3008130081300813	0.11040710281743221	ENSMUSG00000022840, ENSMUSG00000036438, ENSMUSG00000040385, ENSMUSG00000034579, ENSMUSG00000052889, ENSMUSG00000020178, ENSMUSG00000019254, ENSMUSG00000051177	230	92	5189	1.9618147448015124	0.9999999999989787	0.4817926925499204	77.82141821917405
KEGG_PATHWAY	mmu04723:Retrograde endocannabinoid signaling	8	1.3008130081300813	0.11040710281743221	ENSMUSG00000029713, ENSMUSG00000022840, ENSMUSG00000044288, ENSMUSG00000070570, ENSMUSG00000032192, ENSMUSG00000052889, ENSMUSG00000029054, ENSMUSG00000051177	230	92	5189	1.9618147448015124	0.9999999999989787	0.4817926925499204	77.82141821917405
KEGG_PATHWAY	mmu04726:Serotonergic synapse	8	1.3008130081300813	0.11040710281743221	ENSMUSG00000029713, ENSMUSG00000026322, ENSMUSG00000049511, ENSMUSG00000022840, ENSMUSG00000032192, ENSMUSG00000052889, ENSMUSG00000025499, ENSMUSG00000051177	230	92	5189	1.9618147448015124	0.9999999999989787	0.4817926925499204	77.82141821917405
GOTERM_CC_DIRECT	GO:0005903~brush border	6	0.975609756097561	0.11046890658382844	ENSMUSG00000026341, ENSMUSG00000000631, ENSMUSG00000028337, ENSMUSG00000025885, ENSMUSG00000015766, ENSMUSG00000028943	562	61	13434	2.351204713844	1.0	0.7389697142674276	80.85708150281428
GOTERM_MF_DIRECT	GO:0005524~ATP binding	67	10.894308943089431	0.11075084492751747	ENSMUSG00000032802, ENSMUSG00000036273, ENSMUSG00000032936, ENSMUSG00000030834, ENSMUSG00000059146, ENSMUSG00000074652, ENSMUSG00000029471, ENSMUSG00000026885, ENSMUSG00000046687, ENSMUSG00000031112, ENSMUSG00000050697, ENSMUSG00000023972, ENSMUSG00000022840, ENSMUSG00000041828, ENSMUSG00000052889, ENSMUSG00000027296, ENSMUSG00000007035, ENSMUSG00000057897, ENSMUSG00000061207, ENSMUSG00000021115,…	520	1322	12053	1.1747221575701152	1.0	0.9215600434345091	83.2922582242179
GOTERM_MF_DIRECT	GO:0019899~enzyme binding	21	3.414634146341464	0.11242153235899645	ENSMUSG00000052684, ENSMUSG00000009681, ENSMUSG00000002949, ENSMUSG00000023274, ENSMUSG00000005514, ENSMUSG00000028161, ENSMUSG00000030111, ENSMUSG00000020178, ENSMUSG00000028156, ENSMUSG00000028717, ENSMUSG00000030592, ENSMUSG00000038481, ENSMUSG00000033953, ENSMUSG00000024998, ENSMUSG00000009013, ENSMUSG00000032715, ENSMUSG00000021313, ENSMUSG00000026202, ENSMUSG00000041669, ENSMUSG00000029363,…	520	346	12053	1.4068085815918185	1.0	0.9190856012643579	83.76441303475505
GOTERM_BP_DIRECT	GO:0034599~cellular response to oxidative stress	6	0.975609756097561	0.11243605333776761	ENSMUSG00000032802, ENSMUSG00000029167, ENSMUSG00000045573, ENSMUSG00000036273, ENSMUSG00000024583, ENSMUSG00000044167	536	60	12527	2.3371268656716415	1.0	0.958801605210049	87.88175265024782
GOTERM_MF_DIRECT	GO:0000976~transcription regulatory region sequence-specific DNA binding	5	0.8130081300813009	0.11252047503026386	ENSMUSG00000026663, ENSMUSG00000053470, ENSMUSG00000025408, ENSMUSG00000038418, ENSMUSG00000028717	520	43	12053	2.6952146690518783	1.0	0.9135936911787	83.79198049442658
GOTERM_MF_DIRECT	GO:0030276~clathrin binding	5	0.8130081300813009	0.11252047503026386	ENSMUSG00000044912, ENSMUSG00000039361, ENSMUSG00000036273, ENSMUSG00000026452, ENSMUSG00000027849	520	43	12053	2.6952146690518783	1.0	0.9135936911787	83.79198049442658
GOTERM_BP_DIRECT	GO:0051453~regulation of intracellular pH	4	0.6504065040650406	0.11552196584096419	ENSMUSG00000014786, ENSMUSG00000029015, ENSMUSG00000040441, ENSMUSG00000027562	536	28	12527	3.338752665245203	1.0	0.9611732951162012	88.60601321224756
GOTERM_BP_DIRECT	GO:0001654~eye development	4	0.6504065040650406	0.11552196584096419	ENSMUSG00000026663, ENSMUSG00000030583, ENSMUSG00000024990, ENSMUSG00000027210	536	28	12527	3.338752665245203	1.0	0.9611732951162012	88.60601321224756
GOTERM_BP_DIRECT	GO:0006874~cellular calcium ion homeostasis	7	1.1382113821138211	0.11576298353321322	ENSMUSG00000030302, ENSMUSG00000056073, ENSMUSG00000021313, ENSMUSG00000052889, ENSMUSG00000019943, ENSMUSG00000022479, ENSMUSG00000030592	536	78	12527	2.097421546115576	1.0	0.9601501352558228	88.66082555468962
GOTERM_MF_DIRECT	GO:0005515~protein binding	166	26.991869918699184	0.11601386949804476	ENSMUSG00000021071, ENSMUSG00000031783, ENSMUSG00000059146, ENSMUSG00000030111, ENSMUSG00000044231, ENSMUSG00000007279, ENSMUSG00000037815, ENSMUSG00000031585, ENSMUSG00000022122, ENSMUSG00000028156, ENSMUSG00000022594, ENSMUSG00000026259, ENSMUSG00000029713, ENSMUSG00000037868, ENSMUSG00000026322, ENSMUSG00000025408, ENSMUSG00000022840, ENSMUSG00000041058, ENSMUSG00000020882, ENSMUSG00000042105,…	520	3538	12053	1.0875320694003563	1.0	0.914823782046446	84.73774250582565
GOTERM_BP_DIRECT	GO:0055117~regulation of cardiac muscle contraction	3	0.4878048780487805	0.11812745305611747	ENSMUSG00000036438, ENSMUSG00000025880, ENSMUSG00000021313	536	14	12527	5.008128997867804	1.0	0.9615928931576667	89.18552276063694
GOTERM_BP_DIRECT	GO:0001963~synaptic transmission, dopaminergic	3	0.4878048780487805	0.11812745305611747	ENSMUSG00000032259, ENSMUSG00000021478, ENSMUSG00000020178	536	14	12527	5.008128997867804	1.0	0.9615928931576667	89.18552276063694
GOTERM_BP_DIRECT	GO:0019395~fatty acid oxidation	3	0.4878048780487805	0.11812745305611747	ENSMUSG00000029167, ENSMUSG00000005514, ENSMUSG00000050697	536	14	12527	5.008128997867804	1.0	0.9615928931576667	89.18552276063694
GOTERM_BP_DIRECT	GO:0030224~monocyte differentiation	3	0.4878048780487805	0.11812745305611747	ENSMUSG00000052684, ENSMUSG00000022489, ENSMUSG00000023951	536	14	12527	5.008128997867804	1.0	0.9615928931576667	89.18552276063694
GOTERM_BP_DIRECT	GO:0031103~axon regeneration	3	0.4878048780487805	0.11812745305611747	ENSMUSG00000052684, ENSMUSG00000020396, ENSMUSG00000037815	536	14	12527	5.008128997867804	1.0	0.9615928931576667	89.18552276063694
GOTERM_BP_DIRECT	GO:0014059~regulation of dopamine secretion	3	0.4878048780487805	0.11812745305611747	ENSMUSG00000032259, ENSMUSG00000049511, ENSMUSG00000052889	536	14	12527	5.008128997867804	1.0	0.9615928931576667	89.18552276063694
GOTERM_BP_DIRECT	GO:1901896~positive regulation of calcium-transporting ATPase activity	2	0.3252032520325203	0.12273866864514915	ENSMUSG00000026021, ENSMUSG00000021313	536	3	12527	15.58084577114428	1.0	0.9653166462235822	90.14358516040744
GOTERM_BP_DIRECT	GO:0016344~meiotic chromosome movement towards spindle pole	2	0.3252032520325203	0.12273866864514915	ENSMUSG00000026341, ENSMUSG00000020152	536	3	12527	15.58084577114428	1.0	0.9653166462235822	90.14358516040744
GOTERM_BP_DIRECT	GO:0042321~negative regulation of circadian sleep/wake cycle, sleep	2	0.3252032520325203	0.12273866864514915	ENSMUSG00000032259, ENSMUSG00000021478	536	3	12527	15.58084577114428	1.0	0.9653166462235822	90.14358516040744
GOTERM_BP_DIRECT	GO:0000053~argininosuccinate metabolic process	2	0.3252032520325203	0.12273866864514915	ENSMUSG00000076441, ENSMUSG00000046687	536	3	12527	15.58084577114428	1.0	0.9653166462235822	90.14358516040744
GOTERM_BP_DIRECT	GO:0008356~asymmetric cell division	2	0.3252032520325203	0.12273866864514915	ENSMUSG00000026341, ENSMUSG00000020152	536	3	12527	15.58084577114428	1.0	0.9653166462235822	90.14358516040744
GOTERM_BP_DIRECT	GO:0032792~negative regulation of CREB transcription factor activity	2	0.3252032520325203	0.12273866864514915	ENSMUSG00000025408, ENSMUSG00000024042	536	3	12527	15.58084577114428	1.0	0.9653166462235822	90.14358516040744
GOTERM_BP_DIRECT	GO:0043988~histone H3-S28 phosphorylation	2	0.3252032520325203	0.12273866864514915	ENSMUSG00000021180, ENSMUSG00000024952	536	3	12527	15.58084577114428	1.0	0.9653166462235822	90.14358516040744
GOTERM_BP_DIRECT	GO:0051365~cellular response to potassium ion starvation	2	0.3252032520325203	0.12273866864514915	ENSMUSG00000052684, ENSMUSG00000046607	536	3	12527	15.58084577114428	1.0	0.9653166462235822	90.14358516040744
GOTERM_BP_DIRECT	GO:0043369~CD4-positive or CD8-positive, alpha-beta T cell lineage commitment	2	0.3252032520325203	0.12273866864514915	ENSMUSG00000002633, ENSMUSG00000036712	536	3	12527	15.58084577114428	1.0	0.9653166462235822	90.14358516040744
GOTERM_BP_DIRECT	GO:0090204~protein localization to nuclear pore	2	0.3252032520325203	0.12273866864514915	ENSMUSG00000026021, ENSMUSG00000020189	536	3	12527	15.58084577114428	1.0	0.9653166462235822	90.14358516040744
GOTERM_BP_DIRECT	GO:0046639~negative regulation of alpha-beta T cell differentiation	2	0.3252032520325203	0.12273866864514915	ENSMUSG00000002633, ENSMUSG00000021318	536	3	12527	15.58084577114428	1.0	0.9653166462235822	90.14358516040744
GOTERM_BP_DIRECT	GO:0014878~response to electrical stimulus involved in regulation of muscle adaptation	2	0.3252032520325203	0.12273866864514915	ENSMUSG00000029167, ENSMUSG00000022358	536	3	12527	15.58084577114428	1.0	0.9653166462235822	90.14358516040744
GOTERM_BP_DIRECT	GO:0032417~positive regulation of sodium:proton antiporter activity	2	0.3252032520325203	0.12273866864514915	ENSMUSG00000029359, ENSMUSG00000051177	536	3	12527	15.58084577114428	1.0	0.9653166462235822	90.14358516040744
GOTERM_BP_DIRECT	GO:0038108~negative regulation of appetite by leptin-mediated signaling pathway	2	0.3252032520325203	0.12273866864514915	ENSMUSG00000031755, ENSMUSG00000027274	536	3	12527	15.58084577114428	1.0	0.9653166462235822	90.14358516040744
GOTERM_BP_DIRECT	GO:0006468~protein phosphorylation	29	4.715447154471545	0.12307254246164602	ENSMUSG00000009681, ENSMUSG00000036273, ENSMUSG00000032936, ENSMUSG00000019235, ENSMUSG00000059146, ENSMUSG00000029471, ENSMUSG00000050697, ENSMUSG00000031112, ENSMUSG00000038481, ENSMUSG00000038128, ENSMUSG00000023972, ENSMUSG00000032715, ENSMUSG00000052889, ENSMUSG00000021180, ENSMUSG00000004054, ENSMUSG00000024404, ENSMUSG00000004056, ENSMUSG00000000530, ENSMUSG00000037643, ENSMUSG00000057897,…	536	521	12527	1.3008959521012975	1.0	0.9644881224549345	90.20974913195528
GOTERM_MF_DIRECT	GO:0004471~malate dehydrogenase (decarboxylating) (NAD+) activity	2	0.3252032520325203	0.12370666842839653	ENSMUSG00000030621, ENSMUSG00000032418	520	3	12053	15.452564102564104	1.0	0.9234630465929337	86.64162263987194
GOTERM_MF_DIRECT	GO:0004470~malic enzyme activity	2	0.3252032520325203	0.12370666842839653	ENSMUSG00000030621, ENSMUSG00000032418	520	3	12053	15.452564102564104	1.0	0.9234630465929337	86.64162263987194
GOTERM_MF_DIRECT	GO:0031802~type 5 metabotropic glutamate receptor binding	2	0.3252032520325203	0.12370666842839653	ENSMUSG00000007617, ENSMUSG00000020178	520	3	12053	15.452564102564104	1.0	0.9234630465929337	86.64162263987194
GOTERM_MF_DIRECT	GO:0005105~type 1 fibroblast growth factor receptor binding	2	0.3252032520325203	0.12370666842839653	ENSMUSG00000032336, ENSMUSG00000022101	520	3	12053	15.452564102564104	1.0	0.9234630465929337	86.64162263987194
GOTERM_MF_DIRECT	GO:0005219~ryanodine-sensitive calcium-release channel activity	2	0.3252032520325203	0.12370666842839653	ENSMUSG00000021313, ENSMUSG00000030592	520	3	12053	15.452564102564104	1.0	0.9234630465929337	86.64162263987194
GOTERM_BP_DIRECT	GO:0043588~skin development	5	0.8130081300813009	0.12456700023167531	ENSMUSG00000048251, ENSMUSG00000002633, ENSMUSG00000051617, ENSMUSG00000030592, ENSMUSG00000026385	536	45	12527	2.5968076285240462	1.0	0.9648485436816258	90.50080437587357
GOTERM_BP_DIRECT	GO:0034220~ion transmembrane transport	4	0.6504065040650406	0.12498518169137199	ENSMUSG00000029015, ENSMUSG00000024411, ENSMUSG00000021313, ENSMUSG00000023017	536	29	12527	3.223623262995368	1.0	0.9641169910561203	90.58077421804765
GOTERM_BP_DIRECT	GO:0007420~brain development	13	2.113821138211382	0.12714610500112428	ENSMUSG00000042453, ENSMUSG00000009681, ENSMUSG00000058070, ENSMUSG00000021379, ENSMUSG00000027827, ENSMUSG00000070570, ENSMUSG00000006235, ENSMUSG00000019943, ENSMUSG00000020396, ENSMUSG00000028785, ENSMUSG00000021318, ENSMUSG00000051177, ENSMUSG00000068205	536	194	12527	1.5661159409139869	1.0	0.9651439190882052	90.9839908994526
GOTERM_MF_DIRECT	GO:0046875~ephrin receptor binding	4	0.6504065040650406	0.12724902090776669	ENSMUSG00000003934, ENSMUSG00000056486, ENSMUSG00000058589, ENSMUSG00000026259	520	29	12053	3.197082228116711	1.0	0.9244221922051437	87.44151698985003
GOTERM_BP_DIRECT	GO:0043547~positive regulation of GTPase activity	9	1.4634146341463417	0.127441740605361	ENSMUSG00000032946, ENSMUSG00000020599, ENSMUSG00000029333, ENSMUSG00000038530, ENSMUSG00000032192, ENSMUSG00000041986, ENSMUSG00000027465, ENSMUSG00000025499, ENSMUSG00000036856	536	117	12527	1.7977898966704937	1.0	0.964308494138933	91.03787125673405
KEGG_PATHWAY	mmu04722:Neurotrophin signaling pathway	9	1.4634146341463417	0.12952808271337096	ENSMUSG00000052684, ENSMUSG00000036438, ENSMUSG00000038128, ENSMUSG00000059146, ENSMUSG00000021180, ENSMUSG00000025499, ENSMUSG00000004056, ENSMUSG00000042406, ENSMUSG00000057897	230	114	5189	1.7811212814645312	0.9999999999999939	0.5329625226902088	83.23297287233271
KEGG_PATHWAY	mmu04920:Adipocytokine signaling pathway	6	0.975609756097561	0.13028651964610588	ENSMUSG00000029167, ENSMUSG00000029471, ENSMUSG00000004056, ENSMUSG00000053113, ENSMUSG00000050697, ENSMUSG00000015843	230	61	5189	2.219101924447612	0.9999999999999951	0.5270273910767402	83.42006666465743
GOTERM_BP_DIRECT	GO:0045669~positive regulation of osteoblast differentiation	6	0.975609756097561	0.13089879289420872	ENSMUSG00000021379, ENSMUSG00000023951, ENSMUSG00000007279, ENSMUSG00000036856, ENSMUSG00000021318, ENSMUSG00000040289	536	63	12527	2.2258351101634686	1.0	0.9665444717858964	91.64579488508066
GOTERM_BP_DIRECT	GO:0021542~dentate gyrus development	3	0.4878048780487805	0.13260596097994493	ENSMUSG00000037984, ENSMUSG00000042453, ENSMUSG00000021478	536	15	12527	4.674253731343283	1.0	0.9670563425133527	91.93144440868127
GOTERM_BP_DIRECT	GO:0048557~embryonic digestive tract morphogenesis	3	0.4878048780487805	0.13260596097994493	ENSMUSG00000002633, ENSMUSG00000000782, ENSMUSG00000021318	536	15	12527	4.674253731343283	1.0	0.9670563425133527	91.93144440868127
GOTERM_BP_DIRECT	GO:0006644~phospholipid metabolic process	4	0.6504065040650406	0.13471671914137218	ENSMUSG00000027346, ENSMUSG00000034579, ENSMUSG00000035237, ENSMUSG00000027134	536	30	12527	3.1161691542288557	1.0	0.967911738967066	92.27188982695328
GOTERM_BP_DIRECT	GO:0035094~response to nicotine	4	0.6504065040650406	0.13471671914137218	ENSMUSG00000032259, ENSMUSG00000045573, ENSMUSG00000044288, ENSMUSG00000033998	536	30	12527	3.1161691542288557	1.0	0.967911738967066	92.27188982695328
GOTERM_MF_DIRECT	GO:0004672~protein kinase activity	27	4.390243902439024	0.1361790126985551	ENSMUSG00000036273, ENSMUSG00000032936, ENSMUSG00000019235, ENSMUSG00000059146, ENSMUSG00000029471, ENSMUSG00000050697, ENSMUSG00000031112, ENSMUSG00000038481, ENSMUSG00000038128, ENSMUSG00000023972, ENSMUSG00000032715, ENSMUSG00000052889, ENSMUSG00000021180, ENSMUSG00000004054, ENSMUSG00000004056, ENSMUSG00000000530, ENSMUSG00000037643, ENSMUSG00000057897, ENSMUSG00000021115, ENSMUSG00000012519,…	520	480	12053	1.3038100961538461	1.0	0.9334628674188417	89.26384446262591
GOTERM_BP_DIRECT	GO:0043524~negative regulation of neuron apoptotic process	10	1.6260162601626018	0.13618218738357712	ENSMUSG00000052684, ENSMUSG00000029167, ENSMUSG00000023951, ENSMUSG00000056073, ENSMUSG00000022674, ENSMUSG00000090223, ENSMUSG00000006235, ENSMUSG00000025499, ENSMUSG00000020178, ENSMUSG00000037643	536	138	12527	1.6935701925156823	1.0	0.968179090144574	92.50023467100205
GOTERM_BP_DIRECT	GO:0021987~cerebral cortex development	6	0.975609756097561	0.1373400119912522	ENSMUSG00000031755, ENSMUSG00000042453, ENSMUSG00000020950, ENSMUSG00000063659, ENSMUSG00000027274, ENSMUSG00000051177	536	64	12527	2.191056436567164	1.0	0.9681777518326488	92.6761260741356
KEGG_PATHWAY	mmu04151:PI3K-Akt signaling pathway	18	2.9268292682926833	0.13806177203071085	ENSMUSG00000028047, ENSMUSG00000001281, ENSMUSG00000006235, ENSMUSG00000028156, ENSMUSG00000000555, ENSMUSG00000022101, ENSMUSG00000050697, ENSMUSG00000042453, ENSMUSG00000029713, ENSMUSG00000023951, ENSMUSG00000031861, ENSMUSG00000032192, ENSMUSG00000025499, ENSMUSG00000004056, ENSMUSG00000068227, ENSMUSG00000042406, ENSMUSG00000043719, ENSMUSG00000031074	230	290	5189	1.400329835082459	0.9999999999999994	0.5412160517602306	85.23012341736181
GOTERM_CC_DIRECT	GO:0030018~Z disc	8	1.3008130081300813	0.1391967579404593	ENSMUSG00000021870, ENSMUSG00000022358, ENSMUSG00000007617, ENSMUSG00000039103, ENSMUSG00000050315, ENSMUSG00000021313, ENSMUSG00000028161, ENSMUSG00000030592	562	103	13434	1.8566147254949381	1.0	0.8128202263653799	87.9592180696731
GOTERM_BP_DIRECT	GO:0008286~insulin receptor signaling pathway	5	0.8130081300813009	0.13984167674616815	ENSMUSG00000044167, ENSMUSG00000004056, ENSMUSG00000025372, ENSMUSG00000024143, ENSMUSG00000051177	536	47	12527	2.4863051762464274	1.0	0.969306123799381	93.0429675849103
KEGG_PATHWAY	mmu04540:Gap junction	7	1.1382113821138211	0.14037355261832363	ENSMUSG00000032259, ENSMUSG00000022840, ENSMUSG00000052889, ENSMUSG00000026202, ENSMUSG00000021478, ENSMUSG00000025499, ENSMUSG00000051177	230	80	5189	1.974076086956522	0.9999999999999997	0.539764036684345	85.73203623609896
KEGG_PATHWAY	mmu04931:Insulin resistance	8	1.3008130081300813	0.14061627351938916	ENSMUSG00000029167, ENSMUSG00000033083, ENSMUSG00000040385, ENSMUSG00000032715, ENSMUSG00000044167, ENSMUSG00000004056, ENSMUSG00000053113, ENSMUSG00000050697	230	98	5189	1.8417036379769298	0.9999999999999997	0.5327650152407495	85.78381065873275
GOTERM_BP_DIRECT	GO:0050728~negative regulation of inflammatory response	6	0.975609756097561	0.14391846597973867	ENSMUSG00000037104, ENSMUSG00000009681, ENSMUSG00000021322, ENSMUSG00000020178, ENSMUSG00000053113, ENSMUSG00000023571	536	65	12527	2.1573478760045925	1.0	0.9716031044161655	93.60388313129249
KEGG_PATHWAY	mmu04940:Type I diabetes mellitus	4	0.6504065040650406	0.1442983738167523	ENSMUSG00000041538, ENSMUSG00000027399, ENSMUSG00000060550, ENSMUSG00000079491	230	30	5189	3.0081159420289856	0.9999999999999999	0.5352155494823903	86.54827993214562
GOTERM_BP_DIRECT	GO:0040018~positive regulation of multicellular organism growth	4	0.6504065040650406	0.14469950177219268	ENSMUSG00000031755, ENSMUSG00000032259, ENSMUSG00000005506, ENSMUSG00000027274	536	31	12527	3.01564756860857	1.0	0.9712952551261809	93.70635305543858
GOTERM_BP_DIRECT	GO:0042594~response to starvation	4	0.6504065040650406	0.14469950177219268	ENSMUSG00000031985, ENSMUSG00000029167, ENSMUSG00000025408, ENSMUSG00000028672	536	31	12527	3.01564756860857	1.0	0.9712952551261809	93.70635305543858
GOTERM_BP_DIRECT	GO:0006198~cAMP catabolic process	3	0.4878048780487805	0.1474578214547137	ENSMUSG00000022489, ENSMUSG00000019990, ENSMUSG00000023868	536	16	12527	4.382112873134328	1.0	0.9724645826497994	94.05598075281323
GOTERM_BP_DIRECT	GO:0042475~odontogenesis of dentin-containing tooth	5	0.8130081300813009	0.14774622317741298	ENSMUSG00000048251, ENSMUSG00000002633, ENSMUSG00000027562, ENSMUSG00000037815, ENSMUSG00000021318	536	48	12527	2.4345071517412933	1.0	0.9718046254206631	94.09145920231356
GOTERM_MF_DIRECT	GO:0046982~protein heterodimerization activity	25	4.0650406504065035	0.14807349073230336	ENSMUSG00000052684, ENSMUSG00000026663, ENSMUSG00000038255, ENSMUSG00000001833, ENSMUSG00000044912, ENSMUSG00000007617, ENSMUSG00000028161, ENSMUSG00000021478, ENSMUSG00000024990, ENSMUSG00000020178, ENSMUSG00000060550, ENSMUSG00000037815, ENSMUSG00000028717, ENSMUSG00000045318, ENSMUSG00000032259, ENSMUSG00000023951, ENSMUSG00000025408, ENSMUSG00000022840, ENSMUSG00000027849, ENSMUSG00000034336,…	520	442	12053	1.3110207100591718	1.0	0.9447582910134068	91.30928077842206
GOTERM_BP_DIRECT	GO:0019221~cytokine-mediated signaling pathway	7	1.1382113821138211	0.14920578593526382	ENSMUSG00000037104, ENSMUSG00000073889, ENSMUSG00000020027, ENSMUSG00000027399, ENSMUSG00000068227, ENSMUSG00000053113, ENSMUSG00000028600	536	84	12527	1.9476057213930347	1.0	0.9720059846550932	94.26796760628285
GOTERM_BP_DIRECT	GO:0006814~sodium ion transport	7	1.1382113821138211	0.14920578593526382	ENSMUSG00000014786, ENSMUSG00000020226, ENSMUSG00000070570, ENSMUSG00000038522, ENSMUSG00000019194, ENSMUSG00000023017, ENSMUSG00000046480	536	84	12527	1.9476057213930347	1.0	0.9720059846550932	94.26796760628285
GOTERM_BP_DIRECT	GO:0001934~positive regulation of protein phosphorylation	11	1.788617886178862	0.151205368579566	ENSMUSG00000038264, ENSMUSG00000030854, ENSMUSG00000023951, ENSMUSG00000036273, ENSMUSG00000025499, ENSMUSG00000029394, ENSMUSG00000004056, ENSMUSG00000028871, ENSMUSG00000022122, ENSMUSG00000032336, ENSMUSG00000021846	536	161	12527	1.5967947529433577	1.0	0.9725894720590184	94.50171844196635
KEGG_PATHWAY	mmu04014:Ras signaling pathway	13	2.113821138211382	0.1515664462915181	ENSMUSG00000032946, ENSMUSG00000029713, ENSMUSG00000023951, ENSMUSG00000024883, ENSMUSG00000024998, ENSMUSG00000036438, ENSMUSG00000032192, ENSMUSG00000034579, ENSMUSG00000052889, ENSMUSG00000025499, ENSMUSG00000004056, ENSMUSG00000031074, ENSMUSG00000022101	230	195	5189	1.5040579710144928	1.0	0.5468936091507888	87.9471686119546
KEGG_PATHWAY	mmu05217:Basal cell carcinoma	5	0.8130081300813009	0.15169428327047113	ENSMUSG00000002633, ENSMUSG00000000782, ENSMUSG00000036856, ENSMUSG00000027840, ENSMUSG00000021318	230	47	5189	2.4000925069380203	1.0	0.5399899728861104	87.97052593204177
KEGG_PATHWAY	mmu00564:Glycerophospholipid metabolism	7	1.1382113821138211	0.15251284594541975	ENSMUSG00000031985, ENSMUSG00000027346, ENSMUSG00000023019, ENSMUSG00000003363, ENSMUSG00000034579, ENSMUSG00000035237, ENSMUSG00000027134	230	82	5189	1.9259278897136798	1.0	0.5350143456641776	88.119100215023
GOTERM_CC_DIRECT	GO:0016323~basolateral plasma membrane	11	1.788617886178862	0.15279548270024745	ENSMUSG00000029015, ENSMUSG00000024411, ENSMUSG00000059336, ENSMUSG00000044216, ENSMUSG00000027562, ENSMUSG00000030834, ENSMUSG00000003872, ENSMUSG00000019943, ENSMUSG00000062372, ENSMUSG00000048120, ENSMUSG00000023942	562	165	13434	1.5935943060498219	1.0	0.8359137974838831	90.38418777279246
GOTERM_MF_DIRECT	GO:0008144~drug binding	7	1.1382113821138211	0.15326341719500855	ENSMUSG00000032259, ENSMUSG00000049511, ENSMUSG00000044288, ENSMUSG00000028161, ENSMUSG00000021478, ENSMUSG00000017491, ENSMUSG00000023868	520	84	12053	1.931570512820513	1.0	0.946951403457325	92.08225932588493
GOTERM_MF_DIRECT	GO:0004252~serine-type endopeptidase activity	7	1.1382113821138211	0.15326341719500855	ENSMUSG00000027978, ENSMUSG00000031835, ENSMUSG00000024371, ENSMUSG00000047257, ENSMUSG00000016942, ENSMUSG00000024114, ENSMUSG00000058398	520	84	12053	1.931570512820513	1.0	0.946951403457325	92.08225932588493
GOTERM_BP_DIRECT	GO:0032147~activation of protein kinase activity	4	0.6504065040650406	0.15491643837126012	ENSMUSG00000032259, ENSMUSG00000023951, ENSMUSG00000042489, ENSMUSG00000029471	536	32	12527	2.921408582089552	1.0	0.9743103772296657	94.91189990673917
GOTERM_BP_DIRECT	GO:0046426~negative regulation of JAK-STAT cascade	4	0.6504065040650406	0.15491643837126012	ENSMUSG00000037104, ENSMUSG00000020027, ENSMUSG00000053113, ENSMUSG00000028600	536	32	12527	2.921408582089552	1.0	0.9743103772296657	94.91189990673917
GOTERM_MF_DIRECT	GO:0016791~phosphatase activity	8	1.3008130081300813	0.15549640114545882	ENSMUSG00000030854, ENSMUSG00000024190, ENSMUSG00000047205, ENSMUSG00000031506, ENSMUSG00000040385, ENSMUSG00000028788, ENSMUSG00000026659, ENSMUSG00000018648	520	103	12053	1.800298730395818	1.0	0.9458153895604335	92.39464908624917
GOTERM_BP_DIRECT	GO:0006486~protein glycosylation	8	1.3008130081300813	0.1563759606845494	ENSMUSG00000042104, ENSMUSG00000051650, ENSMUSG00000056812, ENSMUSG00000039357, ENSMUSG00000038296, ENSMUSG00000079445, ENSMUSG00000038843, ENSMUSG00000034040	536	104	12527	1.797789896670494	1.0	0.9744772611658233	95.06516587449133
GOTERM_CC_DIRECT	GO:0097418~neurofibrillary tangle	2	0.3252032520325203	0.15688028128911904	ENSMUSG00000039361, ENSMUSG00000020396	562	4	13434	11.951957295373665	1.0	0.8371096325534395	91.01864641315615
GOTERM_CC_DIRECT	GO:0005955~calcineurin complex	2	0.3252032520325203	0.15688028128911904	ENSMUSG00000028161, ENSMUSG00000033953	562	4	13434	11.951957295373665	1.0	0.8371096325534395	91.01864641315615
GOTERM_CC_DIRECT	GO:0048471~perinuclear region of cytoplasm	33	5.365853658536586	0.15845362019874504	ENSMUSG00000049792, ENSMUSG00000058070, ENSMUSG00000039361, ENSMUSG00000021681, ENSMUSG00000044231, ENSMUSG00000051617, ENSMUSG00000028156, ENSMUSG00000036712, ENSMUSG00000028410, ENSMUSG00000031112, ENSMUSG00000057457, ENSMUSG00000026341, ENSMUSG00000029713, ENSMUSG00000000632, ENSMUSG00000050963, ENSMUSG00000043241, ENSMUSG00000029394, ENSMUSG00000022479, ENSMUSG00000053253, ENSMUSG00000037754,…	562	635	13434	1.2422506795191526	1.0	0.8331835527130679	91.25247006071949
KEGG_PATHWAY	mmu04310:Wnt signaling pathway	9	1.4634146341463417	0.1591197186821249	ENSMUSG00000052684, ENSMUSG00000000782, ENSMUSG00000052889, ENSMUSG00000028161, ENSMUSG00000036856, ENSMUSG00000027840, ENSMUSG00000051177, ENSMUSG00000033953, ENSMUSG00000057897	230	120	5189	1.6920652173913044	1.0	0.5445833356780934	89.25777658464509
GOTERM_BP_DIRECT	GO:1903829~positive regulation of cellular protein localization	2	0.3252032520325203	0.160213501951148	ENSMUSG00000036712, ENSMUSG00000032336	536	4	12527	11.685634328358208	1.0	0.9761303458919719	95.44763354256487
GOTERM_BP_DIRECT	GO:1903215~negative regulation of protein targeting to mitochondrion	2	0.3252032520325203	0.160213501951148	ENSMUSG00000036273, ENSMUSG00000037316	536	4	12527	11.685634328358208	1.0	0.9761303458919719	95.44763354256487
GOTERM_BP_DIRECT	GO:0007442~hindgut morphogenesis	2	0.3252032520325203	0.160213501951148	ENSMUSG00000002633, ENSMUSG00000021318	536	4	12527	11.685634328358208	1.0	0.9761303458919719	95.44763354256487
GOTERM_BP_DIRECT	GO:1902260~negative regulation of delayed rectifier potassium channel activity	2	0.3252032520325203	0.160213501951148	ENSMUSG00000027827, ENSMUSG00000026021	536	4	12527	11.685634328358208	1.0	0.9761303458919719	95.44763354256487
GOTERM_BP_DIRECT	GO:0031077~post-embryonic camera-type eye development	2	0.3252032520325203	0.160213501951148	ENSMUSG00000048251, ENSMUSG00000023951	536	4	12527	11.685634328358208	1.0	0.9761303458919719	95.44763354256487
GOTERM_BP_DIRECT	GO:0021871~forebrain regionalization	2	0.3252032520325203	0.160213501951148	ENSMUSG00000002633, ENSMUSG00000027840	536	4	12527	11.685634328358208	1.0	0.9761303458919719	95.44763354256487
GOTERM_BP_DIRECT	GO:0007195~adenylate cyclase-inhibiting dopamine receptor signaling pathway	2	0.3252032520325203	0.160213501951148	ENSMUSG00000032259, ENSMUSG00000022840	536	4	12527	11.685634328358208	1.0	0.9761303458919719	95.44763354256487
GOTERM_BP_DIRECT	GO:0070296~sarcoplasmic reticulum calcium ion transport	2	0.3252032520325203	0.160213501951148	ENSMUSG00000021313, ENSMUSG00000030592	536	4	12527	11.685634328358208	1.0	0.9761303458919719	95.44763354256487
GOTERM_BP_DIRECT	GO:0048194~Golgi vesicle budding	2	0.3252032520325203	0.160213501951148	ENSMUSG00000000631, ENSMUSG00000037643	536	4	12527	11.685634328358208	1.0	0.9761303458919719	95.44763354256487
GOTERM_BP_DIRECT	GO:0065002~intracellular protein transmembrane transport	2	0.3252032520325203	0.160213501951148	ENSMUSG00000009681, ENSMUSG00000004056	536	4	12527	11.685634328358208	1.0	0.9761303458919719	95.44763354256487
GOTERM_BP_DIRECT	GO:0006526~arginine biosynthetic process	2	0.3252032520325203	0.160213501951148	ENSMUSG00000076441, ENSMUSG00000046687	536	4	12527	11.685634328358208	1.0	0.9761303458919719	95.44763354256487
GOTERM_BP_DIRECT	GO:0002175~protein localization to paranode region of axon	2	0.3252032520325203	0.160213501951148	ENSMUSG00000032854, ENSMUSG00000017167	536	4	12527	11.685634328358208	1.0	0.9761303458919719	95.44763354256487
GOTERM_BP_DIRECT	GO:1901660~calcium ion export	2	0.3252032520325203	0.160213501951148	ENSMUSG00000030302, ENSMUSG00000019943	536	4	12527	11.685634328358208	1.0	0.9761303458919719	95.44763354256487
GOTERM_MF_DIRECT	GO:0051087~chaperone binding	6	0.975609756097561	0.16125312974884778	ENSMUSG00000049792, ENSMUSG00000002949, ENSMUSG00000032192, ENSMUSG00000037196, ENSMUSG00000037316, ENSMUSG00000028410	520	67	12053	2.0757175660160736	1.0	0.9484880418006241	93.14770909526511
GOTERM_MF_DIRECT	GO:0031750~D3 dopamine receptor binding	2	0.3252032520325203	0.16144909490799014	ENSMUSG00000061718, ENSMUSG00000021478	520	4	12053	11.589423076923078	1.0	0.945268717043829	93.17207361605811
GOTERM_MF_DIRECT	GO:0008948~oxaloacetate decarboxylase activity	2	0.3252032520325203	0.16144909490799014	ENSMUSG00000030621, ENSMUSG00000032418	520	4	12053	11.589423076923078	1.0	0.945268717043829	93.17207361605811
GOTERM_MF_DIRECT	GO:0004952~dopamine neurotransmitter receptor activity	2	0.3252032520325203	0.16144909490799014	ENSMUSG00000032259, ENSMUSG00000021478	520	4	12053	11.589423076923078	1.0	0.945268717043829	93.17207361605811
GOTERM_MF_DIRECT	GO:0048763~calcium-induced calcium release activity	2	0.3252032520325203	0.16144909490799014	ENSMUSG00000021313, ENSMUSG00000030592	520	4	12053	11.589423076923078	1.0	0.945268717043829	93.17207361605811
GOTERM_MF_DIRECT	GO:0016361~activin receptor activity, type I	2	0.3252032520325203	0.16144909490799014	ENSMUSG00000026834, ENSMUSG00000000530	520	4	12053	11.589423076923078	1.0	0.945268717043829	93.17207361605811
GOTERM_BP_DIRECT	GO:0048384~retinoic acid receptor signaling pathway	3	0.4878048780487805	0.16262489766567026	ENSMUSG00000017491, ENSMUSG00000021039, ENSMUSG00000015843	536	17	12527	4.124341527655838	1.0	0.97683894775908	95.67346667855433
GOTERM_BP_DIRECT	GO:0042542~response to hydrogen peroxide	5	0.8130081300813009	0.1640522525141577	ENSMUSG00000052684, ENSMUSG00000024190, ENSMUSG00000032323, ENSMUSG00000050697, ENSMUSG00000031112	536	50	12527	2.3371268656716415	1.0	0.9769552293816498	95.80211741881199
GOTERM_BP_DIRECT	GO:0071333~cellular response to glucose stimulus	5	0.8130081300813009	0.1640522525141577	ENSMUSG00000029167, ENSMUSG00000024411, ENSMUSG00000028161, ENSMUSG00000068220, ENSMUSG00000023942	536	50	12527	2.3371268656716415	1.0	0.9769552293816498	95.80211741881199
GOTERM_MF_DIRECT	GO:0032794~GTPase activating protein binding	3	0.4878048780487805	0.16475101824173796	ENSMUSG00000032192, ENSMUSG00000055805, ENSMUSG00000052087	520	17	12053	4.0903846153846155	1.0	0.9453725603860746	93.57062551551229
KEGG_PATHWAY	mmu04750:Inflammatory mediator regulation of TRP channels	7	1.1382113821138211	0.165103851235621	ENSMUSG00000022840, ENSMUSG00000036438, ENSMUSG00000040385, ENSMUSG00000052889, ENSMUSG00000023017, ENSMUSG00000051177, ENSMUSG00000057897	230	84	5189	1.8800724637681159	1.0	0.5522427341432441	90.20136685908335
GOTERM_CC_DIRECT	GO:0042383~sarcolemma	8	1.3008130081300813	0.16530238546267284	ENSMUSG00000021870, ENSMUSG00000024411, ENSMUSG00000022840, ENSMUSG00000021313, ENSMUSG00000028161, ENSMUSG00000020672, ENSMUSG00000030592, ENSMUSG00000033953	562	108	13434	1.7706603400553576	1.0	0.8399180722256213	92.2059186542016
GOTERM_BP_DIRECT	GO:0033077~T cell differentiation in thymus	4	0.6504065040650406	0.16535049679855068	ENSMUSG00000048251, ENSMUSG00000002633, ENSMUSG00000036856, ENSMUSG00000021318	536	33	12527	2.8328810492989596	1.0	0.9769962961815098	95.91598899635301
GOTERM_CC_DIRECT	GO:0016021~integral component of membrane	174	28.292682926829265	0.16735047228916347	ENSMUSG00000019429, ENSMUSG00000040441, ENSMUSG00000033063, ENSMUSG00000026841, ENSMUSG00000056812, ENSMUSG00000030834, ENSMUSG00000059146, ENSMUSG00000022122, ENSMUSG00000032259, ENSMUSG00000059336, ENSMUSG00000026322, ENSMUSG00000038417, ENSMUSG00000059674, ENSMUSG00000051650, ENSMUSG00000022840, ENSMUSG00000001672, ENSMUSG00000023972, ENSMUSG00000042105, ENSMUSG00000023393, ENSMUSG00000021313,…	562	3888	13434	1.069773955450112	1.0	0.8371254960811882	92.47170265553225
GOTERM_MF_DIRECT	GO:0005262~calcium channel activity	6	0.975609756097561	0.16834524577745125	ENSMUSG00000019146, ENSMUSG00000020882, ENSMUSG00000021313, ENSMUSG00000021991, ENSMUSG00000020723, ENSMUSG00000030592	520	68	12053	2.0451923076923078	1.0	0.9457874461911522	93.97969234160746
GOTERM_MF_DIRECT	GO:0016301~kinase activity	33	5.365853658536586	0.17073940121030878	ENSMUSG00000009681, ENSMUSG00000036273, ENSMUSG00000019235, ENSMUSG00000059146, ENSMUSG00000029471, ENSMUSG00000039671, ENSMUSG00000021385, ENSMUSG00000031112, ENSMUSG00000050697, ENSMUSG00000038481, ENSMUSG00000025175, ENSMUSG00000038128, ENSMUSG00000023972, ENSMUSG00000052889, ENSMUSG00000027296, ENSMUSG00000021180, ENSMUSG00000004054, ENSMUSG00000024404, ENSMUSG00000004056, ENSMUSG00000000530,…	520	622	12053	1.2297458570368538	1.0	0.9449774564179216	94.2385388968453
KEGG_PATHWAY	mmu04530:Tight junction	6	0.975609756097561	0.17238546588703302	ENSMUSG00000044641, ENSMUSG00000092009, ENSMUSG00000074652, ENSMUSG00000000159, ENSMUSG00000012296, ENSMUSG00000037643	230	67	5189	2.020376378974692	1.0	0.5626003795263601	91.246299725162
GOTERM_BP_DIRECT	GO:0051384~response to glucocorticoid	5	0.8130081300813009	0.17243830777432323	ENSMUSG00000024130, ENSMUSG00000024190, ENSMUSG00000035237, ENSMUSG00000076441, ENSMUSG00000031932	536	51	12527	2.291300848697688	1.0	0.9801237127176181	96.48801846319273
GOTERM_BP_DIRECT	GO:0007623~circadian rhythm	7	1.1382113821138211	0.17364776599401505	ENSMUSG00000052684, ENSMUSG00000029167, ENSMUSG00000021379, ENSMUSG00000007872, ENSMUSG00000059146, ENSMUSG00000026077, ENSMUSG00000042406	536	88	12527	1.8590781886024421	1.0	0.9800976361936905	96.57773681552518
GOTERM_BP_DIRECT	GO:0016358~dendrite development	4	0.6504065040650406	0.17598476984084388	ENSMUSG00000042453, ENSMUSG00000024077, ENSMUSG00000025372, ENSMUSG00000031139	536	34	12527	2.7495610184372254	1.0	0.980620289496402	96.74500550286994
GOTERM_BP_DIRECT	GO:0007017~microtubule-based process	4	0.6504065040650406	0.17598476984084388	ENSMUSG00000009013, ENSMUSG00000004054, ENSMUSG00000026202, ENSMUSG00000028758	536	34	12527	2.7495610184372254	1.0	0.980620289496402	96.74500550286994
GOTERM_BP_DIRECT	GO:0034605~cellular response to heat	4	0.6504065040650406	0.17598476984084388	ENSMUSG00000062797, ENSMUSG00000027399, ENSMUSG00000032502, ENSMUSG00000032503	536	34	12527	2.7495610184372254	1.0	0.980620289496402	96.74500550286994
GOTERM_BP_DIRECT	GO:0031338~regulation of vesicle fusion	4	0.6504065040650406	0.17598476984084388	ENSMUSG00000052302, ENSMUSG00000033083, ENSMUSG00000020130, ENSMUSG00000003134	536	34	12527	2.7495610184372254	1.0	0.980620289496402	96.74500550286994
GOTERM_BP_DIRECT	GO:0016310~phosphorylation	30	4.878048780487805	0.1777668200154272	ENSMUSG00000009681, ENSMUSG00000036273, ENSMUSG00000019235, ENSMUSG00000059146, ENSMUSG00000029471, ENSMUSG00000021385, ENSMUSG00000031112, ENSMUSG00000050697, ENSMUSG00000038481, ENSMUSG00000025175, ENSMUSG00000038128, ENSMUSG00000052889, ENSMUSG00000027296, ENSMUSG00000021180, ENSMUSG00000004054, ENSMUSG00000024404, ENSMUSG00000004056, ENSMUSG00000000530, ENSMUSG00000037643, ENSMUSG00000057897,…	536	566	12527	1.2387598227941563	1.0	0.9808650191270296	96.8673379042158
GOTERM_BP_DIRECT	GO:2000311~regulation of alpha-amino-3-hydroxy-5-methyl-4-isoxazole propionate selective glutamate receptor activity	3	0.4878048780487805	0.17805332102360677	ENSMUSG00000019146, ENSMUSG00000046182, ENSMUSG00000020723	536	18	12527	3.8952114427860693	1.0	0.9804018122865882	96.88659586777148
GOTERM_BP_DIRECT	GO:0007405~neuroblast proliferation	3	0.4878048780487805	0.17805332102360677	ENSMUSG00000058070, ENSMUSG00000021379, ENSMUSG00000002633	536	18	12527	3.8952114427860693	1.0	0.9804018122865882	96.88659586777148
GOTERM_BP_DIRECT	GO:0031334~positive regulation of protein complex assembly	3	0.4878048780487805	0.17805332102360677	ENSMUSG00000023951, ENSMUSG00000026021, ENSMUSG00000028717	536	18	12527	3.8952114427860693	1.0	0.9804018122865882	96.88659586777148
GOTERM_BP_DIRECT	GO:0048148~behavioral response to cocaine	3	0.4878048780487805	0.17805332102360677	ENSMUSG00000032259, ENSMUSG00000007617, ENSMUSG00000021478	536	18	12527	3.8952114427860693	1.0	0.9804018122865882	96.88659586777148
GOTERM_MF_DIRECT	GO:0004725~protein tyrosine phosphatase activity	7	1.1382113821138211	0.17819390466861806	ENSMUSG00000030854, ENSMUSG00000024190, ENSMUSG00000047205, ENSMUSG00000031506, ENSMUSG00000028788, ENSMUSG00000026659, ENSMUSG00000018648	520	88	12053	1.8437718531468532	1.0	0.9491607826753521	94.97945378047984
GOTERM_MF_DIRECT	GO:0008138~protein tyrosine/serine/threonine phosphatase activity	4	0.6504065040650406	0.1789668921687474	ENSMUSG00000024190, ENSMUSG00000047205, ENSMUSG00000026659, ENSMUSG00000018648	520	34	12053	2.726923076923077	1.0	0.9468522028665787	95.05095999275561
GOTERM_MF_DIRECT	GO:0004114~3',5'-cyclic-nucleotide phosphodiesterase activity	3	0.4878048780487805	0.1803432224809314	ENSMUSG00000022489, ENSMUSG00000019990, ENSMUSG00000023868	520	18	12053	3.863141025641026	1.0	0.9451268508171802	95.17592893128784
GOTERM_BP_DIRECT	GO:0048839~inner ear development	5	0.8130081300813009	0.18096925876371775	ENSMUSG00000030302, ENSMUSG00000000378, ENSMUSG00000002633, ENSMUSG00000028785, ENSMUSG00000021318	536	52	12527	2.2472373708381173	1.0	0.981174728706876	97.07634795215921
GOTERM_BP_DIRECT	GO:0070374~positive regulation of ERK1 and ERK2 cascade	9	1.4634146341463417	0.18126338658390606	ENSMUSG00000052684, ENSMUSG00000038264, ENSMUSG00000032259, ENSMUSG00000023951, ENSMUSG00000006235, ENSMUSG00000027399, ENSMUSG00000025499, ENSMUSG00000022114, ENSMUSG00000032336	536	128	12527	1.643292327425373	1.0	0.9807277574871958	97.09486998165639
GOTERM_BP_DIRECT	GO:0045444~fat cell differentiation	6	0.975609756097561	0.1860390319111544	ENSMUSG00000031755, ENSMUSG00000037868, ENSMUSG00000021379, ENSMUSG00000020189, ENSMUSG00000027274, ENSMUSG00000051177	536	71	12527	1.9750367878915283	1.0	0.9822891416235728	97.38054233591978
GOTERM_BP_DIRECT	GO:0032870~cellular response to hormone stimulus	4	0.6504065040650406	0.18680253367446406	ENSMUSG00000052684, ENSMUSG00000024190, ENSMUSG00000024042, ENSMUSG00000020027	536	35	12527	2.6710021321961617	1.0	0.9820698195306499	97.4236792618718
GOTERM_CC_DIRECT	GO:0060076~excitatory synapse	4	0.6504065040650406	0.189070868182207	ENSMUSG00000026341, ENSMUSG00000059974, ENSMUSG00000007617, ENSMUSG00000070570	562	36	13434	2.6559905100830368	1.0	0.8687360547128002	94.81707039117819
GOTERM_MF_DIRECT	GO:0008236~serine-type peptidase activity	6	0.975609756097561	0.19032350970561002	ENSMUSG00000042453, ENSMUSG00000027978, ENSMUSG00000031835, ENSMUSG00000024371, ENSMUSG00000016942, ENSMUSG00000024114	520	71	12053	1.9587757313109428	1.0	0.951364666193956	95.99771189132696
GOTERM_BP_DIRECT	GO:0046777~protein autophosphorylation	11	1.788617886178862	0.19134194018736983	ENSMUSG00000021115, ENSMUSG00000009681, ENSMUSG00000036273, ENSMUSG00000038128, ENSMUSG00000024042, ENSMUSG00000059146, ENSMUSG00000004054, ENSMUSG00000029471, ENSMUSG00000035683, ENSMUSG00000031112, ENSMUSG00000057897	536	170	12527	1.512258560140474	1.0	0.9834120164435431	97.66662862695397
GOTERM_BP_DIRECT	GO:0002028~regulation of sodium ion transport	3	0.4878048780487805	0.1936932337763366	ENSMUSG00000032259, ENSMUSG00000024042, ENSMUSG00000019194	536	19	12527	3.690200314218382	1.0	0.9838246814077884	97.78380665975929
KEGG_PATHWAY	mmu04911:Insulin secretion	6	0.975609756097561	0.195185485553423	ENSMUSG00000022840, ENSMUSG00000021313, ENSMUSG00000052889, ENSMUSG00000042406, ENSMUSG00000051177, ENSMUSG00000057897	230	70	5189	1.9337888198757764	1.0	0.6061333118813415	93.89042434064353
GOTERM_BP_DIRECT	GO:0007044~cell-substrate junction assembly	2	0.3252032520325203	0.1960903506670639	ENSMUSG00000055322, ENSMUSG00000000555	536	5	12527	9.348507462686568	1.0	0.9842408332104815	97.89753839785139
GOTERM_BP_DIRECT	GO:0046903~secretion	2	0.3252032520325203	0.1960903506670639	ENSMUSG00000021186, ENSMUSG00000027562	536	5	12527	9.348507462686568	1.0	0.9842408332104815	97.89753839785139
GOTERM_BP_DIRECT	GO:0045759~negative regulation of action potential	2	0.3252032520325203	0.1960903506670639	ENSMUSG00000026021, ENSMUSG00000044288	536	5	12527	9.348507462686568	1.0	0.9842408332104815	97.89753839785139
GOTERM_BP_DIRECT	GO:1902259~regulation of delayed rectifier potassium channel activity	2	0.3252032520325203	0.1960903506670639	ENSMUSG00000027827, ENSMUSG00000050963	536	5	12527	9.348507462686568	1.0	0.9842408332104815	97.89753839785139
GOTERM_BP_DIRECT	GO:0033153~T cell receptor V(D)J recombination	2	0.3252032520325203	0.1960903506670639	ENSMUSG00000048251, ENSMUSG00000000782	536	5	12527	9.348507462686568	1.0	0.9842408332104815	97.89753839785139
GOTERM_BP_DIRECT	GO:0071871~response to epinephrine	2	0.3252032520325203	0.1960903506670639	ENSMUSG00000029167, ENSMUSG00000045573	536	5	12527	9.348507462686568	1.0	0.9842408332104815	97.89753839785139
GOTERM_BP_DIRECT	GO:0045656~negative regulation of monocyte differentiation	2	0.3252032520325203	0.1960903506670639	ENSMUSG00000047415, ENSMUSG00000027583	536	5	12527	9.348507462686568	1.0	0.9842408332104815	97.89753839785139
GOTERM_BP_DIRECT	GO:0031999~negative regulation of fatty acid beta-oxidation	2	0.3252032520325203	0.1960903506670639	ENSMUSG00000044288, ENSMUSG00000026385	536	5	12527	9.348507462686568	1.0	0.9842408332104815	97.89753839785139
GOTERM_BP_DIRECT	GO:0014808~release of sequestered calcium ion into cytosol by sarcoplasmic reticulum	2	0.3252032520325203	0.1960903506670639	ENSMUSG00000021313, ENSMUSG00000030592	536	5	12527	9.348507462686568	1.0	0.9842408332104815	97.89753839785139
GOTERM_MF_DIRECT	GO:0000982~transcription factor activity, RNA polymerase II core promoter proximal region sequence-specific binding	3	0.4878048780487805	0.1961434040745255	ENSMUSG00000052684, ENSMUSG00000038418, ENSMUSG00000059213	520	19	12053	3.6598178137651822	1.0	0.9535236237964284	96.41449843368194
GOTERM_CC_DIRECT	GO:0043679~axon terminus	6	0.975609756097561	0.19624017030111457	ENSMUSG00000032259, ENSMUSG00000001833, ENSMUSG00000045573, ENSMUSG00000021478, ENSMUSG00000045318, ENSMUSG00000037624	562	74	13434	1.9381552370876214	1.0	0.8738862918572504	95.42797189122284
GOTERM_MF_DIRECT	GO:0086006~voltage-gated sodium channel activity involved in cardiac muscle cell action potential	2	0.3252032520325203	0.1975689322213539	ENSMUSG00000019194, ENSMUSG00000046480	520	5	12053	9.271538461538462	1.0	0.952045789837446	96.5102105769126
GOTERM_BP_DIRECT	GO:0042220~response to cocaine	4	0.6504065040650406	0.1977872995381042	ENSMUSG00000032259, ENSMUSG00000049511, ENSMUSG00000044288, ENSMUSG00000021478	536	36	12527	2.5968076285240462	1.0	0.9843877699481851	97.97469675432868
GOTERM_BP_DIRECT	GO:0051262~protein tetramerization	4	0.6504065040650406	0.1977872995381042	ENSMUSG00000025193, ENSMUSG00000029015, ENSMUSG00000028672, ENSMUSG00000032418	536	36	12527	2.5968076285240462	1.0	0.9843877699481851	97.97469675432868
GOTERM_MF_DIRECT	GO:0005089~Rho guanyl-nucleotide exchange factor activity	6	0.975609756097561	0.19786785186262984	ENSMUSG00000009681, ENSMUSG00000014782, ENSMUSG00000051517, ENSMUSG00000023800, ENSMUSG00000031139, ENSMUSG00000026259	520	72	12053	1.931570512820513	1.0	0.9496278751636972	96.52997530032059
GOTERM_BP_DIRECT	GO:0000122~negative regulation of transcription from RNA polymerase II promoter	31	5.040650406504065	0.19919324533263874	ENSMUSG00000052684, ENSMUSG00000007872, ENSMUSG00000000782, ENSMUSG00000063659, ENSMUSG00000022122, ENSMUSG00000038418, ENSMUSG00000003038, ENSMUSG00000023951, ENSMUSG00000025408, ENSMUSG00000002633, ENSMUSG00000080268, ENSMUSG00000032715, ENSMUSG00000016942, ENSMUSG00000031353, ENSMUSG00000048249, ENSMUSG00000021318, ENSMUSG00000022479, ENSMUSG00000021039, ENSMUSG00000020653, ENSMUSG00000025880,…	536	598	12527	1.2115540607996804	1.0	0.9844268235566962	98.03659181141434
GOTERM_BP_DIRECT	GO:0007015~actin filament organization	6	0.975609756097561	0.20098250053403832	ENSMUSG00000026341, ENSMUSG00000028328, ENSMUSG00000020152, ENSMUSG00000037815, ENSMUSG00000038292, ENSMUSG00000037643	536	73	12527	1.920926190962993	1.0	0.9846040748914177	98.11278271128752
GOTERM_CC_DIRECT	GO:0034704~calcium channel complex	3	0.4878048780487805	0.20250031240839042	ENSMUSG00000036438, ENSMUSG00000021313, ENSMUSG00000030592	562	20	13434	3.5855871886120996	1.0	0.8774272937566567	95.90597285895348
KEGG_PATHWAY	mmu04915:Estrogen signaling pathway	7	1.1382113821138211	0.20534022968150076	ENSMUSG00000052684, ENSMUSG00000022840, ENSMUSG00000036438, ENSMUSG00000025499, ENSMUSG00000004056, ENSMUSG00000042406, ENSMUSG00000051177	230	90	5189	1.7547342995169084	1.0	0.6203921605919274	94.81174502971719
KEGG_PATHWAY	mmu04630:Jak-STAT signaling pathway	7	1.1382113821138211	0.20534022968150076	ENSMUSG00000037104, ENSMUSG00000073889, ENSMUSG00000006235, ENSMUSG00000020027, ENSMUSG00000004056, ENSMUSG00000068227, ENSMUSG00000053113	230	90	5189	1.7547342995169084	1.0	0.6203921605919274	94.81174502971719
GOTERM_BP_DIRECT	GO:0090090~negative regulation of canonical Wnt signaling pathway	7	1.1382113821138211	0.2063097695425113	ENSMUSG00000025408, ENSMUSG00000002633, ENSMUSG00000044167, ENSMUSG00000036856, ENSMUSG00000038418, ENSMUSG00000021318, ENSMUSG00000036712	536	93	12527	1.7591277483549992	1.0	0.9859785525822404	98.32345185982045
GOTERM_BP_DIRECT	GO:0051930~regulation of sensory perception of pain	4	0.6504065040650406	0.20892285911608652	ENSMUSG00000019772, ENSMUSG00000027399, ENSMUSG00000022122, ENSMUSG00000045318	536	37	12527	2.526623638563937	1.0	0.98639277258091	98.41848047188783
GOTERM_BP_DIRECT	GO:0043407~negative regulation of MAP kinase activity	4	0.6504065040650406	0.20892285911608652	ENSMUSG00000030854, ENSMUSG00000024190, ENSMUSG00000052087, ENSMUSG00000022114	536	37	12527	2.526623638563937	1.0	0.98639277258091	98.41848047188783
GOTERM_BP_DIRECT	GO:0045597~positive regulation of cell differentiation	4	0.6504065040650406	0.20892285911608652	ENSMUSG00000052684, ENSMUSG00000002633, ENSMUSG00000027434, ENSMUSG00000053113	536	37	12527	2.526623638563937	1.0	0.98639277258091	98.41848047188783
GOTERM_BP_DIRECT	GO:0021522~spinal cord motor neuron differentiation	3	0.4878048780487805	0.20949854570682566	ENSMUSG00000002633, ENSMUSG00000027434, ENSMUSG00000021318	536	20	12527	3.5056902985074627	1.0	0.9861563893139479	98.43872157270323
GOTERM_BP_DIRECT	GO:0019226~transmission of nerve impulse	3	0.4878048780487805	0.20949854570682566	ENSMUSG00000019146, ENSMUSG00000021478, ENSMUSG00000020723	536	20	12527	3.5056902985074627	1.0	0.9861563893139479	98.43872157270323
GOTERM_BP_DIRECT	GO:0051894~positive regulation of focal adhesion assembly	3	0.4878048780487805	0.20949854570682566	ENSMUSG00000023951, ENSMUSG00000062352, ENSMUSG00000036856	536	20	12527	3.5056902985074627	1.0	0.9861563893139479	98.43872157270323
GOTERM_BP_DIRECT	GO:0001964~startle response	3	0.4878048780487805	0.20949854570682566	ENSMUSG00000032259, ENSMUSG00000045573, ENSMUSG00000021478	536	20	12527	3.5056902985074627	1.0	0.9861563893139479	98.43872157270323
GOTERM_BP_DIRECT	GO:0046697~decidualization	3	0.4878048780487805	0.20949854570682566	ENSMUSG00000073889, ENSMUSG00000006235, ENSMUSG00000022479	536	20	12527	3.5056902985074627	1.0	0.9861563893139479	98.43872157270323
GOTERM_BP_DIRECT	GO:0006612~protein targeting to membrane	3	0.4878048780487805	0.20949854570682566	ENSMUSG00000047205, ENSMUSG00000020882, ENSMUSG00000064181	536	20	12527	3.5056902985074627	1.0	0.9861563893139479	98.43872157270323
GOTERM_BP_DIRECT	GO:0007140~male meiosis	3	0.4878048780487805	0.20949854570682566	ENSMUSG00000042500, ENSMUSG00000041912, ENSMUSG00000028871	536	20	12527	3.5056902985074627	1.0	0.9861563893139479	98.43872157270323
GOTERM_BP_DIRECT	GO:0045216~cell-cell junction organization	3	0.4878048780487805	0.20949854570682566	ENSMUSG00000000378, ENSMUSG00000001672, ENSMUSG00000037643	536	20	12527	3.5056902985074627	1.0	0.9861563893139479	98.43872157270323
GOTERM_MF_DIRECT	GO:0005057~receptor signaling protein activity	3	0.4878048780487805	0.21210486112876464	ENSMUSG00000040631, ENSMUSG00000023800, ENSMUSG00000052087	520	20	12053	3.4768269230769233	1.0	0.9581789155629361	97.35897227418808
GOTERM_CC_DIRECT	GO:0005578~proteinaceous extracellular matrix	14	2.2764227642276422	0.2133403408428671	ENSMUSG00000054162, ENSMUSG00000021223, ENSMUSG00000027840, ENSMUSG00000042453, ENSMUSG00000042116, ENSMUSG00000037705, ENSMUSG00000002633, ENSMUSG00000021186, ENSMUSG00000020953, ENSMUSG00000036856, ENSMUSG00000068220, ENSMUSG00000028600, ENSMUSG00000043719, ENSMUSG00000020674	562	242	13434	1.382871092026705	1.0	0.8869169561841868	96.62550102725127
GOTERM_BP_DIRECT	GO:0071805~potassium ion transmembrane transport	6	0.975609756097561	0.2163155239253195	ENSMUSG00000014786, ENSMUSG00000050963, ENSMUSG00000058740, ENSMUSG00000033998, ENSMUSG00000037579, ENSMUSG00000037624	536	75	12527	1.8697014925373132	1.0	0.9878004990527405	98.6605537902576
GOTERM_BP_DIRECT	GO:0016042~lipid catabolic process	6	0.975609756097561	0.2163155239253195	ENSMUSG00000023913, ENSMUSG00000024998, ENSMUSG00000003363, ENSMUSG00000062054, ENSMUSG00000079434, ENSMUSG00000051177	536	75	12527	1.8697014925373132	1.0	0.9878004990527405	98.6605537902576
GOTERM_BP_DIRECT	GO:0035023~regulation of Rho protein signal transduction	6	0.975609756097561	0.2163155239253195	ENSMUSG00000009681, ENSMUSG00000014782, ENSMUSG00000051517, ENSMUSG00000023800, ENSMUSG00000031139, ENSMUSG00000026259	536	75	12527	1.8697014925373132	1.0	0.9878004990527405	98.6605537902576
GOTERM_CC_DIRECT	GO:0030992~intraciliary transport particle B	3	0.4878048780487805	0.2180172083361576	ENSMUSG00000034317, ENSMUSG00000032965, ENSMUSG00000028758	562	21	13434	3.414844941535333	1.0	0.8878826020691457	96.89804510857427
GOTERM_CC_DIRECT	GO:0005902~microvillus	5	0.8130081300813009	0.22295906174908198	ENSMUSG00000031755, ENSMUSG00000036273, ENSMUSG00000030688, ENSMUSG00000027562, ENSMUSG00000028943	562	58	13434	2.060682292305805	1.0	0.8891665609709783	97.16370776948462
KEGG_PATHWAY	mmu05223:Non-small cell lung cancer	5	0.8130081300813009	0.22349365827954737	ENSMUSG00000052889, ENSMUSG00000025499, ENSMUSG00000004056, ENSMUSG00000017491, ENSMUSG00000015843	230	55	5189	2.05098814229249	1.0	0.6491174397684774	96.14677937915718
GOTERM_BP_DIRECT	GO:0030900~forebrain development	6	0.975609756097561	0.22411607746289425	ENSMUSG00000042453, ENSMUSG00000032259, ENSMUSG00000029167, ENSMUSG00000002633, ENSMUSG00000020950, ENSMUSG00000021318	536	76	12527	1.845100157109191	1.0	0.9894867712550436	98.87784346242361
GOTERM_BP_DIRECT	GO:0031016~pancreas development	3	0.4878048780487805	0.22542670425723796	ENSMUSG00000002633, ENSMUSG00000045991, ENSMUSG00000027210	536	21	12527	3.3387526652452024	1.0	0.9894710432545368	98.91091478151958
GOTERM_BP_DIRECT	GO:0048741~skeletal muscle fiber development	3	0.4878048780487805	0.22542670425723796	ENSMUSG00000007617, ENSMUSG00000028161, ENSMUSG00000030592	536	21	12527	3.3387526652452024	1.0	0.9894710432545368	98.91091478151958
GOTERM_BP_DIRECT	GO:0016055~Wnt signaling pathway	11	1.788617886178862	0.22548050569717637	ENSMUSG00000032259, ENSMUSG00000025408, ENSMUSG00000024077, ENSMUSG00000023972, ENSMUSG00000000782, ENSMUSG00000032531, ENSMUSG00000028871, ENSMUSG00000036856, ENSMUSG00000027840, ENSMUSG00000036712, ENSMUSG00000050697	536	177	12527	1.452451724428704	1.0	0.9891484942452449	98.91225251557162
GOTERM_BP_DIRECT	GO:0043433~negative regulation of sequence-specific DNA binding transcription factor activity	5	0.8130081300813009	0.2255180868936064	ENSMUSG00000059291, ENSMUSG00000025408, ENSMUSG00000026021, ENSMUSG00000007872, ENSMUSG00000025880	536	57	12527	2.0501112856768784	1.0	0.9888165696401999	98.91318602512433
KEGG_PATHWAY	mmu04070:Phosphatidylinositol signaling system	7	1.1382113821138211	0.22667780988622022	ENSMUSG00000034570, ENSMUSG00000024998, ENSMUSG00000036438, ENSMUSG00000052889, ENSMUSG00000027296, ENSMUSG00000021385, ENSMUSG00000051177	230	93	5189	1.6981299672744272	1.0	0.6486478534592384	96.34530320529592
GOTERM_MF_DIRECT	GO:0005246~calcium channel regulator activity	3	0.4878048780487805	0.2281845139698618	ENSMUSG00000029713, ENSMUSG00000052889, ENSMUSG00000021991	520	21	12053	3.3112637362637365	1.0	0.9662729595587543	98.07129997028345
GOTERM_BP_DIRECT	GO:0006811~ion transport	24	3.902439024390244	0.23023421060543353	ENSMUSG00000019146, ENSMUSG00000070570, ENSMUSG00000058740, ENSMUSG00000037579, ENSMUSG00000019943, ENSMUSG00000019194, ENSMUSG00000021991, ENSMUSG00000023017, ENSMUSG00000020723, ENSMUSG00000030592, ENSMUSG00000064267, ENSMUSG00000030302, ENSMUSG00000027827, ENSMUSG00000056073, ENSMUSG00000035112, ENSMUSG00000050963, ENSMUSG00000020882, ENSMUSG00000044216, ENSMUSG00000033998, ENSMUSG00000021313,…	536	456	12527	1.230066771406127	1.0	0.9896359979074544	99.02451958946995
GOTERM_BP_DIRECT	GO:0060296~regulation of cilium beat frequency involved in ciliary motility	2	0.3252032520325203	0.2304372331435454	ENSMUSG00000031755, ENSMUSG00000027274	536	6	12527	7.79042288557214	1.0	0.9893598164553656	99.02906189856803
GOTERM_BP_DIRECT	GO:0042518~negative regulation of tyrosine phosphorylation of Stat3 protein	2	0.3252032520325203	0.2304372331435454	ENSMUSG00000042105, ENSMUSG00000053113	536	6	12527	7.79042288557214	1.0	0.9893598164553656	99.02906189856803
GOTERM_BP_DIRECT	GO:0030219~megakaryocyte differentiation	2	0.3252032520325203	0.2304372331435454	ENSMUSG00000029359, ENSMUSG00000028717	536	6	12527	7.79042288557214	1.0	0.9893598164553656	99.02906189856803
GOTERM_BP_DIRECT	GO:0014061~regulation of norepinephrine secretion	2	0.3252032520325203	0.2304372331435454	ENSMUSG00000019429, ENSMUSG00000020178	536	6	12527	7.79042288557214	1.0	0.9893598164553656	99.02906189856803
GOTERM_BP_DIRECT	GO:0061154~endothelial tube morphogenesis	2	0.3252032520325203	0.2304372331435454	ENSMUSG00000000378, ENSMUSG00000000530	536	6	12527	7.79042288557214	1.0	0.9893598164553656	99.02906189856803
GOTERM_BP_DIRECT	GO:0031914~negative regulation of synaptic plasticity	2	0.3252032520325203	0.2304372331435454	ENSMUSG00000024883, ENSMUSG00000052087	536	6	12527	7.79042288557214	1.0	0.9893598164553656	99.02906189856803
GOTERM_BP_DIRECT	GO:0021853~cerebral cortex GABAergic interneuron migration	2	0.3252032520325203	0.2304372331435454	ENSMUSG00000032259, ENSMUSG00000021478	536	6	12527	7.79042288557214	1.0	0.9893598164553656	99.02906189856803
GOTERM_BP_DIRECT	GO:0086012~membrane depolarization during cardiac muscle cell action potential	2	0.3252032520325203	0.2304372331435454	ENSMUSG00000019194, ENSMUSG00000046480	536	6	12527	7.79042288557214	1.0	0.9893598164553656	99.02906189856803
KEGG_PATHWAY	mmu04510:Focal adhesion	12	1.951219512195122	0.2315240874332594	ENSMUSG00000052684, ENSMUSG00000042453, ENSMUSG00000023951, ENSMUSG00000040385, ENSMUSG00000028047, ENSMUSG00000001281, ENSMUSG00000052889, ENSMUSG00000025499, ENSMUSG00000004056, ENSMUSG00000019254, ENSMUSG00000043719, ENSMUSG00000000555	230	193	5189	1.4027483667492677	1.0	0.6512445224512151	96.62941717335354
GOTERM_BP_DIRECT	GO:0010508~positive regulation of autophagy	4	0.6504065040650406	0.23158316080991587	ENSMUSG00000036273, ENSMUSG00000044167, ENSMUSG00000022255, ENSMUSG00000050697	536	39	12527	2.3970531955606584	1.0	0.9893084311312146	99.05432831021143
GOTERM_BP_DIRECT	GO:0014823~response to activity	4	0.6504065040650406	0.23158316080991587	ENSMUSG00000029167, ENSMUSG00000068037, ENSMUSG00000026819, ENSMUSG00000050697	536	39	12527	2.3970531955606584	1.0	0.9893084311312146	99.05432831021143
GOTERM_MF_DIRECT	GO:0004112~cyclic-nucleotide phosphodiesterase activity	2	0.3252032520325203	0.23213580838856276	ENSMUSG00000022489, ENSMUSG00000023868	520	6	12053	7.726282051282052	1.0	0.966561094482152	98.21645168096015
GOTERM_MF_DIRECT	GO:0000155~phosphorelay sensor kinase activity	2	0.3252032520325203	0.23213580838856276	ENSMUSG00000035355, ENSMUSG00000037579	520	6	12053	7.726282051282052	1.0	0.966561094482152	98.21645168096015
GOTERM_MF_DIRECT	GO:0042578~phosphoric ester hydrolase activity	2	0.3252032520325203	0.23213580838856276	ENSMUSG00000038417, ENSMUSG00000042105	520	6	12053	7.726282051282052	1.0	0.966561094482152	98.21645168096015
GOTERM_MF_DIRECT	GO:0019212~phosphatase inhibitor activity	2	0.3252032520325203	0.23213580838856276	ENSMUSG00000029359, ENSMUSG00000007656	520	6	12053	7.726282051282052	1.0	0.966561094482152	98.21645168096015
GOTERM_CC_DIRECT	GO:0005882~intermediate filament	4	0.6504065040650406	0.23292006911726476	ENSMUSG00000034336, ENSMUSG00000051617, ENSMUSG00000020396, ENSMUSG00000020178	562	40	13434	2.390391459074733	1.0	0.8963664903621205	97.63616881085399
KEGG_PATHWAY	mmu05168:Herpes simplex infection	10	1.6260162601626018	0.23315506686659432	ENSMUSG00000052684, ENSMUSG00000040681, ENSMUSG00000041538, ENSMUSG00000003680, ENSMUSG00000040385, ENSMUSG00000060244, ENSMUSG00000060550, ENSMUSG00000053113, ENSMUSG00000024097, ENSMUSG00000079491	230	153	5189	1.4745666382495026	1.0	0.6480213083783308	96.72035460401179
GOTERM_BP_DIRECT	GO:0007204~positive regulation of cytosolic calcium ion concentration	7	1.1382113821138211	0.23388792119855345	ENSMUSG00000022840, ENSMUSG00000029084, ENSMUSG00000052270, ENSMUSG00000006235, ENSMUSG00000046922, ENSMUSG00000022122, ENSMUSG00000032336	536	97	12527	1.6865863979073703	1.0	0.9895321925453037	99.10327905597607
GOTERM_BP_DIRECT	GO:0042981~regulation of apoptotic process	10	1.6260162601626018	0.23415381452517933	ENSMUSG00000032965, ENSMUSG00000026834, ENSMUSG00000024190, ENSMUSG00000025795, ENSMUSG00000046607, ENSMUSG00000073435, ENSMUSG00000038418, ENSMUSG00000021318, ENSMUSG00000037316, ENSMUSG00000031112	536	158	12527	1.47919421877952	1.0	0.9892747750300889	99.108769950111
GOTERM_CC_DIRECT	GO:0008021~synaptic vesicle	8	1.3008130081300813	0.23561624974289178	ENSMUSG00000021071, ENSMUSG00000039361, ENSMUSG00000036273, ENSMUSG00000026452, ENSMUSG00000070570, ENSMUSG00000048120, ENSMUSG00000007021, ENSMUSG00000026385	562	120	13434	1.593594306049822	1.0	0.8948979093922086	97.7508413428431
GOTERM_BP_DIRECT	GO:0030154~cell differentiation	30	4.878048780487805	0.2364822610520347	ENSMUSG00000003934, ENSMUSG00000038264, ENSMUSG00000036273, ENSMUSG00000021681, ENSMUSG00000059146, ENSMUSG00000029359, ENSMUSG00000026259, ENSMUSG00000030270, ENSMUSG00000023951, ENSMUSG00000026452, ENSMUSG00000027434, ENSMUSG00000017861, ENSMUSG00000044167, ENSMUSG00000032921, ENSMUSG00000057897, ENSMUSG00000060962, ENSMUSG00000038255, ENSMUSG00000026834, ENSMUSG00000041912, ENSMUSG00000028717,…	536	588	12527	1.192411666159001	1.0	0.9895038267290851	99.15551728917032
KEGG_PATHWAY	mmu05152:Tuberculosis	9	1.4634146341463417	0.23878485166361246	ENSMUSG00000041538, ENSMUSG00000059498, ENSMUSG00000036438, ENSMUSG00000028161, ENSMUSG00000027399, ENSMUSG00000004056, ENSMUSG00000022479, ENSMUSG00000033953, ENSMUSG00000057897	230	134	5189	1.515282284231019	1.0	0.6520076481216726	97.01715118711218
GOTERM_BP_DIRECT	GO:0046579~positive regulation of Ras protein signal transduction	3	0.4878048780487805	0.24143847736487614	ENSMUSG00000025499, ENSMUSG00000030134, ENSMUSG00000007656	536	22	12527	3.1869911804613293	1.0	0.9903057888650769	99.24743126507316
GOTERM_BP_DIRECT	GO:0051968~positive regulation of synaptic transmission, glutamatergic	3	0.4878048780487805	0.24143847736487614	ENSMUSG00000042453, ENSMUSG00000021478, ENSMUSG00000020178	536	22	12527	3.1869911804613293	1.0	0.9903057888650769	99.24743126507316
GOTERM_BP_DIRECT	GO:0007631~feeding behavior	3	0.4878048780487805	0.24143847736487614	ENSMUSG00000032259, ENSMUSG00000049511, ENSMUSG00000021478	536	22	12527	3.1869911804613293	1.0	0.9903057888650769	99.24743126507316
GOTERM_BP_DIRECT	GO:0051592~response to calcium ion	5	0.8130081300813009	0.24407204597558535	ENSMUSG00000045573, ENSMUSG00000024190, ENSMUSG00000007617, ENSMUSG00000021313, ENSMUSG00000028161	536	59	12527	1.9806159878573233	1.0	0.9905721991607506	99.29234603787371
GOTERM_BP_DIRECT	GO:0000187~activation of MAPK activity	5	0.8130081300813009	0.24407204597558535	ENSMUSG00000036273, ENSMUSG00000024998, ENSMUSG00000031861, ENSMUSG00000059146, ENSMUSG00000004054	536	59	12527	1.9806159878573233	1.0	0.9905721991607506	99.29234603787371
GOTERM_CC_DIRECT	GO:0045177~apical part of cell	7	1.1382113821138211	0.24644899862668374	ENSMUSG00000044641, ENSMUSG00000007617, ENSMUSG00000030583, ENSMUSG00000027562, ENSMUSG00000019943, ENSMUSG00000062372, ENSMUSG00000037643	562	101	13434	1.6567069518339734	1.0	0.9024836000886407	98.16145111914483
GOTERM_BP_DIRECT	GO:0032869~cellular response to insulin stimulus	6	0.975609756097561	0.24799539225676848	ENSMUSG00000033083, ENSMUSG00000032715, ENSMUSG00000044167, ENSMUSG00000004056, ENSMUSG00000024143, ENSMUSG00000037643	536	79	12527	1.775033062535424	1.0	0.9910864276949328	99.35459252895032
KEGG_PATHWAY	mmu00230:Purine metabolism	10	1.6260162601626018	0.25037937557945056	ENSMUSG00000054958, ENSMUSG00000027889, ENSMUSG00000022489, ENSMUSG00000022840, ENSMUSG00000031783, ENSMUSG00000073435, ENSMUSG00000020974, ENSMUSG00000019990, ENSMUSG00000048120, ENSMUSG00000023868	230	156	5189	1.4462095875139354	1.0	0.6661200590551369	97.55194938200049
GOTERM_CC_DIRECT	GO:0015629~actin cytoskeleton	11	1.788617886178862	0.250663308079195	ENSMUSG00000054733, ENSMUSG00000001833, ENSMUSG00000041729, ENSMUSG00000028337, ENSMUSG00000026761, ENSMUSG00000050315, ENSMUSG00000045991, ENSMUSG00000031605, ENSMUSG00000037815, ENSMUSG00000025372, ENSMUSG00000028943	562	186	13434	1.4136723682700034	1.0	0.9026955270763425	98.30145631393543
KEGG_PATHWAY	mmu05143:African trypanosomiasis	3	0.4878048780487805	0.25316971077222095	ENSMUSG00000031551, ENSMUSG00000052889, ENSMUSG00000051177	230	22	5189	3.076482213438735	1.0	0.664968763565012	97.66669748775179
GOTERM_BP_DIRECT	GO:0032922~circadian regulation of gene expression	5	0.8130081300813009	0.253474616878705	ENSMUSG00000032259, ENSMUSG00000029167, ENSMUSG00000040385, ENSMUSG00000026077, ENSMUSG00000042406	536	60	12527	1.9476057213930347	1.0	0.9918542275871269	99.4329270684896
GOTERM_BP_DIRECT	GO:0008202~steroid metabolic process	5	0.8130081300813009	0.253474616878705	ENSMUSG00000031835, ENSMUSG00000035237, ENSMUSG00000021259, ENSMUSG00000032323, ENSMUSG00000050697	536	60	12527	1.9476057213930347	1.0	0.9918542275871269	99.4329270684896
KEGG_PATHWAY	mmu05205:Proteoglycans in cancer	11	1.788617886178862	0.2543048503091323	ENSMUSG00000023951, ENSMUSG00000024998, ENSMUSG00000040385, ENSMUSG00000052889, ENSMUSG00000025499, ENSMUSG00000004056, ENSMUSG00000036856, ENSMUSG00000019254, ENSMUSG00000027840, ENSMUSG00000000555, ENSMUSG00000057897	230	177	5189	1.4020879390813068	1.0	0.6611013326097153	97.7119421396826
GOTERM_BP_DIRECT	GO:0007200~phospholipase C-activating G-protein coupled receptor signaling pathway	4	0.6504065040650406	0.25466075791249626	ENSMUSG00000024998, ENSMUSG00000049511, ENSMUSG00000052270, ENSMUSG00000022122	536	41	12527	2.2801237713869678	1.0	0.99181635008175	99.44865997145482
GOTERM_BP_DIRECT	GO:0009117~nucleotide metabolic process	3	0.4878048780487805	0.2574977483177181	ENSMUSG00000054958, ENSMUSG00000027889, ENSMUSG00000073435	536	23	12527	3.048426346528228	1.0	0.9920704593786477	99.48463568078128
GOTERM_BP_DIRECT	GO:0010765~positive regulation of sodium ion transport	3	0.4878048780487805	0.2574977483177181	ENSMUSG00000019194, ENSMUSG00000004056, ENSMUSG00000046480	536	23	12527	3.048426346528228	1.0	0.9920704593786477	99.48463568078128
GOTERM_CC_DIRECT	GO:0046581~intercellular canaliculus	2	0.3252032520325203	0.2581922238359181	ENSMUSG00000030688, ENSMUSG00000022255	562	7	13434	6.829689883070665	1.0	0.9062946457371228	98.5272157810402
GOTERM_CC_DIRECT	GO:0031390~Ctf18 RFC-like complex	2	0.3252032520325203	0.2581922238359181	ENSMUSG00000035842, ENSMUSG00000029363	562	7	13434	6.829689883070665	1.0	0.9062946457371228	98.5272157810402
GOTERM_CC_DIRECT	GO:0008024~cyclin/CDK positive transcription elongation factor complex	2	0.3252032520325203	0.2581922238359181	ENSMUSG00000021039, ENSMUSG00000051316	562	7	13434	6.829689883070665	1.0	0.9062946457371228	98.5272157810402
GOTERM_BP_DIRECT	GO:0007155~cell adhesion	21	3.414634146341464	0.25856482520230867	ENSMUSG00000039488, ENSMUSG00000023274, ENSMUSG00000021681, ENSMUSG00000028047, ENSMUSG00000001281, ENSMUSG00000017167, ENSMUSG00000037815, ENSMUSG00000021365, ENSMUSG00000000555, ENSMUSG00000032336, ENSMUSG00000042453, ENSMUSG00000059974, ENSMUSG00000059674, ENSMUSG00000033960, ENSMUSG00000062352, ENSMUSG00000023972, ENSMUSG00000029161, ENSMUSG00000021186, ENSMUSG00000018171, ENSMUSG00000043719,…	536	399	12527	1.2300667714061275	1.0	0.9920131316220034	99.4975847575595
GOTERM_MF_DIRECT	GO:0031625~ubiquitin protein ligase binding	15	2.4390243902439024	0.2597809356750935	ENSMUSG00000049792, ENSMUSG00000026663, ENSMUSG00000029167, ENSMUSG00000025880, ENSMUSG00000020794, ENSMUSG00000002997, ENSMUSG00000028410, ENSMUSG00000037868, ENSMUSG00000026021, ENSMUSG00000056073, ENSMUSG00000032715, ENSMUSG00000022674, ENSMUSG00000044167, ENSMUSG00000037196, ENSMUSG00000037316	520	266	12053	1.3070777906304223	1.0	0.9777460367375513	98.98014498784786
GOTERM_BP_DIRECT	GO:0048812~neuron projection morphogenesis	5	0.8130081300813009	0.2629505036483974	ENSMUSG00000036273, ENSMUSG00000032854, ENSMUSG00000020178, ENSMUSG00000017167, ENSMUSG00000032846	536	61	12527	1.915677758747247	1.0	0.9925157301339947	99.5476512352953
GOTERM_BP_DIRECT	GO:0014009~glial cell proliferation	2	0.3252032520325203	0.2633192777307397	ENSMUSG00000045573, ENSMUSG00000026385	536	7	12527	6.677505330490406	1.0	0.9923460071375203	99.55163921242165
GOTERM_BP_DIRECT	GO:0043931~ossification involved in bone maturation	2	0.3252032520325203	0.2633192777307397	ENSMUSG00000028047, ENSMUSG00000030592	536	7	12527	6.677505330490406	1.0	0.9923460071375203	99.55163921242165
GOTERM_BP_DIRECT	GO:1901385~regulation of voltage-gated calcium channel activity	2	0.3252032520325203	0.2633192777307397	ENSMUSG00000020882, ENSMUSG00000032502	536	7	12527	6.677505330490406	1.0	0.9923460071375203	99.55163921242165
GOTERM_BP_DIRECT	GO:0045721~negative regulation of gluconeogenesis	2	0.3252032520325203	0.2633192777307397	ENSMUSG00000024042, ENSMUSG00000023571	536	7	12527	6.677505330490406	1.0	0.9923460071375203	99.55163921242165
GOTERM_BP_DIRECT	GO:0000729~DNA double-strand break processing	2	0.3252032520325203	0.2633192777307397	ENSMUSG00000022674, ENSMUSG00000034639	536	7	12527	6.677505330490406	1.0	0.9923460071375203	99.55163921242165
GOTERM_BP_DIRECT	GO:0046470~phosphatidylcholine metabolic process	2	0.3252032520325203	0.2633192777307397	ENSMUSG00000034579, ENSMUSG00000035237	536	7	12527	6.677505330490406	1.0	0.9923460071375203	99.55163921242165
GOTERM_BP_DIRECT	GO:1901386~negative regulation of voltage-gated calcium channel activity	2	0.3252032520325203	0.2633192777307397	ENSMUSG00000032259, ENSMUSG00000032192	536	7	12527	6.677505330490406	1.0	0.9923460071375203	99.55163921242165
GOTERM_BP_DIRECT	GO:0048739~cardiac muscle fiber development	2	0.3252032520325203	0.2633192777307397	ENSMUSG00000023951, ENSMUSG00000039103	536	7	12527	6.677505330490406	1.0	0.9923460071375203	99.55163921242165
GOTERM_BP_DIRECT	GO:0060484~lung-associated mesenchyme development	2	0.3252032520325203	0.2633192777307397	ENSMUSG00000002633, ENSMUSG00000023972	536	7	12527	6.677505330490406	1.0	0.9923460071375203	99.55163921242165
GOTERM_BP_DIRECT	GO:0003417~growth plate cartilage development	2	0.3252032520325203	0.2633192777307397	ENSMUSG00000028047, ENSMUSG00000017491	536	7	12527	6.677505330490406	1.0	0.9923460071375203	99.55163921242165
GOTERM_BP_DIRECT	GO:0051444~negative regulation of ubiquitin-protein transferase activity	2	0.3252032520325203	0.2633192777307397	ENSMUSG00000049792, ENSMUSG00000025880	536	7	12527	6.677505330490406	1.0	0.9923460071375203	99.55163921242165
GOTERM_BP_DIRECT	GO:0050795~regulation of behavior	2	0.3252032520325203	0.2633192777307397	ENSMUSG00000042453, ENSMUSG00000049511	536	7	12527	6.677505330490406	1.0	0.9923460071375203	99.55163921242165
GOTERM_BP_DIRECT	GO:0006108~malate metabolic process	2	0.3252032520325203	0.2633192777307397	ENSMUSG00000030621, ENSMUSG00000032418	536	7	12527	6.677505330490406	1.0	0.9923460071375203	99.55163921242165
GOTERM_BP_DIRECT	GO:0071305~cellular response to vitamin D	2	0.3252032520325203	0.2633192777307397	ENSMUSG00000045573, ENSMUSG00000019943	536	7	12527	6.677505330490406	1.0	0.9923460071375203	99.55163921242165
GOTERM_BP_DIRECT	GO:0051775~response to redox state	2	0.3252032520325203	0.2633192777307397	ENSMUSG00000026077, ENSMUSG00000021313	536	7	12527	6.677505330490406	1.0	0.9923460071375203	99.55163921242165
GOTERM_BP_DIRECT	GO:0000050~urea cycle	2	0.3252032520325203	0.2633192777307397	ENSMUSG00000076441, ENSMUSG00000046687	536	7	12527	6.677505330490406	1.0	0.9923460071375203	99.55163921242165
GOTERM_BP_DIRECT	GO:0070544~histone H3-K36 demethylation	2	0.3252032520325203	0.2633192777307397	ENSMUSG00000042599, ENSMUSG00000024201	536	7	12527	6.677505330490406	1.0	0.9923460071375203	99.55163921242165
GOTERM_BP_DIRECT	GO:0006833~water transport	2	0.3252032520325203	0.2633192777307397	ENSMUSG00000024411, ENSMUSG00000059336	536	7	12527	6.677505330490406	1.0	0.9923460071375203	99.55163921242165
GOTERM_BP_DIRECT	GO:0035313~wound healing, spreading of epidermal cells	2	0.3252032520325203	0.2633192777307397	ENSMUSG00000000530, ENSMUSG00000000555	536	7	12527	6.677505330490406	1.0	0.9923460071375203	99.55163921242165
GOTERM_BP_DIRECT	GO:0019227~neuronal action potential propagation	2	0.3252032520325203	0.2633192777307397	ENSMUSG00000019194, ENSMUSG00000017167	536	7	12527	6.677505330490406	1.0	0.9923460071375203	99.55163921242165
GOTERM_BP_DIRECT	GO:0002043~blood vessel endothelial cell proliferation involved in sprouting angiogenesis	2	0.3252032520325203	0.2633192777307397	ENSMUSG00000023951, ENSMUSG00000062352	536	7	12527	6.677505330490406	1.0	0.9923460071375203	99.55163921242165
KEGG_PATHWAY	mmu04932:Non-alcoholic fatty liver disease (NAFLD)	9	1.4634146341463417	0.2637593801184982	ENSMUSG00000052684, ENSMUSG00000025408, ENSMUSG00000004054, ENSMUSG00000027399, ENSMUSG00000004056, ENSMUSG00000053113, ENSMUSG00000042406, ENSMUSG00000017778, ENSMUSG00000050697	230	138	5189	1.4713610586011343	1.0	0.6710124299267675	98.0585327616087
GOTERM_CC_DIRECT	GO:0032590~dendrite membrane	3	0.4878048780487805	0.2650113281561914	ENSMUSG00000019943, ENSMUSG00000028785, ENSMUSG00000042406	562	24	13434	2.9879893238434168	1.0	0.9090297661131174	98.70730542311995
GOTERM_MF_DIRECT	GO:0008140~cAMP response element binding protein binding	2	0.3252032520325203	0.26521636914606	ENSMUSG00000025408, ENSMUSG00000024042	520	7	12053	6.622527472527473	1.0	0.9783891034793555	99.08852282391618
GOTERM_BP_DIRECT	GO:0048167~regulation of synaptic plasticity	4	0.6504065040650406	0.26631946601604406	ENSMUSG00000030302, ENSMUSG00000027296, ENSMUSG00000020178, ENSMUSG00000025372	536	42	12527	2.225835110163468	1.0	0.9926062112594076	99.58287307148974
KEGG_PATHWAY	mmu00512:Mucin type O-Glycan biosynthesis	3	0.4878048780487805	0.26981059885284	ENSMUSG00000038296, ENSMUSG00000038843, ENSMUSG00000034040	230	23	5189	2.942722117202268	1.0	0.675153237257062	98.25421965386137
GOTERM_MF_DIRECT	GO:0001085~RNA polymerase II transcription factor binding	4	0.6504065040650406	0.2703570750108559	ENSMUSG00000021379, ENSMUSG00000022255, ENSMUSG00000028717, ENSMUSG00000042406	520	42	12053	2.2075091575091577	1.0	0.9789037117618719	99.18103449732332
KEGG_PATHWAY	mmu04950:Maturity onset diabetes of the young	2	0.3252032520325203	0.27103811023600033	ENSMUSG00000027434, ENSMUSG00000047591	230	7	5189	6.445962732919254	1.0	0.6716075897963845	98.29162501848677
KEGG_PATHWAY	mmu04068:FoxO signaling pathway	8	1.3008130081300813	0.2713898475520751	ENSMUSG00000022358, ENSMUSG00000007617, ENSMUSG00000020950, ENSMUSG00000029385, ENSMUSG00000025499, ENSMUSG00000044167, ENSMUSG00000004056, ENSMUSG00000050697	230	119	5189	1.5166971136280598	1.0	0.6667443488183509	98.30220626623054
KEGG_PATHWAY	mmu04917:Prolactin signaling pathway	5	0.8130081300813009	0.27213795089359516	ENSMUSG00000037104, ENSMUSG00000020027, ENSMUSG00000025499, ENSMUSG00000004056, ENSMUSG00000053113	230	60	5189	1.8800724637681159	1.0	0.66258230576943	98.32451061749356
GOTERM_BP_DIRECT	GO:0007163~establishment or maintenance of cell polarity	3	0.4878048780487805	0.2735713220344229	ENSMUSG00000026341, ENSMUSG00000020152, ENSMUSG00000037815	536	24	12527	2.921408582089552	1.0	0.9934836808897155	99.6501066949981
GOTERM_BP_DIRECT	GO:0033137~negative regulation of peptidyl-serine phosphorylation	3	0.4878048780487805	0.2735713220344229	ENSMUSG00000034570, ENSMUSG00000025880, ENSMUSG00000042105	536	24	12527	2.921408582089552	1.0	0.9934836808897155	99.6501066949981
GOTERM_BP_DIRECT	GO:0042273~ribosomal large subunit biogenesis	3	0.4878048780487805	0.2735713220344229	ENSMUSG00000059291, ENSMUSG00000042660, ENSMUSG00000031917	536	24	12527	2.921408582089552	1.0	0.9934836808897155	99.6501066949981
GOTERM_BP_DIRECT	GO:0002092~positive regulation of receptor internalization	3	0.4878048780487805	0.2735713220344229	ENSMUSG00000032259, ENSMUSG00000030854, ENSMUSG00000023951	536	24	12527	2.921408582089552	1.0	0.9934836808897155	99.6501066949981
GOTERM_MF_DIRECT	GO:0044212~transcription regulatory region DNA binding	11	1.788617886178862	0.2752607176137408	ENSMUSG00000052684, ENSMUSG00000037868, ENSMUSG00000025408, ENSMUSG00000025880, ENSMUSG00000000782, ENSMUSG00000017861, ENSMUSG00000038418, ENSMUSG00000028717, ENSMUSG00000042406, ENSMUSG00000020653, ENSMUSG00000051316	520	185	12053	1.3782016632016634	1.0	0.979321282029531	99.26103705437629
GOTERM_MF_DIRECT	GO:0017080~sodium channel regulator activity	3	0.4878048780487805	0.27675155884988983	ENSMUSG00000019194, ENSMUSG00000024114, ENSMUSG00000046480	520	24	12053	2.8973557692307694	1.0	0.9785593587762015	99.28387292200736
GOTERM_MF_DIRECT	GO:0005200~structural constituent of cytoskeleton	5	0.8130081300813009	0.27737058239255524	ENSMUSG00000026341, ENSMUSG00000028464, ENSMUSG00000026202, ENSMUSG00000020396, ENSMUSG00000020152	520	62	12053	1.8692617866004966	1.0	0.9774799811427489	99.29315961379042
KEGG_PATHWAY	mmu04660:T cell receptor signaling pathway	6	0.975609756097561	0.27748982071337014	ENSMUSG00000052684, ENSMUSG00000023274, ENSMUSG00000028161, ENSMUSG00000025499, ENSMUSG00000004056, ENSMUSG00000033953	230	80	5189	1.6920652173913042	1.0	0.6657260541290959	98.47636134522212
GOTERM_BP_DIRECT	GO:0048013~ephrin receptor signaling pathway	4	0.6504065040650406	0.27803947921910677	ENSMUSG00000003934, ENSMUSG00000011877, ENSMUSG00000056486, ENSMUSG00000026259	536	43	12527	2.1740715029503646	1.0	0.9938991493123722	99.68629332931054
GOTERM_BP_DIRECT	GO:0042384~cilium assembly	8	1.3008130081300813	0.2792196371214068	ENSMUSG00000031755, ENSMUSG00000034317, ENSMUSG00000040729, ENSMUSG00000032965, ENSMUSG00000045991, ENSMUSG00000020152, ENSMUSG00000027274, ENSMUSG00000039735	536	124	12527	1.507823784304285	1.0	0.9938657911035537	99.69524415807767
GOTERM_BP_DIRECT	GO:0008360~regulation of cell shape	8	1.3008130081300813	0.2792196371214068	ENSMUSG00000021115, ENSMUSG00000029015, ENSMUSG00000023951, ENSMUSG00000020953, ENSMUSG00000055805, ENSMUSG00000015766, ENSMUSG00000025372, ENSMUSG00000024143	536	124	12527	1.507823784304285	1.0	0.9938657911035537	99.69524415807767
GOTERM_BP_DIRECT	GO:0001889~liver development	6	0.975609756097561	0.2807662266348127	ENSMUSG00000052684, ENSMUSG00000033427, ENSMUSG00000028672, ENSMUSG00000043241, ENSMUSG00000045991, ENSMUSG00000036856	536	83	12527	1.6894893004855243	1.0	0.9938812952772887	99.70660974292255
GOTERM_BP_DIRECT	GO:0033138~positive regulation of peptidyl-serine phosphorylation	5	0.8130081300813009	0.28209155156725413	ENSMUSG00000023951, ENSMUSG00000059146, ENSMUSG00000004056, ENSMUSG00000022114, ENSMUSG00000037316	536	63	12527	1.8548625918028903	1.0	0.9938680228810529	99.71602992845534
GOTERM_BP_DIRECT	GO:0040008~regulation of growth	5	0.8130081300813009	0.28209155156725413	ENSMUSG00000037104, ENSMUSG00000020027, ENSMUSG00000052889, ENSMUSG00000021365, ENSMUSG00000053113	536	63	12527	1.8548625918028903	1.0	0.9938680228810529	99.71602992845534
KEGG_PATHWAY	mmu05214:Glioma	5	0.8130081300813009	0.2820924372964379	ENSMUSG00000036438, ENSMUSG00000052889, ENSMUSG00000025499, ENSMUSG00000004056, ENSMUSG00000057897	230	61	5189	1.8492516037063436	1.0	0.6676620802203852	98.59669072100877
KEGG_PATHWAY	mmu05330:Allograft rejection	3	0.4878048780487805	0.2864434338544479	ENSMUSG00000041538, ENSMUSG00000060550, ENSMUSG00000079491	230	24	5189	2.8201086956521735	1.0	0.669195895727665	98.7023224087683
GOTERM_CC_DIRECT	GO:0016342~catenin complex	2	0.3252032520325203	0.28918605435647915	ENSMUSG00000025880, ENSMUSG00000037815	562	8	13434	5.975978647686833	1.0	0.9265379611049135	99.19394427161015
GOTERM_CC_DIRECT	GO:0032426~stereocilium tip	2	0.3252032520325203	0.28918605435647915	ENSMUSG00000033498, ENSMUSG00000028943	562	8	13434	5.975978647686833	1.0	0.9265379611049135	99.19394427161015
GOTERM_CC_DIRECT	GO:0031209~SCAR complex	2	0.3252032520325203	0.28918605435647915	ENSMUSG00000027002, ENSMUSG00000058835	562	8	13434	5.975978647686833	1.0	0.9265379611049135	99.19394427161015
GOTERM_BP_DIRECT	GO:0001944~vasculature development	3	0.4878048780487805	0.2896287422016328	ENSMUSG00000000378, ENSMUSG00000023951, ENSMUSG00000002633	536	25	12527	2.80455223880597	1.0	0.9946206229525189	99.76440370527934
GOTERM_BP_DIRECT	GO:0043113~receptor clustering	3	0.4878048780487805	0.2896287422016328	ENSMUSG00000056073, ENSMUSG00000062352, ENSMUSG00000001281	536	25	12527	2.80455223880597	1.0	0.9946206229525189	99.76440370527934
GOTERM_BP_DIRECT	GO:0043392~negative regulation of DNA binding	3	0.4878048780487805	0.2896287422016328	ENSMUSG00000052684, ENSMUSG00000025408, ENSMUSG00000026021	536	25	12527	2.80455223880597	1.0	0.9946206229525189	99.76440370527934
GOTERM_CC_DIRECT	GO:0031225~anchored component of membrane	6	0.975609756097561	0.2899079621871241	ENSMUSG00000038264, ENSMUSG00000039488, ENSMUSG00000037705, ENSMUSG00000059974, ENSMUSG00000022594, ENSMUSG00000024114	562	86	13434	1.6677149714474881	1.0	0.923740091176362	99.20542905209915
GOTERM_BP_DIRECT	GO:0007612~learning	5	0.8130081300813009	0.29174165420535064	ENSMUSG00000052684, ENSMUSG00000042453, ENSMUSG00000052087, ENSMUSG00000021478, ENSMUSG00000002997	536	64	12527	1.82588036380597	1.0	0.9946971487761485	99.77649978107571
GOTERM_MF_DIRECT	GO:0001077~transcriptional activator activity, RNA polymerase II core promoter proximal region sequence-specific binding	11	1.788617886178862	0.2917575696515018	ENSMUSG00000052684, ENSMUSG00000037984, ENSMUSG00000037868, ENSMUSG00000048251, ENSMUSG00000025408, ENSMUSG00000045991, ENSMUSG00000017861, ENSMUSG00000047591, ENSMUSG00000038418, ENSMUSG00000027210, ENSMUSG00000042406	520	188	12053	1.3562090834697218	1.0	0.9810725404247603	99.47978172977571
GOTERM_BP_DIRECT	GO:0006813~potassium ion transport	7	1.1382113821138211	0.2920125287666798	ENSMUSG00000027827, ENSMUSG00000050963, ENSMUSG00000044216, ENSMUSG00000058740, ENSMUSG00000033998, ENSMUSG00000037579, ENSMUSG00000037624	536	105	12527	1.5580845771144278	1.0	0.994562664358046	99.77800741858745
GOTERM_BP_DIRECT	GO:0007617~mating behavior	2	0.3252032520325203	0.2947988453360088	ENSMUSG00000021478, ENSMUSG00000032323	536	8	12527	5.842817164179104	1.0	0.9947165073933467	99.7929685581735
GOTERM_BP_DIRECT	GO:0042053~regulation of dopamine metabolic process	2	0.3252032520325203	0.2947988453360088	ENSMUSG00000022489, ENSMUSG00000021478	536	8	12527	5.842817164179104	1.0	0.9947165073933467	99.7929685581735
GOTERM_BP_DIRECT	GO:0048665~neuron fate specification	2	0.3252032520325203	0.2947988453360088	ENSMUSG00000027434, ENSMUSG00000059146	536	8	12527	5.842817164179104	1.0	0.9947165073933467	99.7929685581735
GOTERM_BP_DIRECT	GO:0035912~dorsal aorta morphogenesis	2	0.3252032520325203	0.2947988453360088	ENSMUSG00000040289, ENSMUSG00000000530	536	8	12527	5.842817164179104	1.0	0.9947165073933467	99.7929685581735
GOTERM_BP_DIRECT	GO:0021513~spinal cord dorsal/ventral patterning	2	0.3252032520325203	0.2947988453360088	ENSMUSG00000002633, ENSMUSG00000021318	536	8	12527	5.842817164179104	1.0	0.9947165073933467	99.7929685581735
GOTERM_BP_DIRECT	GO:0046069~cGMP catabolic process	2	0.3252032520325203	0.2947988453360088	ENSMUSG00000022489, ENSMUSG00000023868	536	8	12527	5.842817164179104	1.0	0.9947165073933467	99.7929685581735
GOTERM_BP_DIRECT	GO:0043691~reverse cholesterol transport	2	0.3252032520325203	0.2947988453360088	ENSMUSG00000035237, ENSMUSG00000018800	536	8	12527	5.842817164179104	1.0	0.9947165073933467	99.7929685581735
GOTERM_BP_DIRECT	GO:0001973~adenosine receptor signaling pathway	2	0.3252032520325203	0.2947988453360088	ENSMUSG00000022840, ENSMUSG00000020178	536	8	12527	5.842817164179104	1.0	0.9947165073933467	99.7929685581735
GOTERM_BP_DIRECT	GO:0030432~peristalsis	2	0.3252032520325203	0.2947988453360088	ENSMUSG00000032259, ENSMUSG00000021478	536	8	12527	5.842817164179104	1.0	0.9947165073933467	99.7929685581735
GOTERM_BP_DIRECT	GO:0043068~positive regulation of programmed cell death	2	0.3252032520325203	0.2947988453360088	ENSMUSG00000036273, ENSMUSG00000017491	536	8	12527	5.842817164179104	1.0	0.9947165073933467	99.7929685581735
GOTERM_BP_DIRECT	GO:0035148~tube formation	2	0.3252032520325203	0.2947988453360088	ENSMUSG00000023951, ENSMUSG00000062352	536	8	12527	5.842817164179104	1.0	0.9947165073933467	99.7929685581735
GOTERM_BP_DIRECT	GO:0042088~T-helper 1 type immune response	2	0.3252032520325203	0.2947988453360088	ENSMUSG00000023951, ENSMUSG00000025499	536	8	12527	5.842817164179104	1.0	0.9947165073933467	99.7929685581735
GOTERM_BP_DIRECT	GO:0060346~bone trabecula formation	2	0.3252032520325203	0.2947988453360088	ENSMUSG00000023951, ENSMUSG00000028047	536	8	12527	5.842817164179104	1.0	0.9947165073933467	99.7929685581735
GOTERM_BP_DIRECT	GO:0043586~tongue development	2	0.3252032520325203	0.2947988453360088	ENSMUSG00000002633, ENSMUSG00000021318	536	8	12527	5.842817164179104	1.0	0.9947165073933467	99.7929685581735
GOTERM_CC_DIRECT	GO:0033017~sarcoplasmic reticulum membrane	3	0.4878048780487805	0.29639292531207484	ENSMUSG00000021313, ENSMUSG00000030592, ENSMUSG00000057897	562	26	13434	2.7581439912400767	1.0	0.925561770251446	99.30199137708084
GOTERM_CC_DIRECT	GO:0032809~neuronal cell body membrane	3	0.4878048780487805	0.29639292531207484	ENSMUSG00000030302, ENSMUSG00000019943, ENSMUSG00000028785	562	26	13434	2.7581439912400767	1.0	0.925561770251446	99.30199137708084
GOTERM_CC_DIRECT	GO:0012505~endomembrane system	7	1.1382113821138211	0.29657719156861007	ENSMUSG00000052302, ENSMUSG00000033083, ENSMUSG00000040653, ENSMUSG00000020130, ENSMUSG00000021478, ENSMUSG00000020178, ENSMUSG00000003134	562	108	13434	1.5493277975484379	1.0	0.9224158793379438	99.3045686115437
GOTERM_MF_DIRECT	GO:0005267~potassium channel activity	5	0.8130081300813009	0.2968345773283303	ENSMUSG00000050963, ENSMUSG00000058740, ENSMUSG00000033998, ENSMUSG00000037579, ENSMUSG00000037624	520	64	12053	1.810847355769231	1.0	0.981489734407589	99.53381642486086
GOTERM_MF_DIRECT	GO:0042809~vitamin D receptor binding	2	0.3252032520325203	0.29687440537572823	ENSMUSG00000021039, ENSMUSG00000051316	520	8	12053	5.794711538461539	1.0	0.9803836906849679	99.53421878035402
GOTERM_MF_DIRECT	GO:0030235~nitric-oxide synthase regulator activity	2	0.3252032520325203	0.29687440537572823	ENSMUSG00000036438, ENSMUSG00000009013	520	8	12053	5.794711538461539	1.0	0.9803836906849679	99.53421878035402
GOTERM_MF_DIRECT	GO:0008271~secondary active sulfate transmembrane transporter activity	2	0.3252032520325203	0.29687440537572823	ENSMUSG00000029015, ENSMUSG00000040441	520	8	12053	5.794711538461539	1.0	0.9803836906849679	99.53421878035402
GOTERM_MF_DIRECT	GO:0019531~oxalate transmembrane transporter activity	2	0.3252032520325203	0.29687440537572823	ENSMUSG00000029015, ENSMUSG00000040441	520	8	12053	5.794711538461539	1.0	0.9803836906849679	99.53421878035402
GOTERM_MF_DIRECT	GO:0035240~dopamine binding	2	0.3252032520325203	0.29687440537572823	ENSMUSG00000032259, ENSMUSG00000021478	520	8	12053	5.794711538461539	1.0	0.9803836906849679	99.53421878035402
GOTERM_BP_DIRECT	GO:0007275~multicellular organism development	36	5.853658536585367	0.298576374816074	ENSMUSG00000003934, ENSMUSG00000038264, ENSMUSG00000039361, ENSMUSG00000021681, ENSMUSG00000007872, ENSMUSG00000028347, ENSMUSG00000059146, ENSMUSG00000063659, ENSMUSG00000027840, ENSMUSG00000026259, ENSMUSG00000022101, ENSMUSG00000023951, ENSMUSG00000002633, ENSMUSG00000027434, ENSMUSG00000021313, ENSMUSG00000004056, ENSMUSG00000044461, ENSMUSG00000022479, ENSMUSG00000032921, ENSMUSG00000037643,…	536	740	12527	1.1369806373537716	1.0	0.9949725604076421	99.81173802097719
GOTERM_MF_DIRECT	GO:0017137~Rab GTPase binding	8	1.3008130081300813	0.2997671287277607	ENSMUSG00000052302, ENSMUSG00000020263, ENSMUSG00000033083, ENSMUSG00000020130, ENSMUSG00000027465, ENSMUSG00000024319, ENSMUSG00000003134, ENSMUSG00000025885	520	126	12053	1.4716727716727718	1.0	0.9801542536835962	99.56258964152087
GOTERM_MF_DIRECT	GO:0043565~sequence-specific DNA binding	21	3.414634146341464	0.3006592167071704	ENSMUSG00000052684, ENSMUSG00000026663, ENSMUSG00000029167, ENSMUSG00000000782, ENSMUSG00000063659, ENSMUSG00000027210, ENSMUSG00000017491, ENSMUSG00000038418, ENSMUSG00000015843, ENSMUSG00000048251, ENSMUSG00000025408, ENSMUSG00000027434, ENSMUSG00000017861, ENSMUSG00000047591, ENSMUSG00000020950, ENSMUSG00000044167, ENSMUSG00000022479, ENSMUSG00000021318, ENSMUSG00000042406, ENSMUSG00000048249,…	520	405	12053	1.201866096866097	1.0	0.9792993754351603	99.57100775376027
GOTERM_BP_DIRECT	GO:0003151~outflow tract morphogenesis	4	0.6504065040650406	0.30161027954555075	ENSMUSG00000052684, ENSMUSG00000023951, ENSMUSG00000040289, ENSMUSG00000030592	536	45	12527	2.077446102819237	1.0	0.9951392834547006	99.82563770251302
GOTERM_BP_DIRECT	GO:0042472~inner ear morphogenesis	4	0.6504065040650406	0.30161027954555075	ENSMUSG00000009681, ENSMUSG00000030302, ENSMUSG00000020950, ENSMUSG00000022114	536	45	12527	2.077446102819237	1.0	0.9951392834547006	99.82563770251302
GOTERM_BP_DIRECT	GO:0010628~positive regulation of gene expression	16	2.6016260162601625	0.3040859562757635	ENSMUSG00000059146, ENSMUSG00000028161, ENSMUSG00000027399, ENSMUSG00000029359, ENSMUSG00000022114, ENSMUSG00000038418, ENSMUSG00000050697, ENSMUSG00000053470, ENSMUSG00000021379, ENSMUSG00000023951, ENSMUSG00000002633, ENSMUSG00000027434, ENSMUSG00000004056, ENSMUSG00000025499, ENSMUSG00000022479, ENSMUSG00000042406	536	301	12527	1.242326573114494	1.0	0.9952439908142703	99.836256493665
GOTERM_BP_DIRECT	GO:0010043~response to zinc ion	3	0.4878048780487805	0.3056421185615302	ENSMUSG00000064267, ENSMUSG00000027562, ENSMUSG00000076441	536	26	12527	2.696684845005741	1.0	0.9952548020001389	99.84261572652998
GOTERM_BP_DIRECT	GO:0043278~response to morphine	3	0.4878048780487805	0.3056421185615302	ENSMUSG00000032259, ENSMUSG00000045573, ENSMUSG00000044288	536	26	12527	2.696684845005741	1.0	0.9952548020001389	99.84261572652998
GOTERM_CC_DIRECT	GO:0072372~primary cilium	4	0.6504065040650406	0.31293259461647144	ENSMUSG00000052302, ENSMUSG00000032965, ENSMUSG00000022840, ENSMUSG00000021318	562	47	13434	2.0343757098508366	1.0	0.9316173156001509	99.50116228502914
GOTERM_BP_DIRECT	GO:0018105~peptidyl-serine phosphorylation	8	1.3008130081300813	0.3132515189829894	ENSMUSG00000021115, ENSMUSG00000036273, ENSMUSG00000038128, ENSMUSG00000052889, ENSMUSG00000042489, ENSMUSG00000004056, ENSMUSG00000037643, ENSMUSG00000057897	536	129	12527	1.4493810019669096	1.0	0.995834592712897	99.87049593980994
GOTERM_CC_DIRECT	GO:0032591~dendritic spine membrane	2	0.3252032520325203	0.3188871286535092	ENSMUSG00000019943, ENSMUSG00000059213	562	9	13434	5.3119810201660735	1.0	0.9328333662817884	99.558865427258
GOTERM_CC_DIRECT	GO:0001650~fibrillar center	2	0.3252032520325203	0.3188871286535092	ENSMUSG00000020923, ENSMUSG00000026021	562	9	13434	5.3119810201660735	1.0	0.9328333662817884	99.558865427258
GOTERM_CC_DIRECT	GO:0044327~dendritic spine head	2	0.3252032520325203	0.3188871286535092	ENSMUSG00000021478, ENSMUSG00000028785	562	9	13434	5.3119810201660735	1.0	0.9328333662817884	99.558865427258
KEGG_PATHWAY	mmu05320:Autoimmune thyroid disease	3	0.4878048780487805	0.3195614411355047	ENSMUSG00000041538, ENSMUSG00000060550, ENSMUSG00000079491	230	26	5189	2.6031772575250836	1.0	0.7119769925874692	99.29616276953853
GOTERM_MF_DIRECT	GO:0019900~kinase binding	6	0.975609756097561	0.32037561942177084	ENSMUSG00000062352, ENSMUSG00000026659, ENSMUSG00000058799, ENSMUSG00000028785, ENSMUSG00000018849, ENSMUSG00000050697	520	87	12053	1.5985411140583554	1.0	0.9838960856001815	99.72259045125433
GOTERM_BP_DIRECT	GO:1901216~positive regulation of neuron death	3	0.4878048780487805	0.32158596398784245	ENSMUSG00000030854, ENSMUSG00000039361, ENSMUSG00000025408	536	27	12527	2.5968076285240467	1.0	0.9964008582271056	99.89565931587452
GOTERM_BP_DIRECT	GO:0051480~regulation of cytosolic calcium ion concentration	3	0.4878048780487805	0.32158596398784245	ENSMUSG00000030302, ENSMUSG00000021313, ENSMUSG00000030592	536	27	12527	2.5968076285240467	1.0	0.9964008582271056	99.89565931587452
GOTERM_BP_DIRECT	GO:0007608~sensory perception of smell	3	0.4878048780487805	0.32158596398784245	ENSMUSG00000032259, ENSMUSG00000051650, ENSMUSG00000027274	536	27	12527	2.5968076285240467	1.0	0.9964008582271056	99.89565931587452
GOTERM_BP_DIRECT	GO:0019228~neuronal action potential	3	0.4878048780487805	0.32158596398784245	ENSMUSG00000056073, ENSMUSG00000021478, ENSMUSG00000068696	536	27	12527	2.5968076285240467	1.0	0.9964008582271056	99.89565931587452
GOTERM_BP_DIRECT	GO:0005513~detection of calcium ion	2	0.3252032520325203	0.324935646820789	ENSMUSG00000036438, ENSMUSG00000021313	536	9	12527	5.1936152570480925	1.0	0.996541184978854	99.90440887134217
GOTERM_BP_DIRECT	GO:0048643~positive regulation of skeletal muscle tissue development	2	0.3252032520325203	0.324935646820789	ENSMUSG00000002633, ENSMUSG00000050697	536	9	12527	5.1936152570480925	1.0	0.996541184978854	99.90440887134217
GOTERM_BP_DIRECT	GO:2001256~regulation of store-operated calcium entry	2	0.3252032520325203	0.324935646820789	ENSMUSG00000048200, ENSMUSG00000007617	536	9	12527	5.1936152570480925	1.0	0.996541184978854	99.90440887134217
GOTERM_BP_DIRECT	GO:0014824~artery smooth muscle contraction	2	0.3252032520325203	0.324935646820789	ENSMUSG00000031755, ENSMUSG00000027274	536	9	12527	5.1936152570480925	1.0	0.996541184978854	99.90440887134217
GOTERM_BP_DIRECT	GO:0035308~negative regulation of protein dephosphorylation	2	0.3252032520325203	0.324935646820789	ENSMUSG00000037754, ENSMUSG00000007656	536	9	12527	5.1936152570480925	1.0	0.996541184978854	99.90440887134217
GOTERM_BP_DIRECT	GO:0033129~positive regulation of histone phosphorylation	2	0.3252032520325203	0.324935646820789	ENSMUSG00000021180, ENSMUSG00000024952	536	9	12527	5.1936152570480925	1.0	0.996541184978854	99.90440887134217
GOTERM_BP_DIRECT	GO:0007175~negative regulation of epidermal growth factor-activated receptor activity	2	0.3252032520325203	0.324935646820789	ENSMUSG00000037104, ENSMUSG00000037224	536	9	12527	5.1936152570480925	1.0	0.996541184978854	99.90440887134217
GOTERM_BP_DIRECT	GO:0060158~phospholipase C-activating dopamine receptor signaling pathway	2	0.3252032520325203	0.324935646820789	ENSMUSG00000032259, ENSMUSG00000021478	536	9	12527	5.1936152570480925	1.0	0.996541184978854	99.90440887134217
GOTERM_BP_DIRECT	GO:0007625~grooming behavior	2	0.3252032520325203	0.324935646820789	ENSMUSG00000032259, ENSMUSG00000021478	536	9	12527	5.1936152570480925	1.0	0.996541184978854	99.90440887134217
GOTERM_BP_DIRECT	GO:0033210~leptin-mediated signaling pathway	2	0.3252032520325203	0.324935646820789	ENSMUSG00000031755, ENSMUSG00000027274	536	9	12527	5.1936152570480925	1.0	0.996541184978854	99.90440887134217
GOTERM_BP_DIRECT	GO:0050901~leukocyte tethering or rolling	2	0.3252032520325203	0.324935646820789	ENSMUSG00000001281, ENSMUSG00000038843	536	9	12527	5.1936152570480925	1.0	0.996541184978854	99.90440887134217
GOTERM_BP_DIRECT	GO:0008209~androgen metabolic process	2	0.3252032520325203	0.324935646820789	ENSMUSG00000029167, ENSMUSG00000002633	536	9	12527	5.1936152570480925	1.0	0.996541184978854	99.90440887134217
GOTERM_BP_DIRECT	GO:0034375~high-density lipoprotein particle remodeling	2	0.3252032520325203	0.324935646820789	ENSMUSG00000035237, ENSMUSG00000018800	536	9	12527	5.1936152570480925	1.0	0.996541184978854	99.90440887134217
GOTERM_BP_DIRECT	GO:0044070~regulation of anion transport	2	0.3252032520325203	0.324935646820789	ENSMUSG00000027562, ENSMUSG00000038298	536	9	12527	5.1936152570480925	1.0	0.996541184978854	99.90440887134217
GOTERM_BP_DIRECT	GO:0060052~neurofilament cytoskeleton organization	2	0.3252032520325203	0.324935646820789	ENSMUSG00000034336, ENSMUSG00000020396	536	9	12527	5.1936152570480925	1.0	0.996541184978854	99.90440887134217
GOTERM_BP_DIRECT	GO:0086002~cardiac muscle cell action potential involved in contraction	2	0.3252032520325203	0.324935646820789	ENSMUSG00000019194, ENSMUSG00000046480	536	9	12527	5.1936152570480925	1.0	0.996541184978854	99.90440887134217
GOTERM_BP_DIRECT	GO:0033173~calcineurin-NFAT signaling cascade	2	0.3252032520325203	0.324935646820789	ENSMUSG00000028161, ENSMUSG00000033953	536	9	12527	5.1936152570480925	1.0	0.996541184978854	99.90440887134217
GOTERM_BP_DIRECT	GO:0045943~positive regulation of transcription from RNA polymerase I promoter	2	0.3252032520325203	0.324935646820789	ENSMUSG00000020923, ENSMUSG00000042406	536	9	12527	5.1936152570480925	1.0	0.996541184978854	99.90440887134217
GOTERM_BP_DIRECT	GO:0030903~notochord development	2	0.3252032520325203	0.324935646820789	ENSMUSG00000027002, ENSMUSG00000007872	536	9	12527	5.1936152570480925	1.0	0.996541184978854	99.90440887134217
GOTERM_MF_DIRECT	GO:0005388~calcium-transporting ATPase activity	2	0.3252032520325203	0.3271709752100155	ENSMUSG00000030302, ENSMUSG00000019943	520	9	12053	5.150854700854701	1.0	0.9846598748760681	99.76199098768089
GOTERM_MF_DIRECT	GO:0008374~O-acyltransferase activity	2	0.3252032520325203	0.3271709752100155	ENSMUSG00000031985, ENSMUSG00000035237	520	9	12053	5.150854700854701	1.0	0.9846598748760681	99.76199098768089
GOTERM_MF_DIRECT	GO:0015116~sulfate transmembrane transporter activity	2	0.3252032520325203	0.3271709752100155	ENSMUSG00000029015, ENSMUSG00000040441	520	9	12053	5.150854700854701	1.0	0.9846598748760681	99.76199098768089
GOTERM_MF_DIRECT	GO:0035612~AP-2 adaptor complex binding	2	0.3252032520325203	0.3271709752100155	ENSMUSG00000070000, ENSMUSG00000062372	520	9	12053	5.150854700854701	1.0	0.9846598748760681	99.76199098768089
GOTERM_MF_DIRECT	GO:0043522~leucine zipper domain binding	2	0.3252032520325203	0.3271709752100155	ENSMUSG00000025408, ENSMUSG00000042406	520	9	12053	5.150854700854701	1.0	0.9846598748760681	99.76199098768089
GOTERM_MF_DIRECT	GO:0044325~ion channel binding	7	1.1382113821138211	0.3289372242703893	ENSMUSG00000036273, ENSMUSG00000027827, ENSMUSG00000026021, ENSMUSG00000007617, ENSMUSG00000036438, ENSMUSG00000036667, ENSMUSG00000046480	520	109	12053	1.4885497529992942	1.0	0.9841943860532878	99.77133935975657
GOTERM_BP_DIRECT	GO:0008203~cholesterol metabolic process	5	0.8130081300813009	0.33070299527085356	ENSMUSG00000031835, ENSMUSG00000035237, ENSMUSG00000021259, ENSMUSG00000032323, ENSMUSG00000050697	536	68	12527	1.7184756365232658	1.0	0.9968432632062596	99.91787333423603
KEGG_PATHWAY	mmu04662:B cell receptor signaling pathway	5	0.8130081300813009	0.33253672111703914	ENSMUSG00000052684, ENSMUSG00000028161, ENSMUSG00000025499, ENSMUSG00000004056, ENSMUSG00000033953	230	66	5189	1.7091567852437417	1.0	0.7245354665175827	99.45067017848864
GOTERM_CC_DIRECT	GO:0030027~lamellipodium	9	1.4634146341463417	0.3336304704987114	ENSMUSG00000026341, ENSMUSG00000027002, ENSMUSG00000058835, ENSMUSG00000062352, ENSMUSG00000064181, ENSMUSG00000023800, ENSMUSG00000029359, ENSMUSG00000031605, ENSMUSG00000037815	562	157	13434	1.3702880975587641	1.0	0.9397444889235321	99.6761471453346
KEGG_PATHWAY	mmu00072:Synthesis and degradation of ketone bodies	2	0.3252032520325203	0.33404821551675895	ENSMUSG00000023832, ENSMUSG00000028672	230	9	5189	5.01352657004831	1.0	0.7217511980568165	99.4664705129878
KEGG_PATHWAY	mmu04744:Phototransduction	2	0.3252032520325203	0.33404821551675895	ENSMUSG00000020599, ENSMUSG00000036438	230	9	5189	5.01352657004831	1.0	0.7217511980568165	99.4664705129878
GOTERM_CC_DIRECT	GO:0031514~motile cilium	5	0.8130081300813009	0.33508604966735045	ENSMUSG00000031755, ENSMUSG00000032965, ENSMUSG00000030688, ENSMUSG00000027274, ENSMUSG00000032921	562	70	13434	1.7074224707676666	1.0	0.937971740815712	99.68599582354052
KEGG_PATHWAY	mmu05216:Thyroid cancer	3	0.4878048780487805	0.33599162678345257	ENSMUSG00000000782, ENSMUSG00000025499, ENSMUSG00000015843	230	27	5189	2.5067632850241544	1.0	0.7195844489866131	99.48616998785846
GOTERM_BP_DIRECT	GO:0010466~negative regulation of peptidase activity	4	0.6504065040650406	0.33710666576683335	ENSMUSG00000051029, ENSMUSG00000054162, ENSMUSG00000021223, ENSMUSG00000030111	536	48	12527	1.947605721393035	1.0	0.9971582355234975	99.93072009380387
GOTERM_BP_DIRECT	GO:0048872~homeostasis of number of cells	3	0.4878048780487805	0.33743704077055875	ENSMUSG00000009681, ENSMUSG00000063659, ENSMUSG00000036712	536	28	12527	2.504064498933902	1.0	0.9970853514441222	99.93132849969712
GOTERM_BP_DIRECT	GO:0002027~regulation of heart rate	3	0.4878048780487805	0.33743704077055875	ENSMUSG00000032259, ENSMUSG00000036438, ENSMUSG00000021313	536	28	12527	2.504064498933902	1.0	0.9970853514441222	99.93132849969712
GOTERM_BP_DIRECT	GO:0042493~response to drug	14	2.2764227642276422	0.33892765325066654	ENSMUSG00000031985, ENSMUSG00000052684, ENSMUSG00000029167, ENSMUSG00000049511, ENSMUSG00000029084, ENSMUSG00000005514, ENSMUSG00000021478, ENSMUSG00000020178, ENSMUSG00000078773, ENSMUSG00000032259, ENSMUSG00000029015, ENSMUSG00000052889, ENSMUSG00000068037, ENSMUSG00000068220	536	264	12527	1.239385459068295	1.0	0.997084448928657	99.93401141111767
GOTERM_MF_DIRECT	GO:0032403~protein complex binding	17	2.7642276422764227	0.3391357643397465	ENSMUSG00000027002, ENSMUSG00000092341, ENSMUSG00000012519, ENSMUSG00000020599, ENSMUSG00000036273, ENSMUSG00000024077, ENSMUSG00000011877, ENSMUSG00000040385, ENSMUSG00000038298, ENSMUSG00000028790, ENSMUSG00000021478, ENSMUSG00000017491, ENSMUSG00000029713, ENSMUSG00000058835, ENSMUSG00000062352, ENSMUSG00000062372, ENSMUSG00000049225	520	327	12053	1.2050164667137147	1.0	0.9857131955548654	99.81894703469113
GOTERM_CC_DIRECT	GO:0005887~integral component of plasma membrane	33	5.365853658536586	0.3392326680816731	ENSMUSG00000040441, ENSMUSG00000020226, ENSMUSG00000049511, ENSMUSG00000040412, ENSMUSG00000035355, ENSMUSG00000059146, ENSMUSG00000021478, ENSMUSG00000019943, ENSMUSG00000020178, ENSMUSG00000032259, ENSMUSG00000059336, ENSMUSG00000026322, ENSMUSG00000041920, ENSMUSG00000023972, ENSMUSG00000044216, ENSMUSG00000052270, ENSMUSG00000033998, ENSMUSG00000000530, ENSMUSG00000037624, ENSMUSG00000024411,…	562	707	13434	1.1157414165412474	1.0	0.937921511573112	99.71254808825931
GOTERM_BP_DIRECT	GO:0042593~glucose homeostasis	6	0.975609756097561	0.3398108355429277	ENSMUSG00000019429, ENSMUSG00000044288, ENSMUSG00000024990, ENSMUSG00000044167, ENSMUSG00000050824, ENSMUSG00000050697	536	90	12527	1.5580845771144276	1.0	0.9970458646070123	99.93555404309731
GOTERM_BP_DIRECT	GO:0007268~chemical synaptic transmission	8	1.3008130081300813	0.3410015062124777	ENSMUSG00000026322, ENSMUSG00000045573, ENSMUSG00000049511, ENSMUSG00000056073, ENSMUSG00000070570, ENSMUSG00000020882, ENSMUSG00000050824, ENSMUSG00000029054	536	133	12527	1.4057905958927168	1.0	0.9970266856855079	99.93757996091375
GOTERM_MF_DIRECT	GO:0030414~peptidase inhibitor activity	4	0.6504065040650406	0.34178992044859813	ENSMUSG00000051029, ENSMUSG00000054162, ENSMUSG00000021223, ENSMUSG00000030111	520	48	12053	1.931570512820513	1.0	0.9854839308107481	99.82972004569984
GOTERM_CC_DIRECT	GO:0005719~nuclear euchromatin	3	0.4878048780487805	0.34301828130040857	ENSMUSG00000052684, ENSMUSG00000029167, ENSMUSG00000000782	562	29	13434	2.4728187507669657	1.0	0.9376629934968571	99.73495192713222
GOTERM_BP_DIRECT	GO:0006417~regulation of translation	7	1.1382113821138211	0.34499744172548136	ENSMUSG00000042500, ENSMUSG00000040385, ENSMUSG00000022204, ENSMUSG00000004056, ENSMUSG00000028156, ENSMUSG00000000552, ENSMUSG00000062397	536	112	12527	1.460704291044776	1.0	0.9971800110102103	99.9439486079873
GOTERM_CC_DIRECT	GO:0005885~Arp2/3 protein complex	2	0.3252032520325203	0.3473492754512272	ENSMUSG00000026341, ENSMUSG00000020152	562	10	13434	4.780782918149466	1.0	0.9377638985249309	99.75858891929413
GOTERM_CC_DIRECT	GO:0070852~cell body fiber	2	0.3252032520325203	0.3473492754512272	ENSMUSG00000045573, ENSMUSG00000076441	562	10	13434	4.780782918149466	1.0	0.9377638985249309	99.75858891929413
GOTERM_BP_DIRECT	GO:0042752~regulation of circadian rhythm	4	0.6504065040650406	0.348929776632957	ENSMUSG00000029167, ENSMUSG00000040385, ENSMUSG00000026077, ENSMUSG00000050697	536	49	12527	1.9078586658544014	1.0	0.9973216723763971	99.94961358415311
GOTERM_BP_DIRECT	GO:0006986~response to unfolded protein	4	0.6504065040650406	0.348929776632957	ENSMUSG00000026663, ENSMUSG00000025408, ENSMUSG00000043241, ENSMUSG00000048249	536	49	12527	1.9078586658544014	1.0	0.9973216723763971	99.94961358415311
GOTERM_BP_DIRECT	GO:0048666~neuron development	4	0.6504065040650406	0.348929776632957	ENSMUSG00000038255, ENSMUSG00000023951, ENSMUSG00000038417, ENSMUSG00000063659	536	49	12527	1.9078586658544014	1.0	0.9973216723763971	99.94961358415311
GOTERM_BP_DIRECT	GO:0030097~hemopoiesis	5	0.8130081300813009	0.3503031414086756	ENSMUSG00000039361, ENSMUSG00000035683, ENSMUSG00000028717, ENSMUSG00000020653, ENSMUSG00000006356	536	70	12527	1.669376332622601	1.0	0.997314472413127	99.95146144914622
GOTERM_CC_DIRECT	GO:0045121~membrane raft	12	1.951219512195122	0.35138423643690136	ENSMUSG00000030302, ENSMUSG00000023274, ENSMUSG00000036273, ENSMUSG00000002633, ENSMUSG00000022840, ENSMUSG00000044288, ENSMUSG00000038298, ENSMUSG00000019943, ENSMUSG00000002997, ENSMUSG00000022122, ENSMUSG00000024143, ENSMUSG00000031342	562	227	13434	1.2636430620659382	1.0	0.9376971255976937	99.77883334071711
KEGG_PATHWAY	mmu00562:Inositol phosphate metabolism	5	0.8130081300813009	0.3528824150278349	ENSMUSG00000034570, ENSMUSG00000024998, ENSMUSG00000027296, ENSMUSG00000021385, ENSMUSG00000051177	230	68	5189	1.6588874680306904	1.0	0.7365635976037814	99.6312222306813
GOTERM_BP_DIRECT	GO:0071549~cellular response to dexamethasone stimulus	3	0.4878048780487805	0.35317421551443695	ENSMUSG00000022358, ENSMUSG00000044167, ENSMUSG00000028156	536	29	12527	2.417717447246526	1.0	0.9973911938415873	99.95511996091409
GOTERM_BP_DIRECT	GO:0050769~positive regulation of neurogenesis	3	0.4878048780487805	0.35317421551443695	ENSMUSG00000037364, ENSMUSG00000052087, ENSMUSG00000021039	536	29	12527	2.417717447246526	1.0	0.9973911938415873	99.95511996091409
GOTERM_BP_DIRECT	GO:0035249~synaptic transmission, glutamatergic	3	0.4878048780487805	0.35317421551443695	ENSMUSG00000056073, ENSMUSG00000070570, ENSMUSG00000020178	536	29	12527	2.417717447246526	1.0	0.9973911938415873	99.95511996091409
GOTERM_BP_DIRECT	GO:0048468~cell development	3	0.4878048780487805	0.35317421551443695	ENSMUSG00000002633, ENSMUSG00000027434, ENSMUSG00000034579	536	29	12527	2.417717447246526	1.0	0.9973911938415873	99.95511996091409
GOTERM_BP_DIRECT	GO:0048617~embryonic foregut morphogenesis	2	0.3252032520325203	0.3537868553908779	ENSMUSG00000027002, ENSMUSG00000002633	536	10	12527	4.674253731343284	1.0	0.997342202169534	99.95586618530481
GOTERM_BP_DIRECT	GO:0048149~behavioral response to ethanol	2	0.3252032520325203	0.3537868553908779	ENSMUSG00000032259, ENSMUSG00000015766	536	10	12527	4.674253731343284	1.0	0.997342202169534	99.95586618530481
GOTERM_BP_DIRECT	GO:0051533~positive regulation of NFAT protein import into nucleus	2	0.3252032520325203	0.3537868553908779	ENSMUSG00000028161, ENSMUSG00000033953	536	10	12527	4.674253731343284	1.0	0.997342202169534	99.95586618530481
GOTERM_BP_DIRECT	GO:0045762~positive regulation of adenylate cyclase activity	2	0.3252032520325203	0.3537868553908779	ENSMUSG00000021478, ENSMUSG00000028785	536	10	12527	4.674253731343284	1.0	0.997342202169534	99.95586618530481
GOTERM_BP_DIRECT	GO:0046628~positive regulation of insulin receptor signaling pathway	2	0.3252032520325203	0.3537868553908779	ENSMUSG00000020189, ENSMUSG00000023571	536	10	12527	4.674253731343284	1.0	0.997342202169534	99.95586618530481
GOTERM_BP_DIRECT	GO:2000147~positive regulation of cell motility	2	0.3252032520325203	0.3537868553908779	ENSMUSG00000029015, ENSMUSG00000004056	536	10	12527	4.674253731343284	1.0	0.997342202169534	99.95586618530481
GOTERM_BP_DIRECT	GO:0007191~adenylate cyclase-activating dopamine receptor signaling pathway	2	0.3252032520325203	0.3537868553908779	ENSMUSG00000022840, ENSMUSG00000021478	536	10	12527	4.674253731343284	1.0	0.997342202169534	99.95586618530481
GOTERM_BP_DIRECT	GO:0046638~positive regulation of alpha-beta T cell differentiation	2	0.3252032520325203	0.3537868553908779	ENSMUSG00000002633, ENSMUSG00000021318	536	10	12527	4.674253731343284	1.0	0.997342202169534	99.95586618530481
GOTERM_BP_DIRECT	GO:0042428~serotonin metabolic process	2	0.3252032520325203	0.3537868553908779	ENSMUSG00000022489, ENSMUSG00000030302	536	10	12527	4.674253731343284	1.0	0.997342202169534	99.95586618530481
GOTERM_BP_DIRECT	GO:0045779~negative regulation of bone resorption	2	0.3252032520325203	0.3537868553908779	ENSMUSG00000023951, ENSMUSG00000029084	536	10	12527	4.674253731343284	1.0	0.997342202169534	99.95586618530481
GOTERM_BP_DIRECT	GO:0097120~receptor localization to synapse	2	0.3252032520325203	0.3537868553908779	ENSMUSG00000042453, ENSMUSG00000058589	536	10	12527	4.674253731343284	1.0	0.997342202169534	99.95586618530481
GOTERM_BP_DIRECT	GO:0033628~regulation of cell adhesion mediated by integrin	2	0.3252032520325203	0.3537868553908779	ENSMUSG00000062352, ENSMUSG00000029359	536	10	12527	4.674253731343284	1.0	0.997342202169534	99.95586618530481
GOTERM_BP_DIRECT	GO:0044321~response to leptin	2	0.3252032520325203	0.3537868553908779	ENSMUSG00000031755, ENSMUSG00000027274	536	10	12527	4.674253731343284	1.0	0.997342202169534	99.95586618530481
GOTERM_BP_DIRECT	GO:0030322~stabilization of membrane potential	2	0.3252032520325203	0.3537868553908779	ENSMUSG00000033998, ENSMUSG00000037624	536	10	12527	4.674253731343284	1.0	0.997342202169534	99.95586618530481
GOTERM_BP_DIRECT	GO:0008272~sulfate transport	2	0.3252032520325203	0.3537868553908779	ENSMUSG00000029015, ENSMUSG00000040441	536	10	12527	4.674253731343284	1.0	0.997342202169534	99.95586618530481
GOTERM_BP_DIRECT	GO:0046632~alpha-beta T cell differentiation	2	0.3252032520325203	0.3537868553908779	ENSMUSG00000048251, ENSMUSG00000000782	536	10	12527	4.674253731343284	1.0	0.997342202169534	99.95586618530481
GOTERM_BP_DIRECT	GO:0007270~neuron-neuron synaptic transmission	2	0.3252032520325203	0.3537868553908779	ENSMUSG00000032259, ENSMUSG00000038128	536	10	12527	4.674253731343284	1.0	0.997342202169534	99.95586618530481
GOTERM_BP_DIRECT	GO:0045060~negative thymic T cell selection	2	0.3252032520325203	0.3537868553908779	ENSMUSG00000002633, ENSMUSG00000021318	536	10	12527	4.674253731343284	1.0	0.997342202169534	99.95586618530481
GOTERM_BP_DIRECT	GO:0009967~positive regulation of signal transduction	2	0.3252032520325203	0.3537868553908779	ENSMUSG00000023951, ENSMUSG00000004056	536	10	12527	4.674253731343284	1.0	0.997342202169534	99.95586618530481
GOTERM_BP_DIRECT	GO:0045893~positive regulation of transcription, DNA-templated	23	3.7398373983739837	0.3549655409707464	ENSMUSG00000052684, ENSMUSG00000029167, ENSMUSG00000039361, ENSMUSG00000029084, ENSMUSG00000029359, ENSMUSG00000028717, ENSMUSG00000038418, ENSMUSG00000042599, ENSMUSG00000053470, ENSMUSG00000037868, ENSMUSG00000025408, ENSMUSG00000002633, ENSMUSG00000038128, ENSMUSG00000026077, ENSMUSG00000047591, ENSMUSG00000044167, ENSMUSG00000036856, ENSMUSG00000042406, ENSMUSG00000030057, ENSMUSG00000021318,…	536	470	12527	1.1437003810733566	1.0	0.997324746274935	99.9572690721811
GOTERM_MF_DIRECT	GO:0003688~DNA replication origin binding	2	0.3252032520325203	0.35616452085715716	ENSMUSG00000035842, ENSMUSG00000026761	520	10	12053	4.635769230769231	1.0	0.9876897982179893	99.87838697836679
GOTERM_MF_DIRECT	GO:0016247~channel regulator activity	2	0.3252032520325203	0.35616452085715716	ENSMUSG00000019146, ENSMUSG00000020723	520	10	12053	4.635769230769231	1.0	0.9876897982179893	99.87838697836679
GOTERM_MF_DIRECT	GO:0015106~bicarbonate transmembrane transporter activity	2	0.3252032520325203	0.35616452085715716	ENSMUSG00000029015, ENSMUSG00000040441	520	10	12053	4.635769230769231	1.0	0.9876897982179893	99.87838697836679
GOTERM_MF_DIRECT	GO:0016671~oxidoreductase activity, acting on a sulfur group of donors, disulfide as acceptor	2	0.3252032520325203	0.35616452085715716	ENSMUSG00000054733, ENSMUSG00000024583	520	10	12053	4.635769230769231	1.0	0.9876897982179893	99.87838697836679
GOTERM_MF_DIRECT	GO:0015278~calcium-release channel activity	2	0.3252032520325203	0.35616452085715716	ENSMUSG00000021313, ENSMUSG00000030592	520	10	12053	4.635769230769231	1.0	0.9876897982179893	99.87838697836679
GOTERM_MF_DIRECT	GO:0035035~histone acetyltransferase binding	3	0.4878048780487805	0.3569359400846443	ENSMUSG00000038418, ENSMUSG00000021318, ENSMUSG00000051316	520	29	12053	2.397811671087533	1.0	0.9871194433419638	99.88058934755739
GOTERM_MF_DIRECT	GO:0015459~potassium channel regulator activity	3	0.4878048780487805	0.3569359400846443	ENSMUSG00000027827, ENSMUSG00000026021, ENSMUSG00000007656	520	29	12053	2.397811671087533	1.0	0.9871194433419638	99.88058934755739
GOTERM_CC_DIRECT	GO:0009986~cell surface	23	3.7398373983739837	0.3581867363967378	ENSMUSG00000023274, ENSMUSG00000026834, ENSMUSG00000029084, ENSMUSG00000001281, ENSMUSG00000027399, ENSMUSG00000023017, ENSMUSG00000038677, ENSMUSG00000060550, ENSMUSG00000048120, ENSMUSG00000000555, ENSMUSG00000032336, ENSMUSG00000023951, ENSMUSG00000059974, ENSMUSG00000002633, ENSMUSG00000031861, ENSMUSG00000068227, ENSMUSG00000068037, ENSMUSG00000036856, ENSMUSG00000033498, ENSMUSG00000068220,…	562	480	13434	1.1453959074733098	1.0	0.9393199120124737	99.80943041121267
GOTERM_CC_DIRECT	GO:0016529~sarcoplasmic reticulum	4	0.6504065040650406	0.35915551754560404	ENSMUSG00000020882, ENSMUSG00000021313, ENSMUSG00000030592, ENSMUSG00000057897	562	51	13434	1.8748168306468493	1.0	0.9374330371367001	99.81345292810339
GOTERM_BP_DIRECT	GO:0030855~epithelial cell differentiation	4	0.6504065040650406	0.3607304696628955	ENSMUSG00000025175, ENSMUSG00000023951, ENSMUSG00000007872, ENSMUSG00000044986	536	50	12527	1.8697014925373132	1.0	0.9975541280176198	99.96354520792366
GOTERM_BP_DIRECT	GO:0071300~cellular response to retinoic acid	4	0.6504065040650406	0.3607304696628955	ENSMUSG00000023972, ENSMUSG00000059146, ENSMUSG00000029359, ENSMUSG00000021039	536	50	12527	1.8697014925373132	1.0	0.9975541280176198	99.96354520792366
GOTERM_MF_DIRECT	GO:0005543~phospholipid binding	5	0.8130081300813009	0.3658503209115853	ENSMUSG00000023913, ENSMUSG00000044912, ENSMUSG00000026999, ENSMUSG00000039361, ENSMUSG00000037643	520	71	12053	1.6323131094257857	1.0	0.9881102196890379	99.90347775732553
GOTERM_MF_DIRECT	GO:0051213~dioxygenase activity	5	0.8130081300813009	0.3658503209115853	ENSMUSG00000042599, ENSMUSG00000053470, ENSMUSG00000031551, ENSMUSG00000019916, ENSMUSG00000024201	520	71	12053	1.6323131094257857	1.0	0.9881102196890379	99.90347775732553
GOTERM_BP_DIRECT	GO:0060612~adipose tissue development	3	0.4878048780487805	0.36877832240143	ENSMUSG00000029167, ENSMUSG00000075702, ENSMUSG00000026819	536	30	12527	2.3371268656716415	1.0	0.9978695384514028	99.97086601076455
GOTERM_BP_DIRECT	GO:0008643~carbohydrate transport	3	0.4878048780487805	0.36877832240143	ENSMUSG00000020226, ENSMUSG00000038522, ENSMUSG00000004056	536	30	12527	2.3371268656716415	1.0	0.9978695384514028	99.97086601076455
GOTERM_MF_DIRECT	GO:0001965~G-protein alpha-subunit binding	3	0.4878048780487805	0.3726367253016458	ENSMUSG00000038530, ENSMUSG00000052087, ENSMUSG00000021478	520	30	12053	2.3178846153846155	1.0	0.9886591540181044	99.91807859938199
GOTERM_CC_DIRECT	GO:0005930~axoneme	5	0.8130081300813009	0.3734042172256141	ENSMUSG00000032965, ENSMUSG00000001833, ENSMUSG00000073102, ENSMUSG00000028758, ENSMUSG00000021318	562	74	13434	1.6151293642396847	1.0	0.9433328343165375	99.86420748802108
GOTERM_BP_DIRECT	GO:0045766~positive regulation of angiogenesis	6	0.975609756097561	0.3740110808727122	ENSMUSG00000023951, ENSMUSG00000021681, ENSMUSG00000052889, ENSMUSG00000027399, ENSMUSG00000022255, ENSMUSG00000000530	536	94	12527	1.4917831057478566	1.0	0.9980310668028962	99.9748561824511
KEGG_PATHWAY	mmu00240:Pyrimidine metabolism	6	0.975609756097561	0.37427159823511147	ENSMUSG00000054958, ENSMUSG00000033427, ENSMUSG00000031783, ENSMUSG00000073435, ENSMUSG00000020974, ENSMUSG00000048120	230	91	5189	1.4875298614429047	1.0	0.7579323640381636	99.76075021471397
GOTERM_CC_DIRECT	GO:0016442~RISC complex	2	0.3252032520325203	0.37462408597225455	ENSMUSG00000042500, ENSMUSG00000028156	562	11	13434	4.346166289226787	1.0	0.941719749173389	99.86789374568062
GOTERM_CC_DIRECT	GO:0034705~potassium channel complex	2	0.3252032520325203	0.37462408597225455	ENSMUSG00000027827, ENSMUSG00000033998	562	11	13434	4.346166289226787	1.0	0.941719749173389	99.86789374568062
GOTERM_CC_DIRECT	GO:0043229~intracellular organelle	2	0.3252032520325203	0.37462408597225455	ENSMUSG00000070570, ENSMUSG00000024114	562	11	13434	4.346166289226787	1.0	0.941719749173389	99.86789374568062
GOTERM_BP_DIRECT	GO:0008283~cell proliferation	10	1.6260162601626018	0.3747704852550564	ENSMUSG00000021379, ENSMUSG00000023951, ENSMUSG00000039361, ENSMUSG00000020263, ENSMUSG00000002633, ENSMUSG00000004054, ENSMUSG00000037364, ENSMUSG00000034639, ENSMUSG00000025499, ENSMUSG00000035683	536	182	12527	1.284135640478924	1.0	0.9979992045352647	99.97539046865273
GOTERM_BP_DIRECT	GO:0070997~neuron death	2	0.3252032520325203	0.381407214288654	ENSMUSG00000049792, ENSMUSG00000036273	536	11	12527	4.249321573948439	1.0	0.9982051338745429	99.97962498507901
GOTERM_BP_DIRECT	GO:0060080~inhibitory postsynaptic potential	2	0.3252032520325203	0.381407214288654	ENSMUSG00000056073, ENSMUSG00000020178	536	11	12527	4.249321573948439	1.0	0.9982051338745429	99.97962498507901
GOTERM_BP_DIRECT	GO:0030225~macrophage differentiation	2	0.3252032520325203	0.381407214288654	ENSMUSG00000023951, ENSMUSG00000051177	536	11	12527	4.249321573948439	1.0	0.9982051338745429	99.97962498507901
GOTERM_BP_DIRECT	GO:0048708~astrocyte differentiation	2	0.3252032520325203	0.381407214288654	ENSMUSG00000026341, ENSMUSG00000027434	536	11	12527	4.249321573948439	1.0	0.9982051338745429	99.97962498507901
GOTERM_BP_DIRECT	GO:0060044~negative regulation of cardiac muscle cell proliferation	2	0.3252032520325203	0.381407214288654	ENSMUSG00000024990, ENSMUSG00000037624	536	11	12527	4.249321573948439	1.0	0.9982051338745429	99.97962498507901
GOTERM_BP_DIRECT	GO:0042445~hormone metabolic process	2	0.3252032520325203	0.381407214288654	ENSMUSG00000036856, ENSMUSG00000075702	536	11	12527	4.249321573948439	1.0	0.9982051338745429	99.97962498507901
GOTERM_BP_DIRECT	GO:0045722~positive regulation of gluconeogenesis	2	0.3252032520325203	0.381407214288654	ENSMUSG00000044167, ENSMUSG00000007656	536	11	12527	4.249321573948439	1.0	0.9982051338745429	99.97962498507901
GOTERM_BP_DIRECT	GO:0040011~locomotion	2	0.3252032520325203	0.381407214288654	ENSMUSG00000030302, ENSMUSG00000019194	536	11	12527	4.249321573948439	1.0	0.9982051338745429	99.97962498507901
GOTERM_BP_DIRECT	GO:0060307~regulation of ventricular cardiac muscle cell membrane repolarization	2	0.3252032520325203	0.381407214288654	ENSMUSG00000019194, ENSMUSG00000046480	536	11	12527	4.249321573948439	1.0	0.9982051338745429	99.97962498507901
GOTERM_BP_DIRECT	GO:0045019~negative regulation of nitric oxide biosynthetic process	2	0.3252032520325203	0.381407214288654	ENSMUSG00000009013, ENSMUSG00000006235	536	11	12527	4.249321573948439	1.0	0.9982051338745429	99.97962498507901
GOTERM_BP_DIRECT	GO:0060993~kidney morphogenesis	2	0.3252032520325203	0.381407214288654	ENSMUSG00000036856, ENSMUSG00000038843	536	11	12527	4.249321573948439	1.0	0.9982051338745429	99.97962498507901
GOTERM_BP_DIRECT	GO:0002031~G-protein coupled receptor internalization	2	0.3252032520325203	0.381407214288654	ENSMUSG00000032259, ENSMUSG00000049511	536	11	12527	4.249321573948439	1.0	0.9982051338745429	99.97962498507901
GOTERM_BP_DIRECT	GO:0045471~response to ethanol	6	0.975609756097561	0.3825698694482853	ENSMUSG00000045573, ENSMUSG00000002633, ENSMUSG00000049511, ENSMUSG00000044288, ENSMUSG00000059146, ENSMUSG00000024990	536	95	12527	1.4760801256873526	1.0	0.9981914043193703	99.98029205677055
KEGG_PATHWAY	mmu04141:Protein processing in endoplasmic reticulum	9	1.4634146341463417	0.38328896228931986	ENSMUSG00000026663, ENSMUSG00000031835, ENSMUSG00000039530, ENSMUSG00000025408, ENSMUSG00000042104, ENSMUSG00000020794, ENSMUSG00000042406, ENSMUSG00000028410, ENSMUSG00000051984	230	156	5189	1.301588628762542	1.0	0.7640052413829965	99.80152877858337
GOTERM_MF_DIRECT	GO:0004993~G-protein coupled serotonin receptor activity	2	0.3252032520325203	0.3839109805241615	ENSMUSG00000026322, ENSMUSG00000049511	520	11	12053	4.214335664335665	1.0	0.9899018362943388	99.93786418479336
GOTERM_MF_DIRECT	GO:0022841~potassium ion leak channel activity	2	0.3252032520325203	0.3839109805241615	ENSMUSG00000033998, ENSMUSG00000037624	520	11	12053	4.214335664335665	1.0	0.9899018362943388	99.93786418479336
GOTERM_MF_DIRECT	GO:0005522~profilin binding	2	0.3252032520325203	0.3839109805241615	ENSMUSG00000055805, ENSMUSG00000024143	520	11	12053	4.214335664335665	1.0	0.9899018362943388	99.93786418479336
GOTERM_MF_DIRECT	GO:0005088~Ras guanyl-nucleotide exchange factor activity	2	0.3252032520325203	0.3839109805241615	ENSMUSG00000029333, ENSMUSG00000030134	520	11	12053	4.214335664335665	1.0	0.9899018362943388	99.93786418479336
GOTERM_MF_DIRECT	GO:0005092~GDP-dissociation inhibitor activity	2	0.3252032520325203	0.3839109805241615	ENSMUSG00000062352, ENSMUSG00000052087	520	11	12053	4.214335664335665	1.0	0.9899018362943388	99.93786418479336
GOTERM_MF_DIRECT	GO:0030159~receptor signaling complex scaffold activity	2	0.3252032520325203	0.3839109805241615	ENSMUSG00000036273, ENSMUSG00000052087	520	11	12053	4.214335664335665	1.0	0.9899018362943388	99.93786418479336
GOTERM_MF_DIRECT	GO:0015643~toxic substance binding	2	0.3252032520325203	0.3839109805241615	ENSMUSG00000020396, ENSMUSG00000076441	520	11	12053	4.214335664335665	1.0	0.9899018362943388	99.93786418479336
GOTERM_MF_DIRECT	GO:0035497~cAMP response element binding	2	0.3252032520325203	0.3839109805241615	ENSMUSG00000052684, ENSMUSG00000026663	520	11	12053	4.214335664335665	1.0	0.9899018362943388	99.93786418479336
GOTERM_BP_DIRECT	GO:0051924~regulation of calcium ion transport	3	0.4878048780487805	0.3842320341709853	ENSMUSG00000021991, ENSMUSG00000020178, ENSMUSG00000022479	536	31	12527	2.2617356764564276	1.0	0.9981969469669654	99.98121001893526
GOTERM_BP_DIRECT	GO:0030168~platelet activation	3	0.4878048780487805	0.3842320341709853	ENSMUSG00000032946, ENSMUSG00000048120, ENSMUSG00000045318	536	31	12527	2.2617356764564276	1.0	0.9981969469669654	99.98121001893526
GOTERM_BP_DIRECT	GO:0000086~G2/M transition of mitotic cell cycle	3	0.4878048780487805	0.3842320341709853	ENSMUSG00000036438, ENSMUSG00000007656, ENSMUSG00000051177	536	31	12527	2.2617356764564276	1.0	0.9981969469669654	99.98121001893526
GOTERM_BP_DIRECT	GO:0035058~nonmotile primary cilium assembly	3	0.4878048780487805	0.3842320341709853	ENSMUSG00000031755, ENSMUSG00000040729, ENSMUSG00000027274	536	31	12527	2.2617356764564276	1.0	0.9981969469669654	99.98121001893526
GOTERM_BP_DIRECT	GO:0050796~regulation of insulin secretion	3	0.4878048780487805	0.3842320341709853	ENSMUSG00000044288, ENSMUSG00000050824, ENSMUSG00000051177	536	31	12527	2.2617356764564276	1.0	0.9981969469669654	99.98121001893526
GOTERM_CC_DIRECT	GO:0043209~myelin sheath	10	1.6260162601626018	0.3859755794669556	ENSMUSG00000029713, ENSMUSG00000001833, ENSMUSG00000000308, ENSMUSG00000032192, ENSMUSG00000027562, ENSMUSG00000034336, ENSMUSG00000020396, ENSMUSG00000017167, ENSMUSG00000076441, ENSMUSG00000051177	562	188	13434	1.271484818656773	1.0	0.9456853485866189	99.89800741182816
KEGG_PATHWAY	mmu04390:Hippo signaling pathway	8	1.3008130081300813	0.38653949112668173	ENSMUSG00000044641, ENSMUSG00000040385, ENSMUSG00000000782, ENSMUSG00000037815, ENSMUSG00000036856, ENSMUSG00000018849, ENSMUSG00000027840, ENSMUSG00000037643	230	135	5189	1.3369404186795493	1.0	0.7634240999272341	99.81458182027737
GOTERM_CC_DIRECT	GO:0005856~cytoskeleton	46	7.479674796747967	0.38727488463786897	ENSMUSG00000040729, ENSMUSG00000058070, ENSMUSG00000021071, ENSMUSG00000041729, ENSMUSG00000028328, ENSMUSG00000025795, ENSMUSG00000031506, ENSMUSG00000073102, ENSMUSG00000020152, ENSMUSG00000037815, ENSMUSG00000021365, ENSMUSG00000026885, ENSMUSG00000036712, ENSMUSG00000037703, ENSMUSG00000026341, ENSMUSG00000000631, ENSMUSG00000028464, ENSMUSG00000004054, ENSMUSG00000026202, ENSMUSG00000031605,…	562	1026	13434	1.0717154689808746	1.0	0.9442053704824577	99.9010134716907
GOTERM_CC_DIRECT	GO:0030017~sarcomere	3	0.4878048780487805	0.38861448422894523	ENSMUSG00000028328, ENSMUSG00000036438, ENSMUSG00000021313	562	32	13434	2.2409919928825626	1.0	0.9427495751656696	99.90402640403525
GOTERM_BP_DIRECT	GO:0006810~transport	70	11.38211382113821	0.3905035082990771	ENSMUSG00000040441, ENSMUSG00000039530, ENSMUSG00000070570, ENSMUSG00000030688, ENSMUSG00000030834, ENSMUSG00000032291, ENSMUSG00000059336, ENSMUSG00000027827, ENSMUSG00000050192, ENSMUSG00000041920, ENSMUSG00000020882, ENSMUSG00000023393, ENSMUSG00000041828, ENSMUSG00000021313, ENSMUSG00000048249, ENSMUSG00000037624, ENSMUSG00000046480, ENSMUSG00000036667, ENSMUSG00000051984, ENSMUSG00000024411,…	536	1558	12527	1.0500569999808402	1.0	0.9983698492816532	99.9843230888561
KEGG_PATHWAY	mmu05213:Endometrial cancer	4	0.6504065040650406	0.392616610300593	ENSMUSG00000000782, ENSMUSG00000025499, ENSMUSG00000004056, ENSMUSG00000037815	230	51	5189	1.7694799658994034	1.0	0.7660614387333191	99.83688540397294
GOTERM_BP_DIRECT	GO:0001666~response to hypoxia	9	1.4634146341463417	0.395295255865719	ENSMUSG00000032259, ENSMUSG00000023951, ENSMUSG00000045573, ENSMUSG00000029084, ENSMUSG00000021313, ENSMUSG00000052889, ENSMUSG00000038418, ENSMUSG00000000530, ENSMUSG00000030592	536	163	12527	1.2904381466898636	1.0	0.9984793848072289	99.98636647759842
KEGG_PATHWAY	mmu04550:Signaling pathways regulating pluripotency of stem cells	7	1.1382113821138211	0.39755230829307	ENSMUSG00000021379, ENSMUSG00000026834, ENSMUSG00000007872, ENSMUSG00000025499, ENSMUSG00000004056, ENSMUSG00000036856, ENSMUSG00000027840	230	115	5189	1.3732703213610586	1.0	0.7674067332103882	99.85314927882008
GOTERM_BP_DIRECT	GO:0046627~negative regulation of insulin receptor signaling pathway	3	0.4878048780487805	0.399519740544491	ENSMUSG00000020027, ENSMUSG00000052889, ENSMUSG00000053113	536	32	12527	2.191056436567164	1.0	0.9985644072377149	99.98795696601614
GOTERM_BP_DIRECT	GO:0046676~negative regulation of insulin secretion	3	0.4878048780487805	0.399519740544491	ENSMUSG00000032259, ENSMUSG00000026834, ENSMUSG00000028161	536	32	12527	2.191056436567164	1.0	0.9985644072377149	99.98795696601614
GOTERM_CC_DIRECT	GO:0005798~Golgi-associated vesicle	2	0.3252032520325203	0.40076100677117166	ENSMUSG00000036273, ENSMUSG00000031112	562	12	13434	3.9839857651245554	1.0	0.9470182019803872	99.92771143081028
GOTERM_CC_DIRECT	GO:0001518~voltage-gated sodium channel complex	2	0.3252032520325203	0.40076100677117166	ENSMUSG00000019194, ENSMUSG00000046480	562	12	13434	3.9839857651245554	1.0	0.9470182019803872	99.92771143081028
KEGG_PATHWAY	mmu04612:Antigen processing and presentation	4	0.6504065040650406	0.404683612570475	ENSMUSG00000023274, ENSMUSG00000041538, ENSMUSG00000060550, ENSMUSG00000079491	230	52	5189	1.7354515050167225	1.0	0.7711641979455388	99.87401969053458
GOTERM_BP_DIRECT	GO:0043010~camera-type eye development	4	0.6504065040650406	0.40751595925607853	ENSMUSG00000002633, ENSMUSG00000027465, ENSMUSG00000021318, ENSMUSG00000026819	536	54	12527	1.7312050856826977	1.0	0.9987502567964476	99.990500089415
GOTERM_BP_DIRECT	GO:0071257~cellular response to electrical stimulus	2	0.3252032520325203	0.4078491398607752	ENSMUSG00000038255, ENSMUSG00000028785	536	12	12527	3.89521144278607	1.0	0.9987174080414559	99.99059417293526
GOTERM_BP_DIRECT	GO:1903206~negative regulation of hydrogen peroxide-induced cell death	2	0.3252032520325203	0.4078491398607752	ENSMUSG00000036273, ENSMUSG00000006235	536	12	12527	3.89521144278607	1.0	0.9987174080414559	99.99059417293526
GOTERM_BP_DIRECT	GO:0071372~cellular response to follicle-stimulating hormone stimulus	2	0.3252032520325203	0.4078491398607752	ENSMUSG00000029167, ENSMUSG00000005514	536	12	12527	3.89521144278607	1.0	0.9987174080414559	99.99059417293526
GOTERM_BP_DIRECT	GO:0070266~necroptotic process	2	0.3252032520325203	0.4078491398607752	ENSMUSG00000012519, ENSMUSG00000036712	536	12	12527	3.89521144278607	1.0	0.9987174080414559	99.99059417293526
GOTERM_BP_DIRECT	GO:0042711~maternal behavior	2	0.3252032520325203	0.4078491398607752	ENSMUSG00000021478, ENSMUSG00000048249	536	12	12527	3.89521144278607	1.0	0.9987174080414559	99.99059417293526
GOTERM_BP_DIRECT	GO:0045821~positive regulation of glycolytic process	2	0.3252032520325203	0.4078491398607752	ENSMUSG00000023019, ENSMUSG00000050697	536	12	12527	3.89521144278607	1.0	0.9987174080414559	99.99059417293526
GOTERM_BP_DIRECT	GO:0014898~cardiac muscle hypertrophy in response to stress	2	0.3252032520325203	0.4078491398607752	ENSMUSG00000042105, ENSMUSG00000028161	536	12	12527	3.89521144278607	1.0	0.9987174080414559	99.99059417293526
GOTERM_BP_DIRECT	GO:0060979~vasculogenesis involved in coronary vascular morphogenesis	2	0.3252032520325203	0.4078491398607752	ENSMUSG00000002633, ENSMUSG00000006235	536	12	12527	3.89521144278607	1.0	0.9987174080414559	99.99059417293526
GOTERM_BP_DIRECT	GO:0051223~regulation of protein transport	2	0.3252032520325203	0.4078491398607752	ENSMUSG00000039361, ENSMUSG00000028410	536	12	12527	3.89521144278607	1.0	0.9987174080414559	99.99059417293526
GOTERM_BP_DIRECT	GO:0001946~lymphangiogenesis	2	0.3252032520325203	0.4078491398607752	ENSMUSG00000023951, ENSMUSG00000000530	536	12	12527	3.89521144278607	1.0	0.9987174080414559	99.99059417293526
GOTERM_BP_DIRECT	GO:0045109~intermediate filament organization	2	0.3252032520325203	0.4078491398607752	ENSMUSG00000002633, ENSMUSG00000051617	536	12	12527	3.89521144278607	1.0	0.9987174080414559	99.99059417293526
GOTERM_BP_DIRECT	GO:0042744~hydrogen peroxide catabolic process	2	0.3252032520325203	0.4078491398607752	ENSMUSG00000024953, ENSMUSG00000020674	536	12	12527	3.89521144278607	1.0	0.9987174080414559	99.99059417293526
GOTERM_BP_DIRECT	GO:2000036~regulation of stem cell population maintenance	2	0.3252032520325203	0.4078491398607752	ENSMUSG00000053470, ENSMUSG00000028717	536	12	12527	3.89521144278607	1.0	0.9987174080414559	99.99059417293526
GOTERM_BP_DIRECT	GO:0010801~negative regulation of peptidyl-threonine phosphorylation	2	0.3252032520325203	0.4078491398607752	ENSMUSG00000025880, ENSMUSG00000022114	536	12	12527	3.89521144278607	1.0	0.9987174080414559	99.99059417293526
GOTERM_BP_DIRECT	GO:0051764~actin crosslink formation	2	0.3252032520325203	0.4078491398607752	ENSMUSG00000015766, ENSMUSG00000025372	536	12	12527	3.89521144278607	1.0	0.9987174080414559	99.99059417293526
GOTERM_BP_DIRECT	GO:2000177~regulation of neural precursor cell proliferation	2	0.3252032520325203	0.4078491398607752	ENSMUSG00000020950, ENSMUSG00000044167	536	12	12527	3.89521144278607	1.0	0.9987174080414559	99.99059417293526
GOTERM_BP_DIRECT	GO:1902857~positive regulation of nonmotile primary cilium assembly	2	0.3252032520325203	0.4078491398607752	ENSMUSG00000001833, ENSMUSG00000009013	536	12	12527	3.89521144278607	1.0	0.9987174080414559	99.99059417293526
GOTERM_MF_DIRECT	GO:0004089~carbonate dehydratase activity	2	0.3252032520325203	0.4104638954106314	ENSMUSG00000032373, ENSMUSG00000027562	520	12	12053	3.863141025641026	1.0	0.9929270999351681	99.96825471998547
GOTERM_BP_DIRECT	GO:0006954~inflammatory response	11	1.788617886178862	0.4140583392671065	ENSMUSG00000038264, ENSMUSG00000019429, ENSMUSG00000023913, ENSMUSG00000035875, ENSMUSG00000038128, ENSMUSG00000031551, ENSMUSG00000052270, ENSMUSG00000021180, ENSMUSG00000027399, ENSMUSG00000073418, ENSMUSG00000024952	536	211	12527	1.2184073707292917	1.0	0.9988400366352959	99.99219462697532
GOTERM_MF_DIRECT	GO:0042802~identical protein binding	26	4.227642276422764	0.4141866442413624	ENSMUSG00000052684, ENSMUSG00000026663, ENSMUSG00000001833, ENSMUSG00000036273, ENSMUSG00000039361, ENSMUSG00000025795, ENSMUSG00000094595, ENSMUSG00000006235, ENSMUSG00000032531, ENSMUSG00000028790, ENSMUSG00000007279, ENSMUSG00000020178, ENSMUSG00000048120, ENSMUSG00000078773, ENSMUSG00000038292, ENSMUSG00000031112, ENSMUSG00000032259, ENSMUSG00000042116, ENSMUSG00000023951, ENSMUSG00000056073,…	520	548	12053	1.099726277372263	1.0	0.9929147180964795	99.9711768775964
GOTERM_BP_DIRECT	GO:0070059~intrinsic apoptotic signaling pathway in response to endoplasmic reticulum stress	3	0.4878048780487805	0.4146274336979893	ENSMUSG00000025408, ENSMUSG00000032715, ENSMUSG00000042406	536	33	12527	2.1246607869742196	1.0	0.9988155303726614	99.99232768305171
GOTERM_BP_DIRECT	GO:0051017~actin filament bundle assembly	3	0.4878048780487805	0.4146274336979893	ENSMUSG00000015766, ENSMUSG00000025372, ENSMUSG00000028943	536	33	12527	2.1246607869742196	1.0	0.9988155303726614	99.99232768305171
GOTERM_BP_DIRECT	GO:0050714~positive regulation of protein secretion	3	0.4878048780487805	0.4146274336979893	ENSMUSG00000000631, ENSMUSG00000027399, ENSMUSG00000020178	536	33	12527	2.1246607869742196	1.0	0.9988155303726614	99.99232768305171
GOTERM_BP_DIRECT	GO:0034504~protein localization to nucleus	3	0.4878048780487805	0.4146274336979893	ENSMUSG00000059291, ENSMUSG00000002633, ENSMUSG00000033953	536	33	12527	2.1246607869742196	1.0	0.9988155303726614	99.99232768305171
GOTERM_CC_DIRECT	GO:0000139~Golgi membrane	18	2.9268292682926833	0.41819337754137265	ENSMUSG00000053253, ENSMUSG00000030059, ENSMUSG00000022339, ENSMUSG00000039357, ENSMUSG00000038296, ENSMUSG00000079445, ENSMUSG00000038843, ENSMUSG00000031112, ENSMUSG00000018800, ENSMUSG00000000631, ENSMUSG00000026341, ENSMUSG00000031835, ENSMUSG00000024998, ENSMUSG00000051650, ENSMUSG00000025499, ENSMUSG00000034118, ENSMUSG00000034040, ENSMUSG00000037643	562	379	13434	1.13527826552362	1.0	0.9534309531201284	99.95235752675515
GOTERM_BP_DIRECT	GO:0043154~negative regulation of cysteine-type endopeptidase activity involved in apoptotic process	4	0.6504065040650406	0.4190638911508856	ENSMUSG00000023951, ENSMUSG00000005514, ENSMUSG00000004056, ENSMUSG00000020178	536	55	12527	1.6997286295793759	1.0	0.9988871747445428	99.99329397201564
GOTERM_BP_DIRECT	GO:0046330~positive regulation of JNK cascade	4	0.6504065040650406	0.4190638911508856	ENSMUSG00000004054, ENSMUSG00000027399, ENSMUSG00000025499, ENSMUSG00000051177	536	55	12527	1.6997286295793759	1.0	0.9988871747445428	99.99329397201564
GOTERM_BP_DIRECT	GO:0008344~adult locomotory behavior	4	0.6504065040650406	0.4190638911508856	ENSMUSG00000000632, ENSMUSG00000028328, ENSMUSG00000042105, ENSMUSG00000015766	536	55	12527	1.6997286295793759	1.0	0.9988871747445428	99.99329397201564
GOTERM_BP_DIRECT	GO:0048511~rhythmic process	7	1.1382113821138211	0.4218246124093115	ENSMUSG00000029167, ENSMUSG00000040385, ENSMUSG00000007872, ENSMUSG00000024042, ENSMUSG00000026077, ENSMUSG00000042406, ENSMUSG00000050697	536	122	12527	1.340974431123073	1.0	0.9989161095086196	99.99383603265336
GOTERM_CC_DIRECT	GO:0036064~ciliary basal body	6	0.975609756097561	0.4229415128480513	ENSMUSG00000031755, ENSMUSG00000052302, ENSMUSG00000032965, ENSMUSG00000028758, ENSMUSG00000027274, ENSMUSG00000036712	562	102	13434	1.4061126229851373	1.0	0.9537320677172817	99.9575641055393
KEGG_PATHWAY	mmu04810:Regulation of actin cytoskeleton	10	1.6260162601626018	0.4247768787963574	ENSMUSG00000027002, ENSMUSG00000011877, ENSMUSG00000040385, ENSMUSG00000001281, ENSMUSG00000025499, ENSMUSG00000025372, ENSMUSG00000019254, ENSMUSG00000000555, ENSMUSG00000031074, ENSMUSG00000022101	230	184	5189	1.2261342155009451	1.0	0.7885272256250487	99.91902608255272
GOTERM_BP_DIRECT	GO:0007568~aging	8	1.3008130081300813	0.42540323158535764	ENSMUSG00000052684, ENSMUSG00000054733, ENSMUSG00000029167, ENSMUSG00000045573, ENSMUSG00000044288, ENSMUSG00000019943, ENSMUSG00000037815, ENSMUSG00000022122	536	145	12527	1.2894493051981473	1.0	0.9989627799050843	99.99447732351395
GOTERM_CC_DIRECT	GO:0005905~clathrin-coated pit	4	0.6504065040650406	0.4274428618964724	ENSMUSG00000039361, ENSMUSG00000042105, ENSMUSG00000070000, ENSMUSG00000004849	562	57	13434	1.67746769057876	1.0	0.9539313795573263	99.96200719040016
KEGG_PATHWAY	mmu05140:Leishmaniasis	4	0.6504065040650406	0.42860060142184786	ENSMUSG00000052684, ENSMUSG00000041538, ENSMUSG00000059498, ENSMUSG00000027399	230	54	5189	1.6711755233494363	1.0	0.7885778694303456	99.92568825558294
GOTERM_BP_DIRECT	GO:0008284~positive regulation of cell proliferation	18	2.9268292682926833	0.42890951784159326	ENSMUSG00000052684, ENSMUSG00000006235, ENSMUSG00000059146, ENSMUSG00000017491, ENSMUSG00000022122, ENSMUSG00000006356, ENSMUSG00000022101, ENSMUSG00000050697, ENSMUSG00000021379, ENSMUSG00000023951, ENSMUSG00000002633, ENSMUSG00000050192, ENSMUSG00000062352, ENSMUSG00000073889, ENSMUSG00000025499, ENSMUSG00000068037, ENSMUSG00000030057, ENSMUSG00000031074	536	374	12527	1.1248204166334104	1.0	0.9990059431375484	99.9950441955981
GOTERM_BP_DIRECT	GO:0045732~positive regulation of protein catabolic process	4	0.6504065040650406	0.4305364226426569	ENSMUSG00000032715, ENSMUSG00000019772, ENSMUSG00000044167, ENSMUSG00000048249	536	56	12527	1.6693763326226014	1.0	0.9990078889621046	99.99528814733272
GOTERM_BP_DIRECT	GO:0060088~auditory receptor cell stereocilium organization	2	0.3252032520325203	0.4331628202610194	ENSMUSG00000030302, ENSMUSG00000033498	536	13	12527	3.595579793340988	1.0	0.9990310049272668	99.99565821188729
GOTERM_BP_DIRECT	GO:0040015~negative regulation of multicellular organism growth	2	0.3252032520325203	0.4331628202610194	ENSMUSG00000031755, ENSMUSG00000020027	536	13	12527	3.595579793340988	1.0	0.9990310049272668	99.99565821188729
GOTERM_BP_DIRECT	GO:0042059~negative regulation of epidermal growth factor receptor signaling pathway	2	0.3252032520325203	0.4331628202610194	ENSMUSG00000037104, ENSMUSG00000037224	536	13	12527	3.595579793340988	1.0	0.9990310049272668	99.99565821188729
GOTERM_BP_DIRECT	GO:0043923~positive regulation by host of viral transcription	2	0.3252032520325203	0.4331628202610194	ENSMUSG00000052684, ENSMUSG00000021039	536	13	12527	3.595579793340988	1.0	0.9990310049272668	99.99565821188729
GOTERM_BP_DIRECT	GO:0010738~regulation of protein kinase A signaling	2	0.3252032520325203	0.4331628202610194	ENSMUSG00000036273, ENSMUSG00000023868	536	13	12527	3.595579793340988	1.0	0.9990310049272668	99.99565821188729
GOTERM_BP_DIRECT	GO:0003407~neural retina development	2	0.3252032520325203	0.4331628202610194	ENSMUSG00000070570, ENSMUSG00000019943	536	13	12527	3.595579793340988	1.0	0.9990310049272668	99.99565821188729
GOTERM_BP_DIRECT	GO:0043267~negative regulation of potassium ion transport	2	0.3252032520325203	0.4331628202610194	ENSMUSG00000019772, ENSMUSG00000042406	536	13	12527	3.595579793340988	1.0	0.9990310049272668	99.99565821188729
GOTERM_BP_DIRECT	GO:0014850~response to muscle activity	2	0.3252032520325203	0.4331628202610194	ENSMUSG00000029167, ENSMUSG00000021313	536	13	12527	3.595579793340988	1.0	0.9990310049272668	99.99565821188729
GOTERM_BP_DIRECT	GO:1902017~regulation of cilium assembly	2	0.3252032520325203	0.4331628202610194	ENSMUSG00000052302, ENSMUSG00000036712	536	13	12527	3.595579793340988	1.0	0.9990310049272668	99.99565821188729
GOTERM_BP_DIRECT	GO:0007288~sperm axoneme assembly	2	0.3252032520325203	0.4331628202610194	ENSMUSG00000031755, ENSMUSG00000034579	536	13	12527	3.595579793340988	1.0	0.9990310049272668	99.99565821188729
GOTERM_BP_DIRECT	GO:0045104~intermediate filament cytoskeleton organization	2	0.3252032520325203	0.4331628202610194	ENSMUSG00000034336, ENSMUSG00000020396	536	13	12527	3.595579793340988	1.0	0.9990310049272668	99.99565821188729
GOTERM_BP_DIRECT	GO:0060216~definitive hemopoiesis	2	0.3252032520325203	0.4331628202610194	ENSMUSG00000009681, ENSMUSG00000028717	536	13	12527	3.595579793340988	1.0	0.9990310049272668	99.99565821188729
GOTERM_MF_DIRECT	GO:0051721~protein phosphatase 2A binding	3	0.4878048780487805	0.43372181543033494	ENSMUSG00000024077, ENSMUSG00000044167, ENSMUSG00000007656	520	34	12053	2.0451923076923078	1.0	0.994484791322739	99.98281273924682
GOTERM_MF_DIRECT	GO:0004896~cytokine receptor activity	3	0.4878048780487805	0.43372181543033494	ENSMUSG00000073889, ENSMUSG00000006235, ENSMUSG00000068227	520	34	12053	2.0451923076923078	1.0	0.994484791322739	99.98281273924682
GOTERM_MF_DIRECT	GO:0030544~Hsp70 protein binding	3	0.4878048780487805	0.43372181543033494	ENSMUSG00000062797, ENSMUSG00000037196, ENSMUSG00000028410	520	34	12053	2.0451923076923078	1.0	0.994484791322739	99.98281273924682
GOTERM_MF_DIRECT	GO:0003697~single-stranded DNA binding	5	0.8130081300813009	0.43453514633438806	ENSMUSG00000026999, ENSMUSG00000035842, ENSMUSG00000060244, ENSMUSG00000034639, ENSMUSG00000030057	520	78	12053	1.4858234714003944	1.0	0.9942082755280204	99.98318521994321
GOTERM_MF_DIRECT	GO:0004115~3',5'-cyclic-AMP phosphodiesterase activity	2	0.3252032520325203	0.43587451232595614	ENSMUSG00000022489, ENSMUSG00000019990	520	13	12053	3.565976331360947	1.0	0.9939753552028483	99.98378221421073
GOTERM_MF_DIRECT	GO:0004675~transmembrane receptor protein serine/threonine kinase activity	2	0.3252032520325203	0.43587451232595614	ENSMUSG00000026834, ENSMUSG00000000530	520	13	12053	3.565976331360947	1.0	0.9939753552028483	99.98378221421073
KEGG_PATHWAY	mmu05323:Rheumatoid arthritis	4	0.6504065040650406	0.44043369429511386	ENSMUSG00000052684, ENSMUSG00000023951, ENSMUSG00000041538, ENSMUSG00000027399	230	55	5189	1.640790513833992	1.0	0.7967372686588219	99.9432372146909
KEGG_PATHWAY	mmu04150:mTOR signaling pathway	4	0.6504065040650406	0.44043369429511386	ENSMUSG00000052889, ENSMUSG00000004056, ENSMUSG00000028156, ENSMUSG00000050697	230	55	5189	1.640790513833992	1.0	0.7967372686588219	99.9432372146909
KEGG_PATHWAY	mmu04730:Long-term depression	4	0.6504065040650406	0.44043369429511386	ENSMUSG00000052889, ENSMUSG00000025499, ENSMUSG00000030592, ENSMUSG00000051177	230	55	5189	1.640790513833992	1.0	0.7967372686588219	99.9432372146909
GOTERM_BP_DIRECT	GO:0031398~positive regulation of protein ubiquitination	4	0.6504065040650406	0.4419263301831785	ENSMUSG00000053253, ENSMUSG00000036273, ENSMUSG00000025880, ENSMUSG00000044231	536	57	12527	1.6400890285415028	1.0	0.9991715231048957	99.99670438623437
GOTERM_BP_DIRECT	GO:0000082~G1/S transition of mitotic cell cycle	4	0.6504065040650406	0.4419263301831785	ENSMUSG00000021379, ENSMUSG00000028161, ENSMUSG00000028156, ENSMUSG00000057897	536	57	12527	1.6400890285415028	1.0	0.9991715231048957	99.99670438623437
GOTERM_BP_DIRECT	GO:0007267~cell-cell signaling	4	0.6504065040650406	0.4419263301831785	ENSMUSG00000002633, ENSMUSG00000036856, ENSMUSG00000027840, ENSMUSG00000045318	536	57	12527	1.6400890285415028	1.0	0.9991715231048957	99.99670438623437
KEGG_PATHWAY	mmu04727:GABAergic synapse	5	0.8130081300813009	0.44378239389287455	ENSMUSG00000029713, ENSMUSG00000022840, ENSMUSG00000032192, ENSMUSG00000052889, ENSMUSG00000029054	230	77	5189	1.4649915302089216	1.0	0.7963240589076173	99.947458102949
GOTERM_BP_DIRECT	GO:0030217~T cell differentiation	3	0.4878048780487805	0.4442541193703368	ENSMUSG00000023274, ENSMUSG00000041058, ENSMUSG00000038418	536	35	12527	2.0032515991471214	1.0	0.999185602358644	99.99693932958975
GOTERM_BP_DIRECT	GO:0009953~dorsal/ventral pattern formation	3	0.4878048780487805	0.4442541193703368	ENSMUSG00000002633, ENSMUSG00000020950, ENSMUSG00000021318	536	35	12527	2.0032515991471214	1.0	0.999185602358644	99.99693932958975
GOTERM_BP_DIRECT	GO:0001658~branching involved in ureteric bud morphogenesis	3	0.4878048780487805	0.4442541193703368	ENSMUSG00000002633, ENSMUSG00000036856, ENSMUSG00000021318	536	35	12527	2.0032515991471214	1.0	0.999185602358644	99.99693932958975
GOTERM_BP_DIRECT	GO:0045596~negative regulation of cell differentiation	3	0.4878048780487805	0.4442541193703368	ENSMUSG00000002633, ENSMUSG00000036856, ENSMUSG00000021318	536	35	12527	2.0032515991471214	1.0	0.999185602358644	99.99693932958975
GOTERM_BP_DIRECT	GO:0002931~response to ischemia	3	0.4878048780487805	0.4442541193703368	ENSMUSG00000029167, ENSMUSG00000029015, ENSMUSG00000038418	536	35	12527	2.0032515991471214	1.0	0.999185602358644	99.99693932958975
GOTERM_BP_DIRECT	GO:0001569~patterning of blood vessels	3	0.4878048780487805	0.4442541193703368	ENSMUSG00000023951, ENSMUSG00000002633, ENSMUSG00000033953	536	35	12527	2.0032515991471214	1.0	0.999185602358644	99.99693932958975
KEGG_PATHWAY	mmu00910:Nitrogen metabolism	2	0.3252032520325203	0.4442593365763882	ENSMUSG00000032373, ENSMUSG00000027562	230	13	5189	3.470903010033445	1.0	0.7930842446693381	99.94803513694302
KEGG_PATHWAY	mmu04114:Oocyte meiosis	6	0.975609756097561	0.44507613956933795	ENSMUSG00000022840, ENSMUSG00000036438, ENSMUSG00000040385, ENSMUSG00000028161, ENSMUSG00000033953, ENSMUSG00000057897	230	99	5189	1.3673254281949934	1.0	0.7902087166397939	99.94900979650441
KEGG_PATHWAY	mmu00620:Pyruvate metabolism	3	0.4878048780487805	0.44662402749019303	ENSMUSG00000023832, ENSMUSG00000030621, ENSMUSG00000032418	230	34	5189	1.9906649616368284	1.0	0.7880945554374623	99.95081073205229
GOTERM_CC_DIRECT	GO:0060170~ciliary membrane	3	0.4878048780487805	0.44709065199238673	ENSMUSG00000031755, ENSMUSG00000032259, ENSMUSG00000021478	562	36	13434	1.9919928825622777	1.0	0.9604210806100745	99.97679780103559
GOTERM_BP_DIRECT	GO:0032355~response to estradiol	5	0.8130081300813009	0.4475132512850087	ENSMUSG00000023274, ENSMUSG00000045573, ENSMUSG00000024190, ENSMUSG00000029084, ENSMUSG00000020027	536	80	12527	1.460704291044776	1.0	0.9992155684175844	99.99724184279256
GOTERM_MF_DIRECT	GO:0001786~phosphatidylserine binding	3	0.4878048780487805	0.4484973658916659	ENSMUSG00000026452, ENSMUSG00000027849, ENSMUSG00000020189	520	35	12053	1.986758241758242	1.0	0.9947639084876	99.98851390708204
GOTERM_BP_DIRECT	GO:0051726~regulation of cell cycle	6	0.975609756097561	0.4505518779450681	ENSMUSG00000052684, ENSMUSG00000009681, ENSMUSG00000007872, ENSMUSG00000020950, ENSMUSG00000029385, ENSMUSG00000051177	536	103	12527	1.361433125633966	1.0	0.9992408359812659	99.99749828053697
KEGG_PATHWAY	mmu04918:Thyroid hormone synthesis	4	0.6504065040650406	0.4521727667420532	ENSMUSG00000022840, ENSMUSG00000052889, ENSMUSG00000042406, ENSMUSG00000051177	230	56	5189	1.6114906832298135	1.0	0.7900109565319703	99.95679551399178
GOTERM_BP_DIRECT	GO:0061024~membrane organization	4	0.6504065040650406	0.4532268256627092	ENSMUSG00000031985, ENSMUSG00000033083, ENSMUSG00000036438, ENSMUSG00000004056	536	58	12527	1.611811631497684	1.0	0.9992594746874549	99.99770524629935
GOTERM_BP_DIRECT	GO:0032091~negative regulation of protein binding	4	0.6504065040650406	0.4532268256627092	ENSMUSG00000036273, ENSMUSG00000035842, ENSMUSG00000000308, ENSMUSG00000062352	536	58	12527	1.611811631497684	1.0	0.9992594746874549	99.99770524629935
GOTERM_BP_DIRECT	GO:0043627~response to estrogen	4	0.6504065040650406	0.4532268256627092	ENSMUSG00000020599, ENSMUSG00000027562, ENSMUSG00000037815, ENSMUSG00000021318	536	58	12527	1.611811631497684	1.0	0.9992594746874549	99.99770524629935
GOTERM_MF_DIRECT	GO:0008013~beta-catenin binding	5	0.8130081300813009	0.4538236409572368	ENSMUSG00000025880, ENSMUSG00000000782, ENSMUSG00000044167, ENSMUSG00000037815, ENSMUSG00000021318	520	80	12053	1.4486778846153847	1.0	0.9948895873178049	99.9900934169669
GOTERM_MF_DIRECT	GO:0000166~nucleotide binding	77	12.520325203252034	0.4561113142525524	ENSMUSG00000032802, ENSMUSG00000036273, ENSMUSG00000030834, ENSMUSG00000059146, ENSMUSG00000074652, ENSMUSG00000029471, ENSMUSG00000026885, ENSMUSG00000031112, ENSMUSG00000050697, ENSMUSG00000054958, ENSMUSG00000022840, ENSMUSG00000041828, ENSMUSG00000052889, ENSMUSG00000027296, ENSMUSG00000007035, ENSMUSG00000024429, ENSMUSG00000059811, ENSMUSG00000057897, ENSMUSG00000061207, ENSMUSG00000021115,…	520	1736	12053	1.0280939826302729	1.0	0.9947667201264708	99.99070742345373
GOTERM_BP_DIRECT	GO:0007264~small GTPase mediated signal transduction	11	1.788617886178862	0.45656324405126614	ENSMUSG00000032946, ENSMUSG00000029333, ENSMUSG00000036273, ENSMUSG00000024998, ENSMUSG00000026594, ENSMUSG00000025499, ENSMUSG00000035954, ENSMUSG00000030222, ENSMUSG00000010529, ENSMUSG00000024143, ENSMUSG00000030134	536	219	12527	1.1738993389218293	1.0	0.9992880620254989	99.99794078442238
GOTERM_BP_DIRECT	GO:0048598~embryonic morphogenesis	2	0.3252032520325203	0.4573963100415192	ENSMUSG00000002633, ENSMUSG00000021318	536	14	12527	3.338752665245203	1.0	0.9992771212773822	99.99799593022516
GOTERM_BP_DIRECT	GO:0048268~clathrin coat assembly	2	0.3252032520325203	0.4573963100415192	ENSMUSG00000039361, ENSMUSG00000070000	536	14	12527	3.338752665245203	1.0	0.9992771212773822	99.99799593022516
GOTERM_BP_DIRECT	GO:0042789~mRNA transcription from RNA polymerase II promoter	2	0.3252032520325203	0.4573963100415192	ENSMUSG00000025408, ENSMUSG00000042406	536	14	12527	3.338752665245203	1.0	0.9992771212773822	99.99799593022516
GOTERM_BP_DIRECT	GO:0001659~temperature homeostasis	2	0.3252032520325203	0.4573963100415192	ENSMUSG00000032259, ENSMUSG00000021478	536	14	12527	3.338752665245203	1.0	0.9992771212773822	99.99799593022516
GOTERM_BP_DIRECT	GO:0030949~positive regulation of vascular endothelial growth factor receptor signaling pathway	2	0.3252032520325203	0.4573963100415192	ENSMUSG00000023951, ENSMUSG00000052889	536	14	12527	3.338752665245203	1.0	0.9992771212773822	99.99799593022516
GOTERM_BP_DIRECT	GO:0050482~arachidonic acid secretion	2	0.3252032520325203	0.4573963100415192	ENSMUSG00000032259, ENSMUSG00000034579	536	14	12527	3.338752665245203	1.0	0.9992771212773822	99.99799593022516
GOTERM_BP_DIRECT	GO:0021819~layer formation in cerebral cortex	2	0.3252032520325203	0.4573963100415192	ENSMUSG00000042453, ENSMUSG00000021318	536	14	12527	3.338752665245203	1.0	0.9992771212773822	99.99799593022516
GOTERM_BP_DIRECT	GO:0035641~locomotory exploration behavior	2	0.3252032520325203	0.4573963100415192	ENSMUSG00000045573, ENSMUSG00000036273	536	14	12527	3.338752665245203	1.0	0.9992771212773822	99.99799593022516
GOTERM_BP_DIRECT	GO:2000649~regulation of sodium ion transmembrane transporter activity	2	0.3252032520325203	0.4573963100415192	ENSMUSG00000019194, ENSMUSG00000046480	536	14	12527	3.338752665245203	1.0	0.9992771212773822	99.99799593022516
GOTERM_BP_DIRECT	GO:0060749~mammary gland alveolus development	2	0.3252032520325203	0.4573963100415192	ENSMUSG00000023951, ENSMUSG00000020027	536	14	12527	3.338752665245203	1.0	0.9992771212773822	99.99799593022516
GOTERM_BP_DIRECT	GO:0007187~G-protein coupled receptor signaling pathway, coupled to cyclic nucleotide second messenger	2	0.3252032520325203	0.4573963100415192	ENSMUSG00000021478, ENSMUSG00000050824	536	14	12527	3.338752665245203	1.0	0.9992771212773822	99.99799593022516
GOTERM_BP_DIRECT	GO:0051895~negative regulation of focal adhesion assembly	2	0.3252032520325203	0.4573963100415192	ENSMUSG00000062352, ENSMUSG00000000530	536	14	12527	3.338752665245203	1.0	0.9992771212773822	99.99799593022516
GOTERM_BP_DIRECT	GO:0032793~positive regulation of CREB transcription factor activity	2	0.3252032520325203	0.4573963100415192	ENSMUSG00000042453, ENSMUSG00000023951	536	14	12527	3.338752665245203	1.0	0.9992771212773822	99.99799593022516
GOTERM_BP_DIRECT	GO:0090162~establishment of epithelial cell polarity	2	0.3252032520325203	0.4573963100415192	ENSMUSG00000030583, ENSMUSG00000040289	536	14	12527	3.338752665245203	1.0	0.9992771212773822	99.99799593022516
GOTERM_CC_DIRECT	GO:0030426~growth cone	8	1.3008130081300813	0.45759418468086405	ENSMUSG00000034570, ENSMUSG00000036273, ENSMUSG00000058835, ENSMUSG00000036438, ENSMUSG00000044288, ENSMUSG00000023800, ENSMUSG00000015766, ENSMUSG00000026259	562	153	13434	1.2498778870978995	1.0	0.9628513235268219	99.98230334579785
GOTERM_BP_DIRECT	GO:0007528~neuromuscular junction development	3	0.4878048780487805	0.458752167597884	ENSMUSG00000036273, ENSMUSG00000019146, ENSMUSG00000020882	536	36	12527	1.9476057213930347	1.0	0.9992744309398071	99.99808271392348
GOTERM_BP_DIRECT	GO:0007346~regulation of mitotic cell cycle	3	0.4878048780487805	0.458752167597884	ENSMUSG00000024042, ENSMUSG00000020950, ENSMUSG00000036712	536	36	12527	1.9476057213930347	1.0	0.9992744309398071	99.99808271392348
GOTERM_BP_DIRECT	GO:0005977~glycogen metabolic process	3	0.4878048780487805	0.458752167597884	ENSMUSG00000022490, ENSMUSG00000040385, ENSMUSG00000004056	536	36	12527	1.9476057213930347	1.0	0.9992744309398071	99.99808271392348
GOTERM_BP_DIRECT	GO:0043473~pigmentation	3	0.4878048780487805	0.458752167597884	ENSMUSG00000032259, ENSMUSG00000038417, ENSMUSG00000022122	536	36	12527	1.9476057213930347	1.0	0.9992744309398071	99.99808271392348
GOTERM_BP_DIRECT	GO:0045740~positive regulation of DNA replication	3	0.4878048780487805	0.458752167597884	ENSMUSG00000052684, ENSMUSG00000025499, ENSMUSG00000068037	536	36	12527	1.9476057213930347	1.0	0.9992744309398071	99.99808271392348
GOTERM_MF_DIRECT	GO:0034236~protein kinase A catalytic subunit binding	2	0.3252032520325203	0.46019188176639136	ENSMUSG00000021313, ENSMUSG00000002997	520	14	12053	3.3112637362637365	1.0	0.9947938864722543	99.99171525416831
GOTERM_MF_DIRECT	GO:0004623~phospholipase A2 activity	2	0.3252032520325203	0.46019188176639136	ENSMUSG00000034579, ENSMUSG00000035237	520	14	12053	3.3112637362637365	1.0	0.9947938864722543	99.99171525416831
GOTERM_MF_DIRECT	GO:0035254~glutamate receptor binding	2	0.3252032520325203	0.46019188176639136	ENSMUSG00000030854, ENSMUSG00000030302	520	14	12053	3.3112637362637365	1.0	0.9947938864722543	99.99171525416831
GOTERM_MF_DIRECT	GO:0008179~adenylate cyclase binding	2	0.3252032520325203	0.46019188176639136	ENSMUSG00000022840, ENSMUSG00000036438	520	14	12053	3.3112637362637365	1.0	0.9947938864722543	99.99171525416831
GOTERM_MF_DIRECT	GO:0015301~anion:anion antiporter activity	2	0.3252032520325203	0.46019188176639136	ENSMUSG00000029015, ENSMUSG00000040441	520	14	12053	3.3112637362637365	1.0	0.9947938864722543	99.99171525416831
GOTERM_CC_DIRECT	GO:0005819~spindle	6	0.975609756097561	0.46409423281532447	ENSMUSG00000021115, ENSMUSG00000001833, ENSMUSG00000033186, ENSMUSG00000052087, ENSMUSG00000030031, ENSMUSG00000036712	562	107	13434	1.340406425649383	1.0	0.9637303500957998	99.98507394553299
GOTERM_BP_DIRECT	GO:0032880~regulation of protein localization	4	0.6504065040650406	0.46443154600373765	ENSMUSG00000027002, ENSMUSG00000039361, ENSMUSG00000019772, ENSMUSG00000025885	536	59	12527	1.5844927902858588	1.0	0.9993373023797574	99.99840915795748
KEGG_PATHWAY	mmu00533:Glycosaminoglycan biosynthesis - keratan sulfate	2	0.3252032520325203	0.4688467809216543	ENSMUSG00000051650, ENSMUSG00000079445	230	14	5189	3.222981366459627	1.0	0.8026990855844404	99.97097830978578
GOTERM_CC_DIRECT	GO:0031234~extrinsic component of cytoplasmic side of plasma membrane	4	0.6504065040650406	0.47153227841130524	ENSMUSG00000027827, ENSMUSG00000021313, ENSMUSG00000030592, ENSMUSG00000036712	562	61	13434	1.567469809229333	1.0	0.9649237897063381	99.98774764523685
GOTERM_CC_DIRECT	GO:0005782~peroxisomal matrix	2	0.3252032520325203	0.47280856954027267	ENSMUSG00000031985, ENSMUSG00000024953	562	15	13434	3.187188612099644	1.0	0.9639518235875217	99.98815898923677
GOTERM_CC_DIRECT	GO:0022626~cytosolic ribosome	2	0.3252032520325203	0.47280856954027267	ENSMUSG00000059291, ENSMUSG00000029167	562	15	13434	3.187188612099644	1.0	0.9639518235875217	99.98815898923677
GOTERM_CC_DIRECT	GO:0043292~contractile fiber	2	0.3252032520325203	0.47280856954027267	ENSMUSG00000021377, ENSMUSG00000026385	562	15	13434	3.187188612099644	1.0	0.9639518235875217	99.98815898923677
GOTERM_BP_DIRECT	GO:0032024~positive regulation of insulin secretion	3	0.4878048780487805	0.47302812808219696	ENSMUSG00000029084, ENSMUSG00000024990, ENSMUSG00000047415	536	37	12527	1.8949677289229527	1.0	0.999432762149674	99.9988052394691
GOTERM_BP_DIRECT	GO:0030177~positive regulation of Wnt signaling pathway	3	0.4878048780487805	0.47302812808219696	ENSMUSG00000002633, ENSMUSG00000021697, ENSMUSG00000028871	536	37	12527	1.8949677289229527	1.0	0.999432762149674	99.9988052394691
GOTERM_BP_DIRECT	GO:0021762~substantia nigra development	3	0.4878048780487805	0.47302812808219696	ENSMUSG00000036438, ENSMUSG00000034336, ENSMUSG00000007021	536	37	12527	1.8949677289229527	1.0	0.999432762149674	99.9988052394691
GOTERM_BP_DIRECT	GO:0007193~adenylate cyclase-inhibiting G-protein coupled receptor signaling pathway	3	0.4878048780487805	0.47302812808219696	ENSMUSG00000019429, ENSMUSG00000049511, ENSMUSG00000050824	536	37	12527	1.8949677289229527	1.0	0.999432762149674	99.9988052394691
GOTERM_BP_DIRECT	GO:0048568~embryonic organ development	3	0.4878048780487805	0.47302812808219696	ENSMUSG00000002633, ENSMUSG00000097336, ENSMUSG00000021318	536	37	12527	1.8949677289229527	1.0	0.999432762149674	99.9988052394691
KEGG_PATHWAY	mmu04512:ECM-receptor interaction	5	0.8130081300813009	0.47334156622483226	ENSMUSG00000042453, ENSMUSG00000028047, ENSMUSG00000001281, ENSMUSG00000043719, ENSMUSG00000000555	230	80	5189	1.410054347826087	1.0	0.8035090653899322	99.9739857727185
GOTERM_CC_DIRECT	GO:0005911~cell-cell junction	9	1.4634146341463417	0.473610751413053	ENSMUSG00000026341, ENSMUSG00000024411, ENSMUSG00000059674, ENSMUSG00000033960, ENSMUSG00000023972, ENSMUSG00000040385, ENSMUSG00000003872, ENSMUSG00000037815, ENSMUSG00000000555	562	179	13434	1.2018728006521004	1.0	0.9628063414394231	99.98841092276326
GOTERM_BP_DIRECT	GO:0007399~nervous system development	16	2.6016260162601625	0.4756468008836541	ENSMUSG00000038264, ENSMUSG00000038255, ENSMUSG00000003934, ENSMUSG00000020599, ENSMUSG00000059146, ENSMUSG00000056486, ENSMUSG00000032336, ENSMUSG00000026259, ENSMUSG00000037984, ENSMUSG00000042599, ENSMUSG00000023951, ENSMUSG00000040631, ENSMUSG00000023018, ENSMUSG00000027434, ENSMUSG00000034336, ENSMUSG00000057897	536	338	12527	1.106332244104919	1.0	0.999446236894861	99.99890604495944
GOTERM_BP_DIRECT	GO:0006869~lipid transport	5	0.8130081300813009	0.4759005712038009	ENSMUSG00000024130, ENSMUSG00000074968, ENSMUSG00000030688, ENSMUSG00000041828, ENSMUSG00000020189	536	83	12527	1.4079077504046034	1.0	0.9994304094689402	99.99891537516415
KEGG_PATHWAY	mmu05321:Inflammatory bowel disease (IBD)	3	0.4878048780487805	0.47636467740264793	ENSMUSG00000052684, ENSMUSG00000041538, ENSMUSG00000027399	230	36	5189	1.8800724637681159	1.0	0.802946894673542	99.97584390419483
KEGG_PATHWAY	mmu05219:Bladder cancer	3	0.4878048780487805	0.47636467740264793	ENSMUSG00000023951, ENSMUSG00000021180, ENSMUSG00000025499	230	36	5189	1.8800724637681159	1.0	0.802946894673542	99.97584390419483
KEGG_PATHWAY	mmu04145:Phagosome	7	1.1382113821138211	0.4769003029775702	ENSMUSG00000041538, ENSMUSG00000059498, ENSMUSG00000028047, ENSMUSG00000026202, ENSMUSG00000060550, ENSMUSG00000000555, ENSMUSG00000079491	230	125	5189	1.263408695652174	1.0	0.8000577503133539	99.976160064495
GOTERM_MF_DIRECT	GO:0003727~single-stranded RNA binding	3	0.4878048780487805	0.477380736562747	ENSMUSG00000035842, ENSMUSG00000042500, ENSMUSG00000030057	520	37	12053	1.8793659043659043	1.0	0.9957988938597453	99.99494127378969
GOTERM_CC_DIRECT	GO:0055037~recycling endosome	6	0.975609756097561	0.48031845230607695	ENSMUSG00000038417, ENSMUSG00000042105, ENSMUSG00000033998, ENSMUSG00000032531, ENSMUSG00000024319, ENSMUSG00000025885	562	109	13434	1.3158118123347156	1.0	0.963787859102633	99.99033084795273
GOTERM_BP_DIRECT	GO:0042310~vasoconstriction	2	0.3252032520325203	0.48059562069760353	ENSMUSG00000049511, ENSMUSG00000022122	536	15	12527	3.1161691542288557	1.0	0.9994689626330995	99.99907502579137
GOTERM_BP_DIRECT	GO:0032230~positive regulation of synaptic transmission, GABAergic	2	0.3252032520325203	0.48059562069760353	ENSMUSG00000027562, ENSMUSG00000020178	536	15	12527	3.1161691542288557	1.0	0.9994689626330995	99.99907502579137
GOTERM_BP_DIRECT	GO:0048712~negative regulation of astrocyte differentiation	2	0.3252032520325203	0.48059562069760353	ENSMUSG00000021379, ENSMUSG00000059146	536	15	12527	3.1161691542288557	1.0	0.9994689626330995	99.99907502579137
GOTERM_BP_DIRECT	GO:0051481~negative regulation of cytosolic calcium ion concentration	2	0.3252032520325203	0.48059562069760353	ENSMUSG00000032259, ENSMUSG00000021313	536	15	12527	3.1161691542288557	1.0	0.9994689626330995	99.99907502579137
GOTERM_BP_DIRECT	GO:0034314~Arp2/3 complex-mediated actin nucleation	2	0.3252032520325203	0.48059562069760353	ENSMUSG00000026341, ENSMUSG00000020152	536	15	12527	3.1161691542288557	1.0	0.9994689626330995	99.99907502579137
GOTERM_BP_DIRECT	GO:0033365~protein localization to organelle	2	0.3252032520325203	0.48059562069760353	ENSMUSG00000031755, ENSMUSG00000047205	536	15	12527	3.1161691542288557	1.0	0.9994689626330995	99.99907502579137
GOTERM_BP_DIRECT	GO:2001241~positive regulation of extrinsic apoptotic signaling pathway in absence of ligand	2	0.3252032520325203	0.48059562069760353	ENSMUSG00000040385, ENSMUSG00000037815	536	15	12527	3.1161691542288557	1.0	0.9994689626330995	99.99907502579137
GOTERM_BP_DIRECT	GO:0060997~dendritic spine morphogenesis	2	0.3252032520325203	0.48059562069760353	ENSMUSG00000001833, ENSMUSG00000025885	536	15	12527	3.1161691542288557	1.0	0.9994689626330995	99.99907502579137
GOTERM_BP_DIRECT	GO:0045663~positive regulation of myoblast differentiation	2	0.3252032520325203	0.48059562069760353	ENSMUSG00000079434, ENSMUSG00000051177	536	15	12527	3.1161691542288557	1.0	0.9994689626330995	99.99907502579137
GOTERM_BP_DIRECT	GO:0010763~positive regulation of fibroblast migration	2	0.3252032520325203	0.48059562069760353	ENSMUSG00000026341, ENSMUSG00000037316	536	15	12527	3.1161691542288557	1.0	0.9994689626330995	99.99907502579137
GOTERM_BP_DIRECT	GO:0048265~response to pain	2	0.3252032520325203	0.48059562069760353	ENSMUSG00000042453, ENSMUSG00000022122	536	15	12527	3.1161691542288557	1.0	0.9994689626330995	99.99907502579137
GOTERM_BP_DIRECT	GO:0006261~DNA-dependent DNA replication	2	0.3252032520325203	0.48059562069760353	ENSMUSG00000020974, ENSMUSG00000029363	536	15	12527	3.1161691542288557	1.0	0.9994689626330995	99.99907502579137
GOTERM_BP_DIRECT	GO:0003203~endocardial cushion morphogenesis	2	0.3252032520325203	0.48059562069760353	ENSMUSG00000040289, ENSMUSG00000000530	536	15	12527	3.1161691542288557	1.0	0.9994689626330995	99.99907502579137
GOTERM_BP_DIRECT	GO:0031295~T cell costimulation	2	0.3252032520325203	0.48059562069760353	ENSMUSG00000003934, ENSMUSG00000068220	536	15	12527	3.1161691542288557	1.0	0.9994689626330995	99.99907502579137
GOTERM_MF_DIRECT	GO:0004697~protein kinase C activity	2	0.3252032520325203	0.48346295189824107	ENSMUSG00000052889, ENSMUSG00000037643	520	15	12053	3.0905128205128203	1.0	0.9959535223260729	99.99576803520512
GOTERM_MF_DIRECT	GO:0004653~polypeptide N-acetylgalactosaminyltransferase activity	2	0.3252032520325203	0.48346295189824107	ENSMUSG00000038296, ENSMUSG00000034040	520	15	12053	3.0905128205128203	1.0	0.9959535223260729	99.99576803520512
GOTERM_MF_DIRECT	GO:0004435~phosphatidylinositol phospholipase C activity	2	0.3252032520325203	0.48346295189824107	ENSMUSG00000024998, ENSMUSG00000051177	520	15	12053	3.0905128205128203	1.0	0.9959535223260729	99.99576803520512
GOTERM_BP_DIRECT	GO:0007160~cell-matrix adhesion	4	0.6504065040650406	0.4865302684115823	ENSMUSG00000037705, ENSMUSG00000062352, ENSMUSG00000001281, ENSMUSG00000033498	536	61	12527	1.5325422069977976	1.0	0.99951854927302	99.99924521604564
GOTERM_BP_DIRECT	GO:0001570~vasculogenesis	4	0.6504065040650406	0.4865302684115823	ENSMUSG00000000378, ENSMUSG00000021681, ENSMUSG00000002633, ENSMUSG00000040289	536	61	12527	1.5325422069977976	1.0	0.99951854927302	99.99924521604564
GOTERM_BP_DIRECT	GO:0051496~positive regulation of stress fiber assembly	3	0.4878048780487805	0.487074506075741	ENSMUSG00000062352, ENSMUSG00000036856, ENSMUSG00000037316	536	38	12527	1.845100157109191	1.0	0.9995079133789233	99.99925924698472
GOTERM_BP_DIRECT	GO:0007628~adult walking behavior	3	0.4878048780487805	0.487074506075741	ENSMUSG00000003934, ENSMUSG00000032259, ENSMUSG00000021478	536	38	12527	1.845100157109191	1.0	0.9995079133789233	99.99925924698472
GOTERM_BP_DIRECT	GO:0007507~heart development	11	1.788617886178862	0.48817129271340953	ENSMUSG00000000378, ENSMUSG00000027827, ENSMUSG00000002633, ENSMUSG00000023972, ENSMUSG00000007872, ENSMUSG00000006235, ENSMUSG00000059146, ENSMUSG00000024990, ENSMUSG00000073102, ENSMUSG00000021318, ENSMUSG00000033953	536	226	12527	1.1375396248844274	1.0	0.9995032712914914	99.99928677885407
KEGG_PATHWAY	mmu04514:Cell adhesion molecules (CAMs)	6	0.975609756097561	0.48839269094204824	ENSMUSG00000023274, ENSMUSG00000041538, ENSMUSG00000001281, ENSMUSG00000060550, ENSMUSG00000017167, ENSMUSG00000079491	230	104	5189	1.3015886287625418	1.0	0.8074828220899379	99.98208945718308
GOTERM_MF_DIRECT	GO:0005544~calcium-dependent phospholipid binding	3	0.4878048780487805	0.49147270992969866	ENSMUSG00000044912, ENSMUSG00000026452, ENSMUSG00000027849	520	38	12053	1.8299089068825911	1.0	0.9962234722510773	99.99666513442105
GOTERM_MF_DIRECT	GO:0020037~heme binding	5	0.8130081300813009	0.4917064782881665	ENSMUSG00000042770, ENSMUSG00000031551, ENSMUSG00000021259, ENSMUSG00000032323, ENSMUSG00000020674	520	84	12053	1.3796932234432235	1.0	0.9960050097698376	99.99668842740577
GOTERM_MF_DIRECT	GO:0001047~core promoter binding	4	0.6504065040650406	0.4920573655301934	ENSMUSG00000053470, ENSMUSG00000000782, ENSMUSG00000026077, ENSMUSG00000097336	520	61	12053	1.519924337957125	1.0	0.9957868209246435	99.99672310508244
KEGG_PATHWAY	mmu00220:Arginine biosynthesis	2	0.3252032520325203	0.4923509523569518	ENSMUSG00000076441, ENSMUSG00000023262	230	15	5189	3.0081159420289856	1.0	0.8078505192068614	99.98379363531897
GOTERM_CC_DIRECT	GO:0070971~endoplasmic reticulum exit site	2	0.3252032520325203	0.4948485421411257	ENSMUSG00000062526, ENSMUSG00000060550	562	16	13434	2.9879893238434163	1.0	0.9673638360278444	99.99352178614318
GOTERM_CC_DIRECT	GO:0032279~asymmetric synapse	2	0.3252032520325203	0.4948485421411257	ENSMUSG00000046182, ENSMUSG00000020178	562	16	13434	2.9879893238434163	1.0	0.9673638360278444	99.99352178614318
GOTERM_BP_DIRECT	GO:0001568~blood vessel development	4	0.6504065040650406	0.4974135696157334	ENSMUSG00000000378, ENSMUSG00000023951, ENSMUSG00000044167, ENSMUSG00000040289	536	62	12527	1.507823784304285	1.0	0.9995819957536284	99.99948335141954
GOTERM_BP_DIRECT	GO:0070373~negative regulation of ERK1 and ERK2 cascade	4	0.6504065040650406	0.4974135696157334	ENSMUSG00000024190, ENSMUSG00000062352, ENSMUSG00000052087, ENSMUSG00000022114	536	62	12527	1.507823784304285	1.0	0.9995819957536284	99.99948335141954
GOTERM_BP_DIRECT	GO:0010977~negative regulation of neuron projection development	4	0.6504065040650406	0.4974135696157334	ENSMUSG00000049792, ENSMUSG00000034570, ENSMUSG00000059974, ENSMUSG00000068220	536	62	12527	1.507823784304285	1.0	0.9995819957536284	99.99948335141954
GOTERM_MF_DIRECT	GO:0008134~transcription factor binding	14	2.2764227642276422	0.5001399090239127	ENSMUSG00000052684, ENSMUSG00000029167, ENSMUSG00000029015, ENSMUSG00000058835, ENSMUSG00000025408, ENSMUSG00000026021, ENSMUSG00000027434, ENSMUSG00000036225, ENSMUSG00000007872, ENSMUSG00000044167, ENSMUSG00000038418, ENSMUSG00000027210, ENSMUSG00000042406, ENSMUSG00000051316	520	291	12053	1.1151334919376157	1.0	0.9960739328138218	99.99743391951047
GOTERM_BP_DIRECT	GO:0009725~response to hormone	3	0.4878048780487805	0.5008848490670731	ENSMUSG00000029084, ENSMUSG00000032418, ENSMUSG00000030222	536	39	12527	1.7977898966704937	1.0	0.9995999529122935	99.99954297924337
KEGG_PATHWAY	mmu05215:Prostate cancer	5	0.8130081300813009	0.5023031980115644	ENSMUSG00000000782, ENSMUSG00000025499, ENSMUSG00000044167, ENSMUSG00000004056, ENSMUSG00000042406	230	83	5189	1.3590885280251441	1.0	0.8136875469172921	99.98743989672505
GOTERM_BP_DIRECT	GO:0035640~exploration behavior	2	0.3252032520325203	0.5028048073046484	ENSMUSG00000030854, ENSMUSG00000036273	536	16	12527	2.921408582089552	1.0	0.9996035521638565	99.99957310705565
GOTERM_BP_DIRECT	GO:0035994~response to muscle stretch	2	0.3252032520325203	0.5028048073046484	ENSMUSG00000052684, ENSMUSG00000021313	536	16	12527	2.921408582089552	1.0	0.9996035521638565	99.99957310705565
GOTERM_BP_DIRECT	GO:0070542~response to fatty acid	2	0.3252032520325203	0.5028048073046484	ENSMUSG00000031985, ENSMUSG00000028672	536	16	12527	2.921408582089552	1.0	0.9996035521638565	99.99957310705565
GOTERM_BP_DIRECT	GO:0007129~synapsis	2	0.3252032520325203	0.5028048073046484	ENSMUSG00000007035, ENSMUSG00000038292	536	16	12527	2.921408582089552	1.0	0.9996035521638565	99.99957310705565
GOTERM_BP_DIRECT	GO:0002076~osteoblast development	2	0.3252032520325203	0.5028048073046484	ENSMUSG00000002633, ENSMUSG00000040289	536	16	12527	2.921408582089552	1.0	0.9996035521638565	99.99957310705565
GOTERM_BP_DIRECT	GO:0030220~platelet formation	2	0.3252032520325203	0.5028048073046484	ENSMUSG00000028717, ENSMUSG00000000552	536	16	12527	2.921408582089552	1.0	0.9996035521638565	99.99957310705565
GOTERM_BP_DIRECT	GO:0090190~positive regulation of branching involved in ureteric bud morphogenesis	2	0.3252032520325203	0.5028048073046484	ENSMUSG00000023951, ENSMUSG00000027840	536	16	12527	2.921408582089552	1.0	0.9996035521638565	99.99957310705565
GOTERM_BP_DIRECT	GO:0034113~heterotypic cell-cell adhesion	2	0.3252032520325203	0.5028048073046484	ENSMUSG00000001281, ENSMUSG00000000555	536	16	12527	2.921408582089552	1.0	0.9996035521638565	99.99957310705565
GOTERM_BP_DIRECT	GO:0035418~protein localization to synapse	2	0.3252032520325203	0.5028048073046484	ENSMUSG00000042453, ENSMUSG00000007617	536	16	12527	2.921408582089552	1.0	0.9996035521638565	99.99957310705565
GOTERM_BP_DIRECT	GO:0048566~embryonic digestive tract development	2	0.3252032520325203	0.5028048073046484	ENSMUSG00000017491, ENSMUSG00000021318	536	16	12527	2.921408582089552	1.0	0.9996035521638565	99.99957310705565
GOTERM_BP_DIRECT	GO:2000310~regulation of N-methyl-D-aspartate selective glutamate receptor activity	2	0.3252032520325203	0.5028048073046484	ENSMUSG00000042453, ENSMUSG00000029167	536	16	12527	2.921408582089552	1.0	0.9996035521638565	99.99957310705565
GOTERM_BP_DIRECT	GO:0042572~retinol metabolic process	2	0.3252032520325203	0.5028048073046484	ENSMUSG00000024990, ENSMUSG00000046402	536	16	12527	2.921408582089552	1.0	0.9996035521638565	99.99957310705565
GOTERM_BP_DIRECT	GO:0046688~response to copper ion	2	0.3252032520325203	0.5028048073046484	ENSMUSG00000035237, ENSMUSG00000027399	536	16	12527	2.921408582089552	1.0	0.9996035521638565	99.99957310705565
GOTERM_CC_DIRECT	GO:0031982~vesicle	7	1.1382113821138211	0.5045367340121092	ENSMUSG00000029713, ENSMUSG00000023951, ENSMUSG00000039361, ENSMUSG00000033083, ENSMUSG00000004056, ENSMUSG00000037196, ENSMUSG00000015766	562	136	13434	1.230348545111995	1.0	0.969173769540195	99.99507189852504
GOTERM_BP_DIRECT	GO:0030036~actin cytoskeleton organization	7	1.1382113821138211	0.5047597210683663	ENSMUSG00000009681, ENSMUSG00000041729, ENSMUSG00000028337, ENSMUSG00000027296, ENSMUSG00000055805, ENSMUSG00000020152, ENSMUSG00000024143	536	133	12527	1.230066771406127	1.0	0.9996074628807634	99.99960185151532
KEGG_PATHWAY	mmu04961:Endocrine and other factor-regulated calcium reabsorption	3	0.4878048780487805	0.5051188288798638	ENSMUSG00000052889, ENSMUSG00000022479, ENSMUSG00000051177	230	38	5189	1.7811212814645307	1.0	0.8130439207505877	99.9883245162277
GOTERM_MF_DIRECT	GO:0001664~G-protein coupled receptor binding	3	0.4878048780487805	0.5053227878218324	ENSMUSG00000028871, ENSMUSG00000037196, ENSMUSG00000028410	520	39	12053	1.7829881656804734	1.0	0.9961697020484737	99.99781088906784
GOTERM_MF_DIRECT	GO:0005242~inward rectifier potassium channel activity	2	0.3252032520325203	0.5057326584898663	ENSMUSG00000044216, ENSMUSG00000033998	520	16	12053	2.8973557692307694	1.0	0.9959697604056307	99.99783837613457
GOTERM_MF_DIRECT	GO:0008157~protein phosphatase 1 binding	2	0.3252032520325203	0.5057326584898663	ENSMUSG00000057719, ENSMUSG00000040385	520	16	12053	2.8973557692307694	1.0	0.9959697604056307	99.99783837613457
GOTERM_MF_DIRECT	GO:0071837~HMG box domain binding	2	0.3252032520325203	0.5057326584898663	ENSMUSG00000052684, ENSMUSG00000037868	520	16	12053	2.8973557692307694	1.0	0.9959697604056307	99.99783837613457
GOTERM_BP_DIRECT	GO:0090263~positive regulation of canonical Wnt signaling pathway	4	0.6504065040650406	0.5081796705266681	ENSMUSG00000036273, ENSMUSG00000028871, ENSMUSG00000036856, ENSMUSG00000027840	536	63	12527	1.4838900734423124	1.0	0.9996240043747169	99.99964779542617
KEGG_PATHWAY	mmu05218:Melanoma	4	0.6504065040650406	0.509222255498845	ENSMUSG00000025499, ENSMUSG00000004056, ENSMUSG00000031074, ENSMUSG00000022101	230	61	5189	1.479401282965075	1.0	0.8135818170663092	99.98951122440837
KEGG_PATHWAY	mmu04012:ErbB signaling pathway	5	0.8130081300813009	0.5118048145202143	ENSMUSG00000052684, ENSMUSG00000052889, ENSMUSG00000025499, ENSMUSG00000004056, ENSMUSG00000057897	230	84	5189	1.3429089026915113	1.0	0.8127779178902956	99.99019996236352
GOTERM_BP_DIRECT	GO:0060048~cardiac muscle contraction	3	0.4878048780487805	0.5144536716963757	ENSMUSG00000021313, ENSMUSG00000019194, ENSMUSG00000046480	536	40	12527	1.7528451492537314	1.0	0.9996625180048825	99.99971936862208
GOTERM_BP_DIRECT	GO:0021549~cerebellum development	3	0.4878048780487805	0.5144536716963757	ENSMUSG00000029167, ENSMUSG00000030302, ENSMUSG00000063659	536	40	12527	1.7528451492537314	1.0	0.9996625180048825	99.99971936862208
GOTERM_BP_DIRECT	GO:0030838~positive regulation of actin filament polymerization	3	0.4878048780487805	0.5144536716963757	ENSMUSG00000026341, ENSMUSG00000025372, ENSMUSG00000037316	536	40	12527	1.7528451492537314	1.0	0.9996625180048825	99.99971936862208
GOTERM_BP_DIRECT	GO:0030335~positive regulation of cell migration	9	1.4634146341463417	0.5181038012202114	ENSMUSG00000038264, ENSMUSG00000023951, ENSMUSG00000051517, ENSMUSG00000059146, ENSMUSG00000045991, ENSMUSG00000021478, ENSMUSG00000025499, ENSMUSG00000004056, ENSMUSG00000000555	536	182	12527	1.1557220764310316	1.0	0.9996786001660793	99.99975444453172
GOTERM_BP_DIRECT	GO:0009749~response to glucose	4	0.6504065040650406	0.5188241631272417	ENSMUSG00000026834, ENSMUSG00000027434, ENSMUSG00000047591, ENSMUSG00000038418	536	64	12527	1.460704291044776	1.0	0.9996727756258815	99.99976085906124
GOTERM_CC_DIRECT	GO:0043231~intracellular membrane-bounded organelle	27	4.390243902439024	0.5190491114938287	ENSMUSG00000036273, ENSMUSG00000019235, ENSMUSG00000005514, ENSMUSG00000019943, ENSMUSG00000037815, ENSMUSG00000004849, ENSMUSG00000028410, ENSMUSG00000059336, ENSMUSG00000050192, ENSMUSG00000026452, ENSMUSG00000032854, ENSMUSG00000004056, ENSMUSG00000022479, ENSMUSG00000053253, ENSMUSG00000026999, ENSMUSG00000032388, ENSMUSG00000044288, ENSMUSG00000029084, ENSMUSG00000021259, ENSMUSG00000038280,…	562	620	13434	1.0409769257260935	1.0	0.9722890908843704	99.99676150826105
KEGG_PATHWAY	mmu03022:Basal transcription factors	3	0.4878048780487805	0.5191091214130451	ENSMUSG00000003680, ENSMUSG00000031585, ENSMUSG00000051316	230	39	5189	1.7354515050167223	1.0	0.8162010720640872	99.99192861505726
GOTERM_BP_DIRECT	GO:0006914~autophagy	7	1.1382113821138211	0.5194157802688848	ENSMUSG00000036273, ENSMUSG00000040412, ENSMUSG00000044231, ENSMUSG00000044167, ENSMUSG00000018171, ENSMUSG00000039735, ENSMUSG00000050697	536	135	12527	1.2118435599778883	1.0	0.9996659283117105	99.99976600859456
GOTERM_BP_DIRECT	GO:0071456~cellular response to hypoxia	5	0.8130081300813009	0.5218936617683585	ENSMUSG00000029167, ENSMUSG00000023951, ENSMUSG00000037624, ENSMUSG00000050697, ENSMUSG00000023942	536	88	12527	1.3279129918588872	1.0	0.9996732993665559	99.99978646131025
GOTERM_MF_DIRECT	GO:0017124~SH3 domain binding	6	0.975609756097561	0.5238031996750685	ENSMUSG00000034570, ENSMUSG00000039361, ENSMUSG00000028790, ENSMUSG00000035954, ENSMUSG00000017167, ENSMUSG00000028943	520	111	12053	1.252910602910603	1.0	0.9968048657402037	99.99877481129725
GOTERM_BP_DIRECT	GO:0051412~response to corticosterone	2	0.3252032520325203	0.5240660516570035	ENSMUSG00000036438, ENSMUSG00000059146	536	17	12527	2.7495610184372254	1.0	0.9996783111369805	99.99980299334645
GOTERM_BP_DIRECT	GO:0051056~regulation of small GTPase mediated signal transduction	2	0.3252032520325203	0.5240660516570035	ENSMUSG00000030583, ENSMUSG00000056486	536	17	12527	2.7495610184372254	1.0	0.9996783111369805	99.99980299334645
GOTERM_BP_DIRECT	GO:0048646~anatomical structure formation involved in morphogenesis	2	0.3252032520325203	0.5240660516570035	ENSMUSG00000002633, ENSMUSG00000021318	536	17	12527	2.7495610184372254	1.0	0.9996783111369805	99.99980299334645
GOTERM_BP_DIRECT	GO:0045662~negative regulation of myoblast differentiation	2	0.3252032520325203	0.5240660516570035	ENSMUSG00000025408, ENSMUSG00000007872	536	17	12527	2.7495610184372254	1.0	0.9996783111369805	99.99980299334645
GOTERM_BP_DIRECT	GO:0071542~dopaminergic neuron differentiation	2	0.3252032520325203	0.5240660516570035	ENSMUSG00000023951, ENSMUSG00000002633	536	17	12527	2.7495610184372254	1.0	0.9996783111369805	99.99980299334645
GOTERM_BP_DIRECT	GO:0042476~odontogenesis	2	0.3252032520325203	0.5240660516570035	ENSMUSG00000002633, ENSMUSG00000007872	536	17	12527	2.7495610184372254	1.0	0.9996783111369805	99.99980299334645
GOTERM_BP_DIRECT	GO:0007190~activation of adenylate cyclase activity	2	0.3252032520325203	0.5240660516570035	ENSMUSG00000036438, ENSMUSG00000021478	536	17	12527	2.7495610184372254	1.0	0.9996783111369805	99.99980299334645
GOTERM_BP_DIRECT	GO:0031214~biomineral tissue development	2	0.3252032520325203	0.5240660516570035	ENSMUSG00000062352, ENSMUSG00000057457	536	17	12527	2.7495610184372254	1.0	0.9996783111369805	99.99980299334645
GOTERM_BP_DIRECT	GO:0042462~eye photoreceptor cell development	2	0.3252032520325203	0.5240660516570035	ENSMUSG00000023951, ENSMUSG00000037643	536	17	12527	2.7495610184372254	1.0	0.9996783111369805	99.99980299334645
GOTERM_BP_DIRECT	GO:0032332~positive regulation of chondrocyte differentiation	2	0.3252032520325203	0.5240660516570035	ENSMUSG00000005514, ENSMUSG00000021318	536	17	12527	2.7495610184372254	1.0	0.9996783111369805	99.99980299334645
GOTERM_BP_DIRECT	GO:0060292~long term synaptic depression	2	0.3252032520325203	0.5240660516570035	ENSMUSG00000029084, ENSMUSG00000021478	536	17	12527	2.7495610184372254	1.0	0.9996783111369805	99.99980299334645
GOTERM_BP_DIRECT	GO:0010592~positive regulation of lamellipodium assembly	2	0.3252032520325203	0.5240660516570035	ENSMUSG00000026341, ENSMUSG00000027002	536	17	12527	2.7495610184372254	1.0	0.9996783111369805	99.99980299334645
GOTERM_BP_DIRECT	GO:0006958~complement activation, classical pathway	2	0.3252032520325203	0.5240660516570035	ENSMUSG00000024371, ENSMUSG00000073418	536	17	12527	2.7495610184372254	1.0	0.9996783111369805	99.99980299334645
GOTERM_BP_DIRECT	GO:0015701~bicarbonate transport	2	0.3252032520325203	0.5240660516570035	ENSMUSG00000029015, ENSMUSG00000040441	536	17	12527	2.7495610184372254	1.0	0.9996783111369805	99.99980299334645
GOTERM_MF_DIRECT	GO:0003713~transcription coactivator activity	8	1.3008130081300813	0.5241036690909733	ENSMUSG00000052684, ENSMUSG00000029167, ENSMUSG00000027434, ENSMUSG00000003680, ENSMUSG00000018849, ENSMUSG00000022255, ENSMUSG00000021039, ENSMUSG00000051316	520	158	12053	1.1736124634858813	1.0	0.9966302728822939	99.99878654304852
GOTERM_CC_DIRECT	GO:0001725~stress fiber	4	0.6504065040650406	0.5243554827346916	ENSMUSG00000001833, ENSMUSG00000030583, ENSMUSG00000031605, ENSMUSG00000058013	562	66	13434	1.4487220964089291	1.0	0.9726716773907256	99.99723117594644
GOTERM_MF_DIRECT	GO:0016740~transferase activity	58	9.43089430894309	0.5249146554579766	ENSMUSG00000036273, ENSMUSG00000023832, ENSMUSG00000056812, ENSMUSG00000059146, ENSMUSG00000029471, ENSMUSG00000031112, ENSMUSG00000050697, ENSMUSG00000051650, ENSMUSG00000041058, ENSMUSG00000052889, ENSMUSG00000027296, ENSMUSG00000034040, ENSMUSG00000057897, ENSMUSG00000061207, ENSMUSG00000021115, ENSMUSG00000026834, ENSMUSG00000032786, ENSMUSG00000029084, ENSMUSG00000035112, ENSMUSG00000025503,…	520	1325	12053	1.0146211901306241	1.0	0.9964787513121204	99.9988176859444
GOTERM_MF_DIRECT	GO:1990841~promoter-specific chromatin binding	2	0.3252032520325203	0.5270440110116483	ENSMUSG00000029167, ENSMUSG00000038418	520	17	12053	2.726923076923077	1.0	0.9963998045861027	99.99889593809279
GOTERM_MF_DIRECT	GO:0005248~voltage-gated sodium channel activity	2	0.3252032520325203	0.5270440110116483	ENSMUSG00000019194, ENSMUSG00000046480	520	17	12053	2.726923076923077	1.0	0.9963998045861027	99.99889593809279
GOTERM_MF_DIRECT	GO:0042975~peroxisome proliferator activated receptor binding	2	0.3252032520325203	0.5270440110116483	ENSMUSG00000059291, ENSMUSG00000029167	520	17	12053	2.726923076923077	1.0	0.9963998045861027	99.99889593809279
GOTERM_BP_DIRECT	GO:0031397~negative regulation of protein ubiquitination	3	0.4878048780487805	0.5277763852267201	ENSMUSG00000049792, ENSMUSG00000025880, ENSMUSG00000028410	536	41	12527	1.7100928285402257	1.0	0.9996941910391378	99.99982847043954
GOTERM_BP_DIRECT	GO:0051965~positive regulation of synapse assembly	4	0.6504065040650406	0.5293429946665335	ENSMUSG00000026341, ENSMUSG00000022674, ENSMUSG00000059146, ENSMUSG00000055003	536	65	12527	1.438231917336395	1.0	0.9996947505425408	99.99983826525923
GOTERM_BP_DIRECT	GO:0031647~regulation of protein stability	4	0.6504065040650406	0.5293429946665335	ENSMUSG00000026021, ENSMUSG00000041986, ENSMUSG00000048234, ENSMUSG00000040125	536	65	12527	1.438231917336395	1.0	0.9996947505425408	99.99983826525923
GOTERM_BP_DIRECT	GO:0006629~lipid metabolic process	17	2.7642276422764227	0.5296907276052362	ENSMUSG00000027346, ENSMUSG00000062054, ENSMUSG00000028672, ENSMUSG00000064247, ENSMUSG00000021259, ENSMUSG00000050697, ENSMUSG00000031835, ENSMUSG00000023913, ENSMUSG00000024998, ENSMUSG00000003363, ENSMUSG00000032854, ENSMUSG00000035237, ENSMUSG00000027134, ENSMUSG00000079434, ENSMUSG00000035686, ENSMUSG00000032323, ENSMUSG00000051177	536	373	12527	1.0651784642471291	1.0	0.9996867659547869	99.9998403666012
GOTERM_CC_DIRECT	GO:0016234~inclusion body	2	0.3252032520325203	0.5362072974514569	ENSMUSG00000049792, ENSMUSG00000036273	562	18	13434	2.6559905100830368	1.0	0.9748065183765064	99.99806122033787
GOTERM_MF_DIRECT	GO:0005198~structural molecule activity	5	0.8130081300813009	0.5374404491908397	ENSMUSG00000034336, ENSMUSG00000051617, ENSMUSG00000020396, ENSMUSG00000037815, ENSMUSG00000020672	520	89	12053	1.3021823681936042	1.0	0.996775566572432	99.99921323921731
KEGG_PATHWAY	mmu04062:Chemokine signaling pathway	7	1.1382113821138211	0.5381669394111612	ENSMUSG00000032946, ENSMUSG00000029713, ENSMUSG00000022840, ENSMUSG00000032192, ENSMUSG00000025499, ENSMUSG00000004056, ENSMUSG00000051177	230	133	5189	1.1874141876430206	1.0	0.829687223976886	99.99520402888318
KEGG_PATHWAY	mmu05169:Epstein-Barr virus infection	6	0.975609756097561	0.5387034615027745	ENSMUSG00000052684, ENSMUSG00000004056, ENSMUSG00000060550, ENSMUSG00000048120, ENSMUSG00000021039, ENSMUSG00000079491	230	110	5189	1.230592885375494	1.0	0.8272199795401015	99.99527526003449
GOTERM_CC_DIRECT	GO:0044297~cell body	5	0.8130081300813009	0.5392636253862485	ENSMUSG00000029713, ENSMUSG00000001833, ENSMUSG00000032192, ENSMUSG00000046402, ENSMUSG00000037196	562	92	13434	1.2991257929753985	1.0	0.9745869083246763	99.99823406044173
GOTERM_BP_DIRECT	GO:0007224~smoothened signaling pathway	4	0.6504065040650406	0.5397324553423597	ENSMUSG00000032965, ENSMUSG00000002633, ENSMUSG00000027434, ENSMUSG00000021318	536	66	12527	1.4164405246494798	1.0	0.9997426223413609	99.99989103834855
GOTERM_BP_DIRECT	GO:0060548~negative regulation of cell death	4	0.6504065040650406	0.5397324553423597	ENSMUSG00000059146, ENSMUSG00000026077, ENSMUSG00000073988, ENSMUSG00000037196	536	66	12527	1.4164405246494798	1.0	0.9997426223413609	99.99989103834855
GOTERM_BP_DIRECT	GO:0032526~response to retinoic acid	3	0.4878048780487805	0.5408492311866946	ENSMUSG00000024190, ENSMUSG00000029084, ENSMUSG00000024990	536	42	12527	1.6693763326226012	1.0	0.9997404554188195	99.99989562277008
GOTERM_BP_DIRECT	GO:0035914~skeletal muscle cell differentiation	3	0.4878048780487805	0.5408492311866946	ENSMUSG00000037868, ENSMUSG00000038418, ENSMUSG00000021039	536	42	12527	1.6693763326226012	1.0	0.9997404554188195	99.99989562277008
GOTERM_BP_DIRECT	GO:0042552~myelination	3	0.4878048780487805	0.5408492311866946	ENSMUSG00000031985, ENSMUSG00000037868, ENSMUSG00000032854	536	42	12527	1.6693763326226012	1.0	0.9997404554188195	99.99989562277008
GOTERM_BP_DIRECT	GO:0043401~steroid hormone mediated signaling pathway	3	0.4878048780487805	0.5408492311866946	ENSMUSG00000017491, ENSMUSG00000022479, ENSMUSG00000015843	536	42	12527	1.6693763326226012	1.0	0.9997404554188195	99.99989562277008
GOTERM_CC_DIRECT	GO:0016328~lateral plasma membrane	3	0.4878048780487805	0.5413025719231013	ENSMUSG00000032259, ENSMUSG00000029015, ENSMUSG00000030834	562	43	13434	1.6677149714474881	1.0	0.9741073151132683	99.9983412826726
GOTERM_MF_DIRECT	GO:0005216~ion channel activity	7	1.1382113821138211	0.5420499766278977	ENSMUSG00000064267, ENSMUSG00000056073, ENSMUSG00000050963, ENSMUSG00000037579, ENSMUSG00000021313, ENSMUSG00000023017, ENSMUSG00000030592	520	137	12053	1.1843206064008984	1.0	0.9968334122789464	99.99932463546011
GOTERM_BP_DIRECT	GO:0031641~regulation of myelination	2	0.3252032520325203	0.5444197416866053	ENSMUSG00000017491, ENSMUSG00000015843	536	18	12527	2.5968076285240462	1.0	0.9997527407025136	99.99990908922288
GOTERM_BP_DIRECT	GO:1903861~positive regulation of dendrite extension	2	0.3252032520325203	0.5444197416866053	ENSMUSG00000026452, ENSMUSG00000030270	536	18	12527	2.5968076285240462	1.0	0.9997527407025136	99.99990908922288
GOTERM_BP_DIRECT	GO:0019229~regulation of vasoconstriction	2	0.3252032520325203	0.5444197416866053	ENSMUSG00000021478, ENSMUSG00000045318	536	18	12527	2.5968076285240462	1.0	0.9997527407025136	99.99990908922288
GOTERM_BP_DIRECT	GO:0035066~positive regulation of histone acetylation	2	0.3252032520325203	0.5444197416866053	ENSMUSG00000021180, ENSMUSG00000024952	536	18	12527	2.5968076285240462	1.0	0.9997527407025136	99.99990908922288
GOTERM_BP_DIRECT	GO:0050900~leukocyte migration	2	0.3252032520325203	0.5444197416866053	ENSMUSG00000052270, ENSMUSG00000001281	536	18	12527	2.5968076285240462	1.0	0.9997527407025136	99.99990908922288
GOTERM_BP_DIRECT	GO:0048255~mRNA stabilization	2	0.3252032520325203	0.5444197416866053	ENSMUSG00000023951, ENSMUSG00000019772	536	18	12527	2.5968076285240462	1.0	0.9997527407025136	99.99990908922288
GOTERM_BP_DIRECT	GO:0003382~epithelial cell morphogenesis	2	0.3252032520325203	0.5444197416866053	ENSMUSG00000048251, ENSMUSG00000030583	536	18	12527	2.5968076285240462	1.0	0.9997527407025136	99.99990908922288
GOTERM_BP_DIRECT	GO:0032502~developmental process	2	0.3252032520325203	0.5444197416866053	ENSMUSG00000073889, ENSMUSG00000073988	536	18	12527	2.5968076285240462	1.0	0.9997527407025136	99.99990908922288
GOTERM_BP_DIRECT	GO:0050850~positive regulation of calcium-mediated signaling	2	0.3252032520325203	0.5444197416866053	ENSMUSG00000038255, ENSMUSG00000023274	536	18	12527	2.5968076285240462	1.0	0.9997527407025136	99.99990908922288
GOTERM_BP_DIRECT	GO:0043409~negative regulation of MAPK cascade	2	0.3252032520325203	0.5444197416866053	ENSMUSG00000024190, ENSMUSG00000048234	536	18	12527	2.5968076285240462	1.0	0.9997527407025136	99.99990908922288
GOTERM_BP_DIRECT	GO:0032735~positive regulation of interleukin-12 production	2	0.3252032520325203	0.5444197416866053	ENSMUSG00000031551, ENSMUSG00000051177	536	18	12527	2.5968076285240462	1.0	0.9997527407025136	99.99990908922288
GOTERM_BP_DIRECT	GO:0042307~positive regulation of protein import into nucleus	2	0.3252032520325203	0.5444197416866053	ENSMUSG00000002633, ENSMUSG00000021318	536	18	12527	2.5968076285240462	1.0	0.9997527407025136	99.99990908922288
GOTERM_BP_DIRECT	GO:0051281~positive regulation of release of sequestered calcium ion into cytosol	2	0.3252032520325203	0.5444197416866053	ENSMUSG00000021478, ENSMUSG00000026385	536	18	12527	2.5968076285240462	1.0	0.9997527407025136	99.99990908922288
GOTERM_BP_DIRECT	GO:0008340~determination of adult lifespan	2	0.3252032520325203	0.5444197416866053	ENSMUSG00000036273, ENSMUSG00000078773	536	18	12527	2.5968076285240462	1.0	0.9997527407025136	99.99990908922288
GOTERM_BP_DIRECT	GO:0071157~negative regulation of cell cycle arrest	2	0.3252032520325203	0.5444197416866053	ENSMUSG00000034639, ENSMUSG00000095789	536	18	12527	2.5968076285240462	1.0	0.9997527407025136	99.99990908922288
GOTERM_MF_DIRECT	GO:0001948~glycoprotein binding	4	0.6504065040650406	0.5453818764487208	ENSMUSG00000023274, ENSMUSG00000036273, ENSMUSG00000002633, ENSMUSG00000068220	520	66	12053	1.404778554778555	1.0	0.9968269303093399	99.99939578069602
KEGG_PATHWAY	mmu05012:Parkinson's disease	7	1.1382113821138211	0.5456186138694583	ENSMUSG00000032259, ENSMUSG00000036273, ENSMUSG00000022840, ENSMUSG00000020794, ENSMUSG00000021478, ENSMUSG00000020178, ENSMUSG00000017778	230	134	5189	1.178552887735237	1.0	0.8301709960200744	99.99611013439565
KEGG_PATHWAY	mmu04610:Complement and coagulation cascades	3	0.4878048780487805	0.5462915763338463	ENSMUSG00000024371, ENSMUSG00000030111, ENSMUSG00000073418	230	41	5189	1.6507953340402968	1.0	0.8278754643860742	99.99618364903876
GOTERM_MF_DIRECT	GO:0016209~antioxidant activity	2	0.3252032520325203	0.5474381750420776	ENSMUSG00000032802, ENSMUSG00000024953	520	18	12053	2.5754273504273506	1.0	0.99675628096914	99.99943612616818
GOTERM_MF_DIRECT	GO:0008378~galactosyltransferase activity	2	0.3252032520325203	0.5474381750420776	ENSMUSG00000051650, ENSMUSG00000079445	520	18	12053	2.5754273504273506	1.0	0.99675628096914	99.99943612616818
GOTERM_MF_DIRECT	GO:0070064~proline-rich region binding	2	0.3252032520325203	0.5474381750420776	ENSMUSG00000025372, ENSMUSG00000036712	520	18	12053	2.5754273504273506	1.0	0.99675628096914	99.99943612616818
GOTERM_MF_DIRECT	GO:0016849~phosphorus-oxygen lyase activity	2	0.3252032520325203	0.5474381750420776	ENSMUSG00000022840, ENSMUSG00000029084	520	18	12053	2.5754273504273506	1.0	0.99675628096914	99.99943612616818
GOTERM_MF_DIRECT	GO:0005539~glycosaminoglycan binding	2	0.3252032520325203	0.5474381750420776	ENSMUSG00000054162, ENSMUSG00000002633	520	18	12053	2.5754273504273506	1.0	0.99675628096914	99.99943612616818
GOTERM_MF_DIRECT	GO:0005104~fibroblast growth factor receptor binding	2	0.3252032520325203	0.5474381750420776	ENSMUSG00000031074, ENSMUSG00000022101	520	18	12053	2.5754273504273506	1.0	0.99675628096914	99.99943612616818
GOTERM_BP_DIRECT	GO:0007286~spermatid development	4	0.6504065040650406	0.5499891660891936	ENSMUSG00000030059, ENSMUSG00000005506, ENSMUSG00000037196, ENSMUSG00000027274	536	67	12527	1.3952996212965025	1.0	0.9997752316836459	99.99992687012795
KEGG_PATHWAY	mmu04611:Platelet activation	6	0.975609756097561	0.5549718812073181	ENSMUSG00000032946, ENSMUSG00000022840, ENSMUSG00000040385, ENSMUSG00000004056, ENSMUSG00000051177, ENSMUSG00000037643	230	112	5189	1.20861801242236	1.0	0.8323202042739501	99.997023878137
GOTERM_CC_DIRECT	GO:0097440~apical dendrite	2	0.3252032520325203	0.5556011336290689	ENSMUSG00000029167, ENSMUSG00000000632	562	19	13434	2.5162015358681398	1.0	0.9767584018329443	99.99893944030319
GOTERM_CC_DIRECT	GO:0016581~NuRD complex	2	0.3252032520325203	0.5556011336290689	ENSMUSG00000020263, ENSMUSG00000031353	562	19	13434	2.5162015358681398	1.0	0.9767584018329443	99.99893944030319
GOTERM_CC_DIRECT	GO:0001726~ruffle	5	0.8130081300813009	0.5563880096394963	ENSMUSG00000034570, ENSMUSG00000062352, ENSMUSG00000029359, ENSMUSG00000031605, ENSMUSG00000025372	562	94	13434	1.271484818656773	1.0	0.9760154913820114	99.99896565551019
GOTERM_BP_DIRECT	GO:0006887~exocytosis	5	0.8130081300813009	0.5572610047388096	ENSMUSG00000027978, ENSMUSG00000044912, ENSMUSG00000023393, ENSMUSG00000003872, ENSMUSG00000018171	536	92	12527	1.2701776443867616	1.0	0.9998038920226114	99.99994518421164
KEGG_PATHWAY	mmu04066:HIF-1 signaling pathway	5	0.8130081300813009	0.5580115183623015	ENSMUSG00000023951, ENSMUSG00000052889, ENSMUSG00000004056, ENSMUSG00000028156, ENSMUSG00000057897	230	89	5189	1.2674645823155837	1.0	0.832058795108432	99.99727520478055
GOTERM_MF_DIRECT	GO:0030145~manganese ion binding	3	0.4878048780487805	0.5582108016883722	ENSMUSG00000028672, ENSMUSG00000062526, ENSMUSG00000032418	520	43	12053	1.6171288014311271	1.0	0.9971185825206855	99.99960944023732
GOTERM_MF_DIRECT	GO:0004867~serine-type endopeptidase inhibitor activity	3	0.4878048780487805	0.5582108016883722	ENSMUSG00000051029, ENSMUSG00000021223, ENSMUSG00000030111	520	43	12053	1.6171288014311271	1.0	0.9971185825206855	99.99960944023732
KEGG_PATHWAY	mmu04930:Type II diabetes mellitus	3	0.4878048780487805	0.559476669622296	ENSMUSG00000020027, ENSMUSG00000047591, ENSMUSG00000053113	230	42	5189	1.6114906832298135	1.0	0.8305101468588179	99.99738921957275
KEGG_PATHWAY	mmu05211:Renal cell carcinoma	4	0.6504065040650406	0.5630339484084788	ENSMUSG00000052684, ENSMUSG00000023951, ENSMUSG00000025499, ENSMUSG00000004056	230	66	5189	1.3673254281949934	1.0	0.830723419220377	99.99764797832886
GOTERM_BP_DIRECT	GO:0016601~Rac protein signal transduction	2	0.3252032520325203	0.5639045476887221	ENSMUSG00000027002, ENSMUSG00000015766	536	19	12527	2.4601335428122546	1.0	0.9998266003539324	99.99995805092384
GOTERM_BP_DIRECT	GO:0071375~cellular response to peptide hormone stimulus	2	0.3252032520325203	0.5639045476887221	ENSMUSG00000005514, ENSMUSG00000032323	536	19	12527	2.4601335428122546	1.0	0.9998266003539324	99.99995805092384
GOTERM_BP_DIRECT	GO:0002474~antigen processing and presentation of peptide antigen via MHC class I	2	0.3252032520325203	0.5639045476887221	ENSMUSG00000060550, ENSMUSG00000079491	536	19	12527	2.4601335428122546	1.0	0.9998266003539324	99.99995805092384
GOTERM_BP_DIRECT	GO:0007271~synaptic transmission, cholinergic	2	0.3252032520325203	0.5639045476887221	ENSMUSG00000020178, ENSMUSG00000022594	536	19	12527	2.4601335428122546	1.0	0.9998266003539324	99.99995805092384
GOTERM_BP_DIRECT	GO:0007259~JAK-STAT cascade	2	0.3252032520325203	0.5639045476887221	ENSMUSG00000037104, ENSMUSG00000053113	536	19	12527	2.4601335428122546	1.0	0.9998266003539324	99.99995805092384
GOTERM_BP_DIRECT	GO:0071385~cellular response to glucocorticoid stimulus	2	0.3252032520325203	0.5639045476887221	ENSMUSG00000050824, ENSMUSG00000040289	536	19	12527	2.4601335428122546	1.0	0.9998266003539324	99.99995805092384
GOTERM_BP_DIRECT	GO:0030521~androgen receptor signaling pathway	2	0.3252032520325203	0.5639045476887221	ENSMUSG00000053470, ENSMUSG00000028410	536	19	12527	2.4601335428122546	1.0	0.9998266003539324	99.99995805092384
GOTERM_BP_DIRECT	GO:0048844~artery morphogenesis	2	0.3252032520325203	0.5639045476887221	ENSMUSG00000023951, ENSMUSG00000025880	536	19	12527	2.4601335428122546	1.0	0.9998266003539324	99.99995805092384
GOTERM_BP_DIRECT	GO:0071398~cellular response to fatty acid	2	0.3252032520325203	0.5639045476887221	ENSMUSG00000019429, ENSMUSG00000023018	536	19	12527	2.4601335428122546	1.0	0.9998266003539324	99.99995805092384
GOTERM_BP_DIRECT	GO:0031018~endocrine pancreas development	2	0.3252032520325203	0.5639045476887221	ENSMUSG00000027434, ENSMUSG00000045991	536	19	12527	2.4601335428122546	1.0	0.9998266003539324	99.99995805092384
GOTERM_BP_DIRECT	GO:0045664~regulation of neuron differentiation	2	0.3252032520325203	0.5639045476887221	ENSMUSG00000038255, ENSMUSG00000048251	536	19	12527	2.4601335428122546	1.0	0.9998266003539324	99.99995805092384
GOTERM_BP_DIRECT	GO:0030318~melanocyte differentiation	2	0.3252032520325203	0.5639045476887221	ENSMUSG00000022122, ENSMUSG00000021318	536	19	12527	2.4601335428122546	1.0	0.9998266003539324	99.99995805092384
GOTERM_BP_DIRECT	GO:0016079~synaptic vesicle exocytosis	2	0.3252032520325203	0.5639045476887221	ENSMUSG00000021071, ENSMUSG00000062372	536	19	12527	2.4601335428122546	1.0	0.9998266003539324	99.99995805092384
GOTERM_MF_DIRECT	GO:0000977~RNA polymerase II regulatory region sequence-specific DNA binding	8	1.3008130081300813	0.563972073036656	ENSMUSG00000026663, ENSMUSG00000038255, ENSMUSG00000038418, ENSMUSG00000017491, ENSMUSG00000021318, ENSMUSG00000039671, ENSMUSG00000059625, ENSMUSG00000015843	520	164	12053	1.1306754221388369	1.0	0.9972272552547183	99.99968026869588
GOTERM_CC_DIRECT	GO:0042734~presynaptic membrane	4	0.6504065040650406	0.5644494529865948	ENSMUSG00000039361, ENSMUSG00000056073, ENSMUSG00000020178, ENSMUSG00000032336	562	70	13434	1.365937976614133	1.0	0.9770578837551434	99.99920167372271
GOTERM_BP_DIRECT	GO:0030968~endoplasmic reticulum unfolded protein response	3	0.4878048780487805	0.5662340678843034	ENSMUSG00000026663, ENSMUSG00000025408, ENSMUSG00000042104	536	44	12527	1.5934955902306647	1.0	0.9998301365053575	99.9999618439114
GOTERM_BP_DIRECT	GO:0001755~neural crest cell migration	3	0.4878048780487805	0.5662340678843034	ENSMUSG00000038264, ENSMUSG00000002633, ENSMUSG00000022122	536	44	12527	1.5934955902306647	1.0	0.9998301365053575	99.9999618439114
GOTERM_BP_DIRECT	GO:0060326~cell chemotaxis	3	0.4878048780487805	0.5662340678843034	ENSMUSG00000023951, ENSMUSG00000052270, ENSMUSG00000035954	536	44	12527	1.5934955902306647	1.0	0.9998301365053575	99.9999618439114
GOTERM_MF_DIRECT	GO:0031434~mitogen-activated protein kinase kinase binding	2	0.3252032520325203	0.5669545512141951	ENSMUSG00000032715, ENSMUSG00000004054	520	19	12053	2.4398785425101215	1.0	0.9972097825010985	99.99971203104829
GOTERM_MF_DIRECT	GO:0008375~acetylglucosaminyltransferase activity	2	0.3252032520325203	0.5669545512141951	ENSMUSG00000079445, ENSMUSG00000038843	520	19	12053	2.4398785425101215	1.0	0.9972097825010985	99.99971203104829
GOTERM_MF_DIRECT	GO:0003707~steroid hormone receptor activity	3	0.4878048780487805	0.570788620473394	ENSMUSG00000017491, ENSMUSG00000022479, ENSMUSG00000015843	520	44	12053	1.5803758741258742	1.0	0.9972319205630835	99.99974853947117
GOTERM_MF_DIRECT	GO:0016705~oxidoreductase activity, acting on paired donors, with incorporation or reduction of molecular oxygen	3	0.4878048780487805	0.570788620473394	ENSMUSG00000019916, ENSMUSG00000021259, ENSMUSG00000032323	520	44	12053	1.5803758741258742	1.0	0.9972319205630835	99.99974853947117
GOTERM_MF_DIRECT	GO:0051287~NAD binding	3	0.4878048780487805	0.570788620473394	ENSMUSG00000023019, ENSMUSG00000030621, ENSMUSG00000032418	520	44	12053	1.5803758741258742	1.0	0.9972319205630835	99.99974853947117
GOTERM_CC_DIRECT	GO:0043195~terminal bouton	5	0.8130081300813009	0.5731661660141234	ENSMUSG00000027978, ENSMUSG00000036273, ENSMUSG00000056073, ENSMUSG00000026452, ENSMUSG00000004849	562	96	13434	1.2449955516014237	1.0	0.9782193592923804	99.99939995296042
GOTERM_CC_DIRECT	GO:0030175~filopodium	4	0.6504065040650406	0.5741459193746519	ENSMUSG00000058835, ENSMUSG00000022204, ENSMUSG00000023800, ENSMUSG00000025372	562	71	13434	1.3466994135632298	1.0	0.977582409916917	99.99941911480694
GOTERM_CC_DIRECT	GO:0005773~vacuole	2	0.3252032520325203	0.5741853873808421	ENSMUSG00000040785, ENSMUSG00000018171	562	20	13434	2.390391459074733	1.0	0.9767152076366684	99.99941987466812
GOTERM_BP_DIRECT	GO:0007519~skeletal muscle tissue development	3	0.4878048780487805	0.5785421510647664	ENSMUSG00000027346, ENSMUSG00000027827, ENSMUSG00000063659	536	45	12527	1.5580845771144276	1.0	0.9998694121426954	99.99997707207274
GOTERM_BP_DIRECT	GO:0048538~thymus development	3	0.4878048780487805	0.5785421510647664	ENSMUSG00000048251, ENSMUSG00000002633, ENSMUSG00000031074	536	45	12527	1.5580845771144276	1.0	0.9998694121426954	99.99997707207274
GOTERM_BP_DIRECT	GO:0035176~social behavior	3	0.4878048780487805	0.5785421510647664	ENSMUSG00000021478, ENSMUSG00000025499, ENSMUSG00000027274	536	45	12527	1.5580845771144276	1.0	0.9998694121426954	99.99997707207274
GOTERM_BP_DIRECT	GO:0031047~gene silencing by RNA	3	0.4878048780487805	0.5785421510647664	ENSMUSG00000042500, ENSMUSG00000037364, ENSMUSG00000041912	536	45	12527	1.5580845771144276	1.0	0.9998694121426954	99.99997707207274
GOTERM_BP_DIRECT	GO:0006979~response to oxidative stress	6	0.975609756097561	0.5787724049985277	ENSMUSG00000032802, ENSMUSG00000054733, ENSMUSG00000036273, ENSMUSG00000052087, ENSMUSG00000024953, ENSMUSG00000020674	536	119	12527	1.178383293615954	1.0	0.9998653969593936	99.99997729270382
GOTERM_MF_DIRECT	GO:0019901~protein kinase binding	18	2.9268292682926833	0.5791920520860198	ENSMUSG00000049792, ENSMUSG00000021115, ENSMUSG00000030854, ENSMUSG00000012519, ENSMUSG00000023274, ENSMUSG00000052087, ENSMUSG00000022114, ENSMUSG00000002997, ENSMUSG00000019254, ENSMUSG00000036712, ENSMUSG00000062352, ENSMUSG00000032715, ENSMUSG00000024042, ENSMUSG00000021313, ENSMUSG00000020396, ENSMUSG00000046447, ENSMUSG00000000530, ENSMUSG00000057897	520	405	12053	1.0301709401709402	1.0	0.997452118979848	99.9998139773575
GOTERM_BP_DIRECT	GO:0071356~cellular response to tumor necrosis factor	4	0.6504065040650406	0.5799337117107031	ENSMUSG00000026341, ENSMUSG00000029167, ENSMUSG00000023019, ENSMUSG00000037316	536	70	12527	1.3355010660980808	1.0	0.9998644100589454	99.99997837528113
GOTERM_BP_DIRECT	GO:0009636~response to toxic substance	4	0.6504065040650406	0.5799337117107031	ENSMUSG00000032259, ENSMUSG00000045573, ENSMUSG00000049511, ENSMUSG00000073988	536	70	12527	1.3355010660980808	1.0	0.9998644100589454	99.99997837528113
GOTERM_BP_DIRECT	GO:0043087~regulation of GTPase activity	4	0.6504065040650406	0.5799337117107031	ENSMUSG00000062352, ENSMUSG00000020130, ENSMUSG00000056486, ENSMUSG00000026259	536	70	12527	1.3355010660980808	1.0	0.9998644100589454	99.99997837528113
GOTERM_BP_DIRECT	GO:0034976~response to endoplasmic reticulum stress	4	0.6504065040650406	0.5799337117107031	ENSMUSG00000025408, ENSMUSG00000032715, ENSMUSG00000048249, ENSMUSG00000042406	536	70	12527	1.3355010660980808	1.0	0.9998644100589454	99.99997837528113
GOTERM_BP_DIRECT	GO:0048661~positive regulation of smooth muscle cell proliferation	4	0.6504065040650406	0.5799337117107031	ENSMUSG00000052684, ENSMUSG00000029167, ENSMUSG00000023951, ENSMUSG00000038418	536	70	12527	1.3355010660980808	1.0	0.9998644100589454	99.99997837528113
GOTERM_BP_DIRECT	GO:0007049~cell cycle	25	4.0650406504065035	0.58081534248526	ENSMUSG00000044641, ENSMUSG00000040385, ENSMUSG00000028790, ENSMUSG00000042489, ENSMUSG00000021365, ENSMUSG00000020107, ENSMUSG00000025408, ENSMUSG00000020263, ENSMUSG00000029161, ENSMUSG00000017861, ENSMUSG00000029394, ENSMUSG00000021115, ENSMUSG00000001833, ENSMUSG00000024190, ENSMUSG00000052087, ENSMUSG00000095789, ENSMUSG00000000552, ENSMUSG00000035486, ENSMUSG00000035842, ENSMUSG00000024042,…	536	576	12527	1.0143779798922057	1.0	0.9998624992053163	99.99997916442531
GOTERM_BP_DIRECT	GO:0010575~positive regulation of vascular endothelial growth factor production	2	0.3252032520325203	0.5825574951557435	ENSMUSG00000027399, ENSMUSG00000042406	536	20	12527	2.337126865671642	1.0	0.9998634772761192	99.99998064460753
GOTERM_BP_DIRECT	GO:0048714~positive regulation of oligodendrocyte differentiation	2	0.3252032520325203	0.5825574951557435	ENSMUSG00000002633, ENSMUSG00000027434	536	20	12527	2.337126865671642	1.0	0.9998634772761192	99.99998064460753
GOTERM_BP_DIRECT	GO:0060425~lung morphogenesis	2	0.3252032520325203	0.5825574951557435	ENSMUSG00000002633, ENSMUSG00000022114	536	20	12527	2.337126865671642	1.0	0.9998634772761192	99.99998064460753
GOTERM_BP_DIRECT	GO:0070207~protein homotrimerization	2	0.3252032520325203	0.5825574951557435	ENSMUSG00000012519, ENSMUSG00000023017	536	20	12527	2.337126865671642	1.0	0.9998634772761192	99.99998064460753
GOTERM_BP_DIRECT	GO:0051482~positive regulation of cytosolic calcium ion concentration involved in phospholipase C-activating G-protein coupled signaling pathway	2	0.3252032520325203	0.5825574951557435	ENSMUSG00000032259, ENSMUSG00000021478	536	20	12527	2.337126865671642	1.0	0.9998634772761192	99.99998064460753
GOTERM_BP_DIRECT	GO:0060135~maternal process involved in female pregnancy	2	0.3252032520325203	0.5825574951557435	ENSMUSG00000044288, ENSMUSG00000073889	536	20	12527	2.337126865671642	1.0	0.9998634772761192	99.99998064460753
GOTERM_BP_DIRECT	GO:0048854~brain morphogenesis	2	0.3252032520325203	0.5825574951557435	ENSMUSG00000031755, ENSMUSG00000027274	536	20	12527	2.337126865671642	1.0	0.9998634772761192	99.99998064460753
GOTERM_BP_DIRECT	GO:0008045~motor neuron axon guidance	2	0.3252032520325203	0.5825574951557435	ENSMUSG00000037868, ENSMUSG00000056486	536	20	12527	2.337126865671642	1.0	0.9998634772761192	99.99998064460753
GOTERM_BP_DIRECT	GO:0031572~G2 DNA damage checkpoint	2	0.3252032520325203	0.5825574951557435	ENSMUSG00000035486, ENSMUSG00000042489	536	20	12527	2.337126865671642	1.0	0.9998634772761192	99.99998064460753
GOTERM_BP_DIRECT	GO:0009416~response to light stimulus	2	0.3252032520325203	0.5825574951557435	ENSMUSG00000032259, ENSMUSG00000024190	536	20	12527	2.337126865671642	1.0	0.9998634772761192	99.99998064460753
GOTERM_BP_DIRECT	GO:0043153~entrainment of circadian clock by photoperiod	2	0.3252032520325203	0.5825574951557435	ENSMUSG00000040385, ENSMUSG00000024042	536	20	12527	2.337126865671642	1.0	0.9998634772761192	99.99998064460753
GOTERM_MF_DIRECT	GO:0005254~chloride channel activity	3	0.4878048780487805	0.5831048656842228	ENSMUSG00000029015, ENSMUSG00000040441, ENSMUSG00000029054	520	45	12053	1.5452564102564104	1.0	0.9974776517000207	99.99983866834447
GOTERM_MF_DIRECT	GO:0032947~protein complex scaffold	3	0.4878048780487805	0.5831048656842228	ENSMUSG00000023018, ENSMUSG00000007617, ENSMUSG00000018849	520	45	12053	1.5452564102564104	1.0	0.9974776517000207	99.99983866834447
GOTERM_MF_DIRECT	GO:0017016~Ras GTPase binding	2	0.3252032520325203	0.5856308506884902	ENSMUSG00000024883, ENSMUSG00000024998	520	20	12053	2.3178846153846155	1.0	0.9974466138902761	99.99985294337411
GOTERM_MF_DIRECT	GO:0042605~peptide antigen binding	2	0.3252032520325203	0.5856308506884902	ENSMUSG00000060550, ENSMUSG00000079491	520	20	12053	2.3178846153846155	1.0	0.9974466138902761	99.99985294337411
GOTERM_MF_DIRECT	GO:0046965~retinoid X receptor binding	2	0.3252032520325203	0.5856308506884902	ENSMUSG00000017491, ENSMUSG00000022479	520	20	12053	2.3178846153846155	1.0	0.9974466138902761	99.99985294337411
GOTERM_BP_DIRECT	GO:0009790~embryo development	4	0.6504065040650406	0.5896318186761851	ENSMUSG00000002633, ENSMUSG00000006235, ENSMUSG00000028672, ENSMUSG00000024990	536	71	12527	1.3166911919276856	1.0	0.9998811045164652	99.99998569595276
GOTERM_BP_DIRECT	GO:0007229~integrin-mediated signaling pathway	4	0.6504065040650406	0.5896318186761851	ENSMUSG00000038264, ENSMUSG00000062352, ENSMUSG00000001281, ENSMUSG00000000555	536	71	12527	1.3166911919276856	1.0	0.9998811045164652	99.99998569595276
GOTERM_CC_DIRECT	GO:0031526~brush border membrane	3	0.4878048780487805	0.5899225159698133	ENSMUSG00000033998, ENSMUSG00000052889, ENSMUSG00000038298	562	47	13434	1.5257817823881277	1.0	0.9794838705837616	99.99965916274918
GOTERM_CC_DIRECT	GO:0014704~intercalated disc	3	0.4878048780487805	0.5899225159698133	ENSMUSG00000019194, ENSMUSG00000037815, ENSMUSG00000046480	562	47	13434	1.5257817823881277	1.0	0.9794838705837616	99.99965916274918
GOTERM_BP_DIRECT	GO:0006915~apoptotic process	22	3.577235772357724	0.5904489661473729	ENSMUSG00000078970, ENSMUSG00000032965, ENSMUSG00000026834, ENSMUSG00000022339, ENSMUSG00000000552, ENSMUSG00000031112, ENSMUSG00000025408, ENSMUSG00000080268, ENSMUSG00000028578, ENSMUSG00000009013, ENSMUSG00000032715, ENSMUSG00000052889, ENSMUSG00000046607, ENSMUSG00000042350, ENSMUSG00000041028, ENSMUSG00000025499, ENSMUSG00000044167, ENSMUSG00000004056, ENSMUSG00000035683, ENSMUSG00000068220,…	536	507	12527	1.0141378904295093	1.0	0.9998792550671455	99.99998619164352
GOTERM_BP_DIRECT	GO:0071277~cellular response to calcium ion	3	0.4878048780487805	0.590592445063314	ENSMUSG00000052684, ENSMUSG00000032946, ENSMUSG00000038255	536	46	12527	1.524213173264114	1.0	0.9998753471394082	99.99998627698905
GOTERM_BP_DIRECT	GO:0006906~vesicle fusion	3	0.4878048780487805	0.590592445063314	ENSMUSG00000044912, ENSMUSG00000026452, ENSMUSG00000027849	536	46	12527	1.524213173264114	1.0	0.9998753471394082	99.99998627698905
GOTERM_BP_DIRECT	GO:1901215~negative regulation of neuron death	3	0.4878048780487805	0.590592445063314	ENSMUSG00000029167, ENSMUSG00000023951, ENSMUSG00000036273	536	46	12527	1.524213173264114	1.0	0.9998753471394082	99.99998627698905
GOTERM_BP_DIRECT	GO:0007265~Ras protein signal transduction	3	0.4878048780487805	0.590592445063314	ENSMUSG00000052684, ENSMUSG00000024998, ENSMUSG00000025499	536	46	12527	1.524213173264114	1.0	0.9998753471394082	99.99998627698905
GOTERM_BP_DIRECT	GO:0032956~regulation of actin cytoskeleton organization	3	0.4878048780487805	0.590592445063314	ENSMUSG00000027399, ENSMUSG00000025372, ENSMUSG00000031342	536	46	12527	1.524213173264114	1.0	0.9998753471394082	99.99998627698905
GOTERM_CC_DIRECT	GO:0008305~integrin complex	2	0.3252032520325203	0.5919937963320632	ENSMUSG00000001281, ENSMUSG00000000555	562	21	13434	2.2765632943568885	1.0	0.979140016412514	99.99968268647427
GOTERM_CC_DIRECT	GO:0046658~anchored component of plasma membrane	2	0.3252032520325203	0.5919937963320632	ENSMUSG00000024114, ENSMUSG00000058398	562	21	13434	2.2765632943568885	1.0	0.979140016412514	99.99968268647427
KEGG_PATHWAY	mmu05231:Choline metabolism in cancer	5	0.8130081300813009	0.5932415258487184	ENSMUSG00000052684, ENSMUSG00000027346, ENSMUSG00000052889, ENSMUSG00000025499, ENSMUSG00000004056	230	93	5189	1.2129499766245908	1.0	0.8522932443729961	99.99906471351309
GOTERM_BP_DIRECT	GO:0016477~cell migration	8	1.3008130081300813	0.5934742305259776	ENSMUSG00000000631, ENSMUSG00000042453, ENSMUSG00000023951, ENSMUSG00000021697, ENSMUSG00000023972, ENSMUSG00000018849, ENSMUSG00000030134, ENSMUSG00000037643	536	170	12527	1.0998244073748902	1.0	0.9998797204464521	99.99998788933574
GOTERM_MF_DIRECT	GO:0016874~ligase activity	15	2.4390243902439024	0.5941490322578165	ENSMUSG00000040785, ENSMUSG00000021071, ENSMUSG00000042807, ENSMUSG00000029922, ENSMUSG00000044231, ENSMUSG00000026885, ENSMUSG00000037868, ENSMUSG00000057719, ENSMUSG00000041058, ENSMUSG00000028811, ENSMUSG00000020642, ENSMUSG00000042350, ENSMUSG00000048234, ENSMUSG00000076441, ENSMUSG00000021846	520	337	12053	1.0316993837023511	1.0	0.9976586241274513	99.99989285502095
GOTERM_BP_DIRECT	GO:0007417~central nervous system development	4	0.6504065040650406	0.599184814669953	ENSMUSG00000042453, ENSMUSG00000002633, ENSMUSG00000007872, ENSMUSG00000021318	536	72	12527	1.2984038142620231	1.0	0.9998918375385325	99.99999057118787
GOTERM_BP_DIRECT	GO:1903955~positive regulation of protein targeting to mitochondrion	4	0.6504065040650406	0.599184814669953	ENSMUSG00000030854, ENSMUSG00000023393, ENSMUSG00000041986, ENSMUSG00000040125	536	72	12527	1.2984038142620231	1.0	0.9998918375385325	99.99999057118787
GOTERM_BP_DIRECT	GO:0017158~regulation of calcium ion-dependent exocytosis	2	0.3252032520325203	0.6004140346993165	ENSMUSG00000026452, ENSMUSG00000027849	536	21	12527	2.225835110163468	1.0	0.9998913133597703	99.99999106994551
GOTERM_BP_DIRECT	GO:0070830~bicellular tight junction assembly	2	0.3252032520325203	0.6004140346993165	ENSMUSG00000001672, ENSMUSG00000022255	536	21	12527	2.225835110163468	1.0	0.9998913133597703	99.99999106994551
GOTERM_BP_DIRECT	GO:0032435~negative regulation of proteasomal ubiquitin-dependent protein catabolic process	2	0.3252032520325203	0.6004140346993165	ENSMUSG00000049792, ENSMUSG00000002633	536	21	12527	2.225835110163468	1.0	0.9998913133597703	99.99999106994551
GOTERM_BP_DIRECT	GO:0044458~motile cilium assembly	2	0.3252032520325203	0.6004140346993165	ENSMUSG00000032965, ENSMUSG00000009013	536	21	12527	2.225835110163468	1.0	0.9998913133597703	99.99999106994551
GOTERM_BP_DIRECT	GO:0051966~regulation of synaptic transmission, glutamatergic	2	0.3252032520325203	0.6004140346993165	ENSMUSG00000036273, ENSMUSG00000044288	536	21	12527	2.225835110163468	1.0	0.9998913133597703	99.99999106994551
GOTERM_BP_DIRECT	GO:0007178~transmembrane receptor protein serine/threonine kinase signaling pathway	2	0.3252032520325203	0.6004140346993165	ENSMUSG00000026834, ENSMUSG00000000530	536	21	12527	2.225835110163468	1.0	0.9998913133597703	99.99999106994551
KEGG_PATHWAY	mmu04650:Natural killer cell mediated cytotoxicity	4	0.6504065040650406	0.6034247123531239	ENSMUSG00000052889, ENSMUSG00000028161, ENSMUSG00000025499, ENSMUSG00000033953	230	70	5189	1.289192546583851	1.0	0.8575656434129548	99.99932516240658
GOTERM_MF_DIRECT	GO:0016597~amino acid binding	2	0.3252032520325203	0.6035031675247096	ENSMUSG00000031551, ENSMUSG00000076441	520	21	12053	2.2075091575091577	1.0	0.997885915408528	99.99992490712515
GOTERM_MF_DIRECT	GO:0097110~scaffold protein binding	3	0.4878048780487805	0.606949852051191	ENSMUSG00000007617, ENSMUSG00000022840, ENSMUSG00000021313	520	47	12053	1.4795008183306055	1.0	0.9978944936140455	99.99993426487751
GOTERM_MF_DIRECT	GO:0042803~protein homodimerization activity	29	4.715447154471545	0.6075177172224606	ENSMUSG00000052684, ENSMUSG00000021071, ENSMUSG00000044912, ENSMUSG00000036273, ENSMUSG00000011877, ENSMUSG00000028672, ENSMUSG00000030111, ENSMUSG00000029359, ENSMUSG00000031112, ENSMUSG00000032259, ENSMUSG00000023951, ENSMUSG00000021186, ENSMUSG00000027849, ENSMUSG00000042105, ENSMUSG00000004054, ENSMUSG00000031605, ENSMUSG00000057897, ENSMUSG00000051177, ENSMUSG00000026999, ENSMUSG00000023274,…	520	674	12053	0.9973094042456061	1.0	0.9978005068525033	99.99993569781819
GOTERM_BP_DIRECT	GO:0030182~neuron differentiation	5	0.8130081300813009	0.6075508607585887	ENSMUSG00000030302, ENSMUSG00000007872, ENSMUSG00000036856, ENSMUSG00000028717, ENSMUSG00000027840	536	98	12527	1.1924116661590007	1.0	0.9999058311863144	99.9999935081993
KEGG_PATHWAY	mmu00650:Butanoate metabolism	2	0.3252032520325203	0.6131483477224942	ENSMUSG00000023832, ENSMUSG00000028672	230	21	5189	2.1486542443064183	1.0	0.8624095086379675	99.99950975662908
GOTERM_BP_DIRECT	GO:0001541~ovarian follicle development	3	0.4878048780487805	0.613918298976017	ENSMUSG00000023951, ENSMUSG00000037815, ENSMUSG00000059625	536	48	12527	1.460704291044776	1.0	0.9999169667330657	99.99999513969574
GOTERM_BP_DIRECT	GO:0007205~protein kinase C-activating G-protein coupled receptor signaling pathway	2	0.3252032520325203	0.6175081088721839	ENSMUSG00000049511, ENSMUSG00000020178	536	22	12527	2.1246607869742196	1.0	0.9999214790198832	99.99999588017494
GOTERM_BP_DIRECT	GO:0031297~replication fork processing	2	0.3252032520325203	0.6175081088721839	ENSMUSG00000035842, ENSMUSG00000034639	536	22	12527	2.1246607869742196	1.0	0.9999214790198832	99.99999588017494
GOTERM_BP_DIRECT	GO:0035924~cellular response to vascular endothelial growth factor stimulus	2	0.3252032520325203	0.6175081088721839	ENSMUSG00000023951, ENSMUSG00000062352	536	22	12527	2.1246607869742196	1.0	0.9999214790198832	99.99999588017494
GOTERM_BP_DIRECT	GO:0034587~piRNA metabolic process	2	0.3252032520325203	0.6175081088721839	ENSMUSG00000031783, ENSMUSG00000041912	536	22	12527	2.1246607869742196	1.0	0.9999214790198832	99.99999588017494
GOTERM_BP_DIRECT	GO:0032465~regulation of cytokinesis	2	0.3252032520325203	0.6175081088721839	ENSMUSG00000036438, ENSMUSG00000011877	536	22	12527	2.1246607869742196	1.0	0.9999214790198832	99.99999588017494
GOTERM_BP_DIRECT	GO:0051928~positive regulation of calcium ion transport	2	0.3252032520325203	0.6175081088721839	ENSMUSG00000030302, ENSMUSG00000007617	536	22	12527	2.1246607869742196	1.0	0.9999214790198832	99.99999588017494
GOTERM_BP_DIRECT	GO:0046856~phosphatidylinositol dephosphorylation	2	0.3252032520325203	0.6175081088721839	ENSMUSG00000034570, ENSMUSG00000042105	536	22	12527	2.1246607869742196	1.0	0.9999214790198832	99.99999588017494
GOTERM_BP_DIRECT	GO:0007050~cell cycle arrest	4	0.6504065040650406	0.6178491241682506	ENSMUSG00000025408, ENSMUSG00000029161, ENSMUSG00000025499, ENSMUSG00000095789	536	74	12527	1.2633118192819686	1.0	0.9999193028243787	99.99999594468534
GOTERM_MF_DIRECT	GO:0046332~SMAD binding	3	0.4878048780487805	0.6184785447278776	ENSMUSG00000026834, ENSMUSG00000000530, ENSMUSG00000021039	520	48	12053	1.4486778846153847	1.0	0.9980714166171686	99.99995824496303
GOTERM_CC_DIRECT	GO:0005794~Golgi apparatus	45	7.317073170731707	0.6205608404753062	ENSMUSG00000036273, ENSMUSG00000039361, ENSMUSG00000040412, ENSMUSG00000056812, ENSMUSG00000062526, ENSMUSG00000060550, ENSMUSG00000037815, ENSMUSG00000038843, ENSMUSG00000012296, ENSMUSG00000004849, ENSMUSG00000057457, ENSMUSG00000031112, ENSMUSG00000000631, ENSMUSG00000038417, ENSMUSG00000002633, ENSMUSG00000024998, ENSMUSG00000051650, ENSMUSG00000023046, ENSMUSG00000034040, ENSMUSG00000053253,…	562	1091	13434	0.9859543140088267	1.0	0.9841131061899401	99.99988616657352
GOTERM_MF_DIRECT	GO:0043014~alpha-tubulin binding	2	0.3252032520325203	0.6206060478390166	ENSMUSG00000029167, ENSMUSG00000037196	520	22	12053	2.1071678321678324	1.0	0.9980383394093061	99.99996165682573
KEGG_PATHWAY	mmu05014:Amyotrophic lateral sclerosis (ALS)	3	0.4878048780487805	0.6212686813824428	ENSMUSG00000028161, ENSMUSG00000020396, ENSMUSG00000033953	230	47	5189	1.440055504162812	1.0	0.8660102279466001	99.9996269142451
KEGG_PATHWAY	mmu04350:TGF-beta signaling pathway	4	0.6504065040650406	0.6226790714046248	ENSMUSG00000021379, ENSMUSG00000026834, ENSMUSG00000007872, ENSMUSG00000025880	230	72	5189	1.2533816425120774	1.0	0.8646877423561506	99.99964440959802
GOTERM_CC_DIRECT	GO:0017053~transcriptional repressor complex	3	0.4878048780487805	0.6238035256258812	ENSMUSG00000052684, ENSMUSG00000028337, ENSMUSG00000021318	562	50	13434	1.43423487544484	1.0	0.9840512594783059	99.99989916118439
GOTERM_CC_DIRECT	GO:0005802~trans-Golgi network	7	1.1382113821138211	0.6265739337443573	ENSMUSG00000000631, ENSMUSG00000036273, ENSMUSG00000040412, ENSMUSG00000038843, ENSMUSG00000039735, ENSMUSG00000012296, ENSMUSG00000004849	562	154	13434	1.086541572306697	1.0	0.983910217312252	99.99990915689703
GOTERM_BP_DIRECT	GO:0007283~spermatogenesis	12	1.951219512195122	0.6269207445064432	ENSMUSG00000053470, ENSMUSG00000044288, ENSMUSG00000051617, ENSMUSG00000024990, ENSMUSG00000027465, ENSMUSG00000041912, ENSMUSG00000068037, ENSMUSG00000059625, ENSMUSG00000038292, ENSMUSG00000032921, ENSMUSG00000028410, ENSMUSG00000058398	536	274	12527	1.0235592112430547	1.0	0.999933841846712	99.99999734900643
GOTERM_BP_DIRECT	GO:0001933~negative regulation of protein phosphorylation	4	0.6504065040650406	0.6269578693942018	ENSMUSG00000029167, ENSMUSG00000036273, ENSMUSG00000059146, ENSMUSG00000068037	536	75	12527	1.2464676616915422	1.0	0.9999314520828934	99.99999735367025
GOTERM_MF_DIRECT	GO:0031072~heat shock protein binding	3	0.4878048780487805	0.6297454775385827	ENSMUSG00000014195, ENSMUSG00000037196, ENSMUSG00000028410	520	49	12053	1.4191130298273156	1.0	0.9982305833764044	99.99997356042473
GOTERM_MF_DIRECT	GO:0003714~transcription corepressor activity	6	0.975609756097561	0.6299256807211697	ENSMUSG00000038255, ENSMUSG00000025408, ENSMUSG00000036225, ENSMUSG00000032715, ENSMUSG00000036856, ENSMUSG00000021039	520	125	12053	1.1125846153846155	1.0	0.9981403654676266	99.99997375590749
KEGG_PATHWAY	mmu04740:Olfactory transduction	2	0.3252032520325203	0.6302901875778262	ENSMUSG00000036438, ENSMUSG00000057897	230	22	5189	2.0509881422924905	1.0	0.8679250031646352	99.9997264580027
GOTERM_MF_DIRECT	GO:0000287~magnesium ion binding	8	1.3008130081300813	0.6327903038267866	ENSMUSG00000054958, ENSMUSG00000028672, ENSMUSG00000024042, ENSMUSG00000021180, ENSMUSG00000029359, ENSMUSG00000024952, ENSMUSG00000049225, ENSMUSG00000031112	520	175	12053	1.0596043956043957	1.0	0.998134371955938	99.99997668763963
GOTERM_BP_DIRECT	GO:0007188~adenylate cyclase-modulating G-protein coupled receptor signaling pathway	2	0.3252032520325203	0.633872216155991	ENSMUSG00000032259, ENSMUSG00000044288	536	23	12527	2.032284231018819	1.0	0.9999407074123421	99.99999809946452
GOTERM_BP_DIRECT	GO:0048663~neuron fate commitment	2	0.3252032520325203	0.633872216155991	ENSMUSG00000002633, ENSMUSG00000021318	536	23	12527	2.032284231018819	1.0	0.9999407074123421	99.99999809946452
GOTERM_BP_DIRECT	GO:0030866~cortical actin cytoskeleton organization	2	0.3252032520325203	0.633872216155991	ENSMUSG00000055805, ENSMUSG00000024143	536	23	12527	2.032284231018819	1.0	0.9999407074123421	99.99999809946452
GOTERM_BP_DIRECT	GO:0001836~release of cytochrome c from mitochondria	2	0.3252032520325203	0.633872216155991	ENSMUSG00000052684, ENSMUSG00000089929	536	23	12527	2.032284231018819	1.0	0.9999407074123421	99.99999809946452
GOTERM_BP_DIRECT	GO:0048593~camera-type eye morphogenesis	2	0.3252032520325203	0.633872216155991	ENSMUSG00000023951, ENSMUSG00000021318	536	23	12527	2.032284231018819	1.0	0.9999407074123421	99.99999809946452
GOTERM_BP_DIRECT	GO:0097150~neuronal stem cell population maintenance	2	0.3252032520325203	0.633872216155991	ENSMUSG00000037364, ENSMUSG00000044167	536	23	12527	2.032284231018819	1.0	0.9999407074123421	99.99999809946452
GOTERM_BP_DIRECT	GO:0010468~regulation of gene expression	8	1.3008130081300813	0.6359981916594004	ENSMUSG00000042453, ENSMUSG00000053470, ENSMUSG00000048251, ENSMUSG00000002633, ENSMUSG00000020950, ENSMUSG00000028871, ENSMUSG00000021318, ENSMUSG00000059625	536	177	12527	1.0563285268572393	1.0	0.9999418587755207	99.99999828554914
GOTERM_MF_DIRECT	GO:0000981~RNA polymerase II transcription factor activity, sequence-specific DNA binding	6	0.975609756097561	0.636937578960544	ENSMUSG00000052684, ENSMUSG00000017861, ENSMUSG00000020950, ENSMUSG00000028717, ENSMUSG00000042406, ENSMUSG00000020653	520	126	12053	1.1037545787545788	1.0	0.9981697660444809	99.99998039393584
GOTERM_MF_DIRECT	GO:0070888~E-box binding	2	0.3252032520325203	0.6369725561360471	ENSMUSG00000038255, ENSMUSG00000028717	520	23	12053	2.015551839464883	1.0	0.998074673188675	99.99998042270933
GOTERM_MF_DIRECT	GO:0071889~14-3-3 protein binding	2	0.3252032520325203	0.6369725561360471	ENSMUSG00000050315, ENSMUSG00000024042	520	23	12053	2.015551839464883	1.0	0.998074673188675	99.99998042270933
GOTERM_MF_DIRECT	GO:0031435~mitogen-activated protein kinase kinase kinase binding	2	0.3252032520325203	0.6369725561360471	ENSMUSG00000001672, ENSMUSG00000004054	520	23	12053	2.015551839464883	1.0	0.998074673188675	99.99998042270933
GOTERM_MF_DIRECT	GO:0000978~RNA polymerase II core promoter proximal region sequence-specific DNA binding	12	1.951219512195122	0.6378198844311951	ENSMUSG00000052684, ENSMUSG00000037984, ENSMUSG00000037868, ENSMUSG00000048251, ENSMUSG00000025408, ENSMUSG00000045991, ENSMUSG00000017861, ENSMUSG00000047591, ENSMUSG00000027210, ENSMUSG00000059213, ENSMUSG00000021318, ENSMUSG00000042406	520	274	12053	1.0151319483436272	1.0	0.9980038566648106	99.99998110781347
GOTERM_MF_DIRECT	GO:0004722~protein serine/threonine phosphatase activity	3	0.4878048780487805	0.6407517733555506	ENSMUSG00000040385, ENSMUSG00000028161, ENSMUSG00000049225	520	50	12053	1.3907307692307693	1.0	0.9980031004845028	99.99998330941159
GOTERM_CC_DIRECT	GO:0097546~ciliary base	2	0.3252032520325203	0.6410806250193549	ENSMUSG00000040729, ENSMUSG00000002997	562	24	13434	1.9919928825622777	1.0	0.9858036200102173	99.9999480878421
GOTERM_MF_DIRECT	GO:0019905~syntaxin binding	4	0.6504065040650406	0.6415237132678102	ENSMUSG00000044912, ENSMUSG00000026452, ENSMUSG00000027849, ENSMUSG00000024319	520	76	12053	1.2199392712550607	1.0	0.9979291220264508	99.99998384783407
KEGG_PATHWAY	mmu05203:Viral carcinogenesis	8	1.3008130081300813	0.642536744899467	ENSMUSG00000052684, ENSMUSG00000037868, ENSMUSG00000025499, ENSMUSG00000060550, ENSMUSG00000031585, ENSMUSG00000042406, ENSMUSG00000021039, ENSMUSG00000079491	230	172	5189	1.0493427704752274	1.0	0.8744473910764377	99.99982270526645
KEGG_PATHWAY	mmu04976:Bile secretion	3	0.4878048780487805	0.6440527553159467	ENSMUSG00000024411, ENSMUSG00000022840, ENSMUSG00000027562	230	49	5189	1.3812777284826974	1.0	0.8733015590018307	99.99983214471513
KEGG_PATHWAY	mmu05161:Hepatitis B	6	0.975609756097561	0.6461524413097642	ENSMUSG00000052684, ENSMUSG00000037868, ENSMUSG00000052889, ENSMUSG00000025499, ENSMUSG00000004056, ENSMUSG00000042406	230	124	5189	1.0916549789621317	1.0	0.8725865345029655	99.99984445415184
KEGG_PATHWAY	mmu04340:Hedgehog signaling pathway	2	0.3252032520325203	0.6466756234316728	ENSMUSG00000002633, ENSMUSG00000021318	230	23	5189	1.9618147448015124	1.0	0.870756686851559	99.99984738889766
GOTERM_BP_DIRECT	GO:0001558~regulation of cell growth	3	0.4878048780487805	0.6469776148518743	ENSMUSG00000021186, ENSMUSG00000023046, ENSMUSG00000020027	536	51	12527	1.3747805092186127	1.0	0.9999550773075924	99.99999900282666
GOTERM_BP_DIRECT	GO:0007565~female pregnancy	3	0.4878048780487805	0.6469776148518743	ENSMUSG00000029084, ENSMUSG00000030111, ENSMUSG00000045318	536	51	12527	1.3747805092186127	1.0	0.9999550773075924	99.99999900282666
GOTERM_BP_DIRECT	GO:0048545~response to steroid hormone	2	0.3252032520325203	0.6495374724299972	ENSMUSG00000027562, ENSMUSG00000031353	536	24	12527	1.947605721393035	1.0	0.9999565075348494	99.99999912331067
GOTERM_BP_DIRECT	GO:0016925~protein sumoylation	2	0.3252032520325203	0.6495374724299972	ENSMUSG00000037868, ENSMUSG00000026021	536	24	12527	1.947605721393035	1.0	0.9999565075348494	99.99999912331067
GOTERM_BP_DIRECT	GO:0045859~regulation of protein kinase activity	2	0.3252032520325203	0.6495374724299972	ENSMUSG00000024998, ENSMUSG00000002997	536	24	12527	1.947605721393035	1.0	0.9999565075348494	99.99999912331067
GOTERM_BP_DIRECT	GO:0055010~ventricular cardiac muscle tissue morphogenesis	2	0.3252032520325203	0.6495374724299972	ENSMUSG00000006235, ENSMUSG00000025880	536	24	12527	1.947605721393035	1.0	0.9999565075348494	99.99999912331067
GOTERM_BP_DIRECT	GO:0032715~negative regulation of interleukin-6 production	2	0.3252032520325203	0.6495374724299972	ENSMUSG00000037104, ENSMUSG00000024411	536	24	12527	1.947605721393035	1.0	0.9999565075348494	99.99999912331067
GOTERM_BP_DIRECT	GO:0007214~gamma-aminobutyric acid signaling pathway	2	0.3252032520325203	0.6495374724299972	ENSMUSG00000026322, ENSMUSG00000042406	536	24	12527	1.947605721393035	1.0	0.9999565075348494	99.99999912331067
GOTERM_MF_DIRECT	GO:0004714~transmembrane receptor protein tyrosine kinase activity	3	0.4878048780487805	0.6514989431727617	ENSMUSG00000023972, ENSMUSG00000059146, ENSMUSG00000032336	520	51	12053	1.3634615384615385	1.0	0.9981632981096248	99.99998949499611
GOTERM_MF_DIRECT	GO:0050681~androgen receptor binding	2	0.3252032520325203	0.6526343386327577	ENSMUSG00000053470, ENSMUSG00000052889	520	24	12053	1.931570512820513	1.0	0.9981076139932077	99.99999000478122
GOTERM_BP_DIRECT	GO:0001822~kidney development	5	0.8130081300813009	0.6541957197864251	ENSMUSG00000023951, ENSMUSG00000002633, ENSMUSG00000027562, ENSMUSG00000036856, ENSMUSG00000021318	536	104	12527	1.1236186854190586	1.0	0.9999602650169565	99.99999930813497
GOTERM_CC_DIRECT	GO:0030141~secretory granule	4	0.6504065040650406	0.6551300878155815	ENSMUSG00000023951, ENSMUSG00000022339, ENSMUSG00000033590, ENSMUSG00000025372	562	80	13434	1.1951957295373665	1.0	0.9874604971900857	99.99997046373468
GOTERM_CC_DIRECT	GO:0019897~extrinsic component of plasma membrane	2	0.3252032520325203	0.6560958203475244	ENSMUSG00000007279, ENSMUSG00000024114	562	25	13434	1.9123131672597864	1.0	0.9870851033736551	99.99997161061515
GOTERM_BP_DIRECT	GO:0022008~neurogenesis	3	0.4878048780487805	0.6574877184890944	ENSMUSG00000020950, ENSMUSG00000028758, ENSMUSG00000017491	536	52	12527	1.3483424225028704	1.0	0.9999623316524359	99.99999941586088
GOTERM_BP_DIRECT	GO:0042127~regulation of cell proliferation	8	1.3008130081300813	0.6591222101575749	ENSMUSG00000045744, ENSMUSG00000002633, ENSMUSG00000000782, ENSMUSG00000044167, ENSMUSG00000022114, ENSMUSG00000037815, ENSMUSG00000028717, ENSMUSG00000021318	536	181	12527	1.0329842500206152	1.0	0.999962621388808	99.9999994632676
KEGG_PATHWAY	mmu04146:Peroxisome	4	0.6504065040650406	0.6592503854568679	ENSMUSG00000031985, ENSMUSG00000017453, ENSMUSG00000028672, ENSMUSG00000024953	230	76	5189	1.1874141876430206	1.0	0.877522653337302	99.99990428365962
GOTERM_CC_DIRECT	GO:0031965~nuclear membrane	9	1.4634146341463417	0.6600097422783247	ENSMUSG00000026999, ENSMUSG00000026021, ENSMUSG00000032715, ENSMUSG00000034336, ENSMUSG00000020189, ENSMUSG00000027465, ENSMUSG00000022255, ENSMUSG00000022122, ENSMUSG00000051177	562	211	13434	1.019598252685905	1.0	0.9871615439954633	99.9999758480975
KEGG_PATHWAY	mmu05164:Influenza A	6	0.975609756097561	0.6601676591888783	ENSMUSG00000052684, ENSMUSG00000041538, ENSMUSG00000052889, ENSMUSG00000027399, ENSMUSG00000004056, ENSMUSG00000053113	230	126	5189	1.074327122153209	1.0	0.8760443992506114	99.99990754807412
GOTERM_MF_DIRECT	GO:0005518~collagen binding	3	0.4878048780487805	0.6619888507150069	ENSMUSG00000025880, ENSMUSG00000020953, ENSMUSG00000028600	520	52	12053	1.337241124260355	1.0	0.99830815093253	99.99999340731156
GOTERM_MF_DIRECT	GO:0004842~ubiquitin-protein transferase activity	13	2.113821138211382	0.6632134946499809	ENSMUSG00000040785, ENSMUSG00000021071, ENSMUSG00000022358, ENSMUSG00000042807, ENSMUSG00000020794, ENSMUSG00000029922, ENSMUSG00000044231, ENSMUSG00000041058, ENSMUSG00000001054, ENSMUSG00000020642, ENSMUSG00000042350, ENSMUSG00000031605, ENSMUSG00000030031	520	304	12053	0.9912006578947369	1.0	0.9982602834835929	99.99999376217929
GOTERM_BP_DIRECT	GO:0086091~regulation of heart rate by cardiac conduction	2	0.3252032520325203	0.6645336695199437	ENSMUSG00000019194, ENSMUSG00000046480	536	25	12527	1.8697014925373132	1.0	0.9999666334077753	99.99999959562157
GOTERM_BP_DIRECT	GO:0035116~embryonic hindlimb morphogenesis	2	0.3252032520325203	0.6645336695199437	ENSMUSG00000002633, ENSMUSG00000017491	536	25	12527	1.8697014925373132	1.0	0.9999666334077753	99.99999959562157
GOTERM_BP_DIRECT	GO:0050853~B cell receptor signaling pathway	2	0.3252032520325203	0.6645336695199437	ENSMUSG00000029084, ENSMUSG00000052889	536	25	12527	1.8697014925373132	1.0	0.9999666334077753	99.99999959562157
GOTERM_BP_DIRECT	GO:0019216~regulation of lipid metabolic process	2	0.3252032520325203	0.6645336695199437	ENSMUSG00000048251, ENSMUSG00000044288	536	25	12527	1.8697014925373132	1.0	0.9999666334077753	99.99999959562157
GOTERM_BP_DIRECT	GO:0016032~viral process	2	0.3252032520325203	0.6645336695199437	ENSMUSG00000006235, ENSMUSG00000070583	536	25	12527	1.8697014925373132	1.0	0.9999666334077753	99.99999959562157
GOTERM_BP_DIRECT	GO:0043484~regulation of RNA splicing	2	0.3252032520325203	0.6645336695199437	ENSMUSG00000021681, ENSMUSG00000005506	536	25	12527	1.8697014925373132	1.0	0.9999666334077753	99.99999959562157
GOTERM_BP_DIRECT	GO:0048791~calcium ion-regulated exocytosis of neurotransmitter	2	0.3252032520325203	0.6645336695199437	ENSMUSG00000026452, ENSMUSG00000027849	536	25	12527	1.8697014925373132	1.0	0.9999666334077753	99.99999959562157
GOTERM_CC_DIRECT	GO:0031252~cell leading edge	3	0.4878048780487805	0.66555268007606	ENSMUSG00000026341, ENSMUSG00000058835, ENSMUSG00000037643	562	54	13434	1.3279952550415184	1.0	0.9874884567816785	99.99998085164322
KEGG_PATHWAY	mmu00310:Lysine degradation	3	0.4878048780487805	0.6657454987418598	ENSMUSG00000017453, ENSMUSG00000023832, ENSMUSG00000034639	230	51	5189	1.3271099744245525	1.0	0.877862947751317	99.99992528785985
KEGG_PATHWAY	mmu04360:Axon guidance	6	0.975609756097561	0.6670408379429604	ENSMUSG00000038264, ENSMUSG00000003934, ENSMUSG00000028161, ENSMUSG00000025499, ENSMUSG00000033953, ENSMUSG00000026259	230	127	5189	1.0658678534748374	1.0	0.8766889009616015	99.99992893049165
KEGG_PATHWAY	mmu05202:Transcriptional misregulation in cancer	6	0.975609756097561	0.6670408379429604	ENSMUSG00000025408, ENSMUSG00000001281, ENSMUSG00000044167, ENSMUSG00000068227, ENSMUSG00000015843, ENSMUSG00000089929	230	127	5189	1.0658678534748374	1.0	0.8766889009616015	99.99992893049165
GOTERM_MF_DIRECT	GO:0005154~epidermal growth factor receptor binding	2	0.3252032520325203	0.6676216840606499	ENSMUSG00000037104, ENSMUSG00000000555	520	25	12053	1.8543076923076924	1.0	0.9983080368938687	99.99999489721576
GOTERM_MF_DIRECT	GO:0001103~RNA polymerase II repressing transcription factor binding	2	0.3252032520325203	0.6676216840606499	ENSMUSG00000031755, ENSMUSG00000027274	520	25	12053	1.8543076923076924	1.0	0.9983080368938687	99.99999489721576
GOTERM_MF_DIRECT	GO:0030552~cAMP binding	2	0.3252032520325203	0.6676216840606499	ENSMUSG00000002997, ENSMUSG00000023868	520	25	12053	1.8543076923076924	1.0	0.9983080368938687	99.99999489721576
GOTERM_MF_DIRECT	GO:0004601~peroxidase activity	2	0.3252032520325203	0.6676216840606499	ENSMUSG00000024953, ENSMUSG00000020674	520	25	12053	1.8543076923076924	1.0	0.9983080368938687	99.99999489721576
GOTERM_BP_DIRECT	GO:0050896~response to stimulus	3	0.4878048780487805	0.66774604878719	ENSMUSG00000020599, ENSMUSG00000070570, ENSMUSG00000028871	536	53	12527	1.3229019994367783	1.0	0.9999683468332583	99.99999965892633
GOTERM_CC_DIRECT	GO:0005622~intracellular	54	8.780487804878048	0.6687857588660814	ENSMUSG00000021071, ENSMUSG00000029333, ENSMUSG00000036273, ENSMUSG00000039361, ENSMUSG00000022490, ENSMUSG00000035954, ENSMUSG00000010529, ENSMUSG00000032502, ENSMUSG00000059291, ENSMUSG00000040631, ENSMUSG00000022840, ENSMUSG00000032946, ENSMUSG00000041538, ENSMUSG00000055322, ENSMUSG00000025880, ENSMUSG00000037579, ENSMUSG00000003134, ENSMUSG00000056486, ENSMUSG00000041762, ENSMUSG00000067916,…	562	1332	13434	0.9690776185438106	1.0	0.9874718602627366	99.99998330636149
GOTERM_BP_DIRECT	GO:0007411~axon guidance	6	0.975609756097561	0.6701441346823704	ENSMUSG00000003934, ENSMUSG00000042453, ENSMUSG00000002633, ENSMUSG00000051650, ENSMUSG00000019194, ENSMUSG00000021318	536	132	12527	1.0623303934871098	1.0	0.999969283914104	99.99999969995696
GOTERM_BP_DIRECT	GO:0051091~positive regulation of sequence-specific DNA binding transcription factor activity	4	0.6504065040650406	0.6702359847650796	ENSMUSG00000038255, ENSMUSG00000029167, ENSMUSG00000027434, ENSMUSG00000028161	536	80	12527	1.168563432835821	1.0	0.9999681839358444	99.99999970143183
GOTERM_MF_DIRECT	GO:0030246~carbohydrate binding	6	0.975609756097561	0.6707488124307185	ENSMUSG00000027346, ENSMUSG00000073418, ENSMUSG00000038296, ENSMUSG00000025503, ENSMUSG00000068220, ENSMUSG00000034040	520	131	12053	1.0616265413975337	1.0	0.9983181693495954	99.99999558199868
GOTERM_MF_DIRECT	GO:0003712~transcription cofactor activity	3	0.4878048780487805	0.6722236793537	ENSMUSG00000027593, ENSMUSG00000027210, ENSMUSG00000039671	520	53	12053	1.3120101596516693	1.0	0.9982800566763982	99.99999587424304
GOTERM_MF_DIRECT	GO:0008289~lipid binding	9	1.4634146341463417	0.6728708219079698	ENSMUSG00000019429, ENSMUSG00000030688, ENSMUSG00000020189, ENSMUSG00000073988, ENSMUSG00000046402, ENSMUSG00000035683, ENSMUSG00000032291, ENSMUSG00000039735, ENSMUSG00000026385	520	207	12053	1.0077759197324416	1.0	0.9982164589887745	99.99999599668388
GOTERM_BP_DIRECT	GO:0016567~protein ubiquitination	14	2.2764227642276422	0.6746453581043722	ENSMUSG00000038255, ENSMUSG00000037104, ENSMUSG00000034317, ENSMUSG00000057719, ENSMUSG00000022358, ENSMUSG00000041058, ENSMUSG00000020642, ENSMUSG00000020027, ENSMUSG00000044231, ENSMUSG00000031605, ENSMUSG00000053113, ENSMUSG00000020107, ENSMUSG00000030031, ENSMUSG00000021846	536	334	12527	0.9796340155509876	1.0	0.9999708548158854	99.99999976471226
KEGG_PATHWAY	mmu05020:Prion diseases	2	0.3252032520325203	0.6773087778490126	ENSMUSG00000027399, ENSMUSG00000038418	230	25	5189	1.8048695652173914	1.0	0.8818074390822059	99.99995251463541
GOTERM_BP_DIRECT	GO:0009612~response to mechanical stimulus	3	0.4878048780487805	0.6777548983840289	ENSMUSG00000052684, ENSMUSG00000027210, ENSMUSG00000037624	536	54	12527	1.2984038142620233	1.0	0.9999723121092182	99.99999980148064
GOTERM_BP_DIRECT	GO:0030509~BMP signaling pathway	3	0.4878048780487805	0.6777548983840289	ENSMUSG00000021313, ENSMUSG00000038418, ENSMUSG00000000530	536	54	12527	1.2984038142620233	1.0	0.9999723121092182	99.99999980148064
GOTERM_BP_DIRECT	GO:0050731~positive regulation of peptidyl-tyrosine phosphorylation	4	0.6504065040650406	0.6784361113645685	ENSMUSG00000042453, ENSMUSG00000023951, ENSMUSG00000023274, ENSMUSG00000000555	536	81	12527	1.154136723788465	1.0	0.999971803308384	99.99999980877658
GOTERM_MF_DIRECT	GO:0016757~transferase activity, transferring glycosyl groups	8	1.3008130081300813	0.6787584112598781	ENSMUSG00000051650, ENSMUSG00000032854, ENSMUSG00000056812, ENSMUSG00000039357, ENSMUSG00000038296, ENSMUSG00000079445, ENSMUSG00000038843, ENSMUSG00000034040	520	183	12053	1.0132828919714165	1.0	0.9983122870202994	99.99999696482871
GOTERM_BP_DIRECT	GO:0007029~endoplasmic reticulum organization	2	0.3252032520325203	0.6788893315675792	ENSMUSG00000018171, ENSMUSG00000059811	536	26	12527	1.797789896670494	1.0	0.9999711018589936	99.99999981348972
GOTERM_BP_DIRECT	GO:0035774~positive regulation of insulin secretion involved in cellular response to glucose stimulus	2	0.3252032520325203	0.6788893315675792	ENSMUSG00000047415, ENSMUSG00000023571	536	26	12527	1.797789896670494	1.0	0.9999711018589936	99.99999981348972
GOTERM_BP_DIRECT	GO:2000463~positive regulation of excitatory postsynaptic potential	2	0.3252032520325203	0.6788893315675792	ENSMUSG00000042453, ENSMUSG00000036902	536	26	12527	1.797789896670494	1.0	0.9999711018589936	99.99999981348972
GOTERM_BP_DIRECT	GO:0015914~phospholipid transport	2	0.3252032520325203	0.6788893315675792	ENSMUSG00000030688, ENSMUSG00000020189	536	26	12527	1.797789896670494	1.0	0.9999711018589936	99.99999981348972
GOTERM_BP_DIRECT	GO:0032570~response to progesterone	2	0.3252032520325203	0.6788893315675792	ENSMUSG00000027434, ENSMUSG00000029084	536	26	12527	1.797789896670494	1.0	0.9999711018589936	99.99999981348972
GOTERM_BP_DIRECT	GO:0030901~midbrain development	2	0.3252032520325203	0.6788893315675792	ENSMUSG00000042599, ENSMUSG00000002633	536	26	12527	1.797789896670494	1.0	0.9999711018589936	99.99999981348972
GOTERM_MF_DIRECT	GO:0017046~peptide hormone binding	2	0.3252032520325203	0.6819635817892646	ENSMUSG00000068037, ENSMUSG00000022122	520	26	12053	1.7829881656804736	1.0	0.9983274394361151	99.9999973950626
GOTERM_MF_DIRECT	GO:0005506~iron ion binding	5	0.8130081300813009	0.6824099964635859	ENSMUSG00000042599, ENSMUSG00000053470, ENSMUSG00000019916, ENSMUSG00000021259, ENSMUSG00000032323	520	107	12053	1.0831236520488858	1.0	0.9982611205083761	99.99999745024738
KEGG_PATHWAY	mmu05416:Viral myocarditis	3	0.4878048780487805	0.6863647113186135	ENSMUSG00000041538, ENSMUSG00000060550, ENSMUSG00000079491	230	53	5189	1.2770303527481541	1.0	0.8860285996147232	99.9999670830685
KEGG_PATHWAY	mmu05206:MicroRNAs in cancer	6	0.975609756097561	0.6871150595293685	ENSMUSG00000023951, ENSMUSG00000052889, ENSMUSG00000021180, ENSMUSG00000025499, ENSMUSG00000022114, ENSMUSG00000000555	230	130	5189	1.0412709030100333	1.0	0.88457773156561	99.99996808256782
GOTERM_BP_DIRECT	GO:0006606~protein import into nucleus	3	0.4878048780487805	0.6875168231861466	ENSMUSG00000062797, ENSMUSG00000028161, ENSMUSG00000021478	536	55	12527	1.2747964721845317	1.0	0.9999766308555129	99.99999988480984
GOTERM_MF_DIRECT	GO:0003924~GTPase activity	8	1.3008130081300813	0.6896671596498279	ENSMUSG00000029713, ENSMUSG00000036273, ENSMUSG00000026202, ENSMUSG00000025499, ENSMUSG00000030222, ENSMUSG00000024143, ENSMUSG00000024429, ENSMUSG00000059811	520	185	12053	1.0023284823284824	1.0	0.9983965606036329	99.99999820748415
GOTERM_CC_DIRECT	GO:0031410~cytoplasmic vesicle	23	3.7398373983739837	0.6900693039613264	ENSMUSG00000021071, ENSMUSG00000032936, ENSMUSG00000039361, ENSMUSG00000002668, ENSMUSG00000036273, ENSMUSG00000070570, ENSMUSG00000032531, ENSMUSG00000000555, ENSMUSG00000004849, ENSMUSG00000032259, ENSMUSG00000027978, ENSMUSG00000001672, ENSMUSG00000026452, ENSMUSG00000044216, ENSMUSG00000033998, ENSMUSG00000027849, ENSMUSG00000020642, ENSMUSG00000055805, ENSMUSG00000062372, ENSMUSG00000024953,…	562	573	13434	0.959493953904343	1.0	0.9899602249673675	99.9999934659192
GOTERM_MF_DIRECT	GO:0004702~receptor signaling protein serine/threonine kinase activity	3	0.4878048780487805	0.6919382486072185	ENSMUSG00000026834, ENSMUSG00000000530, ENSMUSG00000031112	520	55	12053	1.2643006993006995	1.0	0.9983866018758255	99.99999839736151
GOTERM_BP_DIRECT	GO:0071310~cellular response to organic substance	2	0.3252032520325203	0.6926317687705105	ENSMUSG00000037868, ENSMUSG00000038418	536	27	12527	1.7312050856826977	1.0	0.9999791240498789	99.99999991398185
GOTERM_BP_DIRECT	GO:0001837~epithelial to mesenchymal transition	2	0.3252032520325203	0.6926317687705105	ENSMUSG00000036856, ENSMUSG00000033953	536	27	12527	1.7312050856826977	1.0	0.9999791240498789	99.99999991398185
GOTERM_BP_DIRECT	GO:0014003~oligodendrocyte development	2	0.3252032520325203	0.6926317687705105	ENSMUSG00000002633, ENSMUSG00000027434	536	27	12527	1.7312050856826977	1.0	0.9999791240498789	99.99999991398185
GOTERM_BP_DIRECT	GO:0042130~negative regulation of T cell proliferation	2	0.3252032520325203	0.6926317687705105	ENSMUSG00000002633, ENSMUSG00000031551	536	27	12527	1.7312050856826977	1.0	0.9999791240498789	99.99999991398185
GOTERM_BP_DIRECT	GO:0042073~intraciliary transport	2	0.3252032520325203	0.6926317687705105	ENSMUSG00000032965, ENSMUSG00000028758	536	27	12527	1.7312050856826977	1.0	0.9999791240498789	99.99999991398185
GOTERM_BP_DIRECT	GO:0048706~embryonic skeletal system development	2	0.3252032520325203	0.6926317687705105	ENSMUSG00000002633, ENSMUSG00000024990	536	27	12527	1.7312050856826977	1.0	0.9999791240498789	99.99999991398185
GOTERM_BP_DIRECT	GO:0006730~one-carbon metabolic process	2	0.3252032520325203	0.6926317687705105	ENSMUSG00000032373, ENSMUSG00000027562	536	27	12527	1.7312050856826977	1.0	0.9999791240498789	99.99999991398185
GOTERM_BP_DIRECT	GO:0006352~DNA-templated transcription, initiation	2	0.3252032520325203	0.6926317687705105	ENSMUSG00000003680, ENSMUSG00000051316	536	27	12527	1.7312050856826977	1.0	0.9999791240498789	99.99999991398185
GOTERM_BP_DIRECT	GO:0048477~oogenesis	2	0.3252032520325203	0.6926317687705105	ENSMUSG00000059625, ENSMUSG00000038292	536	27	12527	1.7312050856826977	1.0	0.9999791240498789	99.99999991398185
GOTERM_BP_DIRECT	GO:0007052~mitotic spindle organization	2	0.3252032520325203	0.6926317687705105	ENSMUSG00000058070, ENSMUSG00000040729	536	27	12527	1.7312050856826977	1.0	0.9999791240498789	99.99999991398185
GOTERM_BP_DIRECT	GO:0051028~mRNA transport	4	0.6504065040650406	0.694381346281269	ENSMUSG00000026999, ENSMUSG00000050192, ENSMUSG00000060244, ENSMUSG00000024097	536	83	12527	1.126326200323683	1.0	0.9999794090574129	99.99999992224572
GOTERM_MF_DIRECT	GO:0051020~GTPase binding	2	0.3252032520325203	0.6956877774437706	ENSMUSG00000029713, ENSMUSG00000064181	520	27	12053	1.716951566951567	1.0	0.9984192870515209	99.99999867027282
GOTERM_MF_DIRECT	GO:0015485~cholesterol binding	2	0.3252032520325203	0.6956877774437706	ENSMUSG00000020189, ENSMUSG00000032323	520	27	12053	1.716951566951567	1.0	0.9984192870515209	99.99999867027282
GOTERM_CC_DIRECT	GO:0031226~intrinsic component of plasma membrane	2	0.3252032520325203	0.6974824166755591	ENSMUSG00000041669, ENSMUSG00000046480	562	28	13434	1.7074224707676662	1.0	0.9904800130880809	99.99999535808864
GOTERM_MF_DIRECT	GO:0005178~integrin binding	4	0.6504065040650406	0.6997781254710331	ENSMUSG00000038264, ENSMUSG00000062352, ENSMUSG00000021186, ENSMUSG00000000555	520	83	12053	1.1170528266913808	1.0	0.9984615506844546	99.99999891813502
GOTERM_MF_DIRECT	GO:0050839~cell adhesion molecule binding	3	0.4878048780487805	0.7014236865909445	ENSMUSG00000001281, ENSMUSG00000000555, ENSMUSG00000032336	520	56	12053	1.2417239010989012	1.0	0.9984363703923187	99.99999900508469
GOTERM_BP_DIRECT	GO:0006366~transcription from RNA polymerase II promoter	5	0.8130081300813009	0.703733364049803	ENSMUSG00000052684, ENSMUSG00000037868, ENSMUSG00000031783, ENSMUSG00000038418, ENSMUSG00000051316	536	111	12527	1.0527598494016404	1.0	0.9999838635570351	99.99999995513527
GOTERM_BP_DIRECT	GO:0001525~angiogenesis	9	1.4634146341463417	0.7044741048408292	ENSMUSG00000052684, ENSMUSG00000023951, ENSMUSG00000021681, ENSMUSG00000002633, ENSMUSG00000017417, ENSMUSG00000062352, ENSMUSG00000028717, ENSMUSG00000040289, ENSMUSG00000000530	536	215	12527	0.978332176327664	1.0	0.9999835995875086	99.99999995707918
KEGG_PATHWAY	mmu00760:Nicotinate and nicotinamide metabolism	2	0.3252032520325203	0.7052966345735553	ENSMUSG00000054958, ENSMUSG00000029084	230	27	5189	1.6711755233494363	1.0	0.894881593287074	99.99998523163175
KEGG_PATHWAY	mmu04672:Intestinal immune network for IgA production	2	0.3252032520325203	0.7052966345735553	ENSMUSG00000041538, ENSMUSG00000001281	230	27	5189	1.6711755233494363	1.0	0.894881593287074	99.99998523163175
GOTERM_BP_DIRECT	GO:0048589~developmental growth	2	0.3252032520325203	0.7057871290741655	ENSMUSG00000002633, ENSMUSG00000021318	536	28	12527	1.6693763326226014	1.0	0.999983623302734	99.99999996033112
GOTERM_BP_DIRECT	GO:0009314~response to radiation	2	0.3252032520325203	0.7057871290741655	ENSMUSG00000052684, ENSMUSG00000045573	536	28	12527	1.6693763326226014	1.0	0.999983623302734	99.99999996033112
GOTERM_BP_DIRECT	GO:0007269~neurotransmitter secretion	2	0.3252032520325203	0.7057871290741655	ENSMUSG00000026452, ENSMUSG00000003872	536	28	12527	1.6693763326226014	1.0	0.999983623302734	99.99999996033112
GOTERM_BP_DIRECT	GO:0006913~nucleocytoplasmic transport	2	0.3252032520325203	0.7057871290741655	ENSMUSG00000038128, ENSMUSG00000052087	536	28	12527	1.6693763326226014	1.0	0.999983623302734	99.99999996033112
GOTERM_BP_DIRECT	GO:0032467~positive regulation of cytokinesis	2	0.3252032520325203	0.7057871290741655	ENSMUSG00000032259, ENSMUSG00000050824	536	28	12527	1.6693763326226014	1.0	0.999983623302734	99.99999996033112
GOTERM_BP_DIRECT	GO:0045931~positive regulation of mitotic cell cycle	2	0.3252032520325203	0.7057871290741655	ENSMUSG00000028156, ENSMUSG00000028717	536	28	12527	1.6693763326226014	1.0	0.999983623302734	99.99999996033112
KEGG_PATHWAY	mmu04664:Fc epsilon RI signaling pathway	3	0.4878048780487805	0.705933244651552	ENSMUSG00000052889, ENSMUSG00000025499, ENSMUSG00000004056	230	55	5189	1.230592885375494	1.0	0.8934521988456259	99.9999856370872
GOTERM_BP_DIRECT	GO:0045454~cell redox homeostasis	3	0.4878048780487805	0.7063112807289378	ENSMUSG00000025408, ENSMUSG00000024583, ENSMUSG00000024953	536	57	12527	1.230066771406127	1.0	0.9999832502192484	99.99999996156316
GOTERM_MF_DIRECT	GO:0050661~NADP binding	2	0.3252032520325203	0.7088208261302374	ENSMUSG00000005514, ENSMUSG00000032418	520	28	12053	1.6556318681318682	1.0	0.998568050188211	99.99999932126073
GOTERM_MF_DIRECT	GO:0019888~protein phosphatase regulator activity	2	0.3252032520325203	0.7088208261302374	ENSMUSG00000037754, ENSMUSG00000021209	520	28	12053	1.6556318681318682	1.0	0.998568050188211	99.99999932126073
GOTERM_CC_DIRECT	GO:0005790~smooth endoplasmic reticulum	2	0.3252032520325203	0.710141850094412	ENSMUSG00000021313, ENSMUSG00000030592	562	29	13434	1.6485458338446435	1.0	0.9915881254556654	99.99999746192859
GOTERM_MF_DIRECT	GO:0000980~RNA polymerase II distal enhancer sequence-specific DNA binding	3	0.4878048780487805	0.7106653884879675	ENSMUSG00000052684, ENSMUSG00000027434, ENSMUSG00000028717	520	57	12053	1.2199392712550607	1.0	0.9985507903503956	99.99999938392871
GOTERM_MF_DIRECT	GO:0008270~zinc ion binding	37	6.016260162601626	0.7128307562660855	ENSMUSG00000040785, ENSMUSG00000021071, ENSMUSG00000032373, ENSMUSG00000026209, ENSMUSG00000029922, ENSMUSG00000044231, ENSMUSG00000038418, ENSMUSG00000039671, ENSMUSG00000036712, ENSMUSG00000023262, ENSMUSG00000006356, ENSMUSG00000015843, ENSMUSG00000042599, ENSMUSG00000050022, ENSMUSG00000033427, ENSMUSG00000057719, ENSMUSG00000002633, ENSMUSG00000052889, ENSMUSG00000024201, ENSMUSG00000026659,…	520	903	12053	0.9497423119516142	1.0	0.998542420310571	99.9999994505879
GOTERM_BP_DIRECT	GO:0006886~intracellular protein transport	9	1.4634146341463417	0.7141221593442455	ENSMUSG00000052302, ENSMUSG00000002949, ENSMUSG00000056073, ENSMUSG00000033083, ENSMUSG00000020130, ENSMUSG00000021478, ENSMUSG00000041997, ENSMUSG00000003134, ENSMUSG00000004849	536	217	12527	0.9693152899098975	1.0	0.9999863245413325	99.9999999761435
GOTERM_MF_DIRECT	GO:0016746~transferase activity, transferring acyl groups	6	0.975609756097561	0.7144872474434496	ENSMUSG00000031985, ENSMUSG00000032786, ENSMUSG00000023832, ENSMUSG00000037553, ENSMUSG00000035237, ENSMUSG00000027134	520	138	12053	1.0077759197324414	1.0	0.998520897144335	99.99999949696384
KEGG_PATHWAY	mmu05221:Acute myeloid leukemia	3	0.4878048780487805	0.7153317808693709	ENSMUSG00000000782, ENSMUSG00000025499, ENSMUSG00000004056	230	56	5189	1.20861801242236	1.0	0.8978083557055647	99.99999054542145
GOTERM_BP_DIRECT	GO:0051321~meiotic cell cycle	3	0.4878048780487805	0.7153500112636695	ENSMUSG00000026341, ENSMUSG00000007035, ENSMUSG00000020152	536	58	12527	1.208858723623263	1.0	0.9999863173770094	99.99999997789295
GOTERM_MF_DIRECT	GO:0008237~metallopeptidase activity	5	0.8130081300813009	0.7164967416087308	ENSMUSG00000050022, ENSMUSG00000026209, ENSMUSG00000021223, ENSMUSG00000057457, ENSMUSG00000023262	520	112	12053	1.0347699175824177	1.0	0.9985092253576503	99.9999995483114
GOTERM_CC_DIRECT	GO:0005788~endoplasmic reticulum lumen	4	0.6504065040650406	0.7173252703414945	ENSMUSG00000031835, ENSMUSG00000023274, ENSMUSG00000019916, ENSMUSG00000036856	562	88	13434	1.0865415723066967	1.0	0.9920308246466881	99.99999821932334
GOTERM_BP_DIRECT	GO:0050775~positive regulation of dendrite morphogenesis	2	0.3252032520325203	0.7183804474092176	ENSMUSG00000026341, ENSMUSG00000025885	536	29	12527	1.611811631497684	1.0	0.9999870666571584	99.9999999817071
GOTERM_BP_DIRECT	GO:0070555~response to interleukin-1	2	0.3252032520325203	0.7183804474092176	ENSMUSG00000029084, ENSMUSG00000037643	536	29	12527	1.611811631497684	1.0	0.9999870666571584	99.9999999817071
GOTERM_BP_DIRECT	GO:0060412~ventricular septum morphogenesis	2	0.3252032520325203	0.7183804474092176	ENSMUSG00000025880, ENSMUSG00000040289	536	29	12527	1.611811631497684	1.0	0.9999870666571584	99.9999999817071
GOTERM_BP_DIRECT	GO:0042149~cellular response to glucose starvation	2	0.3252032520325203	0.7183804474092176	ENSMUSG00000042406, ENSMUSG00000050697	536	29	12527	1.611811631497684	1.0	0.9999870666571584	99.9999999817071
GOTERM_CC_DIRECT	GO:0072562~blood microparticle	3	0.4878048780487805	0.7210735796419864	ENSMUSG00000026209, ENSMUSG00000030111, ENSMUSG00000073418	562	60	13434	1.1951957295373667	1.0	0.9920989918171517	99.99999852527866
GOTERM_CC_DIRECT	GO:0008180~COP9 signalosome	2	0.3252032520325203	0.7222724298744092	ENSMUSG00000028328, ENSMUSG00000009013	562	30	13434	1.593594306049822	1.0	0.9918945927355287	99.99999861231514
GOTERM_CC_DIRECT	GO:0032281~AMPA glutamate receptor complex	2	0.3252032520325203	0.7222724298744092	ENSMUSG00000019146, ENSMUSG00000020723	562	30	13434	1.593594306049822	1.0	0.9918945927355287	99.99999861231514
GOTERM_CC_DIRECT	GO:0048786~presynaptic active zone	2	0.3252032520325203	0.7222724298744092	ENSMUSG00000070570, ENSMUSG00000020178	562	30	13434	1.593594306049822	1.0	0.9918945927355287	99.99999861231514
GOTERM_CC_DIRECT	GO:0015630~microtubule cytoskeleton	6	0.975609756097561	0.7238901814649016	ENSMUSG00000001833, ENSMUSG00000007872, ENSMUSG00000031783, ENSMUSG00000063659, ENSMUSG00000028758, ENSMUSG00000037643	562	144	13434	0.9959964412811388	1.0	0.9917359315720771	99.9999987222113
GOTERM_BP_DIRECT	GO:0035690~cellular response to drug	3	0.4878048780487805	0.7241541679462856	ENSMUSG00000049511, ENSMUSG00000028161, ENSMUSG00000048234	536	59	12527	1.188369592714394	1.0	0.9999888073350253	99.99999998732058
GOTERM_MF_DIRECT	GO:0016491~oxidoreductase activity	19	3.089430894308943	0.7241939962026221	ENSMUSG00000032802, ENSMUSG00000054733, ENSMUSG00000017453, ENSMUSG00000005514, ENSMUSG00000032418, ENSMUSG00000021259, ENSMUSG00000046844, ENSMUSG00000042599, ENSMUSG00000053470, ENSMUSG00000027827, ENSMUSG00000023019, ENSMUSG00000030621, ENSMUSG00000031551, ENSMUSG00000019916, ENSMUSG00000024201, ENSMUSG00000024953, ENSMUSG00000024145, ENSMUSG00000032323, ENSMUSG00000020674	520	468	12053	0.9410215318869166	1.0	0.9986472915875642	99.9999997031014
GOTERM_CC_DIRECT	GO:0005783~endoplasmic reticulum	45	7.317073170731707	0.7272507614633258	ENSMUSG00000030854, ENSMUSG00000036273, ENSMUSG00000039530, ENSMUSG00000005514, ENSMUSG00000062526, ENSMUSG00000044231, ENSMUSG00000021478, ENSMUSG00000027465, ENSMUSG00000060550, ENSMUSG00000028410, ENSMUSG00000057457, ENSMUSG00000000632, ENSMUSG00000038417, ENSMUSG00000002633, ENSMUSG00000050192, ENSMUSG00000042104, ENSMUSG00000002308, ENSMUSG00000021313, ENSMUSG00000027134, ENSMUSG00000044461,…	562	1137	13434	0.9460652212696834	1.0	0.9917738973977898	99.99999892514666
GOTERM_BP_DIRECT	GO:0051260~protein homooligomerization	7	1.1382113821138211	0.7285992060173512	ENSMUSG00000037703, ENSMUSG00000024411, ENSMUSG00000036225, ENSMUSG00000050963, ENSMUSG00000038677, ENSMUSG00000048120, ENSMUSG00000059811	536	168	12527	0.9738028606965173	1.0	0.9999899141986548	99.9999999904882
GOTERM_MF_DIRECT	GO:0008083~growth factor activity	4	0.6504065040650406	0.7296928676508901	ENSMUSG00000023951, ENSMUSG00000002308, ENSMUSG00000031074, ENSMUSG00000022101	520	87	12053	1.0656940760389035	1.0	0.9987238403477047	99.99999978158542
GOTERM_BP_DIRECT	GO:0045494~photoreceptor cell maintenance	2	0.3252032520325203	0.7304356931072153	ENSMUSG00000031755, ENSMUSG00000027274	536	30	12527	1.5580845771144278	1.0	0.999990116780374	99.99999999156496
GOTERM_BP_DIRECT	GO:0045739~positive regulation of DNA repair	2	0.3252032520325203	0.7304356931072153	ENSMUSG00000022674, ENSMUSG00000026077	536	30	12527	1.5580845771144278	1.0	0.999990116780374	99.99999999156496
GOTERM_BP_DIRECT	GO:0018279~protein N-linked glycosylation via asparagine	2	0.3252032520325203	0.7304356931072153	ENSMUSG00000039530, ENSMUSG00000042104	536	30	12527	1.5580845771144278	1.0	0.999990116780374	99.99999999156496
GOTERM_BP_DIRECT	GO:0048514~blood vessel morphogenesis	2	0.3252032520325203	0.7304356931072153	ENSMUSG00000023951, ENSMUSG00000000530	536	30	12527	1.5580845771144278	1.0	0.999990116780374	99.99999999156496
GOTERM_BP_DIRECT	GO:0048662~negative regulation of smooth muscle cell proliferation	2	0.3252032520325203	0.7304356931072153	ENSMUSG00000029167, ENSMUSG00000019772	536	30	12527	1.5580845771144278	1.0	0.999990116780374	99.99999999156496
KEGG_PATHWAY	mmu04710:Circadian rhythm	2	0.3252032520325203	0.7308667105682984	ENSMUSG00000026077, ENSMUSG00000050697	230	29	5189	1.5559220389805097	1.0	0.906012288230173	99.99999540903292
GOTERM_BP_DIRECT	GO:0018108~peptidyl-tyrosine phosphorylation	3	0.4878048780487805	0.7327272584820669	ENSMUSG00000042453, ENSMUSG00000058835, ENSMUSG00000035683	536	60	12527	1.1685634328358208	1.0	0.9999904611275056	99.99999999274759
GOTERM_MF_DIRECT	GO:0000062~fatty-acyl-CoA binding	2	0.3252032520325203	0.7334140544583096	ENSMUSG00000028672, ENSMUSG00000026385	520	30	12053	1.5452564102564101	1.0	0.9987562402937816	99.99999982318897
GOTERM_MF_DIRECT	GO:0005109~frizzled binding	2	0.3252032520325203	0.7334140544583096	ENSMUSG00000036856, ENSMUSG00000027840	520	30	12053	1.5452564102564101	1.0	0.9987562402937816	99.99999982318897
GOTERM_MF_DIRECT	GO:0001102~RNA polymerase II activating transcription factor binding	2	0.3252032520325203	0.7334140544583096	ENSMUSG00000052684, ENSMUSG00000037868	520	30	12053	1.5452564102564101	1.0	0.9987562402937816	99.99999982318897
GOTERM_MF_DIRECT	GO:0051059~NF-kappaB binding	2	0.3252032520325203	0.7334140544583096	ENSMUSG00000080268, ENSMUSG00000022255	520	30	12053	1.5452564102564101	1.0	0.9987562402937816	99.99999982318897
GOTERM_MF_DIRECT	GO:0004857~enzyme inhibitor activity	2	0.3252032520325203	0.7334140544583096	ENSMUSG00000054162, ENSMUSG00000009013	520	30	12053	1.5452564102564101	1.0	0.9987562402937816	99.99999982318897
GOTERM_BP_DIRECT	GO:0005975~carbohydrate metabolic process	7	1.1382113821138211	0.7338041365678274	ENSMUSG00000022490, ENSMUSG00000023019, ENSMUSG00000040385, ENSMUSG00000004056, ENSMUSG00000025503, ENSMUSG00000079434, ENSMUSG00000042684	536	169	12527	0.9680407135918042	1.0	0.9999904222293486	99.9999999932476
GOTERM_BP_DIRECT	GO:0006897~endocytosis	7	1.1382113821138211	0.7338041365678274	ENSMUSG00000039361, ENSMUSG00000024883, ENSMUSG00000036273, ENSMUSG00000002633, ENSMUSG00000070000, ENSMUSG00000025499, ENSMUSG00000039735	536	169	12527	0.9680407135918042	1.0	0.9999904222293486	99.9999999932476
GOTERM_CC_DIRECT	GO:0005834~heterotrimeric G-protein complex	2	0.3252032520325203	0.7338962113375598	ENSMUSG00000029713, ENSMUSG00000020599	562	31	13434	1.542188038112731	1.0	0.9921753597353233	99.99999924132132
KEGG_PATHWAY	mmu04152:AMPK signaling pathway	5	0.8130081300813009	0.7361504016614617	ENSMUSG00000029167, ENSMUSG00000029471, ENSMUSG00000044167, ENSMUSG00000004056, ENSMUSG00000050697	230	112	5189	1.0071816770186335	1.0	0.9076460556134929	99.99999644324458
GOTERM_BP_DIRECT	GO:0032496~response to lipopolysaccharide	6	0.975609756097561	0.7365192450832176	ENSMUSG00000052684, ENSMUSG00000009681, ENSMUSG00000045573, ENSMUSG00000044288, ENSMUSG00000031551, ENSMUSG00000022122	536	143	12527	0.9806126709111783	1.0	0.9999908896798155	99.99999999436781
GOTERM_MF_DIRECT	GO:0048306~calcium-dependent protein binding	3	0.4878048780487805	0.7369624519352973	ENSMUSG00000036438, ENSMUSG00000027849, ENSMUSG00000030111	520	60	12053	1.1589423076923078	1.0	0.9987845839432239	99.99999985585575
GOTERM_MF_DIRECT	GO:0003682~chromatin binding	16	2.6016260162601625	0.7395624304652998	ENSMUSG00000052684, ENSMUSG00000029167, ENSMUSG00000020923, ENSMUSG00000029922, ENSMUSG00000095789, ENSMUSG00000028717, ENSMUSG00000039671, ENSMUSG00000021377, ENSMUSG00000050697, ENSMUSG00000040681, ENSMUSG00000037868, ENSMUSG00000035842, ENSMUSG00000023018, ENSMUSG00000027434, ENSMUSG00000052889, ENSMUSG00000021318	520	398	12053	0.9318129107073831	1.0	0.9987911783661522	99.99999987611083
GOTERM_BP_DIRECT	GO:0060173~limb development	2	0.3252032520325203	0.7419758150628639	ENSMUSG00000002633, ENSMUSG00000021318	536	31	12527	1.507823784304285	1.0	0.9999920978693504	99.99999999611077
KEGG_PATHWAY	mmu05322:Systemic lupus erythematosus	3	0.4878048780487805	0.7420290889425745	ENSMUSG00000041538, ENSMUSG00000024371, ENSMUSG00000073418	230	59	5189	1.1471628592483418	1.0	0.90966212303571	99.99999733877529
GOTERM_MF_DIRECT	GO:0017112~Rab guanyl-nucleotide exchange factor activity	2	0.3252032520325203	0.7449218400141633	ENSMUSG00000002668, ENSMUSG00000064181	520	31	12053	1.4954094292803972	1.0	0.9988607105065272	99.99999990976495
GOTERM_MF_DIRECT	GO:0051879~Hsp90 protein binding	2	0.3252032520325203	0.7449218400141633	ENSMUSG00000026077, ENSMUSG00000037196	520	31	12053	1.4954094292803972	1.0	0.9988607105065272	99.99999990976495
GOTERM_MF_DIRECT	GO:0061631~ubiquitin conjugating enzyme activity	2	0.3252032520325203	0.7449218400141633	ENSMUSG00000022674, ENSMUSG00000020794	520	31	12053	1.4954094292803972	1.0	0.9988607105065272	99.99999990976495
GOTERM_CC_DIRECT	GO:0002102~podosome	2	0.3252032520325203	0.7450343315781036	ENSMUSG00000026341, ENSMUSG00000020152	562	32	13434	1.4939946619217082	1.0	0.9930249038613383	99.99999958523232
GOTERM_BP_DIRECT	GO:0060041~retina development in camera-type eye	3	0.4878048780487805	0.7491948974849126	ENSMUSG00000024990, ENSMUSG00000028785, ENSMUSG00000017491	536	62	12527	1.1308678382282138	1.0	0.9999935671181349	99.99999999764603
GOTERM_BP_DIRECT	GO:0019233~sensory perception of pain	3	0.4878048780487805	0.7491948974849126	ENSMUSG00000045573, ENSMUSG00000044288, ENSMUSG00000022122	536	62	12527	1.1308678382282138	1.0	0.9999935671181349	99.99999999764603
GOTERM_CC_DIRECT	GO:0005759~mitochondrial matrix	7	1.1382113821138211	0.749235187776889	ENSMUSG00000002949, ENSMUSG00000036273, ENSMUSG00000032786, ENSMUSG00000030621, ENSMUSG00000028672, ENSMUSG00000044986, ENSMUSG00000049225	562	176	13434	0.9507238757683597	1.0	0.9931549937655685	99.99999967197519
GOTERM_MF_DIRECT	GO:0008022~protein C-terminus binding	8	1.3008130081300813	0.7500141298646854	ENSMUSG00000030302, ENSMUSG00000062352, ENSMUSG00000021186, ENSMUSG00000009013, ENSMUSG00000050240, ENSMUSG00000025499, ENSMUSG00000042406, ENSMUSG00000050697	520	197	12053	0.9412729402577118	1.0	0.998922087898015	99.99999993364528
GOTERM_BP_DIRECT	GO:0016569~covalent chromatin modification	10	1.6260162601626018	0.7504657874528183	ENSMUSG00000042599, ENSMUSG00000053470, ENSMUSG00000023018, ENSMUSG00000052889, ENSMUSG00000034639, ENSMUSG00000024201, ENSMUSG00000041997, ENSMUSG00000031353, ENSMUSG00000021377, ENSMUSG00000050697	536	251	12527	0.9311262413034429	1.0	0.999993590531449	99.99999999784839
GOTERM_BP_DIRECT	GO:0030501~positive regulation of bone mineralization	2	0.3252032520325203	0.7530227852047946	ENSMUSG00000036856, ENSMUSG00000031342	536	32	12527	1.460704291044776	1.0	0.9999938935791329	99.99999999820686
GOTERM_BP_DIRECT	GO:0006506~GPI anchor biosynthetic process	2	0.3252032520325203	0.7530227852047946	ENSMUSG00000062526, ENSMUSG00000024145	536	32	12527	1.460704291044776	1.0	0.9999938935791329	99.99999999820686
GOTERM_BP_DIRECT	GO:0048709~oligodendrocyte differentiation	2	0.3252032520325203	0.7530227852047946	ENSMUSG00000002633, ENSMUSG00000021318	536	32	12527	1.460704291044776	1.0	0.9999938935791329	99.99999999820686
GOTERM_BP_DIRECT	GO:0045429~positive regulation of nitric oxide biosynthetic process	2	0.3252032520325203	0.7530227852047946	ENSMUSG00000004056, ENSMUSG00000076441	536	32	12527	1.460704291044776	1.0	0.9999938935791329	99.99999999820686
GOTERM_BP_DIRECT	GO:0090307~mitotic spindle assembly	2	0.3252032520325203	0.7530227852047946	ENSMUSG00000033186, ENSMUSG00000017861	536	32	12527	1.460704291044776	1.0	0.9999938935791329	99.99999999820686
GOTERM_CC_DIRECT	GO:0009897~external side of plasma membrane	7	1.1382113821138211	0.754040606230215	ENSMUSG00000038264, ENSMUSG00000024411, ENSMUSG00000023274, ENSMUSG00000059498, ENSMUSG00000006235, ENSMUSG00000068227, ENSMUSG00000000555	562	177	13434	0.9453525544363351	1.0	0.9933459563838047	99.99999975040869
KEGG_PATHWAY	mmu00380:Tryptophan metabolism	2	0.3252032520325203	0.7542270333108707	ENSMUSG00000023832, ENSMUSG00000031551	230	31	5189	1.455539971949509	1.0	0.9155475377136159	99.99999857349067
GOTERM_MF_DIRECT	GO:0003700~transcription factor activity, sequence-specific DNA binding	27	4.390243902439024	0.7550016037155546	ENSMUSG00000052684, ENSMUSG00000007872, ENSMUSG00000000782, ENSMUSG00000045991, ENSMUSG00000038418, ENSMUSG00000015843, ENSMUSG00000037868, ENSMUSG00000025408, ENSMUSG00000027434, ENSMUSG00000026077, ENSMUSG00000017861, ENSMUSG00000044167, ENSMUSG00000048249, ENSMUSG00000021318, ENSMUSG00000022479, ENSMUSG00000042406, ENSMUSG00000020653, ENSMUSG00000026663, ENSMUSG00000025880, ENSMUSG00000017491,…	520	676	12053	0.9257823167956305	1.0	0.9989793653112495	99.9999999511962
GOTERM_BP_DIRECT	GO:0007010~cytoskeleton organization	4	0.6504065040650406	0.7587605155807905	ENSMUSG00000030583, ENSMUSG00000032854, ENSMUSG00000055805, ENSMUSG00000017167	536	92	12527	1.0161421155094095	1.0	0.9999948022338364	99.999999998817
GOTERM_CC_DIRECT	GO:0030496~midbody	5	0.8130081300813009	0.7609360286409863	ENSMUSG00000040729, ENSMUSG00000001833, ENSMUSG00000029333, ENSMUSG00000035842, ENSMUSG00000036712	562	123	13434	0.9717038451523305	1.0	0.9937337252113652	99.99999983295947
GOTERM_MF_DIRECT	GO:0016798~hydrolase activity, acting on glycosyl bonds	3	0.4878048780487805	0.7611955043463997	ENSMUSG00000029084, ENSMUSG00000079434, ENSMUSG00000068205	520	63	12053	1.1037545787545788	1.0	0.9990582458549809	99.99999996696836
GOTERM_BP_DIRECT	GO:0006367~transcription initiation from RNA polymerase II promoter	2	0.3252032520325203	0.763597639946936	ENSMUSG00000031585, ENSMUSG00000051316	536	33	12527	1.4164405246494798	1.0	0.9999954464218607	99.99999999917331
GOTERM_BP_DIRECT	GO:1902476~chloride transmembrane transport	2	0.3252032520325203	0.763597639946936	ENSMUSG00000029015, ENSMUSG00000040441	536	33	12527	1.4164405246494798	1.0	0.9999954464218607	99.99999999917331
GOTERM_BP_DIRECT	GO:0001890~placenta development	2	0.3252032520325203	0.763597639946936	ENSMUSG00000073889, ENSMUSG00000073988	536	33	12527	1.4164405246494798	1.0	0.9999954464218607	99.99999999917331
GOTERM_BP_DIRECT	GO:0050808~synapse organization	2	0.3252032520325203	0.763597639946936	ENSMUSG00000030302, ENSMUSG00000032336	536	33	12527	1.4164405246494798	1.0	0.9999954464218607	99.99999999917331
GOTERM_BP_DIRECT	GO:0030819~positive regulation of cAMP biosynthetic process	2	0.3252032520325203	0.763597639946936	ENSMUSG00000021478, ENSMUSG00000020178	536	33	12527	1.4164405246494798	1.0	0.9999954464218607	99.99999999917331
GOTERM_BP_DIRECT	GO:0097192~extrinsic apoptotic signaling pathway in absence of ligand	2	0.3252032520325203	0.763597639946936	ENSMUSG00000027399, ENSMUSG00000089929	536	33	12527	1.4164405246494798	1.0	0.9999954464218607	99.99999999917331
GOTERM_BP_DIRECT	GO:0050766~positive regulation of phagocytosis	2	0.3252032520325203	0.763597639946936	ENSMUSG00000009681, ENSMUSG00000059498	536	33	12527	1.4164405246494798	1.0	0.9999954464218607	99.99999999917331
GOTERM_BP_DIRECT	GO:0008543~fibroblast growth factor receptor signaling pathway	2	0.3252032520325203	0.763597639946936	ENSMUSG00000031074, ENSMUSG00000022101	536	33	12527	1.4164405246494798	1.0	0.9999954464218607	99.99999999917331
GOTERM_BP_DIRECT	GO:0071346~cellular response to interferon-gamma	2	0.3252032520325203	0.763597639946936	ENSMUSG00000024411, ENSMUSG00000060550	536	33	12527	1.4164405246494798	1.0	0.9999954464218607	99.99999999917331
GOTERM_BP_DIRECT	GO:0030534~adult behavior	2	0.3252032520325203	0.763597639946936	ENSMUSG00000031755, ENSMUSG00000032259	536	33	12527	1.4164405246494798	1.0	0.9999954464218607	99.99999999917331
GOTERM_BP_DIRECT	GO:0009409~response to cold	2	0.3252032520325203	0.763597639946936	ENSMUSG00000029167, ENSMUSG00000019943	536	33	12527	1.4164405246494798	1.0	0.9999954464218607	99.99999999917331
GOTERM_BP_DIRECT	GO:0071407~cellular response to organic cyclic compound	3	0.4878048780487805	0.7647832577769544	ENSMUSG00000030059, ENSMUSG00000004056, ENSMUSG00000068220	536	64	12527	1.095528218283582	1.0	0.9999954555643245	99.9999999992437
KEGG_PATHWAY	mmu00260:Glycine, serine and threonine metabolism	2	0.3252032520325203	0.7651386287674591	ENSMUSG00000017453, ENSMUSG00000032786	230	32	5189	1.410054347826087	1.0	0.9205515461103972	99.99999920496853
GOTERM_CC_DIRECT	GO:0000792~heterochromatin	2	0.3252032520325203	0.765933772924263	ENSMUSG00000026021, ENSMUSG00000022479	562	34	13434	1.406112622985137	1.0	0.9939394270076327	99.99999987605214
GOTERM_CC_DIRECT	GO:0005795~Golgi stack	2	0.3252032520325203	0.765933772924263	ENSMUSG00000021115, ENSMUSG00000031835	562	34	13434	1.406112622985137	1.0	0.9939394270076327	99.99999987605214
KEGG_PATHWAY	mmu05230:Central carbon metabolism in cancer	3	0.4878048780487805	0.7665642642881545	ENSMUSG00000059146, ENSMUSG00000025499, ENSMUSG00000004056	230	62	5189	1.0916549789621317	1.0	0.9199088547640334	99.99999926490314
KEGG_PATHWAY	mmu05210:Colorectal cancer	3	0.4878048780487805	0.7665642642881545	ENSMUSG00000052684, ENSMUSG00000000782, ENSMUSG00000004056	230	62	5189	1.0916549789621317	1.0	0.9199088547640334	99.99999926490314
GOTERM_CC_DIRECT	GO:0005884~actin filament	3	0.4878048780487805	0.7686207232999231	ENSMUSG00000026341, ENSMUSG00000028328, ENSMUSG00000024143	562	66	13434	1.086541572306697	1.0	0.9939359368765143	99.99999989470139
GOTERM_BP_DIRECT	GO:0042787~protein ubiquitination involved in ubiquitin-dependent protein catabolic process	5	0.8130081300813009	0.7708388440036259	ENSMUSG00000042807, ENSMUSG00000041058, ENSMUSG00000001054, ENSMUSG00000042350, ENSMUSG00000020642	536	122	12527	0.9578388793736236	1.0	0.9999962055539972	99.99999999952327
GOTERM_BP_DIRECT	GO:0051898~negative regulation of protein kinase B signaling	2	0.3252032520325203	0.7737205199382908	ENSMUSG00000032259, ENSMUSG00000025408	536	34	12527	1.3747805092186127	1.0	0.9999964471826203	99.99999999961891
GOTERM_BP_DIRECT	GO:0045907~positive regulation of vasoconstriction	2	0.3252032520325203	0.7737205199382908	ENSMUSG00000029084, ENSMUSG00000045318	536	34	12527	1.3747805092186127	1.0	0.9999964471826203	99.99999999961891
GOTERM_BP_DIRECT	GO:0048008~platelet-derived growth factor receptor signaling pathway	2	0.3252032520325203	0.7737205199382908	ENSMUSG00000009681, ENSMUSG00000052087	536	34	12527	1.3747805092186127	1.0	0.9999964471826203	99.99999999961891
GOTERM_BP_DIRECT	GO:0002053~positive regulation of mesenchymal cell proliferation	2	0.3252032520325203	0.7737205199382908	ENSMUSG00000023951, ENSMUSG00000002633	536	34	12527	1.3747805092186127	1.0	0.9999964471826203	99.99999999961891
GOTERM_BP_DIRECT	GO:0050890~cognition	2	0.3252032520325203	0.7737205199382908	ENSMUSG00000039530, ENSMUSG00000041762	536	34	12527	1.3747805092186127	1.0	0.9999964471826203	99.99999999961891
GOTERM_BP_DIRECT	GO:0016192~vesicle-mediated transport	8	1.3008130081300813	0.7738710741569454	ENSMUSG00000039361, ENSMUSG00000033083, ENSMUSG00000062526, ENSMUSG00000028758, ENSMUSG00000025885, ENSMUSG00000039735, ENSMUSG00000004849, ENSMUSG00000051984	536	204	12527	0.9165203394790752	1.0	0.9999963186502492	99.99999999962337
KEGG_PATHWAY	mmu01230:Biosynthesis of amino acids	3	0.4878048780487805	0.7742821953391678	ENSMUSG00000025503, ENSMUSG00000076441, ENSMUSG00000023262	230	63	5189	1.074327122153209	1.0	0.9230099596567387	99.99999952315476
KEGG_PATHWAY	mmu04913:Ovarian steroidogenesis	2	0.3252032520325203	0.775567803486101	ENSMUSG00000022840, ENSMUSG00000032323	230	33	5189	1.3673254281949934	1.0	0.9223285204862934	99.99999955695927
GOTERM_CC_DIRECT	GO:0033116~endoplasmic reticulum-Golgi intermediate compartment membrane	2	0.3252032520325203	0.7757331127329095	ENSMUSG00000062526, ENSMUSG00000018171	562	35	13434	1.365937976614133	1.0	0.99433185005003	99.99999993224739
GOTERM_CC_DIRECT	GO:0001917~photoreceptor inner segment	2	0.3252032520325203	0.7757331127329095	ENSMUSG00000020599, ENSMUSG00000032192	562	35	13434	1.365937976614133	1.0	0.99433185005003	99.99999993224739
GOTERM_CC_DIRECT	GO:0032391~photoreceptor connecting cilium	2	0.3252032520325203	0.7757331127329095	ENSMUSG00000032965, ENSMUSG00000028758	562	35	13434	1.365937976614133	1.0	0.99433185005003	99.99999993224739
GOTERM_MF_DIRECT	GO:0031624~ubiquitin conjugating enzyme binding	2	0.3252032520325203	0.7765545201550623	ENSMUSG00000056073, ENSMUSG00000020642	520	34	12053	1.3634615384615385	1.0	0.9992860983730394	99.99999998800988
GOTERM_BP_DIRECT	GO:0043410~positive regulation of MAPK cascade	4	0.6504065040650406	0.7776305051137522	ENSMUSG00000031861, ENSMUSG00000025499, ENSMUSG00000018849, ENSMUSG00000021846	536	95	12527	0.9840534171249018	1.0	0.9999966681420286	99.99999999972005
GOTERM_BP_DIRECT	GO:0070534~protein K63-linked ubiquitination	2	0.3252032520325203	0.7834107081916606	ENSMUSG00000022674, ENSMUSG00000020794	536	35	12527	1.3355010660980808	1.0	0.9999972146073843	99.99999999982433
GOTERM_BP_DIRECT	GO:0055072~iron ion homeostasis	2	0.3252032520325203	0.7834107081916606	ENSMUSG00000039361, ENSMUSG00000016942	536	35	12527	1.3355010660980808	1.0	0.9999972146073843	99.99999999982433
GOTERM_BP_DIRECT	GO:2001235~positive regulation of apoptotic signaling pathway	2	0.3252032520325203	0.7834107081916606	ENSMUSG00000020178, ENSMUSG00000057897	536	35	12527	1.3355010660980808	1.0	0.9999972146073843	99.99999999982433
GOTERM_BP_DIRECT	GO:0051092~positive regulation of NF-kappaB transcription factor activity	4	0.6504065040650406	0.7836451250405005	ENSMUSG00000052889, ENSMUSG00000021180, ENSMUSG00000022255, ENSMUSG00000037643	536	96	12527	0.9738028606965174	1.0	0.9999971225826318	99.99999999982766
GOTERM_CC_DIRECT	GO:0005770~late endosome	5	0.8130081300813009	0.7875405261096864	ENSMUSG00000029333, ENSMUSG00000025408, ENSMUSG00000040412, ENSMUSG00000073988, ENSMUSG00000018800	562	128	13434	0.9337466637010677	1.0	0.9950966693107967	99.99999996843594
GOTERM_BP_DIRECT	GO:0006351~transcription, DNA-templated	63	10.24390243902439	0.788541280124777	ENSMUSG00000094595, ENSMUSG00000031783, ENSMUSG00000045991, ENSMUSG00000000782, ENSMUSG00000038418, ENSMUSG00000031585, ENSMUSG00000050697, ENSMUSG00000042599, ENSMUSG00000037868, ENSMUSG00000025408, ENSMUSG00000017861, ENSMUSG00000052889, ENSMUSG00000044167, ENSMUSG00000031353, ENSMUSG00000042406, ENSMUSG00000021318, ENSMUSG00000048249, ENSMUSG00000021039, ENSMUSG00000027583, ENSMUSG00000029167,…	536	1582	12527	0.9307142385418044	1.0	0.9999975205812733	99.99999999988506
GOTERM_CC_DIRECT	GO:0005768~endosome	19	3.089430894308943	0.7890796410034788	ENSMUSG00000053253, ENSMUSG00000029333, ENSMUSG00000036273, ENSMUSG00000039361, ENSMUSG00000040412, ENSMUSG00000032531, ENSMUSG00000037224, ENSMUSG00000024319, ENSMUSG00000012296, ENSMUSG00000018800, ENSMUSG00000026322, ENSMUSG00000038417, ENSMUSG00000020263, ENSMUSG00000022840, ENSMUSG00000033998, ENSMUSG00000042105, ENSMUSG00000028788, ENSMUSG00000004056, ENSMUSG00000037643	562	505	13434	0.8993552024241571	1.0	0.9950136972133575	99.99999997151619
GOTERM_BP_DIRECT	GO:0007409~axonogenesis	4	0.6504065040650406	0.789524835855606	ENSMUSG00000032259, ENSMUSG00000048251, ENSMUSG00000039361, ENSMUSG00000055003	536	97	12527	0.9637636559470687	1.0	0.9999975130534557	99.99999999989416
GOTERM_MF_DIRECT	GO:0051082~unfolded protein binding	3	0.4878048780487805	0.7904816067430214	ENSMUSG00000042104, ENSMUSG00000027274, ENSMUSG00000028410	520	67	12053	1.0378587830080368	1.0	0.9994513584353645	99.99999999550462
GOTERM_BP_DIRECT	GO:0009966~regulation of signal transduction	2	0.3252032520325203	0.7926866664941816	ENSMUSG00000019772, ENSMUSG00000022114	536	36	12527	1.2984038142620231	1.0	0.9999977121475442	99.99999999991903
GOTERM_BP_DIRECT	GO:0030514~negative regulation of BMP signaling pathway	2	0.3252032520325203	0.7926866664941816	ENSMUSG00000025880, ENSMUSG00000016942	536	36	12527	1.2984038142620231	1.0	0.9999977121475442	99.99999999991903
GOTERM_BP_DIRECT	GO:0060021~palate development	3	0.4878048780487805	0.7934494945523636	ENSMUSG00000002633, ENSMUSG00000026021, ENSMUSG00000021318	536	68	12527	1.0310853819139596	1.0	0.9999976861528711	99.99999999992414
GOTERM_CC_DIRECT	GO:0000922~spindle pole	4	0.6504065040650406	0.7938245661913876	ENSMUSG00000035842, ENSMUSG00000036438, ENSMUSG00000052087, ENSMUSG00000021365	562	100	13434	0.9561565836298932	1.0	0.9951890914735689	99.99999997934421
GOTERM_MF_DIRECT	GO:0042393~histone binding	4	0.6504065040650406	0.7942183663282663	ENSMUSG00000052889, ENSMUSG00000038005, ENSMUSG00000021377, ENSMUSG00000039671	520	97	12053	0.9558287073750992	1.0	0.9994721771825987	99.99999999658316
KEGG_PATHWAY	mmu05033:Nicotine addiction	2	0.3252032520325203	0.7950629164935117	ENSMUSG00000070570, ENSMUSG00000029054	230	35	5189	1.289192546583851	1.0	0.9321982898059776	99.99999986246566
KEGG_PATHWAY	mmu03030:DNA replication	2	0.3252032520325203	0.7950629164935117	ENSMUSG00000020974, ENSMUSG00000029363	230	35	5189	1.289192546583851	1.0	0.9321982898059776	99.99999986246566
GOTERM_BP_DIRECT	GO:0071222~cellular response to lipopolysaccharide	4	0.6504065040650406	0.795271382443265	ENSMUSG00000029167, ENSMUSG00000009681, ENSMUSG00000022122, ENSMUSG00000038481	536	98	12527	0.9539293329272007	1.0	0.999997757234543	99.99999999993516
GOTERM_MF_DIRECT	GO:0017048~Rho GTPase binding	2	0.3252032520325203	0.795436119716673	ENSMUSG00000036273, ENSMUSG00000055805	520	36	12053	1.2877136752136753	1.0	0.99946204636555	99.99999999687871
GOTERM_MF_DIRECT	GO:0016887~ATPase activity	7	1.1382113821138211	0.7972649608805508	ENSMUSG00000024130, ENSMUSG00000030834, ENSMUSG00000041828, ENSMUSG00000029299, ENSMUSG00000025885, ENSMUSG00000048120, ENSMUSG00000018800	520	181	12053	0.8964194645133872	1.0	0.9994596633641624	99.99999999727805
GOTERM_MF_DIRECT	GO:0008565~protein transporter activity	3	0.4878048780487805	0.7972907517757217	ENSMUSG00000062352, ENSMUSG00000062797, ENSMUSG00000004849	520	68	12053	1.0225961538461539	1.0	0.99943431549103	99.99999999728333
GOTERM_BP_DIRECT	GO:0007179~transforming growth factor beta receptor signaling pathway	3	0.4878048780487805	0.8001168704578112	ENSMUSG00000052684, ENSMUSG00000025880, ENSMUSG00000000530	536	69	12527	1.0161421155094095	1.0	0.9999980780875182	99.99999999995755
KEGG_PATHWAY	mmu04144:Endocytosis	9	1.4634146341463417	0.8013502227191915	ENSMUSG00000044641, ENSMUSG00000032388, ENSMUSG00000011877, ENSMUSG00000041058, ENSMUSG00000025499, ENSMUSG00000068227, ENSMUSG00000060550, ENSMUSG00000079491, ENSMUSG00000037643	230	229	5189	0.8866717296373648	1.0	0.9344191481861067	99.99999990791136
GOTERM_BP_DIRECT	GO:0001974~blood vessel remodeling	2	0.3252032520325203	0.8015660703384238	ENSMUSG00000023951, ENSMUSG00000000530	536	37	12527	1.2633118192819686	1.0	0.9999981114551577	99.99999999996267
GOTERM_BP_DIRECT	GO:0000183~chromatin silencing at rDNA	2	0.3252032520325203	0.8015660703384238	ENSMUSG00000020923, ENSMUSG00000031353	536	37	12527	1.2633118192819686	1.0	0.9999981114551577	99.99999999996267
GOTERM_BP_DIRECT	GO:0051591~response to cAMP	2	0.3252032520325203	0.8015660703384238	ENSMUSG00000052684, ENSMUSG00000024190	536	37	12527	1.2633118192819686	1.0	0.9999981114551577	99.99999999996267
GOTERM_MF_DIRECT	GO:0016829~lyase activity	5	0.8130081300813009	0.8024179489768964	ENSMUSG00000032373, ENSMUSG00000022840, ENSMUSG00000027562, ENSMUSG00000028672, ENSMUSG00000042684	520	127	12053	0.9125529981829195	1.0	0.9994743590039163	99.99999999816164
GOTERM_MF_DIRECT	GO:0003755~peptidyl-prolyl cis-trans isomerase activity	2	0.3252032520325203	0.8042709914538457	ENSMUSG00000042734, ENSMUSG00000078451	520	37	12053	1.252910602910603	1.0	0.9994730787727393	99.9999999984076
GOTERM_BP_DIRECT	GO:0007368~determination of left/right symmetry	3	0.4878048780487805	0.8065928457173426	ENSMUSG00000026834, ENSMUSG00000002633, ENSMUSG00000073102	536	70	12527	1.0016257995735607	1.0	0.9999984014790019	99.9999999999763
GOTERM_BP_DIRECT	GO:0043123~positive regulation of I-kappaB kinase/NF-kappaB signaling	5	0.8130081300813009	0.8069500701526707	ENSMUSG00000053253, ENSMUSG00000052889, ENSMUSG00000027399, ENSMUSG00000068220, ENSMUSG00000022255	536	129	12527	0.9058631262293184	1.0	0.9999983575145328	99.99999999997706
GOTERM_BP_DIRECT	GO:0007566~embryo implantation	2	0.3252032520325203	0.810065842345516	ENSMUSG00000060550, ENSMUSG00000018171	536	38	12527	1.2300667714061273	1.0	0.9999984980755295	99.9999999999828
GOTERM_BP_DIRECT	GO:0090002~establishment of protein localization to plasma membrane	2	0.3252032520325203	0.810065842345516	ENSMUSG00000038298, ENSMUSG00000036856	536	38	12527	1.2300667714061273	1.0	0.9999984980755295	99.9999999999828
GOTERM_BP_DIRECT	GO:0001657~ureteric bud development	2	0.3252032520325203	0.810065842345516	ENSMUSG00000025880, ENSMUSG00000017491	536	38	12527	1.2300667714061273	1.0	0.9999984980755295	99.9999999999828
GOTERM_BP_DIRECT	GO:0010595~positive regulation of endothelial cell migration	2	0.3252032520325203	0.810065842345516	ENSMUSG00000023951, ENSMUSG00000062352	536	38	12527	1.2300667714061273	1.0	0.9999984980755295	99.9999999999828
GOTERM_BP_DIRECT	GO:0046034~ATP metabolic process	2	0.3252032520325203	0.810065842345516	ENSMUSG00000027889, ENSMUSG00000026819	536	38	12527	1.2300667714061273	1.0	0.9999984980755295	99.9999999999828
GOTERM_MF_DIRECT	GO:0001046~core promoter sequence-specific DNA binding	2	0.3252032520325203	0.8127249990670616	ENSMUSG00000042406, ENSMUSG00000059625	520	38	12053	1.2199392712550607	1.0	0.9995497983147517	99.99999999918765
GOTERM_MF_DIRECT	GO:0051539~4 iron, 4 sulfur cluster binding	2	0.3252032520325203	0.8127249990670616	ENSMUSG00000035842, ENSMUSG00000039183	520	38	12053	1.2199392712550607	1.0	0.9995497983147517	99.99999999918765
GOTERM_CC_DIRECT	GO:0043234~protein complex	20	3.2520325203252036	0.8139300013697158	ENSMUSG00000001833, ENSMUSG00000024411, ENSMUSG00000009681, ENSMUSG00000044641, ENSMUSG00000024077, ENSMUSG00000025880, ENSMUSG00000024990, ENSMUSG00000028717, ENSMUSG00000025885, ENSMUSG00000028156, ENSMUSG00000030592, ENSMUSG00000050697, ENSMUSG00000029713, ENSMUSG00000000378, ENSMUSG00000038530, ENSMUSG00000032192, ENSMUSG00000021313, ENSMUSG00000018849, ENSMUSG00000037643, ENSMUSG00000021846	562	541	13434	0.8836937002124706	1.0	0.9964469047482952	99.99999999515026
GOTERM_CC_DIRECT	GO:0005743~mitochondrial inner membrane	13	2.113821138211382	0.8154249696410736	ENSMUSG00000002949, ENSMUSG00000036273, ENSMUSG00000047205, ENSMUSG00000028672, ENSMUSG00000044986, ENSMUSG00000002997, ENSMUSG00000000308, ENSMUSG00000050608, ENSMUSG00000041828, ENSMUSG00000041028, ENSMUSG00000017778, ENSMUSG00000032323, ENSMUSG00000026819	562	356	13434	0.8728957575272901	1.0	0.9963888600718872	99.99999999567247
KEGG_PATHWAY	mmu04520:Adherens junction	3	0.4878048780487805	0.8160703920292564	ENSMUSG00000000782, ENSMUSG00000037815, ENSMUSG00000025372	230	69	5189	0.9809073724007561	1.0	0.9412234389923626	99.99999996581977
GOTERM_MF_DIRECT	GO:0042826~histone deacetylase binding	4	0.6504065040650406	0.816182841984124	ENSMUSG00000080268, ENSMUSG00000024042, ENSMUSG00000028717, ENSMUSG00000021318	520	101	12053	0.917974105102818	1.0	0.999566927805891	99.99999999938855
GOTERM_BP_DIRECT	GO:0035264~multicellular organism growth	4	0.6504065040650406	0.816962286503591	ENSMUSG00000000378, ENSMUSG00000075702, ENSMUSG00000017491, ENSMUSG00000026819	536	102	12527	0.9165203394790752	1.0	0.9999988368174443	99.99999999999106
GOTERM_BP_DIRECT	GO:0001701~in utero embryonic development	9	1.4634146341463417	0.8169755460019809	ENSMUSG00000015467, ENSMUSG00000027002, ENSMUSG00000000378, ENSMUSG00000023951, ENSMUSG00000026834, ENSMUSG00000029394, ENSMUSG00000063659, ENSMUSG00000021318, ENSMUSG00000000530	536	242	12527	0.8691794128530899	1.0	0.999998786777806	99.99999999999108
GOTERM_BP_DIRECT	GO:0007040~lysosome organization	2	0.3252032520325203	0.8182021842757345	ENSMUSG00000031835, ENSMUSG00000036273	536	39	12527	1.1985265977803292	1.0	0.9999988004568783	99.99999999999207
GOTERM_BP_DIRECT	GO:0030218~erythrocyte differentiation	2	0.3252032520325203	0.8182021842757345	ENSMUSG00000028717, ENSMUSG00000051177	536	39	12527	1.1985265977803292	1.0	0.9999988004568783	99.99999999999207
GOTERM_BP_DIRECT	GO:0006338~chromatin remodeling	3	0.4878048780487805	0.8189871927544087	ENSMUSG00000023018, ENSMUSG00000031353, ENSMUSG00000021377	536	72	12527	0.9738028606965173	1.0	0.9999987910128493	99.99999999999267
GOTERM_BP_DIRECT	GO:0008104~protein localization	3	0.4878048780487805	0.8189871927544087	ENSMUSG00000031755, ENSMUSG00000032259, ENSMUSG00000035112	536	72	12527	0.9738028606965173	1.0	0.9999987910128493	99.99999999999267
GOTERM_MF_DIRECT	GO:0005201~extracellular matrix structural constituent	2	0.3252032520325203	0.8208145309523164	ENSMUSG00000037705, ENSMUSG00000020674	520	39	12053	1.1886587771203156	1.0	0.9995960494167991	99.99999999958561
GOTERM_BP_DIRECT	GO:0043161~proteasome-mediated ubiquitin-dependent protein catabolic process	5	0.8130081300813009	0.8209459683887504	ENSMUSG00000021071, ENSMUSG00000025408, ENSMUSG00000041058, ENSMUSG00000001054, ENSMUSG00000044231	536	132	12527	0.8852753279059248	1.0	0.9999988433832991	99.99999999999393
KEGG_PATHWAY	mmu04962:Vasopressin-regulated water reabsorption	2	0.3252032520325203	0.8211889904284762	ENSMUSG00000024411, ENSMUSG00000009013	230	38	5189	1.1874141876430206	1.0	0.9427862634976399	99.99999997623247
KEGG_PATHWAY	mmu05220:Chronic myeloid leukemia	3	0.4878048780487805	0.822324676728714	ENSMUSG00000009681, ENSMUSG00000025499, ENSMUSG00000004056	230	70	5189	0.9668944099378882	1.0	0.9422406402616854	99.99999997810411
GOTERM_BP_DIRECT	GO:0045773~positive regulation of axon extension	2	0.3252032520325203	0.8259906076797827	ENSMUSG00000038264, ENSMUSG00000025885	536	40	12527	1.168563432835821	1.0	0.9999990379906143	99.99999999999635
GOTERM_BP_DIRECT	GO:0007416~synapse assembly	2	0.3252032520325203	0.8259906076797827	ENSMUSG00000031985, ENSMUSG00000032259	536	40	12527	1.168563432835821	1.0	0.9999990379906143	99.99999999999635
GOTERM_BP_DIRECT	GO:0006694~steroid biosynthetic process	2	0.3252032520325203	0.8259906076797827	ENSMUSG00000032323, ENSMUSG00000050697	536	40	12527	1.168563432835821	1.0	0.9999990379906143	99.99999999999635
GOTERM_CC_DIRECT	GO:0009898~cytoplasmic side of plasma membrane	2	0.3252032520325203	0.8265022651527353	ENSMUSG00000031506, ENSMUSG00000019943	562	41	13434	1.1660446141827965	1.0	0.9969284018329687	99.99999999819438
GOTERM_MF_DIRECT	GO:0061630~ubiquitin protein ligase activity	7	1.1382113821138211	0.8292072951955703	ENSMUSG00000034317, ENSMUSG00000041058, ENSMUSG00000022674, ENSMUSG00000020794, ENSMUSG00000020642, ENSMUSG00000044231, ENSMUSG00000048234	520	189	12053	0.8584757834757835	1.0	0.9996592734163391	99.99999999980056
GOTERM_BP_DIRECT	GO:0007005~mitochondrion organization	3	0.4878048780487805	0.8306656424355474	ENSMUSG00000029167, ENSMUSG00000036273, ENSMUSG00000028672	536	74	12527	0.9474838644614764	1.0	0.9999991903958736	99.99999999999774
GOTERM_BP_DIRECT	GO:0097190~apoptotic signaling pathway	2	0.3252032520325203	0.8334459632401512	ENSMUSG00000002633, ENSMUSG00000022479	536	41	12527	1.1400618856934839	1.0	0.9999992581025532	99.99999999999831
GOTERM_BP_DIRECT	GO:0001942~hair follicle development	2	0.3252032520325203	0.8334459632401512	ENSMUSG00000002633, ENSMUSG00000026385	536	41	12527	1.1400618856934839	1.0	0.9999992581025532	99.99999999999831
GOTERM_BP_DIRECT	GO:0030317~sperm motility	2	0.3252032520325203	0.8334459632401512	ENSMUSG00000030059, ENSMUSG00000028410	536	41	12527	1.1400618856934839	1.0	0.9999992581025532	99.99999999999831
GOTERM_CC_DIRECT	GO:0001750~photoreceptor outer segment	2	0.3252032520325203	0.8337696607508844	ENSMUSG00000020599, ENSMUSG00000032192	562	42	13434	1.1382816471784443	1.0	0.9972117225128257	99.99999999901333
GOTERM_CC_DIRECT	GO:0045171~intercellular bridge	2	0.3252032520325203	0.8337696607508844	ENSMUSG00000063659, ENSMUSG00000037643	562	42	13434	1.1382816471784443	1.0	0.9972117225128257	99.99999999901333
KEGG_PATHWAY	mmu05100:Bacterial invasion of epithelial cells	3	0.4878048780487805	0.8342656448308319	ENSMUSG00000058013, ENSMUSG00000037815, ENSMUSG00000000555	230	72	5189	0.9400362318840579	1.0	0.9474341259953437	99.99999999105857
KEGG_PATHWAY	mmu05010:Alzheimer's disease	6	0.975609756097561	0.8348430783292773	ENSMUSG00000026663, ENSMUSG00000036438, ENSMUSG00000028161, ENSMUSG00000017778, ENSMUSG00000051177, ENSMUSG00000033953	230	158	5189	0.8567418822234452	1.0	0.9466591924946235	99.99999999145142
KEGG_PATHWAY	mmu01200:Carbon metabolism	4	0.6504065040650406	0.8356197262630287	ENSMUSG00000023832, ENSMUSG00000030621, ENSMUSG00000032418, ENSMUSG00000025503	230	102	5189	0.8847399829497017	1.0	0.9459905969727291	99.99999999195471
GOTERM_MF_DIRECT	GO:0005179~hormone activity	2	0.3252032520325203	0.8359622319183793	ENSMUSG00000019772, ENSMUSG00000023571	520	41	12053	1.1306754221388369	1.0	0.9997020006710317	99.99999999989218
GOTERM_BP_DIRECT	GO:0002250~adaptive immune response	3	0.4878048780487805	0.8362466773150002	ENSMUSG00000023274, ENSMUSG00000038128, ENSMUSG00000052889	536	75	12527	0.9348507462686566	1.0	0.9999993219334901	99.99999999999875
GOTERM_CC_DIRECT	GO:0000785~chromatin	4	0.6504065040650406	0.8391846151249648	ENSMUSG00000040681, ENSMUSG00000053470, ENSMUSG00000003038, ENSMUSG00000021039	562	109	13434	0.8772078748898103	1.0	0.997384207936416	99.99999999938191
GOTERM_BP_DIRECT	GO:0007389~pattern specification process	2	0.3252032520325203	0.8405824688995964	ENSMUSG00000002633, ENSMUSG00000021318	536	42	12527	1.112917555081734	1.0	0.9999994260523254	99.99999999999922
GOTERM_BP_DIRECT	GO:0048813~dendrite morphogenesis	2	0.3252032520325203	0.8405824688995964	ENSMUSG00000039361, ENSMUSG00000058835	536	42	12527	1.112917555081734	1.0	0.9999994260523254	99.99999999999922
GOTERM_BP_DIRECT	GO:0071320~cellular response to cAMP	2	0.3252032520325203	0.8405824688995964	ENSMUSG00000045573, ENSMUSG00000023019	536	42	12527	1.112917555081734	1.0	0.9999994260523254	99.99999999999922
GOTERM_BP_DIRECT	GO:0010942~positive regulation of cell death	2	0.3252032520325203	0.8405824688995964	ENSMUSG00000038418, ENSMUSG00000037624	536	42	12527	1.112917555081734	1.0	0.9999994260523254	99.99999999999922
GOTERM_BP_DIRECT	GO:0007156~homophilic cell adhesion via plasma membrane adhesion molecules	4	0.6504065040650406	0.8413043491963904	ENSMUSG00000059674, ENSMUSG00000045062, ENSMUSG00000051678, ENSMUSG00000032336	536	107	12527	0.8736922862323894	1.0	0.9999994212869474	99.99999999999929
GOTERM_MF_DIRECT	GO:0030374~ligand-dependent nuclear receptor transcription coactivator activity	2	0.3252032520325203	0.8430497778386745	ENSMUSG00000029167, ENSMUSG00000052889	520	42	12053	1.1037545787545788	1.0	0.9997433663626552	99.999999999945
GOTERM_MF_DIRECT	GO:0030331~estrogen receptor binding	2	0.3252032520325203	0.8430497778386745	ENSMUSG00000029167, ENSMUSG00000024077	520	42	12053	1.1037545787545788	1.0	0.9997433663626552	99.999999999945
KEGG_PATHWAY	mmu00330:Arginine and proline metabolism	2	0.3252032520325203	0.8439971036118403	ENSMUSG00000000308, ENSMUSG00000019916	230	41	5189	1.1005302226935312	1.0	0.9493451371446444	99.999999995897
GOTERM_BP_DIRECT	GO:0006355~regulation of transcription, DNA-templated	72	11.707317073170733	0.8448661079350529	ENSMUSG00000094595, ENSMUSG00000045991, ENSMUSG00000000782, ENSMUSG00000020178, ENSMUSG00000038418, ENSMUSG00000031585, ENSMUSG00000039671, ENSMUSG00000050697, ENSMUSG00000042599, ENSMUSG00000037868, ENSMUSG00000025408, ENSMUSG00000017861, ENSMUSG00000052889, ENSMUSG00000044167, ENSMUSG00000031353, ENSMUSG00000048249, ENSMUSG00000042406, ENSMUSG00000021318, ENSMUSG00000021039, ENSMUSG00000027583,…	536	1841	12527	0.9140311478998273	1.0	0.9999994933838884	99.99999999999952
GOTERM_MF_DIRECT	GO:0015293~symporter activity	3	0.4878048780487805	0.845046972213684	ENSMUSG00000041920, ENSMUSG00000070570, ENSMUSG00000038522	520	76	12053	0.9149544534412956	1.0	0.9997455368741273	99.99999999995477
KEGG_PATHWAY	mmu01130:Biosynthesis of antibiotics	7	1.1382113821138211	0.8453847730129349	ENSMUSG00000027889, ENSMUSG00000023913, ENSMUSG00000023832, ENSMUSG00000073435, ENSMUSG00000025503, ENSMUSG00000076441, ENSMUSG00000023262	230	188	5189	0.8400323774283072	1.0	0.9490450898677814	99.9999999963428
GOTERM_BP_DIRECT	GO:0007601~visual perception	3	0.4878048780487805	0.8469126689728761	ENSMUSG00000031755, ENSMUSG00000026663, ENSMUSG00000020599	536	77	12527	0.910568908703237	1.0	0.9999995225037497	99.99999999999962
GOTERM_BP_DIRECT	GO:0007157~heterophilic cell-cell adhesion via plasma membrane cell adhesion molecules	2	0.3252032520325203	0.8474137367535652	ENSMUSG00000068220, ENSMUSG00000000555	536	43	12527	1.0870357514751823	1.0	0.9999995135923622	99.99999999999964
GOTERM_BP_DIRECT	GO:0001756~somitogenesis	2	0.3252032520325203	0.8474137367535652	ENSMUSG00000027002, ENSMUSG00000058835	536	43	12527	1.0870357514751823	1.0	0.9999995135923622	99.99999999999964
GOTERM_BP_DIRECT	GO:0010506~regulation of autophagy	2	0.3252032520325203	0.8474137367535652	ENSMUSG00000036273, ENSMUSG00000018171	536	43	12527	1.0870357514751823	1.0	0.9999995135923622	99.99999999999964
GOTERM_CC_DIRECT	GO:0030659~cytoplasmic vesicle membrane	4	0.6504065040650406	0.8480107601913682	ENSMUSG00000032936, ENSMUSG00000033083, ENSMUSG00000044216, ENSMUSG00000020642	562	111	13434	0.8614023275944983	1.0	0.9977219748493067	99.9999999997215
GOTERM_CC_DIRECT	GO:0005813~centrosome	15	2.4390243902439024	0.8491340603253836	ENSMUSG00000034317, ENSMUSG00000032965, ENSMUSG00000040729, ENSMUSG00000025880, ENSMUSG00000052087, ENSMUSG00000002997, ENSMUSG00000036712, ENSMUSG00000031112, ENSMUSG00000035842, ENSMUSG00000033186, ENSMUSG00000036438, ENSMUSG00000009013, ENSMUSG00000052889, ENSMUSG00000004054, ENSMUSG00000027274	562	423	13434	0.847656545771182	1.0	0.9976737304800993	99.9999999997492
GOTERM_BP_DIRECT	GO:0030308~negative regulation of cell growth	4	0.6504065040650406	0.8502294252393348	ENSMUSG00000029161, ENSMUSG00000030222, ENSMUSG00000031353, ENSMUSG00000000530	536	109	12527	0.8576612351088594	1.0	0.9999995598476223	99.99999999999974
GOTERM_CC_DIRECT	GO:0000777~condensed chromosome kinetochore	3	0.4878048780487805	0.8529524533236091	ENSMUSG00000050668, ENSMUSG00000001833, ENSMUSG00000020107	562	80	13434	0.8963967971530249	1.0	0.9977589601078295	99.99999999982538
GOTERM_CC_DIRECT	GO:0005667~transcription factor complex	7	1.1382113821138211	0.8530832503847643	ENSMUSG00000052684, ENSMUSG00000025880, ENSMUSG00000000782, ENSMUSG00000026077, ENSMUSG00000028717, ENSMUSG00000042406, ENSMUSG00000051316	562	202	13434	0.8283534759169867	1.0	0.9976642400831006	99.99999999982757
GOTERM_CC_DIRECT	GO:0030173~integral component of Golgi membrane	2	0.3252032520325203	0.8537987014620145	ENSMUSG00000056812, ENSMUSG00000027465	562	45	13434	1.0623962040332147	1.0	0.9975972403348853	99.99999999983905
GOTERM_CC_DIRECT	GO:0045111~intermediate filament cytoskeleton	2	0.3252032520325203	0.8537987014620145	ENSMUSG00000026999, ENSMUSG00000034336	562	45	13434	1.0623962040332147	1.0	0.9975972403348853	99.99999999983905
GOTERM_BP_DIRECT	GO:0045785~positive regulation of cell adhesion	2	0.3252032520325203	0.8539527988115347	ENSMUSG00000023951, ENSMUSG00000037316	536	44	12527	1.0623303934871098	1.0	0.9999996210296607	99.99999999999983
GOTERM_BP_DIRECT	GO:0030326~embryonic limb morphogenesis	2	0.3252032520325203	0.8539527988115347	ENSMUSG00000002633, ENSMUSG00000021318	536	44	12527	1.0623303934871098	1.0	0.9999996210296607	99.99999999999983
GOTERM_BP_DIRECT	GO:0007166~cell surface receptor signaling pathway	5	0.8130081300813009	0.8542174757763537	ENSMUSG00000023274, ENSMUSG00000059498, ENSMUSG00000028790, ENSMUSG00000068696, ENSMUSG00000031932	536	140	12527	0.8346881663113005	1.0	0.9999996093956223	99.99999999999984
GOTERM_MF_DIRECT	GO:0001227~transcriptional repressor activity, RNA polymerase II transcription regulatory region sequence-specific binding	2	0.3252032520325203	0.8563210311893334	ENSMUSG00000000782, ENSMUSG00000044167	520	44	12053	1.0535839160839162	1.0	0.9998086834407355	99.9999999999857
GOTERM_MF_DIRECT	GO:0015631~tubulin binding	2	0.3252032520325203	0.8563210311893334	ENSMUSG00000058070, ENSMUSG00000036273	520	44	12053	1.0535839160839162	1.0	0.9998086834407355	99.9999999999857
KEGG_PATHWAY	mmu00600:Sphingolipid metabolism	2	0.3252032520325203	0.8575687446278788	ENSMUSG00000032854, ENSMUSG00000079434	230	43	5189	1.0493427704752274	1.0	0.9543541092378807	99.99999999872867
KEGG_PATHWAY	mmu03420:Nucleotide excision repair	2	0.3252032520325203	0.8575687446278788	ENSMUSG00000020974, ENSMUSG00000029363	230	43	5189	1.0493427704752274	1.0	0.9543541092378807	99.99999999872867
GOTERM_BP_DIRECT	GO:0042632~cholesterol homeostasis	2	0.3252032520325203	0.8602121317228286	ENSMUSG00000027889, ENSMUSG00000035237	536	45	12527	1.0387230514096184	1.0	0.9999997038657954	99.99999999999993
GOTERM_BP_DIRECT	GO:0021915~neural tube development	2	0.3252032520325203	0.8602121317228286	ENSMUSG00000000782, ENSMUSG00000021318	536	45	12527	1.0387230514096184	1.0	0.9999997038657954	99.99999999999993
GOTERM_BP_DIRECT	GO:0070936~protein K48-linked ubiquitination	2	0.3252032520325203	0.8602121317228286	ENSMUSG00000040785, ENSMUSG00000020794	536	45	12527	1.0387230514096184	1.0	0.9999997038657954	99.99999999999993
GOTERM_CC_DIRECT	GO:0005623~cell	6	0.975609756097561	0.8605666408512348	ENSMUSG00000070570, ENSMUSG00000024583, ENSMUSG00000021313, ENSMUSG00000024953, ENSMUSG00000041669, ENSMUSG00000030592	562	175	13434	0.81956278596848	1.0	0.997835720196019	99.99999999991759
GOTERM_MF_DIRECT	GO:0005507~copper ion binding	2	0.3252032520325203	0.8625304894979362	ENSMUSG00000025193, ENSMUSG00000027399	520	45	12053	1.0301709401709402	1.0	0.9998343973338036	99.99999999999271
GOTERM_MF_DIRECT	GO:0030971~receptor tyrosine kinase binding	2	0.3252032520325203	0.8625304894979362	ENSMUSG00000037104, ENSMUSG00000035954	520	45	12053	1.0301709401709402	1.0	0.9998343973338036	99.99999999999271
GOTERM_MF_DIRECT	GO:0004497~monooxygenase activity	2	0.3252032520325203	0.8625304894979362	ENSMUSG00000021259, ENSMUSG00000032323	520	45	12053	1.0301709401709402	1.0	0.9998343973338036	99.99999999999271
GOTERM_MF_DIRECT	GO:0003690~double-stranded DNA binding	4	0.6504065040650406	0.8625388907159146	ENSMUSG00000052684, ENSMUSG00000035842, ENSMUSG00000034639, ENSMUSG00000038418	520	111	12053	0.8352737352737354	1.0	0.9998259471877452	99.99999999999272
GOTERM_MF_DIRECT	GO:0016787~hydrolase activity	47	7.642276422764227	0.8626808156193344	ENSMUSG00000027346, ENSMUSG00000034570, ENSMUSG00000030854, ENSMUSG00000026209, ENSMUSG00000005514, ENSMUSG00000031506, ENSMUSG00000040385, ENSMUSG00000062054, ENSMUSG00000062526, ENSMUSG00000019943, ENSMUSG00000036712, ENSMUSG00000057457, ENSMUSG00000023262, ENSMUSG00000054958, ENSMUSG00000027889, ENSMUSG00000050022, ENSMUSG00000033427, ENSMUSG00000023913, ENSMUSG00000038417, ENSMUSG00000024998,…	520	1227	12053	0.8878612626167638	1.0	0.9998179389264841	99.99999999999282
GOTERM_CC_DIRECT	GO:0043235~receptor complex	4	0.6504065040650406	0.8644068495157378	ENSMUSG00000017417, ENSMUSG00000001281, ENSMUSG00000059146, ENSMUSG00000022479	562	115	13434	0.8314405075042549	1.0	0.9979264867906045	99.99999999994445
GOTERM_CC_DIRECT	GO:0005901~caveola	3	0.4878048780487805	0.8669213597099847	ENSMUSG00000036273, ENSMUSG00000021478, ENSMUSG00000022479	562	83	13434	0.8639969129185783	1.0	0.9979552389941967	99.99999999995735
GOTERM_CC_DIRECT	GO:0005789~endoplasmic reticulum membrane	21	3.414634146341464	0.8673125997859474	ENSMUSG00000026663, ENSMUSG00000034317, ENSMUSG00000030854, ENSMUSG00000023274, ENSMUSG00000005514, ENSMUSG00000020189, ENSMUSG00000021478, ENSMUSG00000027465, ENSMUSG00000021259, ENSMUSG00000059213, ENSMUSG00000031835, ENSMUSG00000042734, ENSMUSG00000050192, ENSMUSG00000003363, ENSMUSG00000062372, ENSMUSG00000044461, ENSMUSG00000027134, ENSMUSG00000022255, ENSMUSG00000024145, ENSMUSG00000051984,…	562	593	13434	0.8465129956251163	1.0	0.9978838295400937	99.99999999995909
GOTERM_CC_DIRECT	GO:0005777~peroxisome	4	0.6504065040650406	0.8682551275799797	ENSMUSG00000031985, ENSMUSG00000017453, ENSMUSG00000028672, ENSMUSG00000024953	562	116	13434	0.8242729169223217	1.0	0.9978385294500123	99.99999999996301
GOTERM_BP_DIRECT	GO:0031532~actin cytoskeleton reorganization	2	0.3252032520325203	0.8719388802971649	ENSMUSG00000023972, ENSMUSG00000015766	536	47	12527	0.994522070498571	1.0	0.9999998411418566	99.99999999999999
GOTERM_BP_DIRECT	GO:0001947~heart looping	2	0.3252032520325203	0.8719388802971649	ENSMUSG00000032965, ENSMUSG00000002633	536	47	12527	0.994522070498571	1.0	0.9999998411418566	99.99999999999999
GOTERM_BP_DIRECT	GO:0015992~proton transport	2	0.3252032520325203	0.8719388802971649	ENSMUSG00000014786, ENSMUSG00000064267	536	47	12527	0.994522070498571	1.0	0.9999998411418566	99.99999999999999
GOTERM_BP_DIRECT	GO:0043434~response to peptide hormone	2	0.3252032520325203	0.8719388802971649	ENSMUSG00000051177, ENSMUSG00000037643	536	47	12527	0.994522070498571	1.0	0.9999998411418566	99.99999999999999
GOTERM_CC_DIRECT	GO:0000776~kinetochore	4	0.6504065040650406	0.8720068547348221	ENSMUSG00000050668, ENSMUSG00000001833, ENSMUSG00000009013, ENSMUSG00000020107	562	117	13434	0.817227849256319	1.0	0.9979327033482773	99.9999999999754
GOTERM_CC_DIRECT	GO:0031012~extracellular matrix	8	1.3008130081300813	0.873567284742508	ENSMUSG00000059291, ENSMUSG00000021223, ENSMUSG00000021186, ENSMUSG00000046056, ENSMUSG00000020953, ENSMUSG00000068220, ENSMUSG00000006356, ENSMUSG00000020674	562	238	13434	0.8034929274200783	1.0	0.9979208697856267	99.99999999997932
KEGG_PATHWAY	mmu05222:Small cell lung cancer	3	0.4878048780487805	0.8751183825219091	ENSMUSG00000004056, ENSMUSG00000017491, ENSMUSG00000015843	230	80	5189	0.8460326086956521	1.0	0.9621129320291677	99.99999999976606
GOTERM_CC_DIRECT	GO:0030139~endocytic vesicle	2	0.3252032520325203	0.8768070213462187	ENSMUSG00000032259, ENSMUSG00000031861	562	49	13434	0.9756699832958095	1.0	0.9979923392959325	99.99999999998566
GOTERM_BP_DIRECT	GO:0030178~negative regulation of Wnt signaling pathway	2	0.3252032520325203	0.8774286798981118	ENSMUSG00000002633, ENSMUSG00000044461	536	48	12527	0.9738028606965174	1.0	0.999999880708336	99.99999999999999
GOTERM_BP_DIRECT	GO:0042742~defense response to bacterium	2	0.3252032520325203	0.8774286798981118	ENSMUSG00000030059, ENSMUSG00000020953	536	48	12527	0.9738028606965174	1.0	0.999999880708336	99.99999999999999
GOTERM_BP_DIRECT	GO:0030512~negative regulation of transforming growth factor beta receptor signaling pathway	2	0.3252032520325203	0.8774286798981118	ENSMUSG00000025880, ENSMUSG00000045991	536	48	12527	0.9738028606965174	1.0	0.999999880708336	99.99999999999999
GOTERM_BP_DIRECT	GO:0050727~regulation of inflammatory response	2	0.3252032520325203	0.8774286798981118	ENSMUSG00000038264, ENSMUSG00000068037	536	48	12527	0.9738028606965174	1.0	0.999999880708336	99.99999999999999
GOTERM_BP_DIRECT	GO:0006260~DNA replication	4	0.6504065040650406	0.8781095980995494	ENSMUSG00000026761, ENSMUSG00000020974, ENSMUSG00000031353, ENSMUSG00000029363	536	116	12527	0.805905815748842	1.0	0.999999880129293	99.99999999999999
GOTERM_BP_DIRECT	GO:0006457~protein folding	4	0.6504065040650406	0.8781095980995494	ENSMUSG00000024583, ENSMUSG00000078451, ENSMUSG00000027274, ENSMUSG00000028410	536	116	12527	0.805905815748842	1.0	0.999999880129293	99.99999999999999
KEGG_PATHWAY	mmu04071:Sphingolipid signaling pathway	4	0.6504065040650406	0.8826123343376399	ENSMUSG00000052889, ENSMUSG00000025499, ENSMUSG00000004056, ENSMUSG00000051177	230	113	5189	0.7986148518661024	1.0	0.9648520488775763	99.99999999989453
GOTERM_BP_DIRECT	GO:0043406~positive regulation of MAP kinase activity	2	0.3252032520325203	0.882683560600811	ENSMUSG00000023951, ENSMUSG00000025499	536	49	12527	0.9539293329272007	1.0	0.9999999058848595	100.0
GOTERM_BP_DIRECT	GO:0055114~oxidation-reduction process	19	3.089430894308943	0.8833621369990389	ENSMUSG00000032802, ENSMUSG00000054733, ENSMUSG00000017453, ENSMUSG00000005514, ENSMUSG00000024583, ENSMUSG00000032418, ENSMUSG00000021259, ENSMUSG00000046844, ENSMUSG00000042599, ENSMUSG00000053470, ENSMUSG00000027827, ENSMUSG00000023019, ENSMUSG00000030621, ENSMUSG00000031551, ENSMUSG00000019916, ENSMUSG00000024201, ENSMUSG00000024953, ENSMUSG00000032323, ENSMUSG00000020674	536	536	12527	0.8284591501447984	1.0	0.9999999055287815	100.0
GOTERM_CC_DIRECT	GO:0005874~microtubule	10	1.6260162601626018	0.886783457448169	ENSMUSG00000058070, ENSMUSG00000025795, ENSMUSG00000009013, ENSMUSG00000004054, ENSMUSG00000052087, ENSMUSG00000026202, ENSMUSG00000022114, ENSMUSG00000028758, ENSMUSG00000026885, ENSMUSG00000036712	562	301	13434	0.7941499864035658	1.0	0.9983674380494049	99.99999999999565
GOTERM_CC_DIRECT	GO:0005604~basement membrane	3	0.4878048780487805	0.8875222250718382	ENSMUSG00000042116, ENSMUSG00000023951, ENSMUSG00000021223	562	88	13434	0.8149061792300226	1.0	0.9983279254891447	99.99999999999604
GOTERM_BP_DIRECT	GO:0051301~cell division	12	1.951219512195122	0.887654256503999	ENSMUSG00000021115, ENSMUSG00000001833, ENSMUSG00000035486, ENSMUSG00000044641, ENSMUSG00000040385, ENSMUSG00000052087, ENSMUSG00000029385, ENSMUSG00000058013, ENSMUSG00000021365, ENSMUSG00000020107, ENSMUSG00000007656, ENSMUSG00000038481	536	350	12527	0.8013006396588486	1.0	0.9999999252480769	100.0
GOTERM_BP_DIRECT	GO:0008217~regulation of blood pressure	2	0.3252032520325203	0.8877135570090344	ENSMUSG00000022122, ENSMUSG00000000530	536	50	12527	0.9348507462686566	1.0	0.9999999218942655	100.0
GOTERM_BP_DIRECT	GO:0007517~muscle organ development	2	0.3252032520325203	0.8877135570090344	ENSMUSG00000006642, ENSMUSG00000007872	536	50	12527	0.9348507462686566	1.0	0.9999999218942655	100.0
GOTERM_BP_DIRECT	GO:0070301~cellular response to hydrogen peroxide	2	0.3252032520325203	0.8877135570090344	ENSMUSG00000044167, ENSMUSG00000050697	536	50	12527	0.9348507462686566	1.0	0.9999999218942655	100.0
GOTERM_BP_DIRECT	GO:0006357~regulation of transcription from RNA polymerase II promoter	11	1.788617886178862	0.8889050164354636	ENSMUSG00000040681, ENSMUSG00000000782, ENSMUSG00000017861, ENSMUSG00000052889, ENSMUSG00000044167, ENSMUSG00000095789, ENSMUSG00000028717, ENSMUSG00000021377, ENSMUSG00000003038, ENSMUSG00000042406, ENSMUSG00000051316	536	323	12527	0.7959255579686706	1.0	0.9999999243563911	100.0
KEGG_PATHWAY	mmu04060:Cytokine-cytokine receptor interaction	4	0.6504065040650406	0.8897491490669597	ENSMUSG00000073889, ENSMUSG00000006235, ENSMUSG00000027399, ENSMUSG00000068227	230	115	5189	0.7847258979206049	1.0	0.9674034246205352	99.99999999995296
GOTERM_MF_DIRECT	GO:0043621~protein self-association	2	0.3252032520325203	0.8897832006659872	ENSMUSG00000037703, ENSMUSG00000021313	520	50	12053	0.9271538461538462	1.0	0.9999259212549813	99.99999999999974
GOTERM_MF_DIRECT	GO:0000049~tRNA binding	2	0.3252032520325203	0.8897832006659872	ENSMUSG00000004127, ENSMUSG00000028811	520	50	12053	0.9271538461538462	1.0	0.9999259212549813	99.99999999999974
GOTERM_BP_DIRECT	GO:0001843~neural tube closure	3	0.4878048780487805	0.8913354796874752	ENSMUSG00000027002, ENSMUSG00000032965, ENSMUSG00000023972	536	87	12527	0.805905815748842	1.0	0.9999999327125302	100.0
KEGG_PATHWAY	mmu00280:Valine, leucine and isoleucine degradation	2	0.3252032520325203	0.8916250625507195	ENSMUSG00000023832, ENSMUSG00000028672	230	49	5189	0.9208518189884649	1.0	0.9675366349504843	99.99999999996228
KEGG_PATHWAY	mmu04923:Regulation of lipolysis in adipocytes	2	0.3252032520325203	0.8916250625507195	ENSMUSG00000022840, ENSMUSG00000004056	230	49	5189	0.9208518189884649	1.0	0.9675366349504843	99.99999999996228
KEGG_PATHWAY	mmu05142:Chagas disease (American trypanosomiasis)	3	0.4878048780487805	0.8918788039342154	ENSMUSG00000052684, ENSMUSG00000004056, ENSMUSG00000051177	230	84	5189	0.8057453416149067	1.0	0.9669250092898551	99.9999999999634
GOTERM_BP_DIRECT	GO:0050821~protein stabilization	4	0.6504065040650406	0.8918865889968655	ENSMUSG00000027002, ENSMUSG00000026021, ENSMUSG00000025880, ENSMUSG00000029359	536	120	12527	0.7790422885572139	1.0	0.9999999320358439	100.0
GOTERM_BP_DIRECT	GO:0003007~heart morphogenesis	2	0.3252032520325203	0.8925282758452158	ENSMUSG00000023951, ENSMUSG00000006235	536	51	12527	0.9165203394790752	1.0	0.9999999317958929	100.0
GOTERM_MF_DIRECT	GO:0031490~chromatin DNA binding	2	0.3252032520325203	0.8945488858122681	ENSMUSG00000029167, ENSMUSG00000053470	520	51	12053	0.908974358974359	1.0	0.9999353287937633	99.99999999999987
GOTERM_MF_DIRECT	GO:0030674~protein binding, bridging	2	0.3252032520325203	0.8945488858122681	ENSMUSG00000020396, ENSMUSG00000018849	520	51	12053	0.908974358974359	1.0	0.9999353287937633	99.99999999999987
GOTERM_BP_DIRECT	GO:0007169~transmembrane receptor protein tyrosine kinase signaling pathway	3	0.4878048780487805	0.8950498887750415	ENSMUSG00000040631, ENSMUSG00000059146, ENSMUSG00000032336	536	88	12527	0.7967477951153323	1.0	0.9999999399736028	100.0
KEGG_PATHWAY	mmu03015:mRNA surveillance pathway	3	0.4878048780487805	0.8957310450670972	ENSMUSG00000040385, ENSMUSG00000043241, ENSMUSG00000060244	230	85	5189	0.7962659846547314	1.0	0.9680064937603846	99.99999999997706
GOTERM_CC_DIRECT	GO:0005912~adherens junction	2	0.3252032520325203	0.8961998518365966	ENSMUSG00000033960, ENSMUSG00000037815	562	53	13434	0.9020345128583899	1.0	0.9986182946387077	99.99999999999872
GOTERM_BP_DIRECT	GO:0006006~glucose metabolic process	2	0.3252032520325203	0.8971369142260647	ENSMUSG00000004056, ENSMUSG00000050697	536	52	12527	0.898894948335247	1.0	0.9999999456909997	100.0
KEGG_PATHWAY	mmu05146:Amoebiasis	3	0.4878048780487805	0.8994557784710762	ENSMUSG00000051029, ENSMUSG00000052889, ENSMUSG00000051177	230	86	5189	0.7870070778564205	1.0	0.9690439613323261	99.99999999998563
GOTERM_MF_DIRECT	GO:0008233~peptidase activity	12	1.951219512195122	0.9013993391677241	ENSMUSG00000042453, ENSMUSG00000027978, ENSMUSG00000031835, ENSMUSG00000050022, ENSMUSG00000024371, ENSMUSG00000026209, ENSMUSG00000002633, ENSMUSG00000021223, ENSMUSG00000016942, ENSMUSG00000036712, ENSMUSG00000024114, ENSMUSG00000057457	520	354	12053	0.7857235984354629	1.0	0.9999487305855184	99.99999999999996
GOTERM_BP_DIRECT	GO:0045860~positive regulation of protein kinase activity	2	0.3252032520325203	0.9015482770159632	ENSMUSG00000042453, ENSMUSG00000023274	536	53	12527	0.8819346662911856	1.0	0.9999999586940908	100.0
GOTERM_BP_DIRECT	GO:0006508~proteolysis	13	2.113821138211382	0.9020855331496979	ENSMUSG00000042453, ENSMUSG00000027978, ENSMUSG00000031835, ENSMUSG00000050022, ENSMUSG00000024371, ENSMUSG00000026209, ENSMUSG00000002633, ENSMUSG00000047257, ENSMUSG00000016942, ENSMUSG00000036712, ENSMUSG00000024114, ENSMUSG00000057457, ENSMUSG00000023262	536	385	12527	0.7891597208761387	1.0	0.9999999583447997	100.0
GOTERM_MF_DIRECT	GO:0008168~methyltransferase activity	5	0.8130081300813009	0.9033733803523765	ENSMUSG00000053470, ENSMUSG00000045555, ENSMUSG00000004127, ENSMUSG00000034639, ENSMUSG00000033706	520	154	12053	0.7525599400599401	1.0	0.999950273993643	99.99999999999997
GOTERM_MF_DIRECT	GO:0005546~phosphatidylinositol-4,5-bisphosphate binding	2	0.3252032520325203	0.9034720635615838	ENSMUSG00000073988, ENSMUSG00000051177	520	53	12053	0.8746734397677796	1.0	0.9999476857211747	99.99999999999997
KEGG_PATHWAY	mmu03013:RNA transport	5	0.8130081300813009	0.9046396099261784	ENSMUSG00000026999, ENSMUSG00000026021, ENSMUSG00000043241, ENSMUSG00000060244, ENSMUSG00000028156	230	150	5189	0.7520289855072463	1.0	0.9707718311209343	99.99999999999274
GOTERM_CC_DIRECT	GO:0016605~PML body	3	0.4878048780487805	0.9051347454908749	ENSMUSG00000029167, ENSMUSG00000026021, ENSMUSG00000052087	562	93	13434	0.7710940190563655	1.0	0.9988870346392404	99.99999999999964
KEGG_PATHWAY	mmu03320:PPAR signaling pathway	2	0.3252032520325203	0.9054770033443578	ENSMUSG00000026385, ENSMUSG00000015843	230	52	5189	0.8677257525083613	1.0	0.9705021636173284	99.99999999999352
GOTERM_BP_DIRECT	GO:0042733~embryonic digit morphogenesis	2	0.3252032520325203	0.9057707935972856	ENSMUSG00000002633, ENSMUSG00000021318	536	54	12527	0.8656025428413489	1.0	0.9999999669530462	100.0
GOTERM_CC_DIRECT	GO:0071944~cell periphery	2	0.3252032520325203	0.9087165437178701	ENSMUSG00000062352, ENSMUSG00000031112	562	56	13434	0.8537112353838331	1.0	0.9989577623855035	99.99999999999979
GOTERM_BP_DIRECT	GO:0001932~regulation of protein phosphorylation	2	0.3252032520325203	0.9098125337911673	ENSMUSG00000002997, ENSMUSG00000053113	536	55	12527	0.8498643147896879	1.0	0.9999999747727204	100.0
GOTERM_BP_DIRECT	GO:0016337~single organismal cell-cell adhesion	3	0.4878048780487805	0.9119126354746155	ENSMUSG00000059674, ENSMUSG00000018171, ENSMUSG00000000159	536	93	12527	0.7539118921521425	1.0	0.9999999776574116	100.0
KEGG_PATHWAY	mmu01100:Metabolic pathways	39	6.341463414634147	0.9134835738240401	ENSMUSG00000034570, ENSMUSG00000039530, ENSMUSG00000023832, ENSMUSG00000028672, ENSMUSG00000031783, ENSMUSG00000038843, ENSMUSG00000021385, ENSMUSG00000023262, ENSMUSG00000054958, ENSMUSG00000027889, ENSMUSG00000033427, ENSMUSG00000023913, ENSMUSG00000024998, ENSMUSG00000051650, ENSMUSG00000034579, ENSMUSG00000032854, ENSMUSG00000027296, ENSMUSG00000027134, ENSMUSG00000034040, ENSMUSG00000076441,…	230	1030	5189	0.85424651751794	1.0	0.9735539908695133	99.99999999999793
GOTERM_CC_DIRECT	GO:0000775~chromosome, centromeric region	4	0.6504065040650406	0.9154132513705906	ENSMUSG00000050668, ENSMUSG00000001833, ENSMUSG00000022204, ENSMUSG00000020107	562	131	13434	0.7298905218548803	1.0	0.9991226715755185	99.99999999999993
GOTERM_MF_DIRECT	GO:0005080~protein kinase C binding	2	0.3252032520325203	0.9154636434922393	ENSMUSG00000052889, ENSMUSG00000004056	520	56	12053	0.8278159340659341	1.0	0.9999683264798813	100.0
GOTERM_CC_DIRECT	GO:0098793~presynapse	2	0.3252032520325203	0.9162121512858791	ENSMUSG00000003872, ENSMUSG00000062372	562	58	13434	0.8242729169223217	1.0	0.9991059872278599	99.99999999999993
GOTERM_CC_DIRECT	GO:0030136~clathrin-coated vesicle	2	0.3252032520325203	0.9162121512858791	ENSMUSG00000039361, ENSMUSG00000002668	562	58	13434	0.8242729169223217	1.0	0.9991059872278599	99.99999999999993
GOTERM_BP_DIRECT	GO:0072659~protein localization to plasma membrane	2	0.3252032520325203	0.9173842578941486	ENSMUSG00000004056, ENSMUSG00000037316	536	57	12527	0.8200445142707514	1.0	0.999999985232859	100.0
GOTERM_BP_DIRECT	GO:0006821~chloride transport	2	0.3252032520325203	0.9173842578941486	ENSMUSG00000035112, ENSMUSG00000029054	536	57	12527	0.8200445142707514	1.0	0.999999985232859	100.0
GOTERM_CC_DIRECT	GO:0001669~acrosomal vesicle	2	0.3252032520325203	0.9197262798058927	ENSMUSG00000032259, ENSMUSG00000037815	562	59	13434	0.8103021895168586	1.0	0.9991707777322719	99.99999999999997
GOTERM_BP_DIRECT	GO:0000165~MAPK cascade	2	0.3252032520325203	0.9209287183638268	ENSMUSG00000040631, ENSMUSG00000036273	536	58	12527	0.805905815748842	1.0	0.9999999886767139	100.0
GOTERM_MF_DIRECT	GO:0000979~RNA polymerase II core promoter sequence-specific DNA binding	2	0.3252032520325203	0.9226199489263929	ENSMUSG00000038418, ENSMUSG00000028717	520	58	12053	0.7992705570291777	1.0	0.9999768144931577	100.0
[truncated: 110 more rows]
