# Supplementary material for: Histone deacetylase knockouts modify transcription, CAG instability and nuclear pathology in Huntington disease mice
Source: eLife. 2020 Sep 29;9:e55911. doi: 10.7554/eLife.55911 (PMC7581428; doi:10.7554/eLife.55911)
Supplement: Source code 1. [file elife-55911-code1.zip › Pathways/HttQ111vsWT_WTHdac2_2vs1_nominal_up_0.05.FuncAnnotChart.tsv]

Category	Term	Count	%	PValue	Genes	List Total	Pop Hits	Pop Total	Fold Enrichment	Bonferroni	Benjamini	FDR
GOTERM_BP_DIRECT	GO:0007156~homophilic cell adhesion via plasma membrane adhesion molecules	22	4.014598540145985	1.1825799573248867E-10	ENSMUSG00000039385, ENSMUSG00000047307, ENSMUSG00000044393, ENSMUSG00000043313, ENSMUSG00000040420, ENSMUSG00000032595, ENSMUSG00000031561, ENSMUSG00000022321, ENSMUSG00000034774, ENSMUSG00000047910, ENSMUSG00000053141, ENSMUSG00000073591, ENSMUSG00000070047, ENSMUSG00000022661, ENSMUSG00000044043, ENSMUSG00000046387, ENSMUSG00000012819, ENSMUSG00000049100, ENSMUSG00000043458, ENSMUSG00000032452,…	443	107	12527	5.814096749013733	2.429018182148468E-7	2.429018182148468E-7	2.0395586330934634E-7
GOTERM_CC_DIRECT	GO:0005886~plasma membrane	150	27.37226277372263	2.0008351420044518E-6	ENSMUSG00000028159, ENSMUSG00000030830, ENSMUSG00000034435, ENSMUSG00000024261, ENSMUSG00000021728, ENSMUSG00000036437, ENSMUSG00000018507, ENSMUSG00000002458, ENSMUSG00000015966, ENSMUSG00000031398, ENSMUSG00000052155, ENSMUSG00000027316, ENSMUSG00000030084, ENSMUSG00000027765, ENSMUSG00000037370, ENSMUSG00000079037, ENSMUSG00000034614, ENSMUSG00000068566, ENSMUSG00000024456, ENSMUSG00000036894,…	491	2896	13434	1.4171523894183706	8.180076409525228E-4	8.180076409525228E-4	0.002799775652362335
GOTERM_MF_DIRECT	GO:0005509~calcium ion binding	40	7.2992700729927	5.742696341769028E-6	ENSMUSG00000039385, ENSMUSG00000047307, ENSMUSG00000044393, ENSMUSG00000022454, ENSMUSG00000020847, ENSMUSG00000040152, ENSMUSG00000024261, ENSMUSG00000049252, ENSMUSG00000004113, ENSMUSG00000009292, ENSMUSG00000073591, ENSMUSG00000044043, ENSMUSG00000026827, ENSMUSG00000012819, ENSMUSG00000049100, ENSMUSG00000043458, ENSMUSG00000027293, ENSMUSG00000030616, ENSMUSG00000021866, ENSMUSG00000037370,…	434	507	12053	2.191076086857725	0.00382306287420886	0.00382306287420886	0.008604003457213238
GOTERM_CC_DIRECT	GO:0045202~synapse	38	6.934306569343065	8.169695478716344E-6	ENSMUSG00000053825, ENSMUSG00000052581, ENSMUSG00000030172, ENSMUSG00000037217, ENSMUSG00000023267, ENSMUSG00000024261, ENSMUSG00000021728, ENSMUSG00000030761, ENSMUSG00000000560, ENSMUSG00000037541, ENSMUSG00000034958, ENSMUSG00000027965, ENSMUSG00000000223, ENSMUSG00000022995, ENSMUSG00000028664, ENSMUSG00000039809, ENSMUSG00000012819, ENSMUSG00000026347, ENSMUSG00000004961, ENSMUSG00000026833,…	491	468	13434	2.2215781502950547	0.0033358427718637174	0.0016693146917018398	0.01143142548191145
GOTERM_CC_DIRECT	GO:0016021~integral component of membrane	185	33.75912408759124	1.764840954784227E-5	ENSMUSG00000028246, ENSMUSG00000001082, ENSMUSG00000066057, ENSMUSG00000013236, ENSMUSG00000030830, ENSMUSG00000034435, ENSMUSG00000036534, ENSMUSG00000031974, ENSMUSG00000024261, ENSMUSG00000021728, ENSMUSG00000028700, ENSMUSG00000022842, ENSMUSG00000036437, ENSMUSG00000072889, ENSMUSG00000018507, ENSMUSG00000039637, ENSMUSG00000015966, ENSMUSG00000043388, ENSMUSG00000031398, ENSMUSG00000052155,…	491	3888	13434	1.3018751100047772	0.007192274108516417	0.0024031954246577225	0.024692971277073816
KEGG_PATHWAY	mmu05032:Morphine addiction	13	2.3722627737226274	3.3372152637509604E-5	ENSMUSG00000004113, ENSMUSG00000027669, ENSMUSG00000023267, ENSMUSG00000055078, ENSMUSG00000039809, ENSMUSG00000071658, ENSMUSG00000000560, ENSMUSG00000021303, ENSMUSG00000026824, ENSMUSG00000024858, ENSMUSG00000031842, ENSMUSG00000038026, ENSMUSG00000031343	185	84	5189	4.340862290862291	0.006950628151800808	0.006950628151800808	0.04212172023123628
GOTERM_BP_DIRECT	GO:0007155~cell adhesion	30	5.474452554744526	1.8780657905061838E-4	ENSMUSG00000013236, ENSMUSG00000039385, ENSMUSG00000030830, ENSMUSG00000024421, ENSMUSG00000044393, ENSMUSG00000026639, ENSMUSG00000040152, ENSMUSG00000031561, ENSMUSG00000021728, ENSMUSG00000039419, ENSMUSG00000029859, ENSMUSG00000044043, ENSMUSG00000012819, ENSMUSG00000049100, ENSMUSG00000026479, ENSMUSG00000028402, ENSMUSG00000032572, ENSMUSG00000078716, ENSMUSG00000022321, ENSMUSG00000034774,…	443	399	12527	2.126139275955125	0.3200873476862296	0.17543183889155023	0.3234105424321454
GOTERM_CC_DIRECT	GO:0016020~membrane	247	45.07299270072993	2.4502850264633737E-4	ENSMUSG00000034435, ENSMUSG00000036534, ENSMUSG00000024261, ENSMUSG00000028700, ENSMUSG00000036437, ENSMUSG00000072889, ENSMUSG00000018507, ENSMUSG00000015966, ENSMUSG00000031398, ENSMUSG00000027316, ENSMUSG00000027765, ENSMUSG00000027500, ENSMUSG00000049624, ENSMUSG00000022770, ENSMUSG00000034171, ENSMUSG00000021278, ENSMUSG00000033361, ENSMUSG00000021130, ENSMUSG00000059714, ENSMUSG00000039385,…	491	5699	13434	1.1858292214770232	0.09536970952156554	0.024745907641421372	0.34232843184790474
GOTERM_CC_DIRECT	GO:0005887~integral component of plasma membrane	44	8.02919708029197	6.787294110023889E-4	ENSMUSG00000045871, ENSMUSG00000028965, ENSMUSG00000034997, ENSMUSG00000046856, ENSMUSG00000040563, ENSMUSG00000058571, ENSMUSG00000075316, ENSMUSG00000038777, ENSMUSG00000031561, ENSMUSG00000021728, ENSMUSG00000036437, ENSMUSG00000018507, ENSMUSG00000019894, ENSMUSG00000009292, ENSMUSG00000028664, ENSMUSG00000015966, ENSMUSG00000043388, ENSMUSG00000022661, ENSMUSG00000039809, ENSMUSG00000029859,…	491	707	13434	1.702774408950933	0.24247184918977638	0.05402479052317932	0.9455842274910586
GOTERM_CC_DIRECT	GO:0009986~cell surface	33	6.021897810218978	7.482073841044877E-4	ENSMUSG00000053825, ENSMUSG00000045871, ENSMUSG00000017466, ENSMUSG00000030830, ENSMUSG00000044393, ENSMUSG00000040152, ENSMUSG00000039419, ENSMUSG00000018507, ENSMUSG00000039116, ENSMUSG00000015966, ENSMUSG00000041380, ENSMUSG00000052155, ENSMUSG00000026824, ENSMUSG00000027765, ENSMUSG00000037370, ENSMUSG00000079037, ENSMUSG00000045103, ENSMUSG00000038760, ENSMUSG00000067212, ENSMUSG00000032511,…	491	480	13434	1.8810336048879839	0.26371010539028217	0.049742133889889795	1.0419088397944143
KEGG_PATHWAY	mmu05144:Malaria	7	1.2773722627737227	7.688928288971613E-4	ENSMUSG00000021253, ENSMUSG00000069919, ENSMUSG00000045322, ENSMUSG00000030830, ENSMUSG00000028864, ENSMUSG00000040152, ENSMUSG00000069917	185	32	5189	6.1356418918918925	0.14850394588236127	0.07723456170181653	0.966344660263907
GOTERM_CC_DIRECT	GO:0030054~cell junction	40	7.2992700729927	0.0011030258904792096	ENSMUSG00000052581, ENSMUSG00000037217, ENSMUSG00000023267, ENSMUSG00000044393, ENSMUSG00000024261, ENSMUSG00000021728, ENSMUSG00000000560, ENSMUSG00000037541, ENSMUSG00000034958, ENSMUSG00000027965, ENSMUSG00000000223, ENSMUSG00000022995, ENSMUSG00000003810, ENSMUSG00000039809, ENSMUSG00000031398, ENSMUSG00000026347, ENSMUSG00000004961, ENSMUSG00000026833, ENSMUSG00000045103, ENSMUSG00000028402,…	491	638	13434	1.7153911472332712	0.36325535849404045	0.06244869492338556	1.532476173226649
GOTERM_MF_DIRECT	GO:0005216~ion channel activity	14	2.5547445255474455	0.0012969373756576367	ENSMUSG00000055078, ENSMUSG00000075316, ENSMUSG00000032511, ENSMUSG00000000560, ENSMUSG00000018507, ENSMUSG00000036636, ENSMUSG00000004113, ENSMUSG00000009292, ENSMUSG00000021541, ENSMUSG00000022342, ENSMUSG00000005864, ENSMUSG00000035580, ENSMUSG00000031343, ENSMUSG00000074575	434	137	12053	2.838003296444549	0.5792088619656215	0.35131584107951386	1.9256945792707092
GOTERM_CC_DIRECT	GO:0045211~postsynaptic membrane	18	3.2846715328467155	0.001313198612891666	ENSMUSG00000052581, ENSMUSG00000023267, ENSMUSG00000028402, ENSMUSG00000045103, ENSMUSG00000055078, ENSMUSG00000000560, ENSMUSG00000037541, ENSMUSG00000023011, ENSMUSG00000022770, ENSMUSG00000047910, ENSMUSG00000030600, ENSMUSG00000000223, ENSMUSG00000028273, ENSMUSG00000039809, ENSMUSG00000032452, ENSMUSG00000027765, ENSMUSG00000018589, ENSMUSG00000031343	491	204	13434	2.414160776326824	0.4157645444196506	0.0649744276921238	1.8219922526363619
KEGG_PATHWAY	mmu04723:Retrograde endocannabinoid signaling	11	2.0072992700729926	0.0014193567061079808	ENSMUSG00000004113, ENSMUSG00000034171, ENSMUSG00000027669, ENSMUSG00000023267, ENSMUSG00000055078, ENSMUSG00000071658, ENSMUSG00000000560, ENSMUSG00000026824, ENSMUSG00000021303, ENSMUSG00000038026, ENSMUSG00000031343	185	92	5189	3.3536427732079908	0.2568491851599968	0.09421389798737512	1.7771258998836803
KEGG_PATHWAY	mmu04360:Axon guidance	13	2.3722627737226274	0.0016761374682916297	ENSMUSG00000020451, ENSMUSG00000053646, ENSMUSG00000028883, ENSMUSG00000038777, ENSMUSG00000052504, ENSMUSG00000031284, ENSMUSG00000031558, ENSMUSG00000025085, ENSMUSG00000029869, ENSMUSG00000028664, ENSMUSG00000031398, ENSMUSG00000029859, ENSMUSG00000030084	185	127	5189	2.8711215152160037	0.2957392764921156	0.08392007282494796	2.0955083468346847
GOTERM_CC_DIRECT	GO:0043005~neuron projection	27	4.927007299270073	0.002138569481361853	ENSMUSG00000017466, ENSMUSG00000046856, ENSMUSG00000024261, ENSMUSG00000031561, ENSMUSG00000031285, ENSMUSG00000037541, ENSMUSG00000029512, ENSMUSG00000074657, ENSMUSG00000034958, ENSMUSG00000004113, ENSMUSG00000064367, ENSMUSG00000071072, ENSMUSG00000009292, ENSMUSG00000039809, ENSMUSG00000034160, ENSMUSG00000002496, ENSMUSG00000004961, ENSMUSG00000028402, ENSMUSG00000027500, ENSMUSG00000043441,…	491	388	13434	1.9039515400928044	0.5833928260207313	0.09270730118903903	2.951323280640006
KEGG_PATHWAY	mmu04510:Focal adhesion	16	2.9197080291970803	0.00328056908756145	ENSMUSG00000031328, ENSMUSG00000032572, ENSMUSG00000024421, ENSMUSG00000026639, ENSMUSG00000040152, ENSMUSG00000028864, ENSMUSG00000024456, ENSMUSG00000031284, ENSMUSG00000024241, ENSMUSG00000034801, ENSMUSG00000027087, ENSMUSG00000027966, ENSMUSG00000029860, ENSMUSG00000026479, ENSMUSG00000032000, ENSMUSG00000024048	185	193	5189	2.325276571908696	0.4967992323038253	0.1283377077314245	4.063421696764391
GOTERM_CC_DIRECT	GO:0031225~anchored component of membrane	10	1.824817518248175	0.00404585356384911	ENSMUSG00000079037, ENSMUSG00000026765, ENSMUSG00000030092, ENSMUSG00000058571, ENSMUSG00000045733, ENSMUSG00000015568, ENSMUSG00000027316, ENSMUSG00000030075, ENSMUSG00000022587, ENSMUSG00000022577	491	86	13434	3.181452185857055	0.8095014336859288	0.15279371065229996	5.5150235971822
GOTERM_CC_DIRECT	GO:0048786~presynaptic active zone	6	1.094890510948905	0.0042358715080745004	ENSMUSG00000030172, ENSMUSG00000037217, ENSMUSG00000031144, ENSMUSG00000037541, ENSMUSG00000003863, ENSMUSG00000028456	491	30	13434	5.472097759674135	0.8238027379958933	0.14600668971356923	5.766963742694752
KEGG_PATHWAY	mmu04727:GABAergic synapse	9	1.6423357664233578	0.0055733521498669975	ENSMUSG00000004113, ENSMUSG00000027669, ENSMUSG00000023267, ENSMUSG00000055078, ENSMUSG00000039809, ENSMUSG00000071658, ENSMUSG00000000560, ENSMUSG00000021303, ENSMUSG00000031343	185	77	5189	3.2784134784134786	0.6890392922048498	0.176903188444268	6.812470500350054
GOTERM_BP_DIRECT	GO:0006811~ion transport	28	5.109489051094891	0.006027914758447141	ENSMUSG00000023267, ENSMUSG00000036534, ENSMUSG00000075316, ENSMUSG00000040118, ENSMUSG00000000560, ENSMUSG00000018507, ENSMUSG00000019894, ENSMUSG00000004113, ENSMUSG00000009292, ENSMUSG00000022342, ENSMUSG00000026824, ENSMUSG00000038026, ENSMUSG00000075224, ENSMUSG00000055078, ENSMUSG00000049281, ENSMUSG00000032511, ENSMUSG00000036636, ENSMUSG00000038540, ENSMUSG00000021541, ENSMUSG00000026463,…	443	456	12527	1.7363470753633519	0.9999959581351607	0.9840708013301388	9.902357834994769
GOTERM_BP_DIRECT	GO:0071526~semaphorin-plexin signaling pathway	6	1.094890510948905	0.0063903444260685945	ENSMUSG00000031328, ENSMUSG00000031398, ENSMUSG00000028883, ENSMUSG00000053646, ENSMUSG00000038777, ENSMUSG00000030084	443	34	12527	4.99017394768291	0.9999980890041598	0.9628195248615726	10.467272553490382
GOTERM_BP_DIRECT	GO:0007268~chemical synaptic transmission	12	2.18978102189781	0.007401145432369322	ENSMUSG00000046856, ENSMUSG00000034997, ENSMUSG00000055078, ENSMUSG00000043441, ENSMUSG00000031144, ENSMUSG00000041380, ENSMUSG00000033214, ENSMUSG00000024109, ENSMUSG00000031343, ENSMUSG00000022770, ENSMUSG00000028456, ENSMUSG00000047910	443	133	12527	2.5513671311461494	0.9999997637765768	0.9527214017583163	12.025218030057172
GOTERM_CC_DIRECT	GO:0042995~cell projection	37	6.751824817518248	0.0074976460232467285	ENSMUSG00000040274, ENSMUSG00000056598, ENSMUSG00000034997, ENSMUSG00000027676, ENSMUSG00000034601, ENSMUSG00000075316, ENSMUSG00000022783, ENSMUSG00000031561, ENSMUSG00000031285, ENSMUSG00000037541, ENSMUSG00000039419, ENSMUSG00000034958, ENSMUSG00000032258, ENSMUSG00000000223, ENSMUSG00000022995, ENSMUSG00000028664, ENSMUSG00000027270, ENSMUSG00000022262, ENSMUSG00000005237, ENSMUSG00000040852,…	491	646	13434	1.567086819720921	0.9539529194356462	0.2262508676036452	9.995586465188676
GOTERM_CC_DIRECT	GO:0005610~laminin-5 complex	3	0.5474452554744526	0.0075860172420000906	ENSMUSG00000024421, ENSMUSG00000026639, ENSMUSG00000026479	491	4	13434	20.520366598778004	0.9555997156813609	0.21303983382322422	10.10766165306649
GOTERM_CC_DIRECT	GO:0016604~nuclear body	7	1.2773722627737227	0.0076452987992340505	ENSMUSG00000029478, ENSMUSG00000061436, ENSMUSG00000097767, ENSMUSG00000022521, ENSMUSG00000039989, ENSMUSG00000000861, ENSMUSG00000086503	491	48	13434	3.9900712830957237	0.9566713686492744	0.2008527972500489	10.182771771559207
GOTERM_BP_DIRECT	GO:0051965~positive regulation of synapse assembly	8	1.4598540145985401	0.0077443876937074285	ENSMUSG00000052581, ENSMUSG00000045871, ENSMUSG00000028664, ENSMUSG00000036295, ENSMUSG00000033214, ENSMUSG00000032452, ENSMUSG00000024109, ENSMUSG00000075478	443	65	12527	3.480326445563466	0.9999998839084893	0.9301553073729297	12.548422522159154
GOTERM_MF_DIRECT	GO:0001786~phosphatidylserine binding	6	1.094890510948905	0.007799185956184777	ENSMUSG00000024261, ENSMUSG00000040152, ENSMUSG00000047261, ENSMUSG00000030616, ENSMUSG00000037606, ENSMUSG00000004961	434	35	12053	4.760895325872284	0.9946058974058333	0.824622826079753	11.069425949665456
GOTERM_BP_DIRECT	GO:0007214~gamma-aminobutyric acid signaling pathway	5	0.9124087591240875	0.009274067541909662	ENSMUSG00000023267, ENSMUSG00000055078, ENSMUSG00000039809, ENSMUSG00000000560, ENSMUSG00000031343	443	24	12527	5.891177577125659	0.9999999951185095	0.9350393518088201	14.844678490774822
GOTERM_BP_DIRECT	GO:1902287~semaphorin-plexin signaling pathway involved in axon guidance	4	0.7299270072992701	0.009582366030226837	ENSMUSG00000031398, ENSMUSG00000028883, ENSMUSG00000053646, ENSMUSG00000030084	443	13	12527	8.700816113908665	0.9999999974241532	0.9155956164977472	15.300545309427083
GOTERM_MF_DIRECT	GO:0020037~heme binding	9	1.6423357664233578	0.010453230416364055	ENSMUSG00000069919, ENSMUSG00000024292, ENSMUSG00000073424, ENSMUSG00000039519, ENSMUSG00000064351, ENSMUSG00000030895, ENSMUSG00000069917, ENSMUSG00000031549, ENSMUSG00000047155	434	84	12053	2.975559578670178	0.9990962901431049	0.8266167039145048	14.56773303613399
GOTERM_BP_DIRECT	GO:0010880~regulation of release of sequestered calcium ion into cytosol by sarcoplasmic reticulum	4	0.7299270072992701	0.011880848261877977	ENSMUSG00000045103, ENSMUSG00000038583, ENSMUSG00000025068, ENSMUSG00000007122	443	14	12527	8.079329248629474	0.999999999978206	0.9346311623129405	18.627457434609074
GOTERM_BP_DIRECT	GO:0045197~establishment or maintenance of epithelial cell apical/basal polarity	4	0.7299270072992701	0.011880848261877977	ENSMUSG00000021782, ENSMUSG00000030020, ENSMUSG00000070047, ENSMUSG00000022770	443	14	12527	8.079329248629474	0.999999999978206	0.9346311623129405	18.627457434609074
GOTERM_MF_DIRECT	GO:0003779~actin binding	20	3.64963503649635	0.012436389823496544	ENSMUSG00000040852, ENSMUSG00000031328, ENSMUSG00000045103, ENSMUSG00000029094, ENSMUSG00000033885, ENSMUSG00000018830, ENSMUSG00000024456, ENSMUSG00000070372, ENSMUSG00000030761, ENSMUSG00000008475, ENSMUSG00000039637, ENSMUSG00000025085, ENSMUSG00000038775, ENSMUSG00000022995, ENSMUSG00000028273, ENSMUSG00000026414, ENSMUSG00000020527, ENSMUSG00000022076, ENSMUSG00000017774, ENSMUSG00000069662	434	301	12053	1.8453082658419708	0.9997629131586765	0.8116431190961131	17.097440452620315
GOTERM_MF_DIRECT	GO:0005003~ephrin receptor activity	4	0.7299270072992701	0.012472657762784395	ENSMUSG00000029869, ENSMUSG00000028664, ENSMUSG00000029859, ENSMUSG00000052504	434	14	12053	7.934825543120474	0.9997686502362697	0.752232212119027	17.143045865736674
GOTERM_BP_DIRECT	GO:0007605~sensory perception of sound	10	1.824817518248175	0.01253771305846921	ENSMUSG00000045871, ENSMUSG00000027966, ENSMUSG00000010461, ENSMUSG00000055078, ENSMUSG00000012819, ENSMUSG00000024456, ENSMUSG00000030761, ENSMUSG00000038248, ENSMUSG00000038600, ENSMUSG00000063919	443	106	12527	2.667703053792751	0.9999999999944391	0.9250943780035721	19.555369298447566
GOTERM_MF_DIRECT	GO:0005230~extracellular ligand-gated ion channel activity	5	0.9124087591240875	0.013117366599700302	ENSMUSG00000023267, ENSMUSG00000055078, ENSMUSG00000000560, ENSMUSG00000031343, ENSMUSG00000018589	434	26	12053	5.340747961715704	0.999850344430427	0.7158257661820595	17.949843063234727
GOTERM_CC_DIRECT	GO:0030315~T-tubule	7	1.2773722627737227	0.013408267317473471	ENSMUSG00000021253, ENSMUSG00000026463, ENSMUSG00000032511, ENSMUSG00000040118, ENSMUSG00000026824, ENSMUSG00000022770, ENSMUSG00000007122	491	54	13434	3.5467300294184203	0.9959984706646954	0.30793258699626525	17.21257556224597
GOTERM_BP_DIRECT	GO:0007165~signal transduction	40	7.2992700729927	0.014296446134991384	ENSMUSG00000034997, ENSMUSG00000046856, ENSMUSG00000040563, ENSMUSG00000050730, ENSMUSG00000017165, ENSMUSG00000031561, ENSMUSG00000002910, ENSMUSG00000036437, ENSMUSG00000029512, ENSMUSG00000000861, ENSMUSG00000052920, ENSMUSG00000045509, ENSMUSG00000040345, ENSMUSG00000039116, ENSMUSG00000031398, ENSMUSG00000039809, ENSMUSG00000041380, ENSMUSG00000071658, ENSMUSG00000026014, ENSMUSG00000030084,…	443	770	12527	1.468968954296268	0.9999999999998571	0.9320377370780355	21.990993463615894
GOTERM_BP_DIRECT	GO:0022617~extracellular matrix disassembly	4	0.7299270072992701	0.014468332228340505	ENSMUSG00000024421, ENSMUSG00000026639, ENSMUSG00000026479, ENSMUSG00000059714	443	15	12527	7.540707298720842	0.9999999999999002	0.9174694115752628	22.225270590968915
GOTERM_BP_DIRECT	GO:0055085~transmembrane transport	19	3.4671532846715327	0.01515277589621214	ENSMUSG00000001082, ENSMUSG00000031974, ENSMUSG00000075316, ENSMUSG00000032511, ENSMUSG00000049624, ENSMUSG00000040938, ENSMUSG00000018507, ENSMUSG00000031378, ENSMUSG00000036636, ENSMUSG00000004113, ENSMUSG00000009292, ENSMUSG00000021541, ENSMUSG00000024036, ENSMUSG00000026220, ENSMUSG00000022342, ENSMUSG00000005864, ENSMUSG00000035580, ENSMUSG00000022199, ENSMUSG00000074575	443	291	12527	1.8463071994290723	0.999999999999976	0.9104056356658314	23.15159491780092
GOTERM_MF_DIRECT	GO:0004890~GABA-A receptor activity	4	0.7299270072992701	0.015181937393094116	ENSMUSG00000023267, ENSMUSG00000055078, ENSMUSG00000000560, ENSMUSG00000031343	434	15	12053	7.405837173579108	0.9999629783634129	0.7207089931531616	20.48441578068021
KEGG_PATHWAY	mmu04726:Serotonergic synapse	9	1.6423357664233578	0.015739794005935625	ENSMUSG00000004113, ENSMUSG00000027669, ENSMUSG00000034997, ENSMUSG00000041380, ENSMUSG00000071658, ENSMUSG00000026824, ENSMUSG00000021303, ENSMUSG00000038026, ENSMUSG00000047155	185	92	5189	2.743889541715629	0.9636943099526853	0.3772953635057257	18.150150064408553
GOTERM_CC_DIRECT	GO:1902711~GABA-A receptor complex	4	0.7299270072992701	0.015820008209872463	ENSMUSG00000023267, ENSMUSG00000055078, ENSMUSG00000000560, ENSMUSG00000031343	491	15	13434	7.296130346232179	0.9985294376350443	0.3347762969859305	19.999920574946472
GOTERM_BP_DIRECT	GO:0007269~neurotransmitter secretion	5	0.9124087591240875	0.01600035663110774	ENSMUSG00000004113, ENSMUSG00000037217, ENSMUSG00000024261, ENSMUSG00000003863, ENSMUSG00000024109	443	28	12527	5.049580780393422	0.9999999999999959	0.9061881335074548	24.28430650492218
GOTERM_BP_DIRECT	GO:0034765~regulation of ion transmembrane transport	10	1.824817518248175	0.01746953154177565	ENSMUSG00000004113, ENSMUSG00000049281, ENSMUSG00000075316, ENSMUSG00000022342, ENSMUSG00000032511, ENSMUSG00000040118, ENSMUSG00000026824, ENSMUSG00000035580, ENSMUSG00000038026, ENSMUSG00000074575	443	112	12527	2.524790390196711	0.9999999999999998	0.9104808524303888	26.21054873326458
GOTERM_MF_DIRECT	GO:0005244~voltage-gated ion channel activity	10	1.824817518248175	0.01838044620800526	ENSMUSG00000004113, ENSMUSG00000049281, ENSMUSG00000075316, ENSMUSG00000022342, ENSMUSG00000032511, ENSMUSG00000040118, ENSMUSG00000026824, ENSMUSG00000035580, ENSMUSG00000038026, ENSMUSG00000074575	434	111	12053	2.5019720181010503	0.9999957721943585	0.7471274615558054	24.26719552188441
GOTERM_BP_DIRECT	GO:0007411~axon guidance	11	2.0072992700729926	0.018402657494137782	ENSMUSG00000022995, ENSMUSG00000030223, ENSMUSG00000028664, ENSMUSG00000031398, ENSMUSG00000028883, ENSMUSG00000038777, ENSMUSG00000047261, ENSMUSG00000059714, ENSMUSG00000074657, ENSMUSG00000025085, ENSMUSG00000031558	443	132	12527	2.356471030850263	1.0	0.9078602816042867	27.4099018126308
GOTERM_BP_DIRECT	GO:0042472~inner ear morphogenesis	6	1.094890510948905	0.020481595999223428	ENSMUSG00000045871, ENSMUSG00000027966, ENSMUSG00000028664, ENSMUSG00000012819, ENSMUSG00000030761, ENSMUSG00000038248	443	45	12527	3.770353649360421	1.0	0.917943942487164	30.01627028933147
GOTERM_BP_DIRECT	GO:0048172~regulation of short-term neuronal synaptic plasticity	4	0.7299270072992701	0.020525962647847323	ENSMUSG00000037217, ENSMUSG00000031144, ENSMUSG00000003863, ENSMUSG00000028456	443	17	12527	6.653565263577213	1.0	0.9062021048335798	30.07091990744084
GOTERM_BP_DIRECT	GO:0007409~axonogenesis	9	1.6423357664233578	0.021156960685189827	ENSMUSG00000030600, ENSMUSG00000075224, ENSMUSG00000045871, ENSMUSG00000033214, ENSMUSG00000031284, ENSMUSG00000029512, ENSMUSG00000059714, ENSMUSG00000075478, ENSMUSG00000031558	443	97	12527	2.6236997044518393	1.0	0.9009093753275557	30.84382725772662
GOTERM_BP_DIRECT	GO:0019233~sensory perception of pain	7	1.2773722627737227	0.021687622585640522	ENSMUSG00000004113, ENSMUSG00000071072, ENSMUSG00000034997, ENSMUSG00000049281, ENSMUSG00000075316, ENSMUSG00000036437, ENSMUSG00000027765	443	62	12527	3.1926381708293894	1.0	0.8947931065679922	31.4875962754682
GOTERM_CC_DIRECT	GO:0005903~brush border	7	1.2773722627737227	0.023329412213556135	ENSMUSG00000031328, ENSMUSG00000002458, ENSMUSG00000018830, ENSMUSG00000024456, ENSMUSG00000017774, ENSMUSG00000070372, ENSMUSG00000038600	491	61	13434	3.1397282227638477	0.9999358824856874	0.4333021444034778	28.13075754034213
GOTERM_MF_DIRECT	GO:0001105~RNA polymerase II transcription coactivator activity	5	0.9124087591240875	0.026672574947789008	ENSMUSG00000034910, ENSMUSG00000061436, ENSMUSG00000022521, ENSMUSG00000039910, ENSMUSG00000063632	434	32	12053	4.33935771889401	0.9999999852522202	0.8352320780196477	33.306634202125785
GOTERM_BP_DIRECT	GO:0030534~adult behavior	5	0.9124087591240875	0.027875277072397776	ENSMUSG00000033214, ENSMUSG00000037541, ENSMUSG00000039419, ENSMUSG00000024109, ENSMUSG00000075478	443	33	12527	4.284492783364115	1.0	0.9370358259538334	38.58917807607821
KEGG_PATHWAY	mmu05211:Renal cell carcinoma	7	1.2773722627737227	0.02860825006469013	ENSMUSG00000021253, ENSMUSG00000022521, ENSMUSG00000028864, ENSMUSG00000055024, ENSMUSG00000031284, ENSMUSG00000024241, ENSMUSG00000034801	185	66	5189	2.974856674856675	0.9976802999550454	0.5315330265750152	30.679179287800707
GOTERM_BP_DIRECT	GO:0050798~activated T cell proliferation	3	0.5474452554744526	0.03020430837244831	ENSMUSG00000029869, ENSMUSG00000030830, ENSMUSG00000023927	443	8	12527	10.604119638826186	1.0	0.9429284401736807	41.077877954264316
GOTERM_BP_DIRECT	GO:0030432~peristalsis	3	0.5474452554744526	0.03020430837244831	ENSMUSG00000022144, ENSMUSG00000036437, ENSMUSG00000022770	443	8	12527	10.604119638826186	1.0	0.9429284401736807	41.077877954264316
GOTERM_BP_DIRECT	GO:0007588~excretion	3	0.5474452554744526	0.03020430837244831	ENSMUSG00000021278, ENSMUSG00000031618, ENSMUSG00000038600	443	8	12527	10.604119638826186	1.0	0.9429284401736807	41.077877954264316
GOTERM_CC_DIRECT	GO:0032584~growth cone membrane	3	0.5474452554744526	0.032128477199045435	ENSMUSG00000027270, ENSMUSG00000047261, ENSMUSG00000018507	491	8	13434	10.260183299389002	0.9999984171337647	0.5238465878768425	36.679524756002465
GOTERM_CC_DIRECT	GO:0030285~integral component of synaptic vesicle membrane	3	0.5474452554744526	0.032128477199045435	ENSMUSG00000031144, ENSMUSG00000026347, ENSMUSG00000000560	491	8	13434	10.260183299389002	0.9999984171337647	0.5238465878768425	36.679524756002465
KEGG_PATHWAY	mmu05033:Nicotine addiction	5	0.9124087591240875	0.03399409229010057	ENSMUSG00000004113, ENSMUSG00000023267, ENSMUSG00000055078, ENSMUSG00000000560, ENSMUSG00000031343	185	35	5189	4.006949806949807	0.9992742709278464	0.5520833885600255	35.37794154586843
GOTERM_BP_DIRECT	GO:0048839~inner ear development	6	1.094890510948905	0.03572830453125668	ENSMUSG00000021253, ENSMUSG00000037016, ENSMUSG00000010461, ENSMUSG00000012819, ENSMUSG00000067212, ENSMUSG00000030761	443	52	12527	3.2628060427157495	1.0	0.9611903776191061	46.60602626599677
GOTERM_BP_DIRECT	GO:0017158~regulation of calcium ion-dependent exocytosis	4	0.7299270072992701	0.03619820985724904	ENSMUSG00000020847, ENSMUSG00000024261, ENSMUSG00000029608, ENSMUSG00000004961	443	21	12527	5.386219499086316	1.0	0.9573797060620757	47.05300889296713
GOTERM_CC_DIRECT	GO:0034707~chloride channel complex	5	0.9124087591240875	0.037489613089278784	ENSMUSG00000023267, ENSMUSG00000055078, ENSMUSG00000000560, ENSMUSG00000031343, ENSMUSG00000018589	491	35	13434	3.908641256910096	0.9999998367629348	0.5606810512572085	41.41472021968682
GOTERM_BP_DIRECT	GO:0007626~locomotory behavior	8	1.4598540145985401	0.037579348968960063	ENSMUSG00000004113, ENSMUSG00000032172, ENSMUSG00000022076, ENSMUSG00000025533, ENSMUSG00000041380, ENSMUSG00000012819, ENSMUSG00000038248, ENSMUSG00000036437	443	89	12527	2.5418114490070254	1.0	0.9570203458665529	48.346455902111316
GOTERM_BP_DIRECT	GO:0086002~cardiac muscle cell action potential involved in contraction	3	0.5474452554744526	0.03794085739569389	ENSMUSG00000049281, ENSMUSG00000032511, ENSMUSG00000040118	443	9	12527	9.425884123401053	1.0	0.9529087825414103	48.68006260103782
GOTERM_CC_DIRECT	GO:0002116~semaphorin receptor complex	3	0.5474452554744526	0.04032605804499612	ENSMUSG00000031398, ENSMUSG00000053646, ENSMUSG00000030084	491	9	13434	9.120162932790224	0.9999999511803854	0.5690471895496634	43.78488680158553
GOTERM_BP_DIRECT	GO:0086010~membrane depolarization during action potential	4	0.7299270072992701	0.04084816014597719	ENSMUSG00000004113, ENSMUSG00000049281, ENSMUSG00000075316, ENSMUSG00000032511	443	22	12527	5.141391340036938	1.0	0.958111191968838	51.290132699275794
GOTERM_BP_DIRECT	GO:0048675~axon extension	4	0.7299270072992701	0.04084816014597719	ENSMUSG00000053646, ENSMUSG00000031285, ENSMUSG00000026014, ENSMUSG00000029512	443	22	12527	5.141391340036938	1.0	0.958111191968838	51.290132699275794
GOTERM_BP_DIRECT	GO:0043010~camera-type eye development	6	1.094890510948905	0.041091221082642175	ENSMUSG00000045871, ENSMUSG00000001151, ENSMUSG00000026827, ENSMUSG00000038805, ENSMUSG00000049580, ENSMUSG00000036480	443	54	12527	3.141961374467018	1.0	0.9539494945709068	51.502582717289044
KEGG_PATHWAY	mmu05143:African trypanosomiasis	4	0.7299270072992701	0.041152290894514665	ENSMUSG00000069919, ENSMUSG00000045322, ENSMUSG00000069917, ENSMUSG00000031549	185	22	5189	5.0997542997543	0.9998466535567707	0.5845034991025821	41.16949863099938
GOTERM_BP_DIRECT	GO:0070588~calcium ion transmembrane transport	7	1.2773722627737227	0.04365924650598789	ENSMUSG00000027087, ENSMUSG00000004113, ENSMUSG00000009292, ENSMUSG00000021541, ENSMUSG00000026463, ENSMUSG00000040118, ENSMUSG00000018507	443	73	12527	2.71155570673181	1.0	0.9576511393292998	53.69450079492726
GOTERM_BP_DIRECT	GO:0035987~endodermal cell differentiation	4	0.7299270072992701	0.04578354040940386	ENSMUSG00000027087, ENSMUSG00000027966, ENSMUSG00000024421, ENSMUSG00000026639	443	23	12527	4.917852586122288	1.0	0.9595897691522908	55.43679562763526
GOTERM_MF_DIRECT	GO:0005544~calcium-dependent phospholipid binding	5	0.9124087591240875	0.04635123481366474	ENSMUSG00000024261, ENSMUSG00000029608, ENSMUSG00000021866, ENSMUSG00000030616, ENSMUSG00000004961	434	38	12053	3.6541959738054812	0.9999999999999821	0.9437411816516125	50.88945500600961
KEGG_PATHWAY	mmu05200:Pathways in cancer	20	3.64963503649635	0.04646041237377961	ENSMUSG00000005370, ENSMUSG00000040274, ENSMUSG00000027669, ENSMUSG00000024421, ENSMUSG00000018983, ENSMUSG00000026639, ENSMUSG00000003233, ENSMUSG00000028864, ENSMUSG00000055024, ENSMUSG00000024241, ENSMUSG00000034801, ENSMUSG00000021253, ENSMUSG00000027087, ENSMUSG00000022521, ENSMUSG00000036585, ENSMUSG00000071658, ENSMUSG00000026479, ENSMUSG00000021303, ENSMUSG00000032000, ENSMUSG00000041977	185	356	5189	1.575766778013969	0.9999519388473893	0.595017893777426	45.15126417746232
GOTERM_BP_DIRECT	GO:0045184~establishment of protein localization	5	0.9124087591240875	0.047581661619284885	ENSMUSG00000031328, ENSMUSG00000002496, ENSMUSG00000024109, ENSMUSG00000033906, ENSMUSG00000045328	443	39	12527	3.6253400474619437	1.0	0.9604480751095779	56.863122588025995
GOTERM_MF_DIRECT	GO:0017134~fibroblast growth factor binding	4	0.7299270072992701	0.04786585927649585	ENSMUSG00000027087, ENSMUSG00000040152, ENSMUSG00000032511, ENSMUSG00000044533	434	23	12053	4.829893808855941	0.9999999999999938	0.9345406782062035	52.045240623745755
GOTERM_MF_DIRECT	GO:0005272~sodium channel activity	4	0.7299270072992701	0.04786585927649585	ENSMUSG00000009292, ENSMUSG00000049281, ENSMUSG00000075316, ENSMUSG00000032511	434	23	12053	4.829893808855941	0.9999999999999938	0.9345406782062035	52.045240623745755
GOTERM_MF_DIRECT	GO:0005080~protein kinase C binding	6	1.094890510948905	0.04998802064025316	ENSMUSG00000027087, ENSMUSG00000028273, ENSMUSG00000031328, ENSMUSG00000022454, ENSMUSG00000013698, ENSMUSG00000069662	434	56	12053	2.9755595786701776	0.9999999999999986	0.9280003187844922	53.6219769165079
GOTERM_BP_DIRECT	GO:0072659~protein localization to plasma membrane	6	1.094890510948905	0.0500026051338883	ENSMUSG00000049281, ENSMUSG00000027765, ENSMUSG00000059714, ENSMUSG00000022770, ENSMUSG00000030616, ENSMUSG00000036815	443	57	12527	2.9765949863371746	1.0	0.9628415601905504	58.71566071906518
GOTERM_BP_DIRECT	GO:0006821~chloride transport	6	1.094890510948905	0.0500026051338883	ENSMUSG00000023267, ENSMUSG00000055078, ENSMUSG00000000560, ENSMUSG00000031343, ENSMUSG00000018589, ENSMUSG00000036636	443	57	12527	2.9765949863371746	1.0	0.9628415601905504	58.71566071906518
GOTERM_CC_DIRECT	GO:0043025~neuronal cell body	26	4.744525547445255	0.050800329886276224	ENSMUSG00000017466, ENSMUSG00000034997, ENSMUSG00000036534, ENSMUSG00000040867, ENSMUSG00000024261, ENSMUSG00000000560, ENSMUSG00000037541, ENSMUSG00000029512, ENSMUSG00000074657, ENSMUSG00000024241, ENSMUSG00000004113, ENSMUSG00000071072, ENSMUSG00000028664, ENSMUSG00000009292, ENSMUSG00000025533, ENSMUSG00000034160, ENSMUSG00000002496, ENSMUSG00000004961, ENSMUSG00000026833, ENSMUSG00000024831,…	491	484	13434	1.4697783238794164	0.9999999994514077	0.6377470855841532	51.787496593753346
GOTERM_BP_DIRECT	GO:0050919~negative chemotaxis	4	0.7299270072992701	0.05099917938996572	ENSMUSG00000027087, ENSMUSG00000031398, ENSMUSG00000028883, ENSMUSG00000031558	443	24	12527	4.712942061700526	1.0	0.961539287655123	59.456256909168424
GOTERM_BP_DIRECT	GO:0007186~G-protein coupled receptor signaling pathway	19	3.4671532846715327	0.0512172653244023	ENSMUSG00000027669, ENSMUSG00000034997, ENSMUSG00000046856, ENSMUSG00000038760, ENSMUSG00000043441, ENSMUSG00000017165, ENSMUSG00000036437, ENSMUSG00000040836, ENSMUSG00000045509, ENSMUSG00000039116, ENSMUSG00000039809, ENSMUSG00000041380, ENSMUSG00000071658, ENSMUSG00000024858, ENSMUSG00000021303, ENSMUSG00000027765, ENSMUSG00000041977, ENSMUSG00000047507, ENSMUSG00000023918	443	336	12527	1.5990339137912501	1.0	0.9582549997265357	59.61664797505
GOTERM_BP_DIRECT	GO:0060048~cardiac muscle contraction	5	0.9124087591240875	0.05145495992391379	ENSMUSG00000045103, ENSMUSG00000049281, ENSMUSG00000026414, ENSMUSG00000032511, ENSMUSG00000024858	443	40	12527	3.534706546275395	1.0	0.9549567367331823	59.790779381272685
GOTERM_CC_DIRECT	GO:0014069~postsynaptic density	15	2.737226277372263	0.05237613257449595	ENSMUSG00000037217, ENSMUSG00000028402, ENSMUSG00000037541, ENSMUSG00000022770, ENSMUSG00000025085, ENSMUSG00000024241, ENSMUSG00000000861, ENSMUSG00000030600, ENSMUSG00000000223, ENSMUSG00000028273, ENSMUSG00000002458, ENSMUSG00000047261, ENSMUSG00000071658, ENSMUSG00000032452, ENSMUSG00000027765	491	237	13434	1.731676506225992	0.9999999997219517	0.6321745075562297	52.89550580025203
GOTERM_BP_DIRECT	GO:0007601~visual perception	7	1.2773722627737227	0.05419366039545345	ENSMUSG00000045871, ENSMUSG00000032172, ENSMUSG00000027966, ENSMUSG00000023267, ENSMUSG00000025921, ENSMUSG00000030761, ENSMUSG00000021123	443	77	12527	2.5706956700184693	1.0	0.9583723150542992	61.7467490194682
GOTERM_BP_DIRECT	GO:0007399~nervous system development	19	3.4671532846715327	0.054393117853559506	ENSMUSG00000022144, ENSMUSG00000026833, ENSMUSG00000049281, ENSMUSG00000028883, ENSMUSG00000038777, ENSMUSG00000063632, ENSMUSG00000031285, ENSMUSG00000063919, ENSMUSG00000075478, ENSMUSG00000031558, ENSMUSG00000034958, ENSMUSG00000022995, ENSMUSG00000030092, ENSMUSG00000028664, ENSMUSG00000005583, ENSMUSG00000047261, ENSMUSG00000030075, ENSMUSG00000060798, ENSMUSG00000051243	443	338	12527	1.5895721746563907	1.0	0.9551655943605464	61.88564138999957
GOTERM_BP_DIRECT	GO:0021785~branchiomotor neuron axon guidance	3	0.5474452554744526	0.05534131889782091	ENSMUSG00000031398, ENSMUSG00000028883, ENSMUSG00000030084	443	11	12527	7.712087010055407	1.0	0.953916616587274	62.539449425071744
GOTERM_BP_DIRECT	GO:0003197~endocardial cushion development	3	0.5474452554744526	0.05534131889782091	ENSMUSG00000040152, ENSMUSG00000039910, ENSMUSG00000052504	443	11	12527	7.712087010055407	1.0	0.953916616587274	62.539449425071744
GOTERM_BP_DIRECT	GO:0030317~sperm motility	5	0.9124087591240875	0.05549543196132816	ENSMUSG00000027676, ENSMUSG00000026463, ENSMUSG00000048029, ENSMUSG00000022783, ENSMUSG00000022262	443	41	12527	3.4484941914881904	1.0	0.9505597525639141	62.64471080177447
GOTERM_BP_DIRECT	GO:0086091~regulation of heart rate by cardiac conduction	4	0.7299270072992701	0.056489189961969076	ENSMUSG00000044393, ENSMUSG00000049281, ENSMUSG00000032511, ENSMUSG00000040118	443	25	12527	4.524424379232505	1.0	0.9495045431300083	63.31679948682345
GOTERM_MF_DIRECT	GO:0005249~voltage-gated potassium channel activity	6	1.094890510948905	0.05663548318617552	ENSMUSG00000052726, ENSMUSG00000022342, ENSMUSG00000005864, ENSMUSG00000035580, ENSMUSG00000023243, ENSMUSG00000074575	434	58	12053	2.872954075957413	1.0	0.9378185573044436	58.253454099874034
GOTERM_BP_DIRECT	GO:0007507~heart development	14	2.5547445255474455	0.05748743914449023	ENSMUSG00000046169, ENSMUSG00000027676, ENSMUSG00000055024, ENSMUSG00000038763, ENSMUSG00000022842, ENSMUSG00000022672, ENSMUSG00000037016, ENSMUSG00000026414, ENSMUSG00000005583, ENSMUSG00000039910, ENSMUSG00000022262, ENSMUSG00000024858, ENSMUSG00000002496, ENSMUSG00000023991	443	226	12527	1.7517129786851515	1.0	0.9484950741007304	63.980445592019564
GOTERM_CC_DIRECT	GO:0030672~synaptic vesicle membrane	6	1.094890510948905	0.05974101591803342	ENSMUSG00000037217, ENSMUSG00000031144, ENSMUSG00000024261, ENSMUSG00000049624, ENSMUSG00000029608, ENSMUSG00000004961	491	58	13434	2.8303953929348973	0.9999999999885654	0.6655966540239113	57.76754334154138
GOTERM_MF_DIRECT	GO:0005524~ATP binding	59	10.766423357664232	0.061945033638679634	ENSMUSG00000040274, ENSMUSG00000005370, ENSMUSG00000018474, ENSMUSG00000031974, ENSMUSG00000042724, ENSMUSG00000029512, ENSMUSG00000026393, ENSMUSG00000074657, ENSMUSG00000032344, ENSMUSG00000029859, ENSMUSG00000052155, ENSMUSG00000022262, ENSMUSG00000038145, ENSMUSG00000027765, ENSMUSG00000027293, ENSMUSG00000005237, ENSMUSG00000037370, ENSMUSG00000022442, ENSMUSG00000069793, ENSMUSG00000045095,…	434	1322	12053	1.2394413575297867	1.0	0.9417783513456478	61.63871151517757
KEGG_PATHWAY	mmu05222:Small cell lung cancer	7	1.2773722627737227	0.0633638933576556	ENSMUSG00000027087, ENSMUSG00000040274, ENSMUSG00000024421, ENSMUSG00000018983, ENSMUSG00000026639, ENSMUSG00000026479, ENSMUSG00000032000	185	80	5189	2.454256756756757	0.9999988562867282	0.680213766826851	56.23736716209814
KEGG_PATHWAY	mmu04512:ECM-receptor interaction	7	1.2773722627737227	0.0633638933576556	ENSMUSG00000027087, ENSMUSG00000027966, ENSMUSG00000024421, ENSMUSG00000032572, ENSMUSG00000026639, ENSMUSG00000040152, ENSMUSG00000026479	185	80	5189	2.454256756756757	0.9999988562867282	0.680213766826851	56.23736716209814
GOTERM_MF_DIRECT	GO:0004672~protein kinase activity	25	4.562043795620438	0.06382868285689815	ENSMUSG00000040274, ENSMUSG00000028926, ENSMUSG00000020451, ENSMUSG00000042724, ENSMUSG00000031284, ENSMUSG00000029512, ENSMUSG00000026393, ENSMUSG00000052920, ENSMUSG00000066800, ENSMUSG00000061436, ENSMUSG00000028664, ENSMUSG00000003810, ENSMUSG00000029859, ENSMUSG00000052155, ENSMUSG00000038145, ENSMUSG00000026074, ENSMUSG00000028469, ENSMUSG00000033885, ENSMUSG00000037989, ENSMUSG00000052504,…	434	480	12053	1.4464525729646696	1.0	0.9360448744365639	62.77681068059091
GOTERM_BP_DIRECT	GO:0009408~response to heat	5	0.9124087591240875	0.06407314552238676	ENSMUSG00000009292, ENSMUSG00000059970, ENSMUSG00000018507, ENSMUSG00000007122, ENSMUSG00000040987	443	43	12527	3.288099112814321	1.0	0.9607723412267695	68.0832948515565
GOTERM_BP_DIRECT	GO:0046887~positive regulation of hormone secretion	3	0.5474452554744526	0.06489622496501826	ENSMUSG00000022454, ENSMUSG00000063632, ENSMUSG00000027765	443	12	12527	7.06941309255079	1.0	0.9594446941848547	68.5639393150073
GOTERM_BP_DIRECT	GO:0021952~central nervous system projection neuron axonogenesis	3	0.5474452554744526	0.06489622496501826	ENSMUSG00000028664, ENSMUSG00000031285, ENSMUSG00000031558	443	12	12527	7.06941309255079	1.0	0.9594446941848547	68.5639393150073
GOTERM_MF_DIRECT	GO:0033130~acetylcholine receptor binding	3	0.5474452554744526	0.06698916005621787	ENSMUSG00000024109, ENSMUSG00000022587, ENSMUSG00000022577	434	12	12053	6.9429723502304155	1.0	0.9341591534487783	64.61585090582382
GOTERM_MF_DIRECT	GO:0005516~calmodulin binding	11	2.0072992700729926	0.06711324717752307	ENSMUSG00000001151, ENSMUSG00000018830, ENSMUSG00000026463, ENSMUSG00000032511, ENSMUSG00000005864, ENSMUSG00000017774, ENSMUSG00000047261, ENSMUSG00000030761, ENSMUSG00000031285, ENSMUSG00000028456, ENSMUSG00000069662	434	162	12053	1.8857455766057918	1.0	0.9237931354992255	64.68629541570618
GOTERM_MF_DIRECT	GO:0030276~clathrin binding	5	0.9124087591240875	0.06752939820732926	ENSMUSG00000020847, ENSMUSG00000024261, ENSMUSG00000029608, ENSMUSG00000030616, ENSMUSG00000004961	434	43	12053	3.2292894652234487	1.0	0.9140919421754241	64.92159084270506
GOTERM_BP_DIRECT	GO:0048704~embryonic skeletal system morphogenesis	4	0.7299270072992701	0.06826568409589887	ENSMUSG00000027966, ENSMUSG00000005583, ENSMUSG00000063632, ENSMUSG00000022770	443	27	12527	4.18928183262269	1.0	0.9631447831301914	70.46138383171832
GOTERM_CC_DIRECT	GO:0001518~voltage-gated sodium channel complex	3	0.5474452554744526	0.06881518656207877	ENSMUSG00000049281, ENSMUSG00000075316, ENSMUSG00000032511	491	12	13434	6.840122199592669	0.9999999999997834	0.7032984157244798	63.12666570573027
GOTERM_BP_DIRECT	GO:0007208~phospholipase C-activating serotonin receptor signaling pathway	2	0.36496350364963503	0.06932534586905993	ENSMUSG00000034997, ENSMUSG00000041380	443	2	12527	28.277652370203157	1.0	0.9623472356422967	71.03545202747073
GOTERM_BP_DIRECT	GO:0010751~negative regulation of nitric oxide mediated signal transduction	2	0.36496350364963503	0.06932534586905993	ENSMUSG00000026463, ENSMUSG00000040152	443	2	12527	28.277652370203157	1.0	0.9623472356422967	71.03545202747073
GOTERM_BP_DIRECT	GO:0010513~positive regulation of phosphatidylinositol biosynthetic process	2	0.36496350364963503	0.06932534586905993	ENSMUSG00000034997, ENSMUSG00000041380	443	2	12527	28.277652370203157	1.0	0.9623472356422967	71.03545202747073
GOTERM_BP_DIRECT	GO:1901895~negative regulation of calcium-transporting ATPase activity	2	0.36496350364963503	0.06932534586905993	ENSMUSG00000045322, ENSMUSG00000038583	443	2	12527	28.277652370203157	1.0	0.9623472356422967	71.03545202747073
GOTERM_BP_DIRECT	GO:0014809~regulation of skeletal muscle contraction by regulation of release of sequestered calcium ion	2	0.36496350364963503	0.06932534586905993	ENSMUSG00000045103, ENSMUSG00000007122	443	2	12527	28.277652370203157	1.0	0.9623472356422967	71.03545202747073
GOTERM_MF_DIRECT	GO:0071886~1-(4-iodo-2,5-dimethoxyphenyl)propan-2-amine binding	2	0.36496350364963503	0.07056162420420548	ENSMUSG00000034997, ENSMUSG00000041380	434	2	12053	27.771889400921662	1.0	0.9128721461358993	66.59237933214746
GOTERM_CC_DIRECT	GO:0016328~lateral plasma membrane	5	0.9124087591240875	0.07061942489501427	ENSMUSG00000030020, ENSMUSG00000030223, ENSMUSG00000044393, ENSMUSG00000017774, ENSMUSG00000022770	491	43	13434	3.181452185857055	0.999999999999902	0.6982500893076271	64.11392041080416
GOTERM_BP_DIRECT	GO:0003151~outflow tract morphogenesis	5	0.9124087591240875	0.07330249397612977	ENSMUSG00000040152, ENSMUSG00000039910, ENSMUSG00000005583, ENSMUSG00000063632, ENSMUSG00000036437	443	45	12527	3.1419613744670176	1.0	0.9666028376083309	73.09767811081274
GOTERM_BP_DIRECT	GO:0006468~protein phosphorylation	26	4.744525547445255	0.07371954334639225	ENSMUSG00000040274, ENSMUSG00000025855, ENSMUSG00000028926, ENSMUSG00000020451, ENSMUSG00000042724, ENSMUSG00000031284, ENSMUSG00000026393, ENSMUSG00000029512, ENSMUSG00000052920, ENSMUSG00000061436, ENSMUSG00000066800, ENSMUSG00000028664, ENSMUSG00000029859, ENSMUSG00000003810, ENSMUSG00000052155, ENSMUSG00000038145, ENSMUSG00000026074, ENSMUSG00000028469, ENSMUSG00000033885, ENSMUSG00000037989,…	443	521	12527	1.4111688322942075	1.0	0.9647972544331078	73.305723492742
GOTERM_BP_DIRECT	GO:0006044~N-acetylglucosamine metabolic process	3	0.5474452554744526	0.07495329022750319	ENSMUSG00000033350, ENSMUSG00000052102, ENSMUSG00000034744	443	13	12527	6.525612085431499	1.0	0.9643477669865134	73.91234102522492
GOTERM_BP_DIRECT	GO:0071625~vocalization behavior	3	0.5474452554744526	0.07495329022750319	ENSMUSG00000037541, ENSMUSG00000039419, ENSMUSG00000024109	443	13	12527	6.525612085431499	1.0	0.9643477669865134	73.91234102522492
GOTERM_MF_DIRECT	GO:0005254~chloride channel activity	5	0.9124087591240875	0.07718539003767255	ENSMUSG00000023267, ENSMUSG00000055078, ENSMUSG00000000560, ENSMUSG00000031343, ENSMUSG00000018589	434	45	12053	3.0857654889912953	1.0	0.9220225815986535	69.98724179881752
GOTERM_MF_DIRECT	GO:0019902~phosphatase binding	5	0.9124087591240875	0.07718539003767255	ENSMUSG00000003810, ENSMUSG00000020669, ENSMUSG00000002496, ENSMUSG00000022770, ENSMUSG00000030616	434	45	12053	3.0857654889912953	1.0	0.9220225815986535	69.98724179881752
GOTERM_MF_DIRECT	GO:0017154~semaphorin receptor activity	3	0.5474452554744526	0.07733911610521835	ENSMUSG00000031398, ENSMUSG00000053646, ENSMUSG00000030084	434	13	12053	6.408897554058845	1.0	0.9128754979835615	70.06206484438215
GOTERM_BP_DIRECT	GO:0031175~neuron projection development	9	1.6423357664233578	0.07749315326640557	ENSMUSG00000022144, ENSMUSG00000030020, ENSMUSG00000056602, ENSMUSG00000027500, ENSMUSG00000069227, ENSMUSG00000024456, ENSMUSG00000039419, ENSMUSG00000029512, ENSMUSG00000034958	443	126	12527	2.019832312157369	1.0	0.9659918704899955	75.12051174328064
GOTERM_BP_DIRECT	GO:0006906~vesicle fusion	5	0.9124087591240875	0.07815653060989919	ENSMUSG00000020847, ENSMUSG00000024261, ENSMUSG00000029608, ENSMUSG00000030616, ENSMUSG00000004961	443	46	12527	3.0736578663264305	1.0	0.9646721593713169	75.42727491107061
GOTERM_CC_DIRECT	GO:0030424~axon	19	3.4671532846715327	0.07965940040688377	ENSMUSG00000026833, ENSMUSG00000037217, ENSMUSG00000024831, ENSMUSG00000034997, ENSMUSG00000023267, ENSMUSG00000036534, ENSMUSG00000027500, ENSMUSG00000024261, ENSMUSG00000028883, ENSMUSG00000031561, ENSMUSG00000000560, ENSMUSG00000036437, ENSMUSG00000018507, ENSMUSG00000074657, ENSMUSG00000025068, ENSMUSG00000034958, ENSMUSG00000028664, ENSMUSG00000047261, ENSMUSG00000024858	491	344	13434	1.5111897882821008	0.9999999999999982	0.7290535634345701	68.70141777856769
GOTERM_BP_DIRECT	GO:0051209~release of sequestered calcium ion into cytosol	4	0.7299270072992701	0.08105458227513213	ENSMUSG00000027087, ENSMUSG00000009292, ENSMUSG00000034997, ENSMUSG00000041380	443	29	12527	3.900365844165953	1.0	0.966771454771	76.72610652350956
GOTERM_BP_DIRECT	GO:0016339~calcium-dependent cell-cell adhesion via plasma membrane cell adhesion molecules	3	0.5474452554744526	0.08546536388515903	ENSMUSG00000012819, ENSMUSG00000024109, ENSMUSG00000047910	443	14	12527	6.059496936472106	1.0	0.9706636386611242	78.57942758943209
GOTERM_MF_DIRECT	GO:0003774~motor activity	6	1.094890510948905	0.08802603044562728	ENSMUSG00000020527, ENSMUSG00000018830, ENSMUSG00000017774, ENSMUSG00000030761, ENSMUSG00000022262, ENSMUSG00000005237	434	66	12053	2.5247172182656055	1.0	0.9308979659724579	74.85727951733578
KEGG_PATHWAY	mmu04151:PI3K-Akt signaling pathway	16	2.9197080291970803	0.08899418516644922	ENSMUSG00000040274, ENSMUSG00000027669, ENSMUSG00000024421, ENSMUSG00000032572, ENSMUSG00000026639, ENSMUSG00000040152, ENSMUSG00000028864, ENSMUSG00000024241, ENSMUSG00000034801, ENSMUSG00000027087, ENSMUSG00000027966, ENSMUSG00000036585, ENSMUSG00000071658, ENSMUSG00000026479, ENSMUSG00000002496, ENSMUSG00000021303	185	290	5189	1.5475116495806152	0.999999996533269	0.7765272225563467	69.16923893991893
KEGG_PATHWAY	mmu05206:MicroRNAs in cancer	9	1.6423357664233578	0.08946670140736	ENSMUSG00000040274, ENSMUSG00000022521, ENSMUSG00000018983, ENSMUSG00000040152, ENSMUSG00000055024, ENSMUSG00000032477, ENSMUSG00000024241, ENSMUSG00000034801, ENSMUSG00000069662	185	130	5189	1.941829521829522	0.9999999968895084	0.7532001270077032	69.37050806255463
GOTERM_MF_DIRECT	GO:0005506~iron ion binding	8	1.4598540145985401	0.09033249027267964	ENSMUSG00000069919, ENSMUSG00000024292, ENSMUSG00000073424, ENSMUSG00000039519, ENSMUSG00000064351, ENSMUSG00000038025, ENSMUSG00000069917, ENSMUSG00000047155	434	107	12053	2.0764029458633018	1.0	0.9280084964264093	75.79336343577856
GOTERM_BP_DIRECT	GO:0007169~transmembrane receptor protein tyrosine kinase signaling pathway	7	1.2773722627737227	0.09045697345370399	ENSMUSG00000029869, ENSMUSG00000022144, ENSMUSG00000053141, ENSMUSG00000028664, ENSMUSG00000029859, ENSMUSG00000027316, ENSMUSG00000052504	443	88	12527	2.2493587112661606	1.0	0.9746366480241949	80.50885990598012
GOTERM_CC_DIRECT	GO:0031045~dense core granule	3	0.5474452554744526	0.09048800623591947	ENSMUSG00000050711, ENSMUSG00000024261, ENSMUSG00000004961	491	14	13434	5.862961885365143	1.0	0.7623028346205359	73.47854010148961
GOTERM_BP_DIRECT	GO:0060021~palate development	6	1.094890510948905	0.09159903661904534	ENSMUSG00000021253, ENSMUSG00000028664, ENSMUSG00000025930, ENSMUSG00000005583, ENSMUSG00000019947, ENSMUSG00000024241	443	68	12527	2.495086973841455	1.0	0.9741176921640108	80.9266766059644
KEGG_PATHWAY	mmu05410:Hypertrophic cardiomyopathy (HCM)	6	1.094890510948905	0.09229564400282325	ENSMUSG00000021253, ENSMUSG00000027087, ENSMUSG00000038205, ENSMUSG00000045103, ENSMUSG00000026414, ENSMUSG00000040118	185	68	5189	2.474880763116057	0.9999999983767565	0.7405667837883791	70.5504139426019
GOTERM_MF_DIRECT	GO:0003777~microtubule motor activity	6	1.094890510948905	0.09247806832727562	ENSMUSG00000050382, ENSMUSG00000052861, ENSMUSG00000022262, ENSMUSG00000074657, ENSMUSG00000045328, ENSMUSG00000005237	434	67	12053	2.487034871724328	1.0	0.9249020282087709	76.63485656683179
GOTERM_CC_DIRECT	GO:0001725~stress fiber	6	1.094890510948905	0.092532479166496	ENSMUSG00000022995, ENSMUSG00000018830, ENSMUSG00000089996, ENSMUSG00000029860, ENSMUSG00000024048, ENSMUSG00000025085	491	66	13434	2.487317163488243	1.0	0.7578788601780264	74.30070018382192
GOTERM_MF_DIRECT	GO:0046332~SMAD binding	5	0.9124087591240875	0.09288285869938366	ENSMUSG00000061436, ENSMUSG00000031328, ENSMUSG00000022521, ENSMUSG00000039910, ENSMUSG00000055024	434	48	12053	2.8929051459293396	1.0	0.9179832226196949	76.79052114841396
GOTERM_CC_DIRECT	GO:0032281~AMPA glutamate receptor complex	4	0.7299270072992701	0.09478594537968399	ENSMUSG00000052581, ENSMUSG00000032172, ENSMUSG00000027965, ENSMUSG00000026833	491	30	13434	3.6480651731160894	1.0	0.7545042196137963	75.17945064360364
GOTERM_CC_DIRECT	GO:0030016~myofibril	4	0.7299270072992701	0.09478594537968399	ENSMUSG00000019467, ENSMUSG00000026414, ENSMUSG00000018830, ENSMUSG00000007122	491	30	13434	3.6480651731160894	1.0	0.7545042196137963	75.17945064360364
GOTERM_BP_DIRECT	GO:0051493~regulation of cytoskeleton organization	3	0.5474452554744526	0.09638798414226515	ENSMUSG00000029094, ENSMUSG00000027500, ENSMUSG00000053646	443	15	12527	5.655530474040632	1.0	0.9772946770740855	82.5885452072451
GOTERM_CC_DIRECT	GO:0031090~organelle membrane	5	0.9124087591240875	0.096932086565243	ENSMUSG00000034171, ENSMUSG00000024292, ENSMUSG00000039519, ENSMUSG00000025921, ENSMUSG00000047155	491	48	13434	2.8500509164969454	1.0	0.7509298890671264	75.99033444012679
KEGG_PATHWAY	mmu00604:Glycosphingolipid biosynthesis - ganglio series	3	0.5474452554744526	0.09707299057380785	ENSMUSG00000045594, ENSMUSG00000026811, ENSMUSG00000079442	185	15	5189	5.60972972972973	0.9999999994612309	0.7365412258087558	72.44837517123777
KEGG_PATHWAY	mmu00531:Glycosaminoglycan degradation	3	0.5474452554744526	0.09707299057380785	ENSMUSG00000045594, ENSMUSG00000015027, ENSMUSG00000035847	185	15	5189	5.60972972972973	0.9999999994612309	0.7365412258087558	72.44837517123777
GOTERM_BP_DIRECT	GO:0043087~regulation of GTPase activity	6	1.094890510948905	0.10062722535317709	ENSMUSG00000052920, ENSMUSG00000029859, ENSMUSG00000031398, ENSMUSG00000052504, ENSMUSG00000030084, ENSMUSG00000031355	443	70	12527	2.423798774588842	1.0	0.9795555542090675	83.9449072574586
GOTERM_CC_DIRECT	GO:0000139~Golgi membrane	20	3.64963503649635	0.10073310695066126	ENSMUSG00000030172, ENSMUSG00000019888, ENSMUSG00000026811, ENSMUSG00000028700, ENSMUSG00000079442, ENSMUSG00000022842, ENSMUSG00000039637, ENSMUSG00000030704, ENSMUSG00000001143, ENSMUSG00000058966, ENSMUSG00000027977, ENSMUSG00000034171, ENSMUSG00000038126, ENSMUSG00000033350, ENSMUSG00000034981, ENSMUSG00000043388, ENSMUSG00000021130, ENSMUSG00000030990, ENSMUSG00000032452, ENSMUSG00000023908	491	379	13434	1.4438252664047848	1.0	0.7536077303223553	77.36642067451406
GOTERM_CC_DIRECT	GO:0005604~basement membrane	7	1.2773722627737227	0.10200504729907575	ENSMUSG00000037016, ENSMUSG00000017466, ENSMUSG00000024421, ENSMUSG00000026639, ENSMUSG00000026479, ENSMUSG00000025068, ENSMUSG00000042353	491	88	13434	2.1764025180522126	1.0	0.7471971422803383	77.81029751589543
GOTERM_BP_DIRECT	GO:0048563~post-embryonic organ morphogenesis	2	0.36496350364963503	0.10216831570022823	ENSMUSG00000012819, ENSMUSG00000030761	443	3	12527	18.851768246802106	1.0	0.9794233293275747	84.41282814065481
GOTERM_BP_DIRECT	GO:0018076~N-terminal peptidyl-lysine acetylation	2	0.36496350364963503	0.10216831570022823	ENSMUSG00000022521, ENSMUSG00000055024	443	3	12527	18.851768246802106	1.0	0.9794233293275747	84.41282814065481
GOTERM_BP_DIRECT	GO:0018125~peptidyl-cysteine methylation	2	0.36496350364963503	0.10216831570022823	ENSMUSG00000003411, ENSMUSG00000030704	443	3	12527	18.851768246802106	1.0	0.9794233293275747	84.41282814065481
GOTERM_BP_DIRECT	GO:0006041~glucosamine metabolic process	2	0.36496350364963503	0.10216831570022823	ENSMUSG00000034160, ENSMUSG00000052102	443	3	12527	18.851768246802106	1.0	0.9794233293275747	84.41282814065481
GOTERM_BP_DIRECT	GO:0003211~cardiac ventricle formation	2	0.36496350364963503	0.10216831570022823	ENSMUSG00000005583, ENSMUSG00000063632	443	3	12527	18.851768246802106	1.0	0.9794233293275747	84.41282814065481
GOTERM_BP_DIRECT	GO:0098703~calcium ion import across plasma membrane	2	0.36496350364963503	0.10216831570022823	ENSMUSG00000009292, ENSMUSG00000079157	443	3	12527	18.851768246802106	1.0	0.9794233293275747	84.41282814065481
GOTERM_MF_DIRECT	GO:0043177~organic acid binding	2	0.36496350364963503	0.10395692888751122	ENSMUSG00000069919, ENSMUSG00000069917	434	3	12053	18.514592933947775	1.0	0.9335726508682716	80.69196237396984
GOTERM_MF_DIRECT	GO:0017124~SH3 domain binding	8	1.4598540145985401	0.10458355130268851	ENSMUSG00000022995, ENSMUSG00000026058, ENSMUSG00000029094, ENSMUSG00000031246, ENSMUSG00000037541, ENSMUSG00000031284, ENSMUSG00000031355, ENSMUSG00000024241	434	111	12053	2.00157761448084	1.0	0.9280271690173034	80.89328619132417
GOTERM_BP_DIRECT	GO:0003007~heart morphogenesis	5	0.9124087591240875	0.10471728717060458	ENSMUSG00000029478, ENSMUSG00000027966, ENSMUSG00000031328, ENSMUSG00000003233, ENSMUSG00000024241	443	51	12527	2.7723188598238395	1.0	0.9801057112894955	85.15868658791013
GOTERM_BP_DIRECT	GO:0050714~positive regulation of protein secretion	4	0.7299270072992701	0.10940382634752178	ENSMUSG00000021253, ENSMUSG00000020847, ENSMUSG00000055024, ENSMUSG00000028456	443	33	12527	3.4275942266912915	1.0	0.9822903322839028	86.44309108605641
GOTERM_BP_DIRECT	GO:0007015~actin filament organization	6	1.094890510948905	0.1149669803294295	ENSMUSG00000022995, ENSMUSG00000070047, ENSMUSG00000089996, ENSMUSG00000024456, ENSMUSG00000022770, ENSMUSG00000031355	443	73	12527	2.3241906057701227	1.0	0.9847156844241154	87.83179890714814
GOTERM_BP_DIRECT	GO:0001934~positive regulation of protein phosphorylation	10	1.824817518248175	0.11637160412574303	ENSMUSG00000061436, ENSMUSG00000059970, ENSMUSG00000003233, ENSMUSG00000034160, ENSMUSG00000052155, ENSMUSG00000036585, ENSMUSG00000036295, ENSMUSG00000055024, ENSMUSG00000027765, ENSMUSG00000059714	443	161	12527	1.756375923615103	1.0	0.9844838106842472	88.1606071545508
GOTERM_MF_DIRECT	GO:0005089~Rho guanyl-nucleotide exchange factor activity	6	1.094890510948905	0.11641089816673834	ENSMUSG00000019467, ENSMUSG00000041354, ENSMUSG00000021215, ENSMUSG00000041977, ENSMUSG00000024241, ENSMUSG00000034801	434	72	12053	2.314324116743472	1.0	0.9419559022176202	84.34465170718144
KEGG_PATHWAY	mmu04110:Cell cycle	8	1.4598540145985401	0.11665496354607648	ENSMUSG00000021253, ENSMUSG00000022672, ENSMUSG00000040274, ENSMUSG00000022521, ENSMUSG00000018983, ENSMUSG00000055024, ENSMUSG00000032477, ENSMUSG00000023908	185	116	5189	1.9343895619757692	0.9999999999944887	0.7823691446909038	79.11013964193839
KEGG_PATHWAY	mmu04080:Neuroactive ligand-receptor interaction	11	2.0072992700729926	0.11669288996723118	ENSMUSG00000034997, ENSMUSG00000023267, ENSMUSG00000055078, ENSMUSG00000038760, ENSMUSG00000039809, ENSMUSG00000041380, ENSMUSG00000000560, ENSMUSG00000036437, ENSMUSG00000027765, ENSMUSG00000031343, ENSMUSG00000018589	185	184	5189	1.6768213866039954	0.999999999994538	0.763246032451146	79.12145959869963
KEGG_PATHWAY	mmu04810:Regulation of actin cytoskeleton	11	2.0072992700729926	0.11669288996723118	ENSMUSG00000027087, ENSMUSG00000022995, ENSMUSG00000030830, ENSMUSG00000020451, ENSMUSG00000036585, ENSMUSG00000024456, ENSMUSG00000031284, ENSMUSG00000008475, ENSMUSG00000024048, ENSMUSG00000024241, ENSMUSG00000034801	185	184	5189	1.6768213866039954	0.999999999994538	0.763246032451146	79.12145959869963
GOTERM_BP_DIRECT	GO:0006865~amino acid transport	4	0.7299270072992701	0.1170164610170215	ENSMUSG00000028744, ENSMUSG00000036534, ENSMUSG00000049624, ENSMUSG00000019894	443	34	12527	3.3267826317886064	1.0	0.9838019705423007	88.30874165740418
GOTERM_BP_DIRECT	GO:0030837~negative regulation of actin filament polymerization	3	0.5474452554744526	0.11929968584005606	ENSMUSG00000068566, ENSMUSG00000089996, ENSMUSG00000031558	443	17	12527	4.99017394768291	1.0	0.9841063888864836	88.81932277996466
GOTERM_BP_DIRECT	GO:0003279~cardiac septum development	3	0.5474452554744526	0.11929968584005606	ENSMUSG00000046169, ENSMUSG00000050382, ENSMUSG00000057110	443	17	12527	4.99017394768291	1.0	0.9841063888864836	88.81932277996466
GOTERM_CC_DIRECT	GO:0044297~cell body	7	1.2773722627737227	0.11939102458971101	ENSMUSG00000027669, ENSMUSG00000055078, ENSMUSG00000071658, ENSMUSG00000025921, ENSMUSG00000027765, ENSMUSG00000018507, ENSMUSG00000025068	491	92	13434	2.08177632161516	1.0	0.7931549263077791	83.12133712950668
GOTERM_BP_DIRECT	GO:0006816~calcium ion transport	8	1.4598540145985401	0.11971820571081133	ENSMUSG00000004113, ENSMUSG00000009292, ENSMUSG00000021541, ENSMUSG00000026463, ENSMUSG00000012819, ENSMUSG00000040118, ENSMUSG00000038583, ENSMUSG00000018507	443	117	12527	1.933514691979703	1.0	0.9833005054461265	88.91060499116102
GOTERM_MF_DIRECT	GO:0043395~heparan sulfate proteoglycan binding	3	0.5474452554744526	0.12290048967495418	ENSMUSG00000052581, ENSMUSG00000058571, ENSMUSG00000031558	434	17	12053	4.900921658986175	1.0	0.9458265479461071	85.98172568521025
GOTERM_BP_DIRECT	GO:0035023~regulation of Rho protein signal transduction	6	1.094890510948905	0.12503875343822593	ENSMUSG00000019467, ENSMUSG00000021215, ENSMUSG00000059714, ENSMUSG00000041977, ENSMUSG00000024241, ENSMUSG00000034801	443	75	12527	2.262212189616253	1.0	0.9853159233099905	90.01152928806079
KEGG_PATHWAY	mmu05414:Dilated cardiomyopathy	6	1.094890510948905	0.1260897528586778	ENSMUSG00000021253, ENSMUSG00000027087, ENSMUSG00000045103, ENSMUSG00000026414, ENSMUSG00000040118, ENSMUSG00000038583	185	75	5189	2.243891891891892	0.9999999999994158	0.772942867293256	81.75844932674904
GOTERM_MF_DIRECT	GO:0004674~protein serine/threonine kinase activity	19	3.4671532846715327	0.12722760416057455	ENSMUSG00000040274, ENSMUSG00000028926, ENSMUSG00000020451, ENSMUSG00000037989, ENSMUSG00000042724, ENSMUSG00000038763, ENSMUSG00000042567, ENSMUSG00000031284, ENSMUSG00000026393, ENSMUSG00000029512, ENSMUSG00000022672, ENSMUSG00000052920, ENSMUSG00000061436, ENSMUSG00000003810, ENSMUSG00000052155, ENSMUSG00000038145, ENSMUSG00000024858, ENSMUSG00000026074, ENSMUSG00000023908	434	374	12053	1.4108713866778382	1.0	0.9464920477730527	86.98294267940723
GOTERM_BP_DIRECT	GO:0030279~negative regulation of ossification	3	0.5474452554744526	0.13121214426394015	ENSMUSG00000005583, ENSMUSG00000027316, ENSMUSG00000037370	443	18	12527	4.712942061700526	1.0	0.9874419677813661	91.15975897115948
GOTERM_BP_DIRECT	GO:0060384~innervation	3	0.5474452554744526	0.13121214426394015	ENSMUSG00000045871, ENSMUSG00000055078, ENSMUSG00000028456	443	18	12527	4.712942061700526	1.0	0.9874419677813661	91.15975897115948
GOTERM_BP_DIRECT	GO:2000020~positive regulation of male gonad development	2	0.36496350364963503	0.13385480599981492	ENSMUSG00000028883, ENSMUSG00000039910	443	4	12527	14.138826185101578	1.0	0.9877894342513465	91.6122396211208
GOTERM_BP_DIRECT	GO:0043043~peptide biosynthetic process	2	0.36496350364963503	0.13385480599981492	ENSMUSG00000045103, ENSMUSG00000021587	443	4	12527	14.138826185101578	1.0	0.9877894342513465	91.6122396211208
GOTERM_BP_DIRECT	GO:1990086~lens fiber cell apoptotic process	2	0.36496350364963503	0.13385480599981492	ENSMUSG00000018983, ENSMUSG00000038805	443	4	12527	14.138826185101578	1.0	0.9877894342513465	91.6122396211208
GOTERM_BP_DIRECT	GO:2000973~regulation of pro-B cell differentiation	2	0.36496350364963503	0.13385480599981492	ENSMUSG00000024241, ENSMUSG00000034801	443	4	12527	14.138826185101578	1.0	0.9877894342513465	91.6122396211208
GOTERM_BP_DIRECT	GO:0002634~regulation of germinal center formation	2	0.36496350364963503	0.13385480599981492	ENSMUSG00000019850, ENSMUSG00000005583	443	4	12527	14.138826185101578	1.0	0.9877894342513465	91.6122396211208
GOTERM_BP_DIRECT	GO:0060022~hard palate development	2	0.36496350364963503	0.13385480599981492	ENSMUSG00000063632, ENSMUSG00000022770	443	4	12527	14.138826185101578	1.0	0.9877894342513465	91.6122396211208
GOTERM_BP_DIRECT	GO:0031579~membrane raft organization	2	0.36496350364963503	0.13385480599981492	ENSMUSG00000068566, ENSMUSG00000022770	443	4	12527	14.138826185101578	1.0	0.9877894342513465	91.6122396211208
GOTERM_BP_DIRECT	GO:0060023~soft palate development	2	0.36496350364963503	0.13385480599981492	ENSMUSG00000046982, ENSMUSG00000063632	443	4	12527	14.138826185101578	1.0	0.9877894342513465	91.6122396211208
GOTERM_CC_DIRECT	GO:0001917~photoreceptor inner segment	4	0.7299270072992701	0.13419172408200825	ENSMUSG00000034601, ENSMUSG00000012819, ENSMUSG00000030761, ENSMUSG00000037541	491	35	13434	3.1269130055280767	1.0	0.8233066292940071	86.68538164190043
GOTERM_MF_DIRECT	GO:0050431~transforming growth factor beta binding	3	0.5474452554744526	0.1351194542829084	ENSMUSG00000021253, ENSMUSG00000027087, ENSMUSG00000040152	434	18	12053	4.628648233486944	1.0	0.9514790494105877	88.63926793658172
GOTERM_MF_DIRECT	GO:0031720~haptoglobin binding	2	0.36496350364963503	0.1361549911072696	ENSMUSG00000069919, ENSMUSG00000069917	434	4	12053	13.885944700460831	1.0	0.9480921241138743	88.84137709495374
GOTERM_MF_DIRECT	GO:0001665~alpha-N-acetylgalactosaminide alpha-2,6-sialyltransferase activity	2	0.36496350364963503	0.1361549911072696	ENSMUSG00000026811, ENSMUSG00000079442	434	4	12053	13.885944700460831	1.0	0.9480921241138743	88.84137709495374
GOTERM_MF_DIRECT	GO:0015467~G-protein activated inward rectifier potassium channel activity	2	0.36496350364963503	0.1361549911072696	ENSMUSG00000026824, ENSMUSG00000038026	434	4	12053	13.885944700460831	1.0	0.9480921241138743	88.84137709495374
GOTERM_MF_DIRECT	GO:0019905~syntaxin binding	6	1.094890510948905	0.13745747422448457	ENSMUSG00000020847, ENSMUSG00000024261, ENSMUSG00000029608, ENSMUSG00000030616, ENSMUSG00000028456, ENSMUSG00000004961	434	76	12053	2.192517584283289	1.0	0.9450250512976089	89.09082312203986
GOTERM_CC_DIRECT	GO:0031838~haptoglobin-hemoglobin complex	2	0.36496350364963503	0.13812298833018172	ENSMUSG00000069919, ENSMUSG00000069917	491	4	13434	13.680244399185336	1.0	0.8239515575280594	87.50684780092482
GOTERM_CC_DIRECT	GO:0005833~hemoglobin complex	2	0.36496350364963503	0.13812298833018172	ENSMUSG00000069919, ENSMUSG00000069917	491	4	13434	13.680244399185336	1.0	0.8239515575280594	87.50684780092482
GOTERM_CC_DIRECT	GO:0031527~filopodium membrane	3	0.5474452554744526	0.13850832383671965	ENSMUSG00000027087, ENSMUSG00000045103, ENSMUSG00000047261	491	18	13434	4.560081466395112	1.0	0.8161852367696181	87.5847809673057
GOTERM_MF_DIRECT	GO:0050839~cell adhesion molecule binding	5	0.9124087591240875	0.1412434742014773	ENSMUSG00000030830, ENSMUSG00000044393, ENSMUSG00000022661, ENSMUSG00000031561, ENSMUSG00000024109	434	56	12053	2.479632982225148	1.0	0.9450772717787608	89.78667268670047
GOTERM_BP_DIRECT	GO:0051899~membrane depolarization	3	0.5474452554744526	0.14338167064103158	ENSMUSG00000049281, ENSMUSG00000032511, ENSMUSG00000005864	443	19	12527	4.464892479505762	1.0	0.9906721191191993	93.06886528602014
GOTERM_CC_DIRECT	GO:0097228~sperm principal piece	3	0.5474452554744526	0.15124353428012455	ENSMUSG00000026463, ENSMUSG00000048029, ENSMUSG00000022783	491	19	13434	4.320077178690106	1.0	0.8367833385184367	89.92032801831367
GOTERM_BP_DIRECT	GO:0035264~multicellular organism growth	7	1.2773722627737227	0.1514241818304784	ENSMUSG00000045871, ENSMUSG00000001151, ENSMUSG00000026827, ENSMUSG00000048758, ENSMUSG00000019947, ENSMUSG00000075478, ENSMUSG00000024241	443	102	12527	1.9406232018766876	1.0	0.9924620188491435	94.1095344549721
GOTERM_MF_DIRECT	GO:0002020~protease binding	6	1.094890510948905	0.1542631554950458	ENSMUSG00000027087, ENSMUSG00000017466, ENSMUSG00000019850, ENSMUSG00000003233, ENSMUSG00000039419, ENSMUSG00000059714	434	79	12053	2.1092574228548098	1.0	0.9551429301665593	91.87623637610123
GOTERM_BP_DIRECT	GO:0008045~motor neuron axon guidance	3	0.5474452554744526	0.1557754055021202	ENSMUSG00000028883, ENSMUSG00000052504, ENSMUSG00000031558	443	20	12527	4.241647855530474	1.0	0.9930486748306475	94.60931730881828
GOTERM_BP_DIRECT	GO:0070207~protein homotrimerization	3	0.5474452554744526	0.1557754055021202	ENSMUSG00000028965, ENSMUSG00000022454, ENSMUSG00000034160	443	20	12527	4.241647855530474	1.0	0.9930486748306475	94.60931730881828
GOTERM_BP_DIRECT	GO:0002088~lens development in camera-type eye	3	0.5474452554744526	0.1557754055021202	ENSMUSG00000045871, ENSMUSG00000038805, ENSMUSG00000022770	443	20	12527	4.241647855530474	1.0	0.9930486748306475	94.60931730881828
GOTERM_BP_DIRECT	GO:0030325~adrenal gland development	3	0.5474452554744526	0.1557754055021202	ENSMUSG00000039910, ENSMUSG00000022587, ENSMUSG00000019947	443	20	12527	4.241647855530474	1.0	0.9930486748306475	94.60931730881828
GOTERM_BP_DIRECT	GO:0048821~erythrocyte development	3	0.5474452554744526	0.1557754055021202	ENSMUSG00000069919, ENSMUSG00000039910, ENSMUSG00000069917	443	20	12527	4.241647855530474	1.0	0.9930486748306475	94.60931730881828
GOTERM_MF_DIRECT	GO:0070273~phosphatidylinositol-4-phosphate binding	3	0.5474452554744526	0.1602896798955205	ENSMUSG00000042272, ENSMUSG00000037606, ENSMUSG00000062190	434	20	12053	4.165783410138249	1.0	0.9571174819728687	92.70167314281056
GOTERM_MF_DIRECT	GO:0050998~nitric-oxide synthase binding	3	0.5474452554744526	0.1602896798955205	ENSMUSG00000045103, ENSMUSG00000026463, ENSMUSG00000032511	434	20	12053	4.165783410138249	1.0	0.9571174819728687	92.70167314281056
GOTERM_CC_DIRECT	GO:0098793~presynapse	5	0.9124087591240875	0.16074093435069162	ENSMUSG00000004113, ENSMUSG00000024261, ENSMUSG00000029608, ENSMUSG00000024109, ENSMUSG00000028456	491	58	13434	2.3586628274457477	1.0	0.8483364997717049	91.38885733326867
GOTERM_MF_DIRECT	GO:0005102~receptor binding	16	2.9197080291970803	0.1630134444322956	ENSMUSG00000056116, ENSMUSG00000024421, ENSMUSG00000003233, ENSMUSG00000067212, ENSMUSG00000015568, ENSMUSG00000031558, ENSMUSG00000027087, ENSMUSG00000021278, ENSMUSG00000028664, ENSMUSG00000040663, ENSMUSG00000022661, ENSMUSG00000036585, ENSMUSG00000017774, ENSMUSG00000030309, ENSMUSG00000038805, ENSMUSG00000024109	434	315	12053	1.4106356521103065	1.0	0.9559945985772342	93.04844438983703
GOTERM_CC_DIRECT	GO:0044306~neuron projection terminus	3	0.5474452554744526	0.1641972479602367	ENSMUSG00000045103, ENSMUSG00000031144, ENSMUSG00000024261	491	20	13434	4.1040733197556	1.0	0.8475636519470228	91.87204070486602
GOTERM_CC_DIRECT	GO:0005773~vacuole	3	0.5474452554744526	0.1641972479602367	ENSMUSG00000045594, ENSMUSG00000024121, ENSMUSG00000022199	491	20	13434	4.1040733197556	1.0	0.8475636519470228	91.87204070486602
GOTERM_BP_DIRECT	GO:0060355~positive regulation of cell adhesion molecule production	2	0.36496350364963503	0.16442545007197484	ENSMUSG00000022521, ENSMUSG00000059714	443	5	12527	11.311060948081263	1.0	0.9944656718443328	95.48661038347927
GOTERM_BP_DIRECT	GO:0072112~glomerular visceral epithelial cell differentiation	2	0.36496350364963503	0.16442545007197484	ENSMUSG00000045763, ENSMUSG00000030223	443	5	12527	11.311060948081263	1.0	0.9944656718443328	95.48661038347927
GOTERM_BP_DIRECT	GO:0034115~negative regulation of heterotypic cell-cell adhesion	2	0.36496350364963503	0.16442545007197484	ENSMUSG00000068566, ENSMUSG00000019850	443	5	12527	11.311060948081263	1.0	0.9944656718443328	95.48661038347927
GOTERM_BP_DIRECT	GO:1902083~negative regulation of peptidyl-cysteine S-nitrosylation	2	0.36496350364963503	0.16442545007197484	ENSMUSG00000045103, ENSMUSG00000026463	443	5	12527	11.311060948081263	1.0	0.9944656718443328	95.48661038347927
GOTERM_BP_DIRECT	GO:0098869~cellular oxidant detoxification	2	0.36496350364963503	0.16442545007197484	ENSMUSG00000069919, ENSMUSG00000069917	443	5	12527	11.311060948081263	1.0	0.9944656718443328	95.48661038347927
GOTERM_BP_DIRECT	GO:0060666~dichotomous subdivision of terminal units involved in salivary gland branching	2	0.36496350364963503	0.16442545007197484	ENSMUSG00000028883, ENSMUSG00000030084	443	5	12527	11.311060948081263	1.0	0.9944656718443328	95.48661038347927
GOTERM_BP_DIRECT	GO:0048639~positive regulation of developmental growth	2	0.36496350364963503	0.16442545007197484	ENSMUSG00000022672, ENSMUSG00000022770	443	5	12527	11.311060948081263	1.0	0.9944656718443328	95.48661038347927
GOTERM_BP_DIRECT	GO:1902305~regulation of sodium ion transmembrane transport	2	0.36496350364963503	0.16442545007197484	ENSMUSG00000026463, ENSMUSG00000032511	443	5	12527	11.311060948081263	1.0	0.9944656718443328	95.48661038347927
GOTERM_BP_DIRECT	GO:0070885~negative regulation of calcineurin-NFAT signaling cascade	2	0.36496350364963503	0.16442545007197484	ENSMUSG00000079037, ENSMUSG00000026463	443	5	12527	11.311060948081263	1.0	0.9944656718443328	95.48661038347927
GOTERM_MF_DIRECT	GO:0001078~transcriptional repressor activity, RNA polymerase II core promoter proximal region sequence-specific binding	7	1.2773722627737227	0.16568323226086024	ENSMUSG00000024831, ENSMUSG00000046982, ENSMUSG00000022521, ENSMUSG00000072889, ENSMUSG00000000861, ENSMUSG00000022708, ENSMUSG00000023991	434	103	12053	1.8874099592859381	1.0	0.9548603793860057	93.37336918253382
GOTERM_BP_DIRECT	GO:0007416~synapse assembly	4	0.7299270072992701	0.16638291969533017	ENSMUSG00000045871, ENSMUSG00000037541, ENSMUSG00000024109, ENSMUSG00000047910	443	40	12527	2.8277652370203157	1.0	0.9944364389827918	95.66553641895695
GOTERM_BP_DIRECT	GO:0021549~cerebellum development	4	0.7299270072992701	0.16638291969533017	ENSMUSG00000013236, ENSMUSG00000064351, ENSMUSG00000023011, ENSMUSG00000064363	443	40	12527	2.8277652370203157	1.0	0.9944364389827918	95.66553641895695
GOTERM_BP_DIRECT	GO:0006813~potassium ion transport	7	1.2773722627737227	0.16642208662075975	ENSMUSG00000052726, ENSMUSG00000022342, ENSMUSG00000005864, ENSMUSG00000026824, ENSMUSG00000035580, ENSMUSG00000038026, ENSMUSG00000074575	443	105	12527	1.885176824680211	1.0	0.9940342605307653	95.66904739848367
GOTERM_MF_DIRECT	GO:0032405~MutLalpha complex binding	2	0.36496350364963503	0.1671986369598529	ENSMUSG00000005370, ENSMUSG00000049734	434	5	12053	11.108755760368664	1.0	0.9526817907577851	93.55143715489585
GOTERM_MF_DIRECT	GO:0030550~acetylcholine receptor inhibitor activity	2	0.36496350364963503	0.1671986369598529	ENSMUSG00000022587, ENSMUSG00000022577	434	5	12053	11.108755760368664	1.0	0.9526817907577851	93.55143715489585
GOTERM_MF_DIRECT	GO:0005005~transmembrane-ephrin receptor activity	2	0.36496350364963503	0.1671986369598529	ENSMUSG00000028664, ENSMUSG00000029859	434	5	12053	11.108755760368664	1.0	0.9526817907577851	93.55143715489585
GOTERM_MF_DIRECT	GO:0046703~natural killer cell lectin-like receptor binding	2	0.36496350364963503	0.1671986369598529	ENSMUSG00000067212, ENSMUSG00000040987	434	5	12053	11.108755760368664	1.0	0.9526817907577851	93.55143715489585
GOTERM_MF_DIRECT	GO:0086006~voltage-gated sodium channel activity involved in cardiac muscle cell action potential	2	0.36496350364963503	0.1671986369598529	ENSMUSG00000049281, ENSMUSG00000032511	434	5	12053	11.108755760368664	1.0	0.9526817907577851	93.55143715489585
GOTERM_CC_DIRECT	GO:0030141~secretory granule	6	1.094890510948905	0.16726857303791864	ENSMUSG00000021253, ENSMUSG00000003411, ENSMUSG00000050711, ENSMUSG00000020847, ENSMUSG00000040152, ENSMUSG00000029608	491	80	13434	2.0520366598778	1.0	0.8461267362217401	92.28015500084088
GOTERM_BP_DIRECT	GO:0048812~neuron projection morphogenesis	5	0.9124087591240875	0.16794382135625324	ENSMUSG00000045871, ENSMUSG00000045103, ENSMUSG00000045348, ENSMUSG00000053646, ENSMUSG00000031558	443	61	12527	2.3178403582133735	1.0	0.993922897998064	95.80340233669119
GOTERM_BP_DIRECT	GO:0001656~metanephros development	3	0.5474452554744526	0.16836247872830934	ENSMUSG00000022144, ENSMUSG00000025921, ENSMUSG00000031558	443	21	12527	4.039664624314737	1.0	0.9935840464775849	95.83967129151196
GOTERM_BP_DIRECT	GO:1902042~negative regulation of extrinsic apoptotic signaling pathway via death domain receptors	3	0.5474452554744526	0.16836247872830934	ENSMUSG00000019850, ENSMUSG00000028864, ENSMUSG00000013698	443	21	12527	4.039664624314737	1.0	0.9935840464775849	95.83967129151196
GOTERM_CC_DIRECT	GO:0030425~dendrite	21	3.832116788321168	0.16887252225026322	ENSMUSG00000037217, ENSMUSG00000034997, ENSMUSG00000028402, ENSMUSG00000055078, ENSMUSG00000022454, ENSMUSG00000040867, ENSMUSG00000035131, ENSMUSG00000028883, ENSMUSG00000024261, ENSMUSG00000000560, ENSMUSG00000031285, ENSMUSG00000034958, ENSMUSG00000004113, ENSMUSG00000000223, ENSMUSG00000028664, ENSMUSG00000022076, ENSMUSG00000041380, ENSMUSG00000027270, ENSMUSG00000071658, ENSMUSG00000002496,…	491	434	13434	1.3238946192760002	1.0	0.8420077687038954	92.48564240643023
GOTERM_CC_DIRECT	GO:0055038~recycling endosome membrane	4	0.7299270072992701	0.16906971593322673	ENSMUSG00000027270, ENSMUSG00000036894, ENSMUSG00000027293, ENSMUSG00000004961	491	39	13434	2.8062039793200686	1.0	0.8352929104815376	92.51055193394248
GOTERM_MF_DIRECT	GO:0046982~protein heterodimerization activity	21	3.832116788321168	0.17032362912383817	ENSMUSG00000030830, ENSMUSG00000003233, ENSMUSG00000020451, ENSMUSG00000028864, ENSMUSG00000024261, ENSMUSG00000048029, ENSMUSG00000031561, ENSMUSG00000024241, ENSMUSG00000034801, ENSMUSG00000021253, ENSMUSG00000027087, ENSMUSG00000026058, ENSMUSG00000040663, ENSMUSG00000031618, ENSMUSG00000005583, ENSMUSG00000002496, ENSMUSG00000027765, ENSMUSG00000041540, ENSMUSG00000059714, ENSMUSG00000023991,…	434	442	12053	1.3194789081885856	1.0	0.9520505810442649	93.90463220058798
GOTERM_MF_DIRECT	GO:0033613~activating transcription factor binding	3	0.5474452554744526	0.17317503335973608	ENSMUSG00000022521, ENSMUSG00000055024, ENSMUSG00000005583	434	21	12053	3.9674127715602374	1.0	0.9511967180366736	94.21107309568292
GOTERM_MF_DIRECT	GO:0005246~calcium channel regulator activity	3	0.5474452554744526	0.17317503335973608	ENSMUSG00000052920, ENSMUSG00000038583, ENSMUSG00000024109	434	21	12053	3.9674127715602374	1.0	0.9511967180366736	94.21107309568292
GOTERM_CC_DIRECT	GO:0030018~Z disc	7	1.2773722627737227	0.17398846746780605	ENSMUSG00000028273, ENSMUSG00000050503, ENSMUSG00000045103, ENSMUSG00000049281, ENSMUSG00000026463, ENSMUSG00000032511, ENSMUSG00000024048	491	103	13434	1.8594506950349001	1.0	0.8376685098514812	93.10762926750805
GOTERM_BP_DIRECT	GO:0010977~negative regulation of neuron projection development	5	0.9124087591240875	0.17489271010814395	ENSMUSG00000031328, ENSMUSG00000027500, ENSMUSG00000028883, ENSMUSG00000052504, ENSMUSG00000026074	443	62	12527	2.2804558363067065	1.0	0.9944590483796876	96.36854231273408
GOTERM_BP_DIRECT	GO:0006814~sodium ion transport	6	1.094890510948905	0.1749611238724847	ENSMUSG00000009292, ENSMUSG00000036534, ENSMUSG00000049281, ENSMUSG00000075316, ENSMUSG00000032511, ENSMUSG00000019894	443	84	12527	2.0198323121573685	1.0	0.9940853663208871	96.37373183487951
GOTERM_BP_DIRECT	GO:0007219~Notch signaling pathway	7	1.2773722627737227	0.1767563379940229	ENSMUSG00000040274, ENSMUSG00000039385, ENSMUSG00000030092, ENSMUSG00000020475, ENSMUSG00000034413, ENSMUSG00000055024, ENSMUSG00000038583	443	107	12527	1.849939874686188	1.0	0.9940354032073246	96.50743700435117
GOTERM_BP_DIRECT	GO:0030511~positive regulation of transforming growth factor beta receptor signaling pathway	3	0.5474452554744526	0.1811139105891147	ENSMUSG00000061436, ENSMUSG00000040152, ENSMUSG00000039910	443	22	12527	3.8560435050277033	1.0	0.9944561580956776	96.81292479976172
GOTERM_BP_DIRECT	GO:0001782~B cell homeostasis	3	0.5474452554744526	0.1811139105891147	ENSMUSG00000005583, ENSMUSG00000024241, ENSMUSG00000034801	443	22	12527	3.8560435050277033	1.0	0.9944561580956776	96.81292479976172
GOTERM_BP_DIRECT	GO:0021772~olfactory bulb development	3	0.5474452554744526	0.1811139105891147	ENSMUSG00000001151, ENSMUSG00000028883, ENSMUSG00000031558	443	22	12527	3.8560435050277033	1.0	0.9944561580956776	96.81292479976172
GOTERM_BP_DIRECT	GO:0007275~multicellular organism development	32	5.839416058394161	0.18191871245993374	ENSMUSG00000028965, ENSMUSG00000046982, ENSMUSG00000028883, ENSMUSG00000038777, ENSMUSG00000031285, ENSMUSG00000063632, ENSMUSG00000031284, ENSMUSG00000091722, ENSMUSG00000022995, ENSMUSG00000028664, ENSMUSG00000005583, ENSMUSG00000038805, ENSMUSG00000009734, ENSMUSG00000026833, ENSMUSG00000010461, ENSMUSG00000003233, ENSMUSG00000038763, ENSMUSG00000045328, ENSMUSG00000031558, ENSMUSG00000053626,…	443	740	12527	1.222817399792569	1.0	0.9942316834908105	96.86651678443347
GOTERM_BP_DIRECT	GO:0040008~regulation of growth	5	0.9124087591240875	0.18193834388092123	ENSMUSG00000022454, ENSMUSG00000047261, ENSMUSG00000056153, ENSMUSG00000078716, ENSMUSG00000030309	443	63	12527	2.2442581246192987	1.0	0.993856354133125	96.86781337782655
GOTERM_MF_DIRECT	GO:0017075~syntaxin-1 binding	3	0.5474452554744526	0.18622000799040636	ENSMUSG00000031144, ENSMUSG00000024261, ENSMUSG00000028456	434	22	12053	3.787075827398408	1.0	0.9590910807892344	95.43841197635776
GOTERM_MF_DIRECT	GO:0046961~proton-transporting ATPase activity, rotational mechanism	3	0.5474452554744526	0.18622000799040636	ENSMUSG00000024121, ENSMUSG00000078958, ENSMUSG00000038600	434	22	12053	3.787075827398408	1.0	0.9590910807892344	95.43841197635776
GOTERM_MF_DIRECT	GO:0008201~heparin binding	7	1.2773722627737227	0.1869656562242879	ENSMUSG00000022454, ENSMUSG00000036585, ENSMUSG00000040152, ENSMUSG00000015568, ENSMUSG00000048758, ENSMUSG00000026479, ENSMUSG00000031558	434	107	12053	1.816852577630389	1.0	0.9566157084324156	95.50063701125018
KEGG_PATHWAY	mmu04713:Circadian entrainment	6	1.094890510948905	0.18872579754612895	ENSMUSG00000052920, ENSMUSG00000027669, ENSMUSG00000071658, ENSMUSG00000026824, ENSMUSG00000021303, ENSMUSG00000038026	185	86	5189	1.956882463859208	1.0	0.8875907341800561	92.86640387306099
GOTERM_BP_DIRECT	GO:0032092~positive regulation of protein binding	5	0.9124087591240875	0.1890762876611375	ENSMUSG00000061436, ENSMUSG00000029869, ENSMUSG00000055024, ENSMUSG00000030309, ENSMUSG00000059714	443	64	12527	2.209191591422122	1.0	0.9947512003377076	97.30718772185344
GOTERM_BP_DIRECT	GO:0009749~response to glucose	5	0.9124087591240875	0.1890762876611375	ENSMUSG00000040152, ENSMUSG00000040612, ENSMUSG00000055024, ENSMUSG00000015568, ENSMUSG00000027997	443	64	12527	2.209191591422122	1.0	0.9947512003377076	97.30718772185344
GOTERM_BP_DIRECT	GO:0030154~cell differentiation	26	4.744525547445255	0.19087158160602005	ENSMUSG00000040274, ENSMUSG00000027510, ENSMUSG00000028883, ENSMUSG00000024261, ENSMUSG00000055024, ENSMUSG00000038777, ENSMUSG00000031561, ENSMUSG00000031285, ENSMUSG00000063632, ENSMUSG00000022995, ENSMUSG00000028441, ENSMUSG00000002458, ENSMUSG00000059395, ENSMUSG00000040612, ENSMUSG00000005583, ENSMUSG00000021569, ENSMUSG00000010461, ENSMUSG00000063919, ENSMUSG00000053626, ENSMUSG00000031558,…	443	588	12527	1.2503723837164662	1.0	0.9947069126273274	97.40817687267653
GOTERM_BP_DIRECT	GO:0007157~heterophilic cell-cell adhesion via plasma membrane cell adhesion molecules	4	0.7299270072992701	0.19301260456904468	ENSMUSG00000030830, ENSMUSG00000022661, ENSMUSG00000031561, ENSMUSG00000024109	443	43	12527	2.6304792902514564	1.0	0.9947195574008472	97.523949300186
GOTERM_BP_DIRECT	GO:0048013~ephrin receptor signaling pathway	4	0.7299270072992701	0.19301260456904468	ENSMUSG00000029869, ENSMUSG00000028664, ENSMUSG00000029859, ENSMUSG00000052504	443	43	12527	2.6304792902514564	1.0	0.9947195574008472	97.523949300186
GOTERM_BP_DIRECT	GO:0086012~membrane depolarization during cardiac muscle cell action potential	2	0.36496350364963503	0.19391945670640842	ENSMUSG00000049281, ENSMUSG00000032511	443	6	12527	9.425884123401053	1.0	0.9945340896680276	97.57150199365886
GOTERM_BP_DIRECT	GO:2000651~positive regulation of sodium ion transmembrane transporter activity	2	0.36496350364963503	0.19391945670640842	ENSMUSG00000045103, ENSMUSG00000037989	443	6	12527	9.425884123401053	1.0	0.9945340896680276	97.57150199365886
GOTERM_BP_DIRECT	GO:1901166~neural crest cell migration involved in autonomic nervous system development	2	0.36496350364963503	0.19391945670640842	ENSMUSG00000022144, ENSMUSG00000028883	443	6	12527	9.425884123401053	1.0	0.9945340896680276	97.57150199365886
GOTERM_BP_DIRECT	GO:0007210~serotonin receptor signaling pathway	2	0.36496350364963503	0.19391945670640842	ENSMUSG00000034997, ENSMUSG00000041380	443	6	12527	9.425884123401053	1.0	0.9945340896680276	97.57150199365886
GOTERM_BP_DIRECT	GO:0021637~trigeminal nerve structural organization	2	0.36496350364963503	0.19391945670640842	ENSMUSG00000031398, ENSMUSG00000028883	443	6	12527	9.425884123401053	1.0	0.9945340896680276	97.57150199365886
GOTERM_BP_DIRECT	GO:0060235~lens induction in camera-type eye	2	0.36496350364963503	0.19391945670640842	ENSMUSG00000061436, ENSMUSG00000038805	443	6	12527	9.425884123401053	1.0	0.9945340896680276	97.57150199365886
GOTERM_BP_DIRECT	GO:0060285~cilium-dependent cell motility	2	0.36496350364963503	0.19391945670640842	ENSMUSG00000027676, ENSMUSG00000071550	443	6	12527	9.425884123401053	1.0	0.9945340896680276	97.57150199365886
GOTERM_BP_DIRECT	GO:0061049~cell growth involved in cardiac muscle cell development	2	0.36496350364963503	0.19391945670640842	ENSMUSG00000052920, ENSMUSG00000028273	443	6	12527	9.425884123401053	1.0	0.9945340896680276	97.57150199365886
GOTERM_BP_DIRECT	GO:0051963~regulation of synapse assembly	2	0.36496350364963503	0.19391945670640842	ENSMUSG00000028273, ENSMUSG00000005583	443	6	12527	9.425884123401053	1.0	0.9945340896680276	97.57150199365886
GOTERM_BP_DIRECT	GO:0050957~equilibrioception	2	0.36496350364963503	0.19391945670640842	ENSMUSG00000012819, ENSMUSG00000030761	443	6	12527	9.425884123401053	1.0	0.9945340896680276	97.57150199365886
GOTERM_BP_DIRECT	GO:0033081~regulation of T cell differentiation in thymus	2	0.36496350364963503	0.19391945670640842	ENSMUSG00000024241, ENSMUSG00000034801	443	6	12527	9.425884123401053	1.0	0.9945340896680276	97.57150199365886
GOTERM_BP_DIRECT	GO:0042773~ATP synthesis coupled electron transport	2	0.36496350364963503	0.19391945670640842	ENSMUSG00000064367, ENSMUSG00000064363	443	6	12527	9.425884123401053	1.0	0.9945340896680276	97.57150199365886
GOTERM_BP_DIRECT	GO:0019262~N-acetylneuraminate catabolic process	2	0.36496350364963503	0.19391945670640842	ENSMUSG00000052102, ENSMUSG00000034744	443	6	12527	9.425884123401053	1.0	0.9945340896680276	97.57150199365886
GOTERM_BP_DIRECT	GO:0097485~neuron projection guidance	2	0.36496350364963503	0.19391945670640842	ENSMUSG00000031398, ENSMUSG00000030084	443	6	12527	9.425884123401053	1.0	0.9945340896680276	97.57150199365886
GOTERM_BP_DIRECT	GO:0086015~SA node cell action potential	2	0.36496350364963503	0.19391945670640842	ENSMUSG00000049281, ENSMUSG00000032511	443	6	12527	9.425884123401053	1.0	0.9945340896680276	97.57150199365886
GOTERM_BP_DIRECT	GO:0006475~internal protein amino acid acetylation	2	0.36496350364963503	0.19391945670640842	ENSMUSG00000025533, ENSMUSG00000055024	443	6	12527	9.425884123401053	1.0	0.9945340896680276	97.57150199365886
GOTERM_BP_DIRECT	GO:0014894~response to denervation involved in regulation of muscle adaptation	2	0.36496350364963503	0.19391945670640842	ENSMUSG00000032511, ENSMUSG00000007122	443	6	12527	9.425884123401053	1.0	0.9945340896680276	97.57150199365886
GOTERM_BP_DIRECT	GO:0060373~regulation of ventricular cardiac muscle cell membrane depolarization	2	0.36496350364963503	0.19391945670640842	ENSMUSG00000049281, ENSMUSG00000032511	443	6	12527	9.425884123401053	1.0	0.9945340896680276	97.57150199365886
GOTERM_BP_DIRECT	GO:0014065~phosphatidylinositol 3-kinase signaling	3	0.5474452554744526	0.1940025172704758	ENSMUSG00000034997, ENSMUSG00000045348, ENSMUSG00000002496	443	23	12527	3.6883894395917163	1.0	0.9942070486367255	97.57581416999625
GOTERM_BP_DIRECT	GO:0008016~regulation of heart contraction	3	0.5474452554744526	0.1940025172704758	ENSMUSG00000004113, ENSMUSG00000026414, ENSMUSG00000038583	443	23	12527	3.6883894395917163	1.0	0.9942070486367255	97.57581416999625
GOTERM_BP_DIRECT	GO:0048593~camera-type eye morphogenesis	3	0.5474452554744526	0.1940025172704758	ENSMUSG00000028664, ENSMUSG00000070047, ENSMUSG00000031561	443	23	12527	3.6883894395917163	1.0	0.9942070486367255	97.57581416999625
GOTERM_BP_DIRECT	GO:0033574~response to testosterone	3	0.5474452554744526	0.1940025172704758	ENSMUSG00000004113, ENSMUSG00000040152, ENSMUSG00000038583	443	23	12527	3.6883894395917163	1.0	0.9942070486367255	97.57581416999625
GOTERM_BP_DIRECT	GO:0030335~positive regulation of cell migration	10	1.824817518248175	0.19446960791737683	ENSMUSG00000027087, ENSMUSG00000068566, ENSMUSG00000029859, ENSMUSG00000028864, ENSMUSG00000036585, ENSMUSG00000040152, ENSMUSG00000024456, ENSMUSG00000038777, ENSMUSG00000017774, ENSMUSG00000026479	443	182	12527	1.5537171631979758	1.0	0.99393724596004	97.59992965033936
GOTERM_BP_DIRECT	GO:0008283~cell proliferation	10	1.824817518248175	0.19446960791737683	ENSMUSG00000022672, ENSMUSG00000022144, ENSMUSG00000071072, ENSMUSG00000025855, ENSMUSG00000022521, ENSMUSG00000024887, ENSMUSG00000028864, ENSMUSG00000036585, ENSMUSG00000039910, ENSMUSG00000048758	443	182	12527	1.5537171631979758	1.0	0.99393724596004	97.59992965033936
GOTERM_CC_DIRECT	GO:0030426~growth cone	9	1.6423357664233578	0.19614639112527077	ENSMUSG00000045763, ENSMUSG00000017466, ENSMUSG00000024831, ENSMUSG00000031328, ENSMUSG00000027500, ENSMUSG00000069227, ENSMUSG00000037541, ENSMUSG00000002496, ENSMUSG00000008475	491	153	13434	1.6094405175512159	1.0	0.8686056181056908	95.28891760210871
GOTERM_MF_DIRECT	GO:0032403~protein complex binding	16	2.9197080291970803	0.1962168463954915	ENSMUSG00000053825, ENSMUSG00000029478, ENSMUSG00000030830, ENSMUSG00000031328, ENSMUSG00000027669, ENSMUSG00000034997, ENSMUSG00000031144, ENSMUSG00000026639, ENSMUSG00000055024, ENSMUSG00000030761, ENSMUSG00000029512, ENSMUSG00000074657, ENSMUSG00000044533, ENSMUSG00000032258, ENSMUSG00000036295, ENSMUSG00000029608	434	327	12053	1.3588692061613046	1.0	0.9607402355140514	96.20959978800043
GOTERM_CC_DIRECT	GO:0016459~myosin complex	4	0.7299270072992701	0.1967449510874765	ENSMUSG00000020527, ENSMUSG00000018830, ENSMUSG00000017774, ENSMUSG00000030761	491	42	13434	2.6057608379400636	1.0	0.8634713781753317	95.33776812987966
GOTERM_CC_DIRECT	GO:0030864~cortical actin cytoskeleton	4	0.7299270072992701	0.1967449510874765	ENSMUSG00000040852, ENSMUSG00000068566, ENSMUSG00000059714, ENSMUSG00000062190	491	42	13434	2.6057608379400636	1.0	0.8634713781753317	95.33776812987966
GOTERM_MF_DIRECT	GO:0005344~oxygen transporter activity	2	0.36496350364963503	0.19712916403054892	ENSMUSG00000069919, ENSMUSG00000069917	434	6	12053	9.257296466973887	1.0	0.9585654718453437	96.27355136509419
GOTERM_CC_DIRECT	GO:0000220~vacuolar proton-transporting V-type ATPase, V0 domain	2	0.36496350364963503	0.19986991565715345	ENSMUSG00000024121, ENSMUSG00000038600	491	6	13434	9.120162932790224	1.0	0.8622881156908507	95.58525875874034
GOTERM_BP_DIRECT	GO:0016310~phosphorylation	25	4.562043795620438	0.20050614559145488	ENSMUSG00000040274, ENSMUSG00000028926, ENSMUSG00000020451, ENSMUSG00000042724, ENSMUSG00000031284, ENSMUSG00000029512, ENSMUSG00000026393, ENSMUSG00000052920, ENSMUSG00000061436, ENSMUSG00000028664, ENSMUSG00000003810, ENSMUSG00000029859, ENSMUSG00000052155, ENSMUSG00000038145, ENSMUSG00000034744, ENSMUSG00000026807, ENSMUSG00000026074, ENSMUSG00000037989, ENSMUSG00000038763, ENSMUSG00000052504,…	443	566	12527	1.2490129138782313	1.0	0.9946096523212781	97.89194245694691
GOTERM_BP_DIRECT	GO:0060548~negative regulation of cell death	5	0.9124087591240875	0.20361126430653054	ENSMUSG00000071072, ENSMUSG00000019850, ENSMUSG00000034160, ENSMUSG00000055024, ENSMUSG00000063632	443	66	12527	2.1422463916820575	1.0	0.9947748252223555	98.02877958684554
GOTERM_BP_DIRECT	GO:0007018~microtubule-based movement	5	0.9124087591240875	0.20361126430653054	ENSMUSG00000050382, ENSMUSG00000022262, ENSMUSG00000074657, ENSMUSG00000045328, ENSMUSG00000005237	443	66	12527	2.1422463916820575	1.0	0.9947748252223555	98.02877958684554
GOTERM_CC_DIRECT	GO:0098794~postsynapse	3	0.5474452554744526	0.20405189552113714	ENSMUSG00000024261, ENSMUSG00000005583, ENSMUSG00000000560	491	23	13434	3.568759408483131	1.0	0.8627581808446017	95.89740325102126
GOTERM_CC_DIRECT	GO:0022627~cytosolic small ribosomal subunit	4	0.7299270072992701	0.20620436555004315	ENSMUSG00000069919, ENSMUSG00000008668, ENSMUSG00000069917, ENSMUSG00000044533	491	43	13434	2.5451617486856435	1.0	0.8602233588207673	96.04995398371689
GOTERM_BP_DIRECT	GO:0045930~negative regulation of mitotic cell cycle	3	0.5474452554744526	0.20700282071455714	ENSMUSG00000017466, ENSMUSG00000035131, ENSMUSG00000022770	443	24	12527	3.534706546275395	1.0	0.994974780439783	98.16865980157368
GOTERM_BP_DIRECT	GO:0033137~negative regulation of peptidyl-serine phosphorylation	3	0.5474452554744526	0.20700282071455714	ENSMUSG00000045103, ENSMUSG00000034160, ENSMUSG00000028864	443	24	12527	3.534706546275395	1.0	0.994974780439783	98.16865980157368
GOTERM_BP_DIRECT	GO:0090102~cochlea development	3	0.5474452554744526	0.20700282071455714	ENSMUSG00000045871, ENSMUSG00000055078, ENSMUSG00000038248	443	24	12527	3.534706546275395	1.0	0.994974780439783	98.16865980157368
GOTERM_BP_DIRECT	GO:0032728~positive regulation of interferon-beta production	3	0.5474452554744526	0.20700282071455714	ENSMUSG00000045322, ENSMUSG00000059714, ENSMUSG00000022708	443	24	12527	3.534706546275395	1.0	0.994974780439783	98.16865980157368
GOTERM_BP_DIRECT	GO:0032715~negative regulation of interleukin-6 production	3	0.5474452554744526	0.20700282071455714	ENSMUSG00000045322, ENSMUSG00000019850, ENSMUSG00000028864	443	24	12527	3.534706546275395	1.0	0.994974780439783	98.16865980157368
GOTERM_BP_DIRECT	GO:0001954~positive regulation of cell-matrix adhesion	3	0.5474452554744526	0.20700282071455714	ENSMUSG00000040274, ENSMUSG00000045103, ENSMUSG00000029859	443	24	12527	3.534706546275395	1.0	0.994974780439783	98.16865980157368
GOTERM_BP_DIRECT	GO:0055010~ventricular cardiac muscle tissue morphogenesis	3	0.5474452554744526	0.20700282071455714	ENSMUSG00000027966, ENSMUSG00000026414, ENSMUSG00000022587	443	24	12527	3.534706546275395	1.0	0.994974780439783	98.16865980157368
GOTERM_MF_DIRECT	GO:0016705~oxidoreductase activity, acting on paired donors, with incorporation or reduction of molecular oxygen	4	0.7299270072992701	0.20941877505748577	ENSMUSG00000024292, ENSMUSG00000073424, ENSMUSG00000039519, ENSMUSG00000047155	434	44	12053	2.5247172182656055	1.0	0.96437878011783	97.04252930507879
GOTERM_BP_DIRECT	GO:0035176~social behavior	4	0.7299270072992701	0.21131635561852327	ENSMUSG00000000884, ENSMUSG00000037541, ENSMUSG00000039419, ENSMUSG00000024109	443	45	12527	2.5135690995736137	1.0	0.9952907722475567	98.33307934880372
GOTERM_BP_DIRECT	GO:0007519~skeletal muscle tissue development	4	0.7299270072992701	0.21131635561852327	ENSMUSG00000045103, ENSMUSG00000055024, ENSMUSG00000005583, ENSMUSG00000007122	443	45	12527	2.5135690995736137	1.0	0.9952907722475567	98.33307934880372
GOTERM_CC_DIRECT	GO:0045121~membrane raft	12	2.18978102189781	0.21214985437470474	ENSMUSG00000079037, ENSMUSG00000002458, ENSMUSG00000045103, ENSMUSG00000068566, ENSMUSG00000036894, ENSMUSG00000017774, ENSMUSG00000002496, ENSMUSG00000070436, ENSMUSG00000023011, ENSMUSG00000059714, ENSMUSG00000032000, ENSMUSG00000022770	491	227	13434	1.4463694518962469	1.0	0.863346350921959	96.44439841848325
GOTERM_MF_DIRECT	GO:0016757~transferase activity, transferring glycosyl groups	10	1.824817518248175	0.21276119011178718	ENSMUSG00000031910, ENSMUSG00000019888, ENSMUSG00000025728, ENSMUSG00000026811, ENSMUSG00000034160, ENSMUSG00000026839, ENSMUSG00000021130, ENSMUSG00000028700, ENSMUSG00000079442, ENSMUSG00000028794	434	183	12053	1.5175895847498175	1.0	0.9639991142785996	97.22443429673902
KEGG_PATHWAY	mmu04915:Estrogen signaling pathway	6	1.094890510948905	0.21387760762868083	ENSMUSG00000039809, ENSMUSG00000059970, ENSMUSG00000026824, ENSMUSG00000038026, ENSMUSG00000024241, ENSMUSG00000034801	185	90	5189	1.8699099099099101	1.0	0.9088244629286695	95.20663896165618
GOTERM_BP_DIRECT	GO:0030334~regulation of cell migration	5	0.9124087591240875	0.21846187054881563	ENSMUSG00000031328, ENSMUSG00000024421, ENSMUSG00000031398, ENSMUSG00000053646, ENSMUSG00000052504	443	68	12527	2.0792391448678793	1.0	0.9959262327602826	98.57523067286651
GOTERM_MF_DIRECT	GO:0004497~monooxygenase activity	4	0.7299270072992701	0.21886401684613518	ENSMUSG00000024292, ENSMUSG00000073424, ENSMUSG00000039519, ENSMUSG00000047155	434	45	12053	2.4686123911930364	1.0	0.965344768157115	97.52992127297452
GOTERM_BP_DIRECT	GO:0043113~receptor clustering	3	0.5474452554744526	0.22009096251941918	ENSMUSG00000030830, ENSMUSG00000031328, ENSMUSG00000022770	443	25	12527	3.393318284424379	1.0	0.9958725632905094	98.62559321376848
GOTERM_BP_DIRECT	GO:0048843~negative regulation of axon extension involved in axon guidance	3	0.5474452554744526	0.22009096251941918	ENSMUSG00000031398, ENSMUSG00000028883, ENSMUSG00000038777	443	25	12527	3.393318284424379	1.0	0.9958725632905094	98.62559321376848
GOTERM_BP_DIRECT	GO:0048791~calcium ion-regulated exocytosis of neurotransmitter	3	0.5474452554744526	0.22009096251941918	ENSMUSG00000024261, ENSMUSG00000029608, ENSMUSG00000004961	443	25	12527	3.393318284424379	1.0	0.9958725632905094	98.62559321376848
GOTERM_BP_DIRECT	GO:0050953~sensory perception of light stimulus	2	0.36496350364963503	0.22237465997467507	ENSMUSG00000012819, ENSMUSG00000030761	443	7	12527	8.079329248629474	1.0	0.9958959075885203	98.69337552444341
GOTERM_BP_DIRECT	GO:0002639~positive regulation of immunoglobulin production	2	0.36496350364963503	0.22237465997467507	ENSMUSG00000040663, ENSMUSG00000030895	443	7	12527	8.079329248629474	1.0	0.9958959075885203	98.69337552444341
GOTERM_BP_DIRECT	GO:0042129~regulation of T cell proliferation	2	0.36496350364963503	0.22237465997467507	ENSMUSG00000024241, ENSMUSG00000034801	443	7	12527	8.079329248629474	1.0	0.9958959075885203	98.69337552444341
GOTERM_BP_DIRECT	GO:0021612~facial nerve structural organization	2	0.36496350364963503	0.22237465997467507	ENSMUSG00000031398, ENSMUSG00000028883	443	7	12527	8.079329248629474	1.0	0.9958959075885203	98.69337552444341
GOTERM_BP_DIRECT	GO:0010881~regulation of cardiac muscle contraction by regulation of the release of sequestered calcium ion	2	0.36496350364963503	0.22237465997467507	ENSMUSG00000045103, ENSMUSG00000038583	443	7	12527	8.079329248629474	1.0	0.9958959075885203	98.69337552444341
GOTERM_BP_DIRECT	GO:0048703~embryonic viscerocranium morphogenesis	2	0.36496350364963503	0.22237465997467507	ENSMUSG00000005583, ENSMUSG00000025921	443	7	12527	8.079329248629474	1.0	0.9958959075885203	98.69337552444341
GOTERM_BP_DIRECT	GO:0060371~regulation of atrial cardiac muscle cell membrane depolarization	2	0.36496350364963503	0.22237465997467507	ENSMUSG00000049281, ENSMUSG00000032511	443	7	12527	8.079329248629474	1.0	0.9958959075885203	98.69337552444341
GOTERM_BP_DIRECT	GO:0048841~regulation of axon extension involved in axon guidance	2	0.36496350364963503	0.22237465997467507	ENSMUSG00000028883, ENSMUSG00000030084	443	7	12527	8.079329248629474	1.0	0.9958959075885203	98.69337552444341
GOTERM_BP_DIRECT	GO:0095500~acetylcholine receptor signaling pathway	2	0.36496350364963503	0.22237465997467507	ENSMUSG00000022587, ENSMUSG00000022577	443	7	12527	8.079329248629474	1.0	0.9958959075885203	98.69337552444341
GOTERM_BP_DIRECT	GO:0042297~vocal learning	2	0.36496350364963503	0.22237465997467507	ENSMUSG00000039419, ENSMUSG00000024109	443	7	12527	8.079329248629474	1.0	0.9958959075885203	98.69337552444341
GOTERM_BP_DIRECT	GO:0000902~cell morphogenesis	5	0.9124087591240875	0.22599435865599937	ENSMUSG00000030223, ENSMUSG00000028664, ENSMUSG00000056602, ENSMUSG00000028864, ENSMUSG00000031561	443	69	12527	2.0491052442176203	1.0	0.9960687479089126	98.79439735311671
GOTERM_BP_DIRECT	GO:0007179~transforming growth factor beta receptor signaling pathway	5	0.9124087591240875	0.22599435865599937	ENSMUSG00000021253, ENSMUSG00000061436, ENSMUSG00000022144, ENSMUSG00000039910, ENSMUSG00000029860	443	69	12527	2.0491052442176203	1.0	0.9960687479089126	98.79439735311671
GOTERM_MF_DIRECT	GO:0050699~WW domain binding	3	0.5474452554744526	0.2260414542421149	ENSMUSG00000022995, ENSMUSG00000054034, ENSMUSG00000034958	434	25	12053	3.3326267281105992	1.0	0.967228666251923	97.8489806511341
KEGG_PATHWAY	mmu05145:Toxoplasmosis	6	1.094890510948905	0.22683907166982412	ENSMUSG00000021253, ENSMUSG00000024421, ENSMUSG00000059970, ENSMUSG00000026639, ENSMUSG00000026479, ENSMUSG00000032000	185	92	5189	1.8292596944770858	1.0	0.9131911427792667	96.11411844516505
GOTERM_MF_DIRECT	GO:0005262~calcium channel activity	5	0.9124087591240875	0.22772646162012652	ENSMUSG00000004113, ENSMUSG00000009292, ENSMUSG00000021541, ENSMUSG00000040118, ENSMUSG00000018507	434	68	12053	2.0420506912442398	1.0	0.9659417176208076	97.91808923054694
GOTERM_MF_DIRECT	GO:0003705~transcription factor activity, RNA polymerase II distal enhancer sequence-specific binding	4	0.7299270072992701	0.22839461161019023	ENSMUSG00000005583, ENSMUSG00000063632, ENSMUSG00000038805, ENSMUSG00000035580	434	46	12053	2.4149469044279703	1.0	0.9640559047121613	97.94491436892855
GOTERM_CC_DIRECT	GO:0031982~vesicle	8	1.4598540145985401	0.22842196383727043	ENSMUSG00000045763, ENSMUSG00000003411, ENSMUSG00000027500, ENSMUSG00000045733, ENSMUSG00000024261, ENSMUSG00000038583, ENSMUSG00000028794, ENSMUSG00000024109	491	136	13434	1.6094405175512159	1.0	0.8801143434839991	97.34489387016725
GOTERM_CC_DIRECT	GO:0005952~cAMP-dependent protein kinase complex	2	0.36496350364963503	0.22906739416436606	ENSMUSG00000038205, ENSMUSG00000025855	491	7	13434	7.8172825138201905	1.0	0.8758587973219791	97.37580467364857
GOTERM_CC_DIRECT	GO:0036156~inner dynein arm	2	0.36496350364963503	0.22906739416436606	ENSMUSG00000052861, ENSMUSG00000005237	491	7	13434	7.8172825138201905	1.0	0.8758587973219791	97.37580467364857
GOTERM_CC_DIRECT	GO:0000123~histone acetyltransferase complex	3	0.5474452554744526	0.23116682041646708	ENSMUSG00000022521, ENSMUSG00000034160, ENSMUSG00000055024	491	25	13434	3.2832586558044805	1.0	0.8735188829763617	97.47405414895968
GOTERM_BP_DIRECT	GO:0035904~aorta development	3	0.5474452554744526	0.23324462180627797	ENSMUSG00000046169, ENSMUSG00000050382, ENSMUSG00000057110	443	26	12527	3.2628060427157495	1.0	0.9965948458433787	98.97502830657972
KEGG_PATHWAY	mmu04728:Dopaminergic synapse	7	1.2773722627737227	0.23433888336715725	ENSMUSG00000004113, ENSMUSG00000027669, ENSMUSG00000071658, ENSMUSG00000026824, ENSMUSG00000021303, ENSMUSG00000038026, ENSMUSG00000074657	185	117	5189	1.6781242781242782	1.0	0.911642065048941	96.5640473105357
KEGG_PATHWAY	mmu05220:Chronic myeloid leukemia	5	0.9124087591240875	0.235767537537949	ENSMUSG00000021253, ENSMUSG00000040274, ENSMUSG00000018983, ENSMUSG00000024241, ENSMUSG00000034801	185	70	5189	2.0034749034749035	1.0	0.9038191597404645	96.64411172298234
GOTERM_BP_DIRECT	GO:0001701~in utero embryonic development	12	2.18978102189781	0.23680419483199483	ENSMUSG00000021253, ENSMUSG00000029478, ENSMUSG00000069919, ENSMUSG00000001151, ENSMUSG00000039910, ENSMUSG00000025921, ENSMUSG00000049252, ENSMUSG00000041540, ENSMUSG00000022587, ENSMUSG00000069917, ENSMUSG00000031558, ENSMUSG00000064363	443	242	12527	1.4021976381918921	1.0	0.9967282017585213	99.05407046469091
GOTERM_MF_DIRECT	GO:0045499~chemorepellent activity	3	0.5474452554744526	0.2394623330220741	ENSMUSG00000028883, ENSMUSG00000038777, ENSMUSG00000031558	434	26	12053	3.2044487770294223	1.0	0.9680908248025953	98.34492376624013
KEGG_PATHWAY	mmu04330:Notch signaling pathway	4	0.7299270072992701	0.24143637525748507	ENSMUSG00000029478, ENSMUSG00000022521, ENSMUSG00000003233, ENSMUSG00000055024	185	48	5189	2.3373873873873876	1.0	0.9007493795056294	96.94516797828094
GOTERM_BP_DIRECT	GO:0051260~protein homooligomerization	9	1.6423357664233578	0.24243505972123247	ENSMUSG00000079037, ENSMUSG00000046168, ENSMUSG00000024831, ENSMUSG00000022342, ENSMUSG00000038583, ENSMUSG00000002496, ENSMUSG00000059714, ENSMUSG00000027293, ENSMUSG00000074575	443	168	12527	1.5148742341180264	1.0	0.9970301203110152	99.16748594045916
GOTERM_CC_DIRECT	GO:0043235~receptor complex	7	1.2773722627737227	0.24288844343311422	ENSMUSG00000022144, ENSMUSG00000055078, ENSMUSG00000031618, ENSMUSG00000052155, ENSMUSG00000033214, ENSMUSG00000049252, ENSMUSG00000030309	491	115	13434	1.665421057292128	1.0	0.8831902652322297	97.96268630374526
GOTERM_CC_DIRECT	GO:0008076~voltage-gated potassium channel complex	5	0.9124087591240875	0.24374593596660546	ENSMUSG00000052726, ENSMUSG00000022342, ENSMUSG00000039419, ENSMUSG00000036815, ENSMUSG00000074575	491	69	13434	1.9826441158239616	1.0	0.8794907634191087	97.99473815689697
GOTERM_CC_DIRECT	GO:0042470~melanosome	6	1.094890510948905	0.24492373435549347	ENSMUSG00000018830, ENSMUSG00000030761, ENSMUSG00000059714, ENSMUSG00000018507, ENSMUSG00000021866, ENSMUSG00000030616	491	92	13434	1.7843797042415654	1.0	0.8762072059649562	98.03799978806543
GOTERM_CC_DIRECT	GO:0031526~brush border membrane	4	0.7299270072992701	0.24495281431622526	ENSMUSG00000001082, ENSMUSG00000021278, ENSMUSG00000037541, ENSMUSG00000038600	491	47	13434	2.328552238159206	1.0	0.8715378834731399	98.03905687561954
GOTERM_BP_DIRECT	GO:0035725~sodium ion transmembrane transport	3	0.5474452554744526	0.24644293682027468	ENSMUSG00000049281, ENSMUSG00000075316, ENSMUSG00000032511	443	27	12527	3.141961374467018	1.0	0.9971785632479847	99.24026876611912
GOTERM_BP_DIRECT	GO:0006810~transport	61	11.13138686131387	0.24858585236353747	ENSMUSG00000001082, ENSMUSG00000023267, ENSMUSG00000036534, ENSMUSG00000034435, ENSMUSG00000031974, ENSMUSG00000018507, ENSMUSG00000039637, ENSMUSG00000032258, ENSMUSG00000028744, ENSMUSG00000009292, ENSMUSG00000052566, ENSMUSG00000026220, ENSMUSG00000075224, ENSMUSG00000031144, ENSMUSG00000049624, ENSMUSG00000043463, ENSMUSG00000030704, ENSMUSG00000021278, ENSMUSG00000021541, ENSMUSG00000024121,…	443	1558	12527	1.107148135161998	1.0	0.997177966189388	99.27668134491611
GOTERM_BP_DIRECT	GO:0043406~positive regulation of MAP kinase activity	4	0.7299270072992701	0.24892754532324507	ENSMUSG00000034997, ENSMUSG00000036585, ENSMUSG00000005583, ENSMUSG00000042567	443	49	12527	2.308379785322707	1.0	0.9970366222616861	99.28233316880579
GOTERM_BP_DIRECT	GO:0008104~protein localization	5	0.9124087591240875	0.24896726765066163	ENSMUSG00000021278, ENSMUSG00000002496, ENSMUSG00000029512, ENSMUSG00000022770, ENSMUSG00000074657	443	72	12527	1.963725859041886	1.0	0.9968659142394521	99.28298749599229
GOTERM_BP_DIRECT	GO:0090073~positive regulation of protein homodimerization activity	2	0.36496350364963503	0.2498275673509388	ENSMUSG00000038760, ENSMUSG00000005583	443	8	12527	7.069413092550789	1.0	0.9967603791767147	99.29702167394574
GOTERM_BP_DIRECT	GO:0022038~corpus callosum development	2	0.36496350364963503	0.2498275673509388	ENSMUSG00000013236, ENSMUSG00000028664	443	8	12527	7.069413092550789	1.0	0.9967603791767147	99.29702167394574
GOTERM_BP_DIRECT	GO:0060314~regulation of ryanodine-sensitive calcium-release channel activity	2	0.36496350364963503	0.2498275673509388	ENSMUSG00000045103, ENSMUSG00000038583	443	8	12527	7.069413092550789	1.0	0.9967603791767147	99.29702167394574
GOTERM_BP_DIRECT	GO:0006473~protein acetylation	2	0.36496350364963503	0.2498275673509388	ENSMUSG00000022521, ENSMUSG00000055024	443	8	12527	7.069413092550789	1.0	0.9967603791767147	99.29702167394574
GOTERM_BP_DIRECT	GO:0051057~positive regulation of small GTPase mediated signal transduction	2	0.36496350364963503	0.2498275673509388	ENSMUSG00000024241, ENSMUSG00000034801	443	8	12527	7.069413092550789	1.0	0.9967603791767147	99.29702167394574
KEGG_PATHWAY	mmu04350:TGF-beta signaling pathway	5	0.9124087591240875	0.2513025647372741	ENSMUSG00000021253, ENSMUSG00000022521, ENSMUSG00000052155, ENSMUSG00000040152, ENSMUSG00000055024	185	72	5189	1.947822822822823	1.0	0.9023625581942222	97.41053553645025
GOTERM_CC_DIRECT	GO:0031514~motile cilium	5	0.9124087591240875	0.25174426561693586	ENSMUSG00000001151, ENSMUSG00000022783, ENSMUSG00000047021, ENSMUSG00000060798, ENSMUSG00000005237	491	70	13434	1.954320628455048	1.0	0.8751887033904673	98.27195493779452
GOTERM_MF_DIRECT	GO:0035255~ionotropic glutamate receptor binding	3	0.5474452554744526	0.25291985781567433	ENSMUSG00000037541, ENSMUSG00000059714, ENSMUSG00000022770	434	27	12053	3.0857654889912958	1.0	0.9727196256542731	98.73338135201703
GOTERM_MF_DIRECT	GO:0015485~cholesterol binding	3	0.5474452554744526	0.25291985781567433	ENSMUSG00000031144, ENSMUSG00000046027, ENSMUSG00000037606	434	27	12053	3.0857654889912958	1.0	0.9727196256542731	98.73338135201703
GOTERM_MF_DIRECT	GO:0008026~ATP-dependent helicase activity	3	0.5474452554744526	0.25291985781567433	ENSMUSG00000024831, ENSMUSG00000018474, ENSMUSG00000057133	434	27	12053	3.0857654889912958	1.0	0.9727196256542731	98.73338135201703
GOTERM_MF_DIRECT	GO:0004745~retinol dehydrogenase activity	2	0.36496350364963503	0.25380873445656943	ENSMUSG00000025921, ENSMUSG00000021123	434	8	12053	6.9429723502304155	1.0	0.9712909232026987	98.75577440018169
GOTERM_MF_DIRECT	GO:0016868~intramolecular transferase activity, phosphotransferases	2	0.36496350364963503	0.25380873445656943	ENSMUSG00000030729, ENSMUSG00000020475	434	8	12053	6.9429723502304155	1.0	0.9712909232026987	98.75577440018169
GOTERM_CC_DIRECT	GO:0000940~condensed chromosome outer kinetochore	2	0.36496350364963503	0.25720152516046113	ENSMUSG00000022521, ENSMUSG00000045328	491	8	13434	6.840122199592668	1.0	0.8771378990808942	98.4401963935388
GOTERM_CC_DIRECT	GO:0032009~early phagosome	2	0.36496350364963503	0.25720152516046113	ENSMUSG00000045322, ENSMUSG00000028456	491	8	13434	6.840122199592668	1.0	0.8771378990808942	98.4401963935388
GOTERM_CC_DIRECT	GO:0031301~integral component of organelle membrane	2	0.36496350364963503	0.25720152516046113	ENSMUSG00000028744, ENSMUSG00000022199	491	8	13434	6.840122199592668	1.0	0.8771378990808942	98.4401963935388
GOTERM_BP_DIRECT	GO:0007204~positive regulation of cytosolic calcium ion concentration	6	1.094890510948905	0.2575856582266567	ENSMUSG00000052920, ENSMUSG00000027087, ENSMUSG00000034997, ENSMUSG00000038760, ENSMUSG00000071658, ENSMUSG00000027765	443	97	12527	1.7491331363012264	1.0	0.9972121752496457	99.41240584040291
GOTERM_BP_DIRECT	GO:0071300~cellular response to retinoic acid	4	0.7299270072992701	0.2584903985073627	ENSMUSG00000034160, ENSMUSG00000035131, ENSMUSG00000005583, ENSMUSG00000052504	443	50	12527	2.2622121896162524	1.0	0.9971210322591801	99.42463416388243
GOTERM_BP_DIRECT	GO:0090004~positive regulation of establishment of protein localization to plasma membrane	3	0.5474452554744526	0.25966643016331403	ENSMUSG00000024109, ENSMUSG00000022770, ENSMUSG00000036815	443	28	12527	3.029748468236053	1.0	0.9970498184302253	99.4401711190533
GOTERM_BP_DIRECT	GO:0015991~ATP hydrolysis coupled proton transport	3	0.5474452554744526	0.25966643016331403	ENSMUSG00000024121, ENSMUSG00000078958, ENSMUSG00000038600	443	28	12527	3.029748468236053	1.0	0.9970498184302253	99.4401711190533
GOTERM_BP_DIRECT	GO:0002027~regulation of heart rate	3	0.5474452554744526	0.25966643016331403	ENSMUSG00000045103, ENSMUSG00000028883, ENSMUSG00000032511	443	28	12527	3.029748468236053	1.0	0.9970498184302253	99.4401711190533
GOTERM_BP_DIRECT	GO:0042110~T cell activation	3	0.5474452554744526	0.25966643016331403	ENSMUSG00000027087, ENSMUSG00000023927, ENSMUSG00000022770	443	28	12527	3.029748468236053	1.0	0.9970498184302253	99.4401711190533
GOTERM_BP_DIRECT	GO:0030100~regulation of endocytosis	3	0.5474452554744526	0.25966643016331403	ENSMUSG00000024261, ENSMUSG00000002496, ENSMUSG00000027293	443	28	12527	3.029748468236053	1.0	0.9970498184302253	99.4401711190533
GOTERM_MF_DIRECT	GO:0050840~extracellular matrix binding	3	0.5474452554744526	0.26639412511004495	ENSMUSG00000027087, ENSMUSG00000039116, ENSMUSG00000040152	434	28	12053	2.9755595786701776	1.0	0.9750215286118968	99.03569715525788
GOTERM_CC_DIRECT	GO:0005578~proteinaceous extracellular matrix	12	2.18978102189781	0.2697315137561376	ENSMUSG00000021253, ENSMUSG00000027966, ENSMUSG00000024421, ENSMUSG00000032572, ENSMUSG00000046169, ENSMUSG00000058571, ENSMUSG00000026639, ENSMUSG00000036585, ENSMUSG00000053441, ENSMUSG00000026479, ENSMUSG00000031558, ENSMUSG00000042353	491	242	13434	1.3567184528117688	1.0	0.8868555287449803	98.7706322284528
GOTERM_CC_DIRECT	GO:0044295~axonal growth cone	3	0.5474452554744526	0.2721717586109653	ENSMUSG00000026833, ENSMUSG00000024109, ENSMUSG00000018507	491	28	13434	2.9314809426825716	1.0	0.8853175338773629	98.82688525558069
GOTERM_CC_DIRECT	GO:0032420~stereocilium	3	0.5474452554744526	0.2721717586109653	ENSMUSG00000012819, ENSMUSG00000017774, ENSMUSG00000030761	491	28	13434	2.9314809426825716	1.0	0.8853175338773629	98.82688525558069
GOTERM_BP_DIRECT	GO:0001933~negative regulation of protein phosphorylation	5	0.9124087591240875	0.27241141896018817	ENSMUSG00000022672, ENSMUSG00000079037, ENSMUSG00000068566, ENSMUSG00000034160, ENSMUSG00000031558	443	75	12527	1.8851768246802107	1.0	0.9977678411109966	99.58505723454974
GOTERM_BP_DIRECT	GO:0043523~regulation of neuron apoptotic process	3	0.5474452554744526	0.2728969374127914	ENSMUSG00000055078, ENSMUSG00000005583, ENSMUSG00000023011	443	29	12527	2.925274383124465	1.0	0.9976678285911409	99.58980688119935
GOTERM_MF_DIRECT	GO:0004930~G-protein coupled receptor activity	12	2.18978102189781	0.27420264727783633	ENSMUSG00000045509, ENSMUSG00000046856, ENSMUSG00000034997, ENSMUSG00000039116, ENSMUSG00000038760, ENSMUSG00000039809, ENSMUSG00000043441, ENSMUSG00000041380, ENSMUSG00000036437, ENSMUSG00000027765, ENSMUSG00000040836, ENSMUSG00000023918	434	247	12053	1.3492415903281778	1.0	0.9764876650286436	99.17855100967721
GOTERM_BP_DIRECT	GO:0035879~plasma membrane lactate transport	2	0.36496350364963503	0.2763134060952435	ENSMUSG00000021728, ENSMUSG00000040938	443	9	12527	6.283922748934034	1.0	0.9977438655014323	99.62180900284358
GOTERM_BP_DIRECT	GO:2000773~negative regulation of cellular senescence	2	0.36496350364963503	0.2763134060952435	ENSMUSG00000022672, ENSMUSG00000040274	443	9	12527	6.283922748934034	1.0	0.9977438655014323	99.62180900284358
GOTERM_BP_DIRECT	GO:0032703~negative regulation of interleukin-2 production	2	0.36496350364963503	0.2763134060952435	ENSMUSG00000079037, ENSMUSG00000019850	443	9	12527	6.283922748934034	1.0	0.9977438655014323	99.62180900284358
GOTERM_BP_DIRECT	GO:0032780~negative regulation of ATPase activity	2	0.36496350364963503	0.2763134060952435	ENSMUSG00000033885, ENSMUSG00000026414	443	9	12527	6.283922748934034	1.0	0.9977438655014323	99.62180900284358
GOTERM_BP_DIRECT	GO:0021860~pyramidal neuron development	2	0.36496350364963503	0.2763134060952435	ENSMUSG00000031398, ENSMUSG00000031285	443	9	12527	6.283922748934034	1.0	0.9977438655014323	99.62180900284358
GOTERM_BP_DIRECT	GO:0048643~positive regulation of skeletal muscle tissue development	2	0.36496350364963503	0.2763134060952435	ENSMUSG00000005583, ENSMUSG00000059714	443	9	12527	6.283922748934034	1.0	0.9977438655014323	99.62180900284358
GOTERM_BP_DIRECT	GO:0001759~organ induction	2	0.36496350364963503	0.2763134060952435	ENSMUSG00000022144, ENSMUSG00000036585	443	9	12527	6.283922748934034	1.0	0.9977438655014323	99.62180900284358
KEGG_PATHWAY	mmu04910:Insulin signaling pathway	7	1.2773722627737227	0.2763716146301196	ENSMUSG00000072494, ENSMUSG00000038205, ENSMUSG00000025855, ENSMUSG00000002496, ENSMUSG00000059714, ENSMUSG00000024241, ENSMUSG00000034801	185	124	5189	1.5833914559721012	1.0	0.9182389165670917	98.31543571170222
GOTERM_MF_DIRECT	GO:0042169~SH2 domain binding	3	0.5474452554744526	0.27986660786000084	ENSMUSG00000026058, ENSMUSG00000029094, ENSMUSG00000031144	434	29	12053	2.872954075957413	1.0	0.9770781895115633	99.26953134019669
KEGG_PATHWAY	mmu04612:Antigen processing and presentation	4	0.7299270072992701	0.2800980041773014	ENSMUSG00000056116, ENSMUSG00000059970, ENSMUSG00000067212, ENSMUSG00000022216	185	52	5189	2.1575883575883577	1.0	0.9139704381082545	98.42173018590205
GOTERM_BP_DIRECT	GO:0009887~organ morphogenesis	5	0.9124087591240875	0.2803107979303804	ENSMUSG00000021253, ENSMUSG00000028664, ENSMUSG00000025855, ENSMUSG00000055024, ENSMUSG00000025921	443	76	12527	1.8603718664607343	1.0	0.997849659185418	99.65626515043978
GOTERM_MF_DIRECT	GO:0030553~cGMP binding	2	0.36496350364963503	0.28063321083217085	ENSMUSG00000052920, ENSMUSG00000005864	434	9	12053	6.171530977982591	1.0	0.9758558473626747	99.2810959725999
GOTERM_MF_DIRECT	GO:0051378~serotonin binding	2	0.36496350364963503	0.28063321083217085	ENSMUSG00000034997, ENSMUSG00000041380	434	9	12053	6.171530977982591	1.0	0.9758558473626747	99.2810959725999
GOTERM_MF_DIRECT	GO:0008270~zinc ion binding	37	6.751824817518248	0.2821215866303085	ENSMUSG00000018474, ENSMUSG00000051278, ENSMUSG00000034413, ENSMUSG00000019850, ENSMUSG00000038866, ENSMUSG00000053441, ENSMUSG00000020451, ENSMUSG00000055024, ENSMUSG00000025269, ENSMUSG00000072889, ENSMUSG00000056144, ENSMUSG00000025085, ENSMUSG00000034910, ENSMUSG00000030020, ENSMUSG00000000223, ENSMUSG00000022521, ENSMUSG00000058624, ENSMUSG00000026347, ENSMUSG00000066258, ENSMUSG00000038025,…	434	903	12053	1.1379400972692153	1.0	0.9748946792292196	99.30306262139213
GOTERM_CC_DIRECT	GO:0005930~axoneme	5	0.9124087591240875	0.2842326118410315	ENSMUSG00000056598, ENSMUSG00000032258, ENSMUSG00000027676, ENSMUSG00000022262, ENSMUSG00000026807	491	74	13434	1.848681675565586	1.0	0.8937674658981385	99.07147891016696
GOTERM_CC_DIRECT	GO:0033179~proton-transporting V-type ATPase, V0 domain	2	0.36496350364963503	0.2843109585402483	ENSMUSG00000024121, ENSMUSG00000038600	491	9	13434	6.080108621860149	1.0	0.889934944749748	99.0729000909804
GOTERM_CC_DIRECT	GO:0016529~sarcoplasmic reticulum	4	0.7299270072992701	0.28471750130638385	ENSMUSG00000040152, ENSMUSG00000040118, ENSMUSG00000038583, ENSMUSG00000007122	491	51	13434	2.1459206900682877	1.0	0.886431122537357	99.08024225294074
GOTERM_BP_DIRECT	GO:0042771~intrinsic apoptotic signaling pathway in response to DNA damage by p53 class mediator	3	0.5474452554744526	0.28611753909837256	ENSMUSG00000061436, ENSMUSG00000055024, ENSMUSG00000030990	443	30	12527	2.827765237020316	1.0	0.9980437027955416	99.7010868886457
GOTERM_BP_DIRECT	GO:0003341~cilium movement	3	0.5474452554744526	0.28611753909837256	ENSMUSG00000027676, ENSMUSG00000052861, ENSMUSG00000022262	443	30	12527	2.827765237020316	1.0	0.9980437027955416	99.7010868886457
GOTERM_MF_DIRECT	GO:0004871~signal transducer activity	16	2.9197080291970803	0.2879871813575853	ENSMUSG00000031328, ENSMUSG00000027669, ENSMUSG00000034997, ENSMUSG00000046856, ENSMUSG00000038760, ENSMUSG00000043441, ENSMUSG00000036437, ENSMUSG00000040836, ENSMUSG00000045509, ENSMUSG00000039116, ENSMUSG00000039809, ENSMUSG00000041380, ENSMUSG00000071658, ENSMUSG00000021303, ENSMUSG00000027765, ENSMUSG00000023918	434	353	12053	1.2587825224213782	1.0	0.9756197099767193	99.38367797606847
KEGG_PATHWAY	mmu05416:Viral myocarditis	4	0.7299270072992701	0.28986426448649905	ENSMUSG00000030830, ENSMUSG00000045103, ENSMUSG00000056116, ENSMUSG00000067212	185	53	5189	2.1168791432942378	1.0	0.9151537570456394	98.67170669105576
GOTERM_MF_DIRECT	GO:0001102~RNA polymerase II activating transcription factor binding	3	0.5474452554744526	0.2933200827227722	ENSMUSG00000061436, ENSMUSG00000039910, ENSMUSG00000055024	434	30	12053	2.7771889400921657	1.0	0.9761258118664567	99.4493357678257
GOTERM_BP_DIRECT	GO:0006874~cellular calcium ion homeostasis	5	0.9124087591240875	0.29621142479925316	ENSMUSG00000027087, ENSMUSG00000034997, ENSMUSG00000026463, ENSMUSG00000041380, ENSMUSG00000038583	443	78	12527	1.8126700237309719	1.0	0.9984070609911243	99.76617938130131
GOTERM_MF_DIRECT	GO:0005546~phosphatidylinositol-4,5-bisphosphate binding	4	0.7299270072992701	0.2967709967259047	ENSMUSG00000042272, ENSMUSG00000029608, ENSMUSG00000030616, ENSMUSG00000004961	434	53	12053	2.095991652899748	1.0	0.9759471006969873	99.4882791300507
GOTERM_BP_DIRECT	GO:0051924~regulation of calcium ion transport	3	0.5474452554744526	0.29931249577946284	ENSMUSG00000004113, ENSMUSG00000040118, ENSMUSG00000038583	443	31	12527	2.736547003568048	1.0	0.9984436836266477	99.78332619538615
GOTERM_CC_DIRECT	GO:0001772~immunological synapse	3	0.5474452554744526	0.29949328526812347	ENSMUSG00000030830, ENSMUSG00000056153, ENSMUSG00000022770	491	30	13434	2.7360488798370675	1.0	0.8971775385359237	99.3132150111753
KEGG_PATHWAY	mmu00380:Tryptophan metabolism	3	0.5474452554744526	0.3013916871765859	ENSMUSG00000021913, ENSMUSG00000053644, ENSMUSG00000031549	185	31	5189	2.7143853530950306	1.0	0.9178082075427356	98.91964740344564
GOTERM_BP_DIRECT	GO:1904262~negative regulation of TORC1 signaling	2	0.36496350364963503	0.30186616807232397	ENSMUSG00000015944, ENSMUSG00000002496	443	10	12527	5.655530474040631	1.0	0.9984577371198411	99.79654960442895
GOTERM_BP_DIRECT	GO:0016486~peptide hormone processing	2	0.36496350364963503	0.30186616807232397	ENSMUSG00000022842, ENSMUSG00000021587	443	10	12527	5.655530474040631	1.0	0.9984577371198411	99.79654960442895
GOTERM_BP_DIRECT	GO:0002237~response to molecule of bacterial origin	2	0.36496350364963503	0.30186616807232397	ENSMUSG00000045322, ENSMUSG00000019850	443	10	12527	5.655530474040631	1.0	0.9984577371198411	99.79654960442895
GOTERM_BP_DIRECT	GO:0002260~lymphocyte homeostasis	2	0.36496350364963503	0.30186616807232397	ENSMUSG00000024241, ENSMUSG00000034801	443	10	12527	5.655530474040631	1.0	0.9984577371198411	99.79654960442895
GOTERM_BP_DIRECT	GO:0048846~axon extension involved in axon guidance	2	0.36496350364963503	0.30186616807232397	ENSMUSG00000028883, ENSMUSG00000031558	443	10	12527	5.655530474040631	1.0	0.9984577371198411	99.79654960442895
GOTERM_BP_DIRECT	GO:0097120~receptor localization to synapse	2	0.36496350364963503	0.30186616807232397	ENSMUSG00000024109, ENSMUSG00000022770	443	10	12527	5.655530474040631	1.0	0.9984577371198411	99.79654960442895
GOTERM_BP_DIRECT	GO:0086005~ventricular cardiac muscle cell action potential	2	0.36496350364963503	0.30186616807232397	ENSMUSG00000049281, ENSMUSG00000032511	443	10	12527	5.655530474040631	1.0	0.9984577371198411	99.79654960442895
GOTERM_BP_DIRECT	GO:0021707~cerebellar granule cell differentiation	2	0.36496350364963503	0.30186616807232397	ENSMUSG00000029512, ENSMUSG00000024109	443	10	12527	5.655530474040631	1.0	0.9984577371198411	99.79654960442895
GOTERM_BP_DIRECT	GO:0048485~sympathetic nervous system development	2	0.36496350364963503	0.30186616807232397	ENSMUSG00000022144, ENSMUSG00000063632	443	10	12527	5.655530474040631	1.0	0.9984577371198411	99.79654960442895
GOTERM_BP_DIRECT	GO:0014067~negative regulation of phosphatidylinositol 3-kinase signaling	2	0.36496350364963503	0.30186616807232397	ENSMUSG00000034614, ENSMUSG00000002496	443	10	12527	5.655530474040631	1.0	0.9984577371198411	99.79654960442895
GOTERM_BP_DIRECT	GO:0045822~negative regulation of heart contraction	2	0.36496350364963503	0.30186616807232397	ENSMUSG00000052920, ENSMUSG00000038583	443	10	12527	5.655530474040631	1.0	0.9984577371198411	99.79654960442895
GOTERM_BP_DIRECT	GO:0010629~negative regulation of gene expression	9	1.6423357664233578	0.30315899919877753	ENSMUSG00000026833, ENSMUSG00000068566, ENSMUSG00000039910, ENSMUSG00000005583, ENSMUSG00000063632, ENSMUSG00000061186, ENSMUSG00000031558, ENSMUSG00000000861, ENSMUSG00000022708	443	180	12527	1.4138826185101578	1.0	0.9984215479199582	99.80295058769947
GOTERM_MF_DIRECT	GO:0030594~neurotransmitter receptor activity	2	0.36496350364963503	0.30649553395560697	ENSMUSG00000034997, ENSMUSG00000041380	434	10	12053	5.554377880184332	1.0	0.9779486450742959	99.58464202437824
GOTERM_MF_DIRECT	GO:0019213~deacetylase activity	2	0.36496350364963503	0.30649553395560697	ENSMUSG00000027977, ENSMUSG00000036278	434	10	12053	5.554377880184332	1.0	0.9779486450742959	99.58464202437824
GOTERM_MF_DIRECT	GO:0008484~sulfuric ester hydrolase activity	2	0.36496350364963503	0.30649553395560697	ENSMUSG00000015027, ENSMUSG00000035847	434	10	12053	5.554377880184332	1.0	0.9779486450742959	99.58464202437824
GOTERM_MF_DIRECT	GO:0010314~phosphatidylinositol-5-phosphate binding	2	0.36496350364963503	0.30649553395560697	ENSMUSG00000042272, ENSMUSG00000062190	434	10	12053	5.554377880184332	1.0	0.9779486450742959	99.58464202437824
GOTERM_MF_DIRECT	GO:0001191~transcriptional repressor activity, RNA polymerase II transcription factor binding	2	0.36496350364963503	0.30649553395560697	ENSMUSG00000032355, ENSMUSG00000022521	434	10	12053	5.554377880184332	1.0	0.9779486450742959	99.58464202437824
GOTERM_BP_DIRECT	GO:0006606~protein import into nucleus	4	0.7299270072992701	0.3068739099590063	ENSMUSG00000002718, ENSMUSG00000045733, ENSMUSG00000038805, ENSMUSG00000002496	443	55	12527	2.056556536014775	1.0	0.9984819750269524	99.82030424324894
KEGG_PATHWAY	mmu04514:Cell adhesion molecules (CAMs)	6	1.094890510948905	0.3086071185539787	ENSMUSG00000027087, ENSMUSG00000030830, ENSMUSG00000056116, ENSMUSG00000067212, ENSMUSG00000039419, ENSMUSG00000024109	185	104	5189	1.6181912681912682	1.0	0.9169316390354005	99.05235721441815
KEGG_PATHWAY	mmu04724:Glutamatergic synapse	6	1.094890510948905	0.3086071185539787	ENSMUSG00000027669, ENSMUSG00000071658, ENSMUSG00000037541, ENSMUSG00000026824, ENSMUSG00000024858, ENSMUSG00000021303	185	104	5189	1.6181912681912682	1.0	0.9169316390354005	99.05235721441815
KEGG_PATHWAY	mmu05323:Rheumatoid arthritis	4	0.7299270072992701	0.3094656062447101	ENSMUSG00000021253, ENSMUSG00000030830, ENSMUSG00000024121, ENSMUSG00000038600	185	55	5189	2.03990171990172	1.0	0.9109407392929635	99.06710504713293
KEGG_PATHWAY	mmu04721:Synaptic vesicle cycle	4	0.7299270072992701	0.3094656062447101	ENSMUSG00000004113, ENSMUSG00000024121, ENSMUSG00000038600, ENSMUSG00000028456	185	55	5189	2.03990171990172	1.0	0.9109407392929635	99.06710504713293
KEGG_PATHWAY	mmu05223:Non-small cell lung cancer	4	0.7299270072992701	0.3094656062447101	ENSMUSG00000040274, ENSMUSG00000018983, ENSMUSG00000024241, ENSMUSG00000034801	185	55	5189	2.03990171990172	1.0	0.9109407392929635	99.06710504713293
GOTERM_CC_DIRECT	GO:0070852~cell body fiber	2	0.36496350364963503	0.31043294217519835	ENSMUSG00000034997, ENSMUSG00000025533	491	10	13434	5.472097759674134	1.0	0.9035563346286989	99.44898171610429
GOTERM_CC_DIRECT	GO:0016471~vacuolar proton-transporting V-type ATPase complex	2	0.36496350364963503	0.31043294217519835	ENSMUSG00000024121, ENSMUSG00000038600	491	10	13434	5.472097759674134	1.0	0.9035563346286989	99.44898171610429
GOTERM_BP_DIRECT	GO:0042391~regulation of membrane potential	5	0.9124087591240875	0.31222074370477293	ENSMUSG00000045103, ENSMUSG00000033885, ENSMUSG00000005864, ENSMUSG00000035580, ENSMUSG00000022770	443	80	12527	1.7673532731376975	1.0	0.9985993546826665	99.84277043696262
GOTERM_BP_DIRECT	GO:0030501~positive regulation of bone mineralization	3	0.5474452554744526	0.31246718615978625	ENSMUSG00000021253, ENSMUSG00000052155, ENSMUSG00000005583	443	32	12527	2.6510299097065464	1.0	0.9985283565693421	99.84373925635208
GOTERM_BP_DIRECT	GO:1900026~positive regulation of substrate adhesion-dependent cell spreading	3	0.5474452554744526	0.31246718615978625	ENSMUSG00000031328, ENSMUSG00000068566, ENSMUSG00000021215	443	32	12527	2.6510299097065464	1.0	0.9985283565693421	99.84373925635208
GOTERM_CC_DIRECT	GO:0005834~heterotrimeric G-protein complex	3	0.5474452554744526	0.31309704740444355	ENSMUSG00000027669, ENSMUSG00000071658, ENSMUSG00000021303	491	31	13434	2.6477892385520008	1.0	0.9024458763295782	99.47803462839856
KEGG_PATHWAY	mmu04540:Gap junction	5	0.9124087591240875	0.3152086872829569	ENSMUSG00000052920, ENSMUSG00000034997, ENSMUSG00000041380, ENSMUSG00000024241, ENSMUSG00000034801	185	80	5189	1.7530405405405407	1.0	0.9091059334122412	99.16045569464208
KEGG_PATHWAY	mmu00230:Purine metabolism	8	1.4598540145985401	0.31633718483927825	ENSMUSG00000030880, ENSMUSG00000030726, ENSMUSG00000005198, ENSMUSG00000058624, ENSMUSG00000026807, ENSMUSG00000031842, ENSMUSG00000028469, ENSMUSG00000037370	185	156	5189	1.4383922383922385	1.0	0.9034474369731467	99.17775532313286
GOTERM_MF_DIRECT	GO:0008013~beta-catenin binding	5	0.9124087591240875	0.32388875903998166	ENSMUSG00000021782, ENSMUSG00000053141, ENSMUSG00000002458, ENSMUSG00000003233, ENSMUSG00000055024	434	80	12053	1.7357430875576039	1.0	0.9819812451963377	99.71611515331209
GOTERM_BP_DIRECT	GO:1902476~chloride transmembrane transport	3	0.5474452554744526	0.3255680480858537	ENSMUSG00000000560, ENSMUSG00000018589, ENSMUSG00000036636	443	33	12527	2.570695670018469	1.0	0.9988847146452069	99.88786305618045
GOTERM_MF_DIRECT	GO:0016887~ATPase activity	9	1.6423357664233578	0.32562186463715426	ENSMUSG00000005370, ENSMUSG00000050382, ENSMUSG00000020527, ENSMUSG00000031974, ENSMUSG00000052861, ENSMUSG00000022262, ENSMUSG00000031378, ENSMUSG00000045328, ENSMUSG00000005237	434	181	12053	1.3809226773938945	1.0	0.981341006588957	99.72682503230952
GOTERM_BP_DIRECT	GO:0007252~I-kappaB phosphorylation	2	0.36496350364963503	0.326518652993519	ENSMUSG00000045322, ENSMUSG00000030172	443	11	12527	5.141391340036938	1.0	0.9988478579219799	99.89055800817285
GOTERM_BP_DIRECT	GO:0046626~regulation of insulin receptor signaling pathway	2	0.36496350364963503	0.326518652993519	ENSMUSG00000034160, ENSMUSG00000002496	443	11	12527	5.141391340036938	1.0	0.9988478579219799	99.89055800817285
GOTERM_BP_DIRECT	GO:0071360~cellular response to exogenous dsRNA	2	0.36496350364963503	0.326518652993519	ENSMUSG00000032344, ENSMUSG00000059714	443	11	12527	5.141391340036938	1.0	0.9988478579219799	99.89055800817285
GOTERM_BP_DIRECT	GO:0045744~negative regulation of G-protein coupled receptor protein signaling pathway	2	0.36496350364963503	0.326518652993519	ENSMUSG00000020847, ENSMUSG00000024858	443	11	12527	5.141391340036938	1.0	0.9988478579219799	99.89055800817285
GOTERM_BP_DIRECT	GO:0021670~lateral ventricle development	2	0.36496350364963503	0.326518652993519	ENSMUSG00000022262, ENSMUSG00000049580	443	11	12527	5.141391340036938	1.0	0.9988478579219799	99.89055800817285
GOTERM_BP_DIRECT	GO:0006182~cGMP biosynthetic process	2	0.36496350364963503	0.326518652993519	ENSMUSG00000041380, ENSMUSG00000028469	443	11	12527	5.141391340036938	1.0	0.9988478579219799	99.89055800817285
GOTERM_BP_DIRECT	GO:0060307~regulation of ventricular cardiac muscle cell membrane repolarization	2	0.36496350364963503	0.326518652993519	ENSMUSG00000032511, ENSMUSG00000040118	443	11	12527	5.141391340036938	1.0	0.9988478579219799	99.89055800817285
GOTERM_BP_DIRECT	GO:0006091~generation of precursor metabolites and energy	2	0.36496350364963503	0.326518652993519	ENSMUSG00000052102, ENSMUSG00000037370	443	11	12527	5.141391340036938	1.0	0.9988478579219799	99.89055800817285
GOTERM_BP_DIRECT	GO:0042491~auditory receptor cell differentiation	2	0.36496350364963503	0.326518652993519	ENSMUSG00000012819, ENSMUSG00000030761	443	11	12527	5.141391340036938	1.0	0.9988478579219799	99.89055800817285
GOTERM_BP_DIRECT	GO:0007610~behavior	2	0.36496350364963503	0.326518652993519	ENSMUSG00000034997, ENSMUSG00000041380	443	11	12527	5.141391340036938	1.0	0.9988478579219799	99.89055800817285
GOTERM_CC_DIRECT	GO:0031941~filamentous actin	3	0.5474452554744526	0.32664244826070055	ENSMUSG00000031328, ENSMUSG00000089996, ENSMUSG00000017774	491	32	13434	2.5650458248472505	1.0	0.910560382077614	99.60499254763742
GOTERM_CC_DIRECT	GO:0005576~extracellular region	38	6.934306569343065	0.3310808159083861	ENSMUSG00000022144, ENSMUSG00000017466, ENSMUSG00000050711, ENSMUSG00000024421, ENSMUSG00000022454, ENSMUSG00000058571, ENSMUSG00000026639, ENSMUSG00000040152, ENSMUSG00000028864, ENSMUSG00000053441, ENSMUSG00000028883, ENSMUSG00000017165, ENSMUSG00000027965, ENSMUSG00000027966, ENSMUSG00000015966, ENSMUSG00000024011, ENSMUSG00000026479, ENSMUSG00000027316, ENSMUSG00000037370, ENSMUSG00000026833,…	491	938	13434	1.108420654944654	1.0	0.9109418080971386	99.6399062381424
GOTERM_CC_DIRECT	GO:0005938~cell cortex	7	1.2773722627737227	0.33120286282443573	ENSMUSG00000031328, ENSMUSG00000056602, ENSMUSG00000002458, ENSMUSG00000036585, ENSMUSG00000030761, ENSMUSG00000026479, ENSMUSG00000069662	491	129	13434	1.4846776867332925	1.0	0.9078646567447501	99.64082451071951
GOTERM_MF_DIRECT	GO:0005088~Ras guanyl-nucleotide exchange factor activity	2	0.36496350364963503	0.33143013777242564	ENSMUSG00000024241, ENSMUSG00000034801	434	11	12053	5.049434436531211	1.0	0.9818324148740173	99.76003160772619
GOTERM_MF_DIRECT	GO:0008553~hydrogen-exporting ATPase activity, phosphorylative mechanism	2	0.36496350364963503	0.33143013777242564	ENSMUSG00000024121, ENSMUSG00000038600	434	11	12053	5.049434436531211	1.0	0.9818324148740173	99.76003160772619
GOTERM_MF_DIRECT	GO:0004993~G-protein coupled serotonin receptor activity	2	0.36496350364963503	0.33143013777242564	ENSMUSG00000034997, ENSMUSG00000041380	434	11	12053	5.049434436531211	1.0	0.9818324148740173	99.76003160772619
GOTERM_MF_DIRECT	GO:0005522~profilin binding	2	0.36496350364963503	0.33143013777242564	ENSMUSG00000022995, ENSMUSG00000024456	434	11	12053	5.049434436531211	1.0	0.9818324148740173	99.76003160772619
KEGG_PATHWAY	mmu04921:Oxytocin signaling pathway	7	1.2773722627737227	0.3326990483678598	ENSMUSG00000038205, ENSMUSG00000009292, ENSMUSG00000040118, ENSMUSG00000005583, ENSMUSG00000026824, ENSMUSG00000038026, ENSMUSG00000028469	185	133	5189	1.47624466571835	1.0	0.9106797676975168	99.39439271932288
GOTERM_CC_DIRECT	GO:0043229~intracellular organelle	2	0.36496350364963503	0.3356033726250542	ENSMUSG00000037217, ENSMUSG00000031144	491	11	13434	4.974634326976485	1.0	0.9082790006509295	99.6725173230646
GOTERM_CC_DIRECT	GO:0008328~ionotropic glutamate receptor complex	2	0.36496350364963503	0.3356033726250542	ENSMUSG00000037541, ENSMUSG00000022770	491	11	13434	4.974634326976485	1.0	0.9082790006509295	99.6725173230646
GOTERM_BP_DIRECT	GO:0006869~lipid transport	5	0.9124087591240875	0.3363696207658793	ENSMUSG00000034435, ENSMUSG00000046027, ENSMUSG00000074345, ENSMUSG00000037606, ENSMUSG00000044252	443	83	12527	1.703473034349588	1.0	0.9990512288975062	99.91511772634433
GOTERM_BP_DIRECT	GO:0016358~dendrite development	3	0.5474452554744526	0.33860252227746757	ENSMUSG00000052920, ENSMUSG00000022076, ENSMUSG00000031284	443	34	12527	2.495086973841455	1.0	0.9990509360966673	99.91991104961345
GOTERM_BP_DIRECT	GO:0045907~positive regulation of vasoconstriction	3	0.5474452554744526	0.33860252227746757	ENSMUSG00000034997, ENSMUSG00000041380, ENSMUSG00000036437	443	34	12527	2.495086973841455	1.0	0.9990509360966673	99.91991104961345
GOTERM_BP_DIRECT	GO:0060976~coronary vasculature development	3	0.5474452554744526	0.33860252227746757	ENSMUSG00000046169, ENSMUSG00000050382, ENSMUSG00000057110	443	34	12527	2.495086973841455	1.0	0.9990509360966673	99.91991104961345
KEGG_PATHWAY	mmu05215:Prostate cancer	5	0.9124087591240875	0.33960174317610287	ENSMUSG00000022521, ENSMUSG00000018983, ENSMUSG00000055024, ENSMUSG00000024241, ENSMUSG00000034801	185	83	5189	1.6896776294366658	1.0	0.9100764906029049	99.46889290565694
GOTERM_CC_DIRECT	GO:0097060~synaptic membrane	3	0.5474452554744526	0.34011566557356204	ENSMUSG00000032172, ENSMUSG00000026833, ENSMUSG00000028456	491	33	13434	2.487317163488243	1.0	0.9087920014763751	99.70230331744195
GOTERM_MF_DIRECT	GO:0004888~transmembrane signaling receptor activity	5	0.9124087591240875	0.3403116140198801	ENSMUSG00000045322, ENSMUSG00000039116, ENSMUSG00000024109, ENSMUSG00000022199, ENSMUSG00000023918	434	82	12053	1.6934078903001013	1.0	0.9830984495593204	99.80360395410408
GOTERM_BP_DIRECT	GO:0060271~cilium morphogenesis	8	1.4598540145985401	0.3412433496991961	ENSMUSG00000001151, ENSMUSG00000031328, ENSMUSG00000022442, ENSMUSG00000034601, ENSMUSG00000022262, ENSMUSG00000032514, ENSMUSG00000060798, ENSMUSG00000025085	443	161	12527	1.4051007388920824	1.0	0.9990605901976412	99.9252508776328
KEGG_PATHWAY	mmu04142:Lysosome	6	1.094890510948905	0.3439596561296411	ENSMUSG00000045594, ENSMUSG00000024121, ENSMUSG00000049624, ENSMUSG00000038600, ENSMUSG00000015027, ENSMUSG00000035847	185	109	5189	1.5439623109347882	1.0	0.9075504109567487	99.51147964890893
GOTERM_BP_DIRECT	GO:0051592~response to calcium ion	4	0.7299270072992701	0.34583919834926435	ENSMUSG00000026414, ENSMUSG00000040152, ENSMUSG00000055024, ENSMUSG00000021866	443	59	12527	1.9171289742510613	1.0	0.9991150816349001	99.93375278788392
GOTERM_BP_DIRECT	GO:0000187~activation of MAPK activity	4	0.7299270072992701	0.34583919834926435	ENSMUSG00000021253, ENSMUSG00000028864, ENSMUSG00000036585, ENSMUSG00000040152	443	59	12527	1.9171289742510613	1.0	0.9991150816349001	99.93375278788392
GOTERM_MF_DIRECT	GO:0005245~voltage-gated calcium channel activity	3	0.5474452554744526	0.34664126863201206	ENSMUSG00000027087, ENSMUSG00000004113, ENSMUSG00000040118	434	34	12053	2.4504608294930876	1.0	0.9836644751247536	99.83002057787674
GOTERM_MF_DIRECT	GO:0043531~ADP binding	3	0.5474452554744526	0.34664126863201206	ENSMUSG00000005370, ENSMUSG00000030761, ENSMUSG00000027765	434	34	12053	2.4504608294930876	1.0	0.9836644751247536	99.83002057787674
GOTERM_CC_DIRECT	GO:0030027~lamellipodium	8	1.4598540145985401	0.3487261185803405	ENSMUSG00000040852, ENSMUSG00000022995, ENSMUSG00000027500, ENSMUSG00000070047, ENSMUSG00000008475, ENSMUSG00000059714, ENSMUSG00000018507, ENSMUSG00000025085	491	157	13434	1.3941650343118812	1.0	0.9124866853369564	99.7522837530226
GOTERM_BP_DIRECT	GO:0044782~cilium organization	2	0.36496350364963503	0.3503025100924545	ENSMUSG00000022442, ENSMUSG00000048029	443	12	12527	4.712942061700526	1.0	0.9991634916976517	99.94113088152481
GOTERM_BP_DIRECT	GO:0061029~eyelid development in camera-type eye	2	0.36496350364963503	0.3503025100924545	ENSMUSG00000063632, ENSMUSG00000024241	443	12	12527	4.712942061700526	1.0	0.9991634916976517	99.94113088152481
GOTERM_BP_DIRECT	GO:0006734~NADH metabolic process	2	0.36496350364963503	0.3503025100924545	ENSMUSG00000026827, ENSMUSG00000025963	443	12	12527	4.712942061700526	1.0	0.9991634916976517	99.94113088152481
GOTERM_BP_DIRECT	GO:0043623~cellular protein complex assembly	2	0.36496350364963503	0.3503025100924545	ENSMUSG00000028441, ENSMUSG00000045103	443	12	12527	4.712942061700526	1.0	0.9991634916976517	99.94113088152481
GOTERM_BP_DIRECT	GO:0006828~manganese ion transport	2	0.36496350364963503	0.3503025100924545	ENSMUSG00000009292, ENSMUSG00000021541	443	12	12527	4.712942061700526	1.0	0.9991634916976517	99.94113088152481
GOTERM_BP_DIRECT	GO:0007035~vacuolar acidification	2	0.36496350364963503	0.3503025100924545	ENSMUSG00000024121, ENSMUSG00000038600	443	12	12527	4.712942061700526	1.0	0.9991634916976517	99.94113088152481
GOTERM_BP_DIRECT	GO:0021846~cell proliferation in forebrain	2	0.36496350364963503	0.3503025100924545	ENSMUSG00000029478, ENSMUSG00000038805	443	12	12527	4.712942061700526	1.0	0.9991634916976517	99.94113088152481
GOTERM_BP_DIRECT	GO:0046325~negative regulation of glucose import	2	0.36496350364963503	0.3503025100924545	ENSMUSG00000013698, ENSMUSG00000037370	443	12	12527	4.712942061700526	1.0	0.9991634916976517	99.94113088152481
GOTERM_BP_DIRECT	GO:0051764~actin crosslink formation	2	0.36496350364963503	0.3503025100924545	ENSMUSG00000031328, ENSMUSG00000026414	443	12	12527	4.712942061700526	1.0	0.9991634916976517	99.94113088152481
GOTERM_BP_DIRECT	GO:0008219~cell death	3	0.5474452554744526	0.35155899873775304	ENSMUSG00000034997, ENSMUSG00000002458, ENSMUSG00000042724	443	35	12527	2.423798774588842	1.0	0.9991425871156231	99.943063879312
GOTERM_BP_DIRECT	GO:0001658~branching involved in ureteric bud morphogenesis	3	0.5474452554744526	0.35155899873775304	ENSMUSG00000022144, ENSMUSG00000039910, ENSMUSG00000022770	443	35	12527	2.423798774588842	1.0	0.9991425871156231	99.943063879312
GOTERM_BP_DIRECT	GO:0006366~transcription from RNA polymerase II promoter	6	1.094890510948905	0.3544314754397262	ENSMUSG00000009734, ENSMUSG00000038406, ENSMUSG00000005198, ENSMUSG00000072889, ENSMUSG00000015501, ENSMUSG00000000861	443	111	12527	1.5285217497407113	1.0	0.999156365774499	99.94726072186032
GOTERM_CC_DIRECT	GO:0005902~microvillus	4	0.7299270072992701	0.355161535225644	ENSMUSG00000017774, ENSMUSG00000030761, ENSMUSG00000035429, ENSMUSG00000022770	491	58	13434	1.886930261956598	1.0	0.9144139100785954	99.78442143522338
GOTERM_MF_DIRECT	GO:0044548~S100 protein binding	2	0.36496350364963503	0.35547022665592104	ENSMUSG00000036585, ENSMUSG00000021866	434	12	12053	4.628648233486944	1.0	0.9847819801350678	99.86136739743573
GOTERM_MF_DIRECT	GO:0016407~acetyltransferase activity	2	0.36496350364963503	0.35547022665592104	ENSMUSG00000022521, ENSMUSG00000055024	434	12	12053	4.628648233486944	1.0	0.9847819801350678	99.86136739743573
GOTERM_MF_DIRECT	GO:0030898~actin-dependent ATPase activity	2	0.36496350364963503	0.35547022665592104	ENSMUSG00000017774, ENSMUSG00000030761	434	12	12053	4.628648233486944	1.0	0.9847819801350678	99.86136739743573
GOTERM_CC_DIRECT	GO:0005901~caveola	5	0.9124087591240875	0.35898750135194113	ENSMUSG00000034997, ENSMUSG00000032511, ENSMUSG00000002496, ENSMUSG00000024858, ENSMUSG00000059714	491	83	13434	1.6482222167693177	1.0	0.9143857784062305	99.80164599311286
GOTERM_MF_DIRECT	GO:0005547~phosphatidylinositol-3,4,5-trisphosphate binding	3	0.5474452554744526	0.35978230397718947	ENSMUSG00000040345, ENSMUSG00000028159, ENSMUSG00000034160	434	35	12053	2.380447662936142	1.0	0.9848444658079415	99.87463250443207
GOTERM_BP_DIRECT	GO:0043524~negative regulation of neuron apoptotic process	7	1.2773722627737227	0.3604940307507393	ENSMUSG00000021253, ENSMUSG00000061436, ENSMUSG00000022144, ENSMUSG00000055078, ENSMUSG00000040663, ENSMUSG00000005583, ENSMUSG00000023011	443	138	12527	1.4343736709523343	1.0	0.9992336756818597	99.95518105462385
GOTERM_BP_DIRECT	GO:0051607~defense response to virus	6	1.094890510948905	0.36147631095826116	ENSMUSG00000030880, ENSMUSG00000066800, ENSMUSG00000045322, ENSMUSG00000032344, ENSMUSG00000069793, ENSMUSG00000056144	443	112	12527	1.5148742341180266	1.0	0.9992094400982202	99.95635364913802
KEGG_PATHWAY	mmu05146:Amoebiasis	5	0.9124087591240875	0.36406310202806114	ENSMUSG00000021253, ENSMUSG00000027966, ENSMUSG00000024421, ENSMUSG00000026639, ENSMUSG00000026479	185	86	5189	1.63073538654934	1.0	0.917057497876354	99.67020316613777
GOTERM_BP_DIRECT	GO:0007160~cell-matrix adhesion	4	0.7299270072992701	0.3652669357282473	ENSMUSG00000027087, ENSMUSG00000030830, ENSMUSG00000029860, ENSMUSG00000078716	443	61	12527	1.8542722865706986	1.0	0.9992397792354496	99.9606132764586
GOTERM_BP_DIRECT	GO:0050680~negative regulation of epithelial cell proliferation	4	0.7299270072992701	0.3652669357282473	ENSMUSG00000040274, ENSMUSG00000005583, ENSMUSG00000002496, ENSMUSG00000022770	443	61	12527	1.8542722865706986	1.0	0.9992397792354496	99.9606132764586
GOTERM_MF_DIRECT	GO:0048306~calcium-dependent protein binding	4	0.7299270072992701	0.3661518096638416	ENSMUSG00000037217, ENSMUSG00000027500, ENSMUSG00000024109, ENSMUSG00000021866	434	60	12053	1.851459293394777	1.0	0.9853575617392406	99.89207502081179
GOTERM_CC_DIRECT	GO:0032391~photoreceptor connecting cilium	3	0.5474452554744526	0.3667956095327877	ENSMUSG00000073591, ENSMUSG00000030761, ENSMUSG00000047910	491	35	13434	2.3451847541460578	1.0	0.9172528908922523	99.83290596021678
GOTERM_CC_DIRECT	GO:0015629~actin cytoskeleton	9	1.6423357664233578	0.368291834741153	ENSMUSG00000022995, ENSMUSG00000028273, ENSMUSG00000031328, ENSMUSG00000024498, ENSMUSG00000020439, ENSMUSG00000029608, ENSMUSG00000008475, ENSMUSG00000031355, ENSMUSG00000025085	491	186	13434	1.3238946192760002	1.0	0.9155764238340542	99.83834693256082
KEGG_PATHWAY	mmu05214:Glioma	4	0.7299270072992701	0.368335380755886	ENSMUSG00000040274, ENSMUSG00000018983, ENSMUSG00000024241, ENSMUSG00000034801	185	61	5189	1.8392556490917147	1.0	0.9147268026393115	99.69710695850591
KEGG_PATHWAY	mmu05218:Melanoma	4	0.7299270072992701	0.368335380755886	ENSMUSG00000040274, ENSMUSG00000018983, ENSMUSG00000028864, ENSMUSG00000036585	185	61	5189	1.8392556490917147	1.0	0.9147268026393115	99.69710695850591
GOTERM_MF_DIRECT	GO:0017048~Rho GTPase binding	3	0.5474452554744526	0.37282470405235324	ENSMUSG00000031328, ENSMUSG00000024456, ENSMUSG00000031284	434	36	12053	2.314324116743472	1.0	0.9859153664697503	99.90790100206904
GOTERM_BP_DIRECT	GO:0007166~cell surface receptor signaling pathway	7	1.2773722627737227	0.373156657957181	ENSMUSG00000030830, ENSMUSG00000039116, ENSMUSG00000040663, ENSMUSG00000029859, ENSMUSG00000036437, ENSMUSG00000001763, ENSMUSG00000023918	443	140	12527	1.413882618510158	1.0	0.9993399493466427	99.96825582687653
GOTERM_BP_DIRECT	GO:1901379~regulation of potassium ion transmembrane transport	2	0.36496350364963503	0.37324827840729113	ENSMUSG00000079037, ENSMUSG00000036815	443	13	12527	4.350408056954333	1.0	0.9993038808822127	99.96833575280013
GOTERM_BP_DIRECT	GO:0002089~lens morphogenesis in camera-type eye	2	0.36496350364963503	0.37324827840729113	ENSMUSG00000039910, ENSMUSG00000063632	443	13	12527	4.350408056954333	1.0	0.9993038808822127	99.96833575280013
GOTERM_BP_DIRECT	GO:0035729~cellular response to hepatocyte growth factor stimulus	2	0.36496350364963503	0.37324827840729113	ENSMUSG00000022521, ENSMUSG00000028864	443	13	12527	4.350408056954333	1.0	0.9993038808822127	99.96833575280013
GOTERM_BP_DIRECT	GO:0021756~striatum development	2	0.36496350364963503	0.37324827840729113	ENSMUSG00000033214, ENSMUSG00000039419	443	13	12527	4.350408056954333	1.0	0.9993038808822127	99.96833575280013
GOTERM_BP_DIRECT	GO:0014032~neural crest cell development	2	0.36496350364963503	0.37324827840729113	ENSMUSG00000025921, ENSMUSG00000063632	443	13	12527	4.350408056954333	1.0	0.9993038808822127	99.96833575280013
GOTERM_BP_DIRECT	GO:0051489~regulation of filopodium assembly	2	0.36496350364963503	0.37324827840729113	ENSMUSG00000009292, ENSMUSG00000047261	443	13	12527	4.350408056954333	1.0	0.9993038808822127	99.96833575280013
GOTERM_BP_DIRECT	GO:0007288~sperm axoneme assembly	2	0.36496350364963503	0.37324827840729113	ENSMUSG00000022442, ENSMUSG00000022783	443	13	12527	4.350408056954333	1.0	0.9993038808822127	99.96833575280013
GOTERM_BP_DIRECT	GO:0060088~auditory receptor cell stereocilium organization	2	0.36496350364963503	0.37324827840729113	ENSMUSG00000012819, ENSMUSG00000030761	443	13	12527	4.350408056954333	1.0	0.9993038808822127	99.96833575280013
GOTERM_CC_DIRECT	GO:0072562~blood microparticle	4	0.7299270072992701	0.3752077917014993	ENSMUSG00000069919, ENSMUSG00000059970, ENSMUSG00000030895, ENSMUSG00000069917	491	60	13434	1.8240325865580447	1.0	0.9177736145166897	99.86142528953789
GOTERM_BP_DIRECT	GO:0007193~adenylate cyclase-inhibiting G-protein coupled receptor signaling pathway	3	0.5474452554744526	0.37719596064282934	ENSMUSG00000034997, ENSMUSG00000041380, ENSMUSG00000027765	443	37	12527	2.292782624611067	1.0	0.9993331260634036	99.97160497457975
KEGG_PATHWAY	mmu05412:Arrhythmogenic right ventricular cardiomyopathy (ARVC)	4	0.7299270072992701	0.3780918421877515	ENSMUSG00000027087, ENSMUSG00000045103, ENSMUSG00000044393, ENSMUSG00000040118	185	62	5189	1.809590235396687	1.0	0.9163974209086305	99.75114550050725
GOTERM_MF_DIRECT	GO:0015026~coreceptor activity	2	0.36496350364963503	0.3786478192040163	ENSMUSG00000052155, ENSMUSG00000027316	434	13	12053	4.272598369372563	1.0	0.9862833609503465	99.9199140089535
GOTERM_MF_DIRECT	GO:0000146~microfilament motor activity	2	0.36496350364963503	0.3786478192040163	ENSMUSG00000017774, ENSMUSG00000030761	434	13	12053	4.272598369372563	1.0	0.9862833609503465	99.9199140089535
GOTERM_MF_DIRECT	GO:0019825~oxygen binding	2	0.36496350364963503	0.3786478192040163	ENSMUSG00000069919, ENSMUSG00000069917	434	13	12053	4.272598369372563	1.0	0.9862833609503465	99.9199140089535
GOTERM_MF_DIRECT	GO:0008307~structural constituent of muscle	2	0.36496350364963503	0.3786478192040163	ENSMUSG00000045103, ENSMUSG00000018830	434	13	12053	4.272598369372563	1.0	0.9862833609503465	99.9199140089535
GOTERM_MF_DIRECT	GO:0017160~Ral GTPase binding	2	0.36496350364963503	0.3786478192040163	ENSMUSG00000031328, ENSMUSG00000017774	434	13	12053	4.272598369372563	1.0	0.9862833609503465	99.9199140089535
GOTERM_CC_DIRECT	GO:0005751~mitochondrial respiratory chain complex IV	2	0.36496350364963503	0.38322669555214733	ENSMUSG00000030785, ENSMUSG00000064351	491	13	13434	4.209305968980103	1.0	0.920657737374204	99.88434044503353
GOTERM_CC_DIRECT	GO:0016327~apicolateral plasma membrane	2	0.36496350364963503	0.38322669555214733	ENSMUSG00000030020, ENSMUSG00000028402	491	13	13434	4.209305968980103	1.0	0.920657737374204	99.88434044503353
GOTERM_CC_DIRECT	GO:0016324~apical plasma membrane	11	2.0072992700729926	0.38451715906544204	ENSMUSG00000045322, ENSMUSG00000021278, ENSMUSG00000030223, ENSMUSG00000038205, ENSMUSG00000028402, ENSMUSG00000044393, ENSMUSG00000030761, ENSMUSG00000037541, ENSMUSG00000038600, ENSMUSG00000024858, ENSMUSG00000027765	491	241	13434	1.2488189907970015	1.0	0.9189551144782836	99.88768105121078
GOTERM_CC_DIRECT	GO:0043198~dendritic shaft	4	0.7299270072992701	0.3851859670546092	ENSMUSG00000004113, ENSMUSG00000031328, ENSMUSG00000034997, ENSMUSG00000024858	491	61	13434	1.7941304130079128	1.0	0.9168327134562938	99.88937692182279
GOTERM_CC_DIRECT	GO:0031463~Cul3-RING ubiquitin ligase complex	4	0.7299270072992701	0.3851859670546092	ENSMUSG00000022076, ENSMUSG00000035298, ENSMUSG00000054920, ENSMUSG00000055707	491	61	13434	1.7941304130079128	1.0	0.9168327134562938	99.88937692182279
GOTERM_MF_DIRECT	GO:0005200~structural constituent of cytoskeleton	4	0.7299270072992701	0.3858342918065054	ENSMUSG00000045103, ENSMUSG00000043165, ENSMUSG00000026414, ENSMUSG00000008475	434	62	12053	1.791734800059462	1.0	0.986903569288169	99.93272434884753
KEGG_PATHWAY	mmu04060:Cytokine-cytokine receptor interaction	6	1.094890510948905	0.3867133941137192	ENSMUSG00000021253, ENSMUSG00000008318, ENSMUSG00000028965, ENSMUSG00000015966, ENSMUSG00000040663, ENSMUSG00000052155	185	115	5189	1.4634077555816687	1.0	0.9172816922277709	99.7913552639177
KEGG_PATHWAY	mmu04014:Ras signaling pathway	9	1.6423357664233578	0.38671367572871185	ENSMUSG00000027669, ENSMUSG00000041354, ENSMUSG00000028864, ENSMUSG00000036585, ENSMUSG00000071658, ENSMUSG00000031284, ENSMUSG00000021303, ENSMUSG00000024241, ENSMUSG00000034801	185	195	5189	1.2945530145530146	1.0	0.9122247574369684	99.79135647341437
GOTERM_BP_DIRECT	GO:0005975~carbohydrate metabolic process	8	1.4598540145985401	0.38753984838441546	ENSMUSG00000030729, ENSMUSG00000072494, ENSMUSG00000019888, ENSMUSG00000045594, ENSMUSG00000033350, ENSMUSG00000052102, ENSMUSG00000028794, ENSMUSG00000025963	443	169	12527	1.3385870944474867	1.0	0.9994551802744922	99.97872855401528
KEGG_PATHWAY	mmu04115:p53 signaling pathway	4	0.7299270072992701	0.38781760258108244	ENSMUSG00000040274, ENSMUSG00000040152, ENSMUSG00000002496, ENSMUSG00000075334	185	63	5189	1.780866580866581	1.0	0.9079249959570955	99.79604838356822
GOTERM_MF_DIRECT	GO:0004725~protein tyrosine phosphatase activity	5	0.9124087591240875	0.38961571090091546	ENSMUSG00000013236, ENSMUSG00000030223, ENSMUSG00000053141, ENSMUSG00000010461, ENSMUSG00000032477	434	88	12053	1.5779482614160034	1.0	0.9868662947410808	99.93867042805923
GOTERM_BP_DIRECT	GO:0019882~antigen processing and presentation	3	0.5474452554744526	0.3898575245520417	ENSMUSG00000003411, ENSMUSG00000030704, ENSMUSG00000040987	443	38	12527	2.232446239752881	1.0	0.9994562786936446	99.98007496959748
GOTERM_BP_DIRECT	GO:0001657~ureteric bud development	3	0.5474452554744526	0.3898575245520417	ENSMUSG00000022144, ENSMUSG00000022770, ENSMUSG00000031558	443	38	12527	2.232446239752881	1.0	0.9994562786936446	99.98007496959748
GOTERM_MF_DIRECT	GO:0016301~kinase activity	25	4.562043795620438	0.3941319781602948	ENSMUSG00000040274, ENSMUSG00000025855, ENSMUSG00000028926, ENSMUSG00000020451, ENSMUSG00000042724, ENSMUSG00000031284, ENSMUSG00000029512, ENSMUSG00000026393, ENSMUSG00000052920, ENSMUSG00000061436, ENSMUSG00000028664, ENSMUSG00000003810, ENSMUSG00000029859, ENSMUSG00000052155, ENSMUSG00000038145, ENSMUSG00000034744, ENSMUSG00000026807, ENSMUSG00000026074, ENSMUSG00000037989, ENSMUSG00000038763,…	434	622	12053	1.11623349682161	1.0	0.9869717819285974	99.94512877587938
GOTERM_BP_DIRECT	GO:0071407~cellular response to organic cyclic compound	4	0.7299270072992701	0.39421320600618903	ENSMUSG00000002458, ENSMUSG00000005583, ENSMUSG00000031284, ENSMUSG00000027765	443	64	12527	1.7673532731376973	1.0	0.9994843099309091	99.98239092139643
GOTERM_BP_DIRECT	GO:0007612~learning	4	0.7299270072992701	0.39421320600618903	ENSMUSG00000028664, ENSMUSG00000037541, ENSMUSG00000039419, ENSMUSG00000024109	443	64	12527	1.7673532731376973	1.0	0.9994843099309091	99.98239092139643
GOTERM_BP_DIRECT	GO:0021680~cerebellar Purkinje cell layer development	2	0.36496350364963503	0.3953854256782491	ENSMUSG00000022076, ENSMUSG00000023011	443	14	12527	4.039664624314737	1.0	0.999470611842154	99.98296944155372
GOTERM_BP_DIRECT	GO:0032733~positive regulation of interleukin-10 production	2	0.36496350364963503	0.3953854256782491	ENSMUSG00000045322, ENSMUSG00000028864	443	14	12527	4.039664624314737	1.0	0.999470611842154	99.98296944155372
GOTERM_BP_DIRECT	GO:0014059~regulation of dopamine secretion	2	0.36496350364963503	0.3953854256782491	ENSMUSG00000034997, ENSMUSG00000024261	443	14	12527	4.039664624314737	1.0	0.999470611842154	99.98296944155372
GOTERM_BP_DIRECT	GO:0001659~temperature homeostasis	2	0.36496350364963503	0.3953854256782491	ENSMUSG00000009292, ENSMUSG00000034997	443	14	12527	4.039664624314737	1.0	0.999470611842154	99.98296944155372
GOTERM_BP_DIRECT	GO:0007187~G-protein coupled receptor signaling pathway, coupled to cyclic nucleotide second messenger	2	0.36496350364963503	0.3953854256782491	ENSMUSG00000046856, ENSMUSG00000043441	443	14	12527	4.039664624314737	1.0	0.999470611842154	99.98296944155372
GOTERM_BP_DIRECT	GO:0007141~male meiosis I	2	0.36496350364963503	0.3953854256782491	ENSMUSG00000021569, ENSMUSG00000059970	443	14	12527	4.039664624314737	1.0	0.999470611842154	99.98296944155372
GOTERM_MF_DIRECT	GO:0005515~protein binding	131	23.905109489051096	0.395829964826716	ENSMUSG00000013236, ENSMUSG00000031974, ENSMUSG00000020475, ENSMUSG00000034413, ENSMUSG00000024260, ENSMUSG00000029512, ENSMUSG00000027965, ENSMUSG00000052566, ENSMUSG00000002458, ENSMUSG00000052155, ENSMUSG00000030084, ENSMUSG00000026833, ENSMUSG00000079037, ENSMUSG00000022442, ENSMUSG00000027500, ENSMUSG00000056586, ENSMUSG00000045348, ENSMUSG00000024456, ENSMUSG00000056153, ENSMUSG00000022770,…	434	3538	12053	1.0282977703563418	1.0	0.9865528440922845	99.94738828061496
GOTERM_BP_DIRECT	GO:0043547~positive regulation of GTPase activity	6	1.094890510948905	0.3967109333055252	ENSMUSG00000026727, ENSMUSG00000003233, ENSMUSG00000053646, ENSMUSG00000002496, ENSMUSG00000021215, ENSMUSG00000031355	443	117	12527	1.4501360189847774	1.0	0.9994588369382601	99.98360203011559
GOTERM_MF_DIRECT	GO:0031267~small GTPase binding	2	0.36496350364963503	0.40099379049311185	ENSMUSG00000031328, ENSMUSG00000002496	434	14	12053	3.967412771560237	1.0	0.9867917822386231	99.9537376625578
GOTERM_MF_DIRECT	GO:0008514~organic anion transmembrane transporter activity	2	0.36496350364963503	0.40099379049311185	ENSMUSG00000001082, ENSMUSG00000022199	434	14	12053	3.967412771560237	1.0	0.9867917822386231	99.9537376625578
GOTERM_BP_DIRECT	GO:0010508~positive regulation of autophagy	3	0.5474452554744526	0.40240315708216157	ENSMUSG00000045322, ENSMUSG00000002496, ENSMUSG00000029512	443	39	12527	2.1752040284771663	1.0	0.9995034188923911	99.98607540128214
GOTERM_BP_DIRECT	GO:0030183~B cell differentiation	3	0.5474452554744526	0.40240315708216157	ENSMUSG00000040663, ENSMUSG00000055024, ENSMUSG00000000861	443	39	12527	2.1752040284771663	1.0	0.9995034188923911	99.98607540128214
GOTERM_BP_DIRECT	GO:0007568~aging	7	1.2773722627737227	0.4048435125281986	ENSMUSG00000021253, ENSMUSG00000017466, ENSMUSG00000034997, ENSMUSG00000045103, ENSMUSG00000064351, ENSMUSG00000027765, ENSMUSG00000064363	443	145	12527	1.3651280454580836	1.0	0.9995062383709473	99.98702422805596
GOTERM_MF_DIRECT	GO:0005267~potassium channel activity	4	0.7299270072992701	0.4053707128937102	ENSMUSG00000052726, ENSMUSG00000022342, ENSMUSG00000035580, ENSMUSG00000074575	434	64	12053	1.7357430875576039	1.0	0.9868846921402	99.95855177729473
KEGG_PATHWAY	mmu04010:MAPK signaling pathway	10	1.824817518248175	0.4093187824141551	ENSMUSG00000021253, ENSMUSG00000004113, ENSMUSG00000031328, ENSMUSG00000059970, ENSMUSG00000036585, ENSMUSG00000040118, ENSMUSG00000005583, ENSMUSG00000026074, ENSMUSG00000024241, ENSMUSG00000034801	185	226	5189	1.2410906481702944	1.0	0.9179785359887873	99.87013215165355
GOTERM_CC_DIRECT	GO:0005615~extracellular space	31	5.656934306569343	0.4099881704085213	ENSMUSG00000022144, ENSMUSG00000028965, ENSMUSG00000017466, ENSMUSG00000050711, ENSMUSG00000022454, ENSMUSG00000058571, ENSMUSG00000040152, ENSMUSG00000028864, ENSMUSG00000028883, ENSMUSG00000017165, ENSMUSG00000027965, ENSMUSG00000024011, ENSMUSG00000026479, ENSMUSG00000027316, ENSMUSG00000037370, ENSMUSG00000026833, ENSMUSG00000045594, ENSMUSG00000050074, ENSMUSG00000031246, ENSMUSG00000015568,…	491	780	13434	1.0874040419865267	1.0	0.9303392612069746	99.93782664470582
GOTERM_MF_DIRECT	GO:0001664~G-protein coupled receptor binding	3	0.5474452554744526	0.4112655432887517	ENSMUSG00000031328, ENSMUSG00000071658, ENSMUSG00000041977	434	39	12053	2.1362991846862815	1.0	0.987253641636584	99.96429933164242
GOTERM_BP_DIRECT	GO:0014070~response to organic cyclic compound	4	0.7299270072992701	0.41332184993668275	ENSMUSG00000004113, ENSMUSG00000032511, ENSMUSG00000005198, ENSMUSG00000024858	443	66	12527	1.7137971133456458	1.0	0.9995771420596319	99.98986871309648
GOTERM_BP_DIRECT	GO:0045773~positive regulation of axon extension	3	0.5474452554744526	0.4148252748469028	ENSMUSG00000055024, ENSMUSG00000018507, ENSMUSG00000051243	443	40	12527	2.120823927765237	1.0	0.9995696371371029	99.99030727942727
KEGG_PATHWAY	mmu04068:FoxO signaling pathway	6	1.094890510948905	0.4151750524037324	ENSMUSG00000021253, ENSMUSG00000038205, ENSMUSG00000022521, ENSMUSG00000055024, ENSMUSG00000024241, ENSMUSG00000034801	185	119	5189	1.4142175789234612	1.0	0.9172125145367581	99.88548219113213
KEGG_PATHWAY	mmu04024:cAMP signaling pathway	8	1.4598540145985401	0.4159311071355443	ENSMUSG00000039809, ENSMUSG00000022521, ENSMUSG00000026463, ENSMUSG00000005864, ENSMUSG00000055024, ENSMUSG00000038583, ENSMUSG00000036437, ENSMUSG00000031842	185	173	5189	1.297047336353695	1.0	0.91311703989099	99.88733719981593
GOTERM_BP_DIRECT	GO:0048596~embryonic camera-type eye morphogenesis	2	0.36496350364963503	0.41674238579420003	ENSMUSG00000061436, ENSMUSG00000039910	443	15	12527	3.770353649360421	1.0	0.9995665847659596	99.99084060698841
GOTERM_BP_DIRECT	GO:1902043~positive regulation of extrinsic apoptotic signaling pathway via death domain receptors	2	0.36496350364963503	0.41674238579420003	ENSMUSG00000040152, ENSMUSG00000013698	443	15	12527	3.770353649360421	1.0	0.9995665847659596	99.99084060698841
GOTERM_BP_DIRECT	GO:0010763~positive regulation of fibroblast migration	2	0.36496350364963503	0.41674238579420003	ENSMUSG00000040152, ENSMUSG00000031284	443	15	12527	3.770353649360421	1.0	0.9995665847659596	99.99084060698841
GOTERM_BP_DIRECT	GO:0010460~positive regulation of heart rate	2	0.36496350364963503	0.41674238579420003	ENSMUSG00000049281, ENSMUSG00000032511	443	15	12527	3.770353649360421	1.0	0.9995665847659596	99.99084060698841
GOTERM_BP_DIRECT	GO:0007051~spindle organization	2	0.36496350364963503	0.41674238579420003	ENSMUSG00000001151, ENSMUSG00000018474	443	15	12527	3.770353649360421	1.0	0.9995665847659596	99.99084060698841
GOTERM_BP_DIRECT	GO:0051693~actin filament capping	2	0.36496350364963503	0.41674238579420003	ENSMUSG00000070372, ENSMUSG00000038775	443	15	12527	3.770353649360421	1.0	0.9995665847659596	99.99084060698841
GOTERM_BP_DIRECT	GO:0086004~regulation of cardiac muscle cell contraction	2	0.36496350364963503	0.41674238579420003	ENSMUSG00000032511, ENSMUSG00000038583	443	15	12527	3.770353649360421	1.0	0.9995665847659596	99.99084060698841
GOTERM_BP_DIRECT	GO:0014912~negative regulation of smooth muscle cell migration	2	0.36496350364963503	0.41674238579420003	ENSMUSG00000052920, ENSMUSG00000031558	443	15	12527	3.770353649360421	1.0	0.9995665847659596	99.99084060698841
GOTERM_BP_DIRECT	GO:0006939~smooth muscle contraction	2	0.36496350364963503	0.41674238579420003	ENSMUSG00000034997, ENSMUSG00000018830	443	15	12527	3.770353649360421	1.0	0.9995665847659596	99.99084060698841
GOTERM_BP_DIRECT	GO:0050918~positive chemotaxis	2	0.36496350364963503	0.41674238579420003	ENSMUSG00000050711, ENSMUSG00000002496	443	15	12527	3.770353649360421	1.0	0.9995665847659596	99.99084060698841
GOTERM_BP_DIRECT	GO:0016337~single organismal cell-cell adhesion	5	0.9124087591240875	0.4168601557798883	ENSMUSG00000030830, ENSMUSG00000024421, ENSMUSG00000070047, ENSMUSG00000022770, ENSMUSG00000031558	443	93	12527	1.5203038908711377	1.0	0.9995439546274993	99.99087245149377
KEGG_PATHWAY	mmu04623:Cytosolic DNA-sensing pathway	3	0.5474452554744526	0.4176025973285642	ENSMUSG00000030880, ENSMUSG00000032344, ENSMUSG00000049734	185	40	5189	2.1036486486486488	1.0	0.9096400959949157	99.89134047915054
GOTERM_CC_DIRECT	GO:0005929~cilium	10	1.824817518248175	0.4216930544491454	ENSMUSG00000032258, ENSMUSG00000050382, ENSMUSG00000027676, ENSMUSG00000022783, ENSMUSG00000022262, ENSMUSG00000047021, ENSMUSG00000032514, ENSMUSG00000031842, ENSMUSG00000040836, ENSMUSG00000005237	491	222	13434	1.2324544503770574	1.0	0.9348832751953207	99.95302887313035
GOTERM_CC_DIRECT	GO:0005765~lysosomal membrane	10	1.824817518248175	0.4216930544491454	ENSMUSG00000028744, ENSMUSG00000009292, ENSMUSG00000027669, ENSMUSG00000024121, ENSMUSG00000049624, ENSMUSG00000030761, ENSMUSG00000038600, ENSMUSG00000059714, ENSMUSG00000036636, ENSMUSG00000037370	491	222	13434	1.2324544503770574	1.0	0.9348832751953207	99.95302887313035
GOTERM_MF_DIRECT	GO:0051393~alpha-actinin binding	2	0.36496350364963503	0.4225379128172308	ENSMUSG00000053141, ENSMUSG00000045095	434	15	12053	3.702918586789554	1.0	0.9885132529721284	99.97327741749947
GOTERM_BP_DIRECT	GO:0021766~hippocampus development	4	0.7299270072992701	0.4228057170822823	ENSMUSG00000013236, ENSMUSG00000031398, ENSMUSG00000026463, ENSMUSG00000031285	443	67	12527	1.6882180519524275	1.0	0.9995840865450557	99.99235118123319
GOTERM_BP_DIRECT	GO:0045766~positive regulation of angiogenesis	5	0.9124087591240875	0.4248244060890779	ENSMUSG00000061436, ENSMUSG00000029859, ENSMUSG00000028864, ENSMUSG00000036585, ENSMUSG00000040152	443	94	12527	1.5041304452235724	1.0	0.9995824059804346	99.99279967165789
KEGG_PATHWAY	mmu04530:Tight junction	4	0.7299270072992701	0.42631491232343144	ENSMUSG00000028402, ENSMUSG00000018830, ENSMUSG00000045095, ENSMUSG00000024048	185	67	5189	1.6745461879790238	1.0	0.9110339182874058	99.91016801312607
GOTERM_MF_DIRECT	GO:0003824~catalytic activity	17	3.102189781021898	0.42682795253326217	ENSMUSG00000037217, ENSMUSG00000035246, ENSMUSG00000019850, ENSMUSG00000020475, ENSMUSG00000022842, ENSMUSG00000031284, ENSMUSG00000015027, ENSMUSG00000035847, ENSMUSG00000027977, ENSMUSG00000052920, ENSMUSG00000025545, ENSMUSG00000025533, ENSMUSG00000034160, ENSMUSG00000026839, ENSMUSG00000025963, ENSMUSG00000037370, ENSMUSG00000062190	434	417	12053	1.1321873376874538	1.0	0.9885832278580015	99.97610230594455
GOTERM_BP_DIRECT	GO:0007200~phospholipase C-activating G-protein coupled receptor signaling pathway	3	0.5474452554744526	0.4271169712447701	ENSMUSG00000034997, ENSMUSG00000041380, ENSMUSG00000027765	443	41	12527	2.069096514892914	1.0	0.9995836039182346	99.99327893589916
GOTERM_BP_DIRECT	GO:0045599~negative regulation of fat cell differentiation	3	0.5474452554744526	0.4271169712447701	ENSMUSG00000029478, ENSMUSG00000058966, ENSMUSG00000037370	443	41	12527	2.069096514892914	1.0	0.9995836039182346	99.99327893589916
GOTERM_CC_DIRECT	GO:0070382~exocytic vesicle	2	0.36496350364963503	0.42744288954159587	ENSMUSG00000024261, ENSMUSG00000030616	491	15	13434	3.6480651731160894	1.0	0.935937905165061	99.95915808728085
GOTERM_CC_DIRECT	GO:0001673~male germ cell nucleus	2	0.36496350364963503	0.42744288954159587	ENSMUSG00000021569, ENSMUSG00000059970	491	15	13434	3.6480651731160894	1.0	0.935937905165061	99.95915808728085
GOTERM_CC_DIRECT	GO:0005774~vacuolar membrane	2	0.36496350364963503	0.42744288954159587	ENSMUSG00000024121, ENSMUSG00000022199	491	15	13434	3.6480651731160894	1.0	0.935937905165061	99.95915808728085
KEGG_PATHWAY	mmu05166:HTLV-I infection	10	1.824817518248175	0.429927007954334	ENSMUSG00000021253, ENSMUSG00000030830, ENSMUSG00000030726, ENSMUSG00000056116, ENSMUSG00000022521, ENSMUSG00000018983, ENSMUSG00000003233, ENSMUSG00000067212, ENSMUSG00000055024, ENSMUSG00000022770	185	230	5189	1.2195064629847239	1.0	0.9090152254528802	99.91705285375852
GOTERM_MF_DIRECT	GO:0016740~transferase activity	50	9.124087591240876	0.43018305870674833	ENSMUSG00000040274, ENSMUSG00000035246, ENSMUSG00000022842, ENSMUSG00000028700, ENSMUSG00000042724, ENSMUSG00000029512, ENSMUSG00000026393, ENSMUSG00000025068, ENSMUSG00000032344, ENSMUSG00000029859, ENSMUSG00000052155, ENSMUSG00000038145, ENSMUSG00000037989, ENSMUSG00000038763, ENSMUSG00000042567, ENSMUSG00000039958, ENSMUSG00000022672, ENSMUSG00000027977, ENSMUSG00000025545, ENSMUSG00000026839,…	434	1325	12053	1.0479958264498739	1.0	0.9885072907623419	99.97811460632464
GOTERM_BP_DIRECT	GO:0046688~response to copper ion	2	0.36496350364963503	0.43734659497935185	ENSMUSG00000079037, ENSMUSG00000064351	443	16	12527	3.5347065462753946	1.0	0.999658217815928	99.99507413415962
GOTERM_BP_DIRECT	GO:0030220~platelet formation	2	0.36496350364963503	0.43734659497935185	ENSMUSG00000055024, ENSMUSG00000005583	443	16	12527	3.5347065462753946	1.0	0.999658217815928	99.99507413415962
GOTERM_BP_DIRECT	GO:0042474~middle ear morphogenesis	2	0.36496350364963503	0.43734659497935185	ENSMUSG00000010461, ENSMUSG00000046982	443	16	12527	3.5347065462753946	1.0	0.999658217815928	99.99507413415962
GOTERM_BP_DIRECT	GO:0045793~positive regulation of cell size	2	0.36496350364963503	0.43734659497935185	ENSMUSG00000034160, ENSMUSG00000055024	443	16	12527	3.5347065462753946	1.0	0.999658217815928	99.99507413415962
GOTERM_BP_DIRECT	GO:0051604~protein maturation	2	0.36496350364963503	0.43734659497935185	ENSMUSG00000070436, ENSMUSG00000001763	443	16	12527	3.5347065462753946	1.0	0.999658217815928	99.99507413415962
GOTERM_BP_DIRECT	GO:0042572~retinol metabolic process	2	0.36496350364963503	0.43734659497935185	ENSMUSG00000025921, ENSMUSG00000021123	443	16	12527	3.5347065462753946	1.0	0.999658217815928	99.99507413415962
GOTERM_BP_DIRECT	GO:2000310~regulation of N-methyl-D-aspartate selective glutamate receptor activity	2	0.36496350364963503	0.43734659497935185	ENSMUSG00000005583, ENSMUSG00000024109	443	16	12527	3.5347065462753946	1.0	0.999658217815928	99.99507413415962
GOTERM_BP_DIRECT	GO:2000573~positive regulation of DNA biosynthetic process	2	0.36496350364963503	0.43734659497935185	ENSMUSG00000028864, ENSMUSG00000031284	443	16	12527	3.5347065462753946	1.0	0.999658217815928	99.99507413415962
GOTERM_BP_DIRECT	GO:0002009~morphogenesis of an epithelium	2	0.36496350364963503	0.43734659497935185	ENSMUSG00000037016, ENSMUSG00000039910	443	16	12527	3.5347065462753946	1.0	0.999658217815928	99.99507413415962
GOTERM_BP_DIRECT	GO:0070208~protein heterotrimerization	2	0.36496350364963503	0.43734659497935185	ENSMUSG00000032572, ENSMUSG00000034160	443	16	12527	3.5347065462753946	1.0	0.999658217815928	99.99507413415962
GOTERM_BP_DIRECT	GO:0048813~dendrite morphogenesis	3	0.5474452554744526	0.43927197838747484	ENSMUSG00000028883, ENSMUSG00000033214, ENSMUSG00000031285	443	42	12527	2.0198323121573685	1.0	0.9996560535075085	99.99535690494497
GOTERM_BP_DIRECT	GO:0035914~skeletal muscle cell differentiation	3	0.5474452554744526	0.43927197838747484	ENSMUSG00000039910, ENSMUSG00000005583, ENSMUSG00000063632	443	42	12527	2.0198323121573685	1.0	0.9996560535075085	99.99535690494497
GOTERM_MF_DIRECT	GO:0051015~actin filament binding	6	1.094890510948905	0.4401288462652865	ENSMUSG00000031328, ENSMUSG00000017774, ENSMUSG00000030761, ENSMUSG00000070372, ENSMUSG00000029608, ENSMUSG00000008475	434	121	12053	1.3771184826903304	1.0	0.989450486340861	99.9831897374789
GOTERM_MF_DIRECT	GO:0000987~core promoter proximal region sequence-specific DNA binding	2	0.36496350364963503	0.4433088950203948	ENSMUSG00000022521, ENSMUSG00000005583	434	16	12053	3.4714861751152077	1.0	0.9893577930730346	99.98456491184977
GOTERM_MF_DIRECT	GO:0005031~tumor necrosis factor-activated receptor activity	2	0.36496350364963503	0.4433088950203948	ENSMUSG00000008318, ENSMUSG00000028965	434	16	12053	3.4714861751152077	1.0	0.9893577930730346	99.98456491184977
GOTERM_MF_DIRECT	GO:0042056~chemoattractant activity	2	0.36496350364963503	0.4433088950203948	ENSMUSG00000050711, ENSMUSG00000028864	434	16	12053	3.4714861751152077	1.0	0.9893577930730346	99.98456491184977
GOTERM_MF_DIRECT	GO:0042562~hormone binding	2	0.36496350364963503	0.4433088950203948	ENSMUSG00000031618, ENSMUSG00000028469	434	16	12053	3.4714861751152077	1.0	0.9893577930730346	99.98456491184977
GOTERM_MF_DIRECT	GO:0005242~inward rectifier potassium channel activity	2	0.36496350364963503	0.4433088950203948	ENSMUSG00000026824, ENSMUSG00000038026	434	16	12053	3.4714861751152077	1.0	0.9893577930730346	99.98456491184977
GOTERM_CC_DIRECT	GO:0005801~cis-Golgi network	3	0.5474452554744526	0.4439746124976991	ENSMUSG00000001151, ENSMUSG00000021541, ENSMUSG00000020451	491	41	13434	2.0019869852466345	1.0	0.9426077074056086	99.9728947319706
KEGG_PATHWAY	mmu05016:Huntington's disease	8	1.4598540145985401	0.44419148091950666	ENSMUSG00000030785, ENSMUSG00000022521, ENSMUSG00000055024, ENSMUSG00000005198, ENSMUSG00000052861, ENSMUSG00000022262, ENSMUSG00000064351, ENSMUSG00000005237	185	178	5189	1.2606134224111754	1.0	0.9141407022229192	99.93976234779963
GOTERM_BP_DIRECT	GO:0042384~cilium assembly	6	1.094890510948905	0.4456713508599895	ENSMUSG00000001151, ENSMUSG00000031328, ENSMUSG00000034601, ENSMUSG00000022262, ENSMUSG00000060798, ENSMUSG00000025085	443	124	12527	1.368273501784024	1.0	0.9996900293561802	99.9961907986398
GOTERM_CC_DIRECT	GO:0008021~synaptic vesicle	6	1.094890510948905	0.44602881030271735	ENSMUSG00000037217, ENSMUSG00000003411, ENSMUSG00000031144, ENSMUSG00000024261, ENSMUSG00000029608, ENSMUSG00000036437	491	120	13434	1.3680244399185337	1.0	0.9416930047456549	99.97426285226358
GOTERM_CC_DIRECT	GO:0030057~desmosome	2	0.36496350364963503	0.44835003494258935	ENSMUSG00000044393, ENSMUSG00000034774	491	16	13434	3.420061099796334	1.0	0.9409254910314084	99.9757315181928
GOTERM_MF_DIRECT	GO:0004402~histone acetyltransferase activity	3	0.5474452554744526	0.4485109646510791	ENSMUSG00000022521, ENSMUSG00000055024, ENSMUSG00000024260	434	42	12053	1.9837063857801187	1.0	0.9895660336763656	99.98659036497773
GOTERM_MF_DIRECT	GO:0001085~RNA polymerase II transcription factor binding	3	0.5474452554744526	0.4485109646510791	ENSMUSG00000022521, ENSMUSG00000055024, ENSMUSG00000074607	434	42	12053	1.9837063857801187	1.0	0.9895660336763656	99.98659036497773
KEGG_PATHWAY	mmu00190:Oxidative phosphorylation	6	1.094890510948905	0.45045827607158634	ENSMUSG00000030785, ENSMUSG00000064367, ENSMUSG00000024121, ENSMUSG00000064351, ENSMUSG00000038600, ENSMUSG00000064363	185	124	5189	1.3571926765475153	1.0	0.9139972067043269	99.9477965148781
GOTERM_BP_DIRECT	GO:0002244~hematopoietic progenitor cell differentiation	4	0.7299270072992701	0.4509259313822641	ENSMUSG00000034910, ENSMUSG00000040274, ENSMUSG00000043157, ENSMUSG00000039910	443	70	12527	1.6158658497258946	1.0	0.9997127295352126	99.9967678249963
GOTERM_BP_DIRECT	GO:0007368~determination of left/right symmetry	4	0.7299270072992701	0.4509259313822641	ENSMUSG00000027676, ENSMUSG00000052155, ENSMUSG00000039910, ENSMUSG00000022262	443	70	12527	1.6158658497258946	1.0	0.9997127295352126	99.9967678249963
GOTERM_BP_DIRECT	GO:0007218~neuropeptide signaling pathway	3	0.5474452554744526	0.4512846307669395	ENSMUSG00000046856, ENSMUSG00000043441, ENSMUSG00000018589	443	43	12527	1.9728594676885924	1.0	0.9996995608388286	99.99680404906177
KEGG_PATHWAY	mmu05162:Measles	5	0.9124087591240875	0.4528398572491822	ENSMUSG00000040274, ENSMUSG00000045322, ENSMUSG00000059970, ENSMUSG00000019850, ENSMUSG00000043463	185	97	5189	1.4458066313736417	1.0	0.9114024818674032	99.95058174728054
KEGG_PATHWAY	mmu04260:Cardiac muscle contraction	4	0.7299270072992701	0.4546371702813703	ENSMUSG00000030785, ENSMUSG00000026414, ENSMUSG00000040118, ENSMUSG00000064351	185	70	5189	1.6027799227799229	1.0	0.9084524491839933	99.9525923613671
GOTERM_BP_DIRECT	GO:0045022~early endosome to late endosome transport	2	0.36496350364963503	0.4572245268101435	ENSMUSG00000031328, ENSMUSG00000052566	443	17	12527	3.3267826317886064	1.0	0.9997262716722933	99.99735103304572
GOTERM_BP_DIRECT	GO:0001841~neural tube formation	2	0.36496350364963503	0.4572245268101435	ENSMUSG00000039910, ENSMUSG00000063632	443	17	12527	3.3267826317886064	1.0	0.9997262716722933	99.99735103304572
GOTERM_BP_DIRECT	GO:0031589~cell-substrate adhesion	2	0.36496350364963503	0.4572245268101435	ENSMUSG00000027087, ENSMUSG00000048758	443	17	12527	3.3267826317886064	1.0	0.9997262716722933	99.99735103304572
GOTERM_BP_DIRECT	GO:0042462~eye photoreceptor cell development	2	0.36496350364963503	0.4572245268101435	ENSMUSG00000027965, ENSMUSG00000023267	443	17	12527	3.3267826317886064	1.0	0.9997262716722933	99.99735103304572
GOTERM_BP_DIRECT	GO:0048266~behavioral response to pain	2	0.36496350364963503	0.4572245268101435	ENSMUSG00000075316, ENSMUSG00000040152	443	17	12527	3.3267826317886064	1.0	0.9997262716722933	99.99735103304572
GOTERM_BP_DIRECT	GO:0022409~positive regulation of cell-cell adhesion	2	0.36496350364963503	0.4572245268101435	ENSMUSG00000030830, ENSMUSG00000039910	443	17	12527	3.3267826317886064	1.0	0.9997262716722933	99.99735103304572
GOTERM_BP_DIRECT	GO:0010596~negative regulation of endothelial cell migration	2	0.36496350364963503	0.4572245268101435	ENSMUSG00000040152, ENSMUSG00000031558	443	17	12527	3.3267826317886064	1.0	0.9997262716722933	99.99735103304572
GOTERM_BP_DIRECT	GO:0001574~ganglioside biosynthetic process	2	0.36496350364963503	0.4572245268101435	ENSMUSG00000026811, ENSMUSG00000079442	443	17	12527	3.3267826317886064	1.0	0.9997262716722933	99.99735103304572
GOTERM_BP_DIRECT	GO:0007422~peripheral nervous system development	2	0.36496350364963503	0.4572245268101435	ENSMUSG00000022144, ENSMUSG00000039910	443	17	12527	3.3267826317886064	1.0	0.9997262716722933	99.99735103304572
GOTERM_BP_DIRECT	GO:0031290~retinal ganglion cell axon guidance	2	0.36496350364963503	0.4572245268101435	ENSMUSG00000028664, ENSMUSG00000031558	443	17	12527	3.3267826317886064	1.0	0.9997262716722933	99.99735103304572
KEGG_PATHWAY	mmu04145:Phagosome	6	1.094890510948905	0.45745554020133933	ENSMUSG00000027087, ENSMUSG00000056116, ENSMUSG00000040152, ENSMUSG00000067212, ENSMUSG00000024121, ENSMUSG00000038600	185	125	5189	1.3463351351351351	1.0	0.9062078737035013	99.95559404807015
GOTERM_BP_DIRECT	GO:0007229~integrin-mediated signaling pathway	4	0.7299270072992701	0.4601762753135855	ENSMUSG00000027087, ENSMUSG00000030830, ENSMUSG00000053441, ENSMUSG00000029860	443	71	12527	1.5931071757860935	1.0	0.9997315476871577	99.9975888062457
KEGG_PATHWAY	mmu05168:Herpes simplex infection	7	1.2773722627737227	0.460579903034564	ENSMUSG00000066800, ENSMUSG00000045322, ENSMUSG00000056116, ENSMUSG00000022521, ENSMUSG00000067212, ENSMUSG00000055024, ENSMUSG00000005198	185	153	5189	1.2832715068009186	1.0	0.9042093618543934	99.95871646549769
GOTERM_MF_DIRECT	GO:0035064~methylated histone binding	3	0.5474452554744526	0.4606301314256845	ENSMUSG00000005370, ENSMUSG00000039989, ENSMUSG00000038025	434	43	12053	1.9375736791340694	1.0	0.9907141232713739	99.9903877098625
GOTERM_MF_DIRECT	GO:0003823~antigen binding	2	0.36496350364963503	0.4633344203574195	ENSMUSG00000055024, ENSMUSG00000040987	434	17	12053	3.2672811059907834	1.0	0.9905746696538266	99.99108503522821
GOTERM_MF_DIRECT	GO:0005248~voltage-gated sodium channel activity	2	0.36496350364963503	0.4633344203574195	ENSMUSG00000075316, ENSMUSG00000032511	434	17	12053	3.2672811059907834	1.0	0.9905746696538266	99.99108503522821
GOTERM_MF_DIRECT	GO:0042975~peroxisome proliferator activated receptor binding	2	0.36496350364963503	0.4633344203574195	ENSMUSG00000022521, ENSMUSG00000055024	434	17	12053	3.2672811059907834	1.0	0.9905746696538266	99.99108503522821
GOTERM_CC_DIRECT	GO:0044291~cell-cell contact zone	2	0.36496350364963503	0.4684952490356055	ENSMUSG00000036894, ENSMUSG00000059714	491	17	13434	3.2188810351024317	1.0	0.9487648395920636	99.98558010894602
GOTERM_CC_DIRECT	GO:0005665~DNA-directed RNA polymerase II, core complex	2	0.36496350364963503	0.4684952490356055	ENSMUSG00000057133, ENSMUSG00000005198	491	17	13434	3.2188810351024317	1.0	0.9487648395920636	99.98558010894602
GOTERM_BP_DIRECT	GO:0006954~inflammatory response	9	1.6423357664233578	0.46967273738316173	ENSMUSG00000027087, ENSMUSG00000045322, ENSMUSG00000008318, ENSMUSG00000028965, ENSMUSG00000033885, ENSMUSG00000033350, ENSMUSG00000019850, ENSMUSG00000075316, ENSMUSG00000040152	443	211	12527	1.2061557883025043	1.0	0.9997762499709261	99.99822460755512
GOTERM_BP_DIRECT	GO:0007413~axonal fasciculation	2	0.36496350364963503	0.4764017257793254	ENSMUSG00000028664, ENSMUSG00000028883	443	18	12527	3.141961374467017	1.0	0.9998004080360577	99.9985755455226
GOTERM_BP_DIRECT	GO:0010001~glial cell differentiation	2	0.36496350364963503	0.4764017257793254	ENSMUSG00000097767, ENSMUSG00000047261	443	18	12527	3.141961374467017	1.0	0.9998004080360577	99.9985755455226
GOTERM_BP_DIRECT	GO:0046718~viral entry into host cell	2	0.36496350364963503	0.4764017257793254	ENSMUSG00000027087, ENSMUSG00000024858	443	18	12527	3.141961374467017	1.0	0.9998004080360577	99.9985755455226
GOTERM_BP_DIRECT	GO:2000311~regulation of alpha-amino-3-hydroxy-5-methyl-4-isoxazole propionate selective glutamate receptor activity	2	0.36496350364963503	0.4764017257793254	ENSMUSG00000005583, ENSMUSG00000024109	443	18	12527	3.141961374467017	1.0	0.9998004080360577	99.9985755455226
GOTERM_BP_DIRECT	GO:0009116~nucleoside metabolic process	2	0.36496350364963503	0.4764017257793254	ENSMUSG00000040658, ENSMUSG00000026839	443	18	12527	3.141961374467017	1.0	0.9998004080360577	99.9985755455226
GOTERM_BP_DIRECT	GO:0060996~dendritic spine development	2	0.36496350364963503	0.4764017257793254	ENSMUSG00000028664, ENSMUSG00000031284	443	18	12527	3.141961374467017	1.0	0.9998004080360577	99.9985755455226
GOTERM_BP_DIRECT	GO:0031954~positive regulation of protein autophosphorylation	2	0.36496350364963503	0.4764017257793254	ENSMUSG00000036894, ENSMUSG00000042567	443	18	12527	3.141961374467017	1.0	0.9998004080360577	99.9985755455226
GOTERM_BP_DIRECT	GO:0009190~cyclic nucleotide biosynthetic process	2	0.36496350364963503	0.4764017257793254	ENSMUSG00000032344, ENSMUSG00000028469	443	18	12527	3.141961374467017	1.0	0.9998004080360577	99.9985755455226
GOTERM_BP_DIRECT	GO:0018105~peptidyl-serine phosphorylation	6	1.094890510948905	0.48004333958802575	ENSMUSG00000022672, ENSMUSG00000061436, ENSMUSG00000003810, ENSMUSG00000031285, ENSMUSG00000024858, ENSMUSG00000029512	443	129	12527	1.3152396451257282	1.0	0.9998076668032366	99.9987370888342
GOTERM_CC_DIRECT	GO:0005911~cell-cell junction	8	1.4598540145985401	0.480100934501264	ENSMUSG00000030830, ENSMUSG00000031328, ENSMUSG00000068566, ENSMUSG00000070047, ENSMUSG00000070372, ENSMUSG00000043458, ENSMUSG00000059714, ENSMUSG00000022770	491	179	13434	1.222815141826622	1.0	0.9521734383474045	99.98941250014765
GOTERM_MF_DIRECT	GO:0042923~neuropeptide binding	2	0.36496350364963503	0.48264118306619064	ENSMUSG00000046856, ENSMUSG00000043441	434	18	12053	3.0857654889912953	1.0	0.9924337683234851	99.9948511531397
GOTERM_MF_DIRECT	GO:0035259~glucocorticoid receptor binding	2	0.36496350364963503	0.48264118306619064	ENSMUSG00000029478, ENSMUSG00000055024	434	18	12053	3.0857654889912953	1.0	0.9924337683234851	99.9948511531397
GOTERM_BP_DIRECT	GO:0007265~Ras protein signal transduction	3	0.5474452554744526	0.48642012651405614	ENSMUSG00000026727, ENSMUSG00000029512, ENSMUSG00000024241	443	46	12527	1.8441947197958581	1.0	0.9998270566179914	99.99897918933783
GOTERM_BP_DIRECT	GO:0071277~cellular response to calcium ion	3	0.5474452554744526	0.48642012651405614	ENSMUSG00000009292, ENSMUSG00000032511, ENSMUSG00000005583	443	46	12527	1.8441947197958581	1.0	0.9998270566179914	99.99897918933783
GOTERM_BP_DIRECT	GO:0032760~positive regulation of tumor necrosis factor production	3	0.5474452554744526	0.48642012651405614	ENSMUSG00000045322, ENSMUSG00000067212, ENSMUSG00000022708	443	46	12527	1.8441947197958581	1.0	0.9998270566179914	99.99897918933783
GOTERM_BP_DIRECT	GO:0034644~cellular response to UV	3	0.5474452554744526	0.48642012651405614	ENSMUSG00000022521, ENSMUSG00000055024, ENSMUSG00000032477	443	46	12527	1.8441947197958581	1.0	0.9998270566179914	99.99897918933783
GOTERM_BP_DIRECT	GO:0007613~memory	4	0.7299270072992701	0.4875106084608127	ENSMUSG00000034997, ENSMUSG00000024261, ENSMUSG00000039519, ENSMUSG00000037541	443	74	12527	1.5285217497407113	1.0	0.9998223194474349	99.99901593338063
GOTERM_CC_DIRECT	GO:0000795~synaptonemal complex	2	0.36496350364963503	0.48790624464476223	ENSMUSG00000037217, ENSMUSG00000059970	491	18	13434	3.0400543109300746	1.0	0.9538348870822553	99.99143230136576
GOTERM_MF_DIRECT	GO:0004721~phosphoprotein phosphatase activity	6	1.094890510948905	0.48908337197930996	ENSMUSG00000072494, ENSMUSG00000013236, ENSMUSG00000030223, ENSMUSG00000053141, ENSMUSG00000010461, ENSMUSG00000032477	434	128	12053	1.3018073156682028	1.0	0.9927171406752482	99.99573248960903
GOTERM_BP_DIRECT	GO:0032967~positive regulation of collagen biosynthetic process	2	0.36496350364963503	0.49490283995457474	ENSMUSG00000021253, ENSMUSG00000055024	443	19	12527	2.9765949863371746	1.0	0.9998443763414225	99.99923405307342
GOTERM_BP_DIRECT	GO:0061003~positive regulation of dendritic spine morphogenesis	2	0.36496350364963503	0.49490283995457474	ENSMUSG00000030309, ENSMUSG00000031284	443	19	12527	2.9765949863371746	1.0	0.9998443763414225	99.99923405307342
GOTERM_BP_DIRECT	GO:0002474~antigen processing and presentation of peptide antigen via MHC class I	2	0.36496350364963503	0.49490283995457474	ENSMUSG00000056116, ENSMUSG00000067212	443	19	12527	2.9765949863371746	1.0	0.9998443763414225	99.99923405307342
GOTERM_BP_DIRECT	GO:0006937~regulation of muscle contraction	2	0.36496350364963503	0.49490283995457474	ENSMUSG00000026414, ENSMUSG00000007122	443	19	12527	2.9765949863371746	1.0	0.9998443763414225	99.99923405307342
GOTERM_BP_DIRECT	GO:0001819~positive regulation of cytokine production	2	0.36496350364963503	0.49490283995457474	ENSMUSG00000059714, ENSMUSG00000028701	443	19	12527	2.9765949863371746	1.0	0.9998443763414225	99.99923405307342
GOTERM_BP_DIRECT	GO:0007131~reciprocal meiotic recombination	2	0.36496350364963503	0.49490283995457474	ENSMUSG00000005370, ENSMUSG00000021569	443	19	12527	2.9765949863371746	1.0	0.9998443763414225	99.99923405307342
GOTERM_BP_DIRECT	GO:0071805~potassium ion transmembrane transport	4	0.7299270072992701	0.4964730747002885	ENSMUSG00000052726, ENSMUSG00000022342, ENSMUSG00000035580, ENSMUSG00000074575	443	75	12527	1.5081414597441685	1.0	0.9998420658962275	99.99927409929396
GOTERM_BP_DIRECT	GO:0006909~phagocytosis	3	0.5474452554744526	0.4978175785034153	ENSMUSG00000030830, ENSMUSG00000030761, ENSMUSG00000021866	443	47	12527	1.804956534268287	1.0	0.9998388540675087	99.99930681286457
GOTERM_BP_DIRECT	GO:0007611~learning or memory	3	0.5474452554744526	0.4978175785034153	ENSMUSG00000079037, ENSMUSG00000025855, ENSMUSG00000005583	443	47	12527	1.804956534268287	1.0	0.9998388540675087	99.99930681286457
GOTERM_BP_DIRECT	GO:0001947~heart looping	3	0.5474452554744526	0.4978175785034153	ENSMUSG00000027676, ENSMUSG00000039910, ENSMUSG00000005583	443	47	12527	1.804956534268287	1.0	0.9998388540675087	99.99930681286457
GOTERM_BP_DIRECT	GO:0010628~positive regulation of gene expression	12	2.18978102189781	0.4983226796511612	ENSMUSG00000021253, ENSMUSG00000040274, ENSMUSG00000045322, ENSMUSG00000026833, ENSMUSG00000071072, ENSMUSG00000022521, ENSMUSG00000034160, ENSMUSG00000039910, ENSMUSG00000055024, ENSMUSG00000005583, ENSMUSG00000063632, ENSMUSG00000000861	443	301	12527	1.1273482672506243	1.0	0.9998321270508923	99.99931873978637
KEGG_PATHWAY	mmu04725:Cholinergic synapse	5	0.9124087591240875	0.49966191672412197	ENSMUSG00000004113, ENSMUSG00000027669, ENSMUSG00000071658, ENSMUSG00000026824, ENSMUSG00000021303	185	103	5189	1.3615848858567305	1.0	0.9245587899959083	99.98402564262229
GOTERM_MF_DIRECT	GO:0008373~sialyltransferase activity	2	0.36496350364963503	0.501254923637857	ENSMUSG00000026811, ENSMUSG00000079442	434	19	12053	2.923356779044385	1.0	0.993549104529482	99.99702641647795
GOTERM_MF_DIRECT	GO:0031489~myosin V binding	2	0.36496350364963503	0.501254923637857	ENSMUSG00000003411, ENSMUSG00000030704	434	19	12053	2.923356779044385	1.0	0.993549104529482	99.99702641647795
GOTERM_MF_DIRECT	GO:0043325~phosphatidylinositol-3,4-bisphosphate binding	2	0.36496350364963503	0.501254923637857	ENSMUSG00000028159, ENSMUSG00000042272	434	19	12053	2.923356779044385	1.0	0.993549104529482	99.99702641647795
GOTERM_MF_DIRECT	GO:0070530~K63-linked polyubiquitin binding	2	0.36496350364963503	0.501254923637857	ENSMUSG00000019850, ENSMUSG00000058761	434	19	12053	2.923356779044385	1.0	0.993549104529482	99.99702641647795
GOTERM_MF_DIRECT	GO:0016758~transferase activity, transferring hexosyl groups	2	0.36496350364963503	0.501254923637857	ENSMUSG00000019888, ENSMUSG00000028794	434	19	12053	2.923356779044385	1.0	0.993549104529482	99.99702641647795
GOTERM_BP_DIRECT	GO:0006486~protein glycosylation	5	0.9124087591240875	0.5025554268989278	ENSMUSG00000026811, ENSMUSG00000021130, ENSMUSG00000028700, ENSMUSG00000079442, ENSMUSG00000028794	443	104	12527	1.359502517798229	1.0	0.9998408112967297	99.99941136083731
GOTERM_BP_DIRECT	GO:0001822~kidney development	5	0.9124087591240875	0.5025554268989278	ENSMUSG00000034910, ENSMUSG00000001151, ENSMUSG00000039910, ENSMUSG00000063632, ENSMUSG00000019947	443	104	12527	1.359502517798229	1.0	0.9998408112967297	99.99941136083731
GOTERM_MF_DIRECT	GO:0003713~transcription coactivator activity	7	1.2773722627737227	0.5038047640855123	ENSMUSG00000022521, ENSMUSG00000039910, ENSMUSG00000055024, ENSMUSG00000024260, ENSMUSG00000038805, ENSMUSG00000038025, ENSMUSG00000019947	434	158	12053	1.230400163331972	1.0	0.9934354148397584	99.99724623258174
GOTERM_CC_DIRECT	GO:0000407~pre-autophagosomal structure	2	0.36496350364963503	0.506609728557954	ENSMUSG00000029512, ENSMUSG00000038295	491	19	13434	2.8800514524600707	1.0	0.9596613235506386	99.99490963159741
GOTERM_MF_DIRECT	GO:0097110~scaffold protein binding	3	0.5474452554744526	0.5074981768676299	ENSMUSG00000026463, ENSMUSG00000032511, ENSMUSG00000027765	434	47	12053	1.772673791548191	1.0	0.9934324319030783	99.99753787088386
GOTERM_BP_DIRECT	GO:0008630~intrinsic apoptotic signaling pathway in response to DNA damage	3	0.5474452554744526	0.5090522324474773	ENSMUSG00000022672, ENSMUSG00000005370, ENSMUSG00000030990	443	48	12527	1.7673532731376975	1.0	0.9998574860153275	99.99953077541895
GOTERM_BP_DIRECT	GO:0030178~negative regulation of Wnt signaling pathway	3	0.5474452554744526	0.5090522324474773	ENSMUSG00000038805, ENSMUSG00000002496, ENSMUSG00000049580	443	48	12527	1.7673532731376975	1.0	0.9998574860153275	99.99953077541895
GOTERM_BP_DIRECT	GO:0010466~negative regulation of peptidase activity	3	0.5474452554744526	0.5090522324474773	ENSMUSG00000017466, ENSMUSG00000024011, ENSMUSG00000050074	443	48	12527	1.7673532731376975	1.0	0.9998574860153275	99.99953077541895
GOTERM_BP_DIRECT	GO:0050727~regulation of inflammatory response	3	0.5474452554744526	0.5090522324474773	ENSMUSG00000045322, ENSMUSG00000040663, ENSMUSG00000029860	443	48	12527	1.7673532731376975	1.0	0.9998574860153275	99.99953077541895
GOTERM_BP_DIRECT	GO:0001764~neuron migration	5	0.9124087591240875	0.5100872616141289	ENSMUSG00000052920, ENSMUSG00000001151, ENSMUSG00000028883, ENSMUSG00000005583, ENSMUSG00000031285	443	105	12527	1.3465548747715792	1.0	0.9998535511400609	99.9995475473181
GOTERM_CC_DIRECT	GO:0005913~cell-cell adherens junction	12	2.18978102189781	0.5103355619481098	ENSMUSG00000021782, ENSMUSG00000030172, ENSMUSG00000028273, ENSMUSG00000031328, ENSMUSG00000024421, ENSMUSG00000022661, ENSMUSG00000029860, ENSMUSG00000070372, ENSMUSG00000059714, ENSMUSG00000022770, ENSMUSG00000027293, ENSMUSG00000044533	491	294	13434	1.116754644831456	1.0	0.9596124606522696	99.99542192082076
KEGG_PATHWAY	mmu04062:Chemokine signaling pathway	6	1.094890510948905	0.5124185002599267	ENSMUSG00000027669, ENSMUSG00000071658, ENSMUSG00000024858, ENSMUSG00000021303, ENSMUSG00000024241, ENSMUSG00000034801	185	133	5189	1.2653525706157285	1.0	0.9281919495818628	99.9884701057661
GOTERM_BP_DIRECT	GO:0030517~negative regulation of axon extension	2	0.36496350364963503	0.512751652293087	ENSMUSG00000028883, ENSMUSG00000031558	443	20	12527	2.8277652370203157	1.0	0.9998556168245293	99.99958816159172
GOTERM_BP_DIRECT	GO:0002026~regulation of the force of heart contraction	2	0.36496350364963503	0.512751652293087	ENSMUSG00000038583, ENSMUSG00000024858	443	20	12527	2.8277652370203157	1.0	0.9998556168245293	99.99958816159172
GOTERM_BP_DIRECT	GO:2000352~negative regulation of endothelial cell apoptotic process	2	0.36496350364963503	0.512751652293087	ENSMUSG00000050711, ENSMUSG00000019850	443	20	12527	2.8277652370203157	1.0	0.9998556168245293	99.99958816159172
GOTERM_BP_DIRECT	GO:0045216~cell-cell junction organization	2	0.36496350364963503	0.512751652293087	ENSMUSG00000021253, ENSMUSG00000031328	443	20	12527	2.8277652370203157	1.0	0.9998556168245293	99.99958816159172
GOTERM_BP_DIRECT	GO:0021591~ventricular system development	2	0.36496350364963503	0.512751652293087	ENSMUSG00000022783, ENSMUSG00000026807	443	20	12527	2.8277652370203157	1.0	0.9998556168245293	99.99958816159172
KEGG_PATHWAY	mmu04966:Collecting duct acid secretion	2	0.36496350364963503	0.5149102319171401	ENSMUSG00000024121, ENSMUSG00000038600	185	20	5189	2.804864864864865	1.0	0.9262306020348335	99.98919225692187
GOTERM_CC_DIRECT	GO:0072372~primary cilium	3	0.5474452554744526	0.5156568419751466	ENSMUSG00000024858, ENSMUSG00000031842, ENSMUSG00000040836	491	47	13434	1.7464141786194047	1.0	0.9601617271304803	99.99607101878102
GOTERM_MF_DIRECT	GO:0015293~symporter activity	4	0.7299270072992701	0.5175546478732007	ENSMUSG00000026220, ENSMUSG00000049624, ENSMUSG00000040938, ENSMUSG00000019894	434	76	12053	1.4616783895221925	1.0	0.9940093680634396	99.99819254972553
GOTERM_MF_DIRECT	GO:0030414~peptidase inhibitor activity	3	0.5474452554744526	0.5187947858995479	ENSMUSG00000017466, ENSMUSG00000024011, ENSMUSG00000050074	434	48	12053	1.7357430875576039	1.0	0.9937933455507293	99.99826092546371
GOTERM_CC_DIRECT	GO:0032587~ruffle membrane	4	0.7299270072992701	0.5188572607270306	ENSMUSG00000027087, ENSMUSG00000024456, ENSMUSG00000017774, ENSMUSG00000020669	491	75	13434	1.4592260692464358	1.0	0.9599420608863902	99.99641911623293
KEGG_PATHWAY	mmu05152:Tuberculosis	6	1.094890510948905	0.5191377544348997	ENSMUSG00000021253, ENSMUSG00000045322, ENSMUSG00000022521, ENSMUSG00000024121, ENSMUSG00000055024, ENSMUSG00000038600	185	134	5189	1.2559096409842678	1.0	0.9252521542501015	99.99032291177706
GOTERM_MF_DIRECT	GO:0001106~RNA polymerase II transcription corepressor activity	2	0.36496350364963503	0.5192004627768376	ENSMUSG00000024498, ENSMUSG00000039910	434	20	12053	2.777188940092166	1.0	0.9934973116317625	99.998282763434
GOTERM_MF_DIRECT	GO:0005112~Notch binding	2	0.36496350364963503	0.5192004627768376	ENSMUSG00000029478, ENSMUSG00000030092	434	20	12053	2.777188940092166	1.0	0.9934973116317625	99.998282763434
GOTERM_MF_DIRECT	GO:0042605~peptide antigen binding	2	0.36496350364963503	0.5192004627768376	ENSMUSG00000056116, ENSMUSG00000067212	434	20	12053	2.777188940092166	1.0	0.9934973116317625	99.998282763434
GOTERM_BP_DIRECT	GO:0045666~positive regulation of neuron differentiation	4	0.7299270072992701	0.5228761242797083	ENSMUSG00000017466, ENSMUSG00000035131, ENSMUSG00000005583, ENSMUSG00000063632	443	78	12527	1.4501360189847774	1.0	0.9998822710632159	99.9997132850277
GOTERM_BP_DIRECT	GO:0008584~male gonad development	4	0.7299270072992701	0.5228761242797083	ENSMUSG00000045322, ENSMUSG00000052155, ENSMUSG00000039910, ENSMUSG00000019947	443	78	12527	1.4501360189847774	1.0	0.9998822710632159	99.9997132850277
GOTERM_CC_DIRECT	GO:0060077~inhibitory synapse	2	0.36496350364963503	0.5246314380638732	ENSMUSG00000000560, ENSMUSG00000024109	491	20	13434	2.736048879837067	1.0	0.9606686455961734	99.99697575428426
GOTERM_BP_DIRECT	GO:0045862~positive regulation of proteolysis	2	0.36496350364963503	0.5299711109720356	ENSMUSG00000034160, ENSMUSG00000055024	443	21	12527	2.693109749543158	1.0	0.9998964733309468	99.99977857172459
GOTERM_BP_DIRECT	GO:0010107~potassium ion import	2	0.36496350364963503	0.5299711109720356	ENSMUSG00000026824, ENSMUSG00000038026	443	21	12527	2.693109749543158	1.0	0.9998964733309468	99.99977857172459
GOTERM_BP_DIRECT	GO:0044458~motile cilium assembly	2	0.36496350364963503	0.5299711109720356	ENSMUSG00000027676, ENSMUSG00000060798	443	21	12527	2.693109749543158	1.0	0.9998964733309468	99.99977857172459
GOTERM_BP_DIRECT	GO:0051497~negative regulation of stress fiber assembly	2	0.36496350364963503	0.5299711109720356	ENSMUSG00000089996, ENSMUSG00000031355	443	21	12527	2.693109749543158	1.0	0.9998964733309468	99.99977857172459
GOTERM_BP_DIRECT	GO:0006094~gluconeogenesis	2	0.36496350364963503	0.5299711109720356	ENSMUSG00000020475, ENSMUSG00000026827	443	21	12527	2.693109749543158	1.0	0.9998964733309468	99.99977857172459
GOTERM_BP_DIRECT	GO:0070301~cellular response to hydrogen peroxide	3	0.5474452554744526	0.5310226584711704	ENSMUSG00000009292, ENSMUSG00000019850, ENSMUSG00000021215	443	50	12527	1.6966591422121895	1.0	0.9998936492115925	99.99978696185354
GOTERM_BP_DIRECT	GO:0071333~cellular response to glucose stimulus	3	0.5474452554744526	0.5310226584711704	ENSMUSG00000034160, ENSMUSG00000005583, ENSMUSG00000028456	443	50	12527	1.6966591422121895	1.0	0.9998936492115925	99.99978696185354
GOTERM_BP_DIRECT	GO:0045165~cell fate commitment	3	0.5474452554744526	0.5310226584711704	ENSMUSG00000005583, ENSMUSG00000047261, ENSMUSG00000041540	443	50	12527	1.6966591422121895	1.0	0.9998936492115925	99.99978696185354
GOTERM_BP_DIRECT	GO:0071363~cellular response to growth factor stimulus	3	0.5474452554744526	0.5310226584711704	ENSMUSG00000021253, ENSMUSG00000040152, ENSMUSG00000027293	443	50	12527	1.6966591422121895	1.0	0.9998936492115925	99.99978696185354
GOTERM_BP_DIRECT	GO:0014068~positive regulation of phosphatidylinositol 3-kinase signaling	3	0.5474452554744526	0.5310226584711704	ENSMUSG00000041354, ENSMUSG00000028864, ENSMUSG00000053646	443	50	12527	1.6966591422121895	1.0	0.9998936492115925	99.99978696185354
GOTERM_MF_DIRECT	GO:0030215~semaphorin receptor binding	2	0.36496350364963503	0.5365017342538325	ENSMUSG00000028883, ENSMUSG00000038777	434	21	12053	2.644941847706825	1.0	0.9946656369681371	99.99900834654449
GOTERM_CC_DIRECT	GO:0005871~kinesin complex	3	0.5474452554744526	0.538157289967331	ENSMUSG00000050382, ENSMUSG00000074657, ENSMUSG00000045328	491	49	13434	1.675131967247184	1.0	0.9640615966333532	99.99798073641072
GOTERM_BP_DIRECT	GO:0051091~positive regulation of sequence-specific DNA binding transcription factor activity	4	0.7299270072992701	0.5400515542872388	ENSMUSG00000061436, ENSMUSG00000022521, ENSMUSG00000055024, ENSMUSG00000019947	443	80	12527	1.4138826185101578	1.0	0.9999111689194277	99.99984764783028
GOTERM_MF_DIRECT	GO:0043621~protein self-association	3	0.5474452554744526	0.5408643621982501	ENSMUSG00000024831, ENSMUSG00000019850, ENSMUSG00000052155	434	50	12053	1.6663133640552996	1.0	0.9947232053117319	99.99913935782463
GOTERM_CC_DIRECT	GO:0008305~integrin complex	2	0.36496350364963503	0.5419961760452952	ENSMUSG00000027087, ENSMUSG00000030830	491	21	13434	2.6057608379400636	1.0	0.964094491754132	99.99820333230811
GOTERM_CC_DIRECT	GO:0031410~cytoplasmic vesicle	22	4.014598540145985	0.5425091086974748	ENSMUSG00000034997, ENSMUSG00000028402, ENSMUSG00000020847, ENSMUSG00000031144, ENSMUSG00000024261, ENSMUSG00000049624, ENSMUSG00000043463, ENSMUSG00000002910, ENSMUSG00000003863, ENSMUSG00000038295, ENSMUSG00000039637, ENSMUSG00000030704, ENSMUSG00000036636, ENSMUSG00000045322, ENSMUSG00000002458, ENSMUSG00000029672, ENSMUSG00000027270, ENSMUSG00000017774, ENSMUSG00000026347, ENSMUSG00000059714,…	491	573	13434	1.0504899713161513	1.0	0.9630168109165341	99.99823128472778
KEGG_PATHWAY	mmu04922:Glucagon signaling pathway	4	0.7299270072992701	0.5443274162876084	ENSMUSG00000038205, ENSMUSG00000022521, ENSMUSG00000020475, ENSMUSG00000055024	185	80	5189	1.4024324324324324	1.0	0.9352895729376739	99.99509381822658
KEGG_PATHWAY	mmu04660:T cell receptor signaling pathway	4	0.7299270072992701	0.5443274162876084	ENSMUSG00000031284, ENSMUSG00000022770, ENSMUSG00000024241, ENSMUSG00000034801	185	80	5189	1.4024324324324324	1.0	0.9352895729376739	99.99509381822658
KEGG_PATHWAY	mmu04919:Thyroid hormone signaling pathway	5	0.9124087591240875	0.5447061582183236	ENSMUSG00000027087, ENSMUSG00000022521, ENSMUSG00000055024, ENSMUSG00000038583, ENSMUSG00000002496	185	109	5189	1.2866352591123236	1.0	0.9325115894034651	99.99514505046405
GOTERM_BP_DIRECT	GO:0048041~focal adhesion assembly	2	0.36496350364963503	0.5465833586104214	ENSMUSG00000027087, ENSMUSG00000031355	443	22	12527	2.570695670018469	1.0	0.9999209429606964	99.99988095329844
GOTERM_BP_DIRECT	GO:0032781~positive regulation of ATPase activity	2	0.36496350364963503	0.5465833586104214	ENSMUSG00000059970, ENSMUSG00000026414	443	22	12527	2.570695670018469	1.0	0.9999209429606964	99.99988095329844
GOTERM_BP_DIRECT	GO:0051968~positive regulation of synaptic transmission, glutamatergic	2	0.36496350364963503	0.5465833586104214	ENSMUSG00000037541, ENSMUSG00000024109	443	22	12527	2.570695670018469	1.0	0.9999209429606964	99.99988095329844
GOTERM_BP_DIRECT	GO:0007631~feeding behavior	2	0.36496350364963503	0.5465833586104214	ENSMUSG00000041380, ENSMUSG00000036437	443	22	12527	2.570695670018469	1.0	0.9999209429606964	99.99988095329844
GOTERM_BP_DIRECT	GO:0030833~regulation of actin filament polymerization	2	0.36496350364963503	0.5465833586104214	ENSMUSG00000031284, ENSMUSG00000008475	443	22	12527	2.570695670018469	1.0	0.9999209429606964	99.99988095329844
GOTERM_BP_DIRECT	GO:0006469~negative regulation of protein kinase activity	4	0.7299270072992701	0.5485052205225202	ENSMUSG00000052581, ENSMUSG00000029859, ENSMUSG00000056153, ENSMUSG00000002496	443	81	12527	1.3964272775408966	1.0	0.9999206129269739	99.99988936258913
KEGG_PATHWAY	mmu03430:Mismatch repair	2	0.36496350364963503	0.5488340937918588	ENSMUSG00000005370, ENSMUSG00000030726	185	22	5189	2.54987714987715	1.0	0.931643671537628	99.99567237716931
GOTERM_MF_DIRECT	GO:0004714~transmembrane receptor protein tyrosine kinase activity	3	0.5474452554744526	0.5516334803990173	ENSMUSG00000028664, ENSMUSG00000029859, ENSMUSG00000052504	434	51	12053	1.6336405529953917	1.0	0.9952532836455182	99.99939691402024
KEGG_PATHWAY	mmu05169:Epstein-Barr virus infection	5	0.9124087591240875	0.552013080370011	ENSMUSG00000029478, ENSMUSG00000030830, ENSMUSG00000056116, ENSMUSG00000019850, ENSMUSG00000067212	185	110	5189	1.2749385749385749	1.0	0.930323458942406	99.99604195210671
GOTERM_BP_DIRECT	GO:0022008~neurogenesis	3	0.5474452554744526	0.5523142184209915	ENSMUSG00000030092, ENSMUSG00000037020, ENSMUSG00000000861	443	52	12527	1.6314030213578747	1.0	0.9999241631584735	99.99990440306227
GOTERM_MF_DIRECT	GO:0016779~nucleotidyltransferase activity	4	0.7299270072992701	0.5523864957642952	ENSMUSG00000032344, ENSMUSG00000030726, ENSMUSG00000035246, ENSMUSG00000005198	434	80	12053	1.388594470046083	1.0	0.9950503051043796	99.99941191292953
GOTERM_MF_DIRECT	GO:0008047~enzyme activator activity	2	0.36496350364963503	0.553181816452841	ENSMUSG00000017466, ENSMUSG00000034160	434	22	12053	2.5247172182656055	1.0	0.9948461699637992	99.99942737600264
GOTERM_MF_DIRECT	GO:0030332~cyclin binding	2	0.36496350364963503	0.553181816452841	ENSMUSG00000040274, ENSMUSG00000028926	434	22	12053	2.5247172182656055	1.0	0.9948461699637992	99.99942737600264
GOTERM_MF_DIRECT	GO:0044325~ion channel binding	5	0.9124087591240875	0.5540642338589467	ENSMUSG00000079037, ENSMUSG00000049281, ENSMUSG00000032511, ENSMUSG00000024456, ENSMUSG00000022770	434	109	12053	1.2739398807762228	1.0	0.99464471240864	99.9994440879961
GOTERM_BP_DIRECT	GO:0016477~cell migration	7	1.2773722627737227	0.5580017880925138	ENSMUSG00000027087, ENSMUSG00000070047, ENSMUSG00000058571, ENSMUSG00000040152, ENSMUSG00000052504, ENSMUSG00000008475, ENSMUSG00000028701	443	170	12527	1.1643739211260127	1.0	0.9999310951327869	99.9999233209476
GOTERM_CC_DIRECT	GO:0042383~sarcolemma	5	0.9124087591240875	0.558775505467964	ENSMUSG00000045103, ENSMUSG00000026463, ENSMUSG00000032511, ENSMUSG00000059714, ENSMUSG00000007122	491	108	13434	1.2666892962208645	1.0	0.9671150051757893	99.99893427574669
GOTERM_CC_DIRECT	GO:0016323~basolateral plasma membrane	7	1.2773722627737227	0.5612834608575472	ENSMUSG00000045322, ENSMUSG00000026463, ENSMUSG00000024858, ENSMUSG00000027765, ENSMUSG00000059714, ENSMUSG00000022770, ENSMUSG00000037370	491	165	13434	1.1607480096278466	1.0	0.9667531816825498	99.99901598177551
GOTERM_MF_DIRECT	GO:0030165~PDZ domain binding	5	0.9124087591240875	0.5613324712703945	ENSMUSG00000030172, ENSMUSG00000026463, ENSMUSG00000052155, ENSMUSG00000038026, ENSMUSG00000022770	434	110	12053	1.2623586091328027	1.0	0.9949318470072949	99.99956541545984
GOTERM_MF_DIRECT	GO:0005518~collagen binding	3	0.5474452554744526	0.5622235200711183	ENSMUSG00000039116, ENSMUSG00000070436, ENSMUSG00000053626	434	52	12053	1.6022243885147112	1.0	0.9947386312982982	99.99957845568734
GOTERM_MF_DIRECT	GO:0003684~damaged DNA binding	3	0.5474452554744526	0.5622235200711183	ENSMUSG00000005370, ENSMUSG00000022521, ENSMUSG00000055024	434	52	12053	1.6022243885147112	1.0	0.9947386312982982	99.99957845568734
GOTERM_BP_DIRECT	GO:0045214~sarcomere organization	2	0.36496350364963503	0.5626097604890745	ENSMUSG00000026414, ENSMUSG00000007122	443	23	12527	2.458926293061144	1.0	0.9999356158437491	99.99993600003874
GOTERM_BP_DIRECT	GO:0010765~positive regulation of sodium ion transport	2	0.36496350364963503	0.5626097604890745	ENSMUSG00000049281, ENSMUSG00000032511	443	23	12527	2.458926293061144	1.0	0.9999356158437491	99.99993600003874
GOTERM_BP_DIRECT	GO:0048168~regulation of neuronal synaptic plasticity	2	0.36496350364963503	0.5626097604890745	ENSMUSG00000028664, ENSMUSG00000031144	443	23	12527	2.458926293061144	1.0	0.9999356158437491	99.99993600003874
GOTERM_BP_DIRECT	GO:0030041~actin filament polymerization	2	0.36496350364963503	0.5626097604890745	ENSMUSG00000024456, ENSMUSG00000039637	443	23	12527	2.458926293061144	1.0	0.9999356158437491	99.99993600003874
GOTERM_BP_DIRECT	GO:0016239~positive regulation of macroautophagy	2	0.36496350364963503	0.5626097604890745	ENSMUSG00000002496, ENSMUSG00000029512	443	23	12527	2.458926293061144	1.0	0.9999356158437491	99.99993600003874
GOTERM_BP_DIRECT	GO:0035335~peptidyl-tyrosine dephosphorylation	2	0.36496350364963503	0.5626097604890745	ENSMUSG00000013236, ENSMUSG00000030223	443	23	12527	2.458926293061144	1.0	0.9999356158437491	99.99993600003874
GOTERM_BP_DIRECT	GO:1990138~neuron projection extension	2	0.36496350364963503	0.5626097604890745	ENSMUSG00000031398, ENSMUSG00000030084	443	23	12527	2.458926293061144	1.0	0.9999356158437491	99.99993600003874
GOTERM_BP_DIRECT	GO:0050896~response to stimulus	3	0.5474452554744526	0.5627015886452515	ENSMUSG00000045871, ENSMUSG00000005864, ENSMUSG00000021123	443	53	12527	1.6006218322756505	1.0	0.999932173402272	99.99993623137932
GOTERM_CC_DIRECT	GO:0016023~cytoplasmic, membrane-bounded vesicle	6	1.094890510948905	0.563123366858693	ENSMUSG00000034997, ENSMUSG00000002458, ENSMUSG00000029672, ENSMUSG00000049624, ENSMUSG00000017774, ENSMUSG00000039637	491	137	13434	1.1982695824103944	1.0	0.9661882569583455	99.99907218187116
GOTERM_CC_DIRECT	GO:0005764~lysosome	11	2.0072992700729926	0.5635207821947289	ENSMUSG00000045322, ENSMUSG00000028744, ENSMUSG00000009292, ENSMUSG00000045594, ENSMUSG00000019850, ENSMUSG00000024121, ENSMUSG00000049624, ENSMUSG00000002496, ENSMUSG00000015027, ENSMUSG00000036636, ENSMUSG00000035847	491	278	13434	1.0826092690002784	1.0	0.9651638063703611	99.9990839227712
KEGG_PATHWAY	mmu00500:Starch and sucrose metabolism	2	0.36496350364963503	0.5649003850104506	ENSMUSG00000030729, ENSMUSG00000037370	185	23	5189	2.4390129259694477	1.0	0.9339662106239025	99.99726190919851
KEGG_PATHWAY	mmu04320:Dorso-ventral axis formation	2	0.36496350364963503	0.5649003850104506	ENSMUSG00000024241, ENSMUSG00000034801	185	23	5189	2.4390129259694477	1.0	0.9339662106239025	99.99726190919851
GOTERM_MF_DIRECT	GO:0004222~metalloendopeptidase activity	4	0.7299270072992701	0.5692344697655992	ENSMUSG00000046169, ENSMUSG00000053441, ENSMUSG00000022842, ENSMUSG00000053626	434	82	12053	1.354726312240081	1.0	0.9950056566933208	99.9996690294157
KEGG_PATHWAY	mmu04144:Endocytosis	9	1.6423357664233578	0.5699168822904586	ENSMUSG00000056116, ENSMUSG00000059970, ENSMUSG00000067212, ENSMUSG00000070372, ENSMUSG00000024858, ENSMUSG00000008475, ENSMUSG00000074657, ENSMUSG00000027293, ENSMUSG00000043614	185	229	5189	1.1023486368464535	1.0	0.9336669434624472	99.99763479813913
GOTERM_BP_DIRECT	GO:0030030~cell projection organization	6	1.094890510948905	0.571765926043494	ENSMUSG00000031328, ENSMUSG00000034601, ENSMUSG00000022783, ENSMUSG00000030761, ENSMUSG00000002496, ENSMUSG00000060798	443	143	12527	1.1864749246239088	1.0	0.9999437853398494	99.99995556559192
GOTERM_MF_DIRECT	GO:0003712~transcription cofactor activity	3	0.5474452554744526	0.5726334229423249	ENSMUSG00000022521, ENSMUSG00000039910, ENSMUSG00000055024	434	53	12053	1.5719937396748112	1.0	0.9950049277572771	99.99970607153944
GOTERM_BP_DIRECT	GO:0009612~response to mechanical stimulus	3	0.5474452554744526	0.5729152723603388	ENSMUSG00000040152, ENSMUSG00000039910, ENSMUSG00000027765	443	54	12527	1.570980687233509	1.0	0.9999424294695931	99.99995757816772
GOTERM_CC_DIRECT	GO:0005891~voltage-gated calcium channel complex	2	0.36496350364963503	0.5748494789223604	ENSMUSG00000004113, ENSMUSG00000040118	491	23	13434	2.379172938988754	1.0	0.9676011850961127	99.99936595863907
GOTERM_CC_DIRECT	GO:0030667~secretory granule membrane	2	0.36496350364963503	0.5748494789223604	ENSMUSG00000020847, ENSMUSG00000024261	491	23	13434	2.379172938988754	1.0	0.9676011850961127	99.99936595863907
GOTERM_CC_DIRECT	GO:0005815~microtubule organizing center	6	1.094890510948905	0.5760897444595003	ENSMUSG00000001151, ENSMUSG00000056602, ENSMUSG00000033885, ENSMUSG00000024456, ENSMUSG00000026393, ENSMUSG00000059714	491	139	13434	1.1810282934548493	1.0	0.966890563215549	99.99939135633753
GOTERM_MF_DIRECT	GO:0035091~phosphatidylinositol binding	4	0.7299270072992701	0.5775107165711025	ENSMUSG00000033885, ENSMUSG00000038866, ENSMUSG00000020669, ENSMUSG00000074345	434	83	12053	1.3384043084781523	1.0	0.9951127397675033	99.99975251268373
GOTERM_BP_DIRECT	GO:0045859~regulation of protein kinase activity	2	0.36496350364963503	0.5780709317856724	ENSMUSG00000038205, ENSMUSG00000025855	443	24	12527	2.356471030850263	1.0	0.9999470865980742	99.99996559511533
GOTERM_BP_DIRECT	GO:0006904~vesicle docking involved in exocytosis	2	0.36496350364963503	0.5780709317856724	ENSMUSG00000024109, ENSMUSG00000030616	443	24	12527	2.356471030850263	1.0	0.9999470865980742	99.99996559511533
GOTERM_BP_DIRECT	GO:0016925~protein sumoylation	2	0.36496350364963503	0.5780709317856724	ENSMUSG00000039989, ENSMUSG00000000861	443	24	12527	2.356471030850263	1.0	0.9999470865980742	99.99996559511533
GOTERM_BP_DIRECT	GO:0060122~inner ear receptor stereocilium organization	2	0.36496350364963503	0.5780709317856724	ENSMUSG00000012819, ENSMUSG00000030761	443	24	12527	2.356471030850263	1.0	0.9999470865980742	99.99996559511533
GOTERM_BP_DIRECT	GO:0021537~telencephalon development	2	0.36496350364963503	0.5780709317856724	ENSMUSG00000029478, ENSMUSG00000038805	443	24	12527	2.356471030850263	1.0	0.9999470865980742	99.99996559511533
GOTERM_BP_DIRECT	GO:0072661~protein targeting to plasma membrane	2	0.36496350364963503	0.5780709317856724	ENSMUSG00000068566, ENSMUSG00000024048	443	24	12527	2.356471030850263	1.0	0.9999470865980742	99.99996559511533
GOTERM_MF_DIRECT	GO:0019904~protein domain specific binding	10	1.824817518248175	0.5791599349986261	ENSMUSG00000045763, ENSMUSG00000023267, ENSMUSG00000038406, ENSMUSG00000033597, ENSMUSG00000034160, ENSMUSG00000031144, ENSMUSG00000032511, ENSMUSG00000036894, ENSMUSG00000030761, ENSMUSG00000030704	434	257	12053	1.080618264627302	1.0	0.9949895999744719	99.99976659919555
KEGG_PATHWAY	mmu05330:Allograft rejection	2	0.36496350364963503	0.5803975451280352	ENSMUSG00000056116, ENSMUSG00000067212	185	24	5189	2.3373873873873876	1.0	0.9360775030477052	99.99826776384002
KEGG_PATHWAY	mmu05332:Graft-versus-host disease	2	0.36496350364963503	0.5803975451280352	ENSMUSG00000056116, ENSMUSG00000067212	185	24	5189	2.3373873873873876	1.0	0.9360775030477052	99.99826776384002
GOTERM_CC_DIRECT	GO:0030659~cytoplasmic vesicle membrane	5	0.9124087591240875	0.5805734969779311	ENSMUSG00000001082, ENSMUSG00000009292, ENSMUSG00000027270, ENSMUSG00000022842, ENSMUSG00000029512	491	111	13434	1.2324544503770574	1.0	0.9671888357670058	99.99947550461297
KEGG_PATHWAY	mmu05034:Alcoholism	5	0.9124087591240875	0.5806141272059575	ENSMUSG00000027669, ENSMUSG00000071658, ENSMUSG00000021303, ENSMUSG00000024241, ENSMUSG00000034801	185	114	5189	1.230203888098625	1.0	0.9335063226499819	99.99827901753804
GOTERM_BP_DIRECT	GO:0098779~mitophagy in response to mitochondrial depolarization	5	0.9124087591240875	0.5822948547506615	ENSMUSG00000052920, ENSMUSG00000055078, ENSMUSG00000018830, ENSMUSG00000039634, ENSMUSG00000029512	443	115	12527	1.2294631465305723	1.0	0.9999501568320945	99.99997107598439
GOTERM_BP_DIRECT	GO:0043154~negative regulation of cysteine-type endopeptidase activity involved in apoptotic process	3	0.5474452554744526	0.5829545690508837	ENSMUSG00000028864, ENSMUSG00000040152, ENSMUSG00000055024	443	55	12527	1.5424174020110815	1.0	0.9999482991117026	99.99997185381949
GOTERM_BP_DIRECT	GO:0008344~adult locomotory behavior	3	0.5474452554744526	0.5829545690508837	ENSMUSG00000045871, ENSMUSG00000061436, ENSMUSG00000012819	443	55	12527	1.5424174020110815	1.0	0.9999482991117026	99.99997185381949
GOTERM_MF_DIRECT	GO:0001205~transcriptional activator activity, RNA polymerase II distal enhancer sequence-specific binding	2	0.36496350364963503	0.5847666318666661	ENSMUSG00000005583, ENSMUSG00000038805	434	24	12053	2.314324116743472	1.0	0.9951531120111795	99.99980909021082
GOTERM_MF_DIRECT	GO:0017080~sodium channel regulator activity	2	0.36496350364963503	0.5847666318666661	ENSMUSG00000049281, ENSMUSG00000026463	434	24	12053	2.314324116743472	1.0	0.9951531120111795	99.99980909021082
GOTERM_MF_DIRECT	GO:0015078~hydrogen ion transmembrane transporter activity	2	0.36496350364963503	0.5847666318666661	ENSMUSG00000024121, ENSMUSG00000038600	434	24	12053	2.314324116743472	1.0	0.9951531120111795	99.99980909021082
GOTERM_CC_DIRECT	GO:0034451~centriolar satellite	2	0.36496350364963503	0.5903832761935056	ENSMUSG00000001151, ENSMUSG00000059714	491	24	13434	2.280040733197556	1.0	0.9690885931462057	99.99962336842052
GOTERM_CC_DIRECT	GO:0036126~sperm flagellum	2	0.36496350364963503	0.5903832761935056	ENSMUSG00000026463, ENSMUSG00000026807	491	24	13434	2.280040733197556	1.0	0.9690885931462057	99.99962336842052
GOTERM_CC_DIRECT	GO:0032590~dendrite membrane	2	0.36496350364963503	0.5903832761935056	ENSMUSG00000027270, ENSMUSG00000000560	491	24	13434	2.280040733197556	1.0	0.9690885931462057	99.99962336842052
GOTERM_CC_DIRECT	GO:0090575~RNA polymerase II transcription factor complex	2	0.36496350364963503	0.5903832761935056	ENSMUSG00000061436, ENSMUSG00000022521	491	24	13434	2.280040733197556	1.0	0.9690885931462057	99.99962336842052
GOTERM_MF_DIRECT	GO:0004519~endonuclease activity	3	0.5474452554744526	0.5929100962572293	ENSMUSG00000066800, ENSMUSG00000037795, ENSMUSG00000025269	434	55	12053	1.5148303309593634	1.0	0.9954853333788531	99.99985811231315
GOTERM_MF_DIRECT	GO:0004702~receptor signaling protein serine/threonine kinase activity	3	0.5474452554744526	0.5929100962572293	ENSMUSG00000052155, ENSMUSG00000031284, ENSMUSG00000026074	434	55	12053	1.5148303309593634	1.0	0.9954853333788531	99.99985811231315
GOTERM_BP_DIRECT	GO:0043484~regulation of RNA splicing	2	0.36496350364963503	0.5929867638307096	ENSMUSG00000027510, ENSMUSG00000063919	443	25	12527	2.2622121896162524	1.0	0.9999584826996354	99.99998150567225
GOTERM_BP_DIRECT	GO:0045880~positive regulation of smoothened signaling pathway	2	0.36496350364963503	0.5929867638307096	ENSMUSG00000050382, ENSMUSG00000060798	443	25	12527	2.2622121896162524	1.0	0.9999584826996354	99.99998150567225
GOTERM_BP_DIRECT	GO:0055007~cardiac muscle cell differentiation	2	0.36496350364963503	0.5929867638307096	ENSMUSG00000005583, ENSMUSG00000038112	443	25	12527	2.2622121896162524	1.0	0.9999584826996354	99.99998150567225
GOTERM_BP_DIRECT	GO:0001944~vasculature development	2	0.36496350364963503	0.5929867638307096	ENSMUSG00000001151, ENSMUSG00000039910	443	25	12527	2.2622121896162524	1.0	0.9999584826996354	99.99998150567225
GOTERM_BP_DIRECT	GO:0006493~protein O-linked glycosylation	2	0.36496350364963503	0.5929867638307096	ENSMUSG00000034160, ENSMUSG00000028700	443	25	12527	2.2622121896162524	1.0	0.9999584826996354	99.99998150567225
GOTERM_BP_DIRECT	GO:0017157~regulation of exocytosis	2	0.36496350364963503	0.5929867638307096	ENSMUSG00000003411, ENSMUSG00000020847	443	25	12527	2.2622121896162524	1.0	0.9999584826996354	99.99998150567225
GOTERM_BP_DIRECT	GO:0035556~intracellular signal transduction	13	2.3722627737226274	0.594482209885367	ENSMUSG00000050711, ENSMUSG00000003233, ENSMUSG00000037989, ENSMUSG00000031519, ENSMUSG00000031285, ENSMUSG00000056153, ENSMUSG00000003810, ENSMUSG00000038145, ENSMUSG00000021215, ENSMUSG00000026074, ENSMUSG00000028469, ENSMUSG00000028456, ENSMUSG00000013698	443	353	12527	1.0413866311972835	1.0	0.9999579081902071	99.99998264328148
GOTERM_BP_DIRECT	GO:0010468~regulation of gene expression	7	1.2773722627737227	0.5976524281506833	ENSMUSG00000040274, ENSMUSG00000022144, ENSMUSG00000045103, ENSMUSG00000046982, ENSMUSG00000024260, ENSMUSG00000049580, ENSMUSG00000029512	443	177	12527	1.118325234979786	1.0	0.9999592613413435	99.99998484060714
GOTERM_MF_DIRECT	GO:0030742~GTP-dependent protein binding	2	0.36496350364963503	0.5997135142610068	ENSMUSG00000003411, ENSMUSG00000028456	434	25	12053	2.221751152073733	1.0	0.9957147430746162	99.99988977573024
GOTERM_MF_DIRECT	GO:0030552~cAMP binding	2	0.36496350364963503	0.5997135142610068	ENSMUSG00000025855, ENSMUSG00000005864	434	25	12053	2.221751152073733	1.0	0.9957147430746162	99.99988977573024
GOTERM_MF_DIRECT	GO:0004601~peroxidase activity	2	0.36496350364963503	0.5997135142610068	ENSMUSG00000069919, ENSMUSG00000069917	434	25	12053	2.221751152073733	1.0	0.9957147430746162	99.99988977573024
GOTERM_MF_DIRECT	GO:0001968~fibronectin binding	2	0.36496350364963503	0.5997135142610068	ENSMUSG00000027087, ENSMUSG00000040152	434	25	12053	2.221751152073733	1.0	0.9957147430746162	99.99988977573024
GOTERM_MF_DIRECT	GO:0019003~GDP binding	3	0.5474452554744526	0.602776200568471	ENSMUSG00000003411, ENSMUSG00000036894, ENSMUSG00000043463	434	56	12053	1.4877797893350888	1.0	0.9957022264143864	99.99990175769463
GOTERM_CC_DIRECT	GO:0030863~cortical cytoskeleton	2	0.36496350364963503	0.6053506285114294	ENSMUSG00000031328, ENSMUSG00000070372	491	25	13434	2.1888391038696535	1.0	0.9723315037747099	99.99977628315415
GOTERM_CC_DIRECT	GO:0015935~small ribosomal subunit	2	0.36496350364963503	0.6053506285114294	ENSMUSG00000008668, ENSMUSG00000044533	491	25	13434	2.1888391038696535	1.0	0.9723315037747099	99.99977628315415
GOTERM_BP_DIRECT	GO:0009060~aerobic respiration	2	0.36496350364963503	0.6073764495254764	ENSMUSG00000030785, ENSMUSG00000064351	443	26	12527	2.1752040284771663	1.0	0.9999671695811516	99.9999900588864
GOTERM_BP_DIRECT	GO:0032570~response to progesterone	2	0.36496350364963503	0.6073764495254764	ENSMUSG00000021253, ENSMUSG00000044393	443	26	12527	2.1752040284771663	1.0	0.9999671695811516	99.9999900588864
GOTERM_BP_DIRECT	GO:0051602~response to electrical stimulus	2	0.36496350364963503	0.6073764495254764	ENSMUSG00000064351, ENSMUSG00000026824	443	26	12527	2.1752040284771663	1.0	0.9999671695811516	99.9999900588864
GOTERM_BP_DIRECT	GO:0051973~positive regulation of telomerase activity	2	0.36496350364963503	0.6073764495254764	ENSMUSG00000034981, ENSMUSG00000026393	443	26	12527	2.1752040284771663	1.0	0.9999671695811516	99.9999900588864
GOTERM_BP_DIRECT	GO:0015914~phospholipid transport	2	0.36496350364963503	0.6073764495254764	ENSMUSG00000074345, ENSMUSG00000037606	443	26	12527	2.1752040284771663	1.0	0.9999671695811516	99.9999900588864
GOTERM_BP_DIRECT	GO:0007029~endoplasmic reticulum organization	2	0.36496350364963503	0.6073764495254764	ENSMUSG00000007122, ENSMUSG00000001143	443	26	12527	2.1752040284771663	1.0	0.9999671695811516	99.9999900588864
GOTERM_BP_DIRECT	GO:2001240~negative regulation of extrinsic apoptotic signaling pathway in absence of ligand	2	0.36496350364963503	0.6073764495254764	ENSMUSG00000022144, ENSMUSG00000010461	443	26	12527	2.1752040284771663	1.0	0.9999671695811516	99.9999900588864
GOTERM_BP_DIRECT	GO:0006979~response to oxidative stress	5	0.9124087591240875	0.6094095682322581	ENSMUSG00000079037, ENSMUSG00000009292, ENSMUSG00000064351, ENSMUSG00000024858, ENSMUSG00000040987	443	119	12527	1.188136654210217	1.0	0.999967229163782	99.99999091032971
GOTERM_MF_DIRECT	GO:0008083~growth factor activity	4	0.7299270072992701	0.6096015401274081	ENSMUSG00000021253, ENSMUSG00000022144, ENSMUSG00000028864, ENSMUSG00000036585	434	87	12053	1.2768684782032946	1.0	0.9959265345826692	99.99992422636042
KEGG_PATHWAY	mmu05320:Autoimmune thyroid disease	2	0.36496350364963503	0.6097639874046867	ENSMUSG00000056116, ENSMUSG00000067212	185	26	5189	2.1575883575883577	1.0	0.9445460385329989	99.99930688072062
GOTERM_BP_DIRECT	GO:0043627~response to estrogen	3	0.5474452554744526	0.6120230012606093	ENSMUSG00000021253, ENSMUSG00000039910, ENSMUSG00000055024	443	58	12527	1.4626371915622325	1.0	0.9999678273672082	99.999991904134
GOTERM_MF_DIRECT	GO:0000980~RNA polymerase II distal enhancer sequence-specific DNA binding	3	0.5474452554744526	0.6124607979323062	ENSMUSG00000025930, ENSMUSG00000005583, ENSMUSG00000038805	434	57	12053	1.4616783895221928	1.0	0.9959052186534996	99.99993212884769
GOTERM_MF_DIRECT	GO:0005251~delayed rectifier potassium channel activity	2	0.36496350364963503	0.6141235615108891	ENSMUSG00000022342, ENSMUSG00000074575	434	26	12053	2.1362991846862815	1.0	0.9958113169098638	99.99993636353283
GOTERM_MF_DIRECT	GO:0004129~cytochrome-c oxidase activity	2	0.36496350364963503	0.6141235615108891	ENSMUSG00000030785, ENSMUSG00000064351	434	26	12053	2.1362991846862815	1.0	0.9958113169098638	99.99993636353283
GOTERM_MF_DIRECT	GO:0004364~glutathione transferase activity	2	0.36496350364963503	0.6141235615108891	ENSMUSG00000017943, ENSMUSG00000025068	434	26	12053	2.1362991846862815	1.0	0.9958113169098638	99.99993636353283
GOTERM_CC_DIRECT	GO:0033017~sarcoplasmic reticulum membrane	2	0.36496350364963503	0.6197721507856497	ENSMUSG00000038583, ENSMUSG00000007122	491	26	13434	2.1046529844900514	1.0	0.9751831113775543	99.99986711882649
GOTERM_CC_DIRECT	GO:0031519~PcG protein complex	2	0.36496350364963503	0.6197721507856497	ENSMUSG00000039989, ENSMUSG00000033623	491	26	13434	2.1046529844900514	1.0	0.9751831113775543	99.99986711882649
GOTERM_CC_DIRECT	GO:0070469~respiratory chain	3	0.5474452554744526	0.6207657386589536	ENSMUSG00000064367, ENSMUSG00000064351, ENSMUSG00000064363	491	57	13434	1.4400257262300353	1.0	0.9745722837271783	99.99987189615442
GOTERM_BP_DIRECT	GO:0019228~neuronal action potential	2	0.36496350364963503	0.6212585076960542	ENSMUSG00000075316, ENSMUSG00000032511	443	27	12527	2.094640916311345	1.0	0.9999738454954875	99.99999465669993
GOTERM_BP_DIRECT	GO:0006099~tricarboxylic acid cycle	2	0.36496350364963503	0.6212585076960542	ENSMUSG00000021913, ENSMUSG00000025963	443	27	12527	2.094640916311345	1.0	0.9999738454954875	99.99999465669993
GOTERM_BP_DIRECT	GO:0051480~regulation of cytosolic calcium ion concentration	2	0.36496350364963503	0.6212585076960542	ENSMUSG00000021541, ENSMUSG00000012819	443	27	12527	2.094640916311345	1.0	0.9999738454954875	99.99999465669993
GOTERM_BP_DIRECT	GO:0007052~mitotic spindle organization	2	0.36496350364963503	0.6212585076960542	ENSMUSG00000001151, ENSMUSG00000037020	443	27	12527	2.094640916311345	1.0	0.9999738454954875	99.99999465669993
GOTERM_BP_DIRECT	GO:0071310~cellular response to organic substance	2	0.36496350364963503	0.6212585076960542	ENSMUSG00000017466, ENSMUSG00000031144	443	27	12527	2.094640916311345	1.0	0.9999738454954875	99.99999465669993
GOTERM_BP_DIRECT	GO:0032880~regulation of protein localization	3	0.5474452554744526	0.6213627838277049	ENSMUSG00000079037, ENSMUSG00000022770, ENSMUSG00000034958	443	59	12527	1.4378467306882963	1.0	0.9999724341195467	99.99999468201541
GOTERM_CC_DIRECT	GO:0005856~cytoskeleton	37	6.751824817518248	0.6227720588009698	ENSMUSG00000040274, ENSMUSG00000056598, ENSMUSG00000029094, ENSMUSG00000027676, ENSMUSG00000034601, ENSMUSG00000022783, ENSMUSG00000030761, ENSMUSG00000026393, ENSMUSG00000025085, ENSMUSG00000032258, ENSMUSG00000022995, ENSMUSG00000056602, ENSMUSG00000038126, ENSMUSG00000052566, ENSMUSG00000028441, ENSMUSG00000003810, ENSMUSG00000020439, ENSMUSG00000022262, ENSMUSG00000002496, ENSMUSG00000057110,…	491	1026	13434	0.9866842938983577	1.0	0.9742193799697397	99.99988106058049
KEGG_PATHWAY	mmu04630:Jak-STAT signaling pathway	4	0.7299270072992701	0.624951517278382	ENSMUSG00000022521, ENSMUSG00000055024, ENSMUSG00000024241, ENSMUSG00000034801	185	90	5189	1.2466066066066068	1.0	0.9487236685512099	99.99958008006134
GOTERM_MF_DIRECT	GO:0051020~GTPase binding	2	0.36496350364963503	0.628016011654984	ENSMUSG00000031328, ENSMUSG00000031284	434	27	12053	2.0571769926608634	1.0	0.9964385969033358	99.9999632620695
GOTERM_MF_DIRECT	GO:0008094~DNA-dependent ATPase activity	2	0.36496350364963503	0.628016011654984	ENSMUSG00000024831, ENSMUSG00000057133	434	27	12053	2.0571769926608634	1.0	0.9964385969033358	99.9999632620695
KEGG_PATHWAY	mmu00240:Pyrimidine metabolism	4	0.7299270072992701	0.6324593309055461	ENSMUSG00000030880, ENSMUSG00000030726, ENSMUSG00000026839, ENSMUSG00000005198	185	91	5189	1.232907632907633	1.0	0.9496353143478617	99.99967468802032
GOTERM_CC_DIRECT	GO:0030286~dynein complex	2	0.36496350364963503	0.6336677091156899	ENSMUSG00000022262, ENSMUSG00000005237	491	27	13434	2.0267028739533828	1.0	0.9760994054208257	99.99992107564685
KEGG_PATHWAY	mmu04974:Protein digestion and absorption	3	0.5474452554744526	0.6342187278944449	ENSMUSG00000027966, ENSMUSG00000032572, ENSMUSG00000023243	185	60	5189	1.4024324324324324	1.0	0.9482069317970315	99.99969380936747
GOTERM_BP_DIRECT	GO:0007283~spermatogenesis	10	1.824817518248175	0.6343578947710409	ENSMUSG00000028441, ENSMUSG00000021569, ENSMUSG00000059395, ENSMUSG00000059970, ENSMUSG00000035246, ENSMUSG00000020475, ENSMUSG00000026463, ENSMUSG00000020451, ENSMUSG00000052155, ENSMUSG00000032000	443	274	12527	1.0320311084015752	1.0	0.9999799950066894	99.99999708817808
GOTERM_BP_DIRECT	GO:0070372~regulation of ERK1 and ERK2 cascade	2	0.36496350364963503	0.634650806872584	ENSMUSG00000040663, ENSMUSG00000042567	443	28	12527	2.0198323121573685	1.0	0.999979016000999	99.9999971281475
GOTERM_BP_DIRECT	GO:0051290~protein heterotetramerization	2	0.36496350364963503	0.634650806872584	ENSMUSG00000005864, ENSMUSG00000024109	443	28	12527	2.0198323121573685	1.0	0.999979016000999	99.9999971281475
GOTERM_BP_DIRECT	GO:0043388~positive regulation of DNA binding	2	0.36496350364963503	0.634650806872584	ENSMUSG00000061436, ENSMUSG00000055024	443	28	12527	2.0198323121573685	1.0	0.999979016000999	99.9999971281475
GOTERM_BP_DIRECT	GO:0007154~cell communication	2	0.36496350364963503	0.634650806872584	ENSMUSG00000037016, ENSMUSG00000042353	443	28	12527	2.0198323121573685	1.0	0.999979016000999	99.9999971281475
GOTERM_MF_DIRECT	GO:0046872~metal ion binding	100	18.248175182481752	0.6349360959601875	ENSMUSG00000030830, ENSMUSG00000034413, ENSMUSG00000024261, ENSMUSG00000022842, ENSMUSG00000038248, ENSMUSG00000039634, ENSMUSG00000026393, ENSMUSG00000022708, ENSMUSG00000027966, ENSMUSG00000052155, ENSMUSG00000066258, ENSMUSG00000037370, ENSMUSG00000026632, ENSMUSG00000079037, ENSMUSG00000010461, ENSMUSG00000033623, ENSMUSG00000046287, ENSMUSG00000021130, ENSMUSG00000029608, ENSMUSG00000018589,…	434	2827	12053	0.9823802405702745	1.0	0.9966405233334841	99.99997227177381
GOTERM_BP_DIRECT	GO:0007010~cytoskeleton organization	4	0.7299270072992701	0.6351586826118586	ENSMUSG00000003810, ENSMUSG00000024456, ENSMUSG00000025085, ENSMUSG00000038775	443	92	12527	1.229463146530572	1.0	0.9999781376091457	99.99999719622757
GOTERM_BP_DIRECT	GO:0006887~exocytosis	4	0.7299270072992701	0.6351586826118586	ENSMUSG00000020847, ENSMUSG00000024261, ENSMUSG00000030616, ENSMUSG00000028456	443	92	12527	1.229463146530572	1.0	0.9999781376091457	99.99999719622757
GOTERM_BP_DIRECT	GO:0006955~immune response	5	0.9124087591240875	0.6354197496460672	ENSMUSG00000045322, ENSMUSG00000008318, ENSMUSG00000028965, ENSMUSG00000040152, ENSMUSG00000037370	443	123	12527	1.1494980638293968	1.0	0.9999770687152427	99.99999723062881
KEGG_PATHWAY	mmu03020:RNA polymerase	2	0.36496350364963503	0.6370855683503595	ENSMUSG00000030880, ENSMUSG00000005198	185	28	5189	2.0034749034749035	1.0	0.9472515714155195	99.99972276253682
GOTERM_BP_DIRECT	GO:0042147~retrograde transport, endosome to Golgi	3	0.5474452554744526	0.6395202211549522	ENSMUSG00000030172, ENSMUSG00000043463, ENSMUSG00000030704	443	61	12527	1.3907042149280242	1.0	0.9999784979980474	99.99999772143494
GOTERM_CC_DIRECT	GO:0001669~acrosomal vesicle	3	0.5474452554744526	0.6395517394551051	ENSMUSG00000052920, ENSMUSG00000050074, ENSMUSG00000003863	491	59	13434	1.391211294832407	1.0	0.9767134073511468	99.99993707735342
GOTERM_MF_DIRECT	GO:0016788~hydrolase activity, acting on ester bonds	2	0.36496350364963503	0.6414094148588292	ENSMUSG00000034171, ENSMUSG00000026632	434	28	12053	1.9837063857801185	1.0	0.9968120755226616	99.99997879183434
GOTERM_BP_DIRECT	GO:0030336~negative regulation of cell migration	4	0.7299270072992701	0.6424353001721683	ENSMUSG00000029859, ENSMUSG00000036894, ENSMUSG00000039910, ENSMUSG00000031558	443	93	12527	1.21624311269691	1.0	0.9999791388185748	99.9999980191804
GOTERM_CC_DIRECT	GO:0016363~nuclear matrix	4	0.7299270072992701	0.6427722716533835	ENSMUSG00000029478, ENSMUSG00000066800, ENSMUSG00000024498, ENSMUSG00000023927	491	90	13434	1.2160217243720297	1.0	0.9766948700671271	99.99994450362591
GOTERM_CC_DIRECT	GO:0031012~extracellular matrix	9	1.6423357664233578	0.6432314187198831	ENSMUSG00000021253, ENSMUSG00000022672, ENSMUSG00000017466, ENSMUSG00000027966, ENSMUSG00000031328, ENSMUSG00000008668, ENSMUSG00000040152, ENSMUSG00000053441, ENSMUSG00000015568	491	238	13434	1.034640332711496	1.0	0.9760184545077926	99.999945493468
KEGG_PATHWAY	mmu05231:Choline metabolism in cancer	4	0.7299270072992701	0.647163057998609	ENSMUSG00000035246, ENSMUSG00000002496, ENSMUSG00000024241, ENSMUSG00000034801	185	93	5189	1.206393490264458	1.0	0.9493361363835038	99.99980570807007
KEGG_PATHWAY	mmu04261:Adrenergic signaling in cardiomyocytes	5	0.9124087591240875	0.6473535139866257	ENSMUSG00000026414, ENSMUSG00000026463, ENSMUSG00000032511, ENSMUSG00000040118, ENSMUSG00000038583	185	124	5189	1.1309938971229294	1.0	0.9473328145183291	99.99980702790438
KEGG_PATHWAY	mmu05161:Hepatitis B	5	0.9124087591240875	0.6473535139866257	ENSMUSG00000021253, ENSMUSG00000040274, ENSMUSG00000022521, ENSMUSG00000018983, ENSMUSG00000055024	185	124	5189	1.1309938971229294	1.0	0.9473328145183291	99.99980702790438
GOTERM_BP_DIRECT	GO:0060412~ventricular septum morphogenesis	2	0.36496350364963503	0.6475705879120517	ENSMUSG00000039910, ENSMUSG00000063632	443	29	12527	1.9501829220829765	1.0	0.9999810506264903	99.99999845654942
GOTERM_BP_DIRECT	GO:0034220~ion transmembrane transport	2	0.36496350364963503	0.6475705879120517	ENSMUSG00000009292, ENSMUSG00000018589	443	29	12527	1.9501829220829765	1.0	0.9999810506264903	99.99999845654942
GOTERM_BP_DIRECT	GO:0006633~fatty acid biosynthetic process	3	0.5474452554744526	0.6483393291515263	ENSMUSG00000071072, ENSMUSG00000038205, ENSMUSG00000015568	443	62	12527	1.368273501784024	1.0	0.9999804292484501	99.99999851359584
GOTERM_BP_DIRECT	GO:0070373~negative regulation of ERK1 and ERK2 cascade	3	0.5474452554744526	0.6483393291515263	ENSMUSG00000045103, ENSMUSG00000037989, ENSMUSG00000022770	443	62	12527	1.368273501784024	1.0	0.9999804292484501	99.99999851359584
GOTERM_BP_DIRECT	GO:0050679~positive regulation of epithelial cell proliferation	3	0.5474452554744526	0.6483393291515263	ENSMUSG00000036585, ENSMUSG00000032511, ENSMUSG00000039519	443	62	12527	1.368273501784024	1.0	0.9999804292484501	99.99999851359584
GOTERM_BP_DIRECT	GO:0009952~anterior/posterior pattern specification	3	0.5474452554744526	0.6483393291515263	ENSMUSG00000061436, ENSMUSG00000046982, ENSMUSG00000052155	443	62	12527	1.368273501784024	1.0	0.9999804292484501	99.99999851359584
GOTERM_BP_DIRECT	GO:0001568~blood vessel development	3	0.5474452554744526	0.6483393291515263	ENSMUSG00000027087, ENSMUSG00000039910, ENSMUSG00000005583	443	62	12527	1.368273501784024	1.0	0.9999804292484501	99.99999851359584
GOTERM_MF_DIRECT	GO:0001047~core promoter binding	3	0.5474452554744526	0.6493927977628855	ENSMUSG00000018983, ENSMUSG00000055024, ENSMUSG00000005198	434	61	12053	1.3658306262748359	1.0	0.9970490458309657	99.99998486447646
GOTERM_MF_DIRECT	GO:0005215~transporter activity	5	0.9124087591240875	0.6495582053640274	ENSMUSG00000001082, ENSMUSG00000031974, ENSMUSG00000031144, ENSMUSG00000024036, ENSMUSG00000022199	434	123	12053	1.1289385935334009	1.0	0.9969115386631051	99.99998497111207
GOTERM_CC_DIRECT	GO:0005923~bicellular tight junction	4	0.7299270072992701	0.6501823732352129	ENSMUSG00000028402, ENSMUSG00000045095, ENSMUSG00000036894, ENSMUSG00000022770	491	91	13434	1.2026588482800293	1.0	0.9769095697674953	99.99995861168568
GOTERM_MF_DIRECT	GO:0008017~microtubule binding	7	1.2773722627737227	0.652687129856758	ENSMUSG00000079037, ENSMUSG00000050382, ENSMUSG00000003810, ENSMUSG00000031285, ENSMUSG00000071550, ENSMUSG00000074657, ENSMUSG00000045328	434	184	12053	1.056539270687237	1.0	0.9969166476592427	99.99998686084834
GOTERM_MF_DIRECT	GO:0015459~potassium channel regulator activity	2	0.36496350364963503	0.6543216579610167	ENSMUSG00000022770, ENSMUSG00000036815	434	29	12053	1.915302717304942	1.0	0.9968498738347448	99.99998775746612
GOTERM_MF_DIRECT	GO:0005160~transforming growth factor beta receptor binding	2	0.36496350364963503	0.6543216579610167	ENSMUSG00000021253, ENSMUSG00000022144	434	29	12053	1.915302717304942	1.0	0.9968498738347448	99.99998775746612
GOTERM_BP_DIRECT	GO:0009791~post-embryonic development	4	0.7299270072992701	0.6566804126180772	ENSMUSG00000034910, ENSMUSG00000025533, ENSMUSG00000075316, ENSMUSG00000019947	443	95	12527	1.1906379945348697	1.0	0.9999838689458218	99.99999901749136
GOTERM_BP_DIRECT	GO:0045669~positive regulation of osteoblast differentiation	3	0.5474452554744526	0.6569866051047342	ENSMUSG00000052155, ENSMUSG00000005583, ENSMUSG00000063632	443	63	12527	1.3465548747715792	1.0	0.9999831094111642	99.99999903249493
GOTERM_MF_DIRECT	GO:0044212~transcription regulatory region DNA binding	7	1.2773722627737227	0.6578412099901653	ENSMUSG00000045763, ENSMUSG00000005583, ENSMUSG00000039989, ENSMUSG00000041540, ENSMUSG00000019947, ENSMUSG00000015501, ENSMUSG00000000861	434	185	12053	1.050828247602441	1.0	0.9968768288724953	99.99998949782335
GOTERM_BP_DIRECT	GO:0007264~small GTPase mediated signal transduction	8	1.4598540145985401	0.6582047899579325	ENSMUSG00000003411, ENSMUSG00000043157, ENSMUSG00000041354, ENSMUSG00000036894, ENSMUSG00000043463, ENSMUSG00000024241, ENSMUSG00000034801, ENSMUSG00000030704	443	219	12527	1.032973602564499	1.0	0.9999827972237165	99.99999909007572
GOTERM_BP_DIRECT	GO:0042981~regulation of apoptotic process	6	1.094890510948905	0.6598608814352604	ENSMUSG00000021782, ENSMUSG00000008318, ENSMUSG00000028965, ENSMUSG00000032000, ENSMUSG00000027997, ENSMUSG00000013698	443	158	12527	1.073834900134297	1.0	0.9999827123588442	99.9999991631931
GOTERM_BP_DIRECT	GO:0070527~platelet aggregation	2	0.36496350364963503	0.6600344861506873	ENSMUSG00000031328, ENSMUSG00000036894	443	30	12527	1.8851768246802105	1.0	0.9999818468590186	99.99999917052872
GOTERM_BP_DIRECT	GO:0021510~spinal cord development	2	0.36496350364963503	0.6600344861506873	ENSMUSG00000013236, ENSMUSG00000063632	443	30	12527	1.8851768246802105	1.0	0.9999818468590186	99.99999917052872
GOTERM_BP_DIRECT	GO:0045494~photoreceptor cell maintenance	2	0.36496350364963503	0.6600344861506873	ENSMUSG00000032258, ENSMUSG00000012819	443	30	12527	1.8851768246802105	1.0	0.9999818468590186	99.99999917052872
GOTERM_BP_DIRECT	GO:0018279~protein N-linked glycosylation via asparagine	2	0.36496350364963503	0.6600344861506873	ENSMUSG00000026811, ENSMUSG00000079442	443	30	12527	1.8851768246802105	1.0	0.9999818468590186	99.99999917052872
GOTERM_BP_DIRECT	GO:0006096~glycolytic process	2	0.36496350364963503	0.6600344861506873	ENSMUSG00000020475, ENSMUSG00000048029	443	30	12527	1.8851768246802105	1.0	0.9999818468590186	99.99999917052872
GOTERM_BP_DIRECT	GO:0048514~blood vessel morphogenesis	2	0.36496350364963503	0.6600344861506873	ENSMUSG00000040152, ENSMUSG00000024241	443	30	12527	1.8851768246802105	1.0	0.9999818468590186	99.99999917052872
GOTERM_BP_DIRECT	GO:0008643~carbohydrate transport	2	0.36496350364963503	0.6600344861506873	ENSMUSG00000024036, ENSMUSG00000013698	443	30	12527	1.8851768246802105	1.0	0.9999818468590186	99.99999917052872
GOTERM_BP_DIRECT	GO:0010718~positive regulation of epithelial to mesenchymal transition	2	0.36496350364963503	0.6600344861506873	ENSMUSG00000021253, ENSMUSG00000026833	443	30	12527	1.8851768246802105	1.0	0.9999818468590186	99.99999917052872
KEGG_PATHWAY	mmu04020:Calcium signaling pathway	6	1.094890510948905	0.6608421048167709	ENSMUSG00000004113, ENSMUSG00000034997, ENSMUSG00000038760, ENSMUSG00000026463, ENSMUSG00000041380, ENSMUSG00000038583	185	157	5189	1.0719228782923051	1.0	0.9508654802643357	99.99988205775573
GOTERM_MF_DIRECT	GO:0003714~transcription corepressor activity	5	0.9124087591240875	0.6620350321021319	ENSMUSG00000029478, ENSMUSG00000045763, ENSMUSG00000061436, ENSMUSG00000039910, ENSMUSG00000000861	434	125	12053	1.1108755760368665	1.0	0.9969376183543864	99.99999126969321
KEGG_PATHWAY	mmu04940:Type I diabetes mellitus	2	0.36496350364963503	0.6625039530007668	ENSMUSG00000056116, ENSMUSG00000067212	185	30	5189	1.86990990990991	1.0	0.9495642017685431	99.9998891492112
GOTERM_CC_DIRECT	GO:0005874~microtubule	11	2.0072992700729926	0.663645981148787	ENSMUSG00000001151, ENSMUSG00000052566, ENSMUSG00000022442, ENSMUSG00000022783, ENSMUSG00000031285, ENSMUSG00000022262, ENSMUSG00000032606, ENSMUSG00000022770, ENSMUSG00000074657, ENSMUSG00000045328, ENSMUSG00000005237	491	301	13434	0.9998849726979314	1.0	0.9792488630790459	99.99997610195346
GOTERM_CC_DIRECT	GO:0016605~PML body	4	0.7299270072992701	0.6646723838350744	ENSMUSG00000061436, ENSMUSG00000032355, ENSMUSG00000022521, ENSMUSG00000023927	491	93	13434	1.1767952171342224	1.0	0.9787738963643378	99.9999771024397
GOTERM_BP_DIRECT	GO:0009615~response to virus	3	0.5474452554744526	0.6654631663516299	ENSMUSG00000040274, ENSMUSG00000045322, ENSMUSG00000005583	443	64	12527	1.3255149548532732	1.0	0.9999837144203717	99.99999937160739
GOTERM_MF_DIRECT	GO:0004857~enzyme inhibitor activity	2	0.36496350364963503	0.6667699881508284	ENSMUSG00000017466, ENSMUSG00000056602	434	30	12053	1.851459293394777	1.0	0.9970244039637924	99.99999293325685
GOTERM_MF_DIRECT	GO:0001965~G-protein alpha-subunit binding	2	0.36496350364963503	0.6667699881508284	ENSMUSG00000034997, ENSMUSG00000002458	434	30	12053	1.851459293394777	1.0	0.9970244039637924	99.99999293325685
GOTERM_MF_DIRECT	GO:0008146~sulfotransferase activity	2	0.36496350364963503	0.6667699881508284	ENSMUSG00000027977, ENSMUSG00000033350	434	30	12053	1.851459293394777	1.0	0.9970244039637924	99.99999293325685
GOTERM_MF_DIRECT	GO:0016798~hydrolase activity, acting on glycosyl bonds	3	0.5474452554744526	0.666786434300563	ENSMUSG00000040658, ENSMUSG00000045594, ENSMUSG00000036278	434	63	12053	1.3224709238534125	1.0	0.9968857425212445	99.9999929384807
GOTERM_MF_DIRECT	GO:0017137~Rab GTPase binding	5	0.9124087591240875	0.6681595772282313	ENSMUSG00000030172, ENSMUSG00000020847, ENSMUSG00000029608, ENSMUSG00000029512, ENSMUSG00000030616	434	126	12053	1.102059103211177	1.0	0.9968114556522184	99.99999336214687
GOTERM_MF_DIRECT	GO:0004518~nuclease activity	4	0.7299270072992701	0.6687512357087189	ENSMUSG00000066800, ENSMUSG00000049734, ENSMUSG00000025269, ENSMUSG00000026632	434	95	12053	1.169342711617754	1.0	0.9966967824436539	99.99999353727901
KEGG_PATHWAY	mmu05212:Pancreatic cancer	3	0.5474452554744526	0.6692248889961367	ENSMUSG00000021253, ENSMUSG00000040274, ENSMUSG00000018983	185	64	5189	1.3147804054054055	1.0	0.9503550808672944	99.99991400862557
GOTERM_BP_DIRECT	GO:0045786~negative regulation of cell cycle	2	0.36496350364963503	0.6720585525037637	ENSMUSG00000040274, ENSMUSG00000035131	443	31	12527	1.824364669045365	1.0	0.9999859228345241	99.99999955425342
GOTERM_BP_DIRECT	GO:0030168~platelet activation	2	0.36496350364963503	0.6720585525037637	ENSMUSG00000036894, ENSMUSG00000027765	443	31	12527	1.824364669045365	1.0	0.9999859228345241	99.99999955425342
GOTERM_BP_DIRECT	GO:0043491~protein kinase B signaling	2	0.36496350364963503	0.6720585525037637	ENSMUSG00000055024, ENSMUSG00000002496	443	31	12527	1.824364669045365	1.0	0.9999859228345241	99.99999955425342
GOTERM_BP_DIRECT	GO:0050796~regulation of insulin secretion	2	0.36496350364963503	0.6720585525037637	ENSMUSG00000021587, ENSMUSG00000004961	443	31	12527	1.824364669045365	1.0	0.9999859228345241	99.99999955425342
GOTERM_CC_DIRECT	GO:0008180~COP9 signalosome	2	0.36496350364963503	0.6723865934988001	ENSMUSG00000045763, ENSMUSG00000059714	491	30	13434	1.8240325865580447	1.0	0.9797774027161525	99.99998346704109
GOTERM_BP_DIRECT	GO:0051216~cartilage development	3	0.5474452554744526	0.6737702652718974	ENSMUSG00000027966, ENSMUSG00000055024, ENSMUSG00000041540	443	65	12527	1.3051224170862998	1.0	0.9999858939750751	99.9999995927226
GOTERM_BP_DIRECT	GO:0050728~negative regulation of inflammatory response	3	0.5474452554744526	0.6737702652718974	ENSMUSG00000019850, ENSMUSG00000028864, ENSMUSG00000031558	443	65	12527	1.3051224170862998	1.0	0.9999858939750751	99.9999995927226
GOTERM_BP_DIRECT	GO:0071222~cellular response to lipopolysaccharide	4	0.7299270072992701	0.6772756476614223	ENSMUSG00000045322, ENSMUSG00000019850, ENSMUSG00000034160, ENSMUSG00000005583	443	98	12527	1.1541898926613534	1.0	0.9999866253607835	99.9999996619568
GOTERM_BP_DIRECT	GO:0030182~neuron differentiation	4	0.7299270072992701	0.6772756476614223	ENSMUSG00000061436, ENSMUSG00000022144, ENSMUSG00000030092, ENSMUSG00000005583	443	98	12527	1.1541898926613534	1.0	0.9999866253607835	99.9999996619568
GOTERM_MF_DIRECT	GO:0051879~Hsp90 protein binding	2	0.36496350364963503	0.6787710357327486	ENSMUSG00000071072, ENSMUSG00000029512	434	31	12053	1.791734800059462	1.0	0.9970516432999319	99.99999592106221
GOTERM_MF_DIRECT	GO:0032266~phosphatidylinositol-3-phosphate binding	2	0.36496350364963503	0.6787710357327486	ENSMUSG00000042272, ENSMUSG00000062190	434	31	12053	1.791734800059462	1.0	0.9970516432999319	99.99999592106221
GOTERM_BP_DIRECT	GO:0046426~negative regulation of JAK-STAT cascade	2	0.36496350364963503	0.6836582739866133	ENSMUSG00000052581, ENSMUSG00000056153	443	32	12527	1.7673532731376973	1.0	0.9999884110193218	99.99999976047398
GOTERM_BP_DIRECT	GO:0030199~collagen fibril organization	2	0.36496350364963503	0.6836582739866133	ENSMUSG00000027966, ENSMUSG00000070436	443	32	12527	1.7673532731376973	1.0	0.9999884110193218	99.99999976047398
GOTERM_BP_DIRECT	GO:0030032~lamellipodium assembly	2	0.36496350364963503	0.6836582739866133	ENSMUSG00000030223, ENSMUSG00000025085	443	32	12527	1.7673532731376973	1.0	0.9999884110193218	99.99999976047398
GOTERM_BP_DIRECT	GO:0003281~ventricular septum development	2	0.36496350364963503	0.6836582739866133	ENSMUSG00000039910, ENSMUSG00000057110	443	32	12527	1.7673532731376973	1.0	0.9999884110193218	99.99999976047398
GOTERM_BP_DIRECT	GO:0006139~nucleobase-containing compound metabolic process	2	0.36496350364963503	0.6836582739866133	ENSMUSG00000079037, ENSMUSG00000026807	443	32	12527	1.7673532731376973	1.0	0.9999884110193218	99.99999976047398
GOTERM_BP_DIRECT	GO:0006506~GPI anchor biosynthetic process	2	0.36496350364963503	0.6836582739866133	ENSMUSG00000025728, ENSMUSG00000030990	443	32	12527	1.7673532731376973	1.0	0.9999884110193218	99.99999976047398
GOTERM_BP_DIRECT	GO:0030890~positive regulation of B cell proliferation	2	0.36496350364963503	0.6836582739866133	ENSMUSG00000040663, ENSMUSG00000005583	443	32	12527	1.7673532731376973	1.0	0.9999884110193218	99.99999976047398
GOTERM_BP_DIRECT	GO:0046627~negative regulation of insulin receptor signaling pathway	2	0.36496350364963503	0.6836582739866133	ENSMUSG00000002496, ENSMUSG00000037370	443	32	12527	1.7673532731376973	1.0	0.9999884110193218	99.99999976047398
GOTERM_BP_DIRECT	GO:0048536~spleen development	2	0.36496350364963503	0.6836582739866133	ENSMUSG00000022672, ENSMUSG00000039910	443	32	12527	1.7673532731376973	1.0	0.9999884110193218	99.99999976047398
GOTERM_BP_DIRECT	GO:0030198~extracellular matrix organization	4	0.7299270072992701	0.6839347439626985	ENSMUSG00000024421, ENSMUSG00000032572, ENSMUSG00000026639, ENSMUSG00000026479	443	99	12527	1.1425314088970973	1.0	0.9999878680549439	99.99999976405883
GOTERM_BP_DIRECT	GO:0007420~brain development	7	1.2773722627737227	0.6854011344168407	ENSMUSG00000022672, ENSMUSG00000055078, ENSMUSG00000024261, ENSMUSG00000024456, ENSMUSG00000031285, ENSMUSG00000022842, ENSMUSG00000038805	443	194	12527	1.020327662842382	1.0	0.9999877654888075	99.99999978224295
KEGG_PATHWAY	mmu04662:B cell receptor signaling pathway	3	0.5474452554744526	0.6856940012786681	ENSMUSG00000028159, ENSMUSG00000024241, ENSMUSG00000034801	185	66	5189	1.274938574938575	1.0	0.9550051381086653	99.99995487193193
KEGG_PATHWAY	mmu03410:Base excision repair	2	0.36496350364963503	0.6861510422488921	ENSMUSG00000030726, ENSMUSG00000025269	185	32	5189	1.7530405405405407	1.0	0.953383512269229	99.99995569339536
KEGG_PATHWAY	mmu00260:Glycine, serine and threonine metabolism	2	0.36496350364963503	0.6861510422488921	ENSMUSG00000020475, ENSMUSG00000053644	185	32	5189	1.7530405405405407	1.0	0.953383512269229	99.99995569339536
GOTERM_BP_DIRECT	GO:0007286~spermatid development	3	0.5474452554744526	0.6898816955194776	ENSMUSG00000034910, ENSMUSG00000021569, ENSMUSG00000059970	443	67	12527	1.2661635389643207	1.0	0.9999887740246974	99.99999982996842
GOTERM_MF_DIRECT	GO:0008137~NADH dehydrogenase (ubiquinone) activity	2	0.36496350364963503	0.6903408362248957	ENSMUSG00000064367, ENSMUSG00000064363	434	32	12053	1.7357430875576039	1.0	0.9974426916461472	99.99999764573886
GOTERM_MF_DIRECT	GO:0005261~cation channel activity	2	0.36496350364963503	0.6903408362248957	ENSMUSG00000009292, ENSMUSG00000018507	434	32	12053	1.7357430875576039	1.0	0.9974426916461472	99.99999764573886
GOTERM_MF_DIRECT	GO:0022857~transmembrane transporter activity	2	0.36496350364963503	0.6903408362248957	ENSMUSG00000024036, ENSMUSG00000022199	434	32	12053	1.7357430875576039	1.0	0.9974426916461472	99.99999764573886
GOTERM_MF_DIRECT	GO:0004693~cyclin-dependent protein serine/threonine kinase activity	2	0.36496350364963503	0.6903408362248957	ENSMUSG00000040274, ENSMUSG00000028926	434	32	12053	1.7357430875576039	1.0	0.9974426916461472	99.99999764573886
GOTERM_BP_DIRECT	GO:0050808~synapse organization	2	0.36496350364963503	0.6948485935520342	ENSMUSG00000052581, ENSMUSG00000000223	443	33	12527	1.7137971133456458	1.0	0.9999898694080707	99.999999871295
GOTERM_BP_DIRECT	GO:0008543~fibroblast growth factor receptor signaling pathway	2	0.36496350364963503	0.6948485935520342	ENSMUSG00000036585, ENSMUSG00000024241	443	33	12527	1.7137971133456458	1.0	0.9999898694080707	99.999999871295
GOTERM_BP_DIRECT	GO:0006836~neurotransmitter transport	2	0.36496350364963503	0.6948485935520342	ENSMUSG00000000560, ENSMUSG00000019894	443	33	12527	1.7137971133456458	1.0	0.9999898694080707	99.999999871295
GOTERM_BP_DIRECT	GO:0009409~response to cold	2	0.36496350364963503	0.6948485935520342	ENSMUSG00000059970, ENSMUSG00000015568	443	33	12527	1.7137971133456458	1.0	0.9999898694080707	99.999999871295
GOTERM_BP_DIRECT	GO:0033077~T cell differentiation in thymus	2	0.36496350364963503	0.6948485935520342	ENSMUSG00000022672, ENSMUSG00000040274	443	33	12527	1.7137971133456458	1.0	0.9999898694080707	99.999999871295
GOTERM_CC_DIRECT	GO:0030017~sarcomere	2	0.36496350364963503	0.6959022814847907	ENSMUSG00000019467, ENSMUSG00000026414	491	32	13434	1.710030549898167	1.0	0.983853773365065	99.9999941696993
KEGG_PATHWAY	mmu00830:Retinol metabolism	2	0.36496350364963503	0.6973490659475284	ENSMUSG00000025921, ENSMUSG00000021123	185	33	5189	1.6999180999181	1.0	0.9559484673010448	99.99997199250122
GOTERM_BP_DIRECT	GO:0008152~metabolic process	13	2.3722627737226274	0.6979172896497481	ENSMUSG00000045594, ENSMUSG00000020475, ENSMUSG00000019850, ENSMUSG00000022842, ENSMUSG00000031284, ENSMUSG00000025068, ENSMUSG00000015027, ENSMUSG00000053644, ENSMUSG00000035847, ENSMUSG00000027977, ENSMUSG00000052920, ENSMUSG00000040658, ENSMUSG00000037370	443	381	12527	0.9648542803481394	1.0	0.9999903004030742	99.99999989188376
GOTERM_MF_DIRECT	GO:0051082~unfolded protein binding	3	0.5474452554744526	0.6994793062462641	ENSMUSG00000071072, ENSMUSG00000059970, ENSMUSG00000070436	434	67	12053	1.243517435862164	1.0	0.9977002351386667	99.99999849709693
GOTERM_CC_DIRECT	GO:0005884~actin filament	3	0.5474452554744526	0.699549011730839	ENSMUSG00000071072, ENSMUSG00000031328, ENSMUSG00000029094	491	66	13434	1.2436585817441215	1.0	0.9839630728895364	99.99999507537525
GOTERM_CC_DIRECT	GO:0043204~perikaryon	5	0.9124087591240875	0.7031477275339302	ENSMUSG00000026833, ENSMUSG00000000223, ENSMUSG00000022454, ENSMUSG00000025533, ENSMUSG00000005864	491	130	13434	1.052326492245026	1.0	0.9840690458402318	99.99999583952408
GOTERM_CC_DIRECT	GO:0005794~Golgi apparatus	38	6.934306569343065	0.7052744010324538	ENSMUSG00000005370, ENSMUSG00000037217, ENSMUSG00000030172, ENSMUSG00000024261, ENSMUSG00000022842, ENSMUSG00000028700, ENSMUSG00000028794, ENSMUSG00000039419, ENSMUSG00000039637, ENSMUSG00000001143, ENSMUSG00000052920, ENSMUSG00000027965, ENSMUSG00000038126, ENSMUSG00000033350, ENSMUSG00000043388, ENSMUSG00000030990, ENSMUSG00000002496, ENSMUSG00000079037, ENSMUSG00000019888, ENSMUSG00000045594,…	491	1091	13434	0.9529776116756054	1.0	0.9839104216171702	99.99999623773893
GOTERM_BP_DIRECT	GO:0060325~face morphogenesis	2	0.36496350364963503	0.7056439290513417	ENSMUSG00000021253, ENSMUSG00000019947	443	34	12527	1.6633913158943032	1.0	0.9999920168638644	99.9999999308462
GOTERM_BP_DIRECT	GO:0010862~positive regulation of pathway-restricted SMAD protein phosphorylation	2	0.36496350364963503	0.7056439290513417	ENSMUSG00000021253, ENSMUSG00000052155	443	34	12527	1.6633913158943032	1.0	0.9999920168638644	99.9999999308462
GOTERM_BP_DIRECT	GO:0051898~negative regulation of protein kinase B signaling	2	0.36496350364963503	0.7056439290513417	ENSMUSG00000002496, ENSMUSG00000022770	443	34	12527	1.6633913158943032	1.0	0.9999920168638644	99.9999999308462
GOTERM_BP_DIRECT	GO:0006879~cellular iron ion homeostasis	2	0.36496350364963503	0.7056439290513417	ENSMUSG00000030895, ENSMUSG00000022199	443	34	12527	1.6633913158943032	1.0	0.9999920168638644	99.9999999308462
GOTERM_BP_DIRECT	GO:0016573~histone acetylation	2	0.36496350364963503	0.7056439290513417	ENSMUSG00000022521, ENSMUSG00000055024	443	34	12527	1.6633913158943032	1.0	0.9999920168638644	99.9999999308462
GOTERM_MF_DIRECT	GO:0000977~RNA polymerase II regulatory region sequence-specific DNA binding	6	1.094890510948905	0.7067651898964051	ENSMUSG00000024831, ENSMUSG00000022521, ENSMUSG00000023927, ENSMUSG00000005583, ENSMUSG00000072889, ENSMUSG00000019947	434	164	12053	1.0160447341800607	1.0	0.9978715383701194	99.99999895953361
GOTERM_MF_DIRECT	GO:0002039~p53 binding	3	0.5474452554744526	0.7072256198529306	ENSMUSG00000071072, ENSMUSG00000022521, ENSMUSG00000055024	434	68	12053	1.2252304147465438	1.0	0.9977888986978284	99.99999898374485
KEGG_PATHWAY	mmu05150:Staphylococcus aureus infection	2	0.36496350364963503	0.7081496423380094	ENSMUSG00000030830, ENSMUSG00000034774	185	34	5189	1.6499205087440383	1.0	0.958314853333675	99.99998229724586
GOTERM_BP_DIRECT	GO:0006915~apoptotic process	17	3.102189781021898	0.7134879164728775	ENSMUSG00000001082, ENSMUSG00000028965, ENSMUSG00000019850, ENSMUSG00000024887, ENSMUSG00000028883, ENSMUSG00000055024, ENSMUSG00000042724, ENSMUSG00000023011, ENSMUSG00000018507, ENSMUSG00000027997, ENSMUSG00000091722, ENSMUSG00000034958, ENSMUSG00000061436, ENSMUSG00000034160, ENSMUSG00000005583, ENSMUSG00000032000, ENSMUSG00000013698	443	507	12527	0.9481658585669698	1.0	0.9999934863950201	99.99999995659783
GOTERM_BP_DIRECT	GO:0000122~negative regulation of transcription from RNA polymerase II promoter	20	3.64963503649635	0.7154368571220597	ENSMUSG00000029478, ENSMUSG00000040274, ENSMUSG00000024831, ENSMUSG00000055024, ENSMUSG00000024260, ENSMUSG00000063632, ENSMUSG00000039989, ENSMUSG00000019947, ENSMUSG00000022770, ENSMUSG00000000861, ENSMUSG00000022708, ENSMUSG00000061436, ENSMUSG00000024498, ENSMUSG00000032355, ENSMUSG00000022521, ENSMUSG00000023927, ENSMUSG00000005583, ENSMUSG00000039910, ENSMUSG00000025930, ENSMUSG00000023991	443	598	12527	0.945740881946594	1.0	0.9999935487590593	99.99999996141779
GOTERM_MF_DIRECT	GO:0008022~protein C-terminus binding	7	1.2773722627737227	0.715913258227183	ENSMUSG00000004113, ENSMUSG00000028402, ENSMUSG00000033885, ENSMUSG00000017774, ENSMUSG00000055024, ENSMUSG00000037541, ENSMUSG00000022770	434	197	12053	0.9868184051088913	1.0	0.9980063775293823	99.99999935286921
GOTERM_BP_DIRECT	GO:0002931~response to ischemia	2	0.36496350364963503	0.7160581917022106	ENSMUSG00000005583, ENSMUSG00000023011	443	35	12527	1.6158658497258946	1.0	0.9999933230769712	99.99999996284521
GOTERM_BP_DIRECT	GO:0051781~positive regulation of cell division	2	0.36496350364963503	0.7160581917022106	ENSMUSG00000021253, ENSMUSG00000036585	443	35	12527	1.6158658497258946	1.0	0.9999933230769712	99.99999996284521
KEGG_PATHWAY	mmu04650:Natural killer cell mediated cytotoxicity	3	0.5474452554744526	0.7166228473517282	ENSMUSG00000030830, ENSMUSG00000024241, ENSMUSG00000034801	185	70	5189	1.2020849420849422	1.0	0.9598025808904137	99.99998779582734
KEGG_PATHWAY	mmu04022:cGMP-PKG signaling pathway	5	0.9124087591240875	0.717729317547011	ENSMUSG00000052920, ENSMUSG00000026463, ENSMUSG00000005583, ENSMUSG00000038583, ENSMUSG00000028469	185	136	5189	1.031200317965024	1.0	0.9586251239098982	99.99998838393664
GOTERM_CC_DIRECT	GO:0005925~focal adhesion	13	2.3722627737226274	0.7197728695027774	ENSMUSG00000027087, ENSMUSG00000022995, ENSMUSG00000031328, ENSMUSG00000026727, ENSMUSG00000029094, ENSMUSG00000008668, ENSMUSG00000070047, ENSMUSG00000024121, ENSMUSG00000029860, ENSMUSG00000008475, ENSMUSG00000059714, ENSMUSG00000069662, ENSMUSG00000044533	491	375	13434	0.9484969450101833	1.0	0.9859459815153633	99.99999814266597
GOTERM_BP_DIRECT	GO:0045444~fat cell differentiation	3	0.5474452554744526	0.720138666574895	ENSMUSG00000066800, ENSMUSG00000055024, ENSMUSG00000019947	443	71	12527	1.1948303818395702	1.0	0.9999938470151339	99.99999997105361
GOTERM_MF_DIRECT	GO:0003899~DNA-directed RNA polymerase activity	2	0.36496350364963503	0.7226146282355498	ENSMUSG00000030880, ENSMUSG00000005198	434	35	12053	1.5869651086240948	1.0	0.998143681760683	99.99999954746109
GOTERM_CC_DIRECT	GO:0036064~ciliary basal body	4	0.7299270072992701	0.7244439817332297	ENSMUSG00000032258, ENSMUSG00000001151, ENSMUSG00000034601, ENSMUSG00000060798	491	102	13434	1.0729603450341438	1.0	0.9862410864726319	99.99999853196765
GOTERM_BP_DIRECT	GO:0043507~positive regulation of JUN kinase activity	2	0.36496350364963503	0.7261048038738683	ENSMUSG00000045322, ENSMUSG00000003233	443	36	12527	1.5709806872335086	1.0	0.9999946898498894	99.99999998003858
GOTERM_BP_DIRECT	GO:0009966~regulation of signal transduction	2	0.36496350364963503	0.7261048038738683	ENSMUSG00000029094, ENSMUSG00000052155	443	36	12527	1.5709806872335086	1.0	0.9999946898498894	99.99999998003858
GOTERM_MF_DIRECT	GO:0016853~isomerase activity	4	0.7299270072992701	0.7271541941817401	ENSMUSG00000030729, ENSMUSG00000071072, ENSMUSG00000020475, ENSMUSG00000033105	434	104	12053	1.0681495923431408	1.0	0.9982065078967229	99.99999964658674
GOTERM_BP_DIRECT	GO:0007417~central nervous system development	3	0.5474452554744526	0.7273037920327744	ENSMUSG00000017466, ENSMUSG00000000223, ENSMUSG00000039910	443	72	12527	1.1782355154251316	1.0	0.9999946136464172	99.9999999814932
GOTERM_CC_DIRECT	GO:0009925~basal plasma membrane	2	0.36496350364963503	0.7280549340972767	ENSMUSG00000017774, ENSMUSG00000022770	491	35	13434	1.5634565027640384	1.0	0.9863635905594347	99.99999877940259
KEGG_PATHWAY	mmu05219:Bladder cancer	2	0.36496350364963503	0.7286140887475943	ENSMUSG00000018983, ENSMUSG00000040152	185	36	5189	1.5582582582582585	1.0	0.9610317185626593	99.99999292940815
GOTERM_MF_DIRECT	GO:0008236~serine-type peptidase activity	3	0.5474452554744526	0.729469880721314	ENSMUSG00000021587, ENSMUSG00000036480, ENSMUSG00000036815	434	71	12053	1.1734601155319013	1.0	0.9981981905956433	99.99999968895698
GOTERM_CC_DIRECT	GO:0042734~presynaptic membrane	3	0.5474452554744526	0.7299650268994196	ENSMUSG00000031144, ENSMUSG00000024109, ENSMUSG00000022770	491	70	13434	1.1725923770730289	1.0	0.9862086656300675	99.99999889404656
KEGG_PATHWAY	mmu04064:NF-kappa B signaling pathway	3	0.5474452554744526	0.731110911739214	ENSMUSG00000030172, ENSMUSG00000019850, ENSMUSG00000032000	185	72	5189	1.1686936936936938	1.0	0.9604249830425617	99.99999370811959
GOTERM_BP_DIRECT	GO:0001974~blood vessel remodeling	2	0.36496350364963503	0.735796716191995	ENSMUSG00000031328, ENSMUSG00000005583	443	37	12527	1.5285217497407113	1.0	0.9999957594154412	99.99999998927626
GOTERM_BP_DIRECT	GO:0021762~substantia nigra development	2	0.36496350364963503	0.735796716191995	ENSMUSG00000045763, ENSMUSG00000027669	443	37	12527	1.5285217497407113	1.0	0.9999957594154412	99.99999998927626
GOTERM_BP_DIRECT	GO:0031623~receptor internalization	2	0.36496350364963503	0.735796716191995	ENSMUSG00000024858, ENSMUSG00000029512	443	37	12527	1.5285217497407113	1.0	0.9999957594154412	99.99999998927626
GOTERM_CC_DIRECT	GO:0030175~filopodium	3	0.5474452554744526	0.7371491640963984	ENSMUSG00000022995, ENSMUSG00000045103, ENSMUSG00000070047	491	71	13434	1.1560769914804507	1.0	0.9869275145033458	99.99999924165445
KEGG_PATHWAY	mmu05203:Viral carcinogenesis	6	1.094890510948905	0.737436289627768	ENSMUSG00000040274, ENSMUSG00000056116, ENSMUSG00000022521, ENSMUSG00000067212, ENSMUSG00000055024, ENSMUSG00000022770	185	172	5189	0.978441231929604	1.0	0.9612202270956172	99.99999534129968
GOTERM_CC_DIRECT	GO:0060076~excitatory synapse	2	0.36496350364963503	0.7379999361432851	ENSMUSG00000031144, ENSMUSG00000024109	491	36	13434	1.5200271554650373	1.0	0.9866138502028791	99.99999927528846
GOTERM_CC_DIRECT	GO:0060170~ciliary membrane	2	0.36496350364963503	0.7379999361432851	ENSMUSG00000037541, ENSMUSG00000040836	491	36	13434	1.5200271554650373	1.0	0.9866138502028791	99.99999927528846
GOTERM_BP_DIRECT	GO:0007050~cell cycle arrest	3	0.5474452554744526	0.7411687720007788	ENSMUSG00000035131, ENSMUSG00000040152, ENSMUSG00000075334	443	74	12527	1.1463913123055336	1.0	0.9999962924912136	99.99999999247548
GOTERM_CC_DIRECT	GO:0005814~centriole	4	0.7299270072992701	0.7424224368521326	ENSMUSG00000001151, ENSMUSG00000038126, ENSMUSG00000037020, ENSMUSG00000034601	491	105	13434	1.0423043351760255	1.0	0.9868880566210356	99.99999942890521
GOTERM_BP_DIRECT	GO:0030308~negative regulation of cell growth	4	0.7299270072992701	0.7449322990077519	ENSMUSG00000030309, ENSMUSG00000021303, ENSMUSG00000031558, ENSMUSG00000037370	443	109	12527	1.037712013585437	1.0	0.9999965735489451	99.9999999941552
GOTERM_BP_DIRECT	GO:0007628~adult walking behavior	2	0.36496350364963503	0.7451464240662444	ENSMUSG00000061436, ENSMUSG00000022076	443	38	12527	1.4882974931685873	1.0	0.9999964033510667	99.99999999423925
GOTERM_BP_DIRECT	GO:0090002~establishment of protein localization to plasma membrane	2	0.36496350364963503	0.7451464240662444	ENSMUSG00000001763, ENSMUSG00000059714	443	38	12527	1.4882974931685873	1.0	0.9999964033510667	99.99999999423925
GOTERM_BP_DIRECT	GO:0000381~regulation of alternative mRNA splicing, via spliceosome	2	0.36496350364963503	0.7451464240662444	ENSMUSG00000034681, ENSMUSG00000063919	443	38	12527	1.4882974931685873	1.0	0.9999964033510667	99.99999999423925
GOTERM_BP_DIRECT	GO:0051496~positive regulation of stress fiber assembly	2	0.36496350364963503	0.7451464240662444	ENSMUSG00000021253, ENSMUSG00000029859	443	38	12527	1.4882974931685873	1.0	0.9999964033510667	99.99999999423925
GOTERM_BP_DIRECT	GO:0000278~mitotic cell cycle	2	0.36496350364963503	0.7451464240662444	ENSMUSG00000057110, ENSMUSG00000045328	443	38	12527	1.4882974931685873	1.0	0.9999964033510667	99.99999999423925
GOTERM_BP_DIRECT	GO:0010595~positive regulation of endothelial cell migration	2	0.36496350364963503	0.7451464240662444	ENSMUSG00000036585, ENSMUSG00000040152	443	38	12527	1.4882974931685873	1.0	0.9999964033510667	99.99999999423925
GOTERM_BP_DIRECT	GO:0001662~behavioral fear response	2	0.36496350364963503	0.7451464240662444	ENSMUSG00000055078, ENSMUSG00000041380	443	38	12527	1.4882974931685873	1.0	0.9999964033510667	99.99999999423925
GOTERM_MF_DIRECT	GO:0000166~nucleotide binding	59	10.766423357664232	0.7485082941281604	ENSMUSG00000040274, ENSMUSG00000005370, ENSMUSG00000025855, ENSMUSG00000043157, ENSMUSG00000031974, ENSMUSG00000027510, ENSMUSG00000042724, ENSMUSG00000029512, ENSMUSG00000026393, ENSMUSG00000032344, ENSMUSG00000029859, ENSMUSG00000052155, ENSMUSG00000022262, ENSMUSG00000038145, ENSMUSG00000027293, ENSMUSG00000005237, ENSMUSG00000022442, ENSMUSG00000045095, ENSMUSG00000036894, ENSMUSG00000037989,…	434	1736	12053	0.943860296459895	1.0	0.9986714553461655	99.99999989577397
GOTERM_MF_DIRECT	GO:0043021~ribonucleoprotein complex binding	2	0.36496350364963503	0.7515316836690185	ENSMUSG00000066800, ENSMUSG00000086503	434	38	12053	1.4616783895221925	1.0	0.998685082982742	99.9999999130489
GOTERM_CC_DIRECT	GO:0005789~endoplasmic reticulum membrane	20	3.64963503649635	0.7533198633948993	ENSMUSG00000024292, ENSMUSG00000040938, ENSMUSG00000022770, ENSMUSG00000037606, ENSMUSG00000001143, ENSMUSG00000058966, ENSMUSG00000045322, ENSMUSG00000034171, ENSMUSG00000031618, ENSMUSG00000049734, ENSMUSG00000039519, ENSMUSG00000040612, ENSMUSG00000025921, ENSMUSG00000030990, ENSMUSG00000032452, ENSMUSG00000033105, ENSMUSG00000023908, ENSMUSG00000036480, ENSMUSG00000047155, ENSMUSG00000055963	491	593	13434	0.9227820842620801	1.0	0.9881767873241758	99.99999968810987
GOTERM_BP_DIRECT	GO:0098609~cell-cell adhesion	6	1.094890510948905	0.7533325966426564	ENSMUSG00000030172, ENSMUSG00000028273, ENSMUSG00000022521, ENSMUSG00000070372, ENSMUSG00000027293, ENSMUSG00000044533	443	177	12527	0.9585644871255309	1.0	0.9999971773578724	99.99999999671951
GOTERM_BP_DIRECT	GO:0007040~lysosome organization	2	0.36496350364963503	0.7541659837374003	ENSMUSG00000052566, ENSMUSG00000030761	443	39	12527	1.4501360189847774	1.0	0.9999971036416153	99.99999999690552
GOTERM_BP_DIRECT	GO:0010811~positive regulation of cell-substrate adhesion	2	0.36496350364963503	0.7541659837374003	ENSMUSG00000026727, ENSMUSG00000040152	443	39	12527	1.4501360189847774	1.0	0.9999971036416153	99.99999999690552
GOTERM_BP_DIRECT	GO:2001237~negative regulation of extrinsic apoptotic signaling pathway	2	0.36496350364963503	0.7541659837374003	ENSMUSG00000027087, ENSMUSG00000050711	443	39	12527	1.4501360189847774	1.0	0.9999971036416153	99.99999999690552
KEGG_PATHWAY	mmu02010:ABC transporters	2	0.36496350364963503	0.7566650475590139	ENSMUSG00000031974, ENSMUSG00000031378	185	39	5189	1.4383922383922385	1.0	0.9664664320793198	99.99999821646067
GOTERM_MF_DIRECT	GO:0008289~lipid binding	7	1.2773722627737227	0.7588517306078303	ENSMUSG00000034171, ENSMUSG00000031618, ENSMUSG00000034160, ENSMUSG00000046027, ENSMUSG00000029608, ENSMUSG00000037606, ENSMUSG00000044252	434	207	12053	0.9391460183886552	1.0	0.9988035422700472	99.99999994444907
KEGG_PATHWAY	mmu05205:Proteoglycans in cancer	6	1.094890510948905	0.7599905192911244	ENSMUSG00000027087, ENSMUSG00000031328, ENSMUSG00000028864, ENSMUSG00000040152, ENSMUSG00000024241, ENSMUSG00000034801	185	177	5189	0.9508016491067339	1.0	0.9662679726674119	99.99999850087153
GOTERM_MF_DIRECT	GO:0015297~antiporter activity	2	0.36496350364963503	0.7604860557957207	ENSMUSG00000024036, ENSMUSG00000036636	434	39	12053	1.4241994564575209	1.0	0.9987849248583868	99.99999994983035
GOTERM_MF_DIRECT	GO:0042626~ATPase activity, coupled to transmembrane movement of substances	2	0.36496350364963503	0.7604860557957207	ENSMUSG00000031974, ENSMUSG00000031378	434	39	12053	1.4241994564575209	1.0	0.9987849248583868	99.99999994983035
GOTERM_BP_DIRECT	GO:0001503~ossification	3	0.5474452554744526	0.7608344320379035	ENSMUSG00000027966, ENSMUSG00000038600, ENSMUSG00000028469	443	77	12527	1.101726715722201	1.0	0.9999976111945202	99.99999999807422
GOTERM_BP_DIRECT	GO:0032755~positive regulation of interleukin-6 production	2	0.36496350364963503	0.7628670275531587	ENSMUSG00000045322, ENSMUSG00000022708	443	40	12527	1.4138826185101578	1.0	0.999997658765151	99.99999999833781
GOTERM_BP_DIRECT	GO:0034446~substrate adhesion-dependent cell spreading	2	0.36496350364963503	0.7628670275531587	ENSMUSG00000027087, ENSMUSG00000029859	443	40	12527	1.4138826185101578	1.0	0.999997658765151	99.99999999833781
GOTERM_BP_DIRECT	GO:0018107~peptidyl-threonine phosphorylation	2	0.36496350364963503	0.7628670275531587	ENSMUSG00000061436, ENSMUSG00000024858	443	40	12527	1.4138826185101578	1.0	0.999997658765151	99.99999999833781
GOTERM_BP_DIRECT	GO:0030838~positive regulation of actin filament polymerization	2	0.36496350364963503	0.7628670275531587	ENSMUSG00000017774, ENSMUSG00000022770	443	40	12527	1.4138826185101578	1.0	0.999997658765151	99.99999999833781
GOTERM_CC_DIRECT	GO:0045335~phagocytic vesicle	2	0.36496350364963503	0.7657095130344601	ENSMUSG00000043463, ENSMUSG00000021866	491	39	13434	1.4031019896600343	1.0	0.9895971776051321	99.99999984835083
KEGG_PATHWAY	mmu04611:Platelet activation	4	0.7299270072992701	0.7661244662304101	ENSMUSG00000052920, ENSMUSG00000027966, ENSMUSG00000027765, ENSMUSG00000024048	185	112	5189	1.0017374517374518	1.0	0.9670255341447946	99.99999891882352
GOTERM_MF_DIRECT	GO:0003690~double-stranded DNA binding	4	0.7299270072992701	0.766766409522917	ENSMUSG00000022672, ENSMUSG00000005370, ENSMUSG00000031618, ENSMUSG00000049734	434	111	12053	1.00078880724042	1.0	0.9988749664571145	99.99999996630694
GOTERM_MF_DIRECT	GO:0047485~protein N-terminus binding	4	0.7299270072992701	0.766766409522917	ENSMUSG00000029478, ENSMUSG00000028273, ENSMUSG00000012819, ENSMUSG00000030761	434	111	12053	1.00078880724042	1.0	0.9988749664571145	99.99999996630694
GOTERM_MF_DIRECT	GO:0019894~kinesin binding	2	0.36496350364963503	0.7691184461452225	ENSMUSG00000074657, ENSMUSG00000034958	434	40	12053	1.388594470046083	1.0	0.9988747362946581	99.99999997105412
GOTERM_MF_DIRECT	GO:0048365~Rac GTPase binding	2	0.36496350364963503	0.7691184461452225	ENSMUSG00000031328, ENSMUSG00000003233	434	40	12053	1.388594470046083	1.0	0.9988747362946581	99.99999997105412
GOTERM_CC_DIRECT	GO:0043234~protein complex	18	3.2846715328467155	0.7711479464752473	ENSMUSG00000031328, ENSMUSG00000045103, ENSMUSG00000032572, ENSMUSG00000033885, ENSMUSG00000031144, ENSMUSG00000055024, ENSMUSG00000004113, ENSMUSG00000021278, ENSMUSG00000071072, ENSMUSG00000022521, ENSMUSG00000026463, ENSMUSG00000005583, ENSMUSG00000002496, ENSMUSG00000038583, ENSMUSG00000029608, ENSMUSG00000024109, ENSMUSG00000024048, ENSMUSG00000032000	491	541	13434	0.9103304960640888	1.0	0.9899898144314191	99.99999989082794
GOTERM_BP_DIRECT	GO:0031397~negative regulation of protein ubiquitination	2	0.36496350364963503	0.7712607789582235	ENSMUSG00000019850, ENSMUSG00000034160	443	41	12527	1.379397676595276	1.0	0.9999982067154195	99.99999999910722
GOTERM_BP_DIRECT	GO:0032869~cellular response to insulin stimulus	3	0.5474452554744526	0.7732156770318992	ENSMUSG00000022672, ENSMUSG00000002496, ENSMUSG00000037370	443	79	12527	1.073834900134297	1.0	0.9999982406826493	99.99999999923006
KEGG_PATHWAY	mmu01100:Metabolic pathways	34	6.204379562043796	0.7732387561533991	ENSMUSG00000021913, ENSMUSG00000035246, ENSMUSG00000020475, ENSMUSG00000005198, ENSMUSG00000031549, ENSMUSG00000064363, ENSMUSG00000030785, ENSMUSG00000071072, ENSMUSG00000064367, ENSMUSG00000025533, ENSMUSG00000025921, ENSMUSG00000058624, ENSMUSG00000021123, ENSMUSG00000026807, ENSMUSG00000037370, ENSMUSG00000030726, ENSMUSG00000019888, ENSMUSG00000045594, ENSMUSG00000024292, ENSMUSG00000026811,…	185	1030	5189	0.9258777223825768	1.0	0.9681222531389114	99.99999926796822
GOTERM_BP_DIRECT	GO:0008284~positive regulation of cell proliferation	12	2.18978102189781	0.7734426240610953	ENSMUSG00000027087, ENSMUSG00000061436, ENSMUSG00000022144, ENSMUSG00000034997, ENSMUSG00000040663, ENSMUSG00000029859, ENSMUSG00000028864, ENSMUSG00000036585, ENSMUSG00000040152, ENSMUSG00000063632, ENSMUSG00000026479, ENSMUSG00000022770	443	374	12527	0.9073043541241655	1.0	0.9999981533280117	99.99999999924324
GOTERM_BP_DIRECT	GO:0001525~angiogenesis	7	1.2773722627737227	0.7751271950712019	ENSMUSG00000027087, ENSMUSG00000028664, ENSMUSG00000031328, ENSMUSG00000050711, ENSMUSG00000029859, ENSMUSG00000036585, ENSMUSG00000024109	443	215	12527	0.92066775158801	1.0	0.9999981701849607	99.99999999933465
GOTERM_CC_DIRECT	GO:0009897~external side of plasma membrane	6	1.094890510948905	0.7783826805050251	ENSMUSG00000027087, ENSMUSG00000028965, ENSMUSG00000030830, ENSMUSG00000041380, ENSMUSG00000040152, ENSMUSG00000026824	491	177	13434	0.927474196554938	1.0	0.9906165407478703	99.9999999303549
GOTERM_BP_DIRECT	GO:0043408~regulation of MAPK cascade	2	0.36496350364963503	0.7793580667730975	ENSMUSG00000021253, ENSMUSG00000017466	443	42	12527	1.346554874771579	1.0	0.9999983619979775	99.9999999995205
GOTERM_BP_DIRECT	GO:0000045~autophagosome assembly	2	0.36496350364963503	0.7793580667730975	ENSMUSG00000029512, ENSMUSG00000038295	443	42	12527	1.346554874771579	1.0	0.9999983619979775	99.9999999995205
GOTERM_BP_DIRECT	GO:0042552~myelination	2	0.36496350364963503	0.7793580667730975	ENSMUSG00000028402, ENSMUSG00000039116	443	42	12527	1.346554874771579	1.0	0.9999983619979775	99.9999999995205
GOTERM_BP_DIRECT	GO:0048705~skeletal system morphogenesis	2	0.36496350364963503	0.7793580667730975	ENSMUSG00000027966, ENSMUSG00000019947	443	42	12527	1.346554874771579	1.0	0.9999983619979775	99.9999999995205
GOTERM_CC_DIRECT	GO:0030670~phagocytic vesicle membrane	2	0.36496350364963503	0.7825376856353565	ENSMUSG00000067212, ENSMUSG00000043463	491	41	13434	1.3346579901644229	1.0	0.9908308037992352	99.9999999465595
GOTERM_CC_DIRECT	GO:0009898~cytoplasmic side of plasma membrane	2	0.36496350364963503	0.7825376856353565	ENSMUSG00000043165, ENSMUSG00000022770	491	41	13434	1.3346579901644229	1.0	0.9908308037992352	99.9999999465595
GOTERM_BP_DIRECT	GO:0051291~protein heterooligomerization	3	0.5474452554744526	0.7850344727280346	ENSMUSG00000026414, ENSMUSG00000002496, ENSMUSG00000032000	443	81	12527	1.0473204581556725	1.0	0.9999986206265352	99.99999999969411
GOTERM_BP_DIRECT	GO:0050731~positive regulation of peptidyl-tyrosine phosphorylation	3	0.5474452554744526	0.7850344727280346	ENSMUSG00000034997, ENSMUSG00000028864, ENSMUSG00000027293	443	81	12527	1.0473204581556725	1.0	0.9999986206265352	99.99999999969411
GOTERM_BP_DIRECT	GO:0001756~somitogenesis	2	0.36496350364963503	0.7871693390628306	ENSMUSG00000022672, ENSMUSG00000055024	443	43	12527	1.3152396451257282	1.0	0.9999986611469563	99.99999999974249
GOTERM_BP_DIRECT	GO:0050729~positive regulation of inflammatory response	2	0.36496350364963503	0.7871693390628306	ENSMUSG00000045322, ENSMUSG00000015966	443	43	12527	1.3152396451257282	1.0	0.9999986611469563	99.99999999974249
GOTERM_BP_DIRECT	GO:0016049~cell growth	2	0.36496350364963503	0.7871693390628306	ENSMUSG00000021253, ENSMUSG00000027087	443	43	12527	1.3152396451257282	1.0	0.9999986611469563	99.99999999974249
KEGG_PATHWAY	mmu00600:Sphingolipid metabolism	2	0.36496350364963503	0.7896300596295867	ENSMUSG00000045594, ENSMUSG00000024887	185	43	5189	1.3045883092394719	1.0	0.9721327319657428	99.99999971609934
KEGG_PATHWAY	mmu00590:Arachidonic acid metabolism	2	0.36496350364963503	0.7896300596295867	ENSMUSG00000071072, ENSMUSG00000024292	185	43	5189	1.3045883092394719	1.0	0.9721327319657428	99.99999971609934
GOTERM_CC_DIRECT	GO:0001750~photoreceptor outer segment	2	0.36496350364963503	0.790493821977266	ENSMUSG00000030761, ENSMUSG00000037541	491	42	13434	1.3028804189700318	1.0	0.991525177017166	99.99999996827805
GOTERM_MF_DIRECT	GO:0019901~protein kinase binding	13	2.3722627737226274	0.7928885637330518	ENSMUSG00000037217, ENSMUSG00000008668, ENSMUSG00000032511, ENSMUSG00000055024, ENSMUSG00000031285, ENSMUSG00000029512, ENSMUSG00000022770, ENSMUSG00000045328, ENSMUSG00000000861, ENSMUSG00000038205, ENSMUSG00000002458, ENSMUSG00000029859, ENSMUSG00000032477	434	405	12053	0.8914433634863742	1.0	0.9992846167458818	99.99999999431662
GOTERM_MF_DIRECT	GO:0004867~serine-type endopeptidase inhibitor activity	2	0.36496350364963503	0.7931971938132683	ENSMUSG00000050074, ENSMUSG00000070436	434	43	12053	1.2917157860893795	1.0	0.9992533376938693	99.9999999944422
GOTERM_MF_DIRECT	GO:0019843~rRNA binding	2	0.36496350364963503	0.7931971938132683	ENSMUSG00000066800, ENSMUSG00000008668	434	43	12053	1.2917157860893795	1.0	0.9992533376938693	99.9999999944422
GOTERM_MF_DIRECT	GO:0005125~cytokine activity	3	0.5474452554744526	0.7935001037085199	ENSMUSG00000021253, ENSMUSG00000050711, ENSMUSG00000040663	434	81	12053	1.028588496330432	1.0	0.9992210545954566	99.99999999456294
KEGG_PATHWAY	mmu04666:Fc gamma R-mediated phagocytosis	3	0.5474452554744526	0.7944500067493023	ENSMUSG00000020451, ENSMUSG00000008475, ENSMUSG00000069662	185	82	5189	1.026170072511536	1.0	0.9725129758749164	99.99999978812106
GOTERM_BP_DIRECT	GO:0001755~neural crest cell migration	2	0.36496350364963503	0.7947046764573266	ENSMUSG00000022144, ENSMUSG00000038777	443	44	12527	1.2853478350092344	1.0	0.9999989639830184	99.9999999998617
GOTERM_BP_DIRECT	GO:0001889~liver development	3	0.5474452554744526	0.7963090952776328	ENSMUSG00000025533, ENSMUSG00000028864, ENSMUSG00000039910	443	83	12527	1.022083820609753	1.0	0.9999989741413563	99.99999999987921
GOTERM_MF_DIRECT	GO:0015631~tubulin binding	2	0.36496350364963503	0.8006531151306684	ENSMUSG00000079037, ENSMUSG00000027500	434	44	12053	1.2623586091328027	1.0	0.9993025546677327	99.99999999679397
GOTERM_MF_DIRECT	GO:0001227~transcriptional repressor activity, RNA polymerase II transcription regulatory region sequence-specific binding	2	0.36496350364963503	0.8006531151306684	ENSMUSG00000023927, ENSMUSG00000019947	434	44	12053	1.2623586091328027	1.0	0.9993025546677327	99.99999999679397
GOTERM_BP_DIRECT	GO:0006749~glutathione metabolic process	2	0.36496350364963503	0.8019738051205092	ENSMUSG00000017943, ENSMUSG00000025068	443	45	12527	1.2567845497868069	1.0	0.9999991478047527	99.99999999992573
GOTERM_BP_DIRECT	GO:0043588~skin development	2	0.36496350364963503	0.8019738051205092	ENSMUSG00000071072, ENSMUSG00000033214	443	45	12527	1.2567845497868069	1.0	0.9999991478047527	99.99999999992573
GOTERM_BP_DIRECT	GO:0048538~thymus development	2	0.36496350364963503	0.8019738051205092	ENSMUSG00000022672, ENSMUSG00000039910	443	45	12527	1.2567845497868069	1.0	0.9999991478047527	99.99999999992573
GOTERM_BP_DIRECT	GO:0043966~histone H3 acetylation	2	0.36496350364963503	0.8019738051205092	ENSMUSG00000055024, ENSMUSG00000024260	443	45	12527	1.2567845497868069	1.0	0.9999991478047527	99.99999999992573
KEGG_PATHWAY	mmu01130:Biosynthesis of antibiotics	6	1.094890510948905	0.8044697691580411	ENSMUSG00000021913, ENSMUSG00000025533, ENSMUSG00000020475, ENSMUSG00000026807, ENSMUSG00000033105, ENSMUSG00000053644	185	188	5189	0.8951696377228292	1.0	0.9744649540798103	99.99999988725523
GOTERM_MF_DIRECT	GO:0005178~integrin binding	3	0.5474452554744526	0.804578251424123	ENSMUSG00000017466, ENSMUSG00000036585, ENSMUSG00000040152	434	83	12053	1.0038032313586143	1.0	0.9993300644468734	99.99999999762007
KEGG_PATHWAY	mmu04012:ErbB signaling pathway	3	0.5474452554744526	0.805423788925914	ENSMUSG00000031284, ENSMUSG00000024241, ENSMUSG00000034801	185	84	5189	1.0017374517374518	1.0	0.9737361065541813	99.99999989400624
KEGG_PATHWAY	mmu04750:Inflammatory mediator regulation of TRP channels	3	0.5474452554744526	0.805423788925914	ENSMUSG00000034997, ENSMUSG00000041380, ENSMUSG00000018507	185	84	5189	1.0017374517374518	1.0	0.9737361065541813	99.99999989400624
KEGG_PATHWAY	mmu04310:Wnt signaling pathway	4	0.7299270072992701	0.8055033116356229	ENSMUSG00000030020, ENSMUSG00000022521, ENSMUSG00000003233, ENSMUSG00000055024	185	120	5189	0.934954954954955	1.0	0.9727349144650917	99.99999989455182
GOTERM_CC_DIRECT	GO:0070062~extracellular exosome	74	13.503649635036496	0.8061063402052011	ENSMUSG00000013236, ENSMUSG00000030830, ENSMUSG00000024421, ENSMUSG00000020475, ENSMUSG00000025068, ENSMUSG00000024011, ENSMUSG00000027316, ENSMUSG00000058624, ENSMUSG00000030084, ENSMUSG00000021866, ENSMUSG00000027293, ENSMUSG00000030223, ENSMUSG00000079037, ENSMUSG00000034614, ENSMUSG00000068566, ENSMUSG00000031246, ENSMUSG00000036894, ENSMUSG00000022216, ENSMUSG00000022770, ENSMUSG00000031558,…	491	2178	13434	0.9296033843339898	1.0	0.9930564495070034	99.99999998926695
GOTERM_MF_DIRECT	GO:0004872~receptor activity	4	0.7299270072992701	0.8061757985901042	ENSMUSG00000028965, ENSMUSG00000028664, ENSMUSG00000022661, ENSMUSG00000027316	434	119	12053	0.9335088874259381	1.0	0.9993218263348665	99.9999999978955
GOTERM_MF_DIRECT	GO:0032947~protein complex scaffold	2	0.36496350364963503	0.8078408244433162	ENSMUSG00000045095, ENSMUSG00000022770	434	45	12053	1.2343061955965182	1.0	0.9993148673788843	99.99999999815068
GOTERM_BP_DIRECT	GO:0045600~positive regulation of fat cell differentiation	2	0.36496350364963503	0.8089861090839298	ENSMUSG00000034997, ENSMUSG00000041380	443	46	12527	1.229463146530572	1.0	0.9999993372192059	99.99999999996012
GOTERM_BP_DIRECT	GO:0032956~regulation of actin cytoskeleton organization	2	0.36496350364963503	0.8089861090839298	ENSMUSG00000031284, ENSMUSG00000052504	443	46	12527	1.229463146530572	1.0	0.9999993372192059	99.99999999996012
GOTERM_BP_DIRECT	GO:0048511~rhythmic process	4	0.7299270072992701	0.8097730758368562	ENSMUSG00000022672, ENSMUSG00000022521, ENSMUSG00000034160, ENSMUSG00000055024	443	122	12527	0.9271361432853493	1.0	0.9999993211568952	99.99999999996287
GOTERM_MF_DIRECT	GO:0004252~serine-type endopeptidase activity	3	0.5474452554744526	0.8099170705927983	ENSMUSG00000028864, ENSMUSG00000021587, ENSMUSG00000036480	434	84	12053	0.9918531928900594	1.0	0.9993146876733915	99.99999999842848
GOTERM_MF_DIRECT	GO:0008144~drug binding	3	0.5474452554744526	0.8099170705927983	ENSMUSG00000034997, ENSMUSG00000041380, ENSMUSG00000031842	434	84	12053	0.9918531928900594	1.0	0.9993146876733915	99.99999999842848
KEGG_PATHWAY	mmu04916:Melanogenesis	3	0.5474452554744526	0.8107140930199582	ENSMUSG00000022521, ENSMUSG00000003233, ENSMUSG00000055024	185	85	5189	0.989952305246423	1.0	0.9733175160888627	99.99999992515731
KEGG_PATHWAY	mmu04621:NOD-like receptor signaling pathway	2	0.36496350364963503	0.8114028062051528	ENSMUSG00000019850, ENSMUSG00000032000	185	46	5189	1.2195064629847239	1.0	0.9725185389799821	99.9999999285233
GOTERM_MF_DIRECT	GO:0005085~guanyl-nucleotide exchange factor activity	5	0.9124087591240875	0.8128669664605013	ENSMUSG00000019467, ENSMUSG00000041354, ENSMUSG00000021215, ENSMUSG00000024241, ENSMUSG00000034801	434	155	12053	0.895867400029731	1.0	0.9993286382858529	99.99999999875678
GOTERM_CC_DIRECT	GO:0043231~intracellular membrane-bounded organelle	20	3.64963503649635	0.8152734632976298	ENSMUSG00000005370, ENSMUSG00000045594, ENSMUSG00000024292, ENSMUSG00000024261, ENSMUSG00000025269, ENSMUSG00000007122, ENSMUSG00000021047, ENSMUSG00000028744, ENSMUSG00000071072, ENSMUSG00000034981, ENSMUSG00000031398, ENSMUSG00000026463, ENSMUSG00000039519, ENSMUSG00000005583, ENSMUSG00000025921, ENSMUSG00000002496, ENSMUSG00000061186, ENSMUSG00000033105, ENSMUSG00000074575, ENSMUSG00000047155	491	620	13434	0.8825964128506669	1.0	0.993774206708517	99.99999999455015
KEGG_PATHWAY	mmu04015:Rap1 signaling pathway	6	1.094890510948905	0.8154113578881046	ENSMUSG00000030830, ENSMUSG00000045095, ENSMUSG00000028864, ENSMUSG00000036585, ENSMUSG00000040152, ENSMUSG00000027765	185	191	5189	0.881109381632942	1.0	0.9727686110269816	99.99999994550247
GOTERM_BP_DIRECT	GO:0015992~proton transport	2	0.36496350364963503	0.8157506423619144	ENSMUSG00000024121, ENSMUSG00000038600	443	47	12527	1.203304356178858	1.0	0.9999994514878439	99.99999999997858
GOTERM_BP_DIRECT	GO:0010923~negative regulation of phosphatase activity	2	0.36496350364963503	0.8157506423619144	ENSMUSG00000030616, ENSMUSG00000023908	443	47	12527	1.203304356178858	1.0	0.9999994514878439	99.99999999997858
GOTERM_BP_DIRECT	GO:0060395~SMAD protein signal transduction	2	0.36496350364963503	0.8157506423619144	ENSMUSG00000021253, ENSMUSG00000061436	443	47	12527	1.203304356178858	1.0	0.9999994514878439	99.99999999997858
GOTERM_BP_DIRECT	GO:0001843~neural tube closure	3	0.5474452554744526	0.8172996846291452	ENSMUSG00000022995, ENSMUSG00000039910, ENSMUSG00000002496	443	87	12527	0.9750914610414882	1.0	0.999999458078955	99.9999999999815
GOTERM_CC_DIRECT	GO:0005802~trans-Golgi network	5	0.9124087591240875	0.8180177193279484	ENSMUSG00000031328, ENSMUSG00000033350, ENSMUSG00000022842, ENSMUSG00000039637, ENSMUSG00000030704	491	154	13434	0.8883275583886583	1.0	0.9938214039097635	99.99999999557996
GOTERM_BP_DIRECT	GO:0008360~regulation of cell shape	4	0.7299270072992701	0.818405972116364	ENSMUSG00000053646, ENSMUSG00000024456, ENSMUSG00000022770, ENSMUSG00000024048	443	124	12527	0.9121823345226825	1.0	0.9999994537060772	99.99999999998333
GOTERM_MF_DIRECT	GO:0003729~mRNA binding	4	0.7299270072992701	0.819440930678993	ENSMUSG00000027510, ENSMUSG00000063919, ENSMUSG00000021047, ENSMUSG00000044533	434	122	12053	0.9105537508498904	1.0	0.9993970341510049	99.99999999927249
GOTERM_CC_DIRECT	GO:0043209~myelin sheath	6	1.094890510948905	0.8206324904739727	ENSMUSG00000069919, ENSMUSG00000037217, ENSMUSG00000027669, ENSMUSG00000059970, ENSMUSG00000044629, ENSMUSG00000025068	491	188	13434	0.8732070893097024	1.0	0.9938585686267317	99.99999999639027
GOTERM_MF_DIRECT	GO:0004860~protein kinase inhibitor activity	2	0.36496350364963503	0.8214497697315364	ENSMUSG00000052581, ENSMUSG00000056153	434	47	12053	1.1817825276987939	1.0	0.9993972237854619	99.99999999938477
GOTERM_CC_DIRECT	GO:0031901~early endosome membrane	3	0.5474452554744526	0.8216733893201865	ENSMUSG00000027270, ENSMUSG00000026347, ENSMUSG00000027293	491	85	13434	0.9656643105307297	1.0	0.9937375547923475	99.9999999966726
GOTERM_BP_DIRECT	GO:0009611~response to wounding	2	0.36496350364963503	0.8222761404452628	ENSMUSG00000022144, ENSMUSG00000019850	443	48	12527	1.1782355154251316	1.0	0.9999995165684306	99.9999999999885
GOTERM_BP_DIRECT	GO:0006470~protein dephosphorylation	4	0.7299270072992701	0.8225963428449964	ENSMUSG00000013236, ENSMUSG00000030223, ENSMUSG00000053141, ENSMUSG00000032477	443	125	12527	0.904884875846501	1.0	0.9999994947021956	99.99999999998886
KEGG_PATHWAY	mmu00520:Amino sugar and nucleotide sugar metabolism	2	0.36496350364963503	0.8246574732844685	ENSMUSG00000052102, ENSMUSG00000034744	185	48	5189	1.1686936936936938	1.0	0.9746626031053489	99.99999997151396
GOTERM_CC_DIRECT	GO:0005622~intracellular	44	8.02919708029197	0.8250903628717313	ENSMUSG00000005370, ENSMUSG00000090015, ENSMUSG00000003411, ENSMUSG00000043157, ENSMUSG00000020847, ENSMUSG00000031285, ENSMUSG00000042724, ENSMUSG00000025269, ENSMUSG00000039634, ENSMUSG00000002617, ENSMUSG00000018507, ENSMUSG00000056144, ENSMUSG00000034801, ENSMUSG00000024241, ENSMUSG00000063535, ENSMUSG00000034160, ENSMUSG00000041380, ENSMUSG00000066258, ENSMUSG00000021123, ENSMUSG00000021215,…	491	1332	13434	0.9037999302765086	1.0	0.993863306643879	99.99999999746179
GOTERM_MF_DIRECT	GO:0019900~kinase binding	3	0.5474452554744526	0.8251618321294864	ENSMUSG00000031328, ENSMUSG00000019850, ENSMUSG00000022770	434	87	12053	0.957651358652471	1.0	0.9994221907823222	99.99999999955091
GOTERM_MF_DIRECT	GO:0008134~transcription factor binding	9	1.6423357664233578	0.8261095519838956	ENSMUSG00000022672, ENSMUSG00000029478, ENSMUSG00000024831, ENSMUSG00000031328, ENSMUSG00000053774, ENSMUSG00000022521, ENSMUSG00000018983, ENSMUSG00000034160, ENSMUSG00000055024	434	291	12053	0.8589244144614947	1.0	0.9994079183666612	99.99999999958604
GOTERM_CC_DIRECT	GO:0014704~intercalated disc	2	0.36496350364963503	0.8261228553695685	ENSMUSG00000044393, ENSMUSG00000032511	491	47	13434	1.164276119079603	1.0	0.9937459058626004	99.9999999976636
GOTERM_MF_DIRECT	GO:0004527~exonuclease activity	2	0.36496350364963503	0.8278892374753508	ENSMUSG00000049734, ENSMUSG00000025269	434	48	12053	1.157162058371736	1.0	0.9994057775121921	99.99999999964517
GOTERM_BP_DIRECT	GO:0042493~response to drug	8	1.4598540145985401	0.8281213384077405	ENSMUSG00000017466, ENSMUSG00000034997, ENSMUSG00000020847, ENSMUSG00000003233, ENSMUSG00000041380, ENSMUSG00000040152, ENSMUSG00000055024, ENSMUSG00000015568	443	264	12527	0.8568985566728229	1.0	0.9999995884578917	99.99999999999353
GOTERM_BP_DIRECT	GO:0045727~positive regulation of translation	2	0.36496350364963503	0.8285710315362202	ENSMUSG00000040152, ENSMUSG00000055024	443	49	12527	1.1541898926613534	1.0	0.9999995726285057	99.99999999999383
GOTERM_BP_DIRECT	GO:0009968~negative regulation of signal transduction	2	0.36496350364963503	0.8285710315362202	ENSMUSG00000002458, ENSMUSG00000056153	443	49	12527	1.1541898926613534	1.0	0.9999995726285057	99.99999999999383
GOTERM_BP_DIRECT	GO:0048666~neuron development	2	0.36496350364963503	0.8285710315362202	ENSMUSG00000055078, ENSMUSG00000005583	443	49	12527	1.1541898926613534	1.0	0.9999995726285057	99.99999999999383
KEGG_PATHWAY	mmu00010:Glycolysis / Gluconeogenesis	2	0.36496350364963503	0.830933105441736	ENSMUSG00000020475, ENSMUSG00000053644	185	49	5189	1.1448428019856591	1.0	0.9756419553116406	99.99999998201929
KEGG_PATHWAY	mmu00561:Glycerolipid metabolism	2	0.36496350364963503	0.830933105441736	ENSMUSG00000015568, ENSMUSG00000053644	185	49	5189	1.1448428019856591	1.0	0.9756419553116406	99.99999998201929
KEGG_PATHWAY	mmu04923:Regulation of lipolysis in adipocytes	2	0.36496350364963503	0.830933105441736	ENSMUSG00000052920, ENSMUSG00000036437	185	49	5189	1.1448428019856591	1.0	0.9756419553116406	99.99999998201929
KEGG_PATHWAY	mmu05164:Influenza A	4	0.7299270072992701	0.8312699617691782	ENSMUSG00000066800, ENSMUSG00000059970, ENSMUSG00000022521, ENSMUSG00000055024	185	126	5189	0.8904332904332904	1.0	0.9748334381912065	99.99999998246636
GOTERM_BP_DIRECT	GO:0001666~response to hypoxia	5	0.9124087591240875	0.8319283258690227	ENSMUSG00000021253, ENSMUSG00000039910, ENSMUSG00000055024, ENSMUSG00000002496, ENSMUSG00000064363	443	163	12527	0.867412649392735	1.0	0.999999615101878	99.99999999999561
GOTERM_MF_DIRECT	GO:0051219~phosphoprotein binding	2	0.36496350364963503	0.8340969809353812	ENSMUSG00000069227, ENSMUSG00000039989	434	49	12053	1.1335465061600676	1.0	0.9994662802469082	99.99999999979536
GOTERM_BP_DIRECT	GO:0030855~epithelial cell differentiation	2	0.36496350364963503	0.834643447312468	ENSMUSG00000040658, ENSMUSG00000027997	443	50	12527	1.1311060948081262	1.0	0.999999642923436	99.99999999999667
GOTERM_BP_DIRECT	GO:0010033~response to organic substance	2	0.36496350364963503	0.834643447312468	ENSMUSG00000024887, ENSMUSG00000007122	443	50	12527	1.1311060948081262	1.0	0.999999642923436	99.99999999999667
GOTERM_BP_DIRECT	GO:0008217~regulation of blood pressure	2	0.36496350364963503	0.834643447312468	ENSMUSG00000004113, ENSMUSG00000036437	443	50	12527	1.1311060948081262	1.0	0.999999642923436	99.99999999999667
GOTERM_BP_DIRECT	GO:0070374~positive regulation of ERK1 and ERK2 cascade	4	0.7299270072992701	0.8346762234039365	ENSMUSG00000034997, ENSMUSG00000041380, ENSMUSG00000027765, ENSMUSG00000074345	443	128	12527	0.8836766365688487	1.0	0.9999996216942265	99.9999999999967
KEGG_PATHWAY	mmu05202:Transcriptional misregulation in cancer	4	0.7299270072992701	0.8352693180310576	ENSMUSG00000028926, ENSMUSG00000020680, ENSMUSG00000005583, ENSMUSG00000047507	185	127	5189	0.8834220046818473	1.0	0.9751597715461879	99.9999999870475
GOTERM_BP_DIRECT	GO:0010976~positive regulation of neuron projection development	4	0.7299270072992701	0.8385427867744615	ENSMUSG00000045103, ENSMUSG00000027500, ENSMUSG00000031561, ENSMUSG00000052504	443	129	12527	0.8768264300838188	1.0	0.9999996693848607	99.9999999999978
GOTERM_CC_DIRECT	GO:0030139~endocytic vesicle	2	0.36496350364963503	0.8386190974729469	ENSMUSG00000021278, ENSMUSG00000024109	491	49	13434	1.116754644831456	1.0	0.9947713325286983	99.99999999917718
GOTERM_BP_DIRECT	GO:0016567~protein ubiquitination	10	1.824817518248175	0.8386753079699222	ENSMUSG00000050503, ENSMUSG00000022076, ENSMUSG00000019850, ENSMUSG00000058761, ENSMUSG00000034413, ENSMUSG00000035298, ENSMUSG00000054920, ENSMUSG00000055707, ENSMUSG00000056153, ENSMUSG00000031519	443	334	12527	0.8466362985090767	1.0	0.9999996515559318	99.99999999999784
GOTERM_MF_DIRECT	GO:0016829~lyase activity	4	0.7299270072992701	0.8398338191882948	ENSMUSG00000025533, ENSMUSG00000048029, ENSMUSG00000025269, ENSMUSG00000028469	434	127	12053	0.8747051779817845	1.0	0.9995168804574601	99.99999999987922
GOTERM_MF_DIRECT	GO:0000049~tRNA binding	2	0.36496350364963503	0.8400813200946695	ENSMUSG00000024831, ENSMUSG00000069793	434	50	12053	1.1108755760368665	1.0	0.9994966522887436	99.99999999988198
GOTERM_BP_DIRECT	GO:0002230~positive regulation of defense response to virus by host	3	0.5474452554744526	0.8408058175461182	ENSMUSG00000032344, ENSMUSG00000055078, ENSMUSG00000039634	443	92	12527	0.9220973598979291	1.0	0.9999996682702629	99.99999999999828
KEGG_PATHWAY	mmu05213:Endometrial cancer	2	0.36496350364963503	0.8428219865819879	ENSMUSG00000024241, ENSMUSG00000034801	185	51	5189	1.099947005829359	1.0	0.9765912875638478	99.99999999283796
KEGG_PATHWAY	mmu00310:Lysine degradation	2	0.36496350364963503	0.8428219865819879	ENSMUSG00000021913, ENSMUSG00000053644	185	51	5189	1.099947005829359	1.0	0.9765912875638478	99.99999999283796
KEGG_PATHWAY	mmu04270:Vascular smooth muscle contraction	3	0.5474452554744526	0.8442963338497522	ENSMUSG00000052920, ENSMUSG00000041977, ENSMUSG00000028469	185	92	5189	0.9146298472385429	1.0	0.9761860564628018	99.99999999364132
GOTERM_MF_DIRECT	GO:0030674~protein binding, bridging	2	0.36496350364963503	0.8458502768866984	ENSMUSG00000026414, ENSMUSG00000003233	434	51	12053	1.0890937019969278	1.0	0.9995465496793134	99.99999999993194
GOTERM_BP_DIRECT	GO:0034097~response to cytokine	2	0.36496350364963503	0.8461519591208806	ENSMUSG00000017466, ENSMUSG00000027997	443	52	12527	1.0876020142385832	1.0	0.9999997331136237	99.99999999999905
GOTERM_BP_DIRECT	GO:0006006~glucose metabolic process	2	0.36496350364963503	0.8461519591208806	ENSMUSG00000030729, ENSMUSG00000036437	443	52	12527	1.0876020142385832	1.0	0.9999997331136237	99.99999999999905
GOTERM_MF_DIRECT	GO:0003682~chromatin binding	12	2.18978102189781	0.8523196273126663	ENSMUSG00000029478, ENSMUSG00000034910, ENSMUSG00000005370, ENSMUSG00000046982, ENSMUSG00000068267, ENSMUSG00000038002, ENSMUSG00000022521, ENSMUSG00000023927, ENSMUSG00000039910, ENSMUSG00000055024, ENSMUSG00000005583, ENSMUSG00000039989	434	398	12053	0.8373433990227637	1.0	0.999601114334431	99.9999999999642
GOTERM_BP_DIRECT	GO:0030036~actin cytoskeleton organization	4	0.7299270072992701	0.8532384919907313	ENSMUSG00000022995, ENSMUSG00000031328, ENSMUSG00000024456, ENSMUSG00000031284	443	133	12527	0.8504557103820498	1.0	0.9999998062941671	99.99999999999957
GOTERM_BP_DIRECT	GO:0016311~dephosphorylation	3	0.5474452554744526	0.8535617028247439	ENSMUSG00000013236, ENSMUSG00000030223, ENSMUSG00000053141	443	95	12527	0.8929784959011524	1.0	0.9999997978459751	99.99999999999959
GOTERM_BP_DIRECT	GO:0043410~positive regulation of MAPK cascade	3	0.5474452554744526	0.8535617028247439	ENSMUSG00000027087, ENSMUSG00000008318, ENSMUSG00000017466	443	95	12527	0.8929784959011524	1.0	0.9999997978459751	99.99999999999959
GOTERM_BP_DIRECT	GO:0046777~protein autophosphorylation	5	0.9124087591240875	0.8552176191575939	ENSMUSG00000029859, ENSMUSG00000037989, ENSMUSG00000042724, ENSMUSG00000031285, ENSMUSG00000029512	443	170	12527	0.8316956579471518	1.0	0.9999998039995325	99.99999999999967
GOTERM_BP_DIRECT	GO:0071560~cellular response to transforming growth factor beta stimulus	2	0.36496350364963503	0.856861185433112	ENSMUSG00000005583, ENSMUSG00000041540	443	54	12527	1.0473204581556725	1.0	0.9999998099876145	99.99999999999972
KEGG_PATHWAY	mmu05012:Parkinson's disease	4	0.7299270072992701	0.861052754568417	ENSMUSG00000030785, ENSMUSG00000064367, ENSMUSG00000064351, ENSMUSG00000064363	185	134	5189	0.8372730939895119	1.0	0.9803273340782821	99.99999999848954
GOTERM_BP_DIRECT	GO:0001932~regulation of protein phosphorylation	2	0.36496350364963503	0.8619335301867039	ENSMUSG00000045322, ENSMUSG00000025855	443	55	12527	1.0282782680073874	1.0	0.9999998484806936	99.99999999999986
KEGG_PATHWAY	mmu04664:Fc epsilon RI signaling pathway	2	0.36496350364963503	0.8641622249861471	ENSMUSG00000024241, ENSMUSG00000034801	185	55	5189	1.01995085995086	1.0	0.9804755741006171	99.99999999886494
KEGG_PATHWAY	mmu04150:mTOR signaling pathway	2	0.36496350364963503	0.8641622249861471	ENSMUSG00000002496, ENSMUSG00000029512	185	55	5189	1.01995085995086	1.0	0.9804755741006171	99.99999999886494
KEGG_PATHWAY	mmu04390:Hippo signaling pathway	4	0.7299270072992701	0.8644339489369659	ENSMUSG00000021253, ENSMUSG00000003233, ENSMUSG00000036585, ENSMUSG00000022770	185	135	5189	0.8310710710710711	1.0	0.9798230468651017	99.99999999889326
GOTERM_MF_DIRECT	GO:0016491~oxidoreductase activity	14	2.5547445255474455	0.8649289697444189	ENSMUSG00000024292, ENSMUSG00000064351, ENSMUSG00000031549, ENSMUSG00000053644, ENSMUSG00000025068, ENSMUSG00000064363, ENSMUSG00000064367, ENSMUSG00000039519, ENSMUSG00000026827, ENSMUSG00000025921, ENSMUSG00000021123, ENSMUSG00000038025, ENSMUSG00000047155, ENSMUSG00000025963	434	468	12053	0.8307830162668872	1.0	0.9997089732558476	99.99999999999059
GOTERM_CC_DIRECT	GO:0031252~cell leading edge	2	0.36496350364963503	0.8660771563022129	ENSMUSG00000070047, ENSMUSG00000026014	491	54	13434	1.0133514369766914	1.0	0.9968181315783764	99.99999999993948
KEGG_PATHWAY	mmu04931:Insulin resistance	3	0.5474452554744526	0.8686967943985067	ENSMUSG00000072494, ENSMUSG00000038205, ENSMUSG00000034160	185	98	5189	0.8586321014892443	1.0	0.9803347496677798	99.99999999926061
KEGG_PATHWAY	mmu05221:Acute myeloid leukemia	2	0.36496350364963503	0.8690305831088136	ENSMUSG00000024241, ENSMUSG00000034801	185	56	5189	1.0017374517374518	1.0	0.9797122438219888	99.999999999284
KEGG_PATHWAY	mmu04210:Apoptosis	2	0.36496350364963503	0.8690305831088136	ENSMUSG00000032000, ENSMUSG00000027997	185	56	5189	1.0017374517374518	1.0	0.9797122438219888	99.999999999284
GOTERM_CC_DIRECT	GO:0000790~nuclear chromatin	5	0.9124087591240875	0.8692623048021724	ENSMUSG00000029478, ENSMUSG00000005370, ENSMUSG00000022521, ENSMUSG00000003233, ENSMUSG00000039910	491	169	13434	0.8094819171115585	1.0	0.9969073348736314	99.99999999995678
GOTERM_CC_DIRECT	GO:0043195~terminal bouton	3	0.5474452554744526	0.870062786545582	ENSMUSG00000037217, ENSMUSG00000031144, ENSMUSG00000028456	491	96	13434	0.8550152749490836	1.0	0.9968368674607925	99.99999999996034
GOTERM_BP_DIRECT	GO:0043433~negative regulation of sequence-specific DNA binding transcription factor activity	2	0.36496350364963503	0.8715464853896512	ENSMUSG00000079037, ENSMUSG00000031328	443	57	12527	0.9921983287790581	1.0	0.9999999089891161	99.99999999999996
GOTERM_CC_DIRECT	GO:0005741~mitochondrial outer membrane	4	0.7299270072992701	0.8716228238559891	ENSMUSG00000079037, ENSMUSG00000020527, ENSMUSG00000025533, ENSMUSG00000018322	491	134	13434	0.8167310089065871	1.0	0.9968191393603291	99.99999999996652
GOTERM_BP_DIRECT	GO:0030324~lung development	3	0.5474452554744526	0.8727666341837965	ENSMUSG00000027676, ENSMUSG00000036585, ENSMUSG00000055024	443	100	12527	0.8483295711060947	1.0	0.9999999101640547	99.99999999999997
GOTERM_BP_DIRECT	GO:0043065~positive regulation of apoptotic process	8	1.4598540145985401	0.8740496534550939	ENSMUSG00000021253, ENSMUSG00000034681, ENSMUSG00000022672, ENSMUSG00000042724, ENSMUSG00000021215, ENSMUSG00000027997, ENSMUSG00000028456, ENSMUSG00000031558	443	282	12527	0.8022029041192386	1.0	0.9999999117249883	99.99999999999997
GOTERM_CC_DIRECT	GO:0071944~cell periphery	2	0.36496350364963503	0.8757068952918339	ENSMUSG00000045871, ENSMUSG00000047261	491	56	13434	0.9771603142275238	1.0	0.9969767902130083	99.9999999999787
GOTERM_BP_DIRECT	GO:0006302~double-strand break repair	2	0.36496350364963503	0.8760995289754031	ENSMUSG00000022672, ENSMUSG00000021569	443	58	12527	0.9750914610414882	1.0	0.999999917395587	99.99999999999997
GOTERM_BP_DIRECT	GO:0000165~MAPK cascade	2	0.36496350364963503	0.8760995289754031	ENSMUSG00000050711, ENSMUSG00000005583	443	58	12527	0.9750914610414882	1.0	0.999999917395587	99.99999999999997
GOTERM_BP_DIRECT	GO:0032868~response to insulin	2	0.36496350364963503	0.8760995289754031	ENSMUSG00000034160, ENSMUSG00000038583	443	58	12527	0.9750914610414882	1.0	0.999999917395587	99.99999999999997
GOTERM_BP_DIRECT	GO:0061024~membrane organization	2	0.36496350364963503	0.8760995289754031	ENSMUSG00000038205, ENSMUSG00000017774	443	58	12527	0.9750914610414882	1.0	0.999999917395587	99.99999999999997
GOTERM_MF_DIRECT	GO:0000287~magnesium ion binding	5	0.9124087591240875	0.8790229157146643	ENSMUSG00000005370, ENSMUSG00000025545, ENSMUSG00000003810, ENSMUSG00000048029, ENSMUSG00000038145	434	175	12053	0.7934825543120475	1.0	0.9998041620622026	99.9999999999982
GOTERM_MF_DIRECT	GO:0019899~enzyme binding	10	1.824817518248175	0.8792963660704289	ENSMUSG00000022672, ENSMUSG00000071072, ENSMUSG00000038205, ENSMUSG00000059970, ENSMUSG00000032511, ENSMUSG00000039989, ENSMUSG00000039419, ENSMUSG00000001763, ENSMUSG00000031378, ENSMUSG00000044533	434	346	12053	0.8026557630324179	1.0	0.9997956917209673	99.99999999999825
KEGG_PATHWAY	mmu05160:Hepatitis C	3	0.5474452554744526	0.8795404409818085	ENSMUSG00000066800, ENSMUSG00000024241, ENSMUSG00000034801	185	101	5189	0.8331281776826331	1.0	0.9820692518335019	99.99999999975094
GOTERM_BP_DIRECT	GO:0048146~positive regulation of fibroblast proliferation	2	0.36496350364963503	0.8804915418218006	ENSMUSG00000022672, ENSMUSG00000040274	443	59	12527	0.9585644871255307	1.0	0.9999999336437446	99.99999999999999
GOTERM_BP_DIRECT	GO:0035690~cellular response to drug	2	0.36496350364963503	0.8804915418218006	ENSMUSG00000079037, ENSMUSG00000005583	443	59	12527	0.9585644871255307	1.0	0.9999999336437446	99.99999999999999
GOTERM_MF_DIRECT	GO:0000979~RNA polymerase II core promoter sequence-specific DNA binding	2	0.36496350364963503	0.8808182691770643	ENSMUSG00000055024, ENSMUSG00000063632	434	58	12053	0.957651358652471	1.0	0.9997956519812827	99.99999999999855
GOTERM_MF_DIRECT	GO:0042826~histone deacetylase binding	3	0.5474452554744526	0.8827015276489294	ENSMUSG00000029478, ENSMUSG00000005583, ENSMUSG00000038805	434	101	12053	0.8249076059679701	1.0	0.9997982242099068	99.99999999999886
GOTERM_CC_DIRECT	GO:0000922~spindle pole	3	0.5474452554744526	0.8844425076037652	ENSMUSG00000056602, ENSMUSG00000037020, ENSMUSG00000026393	491	100	13434	0.8208146639511201	1.0	0.9974294271901174	99.99999999999231
GOTERM_BP_DIRECT	GO:0032088~negative regulation of NF-kappaB transcription factor activity	2	0.36496350364963503	0.8847282067665194	ENSMUSG00000045322, ENSMUSG00000019850	443	60	12527	0.9425884123401053	1.0	0.9999999466089495	99.99999999999999
GOTERM_BP_DIRECT	GO:0018108~peptidyl-tyrosine phosphorylation	2	0.36496350364963503	0.8847282067665194	ENSMUSG00000028664, ENSMUSG00000029859	443	60	12527	0.9425884123401053	1.0	0.9999999466089495	99.99999999999999
GOTERM_MF_DIRECT	GO:0000149~SNARE binding	2	0.36496350364963503	0.8851205359107955	ENSMUSG00000024261, ENSMUSG00000004961	434	59	12053	0.9414199796922597	1.0	0.9998045589143697	99.99999999999916
GOTERM_BP_DIRECT	GO:0006886~intracellular protein transport	6	1.094890510948905	0.8854745474272417	ENSMUSG00000002718, ENSMUSG00000020847, ENSMUSG00000030761, ENSMUSG00000029608, ENSMUSG00000030616, ENSMUSG00000030704	443	217	12527	0.7818705724480136	1.0	0.9999999459214116	99.99999999999999
GOTERM_CC_DIRECT	GO:0005623~cell	5	0.9124087591240875	0.885997000239896	ENSMUSG00000022454, ENSMUSG00000030895, ENSMUSG00000036437, ENSMUSG00000079157, ENSMUSG00000024048	491	175	13434	0.7817282513820192	1.0	0.9974220954492785	99.99999999999363
GOTERM_BP_DIRECT	GO:0042127~regulation of cell proliferation	5	0.9124087591240875	0.8862595126964613	ENSMUSG00000040274, ENSMUSG00000008318, ENSMUSG00000028965, ENSMUSG00000031618, ENSMUSG00000038805	443	181	12527	0.7811506179614133	1.0	0.999999945390983	100.0
KEGG_PATHWAY	mmu04917:Prolactin signaling pathway	2	0.36496350364963503	0.8868288394933761	ENSMUSG00000024241, ENSMUSG00000034801	185	60	5189	0.934954954954955	1.0	0.9834691464868358	99.99999999988674
GOTERM_CC_DIRECT	GO:0045177~apical part of cell	3	0.5474452554744526	0.8878001775540787	ENSMUSG00000021278, ENSMUSG00000012819, ENSMUSG00000038600	491	101	13434	0.812687786090218	1.0	0.9974317025774159	99.99999999999491
GOTERM_BP_DIRECT	GO:0051897~positive regulation of protein kinase B signaling	2	0.36496350364963503	0.8888150065263101	ENSMUSG00000040152, ENSMUSG00000074345	443	61	12527	0.9271361432853493	1.0	0.9999999511654684	100.0
GOTERM_MF_DIRECT	GO:0016791~phosphatase activity	3	0.5474452554744526	0.8893240228649772	ENSMUSG00000013236, ENSMUSG00000030223, ENSMUSG00000053141	434	103	12053	0.8088899825511163	1.0	0.999822452213884	99.99999999999952
KEGG_PATHWAY	mmu04720:Long-term potentiation	2	0.36496350364963503	0.8908887914406614	ENSMUSG00000022521, ENSMUSG00000055024	185	61	5189	0.9196278245458573	1.0	0.9839824711922168	99.99999999992858
GOTERM_MF_DIRECT	GO:0016787~hydrolase activity	38	6.934306569343065	0.8922332109435437	ENSMUSG00000013236, ENSMUSG00000040563, ENSMUSG00000020475, ENSMUSG00000019850, ENSMUSG00000053441, ENSMUSG00000022842, ENSMUSG00000020721, ENSMUSG00000025269, ENSMUSG00000036278, ENSMUSG00000066800, ENSMUSG00000040658, ENSMUSG00000009292, ENSMUSG00000049734, ENSMUSG00000057133, ENSMUSG00000058624, ENSMUSG00000037370, ENSMUSG00000026632, ENSMUSG00000020905, ENSMUSG00000030223, ENSMUSG00000042210,…	434	1227	12053	0.8600911142909722	1.0	0.9998316839696884	99.99999999999967
GOTERM_MF_DIRECT	GO:0046983~protein dimerization activity	4	0.7299270072992701	0.8922601061647586	ENSMUSG00000037217, ENSMUSG00000018983, ENSMUSG00000025930, ENSMUSG00000005583	434	143	12053	0.7768360671586478	1.0	0.9998231332293462	99.99999999999967
GOTERM_BP_DIRECT	GO:0043525~positive regulation of neuron apoptotic process	2	0.36496350364963503	0.8927572307508493	ENSMUSG00000031284, ENSMUSG00000027997	443	62	12527	0.9121823345226825	1.0	0.9999999605367377	100.0
GOTERM_CC_DIRECT	GO:0031594~neuromuscular junction	2	0.36496350364963503	0.8929425307658974	ENSMUSG00000022770, ENSMUSG00000028456	491	60	13434	0.9120162932790223	1.0	0.9976470563015709	99.99999999999736
KEGG_PATHWAY	mmu05210:Colorectal cancer	2	0.36496350364963503	0.8948038582028116	ENSMUSG00000021253, ENSMUSG00000005370	185	62	5189	0.9047951176983435	1.0	0.9844713967052873	99.99999999995497
KEGG_PATHWAY	mmu04970:Salivary secretion	2	0.36496350364963503	0.8948038582028116	ENSMUSG00000052920, ENSMUSG00000026463	185	62	5189	0.9047951176983435	1.0	0.9844713967052873	99.99999999995497
GOTERM_BP_DIRECT	GO:0033138~positive regulation of peptidyl-serine phosphorylation	2	0.36496350364963503	0.8965599827743198	ENSMUSG00000026463, ENSMUSG00000030309	443	63	12527	0.8977032498477193	1.0	0.9999999680600202	100.0
GOTERM_CC_DIRECT	GO:0005776~autophagosome	2	0.36496350364963503	0.8968649294520632	ENSMUSG00000029512, ENSMUSG00000038295	491	61	13434	0.8970652065039564	1.0	0.9977854563466332	99.99999999999844
KEGG_PATHWAY	mmu01230:Biosynthesis of amino acids	2	0.36496350364963503	0.898579182974211	ENSMUSG00000025533, ENSMUSG00000020475	185	63	5189	0.8904332904332904	1.0	0.9849374087064795	99.9999999999716
GOTERM_BP_DIRECT	GO:0021987~cerebral cortex development	2	0.36496350364963503	0.9002281862053947	ENSMUSG00000013236, ENSMUSG00000037020	443	64	12527	0.8836766365688487	1.0	0.9999999741092578	100.0
GOTERM_CC_DIRECT	GO:0005635~nuclear envelope	4	0.7299270072992701	0.9006029123968222	ENSMUSG00000002718, ENSMUSG00000032355, ENSMUSG00000021541, ENSMUSG00000021866	491	144	13434	0.7600135777325187	1.0	0.9979117781037481	99.99999999999906
GOTERM_MF_DIRECT	GO:0003924~GTPase activity	5	0.9124087591240875	0.903754765765876	ENSMUSG00000003411, ENSMUSG00000027669, ENSMUSG00000071658, ENSMUSG00000021303, ENSMUSG00000030704	434	185	12053	0.7505916054303152	1.0	0.9998796551664646	99.99999999999994
GOTERM_BP_DIRECT	GO:0031647~regulation of protein stability	2	0.36496350364963503	0.9037665912251251	ENSMUSG00000033105, ENSMUSG00000091722	443	65	12527	0.8700816113908665	1.0	0.9999999789808472	100.0
GOTERM_BP_DIRECT	GO:0007224~smoothened signaling pathway	2	0.36496350364963503	0.9071797806531416	ENSMUSG00000061436, ENSMUSG00000034601	443	66	12527	0.8568985566728229	1.0	0.9999999829101013	100.0
GOTERM_CC_DIRECT	GO:0005793~endoplasmic reticulum-Golgi intermediate compartment	2	0.36496350364963503	0.9077923082248884	ENSMUSG00000070436, ENSMUSG00000001143	491	64	13434	0.8550152749490835	1.0	0.9982193322763736	99.99999999999967
GOTERM_CC_DIRECT	GO:0005813~centrosome	12	2.18978102189781	0.9086690500291111	ENSMUSG00000040274, ENSMUSG00000001151, ENSMUSG00000038126, ENSMUSG00000052566, ENSMUSG00000018474, ENSMUSG00000037020, ENSMUSG00000034601, ENSMUSG00000012819, ENSMUSG00000030309, ENSMUSG00000042567, ENSMUSG00000057110, ENSMUSG00000069662	491	423	13434	0.776184079386402	1.0	0.9981912747894279	99.99999999999972
KEGG_PATHWAY	mmu05132:Salmonella infection	2	0.36496350364963503	0.909115451081688	ENSMUSG00000031328, ENSMUSG00000008475	185	66	5189	0.84995904995905	1.0	0.9872012108497077	99.9999999999929
GOTERM_CC_DIRECT	GO:0000785~chromatin	3	0.5474452554744526	0.9115757390223943	ENSMUSG00000029478, ENSMUSG00000023927, ENSMUSG00000055024	491	109	13434	0.7530409761019451	1.0	0.9982696801082631	99.99999999999983
GOTERM_BP_DIRECT	GO:0016579~protein deubiquitination	2	0.36496350364963503	0.9136480425170643	ENSMUSG00000020905, ENSMUSG00000019850	443	68	12527	0.8316956579471516	1.0	0.9999999893849115	100.0
GOTERM_BP_DIRECT	GO:0030307~positive regulation of cell growth	2	0.36496350364963503	0.9136480425170643	ENSMUSG00000040658, ENSMUSG00000055024	443	68	12527	0.8316956579471516	1.0	0.9999999893849115	100.0
GOTERM_MF_DIRECT	GO:0005525~GTP binding	9	1.6423357664233578	0.9142806341066109	ENSMUSG00000003411, ENSMUSG00000032344, ENSMUSG00000043157, ENSMUSG00000036894, ENSMUSG00000041037, ENSMUSG00000043463, ENSMUSG00000027293, ENSMUSG00000030704, ENSMUSG00000028469	434	332	12053	0.7528524235189606	1.0	0.9999186914953778	99.99999999999999
GOTERM_MF_DIRECT	GO:0001228~transcriptional activator activity, RNA polymerase II transcription regulatory region sequence-specific binding	2	0.36496350364963503	0.914403646105134	ENSMUSG00000022521, ENSMUSG00000055024	434	67	12053	0.8290116239081092	1.0	0.9999146645470118	99.99999999999999
GOTERM_MF_DIRECT	GO:0004713~protein tyrosine kinase activity	3	0.5474452554744526	0.9150467917285421	ENSMUSG00000028664, ENSMUSG00000029859, ENSMUSG00000052504	434	112	12053	0.7438898946675444	1.0	0.9999125349090046	99.99999999999999
GOTERM_MF_DIRECT	GO:0008237~metallopeptidase activity	3	0.5474452554744526	0.9150467917285421	ENSMUSG00000053441, ENSMUSG00000022842, ENSMUSG00000053626	434	112	12053	0.7438898946675444	1.0	0.9999125349090046	99.99999999999999
GOTERM_MF_DIRECT	GO:0098641~cadherin binding involved in cell-cell adhesion	7	1.2773722627737227	0.9152764383404814	ENSMUSG00000030172, ENSMUSG00000028273, ENSMUSG00000031328, ENSMUSG00000070372, ENSMUSG00000022770, ENSMUSG00000027293, ENSMUSG00000044533	434	263	12053	0.7391757635226297	1.0	0.9999087291219279	99.99999999999999
GOTERM_CC_DIRECT	GO:0005581~collagen trimer	2	0.36496350364963503	0.9175640190803509	ENSMUSG00000027966, ENSMUSG00000032572	491	67	13434	0.8167310089065871	1.0	0.998498999854101	99.99999999999993
KEGG_PATHWAY	mmu04520:Adherens junction	2	0.36496350364963503	0.9185624707231566	ENSMUSG00000022521, ENSMUSG00000055024	185	69	5189	0.8130043086564825	1.0	0.9890954845565314	99.99999999999822
GOTERM_BP_DIRECT	GO:0034976~response to endoplasmic reticulum stress	2	0.36496350364963503	0.9196665062022327	ENSMUSG00000040152, ENSMUSG00000059714	443	70	12527	0.8079329248629473	1.0	0.9999999933843341	100.0
GOTERM_BP_DIRECT	GO:0071356~cellular response to tumor necrosis factor	2	0.36496350364963503	0.9196665062022327	ENSMUSG00000040152, ENSMUSG00000032000	443	70	12527	0.8079329248629473	1.0	0.9999999933843341	100.0
KEGG_PATHWAY	mmu04550:Signaling pathways regulating pluripotency of stem cells	3	0.5474452554744526	0.9200538509511923	ENSMUSG00000003233, ENSMUSG00000052155, ENSMUSG00000033623	185	115	5189	0.7317038777908343	1.0	0.9890342064314117	99.9999999999986
GOTERM_MF_DIRECT	GO:0008234~cysteine-type peptidase activity	3	0.5474452554744526	0.9245795531064485	ENSMUSG00000020905, ENSMUSG00000019850, ENSMUSG00000027997	434	116	12053	0.7182385189893532	1.0	0.9999378076094034	100.0
GOTERM_MF_DIRECT	GO:0051213~dioxygenase activity	2	0.36496350364963503	0.9261196207961121	ENSMUSG00000038025, ENSMUSG00000031549	434	71	12053	0.7823067436879341	1.0	0.9999392076801253	100.0
GOTERM_MF_DIRECT	GO:0005543~phospholipid binding	2	0.36496350364963503	0.9261196207961121	ENSMUSG00000034171, ENSMUSG00000017774	434	71	12053	0.7823067436879341	1.0	0.9999392076801253	100.0
GOTERM_BP_DIRECT	GO:0050821~protein stabilization	3	0.5474452554744526	0.9285764754426196	ENSMUSG00000031328, ENSMUSG00000003233, ENSMUSG00000055024	443	120	12527	0.706941309255079	1.0	0.9999999970470672	100.0
GOTERM_MF_DIRECT	GO:0036459~thiol-dependent ubiquitinyl hydrolase activity	2	0.36496350364963503	0.9287894759208695	ENSMUSG00000020905, ENSMUSG00000019850	434	72	12053	0.7714413722478238	1.0	0.9999440192491934	100.0
GOTERM_MF_DIRECT	GO:0042803~protein homodimerization activity	19	3.4671532846715327	0.9288037334235627	ENSMUSG00000022144, ENSMUSG00000030223, ENSMUSG00000031328, ENSMUSG00000038760, ENSMUSG00000031974, ENSMUSG00000024261, ENSMUSG00000031561, ENSMUSG00000030761, ENSMUSG00000031378, ENSMUSG00000031558, ENSMUSG00000052920, ENSMUSG00000034171, ENSMUSG00000040658, ENSMUSG00000031618, ENSMUSG00000022661, ENSMUSG00000049734, ENSMUSG00000002496, ENSMUSG00000037370, ENSMUSG00000023991	434	674	12053	0.7828870899369607	1.0	0.9999409513793294	100.0
GOTERM_CC_DIRECT	GO:0005768~endosome	14	2.5547445255474455	0.930250806869142	ENSMUSG00000027500, ENSMUSG00000036894, ENSMUSG00000031284, ENSMUSG00000044252, ENSMUSG00000021278, ENSMUSG00000045322, ENSMUSG00000034981, ENSMUSG00000027270, ENSMUSG00000026347, ENSMUSG00000038600, ENSMUSG00000059714, ENSMUSG00000027293, ENSMUSG00000004961, ENSMUSG00000043614	491	505	13434	0.7585086003508702	1.0	0.9989852086450641	99.99999999999999
GOTERM_BP_DIRECT	GO:0007005~mitochondrion organization	2	0.36496350364963503	0.9304767282912223	ENSMUSG00000038205, ENSMUSG00000039116	443	74	12527	0.7642608748703557	1.0	0.9999999974045818	100.0
GOTERM_BP_DIRECT	GO:0006508~proteolysis	10	1.824817518248175	0.9307473401369475	ENSMUSG00000020905, ENSMUSG00000019850, ENSMUSG00000028864, ENSMUSG00000053441, ENSMUSG00000022842, ENSMUSG00000021587, ENSMUSG00000027997, ENSMUSG00000036480, ENSMUSG00000053626, ENSMUSG00000036815	443	385	12527	0.734484477148134	1.0	0.999999997292445	100.0
GOTERM_CC_DIRECT	GO:0048471~perinuclear region of cytoplasm	18	3.2846715328467155	0.9311867226051345	ENSMUSG00000003411, ENSMUSG00000024831, ENSMUSG00000031328, ENSMUSG00000027500, ENSMUSG00000024261, ENSMUSG00000074657, ENSMUSG00000031378, ENSMUSG00000022770, ENSMUSG00000071072, ENSMUSG00000028441, ENSMUSG00000025533, ENSMUSG00000021541, ENSMUSG00000070047, ENSMUSG00000026479, ENSMUSG00000002496, ENSMUSG00000057110, ENSMUSG00000027293, ENSMUSG00000004961	491	635	13434	0.775572910819956	1.0	0.9989764410132157	100.0
GOTERM_BP_DIRECT	GO:0045944~positive regulation of transcription from RNA polymerase II promoter	22	4.014598540145985	0.9331386083898897	ENSMUSG00000022144, ENSMUSG00000055024, ENSMUSG00000063632, ENSMUSG00000074607, ENSMUSG00000025085, ENSMUSG00000034910, ENSMUSG00000022672, ENSMUSG00000021253, ENSMUSG00000045322, ENSMUSG00000061436, ENSMUSG00000066800, ENSMUSG00000022521, ENSMUSG00000034160, ENSMUSG00000036585, ENSMUSG00000052155, ENSMUSG00000005583, ENSMUSG00000039910, ENSMUSG00000030309, ENSMUSG00000038805, ENSMUSG00000002496,…	443	789	12527	0.7884769989156775	1.0	0.9999999977564644	100.0
GOTERM_MF_DIRECT	GO:0043130~ubiquitin binding	2	0.36496350364963503	0.9338438479367552	ENSMUSG00000053774, ENSMUSG00000019850	434	74	12053	0.7505916054303151	1.0	0.9999524024795332	100.0
KEGG_PATHWAY	mmu04912:GnRH signaling pathway	2	0.36496350364963503	0.9346255172985133	ENSMUSG00000024241, ENSMUSG00000034801	185	75	5189	0.747963963963964	1.0	0.9920224932211645	99.99999999999989
GOTERM_CC_DIRECT	GO:0005783~endoplasmic reticulum	34	6.204379562043796	0.9348239722250574	ENSMUSG00000035246, ENSMUSG00000040152, ENSMUSG00000037606, ENSMUSG00000001143, ENSMUSG00000025533, ENSMUSG00000049734, ENSMUSG00000024036, ENSMUSG00000039519, ENSMUSG00000040612, ENSMUSG00000025921, ENSMUSG00000030990, ENSMUSG00000027293, ENSMUSG00000047155, ENSMUSG00000026833, ENSMUSG00000079037, ENSMUSG00000046168, ENSMUSG00000024292, ENSMUSG00000035131, ENSMUSG00000032511, ENSMUSG00000078716,…	491	1137	13434	0.8181676509627115	1.0	0.9990699374343895	100.0
GOTERM_BP_DIRECT	GO:0030900~forebrain development	2	0.36496350364963503	0.9353245773180358	ENSMUSG00000052920, ENSMUSG00000029478	443	76	12527	0.7441487465842936	1.0	0.9999999981123429	100.0
GOTERM_MF_DIRECT	GO:0004386~helicase activity	3	0.5474452554744526	0.9388819140622312	ENSMUSG00000024831, ENSMUSG00000057133, ENSMUSG00000020721	434	123	12053	0.6773631561200405	1.0	0.9999623451542337	100.0
GOTERM_CC_DIRECT	GO:0005667~transcription factor complex	5	0.9124087591240875	0.9402087644356587	ENSMUSG00000022672, ENSMUSG00000022521, ENSMUSG00000018983, ENSMUSG00000055024, ENSMUSG00000015501	491	202	13434	0.6772398217418484	1.0	0.999219804556219	100.0
GOTERM_BP_DIRECT	GO:0006897~endocytosis	4	0.7299270072992701	0.9407476173467377	ENSMUSG00000031144, ENSMUSG00000049252, ENSMUSG00000059714, ENSMUSG00000022999	443	169	12527	0.6692935472237433	1.0	0.9999999989310436	100.0
GOTERM_MF_DIRECT	GO:0004175~endopeptidase activity	2	0.36496350364963503	0.9407621725907052	ENSMUSG00000021587, ENSMUSG00000027997	434	77	12053	0.7213477766473159	1.0	0.9999644637319159	100.0
GOTERM_BP_DIRECT	GO:0098792~xenophagy	2	0.36496350364963503	0.9419712442052094	ENSMUSG00000055078, ENSMUSG00000039634	443	79	12527	0.7158899334228648	1.0	0.9999999990119856	100.0
GOTERM_MF_DIRECT	GO:0008233~peptidase activity	9	1.6423357664233578	0.943390533582554	ENSMUSG00000020905, ENSMUSG00000046169, ENSMUSG00000019850, ENSMUSG00000053441, ENSMUSG00000022842, ENSMUSG00000021587, ENSMUSG00000027997, ENSMUSG00000036480, ENSMUSG00000053626	434	354	12053	0.7060649847691947	1.0	0.9999681096356754	100.0
KEGG_PATHWAY	mmu04914:Progesterone-mediated oocyte maturation	2	0.36496350364963503	0.9435408907928389	ENSMUSG00000032477, ENSMUSG00000023908	185	79	5189	0.7100923708518646	1.0	0.9935780441512607	99.99999999999997
GOTERM_MF_DIRECT	GO:0000981~RNA polymerase II transcription factor activity, sequence-specific DNA binding	3	0.5474452554744526	0.9441893540387152	ENSMUSG00000005583, ENSMUSG00000038805, ENSMUSG00000041540	434	126	12053	0.6612354619267062	1.0	0.9999679594187613	100.0
KEGG_PATHWAY	mmu03010:Ribosome	3	0.5474452554744526	0.944242898491096	ENSMUSG00000008668, ENSMUSG00000048758, ENSMUSG00000044533	185	127	5189	0.6625665035113855	1.0	0.9934465071562004	99.99999999999999
GOTERM_BP_DIRECT	GO:0055114~oxidation-reduction process	14	2.5547445255474455	0.9442531387217724	ENSMUSG00000024292, ENSMUSG00000064351, ENSMUSG00000031549, ENSMUSG00000053644, ENSMUSG00000025068, ENSMUSG00000064363, ENSMUSG00000064367, ENSMUSG00000039519, ENSMUSG00000026827, ENSMUSG00000025921, ENSMUSG00000021123, ENSMUSG00000038025, ENSMUSG00000047155, ENSMUSG00000025963	443	536	12527	0.7385953977291871	1.0	0.9999999992054343	100.0
GOTERM_BP_DIRECT	GO:0016569~covalent chromatin modification	6	1.094890510948905	0.9448474616913055	ENSMUSG00000010461, ENSMUSG00000023927, ENSMUSG00000034160, ENSMUSG00000057133, ENSMUSG00000039989, ENSMUSG00000038025	443	251	12527	0.6759598176144181	1.0	0.9999999992084007	100.0
GOTERM_BP_DIRECT	GO:0043123~positive regulation of I-kappaB kinase/NF-kappaB signaling	3	0.5474452554744526	0.9452892049011825	ENSMUSG00000045322, ENSMUSG00000031328, ENSMUSG00000028701	443	129	12527	0.6576198225628641	1.0	0.9999999991959738	100.0
GOTERM_MF_DIRECT	GO:0042277~peptide binding	2	0.36496350364963503	0.9469585038851778	ENSMUSG00000027087, ENSMUSG00000034160	434	80	12053	0.6942972350230415	1.0	0.999971757559506	100.0
GOTERM_BP_DIRECT	GO:0007059~chromosome segregation	2	0.36496350364963503	0.9479362215452533	ENSMUSG00000042567, ENSMUSG00000045328	443	82	12527	0.689698838297638	1.0	0.9999999993941117	100.0
GOTERM_CC_DIRECT	GO:0019898~extrinsic component of membrane	2	0.36496350364963503	0.9492810755900706	ENSMUSG00000048758, ENSMUSG00000029608	491	80	13434	0.6840122199592668	1.0	0.9994617872557898	100.0
KEGG_PATHWAY	mmu00564:Glycerophospholipid metabolism	2	0.36496350364963503	0.9494239372983238	ENSMUSG00000035246, ENSMUSG00000026827	185	82	5189	0.6841133816743573	1.0	0.9942275580434086	100.0
GOTERM_MF_DIRECT	GO:0051117~ATPase binding	2	0.36496350364963503	0.9507257460990164	ENSMUSG00000038600, ENSMUSG00000030704	434	82	12053	0.6773631561200405	1.0	0.999977007676471	100.0
GOTERM_BP_DIRECT	GO:0019221~cytokine-mediated signaling pathway	2	0.36496350364963503	0.9515689139154242	ENSMUSG00000052581, ENSMUSG00000056153	443	84	12527	0.6732774373857895	1.0	0.9999999996112197	100.0
KEGG_PATHWAY	mmu05142:Chagas disease (American trypanosomiasis)	2	0.36496350364963503	0.9530030370535335	ENSMUSG00000021253, ENSMUSG00000045322	185	84	5189	0.6678249678249678	1.0	0.9946898942362328	100.0
GOTERM_CC_DIRECT	GO:0005769~early endosome	5	0.9124087591240875	0.954586830111383	ENSMUSG00000034981, ENSMUSG00000034413, ENSMUSG00000052504, ENSMUSG00000039419, ENSMUSG00000059714	491	213	13434	0.6422649952669173	1.0	0.9995728333681299	100.0
GOTERM_CC_DIRECT	GO:0000775~chromosome, centromeric region	3	0.5474452554744526	0.9548754664294788	ENSMUSG00000068267, ENSMUSG00000038025, ENSMUSG00000045328	491	131	13434	0.6265760793520002	1.0	0.9995592050451859	100.0
GOTERM_BP_DIRECT	GO:0006629~lipid metabolic process	9	1.6423357664233578	0.9554860347186652	ENSMUSG00000071072, ENSMUSG00000038205, ENSMUSG00000035246, ENSMUSG00000024887, ENSMUSG00000039519, ENSMUSG00000015568, ENSMUSG00000040938, ENSMUSG00000033105, ENSMUSG00000058966	443	373	12527	0.6823026041067787	1.0	0.9999999997703055	100.0
GOTERM_MF_DIRECT	GO:0003700~transcription factor activity, sequence-specific DNA binding	18	3.2846715328467155	0.9570962328596758	ENSMUSG00000009734, ENSMUSG00000018983, ENSMUSG00000055024, ENSMUSG00000063632, ENSMUSG00000039634, ENSMUSG00000072889, ENSMUSG00000002617, ENSMUSG00000024498, ENSMUSG00000031618, ENSMUSG00000022521, ENSMUSG00000023927, ENSMUSG00000005583, ENSMUSG00000039910, ENSMUSG00000051341, ENSMUSG00000038805, ENSMUSG00000041540, ENSMUSG00000015501, ENSMUSG00000023991	434	676	12053	0.7394881793144821	1.0	0.9999850741563752	100.0
GOTERM_BP_DIRECT	GO:0007623~circadian rhythm	2	0.36496350364963503	0.9580930713622029	ENSMUSG00000039519, ENSMUSG00000055024	443	88	12527	0.6426739175046172	1.0	0.999999999838483	100.0
GOTERM_MF_DIRECT	GO:0005096~GTPase activator activity	5	0.9124087591240875	0.9597779925036674	ENSMUSG00000040345, ENSMUSG00000002458, ENSMUSG00000050730, ENSMUSG00000002496, ENSMUSG00000031355	434	221	12053	0.6283232896136123	1.0	0.9999873836640832	100.0
KEGG_PATHWAY	mmu04932:Non-alcoholic fatty liver disease (NAFLD)	3	0.5474452554744526	0.9601787402492301	ENSMUSG00000030785, ENSMUSG00000038205, ENSMUSG00000064351	185	138	5189	0.6097532314923619	1.0	0.9958184854800666	100.0
KEGG_PATHWAY	mmu04668:TNF signaling pathway	2	0.36496350364963503	0.9608865559504426	ENSMUSG00000019850, ENSMUSG00000032000	185	89	5189	0.6303067112055877	1.0	0.9957597811144362	100.0
KEGG_PATHWAY	mmu04066:HIF-1 signaling pathway	2	0.36496350364963503	0.9608865559504426	ENSMUSG00000022521, ENSMUSG00000055024	185	89	5189	0.6303067112055877	1.0	0.9957597811144362	100.0
GOTERM_BP_DIRECT	GO:0042593~glucose homeostasis	2	0.36496350364963503	0.9610184657564012	ENSMUSG00000029478, ENSMUSG00000020847	443	90	12527	0.6283922748934034	1.0	0.9999999998954332	100.0
GOTERM_MF_DIRECT	GO:0016746~transferase activity, transferring acyl groups	3	0.5474452554744526	0.9613479241404557	ENSMUSG00000022521, ENSMUSG00000055024, ENSMUSG00000033906	434	138	12053	0.6037367261069926	1.0	0.9999883533672104	100.0
GOTERM_CC_DIRECT	GO:0005788~endoplasmic reticulum lumen	2	0.36496350364963503	0.9623943922279687	ENSMUSG00000070436, ENSMUSG00000021587	491	88	13434	0.6218292908720606	1.0	0.9997059958610777	100.0
GOTERM_BP_DIRECT	GO:0008285~negative regulation of cell proliferation	7	1.2773722627737227	0.9635534579294485	ENSMUSG00000021253, ENSMUSG00000017466, ENSMUSG00000028965, ENSMUSG00000037989, ENSMUSG00000002496, ENSMUSG00000018507, ENSMUSG00000031558	443	308	12527	0.6426739175046173	1.0	0.9999999999296009	100.0
GOTERM_BP_DIRECT	GO:0090090~negative regulation of canonical Wnt signaling pathway	2	0.36496350364963503	0.9650289299341861	ENSMUSG00000030223, ENSMUSG00000002458	443	93	12527	0.608121556348455	1.0	0.9999999999429718	100.0
GOTERM_CC_DIRECT	GO:0005829~cytosol	47	8.576642335766424	0.9657236750108456	ENSMUSG00000003411, ENSMUSG00000037217, ENSMUSG00000034997, ENSMUSG00000028926, ENSMUSG00000027510, ENSMUSG00000045733, ENSMUSG00000020475, ENSMUSG00000030761, ENSMUSG00000031284, ENSMUSG00000036437, ENSMUSG00000029512, ENSMUSG00000025068, ENSMUSG00000024241, ENSMUSG00000039637, ENSMUSG00000052920, ENSMUSG00000022995, ENSMUSG00000032344, ENSMUSG00000052566, ENSMUSG00000025533, ENSMUSG00000049734,…	491	1590	13434	0.808769165738001	1.0	0.9997542816192103	100.0
GOTERM_CC_DIRECT	GO:0043197~dendritic spine	3	0.5474452554744526	0.967005107265797	ENSMUSG00000030223, ENSMUSG00000037541, ENSMUSG00000024858	491	141	13434	0.5821380595398015	1.0	0.999764752399438	100.0
KEGG_PATHWAY	mmu04670:Leukocyte transendothelial migration	2	0.36496350364963503	0.9674536225195808	ENSMUSG00000030830, ENSMUSG00000024048	185	94	5189	0.5967797584818861	1.0	0.9967423498449525	100.0
GOTERM_CC_DIRECT	GO:0001726~ruffle	2	0.36496350364963503	0.969955674264133	ENSMUSG00000040274, ENSMUSG00000068566	491	94	13434	0.5821380595398015	1.0	0.9998031767178269	100.0
GOTERM_CC_DIRECT	GO:0015630~microtubule cytoskeleton	3	0.5474452554744526	0.9699861442517508	ENSMUSG00000003810, ENSMUSG00000022783, ENSMUSG00000045328	491	144	13434	0.570010183299389	1.0	0.9997934912131505	100.0
GOTERM_BP_DIRECT	GO:0043066~negative regulation of apoptotic process	9	1.6423357664233578	0.9701310825125101	ENSMUSG00000022672, ENSMUSG00000001151, ENSMUSG00000079037, ENSMUSG00000031328, ENSMUSG00000028864, ENSMUSG00000040152, ENSMUSG00000039910, ENSMUSG00000035580, ENSMUSG00000026074	443	393	12527	0.6475798252718281	1.0	0.9999999999795391	100.0
GOTERM_BP_DIRECT	GO:0045893~positive regulation of transcription, DNA-templated	11	2.0072992700729926	0.9720601859016994	ENSMUSG00000021253, ENSMUSG00000061436, ENSMUSG00000031910, ENSMUSG00000022521, ENSMUSG00000003233, ENSMUSG00000036585, ENSMUSG00000039910, ENSMUSG00000055024, ENSMUSG00000005583, ENSMUSG00000063632, ENSMUSG00000041977	443	470	12527	0.6618173958983719	1.0	0.9999999999860458	100.0
GOTERM_CC_DIRECT	GO:0031966~mitochondrial membrane	2	0.36496350364963503	0.9721223721281493	ENSMUSG00000038583, ENSMUSG00000034958	491	96	13434	0.570010183299389	1.0	0.9998182525167332	100.0
GOTERM_CC_DIRECT	GO:0016607~nuclear speck	4	0.7299270072992701	0.9724383563033909	ENSMUSG00000034681, ENSMUSG00000045763, ENSMUSG00000005583, ENSMUSG00000039989	491	191	13434	0.5729945298088098	1.0	0.9998140048132266	100.0
GOTERM_BP_DIRECT	GO:0032259~methylation	3	0.5474452554744526	0.9751415622395262	ENSMUSG00000022842, ENSMUSG00000039958, ENSMUSG00000040113	443	155	12527	0.5473094007136096	1.0	0.9999999999932679	100.0
GOTERM_BP_DIRECT	GO:0051726~regulation of cell cycle	2	0.36496350364963503	0.9756522671664383	ENSMUSG00000018983, ENSMUSG00000002496	443	103	12527	0.5490806285476341	1.0	0.9999999999936419	100.0
KEGG_PATHWAY	mmu01200:Carbon metabolism	2	0.36496350364963503	0.9757551717656449	ENSMUSG00000021913, ENSMUSG00000020475	185	102	5189	0.5499735029146795	1.0	0.9979082055679678	100.0
GOTERM_MF_DIRECT	GO:0008168~methyltransferase activity	3	0.5474452554744526	0.9765249232641607	ENSMUSG00000022842, ENSMUSG00000039958, ENSMUSG00000040113	434	154	12053	0.5410108324854869	1.0	0.9999978144704601	100.0
KEGG_PATHWAY	mmu05010:Alzheimer's disease	3	0.5474452554744526	0.9786916319510187	ENSMUSG00000030785, ENSMUSG00000015568, ENSMUSG00000064351	185	158	5189	0.5325692781388984	1.0	0.9982243949362288	100.0
GOTERM_MF_DIRECT	GO:0042802~identical protein binding	13	2.3722627737226274	0.9791924948802574	ENSMUSG00000021253, ENSMUSG00000079037, ENSMUSG00000046168, ENSMUSG00000038205, ENSMUSG00000052566, ENSMUSG00000021569, ENSMUSG00000022454, ENSMUSG00000031144, ENSMUSG00000015944, ENSMUSG00000027997, ENSMUSG00000031378, ENSMUSG00000028469, ENSMUSG00000031558	434	548	12053	0.6588221938174845	1.0	0.9999984588742881	100.0
GOTERM_MF_DIRECT	GO:0043565~sequence-specific DNA binding	9	1.6423357664233578	0.9800563966886827	ENSMUSG00000029478, ENSMUSG00000031618, ENSMUSG00000023927, ENSMUSG00000025255, ENSMUSG00000005583, ENSMUSG00000038805, ENSMUSG00000015501, ENSMUSG00000000861, ENSMUSG00000023991	434	405	12053	0.6171530977982591	1.0	0.9999985728176003	100.0
GOTERM_BP_DIRECT	GO:0015031~protein transport	13	2.3722627737226274	0.9820086363060053	ENSMUSG00000030172, ENSMUSG00000003411, ENSMUSG00000043463, ENSMUSG00000030704, ENSMUSG00000039637, ENSMUSG00000001143, ENSMUSG00000032258, ENSMUSG00000021278, ENSMUSG00000052566, ENSMUSG00000002718, ENSMUSG00000017774, ENSMUSG00000029608, ENSMUSG00000043614	443	566	12527	0.6494867152166803	1.0	0.9999999999991442	100.0
GOTERM_CC_DIRECT	GO:0055037~recycling endosome	2	0.36496350364963503	0.9828666815522804	ENSMUSG00000036894, ENSMUSG00000040836	491	109	13434	0.5020273174012967	1.0	0.9999368694824402	100.0
KEGG_PATHWAY	mmu04152:AMPK signaling pathway	2	0.36496350364963503	0.9832321913484751	ENSMUSG00000038205, ENSMUSG00000002496	185	112	5189	0.5008687258687259	1.0	0.998738455066382	100.0
GOTERM_MF_DIRECT	GO:0016874~ligase activity	7	1.2773722627737227	0.9835995678322333	ENSMUSG00000022442, ENSMUSG00000019850, ENSMUSG00000058761, ENSMUSG00000034413, ENSMUSG00000039989, ENSMUSG00000032000, ENSMUSG00000091722	434	337	12053	0.5768641715324974	1.0	0.9999992167694104	100.0
KEGG_PATHWAY	mmu04722:Neurotrophin signaling pathway	2	0.36496350364963503	0.9844256763106295	ENSMUSG00000024241, ENSMUSG00000034801	185	114	5189	0.49208155523945	1.0	0.9988212474319814	100.0
GOTERM_BP_DIRECT	GO:0006397~mRNA processing	6	1.094890510948905	0.9853267680115241	ENSMUSG00000034681, ENSMUSG00000066800, ENSMUSG00000026058, ENSMUSG00000038406, ENSMUSG00000027510, ENSMUSG00000063919	443	307	12527	0.5526577010463158	1.0	0.9999999999997695	100.0
GOTERM_MF_DIRECT	GO:0004842~ubiquitin-protein transferase activity	6	1.094890510948905	0.986256703376398	ENSMUSG00000022076, ENSMUSG00000019850, ENSMUSG00000035298, ENSMUSG00000054920, ENSMUSG00000055707, ENSMUSG00000032000	434	304	12053	0.5481293960708222	1.0	0.9999995388848338	100.0
GOTERM_CC_DIRECT	GO:0010008~endosome membrane	2	0.36496350364963503	0.9863165771022734	ENSMUSG00000034981, ENSMUSG00000027270	491	115	13434	0.47583458779775073	1.0	0.9999607659870356	100.0
GOTERM_CC_DIRECT	GO:0000776~kinetochore	2	0.36496350364963503	0.9873049073034761	ENSMUSG00000038025, ENSMUSG00000045328	491	117	13434	0.46770066322001147	1.0	0.9999651297994664	100.0
GOTERM_BP_DIRECT	GO:0016055~Wnt signaling pathway	3	0.5474452554744526	0.987473179371337	ENSMUSG00000034910, ENSMUSG00000028926, ENSMUSG00000003233	443	177	12527	0.47928224356276544	1.0	0.9999999999999143	100.0
GOTERM_CC_DIRECT	GO:0005840~ribosome	3	0.5474452554744526	0.9885515690365051	ENSMUSG00000008668, ENSMUSG00000048758, ENSMUSG00000044533	491	174	13434	0.47173256548914955	1.0	0.9999709589704355	100.0
GOTERM_BP_DIRECT	GO:0008380~RNA splicing	4	0.7299270072992701	0.9889922213072353	ENSMUSG00000034681, ENSMUSG00000038406, ENSMUSG00000027510, ENSMUSG00000063919	443	230	12527	0.4917852586122289	1.0	0.9999999999999609	100.0
KEGG_PATHWAY	mmu03040:Spliceosome	2	0.36496350364963503	0.9896292620233227	ENSMUSG00000024498, ENSMUSG00000059970	185	125	5189	0.4487783783783784	1.0	0.9993542975175668	100.0
GOTERM_MF_DIRECT	GO:0003676~nucleic acid binding	25	4.562043795620438	0.9897656986002323	ENSMUSG00000090015, ENSMUSG00000060301, ENSMUSG00000024831, ENSMUSG00000008668, ENSMUSG00000045733, ENSMUSG00000027510, ENSMUSG00000038866, ENSMUSG00000025255, ENSMUSG00000055202, ENSMUSG00000039634, ENSMUSG00000002617, ENSMUSG00000024298, ENSMUSG00000022708, ENSMUSG00000021047, ENSMUSG00000000861, ENSMUSG00000034681, ENSMUSG00000063535, ENSMUSG00000026058, ENSMUSG00000068267, ENSMUSG00000049734,…	434	1001	12053	0.6936036313916498	1.0	0.9999998169872587	100.0
GOTERM_CC_DIRECT	GO:0030496~midbody	2	0.36496350364963503	0.9898625353223808	ENSMUSG00000021866, ENSMUSG00000045328	491	123	13434	0.4448859967214743	1.0	0.9999767698648006	100.0
GOTERM_BP_DIRECT	GO:0002376~immune system process	5	0.9124087591240875	0.9900161072820601	ENSMUSG00000030880, ENSMUSG00000045322, ENSMUSG00000032344, ENSMUSG00000067212, ENSMUSG00000031549	443	279	12527	0.5067679636237126	1.0	0.9999999999999778	100.0
GOTERM_MF_DIRECT	GO:0000978~RNA polymerase II core promoter proximal region sequence-specific DNA binding	5	0.9124087591240875	0.9900392861276394	ENSMUSG00000063535, ENSMUSG00000055024, ENSMUSG00000005583, ENSMUSG00000000861, ENSMUSG00000023991	434	274	12053	0.5067863029365266	1.0	0.9999998193377668	100.0
GOTERM_BP_DIRECT	GO:0006357~regulation of transcription from RNA polymerase II promoter	6	1.094890510948905	0.9901732243071425	ENSMUSG00000024831, ENSMUSG00000046982, ENSMUSG00000026463, ENSMUSG00000039910, ENSMUSG00000054034, ENSMUSG00000019947	443	323	12527	0.5252814681771485	1.0	0.9999999999999778	100.0
GOTERM_BP_DIRECT	GO:0006974~cellular response to DNA damage stimulus	8	1.4598540145985401	0.9902870823606359	ENSMUSG00000022672, ENSMUSG00000061436, ENSMUSG00000005370, ENSMUSG00000010461, ENSMUSG00000058761, ENSMUSG00000030990, ENSMUSG00000025269, ENSMUSG00000036278	443	406	12527	0.5571951205951361	1.0	0.9999999999999772	100.0
GOTERM_BP_DIRECT	GO:0043161~proteasome-mediated ubiquitin-dependent protein catabolic process	2	0.36496350364963503	0.9914944483940656	ENSMUSG00000050503, ENSMUSG00000091722	443	132	12527	0.42844927833641144	1.0	0.9999999999999897	100.0
GOTERM_CC_DIRECT	GO:0005770~late endosome	2	0.36496350364963503	0.9915962530739599	ENSMUSG00000034981, ENSMUSG00000044252	491	128	13434	0.42750763747454174	1.0	0.9999840041194743	100.0
GOTERM_MF_DIRECT	GO:0030246~carbohydrate binding	2	0.36496350364963503	0.9919272849243973	ENSMUSG00000021130, ENSMUSG00000001143	434	131	12053	0.42399831146445277	1.0	0.9999999034316923	100.0
GOTERM_BP_DIRECT	GO:0006631~fatty acid metabolic process	2	0.36496350364963503	0.9920902644283641	ENSMUSG00000071072, ENSMUSG00000038205	443	134	12527	0.42205451298810687	1.0	0.999999999999993	100.0
GOTERM_BP_DIRECT	GO:0006914~autophagy	2	0.36496350364963503	0.9923723674797743	ENSMUSG00000029512, ENSMUSG00000038295	443	135	12527	0.418928183262269	1.0	0.9999999999999939	100.0
GOTERM_BP_DIRECT	GO:0007049~cell cycle	12	2.18978102189781	0.9928635822866824	ENSMUSG00000040274, ENSMUSG00000028926, ENSMUSG00000018983, ENSMUSG00000035131, ENSMUSG00000027510, ENSMUSG00000055024, ENSMUSG00000025269, ENSMUSG00000032477, ENSMUSG00000057110, ENSMUSG00000021866, ENSMUSG00000023908, ENSMUSG00000045328	443	576	12527	0.5891177577125658	1.0	0.9999999999999957	100.0
GOTERM_BP_DIRECT	GO:0045892~negative regulation of transcription, DNA-templated	8	1.4598540145985401	0.9940591747314307	ENSMUSG00000029478, ENSMUSG00000045763, ENSMUSG00000039910, ENSMUSG00000038805, ENSMUSG00000039989, ENSMUSG00000041540, ENSMUSG00000022708, ENSMUSG00000062190	443	427	12527	0.5297920818773426	1.0	0.9999999999999986	100.0
GOTERM_CC_DIRECT	GO:0005694~chromosome	5	0.9124087591240875	0.9941428808716339	ENSMUSG00000005370, ENSMUSG00000068267, ENSMUSG00000038025, ENSMUSG00000045328, ENSMUSG00000086503	491	289	13434	0.47336485810329887	1.0	0.999992575114307	100.0
GOTERM_BP_DIRECT	GO:0032496~response to lipopolysaccharide	2	0.36496350364963503	0.9942961846813625	ENSMUSG00000008318, ENSMUSG00000028965	443	143	12527	0.3954916415413029	1.0	0.9999999999999988	100.0
GOTERM_MF_DIRECT	GO:0003735~structural constituent of ribosome	3	0.5474452554744526	0.9946446743748558	ENSMUSG00000008668, ENSMUSG00000048758, ENSMUSG00000044533	434	200	12053	0.4165783410138249	1.0	0.9999999733620426	100.0
GOTERM_BP_DIRECT	GO:0051301~cell division	6	1.094890510948905	0.9950995901885934	ENSMUSG00000040274, ENSMUSG00000028926, ENSMUSG00000032477, ENSMUSG00000057110, ENSMUSG00000021866, ENSMUSG00000045328	443	350	12527	0.48475975491776846	1.0	0.9999999999999996	100.0
GOTERM_CC_DIRECT	GO:0005737~cytoplasm	181	33.02919708029197	0.9959854891274743	ENSMUSG00000028159, ENSMUSG00000022454, ENSMUSG00000034413, ENSMUSG00000027510, ENSMUSG00000022783, ENSMUSG00000063632, ENSMUSG00000029512, ENSMUSG00000026393, ENSMUSG00000018507, ENSMUSG00000028701, ENSMUSG00000025068, ENSMUSG00000039637, ENSMUSG00000032258, ENSMUSG00000052566, ENSMUSG00000002458, ENSMUSG00000028441, ENSMUSG00000015966, ENSMUSG00000052155, ENSMUSG00000025921, ENSMUSG00000022262,…	491	5697	13434	0.8692730336150767	1.0	0.9999966541890992	100.0
GOTERM_CC_DIRECT	GO:0031965~nuclear membrane	3	0.5474452554744526	0.9966296202806463	ENSMUSG00000030020, ENSMUSG00000024109, ENSMUSG00000025068	491	211	13434	0.38901168907636025	1.0	0.9999975882243644	100.0
GOTERM_MF_DIRECT	GO:0003677~DNA binding	34	6.204379562043796	0.9966681395401603	ENSMUSG00000029478, ENSMUSG00000005370, ENSMUSG00000046982, ENSMUSG00000018474, ENSMUSG00000019850, ENSMUSG00000055024, ENSMUSG00000005198, ENSMUSG00000063632, ENSMUSG00000025269, ENSMUSG00000019947, ENSMUSG00000034801, ENSMUSG00000024241, ENSMUSG00000022708, ENSMUSG00000061436, ENSMUSG00000032344, ENSMUSG00000022521, ENSMUSG00000038002, ENSMUSG00000057133, ENSMUSG00000005583, ENSMUSG00000038805,…	434	1372	12053	0.6882246644543268	1.0	0.9999999939846047	100.0
GOTERM_MF_DIRECT	GO:0031625~ubiquitin protein ligase binding	4	0.7299270072992701	0.9966904993075427	ENSMUSG00000053774, ENSMUSG00000032511, ENSMUSG00000024121, ENSMUSG00000005198	434	266	12053	0.41762239700634074	1.0	0.9999999935389245	100.0
GOTERM_CC_DIRECT	GO:0005743~mitochondrial inner membrane	6	1.094890510948905	0.9969391979304238	ENSMUSG00000030785, ENSMUSG00000064367, ENSMUSG00000031974, ENSMUSG00000026827, ENSMUSG00000064351, ENSMUSG00000025269	491	356	13434	0.46113183368040456	1.0	0.9999979163676983	100.0
GOTERM_BP_DIRECT	GO:0006355~regulation of transcription, DNA-templated	46	8.394160583941606	0.9982447300384387	ENSMUSG00000029478, ENSMUSG00000090015, ENSMUSG00000046982, ENSMUSG00000018474, ENSMUSG00000024260, ENSMUSG00000055024, ENSMUSG00000042724, ENSMUSG00000063632, ENSMUSG00000039989, ENSMUSG00000039634, ENSMUSG00000002617, ENSMUSG00000019947, ENSMUSG00000000861, ENSMUSG00000022708, ENSMUSG00000063535, ENSMUSG00000061436, ENSMUSG00000026058, ENSMUSG00000002458, ENSMUSG00000059395, ENSMUSG00000022521,…	443	1841	12527	0.706557310716646	1.0	1.0	100.0
GOTERM_BP_DIRECT	GO:0045087~innate immune response	3	0.5474452554744526	0.9983514895488732	ENSMUSG00000030880, ENSMUSG00000045322, ENSMUSG00000032344	443	240	12527	0.3534706546275395	1.0	1.0	100.0
GOTERM_CC_DIRECT	GO:0005759~mitochondrial matrix	2	0.36496350364963503	0.9986167491966113	ENSMUSG00000039958, ENSMUSG00000007122	491	176	13434	0.3109146454360303	1.0	0.999999624264904	100.0
GOTERM_BP_DIRECT	GO:0006281~DNA repair	4	0.7299270072992701	0.9988908402339242	ENSMUSG00000022672, ENSMUSG00000005370, ENSMUSG00000010461, ENSMUSG00000025269	443	307	12527	0.36843846736421054	1.0	1.0	100.0
GOTERM_MF_DIRECT	GO:0001077~transcriptional activator activity, RNA polymerase II core promoter proximal region sequence-specific binding	2	0.36496350364963503	0.9990249906774616	ENSMUSG00000005583, ENSMUSG00000063632	434	188	12053	0.29544563192469847	1.0	0.9999999998721375	100.0
GOTERM_MF_DIRECT	GO:0061630~ubiquitin protein ligase activity	2	0.36496350364963503	0.9990605725601331	ENSMUSG00000050503, ENSMUSG00000091722	434	189	12053	0.2938824275229805	1.0	0.9999999998733953	100.0
GOTERM_BP_DIRECT	GO:0006351~transcription, DNA-templated	37	6.751824817518248	0.9991018471249867	ENSMUSG00000030880, ENSMUSG00000029478, ENSMUSG00000046982, ENSMUSG00000024260, ENSMUSG00000055024, ENSMUSG00000005198, ENSMUSG00000063632, ENSMUSG00000042724, ENSMUSG00000039989, ENSMUSG00000019947, ENSMUSG00000022708, ENSMUSG00000000861, ENSMUSG00000061436, ENSMUSG00000026058, ENSMUSG00000059395, ENSMUSG00000022521, ENSMUSG00000057133, ENSMUSG00000005583, ENSMUSG00000052748, ENSMUSG00000044770,…	443	1582	12527	0.6613610225648022	1.0	1.0	100.0
GOTERM_BP_DIRECT	GO:0006412~translation	4	0.7299270072992701	0.99915946054652	ENSMUSG00000024831, ENSMUSG00000008668, ENSMUSG00000048758, ENSMUSG00000044533	443	316	12527	0.3579449667114324	1.0	1.0	100.0
GOTERM_BP_DIRECT	GO:0016192~vesicle-mediated transport	2	0.36496350364963503	0.9993820323028751	ENSMUSG00000074657, ENSMUSG00000030704	443	204	12527	0.2772318859823839	1.0	1.0	100.0
GOTERM_CC_DIRECT	GO:0005654~nucleoplasm	42	7.664233576642336	0.9997545318867236	ENSMUSG00000029478, ENSMUSG00000040274, ENSMUSG00000005370, ENSMUSG00000018474, ENSMUSG00000053774, ENSMUSG00000018322, ENSMUSG00000024260, ENSMUSG00000055024, ENSMUSG00000005198, ENSMUSG00000026393, ENSMUSG00000022708, ENSMUSG00000000861, ENSMUSG00000044252, ENSMUSG00000052920, ENSMUSG00000071072, ENSMUSG00000022521, ENSMUSG00000020439, ENSMUSG00000005583, ENSMUSG00000057133, ENSMUSG00000037971,…	491	1776	13434	0.6470385864479551	1.0	0.9999999914544967	100.0
GOTERM_CC_DIRECT	GO:0030529~intracellular ribonucleoprotein complex	3	0.5474452554744526	0.9998701407546847	ENSMUSG00000024831, ENSMUSG00000008668, ENSMUSG00000044533	491	306	13434	0.26824008625853596	1.0	0.999999997704242	100.0
GOTERM_MF_DIRECT	GO:0003723~RNA binding	11	2.0072992700729926	0.9999015864489537	ENSMUSG00000034681, ENSMUSG00000066800, ENSMUSG00000026058, ENSMUSG00000024831, ENSMUSG00000038406, ENSMUSG00000008668, ENSMUSG00000027510, ENSMUSG00000030309, ENSMUSG00000063919, ENSMUSG00000021047, ENSMUSG00000044533	434	707	12053	0.4320944602689367	1.0	0.9999999999999082	100.0
GOTERM_CC_DIRECT	GO:0005730~nucleolus	13	2.3722627737226274	0.9999125650767862	ENSMUSG00000031328, ENSMUSG00000018474, ENSMUSG00000045733, ENSMUSG00000005198, ENSMUSG00000025269, ENSMUSG00000039929, ENSMUSG00000021047, ENSMUSG00000022672, ENSMUSG00000024498, ENSMUSG00000036585, ENSMUSG00000046287, ENSMUSG00000017774, ENSMUSG00000038025	491	785	13434	0.45310363615136146	1.0	0.9999999989338135	100.0
GOTERM_BP_DIRECT	GO:0007067~mitotic nuclear division	2	0.36496350364963503	0.9999233256830451	ENSMUSG00000032477, ENSMUSG00000045328	443	261	12527	0.21668699134255293	1.0	1.0	100.0
GOTERM_MF_DIRECT	GO:0044822~poly(A) RNA binding	19	3.4671532846715327	0.9999627012573441	ENSMUSG00000031328, ENSMUSG00000018474, ENSMUSG00000008668, ENSMUSG00000027510, ENSMUSG00000024456, ENSMUSG00000005198, ENSMUSG00000020721, ENSMUSG00000070436, ENSMUSG00000047021, ENSMUSG00000039929, ENSMUSG00000044533, ENSMUSG00000021047, ENSMUSG00000034681, ENSMUSG00000022672, ENSMUSG00000024498, ENSMUSG00000020680, ENSMUSG00000029860, ENSMUSG00000050505, ENSMUSG00000021866	434	1070	12053	0.49314569964253413	1.0	0.9999999999999954	100.0
GOTERM_CC_DIRECT	GO:0005739~mitochondrion	32	5.839416058394161	0.9999736767467131	ENSMUSG00000022805, ENSMUSG00000021913, ENSMUSG00000031974, ENSMUSG00000018322, ENSMUSG00000025269, ENSMUSG00000036278, ENSMUSG00000031378, ENSMUSG00000034958, ENSMUSG00000091722, ENSMUSG00000064363, ENSMUSG00000030785, ENSMUSG00000066800, ENSMUSG00000064367, ENSMUSG00000034160, ENSMUSG00000026827, ENSMUSG00000027765, ENSMUSG00000026632, ENSMUSG00000030726, ENSMUSG00000024887, ENSMUSG00000035131,…	491	1551	13434	0.5644975122810196	1.0	0.9999999999149506	100.0
GOTERM_CC_DIRECT	GO:0005634~nucleus	130	23.722627737226276	0.9999999053588996	ENSMUSG00000020475, ENSMUSG00000027510, ENSMUSG00000024260, ENSMUSG00000022783, ENSMUSG00000063632, ENSMUSG00000038248, ENSMUSG00000072889, ENSMUSG00000026393, ENSMUSG00000022708, ENSMUSG00000026058, ENSMUSG00000028441, ENSMUSG00000031398, ENSMUSG00000030084, ENSMUSG00000026632, ENSMUSG00000010461, ENSMUSG00000069793, ENSMUSG00000022770, ENSMUSG00000033623, ENSMUSG00000068267, ENSMUSG00000020680,…	491	4987	13434	0.713227099215598	1.0	0.9999999999999996	100.0
