# Supplementary material for: Histone deacetylase knockouts modify transcription, CAG instability and nuclear pathology in Huntington disease mice
Source: eLife. 2020 Sep 29;9:e55911. doi: 10.7554/eLife.55911 (PMC7581428; doi:10.7554/eLife.55911)
Supplement: Source code 1. [file elife-55911-code1.zip › cleaningP.R]

cleaningP = function(y, mod, svaobj,  P=ncol(mod)) {
## generating SVA cleaned counts
 ## Copyright Andrew Jaffe 
 ## Arguments:
 ##    y:    input matrix
 ##    mod:     design matrix
 ##    svaobj:    svaobj
 ##    P:   number of columns in design matrix
 ## Side effect:
 ##

        X=cbind(mod,svaobj$sv)
        Hat=solve(t(X)%*%X)%*%t(X)
        beta=(Hat%*%t(y))
        cleany=y-t(as.matrix(X[,-c(1:P)])%*%beta[-c(1:P),])
        return(cleany)
}
